# Supplementary material for: Research on computational propagation and identification of mine microseismic signals based on deep learning
Source: PLoS One. 2025 Oct 22;20(10):e0334641. doi: 10.1371/journal.pone.0334641 (PMC12543183; doi:10.1371/journal.pone.0334641)
Supplement: S9 Data — (ZIP) [file pone.0334641.s009.zip › 000101100000354.xlsx_0.txt_24.txt.txt]

-1.16270473170079e-05
-4.83247504542662e-07
-1.94047553906773e-05
-2.49956785752052e-05
-2.88047662402163e-05
-6.98700921871346e-06
-1.86005570046808e-05
-2.74804117515522e-05
-3.06939563690218e-05
-3.98014560795925e-05
-2.00127139975057e-05
-5.00318706935572e-06
-2.87533146190283e-05
-2.16985639502635e-05
-2.49467243611324e-05
-2.89062017375506e-05
-1.16767389886825e-05
-3.19270888401477e-05
-2.21533741722923e-05
3.4555310742091e-06
2.49187794653845e-06
-1.89047546586137e-05
1.05333843955479e-05
-4.91062569403385e-06
-8.64114618639203e-06
-2.59196081166087e-05
-2.46900162930699e-05
-1.19177233309824e-05
-3.15794963230041e-05
2.38890381693649e-06
-1.1618453819611e-05
-1.9417593441315e-05
-3.12531318743984e-05
-9.42819041565485e-06
-3.01689095805299e-05
-1.15403500422958e-05
-4.65754738360269e-06
-2.53563722784514e-05
-1.76782359807271e-05
-8.0728364696513e-06
-1.19341923347321e-05
8.1221424628523e-07
-2.22994634233349e-05
-4.08967641475535e-06
-5.45218807369606e-06
-7.84459438776771e-06
-3.74583826412386e-07
-5.61272978156913e-06
7.1678165503338e-07
-2.87682182484523e-05
-2.42309897680927e-05
-2.09431499676281e-05
-1.86684777362195e-05
-2.29403208348952e-05
-1.83890399869231e-05
-2.07599694102165e-05
-2.42497073748651e-05
-2.01095946157243e-05
-2.74326928641327e-05
-2.4223701100585e-05
6.13642315265355e-06
-1.31333312341932e-05
-1.33096409045768e-05
-6.20944751255892e-06
-1.28178278324744e-05
-3.09034377624783e-05
5.92849488243821e-06
7.5544024475634e-06
7.91722585186979e-07
-2.25312451403097e-05
-3.70175038026681e-05
-2.67152091333536e-05
-2.08820913648753e-05
-1.16077345487239e-05
-5.04100852551025e-06
-3.52483830241801e-05
-9.48839974710628e-06
7.08730852739582e-06
-3.29356650203899e-05
-1.99832522881788e-05
-9.18171569788975e-06
-7.643112968131e-06
-1.50132794991902e-05
-1.37355026129347e-05
-1.32246290396338e-05
-2.08845262536159e-05
-1.07462129016364e-05
-9.43321758684323e-06
-7.42875820969682e-06
-5.78722575684486e-06
-1.00433487513768e-05
-1.49130141517282e-05
-2.55311528248121e-05
-1.09308620877298e-05
-6.35295125978538e-06
-1.7624772999781e-05
-1.78474708708521e-05
-3.07625201462101e-05
-7.95766230553415e-06
-2.31286197285766e-05
-3.74703114067803e-05
-4.04489857986881e-06
-1.43673651864758e-05
-2.47967481970169e-05
-1.64969674786705e-05
-1.26041897945323e-05
-9.91474854104626e-06
-7.17005303773752e-06
-9.10196018736466e-06
-2.78792028904244e-06
-1.96592763070749e-05
-8.36060427410276e-06
-1.40298303855138e-05
-4.12059036869046e-05
-2.20130752511963e-05
-3.46356090706805e-07
-1.58502784115498e-05
-1.37459458389459e-05
-2.41285562504315e-05
-1.18201102438382e-05
1.40179045567844e-06
-3.4215838303401e-05
-2.46263857626391e-05
-1.05433494120487e-06
-2.60649631832913e-05
-1.63636106664352e-05
-5.23581052334181e-06
-1.34272948447727e-05
-2.92820868805408e-06
-1.68473742222048e-05
-2.64373029887784e-05
5.71643176474384e-06
-2.89475865966413e-05
-2.87961364251281e-05
-7.71154384270609e-06
-2.34033732513968e-05
1.80129492826552e-06
-1.49047038942196e-05
-4.66870038877811e-05
-6.02763783194458e-06
-1.14428685521962e-05
-1.11010024256485e-05
-3.30775016237459e-05
-8.6671472943318e-06
-2.49852122439787e-05
-1.18975148524562e-05
3.7383098947133e-06
-1.13781570198341e-05
-4.22088658190197e-05
-2.24180671293008e-05
7.70094198838524e-06
-7.6276651625983e-06
-8.23265784073973e-06
-3.11274563902308e-05
-2.15502618877788e-05
1.2858224966202e-05
-3.38263247909521e-05
-3.79772265426985e-05
-1.21155332095993e-05
-2.88434126259882e-05
-2.41864050008851e-05
-1.5836160754657e-05
-3.21780063331178e-06
6.70130884590711e-07
-2.10718579971086e-05
-1.53081006015512e-05
-3.16510460889776e-05
-9.29315018968193e-06
9.11474838105862e-07
2.44444735722542e-06
-2.34099703098456e-05
-1.82267600006633e-05
-2.34590728834913e-05
-1.05769286546906e-05
-1.77179502530486e-05
4.67445299185824e-06
-2.76913933918417e-05
-1.45553091097248e-05
-2.35094411286906e-05
-1.08675342620734e-05
-2.30362066160494e-05
-1.94269896882995e-05
-1.99965365238616e-05
2.40572085734907e-06
-1.80459551493612e-05
-2.6027633503331e-05
-2.53978242398906e-05
-2.48272501088651e-05
-2.45657686135006e-05
-8.47202376086394e-06
-2.31364761726743e-05
2.4425513135591e-05
-1.77217777029588e-05
-3.20659839412772e-05
1.72684121712839e-06
-2.14396543102748e-05
-3.66242522991494e-05
-8.52440498284769e-06
-1.41822616006307e-05
-1.97490998376431e-05
-1.63130290881277e-06
-2.05304278930509e-06
-1.11671467779386e-05
-1.01924866259641e-05
-2.16641756109166e-05
-1.24960660291062e-05
-9.43728176593143e-06
-1.23549815553072e-05
-1.97138278066201e-05
-2.62805731531145e-05
-2.42188590180101e-05
-3.66318055296477e-05
-1.34002736463336e-05
-5.83737072265024e-06
-1.07588243866373e-05
-1.02512625997201e-05
4.22654559096599e-06
-7.28416749880295e-06
-3.1482897311416e-05
-1.92926570787697e-05
6.07019719000447e-06
-1.15671422684126e-05
-1.79498289555628e-05
-1.00903895514025e-05
-2.13753907817724e-06
-1.25946441499012e-05
-5.59630093327525e-06
-1.59628303229105e-05
-3.47496243973546e-05
-3.20321547243921e-05
-1.10782216039486e-05
-1.46450096599391e-05
-2.37292147385883e-05
2.78345805997458e-06
-1.03051795443989e-05
-1.36058719973767e-05
-2.53978875599953e-05
5.25886764911646e-06
-2.56870375682908e-05
-2.1915908095005e-05
-5.86394641333978e-06
-1.09208464411154e-05
-1.05772042249543e-06
-5.75816503528633e-06
-5.23938948050182e-06
1.47015277348506e-07
-2.21223445218173e-05
-1.08956311803765e-05
-7.91181766802233e-06
-1.03111901424319e-05
-3.3334157855614e-07
-2.57567963433434e-05
-2.63405839375352e-06
-2.34758836586623e-05
-1.37386164441338e-05
-1.94883997759174e-06
-3.11806689443858e-05
-1.7041880642737e-05
-1.71178073321099e-05
-6.54451977843812e-06
-8.58892937767021e-06
-1.39507100355068e-05
-1.54669495951681e-05
-2.3782497772176e-05
-1.41715515592439e-05
-5.08221090938948e-06
-1.25882677039724e-05
-9.94659729398375e-06
-7.40367745632421e-06
-2.47683374620006e-05
-3.23174105602487e-05
-3.72634302809895e-05
-1.48611035843404e-05
-1.84725314895183e-05
-2.48093837691843e-05
-2.16176069591138e-05
7.15480710694279e-07
-2.62410511002651e-05
-1.52211226405734e-05
-6.21361651385006e-06
-2.57305137647543e-06
-9.02847993524246e-06
-3.17680925507051e-05
-3.92219398388357e-05
1.34479080785757e-05
-2.25191876531858e-05
-1.7832031479043e-05
-3.63519364066339e-05
-1.52811290309798e-05
-3.90219400828683e-07
-1.36815665349558e-05
7.90226230416064e-07
-3.41971499829099e-05
-3.02724041651853e-05
-1.11319320939543e-05
-2.13285233327278e-05
-3.35435980026319e-05
-3.40630071893109e-05
-3.44782337235439e-05
-3.38710699697625e-05
-6.55800673814281e-06
-2.42738081361667e-06
-2.67137452678311e-05
-2.99456313726192e-05
-1.88712077010786e-05
-2.21786902976472e-05
6.50526748601605e-06
-6.71680474130823e-06
-3.25373357281552e-05
-5.81250446141705e-06
-1.17635146851196e-05
-1.09104076921604e-05
5.03626232614084e-07
-2.46627488411963e-05
-3.97233112679724e-05
-1.06771781029525e-06
-1.52861260887804e-05
-2.03316400001474e-05
-2.66838423325358e-05
-6.90469759865992e-06
-1.57886961591786e-05
-3.48888332975212e-06
-1.72268221416441e-05
-1.77267434908393e-05
-2.43475596617031e-05
-2.49577818490969e-05
6.33607510615492e-06
-5.11104981668505e-06
-3.08368770673944e-05
1.28859315094807e-06
-4.63814808017349e-06
-1.725676315379e-05
-1.90383120792487e-05
-1.83866203945211e-05
-1.80475706574229e-05
-2.70699852368835e-05
-1.81209677103037e-05
-1.39356981265969e-05
-1.95220543234405e-05
-9.19077721682443e-06
2.01012395850012e-06
-2.14199338531248e-05
-3.56232787671466e-06
-7.47816777988329e-06
-2.52744196020361e-05
-1.4482526904665e-05
-9.25299565641629e-06
-2.40371351030997e-05
-1.79793426998033e-05
-2.36064255223955e-05
-2.54539274212634e-05
-2.82400541190261e-05
-1.78987565021373e-05
-2.08848241368089e-05
-1.79009811156346e-05
-1.45107237397953e-05
-4.22953256925648e-05
2.44451103849702e-05
-3.3499147088591e-05
-3.33376651122862e-05
-2.27351656375997e-05
-5.30910018204367e-06
-2.25082850994733e-05
-2.03564870013566e-05
-3.59558409015034e-05
-9.39927579128599e-06
-2.06057870014276e-05
-3.34091433204452e-05
-1.47752932656752e-05
-2.05628457831665e-05
-1.42661904491342e-05
-7.65121975473221e-06
-2.85571317825968e-05
-1.52901676886871e-05
-1.73832162991677e-05
-2.27329844441419e-05
-2.48952278512551e-05
-3.17824830779107e-05
-7.41102640835571e-06
-3.56969910783674e-05
-3.43909463090084e-05
-2.08175768856985e-05
-2.11490332399303e-05
-2.92741054904289e-05
-1.82516674345496e-05
-3.76791395973181e-06
-1.94198010855549e-05
-7.77533479924444e-06
-2.00761139438782e-05
2.18330781542025e-06
-2.26192026342131e-05
-1.37051226698908e-05
-6.24403282302144e-06
-8.19577028228445e-06
-3.05374034279792e-05
-2.21681485090913e-05
-2.64812820769913e-06
-1.97110489305905e-05
-1.21187005382559e-05
-2.82427849940391e-05
-1.80725135433122e-05
-9.49831894812329e-06
-1.81936467548427e-05
-2.03242226087326e-05
-8.39905195909329e-06
-1.5179412495599e-05
-1.37465853708205e-05
-1.05491929850457e-05
-2.13835012510971e-05
3.71302283857991e-06
-1.49679823032912e-05
-2.24315762190413e-05
4.4955116427662e-06
-1.24839616035771e-05
-1.46681027112904e-05
-3.20011473585845e-05
-3.10630967147776e-05
-1.69514035238158e-05
-1.25644044432999e-05
-8.69565982129606e-06
-5.95183059331761e-06
8.49789716222719e-06
-1.93907904954348e-07
1.03490244199261e-06
-2.11347728369287e-05
-1.14026178796488e-05
-3.19489219887723e-05
-2.7703455801149e-05
-2.63585738070929e-05
-1.42515140096914e-05
-1.27479652394386e-05
-1.16886670687885e-05
-2.64311321741789e-05
-2.77918535812212e-05
1.85420243826984e-06
-1.63007802413144e-05
-1.13669774022333e-05
1.00366083648094e-06
-3.50955172903799e-05
-8.27336161946087e-06
-1.24138387342544e-06
-3.06940149314502e-05
-3.56556954826763e-05
-1.52537973490919e-05
-2.30285394395235e-05
-2.85744723781398e-05
-2.97528332717847e-05
-1.25703500267566e-05
-3.23919470179498e-05
-2.92218576310084e-05
-2.75011334546159e-05
-1.1769358323193e-05
-2.08413053356046e-05
-1.40960394215216e-05
-1.48749566554478e-05
-8.91555919458164e-06
-8.37542151769334e-07
-2.15613926463218e-05
-3.43047604866467e-05
-1.88182165975635e-05
-1.80122505329138e-05
2.34793190117298e-06
-1.13843013611929e-05
-1.15712757424539e-05
-1.9252878978279e-05
-1.24772356601999e-05
5.89665262233969e-06
-6.23362051637563e-06
-2.87059968537502e-05
-1.1105474289698e-05
-1.38410988733756e-05
-8.42674282203525e-06
-1.41947490045383e-05
-1.95818480193683e-05
-1.34696082732356e-05
4.13746441871832e-07
-5.16659796199555e-05
-3.42159686653487e-05
-2.5215587719073e-05
-4.73942350563459e-06
-2.01826945617673e-05
-1.53856093978378e-05
-2.28456249567422e-05
-1.29599929505786e-05
-1.76417008230868e-05
-1.13275908539816e-05
-1.51110051285504e-05
-3.56173041937697e-05
-8.191729420368e-06
-2.71812797766008e-05
-2.97245055356094e-05
-2.71199548995107e-05
-3.25316517750215e-06
1.33509492336226e-07
-1.47330412050183e-05
-1.75760952967994e-05
-4.90236855368023e-06
-1.17516147525676e-05
2.44563815141291e-06
-2.87828352500684e-05
-1.53726399745129e-05
-2.32467633952185e-05
-2.86502981570787e-05
-6.52828771984227e-06
-1.94383254701981e-05
-1.67510159352965e-05
5.49462922995056e-06
-9.88864779705823e-06
-2.39311294549424e-06
-6.30624830810064e-06
-6.14010840836338e-06
-7.06033292910637e-07
-1.82520428251513e-05
-2.42243723618636e-05
-1.06151105820367e-05
5.442786860194e-06
-4.29607993893503e-06
-2.000567702298e-05
-4.06611313077938e-06
-1.69042309825287e-05
-7.5101106504318e-06
-2.99204220423508e-05
-1.33472660760798e-05
1.22743403789753e-05
-1.9766519560291e-05
-2.5483545575749e-06
-2.41050873930936e-05
-4.28764450343148e-06
1.99578493789781e-05
-2.26242150278132e-05
-3.17320644033497e-05
-1.7790087810008e-05
-2.03264084103648e-05
-3.63031352276209e-05
-1.18228673576013e-05
-1.40643019516019e-05
-1.05071391939625e-05
9.82081374613422e-06
-1.13032641688092e-05
-7.87680263941118e-06
-2.01955834076705e-05
-2.55699420796911e-05
-1.10358449767183e-05
-1.99734649713987e-05
3.42868200746071e-06
-2.17368400940398e-05
-2.74726192239318e-05
-1.97815211011072e-05
-1.38652087876678e-05
-2.61969379480104e-05
-1.30802886020781e-05
-1.88944004247915e-05
-1.82832667423482e-06
-8.36119999690857e-06
2.15688573347383e-06
-2.55097833005919e-05
-2.05496023764682e-05
-1.29173838485247e-05
-2.77981955658651e-06
-1.76812686230874e-05
-4.81511363917849e-05
-8.84957298605206e-06
-2.36319181418163e-05
-1.53886613496616e-05
2.78511736451215e-06
-1.12081052801841e-05
-9.32657231882574e-06
-2.04400084885343e-05
-1.43265624155673e-05
-2.04793609961089e-05
-1.50903591756668e-05
-3.80768854124053e-05
-1.26267287723239e-05
-3.10080179123536e-05
-2.59731905361497e-05
-2.81954859415081e-05
-4.79347627297916e-06
-3.99015867792736e-06
-2.57529061559341e-05
-2.59323848597981e-05
6.52385568348709e-07
-1.62271810250994e-05
-1.89408040236036e-05
9.96252419950371e-06
-2.68193387572422e-05
-3.27688185085846e-05
-2.40189312157949e-05
1.15098753951944e-05
-1.80300523552206e-06
-1.83336866434393e-05
-3.8746083895993e-05
-4.23683634768317e-05
-1.79881219605062e-05
-2.76722862584165e-05
-1.52583331107372e-05
-1.82144700364637e-05
1.20816296478539e-05
-1.46801286231596e-05
-2.11541356157032e-05
-2.17387246708455e-05
-2.07752488076958e-05
-2.78048551772901e-05
-2.54804411211134e-05
-2.13026281986218e-05
-4.51260489986735e-06
-8.79386397344199e-06
-7.02509983440983e-06
-2.31009603649577e-05
5.35455035749857e-06
-8.02838983993896e-06
-1.11818106580632e-05
-8.69149530874228e-06
-1.13399208574333e-05
-6.40300137677176e-06
4.2720840788519e-06
-1.40051849452068e-05
-1.6768776874083e-05
-9.81086894164236e-06
-5.27895232435056e-06
3.39289959800075e-06
-1.86011469817282e-05
-1.27611068251424e-05
4.13090725859321e-06
-1.22845849562662e-05
-9.80991730593654e-07
-2.29003154538441e-05
-1.04082023625971e-05
-2.78734382986681e-05
-2.84775074263646e-05
-2.64622095432434e-05
-2.36976238713869e-05
-2.00854461673266e-05
-1.00914771343159e-05
-8.13797549039491e-06
-3.93895914154497e-05
-1.41808704896695e-05
-1.78547083218151e-05
-1.84199691674762e-05
-3.83984317325994e-05
-1.99796757567565e-05
-2.67241116063925e-05
-1.29264133704036e-05
-1.30074568376407e-05
-3.39933413588788e-05
-8.54306560866133e-06
-1.39361734970797e-05
-3.02787887347458e-05
-2.82673789772958e-05
-1.3201085265263e-05
-2.58871269957842e-05
8.76086118210534e-06
-1.71167378417657e-05
-1.81180060208577e-05
-3.36068247712141e-05
-2.29481834194554e-05
-3.80983097387845e-06
-1.25331991446885e-05
-3.24786329629336e-05
5.25910986005352e-06
-2.30939415275358e-05
-2.3265745091284e-05
9.54924866036505e-07
-2.13180084197354e-05
-1.95820102933596e-05
-2.23027303729497e-05
-1.76107392235124e-05
-2.93461951710766e-05
-2.94035411660152e-05
-3.3914050251331e-05
2.92039017981191e-06
-3.51763250587141e-05
-3.23520617669217e-05
-2.82176929519237e-05
-1.54824188129277e-05
-1.87780792358507e-05
-1.69223696973479e-05
-3.84157455004555e-05
-1.05625992538632e-05
-1.30524606752669e-05
-1.08429263090921e-05
-1.02572838055306e-05
-2.64177769073008e-05
1.53210659217919e-05
-7.86858425889147e-06
-1.72835231535347e-05
-1.80152164087062e-05
-2.50550011077923e-05
-3.76700851847195e-05
-9.11755421883707e-06
-2.4344923697929e-06
-2.59150668769702e-05
3.05615916162566e-07
-2.19785597531323e-05
-2.15493339293456e-05
-6.52195883732286e-06
-2.85061236807106e-05
-3.32369433730161e-05
-2.25776362978636e-05
-7.83250945717975e-06
-9.42725248583919e-06
-3.12007175580225e-05
-1.34521357938301e-05
-1.51708180190443e-05
-9.08203970781457e-06
-1.49712835606503e-05
-1.6978695615528e-05
-1.47916412794351e-05
-3.43729658926954e-05
-5.22197351929173e-06
1.06398201818e-05
-1.2519811446937e-05
-9.06344922737757e-06
-2.05757233177061e-05
-2.1253186327165e-05
-1.48816947130239e-05
-2.34033678312658e-05
-2.0209673037715e-05
5.22986669143502e-07
-3.10659599643935e-05
-1.52217557930879e-05
-4.25165545737472e-06
-9.59705112630925e-06
-2.22423424076071e-05
-2.6255420425165e-05
-1.52324356968404e-05
2.0107472802209e-07
-1.83708689279057e-05
-2.54706600761772e-05
-1.44056076786939e-05
-3.11548947258118e-06
-5.56390526490617e-06
-9.71925160289347e-06
-1.04763365399337e-05
-6.30177576800928e-06
-1.89857907250392e-05
-1.47645866392017e-05
3.82969147847749e-08
1.10134835019118e-06
-1.53098200374945e-05
-2.26399017596751e-05
2.91837055469661e-06
1.91918329177758e-05
-2.25371843213727e-05
-1.50117228046433e-05
1.81070058186782e-06
8.70610667192938e-06
-2.01594796995635e-05
-6.41449866601406e-06
-2.38792631306801e-05
-1.22594195322947e-05
-2.17377079025904e-05
-2.90147595459052e-05
5.39718147545152e-06
2.05307411312757e-06
-4.29870662017436e-05
-4.27669178605801e-05
-1.3204024329371e-05
-3.10764015537267e-05
-1.53216037784991e-05
-1.83225851172965e-05
-8.72080000231215e-07
-3.23130460780469e-05
-2.67043717824328e-05
-4.49150831528274e-06
-4.61909478159285e-07
1.32042282516791e-06
-3.06466278661089e-05
-2.20763309500924e-05
-2.07320361995684e-05
-5.40690017737116e-06
-1.64604290894952e-05
-2.00567607684327e-05
-3.29978139522741e-05
-1.40093627875583e-05
-5.80172514921805e-05
-1.34963463188607e-05
-1.36443145898501e-05
-1.25984807229732e-05
-1.12939052477792e-05
-2.03009861448734e-05
-1.45120022280256e-05
-1.70456044154614e-05
-6.30649814888842e-06
-2.49797420850894e-05
-1.77639362328293e-05
-3.13502255445044e-06
-3.51414310985548e-05
-2.17870738415869e-05
-1.15069999969583e-05
-1.9019974144367e-05
1.26023055860156e-05
5.11345171195039e-06
-7.65362724351149e-06
-7.77081490984029e-06
-1.98253859921006e-05
-2.58685845485814e-05
-1.04988761295705e-05
-1.51806276183721e-06
-2.59682188157925e-05
-2.78186153981933e-05
-6.38976161148875e-06
1.1637789386632e-06
1.61146738495297e-05
3.45634786710069e-06
9.91090849428809e-06
-1.14562458695363e-05
-8.55429390175327e-06
-3.53596471427429e-05
-2.35404875539969e-05
-2.00681369035945e-05
-2.10560604046994e-05
-7.1751498792446e-06
-1.88540494902994e-05
-2.37100260852919e-05
-1.28539535493776e-05
-1.41551861973756e-05
5.2079993473438e-07
-2.45029100597801e-05
-3.5237679861098e-05
-2.23243480996628e-05
-3.97545011274158e-06
-3.42279573415243e-07
-2.5331857868718e-05
-2.0656888608194e-05
-7.88611337709081e-07
-1.77880937001867e-05
-1.52236072981682e-05
-8.04107057666446e-06
-3.16006442152526e-05
-1.88398532644399e-05
-1.76820436685436e-05
-1.73896774103911e-05
-1.2725354748747e-05
-7.067769928452e-06
1.21943257510064e-06
-8.56525341601705e-06
-9.85713161889796e-06
-1.21274044440463e-05
-2.28939350758029e-05
-2.99320583543067e-05
6.38057005538134e-06
-2.23009644689081e-05
-2.81853998723926e-05
-2.58104505772692e-05
1.98626243719393e-06
-1.68216605837573e-05
-1.24903857715397e-05
-3.28867137423736e-05
-2.10276464478508e-05
-2.09257134272605e-06
-7.68570918648723e-06
-3.07922970303381e-05
-1.10183848789868e-05
-2.39498884360239e-05
3.80478650267577e-07
-1.87702178891169e-05
-2.12432922289518e-05
-3.42144733074097e-06
-7.92943909234509e-06
-3.50081504907828e-05
-1.33428536021304e-05
-1.08704260978326e-05
-2.46085159352394e-05
-2.42991457275182e-05
-2.05791455962003e-05
-3.00768124302402e-05
-8.94891197010822e-07
-2.95129824532623e-05
-1.49287879364137e-05
-1.24856278270447e-05
-2.18157706410875e-05
-1.46645505423741e-05
-8.94596376767967e-07
5.40044349111607e-06
-1.46148322286201e-05
3.98288942211413e-06
-1.98763507168487e-05
-7.57278085013212e-06
-5.33922323457515e-06
-2.45719410306406e-06
-4.19004174907261e-05
-2.30840555404555e-05
-2.37394326519454e-05
-3.2403927470016e-05
2.07758525499683e-06
-3.57665560998368e-05
-1.06258212482839e-05
-1.59675960559354e-05
-1.69362073151381e-06
-6.12636908905735e-06
-1.41496093478222e-05
-2.05029373881017e-05
3.45666560185808e-07
-4.89003828656265e-06
-1.07697315361698e-05
-1.10848634561507e-05
-2.23818772490273e-05
-4.37130932038625e-05
-3.10519928193684e-05
-6.8455057094644e-06
-1.89266253309104e-05
-3.070421279864e-05
-2.01936798827948e-06
-8.24975003096207e-06
-5.86267425814016e-06
-3.24625566708988e-06
-2.24276948582378e-05
-1.18744241120001e-05
-7.57695820704935e-06
1.47344852240003e-06
-7.08278344923447e-06
-1.67077790146388e-05
-1.6693964001906e-05
-4.3679767571039e-05
-7.0717115188786e-06
-5.14599560294321e-06
-1.6345818465361e-05
-2.70832709320556e-05
-9.18910263798352e-07
3.71040609531804e-06
-2.11282551285804e-05
-4.8416314451335e-06
-1.56142725617759e-05
-2.79752595039917e-05
-1.22446979690507e-06
1.85585495649597e-06
-9.41402892601385e-06
-1.38530317157405e-05
-3.84801362046648e-05
9.15093971821136e-06
-2.09247315349061e-05
-3.11598690724422e-05
-1.20340353159227e-05
-1.75203484007733e-05
6.23470436006733e-08
-1.68711510274688e-05
-3.29094428006328e-05
-2.22134239908507e-05
-1.36919282278797e-05
-1.32724239401925e-05
-9.20293044117128e-06
5.47668485309114e-06
-1.44976059287681e-05
-5.68869628996366e-06
-6.06062011877316e-06
6.99819414253919e-07
-1.73421228976551e-05
3.60453498246351e-06
-2.37936608665627e-05
-1.75266716183006e-05
-2.57877956228616e-05
-2.01179635072479e-05
-8.12328907316177e-06
-2.05878369239588e-05
-1.3562020461586e-05
-7.5311246528789e-06
3.1111418424625e-06
9.97175696756895e-06
-1.66987477719667e-06
-1.31287261748004e-05
-9.32330712053892e-06
-8.28478377775192e-06
1.28531923173192e-05
-1.15425074694322e-05
-2.42699884776973e-05
-2.88920457887289e-06
5.54799448517255e-06
-1.7629576654011e-05
-1.19423854159053e-05
3.49044169106063e-06
-2.30417207639658e-05
-3.04023083218716e-05
-9.12688254147059e-06
3.99737138090389e-06
-1.95794926565918e-06
6.58160860707546e-07
-1.29287251738632e-05
-3.92896889115144e-05
-1.77390788522446e-05
-2.20741562323363e-06
-2.00043743674214e-06
-1.22750786542937e-06
-2.50184977968984e-05
-1.36325453121495e-05
-8.33294435841574e-06
-1.56525630276733e-05
-1.15807245590989e-05
-2.19276582673941e-05
-1.28943625998908e-05
4.16526158265373e-06
4.87730967147121e-06
-2.84991587277227e-05
-3.52827854888525e-06
-2.80229619673837e-05
-1.5403279557698e-05
-1.14074860858894e-05
-2.09945118281799e-05
-2.45625280920063e-05
-8.11220014983347e-06
-2.28936199977427e-05
-5.84819785345435e-06
-3.2541793031253e-05
-2.48820783929801e-05
-1.88734208817803e-05
-3.50719252201903e-05
-3.25012649372615e-05
-3.83457806877628e-05
-4.17712689673373e-05
-8.44477531652464e-06
-4.70614127251469e-05
-3.162919727813e-05
-3.72353909137232e-05
-1.8410428895956e-05
-3.10893758047244e-05
-4.42414633227046e-05
-6.00814075459215e-07
9.27009004883724e-06
-2.34631716004301e-06
-2.94275018097927e-05
-5.94910699332456e-06
-2.31792669231147e-05
-1.78029391943968e-05
-1.2143769917859e-05
-1.81815568396165e-05
8.84254383650378e-06
-5.19013890528348e-06
-1.91717501290798e-05
-1.49365200818473e-05
-1.85834263549489e-05
-1.48894672078124e-06
-1.25963758242667e-05
-3.91860071626246e-05
-2.03112356985602e-05
-1.51348927213813e-05
-3.22807853717902e-05
-1.18937476639102e-05
-1.87713345871093e-05
-1.0203457761819e-05
-3.78873436662887e-05
-2.34667887380129e-05
-1.44772702297788e-05
-3.35885876162459e-05
-3.19772441729295e-05
-7.22996689868778e-06
-2.26613157235104e-05
-2.07450726000524e-05
-2.35068090278944e-06
-3.0882154156887e-05
-8.96795228519861e-06
-2.26776056088525e-05
-9.90496140063179e-06
-1.47730509044461e-05
-2.76779015778741e-05
-1.3161826368375e-05
-1.64063083216705e-05
-3.69991401715808e-05
-1.75044903492325e-05
-2.78564945130391e-05
-3.48338329593013e-05
-2.46613399255748e-05
-1.73515942488446e-05
-3.72259278782326e-05
-1.34975302390018e-05
-2.13834271638726e-05
-2.09756034519909e-05
-1.43186758353393e-05
-2.74495435702727e-05
-4.10085229593138e-06
-2.80349404291135e-05
-4.38902399606027e-05
-3.74946473044337e-05
-3.00606180828144e-05
-3.0786798355794e-05
-1.96769562807247e-05
-1.67277787001806e-05
-2.01456583919e-05
-8.40210663454631e-06
-4.68451071885789e-05
-5.2994504097583e-06
-2.01375311893491e-05
-1.04250956395764e-05
-3.61914381645902e-06
-2.48491472834403e-05
-6.33338711753336e-06
-2.41636696327843e-05
-1.11940685713141e-05
-2.01303678502921e-05
-5.61784862368879e-06
-2.88127737576898e-05
-3.55342482082308e-05
-2.393788374826e-05
-1.80782757355741e-05
-2.00398003551834e-05
-2.11199401429684e-05
-2.27566160782916e-05
-3.24493331493876e-05
7.92938169128e-06
-1.77066678398318e-05
-4.85797096085702e-06
-1.52683774027849e-05
-2.08445552060316e-05
-1.8514647566605e-05
-3.43364616263904e-05
-1.13691159618205e-05
-4.2636548562298e-05
-5.73560568692521e-06
-2.83054236660244e-05
-2.47281684800681e-05
-2.03524726569344e-05
-2.18503268051473e-05
-2.36046713010762e-05
-1.30887814848054e-05
-2.1442351507243e-05
-3.54377172368152e-05
-3.04110332095175e-05
-2.44646344104308e-05
-2.37854382289111e-05
-1.0992071958366e-05
-2.35950653015605e-05
-1.47494615049721e-05
-2.04763889453202e-05
-2.21524499982635e-05
-3.22774799644612e-05
-3.15566405338227e-05
-2.82590136413463e-05
-1.18459718501668e-05
-4.95824819218585e-05
-2.15456792136485e-05
-2.45492366106043e-05
-3.55030776500743e-05
-4.4030496086057e-06
-3.14389440966216e-05
-1.77411117837476e-05
-2.49501480997782e-05
-2.25449608407831e-05
-2.43382967023098e-05
-2.37299435710377e-05
-1.37388347741018e-05
-1.92301003004747e-06
-3.14926347066186e-05
-3.25411245942986e-05
-9.85031964896848e-06
-1.50340280594795e-05
-1.28670788781237e-05
-3.01852414189537e-05
-2.07577186312159e-05
-1.28901962033618e-05
-1.70174940093388e-05
-2.90848174577143e-05
-2.4724525014183e-05
-2.572466814608e-05
-3.10231163478297e-05
-1.75524068909476e-05
-1.85996839099556e-05
-1.56632625753161e-05
-3.27513378901102e-05
-3.93050897999855e-05
-1.79494569462621e-05
-2.76641359377825e-05
-3.53147864492243e-05
-1.237575236507e-05
-1.97745936197643e-05
-2.42181939258515e-05
-2.36634647558282e-05
-1.03970728419321e-05
-1.39903823489394e-05
-2.25276463992468e-05
-3.701668558788e-05
-3.9521331253136e-05
-3.25968026493608e-05
-3.01207085613871e-05
-6.89147592054421e-06
-1.084610821486e-05
-1.35360677801068e-05
-2.99121446269246e-05
-2.87459009216066e-06
-1.75641428480228e-05
-2.34422748378424e-05
-2.2004800526769e-05
-3.27027539619879e-05
-3.38966950285745e-05
-1.23357661370274e-05
-3.15927124669356e-05
-1.96284372455978e-05
-4.7163300464935e-05
-3.08591836464938e-05
-1.89542948665307e-05
-1.22210621535271e-05
-1.90640217613556e-05
-3.01041457524051e-05
-3.77461976342989e-05
-3.55463340360457e-05
-4.70380768835702e-05
-3.30171384917097e-05
-2.5568375348234e-05
-1.38387867707496e-05
-3.20551722922236e-05
-3.00728123937442e-05
-2.20519601857772e-05
-3.07395956539916e-05
-4.67884037751328e-05
-4.37297395833908e-05
-2.36957923107707e-05
-1.01840889874225e-05
-5.07531099154306e-06
-1.63675135298498e-05
-2.03587612474211e-05
-2.89099139469431e-05
-3.54842085232932e-05
-7.35824099192615e-06
-3.32211508952734e-05
-1.12261640378888e-05
-3.13229560938567e-05
-8.69629585974778e-06
-3.19423524048613e-05
-1.41776347433371e-05
-2.06918366604636e-05
-2.46647943454998e-05
-2.02299930963584e-05
-2.49745710390096e-05
-1.79524692865106e-05
-3.18832172173958e-05
-2.02934836167388e-06
-1.02403361783794e-05
-1.70550033751798e-05
-4.00998885617023e-05
-1.16198391878334e-05
-1.21074001191243e-05
-1.84994395389384e-05
-3.05439085944866e-05
-6.85513718094944e-07
-2.71746215665525e-05
-2.6728300533821e-05
-2.83365642551373e-05
-2.33051654302602e-05
-5.49763285473324e-06
-1.55917782019248e-05
-2.91940143183584e-05
-2.88199689143624e-06
-1.93073074256648e-05
-6.18399827248095e-06
-2.4760189915886e-05
-2.72991630897057e-05
-3.49124212526351e-05
-4.03028057287387e-05
-2.94100131555472e-05
-2.37270026174073e-05
-1.32442958340985e-05
-2.14130710978379e-05
-2.5900237686393e-05
-1.72823428131208e-05
-1.16248777973924e-05
-2.64922673900387e-05
-3.54739549856387e-05
-4.22141852465147e-05
-9.90765657887073e-06
-2.88405216348366e-05
-2.6004395285034e-05
-1.1028250444059e-05
-2.77062705211294e-05
-1.40413992700732e-05
-2.27545942771007e-05
-2.33549491193615e-05
-1.35294142157515e-05
-2.16308571957544e-05
-2.27107816291881e-05
-2.15767937601272e-05
-7.78363620898506e-07
1.59565231431133e-06
-3.54236233756126e-06
-1.24343269771107e-05
-2.63334833271748e-05
-4.82581746365985e-06
-2.29982666082982e-05
-3.87868454877349e-05
-6.63330831388621e-06
-1.71709815948451e-05
-3.16082230928705e-05
-3.09278079731072e-05
-2.96060526857556e-05
4.24034537165406e-07
-2.68129096562626e-05
-4.42458341129147e-06
-9.45808889150289e-06
-1.42139454802435e-05
-2.50656660604999e-05
-2.25267776311744e-05
-3.53529718914472e-05
-1.69135005959878e-05
-1.0515400542024e-05
-2.41831672534464e-05
-2.46945824167775e-05
-1.94231546683262e-05
-1.92805790807211e-05
-2.47418395030365e-05
-3.67117589094165e-05
-2.36318556562953e-05
-2.98319457897777e-05
-2.66905541762198e-05
-2.17947958623323e-05
-1.85398483279512e-05
-2.62370511996171e-05
-3.11895330615729e-05
-3.87387658619666e-05
-2.53581797193742e-05
-1.08839673334742e-05
-4.62782922149723e-06
-2.14738287262809e-05
-3.10130449785681e-05
3.25965877049828e-06
-2.41633082912889e-05
-1.9733843795746e-05
-1.90539038802857e-05
-1.45061630112363e-05
-2.36110731269896e-05
4.6217479999945e-06
-8.46197833124902e-06
-3.1950758617097e-05
-3.63688118544474e-05
-2.77073888633657e-05
-7.42719001018762e-06
-1.31818260046427e-05
-2.5363406978669e-05
-1.43281216854601e-05
-4.57901035435775e-05
-1.56390574876788e-05
-1.97482722610843e-05
-1.91834375316033e-05
-2.57474453367659e-05
-2.99186529211454e-05
-2.49300899827758e-05
-3.45189537657303e-05
-5.25376170033839e-06
-1.7127001925023e-05
-2.32326100533206e-05
-2.91239029210563e-05
-1.35492519680403e-05
-3.0586438859425e-05
-3.04120872369034e-05
-2.01976088035261e-05
-2.83911321353289e-05
2.50468467799842e-06
-6.47748630472201e-06
-3.39751316208541e-05
-2.28833335943411e-05
-3.17009391602838e-05
-3.33847663447158e-05
-2.18938622339922e-05
-7.41084397976781e-06
-9.71131107493122e-07
-1.82084185666472e-05
-7.30269856295586e-06
-2.15614312806533e-05
-1.25634071153658e-05
-1.87949007732746e-05
-1.37832827028871e-05
-2.7067250823579e-05
-3.86764944183555e-05
-3.20862795096088e-05
-3.38231433893362e-05
-2.3960662902411e-05
-2.63619019539676e-05
-1.59929578337686e-05
-2.69208404123503e-05
-4.30936367141315e-05
-9.08011873441231e-06
-1.7185060288317e-05
-2.50263925807124e-05
-2.20002432464101e-05
-9.32055094207099e-06
-1.05278897651486e-05
-3.43562998932336e-05
-1.04227341559528e-06
1.29055601914323e-05
-2.55114575507162e-05
-2.96116318348873e-05
-3.04669961737645e-05
-2.82734392080565e-05
-2.97460032756418e-05
-2.98885893595262e-05
-4.95311081142738e-05
-2.96999530942579e-05
-3.14796806123063e-05
-2.35744749153129e-05
-9.14597713397747e-06
-1.80416482799564e-05
-2.58403981474906e-05
-5.28288905666144e-06
8.58281540032616e-06
-9.86306290227878e-06
-1.19498387460601e-05
-4.2797084289811e-05
-2.18544415164381e-05
-2.37901723453487e-05
-2.62762388168869e-05
-1.57035739252664e-05
-2.14793271247282e-05
-7.34478657001479e-06
-2.37336799240531e-05
-3.16315457133991e-05
-2.30062361980632e-05
-1.64405203404582e-05
4.15181666827453e-06
-1.73702492131792e-05
-1.77732824385141e-05
-2.31243534064092e-05
-3.92673430615088e-05
-2.13621146286667e-05
-2.37085817852268e-05
-1.6451043349095e-05
-5.05761068139962e-05
-2.97679542314169e-05
-1.92632033926656e-05
-1.63305658038249e-05
-3.86485985303418e-05
-2.1855587540981e-05
-7.88915202529326e-06
-4.64635396864704e-06
-3.81677567094064e-05
-1.33273982286375e-05
-1.31098294366338e-05
-4.44475508675246e-05
-3.23907253845506e-05
-1.01272477834794e-05
-1.93772144915333e-05
-3.5414107648533e-05
-2.04979247705473e-05
-1.81230265378885e-05
-2.68819318473901e-05
-3.81314923114223e-05
-1.92158069029961e-05
-1.2222479851371e-05
-1.32275514667479e-05
-1.99202720786935e-05
-1.9253131644708e-05
-2.44325978814819e-05
-2.18005004968099e-05
-9.154628127021e-06
-1.83124653410554e-05
-7.2625919120782e-06
-4.37767081855346e-05
-2.23984225339924e-05
-2.84191326464737e-05
-1.83793778642555e-05
-3.71535922488799e-05
-1.99751885846924e-05
-2.84016928096782e-05
-9.8638973179305e-06
-2.17707650327138e-05
-2.2368670389634e-05
-2.401168101791e-05
-2.26478101186079e-05
-2.60747971010703e-06
-1.68127733614558e-05
-3.5309509332377e-05
-1.49681841769506e-05
-3.85249066456883e-05
-1.90340126563997e-05
-1.36939245492978e-05
-1.8597735937825e-05
-3.77635484994068e-05
-1.74980846517387e-05
-2.83892908487042e-05
-2.36592960161057e-05
-2.30987855999888e-05
-2.6975704821374e-05
-3.1875162252957e-05
-3.33372745336905e-05
-1.93960009124472e-05
-1.81245120765386e-05
-3.61667398005405e-05
-2.99481263672395e-05
-4.96638251515617e-05
1.71725516008257e-05
-2.06500096530347e-05
-2.62182352603974e-05
-1.06267462398085e-05
-2.21386385844511e-05
-4.20394237721413e-05
-2.64395185037311e-05
-2.11061494001394e-05
-1.50529486053922e-05
-4.12428279305317e-05
-3.35902051080623e-05
-2.08277869693236e-05
-2.24848814443088e-05
-1.53079508263011e-05
-1.51074074228111e-05
-1.60694310352282e-05
-2.55381145179862e-05
-3.1242620842407e-05
5.52778554737904e-06
-1.47796658668636e-05
-3.98836635258317e-05
-2.00777532119937e-05
-2.91059675743395e-05
-3.35098512149026e-05
-2.86102522920176e-05
-1.5265399908061e-06
-5.01476964294081e-05
-3.62253513814349e-05
-2.56025818932622e-05
-3.06845096649277e-05
-1.32826691092068e-05
-1.32596772548416e-05
-2.07188100593029e-05
-2.17058162663625e-05
-2.96068771402202e-05
-1.33106734426521e-05
4.28741190579252e-06
-4.09391227117077e-05
-5.97413662586023e-06
-2.81581658775034e-05
-2.52407722028745e-05
-6.39648456835656e-06
-1.74016114994137e-05
1.79959960473119e-06
-2.62779404469242e-05
-9.83175566001663e-06
-6.77291056567861e-06
-1.64403346231233e-05
-3.37807082132324e-05
-3.29963444634468e-05
-4.04804963018549e-05
-1.61532651900034e-05
-3.20492741892925e-05
-4.0523173809111e-05
-1.4027909769844e-05
5.79750981014097e-06
-2.37806669675951e-05
-1.56422663930781e-05
-2.71557627710498e-05
-4.59329860637956e-06
-1.09762906210403e-05
-2.9193287965028e-05
-1.28745122696035e-05
-3.54408665227961e-05
-1.45871466123818e-05
-1.2816927149753e-05
-3.25020647898064e-05
-3.88508382498604e-05
-2.62067926712261e-05
1.60037347394546e-06
-2.75508737865044e-05
3.22814651327604e-06
-2.00846803565282e-05
-2.06458965642211e-05
-2.70741646924431e-05
-5.42063800186947e-06
-1.48447960741276e-05
-2.22214278318695e-05
-2.41671753251513e-05
-1.22409368373944e-05
-3.01493861900135e-05
-3.27749929975722e-05
-1.85108369938536e-05
-2.89729890273487e-05
-2.84689336346478e-05
-1.89958627395861e-05
-4.01944359617964e-05
-2.56359794514871e-05
-3.25681757895199e-05
-7.05924795514386e-06
-3.79728341423028e-05
-3.43245743324451e-05
-3.18780721464776e-06
-7.04949184466184e-06
-1.57598718553894e-05
-2.25999411615361e-05
-1.55775435796369e-05
1.23075717329293e-07
-2.04793951381168e-05
-1.95479971376514e-05
-1.68765696490664e-05
-2.44024992948743e-05
-2.38026011329635e-05
-9.49996171320496e-06
-3.59421403198589e-05
-1.13095890895963e-05
-2.85269098082232e-05
-1.56495351917989e-05
-1.26934367462484e-05
1.52849153737578e-06
-1.86233807246606e-05
3.35558807424529e-06
-1.4922013988834e-05
-3.19783986477977e-05
-3.47545476714044e-06
-1.75644997897799e-05
-1.34930168437555e-05
-1.92750266112303e-05
-1.34373378343279e-05
-2.0292484683533e-05
-1.4848358245168e-05
-1.76951099668033e-05
-1.05680530767554e-05
3.42748159045487e-07
-1.67878624249316e-05
-3.51745829417956e-05
3.5920881926392e-06
-3.11887721540489e-05
-4.93974996167199e-05
-1.75455172369142e-05
-2.28703440518633e-05
-1.3256197233796e-05
7.09986867001495e-07
-2.11266532811676e-05
-1.29042289072869e-05
-2.68500430161266e-05
-3.95199669779193e-05
-1.62467321386973e-06
-3.357420426938e-06
-1.10771265564536e-05
-4.73972453782164e-05
-3.82346136329499e-05
-2.60707178937142e-05
-5.64776016644729e-06
-2.86767803790282e-05
-2.51356838168664e-05
-1.8352831235146e-05
-5.7857383636828e-05
-1.01746329737111e-05
-1.01509183277472e-06
-9.24945706810637e-06
-3.80683836934582e-05
-1.1641161727399e-05
-3.02985972141477e-05
-3.57369966835839e-05
-1.22787494575673e-05
-2.86257856113572e-06
-1.75441684640695e-05
-1.18017552843118e-05
-3.56083412932591e-05
-1.18537250131012e-05
-4.34926675643111e-05
-2.18508125333048e-05
-2.53803228605782e-05
-2.15802529336669e-05
-2.0898821796948e-05
-3.69661476425808e-05
-2.22545332265933e-05
-1.63077564261696e-05
-3.21177864349296e-05
-1.36781147194419e-05
-1.69321244487828e-05
-2.50022220113448e-05
-4.56296728183684e-05
1.27440499450075e-06
-1.49795657904079e-05
-2.15741503893294e-05
-2.3888681809649e-05
-8.21643320106595e-06
-2.10462133912165e-05
-3.47164073184427e-05
-1.94981417073319e-05
-2.34761993800995e-05
-1.7722583308084e-05
-2.12463541888643e-05
-3.66593707221654e-05
1.85252218485554e-06
-6.27603562614575e-06
-2.64488260380886e-06
-4.53652792590315e-06
-1.35035953892091e-05
-2.02750195907552e-05
-2.12419130278039e-05
-8.98028012580552e-06
-1.77621134489012e-05
-9.00495270975633e-06
-1.24982255597735e-05
-3.58578715524073e-05
-3.33851502761818e-05
-2.22484911773024e-05
-3.35895359160998e-05
-2.92948438634832e-05
-9.91144251481634e-06
-2.77787525417454e-05
-1.00898549614885e-05
-2.05760382103833e-05
-1.22239089588694e-05
-1.14767031528111e-05
-2.42052066568304e-05
-3.77297838843402e-05
-3.89164762766559e-05
-5.7957193065863e-05
-2.40051627962798e-05
-1.93760245592871e-05
-2.19022575887154e-05
-3.54888556846779e-05
-1.44315851240358e-05
-1.93157802605559e-05
-2.34181401813819e-05
-1.81242115529822e-05
-9.43364521103676e-06
-1.83877912571492e-05
-2.38648480330446e-05
-3.02579919981119e-05
-3.10642836953194e-05
-4.04795576997773e-08
-2.35721780596646e-05
-4.14956430381711e-05
-2.40622116868791e-05
-1.63615754481855e-05
-6.50392833575751e-06
-3.70964089452103e-06
-4.23107554143855e-06
-1.50356449424968e-05
-2.45914728599082e-05
-3.71974556811479e-05
-3.36457743832893e-05
-3.38776054908836e-05
-2.42735273844504e-05
-3.05088898308358e-05
-3.42452709310476e-05
-1.27461994832974e-05
-3.74669132894252e-06
-2.13919276155784e-05
-5.37820731196749e-05
-9.98190483444405e-06
1.61304852277521e-05
-2.42503079586153e-05
-2.766480697219e-05
-3.54952192032377e-05
-1.66975899358345e-05
-2.10152556673737e-05
-1.59241335438104e-05
-9.95982150378496e-06
-1.16240388962572e-05
4.74223988610651e-06
-1.76061041846848e-05
-1.66681413973687e-05
-3.39751069767542e-05
-1.89351485481806e-05
-3.30585697177116e-05
-1.09253122438562e-05
-5.34460991041924e-06
-2.09631825796942e-05
-3.62200590235171e-05
-3.69830023084477e-05
-1.66720726630947e-05
-1.4449377617665e-05
-3.19412932239261e-05
-1.61015320535339e-05
-1.82417470525621e-05
-1.99246367309004e-05
-1.74713232988896e-05
-2.1534618832296e-05
-1.47340803868787e-05
-8.23247682905713e-06
-2.33093557343194e-05
-3.27686019795173e-06
-3.66487663892245e-05
-4.50970575088223e-05
-4.39297326440457e-05
-9.29215504297578e-06
-1.94629774516024e-05
-1.30584566522121e-05
-1.15072130562736e-05
-3.71119540637376e-05
-2.83522026137233e-05
-1.16151208276056e-05
-2.32766905143119e-05
-8.31673777211375e-06
-2.3054581396967e-05
-2.27781832818461e-05
-2.11519074865619e-05
-3.19264395081953e-05
-1.32546577061024e-05
-2.63517100513762e-05
-1.28562010221931e-05
-1.12187054084252e-05
-3.36604440359799e-05
-3.46351539587938e-05
-8.93245306062853e-06
-2.58247693704043e-05
-2.99823458843437e-05
-2.25642243599448e-05
-1.31819315215426e-05
-1.60869293624844e-05
-1.40607464717459e-05
-1.731723855381e-05
-4.86655150105135e-07
-3.76490042545855e-05
-1.92261588989487e-05
-6.24093462666251e-06
-1.57655989795725e-05
-6.84071896275056e-06
4.2984869297957e-07
-1.3198912269651e-05
-1.14773297810657e-05
-1.8555041730985e-05
3.98047458275672e-06
-1.86335550458598e-05
-1.40144004240919e-05
-1.46691172135724e-05
-2.25717906505029e-05
-2.68829399287715e-05
-1.07721227523003e-05
-3.4760712087801e-05
-2.00534946413433e-05
-2.49618219786951e-05
-1.88152020083096e-05
-1.50163778954537e-06
-2.20308102163603e-05
-3.08856454649587e-05
-4.5092238902615e-05
-2.66087432503039e-05
-6.96134648098864e-06
-1.70098235639975e-05
-3.2684796066909e-05
-2.96008038412359e-05
-1.27999755199271e-05
-2.35180774875883e-05
-1.54919720706611e-05
-2.18571379891491e-05
-4.83331570937026e-05
-4.43982501501285e-06
7.93141115149037e-07
-4.01845992057147e-05
-1.46767166961328e-05
-2.40953178357097e-05
-1.69768671711753e-05
-2.2628691213598e-05
-1.6982190955788e-05
-2.66538158376166e-05
-2.18410806383802e-05
-1.19880891926466e-05
-1.39168948628522e-05
-4.06039144861358e-05
-2.39063433939373e-05
-2.49234432478259e-05
-1.04725582413457e-05
-3.28872396598804e-05
-3.8443456806055e-06
-2.43886305621973e-05
-1.51034885523848e-05
-1.01911305905388e-05
-1.19261921860758e-05
-2.01785094639007e-05
-2.05941357959456e-05
-1.5300386734579e-05
-1.52005028646279e-05
-2.73925068037067e-07
-9.3140678951322e-06
-2.35946670591193e-05
-4.40831478131748e-06
-1.57751035553107e-05
-3.07519753823911e-05
-3.44226731863593e-05
-1.04850085633123e-05
-2.456246106621e-05
-5.43330426541316e-06
-2.1901426874501e-05
-4.06958059987095e-05
-2.45059196673965e-05
-3.53518510126788e-05
-2.81272902001239e-05
6.09496391973929e-06
-4.6564633412761e-05
-4.47086770670736e-06
-2.96834115016242e-05
-2.98115127357271e-05
4.75567786599192e-07
-1.31710608123178e-05
8.63884271313367e-07
-1.83805858496238e-05
1.24181518007155e-06
-1.67363999688031e-05
-2.76262079483106e-05
-3.20518535209424e-05
-3.52443217339098e-05
-2.71807602911452e-05
-3.59090173221314e-05
-9.35742641376953e-06
-2.4127137525992e-05
-4.97225134572698e-06
-3.96617941366381e-05
-1.87052252706649e-05
-3.1033573675547e-05
-1.57435158639671e-05
-1.90587374326842e-05
-5.0719053604302e-06
-1.55112110280475e-05
-1.84987415038784e-05
-3.79698422104042e-05
-1.13157394847488e-05
-2.377112975158e-05
-1.56271580257222e-05
-1.2893552573976e-05
-4.76570866116995e-05
-3.06850027574129e-05
-1.87339957125265e-05
-3.92143055107181e-05
-8.43361111640344e-06
-2.75324872786781e-05
-2.80026135379016e-05
-1.40993994603096e-05
-1.83847318781208e-05
-2.54957478034875e-05
-1.31672750661186e-05
-1.78305943087035e-05
-4.09398305936502e-05
-3.06478097370517e-05
-2.3272059981211e-05
-2.34805008280211e-05
-1.44592355628852e-05
-3.01767212628146e-05
-1.83818348488376e-05
-1.7093966048179e-05
-1.53858987588579e-05
-2.08348475984622e-05
-2.68826992130159e-05
5.5944750964633e-08
-2.37577098333626e-05
-2.53273590245534e-05
-7.08794493232141e-06
-2.66184135255727e-05
-2.92945999542539e-05
-5.68333229729785e-05
-2.2436220919958e-05
-1.9177302023613e-05
-1.77723278640444e-05
-4.23147382310011e-05
-4.7050111621813e-05
-1.71995838696014e-05
-1.86416167035966e-05
-2.86240561234127e-05
-2.55189183871734e-05
-1.09655196848139e-05
-3.33053121857365e-06
-6.86720060212948e-06
-1.09472697322414e-05
-1.34478879418864e-05
-2.16514918172736e-05
-3.98175643646989e-05
-2.99569518155389e-05
-1.22063514777743e-05
-1.80471417938114e-05
-2.30857331637216e-05
-2.74172276324564e-05
-2.36673898978328e-05
-1.75541094013235e-06
-2.35905593695377e-05
-1.43784862981528e-05
-1.05163447129177e-05
-2.36131024911325e-05
-2.67327336425305e-05
-2.85052109010415e-05
-2.71422833883024e-05
-9.8503605849915e-06
-3.68313876820075e-05
-1.51223732057675e-05
-9.11573258948285e-06
-1.70032405788055e-05
-1.42931669908972e-05
-1.72182324211722e-05
-7.83943747389044e-06
-2.39025232941969e-05
-2.20968941443445e-05
-3.95284864824386e-05
-4.79518041526307e-05
-2.23993604490591e-05
-2.74989806890316e-05
-2.8254766513468e-05
-6.40525339558027e-06
-2.51486942009789e-05
-2.53727011070593e-05
-2.32857311197618e-05
-7.1179432126345e-06
-5.67611450866359e-06
-3.61003718593627e-05
-2.80436762586899e-05
-9.77733305053498e-06
-6.88171199822585e-06
-2.79096423481308e-05
-4.29533584148862e-05
-2.03887489337942e-05
-8.07113490825738e-06
-8.76858186852636e-06
-9.18215685296455e-06
-1.5043053623241e-05
-3.00216740731872e-05
-1.11739706732669e-05
-7.06591832065616e-06
-9.15801598986775e-06
-2.54026408369322e-05
-5.39188126086956e-05
-1.3170971897917e-05
-2.36354359377072e-05
-1.84905759476733e-05
-3.70135487011174e-05
-7.49651600380434e-06
-1.43760367963561e-05
-2.81759571956716e-05
-3.43975950510117e-05
-3.06503137162501e-06
-1.34898617178397e-05
-2.59060704937162e-05
-3.6256014470195e-05
-4.14037986102008e-05
-3.63676707848477e-05
-2.57349054522402e-05
-1.83709155899706e-05
-4.0403768516218e-06
-8.26649257161906e-06
-2.93082114244069e-05
-1.03769591574854e-05
-1.95062493694166e-05
-1.39370234310157e-05
8.71616314574381e-06
-2.8401875181491e-05
-3.3491564731051e-05
-2.69823842863679e-05
-3.0149590990916e-05
-3.91837784199892e-05
-2.0531034896845e-05
-1.74259632534915e-05
-3.65103855455336e-05
-1.93298299373993e-05
-8.84929781666856e-06
-1.81741973577511e-05
3.63388422273052e-06
-2.39476758235172e-06
-1.98432829687476e-05
-3.73630262745358e-05
-3.58695386402036e-05
-1.96774718715929e-05
-4.41436262332964e-05
-1.25479427887161e-05
-1.6462042775181e-05
-1.60116733571425e-05
-3.20027959414766e-05
-2.07323944406219e-05
-4.07848878083909e-05
-2.65046875705004e-05
-2.75205293788137e-05
-2.73667946505229e-05
-2.87271156472211e-05
-2.2678265264234e-05
-1.50934920177175e-05
-3.67841234205667e-05
-1.09528942698621e-05
-2.40443305976866e-06
-2.60658617183362e-05
-4.02728307864339e-05
-1.36184869025227e-05
-7.85839819276042e-06
-2.28012485677425e-05
-1.17640499166203e-05
-1.79567466928953e-05
-1.2858691532153e-05
-3.42899806558814e-05
-1.70431862218765e-05
-1.38736881671659e-06
-4.27448049721415e-06
-1.40296241022551e-05
-2.21735576002219e-05
-8.24367572378468e-06
-3.00078501913315e-05
-2.05821406383594e-05
-3.69223305735503e-05
-1.3372883600294e-05
-2.28626693741254e-05
-3.3348101333154e-05
-2.29875411500083e-05
-3.8952855992096e-05
-2.18929701107576e-05
-3.9462572746574e-05
-1.39760127056376e-05
4.9725057964532e-06
-2.96466171114121e-05
-2.42070969458188e-05
-1.92239903252346e-05
9.05034034454656e-06
-3.85825567508172e-05
-2.6717361625546e-05
-1.90775599222432e-06
-7.12752850871052e-06
-1.68649111196091e-05
-2.86373434286226e-05
-2.38634515334841e-05
-3.27495704526282e-06
-1.22060933682271e-05
-2.00045024684877e-05
-1.84224679290883e-05
-2.76847753888795e-05
-3.18894734427288e-05
-4.23764786307918e-05
-3.70750011635203e-05
-2.88429807698704e-05
-7.68817506591472e-06
-3.22352392068664e-05
-2.75696130414389e-05
-2.2382921394186e-05
-4.19183570476677e-05
-2.29303058682747e-05
-3.58461615890612e-05
-2.63189160478664e-05
-2.00838754664967e-05
-1.86118567053516e-05
-9.35305529531767e-06
-1.82251158554154e-05
-4.66504682723905e-06
-3.21086646875573e-05
-1.12809702910736e-05
-3.90834473588775e-05
-3.37912867928379e-05
-1.27973783919321e-05
-2.66767731911117e-05
-1.72026310348985e-05
-1.76912684692875e-05
-4.21508123475809e-05
-2.19400009896454e-05
-2.92802054361105e-05
-1.00932099447096e-05
-2.21716648365887e-05
-1.46534609268826e-05
-3.45370420677142e-05
-9.25778913763111e-06
-1.43392926901925e-05
-1.50810584567741e-05
-1.77301794761819e-05
-1.76624511772806e-05
-4.24757764228727e-05
-1.50840428577107e-05
-2.13915308294161e-05
-5.22081880739916e-06
-1.71843201675476e-05
-1.41012691854653e-05
-4.24584646593966e-05
-2.34505308006053e-05
-3.58559809976473e-05
-1.80466001752636e-05
-2.10622180781868e-05
-2.79785566387332e-05
2.40185941697667e-06
-2.81668470128947e-05
-2.97491810467634e-05
-2.20215560546821e-05
-3.02672691696567e-05
-6.98672010209337e-06
-1.96451363005155e-05
-9.21015573395912e-06
-1.01810583643152e-05
-2.31094730343111e-06
-4.41092710035207e-06
-3.26040926751351e-05
-3.1816026684851e-05
-2.63893605182393e-05
-4.16578054635069e-05
-2.655477420198e-05
-2.98203416897066e-05
-2.91027968815511e-05
-5.5259722878359e-06
-9.56609556765861e-06
-5.56094308296033e-06
-2.60701666840291e-05
-1.36434165180096e-05
-2.43834425217931e-05
-2.82219763129765e-05
-1.18468459525139e-05
-1.07852649115814e-05
2.05701917869485e-06
-2.33270425801787e-05
-1.15293486624659e-05
-1.76300609444906e-05
-2.26119240669199e-05
-1.94894064491522e-05
-1.89486272398303e-05
-2.65399583774844e-05
-3.15446283520271e-06
-5.53005815620482e-06
-2.28103731506716e-05
-1.02316971147741e-05
-4.89839072821287e-06
-7.86412238813718e-06
-3.67735079737619e-05
-2.34045873799446e-05
-4.73159877569154e-05
-1.68385532375223e-05
-1.79335749037687e-05
-3.98300928318257e-05
-1.03167466500789e-06
-2.25520921378005e-05
-9.38240006787584e-06
-6.86697174551547e-06
-8.71983339580581e-06
-5.35516944735078e-06
-1.84875226715642e-05
-5.64783318373917e-06
-2.08770204097939e-05
-4.50258168479089e-06
-1.12467069244275e-05
-2.88744426688575e-05
-2.42528826100553e-05
-2.61323718773273e-05
-7.78233047956154e-06
-3.04192653792064e-05
-2.06580135575533e-05
-1.68864102168876e-05
-1.15346425876868e-05
-2.0107518760153e-05
-5.16218564706787e-06
-7.53982152146122e-06
-4.07378043111618e-05
-2.79237796630933e-05
-2.07108220102044e-05
1.71042699755457e-05
7.08236809894675e-07
-1.85704505799128e-05
-2.36892203130246e-05
7.0783228168233e-06
-2.22003928876173e-05
-2.18012707565702e-05
-3.15951831826136e-05
-1.3694151130975e-05
-2.41323948502657e-05
-1.92413096697744e-05
-3.31488365131551e-05
-1.29081344596857e-05
-1.39177863660847e-05
1.4467336721859e-08
-1.29796809498246e-05
-2.07517302975179e-05
-1.12002189406814e-05
-2.64100771055455e-05
-3.98578810965098e-05
-4.16354107390567e-05
-2.92619862894658e-05
-3.89937921483803e-05
-2.97263879394208e-05
-1.16023091296201e-05
-4.48097165281248e-05
-2.91982940522517e-05
-1.91004175269133e-05
-1.63064737769577e-05
-2.57546818704894e-05
-7.63462059989286e-06
-3.48254954466015e-05
-2.08486962173231e-05
-3.21608351692531e-07
-6.78161029419817e-06
-2.6865843770968e-05
-9.96457987841334e-06
-1.57400777279239e-05
-4.22225207642462e-05
-1.6899201854285e-05
-1.38950774489076e-05
-8.71917347103931e-06
-5.25152716345104e-06
-6.12386011179337e-07
-2.77062371625085e-05
-3.04660360009611e-05
-2.81531348699436e-05
-1.65942121998532e-05
-2.31017897493672e-05
-3.71029660793298e-06
-2.0516867116312e-05
-6.24833447043815e-06
-7.7008293660199e-06
-2.92932591985932e-05
-8.83314185490892e-06
-1.99895054451731e-05
-2.25990660839605e-05
-3.09551794993781e-05
-1.55894779330387e-05
-3.45513263644459e-05
-2.90218428836919e-06
-4.34310907994042e-06
-3.34041520851384e-05
-4.90435791643514e-06
-2.01074185351121e-05
-1.18988792167066e-05
-3.53974255602303e-05
-1.69365939300906e-05
-5.18779841436431e-06
-1.94287993555387e-05
-8.39917346859757e-06
-1.3382162653159e-05
-3.67799584729407e-05
-2.50658431382399e-05
-2.60547673095903e-05
-2.05911733496506e-05
-7.64596242859752e-06
-4.11664411161908e-06
-2.85117661720059e-05
-4.20526575755659e-05
-3.11798504792819e-05
-1.9615267579483e-05
-9.15590793977768e-06
-1.81111100700227e-05
-6.66060855635435e-06
-2.81606222298508e-05
-8.35930584603196e-06
-3.56142750268682e-05
-1.20394524434704e-05
-1.59141826897976e-05
-2.39571691854558e-05
-2.54474427192125e-05
-2.53089985311091e-05
-8.75146895893417e-06
-2.19817605751454e-05
-8.77189750677198e-06
-2.08163068269202e-05
-3.9510618371857e-05
-8.10372215904353e-06
-2.01078276077128e-05
-3.10515908131596e-05
-3.03811326785667e-06
-2.14589022169645e-05
8.54597240930189e-08
-1.68694936886565e-05
-1.2323074670469e-05
-3.52711123283413e-05
-1.74496624533401e-05
-1.20340031541783e-05
-1.47635012948448e-05
-3.60750887984647e-05
-1.82602680444493e-05
5.10798515537079e-06
-3.58476967040201e-06
-1.70699277305723e-05
-1.99816810529825e-05
-2.43243405912129e-05
-2.45953549082434e-05
-2.6688983326475e-05
-3.19862739976194e-05
-1.35516138398841e-05
-3.29776995895815e-05
-2.86853624981152e-05
-1.21996345508258e-05
-3.33169247473693e-06
-1.92466674007383e-05
-3.77813857594401e-05
-1.90972728549559e-05
1.52622699943561e-05
-9.59446348347565e-06
-1.29613126718084e-05
4.06738116992397e-06
-2.98691992165447e-05
-3.57051964181183e-05
-2.42199245533963e-05
-5.01013040609379e-06
5.95381457830723e-06
-3.27457708398317e-05
6.18985895158287e-06
-1.149391333748e-05
-2.14288740109288e-05
-7.2934863703159e-06
-3.12224639813356e-05
-2.87051748149875e-05
-6.12130817370877e-06
-1.7594629019575e-05
-3.10013365292683e-05
-2.06655691214223e-05
-2.9630419706277e-05
-2.95753269025401e-05
-9.36262139166841e-06
-2.20880952827658e-05
-1.48440099757959e-05
-1.10430222827335e-05
-2.92773935055653e-05
-4.40366537924486e-05
-2.02642742240704e-05
-9.44582761136784e-06
-1.43631426009832e-05
-1.22021731543169e-05
-2.29869886722395e-05
-1.61794380247893e-05
-3.32031326022277e-05
-2.23084348526449e-05
-1.52621645238123e-05
-7.1594404563319e-07
-4.00128016606e-05
-2.92232519023732e-05
-2.42823661987806e-05
1.24530583699152e-06
-2.25496592637442e-05
-3.19731883555839e-05
-2.78147482582169e-05
-4.04892918262928e-05
-1.77213870762056e-05
-4.35604027894432e-05
-5.26912718445357e-05
-2.18526871468279e-05
-3.13987218444941e-05
-2.24447830050702e-05
-1.76315743403664e-05
3.35532967504623e-06
-1.73573641865337e-05
-2.22816772035918e-05
-2.29970043264938e-05
-4.07688229922378e-05
-1.29223573606771e-05
-2.43806640209865e-05
-3.08644251718928e-05
-2.71935499236476e-05
-8.51476670304024e-06
-9.12268486516596e-06
-1.3377200278147e-05
-3.58274262013064e-05
-3.07530229475057e-05
-4.58929348353377e-05
-2.71614187210834e-05
-3.63502036693881e-05
-2.24164878329423e-05
-1.24073552420135e-05
-4.80069644063858e-06
-3.20943919887757e-05
-3.21501088103721e-05
-1.29799189698804e-05
-9.21901186191376e-06
-1.11437626045159e-05
1.68205607712642e-06
-2.79055279144684e-05
-3.51421303373395e-05
-2.13304528125099e-05
-2.24276156142497e-05
-2.38231158099401e-05
-1.23020681687022e-05
-1.54957672957347e-05
-4.34683647265144e-05
-2.20606900497002e-05
-1.75901867183562e-05
-2.95068551780045e-05
-1.30849572858504e-05
-5.85122715005131e-06
-3.86333634337822e-06
-9.00361445250165e-06
-3.18046672043803e-05
-1.15142342067513e-05
-1.69742809105694e-05
-1.44082796765895e-05
-2.74180108362506e-05
-3.37696668929316e-05
-1.71432477064567e-05
-2.50560696721252e-05
-9.38843715063727e-06
-1.50626828851028e-05
-7.83853747844205e-06
-4.06928818370366e-05
-1.30968909042914e-05
-2.08650997587375e-05
-3.10820481225922e-05
-1.79218742063531e-05
-1.13049995207497e-05
-3.48295186332313e-05
-3.56131750413843e-05
-3.22974066327435e-05
-1.13021018646191e-05
-2.03182175393999e-05
-2.20210493567072e-05
-1.0171339594757e-05
-4.53246279716954e-05
-2.93928166265076e-05
-5.16041464403363e-06
-3.48865787428036e-05
-2.0132000010537e-05
-7.80545602549235e-06
-2.81935482893155e-05
-8.98206552235387e-06
-2.24242552100075e-05
-1.61543094658811e-05
-1.9159237164661e-05
-2.28596491016735e-05
-6.63069346512335e-06
-1.41417809316466e-06
-1.10647809474766e-05
-2.79285964307195e-07
-2.01594748490565e-05
-1.47274610665023e-05
-1.49568123022531e-05
-4.52215896591659e-05
-2.37036255287019e-05
-8.32573145611707e-06
-2.14648137574162e-05
-3.3802327383929e-05
-1.84848522170322e-05
-2.58187514097107e-05
-2.74686517071786e-05
-2.42628475639344e-05
-6.81490882161776e-06
-1.48525311697015e-05
-3.06615409079438e-05
-1.23443566245338e-05
-2.15472668035615e-05
-2.50258177723477e-05
-1.62618809330233e-05
-2.38122615160729e-05
-1.07922395329185e-05
-3.88062891433651e-05
-1.36476678281464e-05
-1.96567694724917e-05
-2.73100912716022e-05
-3.55745964957063e-05
3.66536703048706e-06
-1.11289610243372e-05
-2.19339279219636e-05
-2.67171115621993e-05
-1.4647316430634e-05
-7.03088818148516e-06
-9.39528304904889e-06
-1.59913500300137e-05
-1.83826097939023e-05
-1.73453832887745e-05
-1.84826381523503e-05
-2.32351180616551e-05
-3.09013316183794e-05
-2.056527379301e-05
-1.312772764995e-05
-4.01822395050989e-05
-2.66804717019945e-05
-1.64884898355684e-05
-2.35091671491427e-05
-1.96525821961445e-05
-1.90195516843521e-06
-2.13008694697069e-05
-1.20013368499717e-05
-1.62723331208938e-05
-1.11450155274459e-05
-3.31799660718611e-05
-1.31377565300856e-05
-1.23141664927285e-05
-1.24536290134184e-05
-2.23342978794646e-05
-2.53006862853923e-05
-2.4117867950236e-05
-2.0956406392697e-05
-3.25389579590169e-05
-5.07600143682265e-05
-1.52604043329107e-05
-3.54612655021242e-05
-2.22845813128135e-05
-3.50468052312236e-05
-3.07091418305767e-05
-6.12730735075297e-06
-1.01292276548856e-05
-1.4948590796494e-05
-1.75601244177286e-05
-8.88265937040248e-07
-2.89927509313029e-05
-1.52858340465311e-05
-1.60447725739148e-05
-2.71413840435153e-05
-3.09276550331243e-05
-2.12135588476008e-05
-3.27967614630105e-05
-8.779314246315e-06
-2.60491749347282e-05
-1.33658372525292e-05
-4.43482863286427e-06
-5.07664990099748e-05
-1.67714931245198e-05
-1.79636987970246e-05
2.64833517177645e-06
-1.51675496520602e-05
-9.30395966621876e-06
-1.35008321626568e-05
-2.81436528612017e-05
-1.14149960883225e-05
-2.82603530486949e-05
-2.46982749448818e-05
-2.35121347832641e-05
-2.75891869526966e-05
-1.41260402063667e-05
-1.90129341226255e-05
-5.20627714407143e-05
-2.73196229827267e-05
-9.50775730879074e-06
-3.6434754713812e-05
-2.33337978021403e-05
-1.18442386214801e-05
-3.20619210532481e-05
-2.44948296542078e-05
-1.51536086235636e-05
-1.48523242591216e-05
-2.13016377116412e-05
-2.36462772235371e-05
-9.21686153223347e-07
-1.78261260197513e-05
-1.92304109671351e-05
-2.09120298660384e-05
-1.43694764142829e-05
-1.8460090997678e-05
-1.11759109321687e-06
-2.99171704818757e-05
1.15455020367993e-05
-3.8895143493943e-05
-3.47976524763675e-05
-1.91474120172991e-05
-3.13806811849564e-05
-2.37619081757939e-05
-4.77673053499453e-05
-1.61062752660822e-05
-2.68095548052426e-05
3.73427050191022e-06
-2.7186588579895e-05
-1.52088530794725e-05
-2.19669436262427e-05
-4.00038480073017e-05
-9.51672360520319e-07
-4.71216978165062e-06
-3.21555747166105e-05
-2.53920595721306e-05
-1.79301906256812e-05
-1.47684815083125e-05
-1.02721114851242e-05
-2.89266500101731e-05
-2.26190612473679e-05
-1.76621702626232e-05
-3.26604799122742e-05
-2.16544586676946e-05
-2.53544894871336e-05
-1.73039574394903e-05
-1.15738898716045e-05
1.43434714449797e-05
-2.14104553378085e-05
-1.55259688447122e-05
-2.03354808356575e-05
-1.11900503565458e-05
-3.17020629321962e-05
-4.34893721905614e-05
-3.43887374322912e-05
-1.57079288746066e-05
-7.09529766655713e-06
-3.21509679828712e-05
-1.24883640261093e-05
-9.59678867547302e-06
-8.6253145096229e-06
-1.64307387643253e-05
-3.12603836251123e-05
-3.1596799578758e-06
-1.79719012343325e-05
-2.91988981457797e-05
-3.55307641424591e-05
-3.8872050784755e-05
-3.42374753826536e-06
-2.27469770469499e-06
-1.62500395098753e-05
1.89034482957462e-06
-1.8729810148547e-05
-2.04664570580871e-05
-1.48097020325965e-05
-3.27463472596789e-05
-2.59557917714599e-05
-1.9716226770704e-05
-1.15480414423791e-05
-2.26922271171874e-05
-1.88095037266384e-05
-2.58930339548467e-05
-1.78272148130567e-05
-2.7708602391121e-05
-1.20569274391894e-05
-2.73273537436327e-05
-2.08043643244437e-05
-2.67284544383642e-05
-2.30868670695807e-05
-8.21503577519441e-06
-1.63057007317717e-05
-1.80817945496045e-05
-2.68401200167756e-05
-3.94657638906009e-06
-2.75193103648181e-05
-2.5783451289282e-05
-1.0986110912865e-05
-9.82336227642602e-06
-1.10971717720617e-05
-3.52800345804315e-05
-1.87043484265852e-05
-2.29906101736669e-05
-2.43514267935797e-05
-2.47283251485672e-05
-3.14489272285412e-05
-3.36554839450163e-05
-3.7029211289448e-05
-2.65566177334216e-05
-3.28119058565879e-05
-1.61000964308536e-05
-4.7243874762619e-06
-7.73070636940981e-06
-1.52590420570568e-05
-3.67403326522529e-05
-4.22548587897414e-05
-3.36970530708219e-05
-2.07317307634122e-05
-1.42934877221867e-05
-7.27309621006602e-06
-9.89097050565937e-06
-3.86768405559635e-05
-2.43727585244886e-05
-5.47009004359116e-06
-2.10022664778726e-05
-3.23016616781804e-05
-5.06028339385987e-06
-3.53544886754095e-05
-3.23695314212702e-06
-1.71246810700574e-05
-1.63490878382064e-05
-1.83790656337695e-05
-3.43273977206978e-05
-3.70609467512097e-05
-2.99106819216373e-05
-3.27146221416494e-05
-1.68418817758947e-05
-4.62633725637284e-05
-3.07904849411158e-05
-9.99403397480992e-06
1.63874703845208e-09
-2.28277523173829e-05
-2.22891675419471e-05
3.65378189767264e-06
-5.52950180293883e-06
-2.72118681014762e-05
-2.05647264386142e-05
-3.48823462790262e-05
-2.51456951630203e-05
-2.83651636869472e-05
-1.64301936346888e-05
-4.02179258299536e-07
-3.15382208954927e-05
-1.51539650688653e-05
-8.88622298850364e-06
-2.88107737018327e-05
-2.46257448894631e-05
-3.19693313479301e-05
-3.66181070995252e-05
-2.80916240865165e-05
-1.2138776125398e-05
-2.87262256617735e-05
-5.80807119160835e-06
-2.42008678043411e-05
-3.03108863427146e-05
-1.77860381665407e-05
-4.36463272145818e-05
5.70850460039428e-06
-2.67180745522368e-05
-7.5850191122806e-06
-2.14256948258152e-05
-2.31566190424e-05
-3.87871863616042e-05
-3.17563548450094e-05
-1.19862952554433e-05
-3.60458861187263e-05
4.07465184721247e-07
-3.61806837722508e-05
-2.0901736284612e-05
-2.09581054624561e-05
-1.2911947467562e-05
-1.13257888955414e-05
-2.72347317881902e-05
-3.90297758306875e-05
-1.25051284817066e-05
-2.73572305093154e-05
-4.53000062063761e-06
-6.7128539390058e-06
-5.93634983878597e-06
-6.62734031553095e-06
-3.66633369456336e-05
-3.5712035878493e-05
-2.83309227067233e-05
-1.3115127692297e-05
-8.63488048455009e-06
-3.40544724109034e-05
-5.73866615683983e-06
-2.50382832206274e-05
-2.16495035377842e-05
-2.85578074360836e-05
-2.28883921771516e-05
-2.62114237595119e-05
-2.5993885560696e-05
-3.52554335250308e-06
-1.58127675921703e-05
-4.64699882600967e-06
-2.25888243398166e-05
-1.60153353625889e-05
-3.05364626322345e-05
-2.91487213683695e-05
-1.68605505659215e-05
-4.29676926462794e-05
-1.14919116987252e-05
-3.3564494451608e-05
-3.28222357001417e-05
-6.72456367410903e-06
-1.36047141985405e-05
-1.93584512720069e-05
-2.17162714618375e-05
-3.09243842812725e-05
-3.53117879155665e-05
-2.32471093532786e-05
-8.78981919293831e-06
-2.70005937011255e-05
-4.31922837394903e-05
-1.04024482272358e-05
-2.33233560745306e-06
8.58274828741702e-06
-2.08737156631396e-05
-3.17516979864009e-05
-3.29028343271621e-05
-2.4978211186777e-05
-1.01251454121142e-05
-5.0767731306382e-07
-2.95223066468265e-05
-2.12079284448035e-05
-2.60246656111185e-05
-3.36584187538869e-05
-1.79764971630698e-05
-1.64020563515661e-05
-1.72462691302155e-05
-5.48176853130868e-06
1.91089079986299e-06
-1.0744886867146e-05
-2.91362698188539e-05
2.42233196958085e-06
-3.11351570210691e-05
-1.63632582092947e-05
-1.54461567826596e-05
-2.22842629637414e-05
2.80371235203951e-06
-1.53994282620451e-05
-2.07463765474399e-05
-1.79119413433647e-05
-2.51178767160373e-05
-6.45783518178266e-06
-1.97250771259572e-05
-2.53999711820786e-05
-6.84804076269688e-06
-7.22787964379534e-06
-4.23569813884239e-05
-2.61073489197979e-05
-1.30862869991361e-05
-1.75048592600746e-05
-7.75297871372161e-06
-2.20869579137145e-05
-1.47006111206087e-05
-8.73223651506197e-06
-2.3121608522075e-05
-2.7142865939502e-05
-3.30217199364986e-06
4.1167281740993e-07
-3.84382251087185e-05
-6.71936362118901e-06
-2.27371143295698e-05
-1.8222383986551e-05
-2.3736886054681e-05
-2.55264258800131e-05
-3.47070294450054e-05
-1.0073645387456e-05
-2.8344849969551e-05
-2.00858603450945e-05
3.73911838997615e-06
-1.01272310119891e-05
-6.73435066424128e-06
-3.82660120213097e-05
-3.31350623949115e-05
-3.88634331524868e-05
-2.64532265264263e-05
-9.49064446264412e-06
-2.44952567938217e-05
-2.05360680414982e-05
-3.17970275223093e-05
-3.55604642135376e-06
-2.53969550683397e-05
-1.10655021091642e-05
-3.69919115883866e-05
-3.2503483441714e-05
-9.0118504290245e-06
-2.21493122660125e-05
1.86352879076884e-06
-3.5440596716017e-05
-1.55055999025417e-05
-2.85564457357561e-05
-2.02051588706901e-05
-2.26479550029565e-06
-2.3207373432179e-05
-8.57420815382138e-06
-1.63843606648206e-05
-3.36861735081717e-06
-1.74699985451045e-05
-4.58719677443925e-06
-7.64057926488093e-06
-2.25145189928923e-05
-2.14664500086009e-05
-2.12333577570073e-05
-1.33751726831635e-05
-8.85189162710816e-06
-3.54949851346807e-05
-1.10227968263781e-05
-2.426171976444e-05
-4.66853670998463e-05
-2.30605196961419e-05
-2.44520770050167e-05
-9.02057145412321e-06
-3.74003218467517e-05
-3.1667657106396e-05
-3.54782083621902e-05
-2.41248485735692e-05
-1.21661649651539e-05
-1.75857101063968e-05
-2.09981171016437e-05
-3.22490858907359e-05
-3.35396348430586e-05
-3.86411669085262e-05
2.64354393252255e-07
-2.77171858819753e-05
-2.5217276373764e-05
-1.04767882198147e-05
-4.03942102646615e-05
-3.34628944024416e-05
-4.19634979464987e-05
-2.63550928458613e-05
-3.45855885279622e-05
-3.44630934864426e-05
-2.0038426045864e-05
-2.21122321608108e-05
-2.1541835945638e-05
-1.77968261975418e-05
-4.38184941193477e-05
-4.22466394951844e-08
-3.12344032952704e-05
-4.23064055200315e-05
1.9112274772843e-07
-1.32937616718705e-05
-2.55219216482235e-05
-4.49331182221606e-05
-1.69727788109463e-05
-3.7624691466481e-05
-3.01950093551893e-05
-1.64749832726996e-05
-1.11048704601417e-05
-1.90333435845928e-05
-3.99544343652311e-05
1.2499466220156e-05
1.31616626081321e-06
-2.21239142636245e-05
-2.94537196371343e-05
-2.4795038245479e-05
-1.43389134249034e-05
-1.59294320863436e-05
-3.57365140078292e-06
-2.39830550765881e-05
-1.81653889187752e-05
-3.32868416778179e-05
-9.7047719515639e-06
-2.65127851895525e-05
1.12226238998491e-05
-3.01723597557279e-06
-1.01549705671535e-05
-3.90470523523378e-05
-2.54563296761648e-05
-3.60157782334934e-05
-2.71225437924413e-05
-1.50698556481848e-05
-2.28275688020492e-05
-1.89715264244261e-05
-1.01108988110393e-05
-3.95689106355927e-05
-1.80640376033798e-05
-2.77443170695418e-05
-2.23729703670235e-05
-3.14217804809401e-06
-2.36641807369347e-05
-4.50512453186648e-05
-2.18559301690306e-05
-3.24822011760044e-05
-2.99288328038583e-05
-1.22819124071858e-05
-3.7851094158874e-05
-1.17119163014955e-05
-1.56853412060492e-05
-2.18833493002658e-05
-3.24407211286364e-05
-1.73915752992659e-05
-9.92161623834677e-08
-2.23879239210595e-05
-2.49851401986883e-05
-3.31104989215654e-05
-1.73608290707369e-05
-3.76573771599545e-05
-1.94962114927575e-05
-1.64973441600692e-05
-2.41208565437557e-06
-5.05737200017606e-05
-4.91024210786346e-05
-3.58855326245438e-05
-3.84434250969344e-05
-1.91069979369451e-05
-2.32827921954833e-05
-2.30137606583058e-05
-1.17882856637236e-05
-2.41317398554721e-06
-1.83597669848654e-05
-3.13586578149511e-05
-1.50309339130161e-05
-5.0851619023475e-06
-4.21802017627304e-05
-2.66904390114856e-05
-1.29470419682882e-05
-3.30931769482355e-05
-9.73256533216062e-06
-1.73739893364868e-05
-9.6334916303313e-06
-3.75205262397474e-05
-4.25397350480095e-06
-1.20611647628463e-05
-1.33600423976638e-05
-5.02987331927511e-06
-3.92690894652839e-05
-2.1393405129203e-05
-1.62017052480392e-05
-3.08736977588652e-05
-2.68328266826054e-05
-7.64053876046481e-06
-1.40374296874459e-05
-1.13640391905462e-05
-9.62557848536252e-06
-2.90059667838197e-05
-1.55172391085963e-05
-3.29282880101411e-05
-1.4135595330982e-05
-4.35908618867224e-05
-2.91699207986822e-07
-2.25933895190183e-05
-3.84284168057421e-05
-1.71332292465583e-05
-2.74997792352589e-05
-3.3977585388055e-05
2.0854724994845e-06
-2.45344402268122e-05
-4.72557665864666e-06
-1.34301618413628e-05
-3.19258645840108e-05
-1.75281941149251e-05
-1.00302060166887e-05
-3.81325085358769e-05
-3.59721908334945e-05
-1.01631400637526e-05
-1.26260971805693e-05
-1.4964333161348e-05
-3.56649939066977e-05
9.96114132496541e-06
-5.39597829186493e-06
-1.95787767954705e-05
-1.90265622751933e-05
-9.87972949096354e-06
-2.58841607300151e-05
-2.57990947965577e-06
-7.44355361666916e-06
-7.27122655314887e-06
-2.10981093488704e-05
-1.64008903249233e-05
-1.45780619283857e-05
-3.69218207461226e-05
-1.52082256442276e-07
-2.22735077928579e-05
-1.04178630516885e-05
-1.00521547105201e-05
1.03193799712724e-05
3.55898169842818e-06
-3.06025954329081e-05
-2.29628320706477e-05
-1.26144668107321e-05
-5.96845945244144e-06
-8.95574303933666e-06
-2.25158758558968e-05
-1.68887894820137e-05
-4.03252735443587e-06
-1.89325011524619e-05
-5.7235636067772e-06
-1.97717613254981e-05
-2.64668368800739e-05
-2.00719543063699e-05
-3.53105815576286e-05
-2.19557080914571e-05
-4.60606270915326e-05
-2.43503034362251e-05
-3.9676055639256e-05
-3.62933258845769e-05
-4.3506843484197e-05
-8.47835730682502e-07
-2.49856143083042e-05
-3.61409282851803e-05
-2.1817833924777e-05
-3.21051815403892e-05
-4.09720004443219e-05
-2.29910952427388e-05
-5.94190381693076e-06
-1.63259733899158e-05
-1.76876492370103e-05
-8.12704518582316e-06
-1.0815499876096e-05
-3.53763187403026e-05
-2.46992125120697e-05
-1.42647220608197e-05
-4.18920745244946e-05
-2.56064037953566e-05
-1.19084300708527e-05
-4.60584578385959e-05
-3.54377159753893e-05
-2.4052624376393e-05
-3.62277986225714e-05
-2.00749038262852e-05
-3.05269892051142e-05
-1.22517563120804e-05
8.03160442697854e-06
-6.76424865977094e-06
-2.94768040396318e-05
-1.46085697259094e-05
-4.44450432809339e-05
-6.57315266715505e-06
-3.15705542473155e-05
-4.6411598525066e-05
-1.93571843967247e-05
-2.15383221436716e-05
-1.86740521465058e-05
-2.67494835096228e-05
-1.76272091230379e-05
-1.83146815866849e-05
-2.10840772679118e-06
-3.46209341859126e-05
-3.14527453606375e-05
-2.19382811209152e-05
-2.01480143578292e-05
-4.16462488252313e-05
-3.08086563475103e-05
-5.34257299288977e-06
-1.74946369508623e-05
-1.20306494353253e-06
-3.67879363028684e-05
-4.25452344834685e-05
-2.72588606406881e-05
-4.14173820292282e-05
-2.9048164203526e-05
-4.46990857305031e-05
-2.00740206062938e-05
-2.98934884386484e-05
-3.39162041945521e-05
-3.04262297244198e-06
-2.16080286843156e-05
-3.79362388731885e-05
-1.5067943486548e-05
-1.97881796368794e-05
-3.78008641125792e-05
-8.35260352100378e-06
-3.93421828846985e-05
-3.3170416419023e-05
-1.74479678708311e-05
-2.18152053691038e-05
-2.97536950451293e-05
-2.11367566435163e-05
-1.65798820099543e-05
-6.48203226963561e-06
-1.44814148586342e-05
-7.8783063115734e-06
-8.75045657789142e-06
-2.76946755387495e-05
-4.75273471538881e-05
-9.80702009930297e-06
-7.32716992361734e-06
-1.78644872502066e-05
-4.23214274434772e-05
-2.49348371696008e-05
-3.23331600437896e-05
-9.69703142424548e-07
-2.99323076679203e-05
-1.17432331631782e-05
-2.95633041524917e-06
-2.39079745032878e-05
-1.42282318299683e-05
-2.13671221604886e-05
-2.33112389516359e-05
-2.14299241756523e-05
-2.58374971238903e-05
-2.982544510423e-06
-2.30175572388301e-05
-3.65947096190393e-05
-3.94721987281496e-06
-1.59962104421302e-05
1.84944170877747e-06
-1.56122636379202e-05
-3.35713364014589e-05
-2.61816292876148e-05
-2.78574089597501e-05
-2.20974063536378e-05
-1.60289123164434e-05
-2.92223410994412e-05
-2.0971301872112e-05
-4.01091743743281e-05
-4.05367823078134e-05
-1.80689518176173e-05
-2.16399438856632e-05
-2.41843387208943e-05
-2.36419452415793e-05
-3.20595460461055e-05
-1.56726047205726e-05
-2.65958267998631e-05
-2.70100724286326e-05
3.43586484236119e-06
-1.52983615348448e-05
-3.53320485543748e-05
-1.99130685081131e-05
-2.62232345717126e-05
-1.82426456610822e-05
5.76694785985508e-06
-1.68535460167945e-05
-1.02414075441956e-05
-3.01080638357892e-05
-2.34821618749065e-05
-2.62398443543542e-05
-2.38659912346291e-05
-1.70898262591569e-05
-2.33307064042898e-05
-2.02416050163156e-05
-6.39118846622112e-06
-2.11367807323648e-05
-3.36579679457334e-05
-2.51014620827869e-05
-2.85608057697463e-05
-1.45276596295042e-05
-1.89405277036309e-05
-2.65380722072301e-05
-3.46480837575124e-05
-2.41887996145932e-05
-3.27069448532445e-05
-2.19654070769652e-05
-1.77855302076173e-05
-3.72120171933855e-05
-2.46401618412818e-05
-1.56529896082223e-05
-2.91523018679923e-05
-4.67183047454897e-05
-1.5794145553829e-05
-1.54719594337724e-05
-2.76964606266526e-05
-2.46326751980444e-05
-2.00753000263885e-05
-3.73163048737361e-05
-3.28993190207589e-05
-3.32296600280277e-05
-1.92569560867254e-05
-3.40675673196462e-05
-3.07082992893444e-05
-2.36777714079793e-05
-2.21866826780504e-05
-1.29202511528907e-05
-3.63087177559409e-05
-3.18533843201344e-05
-4.68389880417997e-06
-2.80978396037991e-05
-3.20199129469195e-05
-9.94256187413593e-06
-1.31273845893456e-05
-3.57297696037047e-05
-1.09843972418266e-05
-2.8946733622947e-05
-2.12032315664497e-05
-2.55181125580053e-06
-1.10530914941472e-05
-1.17414600412706e-05
-2.76517331732154e-05
-3.1610579277666e-05
-8.46515472192184e-06
-1.74176510241874e-05
-2.045010084006e-05
-2.1284928044212e-05
-3.33579744429366e-05
-1.01102205945539e-05
-3.25300010501138e-05
-1.75042204240045e-05
-2.76464641775704e-05
-1.46267066871221e-05
-3.79671827601573e-05
-1.69900738238638e-05
-2.5969586312633e-05
-1.62204055277636e-05
-2.23785827027737e-05
-3.40242200620639e-05
-2.92692423284997e-05
-2.07284148452693e-05
-9.52035394759539e-06
-2.10678766348645e-05
-1.19980571362116e-05
-4.4327883847927e-06
-1.4753230950539e-05
-2.04273495188042e-05
-2.81272957150133e-05
-8.81467581551854e-06
-1.42235306671552e-05
-1.78619569933532e-05
-3.25107251889958e-05
-3.06720272083317e-05
-5.06089046650652e-06
-9.65644731741477e-06
-1.88838242814327e-05
-3.37818978752511e-05
-1.9277820518531e-05
-1.04345210918591e-05
1.09215310888593e-07
-1.08854248421416e-05
-2.00821568419981e-05
-1.06657930241178e-05
-1.0248793504172e-05
-9.06534054080404e-06
-1.28496002496959e-05
-2.55156148418867e-05
-8.51016847638431e-06
-1.30701782448697e-05
-1.60604774746016e-05
-1.55688651837522e-05
-2.91643308890404e-05
-3.59797940721613e-05
-2.69161834466041e-05
-2.73085747855477e-05
-1.23767983568554e-05
-2.2719278525783e-05
-3.84055783844455e-05
-4.86046109504762e-06
-2.2555371028411e-05
-1.95840293078147e-05
-1.34971715311703e-05
-6.95964015577667e-07
-3.27211934458581e-05
-2.52124736456432e-05
-1.34916966259439e-05
4.34496373244366e-06
-1.43345988472727e-05
-2.87472502377409e-05
-2.60582781893202e-05
-1.39971940613831e-06
-5.10746525162967e-05
-2.26942262976448e-05
-2.81104194754332e-05
-2.82025875871661e-05
-1.81261760878787e-05
-1.13386140623141e-05
-2.80030856745525e-05
-1.89228537322081e-05
-1.44579524699253e-05
-2.80307929490724e-05
-1.73885175314557e-05
-4.37887489600335e-05
-9.31061990916223e-06
-7.59244905762705e-06
-1.18851968752806e-05
-2.30326873682128e-05
-3.68781691253899e-05
-3.87248085616761e-05
-2.26496476294313e-05
-1.89459075722664e-05
-1.53241569631004e-05
-2.31620522802565e-05
-2.02025852035625e-05
-6.69734321449522e-06
-2.60453941553495e-05
-2.27915927959589e-05
-2.13935231632813e-05
-3.09772761548835e-05
-2.53258045417991e-05
-7.15418688581281e-06
-1.24793673073701e-05
-9.91995856865879e-06
-2.85538543709998e-05
-1.15038405507209e-05
-1.51439487942087e-05
-1.76960637181396e-05
-2.03158291371657e-05
-2.80553525761733e-05
-1.36558579023781e-05
-1.22029845950786e-06
-3.33032521064558e-05
-9.21647425116676e-06
-1.02420424772203e-05
-1.60178394334548e-05
-2.00551056788291e-05
-2.80895043185075e-05
-2.99567720623662e-05
-2.78600383605081e-05
-1.89502267470303e-05
-8.79344040763115e-06
-1.88293803062572e-05
-2.01831913733134e-05
-3.37736728691999e-06
-3.45861269571078e-05
-2.69240075151504e-05
-2.54314828987043e-05
-2.3612063627287e-05
-3.18758505468878e-05
-3.63834050665432e-06
-7.99765371746748e-06
-1.47355166606217e-05
-1.63728453148355e-06
-1.94807858375425e-05
-1.20710429344754e-05
-2.49318881660334e-05
-2.07185310238335e-05
-3.51081790786097e-05
-2.90098759603867e-05
-2.18168417808653e-05
-2.66879197221178e-05
-4.08272246521348e-05
-2.17043161898146e-05
-1.70770728735778e-05
8.30045575840172e-06
-2.1896609507631e-05
-4.86118957677902e-05
-2.67794329805333e-05
-1.49873399186974e-05
-2.67332816557573e-05
-3.4822035099788e-05
-5.27881876179746e-05
-2.27067433766104e-05
-1.94376437080269e-05
-2.49520433602998e-05
-2.32536143724694e-05
-2.4432246552571e-07
-3.02298407620855e-05
-2.13422816929056e-05
-4.78361733074347e-05
-1.45297340388995e-05
-1.1444884958098e-05
-7.52190249959381e-07
-4.07257511721985e-06
-2.0140582954925e-05
-1.68788294388506e-05
-2.16093113639793e-05
-3.82692039751156e-05
-2.79184701100909e-05
-1.09592989953955e-05
-6.93213107250485e-06
-2.91687817449218e-05
-2.644528457809e-05
-2.67711780363645e-05
-7.39399253006133e-06
-1.7268555107025e-05
-4.74908283325825e-06
-1.04241781820455e-05
-2.49779177005574e-05
-3.78099859340106e-05
-2.79579628216117e-05
-9.79552472891723e-06
-2.279705114708e-05
-3.46921809278127e-05
-4.42142096104014e-06
-3.63025428497042e-05
-1.59175616174703e-05
-1.84335050498464e-05
-2.159199419311e-05
2.80595696520954e-06
-2.09459300126766e-05
-2.27053990967188e-05
-2.65651044115309e-05
-3.01645604394697e-05
-2.18781669972815e-05
-8.19122730479264e-06
-1.53618001474404e-05
-7.14886265173938e-06
-4.05468838711696e-05
2.82620986001343e-06
-1.66291202171457e-05
-1.56545401972458e-05
-2.29496516177988e-05
-4.86332515565336e-05
-1.73198443195604e-05
-1.36760098647093e-05
-2.62842974271054e-05
-1.41267698022976e-05
-3.44260592845172e-05
-2.39885989633113e-05
-1.88554341756427e-05
-1.56891697075876e-05
-8.912433176358e-06
-3.10842962010192e-05
-1.20787136254751e-05
-3.33700653492952e-05
-9.90524436189302e-06
-2.61760786416778e-05
-1.5247039023807e-05
-5.13328487062944e-05
-8.08008940337601e-06
-2.71210218698918e-05
-1.86713612398228e-05
-4.83329429617845e-05
-2.91179618483286e-05
-3.5106343276335e-05
-1.16711646146416e-05
-1.07959074813305e-05
-1.73064885559759e-05
-1.27211995122114e-05
-3.01399347794666e-05
-2.47187768985118e-05
-2.81759440735524e-05
-9.77981172717497e-06
-1.12823514008085e-05
-3.60345980914598e-05
-2.60071990114146e-05
-3.42749300509304e-05
-9.85656267670859e-06
-2.14622583622722e-05
-1.6347274085169e-05
-2.65101030566548e-05
-2.70101247971524e-05
-6.60687453427024e-06
-2.81602730021067e-05
-1.34766158066235e-05
-1.65674798411732e-05
8.17091088328912e-07
-1.2629610875816e-05
-1.64311409401342e-05
-4.11248920866031e-05
-4.44838596561148e-05
-2.60101040230672e-05
-2.3955933034138e-05
-4.54520736792454e-05
-2.0283902986316e-05
-1.53622059963561e-06
-4.88113117396536e-05
-1.75903436042977e-05
-2.79424785945515e-06
-7.08377706305525e-06
-1.91116474005949e-05
-2.73169064524318e-05
-2.37324419613421e-05
-1.72004931742656e-05
-7.63812954101144e-06
-3.78558666102699e-05
-3.82342206147498e-05
-1.79180231709939e-05
-9.8602375409222e-06
-3.61389560950136e-06
-1.63752593598557e-05
-3.17046974185835e-05
-2.63383959119445e-05
-1.39797128185999e-07
-9.51168359258188e-06
-4.03645957345541e-05
-3.51431456912668e-05
-4.01722388525392e-05
-3.65464307243131e-05
-1.80235958614764e-05
-1.6831398515957e-05
-4.28892126523564e-05
-1.31744901165812e-05
-2.3193950274262e-05
-1.68290680358722e-05
-2.10377642622109e-05
-8.59529368568438e-06
-1.65713079002648e-05
-2.34758496995656e-05
-8.90953558135661e-06
-2.38253757208191e-05
-1.40770851040176e-05
-2.06177616813958e-05
4.58284597848116e-06
-2.21441132082889e-05
-1.86369914621802e-05
-1.5186375160208e-05
-2.19675448966972e-05
-1.20540648441748e-05
-1.26429781870245e-05
-1.55158797638109e-07
-1.06801252305531e-06
-2.02654309317016e-05
-3.33082886098161e-05
-2.14074570393344e-05
-3.71178401861263e-05
-4.20177090839965e-05
-3.28739606122253e-05
1.35565401057472e-06
-3.46441770589456e-07
-3.26440708007765e-05
-2.38382325502701e-05
-2.20849440905863e-05
-2.92653260485349e-05
-4.79802367086186e-05
-2.52471319735238e-05
-1.56236028813117e-06
-2.45649490713512e-05
-1.41315547199631e-05
-4.88813812089717e-05
-3.83591822564556e-05
-3.62807044317389e-05
-1.15941588931489e-05
-2.31415292478577e-05
-1.28673035288579e-05
-5.17441499695394e-05
-3.48377003632086e-05
-5.53308689979387e-07
-3.3203963610152e-06
-2.04345820089702e-05
-2.80294879318695e-05
-2.35784823636032e-05
-4.33518872495629e-05
-4.58773341367556e-05
-2.37873422529324e-05
-2.03487004465267e-05
-3.80219853626086e-05
-2.02619192473416e-06
-1.00772714884127e-05
-1.02322712177431e-05
-1.98015909086512e-05
-2.46084752091804e-05
-3.28526033859195e-05
-3.86356766604376e-05
-3.17852166869515e-05
-2.62162651347241e-05
1.07461982479684e-06
-3.9530136895096e-06
-1.17186589427758e-05
-2.16007569953878e-05
-3.04862734019888e-05
-4.40404877896351e-06
-2.57217455674467e-05
-1.21263016331639e-05
-3.1021280654738e-05
-1.42801762846016e-05
-2.00984235260186e-05
-2.57634680553969e-05
-3.05517774038236e-05
-1.50988216269157e-05
-2.49837599043157e-05
-1.50107345251317e-05
1.00811001507304e-05
-4.59738324194532e-05
-1.13261543395077e-05
-3.16667469190156e-05
-3.76132823087407e-05
-1.91570080601232e-05
-5.50865941567114e-06
-1.71236850848175e-05
-2.77259239905201e-05
-2.67884705339097e-05
-2.24433467200978e-05
-3.78869656408201e-05
-1.95748608058362e-05
-1.72704394501602e-05
-3.56913726955846e-05
-6.34452123716231e-06
-1.35022867223149e-05
-3.67354962199121e-05
-3.14490725545011e-05
-1.68059379444776e-05
-1.19562365485349e-06
-3.96259060222251e-06
-1.15458275777573e-05
-1.96774767002412e-05
-6.94221173301334e-06
-1.08306423963567e-05
-1.46422232022081e-05
-2.05923120191043e-05
-3.3682387707034e-05
-1.48574500390445e-05
-1.64704554967415e-05
2.81474429883628e-06
-3.92062419071438e-05
-8.04959718315547e-06
-1.43585787793171e-05
-7.31740392729947e-06
-2.5626341176463e-05
-3.16089723182509e-05
-1.22759637239368e-05
-2.57155303888737e-05
-3.18610031498653e-05
-8.48983462177301e-06
-7.08450555243256e-06
-2.38732722560325e-05
-3.49512533577553e-05
-1.63553102048354e-05
-4.50170171279683e-06
-2.38863888323969e-05
-2.21393919979752e-05
-2.11466808740778e-05
-5.69974442161162e-06
-1.74431749315561e-05
-3.58033932751737e-05
-2.30061939606473e-05
-5.34326901007875e-05
-2.98719924674279e-05
-2.93762967896592e-05
-3.43286913653551e-05
-4.1492674616322e-06
-1.58061531858488e-05
-1.38003758181619e-05
-5.77004176774129e-06
-1.40792430182719e-05
-1.05194142355114e-05
-3.32640896763496e-05
-1.01641521576096e-05
-1.62643251483563e-05
-2.41335711010328e-05
-2.87355017175968e-05
-1.24692610983112e-05
-1.02316347200002e-05
-1.35397337543934e-05
-3.23860410809741e-05
-8.2222836723809e-06
-3.04816022746844e-05
-3.96073626288919e-05
-2.18558078273491e-07
-1.41013189937272e-05
-3.10664068616085e-05
-2.34184117529206e-05
-1.00681964003397e-05
-2.95916792042992e-05
-2.94575477950583e-05
-1.48686565181486e-05
-2.63234609178256e-05
-1.48500472121375e-05
-2.39414114897084e-05
-2.25891544572818e-05
-2.72693394987086e-05
-1.55489729001995e-05
-2.34532863677761e-05
-1.87295024328854e-05
-3.94757110127339e-05
-2.75241835793127e-05
-3.34156848233029e-05
-5.42775536651956e-06
-3.65361720415867e-05
-1.43984874428588e-05
-2.1001362764208e-05
-5.43003599183993e-05
-1.31351474102177e-05
-3.3957371189088e-05
-1.05578795229398e-05
-1.64024258002367e-05
1.63916743624855e-06
-9.04916300407174e-06
-1.85654453139797e-05
-2.56077009001325e-05
-4.06730679748825e-06
-2.58180393137598e-05
-2.80454297421296e-05
-2.2244892805592e-05
-1.5804585968712e-05
-1.5821350800944e-05
-3.42254368391419e-05
-1.83794041461604e-05
-1.27876934291305e-05
-2.47970401879588e-05
-1.51313739648936e-05
-2.14546946995989e-05
-3.90932724272824e-05
-3.34894680022173e-05
-1.86703268141036e-05
-1.17143791035341e-05
-6.5239689348381e-06
-2.03300801670808e-05
-1.93072282388129e-05
-1.90161801551726e-05
-2.99563378133866e-05
-2.86151111460932e-05
-2.55477525324121e-05
-9.50303079642518e-06
-2.08575430300152e-05
-9.81004844869855e-06
-3.95154027753758e-05
-2.63052769417023e-05
-1.65542997298585e-05
-1.29204416382078e-05
-1.38895524967938e-05
9.62757223459113e-06
-2.74816890670034e-05
-1.72822293166603e-05
-2.15772582937841e-05
-2.03924644962096e-05
-8.07078357791171e-06
-3.12921683268155e-06
-9.14998860102802e-06
-2.21000976480357e-05
-3.6177208262852e-05
-3.45038255587472e-05
-1.51373575026366e-05
-2.45556980818232e-05
-3.54551203917397e-05
-2.09319714740586e-05
-9.72771985265617e-06
-3.78211346306656e-05
-7.64222170853647e-06
-1.44621664450266e-05
-2.98346634119456e-05
-3.81360125108659e-05
-8.38610938850358e-06
-2.6404188829898e-05
-1.98851744005756e-05
-2.09275225887375e-05
-1.67963706761175e-05
-2.20072227739951e-05
-2.63160144295763e-05
-4.19355499134899e-05
-3.21502880746929e-05
-1.60848398005166e-05
-4.04146552226948e-05
-1.15904155333561e-05
-2.44812511664674e-05
-2.86950268260708e-05
-2.67043133532163e-05
-2.91134804656255e-05
-9.60032535544893e-06
-1.1562541477565e-05
-2.02846644228035e-05
-3.91312272205893e-05
-3.20535456168492e-05
-1.53615727451664e-05
-1.251550314125e-05
-3.85096700380877e-05
-3.77597273268294e-05
-2.65222734566523e-05
-3.93725317793536e-05
-1.50774310296766e-05
-3.51282882613866e-05
-3.16761208499869e-05
-2.71130465703233e-05
-3.87381223027836e-05
-1.94354524000122e-05
-3.26650048625343e-05
-1.85823178701229e-05
-3.82607389841216e-05
-2.37211948481352e-05
-2.36744003518346e-05
-4.85006817664006e-05
-3.26636319527183e-05
-1.99027690248548e-05
-1.63953543973702e-06
-2.51693765660557e-05
-2.69347009397967e-05
-1.14279494857249e-05
-3.67011900475176e-05
-2.39237635964631e-05
-3.46731264899831e-05
-3.68765155321354e-05
-1.95397948555491e-05
-1.99330956253318e-05
-1.8261256582599e-05
-3.70219354432605e-06
-1.82523132674348e-05
-3.02826831809512e-05
-2.38462968385669e-05
-4.8332211731208e-05
-2.02531010132951e-05
-1.29321398824508e-05
-8.23397438736646e-06
-1.71144498648914e-05
-1.65875719866576e-05
-2.24256825280668e-05
-2.36827074931164e-05
-3.60691717142077e-06
-3.50363458772031e-05
-1.02986694831914e-05
-1.38281058210902e-05
-9.10843625375332e-06
-3.34895017101508e-06
-2.82465106818745e-05
-4.76259798693554e-05
-3.78422567971154e-05
-4.14322726568547e-05
4.39334728903637e-06
7.1291180428601e-06
-4.47923960298863e-06
-3.34154969231888e-05
-3.11575240896653e-05
-6.74982305683919e-06
-5.00713950554369e-05
-5.76976673591192e-06
-4.46905418787263e-06
-1.13544000395727e-05
-1.63196756921525e-05
-2.13387350104048e-05
-8.13347970954714e-06
-2.00481859683914e-05
-6.73901404863376e-06
-2.3893017422658e-05
-2.32394817700799e-05
-3.52889750171868e-05
-1.54713607880729e-05
-2.74718436940971e-05
-2.60316543320128e-05
-4.85586545537311e-06
-3.70979782842945e-05
-3.04260275266612e-05
-2.64492164669072e-05
-2.64418884447212e-05
-3.67956473282345e-05
-3.08176307589949e-05
-1.19861593510222e-05
-3.12629728978559e-05
-2.2851308473178e-05
-9.60430817579679e-06
-1.85245839498599e-05
-1.45328376708667e-05
-2.01816349638139e-05
-3.10329872117203e-05
-9.02258441385973e-06
-2.55591142340571e-05
-2.20300369535544e-05
-3.00429539572518e-05
-2.15280012158185e-05
-3.70407067186461e-05
-4.59986217535552e-05
-2.44992423697041e-06
-1.47406924480519e-05
-3.76857355648083e-05
-1.18873351666674e-05
-3.07470713207373e-05
-2.48560001530405e-05
-2.21858038632543e-05
5.19916741081252e-06
-3.12936595002011e-05
-3.76418125581802e-05
-1.61758051433955e-05
-2.27738111096032e-05
-2.36916983692573e-06
-6.61241543068934e-06
-1.97392785963383e-05
-1.69116116144392e-05
-1.65913133385812e-05
-1.19860787112881e-05
-1.08641332649378e-05
-1.2826498489676e-05
-3.71279285706808e-05
-7.63785014472552e-06
-5.75452595478248e-06
2.28802697476619e-06
-1.05187213166768e-05
-2.98650757009558e-05
-9.41573766288953e-07
-3.6335028403014e-05
-2.60176126406696e-05
-4.20365711262997e-05
-2.64548940444111e-05
-2.46269783281832e-05
-2.21670866564211e-05
-3.02496234272648e-05
-2.26867778206969e-05
-7.3441326390029e-06
-3.80583955230677e-05
-1.71012760653914e-05
-1.90916082506413e-05
-3.53364802910748e-05
-3.36591037655941e-05
-4.22367946663503e-05
-6.44153576428155e-06
-2.93859218221854e-05
-4.28877872744817e-05
-2.56317918407743e-05
-2.99015397373699e-05
-3.28117218191553e-05
-1.50964481104974e-05
-2.66758596763354e-05
-1.41275882721535e-05
-9.29392344666226e-06
-2.53934835234517e-05
-3.60301624510749e-05
-1.57524534350709e-05
-1.15129818427352e-05
-3.01782279949458e-05
-2.24098968057549e-05
-2.26212137606357e-05
-5.86338813973766e-06
-2.50527191285091e-05
-1.46457589355865e-05
-1.08398760859523e-05
-8.96243368348936e-06
-2.29018975414777e-05
-3.86666330590325e-05
-4.1125575161305e-06
-1.01015797955322e-05
-2.17522997826866e-05
-7.22240402532669e-06
-1.08865047038021e-05
-9.32307142087889e-06
-1.7255978729974e-05
-3.3416495733208e-05
-1.73150279671085e-05
-1.78472709373565e-05
-1.96703319505707e-05
-1.61015816479015e-05
-2.5583396220413e-05
-2.35082271256761e-05
-3.21025467587326e-06
-4.40098716344932e-06
-2.04959644759721e-05
-1.19025997521046e-05
-1.52387813449165e-05
1.9551498145246e-06
-2.23475015645761e-05
-2.38301363835064e-05
-1.29957785765876e-05
-9.49279097620764e-06
-2.97885369879616e-05
-2.56991291130255e-05
-2.30111834065724e-05
-3.50540619523076e-05
-3.69495938076605e-05
-2.35959756302767e-05
-5.29511031603355e-06
-3.59252416517995e-05
-2.59116160429191e-05
-2.2930636886298e-05
-4.3972349848448e-05
-2.77184256377188e-05
-3.02957470322084e-05
-2.14304566978003e-05
-1.89017130774582e-05
-1.16176849054494e-05
-1.81717078338939e-05
-2.02602754749591e-05
-2.43497195931767e-05
-2.03523348127956e-05
-1.86737955396334e-06
-1.4873174875325e-05
-1.9282585683157e-05
-2.15209880850264e-05
-6.12590396293418e-06
-3.11151181876961e-05
-2.03091221292737e-05
-1.14302649027909e-05
-1.21145552129567e-05
-2.26214846076117e-05
-1.67617060534871e-05
-4.02719054837535e-06
-1.39827421168149e-05
-2.09229209027112e-05
-2.1106388211855e-05
-1.41784448986952e-05
9.90872957091334e-07
-2.33706333943392e-05
-2.85897198724468e-05
-1.28885080089418e-05
-3.28194201669635e-06
-2.07332580534715e-05
6.93257159589864e-06
-2.29522713605607e-05
-7.53482661232716e-07
-2.76281119942317e-05
-2.27659693710373e-05
-1.75025616060245e-05
-1.2353817877944e-05
-2.18181705282197e-05
-4.14677866975469e-05
-2.69124470008632e-05
-1.21582902535822e-05
-2.43074208820771e-05
-1.88258567740637e-05
-3.49981470055665e-05
-2.60475162093184e-06
-3.91989535847789e-05
-1.42038256641345e-05
-7.66192111776734e-06
-3.41124788766346e-05
-9.85712721685386e-08
1.08477638952415e-05
-3.80773657174598e-05
-2.76742348393986e-05
-7.19953492476894e-06
2.96515575491761e-07
-1.56419009484125e-05
-9.78789396613664e-06
-1.37719457854884e-05
-3.91668221318847e-05
-5.69472701983563e-05
-3.90097140748454e-05
-4.4436475477217e-06
-3.86957046399828e-05
-1.69763683828255e-05
-2.83158564719434e-05
-1.23614049926062e-05
-4.65679562475839e-06
-2.37026177210728e-05
-3.05880769842109e-05
-8.78120967490508e-06
-2.67291380384108e-05
-2.83825486606241e-05
-1.07226237000642e-05
-1.24395623993449e-05
-2.46368667132229e-05
-4.7123057104004e-05
-2.5410789919515e-05
-1.76281159291931e-05
-1.53094110662232e-05
-4.69385848146252e-05
2.8524851926154e-06
-2.75172831282821e-05
-2.29446092869612e-05
-1.53515510842092e-05
-1.92184528314989e-05
-6.47252270996254e-06
-1.92926951968216e-05
-2.79391346352466e-05
-2.2956986955317e-05
-1.95437530306203e-05
-2.82348989590715e-05
-2.50237621820194e-05
-2.55486741350238e-05
-4.41983743366247e-05
-2.09521212571142e-05
-3.40681117223047e-05
-3.27979577268971e-05
-8.50526740046162e-06
-9.7266340826175e-06
-3.48394012670244e-05
-2.22808126578574e-05
-2.44530228690009e-05
-2.8781844453662e-05
-7.08787637733849e-06
-3.19841468659387e-05
-1.1834442870249e-05
-2.12441462980662e-06
-6.12867452266446e-06
-1.82406126317511e-05
-1.50217571451425e-05
-3.06018049099292e-05
-1.22813634060885e-05
-3.3847896679552e-05
-2.09911287591916e-05
-8.45380972433726e-06
-2.00599435388358e-05
-1.86606739308962e-05
-3.55759974335247e-05
-2.0932336382286e-05
-2.54087796584097e-05
-2.50071572827592e-05
-1.62833489068524e-05
-1.18337671979467e-05
-2.69229060212632e-05
-3.98396143505576e-06
-2.72655505552629e-05
5.28504715749247e-06
-2.27207609522984e-05
-7.73105253093904e-06
-1.94969630338869e-05
-2.17466403941866e-05
-3.41581623568844e-06
-1.47381647232352e-05
-4.53615564316883e-06
-2.17217946393592e-05
-1.9794567470069e-05
-1.87172136994304e-05
-2.53956903989447e-05
-1.76439978252423e-05
-1.48255449182441e-05
-2.9361825361676e-05
-4.39870960709017e-05
1.76377843959971e-06
-1.24674013830645e-05
-9.85621944394897e-06
-1.65348650416527e-05
-1.07408266728885e-05
-2.54479166343411e-06
-2.87225750320578e-05
-2.47772549292173e-05
-3.06074501162313e-05
-2.24956993670567e-05
-1.79625871604945e-06
3.86343303824728e-06
-1.37783496648547e-05
-2.95226305171772e-05
-9.59427595355571e-06
-1.91615957519006e-05
-1.93710643923254e-05
-1.56624740367063e-05
-6.48744726443192e-06
-1.38232437577165e-05
-7.64894752391795e-06
-2.98428817608362e-05
-2.03831819431654e-05
-1.19386106990946e-05
-2.24779061474248e-05
-2.1885154155348e-05
-2.99955594943089e-05
-2.50139365868926e-05
-1.36610764138577e-05
-6.71184223375294e-06
2.42804735687294e-06
-1.79853281323354e-05
-1.54500222058506e-05
-2.96423135297367e-05
-3.32259993938032e-05
-2.4922906687608e-05
-1.2730596249977e-05
-1.37377847043619e-05
-2.33768866605136e-05
-4.16772846372063e-05
-1.87022584936292e-05
-3.26613106752774e-05
4.20350188954367e-06
-1.38427941786215e-05
-1.97953618177227e-05
-1.47105823351445e-05
-3.49736156773626e-05
-2.46659666731595e-05
-2.68785654560896e-05
-2.24033674335947e-05
-3.22252416615192e-05
-4.1298570659121e-05
-4.17323541672892e-05
-1.64924068804107e-05
-3.02478231673918e-05
7.08207338343527e-06
-1.79847577931299e-05
-2.69677596459246e-05
-2.06702587459556e-05
-3.08677746608462e-05
-1.19662901897133e-05
-3.80678792230452e-06
-8.03946855099389e-06
-1.41738796585786e-05
-1.32216388536802e-05
-8.59351949265113e-06
-2.7443678720741e-05
-1.55582950429665e-05
-2.33489732452952e-05
-3.37783011430257e-05
-7.63031593870023e-08
-1.72710813121633e-05
-4.48459256631131e-05
-2.57285930915279e-05
-4.12018886382053e-06
-2.68043764883e-05
-9.86102531771927e-06
-1.77764543386409e-05
-2.86266509607755e-05
-1.18584586526207e-05
-3.12714914549625e-05
-3.45715253763622e-05
-3.53816841193529e-06
-3.69717242243616e-05
-1.1784088111243e-05
-1.52880988810017e-05
7.74690119015353e-06
8.22633234568832e-06
-2.99561396392224e-05
-3.38327987019532e-06
-5.04044136887174e-06
-2.91572798983012e-05
-2.27987380061537e-05
-2.53371172450022e-05
-2.99137029829251e-05
-3.62187769107179e-05
-3.15377497531576e-05
-9.59469207505117e-06
-2.52121376661297e-05
-1.97191852297702e-05
-5.7695245421092e-06
-2.5573131730716e-05
3.3568236381409e-07
-2.28728233347732e-05
-1.86832420857845e-05
-2.11765636963969e-05
-2.76274720057607e-05
-2.73063393547835e-05
-4.07438629046905e-06
-3.43469668020031e-05
-2.49738835032782e-05
-1.52225520141701e-05
-1.72765612432723e-05
-2.1144475400722e-05
-2.48404700349843e-05
-1.838964622852e-05
-2.36888099960501e-05
-3.75332662880123e-06
-6.8738616524549e-06
-1.58343197287457e-05
-2.24785260340446e-05
-1.35036555455325e-05
-2.28825946726031e-05
-2.79430014170344e-05
-2.33214979920279e-05
-1.10578849854277e-05
-1.5213157767503e-05
-2.56371718313488e-05
-3.53821470444177e-05
-2.21170898128607e-05
-3.81092089680321e-05
-1.34353078427174e-05
-3.38830235571328e-05
-2.70860744061877e-05
-4.37335055352161e-05
-1.4934552121804e-05
-2.74051775120112e-05
-1.99281624450739e-05
-2.62625268943774e-05
-2.48726685314324e-05
-1.35760619017076e-05
-1.51314943079627e-05
-2.29065722313097e-05
-3.51589909524348e-05
1.95900162306527e-06
-2.35807979973323e-05
-4.10209206853864e-05
4.4173738740181e-06
-1.35165836452056e-05
-3.67344948796663e-05
1.98624349317181e-06
-4.86179696686239e-05
-2.01864313737202e-05
-2.64209687327424e-05
-3.32012743708099e-06
-2.33822128251914e-05
-2.69527799801216e-05
-2.85797435535287e-05
-2.35900374869569e-05
-3.84078429746349e-05
-1.3604878725117e-05
-1.88965284942257e-05
-1.33968261167085e-05
-3.01083441883076e-05
-4.05914400138242e-05
-3.0116707874111e-05
-1.56327776229515e-05
-8.07188876710904e-06
-2.31865753553056e-06
-1.7265185220777e-05
-2.34818439760613e-05
-2.7137857713815e-05
-2.62828056053928e-05
-2.20011375565597e-05
-2.7298296509208e-05
-2.80664836842364e-05
-9.10064088407221e-06
-3.9773807050392e-06
-1.74937224710558e-05
-1.47810704163265e-05
6.40454203323709e-07
-4.00389239864286e-05
-1.65187373314668e-05
-1.59192053886413e-05
-3.17570980637558e-05
-3.88579612610328e-05
-2.186248487588e-05
-8.62352044771905e-06
-2.26823069831529e-05
1.56590230056131e-06
-2.63046875812732e-05
-1.54357978944739e-05
-4.0186057534116e-05
-1.57701843459545e-05
-2.51987566625952e-05
-3.20052570147383e-05
-2.2720435477652e-05
-3.13160964648935e-05
-8.53039933986746e-06
-3.17482144304219e-05
-2.41058715715936e-05
-2.2663940014673e-05
-2.16857933078374e-05
-1.64705039483054e-05
-1.27216294038858e-05
-2.76531304216506e-05
-1.48320935135823e-05
-1.16365909203394e-05
-3.75078255799021e-05
5.37863293799135e-06
-1.35664875066704e-05
-1.93046438105638e-05
-2.93210097823315e-05
-3.1010441558656e-05
-3.41279556052917e-05
-1.4934346548386e-05
3.23844306328906e-06
-1.93829964174314e-05
-1.66515654765732e-05
-2.14032996137566e-05
-1.43914466690656e-05
-1.14604807164417e-05
-3.16560253895234e-05
-3.14443247867881e-05
-1.35483517997066e-05
-1.76648710057921e-05
-3.79442907772952e-06
-2.53764667919719e-05
-2.29881881597878e-05
-2.18510457790977e-05
1.56654000885775e-06
-3.43751794658042e-05
-8.54961927041756e-06
-2.92843871964629e-05
-1.17928107574382e-05
-6.52812791472194e-05
-1.34827375648344e-05
-2.76603669138109e-05
-3.43132413378603e-05
-2.31753730437738e-05
-7.49101398043942e-06
-9.76089364857262e-06
-2.59557271489576e-05
-1.9124585819445e-05
-3.23097089118804e-05
-6.98014794392871e-06
-2.7988501672075e-05
-2.56739747756771e-05
-2.55767753118606e-06
-9.06357950547187e-06
-1.4793316647395e-05
-1.64581655664694e-05
-2.52657535657489e-05
-1.21484654718184e-05
-8.52591419777759e-06
-1.66756254983542e-05
-2.7991309218796e-05
-3.57773355990589e-05
-2.99355607395533e-05
-9.63530754167227e-06
-2.65326044270186e-05
-2.19422293449202e-05
-1.62686583977958e-05
-1.67533954674001e-05
-1.63591696610312e-05
-8.60038811549825e-06
-3.58393857437683e-05
-7.51063871822053e-06
-3.84141031113953e-05
-3.28920446636937e-05
-2.65750687690449e-05
-2.28632188730959e-05
-9.33064274589477e-06
-9.21690290704334e-06
-1.08157693429189e-05
-2.33012998353811e-05
-4.81189545857329e-06
-2.48580396886777e-05
-2.4518171578549e-05
-3.2722291518185e-05
-1.61333349167237e-05
-2.31814960422061e-05
-2.04665313772851e-05
-1.43379900006329e-05
-1.27122699262468e-05
-1.56928392248212e-05
-2.46515364956902e-05
-4.11017486579905e-05
-1.64944695267049e-05
-5.74317589771702e-06
-2.99291932912661e-05
-2.04161308841687e-05
-2.34925213769295e-05
-2.20947725565376e-05
-2.64379302016587e-05
-1.90831883140052e-05
-1.19563023811314e-05
-1.11978428346593e-05
-1.00180608573951e-05
-2.03137096224725e-05
-4.16908637276105e-05
-1.76719193183002e-05
-2.22075082969601e-05
-2.04353055422844e-05
-1.94739401586697e-05
-4.25470368300424e-06
3.71541999315839e-06
-7.27380573030227e-06
-3.88931782675581e-06
-2.25730334253622e-05
-1.21271781668221e-05
-1.93490304318487e-05
-2.88477273132065e-05
-1.11619682330403e-05
-1.12274627484873e-05
-1.95473661805861e-05
-1.27086204955819e-05
-2.15288367404211e-05
-2.71859803455567e-05
-2.7579250060564e-05
-8.73095675051731e-06
-1.93158340863769e-05
-1.71128198988453e-05
-1.15162054731076e-05
-2.65254286059157e-05
-1.6482769817463e-05
-2.38189121525047e-05
-3.13934074245494e-05
-1.78968105370031e-05
-3.3669577091492e-05
-2.44207625102906e-05
-2.27903230129267e-05
-1.72236050448399e-05
2.31738198735037e-06
-1.78325428745754e-05
-5.5729422245191e-06
-1.97268326122566e-05
-2.03452178771759e-05
-2.26144556316681e-05
-4.16736717668918e-05
-3.64312018367834e-05
-1.13209931682272e-05
-2.36219337655979e-05
-2.79479160395949e-05
-5.41900903567076e-05
-2.38859104948737e-05
-2.25549822709009e-05
-3.75691121917174e-05
-1.97045441493249e-05
-2.8280927802327e-05
-1.66409912644751e-05
-2.74205431591539e-05
-5.38650673618774e-05
-7.76083919326536e-06
-2.57371418515287e-05
2.3478437403552e-06
-1.9013053142856e-05
-4.56098054010415e-05
-1.96792342841812e-05
-1.85631103645658e-05
-2.26934690527667e-05
-2.15198685620727e-05
-2.2277123353736e-05
-1.8991815271605e-05
-1.1271595771871e-05
-3.37046436403586e-06
-1.46756570310091e-05
-2.48645011553312e-05
-6.52016144785123e-06
-3.33073405052559e-05
-4.50542926368091e-06
-4.29574420700018e-05
4.11471343422766e-06
-3.63828469719828e-05
-1.31606446577288e-05
-1.12957488391639e-06
-1.3746939281744e-05
7.17186095544803e-06
-2.54412514643936e-05
-3.87070601391563e-05
-4.28235053114277e-05
-1.70134037812028e-05
-3.97238975927803e-05
-2.09869139301235e-05
-2.40614512366519e-05
-1.03689229955359e-05
-1.39708239947645e-05
-1.98012019274327e-05
-1.34453285961084e-05
-4.60456912602258e-05
-2.72741914533934e-05
-3.34560139423132e-05
-8.68226084794632e-06
-2.82756708242953e-05
-7.93332019330424e-06
-1.59703873521831e-05
-3.08255285857554e-05
-2.74393702328568e-05
-2.09456847817168e-05
-4.17803474298079e-05
-3.45654509964492e-05
-7.68102269185708e-06
-3.23914108235194e-05
-4.04172802950842e-06
-1.48464992977442e-05
-3.50317180447626e-05
-1.19279406760227e-05
-2.04481263068134e-05
-1.86079350250566e-05
-1.4987025862023e-05
-2.67084969788267e-05
-3.26071507452561e-05
-1.09567366420335e-05
-2.59847981868327e-05
-2.65254022082776e-05
3.89139403041574e-06
-3.15728299001028e-05
-2.31043936832632e-05
-1.488804471708e-05
-6.14780931142418e-06
-2.55819083538518e-05
-4.58294640347037e-07
-1.3963964175934e-05
-4.96514632501861e-06
-3.58889878320252e-05
-3.24288675827814e-05
-1.09075827297217e-05
-1.24665807653655e-05
-6.0780493951124e-06
-2.65793796590371e-05
-2.31223510307162e-05
-2.0900210305826e-05
-1.83652756169195e-05
-2.17038164574014e-05
-1.12116828198e-05
-1.84291755525867e-05
-8.37758597113742e-06
-1.37805895971084e-05
-1.11760535557896e-05
-1.40928258249079e-05
-3.23831985748214e-05
-2.13103002607744e-05
-3.70071936412885e-05
-2.5976812206125e-05
-2.09273434611402e-05
-2.56795379555931e-05
-2.93982262643484e-05
-1.15810495472431e-05
-4.1489394106614e-05
-3.2170840988386e-05
-1.25695280716248e-06
-5.71264983542877e-06
-1.46322376264326e-05
-1.14365602159742e-05
-6.93980154880034e-06
-2.48329881406479e-05
-3.92658429238102e-05
-2.60130389422655e-05
7.31832583073604e-06
-1.6394806853116e-05
-4.45876525617168e-05
-1.62345649124452e-05
-2.67931639527508e-05
-1.78733999802804e-05
-1.2865591934525e-05
-2.55118401796503e-05
-1.85997030190431e-05
-1.73607519166044e-05
-1.7438570095006e-05
-1.29568514435006e-05
-2.71885418719875e-05
-9.46304013537569e-06
-1.93621996824301e-05
-1.42037310706143e-05
-2.12942554979707e-05
-1.23033116525236e-05
-1.9193440720924e-05
-1.66583432503944e-05
-1.86979301664375e-05
-3.10251920141884e-05
-3.31139864118362e-05
-2.03153553245651e-05
4.50518901373526e-06
-2.97553009305865e-05
-3.07374645502019e-05
-3.31660208509462e-05
-2.2503737553804e-05
1.00971296491334e-06
-5.35919798534244e-05
-2.52827220156654e-05
-3.62966416431097e-05
-1.44494894720042e-05
-4.5764942450384e-05
2.47746572774219e-06
-4.40865343361149e-05
-1.05967586282141e-05
-2.33699582120659e-05
-2.20155500095716e-05
-3.00322818171383e-05
-2.31149987164159e-05
-2.84982562784144e-05
-2.59252075194589e-05
-1.91436883562663e-05
-3.35671728930468e-05
-2.3944455791448e-05
-3.23675513342059e-05
-2.69512133790561e-05
9.08872052151609e-07
-1.54972722261525e-06
-4.92647870177898e-06
1.03994153524773e-06
-1.22162265138989e-05
-2.53858616659043e-05
-1.56003056768812e-05
-2.73485435326048e-05
-1.48498791017323e-05
-1.8038708088344e-05
-1.58159632646216e-05
-3.84467786936599e-05
-2.16647878273798e-05
-1.6328164505183e-05
-1.22009636240949e-05
-9.12516803140785e-06
-9.81821543952734e-06
-1.63151459713982e-05
-2.72150526851085e-05
-2.98839752908183e-05
-1.87151211752288e-05
-5.75142812416815e-05
-3.36580701531666e-05
-1.04738129807357e-05
-1.79120966288402e-05
-1.90504723894206e-05
-1.0534120440383e-05
-8.6902171086758e-06
-7.52624778101593e-06
-8.84275471803051e-06
-8.32250460999809e-06
-1.75656701885009e-05
-2.02998759737779e-05
-1.91170605627931e-05
-2.11120563885451e-05
-1.76920807655065e-05
-7.78093544304288e-06
-1.61896269833898e-05
-3.21128820469513e-05
-2.41405212635126e-05
-1.95758745095466e-05
-1.81214217953905e-05
-2.89249503163958e-05
-4.68593569302758e-05
-1.85669479642014e-05
-3.35737458073803e-05
-1.76644303522981e-05
-2.65530934067008e-05
-2.72508393770285e-05
-1.5820846795285e-05
-2.73122950637163e-05
-3.78661465110292e-05
-1.67278806974512e-05
-4.22175272445039e-06
-3.18982195718589e-05
1.80193062907829e-06
-2.50547225108773e-05
-7.82087848776e-06
-1.17986850791386e-05
-1.80017786301491e-05
-3.63889643979754e-06
-1.4965568415842e-05
-2.78091487123106e-05
-3.51813020402742e-05
-3.60962167457758e-05
-2.26856651594875e-05
-2.80768269929595e-05
-1.97465340071041e-05
-3.22845714259131e-06
-3.45052501582952e-05
-3.09703773955212e-05
-1.91829506222465e-05
-2.08101760316704e-05
-9.65930651119256e-06
-2.23796297317115e-05
5.79200481438347e-06
-2.07202980756547e-05
-4.44851827361908e-05
-3.19140718112756e-05
-1.18281103108691e-05
-8.98245907070961e-06
-3.95474019995983e-05
-2.38433571645222e-05
-3.44540936595556e-05
-1.56443704242655e-05
-2.84800484984351e-05
-2.32377772518549e-05
-2.96794677448369e-05
-2.12628717558395e-05
-2.42671177598238e-05
-3.68513527959485e-05
-1.19881859756205e-05
-5.41248060177964e-05
-1.21405750229349e-05
5.79330595938797e-07
-1.9553313299279e-05
-3.96525631471614e-05
-3.0149748578534e-05
-1.06782472395105e-05
-2.30157063733051e-05
-2.29111640524498e-05
-1.88903633316341e-05
-2.03657669104009e-05
-3.07200124346272e-05
-2.12624013974382e-05
-4.15680638707332e-05
-1.91213736493518e-05
-1.46881879663081e-05
-3.97519463661988e-05
-2.84784480877482e-05
-1.50758314248339e-05
-3.13916688959388e-05
-2.1553144253401e-05
-2.99412723649855e-05
-5.97521736175918e-06
-2.7168083364433e-05
-1.8600933625974e-05
-9.86919859885683e-06
-1.61445760352769e-05
-2.51414401541729e-05
-1.84237175794562e-05
-1.53352818004652e-05
-2.23034003707745e-05
-1.55126163845705e-05
-3.53741029231496e-05
-2.61864647190266e-05
-3.72609606185042e-05
-3.0954912759122e-05
-5.83040610992886e-06
-2.04383110025699e-05
-4.01725941447564e-05
-1.94790562108009e-05
-3.10369838811477e-05
4.27897029326872e-06
-4.22803701207124e-05
-4.29661788518325e-05
-3.34333257105451e-05
-2.33546414939105e-05
-1.54734107585322e-05
-2.84855724437974e-05
-1.4729711319306e-05
-1.23858624074134e-05
-1.5139055416822e-05
-1.43143224535772e-05
-2.7441564981632e-05
-3.47430996408153e-05
-3.00332017255691e-05
-2.91988021067591e-05
-1.99162489151227e-05
-4.17949523130516e-06
-2.22202296292591e-05
-2.35285430131623e-05
-2.72723418011801e-05
-2.85645113991992e-05
-2.58328188463839e-06
-1.52254354636271e-05
-1.39812576689961e-05
-2.57420431637101e-05
-1.77359885823993e-05
-2.0842892665617e-05
-3.68323964906059e-05
-1.71988992020526e-05
-1.32972282061679e-05
-1.93588662468921e-05
-2.18922662599599e-05
-8.46159023276082e-06
-3.12858397870279e-05
-2.91154338195602e-05
-2.59191968024932e-05
-1.61810141529081e-05
-8.07525175108555e-06
-2.57228171335188e-05
-1.60818400482115e-05
-2.03427621746469e-05
-3.2999926208371e-05
-3.73059658279465e-05
-6.22143338125411e-06
-1.79162654813406e-05
-1.83392719843141e-05
-8.79839588701217e-06
-3.15464901026972e-06
7.71334255273421e-07
-1.04855815497242e-05
-1.81612517274118e-05
-5.15493305838881e-06
-1.15808728457713e-06
-1.13572865725485e-05
-2.08617206191523e-05
-2.20677286350225e-05
-3.69641453375348e-05
-1.59813503055338e-05
-2.81110175654748e-05
-1.88331802070563e-05
-3.83032348565045e-05
-1.45287544178214e-05
-1.91439663090213e-05
-1.29088262156497e-05
-1.55420206685564e-05
-1.9688715326206e-05
9.87617203289601e-06
-2.22331108656627e-05
-2.96751886952464e-05
-2.70079577334165e-05
-1.84941525220096e-05
-3.36302281852558e-05
-3.01356795059073e-05
-1.34499367972372e-05
-1.90637211191344e-05
-1.38095508689412e-05
-2.30533684071104e-05
-1.38016670111135e-05
-7.9683716726483e-06
-1.05177459293557e-05
-2.37793497827452e-05
-2.8778119666608e-05
-2.62121277150997e-05
-1.74158864110308e-05
-1.8938524145638e-05
-2.67886166462831e-05
-1.87724533406013e-05
-5.46364639372378e-06
-2.4506904063852e-05
-2.61095424827168e-05
-2.01787827846359e-05
-2.27780004823878e-05
-2.76455908902189e-05
-1.84303405687221e-05
-2.0502780963178e-05
-2.86724588780363e-05
-2.59113710867353e-05
-4.26518654419035e-06
-3.66624756531511e-05
-2.32611653315308e-05
-1.24455727638669e-05
-3.15209862762435e-05
-1.09599981983183e-05
-3.47471735992177e-05
-3.26990629520828e-05
-2.40862947555132e-05
-2.40736615348183e-05
-1.464824126652e-05
-2.80967212689095e-05
-1.63808330112325e-05
-2.44876726149316e-05
-1.83873963708443e-05
-4.46161428756104e-05
-6.39011383290515e-06
-2.05678660812475e-05
-2.26046113993061e-06
-1.78321818233883e-05
-1.78456088354446e-05
-3.8501488160216e-05
-3.02832317133831e-05
-3.77920108484851e-05
-1.27875698546034e-05
-7.88485596917993e-06
-1.94483546240484e-05
-6.1886007210832e-06
-3.08282541117117e-05
-4.93039899112971e-05
-2.02594571807397e-05
-7.48397919660648e-06
-1.64949552900397e-05
-1.24249156646116e-05
-1.92931552620171e-05
-1.15612997550341e-05
-2.87147513095474e-05
-2.06738222421682e-05
-2.27094105158539e-05
-2.38321826657635e-05
-1.33668671222073e-05
-5.93699936393045e-06
-1.3427806039246e-05
-1.41752077193143e-05
-2.13856354949161e-05
-7.86946772054299e-06
-1.2760814955876e-05
-1.4848738083272e-05
-1.07094827079192e-05
-3.60743481231686e-05
-2.47474360615872e-05
-9.39261040180532e-06
-2.72338892807443e-05
-2.70845745800113e-05
-2.8964902301681e-05
-2.64455961965665e-05
-1.42986435374187e-05
-1.75495349935131e-05
-2.17491226164743e-05
-3.01973583984938e-05
-2.11957195298875e-05
-4.64851231536066e-05
-5.45507566405062e-05
-1.94068861715488e-05
-2.43292882385589e-05
-1.4543837425215e-05
-2.1891496712806e-05
-2.98556309056002e-05
-3.58789290286614e-05
-2.97437410408127e-05
-3.66207425129589e-05
-2.85886231504968e-05
-3.42467015363244e-05
-4.06111535277432e-05
-4.16577019349905e-05
-2.50983025206081e-05
-1.79542849593164e-06
-2.07123758932146e-05
-1.94092826744582e-05
-1.85986162444598e-05
-3.29229978732208e-05
-2.95252633462397e-05
-7.28316431355304e-06
-2.94314590776614e-05
-2.19550428127977e-05
-1.6342769915289e-05
-2.80681932873094e-06
-2.51377330340872e-05
-2.97238297599539e-05
-3.15273321252325e-05
-1.46491392095919e-05
-1.46356319266668e-05
-2.33032067318528e-05
-1.11159534434182e-05
-2.87082453393534e-05
-3.03572449193279e-05
-3.14734729306862e-05
-2.62076985604665e-05
-2.05175084602956e-05
2.05401862269555e-06
-1.75932902220644e-05
-1.37255313242882e-05
-2.81561024876232e-05
-3.88379533132834e-05
-4.219053986899e-05
-4.31762259645725e-05
-3.35811660960039e-05
-1.37768328084551e-05
-1.04885040246539e-05
-1.76245111641565e-05
-2.32331736484179e-05
-1.6629067988296e-05
-3.54106701831288e-05
-2.95635069621792e-05
-1.6789464044743e-05
-9.10497505885682e-06
-2.93773875157616e-05
-1.61431248533547e-05
-2.38756843744511e-05
-2.74971034192183e-05
-2.56950804849248e-05
-3.03245183819442e-05
