# Supplementary material for: Research on computational propagation and identification of mine microseismic signals based on deep learning
Source: PLoS One. 2025 Oct 22;20(10):e0334641. doi: 10.1371/journal.pone.0334641 (PMC12543183; doi:10.1371/journal.pone.0334641)
Supplement: S9 Data — (ZIP) [file pone.0334641.s009.zip › 000101100000355.xlsx_0.txt_24.txt.txt]

-1.95359586303903e-05
-2.23979974113436e-05
-6.65412864565246e-06
-2.52330537768376e-05
-2.48170718019767e-05
-2.36264789608525e-05
-1.7285742116651e-05
-1.88202007452151e-05
-3.96087126290946e-05
-7.30388723796907e-06
-3.82678653469245e-06
-2.60672289051144e-05
-1.92387663556238e-05
-3.01555662823823e-05
-1.56615349888968e-05
-2.21885864840007e-05
-3.91941767073429e-05
-2.73125004959427e-05
-5.56287689254715e-06
-2.8809399304392e-05
-3.6089065684044e-05
-3.08091304469579e-05
-7.71102915762501e-06
-2.98478298161684e-05
-2.08748340446555e-05
-2.38382464322141e-05
-2.33891606291478e-05
-2.7593651599771e-05
-3.95970723540569e-05
-3.14453390000807e-05
-1.61613669676188e-05
-4.15258963143191e-05
-4.08308438095149e-05
-1.55550038878657e-05
-2.45316223577766e-05
-1.82955805097086e-05
-2.96120306230644e-05
4.29081343034108e-06
-3.66655654839845e-05
-6.60905319928758e-06
-3.20898432143192e-06
-2.10410111382224e-05
-1.4773382764234e-05
-2.72492360511534e-05
-3.21984240373211e-05
-3.29391134904191e-05
-2.00846529144432e-05
-3.12194366720879e-05
-9.77290727368736e-06
-2.16538894543116e-05
-1.23173065234809e-05
-2.83654638629704e-05
-1.07351997504301e-05
-3.67100125493411e-05
-3.07502241560353e-05
-3.87166638302555e-05
-1.75010782197858e-05
-2.48322656218805e-05
-2.23368608603765e-05
-2.03908144466626e-05
-2.19377811874448e-05
-5.79153937675304e-06
-2.69961764201669e-05
-1.75364890350856e-05
-2.37028972852537e-05
-2.11223096137141e-05
-1.37851675791333e-05
-6.79077836785985e-06
-4.47544518015644e-06
-2.22674004498293e-05
-2.51468398234947e-05
-3.43535422368441e-05
-2.7989298822107e-05
-3.12233240188589e-05
-1.53287386231833e-06
-2.2760321833751e-05
-1.154271799286e-05
-1.80965500424035e-05
-2.00909287956142e-05
-2.21831755305054e-05
-2.26397645437846e-05
-1.82283084648259e-05
-2.04189380442112e-05
-2.04754651111124e-05
-1.15172610098518e-05
-1.33633123823722e-05
-3.88749719019753e-05
-3.20200593145884e-05
-1.31697682081294e-05
-2.84474057375612e-05
-2.20430630499762e-05
-2.59072014825928e-05
-1.07973693354984e-05
-1.06962832534105e-05
-2.10026618316894e-05
-2.24635410843303e-05
-2.92268844630448e-05
-3.34717277543992e-05
-2.37478329325068e-05
-2.16702587750476e-05
-1.72352689230191e-05
-2.00427367201342e-05
-3.32755072123481e-05
-2.25303242954584e-05
-8.15466570210668e-06
-2.26804079004373e-05
-3.69794345333064e-05
-4.25783692465011e-05
-3.00676081132057e-05
-1.24823373844557e-05
-2.03676515228998e-05
-5.85863721498791e-06
-2.0249364268822e-05
-1.34713490429826e-05
-3.33698163241122e-05
-1.83808860985052e-05
-2.2579616014544e-05
-3.23578932003372e-05
-1.27127142271673e-05
-1.85684420151192e-05
-2.49318968753531e-05
-3.22937943432211e-05
-7.77430187590263e-06
-3.29999944043633e-05
-2.43920225485571e-05
-1.46583394560645e-05
-1.15803474507627e-05
-2.69787701931028e-05
-2.42393648775767e-05
-2.59411869448133e-05
-2.33002145967716e-05
-2.14207872402881e-05
-2.39012869452484e-05
-1.1428181876679e-06
-2.0249611688385e-05
-2.89057945557715e-05
-2.11975252181733e-05
-3.13289413403447e-05
-2.53001072704373e-05
-1.09152378268693e-05
-1.69447419868594e-05
8.24899531732803e-07
-1.78283757481527e-06
-1.05970401094663e-06
1.1840971130319e-06
-7.37771485185565e-06
-3.15876474242898e-05
-3.49914036560355e-05
-3.18430294301679e-05
-2.01535804249715e-05
-2.04486347951268e-05
-3.27893540082388e-05
-4.81788797739497e-05
-1.07383030113563e-05
-1.37544916211545e-05
-1.09859202709267e-05
-4.20763966446669e-05
-2.84940739018019e-05
-1.1469381560389e-05
-2.13525615102272e-05
-3.21402703037102e-05
-3.21198477365631e-05
-2.00542244532527e-05
-2.8850475830752e-05
-5.28901189506159e-06
-3.51594145831487e-05
-1.84055792553866e-05
-3.02197048511574e-05
-1.07663607848335e-05
-1.90462383584405e-05
-3.6365047168589e-05
-2.54181942981197e-05
-1.47538541377351e-05
-7.48437346168176e-06
-5.80840708494756e-06
-4.10637652290103e-05
-6.88793909095466e-06
-2.61318367297359e-05
-1.42706480473413e-05
-3.82450877631576e-05
-1.63847741019913e-05
-2.19461802292495e-05
-5.5286936854618e-06
-1.07345195443892e-05
-1.95073418770788e-05
-2.94331000938383e-05
-2.52484314466866e-05
-1.50587325259664e-05
-3.58868457437614e-05
-1.72256241384766e-05
-2.99642166583503e-05
-1.04356583878597e-05
1.7470780192157e-06
-9.75045570534303e-06
-3.56969887031401e-06
-8.26811660344991e-06
-1.26922614120857e-05
-3.31010424257723e-05
-2.42068331389014e-05
-6.79886097135526e-06
-3.22247148339781e-05
-2.83254701169649e-05
-2.21532949313094e-05
-2.83311243110524e-05
-1.21046769977056e-05
-2.81008307236153e-05
-3.61332444813715e-05
-2.56864758146788e-05
-1.82678987097515e-05
-3.60619916595309e-05
-5.26063512580978e-06
-4.25256084752216e-05
-1.88844412700929e-06
-3.9953814735202e-06
-8.20113208507771e-06
-7.14311086669917e-06
-5.30903160372213e-06
-3.27850957069712e-05
-2.46605064876966e-05
-2.75285448745506e-05
-1.78241443510263e-05
2.69133810966024e-07
-2.60997506065933e-05
-3.27300728270796e-05
-1.58640351871332e-05
-2.09261140241832e-05
-2.55242831819112e-05
-1.74277056211254e-05
-2.01441667698511e-05
-5.21710712266238e-05
-1.73062092211074e-05
-1.44540359505588e-05
-2.06846561159478e-05
-2.46115521754993e-05
-1.08931759619062e-05
-7.17746450824516e-06
-1.78320523564484e-05
-1.45558660197762e-05
-2.29487834654867e-05
-4.37768868801395e-05
-1.10070283617761e-05
-8.57938310265784e-06
-3.25599184982192e-05
-2.24741378995832e-05
-1.51078689858571e-05
-2.35782569217983e-05
-2.73921263936165e-05
-1.22621374557354e-05
-3.07510495141291e-05
-1.33176742293676e-05
-2.01019021740408e-05
-1.83154217862836e-05
-1.7992315476477e-05
-1.28642667954412e-05
-1.09294312299358e-05
-1.80387198997648e-05
-3.09294229441265e-05
-2.7394328233177e-05
-2.07079356626003e-05
-2.91235243667533e-05
-2.05370811590807e-05
-7.98256975828129e-06
-4.10251246786154e-05
-2.58359498879814e-05
-3.77059416696893e-05
-1.92328184563388e-05
-2.32471019711812e-05
-1.42814192862498e-05
-3.46891817895413e-05
-1.91653974870866e-05
-1.73702503941476e-06
-2.02527644495941e-05
-2.51745841169164e-05
-1.90051268610346e-05
-1.52528344376529e-05
-1.81171776550224e-05
-4.29937655217964e-06
-2.34363752882604e-05
7.71846595851606e-06
-3.06907541895719e-05
1.59305627663949e-05
-8.65171099505357e-06
-1.55631211585771e-05
-3.25540009042841e-05
-3.66322478819954e-05
-3.65713652461593e-07
-9.00683573225678e-06
-2.32442077238845e-06
-2.31847482758717e-05
-2.48578820892049e-05
-6.58484522482818e-06
-2.08429692442806e-05
-4.64087678152961e-05
-2.45414517364314e-05
-4.10938566818892e-06
-1.55066709941945e-05
-1.72587324248993e-05
-7.31875608453506e-06
-3.11337358168211e-05
-3.25260798581705e-05
-3.4200813987175e-05
-1.83418953223089e-05
-2.43828135685688e-05
-2.38855285260644e-05
-4.05445806589956e-05
-4.92380241386593e-06
-2.56373977407441e-05
-1.98567742878687e-05
-2.66399364041678e-05
-1.10800273063517e-05
-2.07085504293132e-05
-3.30721559280065e-06
-1.00502635947814e-05
-3.1391909894456e-05
-1.46040574193989e-05
-1.92575127137391e-05
-1.4858967055758e-05
2.41400858779448e-06
-4.14131230614937e-05
-1.26460523554322e-05
3.15702822394548e-07
-4.280868239712e-05
-3.17534958833805e-05
-2.00085431372151e-05
-6.75099871235189e-06
-6.01450794024186e-06
-2.7158758794021e-05
-1.15320900124297e-05
-2.21980074692854e-05
1.13102597124593e-06
-3.51390830851158e-05
-1.53417108310178e-05
-1.4746505979866e-05
-2.63089243716765e-05
-3.04657041292263e-05
-1.54486157105168e-05
-1.16935640650532e-05
5.08433280757137e-06
5.21178224480855e-07
-3.97612766968483e-05
-1.15650145065078e-05
-2.98890686198347e-05
3.17906895377597e-06
-3.04666146480513e-05
-3.16513846590262e-05
-2.0981766631934e-05
-1.09948776720955e-05
-8.85189823748789e-06
-1.92571303967684e-05
-1.97299519423232e-05
-1.51861058053482e-05
-1.20130618432157e-05
3.76579763097156e-06
-2.96947180853588e-05
-1.19964412825309e-05
-2.56045880690195e-05
-5.37067601216107e-06
-1.93372727376602e-05
-2.54938568572229e-05
-1.50879293965762e-05
-3.62666701156893e-05
-2.16079176894716e-05
-1.62319852552756e-05
-3.48209293911264e-05
-2.58313846624241e-05
-1.27469863123282e-05
-4.74697692275131e-05
-3.56325568682817e-05
-1.93757871325277e-05
-2.51368021627122e-05
-2.80698213058132e-05
-3.01295031987697e-05
-1.73074179171837e-05
-1.90780120406453e-05
-2.88638733898334e-05
-4.4569770780925e-05
-2.88758610837022e-05
-2.34827252469179e-05
-2.70814856669254e-05
-3.12782268959345e-05
-3.99244995764033e-05
-2.1808602208823e-05
-2.89351224553047e-05
-1.4726996371349e-05
-4.58995606537093e-05
-3.68324172868001e-05
-1.91771419888112e-05
-1.59813772010642e-05
-2.16924228683133e-05
-1.59859113513204e-05
-3.31338702204429e-05
-8.31108133776507e-06
-2.84022854691214e-05
-5.46260768637872e-06
-5.41525923936294e-06
-2.86122269866728e-05
-1.0373578189632e-05
-1.7166940450871e-05
-2.81134333923661e-05
-2.92868794745902e-05
-1.95175559281043e-05
-4.24828998604524e-05
-7.83817488190906e-07
-2.96574559233386e-06
-2.53858814310616e-05
-2.63194128671074e-05
-2.29978390201722e-05
-2.21957131206611e-05
-2.65483957059273e-05
-2.04430631330881e-05
-1.65259069410187e-05
-1.64586537873889e-05
-1.20653434905981e-05
-2.984542595826e-05
-2.82564506417982e-05
-2.0471350753279e-05
-2.46319486809135e-05
-3.95216525759571e-05
-8.48325945776676e-06
-3.87866844941975e-05
-1.969191313306e-05
-3.16917690125425e-05
-2.22070095031301e-05
-2.39790282249693e-05
-2.9471375584801e-05
-1.64470801402765e-06
-1.91557595794228e-05
-2.53268479829469e-05
-2.33672944847703e-05
2.59827685806446e-06
-2.35157996898317e-05
-6.55251565541618e-06
-1.99589293871147e-05
-3.09640756191139e-05
-1.74582733626131e-05
-3.80453138443885e-05
-2.103658550519e-05
-1.91925983217395e-05
-1.96811305955189e-05
-3.70258894696714e-05
-2.30634437817246e-05
-2.3718009549473e-05
-1.55223860944248e-05
-1.55234179459209e-05
-1.02383942062095e-05
-1.15681470861853e-05
-2.90864321482202e-05
-2.18881149239711e-05
-1.38102786595268e-06
-1.87483354717975e-05
-2.10530078878489e-05
-1.38607027969188e-05
-6.60302549263878e-08
-1.02320862274362e-05
-3.23698218396608e-05
4.05252039511907e-06
-2.62999207663617e-05
-8.63361981001684e-06
-8.44682683171995e-06
-2.71776809439842e-05
-2.3451575415969e-05
-1.28422140999818e-05
-3.6624406000833e-05
-2.82008832551465e-05
-2.95901608304863e-05
-8.79145527848527e-06
-2.10098347335244e-05
-9.90467305027004e-06
-1.47488897269257e-05
-1.86040943645743e-05
-1.70736796764949e-05
-2.02525401460033e-06
-1.69124333225032e-05
-8.94164889336656e-06
-7.43184357556347e-06
-2.9128072271708e-05
-1.32041678919444e-05
1.3135665957187e-06
-1.77816303510066e-06
-1.93563964455037e-05
-2.35506743710944e-05
-1.75495572708949e-05
-2.93103342816024e-06
-2.09621503067804e-05
-2.34045920551706e-05
-3.01714368996181e-05
2.5899471898964e-06
-2.74221326565284e-05
-2.54241830347358e-05
-2.80474912296114e-05
-2.86008314528972e-05
-1.28623591163196e-05
-4.34255290512677e-05
-3.2381132781416e-05
-4.48990605215057e-05
-2.60104810836879e-05
-2.54516877640302e-05
-2.89186283362303e-05
-2.20258914340588e-05
-2.79818131835319e-05
-3.57590505030758e-05
-2.91852226465667e-05
-2.87308623700045e-05
-2.66154734019751e-05
-3.82862161854761e-05
-2.8105492443285e-05
-1.68898650423419e-05
7.06284159246286e-06
-5.20494045286445e-06
-2.65268594938552e-05
-1.47464064113161e-05
-2.65026370920199e-05
-2.27637601821674e-05
-3.53880183339141e-05
-3.01192689497091e-05
-3.33108361976343e-05
6.47179257374479e-06
-1.84118214946029e-05
-1.90168219625855e-05
-2.21357493176078e-05
-2.55525467085093e-05
-3.52047487976002e-05
-2.38026283645858e-05
-2.29728124509075e-05
-3.88092862635449e-05
-1.37944794312318e-05
-7.5683966823017e-06
-1.08873791387993e-05
-1.69692298928783e-05
-1.94540340046674e-05
-4.21900387456594e-05
-2.32505625102698e-05
-1.74076721507877e-05
-1.04597906205193e-05
-3.21703158952502e-05
-3.22099734283538e-05
-3.2884239737367e-06
-7.27530451972725e-06
-4.58107876498914e-05
-2.06224335390017e-05
-2.19812686704483e-05
-2.86387833708223e-05
-6.66675953609862e-05
-1.89497500985314e-05
-1.5523388485253e-05
-1.50241401610586e-06
-3.45306135501691e-05
-2.45076754846233e-05
-1.96915947027374e-05
-3.33547493715544e-05
-1.5642479547927e-05
-3.17917104430358e-05
-2.10437380845015e-05
-2.69272615349715e-06
-1.99159583497829e-05
-2.41776560054321e-05
-1.33171690859337e-05
-4.64577214077226e-05
-1.83096513937886e-05
-2.24674553263003e-05
-1.05958841389752e-05
-2.91621937110611e-05
-8.59514673725259e-06
-3.59149319077818e-05
-4.31526576084827e-05
-2.86016336057018e-05
-2.89487769644889e-05
-2.79251872668755e-05
-3.32607665993288e-05
-2.70698901814732e-05
-3.42570603529396e-05
-3.24125626137853e-05
-1.94206217379913e-05
-8.47847108522545e-06
-3.35856389089091e-05
-1.67515122509367e-05
-2.30759043444603e-05
-1.45083858047785e-05
-3.54600317764677e-06
-2.13498543927121e-05
-3.51327255400764e-05
-1.95315927917991e-05
-1.33159970358342e-05
-2.03094073994672e-05
-9.43835382385716e-06
-4.12869487108315e-05
2.03291759472328e-06
-3.09374957033062e-05
-1.41220417468389e-05
-2.3854954033342e-05
-7.02961127089889e-06
-2.72361905394941e-05
5.77130915207283e-06
-9.23141462867795e-06
-2.71075581111327e-05
-1.08509073519545e-05
-6.40662013142866e-07
-1.55838976035728e-05
-2.19676428609844e-05
4.55019973874009e-06
-7.18289746739215e-06
-8.05629340996549e-07
-7.87986690512875e-06
-2.48450933265435e-05
-1.29868008982106e-05
-2.71206113263544e-05
-2.080253971253e-05
-2.97309012531633e-05
1.45818974538393e-05
-2.64298919468422e-05
-3.2206116864278e-06
-1.78671089182566e-05
-1.95502900176734e-05
-2.18367506854001e-05
-1.34469286846765e-05
-1.06278109121272e-05
-2.86092745999294e-05
-1.08643393179343e-05
-3.82354270901419e-05
-3.51602733547057e-05
-1.91282265197669e-05
-4.41455693148703e-06
-1.4336966298049e-05
3.03939082997644e-07
-2.13328200210155e-05
-1.23350551898971e-05
-1.39416133863616e-05
-2.85028519267886e-05
-3.01871925460884e-05
-2.11324647229908e-05
-1.6390556747916e-05
-2.3848857334e-05
-1.42634883885023e-05
-2.22238318112573e-05
-1.6204055113452e-05
-2.90893232642032e-05
-2.56417925448886e-05
-1.37862468886013e-05
-2.62210536516778e-05
2.17333639609775e-06
-3.08016913270114e-05
-2.99125932048164e-05
-1.95534863896102e-05
-3.24950811057355e-05
-4.39319762328114e-05
-1.08944615808884e-05
-1.67879453599358e-05
-8.76471150577724e-06
-6.7828727197061e-06
-8.89754999672741e-06
-2.43209710369563e-05
-1.2365440250999e-06
-3.03446313976775e-05
-1.68829702451838e-05
-1.31475751520776e-05
-4.22289317487361e-05
-6.90554401896833e-06
-5.06314840944385e-06
-1.84155677389287e-05
-2.24038392737062e-05
-4.87029611502298e-05
-2.41275008570515e-05
-2.83454171180059e-05
-1.48389443928751e-05
-2.38132929723169e-05
-1.95643635687798e-05
-1.31805087265041e-05
-2.59923165025695e-05
-3.58390195435678e-06
-1.25145683290703e-05
-2.26980991590981e-05
-2.3762378907189e-05
-2.79460515445735e-05
1.20705982307472e-05
-1.83805208404067e-05
-2.27407969086039e-05
-1.79645273137825e-05
-8.72157263906607e-06
-2.68391403933133e-05
-1.82506047577732e-05
-3.95975932258595e-05
-1.4021116468013e-05
-2.26421685650587e-05
-3.74258654394208e-05
-1.96163992235865e-05
-1.86411004519224e-05
-2.2737559919642e-05
-1.31932446383561e-05
-2.94477267557942e-05
-2.36251184103515e-05
-2.67632001263456e-06
-4.3905265682588e-05
-4.48591991458852e-05
-2.23712750436126e-05
-1.64163020285666e-05
-2.72242499545295e-05
-1.56909669621353e-05
-5.04345295011547e-06
-2.92350880255232e-05
-2.54739281890038e-05
-2.90742603666782e-05
-2.52236637981828e-06
-2.56641469660868e-05
-3.19881343600144e-05
-1.54374747248428e-05
-6.26085091068727e-06
-1.68170718174661e-05
-4.53513113126739e-06
-1.67032683465701e-05
-5.3375511063314e-06
-4.30198851472976e-05
-2.25931561048615e-05
9.86423519679237e-07
-2.15312453241053e-05
-2.5858282265895e-05
-2.572900599432e-05
-1.77838468047636e-05
-2.34967305224754e-05
-9.78955905496513e-06
-2.80893407831987e-05
-1.85858201883381e-05
-2.27189844205037e-05
-3.59678285475926e-05
-2.55427755400716e-05
-2.73928532551446e-05
-2.15565901109102e-05
-3.38113418670953e-05
-4.41027190405013e-05
-1.09655664368044e-05
-2.262603217497e-05
3.34583822225026e-06
-1.65416466930214e-05
-2.49888682425531e-05
-3.89758968079619e-05
-1.69421555330491e-05
-1.91073462347636e-05
-1.82688379316238e-05
-1.21874109819165e-05
-3.06132781105208e-05
-2.14065931727766e-05
-1.04024884170347e-05
-2.66489001824676e-05
-1.9697645073057e-05
-1.19561937901373e-05
-2.83694138513341e-05
-1.24191101568572e-05
-1.14523667251174e-06
-8.25973877038933e-06
-2.20860608014813e-05
-2.28814482649536e-05
-1.55199975751847e-05
-2.78566836566234e-05
-2.58025024538055e-05
-2.32936410487558e-05
-2.71434751404985e-05
-1.8497066628617e-05
-4.24090504452164e-05
-1.50795249583995e-05
-3.43710135703213e-05
-1.34963130039742e-05
-1.02960071856068e-05
-9.26374750446956e-06
-2.30509710519344e-05
-4.36480946147381e-05
-1.68303780950026e-05
-1.69039312987019e-05
-1.48969721349379e-05
-4.60503183651958e-05
-3.41541259188214e-05
-2.72969632965097e-05
-2.36908496221513e-05
-1.92704744193775e-05
-3.35484096191809e-05
-1.99215230907381e-05
-1.97286219739438e-05
-2.90410980417159e-05
-4.07370067011574e-05
-1.67999271319418e-05
-3.55909318252015e-05
-2.51479310255649e-05
-3.00949462293781e-05
-5.32561410301915e-05
-1.89086548299916e-05
-1.33950262945103e-05
-4.14474643198424e-05
-3.88339973835506e-06
-2.41364170774614e-05
-1.94848642154629e-05
-2.55680206187531e-05
-1.11134238251284e-05
-1.80036103415126e-05
-1.8369435884962e-05
-2.36129506353945e-05
-3.29790693123652e-05
-3.33005415336474e-05
-1.70232219983475e-05
-3.21433406283657e-05
-2.92782451460857e-05
-2.85751154459957e-05
-3.07089863929606e-05
-1.78325387618476e-05
-3.20456268858807e-05
-8.12218355182743e-07
-1.01876486593281e-05
-2.44590335636169e-05
-1.44549365751101e-05
-3.81935561444218e-05
-5.10796180129338e-05
-4.38655431134959e-05
-1.67016470454938e-05
-1.26626790009917e-05
-2.68904019952474e-05
-1.55087020138984e-05
-2.29950707045916e-05
-1.35623974499608e-05
-3.29452394236543e-05
-2.8161871537158e-05
-3.33153100570324e-05
-2.39467500851517e-05
-3.21987275065079e-05
-1.96051911952874e-05
-1.45385227152928e-05
-1.51297455996034e-05
-1.79537359769895e-05
-2.86778598169073e-05
-3.29210214002357e-05
-2.70227053020881e-05
-2.98065198515923e-06
-5.71213286870873e-06
-1.42267859000037e-05
1.24495779160186e-05
-1.8135330495528e-05
-1.41672124180349e-05
-1.47438814070426e-05
-3.84962847127842e-05
-1.94987265060258e-05
-3.21081795128532e-05
-3.89693260370694e-05
-2.45552710867514e-05
-1.16452861624282e-05
-1.98531822488494e-05
-3.18276631093126e-06
-4.50872862770646e-05
-2.44772576249706e-05
-1.29015851710359e-05
-1.20141811785859e-05
-2.39430938239582e-05
-2.93165807116338e-05
-4.05939513596143e-06
-1.22013531130196e-05
-1.93272528279253e-05
-6.84108845433388e-06
-4.38820479122418e-06
-1.1044912466965e-05
-2.04900416652019e-05
-1.49667386405953e-05
-8.67121557048027e-07
-2.11586221171115e-05
-2.65603052555241e-05
-2.2998409719546e-05
-2.8265278388156e-05
-8.88864749533001e-06
-3.51098376749435e-05
-3.04834669574916e-05
-2.81106302185426e-06
-7.4486274624514e-06
-4.62265380456699e-05
-2.08862574939795e-05
-1.8864829647863e-05
-1.49306695639866e-05
-3.89026054206336e-05
-1.7363446004273e-05
2.29819565538082e-06
-1.98305703101622e-05
-9.36914293947699e-06
-2.53541850858329e-05
-2.98850693029631e-05
-2.46473494285427e-05
-2.13210150757553e-05
-4.5397581866781e-05
-1.33922095630543e-05
-2.27173956201701e-05
-3.37895122310601e-05
-3.29103805901375e-05
-1.09248078622805e-05
-9.47620593235593e-06
-3.02268600990596e-05
-1.37747234349734e-06
-2.56468852704307e-05
-2.71536383932068e-05
-4.99682295398856e-06
-1.61629732119044e-05
-1.47635480166456e-05
-9.71724565894572e-06
-3.05553921633645e-05
-2.36756214962377e-05
-1.62743106454161e-05
-1.00710389004567e-05
-2.36440904718228e-05
-2.67685685794506e-05
-3.621719339245e-05
-3.50711076320771e-05
-1.79200844217017e-05
-1.97206108807037e-05
-1.28792393610652e-05
-3.67608526112127e-05
-1.68299156450139e-05
2.38797010678617e-06
-1.96591074936743e-05
-2.9450741875647e-06
-1.10050183918319e-05
-3.89437816664885e-05
-2.19649732947833e-05
-3.70664190660656e-05
-3.60086026131418e-05
-3.17215616476813e-05
-1.1950393705043e-05
-2.97623922750399e-05
-2.13423758519239e-05
-2.00432279503494e-05
-3.43442843161815e-05
-2.22095212903644e-05
-2.54511589782679e-05
-1.95775441330098e-05
-2.98284193755434e-05
-2.66322618967683e-05
-4.4633379383635e-05
-3.6862569273551e-05
-2.82807313085136e-05
-2.05508871560669e-05
-2.85871320124086e-05
-4.4267025441214e-06
-4.26506848276833e-06
-2.49991924114e-05
-4.43461553155248e-05
-1.76496929399211e-05
-2.82389562879749e-05
-1.5473625773439e-05
-2.80454001105855e-05
-1.86135579050889e-06
-1.73282637996454e-05
-3.83981418261e-05
-1.29845272694806e-05
-2.25979101680143e-05
-9.54204640602806e-06
-2.7355982056242e-05
-1.9738898063905e-05
-9.95421378417631e-06
-1.27416447618083e-05
-2.2520743370661e-05
-1.63086380390727e-05
-2.61175534962135e-05
1.19315798821534e-06
-3.06928211807957e-05
-2.95098546242271e-05
-2.01676660360539e-05
-2.13234741057254e-05
-2.63708401978574e-05
-1.613805692697e-05
-2.50235644305483e-05
-1.70372005713528e-05
-6.13369749406988e-07
-2.42366616059093e-05
-1.19528500665974e-05
-1.81514747124076e-05
-2.00963590504026e-05
-4.96851878606451e-06
-3.35075521087386e-05
-4.25962922993281e-05
-2.94712134385092e-05
-3.24341658929736e-05
-8.69110991940233e-06
-2.33643360276724e-05
-2.78932617094772e-05
-4.65137399026876e-05
-1.34831066816729e-05
-2.11344610127332e-05
-2.42008581324395e-05
-3.29673621877516e-05
-2.77534933155399e-05
-1.58391269964425e-05
-1.66830784186233e-05
-2.04878218398556e-05
-1.88829087893371e-05
-1.31958871735483e-05
1.17278298937639e-07
-1.40047884730963e-05
-1.60445388428865e-05
-2.91361401805713e-05
-1.50589372585479e-05
-2.22586490356213e-05
-2.03710270805045e-05
-4.09136856307242e-05
-2.46224288500856e-05
-2.50700714783317e-05
-1.44897318671539e-05
-3.63489717731827e-05
-6.71140415094982e-06
-6.4303237750107e-07
-1.10482352440407e-05
-3.77868217947514e-06
-3.07592659616863e-05
-4.42998097587424e-06
-1.17328836389424e-05
-3.09133317628839e-05
-2.61373405741036e-05
-1.58987032695745e-05
-1.49545882731202e-05
-9.72166895426776e-06
-2.66602264099093e-05
-1.94520612412926e-05
-4.63360609842812e-05
-2.28612119284647e-05
-2.47462869489976e-05
-3.55023769733567e-05
-1.5600171056598e-05
-2.66888760017041e-05
-1.86181876710187e-05
-6.15879894771259e-06
-1.70830321950866e-05
-1.56248778760185e-05
-2.9387279457696e-05
-1.15743868318484e-05
-3.39561012294896e-05
-3.34299923833104e-05
-1.7217783652283e-05
-3.06390665373484e-05
-1.76730560999502e-05
-1.73898132305371e-05
-3.04827544661694e-05
-3.76922280810127e-05
-4.39660881550503e-05
-2.46202130582952e-05
-2.76568062114064e-05
-1.44214558388434e-05
-2.41945537855281e-05
-2.33375066319046e-05
-2.63093105410235e-05
-2.27084846559949e-05
-6.79497874554538e-06
-3.52528137314128e-05
-7.50131507547754e-06
-1.34487152765349e-05
-2.19831353240063e-05
-1.86605781319913e-05
-2.2316928448089e-06
-1.41622766985654e-05
-2.59500172813731e-05
-1.15764716144588e-05
-2.48559793327242e-05
-2.3043763501874e-06
-2.0292819393203e-05
-2.53035428831615e-05
-1.86444207840575e-05
-1.23985185335445e-05
-1.95534043125145e-05
-1.74819193990164e-05
-1.39496366227431e-05
-2.39800208487956e-05
-2.7231024337922e-05
-2.80516200582812e-05
-3.40418958485117e-05
-3.46847325210597e-05
-9.40157588936744e-06
-1.79950963555687e-05
-2.80546035889526e-05
-1.69834261808176e-05
-2.59134593698755e-05
-4.55451771555775e-05
-1.31899303183298e-05
-3.19661265718981e-05
-1.76030878090053e-05
-5.34373845366053e-06
-3.31184176116392e-05
-4.30872547583364e-06
-6.04952583713174e-06
-3.07498758473544e-05
-1.71294102132833e-05
-2.56561032414735e-05
-5.25586354063694e-06
-1.57149432826786e-05
-1.11180943408524e-05
-3.46319905881432e-05
-3.4484166048101e-05
7.45234329293249e-06
-2.48698291089615e-05
-1.10343240251126e-05
-4.09793532817322e-06
-1.67424497532887e-06
-2.2266874010904e-07
-2.63863298791796e-05
-2.05021126940617e-05
-2.03211362528221e-05
-2.49213775402563e-05
-4.06742920342837e-05
-3.6635711905484e-05
-1.01105321448108e-05
-2.64710945740289e-05
-2.30217163020602e-05
-7.44773886781634e-06
-3.57404856626369e-05
-1.69226102251769e-05
-3.93677988166238e-05
-1.23500860267725e-05
-1.26332956061802e-06
-2.50896174942116e-05
-1.24862859800314e-05
-3.50146246703481e-05
-1.6806335978614e-07
-1.03522282841551e-05
-1.66977848794979e-05
-3.60131404550555e-05
-1.17713657246356e-05
-1.89795589902337e-05
-2.40600385633947e-05
-6.17222996833687e-06
-1.27780398690794e-05
-5.56901532112408e-06
-2.94793946022615e-05
-8.03107652865061e-06
-1.10084852446565e-05
-2.41352366083533e-05
-1.28414593927915e-05
-2.10410902366705e-05
-1.91751310690178e-05
-3.27044122114934e-05
-3.75701540279928e-05
-7.49097571008278e-06
-2.04732676417181e-05
-2.87304489405389e-05
-2.09085047531189e-05
-3.71693545662787e-05
-9.60180986558898e-06
-1.28348200193764e-05
-2.13362468587394e-05
-1.12728816698966e-05
-1.75120711804039e-05
-2.14206634916387e-05
-2.8196971933419e-05
-1.83651842615813e-05
-2.25153844719336e-05
-2.35622770235959e-05
-3.55510245033885e-05
-2.29359802907138e-05
-2.36213654489455e-05
-2.00114791689435e-05
-1.28783135576066e-05
-3.94006015302039e-05
-1.58234050699122e-05
-3.9018161203325e-05
-1.84620082481701e-05
-2.70880476739304e-06
-1.91841543315931e-05
-2.50497817882384e-05
-1.89904896391955e-05
-1.9917259451177e-05
-3.11250085169767e-05
-2.23112521055207e-05
-2.56929501438661e-05
-2.32945638577917e-05
-1.56749170777067e-05
-2.35166904456292e-05
-2.67697748284035e-05
-9.41864381800065e-06
-9.30221463465209e-06
-9.53513111855689e-06
-2.4830309048815e-05
-2.43949547926183e-05
-2.80076570048033e-05
-5.21124316350994e-06
-1.84009553748864e-05
-1.15907406421684e-05
-2.5496011949344e-05
-2.43511366499101e-05
-2.04559529757548e-05
-1.30096909845017e-05
-1.75371189423342e-05
-2.60210212601861e-05
3.22009492063973e-07
-2.24091882146176e-05
-3.0838093417125e-05
-2.40796298698769e-05
-4.39227175188586e-05
-1.81523882568198e-05
-1.50693130581724e-05
-1.05156077834849e-05
-1.6789151325836e-05
-2.02656051739772e-05
-1.2402486889336e-05
-1.35167701712631e-05
-2.43554116077614e-05
-1.99199314226962e-05
-1.56245525798345e-05
-2.23282368223186e-05
-2.33880004798058e-05
-1.30864031859542e-05
-2.39418017465968e-05
-2.65854117948281e-05
1.88581696899754e-06
-3.40648357425396e-05
-1.00726343866616e-05
-1.56342087479425e-05
-3.14709245158235e-05
-1.47657849554054e-05
-4.04878203074014e-05
-9.68320814102832e-06
-1.75772830540501e-05
-9.13948169530669e-06
-4.41484072115581e-05
-2.22033760285514e-05
-2.17304646531213e-05
-1.76053001285395e-05
-2.51496315121976e-05
-2.84636160691426e-05
-3.4163715567101e-05
-1.25135686732402e-05
-6.46029533246828e-06
-3.40048955351081e-05
-1.78459981864737e-05
-1.96134322093374e-05
-6.88713788714311e-06
-2.87266434310215e-05
-1.51576590822488e-05
-2.07099312859123e-05
-2.63101942613975e-06
-6.45550220482795e-06
-3.29562792655132e-05
-6.09722526385284e-06
-2.78945656442146e-05
-2.50313755698074e-05
-3.72816152406965e-05
-8.74889430369525e-06
-1.85747853004466e-05
-2.59054918840653e-05
-1.8749410518062e-05
-2.13779641931493e-05
-1.77652774111432e-05
2.28554571781155e-06
-8.88593490895449e-06
-3.45630335142264e-05
-2.17042226182126e-05
-1.30223013484094e-05
-1.85401120651266e-05
-2.33898148003832e-05
-4.19042341133625e-05
-4.12431839572851e-05
-2.3499963274445e-05
-2.85778288926904e-05
-6.45301597913422e-06
-2.14197480155158e-05
-2.12421143156672e-06
-1.74960659269802e-05
-2.30524174535852e-05
-3.25914369548458e-05
-6.73069917013492e-06
-1.5827053213044e-05
-1.57665413407461e-05
-2.5747746694927e-05
-2.68314632132862e-05
-2.13301044848996e-05
-2.47814427147933e-05
-3.33657044756958e-05
-1.67966635609558e-05
-4.32502891140694e-06
-1.99782506137531e-05
-2.18666087473008e-05
-1.48638165466155e-06
-2.87992860455297e-06
-4.36400631741093e-06
-1.78692752967413e-05
-2.55829894278872e-05
-1.43614414557184e-05
-1.31132686681832e-05
-2.84057028253552e-05
-2.25071577403236e-05
-2.07938258996145e-05
-1.47703124272522e-05
-2.10520842737673e-05
-2.25639359722732e-05
-3.96931565179328e-05
-2.41746281902704e-05
-2.70232418761321e-05
-2.12358903745307e-05
-2.18670956283834e-05
-1.74166668977358e-05
-2.21946710442899e-05
-1.93341799397545e-05
-3.10530273921315e-05
-3.78263259121517e-05
-1.94709484266024e-05
-2.15534104528146e-05
-1.96705639838624e-05
-2.7866614524763e-05
-3.40047598040187e-05
-1.00866190255314e-05
-7.71344025688877e-06
-1.93560469319594e-05
-1.9907608346458e-05
-4.25245145122707e-07
-4.94099614766566e-06
-7.62809817934738e-06
-3.29014501666259e-05
-1.11255747343991e-05
-3.32605931655528e-07
-3.527843005778e-05
-1.76182946298516e-05
-1.47765980692327e-05
-2.65990377318119e-05
-2.5728722317589e-05
2.61926442064154e-06
-6.7453556071008e-06
-1.73944655038198e-05
-3.65175864332837e-05
-4.10630272681969e-05
-5.70507593117167e-06
-2.95844706652736e-05
-1.46918623583776e-05
-5.7401249778372e-06
-3.07752029746377e-05
-3.16587597643545e-05
-2.65208650585104e-05
-2.62718255936941e-05
-4.48639457420093e-05
-3.8897033447856e-05
-8.3864683432837e-06
-1.96843732227031e-05
-3.28768567720992e-05
-2.88929310139345e-05
-2.17058013520823e-05
-3.54642827772256e-05
-2.26338623561708e-05
-6.98369928831728e-06
-2.81529657989253e-05
-3.67706428179926e-05
-2.8602855695546e-05
-3.98124421998467e-05
-7.13964973866832e-06
-1.24297704213611e-05
-1.72714609316338e-05
-3.18358406085844e-05
-8.60195889774471e-06
-3.71099945706146e-05
-1.86368080394118e-05
-1.75179716343675e-05
-1.96943016993844e-05
-5.07174346308994e-06
-4.27230152475357e-05
-1.49784063901135e-05
-1.96412628578337e-05
-2.17109500660142e-05
-4.24425842726887e-05
-2.22226014104822e-05
-1.34881715687669e-05
-4.33852830152327e-05
-2.99005766275714e-05
-1.8994537214701e-05
-2.66962626058314e-05
-2.22284106149652e-05
-2.66951842790719e-05
-2.0479268450173e-05
-2.20328895939268e-05
-3.4605014441506e-06
-6.95040660134209e-06
-1.37572478405446e-05
-2.86901357381401e-05
-2.60122249848939e-05
-2.0232930483184e-05
-4.07073895496303e-05
-2.16977404691295e-05
-3.51218432010633e-05
-3.71125163111021e-05
-2.31135756895802e-05
-2.27126122460709e-05
-2.63132437476761e-05
-6.80101460024344e-06
-2.7700693180193e-05
-1.87996943206856e-05
-1.96032188585875e-05
-1.76907345392186e-05
-2.79024546737994e-05
-2.35833857176687e-05
-1.28842241872147e-05
8.50287769207772e-07
-3.96647742598866e-05
-2.72050200790801e-05
-2.1142031118979e-05
-1.72304258852894e-05
-2.03231860266213e-05
-1.6317483637516e-05
-1.38306925245002e-05
-1.04004701304926e-05
-1.52832354773476e-05
-2.2255771746527e-05
-4.31321854138639e-05
-2.9188638012556e-05
-2.63189979432897e-05
-1.71102714752327e-05
-8.99969834771517e-07
-1.31927539962444e-05
-3.22242324121739e-05
-3.80395667905573e-05
-3.03681166752715e-05
-1.49753747250147e-05
-2.248412771232e-05
-6.10309698187967e-06
-2.32604174994224e-05
-3.58713551490931e-05
-2.79139003985409e-05
-2.4210898500383e-05
-3.1722655006895e-05
-1.67843570862318e-05
-2.55132917638082e-05
-1.5991571285888e-05
-1.64858497459096e-05
-2.21079165197115e-05
-1.51663618229397e-05
-2.86227610299554e-05
-3.71992295259023e-05
-7.9206406073289e-06
-2.57783142115622e-05
-2.95361914587397e-05
-1.03216873600393e-05
2.58541007891672e-06
-2.74950082714833e-05
-1.41505130590546e-05
-5.94918762521707e-06
-1.32822790028801e-05
-1.82148431629662e-05
-1.44469416085746e-05
-2.26860352609073e-05
-2.43939225885669e-05
-3.51159072643585e-05
-1.01449245758492e-05
-5.76444503760104e-06
-2.04362461167698e-05
-3.40870870660909e-05
-2.81012410920509e-05
-3.07917464378002e-05
-3.75101248043838e-05
-2.95883537584419e-05
-2.29679924102351e-05
-2.73416341337371e-05
-1.26529717980212e-05
-2.32123358025476e-05
-1.46021998544728e-05
-7.88443292428725e-06
-1.78447957394499e-05
-6.74808016918722e-06
-4.45523141818282e-06
-2.87506053236753e-05
-2.01344750955851e-05
-1.71028215085207e-05
-3.80289047126914e-05
-2.99505457206837e-05
-3.12801376837386e-05
-2.66932574095582e-05
-2.08806180720873e-05
-5.28961853318659e-06
-8.21554108917045e-06
-2.56231550863423e-05
-2.0385349814359e-05
-1.99115378559833e-05
-3.15301206260805e-05
-1.83908377574435e-05
2.38970854672898e-06
-1.89617872700337e-05
-1.53834511577486e-05
-3.09014022419378e-05
-4.87532134205133e-05
-3.10206054119968e-05
-8.45465921368058e-06
-2.10644041446245e-05
-1.2928651625054e-05
-8.10261203646061e-06
-2.16154696335466e-05
-3.79346099261402e-05
-4.11266360686116e-05
-2.28036713645637e-05
7.24685626052416e-06
-2.02848774314657e-05
-3.80646921265362e-05
-2.70141035797157e-05
-9.54375367935169e-06
-1.61082237564276e-05
-2.60452624922327e-05
-1.33659496853007e-05
-1.44591411775615e-05
-5.72027199306359e-06
-1.84815012870566e-05
-1.65129937701473e-05
-2.68571844409479e-05
-1.76823315999722e-05
-1.1876898445916e-05
-3.1845423183502e-05
-4.44700795024804e-05
-2.29634290452246e-05
-2.16997149876468e-05
-2.65962843724252e-05
-4.86501935237533e-06
-1.70326518040687e-05
-2.65461914950873e-05
-1.77261360883338e-05
-1.63713811595833e-05
1.73949576171958e-06
-4.92217496642591e-06
-1.2468401998728e-05
-1.40062557955901e-05
-2.32567054967587e-05
-1.96433166413192e-05
-1.37273383314334e-05
-3.94927900682499e-05
-1.07915082768923e-05
-1.63004496689397e-05
8.13526040500167e-06
-3.16939067515346e-05
-2.22372085516196e-05
8.67788037660738e-06
-3.52860196156105e-05
-5.13904159885782e-06
-2.17890281055445e-05
-3.95451718947118e-06
-6.45644034618879e-06
-3.71135436184683e-05
-3.28029530442337e-05
-1.88626539566741e-05
-3.52838741287474e-05
-6.00044449706627e-05
-1.82566263176654e-05
-1.98879110537717e-05
-2.63320114909102e-05
-1.14913550589068e-05
-3.58200174462876e-05
-4.66914904547785e-05
-1.18523218715103e-05
-1.87449670855297e-05
-4.24473524038291e-06
-3.19955974181499e-05
2.65114926152623e-07
-3.82837866076453e-05
-1.33393904556581e-05
-1.62628218732274e-05
-2.90329151584766e-05
-9.07161261908343e-06
-1.60925519315829e-05
-3.21517063111225e-05
-8.63009729510037e-06
-1.91734475334002e-05
-3.19739398064822e-05
-2.66517028333594e-05
-2.34782703943169e-05
-1.85091877640043e-05
-1.26979735059757e-05
-1.98896077721104e-05
4.78456914980499e-06
-2.44629987913098e-05
-2.11571971139118e-05
-1.95543701638705e-05
-2.82403821041271e-05
-2.42424080274791e-05
-1.90933365395916e-05
-3.45854799963343e-05
-2.143729678576e-05
-1.45688829942576e-05
-2.84977612710651e-05
-2.04735434134784e-05
-1.2525489877664e-05
-2.09739364684332e-07
-2.04127033093012e-05
-3.11888762843095e-05
-3.16031612869612e-05
-1.95236886562934e-05
-2.72024583782638e-05
-3.76015966472171e-05
-1.27754219278753e-05
-8.7312644385485e-06
-1.03358986249363e-05
-2.38241281029652e-05
-2.70135714492066e-05
-8.07870776252594e-06
-2.05006618262214e-05
-4.37799159358401e-05
-3.94115021461472e-05
-9.36568590275989e-06
-3.34873439400371e-05
-2.10518014712034e-05
-2.32493993289221e-05
-2.33596354194753e-05
-3.06789728976766e-05
-4.27799272539027e-07
-1.12654196527859e-05
-4.26876802977529e-05
-9.89160346479954e-06
-2.25093734656644e-05
-2.39363161015275e-05
-3.27941700952661e-05
-3.729320414413e-05
-1.84211524303693e-05
5.04475398795278e-06
-2.28305783684768e-05
-3.7124749824642e-05
-2.07754671198913e-05
-2.37043380718925e-06
-2.20176866182223e-05
-2.55679227767951e-05
-2.34134752206297e-05
-3.15788359519611e-06
-2.19233001851205e-05
-2.64485655798095e-05
-3.03339547821328e-05
-3.04086896234557e-05
-9.85487849963634e-06
-2.29138263134799e-05
2.77026575103795e-06
-3.63721206246897e-05
-3.38679445217384e-05
-1.12605936143584e-05
-1.46075148490355e-05
-1.65687443497871e-05
-2.17052999848529e-05
-2.03077607095361e-05
-9.49743009280768e-06
-2.6379281460249e-06
-8.26489889755031e-06
-2.72849972579491e-05
-3.04310628029787e-05
-2.78391776024025e-05
-2.53126790310438e-05
-2.29973196726137e-05
-1.55282693337081e-05
-1.60295242711485e-05
-3.87354903352297e-05
-2.43938999873373e-05
-1.72244140936155e-05
-1.81322747919172e-06
-1.06648932633022e-05
-1.31183985722494e-05
-3.21080325216266e-05
-5.00688012000665e-05
-1.42289638410096e-05
-2.31403297590857e-05
-3.69784015972343e-05
-6.09725912386075e-06
-8.10397503802263e-06
-2.90094099802008e-05
-1.66864429587496e-05
-2.74540524132489e-05
-1.82246051315124e-05
-3.31299426085989e-05
-1.22516644812466e-05
-2.5870703796931e-05
-1.04798732907365e-05
-2.01476125144476e-05
-2.88980678506098e-05
-2.10205551369867e-05
-3.33462862191594e-05
-2.07333216104959e-05
-1.75070725201325e-05
-2.04971866050627e-05
-2.77067515455846e-05
-3.58770735676062e-05
-3.49915578375169e-05
-1.73207221092268e-05
-1.4972798683107e-05
-1.4772308911648e-05
-3.76701191263233e-05
-1.41407087456486e-05
-1.64642254403402e-05
-7.71430136114865e-06
-1.44294076002493e-05
-2.75355899897705e-05
-4.07960653373561e-05
-3.7019865514712e-05
-1.28657529178757e-05
-3.84201178892481e-05
-2.16986309878404e-05
-2.25558021633517e-05
-1.06161766870373e-05
-3.33628259570824e-05
-4.02414222271141e-05
-1.84206623315995e-05
-2.72842516021537e-06
-3.46831791610797e-05
-1.87057310086431e-05
-3.62610472123018e-06
-2.77136610625291e-05
-1.99091087878294e-05
-3.23093325567193e-05
-9.0582957485548e-06
-1.57464146486327e-05
-2.73306210876612e-05
-2.44211801828815e-05
-2.24006240986549e-05
-1.65240792814801e-05
-4.01024653783023e-05
-4.28131729628609e-05
-3.074443016526e-05
-3.32150110355483e-05
-1.89877500666006e-05
-2.44226132112516e-05
-3.1054738517601e-05
-2.46933806892302e-05
-2.26841471527091e-05
-4.05465655544421e-05
-2.19600843749031e-05
-1.24759973509391e-05
-3.10883801433569e-05
-1.02238293585351e-06
-1.66345101711833e-05
-1.70451295272229e-05
-1.18873073051047e-05
-1.68875021283487e-05
-2.56866583493376e-05
-3.70626361282173e-05
-1.92485766621264e-05
-5.10402920707885e-06
-1.86372352981843e-05
-4.26034997005514e-05
-1.48063560813335e-05
-6.07860141941088e-06
-3.29614084925583e-05
-1.81812745976609e-05
-2.49353910699875e-05
-3.28179258673984e-05
-3.74044624014395e-05
-2.01702747919662e-05
-4.48254036507244e-05
-1.01099135699858e-05
-3.59793311836097e-05
-9.96056197297032e-06
-1.11337250933211e-05
-5.38654291679963e-06
-2.69317664980942e-05
-2.50671304121297e-05
1.94788543435344e-06
-1.51155340664091e-05
-1.38276812262168e-05
-3.78684769192339e-05
-4.59297786760477e-05
-2.143697681017e-05
-3.23238645507768e-05
-1.59398785284671e-05
-2.47954005008895e-05
-6.32590420203341e-06
-2.86925276132223e-05
-2.28773204700517e-05
-2.37483880718331e-05
-5.46627345849532e-06
-1.45154018211549e-05
-1.96061172795338e-05
-2.50918317450689e-05
-1.66138517654894e-05
5.54953942758894e-07
-2.20303925515251e-05
-6.73200661411652e-06
-4.13274728863519e-05
-3.32908949849141e-05
-2.98957199336056e-05
-1.0419138628078e-05
-2.01709981008905e-05
-3.01823706424192e-05
-2.3989504810429e-05
-4.01090165203897e-05
-1.39562912888505e-05
-2.11971188095017e-05
-3.33266089392944e-05
-1.36330627779306e-05
-2.09280354082408e-05
4.78643133398986e-06
-1.55438625608683e-05
-8.62840018856782e-06
-8.81918569573341e-06
-2.49795987949239e-05
-4.39820638479145e-05
-1.99674933401658e-06
-2.12659128132732e-05
-3.33539499683118e-05
-2.37755107839201e-05
-3.08514260263568e-05
-2.64823905976414e-05
-1.9323287568979e-05
-2.22897666045621e-05
-1.04363786460409e-05
-3.59276641519578e-05
-2.96053053737871e-05
-4.1838148422002e-05
-1.92231946096084e-05
-8.46705412296644e-06
-1.46888804601143e-05
-2.07131131894227e-06
-2.35433610534592e-05
-3.9210548343147e-05
-4.61699708853551e-05
-2.51339280963775e-05
-2.52031765299446e-05
-2.33412688539155e-05
-2.47495640475067e-05
-1.74355572761721e-05
-2.21091987136455e-05
-2.22310775753811e-05
-1.84682657175968e-05
-1.86563877562406e-05
-3.36094851275108e-05
-2.89358728976631e-05
-2.13416819643544e-05
1.17516184412908e-06
-1.04728090861891e-05
-1.00675105868698e-05
-2.57084607747042e-05
-4.06710458226779e-05
-2.06259806200843e-05
-9.19532521671612e-06
-1.45163116066126e-05
-2.52790485324635e-05
-2.15063375816862e-05
-3.38377621551979e-05
-1.9668249960376e-05
-2.00298185497306e-05
-4.06278867815219e-05
-1.63439727325244e-05
-3.53324202673077e-05
-2.88840870541722e-05
-1.92815368301508e-05
-3.35141285244742e-05
-4.21047936139031e-05
-1.86583720563117e-05
-2.10627323822378e-05
1.60202490344428e-06
-3.72584408309439e-05
-1.46920274064161e-05
-2.17154688019678e-05
-3.2554626681788e-05
-4.03486312545521e-05
-9.43648967650182e-06
-1.69954962068992e-05
-2.11315036653095e-05
-3.51954000254892e-05
-2.8764360685561e-05
-2.61242753026331e-06
-1.48346784267828e-05
-4.34980551114507e-06
-3.9327764955154e-05
-3.26223201452179e-05
-2.45220472517848e-05
-3.75180665455108e-05
-1.47695895511348e-05
-1.91276731961571e-05
-1.22127103813911e-05
-1.87897136888357e-05
-2.41018446955719e-05
-2.08187627440648e-05
-2.78387587114473e-05
-2.34356042213519e-05
-3.60779409200172e-05
-5.33402592598685e-05
-1.14474023302924e-05
-3.29926722309537e-05
-2.90681322914739e-05
-1.05370410025418e-05
-6.37793246441627e-06
-1.72768788087297e-05
-1.71064702325275e-05
-1.26891910231417e-06
-2.34598043802015e-05
-1.77172937519444e-05
-2.03563515702702e-05
-2.2691192777402e-05
-3.49822031036875e-05
-2.71109799033555e-05
-1.87338698344676e-05
-2.05797604324327e-05
-3.04420378261076e-05
-2.03677845359469e-05
-5.62290598210255e-05
-3.52071600424304e-05
-1.95094171820007e-05
-3.31598188116495e-06
-1.88902040428912e-05
-2.73364222106517e-05
-2.43209428589471e-05
-2.78498245899276e-05
-3.92992457225182e-05
-1.357472067637e-05
-9.94835873941771e-06
-4.32240309747538e-05
-3.96270776235692e-05
-1.70716865837865e-05
-4.80256858107026e-06
-1.71595740112443e-05
-2.55977562987591e-05
-2.98054965984011e-05
-1.78734735136288e-05
-2.12953442756277e-05
-2.63251033610406e-05
-8.39184958729713e-06
-2.26709336798455e-05
-1.99583793581462e-05
-2.7372895132733e-05
-3.48859079210005e-05
-3.42401645586294e-05
-1.46889577585904e-05
-2.10769464015902e-05
-2.28161303038417e-05
-2.45274193223358e-05
-9.25425667453847e-06
-1.83876037187792e-05
-2.48244105761269e-05
6.79396718219171e-06
-1.68720260133695e-05
-1.00819804433895e-05
-1.40280530923793e-05
-2.58138839991417e-05
-2.99406518295866e-05
-3.1883129895325e-05
-2.97759454388512e-05
-4.31533254510701e-05
-1.30059673159101e-05
-9.82561457559982e-06
-3.40252104099758e-05
-5.46692079164717e-06
-1.64456524942431e-05
-2.76593898770277e-05
-2.40344720471033e-05
-8.438836194117e-06
-2.86625583044358e-05
-1.42524464485022e-05
-1.1912981515329e-05
-2.04380193919216e-06
-6.68960308918873e-06
-1.35220123019546e-05
-1.41986879464807e-05
-2.04020549480043e-05
-3.14674774476615e-05
-2.93904249859594e-05
-2.30591133985715e-05
-2.27319651844946e-05
-2.47782686409493e-05
-2.56026263993002e-05
-1.29015030048708e-05
-9.34401415085844e-06
-3.75702217810281e-05
-7.52284870777212e-06
-1.72096620793176e-05
-2.42451135672337e-05
-3.60238456804937e-05
-2.96570277655674e-05
-2.03765959358081e-05
-2.45485237525666e-05
-2.72074744418557e-05
-1.04977680358673e-05
-4.77556778323014e-06
-9.28279189721113e-06
-3.65460343673478e-05
-3.2963729299784e-05
-2.09163820382178e-05
-1.67556124547226e-05
-1.56088805575925e-05
-3.60246705042381e-05
-3.69143528465975e-05
-3.26239085033637e-05
-2.15162468902352e-05
-2.21375730005601e-05
-1.91574972587303e-05
-2.53696654253401e-05
-4.21308423577764e-05
2.27106918028736e-06
-8.2149424996842e-06
-3.35833104538161e-05
-1.78186405870168e-05
-1.32581407032913e-05
-2.89749486639782e-05
-1.45217506188809e-05
-4.99786471364907e-05
-4.59572364674677e-05
-1.72305790537398e-05
-1.40092844602091e-05
-3.32457566806655e-05
-7.77751588641852e-06
-2.27578764728662e-05
-1.58262894441787e-05
-1.19890610541931e-05
-2.42642262336957e-05
-2.13876068890364e-05
-1.8675008917114e-05
-1.99657089396052e-05
-1.54532741359698e-05
-2.30987682630253e-05
-2.29113549252198e-05
-1.92528198226806e-05
-3.57565602293479e-05
-2.47843956921259e-05
-1.77953664788972e-05
-2.01149709322622e-05
-2.40542207994354e-06
-3.39181824563098e-05
-2.64158973679597e-05
-2.16510025418022e-05
-1.1082560991542e-05
-1.14487945515641e-05
-1.63290603656063e-05
-2.70202601613925e-05
-1.73264190175113e-05
-3.79473052805756e-05
-1.7375543625859e-05
-2.47459120893994e-05
-3.06193869123626e-05
-1.0194322914933e-05
-2.65047242509132e-05
-2.6728000684741e-05
-1.54926534948192e-05
-4.41611086117709e-05
-9.26475494583106e-06
-2.61205032136503e-05
-2.60798736654157e-05
-4.40576116616399e-05
-2.42175114545652e-05
-2.68299041375005e-05
-2.94811558785409e-05
-3.2280491296092e-05
-3.03660310731891e-05
-1.99839084025238e-05
-2.3539922756574e-05
-1.50818860770293e-05
-1.61505317600769e-05
-2.58284307986329e-05
-5.7521055139122e-06
-9.71430564219439e-06
-2.17632859743904e-05
-3.26158189288743e-05
-2.41213588714114e-05
-2.93767908694586e-05
-1.34936513823851e-05
-3.20412819103681e-05
-1.19926017970465e-05
-3.74420023379902e-05
-9.00226484809522e-06
-2.23406147769135e-05
-2.45927282265644e-05
-2.4240381191783e-05
-2.92878155161312e-05
-2.01444044407679e-05
-1.26519708921253e-05
-1.83381647636448e-05
-2.70606401814578e-05
-2.13902143298889e-05
-5.73726579793163e-06
-1.16773923009045e-05
-6.05274719712884e-06
-1.01372040895805e-05
-2.20353715771607e-05
-1.82723471970978e-05
-7.72569015536145e-07
-1.26313753749531e-05
-2.49477652888268e-05
-1.56066309073724e-05
-2.06418212194406e-05
-1.61820465156344e-05
-2.44825469723773e-05
-2.73959948533328e-05
-1.82156082385071e-05
-1.02650026183492e-05
-2.38715029536195e-05
-2.37574423594055e-05
-2.06243547400539e-05
-4.4027541866368e-05
-5.60151136336022e-06
-2.73438077092557e-05
3.35094391587339e-07
-1.28252194659001e-05
-9.079381180717e-06
-2.75211889065859e-05
-3.07646678222723e-05
-3.31908916790205e-05
-1.7761750607992e-05
-1.04424650315447e-05
-3.37255724291246e-05
-4.17844666674178e-06
-1.73493009801805e-05
-1.03569670403116e-05
-1.74881868796451e-05
-9.09217593417611e-06
-2.30689551030123e-05
-3.35507171524814e-05
6.75700529207226e-06
-1.75911627711994e-05
-1.94773355870172e-05
-2.17417080494073e-05
-2.56488617724307e-05
-2.43292941102274e-05
-1.25211741194346e-05
-2.39564455491586e-05
-3.96281690387348e-05
-2.15978703444649e-05
-1.86827763437744e-05
-1.25916632869437e-06
-1.56903871355051e-05
-3.92395219338098e-05
-2.67453873811302e-05
-2.19580036503003e-05
-2.56001190415363e-05
-1.70692493137204e-05
-1.35197180112098e-05
-3.46467528666595e-05
-1.5234474144767e-05
-2.27856855010846e-05
-2.10873365162794e-05
-2.30301722481095e-05
-1.77989114259405e-05
2.26144657554159e-06
-4.31100748293706e-05
-2.66759452640285e-05
-1.67639401199089e-05
-8.07388425517321e-06
-1.9776180452452e-05
-1.87175018752904e-05
-4.89654451444031e-05
-2.81301470803473e-05
-1.21007328501635e-05
-1.72197280114553e-05
-3.26232394285481e-05
-1.56445867958067e-05
-1.33242675853248e-05
-1.35437963100161e-05
-2.50530385198591e-05
-2.10634558233767e-05
-1.94517676631839e-05
-2.87270656032224e-05
6.13285462876698e-06
-1.69553928800621e-05
-2.31647698301153e-05
-3.13377779293657e-06
-3.33684688245372e-05
-2.93316483672181e-05
-2.07448363627767e-06
-2.96733206601866e-05
-2.47944573877654e-06
-6.12011892237306e-06
-1.91511334131175e-05
-1.73639323441683e-05
-2.60268710436457e-05
-2.18925523520417e-05
-2.51607322722084e-05
-1.98908433445296e-05
-3.09822289669476e-05
-2.77703400341676e-05
-9.2726330012734e-07
-1.01011059371565e-05
-1.51298049124522e-05
-1.85987366079864e-05
-2.18695214054601e-05
-3.458248430211e-05
-7.43029571242367e-06
-9.7610021172012e-06
-3.90335805132667e-05
-1.50717428442505e-05
-2.69621263880797e-05
-9.42863774181939e-06
-2.49711896875888e-05
-3.31556611373125e-05
-2.90815902381326e-05
-1.50673815660802e-05
-4.95546349432924e-06
-1.14840559252334e-05
-2.09824145686943e-05
-1.79343289863468e-05
-2.88110642244899e-05
-1.96050258045656e-05
-1.11266571659141e-05
-1.42191494073594e-05
-1.60693744126008e-05
-5.93180405002213e-06
-2.40910167776491e-05
-6.90833577487066e-06
5.63755479551506e-06
-2.26723592949249e-05
-4.56216252942652e-05
-1.1300624317748e-05
-3.96514003363715e-05
-1.66660583846969e-05
-2.7585009674721e-05
-1.96730645772018e-05
-2.12021711695325e-05
-3.06008874175201e-05
-6.26060179776794e-06
-2.36952020399677e-05
-3.24064323901783e-05
-5.80666647264428e-07
-1.22933856128084e-05
-1.06827847018432e-05
-2.74333038527207e-05
-3.44538454249022e-05
-3.4739396551325e-06
-2.69844699826303e-05
-2.74420041984427e-05
-1.13309760037369e-05
-3.29508368086481e-05
-3.15879244353998e-05
-6.29251637983186e-06
-1.52643387308288e-05
-3.4348270044772e-05
-3.77232472533117e-05
-9.5062914321457e-06
-9.02120400277505e-06
-2.03961827668302e-05
-1.49788867873563e-05
-2.29411620422465e-05
-1.1959414280741e-05
-1.06440507520438e-05
-3.47578038967335e-05
4.28247494875365e-06
-1.80161108645039e-05
-1.67612129072921e-05
-1.71650192578146e-05
1.17563168463237e-06
-2.51965721653712e-05
-2.83209459941937e-05
-3.47755520122027e-05
-2.5493615720467e-05
-1.47717527196213e-05
-1.3313229621369e-05
-4.74353661391361e-05
-2.0200024399081e-05
-1.01120338064183e-05
-1.97081401725495e-05
-1.25105329048569e-05
-2.60017760035242e-05
-2.11081782195358e-05
-7.45373365136457e-06
-2.18572914276198e-05
-2.44695023416039e-05
-8.64265291686549e-06
-2.04699959418382e-05
-2.23517163424115e-05
-3.55168789172174e-05
-1.01806449915767e-05
-8.97391007044436e-06
-6.76834320706374e-06
-1.27368675129462e-05
-1.49316190266701e-05
-2.16372166674357e-05
-4.75239333031163e-05
-8.51940355098013e-06
-1.98510290952403e-05
-2.7570851532196e-05
-1.65412889649271e-05
-1.76693087441359e-05
-1.65108655202948e-06
-1.03693698820732e-05
-2.24274991848705e-05
-3.63795279814654e-06
-3.61941247174282e-05
-2.78563777864717e-05
7.56472060301137e-06
-3.86069957519696e-05
-9.21060148507547e-06
-1.83631181856057e-05
-1.25036528579619e-05
-2.50190133399922e-06
4.09240435379102e-06
-1.64168237094612e-05
-2.2009546337391e-05
-1.33129470084793e-05
-3.05381339298311e-05
-3.45963872990788e-05
-2.43584724600333e-05
-2.35046027225895e-05
-2.02378181265591e-05
-5.99657931859811e-06
-1.14105052539526e-05
-3.42272011522401e-05
-2.68661592577581e-05
-2.49716470126025e-05
-2.21957861108499e-05
-1.05235247558661e-05
-3.86631122050181e-05
-2.04392244647053e-05
-2.83636651222555e-05
-2.24386211021227e-05
-1.81901161960397e-05
-4.87363809832332e-05
-1.64448777416792e-05
-2.67439536705227e-05
-1.74675124129697e-05
-2.53768935882823e-05
-9.00709414538788e-06
-2.09366545844787e-05
-2.17494168890713e-05
-2.48056049977042e-05
-1.80215248189273e-05
-2.1909717051479e-05
-1.70162379461078e-05
-2.34463472771934e-05
-3.27425639520912e-05
-2.95392241741998e-05
-1.56170829903406e-05
-2.4219215955439e-05
-2.88468429526666e-05
-6.96617720994693e-06
-2.41694342295079e-05
-1.42618242575324e-05
-2.98651409087776e-05
-3.00215846564017e-05
-2.47937059795844e-05
-3.77366777667507e-05
-4.18085246606195e-05
-2.40534675221095e-05
-2.21166609611987e-05
-2.65244806878954e-05
-1.6900287136092e-05
-2.86975011025319e-05
-3.03725350561523e-05
-2.1684656120796e-05
-1.78795120568127e-05
-2.0613180452316e-05
-8.70591478395561e-06
-2.81871244878748e-05
-1.89726078364301e-05
-1.22882097237173e-05
-4.02598116150026e-06
-7.56791246493413e-06
-2.50709180288597e-05
-2.81126480543037e-05
-3.28506602840673e-05
-1.60116495492727e-05
-4.01780143337957e-06
-1.79871387172544e-05
-1.60175905833128e-05
-3.88433351574712e-05
-3.57077223425791e-05
-9.10659421362277e-06
-2.72162225637416e-05
1.27118090618099e-06
-2.79739501745429e-05
-1.98348671741456e-05
-4.44228620999994e-06
-2.50444707427007e-05
-8.5113058118253e-06
-9.13690490166543e-06
-2.30177593807178e-05
-1.71195327245964e-05
-5.33120386239424e-06
-2.3934762847018e-05
-1.63566891709792e-05
-7.49531154470383e-06
-2.50339961037527e-05
-1.09759357819794e-05
-2.97423048836917e-05
-1.71915378785695e-05
-2.32319952818424e-05
-1.90376004684456e-05
-1.26484012433519e-05
1.07565325331047e-05
1.15482172488073e-06
-2.66506411870328e-05
-2.48919908756933e-05
-1.97517217754795e-05
-1.29419849197878e-05
-1.63546513823716e-05
-3.93056786643175e-05
-4.2427330075998e-05
-2.98087703920403e-05
-1.40577632052261e-05
-1.49371241517396e-05
-3.6347908153445e-05
-1.10687063616056e-05
-6.94712761969641e-06
-3.16722564722256e-05
-1.48995508778229e-05
-2.95203968703389e-05
-2.32266008450873e-05
-1.48546077372888e-05
-1.97579503677703e-05
-2.35383816996801e-05
-6.87412574325028e-06
-1.89553363207234e-05
-1.3877881499161e-05
-3.40904001401569e-05
-1.00091791397509e-05
-1.62673103406778e-05
-3.07369589027522e-05
-2.88775567046383e-05
-5.262711184246e-05
-2.49445154821616e-05
-8.00501133803267e-06
-1.94147331459779e-05
-1.65336647761624e-07
-1.62670420867124e-05
-2.07424383515044e-05
-3.61194679499039e-05
1.80604172890388e-06
-1.93135379209393e-05
-3.23399889241001e-05
-1.11386729115705e-05
-4.38122900971008e-05
-1.20920310565085e-05
-2.90987860154451e-05
-2.98809505714744e-05
-1.27966425556978e-05
-1.2596914375088e-05
-2.80211048794342e-05
-2.87340324425628e-05
-1.99016626733598e-05
-2.93111707936141e-05
-8.84940009940678e-06
-2.46805988895855e-06
-1.89087330748025e-05
-3.00075045117921e-05
-9.88416815952692e-06
-6.93462030947914e-06
-1.9048889545502e-05
-8.99776922695733e-08
-1.79268791922803e-05
-2.28537477397155e-05
-3.30342212663187e-05
7.606975572044e-06
-2.42761865854931e-05
-1.84513726908748e-05
-7.21145929200689e-06
-2.29254786377811e-05
-1.74170897515019e-06
-2.96327633099112e-05
-1.42533711858089e-05
-1.52693697718998e-05
-2.23717174437392e-05
-2.33325443136123e-05
-3.19460433922353e-05
-1.7653107478031e-05
-3.17015814045704e-05
-1.20676460501232e-05
1.09223016149343e-06
-1.23873904873602e-05
-1.58307706233898e-05
-1.93620196977824e-05
1.18098568198423e-05
-5.35717209900789e-06
-1.94244850752875e-05
-1.78645578451547e-05
-1.5533961300017e-05
-1.39940055962969e-05
-1.70161729066587e-05
-2.38540580037472e-05
-2.66581072765683e-05
-1.71588348811599e-05
-1.41221452444469e-05
-3.59328719007421e-05
-1.58034934223563e-05
-2.79591729623049e-05
-9.1470041280315e-06
-1.93243160540297e-05
-1.33827291492537e-05
-2.08916206993705e-05
-2.00891873155528e-06
-1.31545588925758e-05
-2.03585636960297e-05
-2.23573958567958e-05
-2.17055985079443e-05
-1.87360996657021e-05
-1.77817819323037e-05
-2.46051825790306e-05
-3.63583381802062e-05
1.82875261659152e-05
-4.01811194655996e-05
-2.17526626416124e-05
-1.21092110207431e-05
-1.57718259276696e-05
5.41210045949496e-06
-1.46609017224959e-05
-1.07437138481854e-05
-1.88366970138093e-05
-1.89720429120173e-05
-1.56628783101678e-05
1.48285389276185e-05
-1.38566338482917e-05
-2.98723042349101e-05
-3.58384358330361e-05
-1.38943864122298e-05
-3.08226696232023e-05
-9.91942226690565e-06
-1.94926772480751e-05
-2.45284558990904e-05
1.58261133694378e-05
-1.82402466524948e-05
-7.04694055841452e-06
-9.55957776335949e-06
5.78134993179274e-06
-9.10571621223001e-06
-2.94184165821595e-05
-2.44794542503108e-05
-1.36834600323266e-05
-1.71010497303161e-05
-1.08980525399921e-05
-3.51837739471666e-05
-1.52153391103766e-05
-3.61598874395402e-05
-4.55213004704331e-05
-3.60574443833691e-05
-1.3676795935563e-05
-2.43834582831322e-05
-2.08567123960742e-05
1.30042857874036e-05
-1.78412143067012e-05
-1.83193791698629e-05
-3.14019105073052e-05
-1.24778101860164e-05
6.76018571891614e-06
-2.30075583438714e-05
-4.12249636324257e-05
-2.14821714820682e-05
-3.50181977643789e-05
-1.70449887690468e-05
-5.91865198232259e-06
-9.10790876957762e-06
-1.8829809046696e-05
-2.69490459456699e-05
5.61728774804254e-07
-8.66984527802026e-06
-1.05726621033402e-05
-1.92595143148108e-05
-3.34814864084111e-05
-1.38864159026998e-05
-1.7974727102065e-05
9.03619642340757e-07
-2.5892114854681e-05
-1.38630299573552e-05
-5.56012524925281e-06
-2.08981486162395e-05
-4.12969854171464e-06
-2.84749879802947e-06
-2.33123975178941e-05
-1.03646421896528e-06
-4.11036723392112e-06
-1.65461906847143e-05
-2.03380190600131e-05
-2.1577322419083e-05
-6.73591461529879e-06
-8.54802465066356e-06
-2.44053884795348e-05
-1.81621071057776e-05
-3.55722545536445e-06
-1.74743173476856e-05
-7.87137336702085e-06
9.92649408214789e-06
-1.21623471329702e-05
-2.2127679956605e-05
-2.78848691095086e-05
4.72721927665254e-06
-1.03542041520718e-05
-2.3327047887271e-05
-1.14592165237996e-05
-1.47392933777927e-05
-1.55313317800437e-05
-1.78528094704169e-05
-1.62732254489265e-05
-1.7569562137373e-05
-3.59978374410688e-05
-2.68619945678798e-05
-2.37229657731224e-05
-1.78587941270147e-05
-8.21131928775131e-06
-1.97274297828322e-05
-1.99930763895532e-05
-5.64606927340586e-08
-2.83886724523659e-05
-2.63499604026909e-05
-1.87910393678912e-05
-2.8373705498988e-05
-2.68717460930359e-05
-1.71947348475227e-05
-1.23492961785768e-05
-1.31473450309147e-06
-3.60507659307601e-05
-1.17683783165622e-05
-1.61115520179842e-05
-1.21492450794034e-05
-1.58383026743824e-05
-6.3159660983617e-06
4.66764238481058e-06
-2.29640411173121e-05
-2.93783175209017e-05
-1.00188477108906e-05
-1.75075212422793e-05
-8.65391546680453e-06
-9.9363261363622e-06
-1.89123267594521e-05
-1.6622946058298e-05
-6.96219894212166e-06
-8.18489810319246e-06
-2.90043582176057e-05
1.69157095356524e-06
-2.81664994292196e-05
-1.49861246697762e-05
-9.59863757172023e-07
-2.6149834321693e-05
-1.3987786537556e-05
-1.73032542657677e-05
-7.20346256225182e-06
-1.0006291572477e-05
-6.89919840888067e-06
-8.3455242130844e-06
-2.85028604431257e-05
-1.3792382662163e-05
-2.19303301381685e-05
-2.30147772817216e-05
-2.31791545708821e-05
-2.31136428287468e-05
-7.01494655949802e-06
-1.07205825083682e-05
1.26138451263115e-06
-1.29392522019967e-05
-1.8596709357652e-05
-2.08216014482055e-05
-2.72268037282908e-06
9.9295397869592e-06
-1.07518807831635e-05
-1.96537349596602e-05
-1.85791344618183e-05
-1.29806935624082e-05
-2.57423008435371e-05
-1.52146470431026e-05
-3.97519294607379e-05
-2.57960279703353e-05
-3.85057979405285e-05
-2.45118160477867e-05
-1.77503624449504e-05
-2.62374186928412e-05
-2.0447988986081e-05
-2.57587269697168e-05
-1.67569666490029e-05
-8.61926744580916e-06
-7.9548076267863e-06
-4.15989973822872e-06
-1.40398287449043e-05
-2.08272271248341e-05
-6.46154084609614e-06
-8.36647364228385e-06
-3.2832253794043e-05
-1.63904754783366e-05
-2.71960068237439e-05
-1.49553808856989e-05
-2.23026194932832e-05
-9.36848056567304e-06
-1.04606815246144e-05
-3.63452694737913e-06
-1.29097355896784e-05
2.98091226145345e-06
-2.60846040660878e-05
-2.33085047426798e-05
-1.43857430524838e-05
-3.26089527066525e-06
-1.44640421609459e-05
-2.95384956375392e-05
-1.12495502641754e-05
-5.83584703453511e-06
-2.52855116225704e-05
-8.98264129074775e-06
-2.44628365451809e-05
-5.67323229293057e-06
-2.98073229678136e-05
-6.94675561595507e-06
-2.01021088248201e-05
-7.73749809129514e-06
-1.59544578028351e-06
-1.13514400331327e-05
-2.76697490302875e-05
-1.94050388205225e-05
-1.09657412733194e-05
-2.0019373900142e-05
-2.14525950886754e-05
-2.82461172424822e-05
-1.50076778393474e-05
-6.50574104590507e-06
-7.5542748978858e-06
-2.20053108691735e-05
-1.31117545653212e-05
-1.579375699729e-05
-1.5633486267647e-05
1.19470498519392e-06
-1.69386311231728e-05
-2.17651655809469e-05
-8.11269296212603e-06
-1.18967185607721e-05
-2.27670593472768e-05
-1.70042240534925e-05
-1.57451416512499e-05
-1.70445400157495e-05
-3.17262015257022e-05
-1.82110358437383e-05
-1.01766610942222e-05
-1.14122751450545e-05
7.10124839370513e-06
-7.85317114400512e-06
-1.21016465594601e-05
7.22059445674926e-06
1.55747799917052e-06
-3.96742442803091e-06
-3.4568628459157e-05
-2.53179953944325e-05
-8.75009429163174e-06
-2.27164866673138e-05
-1.76720054785639e-05
-1.75838726855955e-05
-3.83281909564392e-05
-2.06796507708285e-05
-8.06031787201273e-06
-2.44701423702174e-05
-4.04905775028226e-06
1.48494091961056e-06
-1.01344815731363e-05
-1.47380920966232e-05
-1.66213948018435e-05
4.03118828319451e-06
-1.59073542473584e-05
8.22761345901965e-07
-6.31253999490373e-06
-1.65797064326286e-05
-1.09223159657715e-05
-1.96217600949958e-05
-3.38450429729635e-05
-2.91483761461335e-05
-2.10456486894509e-05
-5.90837189212915e-06
-1.28653584588251e-05
-2.01865193466389e-05
-2.57955141560818e-05
-4.72827810128779e-05
-2.13097857024233e-05
-1.60242519147289e-05
-1.35760106273965e-05
-1.83089083608229e-05
-1.42196565942999e-05
-2.10544656259481e-05
-1.31927032239063e-06
-6.42183045197909e-06
-6.46636053876625e-06
-1.38678935706401e-05
-3.37727866666382e-05
-1.32991062038814e-05
-2.37443476162704e-05
-2.19871410311066e-06
-2.03220121968823e-05
-3.21919219793314e-05
-1.83106077689906e-05
-3.83237218458753e-06
-2.39896532212113e-05
-2.4105678345853e-05
-2.32028025940439e-06
-8.06550406542275e-06
-1.57123027558211e-05
-1.79641565728729e-05
-1.76082522665207e-05
-2.11302456535332e-05
-8.3850054370774e-06
-1.37815225811856e-05
-2.3848888577294e-05
-2.98522061264344e-05
-8.24308597890299e-06
-1.60088052425557e-05
-2.35333603672301e-05
-1.35217585169302e-05
-1.08445571656365e-06
-2.97134704682133e-05
-9.03204253962778e-06
-1.05851169758339e-05
-4.15339933394333e-05
-1.3855455707594e-05
-2.98194442041096e-05
4.0896191291978e-06
-1.14500418354327e-05
-8.02500150076511e-06
-6.77374129887412e-06
-1.40103580304393e-05
-1.71770730013373e-05
-3.37124834573103e-05
-2.78322141711538e-05
-1.28656830710957e-05
-1.8851189046674e-05
-4.42878910363589e-05
-1.62543344669325e-05
-1.11653429392716e-05
-2.51071218938743e-05
-7.02848548452206e-06
-1.16530403659421e-05
-1.28094306409658e-05
-3.39237242758397e-05
-2.20152047489943e-05
-2.04989985501131e-05
-3.73849739592227e-05
-1.62463022576082e-05
-3.82689951087641e-05
-1.58435583688393e-05
-1.1259137365678e-05
-2.15112127308548e-05
-3.92557320654326e-06
1.63780302291705e-06
-1.5678554899552e-05
-1.32312472923884e-05
-2.80231620218341e-05
-1.44056982748703e-05
-1.70233974028289e-05
-3.6194209788138e-05
-2.37862737811769e-05
-2.93167148131845e-05
-1.70456288693872e-05
-5.92561841151061e-06
-2.55698623080774e-05
7.00329517692308e-06
-3.52790670766002e-05
-5.75241487060494e-06
-1.06791375528785e-05
-1.20708083538136e-05
-2.72293295682291e-05
-3.02087242904379e-05
-2.66162210192371e-05
-2.52236173846284e-05
-1.87504373707604e-05
-1.03530983820468e-05
-3.19744779456294e-05
-2.61793043847726e-05
-1.56482141283408e-05
-2.16905109469794e-05
-1.91828342316999e-05
-1.71300208108109e-05
-1.67634856296481e-05
-3.07558297284139e-05
-2.02461034436417e-05
-1.82042214279691e-05
-2.02675448119854e-05
-2.8487450681761e-05
1.67913176375391e-05
-1.4500223035531e-05
-3.42861300846079e-05
-1.8963402647091e-05
-7.1207565002002e-06
-3.03311075020344e-05
-3.9505297955205e-05
-2.32976658559796e-05
-1.39077796590016e-05
-3.56557921457295e-05
-3.38753628155908e-05
-1.19718915249725e-05
-2.23975521298854e-05
-1.38583401904861e-05
-1.01361810247218e-05
-1.2676694430397e-05
-7.34381070003108e-06
-9.10049744722207e-06
-1.89575223497771e-05
-1.49353404150723e-05
-1.35738259158717e-05
-2.46577650331831e-05
1.36152028908086e-05
-3.56923442285059e-05
-2.46496804085134e-05
-2.3231908685966e-05
5.71515092825936e-07
-2.30675042469705e-05
-1.85189159401994e-05
1.4806489343353e-06
-1.36386737184246e-05
-1.21186685024807e-05
-7.72783861298062e-06
-1.14497512397634e-05
-1.08823206379578e-05
-2.48691483275385e-05
-1.64227978572403e-05
-1.18701607821076e-05
-9.15870999511415e-06
-3.6734411644502e-05
-3.19820045686779e-05
-2.20893208747815e-05
-1.54370163528751e-05
-5.28611570995256e-06
-1.58178972168763e-05
-2.51171113815127e-05
-1.7177917087337e-05
-1.19832870479229e-05
-6.38519981492574e-06
-2.72785334332169e-05
1.36209261769793e-06
-3.36254656204837e-06
-7.9649339629074e-06
-8.36904550925443e-06
-3.15870818187689e-05
-1.11730408084801e-05
-5.37599151979673e-07
-7.72073071203495e-06
-1.75667373895363e-05
-1.31515684922092e-05
-2.40000772520008e-05
-2.0378844088361e-05
-1.72780238092585e-05
-2.58934363895595e-05
-2.24016166143866e-05
-6.37383830339236e-06
-2.5299417902677e-05
-2.72067115825062e-05
8.28016343016302e-07
-1.89542923403918e-05
-3.35589540223561e-05
-1.30669124732407e-05
-2.52962943738563e-05
-1.25583862757905e-05
-1.54315638488984e-05
-2.71147541022654e-05
-2.24650120407362e-06
-1.25556359865807e-05
-1.89772711693342e-05
-2.15754695565243e-06
-1.23430817498507e-05
-1.44213283360988e-05
-1.87770893404984e-05
-1.9520048488766e-05
-1.81479259007512e-05
-3.5051615677936e-05
-2.32667685059185e-05
-1.30233088868451e-05
-1.91637438162182e-05
8.08893740095089e-07
-1.38215075349064e-05
-1.89853791204085e-05
-1.62182053278381e-05
-2.18303107186394e-05
-1.7514750037791e-05
-1.12353474319137e-06
-1.73798010203133e-05
-4.63356299883393e-06
-2.35068164029474e-05
-8.83193965302446e-06
-4.14938631719164e-05
-1.4510515695963e-05
-6.0683665578388e-06
-1.02839927451034e-05
-2.62155899528258e-05
-1.98330716482476e-05
-9.54768645954647e-06
-2.25082945085786e-05
-2.13239811970735e-05
-2.18239704923597e-05
-1.75787595540622e-06
-1.64793207875924e-05
-3.00969622650083e-05
-1.77670499182007e-05
-1.89661367085461e-05
5.21791088427954e-06
4.82586132475163e-07
-1.47828033477154e-05
-4.816721668214e-06
-3.53233840977921e-05
-1.29682558049298e-05
-2.11868816537838e-05
-3.25032009154693e-05
-1.88106962476529e-05
-2.6662698487565e-05
-7.2068760561203e-06
-1.92136535194871e-05
-2.62144281677128e-05
-2.45836957130537e-05
-1.00270496020217e-05
-2.44735285367898e-05
-3.37607474365243e-06
-9.87919618800025e-06
-1.91479660592433e-05
-1.21296841803122e-05
-1.74739092322706e-05
9.01790079447728e-07
-3.500335882406e-05
-2.3275593265486e-05
-1.98756483714169e-05
-1.78810422154087e-05
-1.5942207025321e-05
-2.25623248732754e-05
-1.2768197282376e-05
-1.36426367289827e-05
-4.12215139134454e-06
-2.50576445197586e-05
-1.18218312057096e-05
-1.52052245722462e-05
-3.46813143146769e-05
-1.92883208153068e-05
3.58871353570998e-07
-1.84958681372161e-05
-2.92611635392641e-05
-2.19836288546761e-05
-1.82259412122767e-05
-2.46143351221878e-05
-1.40024003976596e-05
-1.89793270454828e-05
-2.08027925313286e-05
-6.30930143052258e-06
-9.88279388660505e-06
-1.90803875774069e-06
-1.6960017658616e-05
-1.99637746981439e-05
-1.95454975274975e-05
9.89420927840957e-07
-1.09522952283081e-05
-1.79713088883846e-05
-8.94933519586779e-06
-3.12455705387326e-05
-2.7275828340381e-05
-1.58482837807944e-05
-5.09712971205276e-06
-1.20245414652309e-05
-2.88849220874997e-05
-2.90579218490144e-05
-2.04857252554463e-05
-9.07828928312809e-06
-2.19002054773073e-06
-1.25371867351136e-05
-7.80153495218417e-06
3.94053656742729e-06
-1.13726961012576e-05
-1.60902679301327e-05
-1.37864664446036e-05
-2.03399884845752e-05
-1.99501815673189e-05
-2.19844879312654e-05
-7.65212958329697e-06
5.95042463361227e-06
-1.70376467366085e-05
-1.71629425538443e-05
-2.37811180886575e-06
-2.17128007299287e-05
-1.43050500857116e-05
-9.11158758300457e-06
3.93987502044798e-06
-1.17008552881742e-05
-2.12976748590887e-05
-3.3029803972843e-05
-1.19500910921287e-05
-1.66031097320868e-05
-1.29227681395357e-05
-1.21195185029541e-05
-2.88371246479271e-05
-2.57352113298444e-05
-3.74781701859484e-05
-1.46003689343894e-05
1.54508556992859e-06
-8.89240969952059e-07
-2.73770655708447e-05
-1.17219205695659e-05
-5.61890063088977e-06
-3.08620341096936e-05
-1.15006475003573e-05
-1.31608712052872e-05
-2.09941964196247e-05
-8.06899909285262e-06
-2.03439017440723e-05
-3.0388145757525e-05
-3.78947247887576e-05
-2.37352841574579e-05
-1.30354495405622e-05
-2.08650355134158e-05
1.89169530850957e-06
-1.2266258052304e-05
-9.41991778700096e-06
-2.62120290073591e-06
-9.42273230265158e-06
-2.00680861737567e-06
-1.20946380231407e-05
-2.16978917412822e-05
-1.18838372593269e-05
-3.39579360910158e-06
-1.49579266974248e-05
-2.59700015498068e-05
-2.22331241355497e-05
-1.12735613191285e-05
-1.59351905418912e-05
-2.04133210592677e-05
-2.09100970682443e-05
-1.62707673860384e-05
-2.52199535939832e-05
-2.41383030690245e-05
-1.50822045696705e-05
-8.94886190199593e-06
-8.14499147894375e-06
-2.99688546859662e-05
-1.26062903261228e-05
3.53974981284265e-06
-1.38048049517652e-05
-3.01676746584223e-05
-3.7451652755132e-05
1.50148738475531e-06
-1.33342788288607e-05
-1.9981787732418e-05
2.46582760332976e-06
-9.08650538576718e-06
-2.15508846761105e-05
-5.16277695176547e-06
-9.86906750139159e-06
-1.33565861948345e-05
-2.49042346962637e-05
-2.19493244254039e-06
-9.97443325601995e-06
-8.61045402999648e-06
-1.6259797331512e-05
-1.1346196142935e-05
-1.68956573303596e-05
-1.17945270620194e-05
-5.20949410641981e-06
-3.01593756119762e-05
-8.17926433846018e-06
4.38236030391403e-06
-1.35938094763869e-05
-5.40791548452285e-06
-1.34238035744071e-05
-1.62023105551735e-05
-3.31871778982335e-05
-9.98123232967348e-06
-2.5509528288681e-06
-1.80342997854004e-05
1.17677541890121e-06
-1.08998325402318e-05
-2.23340130522417e-05
-2.87051572711649e-05
-2.14008193157916e-05
-6.26816263830966e-06
-1.80347028031738e-05
-4.08907497231975e-05
-2.14216161686569e-05
-2.14548980411783e-05
-8.99815965824515e-06
-2.23587221813636e-05
-1.41029519477537e-05
-4.19515265455973e-05
-2.2993212277279e-05
-3.10177296020052e-05
-2.03773385591738e-06
-4.762343521257e-06
-3.24604488682684e-05
-2.55612240652286e-05
-2.1071916026247e-05
-1.84982797047448e-05
-3.53740738377439e-05
5.66553414727626e-07
-6.84955829430146e-06
-8.89586150853191e-06
-1.27537100675852e-05
-2.88755503496582e-06
-1.93619604966207e-05
-1.60050978932457e-05
4.91121428925647e-08
2.02954711669148e-06
-2.22790803655671e-05
-1.48027957159462e-05
-9.10520523968926e-06
-1.155280247374e-05
-2.0500018444279e-05
-5.37260588420009e-06
-3.51693595382872e-06
-6.90905229532615e-06
-7.61542680356864e-06
-2.74557037736686e-05
-3.27690566841839e-05
3.83104796822828e-06
-1.05647440427434e-05
-1.3238154294894e-05
-1.48535653931558e-05
-6.64478711385373e-06
-9.6056919995881e-06
1.3067224121055e-05
-8.68473595554588e-06
-3.58734978163216e-05
-2.29033299500837e-05
-1.56005131459646e-05
-3.27009303984467e-05
-4.02583252304779e-05
-1.00013839378813e-05
-1.59641308205351e-05
-9.27019551904721e-06
-2.97248056298045e-06
-2.36578990031883e-05
-1.32152530675043e-05
-2.84592174979121e-05
-2.25701436711736e-05
-1.68018743373317e-05
-1.30319150461136e-05
-1.87572450054547e-05
-1.64812277887496e-05
-1.48024517338907e-05
-2.19193627826651e-05
-3.1541164705231e-06
-1.30765879697217e-05
-9.43788879968201e-06
-2.05949573140237e-05
-2.29242329377556e-05
-1.38656965149641e-05
-6.31615913918946e-06
-2.95343405965903e-06
-1.70572035606972e-05
-1.36443277560017e-05
-2.4316577767323e-05
-1.68994389903643e-06
-2.28827981754873e-05
-3.10265426352478e-05
-2.31546067420783e-05
-2.63817509427499e-05
-3.06912957376679e-05
-9.71155228113092e-06
-3.70911527407997e-05
-2.04556926362252e-05
-9.08343685173354e-06
-3.74020082908477e-05
-2.01528065902319e-05
-1.57874194045795e-05
-1.95497362890257e-05
-5.56412473635442e-06
-2.46635372533951e-05
-2.68677561409657e-05
-1.70654656018597e-05
-1.81222460047474e-05
-2.88849452489944e-05
-1.74869161846339e-05
-2.01841072530035e-05
-2.60983891333765e-07
-5.04770052502326e-06
-2.11182123798092e-05
-1.71006089715905e-05
-1.35609082085858e-05
-1.52412982690621e-05
-2.05918746392934e-05
1.45569556262561e-05
-1.58301805771091e-05
-1.52020209728388e-05
-1.70445371687016e-05
-1.75366174023863e-05
9.13531694025752e-06
-3.50307779655836e-05
-4.12082530529969e-06
-6.34024257227819e-06
-1.57325601158804e-05
-1.98214433046392e-05
-1.65001565024286e-05
-2.86198581595481e-05
-1.97402792824649e-05
1.42544240667379e-05
-2.14714746567606e-05
-2.09434967034111e-05
-1.92552548984884e-05
-3.09150524554174e-06
-1.94785424246468e-05
-6.62526984477732e-06
-8.77288740893531e-06
-1.00972206613954e-05
-3.27114483331764e-05
-3.42848597465235e-05
-8.88894854423791e-06
-1.77721285224639e-05
-3.25104387510993e-06
-1.21575149054997e-05
-1.67812041665553e-05
-1.13405598722215e-05
-1.38761681584531e-05
-5.80644226467755e-06
-3.6786969509506e-06
-9.26521569297936e-06
-2.21655895897101e-05
-1.24765929282741e-05
-2.66044021199881e-05
-8.2934577364112e-06
-1.89013429506464e-05
-1.11842121858155e-05
-1.93371223946285e-05
-6.5317513036561e-06
-1.47357549708672e-05
-1.09966050854572e-05
-9.08606311502436e-06
-1.87680802193348e-05
-3.60282636672902e-07
-2.21158659623816e-05
-2.09005118725157e-05
-1.70317145329921e-05
-2.24718204900959e-05
-1.55145352450866e-05
-2.92692298257375e-05
-1.4406474312743e-08
-1.60247807794926e-05
-2.77809038706144e-05
-3.09534699741968e-05
-2.13502165243806e-05
-3.3484091015156e-06
-1.63480523732723e-05
-2.09751449405642e-05
-2.94360935482191e-05
-3.69563275075728e-06
-2.34424175223551e-05
-2.18352491718024e-05
-1.20267355567735e-05
-2.4332315614074e-05
2.6322233041978e-06
-2.2987445475991e-05
1.92639169685534e-06
-2.07782249413426e-05
-1.59632597762241e-05
-2.03137458216101e-05
-1.598920754912e-05
1.43212602124719e-06
-1.83337215520398e-05
-1.67680566093329e-05
-9.07874719569787e-06
-1.58354527891019e-05
-2.9390556045679e-05
-1.66980648368248e-05
-6.79785085830239e-06
6.9660929176286e-06
5.96697288372717e-06
-8.49231941126695e-06
-2.1347942551835e-05
-3.74669892975139e-05
-2.51658746991906e-05
8.95384538419086e-06
-2.26420438712392e-05
3.65475103076627e-06
-3.10914779992541e-05
-1.34185087401289e-05
-1.91276688677973e-05
3.7815177753374e-06
-2.83174462838361e-05
1.43074081088041e-06
-2.99233018235023e-06
-2.29401106594502e-05
-1.20457760053871e-05
-1.53136664459375e-05
-1.66473291376443e-05
-1.12965297069972e-05
-1.77241365181383e-05
-8.5134214925415e-06
-9.18097676628762e-06
-1.55846150716288e-05
-1.05364343556149e-05
7.68769789041778e-06
-2.70638087771178e-07
-4.43908782520445e-06
-9.79850037559693e-06
-1.4526526696584e-05
-6.49895874906454e-06
3.18241997918415e-06
7.97213036604212e-06
-1.01481434065615e-06
-1.27494619112243e-05
-3.27258994970718e-05
-1.98595615361287e-05
-1.51925682904657e-05
-4.74352637317748e-06
-3.10629252097939e-05
-1.51907873826111e-05
-2.33304209444965e-05
-1.6347195285384e-05
-6.4036458962384e-06
-1.26902735020381e-05
-1.98506749082078e-05
-1.35234120218547e-05
-2.31974560560227e-05
-1.85771692186686e-05
-8.40573862403529e-06
-7.4954746076705e-06
-1.65157331997225e-05
4.72868863481816e-06
-2.9146232506639e-05
3.39429940357256e-06
-7.09297713811656e-06
-1.11092069906372e-05
-3.6146770921042e-05
-4.75784756451663e-06
-1.3299236291443e-05
-9.26356089792237e-06
-2.34281611364414e-06
-2.46455851984314e-05
-2.08541082332295e-05
-2.30500248532937e-05
-1.68147971817332e-05
-5.4532459950112e-06
-8.32784930041732e-06
-1.78279863271022e-05
2.29067108009045e-06
-1.98367164190129e-05
-9.47298269167263e-06
-5.58360149497435e-06
-2.39096555336542e-05
8.20079963081865e-06
-1.46241232376205e-05
-1.33658765852238e-05
-7.94471187858627e-06
-1.42563540917104e-05
-2.01072017813458e-05
-1.61759965992755e-05
-1.87433037708853e-05
-3.09976099898042e-06
-7.02855751761527e-06
-1.40604199333833e-05
-1.20648071106152e-05
-5.99136737786122e-06
-1.83728653647887e-05
-1.00970650360474e-05
-2.84916421791671e-06
-8.17248665778553e-06
-3.95502054119451e-06
-3.90942411757905e-05
-1.48598930957128e-05
-9.1615655085068e-06
-1.90648644208051e-05
-1.32186710423757e-05
-1.36577321154644e-05
-1.96860152560636e-05
-1.26341677608538e-05
-1.04188558261245e-05
-6.04070691171262e-06
-9.44665358716698e-06
-2.55498042529827e-05
-3.71401973878259e-05
-1.7746156193994e-05
-2.16138367316213e-05
-1.27167557079986e-05
-3.55322550732211e-05
-2.62895177680121e-05
-8.45262059904322e-06
-4.94052457889152e-06
-2.39130501436056e-05
-1.61397574943822e-05
-2.080334453649e-05
3.58825912457302e-06
-2.37297509784131e-05
-8.29332707532515e-06
-3.22728659312732e-05
-3.75204007402571e-05
-1.93203191090015e-05
-2.02473345550094e-05
-1.61095719848919e-05
-1.35900288238812e-05
-1.56925479038269e-05
-2.09443352155162e-06
-3.0096362805819e-05
-3.16383402366909e-05
-1.15003994227984e-05
2.09810011693808e-05
-4.45342472218913e-06
-1.736645095521e-05
-1.81362234568437e-05
-8.04255293845722e-06
-1.7397385733527e-05
-3.82869031556443e-05
-1.17186271443313e-05
-3.04994895306637e-05
-1.77216388020895e-05
-2.29645924560138e-05
-1.93873894704265e-05
-9.23610518338047e-06
-8.17940847293735e-06
-2.36506480143584e-05
-3.13772865437406e-05
-3.74361451108324e-05
-9.71969147793309e-06
1.18083557023247e-05
1.38844541947107e-06
-1.14061150944109e-05
-1.92336705704684e-05
-3.30368170345202e-05
-3.16881093459962e-05
-2.18552838741723e-05
-1.51747611093855e-05
-6.27521226442144e-06
-1.47829792977642e-05
-2.54413690479555e-05
3.86650457289018e-06
-1.62247534608361e-05
-3.27935461340379e-05
2.0055782443066e-06
-3.09085020063483e-05
-1.46602925004272e-06
-3.67398829161082e-06
-1.07498147367927e-05
-1.58697121478543e-05
-2.37291043272872e-05
-5.79927527011127e-06
-1.5673281825078e-06
-1.26197047376409e-05
-1.34158603352242e-05
-2.42250371525251e-05
-1.44704750619304e-05
2.58264722265082e-06
-2.64243320294661e-05
-2.27962085161857e-05
-1.43377136888101e-05
-9.06292966884449e-06
-2.13766506360976e-05
-1.18315844631171e-07
-5.92798803570522e-06
-2.51328611582441e-05
-1.84150895815842e-05
-1.68174493183618e-05
-1.29566421485277e-05
-2.7307220672553e-05
-2.48771373733442e-05
-2.88226403505121e-05
3.80257747126113e-06
-1.42835129581401e-05
-5.16384989096645e-06
-2.58163514349942e-05
-2.63422463568242e-05
-2.00672232961786e-05
-1.182909890066e-05
-3.83216678416537e-05
-2.17183285044013e-05
6.29374007599414e-07
-2.46296199040675e-05
-8.88485085489834e-06
1.60397985100038e-06
-1.55111359447155e-06
-1.57333176522909e-05
-1.78193631541257e-05
-2.27998946114009e-05
-9.70661894490373e-06
-3.1376769718698e-05
-2.8832775958768e-05
-1.81517485666086e-05
-1.96466574126568e-05
-2.79428342937711e-05
-5.03682423626165e-05
-1.25216203439773e-06
-4.40321754073323e-06
-1.56795694959113e-05
-2.48440769680498e-05
-1.39815176078489e-05
-2.1030321807272e-05
-3.85960587982082e-05
-1.47766480778737e-05
-2.79058699009434e-05
-8.08133896539192e-06
-2.63323424690359e-05
-2.74860018730377e-05
-2.04036013131866e-05
-3.23964864037373e-05
-3.06756069806026e-06
-1.02848407952769e-05
-1.32078031332359e-05
-3.58954938030845e-05
-8.67748442158715e-06
-9.66490167017955e-06
-2.35399062364241e-05
-2.85082741439984e-05
-8.52580750572308e-06
-1.66063073682709e-05
-1.22348088768823e-05
-2.39444571407241e-05
-2.58062819277452e-05
-1.73133245599505e-05
-8.34623772766024e-06
-2.40331017517638e-05
-1.97754394296948e-06
-2.68170237332007e-05
-8.88082351215632e-06
-3.25151667967486e-06
-2.58424191984136e-05
-1.73012514341465e-05
-2.71381953750081e-05
-5.65209043878159e-06
-3.97076554969221e-05
-2.04329779048705e-05
-1.45073164535261e-05
-1.74195726393802e-05
-4.43589112832681e-06
-1.55865347267714e-06
-2.03908092041947e-05
-5.74447344952005e-06
-2.95805768079524e-05
-6.37647698752212e-07
-2.4309407056986e-05
-1.68361328659145e-05
-2.04713753765926e-05
-2.81002842341547e-05
-2.07076332024732e-05
-1.80019953000351e-05
-2.38228367384788e-05
-1.61131193833116e-05
-6.54477430688277e-06
-1.85609761425936e-05
-1.81603416603595e-06
-1.53841929714305e-05
-1.04277067721979e-05
-5.01738749835586e-05
-3.91166134996654e-06
-6.65385282471583e-06
-2.14980017630002e-05
-9.39242637392684e-06
-2.48967982197044e-05
-2.0419972015823e-05
-3.37987469882284e-05
-1.47966118538369e-05
-6.64750389396213e-06
-8.08313542162104e-07
-3.44082710521955e-05
-2.19917235533338e-05
-2.00953487316467e-05
-3.45200484904486e-05
-1.89895154405933e-05
-3.3200604068231e-05
-2.51311024584125e-05
-1.42997884748365e-05
-2.82076943750652e-05
-3.97677745773157e-05
-1.21158558176406e-05
-1.84924687975496e-05
-1.33234411540513e-05
-1.79783583496992e-05
-5.84293455965848e-06
-1.06397005763318e-05
-8.9539903597235e-06
-2.27678789293378e-05
-6.18485752602335e-06
-6.60516656732791e-06
-2.95763936791478e-05
-1.83697066799187e-05
-1.91704316995695e-05
-1.62950653726284e-05
-1.20463787611486e-05
-2.39397181200712e-05
-1.97545729324757e-05
-4.45197238296124e-06
-1.23068096621989e-05
-9.82658652333603e-06
-2.3612346843614e-05
-3.00309909892838e-06
-8.05632063383072e-06
2.97603944394826e-07
7.23014738210194e-07
-3.02122382774242e-05
-1.41728857571853e-05
1.61338548451545e-06
-1.73115097735829e-05
-1.34033242147105e-05
-1.09754664308376e-05
-2.06590768500483e-05
-9.78539091527415e-06
-1.13363698606689e-05
-5.720879448307e-06
-1.4340346480547e-05
-1.52070405546019e-05
-2.53085472652407e-05
-3.66399093346529e-05
-1.41252239800953e-05
-4.32486491198843e-07
-3.10140610184935e-05
-1.51319576251018e-05
-2.08452222390088e-05
-1.59557175422509e-05
-2.12681928350543e-06
-2.00545672426268e-05
-2.27056918582339e-05
-2.12662332322191e-05
-9.79594368735375e-06
-1.99718331978876e-05
-2.63726106670268e-05
-1.20181454965858e-05
-1.92471915681251e-05
-3.14740801175634e-05
-3.25719418922751e-05
-5.74547777866151e-06
-7.53165873142804e-06
-2.49995503997912e-05
3.70375780801657e-06
-2.7426629510686e-05
-9.12858432898069e-06
-4.35189295576236e-05
-2.81307416563674e-05
1.19381366176433e-05
-1.96683083333132e-07
1.30612084794158e-05
-4.99321537292897e-05
-3.63382452470131e-05
2.03855332273193e-06
-3.41961588665412e-05
-7.16671506706804e-06
-3.02689018303189e-05
-2.29620313000844e-05
-1.49554521900215e-05
-1.36555980196407e-05
-1.4772458694852e-05
-3.79790908649631e-05
-1.44563380297379e-05
-1.06452870736902e-05
-1.56542502532986e-05
-2.1276480567349e-06
-1.66138866266368e-05
-4.09889538346805e-05
-1.17034356312345e-07
-1.68837610293807e-05
-9.69704519196495e-06
-3.66038524986412e-06
-1.27743505253252e-05
-1.61718646180598e-05
-1.32205194258855e-05
-1.25288965399997e-05
-8.32739175850945e-06
-1.94728712342185e-05
-3.55493212546313e-05
-1.13627541421323e-05
-9.37891870426262e-06
-1.92709686327361e-05
-1.57221787197187e-05
-2.81647296343988e-05
-2.30518667124056e-05
-2.75672255236089e-05
-1.08878205152048e-05
-1.64133045564384e-05
-1.20732163494325e-05
-2.46117810802184e-05
5.43517430273412e-06
-1.02459379328951e-05
-1.84087975087007e-05
-9.24301942036046e-06
-1.29526497723823e-05
-3.27651708553189e-05
-2.09755785136859e-05
-8.32853727248824e-06
-9.85089692611838e-06
-1.77026293657002e-05
-2.15648853766075e-05
-1.19364965378616e-05
-1.73197498698484e-05
-2.61027707527078e-05
-2.10206198949405e-05
-3.59077652573994e-05
-2.87527003040692e-05
1.25288708679411e-05
-2.13983074984321e-05
-1.7691951631956e-05
-2.122662463208e-05
-1.57943180658889e-05
-2.71397389310736e-05
3.33687217162645e-06
-1.8113389976101e-05
-8.14125084495483e-07
-2.24773912544581e-05
-2.12125943404099e-05
3.01739895591037e-06
1.15765719735672e-05
-4.69170275534882e-06
-1.74226625524528e-05
-1.24729325031693e-05
-2.50431138005128e-05
-2.86383864676845e-05
-2.65166925220317e-05
-2.90944047824006e-05
-1.10265089107107e-05
-1.83165631697949e-05
5.24081006073773e-06
-2.53889196190495e-05
-3.95193730742793e-05
-1.85028289708826e-05
-2.69905899656254e-05
-1.84506144883854e-05
-1.1530570781021e-05
-6.77021310369669e-06
-1.11313303492788e-05
-7.48596127428098e-06
-2.22896194221892e-05
-2.18330460978776e-05
-2.00142818294186e-05
-4.13663312564253e-06
-1.29713684922183e-05
-2.435114779855e-05
-1.38678337664548e-05
-1.95110512690431e-05
-3.73870727488127e-06
4.32663220913072e-06
2.45629950259741e-06
-2.22580829315949e-05
-1.91927758216261e-05
-1.89443962089905e-05
-3.40288849637213e-05
-2.16640307959154e-05
-2.6313334072944e-05
6.90231568524888e-07
-2.72339902973247e-05
-2.28463115061772e-05
-2.86184951827873e-06
-8.93782647907324e-06
-1.03612921266402e-05
-2.09771445846723e-05
-1.5765425048185e-05
-1.43861670311497e-07
-1.06753809639509e-05
-3.40312560352822e-05
-8.98209945503848e-06
-2.18958965556073e-05
-2.37807645324744e-06
-1.53181706561531e-05
-1.5489326504267e-05
-1.51632687803621e-05
-1.44240081018069e-05
-2.99569662517553e-05
-1.0282492390322e-05
-5.5473869346264e-06
-3.06122967594955e-05
9.9110935469096e-06
-2.16930079729997e-05
-2.43106423828161e-05
-1.12336658108225e-05
-2.15296187025466e-05
-3.6770952873062e-05
-2.7990736388325e-05
-1.04977967547994e-05
-8.2186619815828e-06
-9.08234706666019e-06
-2.13249745278088e-05
-2.79579493110006e-05
-5.14354347298131e-06
-1.66405106293658e-05
-2.86146266151935e-05
-2.79399847304058e-06
-1.19122181484673e-06
-2.09968183144684e-06
-2.06052393137292e-05
-1.73440272449918e-05
-3.22918151169649e-05
4.20178379119117e-06
9.60947141973541e-06
-1.20649285347685e-05
-3.97962163272079e-05
-4.6921441722462e-06
-1.24961381885533e-05
-2.98947211117683e-05
-1.3255298277889e-05
-1.1434059759978e-05
-1.01449756793881e-05
-8.30011276662082e-06
2.0439290149241e-06
-1.59507345513865e-05
-1.61148170116736e-05
-1.51829541606545e-05
-1.5662290871974e-05
-1.7035111366369e-05
-2.51025832694089e-05
-1.18141111772272e-05
-1.48155390378912e-06
-1.53240369793077e-05
-1.64556598376154e-05
-3.10725654882699e-05
-3.18881877406804e-06
7.02238809192583e-07
-2.5883397979589e-05
-1.57737371233442e-05
-7.14421059106377e-06
-9.75987001996387e-06
-1.55611924062613e-05
-1.95148568224119e-05
-1.00858694432286e-05
-1.11328739637079e-05
-1.54700255075003e-05
-1.89768990031143e-05
-2.43732238109282e-05
-1.92661933180294e-05
-3.22604530629606e-05
-1.4671362300921e-05
2.06133569570574e-05
-2.18144751694495e-05
-3.13890758714722e-05
-2.95115368627374e-05
-1.49228018591491e-05
-1.70882571102241e-05
-1.02226891519852e-05
-6.06137190061284e-06
-2.99041660197487e-05
-4.21583717855967e-06
-5.28322576271886e-06
-7.08848582507955e-06
-2.38771648822134e-05
-2.24263131323108e-05
-2.1281908617641e-05
-7.79916381123203e-07
-2.82062000927205e-05
-2.46221810414175e-05
-1.30290427863108e-06
4.06823514228568e-06
-2.47948730607783e-05
-2.50730376218467e-05
-1.73479395683467e-05
3.15623295772533e-06
-8.56139072347017e-06
-2.20341665124676e-05
-1.66931050843789e-05
-2.46279862293095e-06
-2.23101096104167e-05
-1.60851706449688e-05
-4.11570440666405e-06
-1.53197499520481e-05
-2.52158896093156e-05
-2.59689293358037e-05
-2.23005155253556e-05
-2.63061963956396e-05
-1.60710215126375e-05
-3.40471172066953e-05
-1.44616889159931e-05
-9.05370664341816e-06
8.61209036098523e-06
-2.8920166710253e-05
-1.31961893924291e-05
6.42031338300993e-07
-1.50288943697464e-05
-1.20462537895093e-05
-3.57272430890339e-05
-1.59316469713949e-05
-3.86515368420176e-06
-1.34615934601454e-05
-7.13157799454567e-06
-2.14485414026546e-05
-4.82220257558342e-07
-2.71890282700803e-05
-2.35688574547114e-05
-2.9889664674379e-06
-1.62213135736698e-05
5.90489441158402e-06
-1.17405577432648e-05
-1.74081118661516e-05
-2.35777924682113e-05
-1.74657654331069e-05
-1.78566218403414e-05
-1.05445417972581e-05
-2.9245718890241e-06
-1.58714852596108e-05
-1.94403462862882e-05
-2.03844324225843e-05
1.01629354838078e-05
-1.87331926638562e-05
-8.60522620590418e-06
-1.00390143099092e-05
6.93915474152221e-06
-2.15801501502922e-05
-1.56598562660433e-05
-9.44502717198082e-06
-3.51470018516101e-06
-3.35147503647981e-05
-3.19369248846292e-05
-3.27369524138448e-05
-1.10714282348957e-05
-1.75827013641593e-05
-1.58031040404351e-05
-6.92436679507235e-06
-1.58972512315527e-05
-1.63747034233402e-05
-3.77690942122083e-06
-1.12519223545738e-05
-1.09024164130771e-05
-2.44928853553549e-05
-2.63537152270829e-05
8.22593981794053e-07
-2.84661967162901e-05
-1.69778494910752e-05
-3.75265484561799e-05
-1.72562477605964e-05
-2.62959283967785e-05
-1.05760110026844e-05
-3.25051635305669e-05
1.69027230955383e-06
-1.3740626965495e-05
5.08725970751608e-06
8.54697238862261e-06
-2.78517002845559e-05
-2.68353360143609e-05
-7.84181053295306e-06
-1.98945942142914e-05
-3.29215789971565e-05
-2.11761032360248e-05
-5.70090344014484e-06
-2.31207157989308e-05
1.0207228704935e-05
-1.65566603612962e-05
-1.79589854306872e-05
-4.45238871829006e-05
-1.65544449585931e-05
-2.04023338564372e-06
1.33419141930267e-06
7.64842400125282e-06
-1.1058028956178e-05
-2.62934080058361e-05
-1.31726766318043e-05
-8.96540255267594e-06
-1.80828650177851e-05
8.66203934509812e-06
-1.90773216962033e-05
-2.4289645512637e-05
-1.92716255247945e-05
-2.63144462873886e-05
-7.34094956652247e-06
-1.66534924263903e-05
-2.46125990818584e-05
-2.37838986660065e-05
-2.61777902211509e-05
-1.59771993695752e-05
-3.3309128257859e-05
9.66408087451038e-06
-1.61832398160766e-05
-2.48372463923767e-05
-1.70720314277678e-05
-7.42634763850445e-06
-2.51490124822517e-05
-2.00673002465759e-05
-2.56077235072591e-05
-2.28471850261405e-05
-2.28128330990508e-05
-9.6556973027483e-06
-8.65487864451668e-06
-1.69843064554067e-05
-2.76053326564919e-05
-7.64404537118348e-06
-2.03369403147491e-05
-2.96576726288432e-05
-2.2329473798663e-05
1.13967013826078e-05
-4.21138287519401e-06
-3.46865730147568e-05
-1.06879329654964e-05
-1.62028998328059e-05
1.24194871328177e-05
-5.55084655756618e-06
-4.19702519784479e-05
-2.88046628648161e-05
-5.73140646790797e-06
-1.91639210846765e-05
-5.93670619154541e-06
-2.23008960702102e-05
-8.91527544781427e-06
-2.02244227827187e-05
-6.16568631529906e-06
-1.13547702198284e-06
-1.86442828165597e-05
-8.66868958709688e-06
-1.36135521146405e-05
-2.55485690851882e-05
-4.31897658531932e-05
-1.12858709189035e-05
-1.88336686429448e-05
-2.25905772822589e-07
-1.87447832852399e-05
-1.32626987963397e-05
-2.17584905280057e-05
-9.0356515527545e-06
-2.33346705128389e-05
-2.34632852408788e-05
-8.87364975322782e-06
-1.178222311242e-05
-7.47140801761243e-07
-3.19931247482341e-05
2.47978652499288e-06
-9.98799144604688e-06
-4.75236343883537e-06
-5.32851295803438e-06
-2.10535201544769e-05
-1.20040995714602e-05
-1.64642324036928e-06
-1.559127951467e-05
-1.94862263049792e-05
-2.3818817593516e-05
-6.96473750950002e-06
-2.0491613399289e-05
-4.19165776344299e-05
-4.14617540246354e-05
-1.10731559082093e-05
-1.15545427014009e-05
-8.5513736265499e-06
-8.03349207692843e-07
-2.41994443604912e-05
-3.68357248208359e-05
-2.08845397010332e-05
-9.94606527735237e-06
-1.88563798326983e-05
-1.72441585839134e-05
7.9497628631124e-07
5.89250028000038e-06
-3.06869191648415e-05
-1.60849028540236e-05
-1.39087768966068e-05
4.93552317655801e-06
-5.74395217305725e-07
-1.06745681494269e-05
-4.62323776045542e-05
-3.32413660459633e-05
-4.10179094689411e-06
-3.27012500641507e-05
-1.25978291853378e-05
-8.04688653030126e-06
-2.4803564063132e-07
-1.18338577503112e-05
-9.92042954149875e-06
-1.18183842950505e-05
-5.84770336077779e-06
-3.99136231741611e-05
-8.88396237447466e-06
-2.06749112513189e-05
-1.14722969567659e-05
-1.6545983878936e-05
-3.95613579856018e-05
-3.93643950932129e-05
-1.52955122443871e-05
-5.49381903675247e-06
-2.01447661332344e-05
-1.93854807894059e-05
-2.90384178178185e-06
-4.86900873417181e-06
-2.21877567987611e-05
2.49355121405498e-06
-2.57891670196277e-05
-7.11348204177336e-06
-7.91498130341194e-06
-1.63237503867699e-06
-1.46238168644944e-05
-2.79743286955355e-05
-1.65930061396557e-05
-8.97409258722804e-06
-7.86681565550005e-06
-2.62518864930587e-05
-1.50482778366235e-05
-4.19679234860285e-05
-2.19492975297847e-05
-1.29124214293166e-05
-7.48507565389877e-06
-1.77006774889089e-05
-9.79877952197859e-06
-3.97156044795081e-05
-1.27052389030787e-05
-2.48545710884909e-05
-3.11108854219728e-05
-3.003603384997e-05
-3.3844687136321e-05
-4.32734667015559e-06
-5.77091923154183e-06
-2.56930350885877e-05
-2.01230460075085e-05
-1.87560541307698e-05
-1.11569682251222e-05
-1.29103087360593e-05
-2.43163632788838e-05
1.45126735378929e-06
-1.44687802070805e-05
-3.44135818907429e-05
-3.08225720160718e-05
-1.39931163973459e-05
-2.24598084996426e-05
-2.34909210532946e-06
-2.79257529299698e-05
-1.88859252047382e-05
-5.89400842217356e-07
-1.49626808706404e-05
-1.65029420476049e-05
-1.99376353009284e-05
-1.49369690009936e-05
-1.13701242973228e-05
-2.42118216063837e-05
-2.63453806323334e-05
-3.0532252294788e-05
-1.10098662474167e-05
-6.74426928119843e-06
-2.92279750026389e-05
-7.58220501945681e-06
-1.65521586224543e-05
-2.4822735614437e-05
-2.67173581513442e-05
-1.82449052585752e-05
-1.9390423569837e-05
5.26272595302022e-07
-9.25694775496353e-06
-9.77314962568154e-06
-3.9856440594595e-05
-1.51143293098138e-05
-2.04915537413865e-05
-2.42608419068955e-05
4.36239562273472e-06
-2.06287615628838e-05
-2.29901273390828e-06
-2.67621176588366e-05
-2.43317532834117e-05
-4.01854544300177e-06
-1.81477031520825e-05
-6.04527801872204e-08
-8.29431967270982e-06
-1.20088928278818e-05
-2.02184519175695e-05
-3.25917469894902e-05
-2.85028966868075e-05
-1.78505829741249e-05
-1.99661392533771e-05
-1.58125801192756e-05
-1.54384623801599e-05
-7.9952780314161e-06
-7.37778957465789e-06
-2.01643906452182e-05
-1.12428881872889e-05
-1.58903625708158e-05
-2.1335070554788e-05
-3.14791609462665e-05
-1.65051212821823e-05
-2.35636210934331e-05
-1.94198221319295e-05
1.97317830069072e-06
-1.56763157080664e-05
-1.86384258241253e-05
-1.8402621088771e-05
-6.33060358675077e-06
-3.96378051937765e-06
-2.09878552014083e-05
-6.05466381815632e-06
-2.18991547463152e-05
-9.07901489199435e-06
-2.77955625160868e-06
-1.42965049189771e-05
-1.83963480256706e-05
-1.04867824505558e-05
-8.25973448120858e-06
-2.53211929162681e-05
4.14369452474425e-06
-8.28300105616777e-06
-2.33257012592662e-05
-9.23187774684369e-06
-2.64318563146009e-05
-1.6659514264774e-05
-1.34082157639252e-05
-2.84776057778365e-05
-1.81716590055942e-05
-5.10139845425503e-06
4.95581134966654e-06
-5.10772614074857e-06
-4.0765114303766e-05
-1.88604883873593e-05
-1.9121767010052e-05
-2.79789947221487e-05
-1.63466725083998e-05
6.65466348569128e-06
-3.19058461359823e-05
4.93619041970738e-06
-8.29845767274526e-06
-1.02740178670471e-05
-5.02771805758302e-06
-9.71259396028206e-06
-1.60501031182396e-05
-5.19391742829754e-06
-1.95459379284463e-05
-2.67867263023788e-05
-2.81986835487433e-05
-1.1014811997051e-07
-2.07430576317051e-05
-2.44121253547066e-05
-2.49871940480315e-05
-2.90123051864469e-05
6.70509338866495e-06
-1.67830125644375e-05
-1.16794276784042e-05
-1.89809566836392e-05
-7.39108594211988e-06
-1.90131997028092e-06
-3.07078816086661e-05
-1.5317878230178e-05
-6.08673454471729e-06
-6.82697782789927e-06
-1.36019246623768e-05
-3.11907956574414e-05
-3.49704628973479e-05
-2.1753560317095e-05
-1.17074011756947e-06
-2.12277390687358e-05
-3.75780101252616e-05
-3.23701511686721e-05
-2.93822298348301e-05
-3.6162576421553e-05
-2.3778474009736e-05
-1.34765648943107e-05
-9.78105813323885e-06
-4.07610702753644e-05
-2.6061817523211e-05
-3.16618050188995e-05
-7.72575706619325e-06
-2.04826407101652e-05
-2.08907275402832e-05
-2.81798666612545e-05
-1.35021703326799e-05
-1.93658322637881e-05
-1.54610025104646e-05
-2.60048717808186e-06
-2.16076704445271e-05
-3.68701213784e-05
-3.6398275942018e-05
-1.04167307639692e-05
-2.08824426224803e-05
-4.07356535631401e-05
-6.16044128242077e-06
-2.53178706435996e-05
-2.58338243996697e-05
-2.79541128196065e-05
-1.53531817315938e-05
-1.71188637007267e-05
-2.49558923469901e-05
-1.43604410418134e-05
-4.52006820517329e-05
-1.62235043493622e-05
-8.06831961339492e-06
-7.84877594200209e-06
-1.77267011163969e-05
-2.85179545447459e-06
-3.05337219263877e-05
-2.85750711313971e-05
-2.57341026860264e-05
3.2748049064658e-06
-2.49560544481177e-05
-2.29558630186156e-05
-1.57552719628216e-05
-3.1684947632657e-05
-1.60713575765609e-05
-3.13966362474122e-06
1.3425730886256e-06
-5.12982877804657e-06
-2.21315427478886e-05
-2.25109665219275e-05
1.60800697894928e-05
-4.05840287883953e-06
-2.68583099575719e-05
-2.52679830927479e-06
-3.03079685769554e-05
-1.40070555896404e-05
-2.3354780592931e-05
-6.93299297831826e-06
-6.53619401111502e-06
-1.87445530306844e-05
2.02220088146584e-06
-2.6966201931763e-05
-2.26702863478069e-05
-1.55872816183473e-05
-2.69462079446554e-05
-1.29936417085885e-05
-1.72458991381436e-05
2.43178651263546e-06
-2.21171793566248e-05
-1.32145673320151e-05
-9.43309808722068e-06
-3.34294548295276e-05
-4.15895804458095e-06
-2.14281265121549e-06
1.28560615088908e-06
-1.08561603616196e-05
-5.13549172645669e-06
6.9305328914716e-06
-7.33757673998342e-06
-7.45363551285276e-06
-3.0051793373118e-05
-3.91873073363096e-06
-8.39665839542161e-06
-3.06958905492136e-05
-2.56950850664861e-05
-2.06549035909077e-05
-1.83157290935277e-06
1.96273635868583e-06
-8.4817136249736e-06
-3.02682882150558e-05
-2.0262045521456e-05
-2.90169793293653e-05
-3.09706426254857e-05
-2.44317546061945e-05
-1.57103805397282e-05
-2.44788211278789e-05
-1.67884667909782e-05
-2.22132498294288e-05
-1.25084156777326e-05
-1.3900306806352e-05
-8.52948596320694e-06
-7.68224167982461e-06
-4.27772596580295e-06
-2.67581894087926e-05
-2.24454550808376e-05
-3.74175774722441e-05
-1.4245207071957e-05
-8.10530961727552e-06
-4.23858840202083e-05
-2.09822792799663e-06
-1.90853117178118e-05
-4.10309870709994e-05
-2.29240244293776e-05
-2.95989486809752e-05
-2.07724841626469e-05
-6.87353660876175e-06
-1.24428093480382e-05
-3.39181943324831e-05
-2.32002373247856e-06
-9.36432692438262e-06
-2.96643911446376e-05
-1.4352543098367e-05
-2.262796252752e-06
-1.73754829154296e-05
-2.41649292088415e-05
-2.73554217397854e-05
-3.20577451414879e-05
-3.01321833696657e-05
-8.57315185569378e-06
-1.68649119738435e-05
-5.46286054094618e-06
-8.99057814402017e-06
-4.80814252134981e-06
-3.03196844493508e-05
-1.69643746836209e-05
-1.83068439728495e-05
-1.52264579787443e-05
-2.03708448275074e-05
-2.81108734533476e-05
-1.64195160450134e-05
-2.17706595773457e-05
1.82409029139277e-07
-1.40342867535395e-06
-1.44921411749169e-05
-2.85477876171473e-05
-1.64931981336596e-05
-8.95605204586479e-06
-8.52821041694162e-06
-2.33164253086874e-05
-7.71480525129198e-06
-9.70956582250449e-06
-2.48253881832367e-05
-1.45414510130567e-05
-3.75215812482276e-05
-2.06565956975328e-05
-2.78154340802262e-05
-1.38997520775778e-05
-7.54416130514799e-06
-1.41476277994754e-05
-8.73695067487122e-06
-1.18383647781845e-05
-2.26382934467462e-05
-1.70857733275856e-05
2.30760638297401e-06
2.39480751665223e-07
-1.29857708810745e-05
-1.49978403607531e-05
-8.12629307597216e-06
-2.59458923409214e-05
-2.27346134902325e-05
-1.64038700329431e-05
1.0095060256562e-05
-1.16899442192649e-05
1.64844338501569e-06
-1.96059974277964e-05
-1.81804882247241e-05
-1.35396620638825e-05
-2.97936480109604e-05
-1.39674496882423e-05
-1.73314270378849e-05
7.03547124758737e-07
-2.36541525146688e-05
-1.59160970758723e-05
-1.3357650372134e-05
-1.53110288577134e-05
-2.27832516465701e-05
-4.13880403563466e-05
-1.86120888275396e-05
-1.02784766774609e-05
-1.25789280141765e-05
-1.0174434623869e-05
-2.63586617335963e-05
-6.92590902651266e-06
-9.33498724858898e-06
-5.81662467153989e-06
-5.38376441871282e-06
-5.53128400057869e-06
1.58920269238243e-05
-1.19879949436176e-05
-1.71890156479627e-05
-9.35397901448321e-06
-1.44830615674166e-05
-1.52912652420117e-05
8.01787499784842e-06
-2.58868469350468e-05
-2.30218769034587e-05
-5.32631458735513e-06
-1.54449401798336e-05
-2.00788402957907e-05
-1.42350445532305e-05
-2.85851932411262e-07
-1.61758382425486e-05
-2.13230043088474e-05
-4.32437231269023e-06
-1.21918277125857e-05
4.08819028285907e-06
-1.85204003528981e-05
-3.23338195087527e-05
-3.04633268668483e-05
-7.97921111258098e-06
-1.27989491307785e-05
1.57967505139996e-06
-2.76605097188231e-05
-7.33291038314888e-06
-1.35022595345468e-05
-1.9526768086134e-05
-1.1526602995239e-05
1.54774595501048e-07
-2.20161835768491e-05
-2.58960541736583e-05
-2.85022660462979e-05
-9.21075402699038e-06
-1.55165543579225e-05
-7.89111487970171e-06
-1.08539976636246e-05
-1.25839213465875e-05
-5.13407966997324e-06
-2.67805253940101e-05
-1.95152125661444e-05
-2.92777483238878e-06
-2.93971868057292e-05
-8.82565743426739e-06
-1.87595850653907e-05
-2.89702537703784e-05
-7.68902537429357e-06
-1.51498996662276e-05
-1.76113193073816e-05
-2.68700716385486e-05
-2.58617077723596e-05
-3.70980685867205e-05
-9.8605232154766e-06
-3.06524129328152e-05
-2.05951271171619e-05
-3.07980225807638e-05
-8.33039808779023e-06
-9.4705580629158e-06
-2.22393536456023e-05
-1.57346801984362e-05
-5.66738133124641e-07
-1.48085475876092e-05
-2.99314134227057e-05
-1.56126736390485e-05
-3.40290245510973e-05
-1.36497121041453e-05
-2.22746117077945e-05
-5.74074950675438e-06
-1.78273500002157e-05
-2.37041996398254e-05
-1.69823711237171e-05
-2.81729424518631e-05
-1.04183040066414e-05
-1.82525988156056e-05
-2.63362956514845e-05
-9.20403911385856e-06
-1.72630651538188e-05
-1.69966747058332e-05
-2.66304497668146e-05
-5.60561806931287e-06
-2.49047848395261e-05
-2.37026690159007e-05
-1.74419602616387e-05
3.39051560378942e-06
-2.11625497974887e-05
-3.10687750903673e-06
-6.85688094132649e-06
-2.95167122367292e-05
-2.30016688896999e-05
-1.14928140083068e-06
-5.67451898159404e-07
-1.02971213055419e-05
-1.54837860883021e-05
-1.49038144851622e-05
-1.62247300071651e-05
-2.35909106303063e-05
-2.99112940994537e-05
-8.40571515513094e-06
-3.72475543712148e-06
-2.94391848564736e-05
-8.90479624965716e-06
-2.35954380995117e-05
5.54031287530133e-06
-1.70033457996638e-05
-9.74663997810616e-06
-4.52542599384076e-06
-2.43624511333335e-05
9.02430119781219e-06
-3.16397236639161e-05
-2.40457614128251e-05
-7.42330587742624e-06
-2.53889674180123e-05
-1.99973307117468e-05
-1.0526721291411e-05
-1.71008183076866e-05
-1.04532876429319e-05
-1.68088973669264e-05
-3.88626229240055e-06
-1.26716883534442e-05
-2.66321426180871e-05
-1.94049085877914e-05
-1.94162754509965e-05
4.99675874586178e-06
-1.02479909591446e-05
-1.74894523444516e-05
-1.79848014995569e-06
-2.58587387678231e-05
4.37813417741744e-06
8.94285643958404e-07
-2.4613062469759e-05
-2.13064788844614e-05
-1.08550680238395e-05
-1.36531957525475e-05
-2.49128175013909e-05
-1.43039911405226e-05
-1.95689651818729e-05
-1.15494494311673e-05
-1.63258841666581e-05
-2.61042421934641e-05
5.33425084194343e-06
6.26801312626549e-07
-3.07959805994043e-06
4.85767742933704e-06
-1.56145045471008e-05
-1.5728042239978e-05
-2.05445810456541e-05
-1.6247634580715e-05
-1.97104928320344e-05
5.03020438914679e-07
-2.43933972700202e-05
-2.98186849801505e-05
-2.82787665730427e-06
-1.49522240750234e-05
-1.42889779402791e-06
-1.67256399959218e-05
-1.01938244822934e-06
-1.09613531757402e-05
-3.24772673597254e-05
-2.65580258082736e-05
-1.57891504481474e-05
-1.35243122794692e-05
-2.67098365186893e-05
-8.94346445901798e-06
-9.48470332618701e-06
-8.71337423736245e-06
-3.19034734883994e-05
3.90370565937502e-06
-2.20258061611546e-05
-9.92485058192384e-06
-1.19630619616138e-05
-1.87897108666763e-05
-1.44227504355951e-05
-8.46876740906887e-06
-1.30229452250738e-05
-7.96709521820512e-06
-2.16526469339613e-05
-2.59008478451618e-05
-2.57977333782651e-05
-2.67446071130368e-05
-9.55978912263115e-06
-1.58627976704101e-06
-2.73410146679392e-05
2.85030151242594e-06
-5.8550394130114e-06
-4.78550825391569e-05
-2.31389523634851e-05
-1.76034182979073e-05
-3.84179782972035e-06
-4.08430199791738e-05
-1.43422670557314e-05
-2.30863360618018e-05
-4.67461708181632e-06
-1.75099058219227e-05
-1.62371268817278e-05
-4.66301257167462e-06
3.59059523673126e-06
-2.65520731836763e-05
-1.20764523594363e-05
-6.35578995528673e-06
-7.5662133100158e-06
-2.08841709462756e-07
-3.63192557061256e-05
-2.2529011797464e-05
-1.68160946411753e-05
-1.17717699063601e-05
8.74681241081634e-06
-1.71425079957555e-06
2.76588988443774e-06
-5.28292691882925e-06
-1.63493826529919e-06
2.82405818227248e-06
-1.19087992191941e-05
-3.78688228936003e-05
-2.80675522067993e-05
-5.67036434777118e-06
-2.95854209389022e-05
-1.34679524221153e-05
-2.46627152601409e-05
-9.73401010387396e-06
-1.08797462283646e-05
1.34999988367121e-06
5.94538576686368e-06
8.16009369987979e-06
-3.78188639525297e-05
-7.49251986678207e-06
-2.37441071815228e-05
-2.93992208620177e-05
-2.92755155242566e-05
-1.30494727548746e-05
-1.20431308281703e-05
-1.82135782478987e-05
-2.48901686465142e-05
-1.95638497446297e-05
-4.31685811874668e-05
-1.28159930973723e-06
-1.64926868748157e-05
-2.67227549899933e-05
-1.53087114542102e-05
-2.04148058784983e-05
-2.19848249329402e-05
-1.62778547605452e-05
-1.17524596945285e-05
-1.71488265254293e-05
-2.41060098637554e-05
-3.97672262337469e-05
-1.66427711317914e-05
-1.12122598606293e-05
-2.12884918307155e-05
-2.65234705403442e-05
-1.52304860757153e-05
-3.30999272511876e-05
-2.29917959654514e-05
-4.4216268562633e-06
-2.77725952662017e-05
-3.85259589416792e-05
-2.61992557592481e-05
-5.63581121966694e-06
4.56422187195161e-06
-2.77070786191713e-05
-1.20857468902084e-05
-1.71660944330994e-05
-1.93591097624305e-05
-9.08150316342237e-06
-1.45565000602387e-05
3.0962982550906e-06
-2.02798420593415e-05
-2.45973481580194e-06
-2.29682026382823e-05
1.83581150432935e-06
-2.83342136664197e-05
-3.23984008249066e-05
-3.128255737464e-06
-1.58437469152113e-05
6.40774895517647e-06
-3.91668233023569e-06
-1.12859289949509e-05
7.03481365496931e-06
-6.43602621793387e-06
-7.45599800278221e-06
-3.16375038391531e-05
2.5817045309864e-06
-2.55102767094288e-05
-1.70660492247192e-05
-2.29110660783057e-05
-3.82193696840943e-05
5.20325285254813e-06
-2.75414758759348e-05
-2.81521074928923e-05
-6.03504209351238e-06
-4.78700746006705e-06
-3.38194249506975e-05
-9.85137356019691e-06
3.31198813256928e-07
-1.86797853354935e-05
-1.97968019574567e-05
-4.79313747639174e-06
-7.55028057363193e-06
-3.27725166674159e-05
-1.07309364707012e-05
-2.15620200327835e-05
-1.12967933377937e-05
-2.88844281820526e-05
-3.27897994044918e-05
-3.81402869910898e-06
-3.25181334791398e-05
-2.5321663062367e-05
-2.3939168946398e-05
-3.51094438152947e-06
-2.19362561139318e-05
-3.74485562364386e-05
-1.56005352132164e-05
-1.88531494255553e-05
3.27454891831803e-06
-2.02309353042898e-05
-1.57303114286781e-05
-2.38919036804566e-05
-1.10953871608156e-05
-1.21546144999208e-05
-2.13161655736399e-05
-2.00202019629001e-05
-1.77142285203084e-05
-3.94759370006447e-05
-2.77232424815329e-05
-7.88821375897989e-06
-8.09663046907402e-06
1.02727229895003e-06
-1.32490606658025e-05
-1.7734758933025e-06
1.00920765186726e-06
1.33336161607684e-05
-6.97955156074475e-06
-4.66322353197135e-06
-2.31203837394965e-05
-5.49400486425902e-06
-2.52981294313452e-05
-1.35121200043061e-05
-8.08978650411057e-06
-4.89792711524234e-06
-2.3468295472364e-05
-8.41596314778603e-06
-3.74846702668161e-05
-2.99532490056542e-05
-8.86886707091225e-06
-1.80723134405743e-06
-6.95335806419301e-06
-4.0047706669878e-06
-5.72433343413878e-06
-3.55782622734075e-06
-3.32880715376649e-06
4.78443025979144e-08
-1.51284545052691e-05
-1.9630154613842e-05
-1.62587962233908e-05
-2.55983573515543e-05
-2.98547620098085e-05
-1.28239826833135e-05
-2.68519402676405e-05
-5.49084358862745e-06
-8.25826331920904e-06
-1.72707197882411e-05
-1.84282680530629e-05
-1.37414905362471e-05
-2.40506177367876e-05
-2.32997809496601e-05
-2.16034637809126e-05
-1.31293840059856e-05
-2.7892247623557e-05
-4.24618110185674e-06
-1.86857989218102e-05
-3.76427731010527e-06
-3.44767384270725e-06
-4.01307286917687e-06
1.00997361221527e-06
-2.39326979125559e-05
-1.7169067476778e-05
-2.38170694774718e-05
-2.93267719907303e-05
-1.71781021847835e-05
-5.05192727824225e-06
-4.00551957077492e-05
-1.54475297348611e-05
-2.30071258216689e-05
-3.13290786052456e-05
-1.56229032921227e-05
-3.92733064450194e-05
-3.53518202031805e-05
-2.94639210165577e-05
-1.32323176132305e-05
-2.82144950440417e-06
-2.88707942188378e-05
-7.33129594372923e-06
-2.38826932168154e-05
-4.60748790905972e-05
-2.29740260962271e-05
-1.61823905844276e-05
-2.14740664350627e-05
-1.33464681448816e-05
-3.07003772680952e-05
-1.81593489918616e-05
6.28515134339664e-06
-3.18973602828766e-05
-3.74992452234725e-06
-1.98587314539325e-05
-1.15009847199563e-05
-1.85509257230455e-05
-1.6526172893362e-05
-1.33701876371421e-05
-2.94449353334217e-05
-6.83336072460301e-06
-8.71160040265314e-07
-1.44511517494132e-05
1.57036446552718e-06
-7.22579427750439e-06
-1.11845524052458e-05
-4.62830641505871e-06
-5.42550341157122e-06
-1.18043908938271e-05
-1.48708479363704e-05
-1.59691003326901e-05
-2.29221669809424e-06
-1.26712576417185e-05
-2.58169378528762e-05
-3.04851574411682e-05
-1.34220309719981e-05
-3.1925687954564e-06
-6.81131943731775e-06
-2.11261062454286e-05
-2.28622203407402e-05
-1.73446464192566e-05
-2.98589280015811e-05
-2.71313801354156e-05
-5.54648061434599e-06
-2.62290938036138e-05
-2.24394057105035e-05
-2.35011364683101e-05
-1.04567025131909e-05
-1.38982865303083e-05
-1.77482936180861e-05
-2.9764316101433e-05
-1.05935207022808e-05
-2.97108108011188e-05
-9.57814664530045e-06
-1.34342549822129e-05
-1.22618549836391e-05
-2.76121086761295e-05
-4.37122259719243e-05
-2.99755909709343e-05
-1.71307849789362e-05
-2.49189495565e-05
-3.29849993672435e-05
-6.8582385711071e-06
4.62359470257823e-06
-1.14098458030183e-05
-1.40315416196395e-05
-2.19264088301585e-05
-1.44441308593081e-05
-9.58303857583246e-06
-1.49865591422808e-05
-2.27986218613819e-05
-1.15963960438784e-05
-1.6372857938723e-05
-7.6577521876324e-06
-1.87832665656486e-05
-1.94724135168546e-05
-1.3631070487453e-05
-1.29391560533634e-05
-8.358207358913e-06
-1.55906869410957e-05
-1.56130775504717e-05
-3.78125057416536e-05
-1.30678703781855e-05
-1.97968770206979e-05
-1.73402191357296e-05
-2.33430847890117e-05
-1.05747325121971e-05
-1.46439017134809e-05
-1.24854832036458e-05
-2.0369502948012e-05
-1.67999950259164e-05
-1.29219832480898e-05
-5.50607835486429e-06
-1.56282010413043e-05
-1.180897371858e-05
-4.09174684229203e-06
-7.46218568524214e-06
-1.1355777342235e-05
-1.23057764121108e-05
-3.20535525663811e-06
-2.66930345603457e-05
-5.14970473323944e-05
-4.06905362736227e-06
-1.34339506817232e-05
-6.82773596497925e-06
-1.28854630134748e-05
-2.23837553392397e-05
-3.05908465294783e-05
-1.08019216072576e-05
-5.94822334914172e-06
-7.78392674482966e-06
-2.38964641395031e-05
-3.2416159539249e-05
-7.54224560349359e-06
-2.25452148905222e-05
-1.16423392250243e-06
-1.62760929106614e-05
-2.48634371823633e-05
3.18768872863156e-06
-2.64923218304614e-05
-1.58153423568103e-05
-1.12398892834322e-05
-3.50071386588013e-05
-2.13092559200346e-05
-2.92280925267486e-05
-3.33750299751685e-05
-2.19721904701066e-05
-2.53366388242967e-05
-1.68706504471744e-05
-8.45348837546792e-06
-1.8421244978583e-05
-4.59976028442201e-06
-8.26191152276314e-06
7.2975461425167e-07
-6.29440480297512e-06
7.19783857306364e-06
-2.40658093282973e-05
-1.3097504144722e-05
-1.30271367094724e-05
-3.1372837487475e-05
-2.89681145453544e-05
-2.01042278211614e-05
-2.30908966796673e-05
-2.3300845015995e-05
-6.11074427643704e-06
-1.16912968391621e-05
-4.37013043189153e-05
-2.19305064849621e-05
-2.80704318652682e-05
-1.35311301854215e-05
-6.55198909076073e-06
-2.1431831879012e-05
-1.93710501609311e-05
-1.11265222840078e-05
