# Supplementary material for: Research on computational propagation and identification of mine microseismic signals based on deep learning
Source: PLoS One. 2025 Oct 22;20(10):e0334641. doi: 10.1371/journal.pone.0334641 (PMC12543183; doi:10.1371/journal.pone.0334641)
Supplement: S9 Data — (ZIP) [file pone.0334641.s009.zip › 000101100000356.xlsx_0.txt_24.txt.txt]

-5.58976357900443e-06
-1.11080309536347e-05
-9.495051513475e-06
-2.09980599010804e-05
-3.40975777335685e-05
-1.83301379146802e-05
-1.22822389216899e-05
-1.10241858505195e-05
-6.82987267221653e-06
-1.41850720435542e-05
-2.33936824022992e-05
-1.84008848803794e-05
-2.15096342716969e-06
-1.13375569830162e-05
-2.40949290224744e-05
-1.70836009879612e-05
-1.90922313325048e-05
-1.49595866856618e-05
-3.3145312375292e-06
-1.7615793599013e-05
-3.28057097829887e-05
4.61786408037786e-06
-2.44443863873531e-05
-6.47642245377463e-06
-1.01033653518973e-05
-1.54654162122292e-05
-2.66713775716814e-05
-1.01734678296975e-05
-1.5963889858516e-05
-3.19902619384484e-05
-2.2741327600857e-05
5.01873428643173e-06
-2.57428648964719e-06
-4.41338548630433e-06
-8.61633036363084e-06
-1.97586676990075e-05
-1.08249924581942e-05
-2.82901327567832e-06
-7.76258125732173e-07
-2.76324492483811e-06
-6.64808899591626e-07
-1.05816576553257e-05
-9.80649190784935e-06
-2.75831809862212e-05
-1.30271437618224e-05
-2.97260780968769e-05
-1.33815100587845e-05
-1.80207224018373e-05
-7.84571096482028e-06
1.72436795896044e-07
-1.38305338158661e-05
-3.78605791782609e-05
-1.50514718092392e-06
-1.85644258435712e-05
-9.91783306573832e-06
-1.76089831994266e-05
-1.77709182128423e-05
-1.49561225161637e-05
-2.54147297097756e-05
-2.07173078320215e-05
-1.87880442958637e-05
-3.12084007550409e-05
-2.75026315977993e-05
-7.98974346809486e-06
-2.45932586065088e-06
-2.5716426075114e-05
-1.22390626551093e-05
-2.06893999839235e-05
-1.16336338433729e-05
-7.29715449116767e-06
-3.31313210282332e-06
-1.53528840764095e-05
-3.78845214524866e-05
-8.29250389214776e-06
-1.9991385824631e-05
-2.52002375074786e-05
-2.31310478535952e-05
-2.09847196466895e-05
-3.96360216865353e-06
-2.66964449091386e-05
-5.05097276782755e-06
-2.25499321693373e-05
-1.43509102183912e-05
-2.00512150335114e-05
-7.18439117465983e-06
-1.16057474293156e-06
-1.4816649098255e-05
-2.07289852582654e-05
5.98743929730695e-06
1.33935922997176e-06
-3.79273098793414e-06
-5.50724243665103e-06
-7.85283969437932e-06
1.73562490480766e-06
-8.45092811217954e-06
-2.9070919019263e-05
-2.03342556168759e-05
-1.60009782088211e-05
-1.86195504788665e-05
-8.94843126040746e-06
-1.22549796596443e-05
-8.28170658384145e-06
-1.42108338159965e-05
-3.07272814897041e-05
-1.61488701714534e-05
-1.90471881064505e-05
-1.39935529577964e-05
-4.49473910565262e-06
1.14466516026584e-06
-2.33814297276817e-05
-2.38081460906553e-05
-1.48365209292982e-05
-1.42286029292876e-05
-2.60760137758896e-05
-1.42570220423579e-05
-1.47299674446047e-05
-1.10248927972057e-05
-1.13324956601682e-05
-2.18908680002848e-05
-5.46965648075116e-06
-2.50119113461944e-05
-3.54041330173637e-06
-1.90661048666853e-05
-2.12989430874844e-05
-3.28339519851078e-05
-1.63976684137874e-05
-1.71645681729984e-05
9.57088236762592e-07
-9.48258257966626e-06
-3.2151893732522e-05
-2.07208643735205e-05
-1.7175549431948e-05
-5.25582329238378e-06
-2.27263254242754e-05
-2.33515399968024e-05
-1.12652656264108e-05
-3.23241143753827e-05
-1.98550382963043e-05
-1.71731724732384e-05
-9.30362321676535e-06
-1.21592223982229e-05
-1.0062463888949e-05
-1.76622968663756e-05
-4.90805422633531e-06
-1.32253160131938e-05
-7.35166600310811e-06
-2.63622757654582e-05
-1.75497833144352e-05
-3.63530545094702e-05
-1.45216866659461e-05
-1.70997400412511e-05
-7.5232057495845e-06
-2.79295526533789e-05
-2.22175840503409e-05
-9.80496183547796e-06
-1.11520843886027e-05
-9.29526626667168e-06
-2.35407627936571e-05
-2.31944929288933e-06
-2.37212193997514e-05
-2.15407818513181e-05
-2.04656022925574e-05
-2.63929753221226e-05
-3.1189000189441e-05
-1.15543627275133e-05
-1.40118146730423e-05
-7.77792434621906e-06
-7.73342314294808e-06
-1.96918104091228e-05
-2.04960588548932e-05
-8.76470577996946e-06
-2.22049880682877e-05
-1.52797956313272e-05
-1.13323397233438e-05
-3.78405360347599e-06
-5.38150201509486e-06
-1.32336057591428e-05
-6.68820921006872e-06
-1.52578770414483e-05
-1.96716773395494e-05
3.60328563558395e-06
-2.90177891035934e-05
-1.29314558951418e-05
-9.73467959547249e-06
-1.39569437850222e-05
-2.13709602131365e-05
-1.35848733089508e-05
2.99246626597443e-06
-1.36401397970232e-05
-1.80818120736556e-05
-1.72218501745325e-05
-1.72938423324827e-05
-5.38496983473325e-06
-1.8469313968393e-05
-2.73324711148843e-05
-2.23684727932082e-05
-1.17490628716167e-05
-2.26537943697137e-05
-1.3058045169773e-05
-3.45687994767892e-05
-2.14960347870077e-05
-1.17780985293457e-05
-9.31945478276282e-06
-1.07564311105375e-05
-1.73702543510464e-06
-1.52613807251917e-05
-1.63993833881955e-05
-1.71388425092572e-05
-9.17150761676259e-06
-3.40820066945195e-05
-1.57919194325707e-05
-1.34783755534081e-05
-8.96898821337558e-06
-2.48602842850888e-05
-1.24599736164382e-05
-9.98372814463723e-07
5.69892400517147e-06
-2.23015490620357e-05
-3.80011740389116e-06
-2.71441798434365e-05
-1.84378824509137e-05
3.9638439696796e-06
-9.90209483048288e-06
2.00884008914992e-06
-6.06795254292484e-06
-1.71103263134056e-05
-1.3157365228259e-05
-1.50394909399317e-05
-2.71718978417672e-05
-5.30054662458923e-06
-1.23623233215513e-05
-3.01207097906667e-05
-2.22286676863825e-05
6.72331170922517e-06
-1.45986316304205e-05
-1.57920955136088e-05
-1.52723998022577e-05
6.94151473927725e-06
-1.43295218306261e-05
-2.90166170715622e-05
-2.92239439937186e-05
-3.56772205501282e-05
-1.15231542277651e-05
7.33858757719084e-06
-4.73548820206093e-06
-3.89791533189689e-06
-8.81882767993421e-06
-1.8735607207147e-05
-2.0128464457529e-05
-2.95249492341038e-05
-5.61422405983394e-06
-2.23328096889305e-05
-2.30316773385135e-05
-1.75118220332415e-06
-1.18781826437169e-05
-2.61854737812173e-05
-2.66004001360553e-05
-1.45812292580619e-05
-4.39705552988306e-06
-1.4397111050285e-05
-2.48553609465704e-05
-9.58774081653436e-06
-2.44683707087065e-05
-7.75785174349237e-06
-1.82783085498606e-05
-2.5079298816677e-05
-2.01915499462509e-05
-4.07998848468405e-05
-3.48806797116322e-05
-1.06535048105151e-05
-1.39198569782191e-05
-4.05320474532017e-06
-1.9641741112939e-06
-1.97133600368145e-05
-2.84189725886973e-05
-1.39240595309345e-05
-2.66239522007169e-05
-1.89095690297309e-05
-1.56597574049365e-05
-2.46983963192199e-05
-2.73316435759712e-05
-1.8083241086088e-05
-3.21203335361856e-05
-1.51855813668209e-05
-2.93279045077749e-05
-1.97132561530045e-05
-1.95551500401059e-05
3.65193734528672e-06
-7.72494274464746e-06
-1.52216949976027e-05
-2.28537570586543e-05
-1.02599442180357e-05
-8.15830335022023e-06
-1.04321456145683e-05
-2.0135247747041e-05
-1.24440323008987e-05
-6.79694162313414e-06
-1.16450800145952e-05
-3.62808823899821e-06
-1.87019035459291e-05
-2.75860664765194e-05
-2.45081502291921e-05
-1.05831117394794e-05
-1.16131714862626e-05
-9.15774560756308e-06
-1.49590949307242e-05
-2.57282205555776e-05
-1.54086343359276e-05
-2.16618961589323e-05
-1.12823194157347e-05
-1.45278066967074e-05
-2.03560968143672e-05
-1.34052445967679e-05
-1.46481424975481e-05
-1.85149681931273e-05
-3.65718982503871e-06
-9.15500046503495e-06
-1.88630929667786e-05
-1.28523883656506e-05
-7.84970769464543e-06
-2.35279081088367e-05
-2.95470951319536e-06
-1.98408382213735e-05
-2.15354260969419e-05
-2.13373574021251e-06
-1.84535703156552e-05
-2.78228500123484e-05
-2.4801156003345e-05
-1.27624151267821e-05
-7.35762906919691e-06
-2.20814856840621e-05
-9.96830501452579e-06
-1.24803178947245e-05
-1.0768287548105e-05
-6.29082212405799e-06
-3.83966402960399e-06
-6.36958410809181e-06
-2.19903540422355e-05
-1.60996467876618e-05
-3.46343216162061e-05
-1.96998187569718e-05
-2.79125093366695e-05
-2.27407411339668e-05
-1.65283971700828e-05
-1.53985040042017e-05
-2.0938348168971e-05
-2.36948464519973e-05
-2.08186761175696e-05
-1.65022708054051e-05
-2.51597724400044e-05
-1.11473304997834e-05
-2.68640715460063e-05
-1.15161418722081e-05
-2.43431997110451e-05
-1.5061518632879e-05
-1.92960944082263e-05
-2.52818177176825e-05
-2.13604096023632e-05
-2.96524603308586e-05
-4.95108340885148e-06
-1.95144576882521e-05
-1.82482948030935e-05
-7.5801906444324e-07
-1.40839628010951e-05
-2.0415645135136e-05
-6.61608201294558e-06
-2.81122976521756e-05
-5.25197648325019e-06
-2.90900849024544e-05
-2.53948683969627e-05
-2.39435523621336e-05
-2.44281485550301e-05
4.41346136646905e-06
-1.28463026715789e-05
-1.04773222534448e-05
-1.98819278125845e-05
1.54488494171006e-06
-3.04135497316635e-05
-1.98223355938728e-05
-2.57507018163851e-05
-2.1885193845991e-05
-2.58775037411462e-05
-3.37146386306265e-05
-7.68288014507922e-07
-1.4970705344269e-05
-4.70519187177752e-06
-5.85326744105737e-06
-1.64599988254505e-05
-1.6812788656855e-05
-1.37712395027182e-06
-1.11022878986552e-05
-2.18726921449907e-05
-1.23541347703608e-05
-1.40268222905251e-05
-2.01162721030963e-05
-1.0554456092398e-05
-1.38506771560094e-05
-3.46472327072603e-05
-2.98586662174434e-05
1.21050319926278e-06
-1.0554570344444e-05
-7.9344936442562e-06
-9.68364713814278e-06
-1.15978573880153e-05
-1.75555360327091e-05
-2.57892738197824e-05
-1.34170143335859e-05
-1.20807562268479e-05
-1.64887324633777e-06
-1.42674195906729e-05
-2.08271542942738e-05
3.14305123858872e-07
-1.80528228120611e-05
-1.28976683603901e-05
1.02650194840332e-06
-1.20891634854533e-05
-1.4083448876364e-05
-2.35687169308388e-05
-1.78806758980079e-05
-1.93999823547576e-05
-9.52382946238054e-06
1.15777657541231e-05
-1.06662012094606e-05
-1.11434593043958e-05
-2.95031239835567e-05
-6.21704691696706e-06
-7.94793628630961e-06
-3.39122119664741e-05
-1.73643366480605e-05
-2.94651570659613e-05
-1.28880501743982e-05
-1.0077682463769e-05
-1.92709749851605e-05
-1.38813432277682e-05
-2.21927864055679e-05
-2.78750200157249e-05
-1.46415090036279e-05
-6.92570754178059e-06
-1.28334694555068e-05
-5.71730340903407e-06
-1.39537335323127e-05
-5.16451638611133e-06
-2.17114056346254e-05
-1.43653245919165e-05
-6.22856030497728e-06
-5.1912269822414e-06
-7.2979070429095e-06
-1.12577060451635e-05
-4.99991067521709e-06
-1.0093459203736e-05
-2.60685705000082e-05
-1.66884179263489e-05
-2.09472222617972e-05
9.247139086905e-07
-2.95349406134623e-05
-3.56847084235466e-05
-1.62053821922761e-05
-2.38511783267313e-05
-2.7200317232534e-05
-5.38117256192661e-06
-1.725011558496e-05
-6.59127532550024e-06
-1.64324455291585e-05
-1.57781320351537e-05
-1.7349758360559e-05
-1.25791551691383e-05
-1.37345094420789e-06
-3.13020664143104e-06
-1.84982030338741e-05
-1.72463267480149e-05
-1.98280880749409e-05
5.67762150919682e-06
-1.88443631925672e-05
-1.68140948241406e-05
-2.27752430534674e-05
-2.02249360914363e-05
-5.1377010768326e-06
-3.40553815104249e-05
-2.22117402207995e-05
-2.58251565389879e-05
-1.9976164229692e-05
-2.09176549591046e-05
-9.50030683227394e-06
-1.48773828922705e-06
-1.63883860781178e-05
-3.91393289605763e-05
-1.58322774827059e-05
-2.77955210664919e-05
-4.67072618548013e-06
5.1860536240008e-06
-6.88944600207488e-06
-9.15713348276618e-06
-9.47468481187447e-06
-2.62518072078004e-05
-1.24961368817017e-05
1.08432869994836e-06
3.03253197622243e-06
-1.83211923302953e-05
-2.49580233477805e-05
-3.14738749307769e-05
-9.16942472539988e-06
-1.2059384934189e-05
-2.07080556164187e-05
-8.16822392818877e-06
-4.84131216180562e-06
-2.97575366791293e-05
-1.56773333825645e-05
-1.17397927065727e-05
-2.18264503118604e-05
-2.57102158004518e-05
-2.56661021307107e-05
-1.50987762686966e-05
-4.51393502081598e-07
3.21666364656055e-06
-1.85348880643785e-05
-2.66974499741865e-05
-1.96539927748599e-05
-1.4572436032265e-05
-2.23590266607397e-05
-1.2135273446002e-05
-1.28935899168526e-05
-1.33326174420752e-05
-1.80404978742552e-05
-8.90566642811043e-06
4.22066231181452e-07
-3.51977752487032e-06
-7.94638587368677e-06
-1.63021600692674e-05
-2.02364428492013e-05
-2.79058163686701e-06
-2.57707462017073e-05
-8.18783248639937e-06
-1.44405515082003e-05
-1.49876202494907e-05
-1.65535346570349e-05
-1.40011394307809e-05
-1.62910210962543e-05
-1.97817282267495e-05
-1.39323281598908e-05
-1.63177412480467e-05
-2.65251578166014e-05
-3.44711447218154e-06
-1.60220012414448e-05
-1.88173354549922e-05
-2.47115315688404e-05
-5.96177467038245e-06
-1.37805788949304e-05
-2.17476041121978e-05
-8.66584233039426e-06
-2.71166075635137e-05
-1.61533159427568e-05
-2.54611496532254e-05
-2.63623355345921e-05
-1.68342087911826e-05
-2.9465414279859e-05
-1.95486458450934e-05
-4.28886344388869e-06
-2.98412169886504e-05
-2.85733217221264e-05
-8.29735711206732e-06
-2.78902183669071e-05
-2.62158567635281e-05
-1.39974117066874e-05
-2.84002778492718e-05
-1.45172492642311e-05
-1.03800299874187e-05
1.00064664533882e-06
-2.69190810886254e-05
-8.82534414709299e-06
-2.36695601336221e-05
-2.84667634151148e-06
-6.31541025210338e-06
6.08568865904793e-07
-1.67684247929542e-05
-2.57071885373375e-05
-1.64515887907498e-06
-1.87682319567477e-05
3.87366986706286e-06
-1.85974429793899e-05
-1.73477103502295e-05
-2.37187895162507e-05
-1.85980911778432e-05
-7.44823527079943e-06
-2.38448587176702e-05
-2.1987432129004e-05
-6.83820429569051e-06
-1.37229736755418e-05
-1.74950721782372e-05
-1.17140830786937e-05
-8.95938787124732e-06
-2.98051603279118e-05
-2.34964932970036e-05
-1.4314367417768e-05
-1.50496908706062e-05
-1.74106401620381e-06
-2.42008795355346e-05
-1.84125809012518e-06
-7.91319716191741e-06
-1.83749463474555e-05
-1.78988923102374e-05
-1.39491092266952e-05
5.1303323700675e-06
5.49153391218663e-07
-1.01460600065832e-06
-1.41938657117601e-05
-2.66712985869363e-05
-1.65011143456608e-05
-3.17286299088092e-05
-3.58215861673831e-06
-2.61939591953272e-05
-2.73361892669304e-05
3.34178226706224e-06
-2.05931306743339e-05
-2.53718614417301e-05
-1.97505258034146e-05
-2.39987533819055e-05
1.23931509176346e-06
-2.22559700768574e-05
-2.7445895550533e-05
-1.87034437839609e-06
-1.33212297610093e-05
9.79005210273219e-07
-1.00035262293041e-05
-2.10156329014375e-05
-3.11335495816406e-05
-2.54496703956996e-05
-2.97263518527648e-05
3.2326132823737e-06
-2.08630952007048e-05
-9.85025111868038e-06
-3.86901989026421e-05
-2.34792495197449e-05
-1.29824001267539e-05
-1.73933762851558e-05
-1.13491567461681e-05
-1.23609886688698e-05
-2.48271961117803e-05
-2.08767710484541e-05
-2.39853292797354e-05
-1.88829847443046e-05
-2.45347840284655e-06
-7.39102666732387e-06
-7.28994081408642e-06
-1.94182907263893e-05
-2.90599644930644e-05
2.04566231095818e-06
1.08532183711522e-05
-2.29930129387949e-05
5.30812921595624e-07
-2.03956727874235e-05
-3.36634780246228e-05
-3.39314750115012e-05
-2.02346388916455e-05
-1.22068011510094e-05
-2.77947879973151e-05
-6.84307646629e-06
-1.56959291364047e-05
-1.19244321693991e-05
-4.78235540021225e-06
-1.02217440876394e-05
-2.68222722810614e-05
-2.67898689645071e-05
-2.01685203647964e-05
-1.25284486365209e-05
-1.90147486048033e-05
-2.29412984837659e-05
-2.46232727188429e-05
-2.15611675584251e-05
-1.65545691689201e-05
-1.2088956766257e-05
-1.8691431087309e-05
-1.37512110695771e-05
-1.48648326320076e-05
-3.72315558843263e-06
-1.19393157331224e-05
-1.05730722435546e-05
-7.41469114588644e-06
-1.01766426225052e-05
4.8224954274647e-06
-1.89558388360495e-05
-1.92506420440572e-05
4.99359941008708e-06
-2.26759361162441e-05
-2.27648089822697e-05
-2.68648329895747e-05
-1.37022790694282e-05
-6.96654311964078e-06
4.02035071120174e-06
-4.34128737961523e-05
-1.71922333645384e-05
-1.60464833522626e-05
-7.71567810149127e-06
-1.80875660683323e-05
-8.09405167707463e-06
-2.21666929713611e-05
-5.09357229753743e-06
-2.13161370207217e-05
-9.52663388737255e-06
-9.95604770315438e-06
-2.07383890712357e-05
-8.81753513832297e-06
-2.04044004856946e-05
-4.81287162158293e-06
5.60627779013452e-07
-1.99670090011182e-05
-3.06681640492624e-05
-1.17120512900009e-05
-7.22458397793323e-06
-2.05286573459537e-05
-2.45018370486073e-05
-1.28237476783526e-05
-7.59974709141056e-06
-6.29749092905679e-06
-3.28796443619406e-06
-1.73057004656332e-05
-2.01506554363701e-06
-1.44068872825249e-05
-1.87094147081053e-05
-1.19141484676852e-05
-1.46590639534133e-05
-2.71540552238297e-05
-2.19347933749705e-05
-2.83086297501201e-05
-4.93232591933999e-06
-1.86562001469424e-05
-1.01250994871501e-05
-1.68185636306519e-05
-1.96372257788113e-05
-2.01446455389571e-05
-2.69128166894741e-05
-2.3267061681333e-05
-7.11152454794194e-06
-1.68100181325816e-05
-4.23280715348319e-06
-3.23621481538575e-06
-1.84247788617952e-05
-2.59671811115151e-05
-7.72696516724722e-06
-1.12119459400423e-05
-1.54348239418776e-05
-2.96600669911161e-05
-1.46485221165188e-05
-9.26305068459851e-06
-7.87915781845337e-06
-4.62443415512676e-06
-2.70451183943942e-05
-1.96407541810368e-05
-1.81709491364947e-05
-3.14108025464778e-06
-8.46480082397378e-06
-8.92039618959941e-06
6.65234478805754e-06
-1.42689064670065e-05
-2.46068216484878e-05
-2.49786227328231e-05
-1.0689715466043e-05
9.13293099503087e-07
-7.87309094076046e-06
-1.42511948266414e-05
-2.87250134176562e-05
-7.29536568968318e-06
-1.87631258675042e-05
1.09034627821826e-05
-2.79333141017292e-05
-1.74205828718516e-05
-2.36074803589778e-05
-1.73045340907312e-05
-1.58786077992057e-05
-2.46302209236243e-05
3.84763658013568e-06
2.69725732228521e-06
-2.05650513620316e-05
-2.55257745416431e-05
-3.4546245210607e-05
-1.01028238855181e-05
-2.00431722130404e-05
-1.7662695418276e-05
-2.3720844232434e-05
-7.1231660596938e-06
-9.79357766604981e-06
-1.19030628983718e-05
-1.58995621220272e-06
-7.9527720010745e-06
-1.52699494768607e-05
-2.14156739380042e-05
-2.41102714411082e-05
-1.48102177563989e-05
-1.32394738882451e-05
-8.21926742507618e-06
-8.12755058410247e-06
-3.10650349296937e-05
-2.21533445805944e-05
-1.6488360348581e-06
-5.26874671776229e-06
-1.76720103593143e-05
-9.84578025088325e-06
-2.28494554541837e-05
-9.90050908250152e-06
-3.56294215263644e-07
-1.1811435833115e-05
-6.21256391478959e-06
-6.16790022722784e-07
-8.1540349701743e-06
-9.940157793257e-06
-3.48444981085076e-05
-2.11331507172797e-05
-2.82196802107322e-06
-1.39449387082506e-05
-2.16531738199914e-05
3.74449118332724e-06
-1.96857864057368e-05
-1.60302948892664e-05
-3.36868394010117e-05
-5.48772642573308e-07
-1.90753653124679e-05
-2.26859516863216e-05
1.16427199274936e-06
8.14152525118818e-06
-9.51352366513412e-06
-1.07068704276031e-05
-1.57832345449376e-05
-2.84658557341785e-05
-5.64575138745531e-06
-2.53483267179059e-06
-1.59208727483583e-05
-2.03227414663945e-05
-3.21891652149558e-05
-2.65402546063182e-05
-2.21955193727825e-05
-4.63379033124834e-06
-1.15037063768886e-05
-1.3926626972914e-05
-2.12476346744896e-05
-1.16998263720123e-05
-2.7449061619751e-05
-9.3190581588572e-06
-1.17984521140264e-05
-1.88948117903318e-05
-2.42408344433219e-05
-1.98279241006863e-05
-2.46170474408529e-05
-1.84212872550932e-05
-3.26575565474484e-05
-1.41724627904244e-05
4.82935827435816e-06
-1.09982657633239e-05
-2.20634125997794e-05
-2.05292018203128e-06
-1.65502189686218e-05
-1.88700557288622e-05
-1.92418771957049e-05
-1.90808384160166e-05
-3.96864806048585e-06
-2.67827007371756e-05
-3.27852686592564e-05
-1.5718591818918e-05
-3.29252517777126e-05
-1.45844221535269e-05
-9.47815959188777e-06
-3.59184962052529e-05
-8.84150547892594e-06
-1.21229514404129e-05
-8.16469115940574e-06
-1.89340622300699e-05
-1.19859373331107e-05
-2.68329853669428e-05
-2.18142226767735e-05
-1.99536580263521e-05
3.28135563794223e-06
-2.07967638992719e-05
-1.92177401092293e-05
-1.66958625349037e-05
-1.20849138951309e-05
-7.68570636223496e-06
-3.8869725562058e-06
2.78348119585331e-06
-2.31645258487022e-05
-2.0271763531456e-05
-2.37284354106341e-06
-2.08481713850987e-05
-2.76893806772938e-05
-2.49039928076305e-05
-2.04399973548639e-05
-2.78051712718968e-05
-1.07896603410265e-05
-1.31692067961882e-05
-1.93487523288265e-05
-8.89535581925935e-06
-9.19071712042251e-06
-1.56042112698825e-05
-1.19263026597854e-05
-2.53104983152147e-05
-1.85168971385122e-05
-5.46677507432476e-06
-3.34003400878691e-05
-1.49419966182432e-05
-1.69575491700326e-05
-1.86410758169961e-05
-1.28074530491227e-05
-2.13448087719143e-05
-1.10633894850229e-05
-8.46445238881846e-06
-8.60409806911944e-06
-1.56133040277297e-05
-2.22762907856444e-05
-1.35258584114194e-05
-1.86772201765029e-05
-1.27261265279547e-05
-2.14726224492379e-05
-3.52284560498677e-05
-1.0122070451145e-05
-1.87920420636266e-05
-1.80873585538214e-05
-1.18220723375287e-05
-1.16347102541197e-05
-5.10874764586375e-06
-3.25434678350088e-05
-3.44310180829483e-05
-1.53383991834018e-05
-7.12968573546856e-06
-1.39314302704183e-05
-3.09594636478353e-05
-1.81356930866822e-05
-1.22388733745144e-05
-3.48738149188073e-05
-1.75470094446419e-05
-1.64587244576847e-05
-2.37428730414268e-05
-1.91479198438808e-05
-2.6563179946686e-05
-1.2836821496501e-05
-2.60453677232788e-05
-1.87862562960837e-05
-1.13779734827099e-05
-2.62640900763962e-06
-8.66923792432238e-07
-1.79623463964454e-05
-3.10135921138745e-05
-3.18752810001937e-05
-1.86647944974922e-05
1.70496769702051e-06
-6.01357563648663e-06
-1.70647367733626e-05
-2.08990619689134e-05
-3.04132622138568e-05
-1.40329207864852e-05
-1.6111862155112e-05
-1.90300700571529e-05
-2.11414758029956e-05
5.34546357735667e-07
-2.54428522350437e-05
-1.45086454882769e-05
-1.02922087806655e-05
-2.31159543655188e-05
-1.91671722605656e-05
-2.35888241071535e-05
-5.25456550989486e-06
-7.6689670358366e-06
-2.45622901582808e-05
-2.37855735068339e-05
-1.99866426026292e-05
-1.52484630856296e-05
-5.72026602249631e-06
-8.79082127948416e-06
3.82585520262807e-06
-1.39826798067726e-05
-1.85382787742613e-05
-1.7474330209679e-05
-1.0511071980714e-05
-1.94397637219078e-06
-4.00626876297394e-05
-2.47418505217208e-05
-9.46591695892002e-06
-6.55038567910472e-06
-1.45990290503565e-05
-1.68600464576961e-05
-5.58032055487803e-06
-7.96402974702586e-06
-1.99194071592859e-05
6.2683669314921e-06
-1.93349354296901e-06
-9.51452909354333e-07
-9.68078284448595e-06
-6.01987341215348e-06
-1.83194921433157e-05
-7.72399030687606e-06
-2.3289459619478e-05
-3.60663655962152e-05
-2.22812808235547e-05
-1.05241856975416e-05
-2.14650212636841e-05
-2.69165032711158e-05
-2.80039080946421e-05
-1.38612360707642e-05
-6.4438811401115e-06
-7.52529344536511e-06
1.32820329011532e-06
-2.36946956251727e-05
-2.44952787664261e-05
-6.6654958301096e-06
-2.45916164442417e-06
-8.11469455457201e-06
-7.0792557722097e-06
-1.4606565177898e-05
-1.22231853528382e-05
1.19919516234635e-05
-2.25144218474963e-05
-2.19960614826702e-05
-1.52251015832709e-05
-1.10312854124179e-07
-1.29736271712755e-05
-1.55216521750529e-05
-3.27558617841929e-05
-1.07870945909432e-05
-9.53151248996913e-06
-1.18153923254346e-05
-1.49626306234239e-05
-3.29525246257417e-05
-1.66448559091996e-05
-8.07558371285993e-06
-2.67963165372152e-05
-2.83331109586344e-05
9.4308247983899e-07
-1.23617004412366e-05
-2.99279817491489e-05
-2.09339013023363e-05
-1.90090857028473e-05
-2.33870119858689e-05
-1.1740414128029e-05
-1.90260483832129e-05
-7.70867463537949e-06
-1.61637740866307e-05
-9.27129216973458e-06
-2.27726931881118e-05
-1.13682303875903e-05
-1.79729433696085e-05
-6.41548676888081e-06
-1.56871256679936e-05
-2.82898955544888e-05
-2.0092742447732e-05
-1.8460275534163e-05
-3.00421779513241e-05
-9.53175591741969e-06
-3.65621539020371e-05
-7.75481134609856e-06
-2.33093055388854e-05
-2.24796477868569e-05
-1.02685368390517e-05
-1.43613953647896e-05
-1.67321439320845e-07
-3.03313658319253e-05
-9.3288950198979e-06
-2.39788555047449e-05
-2.06728974058814e-05
-2.28002273908637e-05
-2.44385042533981e-05
-2.11233661035092e-05
-8.8338908302709e-07
-2.27592627789631e-05
-6.52787895944806e-06
-1.55870157857038e-05
-6.79491970054621e-06
-2.28716770912282e-05
-6.49366807225017e-06
-1.66606438605752e-05
-2.23576466770349e-06
-1.35586843414307e-05
-1.37653531394026e-05
-1.3162496489939e-05
-2.57874435547804e-05
-4.64222116862055e-06
-2.4458649605156e-05
-2.25072950951309e-05
-1.38373569089849e-05
-1.10868431329075e-05
-2.39913843540545e-05
-2.10069889896804e-05
-1.78728169296192e-05
-1.62932052178285e-05
-2.49973722878417e-05
-9.93257630034187e-06
-4.24794172109444e-06
-1.68184550582623e-05
-5.3792653170727e-06
-2.61477039475965e-05
-2.36923667297421e-05
-2.0066413984335e-05
-1.99868663722896e-05
7.14650651193376e-06
1.59546413598204e-06
-1.44814549975358e-06
-3.03731279246244e-05
-1.82099883722934e-05
-1.08892008664721e-05
-1.14511475376427e-05
-1.9088982176459e-05
-1.31789473331556e-05
-5.04879939783057e-05
-2.32155603912533e-05
-1.30183151118154e-05
-2.87078332810315e-05
-1.4004999552674e-05
-3.43917608722673e-05
-1.90843982003054e-05
-2.19106926165905e-05
-1.33561395539041e-06
-2.44452755017968e-05
-2.19846321672484e-05
-1.2990263859818e-05
-6.64240982849857e-06
-3.27156895854759e-05
-9.81201501609229e-06
-2.62616761576228e-05
-1.62341811933697e-05
-5.28021293658212e-06
-1.89500296539156e-05
3.97101193077356e-06
6.83606536626836e-06
-2.81870298754827e-05
-1.7154220293281e-05
-2.49255463451646e-05
-2.15045108732377e-05
-2.57838112613642e-05
-1.53613131718334e-05
9.55345882652186e-07
-9.65609933909888e-06
-7.22356582472767e-06
-1.7804778094098e-05
-2.31627152782679e-05
-2.0856544737611e-05
-1.45623951352922e-05
-2.27707243098289e-05
-1.00961662350485e-05
-3.02015572874093e-06
-3.64641240031699e-05
-1.02855631459294e-05
-1.73995149689381e-05
-9.07359489024777e-06
-2.51255600783136e-05
-1.40109711994807e-05
-6.97263406983384e-06
-3.34707478219126e-05
-1.91391098569573e-05
-1.77923001115521e-05
-2.61798012705803e-05
-2.45821284039607e-05
-1.36287013161595e-05
-2.97954583837871e-05
-1.94542494625287e-05
-9.13991412051396e-06
-5.8011947513154e-06
-1.43117721878764e-05
-1.16643223596449e-06
-2.67644185103355e-05
-6.20648240670052e-06
-2.41135280271641e-05
1.75814609440423e-06
-1.48175147958308e-05
-1.68763719018178e-05
-6.76009654440564e-06
-5.17827757388874e-06
-4.71502081397197e-06
-1.96145521834049e-05
-3.95282881035414e-05
-1.695803638259e-05
-1.32863268056126e-05
-1.73184197091345e-05
-1.14050468882422e-05
-6.45444140022911e-06
-2.20498140917981e-05
-1.48497190089426e-05
-1.9687295377854e-05
-1.5574644504071e-05
-1.64036186386211e-05
-1.51475439960651e-05
-1.95405304937197e-05
-1.87309712142224e-05
-2.66978942816506e-05
-8.56745084158394e-06
-7.38074169118555e-07
-1.56237766196907e-05
8.38228049159784e-06
8.44803283312727e-06
-1.52321827933794e-05
-2.56590828543986e-05
-2.44047079616712e-05
-3.09374033066136e-05
-1.38371733947247e-05
-9.30918361991827e-06
-1.39351696725135e-05
-1.12001921283371e-05
-1.23799514900243e-05
-1.62670147149479e-05
-1.91594744921365e-05
-1.90086944414644e-05
-1.85609058335875e-05
-2.5807819729621e-05
-3.46790404575169e-05
-1.92165137400735e-05
-3.05007636107472e-05
-2.5663081523762e-05
-2.29330312176059e-05
-1.54918397037322e-05
-1.93576318960736e-05
-1.53310497298238e-05
-2.35327189147264e-05
-5.24379861491591e-06
-5.85534540242392e-06
-8.00197936796039e-06
-4.27323321234445e-06
-2.54740414152133e-05
-2.09000189231348e-05
-8.88552084958453e-06
-1.82428503405318e-05
-9.55083146829448e-06
-1.0698502165147e-05
-1.20912059180731e-05
-1.04682063671696e-05
-1.22292503772504e-05
-1.98849873206011e-05
-2.48635914259366e-05
-1.97776066424812e-05
-1.94795459085493e-05
-2.7007279862847e-05
-8.33152459808587e-06
-1.30912508948909e-05
-1.06023887938597e-06
-1.88602292413447e-05
-1.36680344280718e-05
-2.25453738345296e-05
-3.05310555628133e-05
-1.83524693047914e-05
-9.14500836267292e-06
-8.62157499002988e-06
-2.61041781375736e-05
-2.19755230327035e-05
-3.96686570951712e-06
-3.15255226107154e-06
-3.06362907677159e-05
-2.16664377008197e-05
-1.4175732717075e-05
-2.20817535031632e-05
-1.92686946585447e-05
-2.36476388299208e-05
-2.83141129301338e-05
-1.96903990949284e-05
-4.63041675587464e-06
-7.75159683945904e-06
-1.23773759774291e-05
-2.30287108662614e-05
-1.90315189891113e-05
-5.92906961693038e-06
-1.76391283892126e-05
-2.30398394084483e-05
-6.54211046631812e-06
-1.18495293253053e-06
-1.53758688702524e-05
-8.21738016999692e-07
-7.76583681818406e-06
-1.11328219229247e-05
-1.80142889509386e-05
-2.05260237430092e-05
-1.36585687115924e-05
3.81084781362882e-06
-2.80234352056039e-05
-2.30441760734971e-05
-1.08763815978676e-05
-1.99357786361486e-05
-2.30314878998382e-05
-3.11570350723808e-05
-2.08754199888991e-06
-1.65920809584714e-06
-2.51084352152902e-05
-4.71220092246829e-07
-2.94560094720232e-05
-8.60953996946138e-06
-2.35947230332851e-05
-8.05153311472993e-06
-1.21245734468702e-05
-2.22201780555167e-05
-3.44901387740664e-05
-1.94393147760888e-05
-3.23485511892799e-05
-2.24076010447656e-06
-1.10890070083883e-05
-1.98694207548263e-05
-6.90446633014394e-06
-1.52836689682233e-05
-1.06370223206027e-05
-2.2027824363997e-05
-8.18564889391693e-06
-4.03943156104098e-06
-1.94812874361784e-05
-1.86744388045412e-05
-3.58754334058476e-05
-7.80087317458558e-06
-1.93620451129591e-05
-2.4108411784563e-05
-8.7535463347451e-06
-1.69488593553212e-05
-2.45733282010726e-05
-5.01700566305472e-06
-2.0735676348319e-06
-1.41561875286943e-06
-1.33043345692604e-05
-1.86473518237293e-05
-3.73706720820283e-05
-1.34279272830951e-05
9.72429992012966e-06
-2.81303247109422e-05
-9.13646586036614e-06
-1.44033037411489e-05
-2.24088210428256e-05
-1.48344155550662e-05
4.58683459955037e-06
-8.49144258447982e-06
-1.55836263082612e-05
-1.26177971915519e-05
-1.34400547063099e-05
-2.01201057860126e-05
-1.9121698476222e-05
-1.11230174387727e-05
-1.19549793933709e-05
-1.80190013196392e-05
3.69063761326218e-06
-8.50040854182206e-06
-1.11802171602883e-05
-2.18050947722412e-05
-8.51996445835045e-06
-8.3134165613425e-06
-7.68825149236463e-06
-4.0840784373483e-05
-2.77287323729895e-05
-6.82652685251548e-06
-3.28864396693062e-05
-2.62753075927711e-05
-2.44420345015933e-05
-2.53415387617587e-05
-1.58066668367715e-05
-2.6539355226434e-05
-2.06293492368714e-05
-1.81431347818445e-05
-1.72683880765185e-05
-3.43803604652001e-05
-2.44156812367687e-05
-1.34431054676016e-05
-3.1351084388988e-05
-1.01644805893895e-05
-3.12979433332886e-06
-1.99686939893254e-05
4.54305590642512e-06
-1.3646525284424e-05
-3.26182740142729e-05
-1.70466325897807e-05
-1.52106603589094e-05
-7.17996598299478e-06
-1.53306033449022e-05
-3.06754978616416e-05
-1.92788143361033e-05
-1.80898122176213e-06
-2.91886200281616e-05
-2.60874855623925e-05
-6.82333763333414e-06
-4.17428206541686e-06
-1.74490230470342e-05
-1.40839113369276e-05
-1.95584239563031e-05
-1.99370202316837e-05
-2.08921008646358e-05
-2.20363424060495e-05
-1.5249278149584e-05
-2.08503143643878e-05
-2.04099801678623e-06
-1.7920825612449e-05
-1.47562793219893e-05
-1.40092897189018e-05
-6.619567247383e-06
-2.0779040660376e-05
-1.78408790333432e-05
-1.68892366948147e-05
-2.014012919945e-05
-8.93363657179175e-06
-2.28630490441201e-05
-1.00730686817342e-05
-2.81600702533225e-05
-1.73597864586159e-06
-1.94836942338211e-05
-1.90316574745146e-05
-1.30474956616994e-05
-2.74318889552571e-05
-5.9979310761438e-06
-1.00272489046891e-05
-9.83053566360743e-06
-2.69496795396586e-05
2.75557209388967e-07
-9.64649975606136e-06
-1.63718612015728e-05
-6.66488004145832e-08
-1.59670061915191e-05
-3.98190021901428e-06
-1.77450532281551e-05
-1.72213205598629e-05
-1.20539696986371e-05
-3.10354334949527e-05
-2.05428881253274e-05
-1.36993243782785e-05
-4.35655478501885e-05
-2.31576431463359e-05
-2.11603866335722e-05
-9.98181132696167e-06
-3.33797717284628e-06
-2.07207609511219e-05
-7.16059934330402e-06
6.17611965536409e-06
-2.28818493057316e-05
-1.07068170157745e-05
-3.70220308525071e-06
-7.68469954821726e-06
-2.99667229896337e-05
-3.58243709334886e-05
-1.2549497937494e-05
-1.64039886679998e-05
-1.05061172785575e-05
-5.25464591572716e-06
-3.29555949567487e-05
-1.18588308633273e-05
-9.36366046832777e-06
-1.88380354019458e-05
-1.1003103209813e-05
-1.39340020043828e-05
-1.23961131774856e-05
-1.70968965084458e-05
-9.49552275124064e-06
-1.39552280894969e-05
-7.76214074295915e-06
-1.77197354626718e-05
-6.01668218851948e-06
-1.99255010620194e-05
-4.32153664546838e-06
-4.82789402422903e-06
-2.33381947839591e-05
-8.85833396465194e-06
-1.86024035576599e-05
4.76827156636271e-06
-1.80005646616777e-05
-2.37559876153084e-05
-1.27791261805166e-05
-1.08893397879459e-05
-6.95103639408748e-06
-1.25806882319028e-06
-2.97291693977247e-05
-2.25339459040871e-05
-5.91769540539547e-06
-2.09150830785272e-05
-1.20593174826139e-05
-2.20705961188251e-05
-3.14503955514163e-06
-9.900705657289e-06
-7.65733258356437e-06
9.7274486759024e-06
-3.36614609369356e-06
-2.1774308428099e-05
9.12218844141331e-06
-4.20435407134092e-05
-1.24079571664115e-05
-1.12562527332964e-05
-2.9428280973784e-06
-2.1173539396351e-05
-1.47011540046192e-05
-1.14475086365831e-05
-1.65690217902301e-05
1.13680542011633e-05
-1.95609259267419e-05
-3.35778076608422e-05
-2.24774048270236e-05
-1.04495674929537e-05
-1.01475590907023e-05
-2.00790256051166e-05
-7.96158306832424e-06
-2.19643253041519e-05
-6.16490462248689e-06
-2.2391821388639e-05
-1.77911888906183e-05
-1.37421041844764e-05
-1.60529313787882e-05
-1.92730022389207e-05
-2.62966152888048e-05
-2.43629537193392e-05
-9.95153487969723e-06
-2.0889284257553e-05
-1.1932452015178e-05
-2.90699747906032e-06
1.67451244401095e-06
-1.54009282644206e-05
2.76044858011229e-06
-4.79434198012139e-06
-1.91452480103151e-05
-2.57105235702143e-05
-1.52813436091472e-05
-8.92146264335696e-06
-2.8950998551434e-06
-1.36164801049388e-05
-3.89099352880798e-06
-2.66922198897392e-05
-1.35012451122496e-05
-2.23549157514819e-05
-5.83561480399509e-06
-1.09460728861091e-05
-3.06390178767747e-05
-1.91924954420421e-05
-1.75461277717106e-05
-1.27792464213081e-05
-1.44453014822809e-05
-1.50981818453111e-05
-2.55289740934874e-05
-2.29727426992673e-05
-2.35774111964393e-05
-2.88524544588909e-05
-2.14915478378675e-05
-2.16560910977491e-05
-1.6128237161521e-05
-2.44257452000515e-05
-1.42455140219458e-05
-7.18456718933284e-06
-2.54692093101602e-05
-1.33783098828183e-05
4.14868078901576e-06
-6.75274992543954e-06
-3.57281732952187e-05
-1.6072341716497e-05
-1.95776798970731e-05
-2.30283894869976e-05
-2.19344898837431e-06
-2.87980034914272e-05
-2.20609296332629e-05
-2.08257097176628e-05
-9.06292853255641e-07
-2.06650230721058e-05
-1.65300373180725e-05
-1.17661460717528e-05
-3.35333660271482e-05
-1.29155621454377e-05
-1.69875883255086e-05
-1.56202794183925e-05
-1.37186910055028e-05
-1.72634192601367e-05
-2.86526385850629e-05
-2.33715551936223e-05
-8.23445668632165e-06
8.08241152064854e-06
-2.47532479325353e-05
-1.75275692633858e-05
-2.04516904171677e-06
-2.65035546952904e-07
-3.49966799687472e-06
-9.38083766654727e-07
-7.57026120489973e-06
-1.85285168954143e-05
-2.8711462653878e-05
-1.4706841623862e-05
-3.27620645146222e-07
-1.73696826572927e-05
-8.93868925862372e-06
-2.00249338978162e-05
-1.81906360564021e-06
-1.34922885482718e-05
-5.18740901446472e-06
-1.06831440104884e-05
-2.22350678274508e-05
-2.6490747126997e-05
-1.16500890537853e-05
-1.06202297218123e-05
-1.74558332124126e-05
-2.57503746835496e-05
-2.710726134294e-05
-1.96505220840775e-05
-1.09365390848377e-05
2.17059744434102e-06
-3.40634770289767e-05
-1.34954757858068e-05
-2.5892519025624e-06
-1.43973166480477e-05
-8.30715291791836e-06
-1.79173323889347e-05
-5.08155348287074e-06
-6.30635090130485e-06
-1.11624419879862e-05
-6.40568580148474e-06
-2.01727080215763e-05
-1.27322425495283e-05
-2.44779671237238e-05
-1.51424438598881e-05
-2.38693631353626e-05
-2.16819909980815e-05
-3.07204640558431e-05
-7.60534415903825e-06
-2.43249197887152e-05
-1.74734322157495e-05
-8.30431899525959e-06
-1.38178963639771e-05
-2.23228818636157e-05
-1.46901979538595e-05
-3.73926974409575e-05
-4.36000441100605e-05
5.62433471511073e-06
-2.18250123144571e-05
-6.09444400179953e-06
-3.38919712231395e-06
-1.12935812502308e-05
-2.14033729419176e-05
-2.34096466726737e-05
-4.68366244722738e-06
-1.41220356874e-05
-2.60495483396912e-05
-3.12821979006669e-06
-5.71745038101104e-06
-1.13658975438653e-05
-2.16339045728699e-05
-1.45341006357973e-05
-1.59059603877135e-05
-1.67205199139061e-05
-8.06063786224125e-06
-3.68390360628786e-06
-2.55287024731416e-05
-2.72926847862683e-05
2.94899690952734e-06
-2.32007313083191e-05
-4.46304448298777e-06
-2.99567344270244e-05
-7.16005565577779e-06
-7.86039971733208e-06
-1.42402339882747e-05
-2.15413064021335e-05
-2.20116199656849e-05
-2.41552903357968e-05
-1.44770383759061e-05
-7.09803991449091e-06
-1.36170658460538e-05
-2.01758628792767e-05
-2.12896548386961e-05
-3.98207429155932e-05
-1.84787427031947e-05
-2.96488470064945e-05
-1.73986416326294e-05
-2.13493303740495e-05
-1.72854492710333e-05
-1.93350675176276e-05
-8.106470018836e-06
-3.87487810287732e-06
-1.22602124171401e-05
-2.85438435779194e-05
-2.39926490953222e-05
-2.27961125087943e-05
-2.21303936295958e-05
-2.35432557357592e-05
-1.52239638181529e-05
-5.76974290791605e-06
-8.64987905928966e-06
-2.04919776195307e-05
-3.20533540710944e-05
-1.94562649732659e-05
-1.4935791962505e-05
-2.79573879147635e-06
-2.45516948971571e-05
-1.01742160421372e-05
-9.92526897327064e-06
-8.9963739959547e-06
5.62017044254588e-06
-1.10076795424159e-05
1.87567133382429e-06
-1.86278542631759e-05
-1.47238626032688e-05
-1.7564222894894e-05
-1.55087266277312e-05
-2.85919120443844e-05
-1.19891828359929e-05
1.64940215359416e-06
-5.00537684249256e-06
5.72362329243957e-07
-1.33569894455761e-05
-2.44064453822835e-05
-1.56160985097139e-05
-2.02388350736465e-05
5.67857652842029e-07
-1.96302937208542e-05
-2.47489293876193e-05
-1.06335110261578e-05
-1.85960883167832e-05
-3.68930394557827e-05
-1.99204350706522e-05
-1.00999203310262e-05
-1.39813251459055e-05
-2.58471834373722e-05
-1.97296076288641e-05
-1.65946334554385e-05
-2.16114189142341e-05
-5.48645396282195e-06
-7.98897918890552e-06
-1.580173245314e-05
-1.78444403728576e-05
-2.22341998322112e-05
-1.73885727307023e-05
3.8093703877313e-06
-4.03393518379401e-05
-2.16348221432479e-05
-5.01923735874489e-06
-1.33817538927612e-05
-4.0836245349192e-06
-5.03679649048465e-07
-2.19111972699534e-05
-2.2933319340223e-05
-2.51755643581964e-05
-1.23439920290764e-05
-4.23406182083293e-06
-1.6730521770527e-05
-7.85917362787225e-06
-8.2630177784118e-06
-1.63078110492464e-05
-2.33043324114636e-05
-2.12930648804325e-05
-2.3620428345018e-05
-1.54428393343086e-05
-1.39135510419697e-05
5.51949034654694e-06
-2.44360782967179e-05
-3.32421644959201e-05
-2.83827497259122e-05
-1.32058093142647e-05
-6.14964121789247e-06
-7.16588874975525e-06
-1.81997056535988e-05
-1.97780438884025e-05
-2.75672793171353e-05
-1.96619229858898e-05
-1.51332178991416e-05
-2.95001002552072e-05
-1.53142304049109e-05
-1.91170497323556e-05
-1.12910124567734e-05
-1.2816943286631e-05
-2.34284196346696e-05
4.52918091009973e-06
-2.38447490313891e-05
-3.40264431785551e-05
3.32922065282963e-06
-2.22667263138227e-05
-1.07751032553437e-05
-1.86041945917022e-05
-2.26833487479802e-05
-3.15541351842888e-05
-1.6658693059539e-05
-5.56658527568538e-07
-2.30121730556713e-05
-2.13404898796716e-05
-1.94794274114742e-05
-2.39644968187912e-05
-9.12862049260112e-06
-1.41292688884468e-05
-3.50245267230999e-05
-2.23870285207692e-05
-1.45621898728362e-05
-8.47164755498132e-06
-1.10915732895593e-05
1.21230586938709e-06
-4.98884527890265e-06
-2.01421233871551e-05
-6.03779734667197e-06
-1.40968809362183e-05
-1.46438303758498e-05
-1.66326504902933e-05
-8.98284403956694e-06
-1.06966053913293e-05
5.96261410610702e-06
-1.85447253619955e-05
-1.54496350507575e-05
-1.93206820437874e-05
1.6655175371987e-07
-2.51597620765279e-05
-6.895232038118e-06
-2.77228866609591e-05
-3.00049466558411e-06
-1.47039803377105e-05
-1.5397179749339e-05
-2.7378877567022e-05
-2.38254203182446e-05
-3.45049755639703e-05
-2.07955534917093e-05
-3.10871078199206e-05
-1.38503961219802e-05
-1.27208496248793e-05
-3.26362270355665e-06
-1.91212023286464e-06
1.41375957472792e-05
-2.45051962423599e-05
-1.36302572298788e-05
-2.21993724045801e-05
-1.62229392587211e-05
-1.02641926046223e-05
-1.24763098570726e-05
-1.16364343800425e-05
-2.03567047084242e-05
-1.4663007843137e-05
-1.53661611639606e-05
-1.83192176738776e-05
-2.57094211509598e-05
-1.87873270007627e-05
-1.25318479578287e-05
-1.05466642834304e-05
-1.597253067044e-05
2.03366026665032e-06
-2.32986122879635e-05
-1.3295063266742e-05
-2.34175788232536e-05
-4.8247983143604e-06
-1.23835137680911e-05
-1.62330849071388e-05
-1.55464843056479e-05
-2.2835725197021e-05
-7.90997623918722e-06
-2.4505813758694e-05
-3.27444128253894e-05
-3.03769663573971e-05
-1.32153198617241e-05
-1.41315912126576e-05
-1.64198887145338e-05
-1.16824170426147e-05
6.55453008277619e-06
-5.17556439779201e-06
-2.3708503148622e-05
9.39305574099413e-07
-1.51369171988553e-05
-1.83326791604456e-05
-8.26579981604058e-06
-8.0445509210133e-06
-2.51223338279967e-05
-2.61664368442692e-05
-5.05901225810742e-06
-2.70958070933322e-05
-3.74835600025052e-05
-2.13475856969651e-05
-1.40565707799652e-05
-1.38896844979758e-05
1.39798832592853e-05
-9.26688481819013e-06
-3.00210368277763e-05
-1.47290629442011e-05
-2.45419327326544e-05
-2.6085054638794e-05
-1.32074115829653e-05
-2.06667442481529e-05
-1.887671262629e-05
1.10756280631665e-05
-1.25645335512483e-05
-7.04379111283126e-06
-1.72484334650592e-05
-1.26955757454613e-05
-1.91302951840456e-05
-1.19584752981405e-05
-1.65057652023008e-05
-5.76696570893166e-06
-2.82055650634784e-05
-1.62409350069794e-05
-1.92123211324053e-05
-2.62227867999986e-05
-1.19541152378669e-05
-2.70147989468895e-05
-1.6238068169352e-05
3.01130732386425e-06
-1.61001985706797e-05
-1.06021229010059e-05
-1.27670325092064e-05
-8.81792837690802e-06
-1.86751322777439e-05
-2.1787795728025e-05
-2.78315312898485e-05
-2.68404080025643e-06
-2.07988556439349e-05
-1.05369789979854e-05
-2.02267942435964e-05
-1.16027403289829e-05
-3.34246964922132e-05
-2.24416645740209e-05
-2.37837920775501e-05
-1.42749653528196e-05
-1.80896086200333e-05
-1.88525645866449e-05
-1.90087872668477e-05
-1.97492437887044e-05
-2.06507737399465e-05
-7.72303737176571e-06
-3.85896787170165e-06
-2.60751872414483e-05
-2.32407806522087e-05
-5.10824553559665e-06
-1.31405587729948e-05
-3.16582093971457e-05
-1.10891768720397e-05
-2.05345501003385e-05
6.85927306472427e-06
-2.17184855941591e-05
-1.98326808475816e-05
-1.84229279609101e-05
-1.43832055781167e-05
-3.47009394796494e-06
-1.56257259780107e-05
-1.42219750377674e-05
-7.9469679718545e-06
-6.44346333223197e-06
-1.68251325630196e-05
-2.85018435498694e-06
-2.32322740653295e-05
-1.89000921215297e-05
-1.98608637537154e-05
-1.91300687975281e-05
-8.69904200186374e-06
-1.16142648673909e-05
-1.60528239975977e-05
-1.41548354296784e-05
-7.21954865954769e-06
-4.32797257013291e-05
-3.05044191378506e-05
-4.67098258060449e-06
-2.10434392404904e-05
-1.47769829101985e-05
-3.16843976735362e-05
-4.35015756982218e-06
-1.26323745969122e-05
-2.61693933174385e-05
-2.19334294132253e-05
-2.03483466301029e-05
-7.94831922316552e-06
-1.72943464151351e-05
-2.95324179390475e-05
-2.74570457271322e-06
-4.8494743444983e-06
-2.07102506211117e-05
-2.82946159638505e-05
-1.50900618585243e-05
-1.20120873835912e-05
-2.72449841998836e-05
-2.63770589228655e-05
-1.9812790518325e-05
-2.03225028516001e-05
-1.88698273607073e-05
-2.42034505806807e-05
-1.6899171857674e-05
-2.36380651433504e-05
-1.32478266725064e-05
-1.04949025576354e-05
-2.38669521838599e-05
-2.44953284651167e-05
-1.45517622382594e-05
-4.96112307168441e-06
-2.26085815193478e-05
-2.88087070875828e-05
-6.97239698216285e-06
-1.90999529037757e-05
-2.66459974760902e-05
-3.00233233873529e-05
-1.49214414173849e-06
-2.0006246850745e-05
-2.46399963832611e-05
-9.62823023869357e-06
-3.6022346602169e-06
-1.90173858497836e-06
-3.07512282904735e-05
-2.34274873121876e-05
-1.97569167139864e-06
-3.43705990608761e-05
-1.41913908515251e-05
-2.40600254106121e-05
-1.34976414391361e-06
-1.85538091529597e-05
-2.91693390654778e-05
-8.64430539638091e-06
-1.4193921290552e-05
-1.76156740726913e-05
-2.10492390056246e-05
-1.66846800813135e-05
-2.92484856972961e-05
-7.77177973429571e-06
-1.5926733810159e-05
-2.28779096377627e-05
-1.12106422772871e-05
-1.21654683650489e-05
-2.0067258747578e-05
-1.82617079906178e-05
-1.88725040301387e-05
-1.51375623778341e-05
-1.41357301607134e-05
-9.84528155855008e-06
-1.38009850202354e-05
-2.37402848990264e-05
-1.85297367458794e-05
-2.64654714210119e-05
-1.7802185110611e-05
-7.14867540414753e-06
-1.54328690756012e-05
-1.67139527463706e-05
-1.57205747136578e-05
-4.0595510149417e-06
-1.47433601863164e-05
-1.78027492919596e-05
-7.41605360011549e-06
-1.39365739648503e-05
-1.04485158335926e-05
-7.67853743332243e-06
-2.4497471914551e-05
-8.38655934094706e-06
-2.55306907380428e-05
-1.25530078026886e-05
-2.60588297696005e-05
-1.87268422403926e-05
-9.75922644735269e-06
-1.84700315025851e-05
-5.47345758977062e-06
-3.00870356522602e-05
-2.28123955119768e-05
-2.88750095607402e-05
-3.35233202796086e-05
-1.2712309374251e-05
-1.43716304027602e-05
-1.22697546923924e-05
-2.2192209084955e-05
-2.50086854895726e-05
-2.42446643338081e-05
-2.15953659519658e-05
-1.56953307092642e-05
-1.19623934973723e-05
-1.1801893692089e-05
-2.30298578415524e-05
-2.76333397956481e-05
-1.15961034979194e-05
-4.01175812880418e-06
-1.15330415600806e-06
-1.11780715385815e-05
-2.79118236440944e-05
-2.15315808745757e-05
-4.85985906610662e-06
-8.39838568526873e-06
-1.6701493874682e-05
-1.42527739092437e-05
-1.75438028707246e-05
-6.05027688297091e-06
-2.54396883620273e-06
-3.00215664663256e-05
-1.6186169716565e-05
-1.24649137211106e-05
-5.9088140371113e-06
-2.27513044246165e-05
-1.85794849515959e-05
-7.63489539387832e-06
-1.64325696795617e-05
-1.94955890567631e-05
-1.91798651096734e-05
-1.34034073342548e-05
-1.29587474099243e-05
-1.00709305970884e-05
-9.34063814511161e-06
-5.85376577878446e-06
-2.09952790779033e-05
1.15725594818716e-07
-2.61981072000721e-05
-1.4784883368409e-05
-3.07154463151324e-05
-2.61175245530204e-06
-2.47706433519961e-07
-1.48728782382137e-05
-1.34628177288324e-05
-2.54739078783137e-05
-1.71892826870931e-05
-1.88034347680627e-05
-2.43809987043681e-05
-1.76278078172594e-06
-1.94426360889294e-05
-2.15150776651562e-05
-2.84023343405792e-05
-1.75506704543671e-05
-2.01891027685788e-05
-1.37132866871712e-05
-2.19533252096317e-05
-2.18509411468348e-05
-1.63646875307992e-05
-1.62409213263201e-05
-7.55262852154763e-06
-1.11571957949183e-05
-1.02853679630286e-05
-2.99046328605662e-06
-1.61822943460153e-05
1.33828988657303e-05
-1.90148574851168e-05
-3.62023664766787e-06
-2.59683733114646e-05
-2.98616679388281e-05
-1.48109357602878e-05
-2.03230245370589e-05
-7.90265104228965e-06
2.4830913121327e-06
-2.02666561635567e-06
-2.92428088037719e-05
-3.15984047613562e-05
-3.21624024759292e-05
2.08789944010431e-07
-1.1016850246572e-05
-1.73860330810284e-05
-8.57989519170434e-06
-3.07459973254733e-05
-2.05449468028055e-05
-3.81634384410166e-05
-1.69523649400639e-05
-2.46036678646323e-05
3.56379360021774e-07
-1.36954584069128e-05
-3.79318079476331e-05
-1.36159540901042e-05
-1.91102432814666e-05
-2.28580582064074e-05
-2.31192270651838e-05
-9.36660060855742e-06
-2.0310417119203e-05
-1.12631166651071e-05
-1.85534844130128e-05
-2.98980508150771e-05
-1.43930276901411e-05
-1.03336092504404e-05
-2.77558866362526e-05
-2.8053778716707e-05
-3.18655892321831e-05
1.57349389159099e-05
-1.09651688851486e-05
-1.07260926970323e-05
-1.74073434627607e-05
-2.53394042534614e-05
1.15687403921591e-06
-2.54291099773599e-06
-1.41811753367649e-05
9.28185708403941e-06
-2.30432020972111e-05
-1.10749807735028e-05
-3.06038165794286e-05
-1.9559817517473e-05
3.65182121797109e-06
-2.17421424643898e-05
-9.53252576772327e-06
-5.18474972201383e-06
-7.09828450572747e-06
-1.87304511048726e-05
-2.19609708836411e-05
-3.21922071419856e-05
-1.88322109001743e-05
-2.05841696340636e-05
-2.52390327493975e-05
-3.76896237304385e-05
-6.36818499723576e-06
-2.9519577714767e-06
-1.24760750674123e-05
-1.95207542890826e-05
-1.52529689907658e-05
-8.80816591265803e-06
-1.46168365306555e-05
-1.66658404904209e-05
-1.19710365414984e-05
-3.60749486971652e-06
-1.81209552951802e-05
-1.70595859640283e-05
-1.59761802514938e-05
-1.91897829498125e-05
-1.10938034384051e-06
-1.19602037197698e-05
-3.14933289299903e-05
-8.48602357655111e-06
-9.34906423418734e-06
-1.95585168130523e-05
-3.52507010535266e-05
-1.07390696617775e-05
-2.3370786826132e-05
-1.01880932714845e-05
-1.50534309842866e-05
-8.76674401838442e-06
-1.0317628846615e-05
-1.2198469636937e-05
-9.01458240090402e-06
-8.54883084851307e-06
-2.49374696324432e-05
-1.8251966578948e-05
-2.10999310772775e-05
-2.73530470175198e-05
-2.42233493614004e-05
-2.58471540108416e-05
-2.20055781233133e-06
-1.66556048593763e-05
-8.5332117470311e-06
-2.27165043665246e-05
-1.84271562902468e-05
-1.9629875401749e-05
-1.15580593761623e-05
-1.17000198451899e-05
-3.51111504223719e-05
-2.75271049248422e-05
-1.49342065157912e-05
-2.0443075069642e-05
-3.2505394014315e-05
-1.58813694724912e-05
-1.69102914518811e-05
-2.20785402209194e-05
-4.24279639508373e-06
-6.84917840068893e-06
-6.09511688533237e-06
-2.31277590783619e-05
-2.06788593810074e-05
-3.33696234044346e-06
-2.49084912764462e-05
-1.03822963399835e-05
-1.72874157587169e-05
-2.2495513524896e-05
-1.32667846515473e-05
-1.99051963001615e-05
-2.17205447270662e-05
-3.23612121489482e-06
-2.38081511301285e-05
-1.56093796993344e-05
-1.60700111398656e-05
1.44382040918307e-05
-2.09267651053869e-05
-1.6793546448323e-05
-6.66226518440602e-06
4.16360669443883e-06
-1.13067646494938e-05
-1.61070861004293e-05
-1.93861995952826e-05
-1.86242963830946e-05
-1.85260268391103e-05
-9.75708836985901e-06
-2.02693913500958e-05
-1.80648638879007e-05
-1.11322956000107e-05
-6.82773443849761e-06
6.96117288759833e-06
-1.13981017677731e-05
-1.99866705496028e-05
-1.73276729541034e-05
-2.76740854643689e-05
-3.79445740235518e-05
-2.68407595413746e-05
-2.07261131178743e-05
-1.09216030646327e-05
-2.73281314314972e-05
-1.35006841704967e-05
-1.44101937432446e-05
-5.44001410029748e-06
-2.31914749000377e-05
-9.17576398757788e-06
-1.33265002740258e-05
-3.26218901803502e-05
-2.22712001388959e-05
-1.05171791877905e-05
-3.16644133504701e-05
-1.86126825816034e-05
-1.10239444424393e-05
-2.27401408205258e-05
7.85837051778046e-07
-2.00296364340531e-05
-1.19223345250355e-05
-2.74511544100125e-05
-3.3291147831651e-06
-2.31991310413764e-05
-1.50086975770428e-05
-2.08893673029819e-05
4.20740985691632e-06
1.70266358231161e-05
-7.25949345827992e-06
-1.67600187827709e-05
-5.57615254980506e-06
-1.17760491258759e-05
-1.00367266523133e-05
-1.66929524499068e-05
-1.45418852966868e-05
-9.24049549051324e-06
-1.11865383546787e-05
-3.44248154553908e-07
-1.09062786081141e-05
-1.02202059126034e-05
-1.56146602208753e-05
-2.25335390442634e-06
-2.81569509571151e-05
-2.15065995954725e-05
-7.56403038917031e-06
-2.58146801560774e-05
-2.09886114940673e-05
-1.59310335678594e-05
-1.28224750169129e-05
-2.71250474907021e-05
-1.12272080637357e-05
-1.17282450116235e-05
-2.16639469171807e-05
-2.89092948999845e-05
-1.12222618933451e-05
-6.79793302339696e-06
-3.05602738346532e-05
-2.12698376529657e-05
-6.31288808599411e-06
-1.3794593125563e-05
-1.98388478967251e-05
-1.38815764261265e-05
-1.26430457397279e-05
-1.44025198172194e-05
-2.00165983673811e-05
-2.67271027906309e-05
-2.06354187125909e-05
-2.4819771661649e-05
-4.11591367084453e-06
-2.66852641711946e-05
-1.41552071093081e-05
-1.95920395435643e-05
-3.00913313836321e-05
-7.68422751308157e-06
-1.56738493830261e-05
-1.17278180878904e-05
-1.63578660888461e-05
2.01687104819024e-06
-3.00032401213121e-05
-1.47722192679702e-05
-9.79649911879337e-06
-2.61880256678584e-05
-1.00771764381567e-05
1.4992032627211e-06
-1.4088545273499e-05
-2.22438512977815e-05
-2.66313233578356e-06
-1.19482024825911e-05
-2.72723496687224e-05
-3.35831894310258e-05
-1.66361678410799e-05
-4.86119914511379e-06
-2.76721870922775e-05
-7.98584301162936e-06
-1.04978851061804e-05
-1.96206316727644e-05
-2.05686794106221e-05
-1.32389219097506e-05
-9.16505349529383e-06
-8.8875013098834e-06
-1.56114279658932e-05
-3.46782772893173e-05
-4.2655693212313e-06
-1.21715260669509e-06
-4.37894255261205e-05
-3.63834663752666e-06
-1.55740390722833e-05
-2.69279009703075e-05
-1.25252062153857e-05
-2.83797263026162e-06
-9.69858883811893e-06
-3.79053112072759e-05
-1.52863737256912e-05
-6.83464298401809e-06
-3.79127181092807e-06
-2.08009884672547e-05
-1.43879247784422e-05
-7.4963005888182e-06
-1.41776980907185e-05
-2.79887909603825e-05
-5.67548715527133e-06
-7.23763876591973e-06
-1.4417619468574e-05
-2.30220511462539e-05
-5.65570768075362e-06
-1.33451522338979e-05
-2.18464185224562e-05
-2.37254430809531e-05
-8.14004741231904e-06
-2.96468666728427e-05
-1.82398685568646e-05
2.1414171175588e-06
-1.02081233712547e-05
-2.62591501963269e-05
-1.0947384201571e-05
-1.47790781630353e-05
-1.18496396974282e-05
-7.48271884695832e-07
-1.39472094480592e-05
-3.29380959844779e-05
-7.70618439653774e-06
-1.6106380947017e-05
-1.79620496864981e-05
4.95979048111267e-08
-1.48255129800175e-05
-1.47403962343902e-05
-2.8864132926448e-05
-1.26457980635955e-05
-1.04158254454414e-05
-1.03530123271389e-05
-3.22661370833e-05
-1.44726731922311e-05
-3.73986621823879e-05
-1.81531740238558e-05
-1.28864239464872e-05
-1.02646391178585e-05
9.71024562117081e-06
-2.82437001125262e-07
7.78222259529965e-06
-1.30529556340521e-05
-2.50447942868835e-05
-1.46558940801225e-05
-6.99657827635014e-06
-2.27020890603061e-05
-9.50139712440244e-06
-1.37835204911349e-05
-1.81483410502151e-05
-2.70191975445619e-05
-1.89493854034395e-05
-2.08781734015072e-05
-1.15019359300456e-05
-1.765205191226e-05
-6.15357648161909e-06
-7.92562468670244e-06
-2.41306645625894e-05
-1.59929980063222e-05
-1.90126946619857e-05
-1.04096492984506e-05
-1.26200000381416e-05
-2.7762007710854e-05
-1.83501487420398e-05
-2.25438960527795e-05
-1.128587161206e-05
-2.63057856368119e-05
-1.49608629371112e-05
-1.36693146056777e-05
-2.0614823065182e-05
-2.0935581817289e-05
-2.94368688680902e-05
4.31958375514688e-06
-2.84528679118475e-05
-2.12247889659653e-05
-2.10515702939105e-05
-1.92855079299069e-05
-1.18200063737982e-05
-1.92689853472542e-05
-3.63297353459369e-05
-1.25468152427738e-05
-1.29069757478466e-05
-1.21045144877997e-05
-7.17207707731231e-06
-1.47156953587268e-05
-1.60909348851235e-05
-2.52404923288402e-05
-1.97181082719935e-05
-8.17156981986137e-06
-3.51715079069025e-05
-5.2896971821118e-06
-2.06745175740836e-05
-3.14505389867009e-05
-8.26765158546476e-06
-1.10025009163208e-05
-9.44440928374335e-06
-1.822747371282e-05
1.1617341256143e-06
-2.01702278104998e-05
-6.11477205174073e-06
-3.9908296592991e-06
-5.8805530540985e-06
-1.74646668277515e-05
-1.28181273567769e-05
4.60543038608994e-06
-3.5972085181591e-05
1.8199767219855e-05
-2.02700609190522e-05
-2.81614010465349e-05
-1.08645555222602e-05
-3.25612400905464e-05
-2.10052633613322e-05
-1.55000459550817e-05
-1.68303670409888e-05
-1.17843192001894e-05
1.16702905653682e-05
-1.02391108075568e-05
-2.53925136360451e-05
-1.70563874440036e-05
-1.30311329068355e-05
-1.33425187879816e-05
-2.77846832613388e-05
-6.67391908085217e-06
-2.69583261095909e-05
1.49603786120188e-05
-2.31654758931911e-05
-2.11456472983326e-05
-1.90969559270705e-05
-6.8980993536387e-06
-2.3408186102035e-05
-4.14908605513082e-05
-2.43121860025017e-05
-1.32713499665933e-05
-1.96582410170878e-05
-1.37876003198264e-05
-1.89595276748326e-05
-1.49053395785873e-05
-2.75807502660626e-05
-2.41667923677447e-05
-1.03576014752631e-05
-2.28932097737908e-05
-2.11923434544688e-05
-1.41221773198012e-05
-2.12721182602978e-05
-1.31800829403262e-05
-1.69443109267281e-05
-2.17639237662208e-05
-1.64476481374089e-05
-1.45152496918606e-05
-1.84627553922361e-06
-1.05190817641674e-06
-1.60204183181742e-05
-1.70426645310728e-05
-8.0262957663589e-06
-8.828977987562e-06
-1.10748370813042e-06
-1.58047059999273e-05
-2.32230472614625e-05
-1.27536468794851e-05
1.19565199149721e-06
-1.08608729955964e-06
-1.78674218525366e-05
-3.49610571259568e-06
9.15481862894131e-06
-3.54551993447271e-05
-1.93412241129774e-05
-9.85413434753492e-07
-2.00580198407806e-05
-1.56465436661397e-05
-1.46793870839275e-05
-2.83005845211587e-05
-3.2373774226613e-05
-1.56060864877562e-05
-1.45282595876611e-05
-1.94407809859655e-05
1.67590953636313e-06
-1.52927188553713e-05
-2.08983398012028e-05
-7.720435190221e-06
-1.0689835753337e-05
-8.72278600309089e-06
-3.26504267122588e-05
-6.94009603828227e-06
6.14990839014262e-06
5.17222352621725e-06
7.15373345788051e-07
-3.72611538881332e-06
-1.68350168287723e-05
-1.91272187029287e-05
-1.36382070602107e-05
4.20717741972139e-06
-3.4203025004912e-05
-8.41339205526953e-06
-3.88822931041602e-06
-1.48186471477283e-05
-1.13685128892769e-05
-1.89448309902288e-05
-1.54374107472429e-05
-3.97861951924332e-05
-8.58456460325949e-06
-5.96033157059707e-06
-2.61943129094108e-05
-1.53877356101352e-05
-2.25139093650518e-05
-2.07713179471285e-05
-1.82939524859625e-05
4.08751611786549e-07
-2.11791537477742e-05
8.56314059983616e-07
-2.33062708967191e-05
3.63404836768363e-06
-1.00301999097944e-05
-1.49764751602986e-05
-1.03032600128e-05
-4.66673162935327e-06
-2.14276069853841e-05
-8.89112875409668e-06
-2.06958240822001e-05
-2.85870409625304e-05
-1.34578344708818e-05
-6.57886645158426e-06
3.94164655928564e-06
-1.87397929320939e-05
-1.74612890193562e-05
-7.38733515818188e-06
-4.6360135049497e-06
-2.17866470276254e-05
-9.00244260576651e-06
-1.60390654010653e-05
-1.59497524725036e-05
-2.47647169008168e-05
-2.769497154667e-05
-1.78137322598379e-05
-1.90572420848237e-05
-2.1674347285397e-05
-2.75626306507113e-05
-1.33403581133948e-05
-3.34086799302574e-05
-5.60871915085873e-06
-1.24384866208329e-05
-1.09635920068809e-05
-2.38950045214003e-05
-2.45502141195917e-05
-4.6223484275491e-06
-2.64922595370598e-05
-2.02554180888944e-05
-1.95294757735733e-05
-1.57915096351042e-05
-1.08103403027191e-05
-1.70623511042886e-05
-1.61007614705539e-05
-2.22461629095979e-05
-2.47406272201989e-05
-2.33961919764379e-05
-2.15816166431242e-05
-2.35871813598218e-05
-2.52356586993138e-05
-7.28187665740725e-06
-1.57648583651405e-05
-2.89423630488464e-05
-8.97224576119347e-06
-3.85720871807998e-05
-3.17828841680223e-05
-1.66160148007843e-05
-5.95249125045498e-06
-1.69414984239094e-05
-1.12139131119552e-05
-5.12396377344891e-06
-1.28062352538468e-05
-1.08672308649795e-05
-9.1856982300194e-06
-7.11778629120644e-06
-1.39826431224725e-05
-1.83755574581865e-05
6.22747784092644e-06
-2.07760823450838e-05
-2.82411552943403e-06
-1.35043667681457e-05
7.15165812687639e-06
1.37427171213474e-06
-1.89971402265651e-05
-1.03558659174469e-05
-1.88944095154778e-05
-3.37418855040605e-06
-1.41631273169215e-05
-2.37593560922564e-05
-2.32580976881582e-05
-2.18697513366759e-05
-9.01776688934262e-06
3.27137566274844e-06
-3.83777516924817e-06
-1.38659324129141e-05
-3.9656606547426e-05
-2.07926502937105e-05
-2.96895335972111e-05
-1.08012721908893e-05
-2.26647483169586e-05
-2.84174222050417e-05
-1.01743583007109e-05
-5.95888875640169e-06
3.70919635289441e-06
-3.0151968202228e-05
-7.58823194043098e-06
-4.8022644352743e-06
-2.29361483250666e-05
-2.56791161494771e-05
-8.52262566743031e-06
-4.61926043654443e-06
-8.95664060921955e-06
-3.4401381747147e-06
-8.7303502569039e-06
4.85135797326102e-06
-3.06297386193841e-05
-1.91600759303105e-05
-8.87696920662401e-06
-4.67595271720521e-06
-1.68659682483648e-05
-1.18069606520864e-05
-8.87449123547868e-06
-1.48738720272903e-05
-1.03978784994688e-05
-2.79224559063767e-05
-1.1454207158652e-05
-3.3423352406367e-05
-1.51144467414475e-05
-2.2905284804003e-05
-9.55792788982374e-06
-2.94671537149356e-05
8.20422556554126e-06
-2.52349791742128e-05
-2.14422591712004e-05
-1.98495444222065e-05
-1.14903824196626e-05
-7.54552479154157e-06
-1.45459036199647e-05
-8.94725510523322e-06
-2.4469337695812e-05
-7.85578476045028e-06
-3.53249150869716e-05
-2.75252804312572e-05
-2.30887678487305e-05
-5.03883204598077e-06
-4.89992555605617e-06
-2.91981395777615e-05
-2.06029047201258e-06
-2.64082496701194e-05
-9.52360171207997e-06
-1.03185015118639e-05
-1.01901609000486e-05
-4.36875242821736e-06
-2.7592303104663e-06
-2.55871389686171e-05
-1.1623971000947e-05
-1.98814714689228e-05
-2.08482308953461e-05
-1.17253953285901e-05
-4.86572118513276e-06
-2.03196461539799e-05
-2.82237004397297e-07
-1.45754212665744e-05
-1.80889652468851e-05
-6.39124991559491e-06
-2.95899734430624e-05
-1.65169057121997e-05
-2.4936739051936e-05
-1.41189885384546e-05
2.98202322881686e-07
-1.91381846618909e-05
-3.37663610086358e-05
-1.07495753811802e-05
-1.14966203785012e-05
-1.2014344924299e-05
-9.13342758918051e-06
-2.43857482811039e-05
-2.04077694362039e-05
1.53208027836811e-06
-2.50206542449817e-05
-3.38667074333684e-05
-2.29477123263876e-05
-1.63013967699954e-05
-2.03437742365775e-05
-6.71962714338537e-06
-1.81066448685177e-05
-5.04679043186075e-06
-5.50615303450891e-06
-5.47770779843812e-06
-2.02836470850569e-05
-1.62019716718321e-05
-2.00536551062825e-05
-1.94392227726995e-05
-1.61326632992851e-05
-1.70954554831906e-05
-1.0971869150838e-05
-1.17137732148382e-05
-2.18692538953377e-05
-1.27011343862866e-05
-3.08949251834527e-05
-2.30592335706468e-05
-1.4013071216643e-05
-8.21226046677461e-06
-1.63072745384648e-05
-1.16385973519962e-05
-1.92325482013613e-05
-2.66957421367145e-05
-1.54110685255342e-05
-1.89274077970111e-05
-1.15483714066462e-05
-1.88370502064722e-05
-1.49646101851421e-05
-2.47464661791348e-05
-8.21349783385612e-06
-9.16762554154423e-06
-1.73766717775005e-05
-9.49675168765606e-06
-8.00884547538611e-06
-8.6827130401855e-06
-8.51997209746221e-06
-1.81181585293162e-05
-1.94119592371514e-05
5.40681912433762e-06
-1.81574789218238e-05
-1.67747814762468e-05
-1.39270757109484e-05
-2.92009636406127e-05
-1.06410354677512e-05
-9.40785636445026e-06
-1.53593083201925e-05
-2.58137407771479e-05
-2.45688571457033e-05
-8.18595256485467e-06
-2.95594414602253e-05
-2.93542494736619e-05
-9.65312464134769e-06
-1.49565833235491e-05
-1.10090198134295e-05
-1.50115186841766e-05
-2.20346872947477e-05
-1.57689496621688e-05
-8.18918388704363e-06
-1.40629133642144e-05
-1.40123806323453e-05
-2.78328371628494e-05
-8.61518942395219e-06
-4.27708466754636e-06
-9.36549988641049e-06
-1.83535038884393e-05
4.02051558154396e-06
-1.13880827493126e-05
-2.36757110440432e-05
-1.9800030990084e-05
-7.05526402435572e-06
-1.90470875473967e-05
-2.7901823773661e-06
-3.29230465001276e-05
-7.54049337436567e-06
-2.2585799138827e-05
-2.03078703574868e-05
-9.58901697344265e-06
-6.25791076180462e-06
-9.36488473107253e-06
-3.13679644077161e-05
-2.17532296611105e-05
-1.06265183830922e-05
-2.38085020214045e-05
-1.49921348962455e-05
-1.31975834802196e-05
-5.30973243653633e-06
-1.58583349662649e-05
-1.41574135641002e-05
-4.02459919647471e-06
1.41031708291868e-05
-9.14107978938987e-06
-1.64211634717772e-05
-2.04982779337802e-05
-2.52827687626079e-05
-8.88111880872314e-06
9.99807056386735e-08
-1.42628250324264e-05
-6.43225712451882e-06
-2.33973047585732e-06
-5.73979764593249e-06
-1.6113338211451e-05
-1.99904739204786e-05
-3.11643732463159e-05
-2.49255335803543e-05
-2.64042174030908e-05
-2.34536362982723e-05
-6.29430346493419e-06
-1.41566904201955e-05
-2.48322243804879e-06
-1.15536210715864e-05
-7.10920450279548e-06
-1.87374045463105e-05
-3.60040132924914e-05
-3.11123282908471e-05
-1.93795481464106e-05
-2.00287859098177e-05
-1.38397509506176e-05
-3.21325439788584e-05
-2.04824903002331e-05
-2.64084372722877e-05
-1.05105072436591e-05
-1.49725901640388e-05
-2.1126391536187e-05
-1.15993528580746e-05
-2.64312645466564e-05
-1.85168177902209e-05
-3.28347483549976e-05
-1.81169471965936e-05
-2.32474064344383e-05
-2.08293657808042e-05
-7.78875757847553e-06
-2.4544389648277e-05
-1.77706436286549e-05
-4.17379803571174e-06
-1.18266512838843e-05
-1.24835800928155e-05
-2.94346117379708e-05
-1.66639458007545e-05
-2.10445088796949e-05
-6.26159668532198e-06
7.69075936816367e-06
-1.30460495612367e-05
-7.27507490680436e-06
-4.16605832737885e-06
-3.84530088569017e-06
-2.61920882292433e-05
-1.70293136040826e-05
3.23147255753798e-06
-8.85395816105361e-06
-1.21686788960285e-05
-2.46363318862578e-05
-1.16048762304051e-05
-6.46468867022134e-06
-2.52200744787695e-05
-2.76875734871534e-05
-1.79266297169534e-05
-1.22470499654535e-05
-9.02574788036722e-06
-9.56305664714825e-06
-1.1997943913258e-05
-1.00747124139982e-05
-1.8132067346944e-05
-2.95572064246859e-05
-7.09525569043172e-06
-1.83263628660578e-05
5.65603439373081e-06
-2.93215009644723e-05
-2.5998416417615e-06
-1.45952560870364e-05
-1.99622763111002e-05
-1.72730963141899e-05
6.84525609439129e-06
-2.20198564283554e-05
-1.97108439919055e-05
-2.58753435882009e-06
-1.05134845857509e-05
-1.41260257763254e-05
-2.3017850480055e-05
-1.59812208517987e-05
-2.31103953978592e-05
-6.36698930996107e-06
-2.38064771877475e-05
-1.71547905810468e-05
-1.35874815376843e-05
-5.86499021893905e-06
-7.61344047473374e-06
-3.31964271284499e-05
-1.01358670184896e-05
-1.74082215762595e-05
-2.41281147672935e-05
-2.12431162144746e-05
-6.42375815067959e-06
-1.6132242782732e-05
-2.41240474985105e-05
-2.03963676340756e-05
-3.09139122710892e-06
-7.63932993937435e-06
-2.19289012250494e-05
-1.73882315320181e-05
4.07509120623531e-06
5.41523626167892e-06
-2.25535966373301e-05
-1.94354484226559e-05
-1.89288488037752e-05
-1.19871768446505e-05
-4.5890167142941e-06
-1.02525050307217e-06
-1.94162602812938e-05
-1.48895551328811e-05
-2.07238995616387e-05
-3.20224060326266e-05
-2.83728649224371e-05
-7.4837660032738e-06
-1.87996041821727e-05
-1.87611571011724e-05
-1.68751850917942e-05
-1.74241978761067e-05
-1.08372897641927e-05
2.77972749768602e-06
-2.02639304579837e-05
-1.47697443673047e-05
-1.28288113953817e-05
-2.27343184130769e-05
-1.19197693685262e-05
-7.53420842544247e-06
-1.36072956185998e-05
-1.1481626836795e-05
-9.93159528517866e-06
-2.62346508986431e-05
-1.03035159290592e-05
-1.74668631776398e-05
-4.49638355458659e-06
-3.7301273055644e-05
-2.92711984499412e-05
-3.94818283050123e-06
-8.50148253401843e-06
-8.97944023527497e-06
-1.93779241522118e-05
-3.34155448692077e-05
-2.73139442891097e-05
-9.03473593609203e-06
-1.96467119851219e-05
-2.09146194593821e-05
-2.59693943609896e-05
-2.99356669093356e-05
-2.35370300525234e-05
3.74632938271573e-06
-1.90944780280738e-05
-2.12738475785794e-05
-1.82149151940324e-05
-7.6725157688004e-06
-1.28460253279739e-05
-1.23178905023013e-05
-7.943565772882e-06
-2.08641706858466e-05
-1.61373614811821e-05
-2.39541387411679e-05
-1.515332218559e-05
-2.61677002038795e-05
-8.20358297660915e-06
-1.99608851770823e-05
-1.98136776463369e-05
-2.58531012058837e-06
-5.51307095300258e-06
-4.84327526402698e-06
-1.10715864047296e-05
-6.090462382538e-06
-2.02326178495817e-05
-2.50992760216365e-05
-1.10019384905178e-05
-4.11818916339857e-05
-2.4152566253097e-05
-8.30879859031264e-06
-3.32224573460417e-05
-2.56033480933806e-05
-2.34212673812581e-06
-8.01224663862225e-06
-2.09696070623385e-05
-1.47379177536419e-05
-3.36318459231031e-05
-2.3985462629313e-05
-9.19708069067986e-06
-7.8600099076038e-06
-7.67792086454873e-06
-1.46224887734496e-05
-2.48219053840708e-05
-1.00787380346151e-05
-2.27540884138203e-05
-1.1634302217461e-05
-2.32732395818737e-05
-1.63334727978063e-05
-1.16717470670848e-05
-2.75978652550906e-05
-1.48555628668537e-05
-3.49427888488676e-05
-1.57410350712816e-05
-1.08146697475217e-05
-2.63693087364256e-05
-3.56139080939487e-05
-1.64443062964287e-05
-8.3052553136737e-06
-9.75864984295262e-06
-1.97425744767916e-05
-1.4983725957924e-05
-2.03338330756669e-05
-2.65994847872817e-05
-6.41940997961193e-06
-6.11100942115491e-06
-3.28596422628756e-06
-2.23770194044116e-06
-2.22122069251232e-05
-1.48474912929101e-05
-2.11474682197776e-05
-1.73812261953358e-05
-1.79278629184256e-05
-1.76156548135159e-05
-2.19773972096196e-05
-3.72476665301343e-05
-4.73558715755285e-06
-1.62200990196766e-05
-1.43285259267162e-05
-5.47060159635146e-06
-1.57698445374175e-05
-3.94590045885544e-06
-2.14368700631703e-05
-3.07838840873679e-05
-2.05773732182234e-05
-1.58079501636495e-05
-1.5667789215248e-05
-1.40715798030291e-05
-1.32858536886513e-05
-2.23871642065632e-05
-5.71214944847677e-06
6.87751786972012e-07
-2.48742587711567e-05
-4.7781908540698e-06
-1.37582345201688e-05
-1.7080521148664e-05
-2.80001061239183e-05
-2.20554266517494e-05
-1.71330483547827e-05
-1.84858946921832e-05
-1.15983339656304e-05
-3.32482027324579e-05
-2.15431377458914e-05
3.19759807569488e-06
-1.50481659205166e-05
5.537568949258e-06
-4.98116147753953e-06
-1.44339512354682e-05
-4.14511602179891e-06
-3.11157192937232e-05
-1.21829314776432e-09
-1.63756619892947e-05
-2.29802847574117e-05
-1.58401302232262e-05
-2.30847814983924e-05
-2.90676900958234e-06
-3.12715558200845e-06
-4.57608285232883e-06
-2.97941913707564e-05
-1.03042133114749e-05
-2.8385914040736e-05
-8.68743611825717e-06
-2.10483508491723e-05
-3.44337961619528e-05
-1.47977560546835e-05
-2.47102142983293e-05
-2.90602869827156e-05
-1.85947923385303e-05
-1.5616518986542e-05
-8.00168438994684e-06
-1.57900420112007e-05
-6.00240939136053e-06
-1.81987517631895e-05
-3.50833179624704e-05
-1.63261596041593e-05
-8.90417958134828e-06
-9.72829968502176e-06
-1.26508264800222e-05
-5.64040682994181e-06
-4.03416413836477e-06
-2.00467842452538e-05
-4.2232285932218e-05
-1.95243474197375e-05
-2.12409639152397e-05
-5.58937444800591e-06
-4.78744959510937e-06
-1.57020609998265e-05
-2.37727008045802e-05
-1.2608478608705e-05
2.74283944928858e-06
-1.51835912741991e-05
-1.20244940220621e-05
-1.9211090542079e-05
-2.41207881488243e-06
-2.6184040625293e-06
-1.09319797135618e-05
-8.04518344435395e-06
-4.02777082309569e-06
-4.61954824272933e-06
1.14788299641899e-06
5.79560168217227e-06
-2.85214001602109e-05
-2.46558032013904e-05
-2.34217773378956e-05
-2.56803122586498e-05
-1.61213432695613e-05
-1.79021151948466e-05
-7.99458808944533e-06
-1.72286380709067e-05
-3.43363125089488e-06
-2.56077001086895e-05
-2.82015645455321e-05
-4.08719620668012e-05
-1.99734880617868e-05
-1.93829223087857e-05
-6.92979966521519e-06
-1.26797629043881e-05
-1.63502222351697e-05
-4.53951864664867e-06
-1.87140722400908e-05
-1.34634562424577e-05
-2.15428979301583e-05
-2.90557597930207e-06
-1.58709210683161e-05
-2.10303564056898e-05
-2.76668104318793e-05
-1.68905078235717e-05
-2.26501978829062e-05
-2.59406391507806e-05
-1.3163082186243e-05
-2.27861545767388e-05
-1.17082070337238e-05
-1.71777190311161e-05
-3.23395799820214e-06
-1.49399959362949e-05
-1.27465212493167e-05
-1.6160709571622e-05
-2.2242167233846e-05
-3.37701525422897e-05
-1.34617154401399e-05
1.52190569816783e-06
-3.00474481453209e-05
-1.38213291042243e-05
-8.34504082463103e-06
-3.22415637209468e-05
-1.40093749303981e-05
-1.41500191515542e-05
-2.94164060146954e-05
-1.30382205880131e-05
-2.02782138003489e-05
-9.08275846214035e-06
-1.40871595900131e-05
-3.84904187306741e-05
-2.63038703834358e-05
-8.62849530122591e-06
4.66023853427423e-06
-1.99859046055446e-05
-1.53059369465466e-05
-3.38340872821574e-05
-1.2760585302525e-05
-3.65722109964496e-05
-9.09632807598386e-06
-1.02854964419282e-05
-2.34960015686944e-05
-1.42457038979909e-05
-2.51270525044397e-05
-2.56174715892544e-05
-2.34288170632298e-05
-2.12050416919019e-06
-1.69908482237365e-05
-2.55779474616777e-05
-1.51918370775857e-05
-3.12974758969758e-05
-1.2699524071064e-05
-1.89815019963214e-05
-1.57227298197599e-05
-6.41776772360538e-06
-1.61857125407141e-05
-1.27171674912434e-05
-1.99431117372699e-05
-2.91755957456416e-05
-1.86368730706658e-05
-1.62115419025697e-05
-2.071785724458e-05
-9.74790896743704e-07
-1.50204488306079e-05
-1.5409957031426e-05
-3.8644781369273e-06
-3.82162942895267e-06
-1.62974887424982e-05
-2.16441464892496e-05
-6.1441472058317e-06
-2.82653462322409e-05
-7.03306728459653e-07
-1.15249988832754e-05
-1.5697050766581e-05
-3.40606517805915e-06
-1.52845040147131e-05
-2.26665924898046e-05
-7.36206372297823e-06
-2.75724398921552e-05
-1.02591471357489e-05
-2.51140134480942e-05
-1.71695939566467e-05
-1.91031494942048e-05
-8.94917622495723e-06
-1.03117313862945e-05
-2.15879587613037e-05
-1.09970471828191e-05
-2.00497554034377e-05
-1.50679022972672e-05
-2.5463765566787e-05
-1.27475384708601e-05
-1.40227033088394e-05
-2.51751046692055e-05
-3.16288399223025e-05
-3.99522474041708e-05
-1.41840487375646e-05
-3.1357836662854e-05
-8.97084169068657e-06
-1.99569418677615e-05
-1.26289024556168e-05
3.09486160862815e-06
-4.2029772492873e-05
-3.16870924790585e-05
-1.55448167280829e-05
-9.86587048851988e-06
-1.04828072946965e-05
-1.51041055611573e-05
-2.23660401084104e-05
-3.44929118956427e-06
-1.71723037236694e-05
9.29025031201819e-07
-1.35290111106835e-06
-2.84108880223616e-05
-3.58745068490436e-05
-1.41562764422063e-05
-5.10923757587379e-06
-1.5307282400957e-05
-1.67709800263974e-05
-3.6274538185819e-05
-2.10514046108715e-05
-2.49559358998732e-05
-7.52270911361506e-06
-2.30577641320905e-05
-2.17299684412525e-05
-3.47149650942931e-06
-1.06110146901386e-05
-3.30908547845047e-05
-2.60568938350624e-05
-2.65591792887354e-05
-2.65116053703892e-05
-4.02820101078163e-06
-2.05107742676212e-05
-1.57310613174721e-05
-2.10096712069761e-05
-2.9525218846452e-05
-5.82819264222872e-06
-2.70098037819957e-05
-1.01501706661817e-05
-2.5144240454347e-05
-1.09556919189497e-05
-2.23882961848535e-05
-5.78767359653369e-06
-5.96959918936286e-06
-1.09361820165032e-05
-1.64061059549773e-05
-1.42976841285211e-05
2.42570998293902e-07
-1.21892070924598e-05
-7.73270563737129e-06
-1.81313238329428e-05
4.01887003338541e-07
-1.7391166666873e-05
-1.27128310569378e-05
6.45549048139111e-06
-2.39161766568615e-05
-1.58686129112437e-05
-3.06894323058475e-05
-2.01108751948168e-05
-3.10788692486218e-05
-1.69211524099182e-05
-1.32308946385626e-05
-1.19745660636877e-05
-1.57029691469906e-05
-1.35441655212469e-05
-3.43693016193612e-05
-2.0885221172265e-05
-1.30011316670307e-05
-8.84591230991719e-06
-2.01026343280432e-05
-1.57558689182779e-05
-8.45409841270731e-06
-7.35968395374392e-06
-1.44362669839892e-05
-1.58356401463184e-07
-1.37921893755457e-05
-1.79459393845246e-05
-8.76702896379889e-06
-1.89217646703208e-05
-1.04551335085248e-05
-2.18911316571003e-05
-2.21744084778667e-05
-9.17519117151736e-06
-2.76534016929956e-05
-1.07629838267154e-05
-1.15023736792331e-05
-7.32657286374549e-06
-1.49385074227589e-05
-2.26650003272764e-05
-8.77036593422948e-06
-1.39964496488577e-05
-1.32302535204906e-05
-1.74755493451518e-05
-2.18000543144466e-05
-1.79676122612059e-05
-3.22294193646356e-05
-2.85655155795711e-05
-2.57463321755825e-05
-8.03368750343035e-06
-4.18735985648482e-06
-2.15633665962217e-05
-2.47318126549491e-05
-3.40281822170023e-05
-1.7150064380781e-05
-1.52946315051981e-05
-2.22372460731628e-05
-2.68759802367867e-05
-1.24017532520523e-05
2.45517041723726e-06
-2.21495187523468e-05
-2.47611361573319e-05
-1.35013830271873e-05
-1.92027267358056e-05
-2.2676194113733e-05
5.80999690393039e-06
-3.09871859499583e-05
-1.45034652974906e-05
-5.56586668592562e-06
-6.19900132237802e-06
-9.44847065514376e-06
-2.86562686922976e-05
-1.30743402033134e-05
-1.19447599945126e-05
-2.16068485079814e-05
-1.48027735265736e-05
-2.24793221547787e-05
-1.58528031628836e-05
-1.30692903359468e-05
-1.91811344863253e-05
-3.12648741815952e-05
-3.35475564402431e-05
-2.41395564205957e-05
-2.07816713198424e-05
-1.75219290466803e-05
-2.62866668887766e-05
-3.18564534407432e-05
-2.83277375325187e-05
-2.93029993409656e-05
-9.35239159386691e-06
-1.76622550532951e-05
-1.09120199067742e-05
-1.58365890445621e-05
-5.52659270694992e-06
-1.8493795686897e-05
-7.92530542254981e-06
-1.03393306755851e-05
-2.50435510327309e-05
-3.71442227249298e-05
-2.1478406677648e-05
-2.69735830990561e-05
-2.74468019483827e-05
-1.058310697873e-05
-3.6256970103003e-05
-2.08293097684638e-06
-2.14021201754763e-05
-2.23546774751766e-05
-1.80447967046858e-05
-1.2745856531483e-05
-7.23783576912931e-06
-1.44197192142651e-05
-2.01444792253902e-05
-1.45175051118145e-05
-2.58642846771046e-05
6.56731337400405e-06
-1.56671794943205e-05
-2.4714217835507e-05
-1.81207538775819e-05
-1.58044594454402e-05
-2.63874171947518e-05
-1.66606245699898e-05
-2.16895857702081e-05
-2.2644038832791e-05
-1.35479429141592e-05
-1.46223095723195e-05
-1.62384328418363e-05
-1.66980691261819e-05
-1.00375258351066e-05
-2.48725735127945e-05
-2.34233201370098e-07
-5.86650718402339e-06
-1.08438127296255e-05
-3.24394324391518e-05
-1.06396586624436e-05
-1.87841609520991e-05
-2.45198744973158e-05
-1.261378921656e-05
-1.46657566391604e-05
-1.78450827195217e-05
-3.77243310876953e-07
-1.53397280329945e-05
-2.29142543443422e-05
-3.53398682481154e-05
-2.62665579070962e-05
-1.99926363192386e-05
-5.15595275640282e-06
-1.10226903464345e-05
-1.04598809252232e-05
-8.90780008418533e-06
-1.06119944627649e-05
-2.85376606216653e-06
-1.74635832384877e-05
-2.77524122016956e-05
-1.43157994676332e-05
-1.65367226446965e-05
-9.24922165500625e-06
-1.8215143312845e-05
-2.63622819601026e-05
-2.1651118986385e-05
-1.18495656514859e-05
-6.98992650043896e-06
-2.5748009111474e-05
-3.47180059261019e-05
-3.55568677098192e-05
-3.03232546410285e-05
-5.73260598438733e-06
-3.17101164467941e-05
-1.12729049267623e-05
-3.50995146099799e-05
-1.55619407706608e-05
-3.85035898465615e-06
-2.28268407312044e-05
-9.31657530023291e-06
-1.35167326685814e-05
-2.5600238013655e-05
-5.14673743656628e-06
-2.16838572837677e-05
-1.4953178825665e-05
-1.43649593199758e-05
-1.96143928716303e-05
-2.34335140090353e-05
-2.11867634377366e-05
-1.95926334300955e-05
-1.33355651389369e-05
-1.31514847573809e-05
-8.73069503286616e-06
-3.11486057327958e-05
3.03868818384929e-06
-2.04098821651075e-05
-1.26506890513684e-05
-2.75318765171573e-05
-3.68930172842491e-05
-1.69667778008219e-05
-1.14365981438171e-05
-1.27000106659304e-05
-1.18175978655422e-05
-2.4295192280487e-05
-1.26238190499107e-05
-2.00809308636449e-05
-1.15680531857074e-05
-1.20457620927049e-05
-2.94182156774581e-05
-2.33708064045799e-05
-2.13449353405722e-05
-1.83904046893805e-06
-2.5121639980155e-05
-1.79874182154293e-05
-1.63794708648231e-05
-1.43594010419362e-05
-2.3919638630377e-05
-2.18211155626136e-05
-1.97637242604672e-05
-8.11325040108426e-06
-3.20770813911653e-05
-8.07914259166035e-06
-1.35887235197063e-05
-3.78856492416687e-07
-2.52117474559952e-06
-2.78183705723847e-06
-3.55326617324136e-05
-1.52140901089893e-05
-1.14937387819363e-05
-2.13853832189746e-05
-1.86924385313604e-05
-2.76970314605625e-05
-1.35891607225685e-05
-1.93112035105562e-05
-1.34866761398718e-05
-4.37935429047918e-06
-9.81442419874955e-06
-1.07156621351051e-05
-5.0278931763897e-06
-1.43774054787475e-05
-2.54179672444582e-05
-1.79403106913067e-05
-1.71502590394838e-05
5.97203481827724e-06
-2.14151818431862e-05
-1.4095740349371e-05
-1.98257963801446e-05
-1.70341884520851e-05
-2.08717269195943e-05
-3.07470140260346e-05
-3.84757877419127e-06
-2.16823793278718e-05
-1.37342152991066e-05
-7.12449298845964e-06
-4.7545902053921e-06
-3.60821410565833e-05
-2.7536149415423e-05
-8.6899697146528e-06
-2.47241130498304e-05
-2.68809369368323e-05
-2.80916309456673e-05
-2.64660395140064e-05
-1.11013364688166e-05
-1.61804215550943e-05
-9.893493703334e-06
-3.0058814806375e-05
-2.09350507744619e-05
-1.06194583574743e-05
-1.91691161761466e-05
-2.71538814035378e-05
-1.59894169098943e-05
-4.4794744900594e-06
1.00564706783968e-06
-2.13824817074454e-05
-6.63054125085895e-06
-1.62675832855294e-05
-1.37642023417887e-05
-2.0388042290653e-05
-1.0867453905406e-05
-8.38325724479052e-06
-6.7779936273729e-07
-3.40601878698717e-05
-3.00216303646207e-05
-3.52798279380095e-05
-2.06358925165975e-05
-7.24786390816352e-06
-2.65375269814658e-05
-1.92163649325306e-05
-1.7122643402166e-05
-1.60222919631592e-05
-2.21044631795151e-05
-2.26573635399733e-05
-6.39337342637391e-06
-9.86876582841998e-06
-6.82372486558773e-06
-2.08528682832822e-05
-2.15494469989756e-05
-2.65890154439587e-05
-1.15294422271722e-05
-1.95334538191177e-05
-1.81071383607661e-05
-1.66581211841668e-05
-4.0280002928435e-05
-1.12369782247184e-05
-7.96209388040815e-06
-5.48572070972007e-06
-1.00025437700329e-05
-2.80872962038732e-05
-1.65249436724946e-05
-1.04475276365554e-05
-3.15655583180252e-05
-2.78784656538476e-05
-1.87732659642416e-05
-1.19906887950967e-05
-1.30180321364749e-05
-1.69523777408896e-05
-1.74727176583753e-05
-7.6147947746057e-06
-6.45878930240445e-06
-3.12392340071375e-05
-4.82442514243933e-06
5.1861170033997e-06
-1.55676477311965e-05
-3.15676143866681e-05
-1.79635800547445e-05
-2.58641790568826e-05
-2.73374751550195e-05
-1.25333301324382e-05
-1.55511050360825e-05
-1.31865033688485e-05
-2.07818870507448e-06
-1.34891570253208e-05
-1.92971239619849e-05
-1.90215284813501e-05
-2.90981517163845e-05
-1.52786471569603e-05
-1.11918905267721e-05
2.52807176403792e-06
-1.20163718041751e-05
-1.99127134934898e-05
-1.2495599494194e-05
-1.23005813374544e-05
-2.86871733531687e-05
-1.90604752898695e-05
-1.90332690401005e-05
-1.38538112020479e-05
-6.39569052166586e-06
-4.27880172573674e-06
-2.4299104978695e-05
-2.2863539027883e-05
-7.8314383267997e-06
-1.43452817511029e-05
-2.57397315930633e-05
-1.97240596838171e-05
-1.08890912728213e-05
-1.48125125068656e-05
-2.01830019707769e-05
-2.88728509402265e-05
-1.7880539310529e-05
-1.70504346053796e-05
-1.2995913191536e-05
-7.86046189340049e-06
6.16308653459857e-07
-2.00830103177153e-05
8.73141428876182e-06
-1.67498959989547e-05
-1.63121825397788e-05
-2.15975556234484e-05
-1.30041198611756e-05
-2.03367319724828e-05
-1.92057633550959e-05
-1.71556369359367e-05
-7.50857711403246e-06
-9.62511890519282e-06
-1.90766487387651e-05
-1.77211088685942e-05
-8.4702604935958e-06
-2.74101329987954e-05
4.30463924450939e-06
-1.77010646505062e-05
-1.78663507516213e-05
-1.95419734749316e-05
-2.5269344001497e-05
-8.39139274515149e-06
-9.95816376389978e-06
-7.03135721542696e-06
-2.15410417999902e-05
-9.11333693463859e-06
-2.30101012686357e-06
-1.38532891294337e-06
-2.24803941845172e-05
-9.82694557831979e-06
-1.74307918740807e-05
-1.57673129945551e-05
-2.23620159264865e-05
-8.92658729404901e-06
-9.10092218730568e-06
-1.64730269309424e-05
1.89555214374226e-06
-7.34157224528972e-06
-3.67908079220302e-05
-1.88806117602418e-05
-1.83669615317806e-05
-1.63803577437766e-05
-1.72057027164668e-05
-3.63076147483158e-06
-9.74089585915783e-06
-2.64085113838735e-05
-2.58290846189581e-05
-8.000473141119e-06
-1.58193882422077e-05
4.93862328483405e-06
-3.51653862057536e-05
-5.64801147955936e-06
-1.92676592626264e-05
-1.91151228094187e-05
-1.41022359298224e-05
-1.85752578334904e-05
-2.36592753593353e-05
-1.251783170171e-05
-4.66130446375878e-05
-1.43194420320142e-05
-6.31634473113072e-06
-3.95038538577918e-05
-2.09750530162942e-05
5.52620616423825e-06
-2.51264731056702e-05
-1.6459737197273e-05
-1.10555365638003e-06
-2.48792153008853e-05
-1.80145956942125e-05
-1.31558380588472e-05
-1.18132535127021e-05
-1.0603062472623e-05
-2.63697852647152e-05
-5.84779315107675e-06
-6.13934253341713e-06
-2.53680746571458e-05
-1.42159325220587e-05
-1.88299134335538e-05
-2.61257625887014e-05
-2.49236975525648e-06
-1.44333401668912e-05
-1.50527425629329e-05
-1.68183823389285e-06
-1.81209903898541e-05
-2.31939165737204e-05
-1.61923600058403e-05
-7.13813128499445e-06
-2.60281248828586e-05
-1.85804591803495e-05
-1.72966774459462e-05
-2.73337634250271e-05
-7.88274787870146e-06
-2.13401415390987e-05
-1.99414155903299e-05
-1.69678593510982e-05
-1.47195818418962e-05
-2.33529514583623e-05
-1.49642236496226e-05
-1.74576353667802e-05
-4.90240229381923e-07
2.41305776659059e-06
-1.89869990562879e-05
-1.72235277747398e-05
-1.83844265818565e-05
-3.86660035980436e-05
-1.03290411844659e-05
-1.27451513054912e-05
-3.11746923533426e-05
-9.65018780475235e-06
-1.04080580116452e-05
1.09334095348407e-06
-1.41890939174602e-05
-2.84472227316592e-05
-4.33108451940521e-06
-2.88331493975753e-05
-1.56147799399694e-05
9.03440706418563e-07
5.30860533126333e-06
-1.95563695479752e-05
-1.56664556254519e-05
-1.9739333103088e-05
-4.4589117570972e-07
-1.73123330390244e-05
-2.39571499093713e-05
-8.17643684466093e-06
-9.34386179793054e-06
-2.04856005321298e-05
-1.43397350746585e-05
-1.1872856741883e-05
-2.64549671422879e-06
-1.13772743989153e-05
-2.49576255837191e-05
-1.88900952001424e-05
-1.0185463662553e-05
-1.23274382930999e-05
-1.11225759817757e-05
-1.31343797777505e-05
-1.14698798289932e-05
-6.73324157592199e-06
7.42847878676977e-06
-2.2366768473161e-05
-2.54617351750696e-05
-1.48505097401987e-05
-8.93302664702955e-06
-1.69502973544737e-05
-1.40581199215837e-05
-2.45478440754922e-05
-1.85627298345636e-05
-1.03927578297582e-05
-1.62559761288739e-05
-9.47109275215113e-06
7.14480374765929e-07
-1.83742940033956e-05
-1.15236658438035e-05
-1.25778383698129e-05
-3.22553166269429e-05
-2.68298909595071e-05
-1.89937811908613e-05
2.54603323244066e-06
-2.03473965837169e-05
-1.71211692125316e-05
-1.34740584085892e-05
-1.75610369797504e-05
-2.10800284222873e-05
-2.15809871398785e-05
-1.55104227613233e-05
-6.34961772118507e-06
-1.25719383859286e-05
-1.76013948250618e-05
1.75219948406829e-07
-3.43874050014275e-05
-1.82544378273943e-05
-1.23785673473502e-05
-1.40788061867053e-05
-2.66845276194287e-05
-2.95370906029191e-05
-3.52768338249815e-06
-2.71139842350616e-05
-2.01241552590666e-05
-1.24928331490797e-05
-2.36563242637427e-05
-1.8900886945361e-05
-1.05064816638425e-05
-1.65900430604613e-05
-3.75990387820451e-06
-1.89754266856214e-05
-5.65267790185096e-07
-7.25927356952088e-06
-1.51710017666598e-05
-9.17812274533632e-06
-1.86078276121205e-06
-3.14762798016113e-06
-1.05409221540495e-05
-9.01502910862418e-06
-3.02913048961731e-05
-1.90577992591673e-05
-6.4265209687329e-06
-2.37652006182853e-05
-2.14427897703632e-05
-1.06177609577712e-07
-1.82173181050876e-05
-9.0619000539462e-06
-1.62732693782768e-05
-1.40023015290014e-07
-1.17366451622572e-05
-2.36767133402568e-05
3.63485074211567e-06
-1.42889550383713e-05
-1.63850024580793e-05
-3.02830154506231e-05
-2.04696175110454e-05
-7.80410374314805e-06
-1.02610359670289e-05
4.19814176751965e-07
-2.29752100135781e-05
-2.90297031870509e-05
-1.67156021016768e-05
-1.72153697195944e-05
-1.07063592792161e-05
-8.91488948784548e-06
-9.20687026046542e-06
-4.79789941102442e-06
4.10725424639005e-06
-4.65596970193953e-06
-2.01802479673902e-05
-2.36517243662819e-05
-2.34829814758404e-05
-1.67968314850886e-05
-1.79396167348026e-05
-1.19333932450429e-05
-1.03303091939729e-05
-1.65909160488876e-05
-2.31277237729441e-05
-3.42906194723087e-05
-1.61906380838753e-05
-3.08112213057411e-05
-1.52750346015295e-05
-2.77940887506658e-05
-3.00193575756602e-05
-1.08932292851503e-05
-3.31644955461908e-05
-6.90374033454104e-06
-1.16317698074439e-05
-2.32531043461586e-05
-5.99062774891244e-06
-1.92129823604246e-05
-1.99572103150191e-05
-3.81966695672994e-06
-2.51401209365961e-05
-3.42056550219322e-05
-1.96460189100817e-05
2.80401816742869e-06
-1.28749050066624e-05
-1.65589588886588e-05
-2.07360377167219e-05
-9.88516365131541e-07
-5.46736263912459e-06
-1.66985653160566e-05
-1.29371993116047e-05
5.61002893058879e-07
-1.10331312730531e-05
-2.05678779435388e-07
-8.39380576043177e-06
-2.241188424421e-05
-1.79752559423093e-05
-5.81531472885177e-06
-3.19897346377344e-05
-2.5606821757905e-05
-2.57995469797461e-05
-7.07751906400872e-06
-2.54275480779419e-05
7.37554416421021e-06
-8.86829365044998e-06
-1.17746256183401e-05
-1.47006291598219e-06
-5.77006000264841e-06
-1.68832151436011e-05
-1.38190794890271e-05
-2.57686249057285e-05
-1.92395294351496e-05
-1.14154572927694e-05
-1.74713201757969e-05
-2.03109078494861e-05
-2.15958492084863e-05
-8.68591482705511e-06
-2.5986549214973e-05
-2.71381635166282e-05
-1.6936583918637e-05
-1.60821955687796e-05
-3.90556321302579e-05
-1.31897884217055e-05
-7.21778958514248e-06
-2.85707351656081e-05
-8.56299828257381e-06
-2.24292501221073e-05
-1.97032091197242e-05
-9.61717251133689e-06
-8.99653865175434e-06
-2.31181774516103e-05
-1.71893512446037e-05
-7.83716664806265e-06
-1.45389651892589e-05
-7.32688073749804e-06
-4.01872358354116e-06
-1.55511245344519e-05
-9.90185883732551e-06
-1.1368142127504e-05
-2.84111957569321e-06
-9.56907034341395e-06
-4.46478547549321e-06
-2.0076550888917e-05
-1.98568895101038e-05
-1.66634885841015e-05
-3.28588611868806e-05
-1.2723596874524e-05
-2.04253597608859e-05
-9.72588711586007e-06
-2.24834779706207e-05
8.39973539537971e-06
-9.36134363412652e-06
-1.42657991770469e-05
-1.05385100868134e-05
-1.64844921034905e-05
-2.63466392516693e-06
-1.00010297706441e-05
-3.79057084138588e-05
-2.19071443616553e-05
-3.81973618920663e-06
-1.82914220161614e-05
-3.30570838214184e-05
-2.48528738374834e-05
-2.21612044316314e-05
-1.86464139721529e-05
-2.49681117248499e-05
-8.72427653124056e-06
-4.12916842784451e-06
-1.99739563117116e-05
-1.95183784964828e-05
-2.28319810657688e-05
-1.51911560220878e-05
-1.92362683198548e-05
-2.16602063330437e-05
-2.48772240940754e-05
-1.46887220029387e-05
-1.7506392747204e-05
-1.33924985070872e-05
-2.84171030883538e-05
-1.12975225957597e-05
-1.80029642652939e-05
-3.83247119572159e-05
-1.50023748418503e-05
-3.84547057688175e-05
-8.9671600307393e-06
-3.69753970842421e-05
4.5016928695167e-07
-1.97582515701051e-06
-1.9990349848436e-05
-1.21872648232774e-05
-2.94376169780013e-05
-2.2144552359933e-05
-2.61781428263558e-05
4.51471403251508e-06
-1.00863136129601e-05
-3.58646175004864e-05
-2.65970259230041e-05
-1.86947717925398e-05
-1.52140394564329e-05
-1.46015829993058e-05
-1.5962455134417e-05
-1.27910137466221e-05
-4.50884240180945e-06
-1.45170822019643e-05
-2.03462093010639e-05
-1.29306658857168e-05
-7.89189708792934e-06
-1.33336870532822e-05
-2.60838875089466e-05
-3.49898488612093e-05
-3.43939054911109e-05
-2.12553992040332e-05
-1.67272636033714e-05
-2.51895225289894e-05
-9.55580108685574e-06
5.52268756968127e-06
-1.83471631444198e-05
-1.11573512593879e-05
-2.28098903612561e-05
-3.2068980098565e-05
-2.04231433597524e-05
-1.77210485094474e-05
-1.17220804521317e-05
-1.19703614839778e-05
2.47388122901165e-06
-4.0625092585841e-05
-1.11705034850187e-05
-1.10643160489308e-05
-2.49368189861298e-05
-5.27385816878837e-06
-8.5255423821315e-06
3.94195823454842e-06
-9.11641882029647e-06
-2.45953754910269e-05
-5.52069181610014e-06
-3.3787623228462e-05
-7.91391072514825e-06
-3.115257482613e-05
-1.43669957350096e-05
-4.14609760640228e-06
-1.88579407869867e-05
-1.89522040520495e-05
-1.51484091624329e-05
-1.44416242590923e-05
-2.00612808401487e-05
-1.93909945068131e-05
-1.49553209873404e-05
-2.31746410445638e-05
-2.34549798290252e-05
3.38285020239008e-06
-1.28940136954896e-05
-2.00179584027159e-05
2.17897543779518e-06
-1.67977560294546e-05
1.63563520106307e-06
-2.32879433587831e-05
-2.05325218201429e-05
-8.6001104887994e-06
-1.14103103102959e-05
-3.16533042282516e-05
-1.64826079996578e-05
-2.35065361785531e-05
-2.05818348483626e-05
1.71419376343993e-06
-2.67202379478406e-05
-2.41695573841438e-05
-1.55714502017266e-06
-1.04032060872336e-05
-1.11142920659031e-05
-2.06019468623336e-06
-2.90459717861354e-06
-4.76076089587794e-06
-1.35059884824561e-05
-1.94863515600141e-05
-1.35624575886275e-05
-2.00170457360489e-05
-2.04488027664572e-05
-1.22678575780157e-05
-1.6228781685978e-05
-6.14946152873663e-06
-2.58245624106132e-05
-3.07442407330003e-05
-1.63004749690701e-05
-7.40222511013742e-06
-2.76202477843853e-05
-1.18999022973076e-05
-2.15768947597524e-05
-2.14619448181294e-05
-1.57378904329255e-05
5.77619024579878e-07
-1.52946653442374e-05
-8.25419197777874e-06
-1.07616466811377e-05
-1.84686449233336e-05
-1.92976769736817e-05
-2.60098887744775e-05
-1.84385752699759e-05
-2.7707891439082e-06
-3.14426941528832e-06
-2.19547784344514e-05
-2.49591981700792e-05
-1.91611445910263e-05
-1.37618650171671e-05
-1.4315100629756e-05
-6.34509851939843e-06
-2.39181749757246e-05
-1.18987022351517e-05
-1.801064273784e-06
-2.07798178876748e-05
-2.18915651214584e-05
-3.53786197344015e-05
-2.49135156294926e-05
-1.11368669067973e-05
-2.07216064463878e-05
-1.99262643321231e-05
-3.57866281623188e-05
-1.2717940330407e-05
-5.48842729322059e-06
-1.57990137366025e-05
-2.31391147900158e-05
-1.78773873835507e-05
-4.26381257324124e-06
-1.8227946669447e-05
-2.07968011989923e-05
-1.13637546498461e-05
-7.73382794059877e-06
-9.13063689687822e-06
-3.37822074449005e-05
-2.9578558258555e-05
-1.73193105740778e-05
-1.2381552379108e-05
-1.27772864877808e-05
-9.32515768423547e-06
-8.46482523995688e-06
-3.09092655373365e-05
-3.05516753641534e-05
-6.86206863845458e-06
-2.58108813477193e-05
-3.34446504890435e-05
-9.52163216578505e-06
-1.8759886809494e-05
-5.66037762298518e-06
-1.59900667008644e-05
-4.24248383793434e-05
-1.84817887535804e-05
-2.80094737911958e-05
-1.54908052380085e-05
-3.04294094089032e-05
-1.69843636111268e-05
-1.27699017045293e-05
-2.20448524127925e-05
-2.70851964405728e-05
2.39914347214127e-06
-2.32195191341184e-06
-2.00794114350629e-05
-1.16583150195196e-05
-7.6366200307269e-06
-1.00246715917949e-05
-2.32051965260524e-05
-6.97521010176136e-06
-2.65121186178275e-05
-1.89534114843407e-05
-1.7450421209396e-05
-1.1860994110356e-05
-2.38765249166554e-05
-4.22561751770793e-06
-2.96345738259011e-05
-3.52583555467279e-05
-2.17117836457742e-05
-2.40177827284819e-05
-2.21370806922764e-05
-1.11555590421954e-05
-1.01747944270584e-05
-2.24247638531003e-05
-1.1308876540825e-05
-6.84918684840723e-06
-5.39604258078432e-06
-2.01724533884406e-05
-1.07210181156957e-05
4.99165319833325e-06
-2.45099307926489e-05
-1.297638494117e-05
-7.27277361301723e-06
-2.72395481604679e-05
-1.22630221803776e-05
-2.94768303281113e-05
-6.31479303164868e-06
-2.03555004790911e-05
-2.04146378610349e-05
-3.73480608083599e-06
-2.48048945737396e-05
-1.38855638760083e-05
-2.36027891914236e-05
-9.02501717463489e-06
-1.34245084582434e-05
-8.65343229037866e-06
-2.03511740038508e-05
-8.2418641130702e-06
-1.44954981342883e-05
-2.54967994925517e-06
-2.41313230256358e-05
-5.98565102429534e-06
-2.41654964318103e-05
-2.36513896715514e-05
-2.30294426710146e-05
-6.29194458788921e-06
-2.42866388392875e-05
-2.07874718249805e-05
-1.3358799369432e-05
-1.90171819440172e-05
-6.8158558472237e-06
-1.80829408516287e-05
-1.92045724330638e-05
5.38026695208617e-06
-3.38068850451792e-06
-2.78605851875756e-05
-1.1873522092369e-06
-1.02656345529356e-05
-3.1960227287717e-05
-8.01006924702587e-06
-2.0275124393191e-05
-2.2445311565902e-05
-2.2047361000024e-05
-3.55645510241073e-05
-1.70094990377096e-05
-9.55483616324746e-06
-8.92536404237957e-06
-1.28023764779624e-05
-1.19024333078296e-05
-1.39023625984369e-05
-2.75740496414135e-05
-7.80617984316833e-06
-2.51694070120005e-05
-2.97756670367535e-05
-1.50057567974245e-05
-5.40689448215847e-06
-3.36054067617267e-05
-2.09982875927413e-05
-2.14500712588922e-05
-2.97451956745938e-05
-1.93665734101118e-05
4.47858548339599e-06
-1.57094174611272e-05
-1.35209659870295e-05
-1.5149879788805e-05
3.32338113621109e-06
-3.17852060361461e-05
-7.94714168933634e-06
-1.55783004539443e-05
-2.97436765009834e-05
-8.74692832733276e-06
-1.41264418613422e-05
-6.6860322612839e-06
-1.02377050001592e-05
-2.51263756983247e-05
-1.58717151916847e-05
6.04778921320518e-06
-1.78034913029281e-05
-9.40481911157724e-06
-8.04603655233812e-06
-2.2401305632845e-05
-3.51367285656684e-05
-2.35650614496947e-05
-1.3494641629516e-05
-2.34166295239827e-05
-6.22663237025925e-06
-1.39615228446483e-05
-1.43876861001387e-05
-2.61234355744749e-05
-1.59430208952742e-05
-1.64555180595289e-06
-1.92952363184891e-05
-1.45712236329532e-05
7.13942043351067e-06
-9.90727856292609e-06
-1.3316215098689e-05
-5.51077641934347e-06
-1.3517471446147e-05
-2.09446020986229e-05
-2.68204527542656e-05
-1.20908562380121e-05
-1.7103430643028e-05
-1.26864499053218e-05
-1.11761546632042e-05
-1.84913235507755e-05
-2.81741183494984e-05
-1.4163870554825e-05
2.20289593058853e-06
4.97675769228844e-06
-1.7265905442701e-05
-1.09718676685396e-05
-4.62922772248372e-06
-6.76211614469658e-06
-1.18325426911663e-05
-2.60341254620696e-05
-9.76075476486703e-06
-2.18885675680739e-05
-1.81157108474017e-05
-1.16435027817647e-05
-5.29218334688579e-06
-8.1538218165226e-08
-1.39549254139321e-05
-7.99835553712624e-06
-1.30699672740304e-05
-1.44381167405046e-05
-6.20295113636423e-06
-3.0105449853136e-05
-5.1551526636464e-06
3.756836220566e-06
-1.06013248154237e-06
-5.74972288699331e-06
-4.80159312134846e-06
-2.15139461473395e-05
-8.1806226427233e-06
-2.80063738951127e-05
-2.60373660181933e-05
-4.19043703988962e-05
-1.21688083884358e-05
-9.5759198997631e-06
-6.84734962028264e-06
-1.38635446804781e-05
-1.0420165442655e-05
-9.97556377532903e-06
-1.29881608914042e-05
-2.16718313720442e-05
-1.92607308727842e-05
-1.1114177657375e-05
-4.71333033134241e-06
-2.37366416435679e-05
-2.26003284657319e-05
-1.00108753841248e-05
-4.38134892041221e-06
-1.51834710888816e-05
-1.60423774938597e-05
-2.81854920367889e-05
-2.90595020227437e-05
-1.34066422924436e-05
2.23104102143128e-06
-1.02355333764278e-05
-1.66843379799806e-05
-3.58728437723742e-05
-7.67456491424826e-06
-1.72979725567431e-05
-1.88250739960366e-05
-1.55138971409771e-05
-8.0660676778865e-07
-7.68610504976714e-06
-2.83826342261187e-05
-8.7596322838664e-06
-1.42235003331896e-05
-1.3892064711152e-05
-5.02822002851624e-06
-1.16470414844321e-05
-2.44698868672441e-05
-1.56371112257722e-05
-1.7245361995153e-05
-2.37234207423178e-05
-1.93991731108272e-05
-1.88073416224566e-05
-1.47022210689118e-06
-1.45984433145204e-05
-1.48413196079149e-05
-1.45433369480632e-05
-1.47457779310562e-05
-1.29664375139565e-05
-2.39471166840553e-05
-5.02054712644557e-06
-1.00741333286827e-05
-1.99225736291759e-05
-1.37530998619588e-05
-1.92491686816995e-05
-2.43673443120655e-05
-6.02079164094009e-06
-2.29569387999883e-05
-8.71163090133178e-06
-1.18176296464254e-05
-2.10351446065389e-06
-1.79410504981508e-05
-1.2556118791896e-05
-2.16914379687081e-05
-1.57958037825617e-05
-3.97595824307932e-05
-1.75820437403708e-05
-2.46377974998248e-05
-1.94108206863951e-05
-7.85760722205635e-06
-1.44004823017463e-05
-2.43689401672828e-05
-1.20561909332465e-05
-2.54533418476001e-05
-2.23114247404064e-05
-1.75829728347947e-05
-2.54455515433278e-05
-1.62264851079796e-05
-1.1285012974517e-05
-1.79098569147244e-05
-1.9310796498408e-05
-1.35351957397101e-05
-1.81794622007067e-05
-1.00621986297024e-05
-1.60838472064707e-05
-1.79471045813852e-05
-2.66411513926309e-05
-6.01428909611522e-06
-3.05204516228963e-05
-1.94617257388023e-06
-9.14329186351349e-06
-8.74974273488498e-06
-1.79339132242122e-05
-1.18487836913664e-05
-1.50947308704464e-05
-1.12778950927583e-05
-2.51264276121759e-05
-9.01068935025262e-06
-1.33867273514534e-05
-5.30051266538542e-06
-4.32897494679369e-06
-1.70113052554526e-05
-5.08623118166929e-06
-1.82141984716091e-05
-1.14086802984779e-05
3.05273879631048e-06
-2.09507136206059e-06
-1.68227268126973e-05
-1.96208891913801e-05
-1.9735985664396e-05
-1.21882355980966e-05
-1.22242214315917e-05
1.91156053833732e-06
-1.07692719442548e-05
-1.27333574074019e-05
-5.9032891922994e-06
-3.46003536584742e-05
-1.22779990575523e-05
-2.85628126099772e-05
-1.26379692466737e-05
-2.01576556772971e-05
-1.98795188217123e-05
-3.14204998129982e-05
5.3362771617472e-07
-1.86414113821801e-05
-1.31019268074657e-05
-7.84644785630931e-06
-7.94611849417268e-06
-2.92534578794736e-05
-3.55705930791232e-05
-1.67694327074407e-05
-1.6578321093218e-05
-1.93190758522151e-05
-1.3081454301052e-05
8.59962867743626e-08
-4.64153522322948e-06
-1.58917321476436e-05
-3.35281374315994e-05
-9.08604768602042e-06
-3.92706205371221e-05
-2.76700508357215e-05
-2.27238060164533e-05
-2.36567522875975e-05
-9.7411871873225e-06
-2.84012524292994e-06
-1.74117981717582e-05
-8.94072528279964e-06
-4.3864614884848e-06
-1.90729995216269e-06
4.12079137425431e-06
-5.34655015469097e-06
-1.46089620633449e-06
-1.72328861581557e-05
-2.15417276783122e-05
-1.18376812051927e-05
-2.06463746120098e-05
-1.57384807691269e-05
-2.49975402828854e-05
-1.94444787537878e-05
-3.16887447992845e-06
-1.05132605445325e-05
-3.66452288888215e-05
-1.42334109363035e-05
-2.04180483031919e-05
-1.54932494257593e-05
-2.5248797849543e-05
-3.44372316595013e-05
-2.23226804052524e-05
-6.87180425049531e-06
-1.00503849494555e-05
-1.47188364982513e-05
-2.79923732291572e-05
-1.30138002448161e-05
-1.66036716153334e-05
-2.11590323630916e-05
-1.39046515591203e-05
-1.74310741111161e-05
-7.47683942848522e-06
-5.90343719309403e-06
-2.11609633487525e-05
-1.87202479385988e-06
-3.02782238616154e-05
-1.0197822028978e-05
-7.24721712940387e-07
-1.6690740445239e-05
-8.12079410564844e-06
-2.26429327155622e-05
-1.65192513655932e-05
-1.95746709472253e-05
-2.75178638416092e-05
-6.97623902181704e-06
-1.467516318654e-05
-2.06400632361414e-05
-1.96062865211088e-05
-2.29917804747088e-05
-2.54358169375341e-05
-6.12303837756116e-06
1.57947689874951e-06
-7.08832920216067e-06
-2.79756068059788e-05
-1.53605301113592e-05
-2.75750600024837e-05
-1.05688737919308e-05
-4.02857578915048e-05
-4.77328390895288e-06
-2.4329583510515e-05
-3.78935063888838e-05
-2.5842762501856e-05
-1.76516415593272e-05
4.20214798521505e-06
-1.41675799037864e-05
-1.70820626867346e-05
-7.80050985472381e-06
-2.04971782267448e-05
-7.76200729366789e-06
-1.38463947566097e-05
-2.31579500297044e-05
-2.75448975325318e-05
-1.66632499181452e-05
-1.24957588289593e-05
-1.64921186575522e-05
-2.85853253778547e-05
-2.06680172765825e-05
9.25930612802221e-08
-1.89101691495196e-05
9.37215415724085e-08
-1.40023563367489e-05
-3.38058748635474e-05
-1.24652648297119e-05
-6.99629598864883e-06
-2.18038058679074e-05
-1.01875658046376e-05
-1.22989943366175e-06
4.56951931406681e-06
-1.87008868831333e-05
-9.80558541985725e-06
-2.86806594430786e-05
-2.49336706064321e-05
-2.11770171390453e-05
-2.07461736164806e-05
-2.27006945969074e-05
-2.57307673932107e-05
-2.49357042860213e-05
-2.50800163722243e-05
-1.76648313708269e-05
-1.18497124131439e-05
-2.31337619323783e-05
-1.51981354975919e-05
-1.36501816811019e-05
-2.7032995833015e-05
-1.15619581977198e-05
-2.12788282398906e-05
-1.43344894215196e-05
-1.06601766603633e-05
-3.46117348917498e-05
-1.69140097742536e-05
-1.21876303684858e-05
-2.25413233416772e-05
-4.50467106049159e-06
-2.02269588296397e-05
-9.32754542026194e-06
-1.40901952237953e-05
-7.97545101408728e-06
-1.32712220401732e-06
-8.24165836582849e-06
-1.9921947674937e-05
-1.52920256646621e-05
-1.05278205957775e-05
-6.77154657224496e-06
-2.26231634078228e-05
-1.3525012592171e-05
1.52313794956497e-07
-2.02296814896351e-05
-1.60195876183225e-05
-2.30298566588583e-05
-1.16893183722109e-05
-3.52427928033835e-06
-1.07716026034261e-05
-2.27499045383923e-06
-1.20408139745285e-05
-2.22863798688445e-05
-8.61352972762659e-06
-1.54096806265248e-05
-1.09797559539932e-05
-1.68126819431371e-05
-2.23119728891116e-05
-2.41939882902758e-05
-2.12668096880179e-05
-2.28996839106524e-05
-1.31206515883542e-05
-1.15615694063646e-05
-1.66923966844555e-05
-1.59597155143055e-05
-6.04747798538902e-06
-3.86631821166152e-06
-8.98853019503326e-06
-9.15878673624001e-06
-1.45817572142134e-05
-1.89268744440747e-05
-5.03428070110939e-07
-1.34694557985586e-05
5.08827253316839e-07
-1.48763014395637e-05
-1.38985189485817e-05
-1.10818825846135e-05
-1.28913341171777e-05
-3.94480596877885e-06
-3.27673518415911e-05
-1.79999829116897e-05
-1.95467975700954e-05
-5.5705076653122e-06
-2.97539455805346e-05
-1.8201079658781e-05
-1.82167060058505e-05
-2.84623320289287e-05
2.48315153738543e-08
-1.06300469975881e-05
-3.03886410151672e-05
-1.9662219439589e-05
-1.61502878665379e-05
-1.3998029334098e-05
-4.0928260587583e-06
-8.84991711034848e-06
-1.83307774648635e-05
-8.7338348830636e-06
-1.33440560697017e-05
-1.94128240598001e-05
-3.36396656766185e-05
-2.55604751529993e-05
-1.30250352929941e-05
-2.25103350626718e-05
-1.75245561954032e-05
-2.76823418050542e-05
-1.40709491206826e-05
-2.61799285775407e-05
-3.0198738932987e-05
-5.02922174131455e-06
-7.19365439614924e-06
-1.25054866381819e-05
-1.02670574694189e-06
-1.40828219456798e-05
-1.7641428429903e-05
-1.07430926494982e-05
-1.88086791536782e-05
-2.25692995857616e-05
-1.36506406552491e-05
-1.08450136625662e-05
-6.9753935299138e-06
-1.85342468218835e-05
-1.38778613777143e-05
-2.06765672291908e-05
-3.74395818534349e-06
-2.47116235478921e-05
-2.73112692324917e-05
-1.70761358241593e-05
-7.6049275912094e-06
-1.07665642266011e-05
-1.34347792787472e-05
-1.82994583768927e-05
-2.43622795513242e-05
-1.99884685454652e-05
-3.28479363268648e-07
-2.84383263068647e-05
-3.27561970745639e-05
1.31507090009954e-05
-1.59719080259272e-05
-2.17517772121364e-05
-2.48525330869964e-05
1.04912119189172e-05
-3.33236771777482e-05
-2.34667755544021e-05
-3.00679389205571e-06
-8.14544445855238e-06
-2.08816867642547e-05
-6.10836798553261e-06
1.81906749226137e-06
-1.4254281124147e-05
-2.61118906592351e-05
-1.12100578023075e-05
-1.3811528884577e-05
1.62126762677857e-06
-4.83458613883011e-06
-3.0584046316463e-05
-2.77794404737716e-05
-9.96644543553877e-06
-2.56619046484786e-05
-2.74465800689431e-05
-3.41046591081102e-05
-1.57320742257934e-05
-2.37056442171837e-05
-2.29356821209866e-05
-2.29104266861092e-05
-2.2133709998151e-05
-2.86843252372024e-05
-1.4305461666433e-05
-1.18093685134863e-05
-2.54890656141619e-05
-1.16807115104123e-05
-1.54386451191841e-05
-4.97103686019615e-06
-2.12077099843931e-05
-6.62964570312596e-06
-3.41165562425008e-05
-1.51530041917872e-06
-4.61787394121518e-05
-1.90350699147093e-05
-4.60840074826113e-06
-6.89799856176271e-06
-2.97229176966172e-05
-1.45012743976707e-05
-1.54569319576521e-06
-1.12690651419053e-05
-5.78596538939778e-06
-1.0246993684209e-05
-1.54682793383795e-05
2.35762235652901e-06
-6.36851980525235e-07
-9.23907299923393e-06
-2.76631244881803e-05
-5.49411989634727e-06
-2.01837183702508e-05
-1.43598080275352e-05
-1.54257666901214e-05
-2.51998563078731e-05
-1.47482918392612e-05
-2.75597491891177e-05
-4.65757911753091e-06
-1.06277905669653e-05
-9.92091550227554e-06
-2.63899443707879e-05
-5.93076106321602e-06
-9.67167949286523e-06
-9.77552614852608e-07
-5.11001643299486e-06
-1.51005493755841e-05
-4.0352409659317e-06
-8.73596876665709e-06
-1.54287243045421e-05
-1.36773685460497e-05
-2.13152063964412e-05
-2.34165756326527e-05
-2.18395176452972e-05
-1.79676446641816e-05
-7.99633593695082e-06
-3.10029805953339e-05
-1.67723643298694e-05
2.75098545281444e-06
-2.82073833124308e-05
-2.51523443613772e-05
-2.34619769803076e-05
-2.14544636741442e-05
-1.35240849259446e-05
-2.35086443719936e-05
-1.61742169277374e-05
-2.28574825416351e-05
-5.04951948360816e-06
-1.61193231915295e-05
-2.23280219411616e-05
-9.98418311572076e-06
-1.79210418702233e-05
-5.02943206724085e-07
-5.78514480269116e-06
-8.33304358466736e-06
-2.15485264862649e-05
-4.28519969321679e-06
-1.87318950542829e-05
-1.10569463922813e-05
-2.91696249612004e-05
-1.84978079585724e-05
-9.02024203818561e-06
-2.14524032161683e-05
-1.34610130861963e-05
-5.77053956216352e-06
4.76235884064001e-06
-1.52665092413515e-05
-1.37527365464077e-06
-8.36178568519268e-06
-2.68937046257143e-05
-2.95206707179143e-05
9.06420014413125e-06
-3.17602728627047e-05
-1.33692786927443e-05
-1.52407194535095e-05
-1.64423067773449e-05
-4.28576950406952e-06
-2.08518470238213e-05
-5.70476242529548e-06
3.17944482305595e-06
-2.8646575816835e-05
-1.63976428815645e-05
-4.19816465747729e-06
-1.67975601134298e-05
-1.456421335755e-05
3.90288841427442e-06
-3.7737886261757e-06
-1.22331863989269e-05
1.65730102998382e-06
5.33977946402175e-06
-2.16354981840222e-05
-2.80780279382227e-05
-5.96200117592127e-06
-1.69845591840159e-05
-2.66734888037918e-05
-1.0489533985664e-05
-1.46530633866534e-05
-4.00109246571368e-06
-5.91684423967418e-07
-4.00674617099012e-05
-2.00461562972801e-05
8.81842594151514e-07
-7.03486443558533e-06
-1.7918129652796e-05
-2.74429304934149e-05
-5.87726785287642e-06
-1.3360117079098e-05
-1.01756059802756e-05
-3.08150728320433e-05
-1.51667133865789e-05
-1.58244961023754e-05
-1.94176650032099e-05
1.2330748235921e-06
-1.46812291841765e-05
-2.65949842390617e-05
-1.20515958715664e-05
-1.44987612688461e-05
-2.02840870781941e-06
-2.56489018540269e-05
-2.37924180829525e-05
-2.92563190910683e-05
-3.48060039269806e-05
5.16444867104775e-07
3.36013869137538e-06
-1.62672355370029e-05
7.88378227993395e-06
-1.54032619529587e-05
-1.10860986001403e-05
5.06611256254104e-07
-1.96000496681694e-05
-9.17871032773711e-06
-1.79575262295929e-05
-2.44563882401064e-05
-1.37113419544334e-05
-2.31093189215345e-05
-1.98314409983393e-05
-2.15618806371031e-05
-1.28825542547709e-05
-2.50186014967647e-05
-3.87030681690887e-05
-2.13722538687626e-05
-2.31226407361081e-05
-2.81413361064825e-05
-2.38298249531683e-06
-1.99395921619663e-05
-1.8723947688878e-05
-3.26881757737618e-06
-2.87891948085933e-05
-5.91563417561585e-06
-5.71390168450106e-06
-7.35174832864525e-06
-4.80304241269708e-06
-1.67335508592419e-05
-2.29544864176453e-05
-1.99601623947539e-05
-2.06787257594234e-05
-2.28857312473329e-05
-3.14471009157001e-05
-2.94593858509492e-05
-1.09800618992334e-05
-1.03513361048404e-05
-1.32166137650645e-05
-9.70423936603934e-06
-1.49402365544199e-05
-2.40006961081653e-05
-1.23994424554523e-05
-1.69879292664097e-05
7.9781410046536e-06
-1.13010276187712e-05
-1.42514619888149e-05
-1.72538091772027e-05
-1.51185979839767e-05
-1.65345515987861e-05
-1.7336694193247e-05
-1.75462440106053e-05
-5.5471031519988e-07
-1.06108117374401e-05
-1.57606775915455e-05
-2.62509146270314e-05
-1.61421042090146e-05
-1.7731862486524e-05
-1.2966576462932e-05
-1.73341150301637e-05
-2.95502486470657e-05
-1.77873985739408e-05
3.45961880957065e-06
-1.49629397591433e-07
-1.95476858013486e-05
-2.37767995222927e-05
-1.3856741660035e-05
-1.41479726327884e-05
-2.92751683538423e-05
1.02265174833585e-05
-1.48809309083144e-05
-3.14782147913649e-05
-2.43145195236043e-05
-1.89379038714166e-05
-1.45276505680763e-05
-1.32427944858913e-05
-1.46794708848679e-05
-7.18849783728391e-06
-1.33697482910127e-05
-1.01465628696485e-05
-1.66250095911078e-05
-2.05079463696837e-05
-8.91719742656607e-06
-9.76068924507163e-06
-2.43511172523207e-06
-2.99238157975274e-06
-5.81819047863144e-06
-1.55809036370539e-05
-8.13123133258325e-06
-1.50446867426418e-05
-1.50901958792759e-05
-2.83948616552369e-05
-2.18683134474017e-05
-3.38188921325826e-05
-2.13715588567302e-05
-1.59693882365381e-05
-8.37893581155395e-06
-1.82345726937758e-05
-1.63785812778567e-06
-1.94392597888571e-05
-1.20677236504017e-05
-9.64653907476049e-06
-7.94970495874995e-06
-2.25583731230443e-06
-1.73385954594623e-05
-2.11353066121604e-05
-2.12643130266059e-05
-2.59462449171008e-05
-9.90777165125542e-06
-1.57419806043604e-05
-1.77863251174405e-05
-1.44765037048645e-05
-1.59519258497029e-05
-2.03060616149978e-05
-1.57670083705656e-05
-2.18432289933744e-05
-3.39922766322685e-05
-9.08430590945095e-06
