# Supplementary material for: Research on computational propagation and identification of mine microseismic signals based on deep learning
Source: PLoS One. 2025 Oct 22;20(10):e0334641. doi: 10.1371/journal.pone.0334641 (PMC12543183; doi:10.1371/journal.pone.0334641)
Supplement: S9 Data — (ZIP) [file pone.0334641.s009.zip › 000101100000357.xlsx_0.txt_24.txt.txt]

-3.04439735377432e-05
-3.46628996968328e-05
-1.78292587619179e-05
-1.61495100547513e-05
-1.07876579100703e-05
-9.19904305774641e-06
-2.4003453979606e-05
-1.09419920928224e-05
-8.43765789193845e-06
-3.97960901785468e-05
-1.58329529443363e-05
-2.98274318559517e-07
-1.31998489939152e-05
1.57843136309358e-05
-2.15099298973558e-05
-2.18980424632874e-05
-7.67344397388961e-06
-1.21789350704746e-05
-6.4300366831153e-06
-3.14618040449354e-06
-1.46930821314592e-05
-3.92433796590909e-06
3.35133669463145e-06
-3.17195730624384e-05
-2.80909536796246e-05
-4.45524758374806e-06
-2.07851918059179e-05
-3.0499714613737e-05
-2.10077056018894e-05
-2.88326742749753e-05
-3.46934779523235e-05
-2.90898538420964e-05
-1.50767406713397e-05
-1.92016936290654e-05
-2.19628129352024e-06
-2.15300661260901e-05
-1.12981360273543e-05
-2.45336357062447e-05
-5.09047812031911e-06
-8.03601720932299e-06
-2.12907490409381e-05
-5.67061256437479e-06
-1.40611384515694e-05
-1.73462714056523e-05
-1.07067551508213e-05
-2.0118591597745e-05
-6.38374343639782e-06
-1.38599632747991e-05
-3.241425031926e-06
-1.17146472995417e-05
-6.64661756443058e-06
-3.33016510741242e-05
-4.83169951651711e-06
-5.79343673153131e-06
-2.68845998320692e-05
-3.44133651115424e-05
-2.05951866369392e-05
-1.48661914784942e-05
-3.39950148112516e-05
-1.38716787149943e-05
-1.67229503809096e-05
-2.76900528950946e-05
5.39388465799917e-07
-9.30610044285485e-06
-1.95699833375096e-05
-4.17667576203367e-06
-1.80121959878772e-05
-2.83502873178528e-05
-1.64554850285953e-05
-1.77145156153304e-05
-1.75961746516301e-05
-1.69490702208897e-05
-7.3260331560394e-06
-1.95148672393701e-05
-4.41196898433224e-05
-1.71798994349846e-05
-3.06220971142374e-05
-1.88166532778736e-05
-1.66930525985402e-05
-1.64797957251835e-05
-1.08540640457735e-06
-2.33382738972156e-05
-1.6438650989143e-05
-2.41175099131185e-05
-1.64435375042087e-05
-1.24223895171661e-05
-2.08088315547746e-06
-9.06062994196225e-07
-2.48104506222823e-05
-2.37689751854773e-05
-1.33106504244151e-05
-1.67625526480811e-05
-5.75121605356496e-06
-3.07550501174697e-05
-2.34656739359791e-05
-3.58036403388499e-05
-2.21039280267478e-05
-1.61149487867323e-05
-5.67977097132346e-06
-1.31626698892113e-05
-1.54647786384659e-05
-2.84640731683021e-05
-2.00936826643804e-05
-2.2462977200471e-05
-1.33894769120299e-05
-7.96280243888857e-06
-3.27482508329123e-05
-4.02490347133525e-06
-1.17593206839565e-05
-1.81500653504128e-05
-2.80977867525348e-05
-7.32002580767829e-06
-8.82851327143561e-06
-1.26626373066403e-05
-3.22260315820311e-05
-2.10915818989322e-05
-1.43904868355468e-05
-1.55456874615896e-05
-2.00127890742087e-05
-1.77237658324127e-05
-2.87035604745121e-05
-1.27860797209052e-05
-3.63701530364093e-05
-1.86151830307622e-05
-3.8130270960669e-06
-1.84025674551989e-05
-8.26726360783024e-06
-8.90597504405064e-06
-1.96228074153386e-06
-2.44247431551317e-05
-3.71898943510951e-05
-4.17867859294347e-06
-1.0990223146024e-05
-1.88282215208601e-05
-6.0317973677758e-06
-6.09282941087365e-06
-1.65171196729345e-05
-7.89117970590226e-06
-1.76742729069866e-05
-9.11433344519071e-06
-1.05009175660192e-05
-1.36704340813975e-05
-1.77414150289971e-05
-1.57006667805375e-05
-1.49647804324087e-05
-2.0253769085416e-05
-1.3478283276613e-05
-1.11776454191984e-05
-2.10579507310692e-07
-2.39103925471948e-05
-1.4449664606671e-05
-1.132385735643e-05
-2.36690771953394e-05
-2.56099335971156e-05
-2.05664028298794e-05
-1.79598780990324e-05
-1.84629073157368e-05
-1.22340461011881e-05
-1.12260259464325e-05
-1.16625800211613e-05
-2.62427212267229e-05
-1.19786477385699e-05
-9.60447948911715e-06
4.23553447768938e-06
9.85490731054948e-07
-1.05221371130817e-05
-9.14676695126469e-06
-1.84692275151173e-05
-2.62080258184882e-05
-3.65318410808044e-05
-2.13047886535685e-05
-1.04832062136736e-05
-1.37210536948797e-05
-2.80582837955923e-05
-1.30181821454649e-05
-1.87836227242095e-05
-1.68847739100288e-05
-3.54722238313293e-05
-2.57825083331343e-06
-1.39769337728504e-05
-3.10020058799952e-05
-2.24731685467479e-05
-1.45119673894826e-05
-1.88302076800855e-05
-1.08697375319319e-05
-1.98598266951719e-05
-1.72037280942159e-05
-1.56677645358111e-05
-1.07224853005366e-05
-1.95542155205465e-05
-3.79024338911064e-06
-7.77635656814874e-06
-2.04175238373734e-05
-2.72127973210644e-05
-1.36526734796294e-05
-1.37970842815546e-05
-1.82355413617368e-05
-4.13976689855815e-06
-2.58998125943829e-05
8.13840552215439e-06
-9.46419740058358e-06
-3.36007018736794e-05
-1.81542539759456e-05
-1.95244322973388e-05
-3.03236758596598e-05
-1.22932956410796e-05
-3.86718096232397e-06
-1.38465127174161e-05
-1.46531737010816e-05
-1.06390091434669e-05
-6.36964638884181e-06
2.56917917593912e-06
-3.4940445175192e-06
-2.44802956089687e-05
-1.15361307113861e-05
1.4519462624158e-05
-1.82212265733098e-05
-2.99154528385354e-05
-2.54422215673072e-05
-2.0740810821115e-05
-1.51787988636077e-05
-2.86277690942081e-05
-2.27890361010892e-05
3.48902700517556e-06
-1.12336416374704e-05
2.68075596702486e-06
-2.59086022554068e-06
-9.88263632923527e-06
-3.94701349555458e-05
-6.24488003509259e-06
-1.25062618647767e-05
-2.54650023035614e-05
-2.40594648899505e-05
-2.79410553193652e-05
1.57951457363737e-05
-1.8974580237102e-05
-2.69628353056608e-06
-1.90783075324593e-05
-1.26889677225074e-05
-9.04396156587917e-06
-4.43425017189563e-06
-6.84487942391857e-06
-1.70165329370135e-05
-2.00278914920944e-05
-1.17394172284904e-05
-1.77054245180315e-05
-2.08405148056693e-05
-1.02024020243601e-05
-8.73367340051455e-06
-5.73270988210537e-06
-9.04970947545916e-06
-2.76531479575616e-05
-2.24231801138172e-05
-1.14373865122788e-05
-2.11051530984724e-05
-2.07583752393478e-05
-1.85656513714064e-05
-1.52906521480813e-05
-2.69581363587856e-05
-1.02905922838639e-06
-1.52172963483548e-05
-2.24998015118836e-05
-2.08626898770229e-05
-2.93580286177716e-05
-2.6571853507482e-05
-7.11854372108183e-06
-1.70279074595191e-05
-1.5115731228073e-05
-3.2540815986127e-05
-2.00983488828438e-05
-1.9408960729501e-05
-1.0488146162246e-05
-1.96254118798209e-05
-5.67064115132092e-06
-7.11616258662379e-06
-2.30606721111499e-05
-1.19195267567394e-05
-2.37282612741802e-05
-1.56393351937084e-05
-2.1391962666988e-05
-1.55369602207275e-06
-2.34987565611535e-05
-1.79204201686801e-05
-2.70562092223427e-05
-3.18859355451077e-06
-1.91556993449052e-05
-2.70641820864192e-05
-1.26840973351806e-05
-1.32567554151417e-05
-4.14234330436039e-05
-2.07596318823219e-05
-3.05816569695644e-05
-2.19109470121679e-05
-1.78062556281706e-05
-3.52724841787448e-05
-7.96452029027912e-06
-7.90552013792215e-06
-1.5774426704553e-05
1.55691175481404e-06
-7.02046357958656e-06
-8.62086597963481e-06
-9.43064796878204e-06
-1.40316118862967e-05
-2.58771459200043e-05
-1.52438506931487e-05
-2.16564710374309e-05
-1.29131717748312e-05
-1.6710873323612e-05
-4.45611596502753e-06
-1.87860852090615e-05
-2.02313087179e-05
-2.3352048255408e-05
-2.87766565476455e-05
-2.90996569430185e-05
8.21757679715834e-07
-1.74340627397248e-05
-1.67485344673317e-05
-6.95986158594505e-06
-2.13048629302618e-05
-6.30719942185004e-06
-2.71381733893681e-05
-2.50032358621537e-05
-1.52272286782703e-05
-5.00453486841771e-06
-2.50479143036857e-05
-9.51066149102562e-06
-1.64060000374176e-05
-1.10417883419543e-05
-7.66050038408664e-06
-1.92235382212648e-05
8.46858529412835e-06
-1.82615951347927e-05
-1.11286840933439e-05
-2.44097918252184e-05
-1.55915242461825e-05
-1.49450342586784e-05
-1.40223890657179e-05
-2.11715375333818e-05
-2.41979233850671e-05
-1.93052232819319e-05
-2.49678769515216e-05
-2.36593399106801e-05
-1.87154943142827e-05
-1.84770371278378e-05
-1.70986822090036e-05
-4.02008306218414e-06
-1.988381244358e-05
-1.68856215795432e-05
-1.36384614779526e-05
-7.97255965753627e-06
1.29087067395628e-06
-1.02003329927854e-05
-2.28175047119535e-05
-2.62576426138941e-05
-2.15667504659688e-05
-2.22667030645492e-05
4.05894734860948e-07
-3.14939042832891e-05
-1.99429654362232e-05
-2.43090818781158e-05
-1.07704473721296e-05
-1.43139487673468e-05
-1.56119690326093e-05
-4.92554895943029e-07
-4.1339106091035e-06
-1.26203265430544e-05
2.57591572365244e-06
5.76804229265439e-06
-1.33134455756763e-05
-2.03673057546546e-05
-1.73652700748874e-05
-1.29901904422917e-05
-1.1159034199024e-05
-3.24868708598681e-05
-1.56636768869364e-05
-1.58406118944894e-06
-3.00340291340196e-05
-1.84402346104642e-06
-1.69589519909848e-05
-1.29596965473191e-05
-5.11713548528052e-06
-1.95142433772455e-05
-2.24681630061846e-05
-2.12491083597544e-05
-3.16231015369281e-05
-2.45385011997161e-05
-1.01861943247487e-05
6.34955694095234e-06
-3.45887022491213e-06
-5.02420870142051e-06
-1.5322923337118e-05
-1.22670982964135e-05
-2.17996345903058e-05
-8.86233196614498e-06
-1.17116741565754e-05
-9.0924558531579e-06
-1.97336198736362e-05
-1.86124486267413e-05
-1.46505124066751e-06
-2.5118084488787e-05
-6.86634750191193e-06
-2.13216351539677e-05
-3.59806884219583e-05
-1.19654006117091e-05
-2.25199264801045e-05
-6.38404686246532e-06
-1.30543525755294e-05
-1.06319900351462e-05
-1.96191651876248e-05
9.23535126635193e-06
1.54633691063421e-07
-3.82491132852225e-05
-5.61443854811953e-06
-2.76705783283941e-05
-1.80275287069626e-05
-2.12761698849943e-05
-1.81383859784971e-05
-1.01404686113567e-05
-2.077975565219e-05
5.44199646033127e-06
-2.36298577701904e-05
-3.92216744260176e-06
-2.53044717783783e-05
-2.16316837244661e-05
-1.84456027422212e-05
-1.67844317281411e-05
-1.08923431774953e-05
-1.5197465987968e-05
-1.20948807951374e-05
-2.30391226616386e-05
-1.21672054636123e-05
-1.10363991613069e-05
-1.58502313451697e-05
-9.54841629240857e-06
2.84504620341148e-06
-2.53261548877318e-05
-2.98306078646609e-05
-2.32673282926264e-05
5.9046015696227e-06
-3.27400365699284e-05
-1.82211306538906e-05
-2.22280620210244e-05
-2.68000030559439e-05
-1.89821393490824e-05
-1.81455369498138e-05
-1.67326719508681e-05
-1.17243800704456e-05
-1.61870090472157e-05
-1.6466764390048e-05
-2.28310515786006e-05
-1.26435294662317e-05
-7.78557584310898e-07
-8.08544549804638e-06
-2.35538149656295e-05
-1.99956628618614e-05
-3.97323629056659e-06
-3.35827539796792e-05
-9.35460747922872e-06
-2.96894267896059e-05
-2.10993862321128e-05
-1.05860448431093e-05
-1.38707040124049e-05
-2.44681336366626e-05
-1.25039506779596e-06
-4.34311862008991e-06
-7.95496935228733e-06
-2.55870159250162e-05
-5.86038461423999e-06
-1.11006756170899e-05
-2.72261061871076e-05
-1.92299116372368e-05
-1.05959104134915e-05
-1.80353276728594e-05
-2.93368349396466e-05
-2.31205140080701e-05
-3.83670471309673e-05
-5.67069009655e-06
7.14913681763589e-06
-6.34385165154421e-06
-1.42781234678776e-05
-1.31868837437868e-05
-1.98950140175552e-05
-1.39187913011323e-05
-8.08080663701989e-06
-3.05433926571429e-06
-1.86258874178145e-06
-1.00731326764013e-05
-2.81507616771419e-05
2.09533608462909e-06
-1.48103105497327e-05
-8.23361122943151e-06
-2.31476424902423e-05
-3.08288541399924e-05
-2.71923237686268e-05
-2.10765550586056e-05
-8.12402182384895e-06
-2.44225274709815e-05
-1.0068080150889e-05
-1.58029054199181e-05
-1.58182687296785e-05
-3.2272057220226e-05
-1.2511310715987e-05
-1.09892339916316e-05
-1.1120902731673e-05
-1.80369589071246e-05
-1.32201439664162e-05
-2.74002196917231e-05
-5.33148649177974e-06
-2.60449359052372e-05
-2.09961149101465e-05
-1.7251669810412e-06
-1.44961893672902e-05
-1.04054097017202e-05
-2.87902675658577e-06
-2.18638369409412e-05
-1.91532528656449e-05
-1.97918009709062e-05
2.35326285809793e-06
-3.27386298902361e-06
-2.30570655532576e-05
-2.78428626640232e-05
-1.09536313470593e-05
-1.63527510461796e-05
1.07802379253779e-05
-1.93143695839662e-05
-1.59535905604223e-05
-2.27512385560513e-05
-1.85930107768643e-05
-1.39899464962991e-06
-1.10672725968444e-05
-1.07784011243611e-05
-1.6444681905723e-05
-8.46566965686346e-06
-2.61423490021762e-05
-2.10843519676544e-05
-8.90465758639606e-06
2.64892922659493e-06
-2.27505370353242e-05
-1.32332123047163e-05
-1.74197287791048e-05
-1.67049311536502e-06
-1.42785730214893e-05
-2.49389687772073e-05
-3.89060836388263e-05
-1.67499344635896e-05
1.52608032849392e-06
-1.17548433666372e-05
-3.62317577893152e-06
-1.22496409639343e-05
-2.17144409590725e-05
-2.24487551537416e-05
-2.16334996128408e-06
-1.85220036552801e-05
-2.43470838295661e-05
-8.75196796840309e-06
-1.68414667054037e-05
-5.26413190236794e-06
-5.16355207336514e-07
-1.98252330261438e-05
-1.10501365855756e-05
-2.05021177242852e-05
-2.38111354270903e-06
-1.61654116451891e-05
-2.61701357645221e-05
-5.6839901539364e-06
-1.77838777225082e-05
-7.30839391335598e-06
-2.92109595258299e-05
-1.91524107240163e-05
-1.14939263226265e-05
-1.46237377203047e-05
-2.28372342365862e-05
-1.62611463106673e-05
-4.16378060058728e-06
-1.47298063935411e-05
-1.01542254806158e-05
-1.65177639407389e-05
-2.59270252297101e-06
-3.29256174772239e-05
-2.68110661813279e-05
-2.16481169313117e-05
-1.99825977616097e-05
-2.34542995021741e-05
-2.15317304056097e-05
-2.1635309112565e-05
-2.87558561674964e-05
-3.29723149182872e-05
-7.80876289664421e-06
-1.05924925442496e-05
-6.28953584830073e-06
-1.00773799339776e-05
-1.79396773673236e-05
-2.94869871245049e-06
-1.87051448091961e-05
-1.41080954564732e-05
9.37990370888708e-06
-1.64605445554105e-05
-2.75880683176503e-05
-1.82214379937992e-05
8.423142511792e-06
7.22065225527725e-07
-1.78704815688702e-05
-8.55854500686019e-06
-2.41890360614247e-05
-1.66692498658529e-05
-8.35309909196134e-06
-8.93592895618121e-06
-2.41130418078254e-05
-9.09025908973139e-06
6.66981152734645e-07
-2.30521537118742e-05
4.68011488622365e-06
-1.01405412136195e-05
-3.31727441781076e-05
-8.08659691682721e-06
-2.79134945647476e-05
-1.55092613455539e-05
-2.3516955225843e-05
-1.61469102719025e-05
-1.56356050508839e-05
-1.92284655536734e-05
-3.63538825687335e-06
-7.08988883753029e-06
-3.74090676212228e-05
-4.76319167856331e-06
-1.76155973324619e-05
-1.31847044532836e-05
-3.27492748417602e-05
-1.70923150941067e-05
-9.382360144102e-06
-1.3500451809966e-05
-1.63453793869786e-05
-2.98154558948542e-05
-9.78125371357562e-06
-2.42455474048497e-05
-3.11509346725881e-05
-1.51629995888016e-05
-2.2930873972558e-05
-1.73165021229083e-05
-1.31440908653841e-05
-4.77662614608955e-05
-2.68263274144163e-05
-1.23720992733822e-05
-1.38476244670072e-05
-6.12684472866302e-06
-2.00299464516697e-05
-2.45725948817474e-05
-5.71040651734584e-06
-7.41914710358604e-06
-1.50496122264786e-05
-2.77589294275868e-05
-4.18425713118186e-06
-4.72913378977647e-06
-1.12273187921259e-05
-6.11577773306742e-06
-3.13164332070002e-05
-3.09881454061646e-05
-2.60052155038945e-05
-1.98995816128803e-05
-2.99008374680967e-05
-2.27296583377322e-05
-1.05991048105136e-06
-2.43648790749135e-05
-1.19151201242014e-05
-1.20319330416315e-05
-1.29605463196804e-05
-2.72902222066771e-05
-2.11621698587765e-05
-2.53078159594528e-05
-1.08075130423822e-05
-1.17413236349854e-05
-2.46023535609146e-05
-1.6901915945976e-05
-3.90846726730489e-05
-7.46967107232348e-06
-1.99082184666625e-05
-4.92088541349903e-06
1.80339263452145e-06
-1.37820754153367e-05
-1.84143279205622e-05
-1.03698734071927e-05
-3.41913873640813e-05
-3.5742134689719e-05
1.08208540472532e-05
-2.57554135399052e-05
-1.86405389514105e-05
-1.8325858926521e-05
-1.71375221571196e-05
-9.17814335406788e-06
-1.98172810336448e-05
-1.41107094048359e-05
8.86511468190281e-07
-2.99100630140778e-06
-3.14438713873875e-05
1.87676524388731e-06
-6.48131389111431e-06
-1.79204755223163e-05
-2.34550446468627e-06
-1.27747034886154e-05
-1.37512218751613e-05
-8.14496874151147e-06
-1.45710638713592e-05
-2.66086704210864e-05
-3.26082064903325e-05
-8.44410318446113e-06
-9.75937314495634e-06
-1.85316099303471e-05
-5.43015864875968e-06
-2.90328458833462e-05
-3.01087132933835e-05
-1.69271467624209e-05
-1.1766330618744e-05
-1.90943212815882e-05
-1.22437585976243e-05
-2.09408580105136e-05
-1.23694352048096e-06
-8.75848368535957e-06
-2.39363866432671e-05
-3.74436608129205e-06
-5.92366137895475e-06
-1.13795379173496e-05
-2.64950737855813e-05
-1.20274380841093e-05
-2.51864790230747e-05
-2.0313025203435e-05
-7.23947845527333e-06
-1.47505188325301e-05
-1.51350701479859e-06
-2.37186244455979e-05
-7.24916387450083e-06
-1.13235562479443e-05
-2.16497620730594e-05
-1.18143233379634e-05
-1.46106776604905e-05
-9.8797913697824e-06
-1.22941550122952e-05
-1.31687729592236e-05
-2.93811875000914e-05
-5.89467257056898e-06
-1.59156196260005e-05
-8.09846682935331e-06
-2.49754315306817e-05
-1.80309985495892e-05
-2.12504633268776e-05
-1.64728183570949e-05
-1.395495780226e-05
-3.53119865072364e-06
-2.00719554571509e-06
-2.31248033606096e-05
-2.69828285901078e-05
-9.35471395845206e-06
-3.32287507976049e-05
-9.47865955042441e-06
-2.80176791810282e-05
-3.56921106546353e-05
-2.72926270154552e-05
-1.21759212977876e-05
-1.77742808713938e-05
-7.89251087530931e-06
-9.69841067589216e-06
-1.97985647821742e-05
-2.14506779505037e-05
-1.53185460509356e-05
-2.89796391309883e-05
-2.29804468479973e-05
-5.83060375850031e-06
-7.61005667148572e-06
1.9560554823263e-06
-1.95305166373462e-05
1.13446191005163e-05
-2.32090723512619e-05
-7.48590105630132e-06
-1.72789353093442e-05
-1.47212807986166e-05
5.01112405873721e-06
-6.42156302216406e-06
-1.80806720847413e-05
-1.67594012851311e-05
-2.33897169279553e-05
-1.97745335682981e-05
-6.55122784926863e-06
-2.35439248840103e-05
-2.75531559962007e-05
2.09168870441098e-07
-7.27209467521321e-06
-9.44900895631486e-06
-2.31147108364519e-05
-2.85885153846571e-05
-1.62998087965451e-05
-1.89045244734808e-05
-2.53643376233605e-05
-2.57932196451878e-05
-9.66673215096316e-06
-1.16634401794999e-05
-2.5443910601704e-05
-2.0624671400153e-05
-3.81041475656964e-06
-1.18079062152275e-05
-1.22443216719944e-05
-1.97345781267384e-05
-1.5806798722412e-06
-7.61657095125699e-07
-5.29677863967597e-06
-3.26237316212691e-06
-2.33607983996337e-05
-6.54894660359242e-06
-1.86536381593562e-05
-1.6587347233542e-05
-1.24511853369686e-05
-1.11569369698693e-05
-3.00885572676167e-05
1.22280036394325e-06
1.79700949869509e-05
-1.76994117738486e-05
-2.61563874474707e-05
-2.07203516201338e-06
-1.6769593278639e-05
-1.82091349864502e-05
-2.29013449672448e-05
-6.74198239831029e-06
-1.41904910529077e-05
-3.33552630741064e-06
-8.85795171278545e-06
-1.75229724568331e-05
-2.76207083178749e-05
-2.305203672119e-05
-2.20724483232731e-05
-1.05527646753251e-05
-1.23301376112698e-05
-8.8318200311737e-06
-2.01773222280143e-05
-2.65279007769054e-05
3.79524890512097e-06
-2.46416402454551e-05
-3.0007521661875e-05
-3.12338835478469e-05
-3.10766526946848e-05
-7.83208234518389e-06
-1.00314748546934e-05
-2.87530395669499e-05
-2.3405373773154e-05
-2.27130796538497e-05
-1.62133841022253e-05
-2.8958447086597e-05
-1.9971893827095e-05
-1.73387067303784e-05
-2.99274212600116e-05
-1.57550320085627e-05
-9.61252630326272e-07
-2.69795871058158e-05
-2.21262918005161e-05
-1.1383901196651e-05
-1.74299340365255e-05
-2.28614220736321e-05
-1.99338078731371e-05
-2.43771479686742e-05
-8.80489133522262e-06
-3.46520415970048e-05
7.21383693363017e-06
5.19057912223921e-06
-1.95212988845026e-05
-4.5889920315701e-06
-6.93242810076635e-06
-2.4092203914452e-05
1.05423378270829e-05
-3.78474040902242e-07
6.33872551483268e-06
-1.73054118777965e-05
-1.63722573966875e-05
-1.83166603994667e-05
-2.76623040833454e-05
-7.717473419729e-06
-7.38435342221288e-06
-2.22754900478957e-05
-3.54074139379504e-05
1.53373744165862e-06
-1.00481372406021e-05
-2.99182587310816e-06
-2.67250443868614e-05
-2.7264740470382e-05
-1.73147976541355e-05
-1.80158293321185e-05
-2.21792387428036e-05
5.51374691562019e-06
-2.62109381028176e-05
-2.34168638893757e-05
-1.65867357484133e-05
-1.33224730002551e-05
-1.46553423791822e-05
-1.25768916758366e-05
-2.54497496632257e-05
-2.71597441117557e-05
-1.57588123281119e-05
-3.07745893667546e-05
4.45209318144054e-06
-3.52900950051622e-06
-5.11457095245573e-06
-1.74080411798272e-05
-5.86688241785972e-06
-6.27574774800584e-06
-1.90774033685925e-05
-7.86350881636031e-06
-1.95099952973642e-05
-1.26908172388142e-05
-2.82814599032534e-05
-2.403276041603e-06
-4.04129629211027e-05
-2.27755519322833e-05
-2.48486320172369e-05
-2.23873508620593e-05
-9.52991493227132e-06
-1.55209664691862e-05
-1.7593274538355e-05
-1.63477361909201e-05
-3.28334630900598e-06
-1.34925505130257e-05
-1.76020114086063e-05
-1.85338773071298e-05
-7.4050305772593e-06
-2.03535809979491e-05
-2.54801059588457e-05
-2.01834352357154e-05
-9.72288406238209e-06
-1.66150861152529e-05
-3.13567086890967e-05
-2.48149185025354e-05
-1.10356498051242e-05
-3.18057108080582e-05
-1.82232278487651e-05
-5.18699451474778e-06
-2.37878866912302e-05
-1.89949253931679e-06
-2.20390266808079e-05
-1.32131206225321e-05
-5.13705325565826e-06
-2.10791937252858e-06
-1.44789862793087e-05
-1.10317932043453e-05
-2.64847743461354e-05
8.98895523863595e-07
-2.64026656950131e-05
-1.12414527631094e-05
-8.15448084998725e-06
-1.21001539446238e-05
-2.81964430683053e-06
-9.58173212872426e-06
-1.71040756886078e-05
-2.76514008951867e-05
-3.83661142117611e-06
-2.23364865538108e-05
-1.60368210653278e-05
-2.00983772414467e-05
-8.00195859656121e-06
-1.73248844462156e-05
-7.47970065031335e-06
-1.35668992634755e-05
-2.69676502490864e-05
-2.0728437930263e-05
-8.23376958518174e-06
-2.76253569305024e-05
-2.57866543553553e-05
-1.24000340195073e-05
-2.68257746328191e-05
-2.63772792815566e-05
9.36857677119898e-07
-2.50959613697031e-05
-2.07482483604551e-05
-9.77916798025294e-06
-2.78713670266472e-06
-3.94650896473507e-06
-1.16277139887745e-05
-2.10416443307766e-05
-2.23292013774474e-05
-2.40311368551646e-05
-1.62842286160161e-05
-1.47929257460626e-05
-2.30351204006379e-05
-2.28288113603151e-05
-1.4514006741145e-05
-4.29486250341718e-06
-2.58955403646817e-05
-6.5425823006838e-06
-2.51378171336371e-05
-5.65865717862465e-06
-2.08742873743131e-05
-1.45815979401487e-06
-3.01097788415845e-05
-1.46623242347458e-05
-1.10131101749773e-05
-1.61430893555654e-05
-1.03143250447719e-05
-1.41329048832196e-05
-3.70125929554272e-05
-1.28232736110717e-05
-1.9079134202714e-05
-8.43284729705639e-06
-2.08091060925843e-05
1.55475969101673e-06
-1.74138591312396e-05
-2.4761320659642e-05
-1.37505338439118e-05
-1.79478875236887e-05
-2.41061384193872e-05
-1.12260126300887e-05
-1.71061475679196e-05
-2.60751026359433e-05
-1.66369133259055e-05
-1.40432753925819e-05
-2.23208455298623e-05
-2.03849526256945e-05
-1.838389378794e-05
-2.00032173538706e-05
-1.78290701926012e-05
-7.53365281096162e-06
2.86239731043052e-06
-1.90883803445942e-05
-1.14374511421277e-05
-1.05598137911622e-05
-2.50375321385014e-05
-1.54447892371159e-05
-2.87738321329681e-05
-3.07700177008258e-05
5.09114444820914e-06
-2.09131087751904e-05
-2.25739191870738e-05
-2.19497696194343e-05
-1.15759692111023e-05
-2.06215395336133e-05
-1.87434039212842e-05
-2.40163620239324e-05
-1.73162446448678e-05
-2.63149351290429e-05
-2.34605475814967e-05
-3.23749077856486e-05
-6.57297408665246e-06
-1.39827971119968e-05
-2.19455679788609e-05
-1.00055839165962e-05
-8.94416084539082e-06
-1.62413472392323e-05
-9.79222060079582e-06
-9.24592560509109e-06
-1.31976054256117e-05
-1.37419404628378e-05
-2.91115395257142e-05
-1.15448180831025e-05
8.67582265043298e-06
-2.93036738065491e-05
-3.62769894474215e-05
-1.7567532219946e-05
-8.91820002868906e-06
-1.88739861012346e-05
-1.06641493723593e-05
-6.54008455412999e-06
-1.32707452701184e-05
-1.2528666594788e-05
-1.07936726872876e-05
-1.76858054054708e-05
-8.32049516759094e-06
-2.33847225845587e-05
-1.44467025596679e-05
-9.21759541088586e-06
6.91509954099229e-06
-8.11189966622576e-06
-8.91212934145838e-06
-1.04644008766672e-05
-2.90233652681144e-05
-1.22946633091927e-05
-1.74059938099683e-05
-2.96158857744341e-05
-1.19413029938623e-05
-1.81831520204052e-05
-1.21301266433713e-05
-3.21922097568712e-05
-1.47198571264002e-05
-3.27891966428726e-05
-1.35863487911775e-06
-7.11066900686676e-06
-3.89287750449429e-05
-1.60678744189241e-05
1.99056736246778e-07
-1.41343933952965e-06
-2.23947903722957e-05
-2.79271652220832e-05
-2.33893864884835e-05
-1.61126119080602e-05
-2.06457686125748e-05
-1.21527217509325e-05
-1.65102177705903e-05
-1.94303518507952e-05
-2.46306676928424e-05
-9.73956347626348e-06
-1.32219897287383e-05
-3.6125132634613e-05
-2.38787312732087e-05
-1.60816501650474e-05
-1.11591919472026e-05
-1.21190684135836e-05
-3.19412185790481e-05
-1.10555039631228e-05
-1.85186177896789e-05
4.89271026627851e-06
-4.36472427329297e-06
-2.30608843844046e-06
-3.62542936418067e-06
-7.96344153822565e-06
-3.01907876049093e-05
2.25786696780885e-06
-3.43235685255047e-06
-7.5727631432534e-06
-2.09118866217245e-06
-2.40732880348005e-06
-1.1177974091983e-05
-2.57638083683325e-05
-1.14500878443439e-05
-2.51416942717645e-06
-1.98866146798674e-05
-7.23011514202229e-06
-1.45131837266604e-05
-1.09001313533198e-06
-8.78441076884926e-06
-1.39167401302795e-05
-2.61526636220249e-05
-2.88377539613257e-06
-2.75821086382114e-06
-1.35043078893334e-05
-1.40233249946674e-06
-1.21668264904053e-05
-3.66703109118376e-05
-6.59039404447024e-06
-2.78530675946798e-05
-1.81077259195344e-05
-2.34203651154281e-05
-2.32953097646043e-05
-1.11255714243367e-05
-1.15116726007849e-05
-1.54167401218282e-06
-1.59070048169182e-05
-1.84876807363535e-05
-1.23035157757416e-05
-1.52922435030956e-05
-2.36650447465788e-05
-2.44397148213099e-05
-1.90392563058705e-05
-2.79035133559962e-05
-6.07812637360198e-07
-2.12958901693794e-05
-6.78112709275883e-06
-7.1122341072233e-06
-9.27369882776914e-06
-1.74802024461191e-06
-2.27549214784394e-05
-2.70625052609005e-05
-2.25431737954963e-05
-1.80434218821274e-05
-3.49394932315666e-05
-2.42736519865342e-05
-1.89630374488978e-05
-5.78427553148195e-06
-2.91852980325831e-05
-8.69357801456286e-07
-3.53480262303269e-06
-1.470688018678e-05
-1.07410865067985e-05
-2.38388499907683e-05
-1.89611741696368e-05
-7.46835864752014e-07
-2.96359908029144e-05
-1.63726168107351e-05
-2.08326780098601e-05
-2.96387402057242e-05
-1.90612680378807e-05
-3.14665733757387e-05
-1.34909524942603e-05
-1.57493881383722e-07
-3.04495349191437e-05
-2.10899962722173e-05
-7.23694796839449e-06
-2.25970455720422e-05
-6.42148487586363e-06
-2.65027644402837e-05
-2.62264696925905e-05
-1.68313356337587e-06
-1.12304471527741e-05
-1.29312052281386e-05
-2.03766790585242e-05
-1.62215067212195e-05
-1.24993159129398e-05
-2.9054224798724e-06
-2.37739907441017e-05
-1.28993131008819e-05
-1.41572594624455e-05
6.64159512494067e-06
-7.11059840125113e-06
-1.96537527948392e-05
-1.78644019620933e-05
-2.73444834174358e-05
-1.04800367643994e-05
-9.03617869670244e-06
-1.67967147308948e-05
-3.61902936258243e-05
-1.71027297530207e-05
-1.12246750462503e-05
-3.17870342295938e-05
-1.14204262530099e-05
-1.55511059263084e-05
-5.09963896483324e-06
3.81957235829016e-08
-2.37017847363682e-05
-1.12633270839397e-05
-3.76345270128989e-06
-1.39389065727399e-05
-7.60588824899527e-07
-1.14233848337042e-05
-2.18426365523823e-05
-1.37096395612322e-05
-2.61889669125697e-05
-1.49442663499106e-05
-2.25366007502624e-05
-6.91887857961113e-06
-2.52316438692156e-05
-2.2610270665454e-05
-3.66637693990803e-06
-1.91785678354799e-05
-1.03759048382706e-05
-1.85187656952472e-05
-2.31932228530652e-05
7.59381190540132e-06
-6.4427659514575e-06
-1.6937118970163e-05
-3.06872341478969e-05
-1.67070707691546e-05
-1.04842501800851e-05
-5.98915491105691e-06
-2.65842423689282e-05
-1.80368096278537e-05
-3.16477004854981e-05
-2.29184432045982e-05
-1.67835341371553e-05
-7.76725311808967e-06
-1.11756091307373e-05
-1.91273033180645e-05
-6.84743068222414e-06
-2.05956415082484e-05
6.42303975668118e-08
-2.76798428482382e-05
-5.85940558363054e-06
-5.53088514758253e-06
-2.51297254466148e-05
-1.58663803689261e-05
-1.56999969121292e-05
-2.55738965152888e-05
-1.93324973684845e-06
-2.10139426810619e-05
-2.48838347763471e-05
-1.35987680124351e-05
2.23320644653876e-07
-1.76116992480859e-05
-1.55666261864225e-06
-2.81738666796234e-05
-8.77070970549072e-06
-2.22453111668851e-05
-2.48937606246661e-05
-6.80429881007443e-06
-1.49623487819808e-05
-2.25925882750157e-06
-8.75574532721087e-06
-1.37510110589494e-05
-1.9193336428776e-05
-3.16021468707103e-05
-2.65460079513138e-05
-6.2297668990268e-06
-2.4311217138882e-05
-3.05884195219565e-05
-5.05591275194966e-06
-1.28808373102321e-05
-5.21036063464569e-06
-1.01680084176818e-05
-1.61235139445308e-05
-1.60264081973361e-05
-7.42154101472756e-06
-8.41922535403235e-06
-3.40641187910968e-06
-1.07515656227189e-05
-1.65029859875502e-05
-7.02190485443586e-06
-1.10397788162013e-05
-3.04710593497467e-05
-1.0299756584959e-05
-1.02489454785908e-06
-1.70028067536029e-05
-1.2106066325176e-05
-2.2783279494816e-05
-1.81046832717962e-05
-2.40123997091897e-05
-4.80253627486537e-06
-1.02896211796259e-05
-5.56892675997877e-06
-2.36320079703754e-06
-2.35447964120756e-06
-1.26157273943716e-05
-5.40537341181429e-06
-2.78544639237093e-05
-2.16591647958297e-05
-1.95716431309911e-05
-1.24299781545125e-05
-5.93684681255795e-06
-3.42145256761332e-05
-1.63718873451791e-05
-1.06618475475747e-05
-1.27492572390159e-05
-3.59476091385224e-06
-3.09865018905074e-05
-2.65510482856502e-05
-2.89539460023076e-05
-1.8878368115855e-05
-2.33620166017875e-06
-1.57639991430937e-05
-1.32821949890498e-05
-2.46666549156902e-05
-2.49350961377755e-05
-1.47455069797222e-05
-2.38228866725687e-05
-2.58975733441147e-05
-1.38034541987923e-05
-2.29067178351082e-05
-1.51735434987348e-05
-2.01991900549017e-05
3.06130951484208e-06
-1.42958225051929e-05
-8.93937438332421e-06
-1.17494069449488e-05
-7.58572886147373e-06
-1.6858306468113e-05
-7.75787027635925e-06
-2.49876619161525e-05
-1.14446083172556e-05
-2.05906865355721e-05
-2.3342357442995e-05
-1.06898207675081e-05
-2.73350011313497e-05
-1.85179856321541e-05
-2.24777733530294e-05
-2.24049478127186e-05
-2.04205735383146e-05
-8.88729967551379e-06
-1.7424001455918e-05
-1.38666723274117e-05
-4.37697458722075e-06
-3.30708295473509e-05
-2.38273428305529e-05
-2.14094443522677e-05
-1.60803621213074e-05
-2.83114343156312e-05
-1.40954201791937e-05
-8.12635110174927e-06
-6.8241037464943e-06
-1.75454590603049e-05
-1.33004767417412e-05
-1.93117608398994e-05
-1.18122547975592e-05
-1.83592755363881e-05
-1.76483286681629e-05
-9.51403678480771e-06
-1.13808836520244e-05
-5.39644154688885e-06
-1.73082043071598e-05
-1.79495870093771e-05
-1.32122817139944e-05
-1.8472273552063e-05
-1.17281573172523e-05
-1.19391665076959e-05
-1.08802308680792e-05
-1.56688620463927e-05
-4.0572195354516e-05
-1.07517887562605e-05
-1.3248835158329e-06
-9.6187022890578e-06
-1.8725758735764e-05
-2.84573518270719e-05
-1.83978569476503e-05
-1.35473475760592e-06
-1.88019708303964e-05
-1.36943318200413e-05
-2.54310656572481e-05
2.02219224390512e-06
-2.42889066345449e-06
-9.88586122379444e-06
-2.20272531970546e-05
-2.83543416386173e-05
-8.67355207010717e-06
-1.76644613206923e-05
-1.17650662039673e-05
-1.82760850422561e-05
-6.83773140258782e-06
-1.10471909928332e-05
-6.51573541299553e-06
-1.76189115538918e-05
-1.74829281292762e-05
-8.06672542413159e-06
1.07581242365889e-06
-1.54964147891045e-05
-6.56966753763608e-06
-1.17863324517028e-05
-4.29177246007499e-05
-4.67485488373237e-06
-1.11432325128372e-05
-1.74789294065836e-05
-2.52507304981514e-05
-2.47700459894564e-05
-1.19186975486255e-05
-3.04098242313279e-06
-2.00342577315331e-05
-2.74463844516841e-05
-2.0347517603055e-05
-2.29207525996851e-05
-1.86750329189645e-05
-2.40107038244888e-05
-1.18954173273719e-05
-1.70422896520236e-05
-4.49838462631657e-06
-5.38346499019217e-06
-3.02826437155533e-05
-1.20170046391941e-05
-1.58200877882664e-05
-1.02444119423232e-05
-1.17497232868487e-05
-1.95971925097191e-05
-2.95899237889076e-05
-2.80641230478081e-05
-1.62549026493417e-05
-1.17585116033468e-05
-9.8003749976231e-06
-1.11057904679926e-05
-1.20180462664391e-05
-3.80267552154471e-05
-1.99239537144228e-05
-1.03630443300125e-05
5.62048595342955e-07
-1.75904585425992e-05
-1.76822697043148e-05
-1.911930032536e-05
-3.37232648345718e-05
-1.69208428611051e-05
-2.91185236953393e-05
-1.52940070023305e-05
-1.45471279040946e-05
-1.88916351343039e-05
-1.17385571508279e-05
-1.2872899276687e-05
-1.67428991970488e-05
-1.77267514349219e-05
-1.00894610988866e-05
-2.95183874052174e-05
-1.62430885374996e-05
-1.59073533424144e-05
-2.08567002698532e-05
-3.07454055381556e-06
-3.35801777802642e-05
-2.54193033626033e-05
-3.76325390053721e-06
-1.97250081479435e-05
-8.2983388928683e-06
-3.28985538845606e-05
-1.07164185260129e-05
-2.89372968461453e-05
-2.06913115285746e-05
3.24888906130451e-07
2.81844631302208e-06
-3.399252298364e-05
-1.3873580169558e-06
-2.55063320961079e-05
-2.22069484866674e-05
-2.55888794753927e-05
-1.1311845536983e-06
-4.05979301002045e-06
-2.33937838803665e-05
-2.54498985565749e-05
-3.0146401721137e-05
-8.07231157581092e-06
-1.42472255988824e-05
-1.61637347865656e-05
-4.42185896664578e-06
-2.77307079579128e-05
-1.24545181697427e-06
-7.8900071608789e-06
5.08207571433814e-06
-6.74196827817013e-06
-3.28079336084395e-05
-1.94730626979994e-05
-1.15705832243214e-05
-1.86231989518813e-05
-1.51136646493927e-05
-2.95900704811742e-05
-3.24649295285496e-05
-1.10233743122821e-05
-1.22092652713141e-05
-5.97280948604417e-06
-2.309903674168e-05
-1.3825819146502e-05
-2.99912022234293e-05
-2.94167035443849e-05
-9.12925554922411e-06
-2.44781824414363e-06
-1.1512315618134e-05
-2.11400023657031e-05
-8.65652648549737e-06
2.55611778878565e-06
-2.88264754029216e-06
-1.7405150340229e-05
-2.20116181978973e-05
1.18303160892206e-05
-1.78923695612904e-05
-2.32322968775223e-05
-3.99654638201068e-05
-2.27767299563139e-05
-5.57295383100234e-06
-1.68149757336612e-05
-2.67376147291675e-05
-1.47583908755856e-05
-1.73367015165319e-05
-2.8228737477222e-05
-9.05142954768091e-06
-1.98333252328855e-05
-2.47581229137066e-05
-1.53345457302606e-05
-1.83244893951852e-06
-5.8903274108807e-06
-1.81271076573923e-05
-3.04930657861641e-05
-9.37775694643212e-06
1.67450321099528e-05
-1.7704926377215e-05
-2.71997142526544e-05
-3.15237786333011e-05
-4.41008323272499e-06
-1.53022542650324e-05
-1.27268844526747e-05
-4.3940538101109e-06
-2.37420561373955e-05
-1.27089912101419e-06
-2.55556023203173e-05
-1.50171819194909e-05
2.67861157614228e-06
-5.98826370940571e-06
-3.01514683304827e-05
-1.41813376479284e-05
5.3489012989771e-07
-1.85827441041599e-05
-1.32883796932514e-05
-2.11825946103352e-05
-2.51331303631956e-05
-1.26245087437825e-05
-1.58798958099655e-05
-2.68043704318773e-05
-1.73880949581343e-05
-1.69029447561789e-05
-2.36666690264309e-05
-2.51822837885114e-05
-1.48624172566744e-05
-6.7319601917816e-06
-1.44762751039283e-05
-2.32311488265275e-05
-2.95594065448185e-05
-1.68129629645473e-05
-2.32885652708852e-05
-3.13687857742042e-05
-9.98326574551582e-07
-1.94218297549206e-06
-5.73326251934059e-06
-3.34407549742676e-05
-1.00581340515607e-05
-1.85213860406759e-05
-1.78643202730332e-05
-1.34872221834886e-05
-1.57770384862295e-05
-9.10919368756957e-06
-1.44071171772675e-05
-1.48176401176576e-05
-1.72484103628868e-05
-1.53664417529099e-05
-2.37595673403982e-05
-1.69013593968894e-05
-5.60845017717798e-06
-5.59107225008744e-06
-1.29230100624843e-05
-3.15902262353839e-05
-2.62236327641373e-05
-1.34594643615041e-05
-2.93024805013179e-05
-8.35972698014713e-06
-2.39640852626389e-05
-1.67178503881391e-05
-1.45000444410393e-05
-2.07358816013696e-05
-3.46650914377329e-06
-2.72890468953094e-05
-1.08465680155552e-05
-1.07086798698999e-05
-2.29043626539088e-05
-1.38709819535083e-05
1.89732031854806e-06
-1.84575279581262e-05
-1.51287759108725e-05
-2.89227448680062e-05
-1.80429447763977e-05
-2.54097687320106e-05
-8.77846467896451e-06
-1.81903998379405e-06
-1.47745260094831e-05
-3.93966747662036e-05
-8.11295216492615e-06
-1.47975465341821e-05
6.87611609726147e-06
1.44283117928272e-05
-1.01698711033909e-05
-2.05632632854994e-05
-1.00295567352945e-05
-1.39866382143137e-05
-3.6318005268081e-06
-2.28490823914954e-05
-1.12622696966311e-05
-1.86195945692839e-05
-1.49523119084726e-05
-1.83644457842312e-05
-2.9314555550671e-05
-1.21871174838736e-05
-2.32163598664626e-05
-5.86493195517679e-06
-1.05407833309232e-05
-1.49879306647985e-05
-1.25759006004948e-05
-1.7366555167869e-05
-1.64796313996134e-05
-3.39226438388336e-05
-2.93640717796375e-05
-1.9690005331961e-05
-1.92110684273928e-05
-1.35965762773615e-05
-3.79957856974493e-06
-1.66288572809354e-05
-1.73790307727941e-05
-1.40871885624696e-05
-2.18033575398475e-05
-8.08029752744252e-06
-8.69028428049331e-06
-1.82051991874062e-05
-1.28548357708388e-05
4.79419853172826e-07
-5.13844099764038e-06
-1.60590794135903e-05
-1.42975743715339e-05
-1.66663671591015e-05
2.29923273296067e-07
-2.26919174917511e-05
-2.3243896382136e-05
-1.43920326886278e-05
-2.21771161347837e-05
-1.54570981296699e-05
-9.16158858367135e-06
-1.48834974028307e-05
-1.8947104139265e-05
-1.78492187941228e-05
-2.96490330767437e-06
-2.15352304866976e-05
1.17651956263783e-06
-2.71718676111333e-05
-2.22168981247597e-05
-1.37471320284335e-05
-1.39310823913715e-05
-1.31137740394075e-05
-1.92313313484427e-05
-2.62186560960642e-05
2.57244596912366e-06
-1.22263860111116e-05
-1.95959271999517e-05
1.37834900430937e-06
-2.07691529337089e-05
-1.06032773726278e-05
-3.80402979996003e-05
-1.95812179767004e-05
-3.02418441776074e-06
-1.40208971946314e-05
-5.67864848431395e-06
-9.30646879365286e-06
-3.11037573944575e-05
-1.54450998977787e-05
-2.15267967498787e-05
-6.97431247718837e-07
-1.04511532918373e-05
-1.42982830148169e-05
-1.93953150964749e-06
-3.79450687728851e-05
-3.00857732977613e-05
-2.80600991805757e-05
-2.75029875622227e-05
-1.91540890740503e-05
-1.3150807693517e-05
-3.0878829930155e-05
-1.99814083092992e-05
-1.35031035076289e-05
-2.75631224760288e-05
-2.94803508308059e-05
-7.60351038412277e-06
-1.45441039924448e-05
-1.75310081591124e-05
-1.39306146195566e-05
-1.91480317443852e-05
1.13650079142144e-06
-1.25922811067379e-05
-2.43800528617132e-05
-1.97710840231478e-05
-1.92630617341456e-05
6.26045021052523e-06
-2.52077238294369e-05
-1.73242935718334e-05
-8.16948333497396e-06
-4.75823008398097e-05
-3.13844173441643e-05
-1.34074523514213e-05
-3.33989618832176e-05
-2.31308867322357e-05
-6.2651918905567e-07
-1.25015619715942e-05
-1.88771567267462e-05
-2.73456297873233e-05
-7.05725112023775e-06
-1.87611217714022e-05
-2.5816025597318e-05
1.29905234703331e-06
-1.16159900808188e-06
4.84201145874972e-06
-8.86062311881549e-06
-1.91169159016002e-05
-1.94062185892768e-05
-3.43498211207491e-06
-2.2912985693441e-05
-1.00238862850659e-05
2.47559335951366e-06
8.6753457413053e-06
-1.80061594852429e-05
-2.14711956670703e-05
-6.16618475408779e-06
-1.15829044460861e-05
-1.87090624527837e-05
-2.61024898642813e-05
-1.94000213726742e-05
-2.098330076986e-05
-2.52127254955661e-05
-1.35309750578675e-05
-8.0219641570496e-06
-2.04414958092546e-05
-1.381421423484e-05
-2.03072677468056e-05
-9.76529572846267e-06
-6.77148135214306e-06
-2.45693308613048e-05
-2.08207438971007e-05
-3.04540044866914e-05
-1.44291747501934e-05
-1.4624153137826e-05
-6.36777464600146e-06
-1.50457820406711e-05
-2.80303054309876e-05
-1.11533290112009e-05
-1.67827946902172e-05
-4.1496904591943e-06
-1.19580522012307e-05
-1.59059090185666e-05
-1.2379953932875e-06
-8.76059896408818e-06
-1.49971329621425e-05
-2.49766174349293e-06
8.31975827671521e-06
-1.1434795950256e-05
-3.85186985558244e-06
-4.71637407585489e-06
-2.87525512788476e-05
-5.92735002570122e-06
-3.29020050180171e-05
-5.16472539826674e-06
8.24060351685632e-08
-1.48818740912811e-05
-2.06860216801791e-05
-1.03101388421491e-05
-2.11917673803163e-06
-2.20720169418812e-05
-1.59031342366048e-05
-1.21596542948684e-05
-1.65720723988709e-05
-2.14037539906984e-05
-1.13239260883198e-05
-9.79132978416654e-06
-6.44534076887042e-07
-2.67190833134197e-05
-2.35865774187941e-05
-1.33210352025724e-06
-1.79753689138396e-05
-1.06120435208139e-05
-4.28604959505306e-06
-8.1010739527671e-06
-2.93621613341792e-05
-1.25665223947779e-05
-8.60280327378208e-06
-8.30121775421233e-06
-1.24320649214995e-05
-2.48250925102156e-05
-1.93063962567566e-05
-3.94112771822709e-06
-1.83118331997039e-05
-1.13662794844531e-05
-2.77909835787517e-05
-2.27609729326789e-05
-1.44954016435272e-05
-2.22319285352201e-05
3.99240760237877e-06
-2.25266141931455e-05
-2.67212103218269e-05
-5.74461462403773e-06
-5.94904945112291e-06
-1.49044345424334e-05
-1.10076156624233e-05
-1.52561110318059e-05
-3.23224241415878e-05
-1.47460945021042e-05
-2.35677348323607e-05
-1.85044765165772e-05
-3.92298479986634e-05
-1.98860182280877e-05
-3.31721914868444e-05
-1.31044106921194e-05
-2.51590269051653e-05
-1.47409839946958e-05
-2.79091558689535e-05
-1.23120306063361e-05
-1.96348927763971e-05
-1.97916677726304e-05
-1.52986440181314e-05
-2.96308668282761e-05
-9.97058444301751e-06
-1.65864607607346e-05
-1.22224003372802e-05
-1.63179667866823e-05
-2.95491827877428e-05
-2.01814207426767e-05
-6.25503609139402e-06
-1.49986345897124e-05
-1.9792780333515e-06
-1.99043807920533e-05
-2.48609722849693e-05
-1.89354675250042e-05
-1.27288438699593e-05
-1.71204762455592e-05
-2.71682288931125e-05
-1.41249544500258e-05
-6.24102778690594e-06
-1.08344504007001e-05
-2.06390277507309e-05
-1.26857024455684e-05
-2.24878229746974e-05
-2.48136515500397e-05
-5.06075472051608e-06
-2.33987938259701e-05
-1.94485313915375e-05
-2.33552385566596e-05
-1.38295125815679e-05
-2.35571192697625e-05
-2.67744682582206e-05
-2.5012090247831e-05
-8.76201003860519e-06
-2.64223428111253e-05
-3.00488600228961e-05
-1.66288568571741e-05
-1.77119941493559e-05
-1.23844789506407e-05
-3.42366221616992e-06
-2.72932963102564e-06
-3.54277321474109e-06
-2.40533668287257e-05
-1.34462172622726e-05
-1.68637774878805e-05
-1.50933642439585e-05
-2.24309403808928e-05
-2.56791728581785e-05
-2.82308640906342e-05
-1.59067657854974e-05
-9.17884998368881e-06
-1.35967600690782e-05
-1.41508101096484e-05
-1.05542123616406e-05
-1.73979018982526e-05
-1.75271994361078e-05
-1.23231389856982e-05
-1.82473541795519e-05
-2.60918346221843e-05
6.613329672097e-06
-2.02951691506531e-05
-1.83079646957586e-05
-1.51303042483073e-05
-2.54837958771821e-05
-7.58336643698069e-06
-2.02725007181243e-05
-1.65441758250896e-05
-1.00627484005639e-05
-1.52027316637557e-05
-1.19930909113107e-05
-1.71117634093027e-05
-1.40709341713276e-05
-5.37451243598186e-06
-1.93754743288335e-05
-8.27777628937464e-06
-1.94711711171441e-05
-1.09552928164668e-05
-1.73641196896464e-05
-2.71553079570624e-05
-7.44201008479305e-06
-1.98200618139089e-05
-1.13426080839561e-05
-7.41088682405627e-06
3.99563277974676e-06
-1.40228713940608e-05
-2.08118357807209e-05
-1.04538849790392e-05
-4.70451927858212e-06
-1.3465735334581e-05
-2.56756955787188e-05
-9.93371064176059e-06
-2.27945711574085e-05
-2.47281600282943e-05
-2.17672205758061e-05
-1.59586977196713e-05
-1.89998457805888e-05
1.7522045600078e-06
-2.41148060088672e-06
-2.22604774030916e-05
-1.77279515905329e-05
-2.46241216385911e-05
-2.62360085323506e-05
-8.46890170467708e-06
-4.27271653954762e-06
-1.72292513173051e-05
-9.4122452772396e-06
-5.716806390718e-06
-1.43153082108358e-05
-7.36150821780031e-06
-7.19937723485628e-06
-1.5534181794163e-05
2.68411417519561e-06
-1.14095140859523e-05
-3.01943188942298e-05
-4.38362239650383e-06
-2.11424020695023e-05
-2.28290728289186e-05
-1.76308531300201e-05
-8.56830975827534e-06
-7.72542321573934e-06
-9.75818746480766e-06
-2.68914644203422e-05
-1.94361691191333e-05
-2.26414219096327e-05
-1.18456740854076e-05
-2.4524337277962e-05
-2.15256322548771e-05
-1.61882645963908e-05
-6.28283807324278e-06
-1.65372098634174e-05
-2.45016287808058e-06
-1.92085647484004e-05
-3.63215792517009e-05
-3.49810478499968e-05
-9.53856700378841e-06
-2.07969132182728e-05
-1.67789012221788e-05
-1.38983433775326e-05
-2.0847019054958e-05
-2.37714626258874e-05
-2.35865807903541e-05
-2.14787978319129e-05
-2.5760973195475e-05
-1.46165930070357e-05
-1.41674673418373e-05
-3.86844126455307e-06
-1.33665815464146e-05
-1.69696366647942e-06
-1.262518102655e-05
-2.20855084671858e-05
-2.22929096361816e-05
-2.28065056161333e-05
-6.03006620460024e-06
-3.26349658033811e-06
-1.897606186668e-05
-8.42665998755054e-06
-2.90517401457167e-05
-2.23006210242326e-05
-1.06017414025948e-05
-1.63711230981276e-05
-1.06459903994196e-05
-6.8406480515974e-06
-2.24184558825494e-05
-3.96335771526222e-05
-1.46205410133378e-05
-3.24149676595085e-05
-1.14101592018527e-05
-9.02914594852492e-06
-3.31812013042137e-05
-3.07921606568951e-05
-1.57872267875354e-05
-2.12890728180253e-05
-7.65236826010975e-06
1.63300832486612e-06
-4.18956590234496e-07
-2.42148049853798e-05
-7.72098991002096e-06
-1.95112548063088e-05
-2.58124331705126e-05
-1.58098000050636e-05
-1.12137933626716e-05
-7.44172495533949e-06
-2.10173715956332e-05
-1.14503724855295e-05
-3.36366520679878e-05
-3.3772078376167e-05
-1.35903888481521e-05
-5.85369910670826e-06
-2.04995861341266e-05
-7.22564579490345e-06
-2.71880854344986e-05
-2.50016661433445e-05
-8.65721976205533e-06
-1.15871632527489e-09
-1.28753170452467e-05
-2.18400002376679e-05
-9.95537461569197e-06
-1.11562135876192e-05
-2.28085657415022e-05
-1.29613043329885e-05
-1.52010565497694e-05
-2.6396359480903e-05
-3.038384707929e-05
-1.21940465074973e-05
-1.31911629585045e-05
-3.39718869008918e-06
-1.87657220916273e-05
-1.49110661418716e-05
-2.33683497888982e-05
-3.7978053985099e-05
-1.3413769632563e-05
-1.16929696028014e-05
-2.43107834861772e-05
-6.91600225033849e-06
-1.7006300607215e-05
-2.24812937480223e-05
-2.11560241025418e-05
-9.96549267844085e-06
-1.03468217849571e-05
-2.14377865414266e-05
-2.26463057776323e-05
-2.59604343157917e-06
-3.07574239903037e-05
-6.36785655568489e-06
-2.38577314475218e-05
-1.45519757262686e-05
-2.45191005474078e-05
-6.79368078904443e-06
-2.11854248450167e-05
-3.36796596973637e-05
-2.62277760344366e-05
1.33055991754004e-06
-1.85333807662209e-05
-9.8102125446192e-06
-1.92906856838921e-05
-6.11361401954933e-06
-1.74586810021341e-06
-1.10317878731603e-05
-1.21788449462612e-05
-1.58397425868757e-05
-1.56914401709133e-05
-9.41857101623782e-06
-2.2366175970902e-05
-1.65667788599661e-05
-1.28225639188374e-05
-2.85588908471199e-05
-2.40824474482321e-05
-2.45146374160726e-07
-2.04816261663082e-05
-2.71160098373377e-05
-2.66695249693833e-05
-8.40704240496735e-06
-2.30586918131464e-05
-1.3768032850184e-05
-1.2563990353568e-05
-5.65504515080407e-06
-1.75629465187376e-06
-1.79618534263429e-05
-1.9384856510679e-05
-3.80914800852669e-06
-1.48944813567296e-05
-1.35032984098413e-05
-1.33122348493553e-05
-2.7676024926154e-06
-1.76308874537273e-05
-1.91474318125648e-05
-3.5793506218665e-05
-2.97968965636894e-05
-9.97791601929212e-06
-1.87137570435496e-05
5.48943542922214e-06
-8.29736102689963e-06
-1.12134152844582e-05
-2.74157998664809e-05
-3.13596353782846e-05
-3.88619670637137e-05
-1.51543225487194e-05
-8.30428692048124e-06
-1.91967411415487e-05
-1.62564949199543e-05
-2.5124245680711e-05
-1.04880342690247e-05
-1.88671448025986e-05
-3.86860332780621e-06
-1.908830778841e-05
-2.06181232221658e-05
-1.55762077277452e-05
-1.34599818964221e-05
-6.96874491219231e-06
-2.242941268773e-05
-6.03439426061953e-06
-1.91572924634335e-05
-9.35370434960898e-06
-1.7555693410364e-05
-1.60968891971066e-05
-1.32982921713918e-05
-2.47925260753597e-05
-1.62726171874784e-05
-1.65803708234253e-05
-1.48780333681421e-05
-1.40057085673346e-05
-1.19420310290503e-05
-9.28143898890974e-06
-1.40145253028978e-05
-2.31613459314613e-05
-6.19331212843322e-06
-2.30170495014814e-05
-3.11209826995772e-05
-7.92945346767045e-06
-3.38324397774253e-06
-2.43874392830987e-05
-2.07085349036705e-05
-1.86274898482129e-06
-3.01434781150358e-05
-2.35029964352246e-05
-9.85066332261198e-06
-2.02895694103554e-05
-5.42892444874871e-06
-1.22860222706555e-05
-1.56080512001195e-05
-1.68252266794408e-05
-1.79507882046254e-05
-1.52139908197296e-05
-1.69550547133371e-06
-1.51861804554866e-05
-6.00715603697634e-06
-2.0511282092572e-05
-1.31634974047684e-05
-1.33411404329649e-05
-1.04065967798611e-05
-3.41354718317776e-06
-8.05286083986038e-06
-1.8586692209401e-06
-2.59227144187114e-05
-4.84856182107002e-06
-1.55853696134316e-05
-3.00130341393421e-05
-2.80778569026162e-05
-1.61209047484019e-05
-6.47838255176683e-06
-1.30226108175567e-05
1.9080449446853e-05
-1.67062873038127e-05
-2.459859985032e-05
-2.09936675714235e-05
-2.17748273330104e-05
-1.74013048254549e-05
5.51539199450495e-06
-1.91352450658977e-05
-2.85244287142929e-05
-1.28226986361695e-05
-3.43588211528177e-05
1.6237444565165e-06
4.89639653986974e-06
-2.43563221557371e-05
-1.25519218981362e-05
-4.03991865686663e-06
-1.71670969087347e-05
-2.03664100035716e-05
-1.88281576935291e-05
2.23091451377961e-06
-2.3236821033364e-05
-1.88782556480819e-05
-2.98821857720851e-05
-2.25081647742949e-05
-1.87481809922706e-05
-1.16149430629955e-05
-3.85086361260571e-06
-1.44858298361136e-05
-1.53149739831808e-05
-2.48364052006575e-05
-2.08587203453739e-05
-1.31834044335003e-05
-1.29760193549898e-05
-3.25494565721293e-05
-5.84501613486206e-06
7.97645546501577e-06
-8.53092560364256e-06
9.92057993009951e-08
-2.42827039358144e-05
-2.54431008371733e-05
-4.18898748644763e-05
-1.02907879341433e-05
-2.8873539360565e-06
-2.99544658199111e-05
-2.80588242898944e-05
-2.63379450684226e-05
-2.32828264341801e-05
1.31306951556711e-05
-3.60428791573186e-05
-3.20575192522677e-05
-6.6201295246534e-06
-2.60902615816511e-05
-1.71289213158395e-05
-1.45578535635308e-05
-1.63579456389007e-05
1.09413113149824e-06
-7.80742440951618e-06
-3.40292080308451e-05
-1.44822339996292e-05
-7.52814707370519e-06
-2.73238966585571e-05
-1.77369222225677e-05
-2.41846029594613e-05
-1.24963458590971e-05
-2.49709324815935e-05
-1.73052615793014e-05
-1.62877907465398e-05
-1.8171576555423e-05
-1.48702413148615e-05
-1.32969133842031e-05
-1.24927411599393e-05
-1.38513512502062e-05
-1.73053510057392e-05
-1.29153906667047e-05
-2.90391512428985e-05
-1.65282437785963e-05
-3.40231645380148e-05
-1.73768720412105e-05
-3.35742170709654e-06
-1.27374904268002e-05
-2.75817872461681e-05
-3.1518030165676e-05
-2.18900752986611e-05
-1.11234484469342e-05
-8.72568948424566e-06
-8.14838217711389e-06
-4.69938088828544e-06
-1.00728414309102e-05
-1.33750387626382e-05
-1.54771122427818e-05
-1.47985920115762e-05
2.34704650926938e-06
-1.70646978340414e-05
-2.05054041094208e-05
-2.72808937696787e-05
-2.28329340783545e-05
2.39149711431928e-06
-2.69728896508626e-05
-2.01312330824697e-05
-1.37328582856893e-05
-3.67821421313642e-05
-2.43701889525379e-05
-4.06359739692749e-05
-2.58806340544751e-05
-2.02035241720412e-05
-8.87835928139601e-06
-2.06430851678434e-05
-2.52564942764172e-05
-7.75883295187729e-06
-2.20133722198294e-05
1.36865681833995e-06
-2.54671061889035e-05
-1.00780494401065e-05
-2.58905941393728e-05
-7.42929763779055e-06
-3.36570724208176e-05
-2.34770282768281e-05
-2.35985824185547e-05
-1.65271374636241e-05
-2.2145005958253e-05
-2.34419452795163e-05
-5.09503059302362e-06
-8.68474123384249e-06
-2.06377374193023e-05
-1.11543226309062e-05
-3.08707014454127e-05
-1.6694646721112e-05
-2.72931331333223e-05
-3.22666035126183e-05
-2.13777223251327e-05
-2.20842553373096e-05
1.12547128026041e-06
-3.41219926937049e-05
-1.67113429395008e-05
-2.42042172853715e-05
-1.53524359746996e-05
-1.26568094168655e-05
-1.99677146514953e-05
-2.87191692199877e-05
-1.13830769631074e-05
-1.96235847777577e-05
-1.57286055272214e-05
-5.59985969391027e-06
-2.91279376907556e-06
-4.01627657296082e-06
2.23912160577722e-06
-2.95426488866114e-05
-1.56853657708087e-05
-3.00579974897136e-05
-1.45065647169656e-05
-1.0464097475391e-05
-1.18827850851173e-05
-2.57134312683306e-05
-7.28201351912797e-06
-4.26872198330745e-07
-1.11641736186553e-05
-5.97084624069371e-06
4.80509622280642e-06
-1.8885703762559e-05
-1.65558401564096e-05
-1.64976906292937e-05
-4.79103881809001e-06
-5.59166899087019e-06
-1.36360476850501e-05
-1.01073953574348e-05
-5.37234106157613e-06
-1.34613427550766e-05
-6.81928059584717e-06
-1.49016171978733e-05
-2.02340504992494e-05
-2.5420199897268e-05
-2.68602576912137e-05
-3.04426319031851e-05
-1.55264860751393e-05
-1.72850044846487e-05
-4.04967889140573e-05
-2.92500169060971e-05
3.43020521770298e-07
-1.87810183028524e-05
-1.73437268969888e-05
-1.92303562973393e-05
-1.32238078307551e-05
-1.8743271286001e-05
-2.0199099071078e-05
-1.8758478663852e-05
-1.74491361874021e-05
-5.26940618927411e-06
-2.0086267478711e-05
-1.54755131155513e-05
-1.10296870624134e-05
-7.72473264695147e-06
-9.72274141319456e-06
-2.55077839848994e-05
-2.80224419923523e-05
-1.32467157125177e-05
-1.15070739116256e-05
-2.11447561233845e-05
1.09927811728579e-05
-3.85975048874528e-05
-2.61077363152408e-05
-1.77366283581841e-05
-3.5284003172009e-05
-2.01874066290985e-05
3.93763556134019e-06
-1.56873923860619e-05
-6.32215040012474e-06
-3.28365515308435e-05
-1.65159436254043e-05
-2.93574935475505e-05
-2.51115708618483e-05
-9.47412007555859e-06
8.9003061763049e-06
-1.14460938309606e-05
-2.55763780239924e-05
-1.52028344691716e-05
-2.21730712735579e-05
-2.24810753367026e-05
-1.3165513733511e-05
-2.62469867438225e-05
1.06469803228293e-05
-2.25480160598287e-05
-2.44581101045954e-05
-2.41004023284788e-05
-6.84772830225598e-06
-5.60880905830406e-06
-2.11040487263702e-05
-4.532192581381e-05
-1.55767578748602e-05
-8.73506746901297e-06
-5.23821716545375e-06
-3.17700885608097e-05
-6.38031913437132e-06
-1.27641388620699e-05
-1.52134856318791e-05
-2.03904702429946e-05
-1.73246480954391e-05
-1.68925207934977e-05
-9.62116366735281e-06
-1.84551322801234e-05
-2.22122857284795e-05
-4.39702297366633e-06
-1.10890576546889e-05
-8.04635309974838e-06
-4.30612896156394e-05
-3.07888587944553e-05
-1.24514348819786e-05
-3.13472585734785e-05
-2.87779047402229e-05
-2.60963407736644e-05
-7.6294555419195e-06
-2.75741296401817e-05
-6.24067185760447e-06
-1.59135720935035e-05
-1.72753060854862e-05
-2.22246174016377e-05
-5.78202463165472e-06
-7.0280103649405e-06
-1.03904275672879e-05
-5.73087874362732e-06
-1.73526434245443e-05
-2.39240458691741e-05
-3.5150165347048e-05
-5.68564156197187e-06
-2.25500377798816e-05
-3.52677126890223e-05
1.66980725345657e-06
-3.01629866121455e-05
-1.33184942953364e-05
-2.90700363969429e-05
-1.50571197671477e-05
-5.41042340882574e-06
-2.99052388218091e-05
-3.96942493315692e-06
-1.20262456254946e-05
-6.69222062811487e-06
-1.7866861712397e-05
-2.85689481248289e-05
-2.19860614381105e-05
3.30651802923561e-06
-2.08304054499622e-05
-1.4557491901046e-05
-1.59812297655291e-05
6.50141352803938e-07
-2.05681293113344e-05
-9.48000306362824e-06
-2.59465452434693e-05
-1.84818123536504e-05
-9.72853394587175e-06
-1.58928466316071e-05
-1.97230964318038e-05
-3.06426972664415e-06
-1.6650036658545e-05
-2.07370400632692e-05
-1.47158103822701e-05
-1.83277517438096e-05
-5.4610030371743e-06
-1.74568883860494e-05
-2.30215946564118e-06
-1.51157650539352e-05
-3.27656759325417e-05
-3.98303280781853e-06
-1.9640896854847e-05
-1.49768464590849e-05
-9.09399141026185e-06
-2.69749778665943e-05
-2.21851220281509e-05
-2.43465916125994e-05
-1.20373473117112e-05
-2.09742699243842e-05
-1.53489284465533e-05
-1.83022061972294e-05
-1.52872776599873e-05
-1.07849207533005e-06
-1.03107173316831e-05
-1.7361228835319e-05
-1.67999562169399e-05
-5.88935200484559e-06
-6.37073347797612e-06
-1.68718197541293e-05
-3.45771561791024e-05
-8.82422276519699e-06
-2.25810458343737e-05
-3.10287564189042e-05
-2.90443497781998e-05
-2.64423010433197e-05
-5.54190447264322e-06
-2.0064084988736e-05
-2.58112140136566e-06
1.04007849183604e-05
-5.94869487217108e-06
-7.423024923857e-06
-4.71415058216158e-05
-3.46416999369571e-05
-2.5955289585755e-05
-2.65386896695599e-05
-2.88654227674096e-05
-2.37585762197329e-05
-3.34006021889311e-05
-1.68939313562165e-05
-8.62708052295826e-06
-2.72369798592807e-05
-3.21507470865362e-06
-3.10525940178716e-05
-2.85598412834731e-05
-8.64797594189527e-06
-1.83647114895349e-05
-1.271222528461e-05
4.19229981977505e-07
-2.32991985676639e-05
-1.93100655697169e-05
-1.20177409792916e-05
-1.22480353680541e-05
-1.45593781539354e-05
-1.77988492994062e-05
2.85895729391471e-06
-3.87595133453629e-06
-3.3717630195961e-06
-1.59939496984394e-05
-1.46916152269905e-05
-2.00636888746452e-05
-3.29748820914142e-05
-2.14520452847948e-05
-1.92618655586079e-05
-1.26967814409363e-05
-2.18189297536138e-05
-2.15733373348856e-05
-4.49656094519757e-06
-5.17560069282204e-06
-1.73688721565068e-05
-1.73546145974057e-05
-3.38658535569545e-05
-9.27642743072815e-06
-1.27526387378504e-05
-7.87556604240021e-06
-6.74879970424118e-06
-2.21297226081923e-05
-2.7061498482136e-05
-2.32772358651294e-06
-9.66546616262229e-06
-8.85215443738436e-06
-2.41580778603782e-05
-2.75003682753643e-05
-5.25046443014201e-06
-2.06812462016506e-05
-2.50803504584549e-05
-4.23775882197754e-06
-5.99888089868181e-06
-1.59628999003908e-05
-1.42738300724471e-05
-1.86411745504034e-05
-2.02752924411347e-05
-1.45156207893091e-05
-2.25872341879632e-05
-2.68208109273464e-05
-2.55983149550665e-05
-2.48480640963385e-05
-1.8282808173256e-05
-2.43755370621108e-05
-1.27526401526409e-05
-1.83106723735361e-05
-2.79944177887057e-05
-2.92266533369656e-05
-1.936268938106e-05
-8.46941104947307e-06
-1.16597688862296e-05
-1.48456348828717e-05
-2.08863746995891e-05
-3.21987229286802e-05
-1.1588793954021e-05
-2.46789050442205e-05
-2.50967657366548e-05
-5.31354994958317e-06
-2.01588496789207e-05
-1.54349242912774e-05
-8.17102166162219e-06
-2.42869181078189e-05
-6.68320339437609e-06
-1.41445320511864e-05
-5.2075961979895e-06
-7.63922136655693e-06
-1.34325620777817e-05
-2.28599233644641e-05
-2.14254926243444e-05
-1.00277436318667e-05
-3.64633195045585e-05
1.83219391257817e-07
-2.00958548407937e-05
-1.6017539534303e-05
-1.74848388256292e-05
-2.55281690280603e-05
-1.56353507593328e-05
-2.23711317011759e-05
-6.40035548815895e-06
-2.28431367839392e-05
-2.82997834095424e-06
-8.66849462527586e-06
-7.36642839642999e-06
-1.11005315769546e-05
-7.8701713361905e-06
-2.7714568484002e-05
-1.50525103088597e-06
-4.54541081070719e-06
-7.37419400650871e-06
-1.94737554028068e-05
-1.8484749087752e-05
-5.44393792016665e-07
-1.92008195583152e-05
-1.73768372044033e-05
1.20452498679905e-06
-2.00416111652782e-05
-1.36583182217296e-05
-6.63200064434408e-06
-2.09591577267881e-05
-9.55144486079059e-06
-2.11717381996543e-05
-1.87382005346166e-05
-2.46503463645184e-05
-1.55475732003047e-05
-2.27750694437581e-05
-1.81000133394862e-05
-1.0156704359074e-05
-1.9561829991289e-05
-2.16694961997536e-05
-1.18768671753146e-05
-9.52826378210754e-06
-1.3525741611662e-05
-2.00988596853596e-05
-1.51207396805218e-05
-1.75305962559134e-05
-2.7781136456951e-06
1.51870009114527e-06
-1.81709452864496e-05
-2.86000249538731e-05
-2.32161989956032e-05
-1.56362752566875e-05
-3.19018345370055e-06
-1.12379343358332e-05
-5.01692430434018e-06
-1.873607773715e-05
-1.3225677379038e-05
-1.01165584352783e-05
-1.17048496530628e-05
-7.75012296913868e-06
-2.74979721321016e-05
-3.85685504067205e-06
-2.43014453639824e-05
-2.52793664805625e-05
-1.51144399422752e-05
-2.41695103999293e-05
-1.79315366290867e-05
3.41572906731644e-06
3.0543816469322e-06
8.01697503136316e-06
-7.64979221426061e-06
-2.27429444280956e-05
-2.08731803437148e-05
-1.30914128475693e-05
-2.61095851904779e-06
-2.27802796538572e-05
-1.43481696081238e-05
-2.63573923315766e-06
-1.85504268309143e-05
-2.1567761956495e-05
-2.64870897946944e-05
-1.68340004094386e-05
-1.39425461340507e-05
-2.37408242048743e-05
-1.61055905069594e-05
-2.66226519603234e-05
-3.23677595317172e-05
-2.01477120599359e-05
-1.03190035737946e-05
-2.03264974406353e-05
-1.78315076462846e-05
-4.84298100049946e-06
-1.39199674375811e-05
-1.31797496832977e-05
-1.14095314875282e-05
-1.70376846178563e-05
-1.60306420903572e-05
-1.63217482723791e-05
-1.79720562440356e-05
-7.48237483832092e-06
4.04544943029597e-06
-1.01300523615808e-05
-2.57820671252482e-05
-2.3004467975087e-05
-1.988475306641e-05
-1.49939000926289e-05
-2.88148463430868e-05
-1.46894871691284e-05
-1.70728764644161e-05
-2.49282799312768e-05
-8.95733183209619e-06
-1.61368557974123e-05
-1.08179413419236e-05
-1.74172182352831e-05
-5.05034381559211e-06
-1.94656027116676e-05
-1.08386254960003e-05
-1.22024688125794e-05
-1.71007230428113e-05
-1.32215551914111e-05
-1.79178878642939e-05
-2.00929190544483e-05
-1.52975254796154e-05
-9.04933045833479e-06
-1.03106996865982e-05
-4.80064781608977e-06
-4.91289599715562e-06
-7.07750433419151e-06
-2.44184341351283e-05
-6.9482793291773e-06
-2.85500374932021e-06
-1.85670207016507e-05
-1.46091339005972e-05
-6.16091248779567e-06
-2.10739939949123e-05
-1.5830783486974e-05
-2.66135279499929e-05
-1.2704265757802e-05
-2.05792176905034e-05
-2.63965569767298e-05
-1.9700477932094e-05
-2.9333511879385e-05
-1.44095301766512e-05
-2.12768800668393e-05
-2.17699609281689e-05
-2.0095315732145e-05
-1.81706074203876e-05
8.09524798542843e-06
-1.51635515989759e-05
-1.78335438965136e-05
3.77527760720902e-06
5.55311781364128e-06
-1.97087483231198e-05
-1.68355423077236e-05
-2.46209179571589e-05
-4.40365269931878e-06
-1.41541579732842e-05
-1.86260674594954e-05
-2.56337022741779e-05
-1.51434177158796e-05
-3.60578203648438e-05
-1.10991471019654e-05
-2.93184185690721e-05
-1.35644700493355e-05
-8.42827888977141e-06
-1.03659219573168e-05
-2.82461206762098e-05
-1.51103769344989e-05
-3.21862104550479e-05
-2.98598971409065e-05
-1.49217106258806e-05
-2.16055166979923e-05
-1.71910204751562e-05
9.37798950621041e-07
-2.48705122204024e-05
-3.00647190390276e-05
-4.95412947866475e-07
-1.75098461884097e-07
-1.49799236002742e-05
-5.62414047583775e-06
-1.1089181662856e-05
-1.85840764299644e-05
-7.13042333453198e-06
-2.96830725651627e-05
-2.27404550617551e-05
1.9205495569594e-06
-9.88133415700142e-06
-2.07807288233133e-05
-2.46403121771523e-05
-2.076296319997e-05
-9.15517022989988e-06
-2.8236326833374e-05
-1.36017383589488e-05
-1.96960921778823e-05
-2.20864062202194e-05
-1.35242709968121e-05
-1.96057021319525e-05
-2.16537525986967e-05
-7.98599756301062e-10
-1.47696636203944e-05
-8.14650560887997e-06
-2.49384587231467e-05
-1.35091077913024e-05
-7.26653405356083e-06
-9.13479975637856e-07
-3.8551696245894e-06
-1.02535609094827e-05
-1.16600049516004e-05
-1.36753863406508e-05
-1.39356787141054e-05
-1.73031580298678e-05
-6.34510839965267e-06
-1.33010455562666e-05
-5.48163728509445e-06
-1.75117567044609e-05
-6.99317371624512e-06
-8.07666776128497e-06
-1.72360569551001e-05
-2.20292636022893e-05
-1.16025572696094e-05
-4.01297016858159e-05
-2.03407789278719e-05
-1.37147454799772e-05
-1.46264304850907e-05
-5.28928527344168e-06
-3.2116057962889e-05
-3.69170152299e-06
-2.65960044340398e-05
-2.48510703146703e-05
-3.43693435164655e-05
-2.4399163021607e-05
-2.25823113628335e-05
-1.31711658092481e-05
-2.34138632494622e-05
-6.30274001130806e-07
-1.0408115229883e-05
-3.74552649619136e-05
-1.43115909307353e-05
-1.32270363685811e-05
-1.23570249215681e-05
-2.50606293058304e-05
-3.25319495075821e-05
-2.32133350603516e-05
-2.09165713796931e-05
-1.48191336960323e-05
-3.29175374839177e-05
-8.74416375378734e-06
-2.18758944667376e-05
-1.7211584789289e-05
-2.73387133782159e-05
-8.26010352744262e-06
-6.8350063789713e-06
-2.97255389147159e-05
-1.48066963800324e-05
-2.39608482898666e-05
-1.13478885366608e-05
-2.83511991026034e-05
-1.39864884548254e-05
-1.52939722495772e-05
-3.07429717424072e-05
-6.85549534010334e-06
-6.12764627393856e-06
-2.49764089541736e-05
1.07375067611299e-05
-2.10022301722184e-05
-1.6174490188338e-05
-2.01298565404771e-05
-5.23661296838814e-06
-2.43370490437248e-05
-9.75960666325026e-06
-3.76455299140699e-05
-1.2566427951474e-05
-1.80796310814513e-05
-1.07405597814768e-05
-1.10684280620438e-05
-1.36765811177547e-05
-3.41148212439044e-05
-3.28169251183093e-05
-2.50196292986583e-05
-1.34636563893305e-05
3.76673092006149e-06
-1.57429410819472e-06
-2.5865069708443e-05
-2.72410360679514e-05
-1.40797189774266e-05
-7.10460276932685e-08
1.35604392809866e-06
-3.03440794218131e-05
-4.10904914657443e-06
-3.6432206179874e-05
-2.55415997696721e-05
-1.32203323162986e-05
-1.53810898716647e-05
-9.18281215101116e-06
-1.3510511915608e-05
-2.25584702142742e-05
-2.59675547238226e-05
-2.9442362623923e-07
2.84301609775561e-06
-1.2204275804685e-05
-1.08285632776581e-05
-2.89050655464497e-05
-6.04196591248108e-06
-9.36166909998332e-06
-9.14459658721082e-06
-2.79086698876428e-05
-1.04150266206839e-05
-8.98868706718983e-06
-4.65319526450217e-07
-1.88804058201834e-05
-2.15166008224539e-05
-1.71104419015057e-05
-9.8094521216182e-06
-1.18319061164135e-05
-1.28639979486882e-05
-2.96877243082703e-05
-1.58908784962558e-05
-1.09981120912799e-05
-2.32622972465024e-05
-1.65240052901083e-05
-1.62441010194734e-05
-1.56123403110538e-05
1.13090873709543e-05
-2.50073786619547e-05
-1.62892896680024e-05
-9.53497902446506e-06
-3.45198121143962e-05
-1.17387828180335e-05
-2.30103286262618e-05
-4.7122661295617e-06
7.41957266031271e-06
-1.40433471229628e-05
-9.61367005246199e-06
-2.80627754862408e-05
-4.63072437913877e-06
-2.33525741786317e-05
-3.14809023217683e-05
-1.29869871642603e-05
-1.38053017392429e-05
-2.9329179142824e-05
-2.01271472361225e-05
-1.52225152246069e-05
3.53743740219312e-06
4.80168453474632e-06
-2.37380511646738e-05
-1.0751360558051e-05
-2.10641608540338e-05
-2.26669397665895e-06
-2.10379678501596e-05
-4.4061702714187e-06
-1.02590116481677e-05
-2.08614882315988e-05
-2.37896018527098e-05
-1.7344413880637e-05
-2.17321541077104e-05
-1.14041105620162e-05
-1.78771063420957e-05
-1.92868596177975e-05
-2.30461681205947e-05
-2.83617064664293e-05
-1.69383047924049e-05
-1.46322865872694e-05
-7.20731457724093e-06
-2.34396831091305e-05
-2.91715694057688e-05
-2.69728158849583e-05
-2.56340670809127e-05
1.88399587652892e-06
1.02602337931286e-06
-1.29419509727772e-05
-2.67606342868806e-05
-1.97514525919168e-05
-9.8998175704285e-06
-1.46930164995307e-05
-2.33922760211938e-05
-1.17906267422881e-05
-2.90671585976832e-05
-9.00819395840929e-06
-7.10160019002432e-06
-1.6730969224618e-05
-4.87162909154844e-06
-1.17341601057632e-05
-1.53301482471769e-05
-2.04084435745997e-05
-8.85431636920699e-06
-1.10117094061308e-05
-3.65198678056748e-06
-1.55069594324952e-05
-5.29218995660074e-06
-1.74501309434171e-05
-2.12225315638773e-05
-3.65400060753743e-05
-2.95488767505895e-05
-2.58186126212778e-05
-3.38168306463057e-06
-2.34402051991304e-05
-2.527010171331e-05
2.78178396087508e-06
-3.32981056427536e-05
-2.23863518937877e-05
-1.50913679346734e-05
-1.61516202396738e-05
-1.16213079144617e-05
-7.3851278270987e-06
-2.78314131638164e-05
-1.22355271651787e-05
-1.16904002598797e-05
-6.62656984847046e-06
4.54997859257581e-06
-3.53326539432969e-05
-2.04125775325627e-05
-1.88311708186594e-05
-5.01927336861092e-06
-2.39004433111378e-05
-2.38727731068897e-05
-1.73927708045237e-05
5.3098491368362e-07
-2.73305005359762e-05
-2.87132092977102e-05
-1.97019613319228e-05
-1.99164261196374e-05
-7.25420207814609e-06
-3.73598195772049e-05
-1.74838412325062e-05
-2.96349829311259e-05
3.1929319116749e-06
7.18879438172196e-06
-2.4875785982495e-05
-1.17715150909084e-05
-1.19160140838232e-05
-1.58276562695742e-05
-1.5461434818144e-05
-1.483186863841e-05
-2.01326184829831e-05
-2.57559199058027e-05
-8.35577736815456e-06
-2.24789662168643e-05
-7.31916203570428e-06
-2.61453063066098e-05
-2.35032087615477e-05
-1.26176974436328e-05
-3.06618945620787e-05
-2.07858737640485e-05
-2.02544933131644e-05
-1.49262436127463e-05
-1.47908157558275e-05
-1.67573184791027e-05
2.63244245872394e-06
4.6917343144375e-06
-8.38130358135796e-06
-1.78182856032259e-05
-1.34745280932688e-05
-2.13484883874009e-05
-2.31702827053288e-05
-6.78730827405559e-06
-7.81189227168027e-06
-9.42242342349517e-06
-1.30358267963225e-05
-2.06096274642849e-05
-1.37280304586197e-05
-4.25977067774499e-06
-3.15085661086514e-05
-2.57561559246839e-05
-2.56556562073121e-05
-1.75400514915372e-05
-1.93673027363826e-05
-1.57245946388319e-05
3.84459976884801e-06
-1.2649075219383e-05
-3.75193058650968e-05
-2.01364711714416e-05
-9.2217565386915e-06
-9.73488305014487e-06
-2.97651761534929e-05
-1.57444323424918e-05
-2.19733125249183e-05
-2.42993561148496e-05
-1.92420627933058e-05
-3.17686073800216e-05
-3.49951528590965e-05
-1.33314860910026e-05
-1.49354580461584e-05
-1.30288484394032e-05
-1.31526781832966e-05
-1.30508008256951e-05
-3.33614136869036e-05
-2.94705115843357e-05
-1.06325077874803e-05
-1.34968282199919e-05
-7.00734425919869e-06
3.99210599890693e-06
-1.77722915262616e-05
-1.49325986053786e-05
-1.70858728112079e-05
-9.49279056793969e-06
-4.03526595894506e-06
-2.11286164908696e-05
-2.29004056080361e-05
-1.85889635172057e-05
-3.00935734782861e-05
-1.45438748000933e-05
-7.84802537729371e-06
-1.28918265026328e-05
-5.53157233622743e-06
-6.55543432896365e-06
4.31831502483955e-06
-1.78117660233987e-05
-2.94351087939724e-05
-1.20610407949886e-05
-2.61077547466646e-05
-3.63774880015163e-06
-1.34220104943833e-05
-2.06939378873755e-05
-1.13303119466569e-05
-1.73461172760059e-05
-1.80899600526614e-05
-2.0853637872598e-05
-9.27133617482726e-06
-1.81554936677039e-05
-2.21462246893861e-05
-1.67189661755343e-05
-6.07740431105464e-06
-1.58082716364118e-05
-2.837460770112e-05
-2.37403257311642e-05
-2.19778828934325e-05
-2.78409090563839e-05
-9.61556698705959e-06
-1.32764377905759e-05
-1.69248017039752e-05
-2.43877111706221e-06
-8.21783143078565e-06
-3.07766477520338e-05
-2.05531632339911e-05
-1.10045593804098e-06
-1.59101412722741e-05
-8.1424841376284e-06
-1.0168750486385e-05
-2.36955275374078e-05
-2.57776734305457e-05
-1.9413476279798e-05
-2.6051561207612e-05
-1.52540649909052e-05
3.72361916154439e-06
-2.74101160009125e-05
-2.4101190098009e-05
-2.91812235617841e-05
-1.64038169253978e-05
-2.097365640314e-05
-3.03683454355924e-05
-4.95272615155923e-06
-1.2270277147017e-05
2.42887920743367e-07
-1.68453604012264e-05
-2.88169573505552e-05
-1.64221636138875e-05
-2.01561593059078e-05
-2.45375091453623e-05
-1.84618107483058e-05
-1.62833592896672e-05
-2.09183620613982e-05
-1.28295832250062e-05
-3.36696911730652e-05
-1.70077624226229e-05
-2.7969918483102e-05
-2.16319949566799e-05
-5.95537285526578e-06
-3.25652553991288e-05
-1.20312302179907e-05
-1.49049346718169e-05
-2.09262287529569e-05
-1.97052366030953e-05
-6.92875597788234e-06
-1.5376228200973e-05
-1.88338667942215e-05
-2.46079578439217e-05
-2.04306326357612e-05
-5.36091526295087e-07
-1.69304399465626e-05
-1.8664349491222e-05
-1.43033098572898e-05
-1.38710767613756e-06
-1.74739979500446e-05
-9.25696327060081e-06
-2.50075608377587e-06
-3.79955637714111e-06
-1.91433699870553e-05
-2.25359735270742e-06
-4.37359981762376e-06
-2.25921897947387e-05
-1.14044524992328e-05
-2.0350020755362e-05
-3.54427298269191e-05
-1.76638598181082e-05
-8.70522629948816e-06
-2.05793292842436e-05
-2.42798259286519e-05
-2.46157536102615e-05
-8.85552999843542e-06
-2.41671140341113e-05
-5.90545797309593e-06
-2.00309845100094e-05
-2.29275087773234e-05
-2.20929781121634e-05
-1.52940389167652e-05
-2.24409041299559e-05
-2.60243524631088e-05
-2.09795997684497e-05
-1.69624198644052e-05
-2.33754175412887e-05
-1.16814698139682e-05
-3.4368769393362e-07
-2.63904307556567e-05
-3.08755439207222e-05
-2.27424064646572e-05
-1.13774117297924e-05
-1.62375540588468e-05
-2.41816150531935e-05
-2.63559235171618e-05
-2.34311911251131e-05
-8.42014099549697e-06
-7.8741972822294e-06
-1.84540243672871e-05
1.19106239847721e-06
-1.70519231157109e-05
-3.98433610486517e-05
-1.33079065136426e-05
-2.24233975160876e-05
-5.69793070929367e-06
-7.14130253219445e-06
-8.56399666784995e-06
-8.18998155268786e-06
-2.45339935287169e-05
-1.90218967000565e-05
-8.14698427962619e-06
-1.87499839681193e-05
-2.6303394266695e-05
-2.30703867661787e-05
-1.92589447312459e-05
-1.9971690576709e-05
-3.58865671066365e-05
-1.98281555879697e-05
-2.49582852268193e-06
-2.75797693602498e-05
-2.26043537709243e-05
-1.31069049183073e-05
-1.19855468201167e-05
-1.09394622486398e-05
-3.10975940059798e-05
-6.63404601789555e-06
-3.6999480197201e-06
-2.38722944477307e-05
-1.35217265138241e-05
-1.33482791657949e-05
-1.65293291025648e-05
-2.64813160194291e-05
-4.0135372101361e-05
-1.03633287488846e-05
-1.82537434426192e-05
-1.07703429937597e-06
-7.85663054170439e-06
-1.24830537514537e-05
-3.55234835502949e-05
-3.0538740038903e-06
-3.34089657811659e-05
-1.48270086733239e-05
-2.98271995592497e-05
-1.4098341376281e-05
-2.73513772501326e-05
-1.19278138457182e-05
-7.41427739308349e-06
-2.8001741250508e-05
1.06592916303496e-06
-2.50492871302304e-05
-1.63801265186534e-05
-1.37397684750399e-05
-4.3714035057054e-06
-8.91579284851127e-06
-4.14242304852351e-06
-1.73138608859744e-05
-1.86804384967306e-05
-3.27767489390464e-05
-2.34208187339341e-05
-1.5532617824089e-05
-2.58574542809862e-05
-1.63657329283244e-05
-3.11666983584928e-05
-1.92130022570034e-06
-5.81772198711607e-06
-2.80340631356493e-05
-1.15415247541739e-05
1.42434459500229e-05
-6.56371771083554e-06
-2.85719022181121e-05
-1.08109005668638e-05
-3.97087758491103e-05
-1.48941720746126e-05
-1.77864926802532e-05
-2.29165717547034e-05
-1.442619767428e-05
-2.27502599881579e-05
-2.05393123234902e-05
-3.36234953038069e-05
-9.17316535247555e-06
-2.03160825351692e-05
-3.32311510367311e-05
-2.29442067290578e-05
-9.47804098885844e-06
-3.07015152314136e-05
-1.39436563606646e-05
-2.35302471713625e-05
-1.0179552937832e-05
-1.62745266785767e-05
-9.07841458359879e-06
-1.46022169992923e-05
-3.31394841458182e-06
-1.49902072805163e-05
-1.22799728602634e-05
-1.94282850647932e-05
-1.31814038444422e-05
-2.70712235710135e-05
-1.82503734000815e-05
-1.60213736572223e-05
-3.2856989858185e-05
-6.26264363009688e-06
-1.2780781982546e-05
-2.10013541096932e-05
-1.84082758356674e-05
-3.57565797120588e-06
-3.26452155521124e-05
-5.09544623220727e-06
-1.81271478698849e-05
-2.59507713446561e-05
-1.65710251903443e-05
-3.39661549704613e-05
-1.21876466091487e-05
-1.27442990623241e-05
2.48730829287177e-06
-3.21088714485218e-06
-1.21573031561159e-05
-9.39856054860427e-06
-1.14171459304763e-05
-2.50292101097689e-05
2.98987377646306e-06
-2.40912554918587e-05
-1.69534094987965e-05
-2.02071748057599e-05
-5.61675201136224e-06
-4.68943504854545e-06
-2.93530257392145e-05
-1.75957625763355e-05
-1.36983885262691e-05
-1.92066078322875e-05
-1.06165978172784e-05
-3.78245335246356e-05
-1.48840866012238e-05
-1.13618211270557e-05
-1.44458505952925e-05
-1.47600204700724e-05
-1.19650251937656e-05
-1.93799387630965e-05
-1.25059853401607e-05
-3.70277100830713e-05
-2.46819037464016e-05
-2.00457545621348e-05
-1.51069353365096e-05
-3.14099278835683e-05
-3.94082424770508e-06
-4.92801250054082e-06
-1.21416281494005e-05
-9.67569586786773e-06
-1.37395694451047e-05
-1.68054713771645e-05
-1.58713043466899e-05
-1.3824171822625e-06
-1.17438201325868e-06
-2.55398956890532e-05
-1.05714950323526e-05
-1.47157425971912e-05
-3.96267804774646e-05
-6.74746350494469e-06
-7.6953001044014e-06
-2.37660174862156e-05
-7.43950241005976e-07
-1.54560942042758e-05
4.07289853631339e-06
-2.08836543929234e-05
-2.35237551902719e-05
-4.40348933374879e-06
-1.79081352591346e-05
-1.68609490201544e-05
-1.53185654070334e-06
-3.73801509031126e-05
-1.34162949810435e-05
-1.72361257816763e-05
-3.51079267819495e-08
-1.47078014297198e-05
-8.1736721199932e-06
-2.23786153740241e-05
-6.94299016416343e-06
-3.52049513177095e-06
-2.82719641718405e-05
-2.13827801568059e-05
-1.46980274763098e-05
4.27897786337746e-06
-1.96765843607687e-06
-1.89360238326058e-05
7.22041737966724e-06
-1.26955128711533e-05
-1.79685286856822e-07
2.54951464611303e-06
-2.88806400819992e-05
-3.30395992853945e-05
-2.69729538008453e-06
-1.51866439824353e-05
-7.66179520499216e-06
-2.67165247990928e-05
-1.12575082864455e-05
-2.3533695337839e-05
-2.55000447171138e-05
-2.55024425696964e-05
-2.52625455710114e-05
-1.75137381812119e-05
-1.31977851261183e-05
-4.24751002759427e-05
-8.8274620779736e-06
-1.74890455312937e-05
1.01165295691929e-05
-2.03717242211424e-05
-6.13533830630205e-06
-2.0162799646705e-05
-2.55682635281097e-05
-1.95523214520534e-05
-2.55742740470719e-06
-8.13629815615178e-06
-3.29161385124025e-05
-7.41436389677516e-06
7.94387160276699e-07
-1.77876304002542e-05
1.77930564743711e-06
-2.57954530184933e-05
-2.07780477161432e-05
-1.56449011484475e-05
-1.06622725621701e-05
-1.82043534213868e-05
-3.56629906610617e-05
-6.74175478226915e-06
-1.08166577490402e-05
-1.34945101426478e-05
-3.19978660098638e-06
-1.39163923001138e-06
3.23177251619926e-06
-2.23665265339546e-05
-5.4785990896107e-06
-1.96747851820217e-05
-3.35480389660182e-05
-7.88851744950368e-06
-1.57934639827599e-05
-1.61967741489027e-05
-2.54872833803904e-05
-2.4030956981228e-05
-2.76889649736091e-05
-2.30992006900813e-05
-3.28060940553261e-05
-1.15096316601472e-05
-1.00118608499554e-05
-1.44053415898313e-05
-2.7789212912737e-05
-2.26800922831693e-05
-1.69424016687123e-05
-5.28189893722565e-06
-3.57511106027609e-05
-2.49816808941585e-05
-2.66759478147925e-05
-1.44423909729085e-05
-1.61772991559422e-05
2.77535456143228e-07
-3.6035548034818e-05
-7.6865130109316e-06
-1.31594226054385e-08
8.7343998827527e-07
-3.2711359883779e-05
-1.39345281763785e-05
-1.9499757073854e-05
-1.66007857662611e-05
-7.95584626459865e-07
-1.35317978699107e-05
-1.81317578634767e-05
-2.14341911588607e-05
-1.80296453020745e-05
-1.73516903090354e-05
-1.67561480865463e-05
-1.44513067904199e-05
-1.54450618128761e-05
-1.89733101646665e-05
-1.36528806525579e-05
-3.07932151276024e-06
-3.1749736254821e-05
-2.01050614562474e-05
-3.50660409855639e-05
-2.45772491402658e-05
-2.90946182795134e-05
-1.74391529695069e-05
-2.30635401495314e-05
-1.64199365493092e-05
-1.34912913339206e-05
-1.3462380685006e-05
-1.18960296528049e-05
-9.80117743297078e-06
6.50153169731737e-06
-7.96220336661141e-06
-1.44285918589246e-05
-2.3507007513255e-05
-3.00309152156141e-05
-7.38049588862504e-06
-1.78006031325792e-05
-1.37174528662158e-05
-2.70335015982564e-05
-1.93881574532381e-05
-2.27593478337671e-05
-1.1152534796531e-05
-1.67635097594186e-05
-2.02448039332935e-05
-1.90599058624927e-05
7.5110606319274e-06
-1.95663810824462e-05
-8.31150110318196e-06
-3.22502094822242e-05
2.10842841024553e-06
-2.32490607673944e-05
-2.23282886984347e-05
-1.35214123545234e-05
-4.96518139989158e-06
-4.38237870327229e-07
-2.63921488266992e-05
-1.24388504063536e-05
-1.38714122840909e-05
-3.02342450274004e-05
-4.62816396708472e-06
-2.07710093282521e-05
4.78448851647424e-06
-1.87953270991381e-05
3.58857750353848e-06
-1.08736476001708e-05
-1.94697243245649e-05
-2.45345756759303e-05
-1.73204671001023e-05
-1.35807161281105e-05
-1.01438944839188e-05
-2.20084950769255e-05
-8.63485714957994e-06
-2.61963403278576e-05
-1.19537866534399e-05
6.26555218243224e-06
-4.8016568726436e-06
-2.25115972772137e-05
-2.56992493938264e-05
-1.90878308902475e-05
-1.40566611896589e-05
-2.33431966315084e-05
-9.42340674129288e-06
-8.30758408765429e-06
-1.19590297888864e-05
-2.87123944737126e-05
-1.03793635060959e-05
-1.51717586199376e-05
-1.51059616490321e-05
-2.66753036225716e-05
-4.17273513028551e-06
-2.2474116548107e-05
-2.17866374602685e-05
-1.81871823764318e-05
-2.14164722695413e-05
-1.44037904992358e-05
-8.43822263933376e-07
-1.76391313272057e-05
-3.44222634604522e-05
-1.63419153095126e-05
-1.89223489653916e-05
-2.44330549034175e-05
-1.77388134867751e-05
-2.30185878673723e-06
-4.32757465890146e-06
-2.08068099716741e-05
-2.58851007253517e-05
-1.34035276593563e-05
-1.30720132941153e-05
-2.20520773276543e-05
-1.43946183779106e-05
-5.62219758042563e-07
1.52208589807373e-06
-3.12474790537266e-05
-1.38038814440843e-05
-1.22342297462998e-05
-3.00662280263763e-05
-2.88305731389361e-05
-1.35042630968959e-05
-1.42114830006714e-05
-1.92309658137039e-05
-1.76428462713171e-05
-1.86311036163115e-05
-2.48980945747755e-05
-2.81942685762772e-05
-8.19123306719854e-06
-1.47987727767123e-05
-2.74374353498004e-05
-6.61409191866488e-06
-1.27035885707922e-05
-1.69553332983308e-05
-1.27538277366836e-05
-5.65999438584124e-06
-6.42304514533929e-06
-1.78640324944695e-05
-9.76120603642662e-06
-6.848804578926e-06
-9.75673298125415e-06
-2.19036572402078e-05
-2.14678989705407e-05
-2.77568674244685e-05
-2.38779672636125e-06
-1.1261523084944e-05
-1.10864360880252e-05
-1.27501269840797e-05
-2.8854819787337e-05
-1.59262671794552e-05
-4.27459978892363e-05
-2.94154303199729e-05
-5.57688181795925e-07
-4.66280696130241e-06
-4.3324486241375e-06
-7.28299982284204e-06
-1.58497966041493e-05
-1.8768635494762e-05
-1.23891182010515e-05
-1.90978005925985e-05
-1.87091987697107e-05
-8.19487224129116e-06
-1.67363588827955e-05
-1.25119559132794e-05
-4.00138529359398e-05
-9.19100868492807e-06
-3.04937404604939e-06
-6.70466807090872e-06
-3.57588613229395e-05
-2.76190152731473e-05
-2.27862510025072e-05
-1.08442075062715e-05
-7.27836365028223e-06
-2.71963247403202e-05
-3.37668133511051e-05
-1.58835936260021e-05
-6.05206571280191e-07
-2.4978540752185e-05
-3.06449912634209e-05
-1.07415270181054e-05
-8.82998243816666e-06
-3.16619092734306e-05
-3.09900670671054e-05
-5.59540595935013e-06
-1.23232767849747e-05
-2.24065423257217e-05
-1.27323734384887e-05
-2.46978449183844e-05
-4.6763209872373e-06
-4.2594187669263e-06
-2.64534345826055e-05
-1.3343684814898e-05
-7.91528065084751e-06
-2.12857603366656e-05
-3.62570832665767e-05
-1.88083631726361e-05
-3.62089272036727e-05
-1.48811826558221e-05
-1.29275216033581e-05
-2.39443679209944e-05
-2.36345318917215e-05
-2.21789912778143e-05
-1.07582024361527e-05
-2.36914913812706e-05
-2.46002936732795e-05
-3.06672504074234e-05
-1.50639086329714e-05
-1.37125771903673e-05
3.61654318012895e-06
-3.94960834789524e-06
-2.60507999155651e-05
-1.09901307668879e-05
-2.56801931639139e-05
-1.01176183001144e-05
-2.06864528947793e-05
2.12679613295222e-06
-1.36604644986773e-05
-1.76728845707661e-06
-1.96244360834202e-05
-2.3336615631308e-05
2.79275873055388e-06
-4.85113615769678e-06
-2.46499720625166e-05
-2.95125316236517e-05
-3.36294404202767e-05
-9.6088366063822e-06
-4.38208396257318e-06
-2.7551236650201e-05
-1.94282580280305e-05
-2.64710582231336e-05
-1.68011673829167e-05
6.45240486634427e-06
-4.12434363027494e-05
-2.93696660230945e-05
-1.92240478927547e-05
-1.87113981020583e-05
-5.52699197220108e-06
-1.50061890696943e-05
-5.99783423737201e-06
-1.28050810455983e-05
-1.70519607695835e-05
-2.56084054838404e-05
-2.04942649239846e-05
-1.55900083383211e-05
-1.26784961375496e-05
-1.07947899495198e-05
-1.56681023548587e-05
-3.82742985984731e-06
1.15648676816134e-05
-1.73246158394018e-05
-9.13964166963791e-06
-1.17042757821781e-05
-3.2138303398666e-05
-4.49031380994445e-06
-1.1327854712529e-05
-1.36234967152048e-05
-1.918751333478e-05
-1.26303313338212e-05
-3.08661903388887e-05
-1.26326903041067e-05
-7.83450661835547e-06
3.35267411025716e-06
-2.31192442606837e-05
-5.587418681954e-06
-9.94801303334383e-06
-1.57128547258668e-05
-2.85293951727522e-05
-2.56715954434951e-05
-2.21986718906463e-05
-8.50789942085588e-06
-3.45846506467034e-05
-1.37205707938926e-05
-1.45227813303314e-06
-1.46468829112619e-05
-1.7320346238435e-05
-3.54367883857674e-06
-1.16554857556059e-05
-5.62388340749848e-06
-7.60833522643142e-06
-1.4702366382411e-05
-2.53167609286452e-05
-7.49444379477272e-06
-8.34062105464229e-06
-2.94058638686133e-05
-1.99823496211604e-05
7.7289936095092e-07
-1.33890231813961e-06
-2.41142096068603e-05
-2.66410026012542e-05
-2.16655158968766e-05
-3.02820700799524e-05
-1.67693959093023e-05
2.31440368543895e-06
-3.53826598430801e-05
-1.06742540154323e-05
4.431255295308e-07
-5.55125708849092e-06
-2.50327977850619e-05
-1.27695515969367e-05
-1.97054965207771e-05
2.6081043893781e-07
-2.4234678648763e-05
-1.57050635750463e-05
-3.83476972114519e-06
-8.06704462994764e-06
-2.26190238667387e-05
-1.72834215347339e-05
-1.08112247717906e-05
-3.14346734489357e-05
-1.71552390947924e-05
-2.02942291458684e-05
-3.59945760502969e-05
-2.17654546520288e-05
4.16729077506234e-06
-2.5681545555408e-05
-2.08318805179871e-05
-1.85273285458072e-05
-1.90558670287659e-05
-1.13510289286604e-05
-2.47248085777206e-05
-9.9433681245949e-06
-2.11198631626083e-05
-5.66419821845199e-06
-8.7436142775415e-07
-2.83432910858111e-05
1.90540743380188e-07
-1.37339885267565e-05
-2.68927630943349e-05
-2.13607708500482e-05
-2.31669241545143e-05
-1.2521130987939e-05
-6.01104057881311e-06
-2.40562561114262e-05
-2.59104499889086e-05
-3.81138788757875e-06
-9.2910749906911e-06
-2.88790849694111e-05
-1.48143499885274e-05
-1.39884860384861e-05
-2.96784654088622e-05
-2.62610593079013e-05
-1.77022975845756e-05
-1.58336030043593e-05
-1.77615140051228e-05
-2.98578729727774e-05
-1.79360919860359e-05
-2.43331049496553e-05
-9.6128386386747e-06
-2.57855461705012e-05
-8.90653070852111e-06
-2.13241048096814e-05
6.90836539812211e-06
-1.63872446192186e-05
-1.14470365116879e-05
-2.83347928512457e-06
-2.28918849074761e-05
-7.51731436918206e-06
-2.72501937469913e-05
-2.36882351470012e-06
-1.65434010727248e-05
-1.20697531999931e-05
-1.80958789186749e-05
-1.98425616505636e-05
-1.73348481042705e-05
-2.17353500842521e-05
-1.52397424405546e-05
-1.4149123419343e-05
-2.03311660363823e-05
-4.63875887843474e-06
-1.06501977444402e-05
-1.09388492392781e-05
-9.86810800839185e-07
-8.92417681443654e-06
-1.52851937863338e-05
-9.3389709678134e-06
-2.2813343513582e-06
-9.02080618812127e-07
-1.86692429564227e-05
-2.52477590406871e-05
-1.5698694998804e-05
-1.51235157216373e-05
-1.48667403079801e-05
-1.59017920468303e-05
-2.95283800020901e-05
-2.62301086825263e-05
-2.09642407371786e-05
-5.1057401784786e-06
3.95138680966281e-06
-1.32339420331301e-05
-2.72158197788335e-05
-1.9706002877604e-05
-1.70628251176955e-05
-8.86225264240548e-06
-1.55482564012055e-05
-1.4543431076933e-05
-5.68957610397074e-06
-2.65414211013614e-05
-1.18649930490256e-05
-1.82247960711922e-05
-1.61727032832531e-05
-5.11186572679373e-06
-2.70454874843068e-05
-3.36512915377039e-05
-7.09530003235471e-06
-1.27366436444011e-05
-2.68359217057344e-05
-2.07217751708107e-05
-1.10442898315407e-05
-1.48054649406882e-05
-6.05115524922326e-06
3.12468259884638e-07
-1.33798136330955e-05
-2.49808412773463e-05
-1.59760355082766e-05
-1.10028493413191e-05
-1.64385116738084e-05
-7.04452684931645e-06
-1.61813805773848e-05
-1.41961177444759e-05
-2.22841100457982e-05
-9.29025377413939e-06
-2.02263250719401e-05
-1.83744744599311e-05
-2.56489714764188e-05
-1.32185495674667e-05
-2.32351218678337e-05
-6.44000804123185e-06
-2.99168482551646e-05
-1.54757350268593e-05
-4.23898101813714e-06
-1.43826697726727e-05
-2.22969281593392e-05
-5.32958836857768e-06
-1.55959701406412e-05
-1.3852696967785e-05
-2.62533623519715e-05
-2.5304684452903e-05
-3.32452359925042e-07
-1.023810045941e-05
-1.80515947409396e-05
-3.0974261577691e-05
-1.36491356226782e-05
-2.11134507603206e-05
-2.15911764786282e-06
-1.66430028766055e-05
-1.47107121663616e-05
-5.74318879959493e-06
-1.20725788659673e-05
-3.0607782420593e-05
-2.60860645686993e-05
-1.21682764632254e-05
-1.11602679183129e-05
-1.10178576562855e-05
-1.31254487296205e-05
-6.34505369927992e-06
-7.63334976697804e-06
-1.65350511346852e-05
-2.42038672100042e-05
-3.66596209455577e-06
-3.42521205032501e-05
-3.08604637237404e-05
-2.33064067296299e-05
-1.0180083525399e-05
-1.60883021745011e-05
-1.12282703007005e-05
-2.47779818361699e-05
-6.554369373618e-06
-2.10135195027549e-05
4.73752226412058e-07
-1.48883625877545e-05
-5.48204631698457e-06
-1.59874704150587e-05
-5.10553852613837e-06
-2.22457968815036e-05
-1.26519624029376e-05
-3.9375918762226e-05
-1.79611016111448e-05
-8.96698222510255e-06
-1.50251733822376e-05
-1.20340123878111e-05
-1.95331452140211e-05
-1.35645492471993e-05
-1.47719792972732e-05
-2.13776731019454e-05
-5.17822164136441e-06
2.71181137755932e-06
-1.58091317920137e-05
-1.52597181120316e-05
-1.74816803838428e-05
-2.32236753260553e-05
-5.3936438188532e-06
-2.46619289586723e-05
-2.37611661479112e-05
-2.02396826383824e-05
-1.23664980715844e-05
-2.45038705751456e-05
-1.99505020241053e-05
-1.40262486224476e-06
-1.27896472605011e-05
-1.99201076176985e-05
-2.68400152060616e-06
-2.47927112612698e-05
-1.10883302810522e-05
-6.10434152607942e-07
-1.44633377380405e-05
-1.35231114579433e-05
-1.30337944698224e-05
-2.19563967943336e-05
-1.64108229016174e-05
-2.43502046051348e-05
-5.61295692852082e-06
-9.95574885549026e-07
-1.99369374242907e-05
-1.94887517116009e-05
-1.65716384019425e-05
-1.84147729699281e-05
-1.95301180197526e-05
-2.34351420352909e-05
-2.81869945531187e-05
-1.74817850848155e-05
6.47051710756237e-06
-1.01287997745122e-05
-1.12008002993863e-05
-1.06558422670662e-05
-3.65540420332536e-05
-2.74103314773015e-05
-2.74927788153042e-05
-1.9336142487222e-05
-1.16855239361939e-05
-2.05732538662847e-05
-2.69921459502039e-05
-2.17192663493811e-05
-1.03088464563298e-05
-1.95205983359125e-05
-2.6201136712028e-05
-2.27951639063596e-05
-8.22958479153041e-06
-1.36407080266108e-05
-4.93797937294978e-06
-1.93254188526658e-05
-2.98313032781442e-05
-2.34820616617129e-05
-3.45530599007757e-05
-2.45010996862812e-05
-2.43122501693812e-05
-2.14046319474401e-05
-1.81366235470629e-05
-1.5097032795037e-05
-3.65916233192271e-05
-2.28253056823306e-05
-2.45031824233508e-05
-1.45004496207727e-05
-3.13581685122615e-06
-2.00846102925981e-05
-1.60149853112974e-05
-1.21309216907686e-05
-2.54148967718837e-06
-1.98828525674431e-05
-1.10425142366154e-05
-2.29405309079526e-05
-1.8600964519709e-05
-6.73991752358704e-06
-2.29630132923683e-05
-4.14449939835825e-06
-9.11859840978898e-06
-1.55308301762706e-05
-1.53474855031121e-05
-1.80110506291273e-05
-1.79000211402531e-05
-1.79652048615629e-05
-7.03977015694375e-06
-2.56280184714647e-05
-1.31376396297031e-05
-2.59386932355868e-05
-1.58239034803972e-05
-1.46334964333487e-05
-1.41343480857056e-05
-1.58946828604304e-05
-1.91377560600406e-05
-2.31161271521282e-05
-2.14921932958839e-05
-3.00925064383852e-05
-1.42689627058727e-05
-3.31886377339767e-05
-7.59948576929619e-06
-6.28257669887195e-06
-1.50405093332674e-05
-9.30507788294999e-06
-2.07961528059027e-05
-8.45729326547827e-06
5.5481967229367e-06
-2.41400283094939e-05
-3.16785560671361e-05
-2.17289404909574e-05
-2.69655124416402e-06
-1.94546158908669e-05
-2.79871097411769e-05
-2.07964837575984e-05
1.35219040292598e-06
-1.94268810997927e-05
-1.82532050464339e-05
-1.63624933771797e-05
-1.1959330826458e-05
-2.15442816626697e-05
-1.5378857007338e-05
-1.32664243722064e-05
-1.41384011260185e-05
-2.26727774004054e-05
-1.58385986915897e-05
-1.98016347365892e-05
-3.30752127804107e-05
-2.61374685338202e-05
-2.02741528869483e-05
4.87054325355461e-06
-5.9423666025577e-06
-2.47508692730937e-05
-2.23170701965805e-05
-2.80896331774614e-05
-1.24861911526264e-05
-1.42518153958086e-05
-3.09312412335628e-05
-3.50253122888552e-05
-3.11264537167696e-05
-1.43088917847005e-05
-2.04421933132713e-05
-8.824615803843e-06
-1.56037968491215e-05
-2.68801083408633e-05
-5.62800924806277e-06
-1.32037320795153e-05
-2.020051220057e-05
-1.18770464717256e-05
-1.30749195741438e-05
-2.10835016045994e-05
-9.02141732499121e-06
-2.03765889345739e-05
-2.32903144216756e-05
-1.45433837677147e-05
-1.11057935959047e-05
-3.11298607674903e-05
-1.03461505640955e-05
-1.68263138047004e-05
-2.12738969751951e-05
-1.94550654907791e-05
-4.7101362239899e-06
-1.90340748238361e-05
-2.11265822352546e-06
-1.81452834165833e-05
-2.37467651566626e-05
-1.37799770979491e-05
-4.12104367234169e-06
-4.0832461846879e-05
-2.09001144375257e-05
-2.19947815196275e-05
-2.39624533441718e-05
-6.42413873156e-06
-1.87498804589534e-05
-1.08853741840645e-05
-3.8353187573719e-06
-2.14434870627692e-05
-2.86031558803951e-05
-3.7659096545928e-06
-1.62660817760124e-05
-1.40871676820115e-05
-1.43462203888025e-05
-1.01777761943034e-05
-4.08500575455376e-05
-1.37229485342216e-05
-1.49029844892177e-05
-3.59535963215563e-05
-1.79928670463202e-05
-2.057090735545e-05
-2.5231840636498e-05
-1.20371688427266e-05
-2.77816066520456e-05
-1.28208883580193e-05
-2.14156276121441e-05
-2.71247913050867e-05
-7.53360236407754e-07
-2.03991330277766e-05
-3.07939448494635e-05
-1.35122601370873e-05
-7.8299038024014e-06
-1.63475759895073e-05
-5.65692247253103e-06
-1.67385258101287e-05
-1.81502421080571e-05
-1.12444136081127e-05
9.50370327073721e-07
-2.42683133170484e-05
-1.19992174065714e-05
-4.11525699023939e-06
-2.87769025318671e-05
-1.92066741764696e-05
-3.2505191835556e-06
-1.55772597500446e-05
-2.118196244388e-05
-7.0358101491704e-06
-2.14600453817802e-05
-1.5241045630211e-05
-9.58358222667439e-06
-2.41763645584686e-05
-1.72751429171738e-05
-1.58758755692729e-05
-2.80066638327074e-05
-1.48407414653191e-05
-9.77904543056494e-06
-7.59055133618296e-06
-2.05146344791834e-05
-2.46008020333962e-05
-1.97459609973331e-05
-3.87835260694175e-07
-2.43232329562128e-05
-7.94816494729901e-06
-1.47326354998769e-05
-1.36852041837496e-06
-1.03117242129862e-05
-2.75857942499652e-05
-6.88051157772302e-06
8.66687237849529e-06
-1.30075157609327e-05
-2.2274789987412e-05
-1.62385061414571e-05
-1.55187543786981e-05
-5.7976858642434e-06
-3.90740441135384e-05
-1.51151517567596e-05
-3.26815500378919e-07
-1.50719935288766e-05
-2.4033639153869e-05
-1.82882855998598e-05
-6.88531094210853e-06
-1.36883599736218e-05
-1.97755712444967e-05
-2.77602921379243e-05
-1.88467840567947e-05
-1.87005731599708e-05
-7.38271538518831e-06
-2.2618166878259e-05
-2.51592062665587e-05
-1.05467601568058e-05
-1.65288439591507e-05
6.45968885104197e-06
-4.48111940593577e-06
-2.70422555347017e-05
-1.57614316002351e-05
-1.71996309776744e-05
-3.24764554036229e-06
-1.57417526492467e-05
2.00236936810031e-06
-6.89892795732161e-06
-1.22190437662823e-05
-2.39112725302147e-05
-2.04607897574866e-05
-8.38993636775488e-07
5.15849018787579e-07
-2.12503266712598e-05
-1.75214324442168e-05
-9.58598039706556e-06
-2.95215617529595e-05
-1.62176146940253e-05
-3.30358078917636e-06
-2.571988748751e-05
-1.24751710905048e-05
-2.51479209684665e-05
-6.51351014335092e-06
-2.18055707617463e-05
-2.05172060939229e-05
-2.06125839416746e-05
-8.2000561189512e-06
-3.96095655165678e-05
9.90829793017368e-07
-1.1406266533478e-05
-8.79670002395032e-06
-1.95750594339424e-05
-2.10195412173186e-05
-7.07867828799654e-06
-3.08670495786661e-05
-1.29476013278654e-05
-2.01737450649352e-05
-2.39921921091381e-05
-3.10689355506666e-05
-2.40870629973195e-05
-8.22197836195311e-06
-1.33717467917062e-05
-1.48898937650599e-05
-1.34582471238381e-05
-1.76974422254309e-05
-1.094969930614e-05
-2.41159802623175e-05
-2.18378420493218e-05
-2.19619988606443e-05
-8.98661488303753e-06
-1.12186629390737e-05
-6.02281568962262e-06
-3.96793372201942e-05
-1.94100258276024e-05
-1.01989914893078e-05
-1.05951433970957e-05
9.48068637325225e-06
-1.75693246501564e-05
-1.93082048079534e-05
-1.45066696241302e-05
-6.87489381306051e-06
-1.13754480588292e-05
-1.76148361604218e-05
-4.1974078731515e-05
-9.35330858486702e-06
-8.46736788980199e-06
-5.79374629966873e-06
-1.3552448712498e-05
-1.9973031141909e-05
-2.85813985743243e-05
-2.21552311383072e-05
-2.09205428248671e-05
-1.38190287712615e-05
-8.7726106222025e-06
-1.67818381112636e-05
-1.46646601935641e-06
-1.22607386703155e-05
-2.04047365438945e-05
-9.24713094381305e-06
-8.35986825498819e-06
-1.46981127426536e-05
-7.88776451939798e-06
-6.09054761720959e-06
-1.97707393846405e-05
-1.60568197090623e-05
-1.51534199951635e-05
-8.34769981321845e-09
-3.0438597318285e-05
-2.3606462209561e-05
-1.42439958472504e-05
-1.31253963584244e-05
3.04517192542736e-06
-1.16326916914179e-05
-2.07218287244889e-05
-1.04187983590477e-05
-2.92939930328791e-05
-3.54417589251454e-05
-1.61048902052014e-05
-9.30137071263274e-06
-7.56550118964798e-06
-1.9010542233406e-06
-8.44328675827722e-06
-4.2450017207544e-05
-5.71032339437617e-06
-1.03104813979114e-05
-1.32820453277653e-05
-3.55253490621658e-05
-1.23134979279274e-05
-3.13327645815148e-06
-1.45009620592671e-05
-1.79913630809485e-05
-1.86812677880597e-05
-2.95194294486974e-05
-2.31138520025087e-05
-3.60111834990425e-05
-2.43221634892893e-05
-6.70513592636788e-06
-1.47464129267278e-05
-3.68489444180362e-06
-2.59557077797457e-05
-1.63803585607016e-05
-1.18831195409786e-06
-9.1866623162594e-06
-1.61887496638946e-05
-1.22406127980293e-05
-1.773505997333e-05
4.43213747608383e-07
3.54130443503584e-06
-6.47977408384983e-06
-1.38688155316834e-05
-2.13798692654211e-05
-1.59942445206109e-05
3.14027014282017e-07
-3.28791544753284e-05
-3.22871768252582e-05
-5.8931913590475e-06
-1.70027943581131e-05
-1.91535400741633e-05
-1.5555883573742e-05
-2.38539432442348e-05
-2.04700828425418e-05
-1.12425049155904e-06
-2.27710911349275e-05
-1.77050790868948e-05
-7.38184407783812e-06
-2.35395395343752e-05
-2.96771869430137e-05
-1.23158716998061e-05
-1.59005847334043e-05
-9.41369781492366e-06
-1.97937428634376e-05
-1.75332323267425e-05
-9.04857401426294e-07
-1.17878949396242e-06
-1.96454150054829e-05
-1.00413364142946e-05
-1.77844594871084e-05
-2.00576374825108e-05
-1.36773499179858e-05
-3.04965364075874e-05
-1.53213200830533e-05
-1.3691551820823e-05
-2.14183405977205e-05
-2.26063953936215e-05
-9.30426584420555e-06
-9.47464781771771e-06
-1.67132294878799e-05
-2.98729524715434e-05
-1.90727496809903e-05
-5.5687174480665e-06
5.44729238774673e-06
-1.66980711801312e-05
-2.62446780056776e-06
8.87227812072192e-07
-1.1031547282539e-05
-1.22495835833156e-05
-8.38711337837309e-06
-3.11380521617463e-06
-2.55128626425931e-05
-2.27127256946009e-05
-2.36369628058874e-05
-1.89495352935329e-05
9.0008754384946e-06
-1.17884197754726e-05
-2.25881007481488e-05
-9.16522901267877e-06
-8.57975795603464e-06
-1.21503951959508e-05
-4.66553198309501e-06
-2.37981152786619e-05
-1.0124966756707e-05
-7.94642953199663e-06
-1.07740902504156e-05
-1.32610671237047e-05
-1.82412365311237e-05
-2.63048790481922e-05
-1.3486136749678e-05
-7.61201954040415e-06
-2.80629877846925e-05
-2.36275404139291e-05
-1.25693517355189e-05
-1.8785270127893e-05
-2.61493589066226e-05
-1.95764725580671e-05
-9.31997743869532e-06
-6.78106786403204e-06
-8.40846005651544e-06
-2.86849646099006e-05
-1.78385454896303e-05
-1.93233589903137e-05
-2.91750826561943e-05
-2.58376013204999e-06
1.47771672270965e-06
-1.65370633110288e-05
-2.06216248589802e-05
-2.92468894608632e-05
-2.56117994796098e-05
-2.22709941167431e-05
-2.0892673894146e-05
-4.54326706687291e-06
-1.76752528389216e-05
-2.70539309356089e-05
-1.23560183244942e-05
-1.05058179466833e-06
-7.30087148797618e-06
-9.78646880969947e-06
-4.19553865307161e-06
-1.92945234106043e-05
-1.88995654355493e-05
-1.27157739740422e-05
-9.83927626126175e-06
-1.38391619467461e-05
-1.18402011605274e-05
-3.06885958404727e-05
-1.70244042049047e-05
-2.66510528332573e-05
-1.72249496469453e-05
-2.38119170924529e-05
-6.58235513667854e-06
-2.92654192299571e-05
-2.55257503276332e-05
-2.22960851009033e-05
-3.96032739450198e-06
-1.17833453630228e-05
-1.13958838599931e-05
-1.82802809842983e-05
-2.49944671868491e-05
-1.38275563842888e-05
-6.18892263847327e-06
-1.23893144531685e-05
-1.45836891765843e-05
-2.30809118183698e-05
-7.4393007757333e-06
-7.7947091845396e-06
4.39214318490889e-06
-2.60818721624358e-05
-1.56567175445271e-05
-1.26363728649046e-05
-7.53436922985476e-06
-1.94871818384017e-05
-5.91227931271036e-06
-1.1643275894386e-05
-1.18215911078812e-05
-7.00525866873579e-06
-1.73770627420731e-05
-2.88146043805065e-05
-1.99004469817738e-05
2.20602439521546e-06
-1.62310884387504e-05
-6.24836008106567e-06
-5.23163981577495e-06
-1.94945457483015e-05
-2.81059953870732e-05
-5.49126136961623e-06
-4.25595926261352e-05
-1.63746876091028e-05
-2.35044581884145e-05
-2.86570533583188e-05
-2.28992920133011e-05
3.08363772657592e-06
-8.28875161310732e-06
-3.00647808800066e-06
-5.13468240807888e-06
-1.20271882101046e-05
5.84465114963191e-06
-1.59580754168202e-05
-9.47864364649836e-06
-4.00363920931164e-06
-1.58841905419679e-05
-2.58433734404867e-05
-1.29243311577803e-05
-8.89381928819693e-06
-3.45745803673058e-06
-2.08722697280405e-05
-1.7422504900194e-05
-2.5270166580406e-05
-7.33257042887479e-06
-1.49689578258072e-05
-1.19741007221205e-05
-1.66475124314122e-05
-1.79203517288389e-05
-3.58213624888797e-05
-1.44735005449803e-05
-2.09192839868017e-05
-3.59855625949429e-06
-1.13054026665869e-05
-1.5570576490927e-06
-1.09011602661199e-05
-7.65963107009261e-06
-1.31992104758579e-05
-2.49092876580375e-05
-7.18755375246509e-06
-2.07515036911587e-05
-2.02751146376544e-05
-2.66142733420722e-05
-2.92306630959876e-05
-2.06478950803095e-05
-2.52898776663385e-05
-1.50953621397781e-05
-2.49374360526485e-05
-2.30656048744086e-05
3.82997171978435e-06
-6.45851297158872e-06
-8.21928004086821e-06
-2.54573337511226e-05
-9.89516065079671e-06
-1.85317929218493e-05
-4.94381186498303e-06
-1.3542247037275e-05
-1.63829701705282e-05
-1.79912722863018e-05
7.01719181337348e-06
-2.3185138908108e-05
-2.87008896258616e-05
-1.85174865061613e-05
-2.20252860495894e-05
-2.02204794703198e-05
-2.04379272712066e-05
-4.32072586162852e-06
-1.75071208217734e-06
-3.23218862406016e-05
-1.17554435966659e-05
-1.89171318575705e-05
-9.68051481030552e-07
-1.29263318814327e-05
-4.86532337663615e-05
-1.28319421079052e-05
-1.0945236337342e-05
-3.00751543797747e-06
-1.50801395370961e-05
2.0238699688062e-05
-4.78695052598578e-06
-1.35586518409931e-05
-1.94495982838404e-05
-5.2420712501938e-06
-2.47690532077194e-05
-2.26429317498349e-05
-1.0600582740271e-05
-1.2544057279373e-05
-3.18486178409993e-05
-8.98425189390385e-06
-3.08037504647405e-06
-1.45132449030944e-05
-9.11578644578874e-06
-3.35322098292625e-05
-1.4036903000745e-05
-3.66223049890162e-06
-1.53153089856607e-05
-2.06233343196869e-05
-1.62852833232524e-05
-1.9232880857978e-05
-1.70017542474748e-05
-2.57373371402883e-05
-1.34536011889219e-05
-1.50957175658368e-05
-2.74694309577694e-05
-2.19091654032457e-05
-2.65824052912538e-05
-8.0273016553893e-06
-8.88996029911847e-06
-3.24177821774852e-05
-1.23025836243559e-05
-1.88189582992036e-05
-2.46849659587533e-05
-1.82842096032736e-05
-1.00467554649164e-05
-2.50067652153693e-05
-8.33248097789083e-06
-8.66052003148435e-06
-2.73553147902081e-06
-3.42038940788347e-06
-1.84442734670062e-05
-2.05778237484315e-05
-3.34882322956194e-05
-1.21803152719875e-05
-3.15812876281566e-05
-3.45529156217448e-06
-4.01024721535993e-05
-9.77133827582275e-06
-1.99061206374825e-05
-4.59084150847817e-06
-5.36023919562487e-06
-4.47171911444931e-06
-1.71050351064726e-05
-5.07520568108653e-06
-1.366375225812e-05
-2.93705792075949e-05
-1.43371454211016e-05
-2.29056288424061e-05
-1.69842075278367e-05
-2.07159008824027e-05
-1.70630365086406e-05
-3.89598250746638e-06
-8.66913476908474e-06
-2.39670364775032e-05
-2.30139503605433e-05
-1.50569221883231e-05
-1.80483382888699e-05
1.68868636293299e-06
-2.0352661165228e-05
-1.94436418971815e-05
-2.34259850594042e-05
-1.02505308820515e-05
4.35232173628436e-06
-1.02924660273891e-05
-2.68932565173529e-05
-2.9391069316643e-05
-2.01700213122769e-05
-1.11535849289968e-05
-1.57587208705446e-05
-1.63711167923211e-05
-5.54234996607024e-06
-9.7050251845418e-06
-1.4763294940244e-05
-1.03021264429225e-05
-1.95720778893879e-05
-6.63692799241185e-06
-9.28472925195078e-06
-3.12147669914618e-05
-2.86499638033318e-05
-2.53996649707089e-05
-2.23005808871956e-05
7.27680682041905e-06
-1.33709939556715e-05
2.67262101006517e-06
-1.08883772860287e-05
-3.35102011880574e-06
-2.65469225900305e-05
-1.18867350919318e-05
-1.4131665738511e-05
4.00558722965433e-06
-1.64398015834337e-05
-4.13196836117131e-05
2.54293673965228e-07
-1.29028976217579e-05
-2.31649127006994e-05
-1.16806366397925e-05
-3.99299278303649e-05
5.00943063922546e-07
-1.59350567040368e-05
-9.78659530497707e-06
-2.17801966217596e-05
2.75995558987856e-06
-1.41422377128219e-05
-8.96060754117227e-06
-3.13288156585833e-05
-2.38183869050387e-06
-1.54294280941282e-05
-1.95145234542542e-05
5.51105960362168e-06
-1.80398202926073e-05
-1.2348259036693e-05
-2.0111118257744e-05
-1.48878375686568e-05
-1.40687157332209e-05
-1.76269807572019e-05
-1.36801560469097e-05
-2.18986003156482e-05
-2.76944680188561e-05
-1.18313733621335e-05
-2.39296066797056e-05
-2.71460733612168e-05
-2.87147073660754e-05
-9.81828977370543e-06
-3.1434280004707e-05
-3.6016872922601e-06
-5.16194383508394e-06
-3.04583308943886e-05
-1.87028882734339e-05
-7.05293099695494e-06
-2.52051348453066e-05
-1.06364713177551e-06
-2.64600989824357e-05
-8.80189721772706e-06
2.38049350507865e-06
-1.28396010859691e-05
-2.69665246787784e-05
-2.29579794345201e-05
-2.03189144482504e-06
-1.0264950945244e-05
-7.51480954291669e-06
-1.22781347769911e-05
-1.6214975834507e-05
-2.44353191926383e-05
-1.53594805857135e-05
-3.30024215495191e-06
-3.15109541465566e-05
-2.47181261622633e-05
-1.74135289898779e-05
-7.07113579821912e-06
-1.76291269149098e-05
-1.33396451991584e-05
-2.31281713843111e-05
-2.96631489813248e-05
-9.09212126265861e-06
-1.96691513214839e-05
-1.78224370284829e-05
-1.02967427937982e-05
-2.10258751336313e-05
-3.28152744123461e-05
-1.03574602862048e-05
-1.82627414407335e-05
-1.87241224029509e-05
-1.41241347633288e-05
-1.54845073123961e-05
-2.77316388823783e-05
-1.19754238714072e-06
-2.13814790236028e-05
-2.44723281065741e-05
-2.2110469204496e-05
-9.30529893669678e-06
-1.5972346972086e-05
-1.90845029447065e-05
-2.49947675802986e-05
-1.88811604924896e-05
-1.97666207867541e-05
-2.48320974756477e-05
-6.45524313230178e-06
-1.56702226430498e-05
-1.87378573072738e-05
-2.33648231753834e-06
-1.90507705492335e-05
-1.95281112633197e-05
-1.34378710848297e-05
-1.52066794730221e-05
-1.44834290573851e-05
-1.95297450615145e-05
-2.81842896412628e-05
-4.10455739598108e-06
-4.47758668246527e-06
-2.26373540989003e-05
-1.83171694497332e-05
-2.12980718192435e-05
-1.9847325660872e-05
-4.24469434026552e-06
-3.65428884550947e-05
-1.13671236136412e-05
-2.52413514108849e-05
-1.82747462046382e-05
-1.08350954054045e-06
-8.72633312976894e-06
-1.44063102999431e-05
-7.50137207415165e-06
-1.11337763336342e-05
-1.55402804281779e-05
-7.2920057614472e-06
-2.36442051862573e-05
-5.69804331018274e-06
3.45797868557047e-06
-1.73551261283647e-05
-2.6205656058609e-05
-3.04361615321332e-06
-5.01042599780566e-06
-1.28293528684514e-05
-1.0965603721394e-05
-1.36927634951156e-05
-2.98160411505622e-05
-2.54433376300231e-05
-1.82053378495797e-05
-1.39087265832896e-05
-1.10144542122989e-05
-1.93773577844009e-05
-2.11222716043339e-05
-2.22694693327366e-05
7.46368295212428e-06
-2.09424871206298e-05
-2.43048459612056e-05
-1.36869504348163e-05
-2.42848890498414e-05
-2.67087981382896e-05
-2.91936569609211e-05
-1.70539001516486e-05
-1.78180436523826e-05
-1.48271113470652e-05
-7.98862414648019e-06
-1.72956563475226e-05
-2.77309772079424e-05
-9.5916218818376e-06
-1.07538576194371e-05
-2.25322262700167e-05
-8.09621128599623e-06
-1.4240796985074e-05
5.99932945812407e-06
-7.19497664653429e-06
-2.10808928440581e-05
-1.20177452507011e-05
1.83678671835402e-06
-9.53335391490391e-06
-1.53806273850358e-05
-1.02132948507995e-05
-3.27882891194618e-05
-3.52373524180289e-05
-4.15233419871557e-06
8.62456803927348e-07
-1.50724326704051e-05
-1.67184782853321e-06
-2.14662945400126e-05
-1.08627039308545e-05
-2.72645659595611e-05
-1.3253482864484e-05
-1.24927878275863e-05
-9.83823252976635e-06
-4.72615106633007e-05
-2.23085338087346e-05
-2.38838359169797e-05
-2.14535127630923e-05
-1.17877217833856e-05
-2.35790496801703e-05
-1.72841489479892e-05
-1.81948957299574e-05
-8.66983292107852e-06
-2.63374587437986e-05
-2.74417977213755e-05
-9.40200901203614e-06
1.52854515244427e-05
-1.31549013189734e-05
-2.04259943919817e-05
-2.70199033107769e-06
-1.66985663054494e-05
-1.8394313393773e-05
-2.08769561313525e-05
-6.86224523081001e-06
-1.68297795277789e-05
-1.58869294584879e-05
-2.37754999815799e-05
-9.91797899496236e-06
-1.43782587206329e-05
-1.17303531310467e-05
-2.01993227286406e-05
-6.39711095064519e-06
-2.03947061830805e-05
-2.2507711682603e-05
-1.31227970999218e-05
-1.23397510597879e-05
-1.34983600921438e-05
-1.83843445548023e-05
-1.54289548381272e-05
-6.20701601917922e-06
-3.37207687720458e-05
-8.75700237402814e-06
-1.59355974743051e-05
-2.11090464501368e-05
4.3469892648006e-06
-2.79281030092315e-05
-1.51354400795452e-05
-1.12319341894897e-05
-3.1513263404387e-05
-1.8017078471839e-05
-1.55769965251161e-05
1.0952984034264e-06
-1.22154244057971e-05
-2.17247614715797e-05
-1.52272783582115e-05
-3.97450779007296e-05
-1.88581127555993e-05
-8.08058178610676e-06
-1.24036593318994e-06
6.93294991977749e-06
-2.96489692767738e-05
-3.14780281164673e-05
-1.87174985116559e-05
-8.96618067252322e-06
-1.559658118995e-05
-1.58593445819219e-05
-2.41732589770318e-05
-2.35120372600702e-05
-1.77486084132468e-05
-1.293438491482e-05
-2.15700044334047e-05
-6.15624816203546e-06
-5.98391921014797e-06
-1.84773708039074e-05
-1.52913308604602e-05
-2.40764654777616e-05
-2.336573216428e-05
-2.26912917400777e-05
-1.1557255379592e-05
-4.28415047378344e-06
-7.81957464703243e-06
-2.24805685158699e-05
-1.96856037785149e-05
-3.03887673767235e-06
-1.51441125805454e-05
-6.40718107810136e-06
-4.41493395687264e-06
-9.87931739435127e-06
-3.14389592514656e-05
-1.96621043875267e-05
-2.14284654768348e-05
-2.35142410438354e-05
-5.33513815930174e-06
-1.1728814357133e-05
-5.8297959144328e-06
-1.50159072616947e-05
-1.571157157802e-05
-2.63533074515894e-05
-1.18157679662185e-05
-1.96866873672639e-05
-8.60338185346208e-06
-7.46570637733613e-06
6.84207187603239e-06
-1.43737991931988e-05
-1.83932307817025e-05
-4.73582532796925e-06
-2.5188930502414e-05
-1.15806083179748e-05
-9.06695025727883e-06
-3.10637279551349e-05
-8.11968333968048e-06
-1.47741763756386e-05
-2.36327783013111e-05
-8.61702215377659e-06
-2.3158462238993e-05
-4.81874857410819e-06
-1.83285948038844e-05
5.13285631595107e-06
-2.01479713095319e-05
-1.90304756884785e-06
-1.33457333139433e-05
2.74677190211467e-06
-5.57606999508608e-06
-1.22980037644176e-05
-8.82319607026009e-06
-8.36039007251698e-06
-2.89684474239499e-06
-4.70049861004359e-06
-1.70511253468495e-05
-2.15327298904937e-05
-2.34653555497227e-05
-1.57483995153375e-05
-7.16895433106905e-06
-2.58531162900825e-05
-1.01822269664488e-05
-2.9557926632872e-05
-2.23245815699727e-05
-1.1688476961789e-06
-1.22417527563032e-05
-1.17569175489296e-05
-2.13585689626558e-05
-1.36791950785321e-05
-1.08217229333325e-05
-3.53435548731936e-05
-1.13787952643209e-05
-1.77541215109515e-05
-1.29184235391814e-05
-5.23165900028371e-06
-2.47960978812994e-05
-3.37282648303047e-05
-2.42981737274804e-05
-2.22020729794024e-05
3.41229291066503e-06
-2.42555816111696e-07
-3.54466574987229e-05
-1.89166426078753e-05
-3.05542939903223e-05
-1.43924182508004e-05
-2.05564730885646e-05
-1.86613124877529e-05
-2.14906520507908e-05
-5.34717603407672e-06
-1.09274117026387e-05
-2.05815508511035e-05
