# Supplementary material for: Research on computational propagation and identification of mine microseismic signals based on deep learning
Source: PLoS One. 2025 Oct 22;20(10):e0334641. doi: 10.1371/journal.pone.0334641 (PMC12543183; doi:10.1371/journal.pone.0334641)
Supplement: S9 Data — (ZIP) [file pone.0334641.s009.zip › 000101100000358.xlsx_0.txt_24.txt.txt]

-7.43422032839088e-06
-3.09765121290578e-05
-1.81725906115929e-05
8.63640676931637e-06
-1.97780559537761e-05
-2.77686810833876e-05
-2.10823185348876e-05
-1.19700601921959e-05
6.3305605987029e-06
2.03695752407472e-06
-1.71443220927303e-05
-9.73588777027737e-06
-5.03546973744347e-05
4.77924082575229e-07
-2.15817003807257e-05
9.10012018514662e-07
-1.04525178533889e-06
-3.0161555594908e-05
-1.42680518812827e-05
-8.39967022971061e-06
-3.56489622254457e-05
-1.87651945376042e-05
-4.23933856659842e-06
-2.15944020178135e-05
-3.40493397925267e-05
-1.61460694625891e-05
-2.13218711490153e-05
-6.46440950346089e-06
-1.51917671273419e-05
-3.37521006858335e-05
-9.91073982851014e-06
-2.32540458602826e-05
-3.23950182026892e-05
-1.49599215919888e-05
-1.49486654458103e-05
-1.24128180258556e-05
-1.38910745360881e-05
-3.14181516766519e-05
-6.00031532536833e-06
-3.0106023187694e-05
-7.09746767162775e-06
-1.38394950412146e-05
-3.47632731381838e-05
-5.07087660447721e-06
-1.72716975185389e-05
-2.92485113139668e-05
-1.58204205789259e-05
-1.67179419008218e-05
-9.03944532012696e-06
-2.87419127814835e-05
-2.34317081992821e-05
-1.22863599513757e-05
-6.30399415207144e-06
-4.27152132552828e-06
-4.18056620198523e-06
-2.26559206817416e-05
-2.18195033417456e-05
2.34618030233689e-06
-2.57742065690659e-05
1.61104347027024e-06
-2.68659660487464e-05
-1.69472208106441e-05
-1.69172959810207e-05
-8.96048349658818e-06
-8.28787296152259e-06
-7.47450484195513e-06
-1.09377632869672e-05
-2.74771735219158e-05
-1.24596857032459e-05
-1.35852306094028e-05
-1.82206671676838e-05
-5.46811857079031e-06
-2.62625159239535e-05
-2.8314579760928e-05
7.09236212824442e-06
-1.69340904290796e-05
-7.71920785802202e-06
-1.52092520004032e-05
-1.38084716322514e-05
-1.13386343589565e-05
-5.50795627928562e-06
-1.55937938570798e-05
-3.31463369991693e-05
-2.54683932203597e-05
-8.08332710094044e-06
-2.42617054029087e-05
-6.55812586968676e-06
-1.80804458650754e-05
-2.92198890094362e-05
-1.01597249079062e-05
-1.67268725132362e-05
-8.49706680157257e-06
-1.8356272637353e-05
-2.48879510821719e-05
-8.57918585996789e-06
-1.43560007286798e-05
-4.60308305190894e-06
-3.14223340107793e-06
-3.4992063335809e-05
-1.28808420250737e-05
-5.04113115372263e-06
-3.23966681016883e-06
-1.06922894115121e-05
-9.62696820003027e-06
-1.31403726018808e-05
-2.21307756280872e-05
-2.63812756849142e-05
-3.51493099629589e-05
-1.98659971536772e-05
-5.09670943627014e-06
-2.09581303885257e-05
-1.8818389676915e-05
-1.02662044871141e-05
-8.38089405884032e-06
-1.74629110454237e-05
-3.0540028411668e-05
-1.38406418512557e-05
-1.8146453216116e-05
-1.90274487131884e-05
-9.83217813095933e-06
-2.06684482225555e-05
-1.88471206098394e-05
-1.81415535160177e-05
-4.25730609671425e-06
-5.11559860054619e-06
-4.28798105407154e-06
1.71856344981171e-06
-9.57080166148689e-06
-1.03223641955168e-05
-2.89159842931288e-05
8.86800955763034e-06
-2.43843029574342e-05
-1.87988674930617e-05
-1.05222263634914e-05
7.65477219828182e-06
-1.67008856741336e-05
-6.94000169411098e-06
-2.40517578398608e-05
-1.33963937232743e-05
-5.24604020899028e-06
-1.19624470875837e-05
-1.0024879066633e-05
-2.2665398151638e-05
-8.91608581600979e-06
-4.10134009592644e-06
-1.20515276492227e-05
-1.25882345888348e-05
-1.43545610915581e-05
-2.49069567283098e-05
-4.90225662890464e-08
-3.33102670587124e-05
-2.54211245404804e-05
-1.27002860131038e-05
-5.51566363973806e-06
-9.49774280694487e-06
1.4968968298377e-07
-1.5835365427088e-05
-4.24858957216634e-05
-1.52073326343756e-05
-7.86017129988031e-06
-1.47662913435062e-05
-3.00257224567458e-05
-2.96041853992843e-06
-2.03152530579961e-05
8.96607079345984e-07
-3.02367615220863e-05
-2.60319781710012e-05
-2.05782375580389e-05
-1.82804518615693e-05
-2.58854157353562e-05
-2.56575267596615e-05
-1.53983745313884e-05
-2.252971250622e-05
-2.4222121576593e-05
-5.70296531934438e-06
-1.73375390392876e-05
-1.1148878947951e-05
-3.07662549940172e-05
-7.91028647407582e-06
-2.70729141066712e-05
-2.85907781828402e-05
-1.12882801018448e-05
-2.50260161653239e-05
-2.64355960445344e-06
-2.16790290453625e-05
-1.51311871923112e-05
-1.20882023204312e-05
-2.2400147963324e-05
-8.68580666588976e-06
-2.96422326174324e-05
-1.10736185165177e-05
-3.91577801124967e-05
-2.00772514960832e-05
-7.91383258598365e-06
-4.26571775626983e-06
-1.78164821473374e-05
-1.60147729956734e-05
-5.33894295532536e-06
-2.49816935216868e-05
-1.28082721678013e-05
-2.19667878451906e-05
-3.18587790887161e-05
-1.0712909676628e-06
-2.56040305032538e-05
-2.27672504916686e-05
-7.37584144239567e-06
7.78406106540648e-06
-2.24874420734259e-05
-2.36471612325933e-05
5.13461153721774e-06
-2.44883334185191e-06
1.0225224665913e-06
-1.46994702923607e-05
-2.59404385249513e-05
-8.82914687600177e-06
9.63673961037213e-06
-2.72927396843767e-05
-5.20311429619749e-06
-1.83122723440973e-05
-1.6572984978639e-05
-2.16966826125277e-05
-6.86550633740906e-06
-5.10328989554585e-06
-8.1917231521403e-06
-1.10573667105224e-05
-1.58448322213938e-05
-1.02988199084812e-05
-8.99405633271709e-06
8.70881474853902e-07
-9.19469152418293e-06
-1.59394396124821e-05
-8.7484142795689e-06
-1.6757291279268e-05
-3.23160660492505e-05
-1.21652929420525e-05
-9.5210604642512e-06
-1.10567030157078e-05
-2.71747796011359e-05
-2.0855180835188e-05
-2.26517023759908e-05
-1.91528779303392e-05
-8.53107717101498e-06
-2.90978233686078e-05
-2.24602281840895e-05
-4.2055526697267e-06
-7.75620303083754e-06
-1.13185825965344e-05
-2.35496527183846e-05
-1.28408971158561e-05
5.31934438454801e-08
-2.78623086683246e-05
-2.81491433953884e-05
-1.14385927632657e-05
-1.14025549538582e-05
-8.10583076063166e-06
-1.3178981115072e-05
-2.42469520005519e-05
-2.44666703367596e-05
3.26758006092728e-06
-1.2843407619348e-05
-3.46164136003968e-06
-1.78525038600504e-05
-1.71221362850169e-06
-9.68325085558876e-06
-9.27233431425208e-06
3.3289211581339e-06
4.81730376869316e-06
-2.71660742933026e-05
-2.67048427593434e-05
-8.79500810576638e-07
-1.80475903283829e-05
-4.35933232450295e-05
-5.54896685235287e-06
-3.70116686152219e-05
-2.53172577152739e-05
-1.32208901532024e-05
-7.67029805950232e-06
-2.35732341961964e-05
-2.74286730984317e-05
-9.22375189226351e-06
-1.77778908843622e-05
-1.25792000793661e-05
-7.89126216961009e-06
-2.61764911836304e-05
-1.89849180408341e-05
-2.32825424861557e-05
-2.39728750156383e-05
-1.26884503218733e-05
-1.5721093558588e-05
-1.72896948499202e-05
-3.01155996464433e-05
-7.73573866151436e-06
-5.66186494146415e-06
9.35091705125753e-07
-2.78759811749093e-05
-2.25070725565611e-05
3.30840975729694e-06
-1.74997732399401e-05
-2.02885116147434e-05
-3.82799603329919e-05
-2.89316997734714e-05
-1.64494613639372e-05
-1.13813661603627e-05
-3.92500794843248e-05
-2.39954437214553e-05
8.69466929468023e-06
-2.34845281796865e-05
-3.17677455991369e-05
-2.18097090808161e-05
-1.18779339297661e-05
-3.39146487850081e-05
2.96783225150976e-06
-2.77273295683119e-06
-1.19457421418494e-05
-1.95455158225515e-05
-7.22511521886614e-06
-2.13567726953697e-05
-1.53168387403559e-05
-9.27505424114328e-06
-2.29112960058908e-05
-1.04303314297978e-05
-1.09097985030533e-05
-1.58034065411757e-05
-2.99483986456829e-05
-1.38706676434784e-05
-1.92370499297242e-05
-1.11935459654161e-05
-1.15005109257571e-05
1.47775756950835e-07
-2.40135544858908e-05
-1.01307237736744e-05
-2.34358559203127e-05
-4.1572772607739e-06
-1.71683078400633e-05
-1.37993359945132e-05
-1.89019902171898e-06
-1.72701234545393e-05
-2.20468328820395e-05
-8.58748460809238e-06
-2.0913807005653e-05
-2.04060830026457e-05
-7.54751835623541e-06
-7.63544986795101e-06
-1.00925260489129e-05
-2.31239613667991e-05
-2.64558633440131e-05
5.11283544539228e-06
-1.28126919066224e-05
-3.27135812480371e-05
-1.33934401964175e-05
-3.54664733236984e-06
-1.58786701758715e-05
-2.79965444358654e-06
-1.39251242913818e-05
2.19079839138255e-06
-3.15552678668418e-05
-5.97139971110377e-06
-1.86612602036819e-05
1.86442890866277e-06
-1.93535379196168e-05
-2.56614455929597e-06
-8.34013681229767e-06
-3.28026632402837e-05
-7.85892939757238e-06
-2.14137397909054e-05
-2.53320158780862e-05
-2.29623350543544e-05
-9.39221730008225e-06
-2.01403420017371e-05
-2.51654197635511e-05
4.55137526004892e-07
-2.05202992802512e-05
-9.51825867329855e-06
7.09615764937221e-06
-3.19813888792778e-05
-1.26869842771302e-05
-2.46043775979274e-06
-1.37608208601252e-05
-3.49038321080751e-06
-1.02843711922267e-05
-1.83118948933278e-05
-9.6896702615417e-06
-1.89647696046753e-05
-4.40999866701547e-05
-2.3744891293563e-05
-2.24898644776954e-05
-5.53298960480425e-06
-1.54547143183701e-05
-6.8028157950936e-06
-5.37840346011623e-06
-5.44170554837341e-06
-1.8533719653806e-05
-1.9144178487331e-05
-6.08404200177558e-06
6.79127402850442e-07
-2.93221280634984e-05
-4.32542196699093e-06
-3.07521779402532e-05
-1.04437188166889e-05
-2.72434807980213e-05
-1.25873209729166e-05
-1.20697737938196e-05
-1.84532575193546e-05
-1.95703717088819e-05
7.18818432440944e-06
-9.87673689802435e-06
-1.44555688854628e-05
-1.42232896560979e-05
1.44942139027107e-06
-1.3986271359421e-05
-2.56181390666405e-05
-6.96706750513994e-06
-2.49573652598521e-05
3.26915156092962e-06
-1.61285265834965e-05
-1.63908177619374e-05
-1.50049604014454e-05
-2.03995148807224e-05
-6.48925942981071e-06
-7.44545933393966e-06
-2.7207334093762e-05
-2.36753908451378e-05
-2.87760312568537e-05
-1.08345585692163e-05
-1.36697699412962e-05
-1.69336326122424e-05
-9.75731458496576e-07
-2.02492189553071e-06
-2.12172178509927e-05
-6.16661004478101e-06
-8.8062424580765e-06
-1.55851988493918e-05
-2.35228636694259e-05
-9.80469349785001e-06
-1.8617737841252e-05
2.91285917302392e-06
-1.53858234400591e-05
5.34479985179501e-06
-2.08243890138936e-05
-2.078365489228e-05
-1.50625179198163e-05
-1.04696258174373e-05
-1.9894756821039e-05
-3.2724995922733e-05
-4.5276009629754e-05
-4.95686114125959e-06
-5.51009308243173e-06
-1.10871561410511e-05
-9.28275493895707e-06
-1.74468749390083e-05
-1.09568071689307e-05
-2.48610558506063e-05
-1.8440389479483e-05
-2.04153732014101e-06
-7.05144205543254e-06
-1.77061966987544e-05
-1.41097970593976e-05
-7.55342589627324e-06
-1.12855449567982e-05
-1.06439741768402e-05
-1.78144046959999e-05
-8.94711921261145e-06
-1.12968231400609e-05
-2.66138941988289e-05
-1.20742122511049e-05
-2.35543044703586e-05
-8.5830563507651e-06
-4.23065038691496e-05
-4.3317550649877e-06
-1.49808255797712e-05
-2.03144317363759e-05
8.78382233974905e-06
-2.3283531965134e-05
-1.08834594266559e-05
-2.80247041529342e-05
-1.04100018800554e-06
-1.00600219730131e-05
1.08532037055505e-05
-1.85760105601667e-05
-1.70394272239406e-05
-8.30985044126909e-06
-1.96483650999257e-05
-1.80691166933186e-05
-3.2025356051639e-07
-1.6113309507711e-05
-1.41354638698757e-05
-8.98882250113446e-06
-1.54077698293926e-05
-1.14871461519054e-05
-1.14970474002304e-05
-2.13173040125555e-05
-2.6649448382038e-05
-1.90863227100252e-05
-1.61563237232661e-05
-2.05801117916832e-05
-1.02370753313721e-05
-2.27441892469218e-05
-1.62349406459073e-05
-1.09713673224048e-05
-1.83557419863852e-05
-1.2004375515276e-05
-2.66660746095404e-05
-1.66415210955013e-05
-5.73975441362521e-07
-1.39203489417849e-05
-1.22049660447206e-05
-4.2806928720263e-07
-2.5779043336716e-05
-1.62803540037026e-05
1.51830932856054e-06
-1.57425305354808e-05
-1.20326643219471e-05
-1.69669863970632e-05
-1.98682218009193e-05
-8.63663347976419e-06
-1.44706925664138e-05
-3.19845283591702e-05
-1.50197762502769e-05
-2.02227256437544e-05
-1.86958602416816e-05
3.39707960622695e-06
-6.2318022013065e-06
-1.46644924290903e-05
-2.16622262859967e-05
-2.30876727402928e-05
-1.21432986758155e-05
-3.72166220070002e-06
-1.22637428303171e-05
-2.27739695284496e-05
-1.29455192428351e-05
-4.40974448091066e-06
-3.41651468966303e-05
-3.03828533248672e-05
5.73145991183032e-06
-9.04097165420202e-06
-1.28713870588942e-06
-1.18051754899399e-05
-8.42487184122516e-06
7.96290070832436e-07
-2.58544115182354e-05
-1.47423506905739e-05
-3.45812694932317e-05
-1.97636172753731e-05
-1.180499508337e-05
-4.70504052371755e-06
-1.24752624934796e-05
-2.85799310115207e-05
-2.46444562939184e-05
-4.71881285792684e-06
-2.80864114726788e-07
-1.64446825921194e-05
-1.84516436332755e-05
-2.78348454196003e-05
-2.46054564262745e-05
1.79602914863467e-06
6.32963925756211e-06
-1.7093300584147e-05
-3.01286703427424e-05
-1.89555134207196e-05
-1.51862982302157e-05
-4.70333830017483e-06
-2.30751243169663e-05
-2.54712897482785e-05
-7.90476467742421e-06
-1.75362374049111e-05
-9.9412837427956e-06
-3.28505066418256e-05
-3.57441634770306e-05
-2.91136879743148e-05
8.61054091317919e-07
1.63325925885016e-05
-2.39576162222733e-05
-2.0204789280872e-05
-1.57172466765387e-05
-2.51630453807934e-05
-1.1597438416452e-05
-7.96586503299544e-06
-2.47603199042629e-05
-1.59608651539097e-05
-2.1488239236586e-05
-2.3481869391959e-06
-4.03907567413181e-05
-1.27425170599743e-05
-2.98879837956433e-05
-2.74499714884437e-05
-1.86646676365299e-05
2.86913610940368e-06
-1.26398029896705e-05
-1.76664777555817e-05
-1.50269474885186e-05
-2.01868805008053e-05
-1.00981221592062e-05
-2.93295134409767e-05
4.587272650272e-07
-1.06092299738179e-05
-1.62112822300774e-05
-1.49259134268032e-05
-9.89038469547286e-07
4.69623975472355e-06
-9.24779934493175e-06
-1.02360989701803e-05
-1.41210748070104e-05
-9.45005591791339e-06
-1.07345272246675e-05
-1.42131035368523e-05
-1.01834235541955e-05
-1.83564309732801e-05
-1.05065042108155e-05
-1.75851455280807e-05
-1.85097636213189e-05
-2.78896664741019e-05
-1.6970096818006e-05
-7.38509942558405e-07
1.95007130260796e-07
-1.83100543789608e-05
-1.90879222780391e-05
-1.43357124136691e-05
6.17722672222423e-06
-2.35058921782995e-05
-1.56373027270189e-05
-2.23308401673772e-05
-1.95491880955508e-05
-1.50678134645465e-05
-1.98262172707894e-05
-1.49131485056855e-05
-2.43779561842543e-05
-2.43455203425647e-05
-1.53457980667112e-05
-1.7519651737391e-05
-2.58527207112213e-05
-4.29240606452627e-06
-1.7972447565805e-05
-6.28064817768586e-06
-1.69625301380225e-05
-8.48584990034851e-06
-1.1745625715107e-05
-1.88236228595407e-05
-1.16509953758783e-05
-3.4829748671272e-05
-2.686996742291e-05
-1.23517393161683e-05
-1.94762883197702e-05
-1.50401333334968e-05
-7.47689069402372e-06
-3.45600786240574e-05
-3.11521993503994e-05
-6.29098579362613e-07
-1.74884756258042e-05
-2.6190115624547e-05
-2.73619812492214e-05
-1.16524412696636e-05
-1.19671719824583e-05
-1.86926391493636e-05
-1.01327207733619e-05
-1.80206853017905e-05
-2.82508636950906e-05
-2.49141733525764e-05
-3.5869211170967e-05
-6.46140331704059e-06
-7.25675747823506e-06
-2.49025549564531e-05
-2.08375159471526e-05
-1.46610519554539e-05
-2.14750122349054e-05
-1.74111154676561e-05
-1.205178163827e-05
-8.54087196146687e-06
-3.51816643510967e-05
-2.16108213117475e-05
-3.46929588643127e-05
-8.4721063905241e-06
-1.76099137130484e-05
-1.49037875068023e-05
-2.40356159548021e-05
-7.8555889590683e-06
-2.70964517882751e-06
-1.32712963050955e-05
-1.53264423741701e-05
-2.06973015288298e-05
6.75333214576882e-08
-4.57704703915047e-06
-3.08467763830566e-05
-2.46859106385209e-05
-1.50103661666578e-05
1.62443907856782e-06
-6.57125003773581e-06
-8.40425424070985e-06
-1.19965729068435e-06
-1.83003508991999e-05
-2.8817702819884e-05
-1.55046522906872e-05
1.98200045771842e-07
8.95629930134541e-08
-3.7536971020833e-06
-1.97757554089118e-05
-1.08157119911627e-05
-1.37592374693937e-05
2.65885300839433e-06
-2.06989498456362e-05
-1.79191296785602e-05
-2.23515792734431e-05
-1.56667988097014e-05
-3.25756251088175e-05
-1.26446117042694e-05
-1.00768827890517e-05
-8.92811531480295e-06
-4.60704855732568e-06
-1.06168123116925e-05
-2.03394416072226e-05
-1.71848947133735e-05
-2.448890545145e-05
-3.08146520981145e-06
5.38062350111607e-06
-4.29777083212522e-05
3.04610429508559e-07
-3.18732083049148e-05
-1.61614472449072e-05
-1.26838879439149e-06
-9.60938887142057e-06
-1.96905212374834e-05
1.36336500208853e-05
1.73965367261959e-06
-9.46659054791308e-06
-1.49763931484729e-05
-2.91177686924585e-05
-7.89767158004915e-06
-3.86051836465479e-05
-2.58753862862944e-05
-1.46408271381225e-05
-1.16099053457247e-05
-2.23819044597448e-05
-9.9034956742528e-06
-2.44727102201778e-05
-2.12501596962226e-05
-1.56990022953981e-06
-2.46350332927079e-05
-1.74720773860039e-05
-2.09905277711679e-05
-3.04640568293538e-05
-2.52981682473263e-05
-4.03857870421195e-06
-2.7966490191367e-05
-5.86064323178712e-06
-3.22272688373514e-05
-1.69171011134429e-05
-2.88355030452352e-05
-1.28349846279769e-05
-1.05552798775615e-05
-2.35605974465489e-05
-4.19592018219642e-05
-3.37187239588372e-05
-2.82911609141159e-06
-3.10259711413282e-05
-1.26731580911211e-05
-2.62109513075452e-05
-1.06602475290854e-06
-1.11447774383898e-06
-2.7398434343629e-05
-5.61073385775694e-06
-3.50157879321421e-07
-2.3580625817058e-05
-1.57803543073792e-05
-4.80044231719312e-06
-1.73991207323939e-05
-1.14279376121994e-05
-8.96421699720814e-06
-7.69837956024438e-06
-4.72809299018567e-06
-2.56525104036021e-05
-1.5554993734791e-05
-5.32999276110242e-06
-1.53654511177219e-05
-1.13084529929675e-05
-8.03109724216793e-06
-2.59958824771333e-05
-3.28370752953225e-06
-2.23989163086042e-05
-3.35243599357048e-06
-1.1786098287007e-05
-1.01146687689185e-05
-2.41509615366682e-05
-6.77317014957206e-06
-1.79255372535979e-05
-9.81454083597162e-06
-1.03546997289263e-05
-8.46155624861868e-06
8.95812178805012e-06
-1.3885778579084e-05
-6.59725856823239e-06
6.20785395618749e-06
-2.40406911254041e-05
-2.01185591866218e-05
-1.3233481174586e-05
2.68233457926377e-06
-1.13884141993033e-05
-1.66234896011238e-05
-2.56091159475161e-05
-1.87738986762845e-05
-9.69290776586711e-06
-2.18256947677711e-05
-3.19507630568076e-05
-1.70245788094722e-05
-2.85777274674072e-05
-2.71674947906815e-05
-1.04673705641715e-05
-3.47553058408828e-06
-3.61539552401753e-06
-1.5974928194682e-05
-2.50938739386941e-05
-1.25546795923283e-06
-2.23472275763718e-06
-2.57963400880934e-05
-2.29771663164419e-05
-2.11264507088589e-05
-2.45342876556645e-05
-1.76862885611541e-05
-2.0612579439379e-05
-2.40259796934824e-05
-2.06057432883215e-05
-1.60896329998325e-05
-1.89718656845476e-05
-8.10084310701047e-07
-7.55919430334082e-06
-1.22876662117978e-05
-1.92265448202002e-05
-6.58918851285163e-06
-1.94486036636375e-05
-3.99915228426512e-06
1.28760187771801e-06
-2.42104134649431e-05
-1.33239326814213e-05
-7.18627650038823e-06
-3.27248908250002e-05
-2.42911543079633e-05
3.60179534415677e-06
-2.65898658418409e-05
-6.38553360062152e-06
-1.58236979503489e-05
-1.92590111047743e-05
-1.42983418635536e-05
-6.79608812889057e-06
-2.2514427152593e-05
-1.53193151235197e-05
-1.144785288773e-05
-8.45524698035441e-06
-1.83649347168776e-05
-1.72279627241196e-05
-1.2563759808276e-05
-2.77713794633719e-05
-9.23710586929351e-06
-1.81212839255978e-05
-2.52799140716229e-05
-1.43896155664076e-05
-3.03868891052344e-05
-1.8362375593599e-05
-1.66613539838626e-06
-1.14419936104618e-05
-4.10303438142294e-05
-2.90222135242419e-05
-2.27823978315929e-05
-2.41717619748977e-05
-1.76869550882054e-05
-1.23858345350884e-05
-9.45139981980111e-06
-1.47141743286158e-05
-1.67020656804876e-05
-2.11684940897739e-05
-3.64380106514349e-05
-2.75966943871151e-05
-3.0479650681544e-05
-8.16767132570765e-06
-1.49325877154778e-05
-3.27496765356427e-06
-8.68550959161583e-06
-1.63902800297186e-05
-1.29408268034196e-05
-1.62454953717055e-05
-2.1181652146829e-05
-1.02668560129179e-05
-2.38270520087412e-05
-1.76980968517596e-05
-1.38281687785155e-05
-1.3212851196194e-05
-2.76318057562499e-05
-2.20599205517677e-05
4.72416995561014e-06
-2.24253963408212e-05
-9.64146161981718e-06
-2.51129714327484e-05
-2.73835057666228e-05
-1.33234600986799e-05
-1.88119707696877e-05
8.62968585299542e-07
-1.29933661337776e-05
-1.95677959941008e-05
-5.47490537367977e-06
-1.45224042359128e-05
-1.02082175492763e-05
-2.49603737084264e-05
5.16362258109416e-06
-2.15648287622933e-05
-3.20054279177858e-05
-8.90389405158359e-06
-1.80810809377397e-05
-5.44288018557272e-06
-2.38815607682074e-05
-1.78789918490945e-05
-3.27619220259047e-05
-2.80401774511053e-05
-2.17187595336084e-05
-2.29706607800498e-05
-1.09320364582889e-05
-8.57008226879838e-06
-2.31730315570242e-05
-2.92089802062512e-05
-1.77654206587119e-05
-1.52002467349376e-06
-2.5105358526726e-05
-4.18960117813981e-05
-2.01891720479581e-05
-2.18267123055459e-05
-3.35108752988091e-05
-3.14196317401317e-05
-1.43295499630763e-05
-1.49282435001893e-05
-2.47106756345677e-05
-3.02183143786694e-05
-1.068181180504e-05
-1.91619522414029e-05
-2.20689347177292e-05
-2.30319439025446e-05
-7.77999657407485e-06
-5.18916278291061e-06
-1.43547280878211e-06
-1.42717107424279e-05
-1.58529216669407e-05
-2.48375089992844e-05
-1.46402009277431e-05
-3.5236650370343e-05
-7.92552690054524e-06
3.9648704769554e-06
-3.59992685049566e-06
-4.57905866841679e-06
-2.91253186765742e-05
2.42296404377237e-06
1.66553280272414e-06
-1.19096515303648e-05
-2.29611061941957e-05
-1.8856076677822e-05
-5.25212508618029e-06
1.81695992966335e-06
-2.79556550305267e-05
-1.65930470624332e-05
-3.41473260032534e-05
-2.26773045488296e-05
-1.3884562879474e-05
-9.8583188870699e-07
-2.56209928254485e-05
-1.82115811475217e-05
-2.16843268795435e-05
-1.56148380056762e-05
-2.95843176907755e-05
-4.12276605234746e-05
-5.66255718221047e-06
-2.6460075655421e-05
-1.04510095378517e-05
-2.26503248245516e-05
-1.67918421650932e-05
-1.72839005345591e-05
-2.57193623120317e-05
-8.03535476332508e-06
-1.18270630775309e-05
-2.38611964572627e-05
-1.32625327608451e-05
-3.18505531276566e-05
-1.80071126250351e-05
-2.29771092481396e-06
-1.63420549487864e-05
-2.28483516295061e-05
-1.14788073695186e-05
-1.00985171573641e-05
-3.85001505987423e-06
-2.29239439065251e-05
-1.55302167339525e-05
-1.69775574339946e-05
-1.94074985520103e-05
-1.18138185789168e-05
-1.03543043720941e-05
-2.10835449772252e-05
-8.53610314919098e-06
-2.62262126312963e-05
-1.32108240829402e-05
-1.02425462463227e-05
-2.54917674813663e-05
-5.33364792272403e-06
1.29944464180732e-06
-1.09723025305511e-05
-1.94124519037068e-05
-3.40972250197107e-06
-1.93541728892039e-05
-7.32416297747325e-06
-1.12693028461552e-05
-8.39037477818099e-06
-2.49975001652327e-05
-1.26013225476604e-05
5.59254107318895e-06
-9.23278575129059e-07
-2.71404657988669e-05
-1.57672609602896e-05
-2.02964260707227e-05
-2.69567049658072e-05
-1.45164947946474e-05
-1.93827678775158e-05
-9.62702202826883e-06
-1.23292753966303e-05
-1.54245494925368e-05
-2.01393059566763e-05
-3.33589685008075e-05
-2.98205544056435e-05
-4.79291410264182e-05
-3.46538912152737e-05
1.81764271476529e-06
7.02747187590894e-06
-2.10630728322033e-05
-1.75725887280848e-05
2.34967458309819e-06
-8.54878783219152e-06
1.5592775059511e-06
-2.59274728781394e-05
-3.10705489186914e-05
-1.35099108997659e-05
-2.14486088082309e-05
-6.44942355043812e-06
-1.66379232999797e-05
-1.87577178173577e-05
6.23186383309853e-06
-3.04835402336894e-06
1.33214660861744e-06
-1.262726890203e-05
-2.94613993198612e-05
-2.02079852547823e-06
-2.53111154333668e-05
-5.18155882906745e-06
-2.23759369430627e-05
-2.3375765389558e-05
-1.97582883964038e-05
-1.76972969489686e-05
-3.20968276107974e-05
-1.00357592088499e-05
-1.71118578861165e-05
-2.4876075066872e-05
-3.21717448646083e-05
-1.91217780159365e-08
-3.42376167228813e-05
-2.17563046158628e-05
-1.25232395124456e-05
-1.37550318813039e-05
-1.47755476383019e-05
-1.47987395643942e-05
-1.79742148085163e-05
-1.81490909944981e-05
-2.19005166056568e-05
-8.0407184028903e-06
-1.61480809607574e-05
-4.73024999983436e-06
-1.37701288404891e-05
-1.69382509139528e-05
-1.51059544632464e-05
-3.78756042711327e-05
-8.31652676246192e-06
-2.68167930294229e-05
-2.3892350078533e-05
-6.43365330643029e-06
-3.51202565097184e-06
-1.53234132286822e-05
-2.72794059489781e-05
-3.06637582909286e-05
-1.42665667442743e-06
-1.80964150881139e-05
-2.53083799030632e-05
-4.68983099595872e-06
-7.32448849466667e-07
2.26310741122253e-06
-2.53976541020343e-05
-2.08711614090653e-05
-3.1738282511187e-05
-8.0298645473899e-06
-2.19845722010257e-05
-1.52073892706177e-06
-1.54202538830975e-05
-2.86924132234434e-05
-5.14248411467522e-06
-2.14303513888574e-05
-2.20683325363336e-05
-2.76693101978401e-05
-3.11879112624052e-05
-2.34247637287674e-05
-5.96142238629531e-06
-1.88825393073395e-05
-1.68967651108498e-05
5.58532408831927e-07
-2.67519798318804e-05
-1.56317318856042e-05
-1.36386601749281e-05
-8.55909563363256e-06
-1.71431102389024e-05
4.22841159390184e-06
-4.69861941246832e-06
-2.09288700298539e-05
-3.337556067633e-06
-2.05366904719883e-05
-1.89410683994006e-05
-5.16339335829484e-06
-3.31925614061518e-05
-2.09468951329623e-05
-3.04480552765662e-05
-1.238981581368e-05
-4.09897661624747e-06
-1.40568808617508e-05
-1.38549086160005e-05
-7.94910213269627e-06
-9.1696108202255e-06
-9.42573188425381e-06
-1.55082255351447e-05
-7.21952179661587e-06
-1.50578016345093e-05
-2.96329282656452e-05
-2.85740254275663e-05
-4.15868423356683e-06
-8.48992806433799e-06
-1.90643221574738e-05
-1.39537512725954e-05
1.08646110048499e-05
-3.123254182104e-05
-1.42977177710696e-05
-1.4465438424445e-05
-2.40215480902135e-05
-2.22251078834752e-05
-7.00476103530327e-06
-5.32602728751376e-06
2.14934628801996e-06
-1.9712865257057e-05
-7.8845926214276e-06
-2.64289219335458e-05
-1.26876735684155e-05
-1.74786569360241e-05
-1.89011052066511e-05
-2.97046011680971e-05
-1.75073343048903e-05
1.49933700843612e-06
-7.74829673148301e-06
-2.12718896642213e-05
-1.1596632973236e-05
-2.29132376980035e-05
-1.89414711548462e-05
-1.24669938994562e-05
-1.86748487345895e-05
-1.09809332919642e-05
-5.68822502876419e-06
-2.5032390867507e-05
-1.53891811657456e-05
-1.63221696936097e-06
-1.13304122633211e-05
-2.41499816957031e-05
-1.76933137289045e-05
-2.80869203167317e-05
-2.05188658166768e-05
-1.12455182157745e-05
3.02719898464833e-06
-1.79581154235911e-07
-4.34352388309697e-06
-1.1033987807353e-05
3.84213525191573e-06
-3.61888272719657e-05
-2.2207930880797e-05
-1.44015451379306e-05
-1.13878148492558e-05
-9.87099735257586e-06
-2.35382393007948e-05
-1.56359858723658e-05
-1.54386455197607e-05
-9.73009686092358e-06
-1.22710153542564e-05
-2.55599026531312e-05
1.12663100626056e-07
-2.91282667024168e-05
-1.17768587862781e-05
-3.87805376767265e-06
-9.97649056285374e-06
2.35810625754032e-06
-3.38378864012321e-05
-2.74459933550917e-05
-1.30836360537389e-05
-2.76544296948742e-05
1.33419120447708e-05
-2.53066437940203e-05
-3.30989857686713e-05
-1.90446655242538e-05
-3.24361870018932e-05
-4.43327512548892e-06
-5.31344513463127e-06
-1.9027218116009e-05
7.72956283443718e-07
-2.23471458443467e-05
-1.52219954289692e-05
-2.7506257634733e-05
-1.02250340853362e-05
-1.15951667971804e-05
-2.08867046948517e-06
-1.44366556196465e-05
-1.95928595889221e-05
-1.57638941188364e-05
-4.73206296453102e-06
-7.84892838289587e-06
-4.37148344930884e-06
-2.60317738970437e-05
-2.29949839351383e-05
-1.82540781291279e-05
-8.57253043872978e-06
-2.70386983753604e-05
-1.20628597087395e-05
-1.33565357098595e-05
-6.89421666676843e-06
-2.46636630801333e-05
-4.36965917351536e-05
5.96452140495685e-06
-7.19064886151234e-06
-2.94292771455307e-05
-7.34830992779297e-06
-1.35662158180651e-05
-1.15327826656211e-05
-2.61209033220616e-05
-2.25757082502769e-05
-9.504365973979e-07
-9.60704183868492e-06
-1.56238662622167e-05
-2.28893353004411e-05
-1.17893439683989e-05
-1.21433758225512e-05
-2.69648178560891e-05
-5.37372364166862e-06
-2.8447229842225e-05
-6.28459504357271e-06
-2.41685176294355e-05
-3.45254463342056e-05
-2.41860217706743e-05
-2.21515022523457e-05
-3.32632634028934e-06
-2.63247925993343e-06
-2.8637588375271e-05
-1.78081505905404e-05
1.36284226941846e-06
-1.31308703210573e-05
-2.13616065317768e-05
-1.27446134782405e-05
-2.73730016519889e-06
-1.35298222433658e-05
-3.64881840618782e-07
-2.95282937419349e-05
-2.73849549655022e-05
-3.10802463030863e-05
6.20784679099808e-08
-2.53914187836854e-05
-2.72752561787715e-06
-1.8447225528871e-05
-4.09841105414772e-06
-7.04273270254666e-06
-1.61752382474635e-05
-1.675890878729e-05
-1.39711108939846e-05
-1.97819037459032e-05
-8.50964712459475e-06
-5.58002914174938e-05
-2.65711696962991e-05
-2.23570422913501e-05
-2.26635252330693e-05
-7.61305743387731e-06
-3.17051095211742e-06
-5.85503686963178e-06
-1.99087867191112e-05
-1.00674280056942e-05
-1.64361642905928e-05
-7.67042576439514e-06
-6.99109164067463e-06
-2.19971519938346e-06
-1.9728530984656e-05
-7.76561774231103e-06
-3.58099888282723e-05
-3.27352629734498e-06
-1.67877777586748e-05
-1.51586460136791e-05
-1.18539988551454e-05
-2.36633608803544e-05
-3.22808465368285e-05
-8.87756618278975e-06
4.01807911073452e-06
-1.7328226143877e-05
-1.74327136242941e-05
-1.99055918793115e-05
-7.47093560032371e-06
-3.59455192730332e-05
-1.38844187404042e-05
-1.7715743941124e-05
1.30081571819172e-06
-3.42372360074345e-05
-1.49509639949803e-05
-2.15950874457288e-06
5.38127124886612e-06
1.6922383182839e-05
-3.89914284731552e-06
-1.42854326211511e-05
-1.82420978766594e-05
-2.63584367653701e-05
-2.05634863440318e-05
1.17090423446207e-05
-1.17942150558953e-05
-4.19572738155401e-06
-3.07586715423239e-05
-1.44124813185633e-05
-1.34165606321299e-05
-1.6221246996656e-06
-2.51869453039612e-05
-1.49134787514679e-05
-1.93381768570876e-05
1.02326957277964e-05
-3.63568712905947e-06
2.80456902098032e-06
1.01049208414122e-05
-2.01494571223381e-05
-2.6458413025636e-05
-2.93930847859623e-05
-2.42060425360517e-05
-6.02688022624354e-06
5.247109791847e-06
-2.35198945498041e-05
-4.66591473823005e-06
-1.73342690966515e-05
-2.83625592876638e-05
-1.20768167652472e-05
-2.06105366399571e-05
-1.15875084771589e-05
-1.05770620229499e-05
-1.32967866264632e-05
-1.66058502479563e-05
-2.67429088922142e-05
-2.90842548647653e-05
-3.66162534099454e-05
-3.48355179602941e-05
-4.64670714829187e-06
-2.1886329248513e-06
-2.63875900664969e-05
-8.27437137070158e-06
-1.15245925387263e-05
-7.78656330009995e-06
-2.82236145077574e-05
6.2915160222515e-07
-1.02798493615456e-05
-2.2707043704528e-05
-2.51933313352126e-05
9.06817381214482e-07
-1.67560358844848e-05
-2.4463859464355e-05
-2.01561917909485e-05
-9.25790737938848e-06
-2.17270366447634e-05
-2.87584331200357e-05
-1.79227471119975e-06
-1.65359395967923e-05
-1.86339527486555e-05
-2.67824345406693e-05
-1.9463431483619e-05
-9.83398301693921e-06
-6.83666587093704e-06
-1.85617312797188e-05
-2.02306915809657e-05
5.96491482944382e-08
-1.59269083623246e-05
-1.71682807019075e-05
-2.12911698339167e-06
-2.29902635029584e-05
-1.21759610340593e-05
-3.29012556354641e-05
9.07960855882462e-06
-3.11502751924746e-05
-2.68263406090748e-05
-2.36065585526984e-05
-3.09032320903936e-05
-3.3949497142093e-05
-2.55098553362061e-05
-1.83505175999034e-05
-1.15777548153733e-05
-1.63853164166101e-05
1.05999081085368e-05
-1.16134923890569e-05
-3.85309231192378e-05
-9.8475017546645e-06
-2.74127046286839e-05
-1.17047176831814e-05
-6.69084802350773e-07
-2.61856659628566e-05
-2.09628530771845e-05
-4.15148867808273e-05
-3.74331929668222e-05
-3.24954051289383e-05
-1.61276046067695e-05
-2.53106361256685e-05
-9.01054670377391e-06
-1.41832401827149e-05
-2.7522877921512e-05
-3.1426216561375e-05
-1.47043036955014e-06
-1.46349799158104e-05
-2.17195482312074e-05
-2.37162513456864e-05
-4.86133862734035e-07
-2.68991072326174e-06
-2.50701935024162e-05
-1.75062261020087e-05
-3.31632904430424e-05
-1.03528548580654e-05
-2.9424084065527e-05
-1.50642612051398e-05
-8.49097146209843e-06
-1.9325129297484e-05
-3.69235853541249e-05
-1.33974144725872e-05
-2.58404381367837e-06
-6.89002852717685e-06
-2.34769840707723e-05
-2.04715275666416e-05
-1.71938181003244e-05
-7.77332528120488e-06
-3.04891991659755e-05
-3.87915662473676e-06
-2.29417358912858e-05
-3.60121630943031e-05
-2.55838183624089e-06
-1.88014209139471e-05
-3.43171969410737e-05
-1.35967881642011e-05
-2.64164163382049e-05
-1.54263731038151e-05
-5.6711643002157e-06
-2.69718628376532e-05
-2.65748082425875e-05
-3.27077957733203e-05
-2.60978813521296e-07
-4.4667946475696e-05
-8.01483019954636e-06
-1.68906230690395e-05
-1.36145071658551e-05
-1.42763187532127e-05
-1.25164041784251e-05
-1.7516793622339e-05
-1.27844210191229e-05
-3.48116891510142e-05
3.19547624494754e-06
-2.66026361998905e-05
-2.99165937205858e-05
-2.82985378795206e-05
-4.52263819528286e-07
-8.06534710006922e-06
-2.96747883887457e-05
-1.6239864263888e-05
-1.37844469826215e-05
-7.76880872266544e-06
-2.9706078607074e-05
-4.44773537729155e-05
-2.638626182748e-05
-3.45908734410259e-05
-5.72582502073186e-06
-1.32436301245582e-05
-6.55208352257382e-06
-9.08745087995466e-06
-5.69963760240051e-06
-4.3840356695386e-06
-1.2611785944093e-05
-9.58183744528159e-06
1.6859395024998e-06
-2.38364713212806e-05
-2.86740606672946e-05
-1.49901522194374e-05
-3.21910028822017e-05
-2.83847460485188e-05
5.02959491877275e-06
-1.74535777944593e-05
-4.14790030556509e-06
-2.73401966138406e-05
-3.06133017253581e-05
-8.8201926395407e-06
-5.04735752361497e-06
-2.32671847407665e-05
-1.35653909515329e-05
-1.66517661340557e-05
-2.08965987051855e-05
-2.52785329138022e-05
-5.54070739821731e-06
-2.35444095629364e-05
-1.33848250412886e-05
-1.65821394026743e-05
-1.35942226937248e-05
-1.77397201031759e-05
-1.85916472822833e-05
2.59240433226175e-06
-3.68759045632106e-06
-5.50185420120537e-06
-8.127948658544e-06
-2.53609231522824e-07
1.08142001122201e-06
-1.61969953260881e-05
-2.1380603066686e-06
-1.38417169790504e-05
-1.36124330310754e-05
-6.19906532776794e-06
-2.19547731148738e-05
-2.2944997964546e-05
-2.35103246607494e-05
-1.59358429421307e-05
-5.45099097974012e-06
-2.44661181229683e-05
-1.16373715544774e-05
-2.14344197833786e-05
-1.46051281270841e-05
-1.23234015749115e-05
-2.76079129158096e-05
-1.7326979450227e-05
-1.62818883499229e-05
-1.38985367132213e-05
-8.51270714895229e-06
-1.0463846841142e-05
-2.34660623368576e-05
-1.0426826718369e-06
-1.79303045425406e-05
-1.23140641047414e-05
-1.69259536408613e-05
3.17232623357204e-06
-2.99786573967248e-05
-1.14649833536844e-05
-1.63293752002609e-05
-1.1173834397483e-05
-2.06631989094946e-05
-2.7643649777727e-05
-2.56765241538094e-05
-2.16888435321281e-05
-2.597487554898e-05
-1.32396037429787e-05
-1.73595753387675e-05
-1.21962078322131e-05
-2.36240772050976e-05
-1.92366984995324e-05
-8.11093192253862e-06
-3.0912949055964e-05
-1.15644720737855e-05
-1.16776379820014e-05
-2.41665229206513e-05
-1.41554398909313e-05
-7.63098758562485e-06
-2.20959540756357e-05
-2.73040191457522e-05
-1.17817450810399e-05
-1.89024117957016e-05
-2.18386813831588e-05
-1.01801229733617e-05
-2.32387999999138e-05
-1.89548098165847e-05
-3.15464347170033e-07
-1.30934402204694e-05
-4.3611222744181e-06
-1.20133140492831e-05
-2.05167567409709e-05
-3.32452534776709e-05
-2.00018848056844e-05
1.94330818134273e-06
-1.34619633520959e-06
-6.39888474010441e-06
-6.96640907364345e-06
-3.8168419889125e-05
-1.88794316230707e-05
-6.08961267913624e-06
-1.04810690421545e-05
-2.78817831470455e-05
-6.19834275429003e-06
1.22201232405984e-06
3.03814429052944e-06
-6.98768376535401e-06
-1.26099956120416e-05
-7.35449380421563e-06
-1.57935187626797e-05
3.03404470909904e-05
2.44708820572112e-06
-2.24317789650774e-05
-2.1231440072546e-05
-1.51624284963123e-05
-1.55613666753801e-05
-3.08090616274708e-05
-1.88094509892943e-05
-1.96326069115581e-07
-9.24885765182435e-06
5.39315635359327e-06
-1.86280451149814e-05
-8.48713597892122e-06
-1.54713644385805e-05
-1.23012449731122e-05
-1.97138281332998e-05
-3.03565189764326e-05
-2.47691853668712e-05
-2.93494324148558e-05
-1.74703866100699e-05
1.72499340877541e-06
-1.72652728809744e-05
-3.51459070316268e-06
-2.42694122047754e-05
-1.43144173010619e-07
-2.61974574840924e-05
-8.79396140568702e-06
-2.5555315048694e-05
-6.5702378625741e-06
-2.90287953809871e-05
4.2397163798628e-06
-1.9480753928773e-05
-8.73925165154548e-06
-1.6003993020681e-05
-6.68369366831362e-06
-1.16181485024239e-05
-1.027237413697e-05
-2.00167216294628e-05
-7.96087181839969e-06
-9.69469206334456e-06
-2.35873867517218e-05
-1.49876595120118e-05
-1.93608191278519e-05
-1.74268069087094e-05
-1.44718883108613e-05
-3.22365396302826e-05
-1.80500894560627e-05
-2.93931775563313e-05
-1.52794330461941e-05
3.30521586854086e-06
-1.42153581608724e-05
-2.59769551776194e-05
-1.62630057853939e-05
-4.30888059870288e-05
-1.14016890272086e-05
-2.19025864473034e-05
-2.44277287866854e-06
-1.14046650406077e-05
-1.791568426295e-05
-1.56955997025391e-05
-6.66142404369169e-06
-2.84455516631831e-05
-9.13561582744476e-06
-1.55391530131437e-05
-2.28973961172207e-05
-3.22238080651372e-05
-1.38305954578515e-05
-3.51331965199873e-05
-1.30675693443099e-05
-1.16107582969202e-05
-1.12987894066926e-05
-1.69349583596205e-05
-5.49026669824924e-06
-8.9097968125502e-07
-2.11035571395209e-05
-1.79906609260885e-05
-1.83274384443844e-05
-1.76346286518693e-05
-1.36803195645605e-05
-1.23585767806814e-05
-1.13104888987354e-05
1.83954137941846e-06
2.02634713579203e-06
2.94195106448726e-06
-1.83023295386315e-05
4.59417196350961e-06
-5.19663088380464e-06
-1.97501228423859e-05
-1.59752244939199e-06
-1.31045303057288e-05
-2.22176757927947e-05
-9.44071300387914e-07
-5.26553962551103e-06
-2.59469478511296e-05
-1.02631680747544e-05
-2.52819065323892e-05
-2.13985432649839e-05
-2.04761537796536e-05
-8.37322417967864e-06
-2.9616528504301e-06
-2.74991273551368e-05
-2.65562877994276e-05
-8.60478376653827e-06
-2.77500208513283e-05
-2.17649509006484e-05
-2.77369857279232e-05
-4.07424968992734e-06
-4.32940194502078e-06
-8.33809965132131e-06
-2.70811373470788e-06
-1.65647252383913e-05
-6.57694267061958e-06
-2.02427739705344e-05
-2.29303486828876e-05
-2.15973152375418e-05
-2.51656791910935e-05
-1.62644191040514e-05
-1.41149955860609e-05
-2.44309266126782e-05
-1.33448663675657e-05
-1.58456942206789e-05
-1.07160975704541e-05
-1.59054353727491e-05
-1.653999188749e-05
-2.2232551804363e-05
-6.2526126278401e-06
-3.03775564899742e-05
-7.1701437794745e-07
-9.65943558816354e-06
-1.48803162128644e-05
-3.01551849601015e-05
-1.55293081533606e-05
-1.75091579673966e-05
-1.58025320074272e-05
-2.36567403336056e-05
-5.35075683585388e-06
-2.34486395098247e-06
-1.21029376641684e-05
-1.41378019199843e-05
-2.6748948827042e-05
-3.82733344847892e-06
-1.12967455051119e-05
-2.69951255024404e-05
-1.6629042212622e-05
-5.05267059932516e-06
-1.23593502199477e-05
6.09870583136628e-07
-1.60480946609444e-05
-1.56105203090881e-05
1.32950104785228e-06
-2.51864024956393e-05
-1.59532460820965e-05
-1.21846031105254e-05
-2.36525533510518e-06
-5.95916680111755e-06
-4.58205749855965e-05
-1.48633171633226e-05
-1.95630128034648e-05
-1.68484820709282e-05
-1.8208035665977e-05
-1.31240410879167e-05
-3.94064124743069e-05
-1.87346366861549e-05
-1.26592529784299e-05
-9.45859716101109e-06
-7.169420330098e-06
-1.9884583828073e-05
-1.66306491050114e-05
-1.67717320435483e-05
-8.08022149064162e-06
-2.37880680562966e-05
-2.45674269644489e-06
-2.44171023869033e-05
-1.0351716450415e-05
-3.5563135342344e-05
-1.2138933592807e-06
-2.12006140824596e-05
-2.23966364508812e-05
-8.34628246816717e-06
-2.20810425771978e-05
-1.49613939159254e-05
-1.71946123116128e-05
-1.5761677736044e-05
-5.61088640614107e-06
-6.31792880764032e-06
2.02632104234788e-06
-2.57993066555571e-06
-3.35687381058347e-06
-1.9953905432558e-05
7.56361125373043e-06
-1.94543220701229e-05
-3.78977152535445e-05
4.82114630609644e-07
-1.74802575948252e-05
-7.42614361351973e-06
-1.22759382972224e-05
-3.76055733512128e-06
-2.83901017467366e-05
-8.20260724827649e-06
-1.26275046070684e-05
-3.65033631111631e-05
-8.03490495312905e-06
-2.41815896698902e-05
-2.57416331378724e-05
-2.59657826725618e-05
-1.67354354704396e-05
-8.6824897274067e-06
-1.86074986543577e-05
-2.43781102974528e-05
-3.67526048327051e-05
-1.51171722414879e-05
-1.13861345214001e-05
-1.56214692375278e-05
-9.52812571926253e-07
-8.40303473762735e-06
-8.72321618131988e-07
-2.25219749419209e-05
-1.78707543758065e-05
-6.34205383917305e-06
-3.37644790028144e-06
-3.41294161395387e-05
-2.29153667615988e-05
-3.2470254683095e-05
-6.45107357190924e-06
-1.8519019722709e-05
-2.49302762551227e-05
-2.12137878091438e-05
-1.47201283319021e-05
-1.27068248169512e-05
-1.60354533410141e-05
-2.54728161177114e-05
-1.31442574642338e-05
-2.0085539897357e-05
7.88977025820209e-06
-1.86832339283098e-05
-1.72677832579746e-05
-1.71397628461911e-05
-1.8143572355424e-06
-2.1958321006418e-05
-1.86254812632362e-05
-6.77726716808509e-06
-1.79332699855803e-05
-2.60636382639665e-05
-5.17028388181871e-06
-1.01758613603263e-05
-1.51064521889377e-05
-6.49989149115462e-06
-4.63445166700132e-06
-2.47493607264126e-05
-1.53278769883897e-05
-3.83499539375518e-06
-1.25703118942254e-05
-6.38717640801611e-06
4.88543150435642e-06
-2.21396048095784e-05
-1.83093941553864e-05
-2.72713933933656e-05
-4.23800132831176e-06
-1.89721157244822e-05
-2.67049028459888e-05
-8.79711229030855e-06
-1.76760054536535e-05
-2.54199562546549e-05
-1.12212357396853e-05
-1.10388452881792e-05
-5.49572764072357e-07
-2.05363142488444e-05
-2.01184794840193e-05
-1.69033659299544e-05
-1.95589557374589e-05
-3.51168868687929e-06
6.61992793698521e-07
-9.69261318349806e-06
2.75493177826176e-06
-2.71171513252602e-05
-1.44954680417967e-05
-8.88567187920358e-06
-2.43505905046881e-05
-3.75453220446525e-06
-3.35102550224648e-05
-3.2266374747079e-05
-3.15302244860474e-05
-3.48455821061208e-06
-2.94577905614707e-05
-3.7003052058809e-05
-4.62096501025565e-06
-2.52186434849216e-06
-6.24716251001896e-06
-2.28099053318306e-05
-1.37506140705245e-05
-1.05628840004044e-05
-1.56235372130174e-05
-1.20820498491476e-05
-2.8716489158632e-05
-2.78156838458402e-06
-2.11041502280571e-05
-3.34416005990968e-06
3.07383758247295e-06
-4.59970086894154e-05
-8.38684400811957e-06
-9.71878842948052e-06
5.11536155149855e-07
-2.89690347286701e-05
-1.30801338205495e-05
-2.36292060778592e-05
-6.24820151867267e-06
-2.73010719208559e-05
-2.17649905476929e-05
-9.65450820309823e-06
-1.78060890009256e-05
-9.56270514948986e-06
-1.94894996407667e-05
-3.54392396012427e-05
-7.69096826041461e-06
-1.13748425115615e-05
-3.23443663336651e-05
-2.38600521425171e-05
2.98808877017351e-06
-1.30535624792767e-05
-2.00029114129231e-05
-2.25251020510865e-05
-3.41028081297874e-05
2.60767231565024e-06
-1.10442247888515e-05
-1.17470821201954e-05
-3.06556243055767e-05
-2.25388405089745e-05
-4.6885257405464e-06
-3.86018864839508e-05
-1.97143818101265e-05
-1.46326426682518e-05
-7.87436043760903e-06
-1.05295176227973e-05
2.06254621391334e-06
-8.78138147392489e-06
-8.64388713472274e-06
-1.15715619260912e-05
-1.50436275347549e-05
-7.07637815319784e-06
-3.39059451065197e-05
-1.83546377474824e-05
-6.54356151685941e-06
-1.72587932256179e-05
-1.136524528868e-05
-2.52030048903794e-05
-1.59673254202637e-05
-2.29843900682876e-05
-1.37326368837707e-05
5.77844253941753e-06
-2.00449477895959e-05
-6.86876338704365e-06
-3.04332287829951e-05
-1.93671533758368e-05
-1.71074253910243e-05
-2.60223566845835e-05
1.46883587812966e-06
-6.33164790541795e-07
-2.58191495582875e-05
-1.22078074093051e-05
-4.24704867423495e-06
-8.02502380898286e-06
-1.71510111771877e-05
-1.32903654303833e-05
-1.7178540114596e-05
-1.17035812328993e-05
-2.72332856739048e-05
-3.64094557205353e-05
-8.46492721367087e-06
5.41353361609461e-07
-2.37080720604838e-05
-7.50652829150369e-06
-2.25596971566449e-06
-2.78380060968043e-05
-1.4566754307907e-05
-2.85196277302322e-05
-1.10769901960678e-05
-2.20112107423718e-05
-1.86225934871981e-05
-1.59497126209425e-05
-2.64171017016522e-05
-2.01629850780574e-05
-1.10310769406157e-05
-6.9331251200048e-06
-3.22951052362354e-05
-2.53197823191041e-05
-4.19321792661588e-05
-2.43975028276721e-05
-4.29503489774597e-07
-1.97552983303426e-05
-8.21297032638517e-06
-3.61274030156448e-05
-3.13139582380285e-05
-3.96566181899514e-05
-3.62247049993907e-06
-2.37931516534005e-05
-2.57830444845422e-05
-9.65217875423409e-06
-1.61754809152386e-05
-4.15438964051213e-05
-1.72741860642205e-05
-3.96315245760051e-05
-7.84541196028676e-06
-2.08898088588785e-05
-5.84416335856238e-06
-1.441305802954e-05
-2.0472353747913e-05
4.48670059870882e-06
-3.65435168145889e-06
-7.06451483749122e-06
-2.09931895354584e-07
-1.50491482484595e-05
-9.37140363135548e-06
-2.87469838673964e-05
-3.38958851133238e-05
-2.6217625915331e-05
-2.8102340494211e-06
-2.55708011239336e-05
-1.7230278281121e-05
-1.4332647696002e-05
-2.19557685573317e-05
-1.51453963946371e-05
-2.87932715981808e-05
3.9110287455154e-06
-4.33309403045357e-07
-2.10922800459489e-05
4.35096447152162e-06
-1.54451412531256e-05
-3.0195552387607e-05
-1.21342751868619e-05
-2.10231981416434e-05
-1.3908868716308e-05
-2.60468089853106e-05
2.45850452578107e-06
-1.55305526205643e-05
-2.24957511767741e-05
-3.00534853066328e-05
5.17864501927852e-06
-1.78385060412784e-05
-2.11623398630354e-05
-2.6444713626552e-05
-1.08620848740695e-05
-1.20194476562596e-05
-3.02974452234029e-05
-1.78308821456076e-05
-3.66555530657864e-05
-1.79730645903445e-05
-2.25016376726996e-05
-2.89886834155943e-05
-1.33588934037243e-05
-1.01471511378124e-05
-2.76627837924505e-05
-2.13562493557362e-05
-2.12914391161186e-05
-9.98155799576419e-06
-3.09535552359985e-05
-1.54078216997865e-05
-2.75245884839404e-05
-1.63659699138846e-05
-2.67962078128231e-05
-3.25356667754109e-05
-8.92416513942347e-06
-2.72112419417586e-05
-9.34010027780711e-06
-2.48850373436422e-05
-1.49091850504135e-05
-2.73667982612582e-05
-1.49569521399597e-05
-1.0864245521989e-05
-1.81742741983281e-05
-2.39090093251377e-05
-1.60679834883035e-05
-1.32316488501399e-05
-1.89378794563068e-05
-1.50534863158088e-05
-9.83112791153788e-06
-1.63479752926276e-05
-2.64766110169684e-05
-3.00567971072948e-05
-3.49615100147805e-05
-1.27755815633341e-05
-2.90132077994766e-05
-2.1628520388796e-05
-1.83253527920443e-05
-6.51421910605846e-06
-9.02285461397836e-06
-1.7804972707887e-05
-1.14149614844866e-05
-2.76827960633926e-05
-1.03421975590935e-05
-2.63192913694774e-05
-2.80371330896651e-06
-2.02453105461255e-05
-3.47699073295266e-05
-2.10573676177635e-05
-2.83883100127654e-05
-1.36551030939191e-05
-4.75838784827991e-06
-2.78104346646903e-05
-4.24052653391958e-05
-1.77146667812892e-05
-1.94648270780367e-05
-1.1403592763109e-05
3.34116258770317e-06
-2.47113760858343e-05
-7.39041575754289e-06
-2.42406464531176e-05
-1.71071747711446e-05
-3.19000245469908e-05
-2.89727537047326e-05
-6.46164342675895e-06
-2.09364070391479e-05
-1.51910683449375e-06
-1.27093852915133e-05
-2.3548102013796e-05
-2.45191309868392e-06
-2.77873596424047e-05
-1.84076930113551e-05
-1.70604843574898e-05
-2.05471315945172e-05
4.27028327891317e-06
-1.85960159285798e-05
-3.92900225384226e-06
-1.38973314587579e-05
-1.9664672427863e-05
-1.14616834763768e-05
-1.72660728960798e-05
-2.10218498765819e-05
-1.59204484819409e-05
-2.83333985694857e-05
-1.08370133045663e-05
-1.90288721372595e-05
-2.88863535575923e-05
-7.87445658175431e-06
-3.35728242524104e-06
-2.33079819390448e-05
-1.02007121041266e-05
-1.89162874755431e-05
-1.78576736098093e-05
-2.15949356951887e-05
-3.14592338121981e-05
-1.55415248305673e-05
-2.58639447868598e-05
-1.97266404231211e-05
-1.01403865552786e-05
-1.77880088536099e-05
-2.67205687797085e-05
-2.10248353586687e-05
-9.46705418856114e-06
-3.06091245154023e-05
-1.4924210206719e-05
-1.43478216521874e-05
-1.30871335385329e-05
-1.37580183721023e-05
-3.05347475019272e-05
-3.76826010392339e-05
-1.16091151666435e-05
-2.18685429043581e-06
-1.19892005806333e-05
5.59329752854629e-06
-1.8556436901461e-05
-2.39372357557809e-05
-1.18865978540254e-05
-1.55305285443966e-05
-2.64640066385792e-05
-2.43051545988084e-05
-1.52697627062158e-05
-2.072512539873e-05
-8.58858056961088e-06
-8.56184188359516e-06
-1.67808321411756e-05
-1.66870483367004e-05
-1.57748598771198e-05
-5.89851904328451e-06
-1.13705795462e-05
-3.32367773905815e-05
-3.2519985017478e-05
-1.96172113311057e-05
-2.52419937062427e-05
-2.17840263524318e-05
-1.0243288205688e-05
-2.14486155505657e-05
-1.03215632170895e-05
-8.16522557144957e-06
-1.06868314776373e-05
-1.03144690621657e-05
-1.73582368349401e-06
-1.89850003806291e-05
-2.3187692971434e-05
-2.38200768446187e-05
-2.60027377025923e-05
-1.23892743428159e-05
-2.08801112213802e-05
-3.91471389627754e-05
-1.49324082082654e-05
-5.38762649505735e-06
-2.16737835668112e-05
-3.40674860567909e-05
-1.84868406845809e-05
-2.53276917203215e-05
-2.44338758700499e-05
-1.49181381782394e-05
-2.00982975595093e-05
-3.86393676944239e-05
-1.05338737655137e-05
-4.1739793021022e-05
-1.9860419584339e-05
-1.04316557883683e-06
-3.41945040768328e-05
-2.00449084691483e-05
-1.72619252713789e-05
-7.23575590088448e-06
-1.43106807512131e-05
-3.1496240890097e-05
-2.66292905415332e-05
-7.44634294348832e-06
-9.92987926619105e-06
-2.02257914135345e-05
-1.04170841961332e-05
-2.34356831671238e-05
4.02424458233579e-06
-2.10230920294169e-05
-1.38967832892535e-05
-8.2009520414823e-06
-2.13802757717706e-05
-3.39346432730756e-05
-2.77967563049424e-05
-2.02043920847943e-05
-1.34945770265231e-05
-1.46365415206037e-05
-2.74472904317047e-05
-2.29836123215715e-05
-2.94266785670059e-05
-4.1537620572219e-06
-2.1359491923482e-05
-1.44019365327642e-05
-2.72969350923058e-05
-2.10639023308563e-05
-3.22437237893534e-05
-2.35332216284658e-05
-2.314004396537e-05
-3.58171269853568e-05
-1.66179982246925e-05
-2.55543892653212e-05
-1.83075140374284e-05
1.28125965447851e-06
-2.49784311752834e-05
-1.47515292429799e-05
-2.30573481428344e-06
-1.50137784295665e-05
-2.09010815336284e-05
-3.18013467971226e-05
-2.50970082550131e-05
-2.0572825261512e-05
-1.74161503386021e-05
-6.99062279118666e-06
-1.55289917856875e-05
-2.11357515531536e-05
-1.36647269101567e-05
-1.32316147444239e-05
-1.89256727567406e-05
-8.57624420813926e-07
-9.26772780714265e-07
-1.49255716264995e-05
-2.85061224974073e-05
-9.95692791278667e-06
-1.8751291292363e-05
-9.45584953291988e-06
-2.09784540656208e-05
-1.5706506932981e-05
-2.33526005728551e-05
-2.18260636856719e-05
-8.48314597132908e-06
-3.01437916067637e-07
-2.28903526056753e-05
-1.64804618939263e-06
-3.04994165154782e-05
-1.18683592519222e-05
-1.79080069595169e-05
-8.55180279557514e-06
-1.20018380731149e-05
-1.36013465189104e-05
-3.77440060242113e-06
-1.84473821823529e-05
-1.84530638530186e-05
-1.58235065715331e-05
-1.97048046336995e-05
-6.5926984074148e-06
-1.44489337599064e-05
-2.58952269350947e-05
-3.18302818307167e-06
4.46905994173199e-06
-2.81511354585485e-05
-2.77098011351634e-05
-1.93440063475695e-05
-4.13301710116362e-05
-2.66141254684064e-05
-1.41462826093537e-05
-3.61102511278439e-05
-2.25431034531766e-05
-2.32653390024686e-05
-2.12294210873016e-05
-1.53071093950665e-05
-2.49378974580472e-05
-1.29925670869752e-05
-1.77399275233722e-05
-1.42515177847244e-05
-2.27366744156223e-05
-2.4357269043314e-05
-1.48209883398914e-05
-3.36379422399584e-05
-2.29320303089248e-05
-1.88792103955825e-05
-1.20094439704661e-05
-2.63958639798791e-05
-1.63353822707599e-05
-3.03465085088218e-05
-3.03960212157067e-05
-2.63408513162365e-05
-9.43392113280172e-06
3.289974583566e-06
-3.13365153529281e-05
-2.82533221987044e-05
-1.45868662018694e-05
-2.80210267170593e-05
-1.0713872974302e-05
-7.54223819768e-07
-2.41817871949562e-05
-1.79590143804628e-05
-3.38571306476421e-05
-1.00092844157186e-05
-3.77572638553563e-06
-9.35918981225425e-06
-1.25449053688419e-05
-3.34088738754038e-05
-2.03162618430361e-05
-1.10985472623238e-05
-2.68774248101399e-05
-2.7285005504942e-05
-1.91756545203964e-05
-1.54931528845571e-05
-1.46281491638601e-05
-7.17005405170346e-06
-9.47710458721327e-06
-3.54602041332599e-05
-2.48100748438186e-05
-1.45674146116408e-05
-5.32963761325239e-05
-2.01106169004544e-05
-6.282442841212e-06
-1.53109561910185e-05
-3.78748112312897e-06
3.63119772600548e-06
-1.35010586676076e-05
-2.19661562498436e-05
-2.39946615902191e-05
-3.71566224107877e-05
-1.22657686160906e-05
-2.62577250026186e-05
-3.04349500265e-05
-4.64251883969447e-06
-2.1354341123503e-05
-1.90415954901895e-05
-1.74913254262201e-05
-3.63251022757676e-05
-2.14427082069408e-05
-3.4982540049145e-05
-1.71334188144078e-05
-2.31729347488552e-05
-2.18964592362451e-05
-2.5463707844391e-05
-1.68765875143046e-05
-6.4642460110774e-06
-2.87792758012663e-05
-1.15879149746099e-05
-1.5379283072371e-05
-3.07888301192463e-05
-7.80852480472455e-06
-1.29329327169487e-05
-1.47628338922972e-05
-2.65627980026023e-05
-1.12331331902645e-05
-3.05266681296185e-05
-1.85076742314535e-06
-1.14784590487274e-05
-3.72567812091208e-05
-3.23192611287739e-05
-4.15488514029932e-05
3.23310018799025e-07
-2.86302438191177e-05
-2.15285123333299e-06
-1.93881482389406e-05
-1.67119834731238e-05
-2.65780617139284e-05
-1.42635824535928e-05
-1.81893421971899e-05
-2.83565368894387e-05
-2.66916204272191e-05
-2.52255104263363e-05
-2.68435972287376e-05
-2.88319292574173e-05
-1.35261202264729e-05
-3.78887654601717e-05
-2.77343143328304e-05
-1.32999565949799e-05
-2.24917832405187e-05
-1.64456110978374e-05
-1.76797784690665e-05
-1.23486103646621e-05
-2.38311265614015e-05
-1.96680632931677e-05
-1.67336599694723e-05
-1.2257893267915e-05
-6.04938392136324e-06
1.08823561933563e-05
-5.19707747083875e-06
-1.20333591518416e-05
-8.41697312082488e-06
-1.85661404414339e-05
-9.65164164797919e-06
-1.30634508970288e-05
-2.36988337454177e-05
-2.49449991866613e-05
-1.94181870982223e-05
-1.54215723742733e-05
-1.19730196936841e-05
-1.02533349532502e-05
-8.48647261135814e-06
-1.919219685451e-05
-3.04437044884531e-05
-6.33219650249327e-06
-2.1729566162701e-05
-2.404727389746e-05
-8.24213520167631e-06
-6.02795403720412e-06
-1.57262081896522e-05
-2.38990406622378e-05
-2.33887491912285e-05
-2.55412075850182e-05
-6.63854348493188e-07
-5.44994836252184e-06
-1.89909341677525e-05
-1.80673829655777e-05
-1.97045643650772e-05
-2.64574383282709e-05
4.33614523061435e-06
-3.26940840305816e-05
-1.79502005613178e-05
-2.78049266112794e-06
-1.26682397386022e-05
-3.28182236879207e-05
2.42548647768718e-06
-1.79837790440879e-05
-3.39626248329514e-05
-2.30262723524592e-05
-2.02409899805311e-05
-2.4478063411701e-05
-5.95114731713982e-06
-2.00218808168037e-05
-3.28365948771561e-05
-2.67601029241211e-05
-8.21032307325358e-06
-1.57440959260741e-05
-1.64664160632971e-05
-3.66134930229404e-05
-1.54148957062448e-05
-7.08115576069256e-06
-1.47179521682892e-05
-8.68805457467482e-06
-1.42232718836813e-05
-8.49927655498341e-06
-1.58066735097778e-05
-8.65707709186894e-06
-1.3741331126151e-05
-1.66091779435807e-05
-1.69514799621776e-05
-2.40867755488374e-05
-2.88876379837162e-05
-1.98136066321013e-05
-2.83421717333489e-05
-2.15398554396952e-05
-1.17810614730598e-05
-3.71308010002405e-05
-2.55234039348534e-05
-1.01284946813846e-05
-2.27078750888246e-05
-4.63172198686313e-05
-3.58599116866471e-05
-4.97239741406376e-06
-2.12454565832902e-05
-1.27449494302282e-05
-1.84135010100826e-05
-9.97358152558491e-06
-3.24409062261918e-06
-1.88710954456809e-05
-4.3855069854213e-06
-3.17925480590098e-05
-9.95620219969831e-06
-1.99994773163121e-05
-2.15354768859773e-05
-1.44953546791935e-05
-1.06742435785973e-05
-2.0744184025591e-05
-1.91185600942985e-05
3.57352369806847e-06
-1.95463724651697e-05
-2.03341045586973e-05
-2.04894444526898e-05
-1.81023607301725e-05
-1.63192030637121e-05
-3.1604186911715e-05
-9.15933506541998e-06
-3.54641048045998e-05
-2.30607412926658e-05
-8.76129443283491e-06
-1.78195056174203e-05
-2.4228340570601e-05
-7.76979821625605e-06
-2.74097510482047e-05
-6.95914132311866e-06
-2.48494375751564e-05
-8.69461562424344e-06
-2.90376556828979e-05
-1.92011646233381e-05
-1.38676292115144e-05
-2.26671509658283e-05
-2.30235004602331e-05
-2.0685784070377e-05
-2.00845796728165e-05
-1.18073009776114e-05
-1.83715480418853e-05
-1.40079698209606e-05
-1.67502733062575e-05
-1.82242050585773e-05
-2.27034742620714e-05
-3.54578891711567e-05
-2.58204669169932e-05
-3.6389946289449e-05
-1.41350061089143e-05
-3.5560488400683e-05
-3.03040380018346e-05
-1.23546294399131e-05
-3.18567772201051e-05
-2.17892902599514e-05
-2.93185284212624e-05
-2.12453664410541e-05
-3.23926865527041e-05
-1.17737192039546e-05
-2.18067277915209e-05
-2.04362571601646e-05
-1.36587349122155e-05
-1.98385986457133e-05
-2.15915335438787e-05
-3.09326843957599e-05
-2.58028587289631e-05
-1.45058931214662e-05
-2.82791418164251e-07
-4.49000382434142e-05
-2.76878797475487e-05
1.51752171663406e-05
-2.71735945911816e-05
-2.22571301775939e-05
-2.91639599754268e-05
-9.45408435837914e-06
-1.43195914067702e-05
-5.5054202082006e-07
-1.40927372190805e-05
-2.37482470804895e-05
-8.3815749640617e-06
-2.02639918778119e-05
-1.34173944311525e-05
-1.61623488822972e-05
-1.65257349684287e-05
-2.4068437566673e-05
-1.7563953307118e-05
-2.35747148828263e-05
-1.58557272174912e-05
-8.56819343400622e-06
-9.64711182870209e-06
-2.13317513384065e-05
-9.21847539609316e-06
-2.1511923634763e-05
-4.3097257874221e-06
-2.23268859776099e-05
-1.04742917281774e-05
-1.99620604305187e-05
-3.97197546918781e-05
-1.35918964992282e-05
-3.43758957845825e-05
-2.04585613615245e-05
-2.26410589329846e-05
-2.27532231878883e-05
-3.68364893539635e-05
-3.12749169034148e-05
-1.23836439549523e-05
-1.33852096351269e-05
-1.34281184875246e-05
3.61355684192737e-06
-1.83154655292352e-05
2.98785675211646e-06
-2.16472062170998e-05
4.79666082310599e-06
-8.61906068532449e-06
-1.6954996725668e-05
-2.3831395450447e-05
-7.92564836492507e-06
-1.25834882601972e-05
-1.29356089681993e-05
-2.63075579240973e-05
-1.63227027807026e-05
-3.05267603279609e-05
2.36661050174807e-06
-2.07114182149229e-05
-1.53055055076172e-05
1.09371390066812e-05
-1.47523129040645e-05
-2.14902427012341e-05
-3.76763745014096e-06
-2.41124244680328e-05
-1.42818001533231e-05
-1.56203625087792e-05
-3.55055036588016e-05
-2.55974735557759e-05
-2.3459326250904e-05
-2.80902358331505e-05
-7.62453435723978e-06
-1.05477841259344e-05
-3.14225183288164e-05
-2.66604954710553e-05
-2.46556859668541e-05
-1.6000766888965e-05
-2.79523564481498e-05
-1.4026139032866e-05
-2.56270711198361e-05
-1.35257635718912e-05
-2.27465379907273e-05
-2.14475431096317e-05
-8.3886655248459e-06
-2.84110364324978e-05
-2.59826623958689e-05
-1.75746889964213e-05
-2.80057567960231e-05
-2.47941031243099e-05
-1.10198546952456e-05
-1.74907531413989e-05
-3.56909224169473e-05
-2.82363861919327e-05
-6.44734608617231e-06
-1.64702747788707e-05
-1.76707777067747e-05
-2.0077376261143e-06
-1.89567467147612e-05
-1.94824650207655e-05
-1.31647796380338e-05
-2.67956908232766e-05
-1.76367722896542e-05
-1.91963338479216e-05
-1.28742252469877e-05
-3.87231650225348e-05
1.20823431897748e-06
-3.13363653000702e-06
-1.20406790580863e-05
-3.06983906687094e-05
-2.56851158670484e-05
-1.24315005515773e-05
-2.13247921811814e-05
-2.52575521898107e-05
-3.23577876083992e-05
-2.13477891904427e-05
-1.0546862806665e-05
-2.01029153788468e-05
-2.48011449832768e-05
-2.39753471075198e-05
-1.31981215072654e-05
-7.5067822120727e-06
-2.38682819458814e-05
-1.8812444270955e-05
-2.66666453936404e-06
-1.36980122896401e-05
-8.5238246659468e-06
-1.89477856014678e-05
-3.18927491727044e-05
-9.45918579122339e-06
-2.96118333314995e-05
-6.56700760470717e-06
-2.649084873176e-05
-2.27193836634243e-05
-3.95261701526562e-06
-1.59697935868463e-05
-3.3276687456266e-05
-5.69444347664435e-06
-2.45209518471758e-05
-1.62929122851427e-05
-1.68836535925431e-05
-2.17317422483737e-05
-2.05528655275012e-05
-2.4217411041576e-05
-2.26084083418201e-07
-1.24086568596991e-05
-2.67765364846187e-05
-2.88616623763801e-05
-3.51423932734495e-05
-1.00541086454145e-05
-2.24200035003623e-05
-2.5376526219477e-05
-5.88900747961401e-06
-1.60086451365167e-05
-6.10450121093699e-06
-2.7367780935264e-05
-1.47682187577878e-05
-2.12625972977197e-05
-4.64280215950379e-05
-1.52489986554878e-05
-1.57844553678169e-05
-8.2453832223665e-06
-1.18311824120451e-05
-2.58260153749338e-05
-1.77512951900692e-05
-2.28925806333259e-05
-3.13337790269125e-05
-2.06859122099334e-06
-1.76299871883667e-05
-1.45358588958806e-05
-2.84915551349442e-05
-1.54167888279205e-05
-3.05611035968931e-05
-4.42623022900362e-06
-1.27540258219681e-05
-1.15711387046791e-05
-1.09964517337268e-06
-1.20482201517127e-05
-4.62472401818709e-06
-6.65084432343992e-06
-3.47638141079482e-05
-7.86909968898918e-06
-9.62380283032121e-06
-9.53923777112588e-06
-1.98523207021519e-05
-1.58991726806819e-05
-3.21304641550903e-05
-1.7970151354961e-05
-1.86144275658393e-05
-1.72109133904929e-05
-9.15811127241893e-06
-2.57299942141411e-05
-7.58062670459308e-06
-8.80835200088623e-06
-1.42617375574638e-05
-2.90219613425362e-05
-5.38831590142011e-06
-4.30547046505226e-05
-1.60491102377378e-05
-1.78461982299669e-05
-2.73102026658816e-05
-1.73545041254479e-05
-2.90796538961057e-05
-1.05889484637971e-05
-2.97172509459837e-05
-1.89615857971625e-05
-1.64880998036814e-05
-8.36867616758392e-06
-2.06962201963277e-05
-2.68418925823452e-05
7.57756213314156e-07
-6.74484308854571e-06
-3.07364783642172e-05
-1.58561773250765e-05
-1.7636456256382e-05
-2.70853742012218e-05
-1.54603726710226e-05
-1.67774862625535e-05
-1.5496629947449e-05
-2.51844859131385e-05
-1.33496173616433e-05
-2.18152773875624e-05
-1.67352943960702e-05
-1.21277778028388e-05
-3.03673478847957e-05
5.06918708426207e-07
-2.86327032626083e-05
-1.59969630468111e-05
-2.48809825485096e-05
-2.37331704700329e-05
-1.88197690692463e-05
-1.27932703017915e-05
-1.90440537057167e-05
-2.29974303400465e-05
-2.09085954071786e-05
-3.8001138079656e-05
-1.46087437536017e-05
-1.43574200426013e-05
-6.76162120349897e-06
-2.98018815236873e-05
-1.57800926810394e-05
-1.99353825429508e-05
-3.11736211686768e-05
-2.60790328696328e-05
-3.74442817877015e-05
-1.46077030898691e-05
-1.86623692836821e-05
3.11658369438805e-07
-2.34017058512872e-05
-2.31866270568888e-05
2.58652117011229e-06
-1.94939410026455e-05
-1.5542777550553e-05
-1.39240158995388e-05
-2.62350462800661e-05
-2.01056766398629e-05
-4.13562530580607e-05
1.71102106536355e-06
-2.8935932982437e-05
-1.23394839148261e-05
-3.14173375046404e-05
-5.07682799263659e-06
-4.01314584494267e-05
-2.3468059570514e-05
1.1114055175113e-06
-2.5834707979434e-05
-2.04654765598506e-05
-2.57874740594306e-05
-1.25022295944372e-05
-2.56514094945993e-05
-1.43653022800211e-05
-6.84670373687208e-06
-2.7909748021045e-05
-2.6928160427996e-05
-2.5609185819882e-05
-2.60985856389723e-05
-9.31773347572682e-06
-2.50690662830899e-06
-8.60306378856145e-06
-5.14771135565122e-06
-1.02760135780251e-05
-2.25115504345854e-05
-2.90476484090176e-05
-1.80540236825651e-05
-1.82394055584374e-05
-1.24944562028768e-05
-1.61798592260262e-05
-2.43681151381063e-05
-2.34439801625973e-05
-2.62730401480947e-05
-4.39734505944413e-06
-1.176475754078e-05
-1.92941433255375e-05
-2.54746480927062e-05
-2.44991419602339e-05
-4.76669664929874e-06
-2.539153354209e-05
-7.52333407918977e-06
-1.70110640814751e-05
-2.24108510025326e-05
-7.05818408182903e-06
-2.91442936611913e-05
-1.878238903379e-05
-2.74235807504965e-06
-2.6183517841277e-05
-2.45370057587398e-05
-2.34710611003161e-05
2.79414315021925e-07
-2.28704691738716e-06
9.2431169845707e-07
-2.11030072278603e-05
-2.01482654767174e-05
-1.13793996607191e-05
-1.1466100767893e-08
-2.32877217123826e-05
-2.42215907424478e-05
-1.71028592001922e-05
-8.72754475951577e-06
-3.06739258261793e-05
-3.16020810842367e-05
-1.51005935730346e-05
-6.75454648252931e-06
-1.10803330368326e-05
-1.36615437952771e-05
-2.21483205863167e-05
-2.58693402408216e-05
-2.65056828632994e-05
-2.49271014463195e-05
-4.90254122338441e-07
-1.32548458245077e-05
-1.51512983511934e-05
-2.01974501748498e-05
-1.15582204893721e-05
-2.68853826121436e-05
-5.14795726977422e-06
-3.34994626490828e-05
-2.88966372238962e-06
-1.02326014117345e-05
-2.38472974551763e-05
-2.34079168738924e-05
-2.5759152269641e-05
-2.86085401206939e-05
-2.68257710239613e-05
-1.29040642261915e-05
-7.22247289763611e-06
-1.88096132609466e-05
-1.99739407260436e-05
-3.72148131294555e-05
-9.60770702937006e-06
-2.81318407032301e-06
-2.30788932196211e-05
-2.18376051536625e-05
-1.86866498751216e-05
-2.62432691112161e-05
-2.73715832046005e-05
-2.33300890067748e-05
-4.16106451661475e-06
-2.78860862343201e-05
-1.73819837619226e-05
-1.79626312714871e-05
-1.02742732914184e-05
-1.81270507435563e-05
-1.32396396801003e-05
-1.80941322382768e-05
-1.6903616886743e-05
-2.97793158884669e-05
-2.20298199296694e-05
-2.96580893938833e-05
-2.49231737213258e-05
-1.79602619904384e-05
-2.74226004177522e-05
-1.70844075885601e-05
-1.60413768698585e-05
-1.54400481822281e-05
-1.32492663726222e-05
-3.04651425954271e-05
-4.1453694608009e-05
-3.09547118148594e-05
-3.25496480232296e-05
-2.4632303441605e-05
-2.23554989897599e-05
-1.25867235033027e-05
-2.97716879007145e-05
-2.28210618273195e-05
-5.6170957021e-06
-3.47905756124487e-05
-1.17471872509381e-05
-5.83907775038585e-06
-3.77912087978708e-05
-2.01384073449215e-05
-2.90321092055776e-05
-1.08551393288164e-05
-2.08161567430768e-05
-1.96514589992118e-05
-2.69150690418998e-05
-2.79030529179548e-06
-4.77468330325784e-06
-1.75755891197536e-05
-3.66628697807963e-05
-1.32453583086386e-05
-8.08813712817449e-06
-3.25480787442378e-05
-3.27068093881543e-05
-1.28704547031235e-05
-1.68723212398978e-05
-8.34558048463653e-06
-2.70953332141875e-05
-7.8694242520782e-06
-1.03740563312466e-06
-2.42577623643178e-05
-2.02254523516529e-05
-9.63545669694901e-06
-2.60677310292745e-05
-1.57817093325734e-05
-1.38254564651957e-05
-2.60620233894463e-05
-2.30260573512914e-06
-2.02037281809223e-05
-1.6920721856923e-05
-2.10604020150263e-05
-2.19429105295786e-05
-2.8781399738027e-05
1.15167825076898e-05
-1.91366055980232e-05
-2.98917278444776e-05
-1.44461496055781e-05
-1.82174903700801e-05
-1.7840328756532e-05
-2.46405759855251e-05
-1.0945661939758e-05
-2.57024494911083e-06
-2.12708043868258e-05
3.76862941158892e-06
-2.79665999651328e-05
-1.62844648838343e-05
-2.16913538840581e-05
-3.14222398128446e-06
-2.42272333867175e-05
-8.95606987205792e-06
-2.60551039502243e-05
-1.55183551286379e-05
-1.62989331538051e-05
-4.31973615160266e-05
-1.2642471925951e-05
-2.91409173567217e-05
-2.02972865300585e-05
-2.75897141354731e-05
-9.44150798978305e-06
-2.5511456962133e-05
7.14877965774784e-06
-2.3975590745994e-05
-4.13156139694684e-06
-2.52756732442329e-05
-1.64598411588669e-05
-2.69066808310873e-05
-2.38278565754645e-05
-1.72924753001506e-05
-1.29639387590691e-05
-5.26363781932679e-06
-2.20342744868656e-05
-2.0299099562508e-05
-3.51487207597701e-05
-2.57712136123948e-05
-1.32350939387628e-05
-1.09549175313334e-05
-2.30605543525565e-05
-3.58459457984573e-06
-8.13598818110284e-06
-2.17752985273186e-05
-1.20760569100228e-05
-2.5859686493292e-05
-2.17939517415573e-05
-1.59156468687653e-05
-3.55902665531128e-05
-1.19499486361839e-05
-3.03796840771983e-05
6.37830065933833e-06
-8.86195888813409e-06
-1.86456067615908e-05
-3.44345575743878e-05
-1.23856947637274e-05
-1.78550789370277e-05
-1.61762633139289e-05
-1.61408234913898e-05
-9.91379958924717e-06
-2.29376102248948e-05
-2.84899207826096e-05
-2.28800914449109e-05
-5.79571826769371e-06
-2.94517756331859e-05
-2.01912075138762e-05
-2.18570362283556e-05
-3.42387882775791e-05
-2.53283093843714e-05
-1.37094809306651e-05
-1.57857364230908e-05
-1.84053399436986e-05
-1.44729673779677e-05
-3.2392313673955e-05
-1.74178705333671e-05
-2.49494457238949e-05
-2.48213378212288e-05
-2.57842501276528e-05
-1.39342290686253e-05
-2.10180276995478e-05
-2.19443073344351e-05
-5.93413016410561e-07
-2.25762273865393e-05
-3.34335488587503e-05
-2.66497853674018e-05
-1.23698044788109e-05
-3.14072410193829e-05
-9.17879280738184e-06
-2.66157064311484e-05
-2.74966720893949e-05
-2.65102073339694e-05
-3.57254646449613e-05
-2.68558660020222e-06
-2.86298197613148e-05
-1.51626072755038e-05
-1.86724217519041e-05
-1.99244910855202e-05
-1.54121512944375e-05
-2.74516070032026e-05
-4.33255735274986e-05
-1.70634994168069e-05
-4.34030100703188e-05
-4.80705289852202e-06
-6.12252702110013e-06
-1.45893529594454e-05
-2.30788201872649e-05
-5.46795926221763e-06
-2.60031104370445e-05
-6.62870411198527e-06
-2.42796198285508e-05
-1.12035213365188e-05
-1.58289270125335e-05
-3.20570610046679e-05
-3.71894897689094e-05
-3.50447692660043e-05
-1.5755747942969e-05
-2.4313940832798e-05
-2.57214001733906e-05
-1.94682496378023e-05
-2.4507982248641e-05
-2.46779069026048e-05
-7.1637705643724e-06
-2.35126491841072e-05
-3.1138363474551e-05
-1.43620437252407e-05
-1.87274125863663e-06
-9.76239462822367e-06
-9.34420728012334e-06
-8.43173266061757e-06
-1.60791147049384e-05
-1.13188693442652e-05
-2.26549251931113e-05
-2.10716368755169e-05
-3.17244920787166e-05
-1.21138691670942e-05
-1.62761258725338e-05
-1.88509809501583e-05
-1.98727968725885e-05
-4.11768801767276e-05
-3.02320333418178e-05
-1.81831842130188e-05
-2.21461396048994e-05
-1.38245619414103e-05
9.20906702328671e-06
-2.4843212962368e-05
-1.95752606530385e-05
-2.60033389031639e-05
-2.58639628947085e-05
-2.31570202020489e-05
-2.85935353539869e-05
-1.94214393092398e-05
-7.05561211027578e-06
3.53067338570302e-07
-2.96591917953152e-05
-3.64707438693672e-05
2.96611211705328e-07
-7.88166534761578e-06
-2.69577924006671e-05
-6.5039091494851e-06
-2.25429148576781e-05
-2.86353606915541e-05
-4.70478005627024e-05
-4.15305714228433e-06
-1.92490925971701e-05
5.96838499883249e-07
-1.55673041050994e-05
-3.3970498936143e-05
-2.10547683027634e-05
-1.21296148448069e-05
-3.02877224600556e-05
3.3725581791059e-06
-8.00592755387369e-06
-2.4482990690886e-05
-1.00339911679921e-05
5.52196801103241e-06
-8.39317399744843e-06
-2.43596930970666e-05
-5.65357410865072e-06
-2.11651154823247e-05
-1.5662782682081e-05
-2.14240823761505e-05
-2.45763042934727e-05
-2.58136640648385e-05
-2.05437121314107e-05
-1.5978004560305e-05
-2.20905602871399e-05
-3.12148396645306e-05
-2.05870197806906e-05
-1.35098850901404e-05
-1.82812252771222e-05
-2.83142930561008e-05
-2.98516608692371e-06
-3.29701013250591e-05
-2.41539125781682e-05
-2.13905547902152e-05
-5.02236566987857e-06
6.1791608370238e-06
-2.43032954380908e-05
-2.23842004240101e-05
-1.69993177273999e-06
-8.95670424041973e-06
-1.85824481067887e-05
-2.62766686063983e-05
-1.82706766165237e-05
-7.35051003725948e-06
-1.63372753811023e-05
-1.36349941037334e-05
-3.22888834043382e-05
-2.89574184062143e-05
-2.66456497591969e-05
-9.23714382096076e-06
-2.34662219818477e-05
-1.60955852878058e-05
8.87333984249389e-07
-3.10463943452397e-05
3.57036929972991e-06
-4.36083691909964e-06
-2.07531489359574e-05
-3.58733591745701e-05
-2.40835304379256e-05
-2.45343575884984e-05
-6.70998038558622e-06
-2.42739835773951e-05
-1.78201269615295e-05
-3.03142882811609e-05
-2.32399118094237e-05
-4.03672388792273e-05
-3.41343714400216e-05
-1.86379118345849e-05
-1.14564076539011e-05
-8.6958199400297e-06
-1.40716168170382e-05
-2.00188088378173e-05
-2.27091265605566e-05
-1.38933276118738e-05
-1.61992327548309e-05
-1.45860285413285e-05
-2.85794162746737e-05
-2.01778700382336e-05
-2.09533172960483e-06
-4.12774612292198e-05
-2.97959813275929e-05
-2.27871935186665e-05
-3.11379479688828e-05
-2.03747800313614e-05
2.31421600424799e-06
-2.58694520010984e-05
-8.90182111027362e-08
-6.16389033683741e-06
-3.52813198466511e-05
-1.98776399745526e-05
-1.0678966173497e-05
5.48878140947317e-06
-2.29195669352934e-05
2.20022376905114e-06
-1.19535662696948e-05
-1.22720282389826e-05
-3.14979372381696e-05
-1.12691600677797e-05
-2.89109363538241e-05
-2.60491486719828e-05
-8.11237257831419e-06
-2.72608063443624e-05
-1.41471944307844e-05
-1.67356271110201e-05
-3.19453365605619e-06
-2.41979703864307e-05
-1.00241706605218e-05
-7.21238272246026e-06
-2.46419575291379e-05
-8.07510173809255e-06
-2.30552789295025e-06
-9.80384751512941e-06
-3.00049308035604e-05
-1.62470570235716e-05
-2.10793613054929e-05
-3.47466629609723e-05
-3.36573851431531e-05
-2.68856311058648e-05
-2.60284961770142e-05
-1.64376857451618e-05
-2.72705287738443e-07
-2.37317353719922e-05
-4.52566889108576e-06
-1.19535428951367e-05
-1.25553196689716e-05
-1.36125055184277e-05
-3.75272048147125e-05
-2.08650613476484e-05
-2.40494101722915e-05
-2.85661381179616e-05
-6.06752152480807e-06
-2.70237112691639e-05
-3.6141623288872e-05
-2.00975770344967e-05
-4.13687857094418e-05
-1.91813732287027e-05
-4.05753480480066e-05
-1.5818842550203e-05
-2.0146080149708e-05
-3.08767820305786e-05
-5.36722055891197e-05
-1.99905911566799e-05
-3.04776087558828e-06
-1.58034244759109e-05
-4.34900349250156e-06
-2.21126674342092e-05
-1.65668163138664e-05
-1.60042535840201e-05
3.7656549399073e-06
-3.21126185279144e-05
-2.24131313048893e-05
-3.39681459792845e-05
-2.18222398719253e-05
-2.95025561775791e-05
-2.40087313728764e-05
-2.67812853151881e-05
-2.7026639736759e-05
-3.64531128186461e-05
-6.23496123729746e-06
-2.22391121405606e-05
-8.75882076740855e-06
-1.53284711462598e-05
-7.73894637240606e-06
-1.54238966787491e-05
-2.06442868513931e-05
-7.86776940975218e-06
-3.14649747063078e-05
-5.27045002334149e-06
-1.61902323177108e-05
-2.68912062416118e-05
-2.35758725174152e-05
-3.2589115656586e-06
-3.17043821394206e-05
-3.68294706083179e-05
-8.00338762605536e-06
-2.02162638644598e-05
-1.33818864592317e-05
-1.37697717955853e-05
-2.03103026615942e-05
-2.5985320463842e-05
-3.27646944269986e-05
-1.56700513123447e-05
-2.4025010244232e-05
-2.00438102772367e-05
-2.04428668924847e-05
-1.55622908471165e-05
-9.45676020909045e-06
-1.25446684016084e-05
-4.41209646329505e-06
-2.64384729252307e-05
-2.11781996833135e-05
5.69907269777072e-06
-2.06065059162902e-05
-2.76358490186617e-05
-2.13602968177273e-05
-3.67183405755968e-06
-2.08136889690068e-05
-8.95063927106226e-06
-1.62823499490982e-05
-2.46027629543938e-06
-2.39526631438258e-05
-1.77822426981949e-05
-2.2320075735599e-05
-3.32731008814221e-05
-2.8784057236794e-05
-9.720689166896e-06
-3.24660458559177e-05
-8.681432209806e-06
-1.43003123702477e-05
-3.37077466422471e-05
-1.13629352850878e-05
-3.67737217128628e-05
-1.3850552591376e-06
-3.98966486354995e-06
-9.93251002590174e-06
-1.00465394579272e-05
-3.51649956097977e-05
-3.25634048501829e-05
-1.16037725631838e-05
-1.26671551275535e-05
-1.60796284415967e-05
-1.85092763914197e-05
-3.09574896636873e-05
9.23976197326375e-06
-2.96072561717939e-05
-1.04015193118828e-05
-9.91819606319072e-06
-1.15503082845009e-05
-1.62704171758601e-05
-1.8509002309331e-05
-2.38279800418615e-05
-1.35235667452728e-05
-3.52968271052274e-05
-2.3140183393295e-05
-7.34717633187619e-06
-1.32937767254682e-05
-1.83753218471734e-05
-2.14988050294107e-05
-2.23063976656309e-05
-9.78640867151426e-06
-1.06864186329856e-05
-2.35937822970901e-05
-1.92370726686626e-05
-3.10617138022382e-05
-3.01925422860161e-05
-2.54428593954323e-05
-5.64511358037078e-06
-9.9950315970667e-06
-1.61794614168391e-06
-3.30287687042789e-05
-1.13108138327866e-05
-1.23159724183065e-05
-2.57494400656454e-05
-3.04293230030576e-05
-4.90606413201788e-06
-1.06765990915707e-05
-1.69789534389923e-05
-3.3817869701209e-05
-2.01682106619989e-05
-2.35925481708603e-05
-3.89529076149759e-06
-8.25301405226889e-06
-1.32542563684273e-05
-3.08514758946744e-05
-1.86550554879971e-05
-1.55749540222683e-05
-2.0192221988945e-05
-1.80969040113802e-05
-3.83357426802368e-06
-3.58835763817013e-05
-2.73414776574429e-05
-2.85550471228225e-05
8.45981644082643e-07
-1.04946507317585e-05
-1.89440126162393e-05
-1.43206139295887e-05
-1.78260874190514e-05
-1.73510364666678e-05
-1.0622676173659e-05
-1.45993819814246e-05
-5.15497569387776e-06
-1.17723794890512e-05
-1.32544451882808e-05
-2.07007718492536e-06
-2.85372556402613e-05
-1.57857898047484e-05
-1.39372869214554e-05
-2.9150637664983e-05
-1.46950318533436e-05
-1.60041443132724e-05
-2.22985346016105e-05
-2.88144497229656e-06
-7.03059619203698e-06
-3.19634367550519e-05
-1.03422954497016e-05
-3.65483901778879e-05
-2.25536284531456e-05
-1.73444928903263e-05
-2.50999202234247e-05
-2.21870790272607e-05
-3.33525806887367e-05
-4.15434396567084e-06
-2.61914341742411e-05
-2.11858344493962e-05
-2.32781369140814e-05
-1.21344075435229e-05
-1.26299232351715e-05
-1.76135189506844e-05
-1.20667528276828e-05
-1.25952463626586e-05
-2.32521565429373e-05
-2.11581563692697e-06
1.91675201934699e-06
-1.69435749072459e-05
-2.88928594860059e-05
-2.05291632347501e-05
-1.12075745289704e-05
-2.02606218934576e-05
-2.54020602718374e-05
-1.63461403932206e-05
-2.69895329952161e-05
-1.49325691229272e-05
-1.51199206365745e-05
-5.25748060308541e-06
-2.47416771423375e-05
-2.70332571162306e-05
-2.5663203964925e-05
-3.43088219024825e-05
-1.75389438293981e-05
-1.78709233466608e-05
-2.75180567439007e-05
-4.85684746780201e-06
-1.97008763366614e-05
-5.38489112408259e-06
-9.76017576846253e-06
-1.96258625828021e-05
-4.25111312657955e-06
-1.93413524205801e-05
-1.51781319196407e-05
-2.0396433521079e-05
-2.27459801115605e-05
-2.39123351309217e-05
-1.98549221327544e-05
-2.80910897957042e-05
-1.40795830259972e-05
-2.19394067954897e-05
-1.32804360530462e-05
-2.66555188043743e-05
-3.36540947746035e-05
-2.23904230818713e-05
-2.88956468527504e-05
-1.32456277993265e-05
-4.51722934630676e-06
-2.08465473836286e-05
-2.23428369320092e-05
-3.77508951644505e-05
-1.2858795478009e-05
-2.98930310801764e-05
-3.83895048905626e-05
-3.11993142211241e-05
-1.96662990669394e-05
-8.84520535388015e-06
-2.1645974502156e-05
-1.58698743138954e-05
-1.36605621363717e-05
6.22034174067671e-06
-2.25120423812047e-05
-7.66100996482232e-06
-3.53571938596741e-06
-3.04156311994034e-05
-2.67550849067246e-05
-1.82736867943388e-05
-3.23910238828113e-05
-1.68960200600798e-05
-3.11045322616272e-05
-3.56261216787425e-05
-1.16109636021212e-05
-1.33194450760334e-05
-3.4011318372335e-05
-4.99205763014836e-06
-2.88785972800188e-05
-1.6511973225204e-05
-2.01326298219707e-05
-8.61002200172438e-06
-4.66144396225863e-06
-1.22425380499894e-05
-4.87202329285374e-06
-3.33734151495939e-05
-1.61583028183779e-05
-1.55360855825293e-05
-4.19742177491942e-05
-1.92515289206107e-05
-2.3996824731464e-05
-3.33131533630803e-05
-4.40450089380029e-06
-3.30262927706025e-06
-8.94142071941049e-06
-1.29081365442862e-05
-1.8695766787258e-05
-6.42148643655748e-06
-3.1468036456195e-05
-1.22693955153036e-05
-2.17175759795286e-05
-1.35133150634042e-05
-1.53904062967707e-05
-1.23328360069382e-05
-2.80590632202818e-05
-2.77052803201323e-05
-1.68659435852384e-05
-1.91443668079719e-05
-2.95042502795493e-05
-3.64819822004028e-05
-3.90988278423269e-06
-1.38544108154389e-05
-1.89544276907601e-05
-1.55200226447855e-05
1.32227998920495e-06
-1.19305752388908e-05
-2.87066278282562e-05
-2.29221540851754e-06
-1.98064991236423e-05
-1.80926588034112e-05
-2.68991716210063e-05
-2.40507628073582e-05
-3.47010273752043e-05
3.44697694744296e-07
-2.66539098597813e-05
-2.1641478082464e-05
-9.86873660731368e-06
-1.17361249306756e-05
-2.7071431216837e-05
-1.34297030495178e-05
-2.28148459516427e-05
-2.29572322320074e-05
-3.31883475185233e-05
-1.20639425965681e-05
-1.69854925404685e-05
-7.40196604826059e-06
-2.31608953914786e-05
-1.6669779541105e-05
-2.69804302434475e-05
-1.93883263723051e-05
-1.59593281130861e-05
-2.8912299762282e-05
5.23781039689924e-06
-2.45667044339546e-05
-3.75304129053063e-05
-3.4066455499659e-05
-4.25473612452166e-05
-2.6323209379948e-05
-1.32654160992912e-05
-2.27055621523434e-05
-3.02573872063729e-05
-1.46234738415265e-05
-3.10703068273225e-05
-3.05961780896036e-05
-1.82717712953438e-05
-2.04313915069092e-05
-1.58691388422478e-05
-2.11221526873056e-05
-1.77816734709709e-05
-3.1144563930117e-05
-1.33757833159543e-05
-2.33286014002397e-05
-1.43015562239464e-05
-3.18122446524537e-05
-3.5617503757695e-05
3.78514983815039e-07
-1.77303930950596e-05
1.70339128531743e-05
-4.22169109020624e-05
-2.80124832962079e-05
-2.2482744880186e-05
-1.92134202685805e-06
-5.91136822179992e-06
-7.99115691556322e-06
-1.62532334335394e-05
-1.06501881357641e-05
2.3189541666299e-06
-3.67842476879813e-05
-1.53199688801371e-05
-1.91396827623645e-05
9.53292233737362e-07
-9.01720982808754e-06
-2.95650319145408e-05
-7.3158644119472e-06
-6.78499224072615e-06
-9.9783166048434e-06
-2.87853267811987e-05
-1.88451248002098e-05
-8.74380523816002e-06
-3.89693101069385e-06
-1.25217100181162e-05
-9.49219961956495e-06
-1.74346117369044e-05
-1.4002938134384e-05
-1.20393188351159e-05
-1.40131887627537e-05
-1.5926092030131e-05
-1.63701074201313e-05
-1.53674525519433e-05
-8.79290432292861e-06
-1.85713110624321e-05
-4.93795933638588e-05
-2.00730465614695e-05
-2.14663623920065e-05
-2.8979297959177e-05
-2.50646376495954e-05
-4.15879561351753e-05
-1.74372117812145e-05
-2.92118613080347e-05
-3.31119805912898e-05
-2.56757568270614e-05
-3.24932244876785e-05
-1.9099599331702e-05
-1.81345808142352e-05
-1.01869419458108e-05
-2.60947828964017e-05
-8.12058464884976e-06
-1.31593682648903e-05
-2.0953112574608e-05
-1.71235028039097e-05
-7.32542501725744e-06
-1.75611783074889e-05
-1.60539990687033e-05
-8.13508332874969e-06
-2.17830537657895e-05
-2.10579843448946e-05
-2.78475154130083e-05
-2.15367190377409e-05
-1.63376198109288e-05
-3.29190616258529e-05
-5.29900555575237e-06
-1.10371286603021e-05
-1.39142175084684e-05
-1.94083558419812e-05
-3.33688336014968e-05
-1.91071877176944e-05
-3.08712757979956e-05
-2.56419200862041e-05
-6.74625979521974e-06
-1.78961587754533e-05
-2.3162800956919e-05
-1.1204636478743e-05
3.46452642190497e-06
-1.80795813147001e-05
-1.08805951352949e-05
-1.84209689596933e-05
-1.26780488492323e-05
-3.36903026421055e-06
-2.35245688911182e-05
-2.49624529600117e-05
-2.77115408594556e-05
-8.38712696297398e-06
-9.28983266515826e-06
-3.21395964599909e-05
-1.37499831093796e-05
-1.37375300807624e-05
-1.70829677911551e-05
-4.31089742659415e-05
5.19017613476369e-06
-1.40318598898472e-05
-1.95118046911879e-05
-2.17402958440228e-05
-1.86295209483156e-05
-3.26514337862889e-05
-1.9402526874667e-05
-2.70167454481225e-05
-1.60528789397535e-05
-1.84120931387946e-05
-2.03158161046557e-05
1.15622924568424e-06
-7.98576551852494e-06
-1.77026988453692e-05
-2.28804713538176e-05
-1.73753321105364e-05
-1.6112527943165e-05
-1.29506597284701e-05
-2.64942118899294e-05
-1.27901709569479e-05
-2.06474097821195e-05
-1.79001751584594e-05
-3.13296472345159e-05
-7.53748467474905e-06
-4.60202448297482e-06
-1.70891778227441e-05
-1.09067979068667e-05
-2.85090391353183e-05
-1.40857385733132e-05
-1.33224425811737e-05
-7.43569168575212e-06
-1.78116287683751e-05
-1.43620506162286e-05
-1.17386962459848e-05
-4.15118395542286e-05
-3.4457203040992e-06
-2.28283093220793e-05
-1.88219586099625e-05
-1.8949994112733e-05
-2.76208660129057e-05
-3.58482804771953e-05
-4.17956286741477e-05
-8.32945577416224e-07
-2.05338366405778e-05
-2.51903622537045e-05
-1.61945993454359e-05
-3.20746248253707e-06
-2.30324346022506e-05
-1.29603929637694e-05
-1.36576816580717e-05
-9.27173050945298e-06
-2.20720669811592e-05
-8.47514846128498e-06
-2.66186192729382e-05
6.16533476072898e-07
-2.19198142164495e-05
-3.07588709529398e-05
-3.05116700558578e-05
-1.88239753408247e-05
-2.35202442845547e-05
-1.10081765875668e-05
-1.25469262929602e-05
-2.33360358531757e-05
-6.34247376609104e-06
-1.8377291612397e-05
-2.92461702960103e-05
-2.37322147319012e-05
-3.35507208184761e-05
-1.31450862913116e-05
-3.85972473301142e-05
-2.00715938585698e-05
-9.49268721989671e-06
-1.50391767088863e-05
-3.6706918438433e-05
-1.64016342016882e-05
-3.11554156651509e-05
-1.20679732441862e-05
-5.23470534518706e-06
-3.12710518095962e-05
-1.41283905192194e-05
-1.7414924784712e-05
-3.34287713554715e-05
-1.87897468748056e-05
-1.85152723500341e-05
-1.33090278355155e-05
-1.77449243732525e-05
1.88193284828334e-06
-2.73666165807738e-05
-3.41265497491415e-05
-1.77769905037891e-05
-4.34096462126588e-06
-1.97566047480622e-05
-1.42028890947811e-05
-1.98544817946916e-05
-2.05853455153762e-05
-3.24266664579561e-05
-2.47654714297849e-05
-2.35457006567691e-05
-2.44664251593292e-05
-2.85723641961913e-05
-1.70287112692239e-05
-1.57880093372005e-05
-6.54104130015515e-06
8.94919677541256e-06
-1.47942301887251e-05
-1.97702810355147e-05
-1.82407520332663e-05
-3.81158427280654e-05
-2.66121316035225e-05
7.71866015254574e-06
-1.63068108904987e-05
3.20797674897534e-06
-2.29848250251266e-05
-6.92949306931969e-06
-2.5998861057976e-05
1.04599714957913e-06
-1.01534685374404e-05
-4.40578855134353e-05
-4.20955872640174e-05
-2.77445751799869e-05
-2.16966548892221e-05
-2.83246548395778e-05
-2.67665302944245e-05
-3.13518831156178e-05
-1.88038209782016e-05
-2.21754858162278e-05
-8.17239381702683e-06
-2.00752390457609e-05
-1.46665187167884e-05
-4.3134592257078e-06
-2.3756585262651e-05
-2.84839457021285e-05
-7.88605371443189e-06
-7.60925491958007e-06
-1.40346778742431e-05
-1.49672562672908e-05
-2.19398923493223e-05
-6.32417026764191e-06
-1.04478081116706e-05
-8.08275765266398e-06
-2.05293357570309e-05
-3.24588331537195e-06
-3.20395847923497e-05
-2.87343936476639e-05
-1.45413104272396e-05
-1.79206562115021e-05
-3.38443956830459e-05
-2.78088484431481e-05
-1.14466084800892e-05
-3.262327163672e-05
1.45277435471875e-05
-7.80631852129028e-06
-3.18426867565412e-05
-2.11226444698706e-05
-5.30403108699832e-06
-1.2540221578965e-05
-2.80437639068116e-05
-4.44128619835446e-06
-1.45935891936451e-05
-1.40844515548607e-05
-5.40700181348727e-06
-3.96300945788771e-05
-2.10288385652119e-05
-1.85364022171233e-05
1.73749150629974e-06
-1.33593594840749e-05
-3.10337105424728e-05
-2.44038207693256e-05
-3.12768219149719e-05
-1.82001832211329e-05
-5.83706981697597e-06
-1.54800758595485e-05
6.45840831813105e-06
-6.75255325403881e-06
-1.99130113403076e-05
-1.31547173319696e-05
-3.20434435585636e-05
-1.81368958422093e-05
-2.15425341695881e-05
-4.3123838592729e-06
-1.51276821487203e-05
-2.44982694807552e-05
-3.71407371680301e-06
-1.17717781499846e-05
-2.17913442105573e-05
-1.77389512118483e-05
-1.13112435528732e-05
-9.74094599718688e-06
-2.82267667025806e-05
-2.17796378717692e-05
-1.45481425926757e-05
-3.09456718280394e-05
-1.7151170842642e-05
-1.93016280671466e-05
-1.22638557814369e-05
-3.02514079119009e-05
-1.41428909715763e-05
-1.20543594059466e-05
-1.44014900409818e-05
-1.70284737400267e-05
-2.32577573313418e-05
-1.48339755267298e-05
3.85046520437179e-06
-1.82890121930166e-05
-5.3686010762579e-06
-1.56772528438855e-05
-1.31459027414836e-05
-1.02941075819492e-05
-2.21883476562934e-05
-2.05720232178734e-05
-3.30338206289434e-05
-6.69495354121112e-06
-4.09614409344491e-05
-1.27462655303887e-05
-1.35080414528043e-05
-2.81296064249473e-05
-3.86944428538397e-06
-2.44541974248626e-05
-3.41187094809001e-05
-1.71090066187948e-05
-1.43554247055224e-05
-3.47099356443145e-05
-1.93514806765312e-05
-2.39336060578634e-05
-4.41745404358581e-06
-3.67530639185252e-05
-1.16476928127844e-05
-1.3154460634331e-05
-5.08554809377456e-06
-1.36666979727068e-05
-1.46376988027218e-05
-4.6869888665441e-06
7.58081818505779e-07
-2.25690755235477e-05
-3.82286149315746e-05
-2.19968085890235e-05
-1.53155821758756e-05
-2.41218305416676e-05
-2.08056165935618e-05
-2.03920830598545e-05
-2.27818104813135e-05
-1.70824157137405e-05
-2.69293596783201e-05
-4.35640433933382e-06
-3.52958734521763e-06
-2.3198020760186e-05
-2.24210368977473e-06
-1.18219173798663e-06
-3.71975557536412e-05
-3.54074770007528e-05
-1.30572714802831e-05
-2.1581951269017e-05
-1.02045214147171e-05
-7.56138117272428e-06
-3.46135488196873e-05
-3.23193450827495e-05
-1.30029696337656e-06
-4.26439748131947e-05
-2.37717744270018e-05
-1.08191308015998e-05
-2.31672389735279e-05
-3.80192267419709e-05
-2.41374082720805e-05
-5.63976128141874e-06
-1.59769466767091e-05
-1.51654506613742e-05
-1.35913094267853e-05
-1.04435639899392e-05
-2.12397913787032e-05
-9.57762602349173e-06
-3.07089834596884e-05
-1.39319495842051e-05
-1.81181829215105e-05
-5.07571209278719e-06
-1.91107942314604e-05
-8.2261167964091e-06
-3.14636517402365e-05
-3.07819376813732e-05
-1.67504168941887e-05
-9.92162254208744e-06
-1.80258258186805e-05
-8.92930855357646e-06
-3.09495026370025e-05
-8.19070750067113e-06
-1.31751166079377e-05
-3.13704464488591e-05
-2.91925673268767e-05
-5.49982404063002e-06
-1.76295298147629e-05
-4.85801158432455e-05
-1.51923456450285e-05
-1.88967039778429e-05
-2.14129711604098e-05
6.96425561368146e-06
-1.88958480859233e-05
-1.36051435577081e-05
-1.71657814138688e-06
-2.17279998280575e-05
9.24566319265346e-07
-1.58732163532077e-05
-8.06922203242777e-06
-1.798122215985e-05
-1.7767420483275e-05
6.46208123954972e-06
-2.55153551472621e-05
5.94629790043273e-07
-2.37142164595108e-05
-2.70250692460154e-05
-1.18103414183366e-05
-4.1018810814341e-05
-1.88276631149653e-05
-3.31334926035597e-05
-2.30127474096479e-05
-2.16257402831014e-05
-2.18220194516155e-05
-1.1628180498743e-05
-1.48963436620887e-05
-1.94273558019689e-05
-3.34228727909429e-05
-2.9381795917592e-05
-1.45167142812472e-05
-1.02431815306895e-05
-1.59754685177542e-05
-3.75506899369012e-05
-2.12535735899265e-05
8.36625254049317e-06
-2.52186433763504e-05
-2.05344249556315e-05
-2.89882943678809e-06
2.43757670692901e-06
-2.09234951319989e-05
-3.64914697181542e-05
-1.50317152881296e-05
3.70113774122985e-06
-1.89314564662134e-05
-2.09623053562077e-05
-2.34823595495004e-05
-3.33415981814615e-05
-2.33877872102978e-05
-2.25891688342068e-05
-3.05859098145479e-05
-1.60199761498404e-05
-3.61698215761418e-05
-3.95635366890559e-06
-3.25093824330537e-05
-2.69632250745849e-05
-9.32300206145737e-06
-2.37067421461536e-05
-2.87623387790257e-05
-1.42851581635183e-05
-3.26051602678543e-05
-1.8946085144316e-05
-1.30095363196148e-05
-2.20747324834878e-05
-2.47193538257414e-05
-2.22444103154373e-06
-1.63994341743648e-05
-1.38887264493861e-05
-2.45002207708842e-05
-4.22456378089962e-06
-1.93766611854869e-05
-8.33611917372674e-06
-2.54432600123517e-05
-2.31400710376565e-05
-1.17078518857492e-05
-1.36500730108182e-05
-3.04900985408354e-05
-6.78993229155745e-06
-3.03068789714808e-05
-2.87337141590266e-05
-3.65357720426043e-05
-2.28647225136241e-05
-1.78078151383771e-05
-1.42676840809408e-06
-2.79072645511158e-05
-1.67391347101242e-05
-2.39779302344414e-05
-2.96604961702595e-05
-2.1122020094559e-05
-2.75208768728812e-05
-7.12819527252243e-06
-1.94345117967337e-05
-6.17708357574803e-06
-1.20521994123408e-05
-2.39374312100356e-05
-1.77152976752418e-05
-2.60023827474548e-06
-2.74636969950281e-06
-2.92516715429388e-05
-3.01819483993099e-05
-2.32309890971559e-05
-1.63971767888961e-05
-1.46388848582396e-05
-2.64804328719441e-05
-1.40041539028568e-06
-2.19134172041127e-05
-1.61585853940824e-05
-1.56954028953068e-05
-2.92312908261601e-05
-1.55772969023219e-05
-3.3755086212059e-05
-1.84282441515732e-05
-1.59359423908771e-06
-8.5569607783063e-06
-2.17300479509824e-05
-1.03071270873379e-05
-1.62881542834948e-05
-2.50444212153137e-05
-3.33162803858223e-05
-1.9747712308999e-05
-1.76068080305476e-05
-2.29031656051131e-05
-5.74658872804672e-06
-2.73993242739554e-05
-2.49188652165943e-05
-3.23352733973468e-05
-2.09061975043986e-06
-2.51624971767468e-05
-1.62617818436149e-05
-2.4118346291984e-05
-1.97567977966704e-05
-1.54227117132345e-05
-1.38416964022728e-05
-1.53163254421876e-05
-6.1812033315781e-06
-2.78967117965343e-05
-7.23630721977328e-06
-8.42233509602305e-06
-8.8572112761977e-06
-2.34980265051612e-05
-1.56240729169312e-06
-2.14556552194148e-05
-1.62766777392263e-05
-2.62702254825788e-05
-2.58517445064247e-05
-2.15900887199021e-05
-3.00859251381369e-05
-4.44221266353517e-05
-2.14272291375376e-05
-2.41863696772316e-05
-1.61395774214253e-05
-3.36692102029939e-05
-2.49403139070204e-05
-1.11912242487806e-05
-2.12720746829084e-05
-1.78845923364669e-05
-2.02130074925038e-05
-2.03200624443009e-05
-2.84908059694489e-05
-1.69464405165442e-05
-4.13414953271933e-05
-9.02687047190791e-06
-1.40562733673155e-05
-3.89012697079058e-05
-2.65670696895553e-05
-1.89024265265889e-05
-1.01198316233534e-05
-2.81975236364406e-05
-1.29131479465308e-05
-7.15979048800536e-06
-2.6176021061368e-05
-1.94215331750951e-05
-4.46961730583052e-06
-2.28807282508968e-05
-1.14377719262462e-05
-1.91249741665606e-05
-2.64560872255892e-05
5.62032544413113e-06
-1.60134717648339e-05
-2.00984371978444e-05
-2.73005354531402e-05
-1.99387753976998e-05
-1.57180260325292e-05
-1.38051579842986e-05
-1.1011430544702e-05
-2.10196363073125e-05
-3.94140590268613e-06
-4.52696365028479e-05
-4.49331235337476e-05
-1.86204557908525e-05
-3.39745629565005e-05
-1.85728384235018e-05
-2.90843830338364e-05
-1.42793791476441e-05
-2.13210298233723e-05
-1.08131194745933e-05
-1.38145475363984e-05
2.41018747592265e-06
-1.22234990663744e-05
-1.93692723698111e-05
-3.71641737585955e-05
-1.30382183584563e-05
-3.91325947732256e-05
-1.89538687192237e-05
-6.05774516941817e-06
-1.20482916932959e-05
-1.01588792084224e-05
-1.76504618435398e-05
-1.78210354175686e-05
-1.58110922004293e-05
-2.72517135076727e-05
-1.75840415475322e-05
-1.54379406673602e-05
-2.39506848395791e-05
-2.72128074355479e-05
-4.25150352912108e-05
-2.79245746685416e-05
-1.15431812919171e-05
-1.68139658330252e-05
-2.28971900966607e-05
-3.98062990485244e-06
-2.68078537653367e-05
-8.26610875209841e-06
-1.79831917125828e-05
-1.61530151487565e-05
-2.26558391336687e-05
-1.51961666404659e-05
-1.87536435196175e-05
-2.10993986705549e-05
-1.51006931171187e-05
-1.97801855951596e-05
1.15548501684554e-05
-4.98527859043059e-06
-6.69422212607328e-06
-2.82949011821211e-05
-2.42173568223778e-05
-2.90635025202768e-05
-3.29657198821459e-05
-2.89148446065597e-05
-1.90179750308162e-05
-2.9700778795518e-05
-1.44607652303911e-05
-3.33337431602635e-05
-9.01935275081174e-06
-3.56066862046872e-05
-2.70213448048004e-05
-4.51586419675823e-06
-1.47278853844136e-05
-2.25946434628296e-05
-2.41049950181404e-05
-7.73074769229484e-06
-9.66509526595019e-06
-2.13881596486006e-05
-5.77292370269015e-06
-2.08034539451351e-05
-9.15623367024847e-06
-2.80194858340485e-05
-2.7009606475959e-05
-1.76066996313635e-05
-1.92068348516747e-05
-1.08636086114077e-05
-3.29346097450225e-05
-7.84160796856824e-06
-2.55875629048232e-05
-2.64163491824069e-05
4.65370886421509e-06
-2.77123092413879e-05
-1.76529967390001e-05
-1.84725323602463e-05
-1.30675348006806e-05
-7.27874108725075e-06
-2.31819326431339e-05
-2.82450720447803e-05
-1.82201351561383e-05
-1.66384658669079e-05
-3.81829666204144e-06
-2.64475164304359e-05
-3.36078961768375e-05
-3.10563176604077e-05
-2.87220297888041e-05
-1.13282828886276e-05
-9.13535595141928e-06
-1.72021775946196e-05
-1.54232350420093e-05
-1.98221258040164e-05
-3.49321330565375e-06
-3.99000086584215e-05
-1.73072891014353e-05
-7.7526416804338e-06
-2.90901952442564e-05
-1.36381309369796e-05
-3.36200013993336e-05
-7.05846027981817e-06
-3.93025626424427e-05
2.30222281987737e-06
7.98369130510631e-07
-5.14835864091757e-05
-2.91937912184575e-05
-6.13634702780713e-06
-1.05499348892061e-05
-3.33300372674916e-05
-3.27566377783e-05
-1.93872377246565e-05
-6.38402767906997e-06
-1.39693140114176e-05
-2.68993818501964e-05
-1.77333077425962e-05
-2.04990731099924e-05
-1.6915524034158e-05
-1.73179415156807e-05
-1.79887442657202e-05
-2.24789653235069e-05
-2.22419542272304e-05
-9.28310058093774e-06
-2.27007860526137e-05
-3.48502532325677e-05
-2.10319603022491e-05
-4.07264090576128e-06
1.02114000678006e-06
-1.00462446145918e-05
-2.23010220809446e-05
-2.55751974685777e-05
-1.60993889169895e-05
-1.09146585522243e-05
-4.08874728223142e-05
-1.35281215768354e-05
-1.90918452597685e-05
8.58933849056999e-06
-2.46248931773343e-06
-1.9755074046788e-05
-3.40891318677084e-05
-2.14838556439689e-05
-3.05388893653943e-05
-2.66900407516214e-05
-1.8027221594299e-05
-5.8683162794713e-06
-1.26020667580956e-05
-1.72581396532347e-05
-3.49143419310166e-05
-4.07908869083996e-05
-2.30407092737345e-05
-3.91581133250435e-05
-1.82178389054454e-05
-1.93884817945335e-05
-2.26320653726354e-05
-7.98861705293791e-06
-2.40389488604564e-05
-1.28670736214625e-05
-2.40155853172161e-05
-1.58124566574467e-05
-2.11031491620442e-05
-1.23660654572061e-05
-1.91145794099179e-06
-1.41392106769885e-05
-2.8940053430916e-05
-1.44390442163746e-05
-9.42901602375093e-06
-2.29838767553268e-05
-1.43291907999473e-05
-3.1423783987166e-05
-2.21764852672911e-05
-2.85784543341457e-05
-4.26836030947043e-06
-3.10640258926432e-05
-2.80844329925055e-05
1.02388748810559e-05
-2.4344471177873e-05
-1.91144461859474e-05
-2.6857148993794e-05
-3.37729301503078e-05
5.51463662561848e-07
-2.30604688983053e-05
-2.86276672697023e-05
-2.51773561500997e-05
-1.35264095070409e-05
-1.36091082155291e-05
-2.73096163931041e-05
-2.13241548462367e-05
-2.21047412779003e-05
-2.19468619562823e-05
-1.07416641620634e-05
-1.10677488708139e-05
-2.20559642907014e-05
-1.02342307009753e-05
-1.8788575252145e-05
-1.64421928649322e-05
-2.62130230819467e-06
-2.82430355474261e-05
-1.60352003504128e-05
-6.43325155100275e-06
-1.21860348156847e-05
-2.00491688825504e-05
-5.19664366359652e-06
-1.1470629280226e-05
-1.82062897941107e-05
1.26014599413279e-06
-1.14990094565732e-06
-4.42166536700823e-05
-1.51018430247634e-05
-2.354582275022e-05
-1.40105206546992e-05
-2.96881801871021e-05
-2.05140632717103e-05
-9.49503989421296e-06
-1.61857796226634e-05
-1.75172595519962e-05
-2.248120102955e-05
-1.45461310681268e-05
-1.42954490004792e-05
-2.44218561826875e-05
-1.57599018109724e-05
-1.8761901182691e-05
-3.09750730714905e-05
-2.92021144917556e-05
-3.00507006650728e-05
7.54261770456435e-06
-1.54662866268474e-06
-4.86999752317825e-06
-1.02885344619459e-05
-1.48572319522971e-05
-1.60061096023454e-05
-2.72677483283072e-05
-9.97083884126828e-06
-8.10033471776146e-06
-1.03008149401579e-05
-5.39799533478741e-06
-6.18228271773647e-06
-1.50380127463338e-05
-2.37999244188024e-06
-3.72432261062454e-05
-1.75928858057138e-05
-6.29108154997299e-06
-3.00936761840109e-06
-2.40318635931446e-06
-1.70501007918885e-05
-1.22168544616996e-05
-1.65113343349886e-05
-1.21589778168943e-05
-2.20044539888787e-05
-2.60211109851041e-05
-2.35506535226798e-05
-4.66705996344002e-07
-1.50701513424084e-05
-1.76725844870433e-05
-9.18872998072996e-06
-2.2477893479165e-05
-4.76307395384199e-05
-3.47024486950056e-05
-2.27319890132622e-05
-3.50834333592573e-05
-3.90011416580549e-05
-2.91862732545957e-05
1.61261348540976e-06
-2.20593979365165e-05
-1.33631078636547e-05
-2.43944716076098e-05
-1.92735707437429e-05
-2.11090399386804e-05
-1.59157181110371e-05
-2.58526745637797e-06
-2.77153736438615e-05
-8.76409576299938e-06
-6.48723194543654e-06
-3.68721902967141e-05
-4.43940727178951e-06
-2.84096111894444e-05
-1.03134694156171e-05
8.56768329097936e-06
-1.82516059740661e-05
-1.07314980086462e-05
-2.45379623616875e-05
-1.10807127286972e-05
-6.26401475836469e-06
-1.50739539627336e-05
-1.95976105382926e-05
-5.52781252105894e-05
-1.59242560948464e-05
-3.39931797729259e-05
-2.73684220378149e-05
-2.99675675307392e-05
-1.72837834144218e-05
-3.61347561602828e-05
-3.18331534589866e-05
-2.75892478411262e-05
-1.4623750288136e-05
-8.16583942515608e-06
-7.86651533112876e-06
-1.39589903503928e-05
3.3767596021301e-06
-2.08667038554127e-05
-2.67807106351006e-05
-2.85686778281591e-06
-1.87423084065784e-05
4.23404855602897e-06
-4.49226197866015e-06
-1.0526889787708e-05
-9.1718431397298e-06
-2.51863837597462e-05
-3.22667424500342e-05
-2.37082485381669e-05
-1.63587835776501e-05
-3.62897178687823e-05
-1.52729260166267e-05
-1.78555310568454e-05
-1.11191244240875e-05
-1.34302566316857e-05
-1.07475706963506e-05
-2.0231591164785e-05
-1.89504330056974e-05
-1.55276301211559e-05
-3.6751865774074e-07
-1.73397026984447e-05
-2.3692591520763e-05
-3.38881013701475e-06
-7.51368424421005e-07
-3.88359945430945e-05
-2.19695313465684e-05
-3.85999498371884e-05
-1.07965048501822e-05
-2.15172522806871e-05
-1.54048866118953e-05
-2.09206995641559e-05
-1.51550031483224e-05
-6.85110047695994e-06
-2.39022586512188e-05
-1.33524588472638e-05
-1.21069407219843e-05
-3.87642453242346e-05
-1.97870378855879e-05
-2.22304051500231e-05
-3.45714091343133e-05
-2.57902325881433e-05
-7.70961351084985e-06
-3.85379989038135e-05
-5.38484099027413e-06
-2.92963957988441e-05
-1.60236042652579e-05
-3.27726489914924e-05
-7.68510515595634e-06
-1.75981113730182e-05
-2.91118006466851e-05
-1.7873110445017e-05
-2.10500412159812e-05
-1.29408723697967e-05
-2.47181597382214e-05
-2.62184812059949e-05
-2.50217058679253e-05
-1.84777852035022e-05
-1.95170197735474e-05
-2.70010566611524e-05
2.92227286883082e-06
-2.10169010424977e-05
-1.01457992270638e-05
-1.38757405727568e-05
8.68973036402782e-07
-4.72421198035721e-06
-2.84128380090744e-05
-2.6460141626156e-05
-1.92675964936645e-05
-4.06307462961963e-06
-1.76316433613572e-05
-1.33029715854643e-05
-1.92351851872871e-05
-2.02299497252987e-05
-1.38254402766888e-05
-1.41768921408708e-05
-1.46653571478821e-05
-1.09852626804756e-05
-1.21495446034834e-05
-3.34566847791547e-05
-2.23589878769991e-05
-1.55286129867848e-05
-3.57282036725883e-05
-3.12542446127553e-05
-3.64369378801045e-05
-1.58860525349485e-05
-3.24259414966643e-05
-3.91283716290683e-05
-3.43893376306134e-05
-3.35970527359945e-05
-1.99675795233436e-05
-3.0856392774227e-05
-5.04844522833419e-06
-2.405864985382e-05
-3.00290343320303e-05
-1.37344493360063e-05
-3.18729605380216e-05
-2.35242717434984e-05
-1.21704528634098e-05
-3.25907794723911e-05
-2.03920295388678e-05
-1.52477976737621e-05
-2.46037697063506e-05
1.59706362930731e-06
-2.57698655063319e-05
-1.18455899620407e-05
-3.08173589029767e-05
-1.02002253430667e-05
-2.95065262534539e-05
-2.5160933919912e-06
-2.61909994964847e-05
-2.65879162479222e-05
-1.07757140787983e-05
-1.71351394565294e-05
-4.59265879098144e-05
-1.85123817275952e-05
-4.20505294197722e-06
-3.8617573864068e-05
-1.19311876107362e-06
-2.2853975217366e-05
-1.85410550174489e-05
-1.13114502994997e-05
-2.68001005797849e-05
-3.24346785502833e-05
-3.54588573130978e-05
-1.390641872129e-05
-3.78157748305362e-05
-1.25904225985847e-05
-3.01644372524191e-05
-6.18715862457047e-06
-2.56873626699193e-05
-3.70208561989913e-05
-8.93571464879915e-06
-1.90625649924953e-05
-6.88945132754316e-06
-1.28142608388484e-05
-2.93473405265106e-05
-2.54033686995264e-05
-7.34603426202572e-06
-2.92091705343937e-05
-1.30368537837892e-05
-2.2327445982035e-05
-2.617598997832e-05
-1.92143250076315e-05
2.48651969422514e-06
-3.26016386000826e-05
-1.72745641545921e-05
1.39384871168313e-06
-3.90524715428832e-06
-2.12227027949757e-05
-2.32444027465695e-05
-1.23904960793733e-09
-3.71808797399129e-05
-2.12899292556749e-05
-2.52745351992447e-05
-2.28677131176156e-05
-2.21002395137363e-05
-2.72378379825255e-05
-2.92200149049323e-05
-3.15792796291908e-05
-2.78557232302032e-05
-2.60154592497728e-05
-3.13676798820271e-05
-2.65309483960508e-05
-2.42284328566141e-05
-7.10519168847617e-06
-1.05166278132703e-05
-1.87984377204363e-05
-2.29272326371705e-05
-1.52731902613769e-05
-6.36661397284867e-06
-2.20643144943789e-05
-1.74997798975689e-05
-2.37406175562875e-05
2.81432910413478e-06
-1.20768759989365e-05
7.26292197098095e-06
-3.6174770298919e-05
-1.397981002506e-05
-2.32261044759607e-05
1.32364721302675e-06
-1.47609051737926e-05
-1.64541127906479e-05
-1.59986125111008e-05
-1.52897635429032e-05
-2.43144733459441e-05
-2.59979047860064e-05
-4.32386643321961e-05
-4.18775461717927e-06
-2.50094288667708e-05
-2.68439727021712e-05
-1.4683203826791e-06
-3.42584139448308e-05
-3.12685692894725e-05
-4.48127933652021e-07
-4.26160424855642e-05
-2.13824685046511e-05
-2.25670626300672e-05
-2.47660625043282e-05
9.19407682427114e-06
-1.45727796524059e-05
-2.11358579459354e-05
-2.0809469566718e-05
-1.33796872752425e-05
-2.37784678372829e-05
-3.04277360529816e-05
-1.83093481468897e-05
-2.69820477615034e-05
-3.05746888933935e-05
-1.42029682995132e-05
-1.54038006031897e-05
-3.77532717224368e-05
-3.00193975523831e-05
-1.64374747546852e-06
-2.92698889093604e-05
-2.17334551123539e-05
-4.89322857553647e-06
-1.65779336185346e-06
-1.45499360848216e-05
-1.5821667327844e-05
-2.64046440038898e-05
-3.29514614131512e-05
-3.19683668462722e-05
-1.82103643716333e-05
-1.96027354546122e-05
-5.15715589989099e-06
-2.39108188375088e-05
-2.15540448079074e-06
-2.46602633797966e-05
-1.68889457644767e-05
-2.10660212020223e-05
5.74938557487138e-06
-1.50265491777439e-05
-3.37300432513037e-05
-3.70266247273429e-05
-1.45486810731654e-06
-1.28268708083094e-05
-1.16049882540345e-05
-2.99682817547026e-05
-8.1447786328285e-06
-1.47886052718246e-05
-2.43513705482528e-05
9.49226570363944e-06
-3.21680442448434e-05
-1.62423349136565e-05
-1.4879743773415e-05
-1.74967623321582e-05
-2.07425823132147e-05
-2.06033610675846e-05
-4.63257104440319e-05
-3.92957911522155e-05
-2.65273614034883e-05
-3.10620405580777e-05
-5.56762473522302e-06
-1.11889892876341e-05
-8.02724218911332e-06
-1.85323067617651e-05
-3.53612589155758e-05
-2.13649075259288e-05
-1.55562678374671e-05
-3.39186714903508e-05
-2.19452503913808e-05
-1.62031602476132e-05
-6.84220972190616e-06
-1.13211539664714e-05
-1.67828295717025e-05
-1.55849790019522e-05
-1.54276520685783e-05
-1.39069012013243e-05
-7.55190875658264e-06
-1.92402098752919e-05
-1.46283413774906e-05
-3.25552661765086e-05
-1.2275935465997e-05
-2.934451073448e-05
-3.19392190528136e-05
-1.38089050285138e-05
-3.36523057080929e-05
-1.59918109024874e-05
-3.47604394319668e-05
-2.92937059480236e-05
-2.16668484340284e-05
-1.53639589045759e-05
-1.35712709317941e-05
-3.43564389260172e-05
-2.91371159637477e-05
-9.55575114323304e-06
-2.24322551177724e-05
-3.45159580005731e-06
-1.65587069278975e-05
-1.63081491428749e-05
-2.18363078930673e-05
-1.36629790073778e-05
-3.08264525427554e-05
-8.03994172246853e-07
-2.46739925868683e-05
-2.53696240001161e-05
-1.82882699799612e-05
-2.25584259298312e-05
-2.31750197211781e-05
-1.46799706292551e-05
-2.21333860244196e-05
-1.62119750154301e-05
-1.36566710145495e-05
-1.67490122579621e-05
-2.61530372677991e-05
-9.18686388971721e-06
-2.2809349814315e-05
-2.42904662593563e-05
-1.4677674214165e-05
-2.70504813732652e-05
-1.64045753659259e-05
-1.09833532445447e-05
-1.15418301352387e-05
-3.23032975523662e-06
-2.35893784295741e-05
-1.54417846399138e-05
-1.21535918623664e-05
-4.57491445059886e-05
-4.51122055665176e-05
-3.73209260995618e-05
1.84608327770886e-05
-1.50397159396455e-05
-3.45596343294915e-05
-2.27692515376615e-05
-3.03845887855361e-05
-5.45570894797124e-06
-2.5478959871196e-05
-4.92139778220087e-05
-2.91299465075931e-05
-9.0944512730688e-06
-2.29402139848079e-05
-9.68431165663468e-06
-1.71098289006004e-05
-3.37776845041388e-05
-2.0167534298611e-05
-1.78174111761498e-05
-2.687543154082e-05
-2.60641385937772e-05
-1.85187597804267e-05
-2.98576049118034e-05
-1.69712757062406e-05
-1.77351818054262e-05
-2.77619454246851e-05
-2.16105514085721e-05
-2.79655691769504e-05
-3.63051801509493e-05
-1.77237798451501e-05
-2.49147204972902e-05
-1.92799409287099e-05
-1.29452689670405e-05
-3.98045609905401e-06
-1.68134259705513e-05
-3.34195063405017e-05
-2.66321488305539e-06
-1.32857299350138e-05
-4.32647804755734e-05
-2.07882163253788e-05
3.41262765385898e-06
-1.40001744955265e-05
-3.43176741166188e-05
-1.71162634483566e-05
-1.54913902069801e-05
-2.85231507431086e-05
-2.23861949459397e-05
-3.23118375111327e-05
-1.95639383317608e-05
-2.36757123617187e-05
6.06739637475597e-06
-1.30663924873565e-05
-2.310359831343e-05
-2.18576719236263e-05
-6.65778970569547e-06
-3.34798005477581e-05
9.76576857427754e-07
-1.19393456931775e-05
-1.37694245111508e-05
-3.47660940592878e-06
-2.48260631031858e-05
-3.2053630883871e-06
-7.30224789134766e-06
-3.24208862475166e-05
-3.86335954916377e-06
-1.98101492515099e-05
-2.10875608048986e-05
-2.00610917690381e-05
-2.27037820194315e-05
-3.02812081923939e-05
-1.23587391658182e-05
-2.7617722660311e-05
-3.1139214062261e-05
-1.91819070807393e-05
-2.12606800988715e-05
-2.58893789063564e-05
-1.03349899320389e-05
-2.13579238470184e-05
-2.22344618714325e-05
-6.97237945067496e-06
-1.27320567168873e-05
-1.1727857890993e-05
-3.71625148229775e-05
-1.97881794388604e-05
-1.32041996707566e-05
1.24937516401413e-05
-3.37867092737669e-06
-2.41393848212427e-05
-2.90978470976248e-05
-1.37856291352651e-05
-4.12709307080449e-06
-1.62668968076294e-05
-2.3984358841116e-05
-1.0800208102309e-05
-3.62797532134009e-05
-1.95797683685419e-05
-2.47111332492145e-05
-2.84498937242674e-05
-2.06476736949229e-05
-4.21259885037341e-05
-1.44945097862426e-05
-1.10855095965671e-05
-1.46484704308182e-05
-1.33285416215754e-06
-1.03710928001904e-05
-6.42160747406886e-06
-8.57773097511034e-06
-1.34865734160221e-05
-1.70027250574018e-05
-1.68653821834609e-05
-1.42062797295396e-05
-1.28723760250346e-05
-1.66102941668015e-05
-2.7212539207402e-05
-3.60595366742947e-05
-1.22229407205433e-05
-4.17645915054721e-05
-2.51816024117808e-06
-1.68278570681258e-05
-2.88197106601836e-05
-1.36082656640385e-05
-2.16419043984992e-05
-3.57881959065819e-05
5.71860785406554e-06
-2.32131654284567e-05
-1.66185171414346e-05
-1.04483573087152e-05
-4.46176572578483e-05
3.92283205138455e-06
-2.56124523566517e-05
-1.87391102257207e-05
-1.72460736850346e-05
-5.49068799875576e-06
-3.21643401121599e-05
-3.21683688923244e-05
-2.30697516406176e-05
-1.75121166616384e-05
-1.74616072697841e-05
-1.78533577201882e-05
-2.66984101247127e-05
7.39063484004907e-06
-2.55964254084562e-05
-2.28375668904057e-06
-1.02034470841727e-06
-1.02812627927084e-05
-3.62158163493256e-05
-7.30828575749662e-06
-2.86959215598991e-05
2.35844886188737e-06
-5.75321731397295e-06
-2.05390774875451e-05
-1.42940989343035e-05
-1.86649612093251e-05
-1.83971400713768e-05
-1.08333142921309e-05
-8.64436657555579e-06
-2.31230568212857e-05
-3.15913372433478e-05
-3.53357318942258e-05
-2.28277925791973e-05
-2.13851590311242e-05
-1.8056620294718e-05
-2.19071141081294e-05
-3.15607930965017e-05
-1.34192537731103e-05
-1.65659603310927e-05
-4.6883497856354e-06
-2.92468082793949e-05
-2.2360941311261e-05
-2.62878813666821e-05
2.58991284519783e-06
-2.49250052124508e-05
-1.64032787769554e-05
-2.49433877442481e-05
-2.05112624191107e-05
-1.92728047379135e-05
-3.30808564357998e-05
-2.64458650515403e-05
-2.34402114041442e-05
-2.17407814032046e-05
-2.24712161528276e-05
-2.42512834040751e-05
-1.52127621104494e-05
-1.41969531008426e-05
-1.47917153464577e-05
-2.80329345658676e-06
-1.06225701346657e-05
-8.64427699190908e-06
-3.65512657117528e-05
-1.22539043023979e-05
-1.83020380632318e-05
-4.89642990563095e-05
-1.79382601417039e-05
-1.96217204451245e-05
-2.58607658879703e-05
-2.44424972756972e-05
-2.68991948480519e-05
-1.68226741777544e-05
5.34913677805463e-06
-1.62925535688304e-05
-3.93932070568414e-05
-2.20049259111785e-05
-6.91364227493016e-06
-5.75689558275521e-05
-1.80204836664875e-05
-1.55382109825742e-05
-8.87695833660354e-06
-1.68856602121748e-05
-3.09635077115973e-05
-1.29154318556148e-05
-1.21571847206712e-05
8.95604281940693e-06
-5.18118482081988e-06
-1.28874195150401e-05
-2.76487926267972e-05
-3.30213622660162e-05
