# Supplementary material for: Research on computational propagation and identification of mine microseismic signals based on deep learning
Source: PLoS One. 2025 Oct 22;20(10):e0334641. doi: 10.1371/journal.pone.0334641 (PMC12543183; doi:10.1371/journal.pone.0334641)
Supplement: S9 Data — (ZIP) [file pone.0334641.s009.zip › 000101100000359.xlsx_0.txt_24.txt.txt]

-3.39574330814634e-05
-6.03747330488375e-06
-1.40158110269316e-05
-5.78167729906709e-05
-1.51879542521087e-05
-1.70824604597366e-05
-1.33398828883771e-05
-1.70961880455722e-05
-2.03549558885255e-05
-7.42774821445839e-06
-1.92155659344038e-05
3.90578084848166e-06
-2.96359688086337e-05
-3.66187369689113e-05
-1.65384510568504e-05
-1.31009576200112e-05
-1.82647725647846e-05
-6.48592944905799e-06
-1.60634653078322e-05
-8.89629206204715e-07
-7.71334165023775e-06
7.79732023120169e-06
-1.11585499660891e-05
-2.04592125216818e-05
-1.63943880621648e-05
-4.67654361215733e-05
-2.32442773427675e-05
-2.76582225241108e-05
-2.28697621383376e-05
-2.86391979739091e-05
-1.79793359937928e-05
-1.51997991481343e-05
-1.87775398104199e-05
-7.38453422227899e-06
-2.92466215013507e-05
-2.54330856436622e-05
-1.05010847413669e-05
-6.89962805311649e-06
-1.75907287198144e-05
-1.74212127272081e-05
-2.53648001261634e-05
-1.42218219160999e-05
-3.12227538457447e-05
-1.91923092540632e-05
-3.22968579981075e-06
-2.33686633229233e-05
-2.56732125735553e-05
-1.45282138438633e-05
-5.44138252403934e-06
-2.25747911991621e-05
-3.00327163603902e-06
-1.30215465900685e-05
-3.51482435856815e-05
-1.08052644231497e-05
-1.75889962904192e-05
-2.53129831013065e-05
-2.34608796620395e-05
2.92357747960949e-06
-2.7594471712789e-05
-1.37454985210066e-05
-2.70693912420978e-05
-1.10669354529715e-05
-4.59983162236516e-06
-3.07045125943574e-05
-2.97624665244357e-05
-7.58465240161975e-06
-2.62061657206305e-05
-1.79840156997356e-05
-2.67264736809916e-05
-4.00199516104643e-05
-3.02084156030535e-05
-2.89886385291879e-05
-1.26296629824795e-05
-2.06608310331603e-05
-2.59115702910571e-05
-9.72401961017865e-06
-8.94260116863841e-06
-1.41732999276376e-05
-2.67833754414012e-06
-9.69376276890052e-06
-3.05405713413976e-06
-8.04963859276166e-06
-1.99470355913122e-05
-2.91189836064563e-05
-1.49242587605053e-05
-2.00740423424767e-05
1.08842870668068e-06
-2.24177150104726e-05
-1.00525288734242e-05
-3.52753324393862e-05
-2.97119158848249e-05
-3.05298931063385e-05
-1.03380017268031e-05
-1.27418858160284e-06
-9.18339620105589e-06
-3.62507843546305e-05
-1.50845535466242e-05
-2.20860241177977e-05
-2.12807973326479e-05
-1.3877968902216e-05
-4.16495226282645e-05
-1.92304120883e-05
3.60846811457593e-06
-5.92257141709994e-06
-2.57935178229219e-06
-1.66782997726135e-05
-1.67504368793984e-05
-8.63055571792571e-06
-1.8173212001965e-05
-1.76587798580374e-05
-1.56920637089025e-05
-8.12297166861917e-06
-1.84703346471128e-05
8.08159095181665e-06
-1.14765943497964e-05
-4.91296244823758e-06
-2.39986779790032e-05
-1.18689266445632e-05
-1.47673913633693e-05
1.13214436856662e-05
-1.47080888900743e-05
-2.35978848128619e-05
-1.51701433652451e-05
-7.64468241589232e-06
-3.01283251317644e-05
-3.03139471379163e-05
-3.3658180380477e-05
-2.08700055155149e-05
-1.91442865936923e-06
-3.26780906557353e-05
-1.55916480992134e-05
-6.49297307440195e-06
-1.61163922823047e-05
-6.30642563641005e-06
-2.84044684468466e-05
-1.30399409522006e-05
-1.88361509210102e-05
-1.84233820372943e-05
-2.15419148260042e-05
1.09210491442329e-05
-2.96079594824364e-05
7.46061743917695e-07
-1.73597303136299e-05
-5.34963349159283e-06
-1.44219777178667e-05
-2.50082975486582e-05
-2.39395692184881e-05
-2.27916773582349e-05
-1.09105918620545e-05
-7.58028559819835e-06
-2.86773022053221e-05
-1.96444777184375e-05
-1.25967720507452e-05
-2.5068760087208e-05
-9.54327834434917e-06
-1.02521671948274e-05
-1.94161714025997e-05
-2.50526978173206e-05
-2.28353858988224e-05
-2.40250825829228e-05
-1.72678136585914e-05
-1.31106336038019e-05
-2.50030070642153e-05
-2.50516876030255e-05
-1.14071219153289e-05
-4.14585119190091e-05
-2.44424781275787e-05
-2.64247482938307e-05
-3.93311500054487e-05
-1.36822381277711e-05
-2.3425149174523e-05
-7.12288904576061e-06
-2.50522965777591e-05
-6.18353444400548e-06
-3.52215766278164e-06
-7.25570879282357e-06
-2.41929341818744e-05
-1.13814189790244e-05
-7.49279863460257e-06
-5.24395179935851e-06
-2.26824244109828e-05
-2.60726572435299e-05
-2.42090262561054e-05
-6.48579521259292e-06
-1.82717541145943e-05
-2.41992241715e-05
-4.78530967633202e-05
-1.18544122889541e-06
-1.84635840146278e-05
-2.88484175721615e-05
-2.00164305386232e-05
-2.12116232932764e-05
-2.5802414470507e-05
-1.9997973475059e-05
-3.09586201252296e-05
-2.49197130692796e-05
-1.51036871704106e-05
-3.87652247829738e-06
-3.68539285895636e-05
-2.49489245785348e-05
-1.38985765403827e-05
-2.30629401233259e-05
-2.28386594933137e-05
-3.82053356441745e-05
-3.05561008345329e-05
-4.54911412781507e-06
-1.24728932824279e-05
-3.33495053203752e-05
3.75125896346517e-06
-1.57314649907628e-05
-2.0823060638507e-05
-1.04275139749017e-05
-1.46288055265177e-05
3.03231665520189e-07
-3.65827716131145e-05
-1.87229786868612e-05
-1.64786083161306e-05
-1.69684852518846e-05
-9.36246829493012e-06
-1.81070531845626e-05
3.32128784150625e-07
-2.06464462509102e-05
-3.32023594423872e-05
-1.7678268307171e-05
-1.12010318294791e-05
-2.55316502562005e-05
-2.36898415796868e-05
-2.89426915793272e-05
-1.90367157811835e-05
-1.96097437027445e-05
-2.97864929109098e-05
-1.08581296617319e-05
-2.13990369226512e-05
-1.43414329696411e-05
-5.36977755180701e-06
-8.92653756808558e-06
-2.50754181719154e-05
-7.87619909058713e-06
-1.2397472442751e-05
-2.02702914946559e-05
-7.16611443530986e-06
-1.60803877361604e-05
-1.76750521414292e-05
-3.27572177520348e-05
-1.71990493282134e-05
-5.45516737184077e-06
-8.24594980148346e-06
-3.10199548688348e-05
-1.51204263457298e-05
-1.21484945388929e-05
-1.978870018395e-05
-1.69814889513138e-06
-1.67814756972561e-05
-4.1540190292316e-06
-7.85685426180329e-06
-5.80260486768792e-06
6.989481850146e-08
-1.72360063626393e-05
-8.71418855069777e-06
-8.99331635027571e-06
-2.02351326154212e-05
-3.08360202262187e-05
-2.46746926501347e-05
-3.37575467851131e-05
-7.0265510629726e-06
-1.97954616404907e-05
-2.99408706146422e-05
-2.0600284062855e-05
-2.2948127774339e-05
-2.15465748946308e-05
-2.25273606053248e-05
-1.67464435631805e-05
-1.85128465295639e-05
1.9346881418374e-06
-1.50794014072926e-05
-2.6362207706666e-05
-2.03023215857587e-05
-1.13455524970403e-05
-1.32565616941742e-05
-3.17520596971633e-05
-1.74315011876319e-05
-1.87034717176197e-05
-6.94040380154108e-06
-1.74996463153799e-05
-1.54337579848922e-05
-3.29868647219498e-06
-1.9123887343119e-05
-2.30340889163954e-05
-8.23105502922159e-06
-1.99102223240721e-05
-1.22326642329613e-05
-9.89451421315827e-06
-1.99893952752426e-05
-4.12835396703028e-05
-1.50732774062656e-05
-1.45158386559907e-05
-1.55897081921259e-05
-2.2754271738796e-05
-3.14000326008769e-07
-3.9497774647971e-05
-5.48878473360026e-06
-3.77039554925715e-05
-3.08247839821845e-05
-2.02102750592185e-05
-1.21255952062905e-05
-8.63222092520751e-06
-5.45291090379161e-06
-1.40653631486856e-06
-3.08157657545412e-06
-2.19474421272727e-05
-1.76400476693304e-05
-1.52276952477811e-05
2.44166399270713e-06
-2.64347524202494e-05
-5.06007830154281e-06
-1.96943538951431e-05
-8.84963376645455e-06
-2.5125537858873e-05
-2.42965772815047e-05
-2.54799615389434e-05
-1.67988354204729e-05
-4.12245447030586e-05
-2.23816594755252e-05
-1.67009568441532e-05
-2.64384552109333e-05
-1.13950654540407e-05
-3.1399845255747e-05
-2.04321305221286e-05
-1.01528227538472e-05
-1.75199497370913e-05
-1.89127194852102e-05
-3.99995755690112e-05
-4.10921654082866e-05
-1.85003036269448e-05
-2.41122779354545e-05
-2.09840184861173e-05
-2.07626614267611e-05
5.75384098114339e-07
-2.70770514616405e-05
-7.13976676299413e-06
-2.74159006793351e-05
-4.82004822485466e-05
-2.6285869634099e-05
5.02173477239356e-06
-1.28296915639662e-05
-1.71120571415913e-05
-2.10935569001533e-05
-3.90557794837576e-05
-3.75840500308487e-06
-2.57950268348357e-05
-1.15217929251557e-05
-1.56089796157807e-05
-1.65710565786638e-05
-1.54126030638646e-05
-2.11714228561851e-05
-1.47394435646487e-05
-7.49869795965618e-06
-3.70316907908274e-05
-8.40484695163721e-06
-3.05347583596331e-05
-2.74257406323825e-05
-6.40348622693085e-06
-3.25563779887113e-05
-3.27797288164551e-05
-2.94619604978838e-05
-6.0145182361288e-06
-1.26403739227978e-05
-2.44276825914611e-05
-2.76403177490331e-05
-1.61929632597589e-05
-2.38179562132263e-05
-3.09224050754534e-05
-1.81970058670153e-05
-1.18019497899275e-05
-2.07549620564239e-05
-2.06477720325266e-05
-3.40776658100113e-05
-2.41129214647974e-06
-1.66740706175783e-05
-1.76482759464212e-05
-1.99720704466719e-05
-2.45765231400474e-05
-2.59716122858674e-05
-1.69001033944811e-05
-2.93077575269724e-05
-8.61805908279798e-06
-2.21459270425529e-05
-1.84515927658003e-05
-2.31819500351718e-05
-2.11948389160748e-05
-1.94119318627929e-05
-2.48948655185945e-05
-3.60433872755261e-05
-3.25487757637118e-05
-2.48991643985581e-05
-2.59855633425434e-05
-2.25036880961384e-05
-2.81425088058978e-05
-1.95638483928767e-05
-2.77340564105358e-05
-2.8936035381917e-05
-1.97873815160183e-05
-1.79904738133781e-05
-9.48540066234872e-06
-7.16688347731382e-06
-1.93046141259431e-05
-1.04379574841701e-05
1.72361636768492e-07
-3.22587547155437e-07
-2.65691227241788e-05
-1.55952783584723e-05
-2.56865463911973e-05
-2.45037898850178e-05
-3.00610222284894e-05
-1.37081680493536e-05
-1.94111400410897e-05
-2.12446580141466e-05
-2.72263698868463e-05
-1.38067522659387e-05
-1.80057324731573e-05
-5.89816941059353e-06
-1.90613156522462e-05
-7.5601422515403e-06
-1.48872365929616e-05
-1.11369882720177e-05
-1.95616651058513e-05
-2.60583189933642e-05
-2.03355454650311e-05
-2.62075252466601e-05
-1.84365841427767e-05
-1.64605901128043e-05
-3.5414964588682e-05
-1.91781764981209e-05
-1.30752625147122e-05
-9.16574805449769e-06
-6.52555817939322e-06
-1.23589477711584e-05
-2.09012094949035e-05
-2.32555485084254e-05
-3.58395982397005e-05
-3.58627349126683e-05
-8.77979071941589e-06
-2.0030473254476e-05
6.19687036842766e-06
-6.41654902111952e-06
2.18613293411281e-06
-3.531628471538e-05
-1.05260702278543e-05
-1.13179959892393e-05
-2.67780315766332e-06
-3.58508853112436e-05
-3.73655138650717e-05
-3.35219971598458e-05
-2.0656974096538e-05
-2.05476186913349e-05
-2.71985165681232e-05
-3.72763654602796e-05
-1.84849737615015e-05
-1.74620702933835e-05
-1.48288036702961e-05
-1.27546752085e-05
-5.54939712525083e-06
-1.05105486165833e-05
-2.59143982893536e-05
-3.01127175199932e-05
-4.18729352471288e-05
-1.30160428120558e-05
-7.86357302003377e-06
-3.33864368119412e-06
-5.67407437213702e-06
-1.81836480664438e-05
-1.17415390598703e-05
-1.18584982735425e-05
-3.23193989962138e-05
-4.23700047133993e-06
-1.20448107785887e-05
-8.50339491609426e-06
-7.90077692989864e-06
-3.12669196220783e-05
-1.02083698817064e-05
-1.57397316358147e-05
-3.80379314290727e-05
-2.94702492649149e-05
-3.14354132883179e-05
-1.33902262350125e-05
-2.34510962302482e-05
-1.90830650419929e-05
-3.97684467583531e-05
-3.82594238776047e-05
-3.08000658487037e-05
-2.41359634479076e-05
-2.97632600102552e-05
-1.30907737341181e-05
-3.50461201313815e-05
-2.89145901924895e-05
-2.99601885301239e-05
-1.47857485694423e-05
-1.19318340723799e-05
-4.02622938684212e-06
-1.33863347917535e-05
-3.06812926625795e-05
-1.69894916525959e-05
-7.03498504051188e-06
-2.95120160119247e-05
-3.78664095236617e-05
-1.99266799833819e-05
-1.97845101001575e-05
-9.06475391052965e-06
-1.74002435049137e-05
-9.25022005389245e-06
-2.02723483068773e-05
-3.30351621483928e-05
-1.6185506462742e-05
-7.72295354053816e-06
-2.43542181312028e-05
-1.59548753564452e-05
-1.65873112364577e-05
-2.11273250618287e-05
-2.90968523216433e-05
-4.44221778463999e-06
-3.04676720056475e-05
-2.60161374168758e-05
-6.49954974591627e-06
-1.83799628367515e-05
-3.20998570532296e-06
-1.04855370626781e-05
-2.69804849402543e-05
-9.24023141572749e-06
-1.01873168141826e-05
-7.88760739008996e-06
-9.91381394731805e-06
-4.28064401440872e-05
-4.59248164519965e-05
-3.04646772317804e-06
-2.69097609877798e-05
-2.62163821324525e-05
4.08343223586842e-06
-3.8003966769411e-06
-3.28884571265748e-05
-2.85328630010947e-05
-3.74482587665209e-05
-1.6631531879806e-05
-2.5344067465246e-05
-2.26995579686344e-05
-1.2480623085405e-05
-2.41874878574576e-05
-1.28627691862925e-05
-3.91599323920782e-05
-2.73137374662906e-05
-2.04283116537589e-05
-1.58590568244156e-06
-2.52191410830311e-06
-8.08541784612592e-06
-2.41026814218324e-05
-2.38837127173953e-05
-1.47057279789067e-05
-5.12025945291333e-06
-1.39651073143582e-05
-2.15802508657415e-05
-1.60825168875402e-05
-2.76412391840986e-05
-2.32855606945919e-05
-1.91464939326662e-06
-9.06773564217365e-06
-1.2848982778545e-05
-2.22123858089984e-05
-3.17686240056638e-05
-2.51714886200236e-05
-3.56273063782457e-05
-1.12980170227385e-05
6.53670126937319e-06
-2.59067929248416e-05
-4.41993427586083e-06
-2.00835079354688e-05
-1.54608585920361e-05
-2.75015730323304e-05
-2.26514589428564e-05
-2.87933595581108e-05
-2.25235607485079e-05
-1.16535967716687e-05
-2.66548348964773e-05
-2.20984292588182e-05
-9.93175828893973e-06
-5.58751562418291e-06
-1.73339811382489e-05
-2.93426420612772e-05
-3.14742794355063e-05
-2.01714714722014e-05
-2.31168485427263e-05
-2.36932329767011e-05
-3.78673182404561e-05
-2.39412832677238e-05
-4.04536145882815e-05
-1.40923166669877e-05
-3.39881785271644e-06
-2.67096878074807e-05
-1.2209493794819e-05
-3.62948859987039e-05
-9.77493308391619e-06
-2.34906008902927e-05
-7.09126382675399e-06
-1.66197090576831e-05
-1.32941094428927e-05
-2.16145049284544e-05
-2.64542519063328e-05
-2.43987320443764e-05
-1.44474764613497e-05
-4.20690799427103e-05
-1.44864069010167e-05
2.02312732019818e-07
-2.67511630246355e-05
-7.79568253897256e-06
-3.8083998413467e-05
-3.61991674499507e-05
-1.66854780703844e-05
-2.10702042362162e-05
-1.33999398183585e-05
-1.78171026729119e-05
-2.51604134716511e-05
-1.56605197852306e-05
-1.13437004561918e-05
-1.47958105657045e-05
-1.50403430874005e-05
-2.89958195821756e-05
-6.20324137829385e-06
-3.03786963019725e-05
-9.62677144819715e-06
1.30480540113287e-05
-1.69694034875377e-05
-1.67553464644865e-05
-2.95377261599372e-05
-1.00995216872552e-05
-2.10492004582457e-05
-1.89777123580915e-05
-3.56013466020872e-05
-1.61389750441382e-05
-9.67869786363967e-06
-1.78507375161295e-05
-3.76363629476522e-05
-2.57472230260766e-05
-9.79978082534819e-06
-1.76654793483237e-05
-1.59221588805115e-05
-2.08925989454479e-05
-4.79843574276381e-06
-8.40063351640742e-06
-1.02486908792853e-05
-6.86413458525411e-06
-1.07604114979088e-05
-8.31610243518996e-07
-2.45187436519353e-05
-1.67262613763429e-05
-1.09059890095098e-05
-2.30816387193411e-05
-2.46233163500139e-05
-3.75673476094456e-05
-2.41157973489414e-05
-7.52119751128287e-06
-2.61918830784362e-05
-2.23802818285084e-05
-7.39234309827511e-06
-1.96823876786594e-05
-2.09367477245739e-05
-2.22131202569994e-05
-1.92445690277174e-05
-1.50314962296391e-05
-2.1363698735714e-05
-2.19082445810825e-06
-2.44500532617672e-05
-1.75422239657144e-05
-2.39866712361352e-05
-1.36169717359979e-05
-1.68629687760245e-05
-4.55446975789919e-06
-1.42123120665006e-05
-1.33952964473543e-05
-3.53404322544928e-05
-1.81686041636677e-05
-2.79133930076932e-05
-1.6898939607942e-05
-7.11830751562024e-06
-1.73562938555429e-05
-2.63451772328889e-05
-1.06985389221783e-05
-3.01566926546692e-05
-1.77882067038689e-05
-2.46771961619827e-05
-5.32307084326545e-06
-1.75181691304931e-05
-8.36029716651871e-06
-1.46387193327123e-05
-3.15799866145468e-05
-4.37637823754496e-05
8.66347866520621e-06
-2.13154430572691e-05
-2.58034546547378e-06
-1.98815136283957e-05
1.0264701154273e-05
-1.43139662389733e-05
-2.01014453688662e-05
-1.39218854556727e-05
-2.08262429467962e-05
-3.03952722089027e-05
-3.24903204641051e-05
-1.58238951739487e-05
-2.10220589828494e-05
-6.19115486943946e-06
-1.4293596910377e-05
-1.95283064120385e-06
-9.54452985465181e-06
-6.60836379026141e-06
-2.8293864214812e-05
-2.68799513255232e-05
2.83373513169e-07
-1.71423804864932e-05
-1.3026791763673e-05
9.90361547585821e-06
-1.12844913453181e-05
-5.46285112878096e-06
-2.5627365303417e-05
-7.62031964727e-06
-1.08923616994559e-05
-6.90692744074269e-06
-2.52714324545112e-05
-9.0495427516877e-06
-1.08323689737755e-05
-2.43195835114217e-05
-1.90530717285583e-05
-3.3910877432285e-05
-1.25361040008967e-05
-2.98941756900025e-05
-2.63282759555229e-05
-3.20237697593343e-05
2.24872613940001e-06
-2.85747967294219e-05
-1.87132957068922e-05
-2.01041515864595e-05
-2.26092192109083e-05
-4.76276292318544e-06
-2.00070573305356e-05
-1.81063942851008e-05
-1.4615873826956e-05
-2.90543438217101e-05
-3.57289814227758e-05
-2.87943110200669e-05
-1.87790537861129e-05
-7.09537102347042e-06
-2.88431620617216e-07
-2.04066172480801e-05
-1.22930333637725e-05
-3.43127823337156e-05
-1.95774124287561e-05
-1.07438276662472e-05
5.04233938334085e-06
-2.38424836730132e-05
-2.46997802613836e-05
1.75506466400694e-06
-1.16673689908623e-05
-3.12948795396343e-05
-8.94335254617239e-06
-2.62869501050805e-05
-2.23978491664022e-05
-1.36528996700364e-05
-2.34007352455834e-05
-2.14259713589647e-05
-3.20760189518621e-05
-8.39405956571034e-06
-1.78488679257336e-05
-1.01733226890521e-05
-1.10211712299926e-05
-1.94391321921765e-05
-8.20827588010639e-06
-4.03610189049088e-06
-2.94680829613954e-05
-8.80388070210468e-06
-1.29867320642276e-05
-2.80821074908056e-05
-4.21733148948448e-06
-3.27688218387487e-05
-2.84401328130566e-05
-2.94933007343831e-05
2.58463004265471e-06
-2.7449759581393e-06
-1.99126505860834e-05
-1.71157711283479e-05
-2.99686431898133e-05
-9.78938394473198e-06
6.93122286707727e-06
-2.40542596027821e-05
-1.08965232811809e-05
-1.48331438692145e-05
-1.94533414934208e-05
-1.81461032380162e-05
-3.01307599975466e-05
-1.34875430051908e-05
-2.77542496235189e-05
-1.63010301970927e-05
-1.74507333070757e-05
-3.314292142743e-05
-2.35529203571822e-05
-4.19452734554024e-05
-2.47486497368032e-05
-1.87458390806859e-05
-1.18778654764546e-05
-3.59714804217525e-05
-9.98190203131107e-06
-1.80954754886651e-05
-2.27748382532338e-05
-1.51702411967047e-05
-6.80113344034296e-06
3.32802914668347e-06
-1.72550966915643e-05
-2.64665205986612e-05
-3.02427670352137e-05
-7.71102853673773e-06
-9.89622047327702e-06
-1.90810191306288e-05
-6.23110815759279e-06
-8.10534304155044e-06
5.43036541415999e-07
-1.52193011377324e-05
-2.99100713527107e-05
-2.41861763471051e-05
-3.12609351828727e-05
-3.61515904245328e-05
-1.86414960116269e-05
-3.03070981877905e-05
-1.29368497051386e-05
-2.94572817028347e-05
-2.46515570104666e-05
-8.96538823189378e-06
-2.02849723818931e-05
6.36239656123698e-06
-2.25056342374113e-05
-3.60298203411057e-05
-2.66486172997555e-05
-1.04809624817277e-05
-2.95609991882574e-05
-1.44800048584548e-05
-1.22919621959985e-05
-2.25024139206487e-05
-3.02430258548556e-05
-2.36615764564881e-05
-6.41312792826374e-06
-3.14030037522526e-05
-2.16401619943651e-05
-1.49024576128786e-05
-1.85670681964596e-05
-1.98774621145511e-05
-1.61333036554576e-05
-3.26823505137619e-05
2.31330405288012e-05
-3.36204873648041e-05
-2.80594211870273e-05
-3.31928105749019e-05
-1.2522163289677e-05
-2.5831966163102e-05
-2.58169234779091e-05
-1.83490092220211e-05
-5.13072857567741e-05
-1.31751684785619e-06
-1.39736704902981e-05
-3.65377570939695e-05
-1.44243950245424e-05
-2.48137291245935e-05
-2.33521637290315e-05
-2.16512096257862e-05
-4.0267306607115e-06
-1.89163764979489e-05
-1.71087930400274e-06
-2.43791361026794e-05
-4.95873791752319e-07
-1.48355776363667e-05
-1.46038224135816e-05
-2.00068321637628e-05
-1.03476825598974e-05
-2.09969021627294e-05
-2.4871485366367e-05
-2.82701238542905e-05
-1.72680090237688e-05
-2.99266773404229e-05
-3.050118237462e-05
-2.58083024455257e-05
-2.97764924481081e-05
-3.25358811336244e-05
-2.13149714197044e-05
-2.19994831036205e-05
-7.85022857082966e-06
-1.21029261206042e-05
-2.91180150583306e-05
-2.14324069200891e-05
-2.08519461337079e-05
-1.54028698684423e-05
-2.38401883137335e-05
-1.66095994781806e-05
-2.87392786367931e-05
-2.2689946065966e-05
-1.09447594705695e-05
-8.43234637032955e-06
-2.4991605616398e-05
-1.73547333336623e-05
-3.72239914619823e-06
-3.97856682386838e-05
-2.79351411335211e-06
-3.66351158476195e-05
-1.65083052401714e-05
-2.95230367808858e-06
-4.00816139533537e-05
-3.8954986355506e-05
-3.23161027529081e-05
-1.11967839530245e-05
-2.01943515744057e-05
-2.99521511161425e-05
-1.25466462327723e-05
-2.11393306472986e-05
-2.76592117192802e-05
-2.44582800446963e-05
-1.59182159476699e-05
-3.26866247790339e-05
-5.95930730808157e-06
-2.6542481432994e-06
-3.42343995342186e-05
4.17737980442319e-07
-2.10414241991435e-05
-3.56892855083918e-05
-1.79624463544892e-05
-3.22641879712938e-05
-8.93495922638476e-06
-2.63107020847625e-05
5.7673456390315e-06
-2.39339236826025e-05
-1.71634909582511e-05
-1.68065374060492e-05
-1.9376963751705e-05
-2.97696353802415e-05
-2.27904703608782e-06
-9.25194585267289e-06
-2.83551055944026e-05
-1.21217824899891e-05
-1.21960597305882e-05
1.22492712768923e-05
-1.38696385928108e-05
-7.29539530028898e-06
-1.04274556470674e-05
-8.66359168824465e-06
-9.63619792454686e-06
3.33899782307011e-06
-6.86515206361799e-06
5.90421562328126e-06
-2.25733847645279e-05
-1.63254056974372e-05
-1.9318225467055e-05
-3.00213935709765e-05
-4.29109515489674e-05
-1.83737643886082e-05
-2.29108229325094e-05
-1.29181491467995e-05
-2.64639148946944e-05
-1.7893506946593e-05
-2.62219536243081e-05
-2.65813681845798e-05
-3.71020450796178e-05
-3.23943330801327e-05
-9.06135116252084e-06
-2.20063280501595e-05
-1.40250955990145e-05
-2.92594662609815e-05
-1.3832582255532e-05
-4.9908209300503e-06
-1.0454653426363e-05
-4.69558388271156e-05
-1.99800501616384e-05
-4.15698167460272e-05
-1.19723531606044e-05
-9.31216104697211e-06
-1.82334496171098e-05
-2.20755142713337e-05
-3.22009883821183e-05
-3.30260715731494e-06
-3.57982262493989e-05
-2.05312867616447e-05
-3.66339670214685e-05
-3.43404940798347e-05
-1.29683320451845e-05
-2.97850164323869e-05
-1.7361016853496e-05
-8.56704770056473e-06
-4.96195873764843e-05
-4.03332974572996e-05
-2.43996513248997e-05
-1.17952762991383e-05
-1.0761347550289e-05
-7.80440107937016e-06
-3.25144405201973e-05
-8.67217698510985e-06
-1.69711379269523e-05
-6.74667697670493e-06
-1.10011384876701e-05
-2.73679593759597e-05
-1.52245741027631e-06
-2.82118521125917e-05
-3.20295222869512e-05
-2.10174881095525e-05
-3.67619800844288e-05
-3.15142736116371e-05
-1.47646002126809e-05
-3.30319583922906e-05
-1.20023575863483e-05
-1.08620541672497e-05
-1.31544878641055e-05
-6.45659141633757e-06
-1.3565426521993e-05
-1.82980525982011e-05
-2.00000582867655e-05
-9.86546712095822e-06
-8.72462263575031e-06
-2.58442986828018e-05
-2.93174671737103e-05
-1.70653822964729e-05
-2.78808495491075e-05
-2.67113376867538e-05
-2.23991241564358e-05
-3.49142266616023e-05
-1.67396265485759e-05
-1.22000644109815e-05
-3.47282444635109e-05
-1.74911478246449e-05
-1.86354760549593e-05
-3.30538720427699e-05
-3.34482146541346e-05
-2.85061882256869e-05
-1.68533437051843e-05
9.57726543214718e-07
-1.71962494474062e-05
-2.16930339964933e-05
-1.27549561287749e-05
-2.59958421096663e-05
-1.25730827876448e-05
-1.33181480055484e-05
-1.0532879922659e-05
-3.30453343524297e-05
-1.07909518793759e-05
-2.34303357398159e-05
-1.21498672843086e-05
-3.37836861946929e-05
-9.75275211171428e-06
-1.73744181887283e-05
-3.75751255682794e-05
-3.74153251718703e-05
-3.50694981362355e-06
-1.87045735265572e-05
-2.7539267097564e-05
-3.34118949456926e-05
-7.08255565772911e-06
-2.3741900693804e-05
-2.23564691766708e-05
-1.8561752367451e-05
-1.52332453920548e-05
9.53853137432303e-07
-7.43191001308172e-06
-7.04404273916303e-06
-3.1397357203181e-05
-2.34369432358257e-05
-1.22094018593956e-05
-8.07328558068128e-06
-1.68863583915711e-05
-1.13985827246495e-05
-1.51760648832683e-05
-1.85600027552097e-05
-2.31878156974375e-05
-2.93246237411323e-05
-4.29948651427601e-06
-1.8294975911452e-05
-7.17191049165046e-06
-2.28053638483934e-05
-2.32137722881702e-05
-1.56771019734792e-05
-3.56931375860062e-05
-1.17783159057341e-05
-2.99347268395198e-05
-1.11184444085775e-05
-4.17825442549647e-05
-2.24517419709988e-05
-3.32825397628158e-05
-4.73974713037505e-06
-2.13280273873397e-05
-1.19919528203613e-05
-1.25667988660021e-05
-1.78996474914407e-05
-3.78731489724222e-05
-2.16897155747923e-05
-1.55029706548302e-05
-1.85523604526182e-05
-3.78118732367859e-05
-2.9872744207781e-06
-4.02745716206787e-05
-2.61452422099179e-05
-3.55713863394576e-05
-1.60735194294138e-05
-2.18680541541138e-05
-6.43497269005371e-06
-1.65435962242413e-05
-2.95151042397847e-05
-1.88829241019913e-05
-3.38343384773493e-05
-1.66584761474731e-05
-1.27320813162294e-05
-2.67335953394766e-05
-1.47048246737319e-05
-1.44273175711797e-05
-2.10043189112674e-05
-2.89190976963423e-05
6.19929667463735e-06
-3.15797016945885e-06
-1.66496805656304e-05
-1.85645507336489e-05
-2.89592304068824e-05
-2.36057859486819e-05
-9.5162973466182e-06
-9.48911280794705e-06
-3.52779629428542e-05
-1.75217776027659e-05
-3.59171151030008e-05
-8.33336952945473e-06
-3.72531650431932e-06
-1.12647776591173e-05
-1.64709836828475e-05
-1.49414096203146e-05
-2.10055370571176e-05
-3.86734029546673e-05
-6.4908324450333e-06
-3.19834810697618e-05
-1.33765927670702e-05
-8.25240875501057e-06
-2.71151772924097e-06
-6.48087986314747e-06
-2.41065132236247e-05
-2.23109871830372e-05
-2.0042616007727e-05
-2.8873843200662e-05
-2.93757732444786e-06
-3.07987598154275e-05
7.06352182808779e-06
-2.17953769058924e-05
-1.56666073170822e-05
-1.84843867678174e-05
-1.36167873057617e-05
-6.80469565168676e-06
-2.34114806281192e-05
-9.65456193028537e-06
-3.9723316107493e-05
-1.3504303588093e-05
-8.12020046466498e-06
-3.15521025254335e-05
-2.00966273695867e-05
-3.63687955222906e-06
-8.73072886250137e-06
-1.59178584346002e-05
-3.02973455708801e-06
-1.22747755315777e-05
-1.91456960317624e-05
-1.30377127769126e-05
-1.42836476178274e-05
-3.22336219762649e-05
-2.34802930550393e-05
-3.717221445407e-06
-4.44509488270074e-06
-1.39104425798516e-05
-1.71141386893844e-05
-2.32775770393785e-05
-3.08157724206937e-05
-1.52380035494792e-05
-3.03252554842974e-05
-2.56521459480403e-05
-2.57438631541596e-05
-1.61616460980271e-05
1.62446733134087e-05
-3.28870742417613e-05
-1.1454019879328e-05
-1.50608989196351e-05
-4.5652572596998e-05
-4.13277429441905e-05
-1.59461308351894e-05
-4.44231444847411e-06
-2.13626657369464e-05
-1.25533084166649e-05
4.34218198140319e-06
-1.91999699376736e-05
-1.49983818961425e-05
-2.05102907851115e-05
-1.39645184788012e-05
-2.40699420666327e-05
-2.73216477312627e-05
-2.50452010466406e-05
-2.58021578441196e-05
-9.38502300836245e-06
-1.04988114254231e-05
-1.74655157140419e-05
6.79295819157364e-06
-7.04719245114774e-06
-2.37638616235419e-05
-3.7710469096313e-05
-2.36912524202921e-05
-6.23338131330673e-06
-2.86507298169347e-05
-1.69025931738802e-05
-6.57571971713261e-06
-3.56078195274947e-05
-1.97204336350345e-05
-7.30410623895758e-06
-3.55698839233591e-05
-2.52845462163434e-05
-8.55241382947825e-06
-2.70028951675566e-05
-2.48735371819048e-05
-2.62536475971661e-05
-2.08871412730046e-05
-3.48766192193459e-05
1.02432520361745e-06
-3.17037874438463e-05
-1.48857156111244e-05
-2.73266004868652e-05
-1.75795962955206e-05
-3.81438308491775e-05
-2.4072668573084e-05
-2.46620187727569e-05
-1.43164187206743e-05
-3.27164638885683e-05
-2.03947973818616e-05
-6.36579418536668e-06
-2.27444526621101e-05
-1.95950993696497e-05
-1.57749893756789e-05
-2.26587198270703e-05
-3.21305532843824e-05
-3.1109612711728e-05
-3.04158694469977e-05
-1.0361920298816e-05
-7.63347471729008e-07
-1.1699533503455e-05
-2.18246624169769e-05
-1.71565957534217e-05
-1.3887445178715e-06
-2.62646566607677e-05
-1.79277562619071e-05
1.5688481162417e-05
-8.65610654855163e-06
-3.4880830584368e-06
-1.99568275164729e-05
-1.81333187481805e-05
-2.93580889065812e-05
1.40852548130527e-06
-3.23213901871763e-05
-1.84357426636422e-05
-2.385927614788e-05
-2.08737162906471e-05
-1.51866872783947e-05
-2.30007599746312e-05
-1.97903373141511e-05
-2.92803320751269e-05
-2.5576068832337e-05
-8.82495206110177e-07
-2.05142651423778e-05
-2.05055746566321e-05
-2.93664523876811e-05
-4.14102922966324e-05
-9.84315162239644e-06
-4.57892420313736e-05
-1.85831155839469e-05
-5.88476068125585e-06
-1.15016761091707e-06
9.17434236407064e-07
-1.57100092968536e-08
-2.43871243000605e-05
-3.11519544322309e-05
-2.5717369742402e-05
-2.31969041325794e-05
4.13752142051878e-06
-2.31459932114478e-05
-1.21405812340153e-05
-9.64908515535405e-06
-2.77425723501584e-05
-2.00187352274436e-05
-3.47030868611505e-06
-1.02392135771073e-05
-2.33540760863431e-05
-2.1842521266418e-05
-1.53430039699655e-05
-1.51168184108026e-05
-1.57478226483219e-05
-1.5885265581454e-05
-6.33965191115267e-06
-1.0300424229634e-06
-1.04869806966854e-05
-1.29157156257137e-06
-6.75371638323431e-06
-1.39154785939408e-05
-9.43132851002951e-06
-1.56115439065276e-05
-2.6080226263411e-05
-2.65044216636753e-05
-1.83994198591563e-05
-2.14951964280248e-05
-1.71891648868451e-05
-1.89414812076472e-05
-1.54130254009407e-05
-3.69005831822369e-06
-1.92581840428023e-05
-1.99580428363277e-05
-2.94667694544961e-05
-2.17625192669329e-05
-2.11399261301392e-05
-3.3166466046038e-05
-2.52639683321838e-05
-1.16589816728496e-05
-1.25369287674568e-05
-1.66688793090741e-05
-1.40274803769287e-05
-1.90381569847021e-05
-2.95342315692358e-05
-1.30776539604209e-05
-3.01737772447448e-06
-9.05091064562394e-06
-5.30327160517448e-06
-1.86330602348551e-05
-2.24042079889359e-05
-3.09886965000535e-05
-2.59102549836908e-05
-2.30240041992544e-05
-3.41317641903377e-05
-2.571180818256e-05
-1.83731281012418e-05
-2.65274466067346e-05
-1.23374230689147e-05
-3.35701744376907e-05
-3.15276188495188e-05
-2.77698034746715e-05
-3.42461073365615e-05
-3.48882323720823e-05
-2.20103913133163e-05
-5.80829900451601e-06
-2.41649456497196e-05
7.60086208367751e-06
-3.25299393253431e-05
-1.53521354903862e-05
-2.32141511893389e-05
2.43908007609744e-06
-5.08554080877801e-06
-1.40391116867243e-05
-1.45529821799203e-05
-1.05896147546452e-05
-1.80263533158289e-05
-1.8946541380625e-05
-1.2560954115778e-05
-3.14979852310521e-05
-8.45432965907867e-06
-1.26922084719395e-05
-1.07833154574702e-05
-2.130779630483e-05
-2.45022303941947e-05
-2.33320174877504e-05
-1.57591491409445e-05
-2.67534480142156e-05
-1.72821737908739e-05
-2.06719933147442e-05
-1.15374830188272e-05
-1.04440374318736e-05
-4.38234159225507e-05
-1.69845331891394e-05
-4.411523623112e-06
-2.10151723773287e-05
-2.00041901116308e-05
-9.26308532786252e-07
-1.38364902101266e-05
-2.51290823602497e-05
-9.15091521160486e-06
-9.04151490936796e-06
-3.53053246100184e-05
-2.01846753019967e-05
-7.9208776469857e-06
-1.70587134539428e-05
-3.19542814731178e-06
-7.1827787237275e-06
-1.80412490996972e-05
-2.25136660662936e-05
-1.31432639931964e-05
-2.16801593635321e-05
-4.84911276972772e-07
-3.15819205739546e-06
-1.74439071314323e-05
-3.15402498351874e-05
-1.66223688176493e-05
-7.00787337664475e-06
-4.5549251093641e-05
-1.36327814047382e-05
-3.25027183767803e-05
-2.66962880016635e-05
-2.67899812534909e-05
-1.3150229126258e-05
-1.02449891416635e-05
-2.78216125847351e-05
-2.32291737015983e-05
-1.46875630763076e-05
-2.11510318088811e-05
-9.29525750070349e-06
-3.40081533218797e-05
-2.11996026702684e-05
-3.22831578244431e-05
-1.86467812369495e-05
-2.30564075903529e-05
5.89754833253616e-06
-1.64485015527258e-05
-1.980329497267e-05
-6.72956742716274e-06
-1.11471700287373e-05
-1.42179205102982e-05
-3.97349542024359e-06
-3.19774000024816e-06
-2.03986018940608e-05
-2.92523687060077e-05
-2.09259265196049e-05
-1.58117041899121e-05
-9.70253896805154e-06
-1.45638848110974e-05
-2.22247943533907e-05
-3.01936605104715e-05
-1.16744580539504e-05
-2.629846838729e-05
-1.53265879431059e-05
-2.86991876465765e-05
-1.95149206968178e-05
-3.48521623094541e-05
-1.97703078671886e-05
-2.18854370266716e-05
-1.93909532292546e-05
-2.50287017597753e-05
-2.18912044156068e-05
9.08748465223258e-06
-3.85962792722978e-05
-1.13448094190174e-05
-6.03452718422728e-06
-5.69951184743829e-06
-2.84494952616134e-05
-1.61323962426158e-05
-1.49233149985026e-05
-2.31665808793817e-05
-1.98548622854669e-05
1.25960235836517e-05
-1.53141348977766e-05
-2.79970202889815e-05
-4.27563417163966e-05
-6.35145424634748e-07
-3.13812849238709e-05
-1.20287142505169e-05
-1.37927350215027e-05
-1.88998139496144e-05
-2.52389672140096e-05
-5.8145865168752e-06
-2.34591814101344e-05
-2.37751251113385e-05
-2.71084654911327e-05
-2.33256183726546e-05
-1.82976965335973e-05
-2.61441567624206e-05
-3.81102975473071e-06
-2.94105535031274e-05
-2.50157039238657e-05
-1.79128561291125e-05
-3.82689977780991e-06
-5.66996605147883e-06
-1.55909879499882e-05
-1.8757761697687e-05
-1.13120812593133e-05
-1.8776966105825e-05
-1.31134106466847e-06
-1.64107076451367e-05
-1.8192554853127e-05
-9.59691887279428e-06
-1.18729723323868e-05
-2.13063665404879e-05
-2.33308013361663e-05
-1.85379091171237e-05
-3.84172738172921e-05
-3.28872937576303e-06
-3.17190652363113e-05
-1.23750534007368e-05
3.89951939218346e-07
-2.75218217433762e-05
-2.69039229783163e-05
1.84629074392062e-08
-3.28497390726749e-05
-1.25916072976564e-05
-2.0396393190097e-05
-2.6420807341317e-05
-2.01500439396191e-05
1.20290640535704e-06
-1.17018326304993e-05
-3.65727445756838e-05
-9.62158019582334e-06
-2.11690385760201e-05
-2.34230533693287e-05
-1.24804730887998e-05
-2.46705480820735e-05
-1.18686269875726e-05
-6.65770419596623e-06
-7.75720043287167e-06
-5.32680779993693e-06
-2.61165140645258e-05
-5.74453198958416e-06
-2.93543869184204e-05
-1.49724832488286e-05
5.37441151454714e-07
-1.24729145355706e-06
-3.63408909169703e-05
-5.50495125541199e-06
-2.80753984502137e-05
-3.70256695350836e-05
-2.24667558379424e-05
1.039145322897e-06
-1.72849344740596e-05
-2.83144495326312e-05
-3.34600164254557e-05
-8.11896961634926e-06
-2.2711991418524e-05
-6.58104605188567e-06
-1.32857559888822e-05
-1.61830799357704e-05
-2.88927408355949e-05
-1.99108398084313e-05
-2.10155902817863e-05
-4.28427447291193e-05
-4.3038412336063e-05
-4.57029560217717e-05
-2.99320487901231e-05
3.11815633429555e-06
-4.03957124087692e-05
4.88995081744331e-06
-2.83356312808093e-05
-1.76747568756067e-05
-3.45450287255667e-05
-1.8513126597336e-05
-1.90496832202027e-06
-2.0143435368409e-05
-1.56417588893848e-05
-2.56076181202098e-05
-7.95053679797263e-06
-2.96037520236503e-05
-2.52041976455131e-05
-2.75639186212736e-05
-3.33203993505964e-05
-2.06769369659055e-05
-3.46813314154808e-05
-1.68399457111386e-05
-1.32346883123422e-05
-2.68186143369351e-05
-3.18143720649123e-05
-1.73603575802877e-05
-2.03269767183251e-05
-6.37083390069573e-06
9.78260018304215e-06
-2.28816799485878e-05
-1.17780481120524e-06
-7.58701475996726e-06
-4.04019077236908e-05
-2.97355321697384e-05
-1.26255999314171e-05
-2.71999339386486e-05
-3.31156017619002e-05
-2.66781049506488e-05
-1.41836397449542e-05
-2.55918545723129e-05
-1.88514394828329e-05
-1.63883113446437e-05
-1.22002464978578e-05
-1.32459446952234e-05
-1.96696677611697e-05
-3.88435184966166e-05
-2.77992052207634e-05
-1.40563904220418e-05
-2.39922616561853e-05
-2.93593193670349e-06
-2.14067102098479e-05
-9.22564595103075e-06
6.3736325188876e-06
-2.12399435954782e-05
-2.45201818890996e-05
-5.46046103081529e-06
-1.40176005644706e-05
-1.42756361343724e-05
-2.68333197856736e-05
-3.4046420589956e-05
-2.69279446424214e-05
-2.03752583138861e-05
-2.29904878815222e-05
-7.04470329909521e-06
-1.83337167040616e-05
-2.89267843589342e-05
-2.52422245650549e-05
-1.36027637243774e-05
-7.18771866795837e-06
7.18141998973732e-07
-1.50467397626491e-05
-2.88494163373011e-05
-7.09258404553485e-06
-1.73590503839418e-05
-7.5887960832543e-06
-1.33961656089811e-05
-1.93156603920739e-05
-3.65299374670105e-05
-2.52872160484324e-05
-2.14596861411815e-05
8.77313953392004e-07
-7.95967667930419e-06
-2.7936221496795e-05
-2.50226098040933e-05
-1.65873581025804e-05
-1.9068558495843e-05
-2.25805374353717e-05
-6.64341230110852e-06
-2.29973812415909e-05
2.94583589473623e-06
-1.14364400824691e-05
-1.97791161285451e-06
-3.64247818186077e-05
-2.65788827827106e-06
-3.02283218646921e-05
-2.63037668050356e-05
-6.60309811016957e-06
-5.57695202943486e-06
-1.94979783549737e-05
-3.40259328463053e-05
-3.12103150853038e-05
-2.42309840422742e-05
-3.16166324246871e-05
-9.37869711236016e-06
-5.70454318907653e-06
-2.71623938258104e-06
5.93639975758234e-07
-1.68195530944662e-05
-1.37079392121176e-05
-1.1316326507445e-05
-2.38343144546096e-05
-3.02155607867276e-05
-1.80822414342039e-05
-3.12278767356953e-07
-1.45039864790415e-05
-3.96014558474578e-06
-2.48518464417113e-05
-3.09443275957507e-05
-3.54709220593434e-05
-1.24139801856356e-05
-2.5300624078228e-05
-2.65540931330333e-05
-1.61142114030134e-05
-3.33321993618719e-05
-2.27096741955436e-05
-1.76748508038264e-05
-2.4799098279253e-05
-1.98066024319219e-05
-2.52518650645718e-05
8.15305422359514e-07
-2.89937629729811e-05
-2.96379512161129e-05
-4.85523755628268e-05
-3.26895742993202e-05
4.88499099723279e-06
-2.99737337731255e-05
-2.65395406499993e-05
-3.87805767312088e-05
-1.31071545738101e-05
-1.13679290092525e-05
-2.60423081682592e-05
-2.16280126002749e-05
-3.37097610561725e-05
-1.34268946083714e-05
-5.06093949903037e-06
-2.85197856532867e-05
-3.23617263007718e-05
-2.45105562416321e-05
-1.86818952474533e-05
5.26812232242405e-06
-3.13499947189611e-05
5.00508922993124e-06
-1.96655954050209e-05
-2.1722824766392e-05
-2.78502590646328e-05
-1.94305141407565e-05
-1.62628750722739e-06
-1.135686514278e-05
-2.06610430458959e-05
3.7449928303077e-06
-2.55727461102877e-05
-4.83846853630842e-05
-2.35533614278989e-05
-2.28741022046647e-05
-3.77979399748482e-05
1.13989025843862e-05
-1.17541341152992e-05
-1.79278442506991e-05
-1.33496101511775e-05
-2.95460045447976e-05
-1.85861917606809e-05
-2.32719266766515e-05
-1.88705325900531e-05
-2.33916962666617e-05
-4.52076517695745e-05
-3.35651379523807e-05
-1.64716325286046e-05
-9.22344122098024e-06
-5.88624234641311e-06
3.75967799324082e-07
-1.86619543268059e-05
-1.00603486754016e-05
-9.67725244981688e-06
-1.43788688676562e-05
-1.19171706077947e-05
-8.4733317475261e-06
-1.0581888291796e-05
-2.148886754041e-05
-2.4609258007294e-05
-1.84017000215077e-05
-3.17743904345901e-05
-1.9202372053644e-05
-7.04192492725385e-06
-3.80274180452186e-05
-2.61097989882343e-05
5.39976373443997e-06
-8.29907551761138e-06
-4.16104424635393e-06
-3.20358208597647e-05
-2.02789841788653e-05
-1.25303864019862e-05
-2.13528751983996e-05
-3.16258678091034e-05
-3.4719644926501e-05
-1.6836754599546e-05
-2.66894307085479e-05
-3.74382270183913e-05
-2.68775489812832e-05
-1.45368339557438e-05
-2.58806543599472e-05
-2.76646494535776e-05
-2.78567485874385e-05
-1.43164782651657e-05
-1.38836162029014e-05
-5.49049498373977e-06
-4.18731838267784e-06
-1.00923275683795e-05
-2.51011087716969e-05
-2.9595069633251e-05
1.5255592314931e-05
-1.50927052717134e-05
-1.02850276644733e-05
-2.3976083753867e-05
-2.07722669777853e-05
-2.13366461993648e-05
-1.06246464008658e-05
-1.66187547987922e-05
3.45966936267014e-06
-2.4866848850571e-05
-9.69645652155103e-06
-3.44502991842347e-06
-2.49609563058993e-05
-1.04457965953091e-05
-3.09030606896627e-05
-2.23135177929323e-05
6.36541019061493e-06
-1.40620441021129e-05
-5.82411686231369e-06
-6.50465392184105e-06
-1.89371735294235e-05
-6.30863502621616e-06
-6.75796843111139e-06
-4.16386567740233e-06
-5.70342032007889e-06
-2.21982601695505e-05
-1.04282012437909e-05
-2.46604959132877e-05
-2.06347456765931e-05
-2.306139881004e-05
-3.54655769940317e-05
-3.28393757921909e-05
-2.04281000469457e-05
-2.88458690558337e-05
-1.12276072927395e-05
-1.7726267872422e-05
-4.14308550679251e-05
-2.2600041735921e-05
-1.54374881033247e-05
-2.01968577261004e-05
-1.36553640109931e-05
-1.62617823341869e-05
-9.34972735617626e-06
-2.53670361409354e-05
-2.32055579673239e-05
-1.24258850476526e-05
-2.06160034096668e-05
-2.6024989559961e-05
-1.34999352610631e-05
-1.61145906871322e-05
-8.55019939356382e-06
6.50840207413468e-06
-1.4846073558304e-05
-1.23456665033949e-05
-2.2501856313887e-05
-1.65830170418606e-05
-3.43109177139699e-05
-1.43342530887249e-05
-2.43224206839733e-05
-1.08983129742606e-05
-1.77651747390479e-05
-1.6893075114975e-05
-1.02656915263222e-05
4.08020343709048e-08
-2.09682089450788e-05
-1.56374556848922e-05
-3.32251369818304e-07
-4.41296991470139e-05
-2.11678236067815e-05
-3.26820594731636e-05
-2.16064304853772e-05
-3.99554887944251e-05
-4.18460979597363e-06
-2.71437124875697e-05
-1.45403236943257e-05
-1.86430561691521e-05
-2.4096778309341e-05
-1.30464825716499e-05
-1.70007609015718e-05
-2.41420420066771e-05
-1.06923223110188e-05
3.63484402822774e-06
-3.72381269915948e-05
-1.51699465150773e-05
-2.43171686798512e-05
-1.88846489354768e-05
-3.54488459481867e-05
-4.88238783461786e-05
-1.47294415996547e-05
-1.78612868947311e-05
-3.01387196471149e-05
-8.8167937891798e-06
-3.02484201223708e-06
-2.32444130912205e-06
-7.00113591847927e-06
6.56860037658395e-07
4.59708239132659e-06
-2.11876710460722e-05
-1.91350821480917e-05
-1.5763426331405e-05
-2.07432974605127e-05
-3.76477567122303e-05
-2.91003993098166e-05
-2.05391281738083e-05
-2.26065323294528e-05
-9.19988836033093e-06
1.62636598225311e-05
-2.76660567820002e-06
-8.64675587405169e-06
-1.76670640981894e-05
-2.03343567612401e-05
-1.63418532273044e-05
-3.25123877811344e-05
-8.59484394664851e-06
-2.70620439645984e-05
-3.59758161509869e-05
-2.48413288187699e-05
-1.5041818608254e-05
-2.51631759601804e-05
-2.18252882502038e-05
-8.4589131357058e-06
-6.12627279015557e-06
-2.13003645161617e-05
-1.47988869041375e-05
-2.59345871424962e-05
-1.3554835794875e-05
-2.37347847227695e-05
-1.66790110650577e-05
-1.48481733251849e-05
-1.71809973990768e-05
3.16639345038858e-06
-1.08736362645916e-05
-3.36978586659086e-05
-1.41235772393679e-05
-1.16977943823062e-05
-2.01247047816506e-05
-3.22343682036517e-05
-1.49000586552325e-05
2.81129962080365e-06
-1.97165475023864e-05
-2.33921228739342e-05
-2.78932562364975e-05
-1.26644263843078e-05
-2.27860621286386e-05
-1.83065226727718e-05
-1.00872636773937e-05
-3.20291502316551e-05
-6.47961657007549e-06
-1.7141989944757e-05
-1.76121225406472e-05
-1.87677951073403e-05
-1.75733753050895e-05
-2.65677185328829e-05
-3.33751126711334e-05
-1.58155710939523e-05
-9.64880397368836e-06
-1.65956951802756e-05
-2.24179249058764e-05
-1.2474952071554e-05
-2.54504473028423e-05
5.67920539209475e-06
-1.36084385006077e-05
-9.82265874974448e-06
-2.1341854232846e-05
-3.99082889228532e-06
-2.27506386154718e-05
-1.65355043637948e-05
-1.72287550557614e-05
-3.56458381385579e-06
-8.8129874530718e-06
-2.27345277460644e-05
-1.98925304682258e-05
-2.73503148971394e-05
-1.59736555276922e-05
-3.22642331307662e-05
-2.08976949457737e-05
-1.16831598981987e-05
-1.78587744314664e-05
-2.41055462439563e-05
-3.59973182823881e-05
-3.66294291729147e-05
-2.93377386074419e-05
-2.56245925016616e-05
-1.34601365352945e-05
-2.08390555188997e-05
-1.91429628242975e-05
-6.6370362607068e-06
-2.14627191183859e-05
-1.87132995184742e-05
-1.50383718978405e-05
-1.7265260613554e-05
-1.43787752731331e-05
-5.285850175482e-06
-1.545169017104e-05
-3.12273088450777e-05
-2.08733189115731e-05
-8.63866812498929e-06
-1.5216661592642e-05
-9.64689787042876e-06
-2.19741009421137e-05
-2.11618597068907e-05
-1.10463823159546e-05
-3.9133241188109e-05
-2.67697206902762e-05
-2.43627584251846e-05
-2.61514907528924e-05
-9.34124318553322e-06
-1.16805536323707e-05
-2.06836096123177e-05
-1.673528219026e-05
-2.45166781850209e-05
-2.12266452403712e-05
-1.12954104518545e-05
-3.12838629880278e-05
-4.11708866608823e-05
-2.20670200001456e-05
-2.89473196223411e-05
-2.09441668284533e-05
-1.49297614613971e-05
-1.8074932378427e-05
-2.67662394210859e-05
-1.86267959534691e-05
-1.89764492281191e-05
-9.64659937973802e-06
-8.11704051287812e-06
-2.94954743846172e-05
-1.38725296082746e-05
-1.33081450275953e-05
-1.13426814117843e-05
4.49427948221238e-06
-4.16962680377053e-05
-6.05614495180993e-06
-1.8373735293196e-05
-1.33246520149028e-05
-8.7140324267743e-06
-2.18485152349592e-05
-2.07208166635039e-05
-2.4182507725072e-05
-1.48269580606387e-05
-7.37961388649852e-06
-2.07031739753507e-05
-1.74647982093696e-05
-2.63296793171965e-05
-1.56863520234791e-05
-1.1352822849851e-06
-2.19396316033597e-05
-1.63787435400063e-05
-8.60424299382125e-06
-8.09323554651938e-06
-1.33654721958291e-05
-2.26501733353747e-05
-1.11033345043959e-05
-2.30866061961957e-05
-4.5193118523842e-05
-2.3720922844788e-05
-4.88944013677235e-05
-2.47610151597526e-05
-1.62803559934532e-05
-2.76898208814427e-05
-1.57483694222354e-05
-1.7107162072531e-05
-8.01690511163696e-06
-8.96537152248533e-06
-5.68643747728158e-06
-8.37992218620355e-07
-2.47885700204719e-05
-2.54682632222424e-05
-2.16727546545079e-05
-2.05009111706493e-06
-3.23805838664477e-05
-2.19689392864784e-05
-7.87967502312648e-06
-1.46260740019627e-06
-4.02921918196127e-05
-2.99949130407628e-05
-1.61898422012777e-05
-1.71488078536567e-05
-1.72127355908448e-05
-7.69881154461572e-06
-1.26504805106134e-05
-1.92340943869715e-06
-2.03296464758371e-05
-3.34339608240615e-05
-2.25573007537816e-05
-1.81807249129348e-05
-1.59708058554861e-05
-2.42805824517736e-05
-4.1196287894199e-05
-1.52460114886953e-05
-2.37553027713178e-05
-1.99659079364981e-05
-1.00465234197808e-05
-2.94040398331022e-05
-1.87540442946172e-05
-3.69516701186338e-05
-2.25519238323786e-05
-4.01823257081589e-05
-4.66450029380998e-06
-3.56963124097544e-05
-4.36523864134383e-05
-1.14692175532411e-05
-3.32005380934404e-05
-1.24253975947841e-05
-1.26740481124742e-05
-8.46790647696472e-06
-1.83593863619374e-05
-1.14326572806719e-05
-4.49848245975916e-06
-3.56376439355047e-05
2.02236016395229e-06
-6.86932810943316e-06
-3.08688035828221e-05
-1.37171257925311e-05
-6.15690482961302e-06
-2.58587652784041e-05
-1.1615646791817e-05
-1.5954403395774e-05
-5.37709709708578e-06
-7.82344510943306e-06
-9.82605751703429e-06
-2.03072666811873e-05
-2.42917697635191e-05
-2.4283235967417e-05
-5.2470716447657e-06
-2.62378493434333e-05
-2.56990455678229e-05
-1.43078884094783e-05
-2.12689310839976e-05
-2.1491525766067e-05
-1.68961435433307e-05
-2.08486699631884e-05
-5.32601376940847e-07
-2.91824135510183e-07
-2.3170771160116e-05
-1.78029144759203e-06
-1.75593528360008e-05
-1.59497820576082e-05
-1.66967242517575e-05
-5.98233957426881e-06
-2.62286417193578e-05
-6.87817272862073e-06
-2.65393625487051e-05
-2.28735844973407e-05
-1.53710856130025e-05
-1.22697355097745e-05
-3.3190666701996e-06
-1.08851611130791e-05
5.01762667225307e-07
-1.91321512152704e-05
-3.05477165486824e-05
-1.03551179891705e-05
-2.53429087160736e-05
-3.73457370803887e-06
-2.34947400536065e-05
-2.47884958100091e-05
-2.36539953599868e-05
-1.44982607618788e-05
-8.49586188027058e-06
-3.18675089918444e-05
-1.80542676681669e-05
-2.32529016746425e-05
-2.06347220842073e-05
-2.10441948431242e-05
-3.24044521878935e-05
-2.34651476557293e-05
-9.36940599453831e-06
-1.25615835916168e-05
-2.97077936793545e-05
-2.21544263859871e-05
-6.67440085962532e-07
-6.8484148134179e-06
-3.79834820374778e-05
-2.83323467425411e-06
-9.96992828160427e-07
-1.34143820357279e-05
-1.36651028926546e-06
-9.87471728004594e-06
-1.27137977972024e-05
-1.80449191190099e-05
9.77753796093205e-06
-5.28450347006666e-06
-8.16185942356461e-06
-2.08069292900665e-05
-4.6495077018021e-05
-2.83612951868642e-05
-7.67816224708805e-06
-1.789646884053e-05
-2.21719354091483e-05
-1.35845137487443e-05
-1.03474760181986e-05
-1.20693137274362e-05
-1.11805865956302e-05
2.5600184423589e-06
-1.0425527555729e-05
-1.39772644165452e-05
-1.10891953452962e-05
-2.72332571687594e-05
-1.25258181604727e-05
-1.67752242442994e-05
-2.69093833050784e-05
-1.87882011469447e-05
-2.7739918650658e-05
-2.98814280194075e-05
-3.10510880600465e-06
-1.90328950812491e-05
-2.49769203916854e-05
-2.77090950236501e-05
-2.02445334181162e-05
-5.63102113476393e-06
-1.49491079530775e-05
-1.30197809829196e-05
-2.27301190710422e-06
-1.10858919192407e-05
-9.65265971249471e-06
-2.90630363467214e-05
-2.55111424294308e-05
-3.69742341787147e-05
-3.05333759080285e-05
-2.24398936081211e-05
-4.93953915291832e-05
-1.4924462614344e-05
7.98411748926935e-06
-2.20895052072532e-05
1.92543462439957e-06
-3.00410533002653e-05
-2.68683046082295e-05
-2.93185831583892e-05
-2.39633872329321e-05
-2.6766995266402e-05
-3.2366632292763e-05
-1.14539835086501e-05
2.60405516897231e-06
-2.19534742685381e-05
-1.39908978438041e-05
-2.95554852270442e-05
-1.28372761940572e-05
-1.62699623930591e-05
-2.71666404379933e-05
-3.03685918838024e-05
-2.8899226355936e-06
-1.14204374199758e-05
-6.38351037484097e-06
-2.42627493229222e-05
-3.49456787944061e-08
-1.61054879338648e-05
-3.09187858468184e-05
-2.06700626856895e-05
-1.61467797644149e-05
-1.10605214663734e-05
-1.6262653256814e-05
-1.97534871142878e-05
-1.31890311937367e-05
-3.72373692798594e-05
-3.61895185362621e-05
-1.06575568934597e-05
-1.92422589350405e-05
-2.28221735257973e-05
-1.66113595443292e-05
-2.77922313125824e-05
-2.63709297603372e-06
-1.41794371760656e-05
-1.31058310000435e-05
-1.55432371002487e-05
-3.05598331096886e-05
-2.33162287642994e-05
-2.24157913860083e-05
-3.59661071408009e-05
-8.90720742801086e-06
-2.38569066291152e-05
-8.99101861580341e-06
-2.18265244389865e-05
-7.51125100502919e-06
-3.02610404146556e-05
-1.74109901324867e-05
-1.63892588537797e-05
-4.58178179608814e-06
-5.83747872573749e-06
-4.62093943176055e-05
-2.67292134696694e-05
-2.66126485787028e-05
-2.01894647553334e-05
-2.16675066584154e-05
-1.12688510754486e-05
-3.57692367840137e-05
-1.8908698483385e-05
-4.69205108172769e-05
-1.9034142362389e-05
-8.26036918376445e-06
-3.58978621146319e-05
-3.37137933165007e-05
-5.23650941016952e-06
-1.84992883388407e-05
-2.46224145235054e-05
-1.39156710519288e-05
5.61190036479017e-07
-1.05627654234308e-05
-3.12229308244915e-05
-6.56337934215825e-06
-9.40505487645109e-06
2.1552859107373e-06
-2.75985176074756e-05
-2.26077672797257e-05
-3.30995062492453e-05
-2.34289687727049e-05
-2.75379983818291e-05
-2.65516077092656e-05
-8.72269838144196e-06
-2.22405609118239e-05
-4.26382250299348e-05
-2.54703111718835e-05
-1.86229096862928e-05
-1.195555878078e-05
-1.20820851178734e-05
-3.33828391213689e-05
-1.77040868443471e-05
-1.78688707366121e-05
-1.08898515751504e-05
-3.6474728407641e-05
-2.04798822078164e-05
-2.44525263706316e-06
-2.04665329035067e-06
-8.21330845623911e-06
-1.94788227251491e-05
-2.84856513267361e-05
-1.26134034779244e-05
-1.9340129763683e-05
-1.58673151979435e-05
-2.35155897134062e-05
-3.23585979130551e-05
-2.9643152601381e-05
-2.82645496080101e-05
-1.0493004573423e-05
-1.76649158809917e-05
-1.32760200557152e-05
-1.83133285085406e-05
-2.60484698077388e-05
-1.58135163857682e-05
-1.4872699314337e-05
-2.99963439164618e-05
-3.26616567709049e-05
-1.57380725943248e-05
1.19510147851788e-06
-2.60529988631388e-05
-3.12441587093764e-05
-1.22901185043338e-05
-2.33994950994492e-05
-2.10494463964623e-05
-2.00673214909151e-05
-6.35210086026998e-06
-1.7346724700784e-05
-1.10897691851257e-05
-1.52173779961929e-05
-1.46547412816005e-06
-1.99717165606318e-05
-2.40750059071935e-05
-2.37687174971741e-05
-5.36332146133558e-06
8.14173194715532e-06
-4.10910277736423e-05
-2.09859348166428e-05
-1.65617354086793e-06
-1.64833385944486e-05
-6.28045265678602e-06
-1.57245961210456e-05
-2.81618987279664e-05
-2.57039804901964e-05
-1.39897514827334e-05
-2.68238443468442e-05
-1.71097457038176e-05
-9.99622658476134e-06
-2.30033798072221e-06
-2.44424996464795e-05
-3.26294290679087e-05
-3.99405868384313e-05
-3.49286486472907e-05
-1.70514844670243e-05
-4.90531801276002e-06
-7.88069228419707e-06
-3.65583754521641e-05
-1.57599986613878e-05
-4.33535502985881e-05
-3.19743437405913e-05
-9.36194815029108e-06
-1.53311615275535e-05
-3.25971177024249e-05
-8.06797271745646e-06
-3.19013151029556e-06
3.79200676090615e-06
-1.89829181281537e-05
-2.08714006416243e-05
8.97758242136386e-06
-2.54621460213106e-05
-1.16639748545906e-05
-2.90292734268319e-05
-1.72461232986081e-05
-1.22138501516891e-05
-1.02143871958454e-05
-2.87383569909688e-05
-2.7110988454327e-05
-1.54355990230698e-05
-2.04291153616244e-06
-3.03355911260278e-05
-1.9635310171023e-05
-6.72958674820921e-06
-2.74454011001098e-06
-1.88390402014657e-05
-1.23073160884467e-05
-4.66831984240415e-06
-2.88407276097332e-05
-7.78882705703121e-06
-2.60247106276571e-05
-2.63652588979667e-05
-1.52260756481386e-05
-2.0040767057931e-05
-2.91004548763119e-05
-3.27190937039408e-05
-1.0766839990045e-05
1.43363768633656e-05
-1.704709446478e-05
-2.61325996046426e-05
-2.07922612355822e-05
-2.99861227552708e-05
-2.41464133296346e-05
-1.27194488088497e-05
-1.85766410069846e-05
-1.1180192594001e-05
-8.76920361863236e-06
-3.11781216509177e-05
-3.66551645362991e-05
-3.9039142345602e-05
-1.31515918132192e-05
-2.6098582477696e-05
-3.96350189100189e-05
-2.05757565083424e-05
-2.61832727377632e-05
-1.74932847618129e-05
-1.5348052736221e-05
-3.06966047238695e-05
-5.65117818325421e-06
-1.83996251303356e-05
-1.20089315190349e-05
3.5038462664241e-06
-6.65431772705121e-06
-3.30246974868887e-05
-5.1195710243593e-05
-1.71527530551495e-05
-1.95262927105732e-06
-6.89146053293851e-06
-9.78599323410689e-06
-2.53226300493289e-05
-3.84246091184609e-05
-2.46583188493594e-05
-2.58051093514792e-05
-1.64350333382196e-05
-3.24927356144662e-05
-2.24469874408821e-05
-3.67933978184925e-06
-2.07533436324306e-05
-4.42621072509254e-06
-1.42055387126549e-05
-2.65696905580382e-05
-2.12255484121341e-05
-1.23182653055128e-05
-1.03763745187819e-05
-1.34532488043171e-05
-2.35718068406276e-05
-1.71553100811374e-05
-1.5573648860151e-05
-2.15048193627111e-05
-5.06138408803533e-06
-1.74157992178261e-05
-1.68688271786956e-05
-1.46254275087522e-05
-1.29669578431278e-05
-1.95740859566286e-05
-1.88116959740958e-05
-1.55748398835209e-05
-2.16766130533935e-05
-3.84566060708829e-05
-3.55344805250004e-05
-2.55058057646896e-05
-1.63259504681918e-05
-3.2179074200396e-05
-3.34803840752022e-06
-2.20338657041169e-05
-2.30140820492379e-05
-5.30901545783699e-06
-2.51765162157367e-06
-1.31857791256865e-05
-2.46238856052701e-05
-1.04396487148524e-05
-1.29459121781924e-06
-2.61745108302964e-05
-2.00077749982713e-05
-3.26988308485528e-05
-2.19243730839369e-05
-1.2200060694694e-05
-2.94414417969638e-06
-1.95854338885085e-05
-2.30834473591807e-05
-1.31682112706023e-05
-1.54695645706546e-05
-6.34639931370736e-06
-4.0637303633596e-05
-1.24170558412291e-05
-1.67959634488394e-05
-9.53152429711073e-06
-3.30382952012622e-05
-5.70685272887742e-06
-1.50872786001312e-06
-2.02754888256353e-05
-2.20704178275556e-05
-1.85885373678609e-05
-8.19831278381826e-06
-2.48860168665889e-05
-4.25135691092933e-05
-2.95603390484782e-05
-3.07737327451466e-05
-4.39708313277536e-06
-6.06295439779749e-06
-9.31311561943973e-06
-1.06908079895263e-05
-4.04659609888762e-05
-2.55180150073406e-05
-3.89990644507764e-05
-4.06217808820337e-05
-7.40546305728878e-06
-9.61116403288436e-06
-1.03632086973221e-05
-1.96945817847853e-05
-1.56039360575671e-05
-3.03200853071554e-05
-1.78870745301123e-05
-1.20891635253828e-05
-1.05260131971655e-05
-8.81242774184637e-06
-2.23776598970451e-05
-2.55573587340329e-05
-1.54452191849356e-05
-2.39015889803648e-05
-1.64840477081874e-05
-2.068029137505e-05
-2.62371510385239e-05
-2.05577440145277e-05
-2.38299456171978e-05
-1.13816445028322e-05
-2.58988294168955e-05
-6.29035199851887e-07
-1.20095227760207e-05
-1.10864366785617e-05
-1.98621709539993e-05
-2.08583942008234e-05
-2.84745065810761e-05
-3.66241310229317e-05
-3.61791478638156e-05
-2.52186213910006e-05
-8.9556072800664e-06
-2.64818620305598e-05
-6.03358790135886e-06
-1.57035472734873e-05
-3.06759226130968e-05
-3.7360975931622e-06
6.24939197175546e-06
-7.79842091548984e-06
-2.5930283309162e-05
-2.5556439625957e-07
-2.92255505872208e-06
-8.27108326451526e-06
-7.45194754059243e-06
-5.3470721909245e-06
-2.05429286958845e-05
-3.43327109765607e-05
-1.52830017344346e-05
-2.70100742688674e-05
-3.29084781933435e-05
-1.49695837332276e-05
-2.83863613582646e-05
-1.40684104457967e-05
-1.88864001759401e-05
-2.62717451313638e-05
-1.57071162136512e-05
-3.26731716854926e-05
-3.23283464845632e-05
-2.57775456147639e-05
-3.53951266119064e-05
-3.97394907585714e-05
-1.64469940925011e-05
-2.25297478026781e-05
-3.66710862638619e-05
-1.43728238989579e-05
-2.54423371883696e-05
-4.47563277556576e-05
-6.97141218615089e-06
-2.59041986826801e-05
-2.91851537514959e-05
-7.50612692263776e-06
-9.98529388265455e-06
-3.11928564112826e-06
-3.46352904746926e-05
-2.83003115514303e-05
-9.91549646840277e-06
-2.05656590209571e-05
-4.67065763732691e-06
-9.82242997876607e-06
-1.84010803411478e-05
-1.91556755997972e-05
-1.25822938451067e-05
-2.73980146612186e-05
1.59261014627417e-06
-2.19504834848141e-05
-3.02963561002716e-05
-1.83442776938846e-05
-2.32809768980075e-05
-3.38951019510052e-05
-2.8223833361531e-05
-3.89120775395556e-06
7.52477888607584e-06
-4.39443457291747e-05
-2.48924283175644e-05
-1.23308976946455e-05
-2.67509394022133e-05
-3.37613331739307e-05
-1.6531673165424e-05
-3.38628181919259e-05
-5.00245910074974e-06
-1.73638726751956e-05
-3.59898291627253e-05
-2.05691988790867e-05
-4.95301041292156e-06
-7.11605330189754e-06
-1.21507603262233e-05
-3.08733891499974e-05
-1.16356433344342e-05
-2.16999889726458e-05
-3.94685268107055e-05
-2.39303053972347e-05
-1.74918887918307e-05
-2.81705912399569e-07
-4.49351002304943e-06
-8.66445804578992e-06
-4.0670701308156e-05
-1.59235874520342e-05
-1.35122209760635e-05
-4.34947037623115e-05
-3.74390588113341e-05
-1.7880363804661e-05
-1.72504977420509e-05
-1.72771104239415e-05
-2.13798689159113e-05
-1.62955692481384e-05
-1.7869401233181e-05
-7.93382487318778e-06
-3.3643442259365e-05
-2.32487525102493e-05
-2.67728314827376e-05
-1.13721204908382e-06
-2.55658578646209e-05
-2.7248877042231e-05
-1.59999091143132e-05
9.79846446736984e-06
-1.98578358588032e-05
-3.65793575600502e-05
-9.2029241939426e-06
-3.68483194354276e-05
-1.82782529110082e-05
-1.17046073661113e-05
-1.02111549899326e-05
-1.66314624624502e-05
-3.51141461221757e-05
-2.62056241335421e-05
-1.68834146064594e-05
-1.55695843635836e-05
-2.33219304447146e-05
-3.42460507089742e-05
-4.33129624300507e-05
-1.6575770295829e-05
-7.3801797986719e-06
-2.21154612810685e-05
-4.03906708402136e-05
-8.65938214763775e-06
-2.79496134727568e-05
-3.65967866149318e-05
-1.86031589519971e-05
-2.45854040822315e-06
-3.60340295750317e-05
-1.86648224005276e-05
-2.43070912888079e-05
-1.31370654435852e-05
-2.83055339304849e-06
-1.20821897562316e-05
-1.20068907451958e-05
-2.91673087329488e-05
-1.47200856495387e-05
-8.84172775423479e-06
-6.25526212635715e-06
-2.76253569604354e-05
-2.57475986538311e-05
-2.19105006630891e-05
-2.31305320216307e-05
-2.30770824115235e-05
-3.41621654597705e-05
-2.01224453966721e-05
-2.68453724463764e-05
-1.72158843223677e-05
-3.16212645844196e-05
-2.20402475716638e-05
-9.56514436946503e-06
-9.70167228670714e-06
-6.73305712757217e-06
6.18965289875877e-07
-2.04369292457703e-05
-2.31014673655871e-05
-1.74269703110997e-05
-8.64034369845496e-06
-1.02283172233126e-05
-1.68585831917639e-05
-7.1027765537048e-06
-2.3280754072008e-05
-1.13342075596265e-05
-1.3977619441838e-05
5.69298448428949e-07
-1.37712919541084e-05
-2.72850218556861e-05
-1.68639003232526e-05
-1.87655553413139e-06
-2.75646684013473e-05
-7.61625813402472e-06
-1.63005666452975e-08
-1.61064875657137e-05
-1.94868005382511e-05
-2.07557584271739e-05
-2.64095687498341e-05
-3.13669946907577e-05
-2.9176110631551e-05
-1.40048470710166e-05
-2.61890411906346e-05
-1.29169155706622e-05
-2.48640870307226e-05
-3.6384249025568e-05
-2.59791740709944e-05
-2.44429601488485e-05
-2.19217454733256e-05
-4.04946314203538e-05
-1.02746875816564e-05
-1.63235543421526e-05
-8.01777740772239e-06
-1.13102001685821e-05
-1.59522369639389e-05
-4.75146621273961e-06
-1.17431828670129e-05
-2.49884922655735e-05
-3.43835552357089e-05
-1.61531923494416e-05
-2.53761573348157e-05
-4.70928978310746e-05
-2.76545863216679e-05
-9.86160570780136e-06
-3.2129221992873e-05
-2.57910108507021e-05
-8.61420981390808e-06
-3.0373261497424e-05
-1.07875472974201e-05
-1.0685889016854e-05
1.89086459274708e-07
-1.86149290091255e-05
-2.47235975318068e-05
-9.11225137159338e-06
-2.77539467168547e-05
-1.96110197433613e-05
-2.66863277276941e-05
-3.12283997324732e-05
-1.70519420815216e-05
-1.32033109135037e-05
-2.45189066255053e-05
-4.00500686973073e-05
-6.53365059113719e-06
-2.28470330661782e-05
-1.81282033284967e-05
-2.01617456363869e-05
-1.54207224289681e-05
-4.01075162715472e-05
-2.72891609528147e-05
-8.17172883956945e-06
-2.30248405073308e-05
-1.4187179547764e-05
-3.14592313996969e-05
-3.55818481246111e-06
-3.66593856687601e-05
-6.10865283391419e-06
-1.85547130490532e-05
-2.81002871021021e-05
3.9975437841674e-08
-3.04064933812256e-05
-1.15473454626253e-05
-2.84766155102105e-05
-3.16051920966822e-05
-8.50605618687517e-06
-2.53156351883236e-05
-3.61739275168212e-05
-2.47261254143397e-05
-1.41896593857233e-05
-2.681082480948e-05
1.81793478625363e-06
-1.76066091572096e-05
-6.50628069314381e-06
-2.33757014586116e-05
-9.57232138707686e-06
-7.5681434808358e-06
-3.08486320989761e-05
-1.85242571839438e-05
-1.46602310637008e-05
-1.81894494561373e-05
-2.26461802820696e-05
-2.87293140358508e-05
-4.62262432222993e-06
-1.98713813538557e-05
-9.48172396822675e-06
-2.18931270195441e-05
-8.40796586525936e-06
-2.08443814217041e-05
-2.84054351382324e-05
-2.53535667403245e-05
-2.37302264614602e-05
-8.60400804401782e-07
-8.79296921204925e-06
-2.27825928936802e-06
-1.02416626422172e-05
-3.6418251111896e-05
1.50424033706169e-06
-2.59505520136416e-05
-1.17916218887759e-05
-2.71026288664675e-05
-2.09497261695191e-05
-4.10913834148148e-05
-1.52894599551969e-05
2.15065062240314e-06
-3.00283605258696e-05
-6.54376612025455e-06
-1.43428632182329e-05
-2.5725187012023e-05
-1.75827228652606e-05
-2.34286793678582e-05
-2.5355607649527e-05
-2.82098643439469e-05
-8.9281411258692e-06
-1.84858488393579e-05
-3.43871482052681e-05
-2.41171969430898e-05
-5.42135402711895e-06
-1.98655865941115e-05
-2.42755379752532e-05
-7.90871372177908e-06
-2.71459462467168e-05
-2.87173781749667e-05
-1.02475721170985e-05
-3.88200901491452e-05
-1.90440198954457e-05
-1.18807864796358e-05
-2.66721868879911e-05
-1.49001020794701e-05
-2.91205547851801e-05
-3.14761538273292e-05
7.63314115229328e-06
-2.27694175536143e-05
-1.80390097290148e-05
-3.21330338302788e-05
-2.19905365156533e-05
-2.30163201634986e-05
-1.76607376903476e-05
-2.02256713713792e-05
-2.96512114600576e-05
-2.34711485919171e-05
-2.09288268600806e-05
-1.81965660285977e-05
-3.73722037970942e-05
-3.34122295163561e-05
-2.08179139284419e-05
-2.56261996829436e-05
-2.10209105001855e-05
-2.98626387608901e-05
-2.07822028701583e-05
-1.39423078590686e-05
-1.29145057671473e-05
-1.55010453682029e-05
-1.73551327904183e-05
-2.63194844774023e-05
5.03288660651424e-06
-1.73891895342077e-05
-2.74622397239739e-05
-9.73212601536844e-06
-2.4878451550753e-05
-7.20475450749182e-06
-3.65658177669747e-05
-3.70172470779336e-05
-1.52302864311655e-05
-1.20738813624199e-05
-2.33032749352777e-05
-3.82728547439683e-05
-3.44351998822277e-05
-2.87326855339442e-05
-2.36152086694642e-05
-7.0656756081251e-06
-2.05952955739779e-05
-7.70057742804306e-06
-3.24303489686419e-05
-2.15403748190107e-05
-2.29359624151831e-05
-2.97369205003012e-05
-3.80149235428697e-05
-1.90130397788464e-05
-2.79016204698341e-05
-1.79716702557028e-05
-7.67225176165727e-06
-3.22328171579272e-05
-3.49903561252521e-05
-2.4446730811747e-05
-2.53153796220037e-05
-1.8067798926383e-05
-1.98606163980171e-05
-2.84345993987264e-05
-9.1948491323322e-06
-1.26662133660635e-05
-2.7737338721893e-05
-1.28652438405315e-05
-9.20133996017244e-06
-1.8586581275496e-06
-2.04402094689516e-05
1.55398903709945e-06
-2.1853241469196e-05
-3.34756815018574e-05
-3.19074459997677e-05
-3.89623699616655e-05
-3.08042201742485e-05
-1.47060068722415e-06
-1.87049076324653e-05
-1.10970314432021e-05
-1.17852116792e-05
-2.67868213503189e-05
-2.47470144224267e-05
-1.07843584633131e-05
-1.37514182761169e-05
-1.9036624129922e-05
1.09215180592188e-05
-7.53143190750753e-06
-1.74472832523357e-05
-2.05769634674337e-05
-2.08390828597209e-05
-2.80054100227382e-05
-2.36969549325134e-05
-4.53176312278055e-05
-1.54710437024911e-05
-3.29912204762188e-05
-3.7595139077488e-05
-2.43371939521695e-05
-1.91784039036891e-05
-1.20153119972992e-05
5.7197863875236e-07
-2.53996232744277e-05
-1.10181801788358e-05
-2.95620033758591e-05
-2.206817102286e-05
8.20936246715012e-06
-1.25909398984979e-05
9.83624216535175e-06
-7.13278294265148e-06
-1.82575445676688e-05
-2.77700546441986e-05
-2.02213936190793e-05
-8.30183941875573e-06
-1.43373005814194e-05
-2.10725696435771e-05
-1.55912765272314e-05
-1.22387786644402e-05
-1.73589927108956e-05
-6.86799018446678e-06
-2.21480846827906e-05
-1.32373151196551e-05
-2.1555437380914e-05
-8.90791965895639e-06
-7.04133074168325e-06
9.01561581306119e-06
-1.95494566509787e-05
-1.82438761743534e-05
-3.06070733203797e-05
-2.30584791958135e-05
-1.14942547014973e-05
-1.62526049966085e-05
-1.79467961101772e-05
-1.09588849655338e-05
-2.43513578130433e-05
-2.35024903260841e-05
-7.20627282303062e-06
-1.80774292288027e-05
-1.62595190695239e-05
-1.91943348985427e-05
-2.77933942835344e-05
-2.93736417653995e-05
-1.32191022325219e-05
-2.51040910481563e-05
-2.01746812840016e-06
-1.85208206579565e-05
-4.28969783678234e-05
-1.0520077663083e-05
-2.04425444675282e-05
-4.9416503624585e-05
-1.27763728033459e-05
-5.33651377274887e-06
-2.80463360774879e-06
-2.3865481805729e-05
-2.48692857457999e-05
-2.15178456318791e-05
-8.01697230707951e-08
1.11696760897107e-06
-6.30537520369547e-06
-2.52770314022837e-05
-3.06930790632211e-05
-1.12796259208003e-05
-2.60547222998532e-05
-1.92307160526556e-05
-1.81203495907327e-05
-2.07902523943827e-05
-2.13692800350011e-05
-9.54340892845989e-07
-8.81357016915844e-06
-1.16018289585243e-07
-4.58095564333762e-05
-1.57995478773039e-06
3.65231983273033e-06
-2.01839631856119e-05
-1.95716686754065e-05
-1.48448801985895e-05
-1.23550750981617e-05
-1.05120770522822e-05
-1.82192533981107e-05
-2.8178453772572e-05
-2.29906529363752e-05
-3.91243438549951e-05
-2.82390149346972e-05
-1.36162453704081e-05
-1.31664312843426e-05
-4.35097064488302e-06
-7.32061025624526e-06
-6.95681454842961e-06
-1.93157524072102e-05
-2.80534866355433e-05
-1.59776611352978e-05
-3.11643898266932e-05
-1.4540764655561e-05
-2.76336851779184e-05
-1.33369040155226e-05
-1.9337558125403e-06
-1.97605798515725e-05
-3.48170930382414e-05
-2.76274231994193e-05
-3.61817724952463e-05
-3.73657861720485e-05
-1.91398207505763e-05
-1.82892792204477e-05
-1.46222566672907e-05
-2.08065804732929e-05
-1.87398683517095e-05
-1.32135602497429e-05
-2.37297601266146e-05
-1.4076904284399e-05
-1.86706539215671e-05
-2.72980293092789e-05
-2.69547261356204e-05
-1.16854911248863e-05
-3.90093217921203e-05
-1.55576475505842e-05
-3.0055546723669e-05
-3.13685029335596e-05
-2.87556841399302e-05
-1.85715191815824e-05
-2.10865612005228e-05
-1.91903426546133e-05
-1.33110142640079e-05
-3.60111852146329e-05
-3.11659174189085e-05
-2.43416720094953e-05
-3.21362765607735e-05
-4.07045655365267e-05
-1.7320127412438e-05
4.04909619469811e-06
-2.04336938900679e-05
-1.03264477768979e-05
-1.54759836545931e-05
-8.84262941431597e-06
-2.4431278497938e-05
-2.07330652212881e-05
-1.69385154770287e-05
-2.05650001284995e-05
-4.57201245125636e-05
-1.07730032752971e-05
-2.61499487781955e-05
-2.12322924432303e-05
-4.99495466617346e-06
-1.82097596855672e-05
-1.73853648146692e-05
-3.68186611079153e-05
-6.6683846520173e-06
-3.67145414537527e-05
-3.18822523692491e-05
-2.25744558275117e-05
7.55465593408497e-06
-1.00385395088674e-05
-1.46304845668089e-05
-2.74356181052467e-05
-1.95798475192697e-05
-2.50691670445008e-05
-2.99556901883566e-05
-7.07915388525158e-06
-3.85809076246425e-05
-3.71936365616596e-05
-1.70581860104202e-05
-1.43463051061038e-05
-1.57688541904356e-05
-2.37034295063092e-05
-4.90357482196217e-06
-1.35093682478094e-05
-3.01355015515013e-05
-3.30709101379806e-05
-2.19640855377485e-05
-1.50398039401409e-05
-9.32866041747593e-06
-1.73038895981015e-05
-1.32081815783452e-05
-6.13546551168996e-06
-1.7207774760243e-05
-4.13136262387686e-05
-2.64664362479889e-05
-1.719416127415e-05
-2.46769649780307e-05
-7.43247494224072e-06
-1.71942572104209e-05
-1.25087441991946e-05
-3.06314479814011e-05
-1.61767089533393e-05
-2.40197377029991e-05
-2.12835045704131e-05
-2.23009159185385e-05
-2.44919456027145e-05
-1.32628411275701e-05
-1.94047604110528e-06
-6.68502797212733e-06
-1.4621496373653e-05
-1.5553384289758e-05
-1.07546664916823e-05
-4.06161879530992e-05
-3.12163640965061e-05
1.20697190101706e-05
-1.00060669734369e-05
-2.76612412610527e-05
-2.37315508541422e-05
-1.37369833705704e-05
-1.06525833358697e-05
-6.56216203689086e-06
2.74860445355201e-06
-4.64459689873405e-06
-1.63441126809687e-05
-6.95342358033338e-06
-2.57604072359645e-05
-2.65149880140708e-05
-1.81362111878216e-05
-1.41749142136539e-05
-3.73647157643886e-05
-2.09055787055317e-05
-3.5518859168787e-05
-3.12142186470863e-05
-1.29742978403209e-05
-1.96783685663536e-05
5.2375731412211e-06
-2.69460755545879e-05
-2.41630062060806e-05
-2.63276060785612e-05
-1.27926475560527e-05
-1.51654757474285e-05
-2.03197037094066e-05
-1.18692920939069e-05
-3.44610912747998e-05
-2.28499216624283e-05
-1.71568717108193e-05
-7.26414690958877e-06
-2.27256965347232e-05
-3.03599198160216e-05
-4.73119734554087e-06
-6.57495043275839e-06
4.59243017250185e-06
-1.27642160688714e-05
-2.66546321979466e-05
-3.03326505705802e-05
-3.72733232939347e-05
-1.19889687476677e-05
-9.72365787705598e-06
-2.1500624485935e-05
-1.05882474676695e-05
-6.58703506619313e-06
-5.70132883825136e-06
-1.59965319811525e-05
-4.61437300370512e-05
-2.30707048746815e-05
-1.67734416176562e-05
-2.98448886251645e-07
-2.27683015930642e-05
-6.59444000708888e-06
-2.58106919862492e-05
-1.61562215191208e-05
-1.9491525712474e-05
-1.51739445461781e-05
-1.60182776432996e-05
-2.00900864011259e-05
-2.78469188247469e-05
-2.37240403307819e-05
-1.2404833127392e-05
-3.33523975145029e-05
-1.57886108882243e-05
-1.10026732874442e-05
-2.56639857329634e-05
-1.19064969444166e-05
2.92721444076906e-06
-1.85793073517757e-05
-3.30383652917052e-05
-3.64863967781953e-05
-2.20772873144366e-05
1.21534171385311e-05
-1.28627635438532e-05
-1.35531900515625e-05
-2.4047057880408e-05
-2.10712819091285e-05
-2.60126292447884e-05
-3.68856569622461e-05
-1.80425193826286e-05
-1.10619859999058e-05
-2.80166565951571e-05
-2.64853485497087e-05
-2.08837780159788e-05
-1.11651861442143e-05
-2.24828597427885e-05
-1.51200813469291e-05
-1.55093969223439e-05
-3.03805962589506e-05
-1.39517257795234e-05
-4.44622407247382e-06
-3.22790820920732e-05
-2.29491108074444e-05
-2.40967148138014e-05
-1.77290169339995e-05
-2.20869019057688e-05
-1.49087881433194e-05
-2.24619127535946e-05
-1.75563754803606e-05
-1.40623842813219e-05
-2.34742065416535e-05
-2.18813370040697e-05
-1.54752988700978e-05
8.07212884138105e-06
-1.92606667525952e-05
1.94782606495065e-05
-4.16942229576405e-05
-1.41564029983595e-05
3.59727423516625e-06
-2.29341524047964e-05
-1.5773179505692e-05
-2.93241741096092e-05
-1.68774464322832e-05
-2.81327118903908e-05
-1.3580854199203e-05
-2.98049598701631e-05
-3.79588924871497e-05
-7.42465126567552e-07
2.47063101063956e-06
3.25763491843347e-06
-1.89391846137826e-05
-7.39002153490988e-06
-2.01872693242557e-05
-1.20088923845765e-05
-1.48541918109223e-05
-3.56631864859328e-05
-2.80431544422582e-05
-3.02264352858375e-05
-2.11337526044577e-05
-2.14739435638074e-05
-5.92192910750127e-06
-3.80643984158023e-05
-8.23218532309621e-06
-1.5014109767858e-05
-4.5578767618462e-05
-2.12652145595527e-05
-1.07317867187207e-05
-2.96857204339405e-05
-1.45147908215937e-05
-4.59756113967071e-06
-1.99201132787567e-06
-3.48892358676975e-05
-1.9541126590076e-05
-1.1400467810503e-05
-3.01958157897198e-06
-2.23194429517741e-05
-1.49013789952262e-05
-1.89751056252424e-05
-3.4997210600655e-06
-1.21431791477541e-05
-1.32671199738049e-05
-2.46952708721988e-05
-4.09909681047763e-05
-2.87330498874989e-05
-3.77191761167634e-05
-1.60158642297718e-05
-1.69950003891151e-05
-1.68807454119179e-05
-2.57643432584521e-05
-2.25117940174312e-05
4.57356296865892e-06
4.41019796003707e-06
-2.06904277171886e-05
-2.73650273044322e-05
-7.42773051148517e-06
-2.14039377865645e-05
8.43903189634958e-06
-2.53024980377368e-05
-8.1739558914206e-06
-3.5669785248711e-05
-1.81862812281821e-05
4.15392317845591e-07
-2.92467319005876e-05
-2.20818908216765e-05
-1.84516547581954e-05
-9.55207607570638e-06
-4.29171149603819e-05
-2.35138222207946e-05
-1.86299754082312e-05
-2.99730768540001e-05
-1.79661387611461e-05
-3.27887249453372e-05
-2.46895438730624e-05
-3.73668835920328e-05
-1.63457367841272e-05
-2.63386636364011e-05
-1.04745694699354e-05
-6.45475856654339e-06
-1.81106432184216e-06
-3.22626585050275e-06
-1.18925032758708e-05
4.3516434149619e-07
-1.11401675888597e-05
-1.16593753501052e-05
-1.58611881367985e-05
-2.98039555093287e-05
-1.36522158402029e-05
-2.98087871701652e-05
-1.42265741970452e-05
-2.05701426942093e-05
-1.22753629632065e-05
-3.88300506225352e-06
-1.90688234720993e-05
-9.69121724097614e-06
-2.31110439638458e-05
-2.21917094804882e-05
-2.19972543303749e-05
-2.53050970032991e-05
-5.17171061505378e-06
-2.17549633033485e-05
-3.78140354497683e-05
-6.14618253200135e-06
-2.67465847325859e-05
-3.46224558918046e-05
-4.52507943255483e-05
-1.97572002080133e-05
-4.01536468371139e-07
-2.83110145921117e-05
-1.56926427075503e-05
-1.78306786804504e-05
-2.13932009113301e-05
-6.91689273795781e-06
-2.94072180553418e-06
-2.80183098369907e-05
-1.97332970802267e-05
-7.6965852785712e-06
-1.03499067452966e-05
-4.91676640269831e-06
-3.22066339538023e-05
-1.74006414390235e-05
-3.52482183191015e-05
-1.07075980616706e-05
-1.76515039082555e-05
-2.28869599852149e-05
-2.02257477887101e-05
-2.27882520006887e-05
-1.33752210136774e-05
-3.15264218846858e-05
-2.37595041907637e-05
-1.19537767062719e-05
-2.54543909239289e-05
-4.50325371616126e-06
-1.94884067043086e-05
-1.99116390614619e-05
-1.73923595151298e-05
-7.66789591267583e-06
-9.6562988313063e-06
-2.71295157823541e-05
-1.19607887986935e-05
-3.37432344681696e-06
-3.08883200047811e-05
-1.27075737845673e-05
-1.72179640575414e-05
-8.34717215493775e-06
-1.9754934416644e-05
1.38280368720764e-06
-7.73694026572313e-06
-1.14522618257222e-06
-1.44976594901001e-05
-1.76548992994305e-05
-1.59309870684286e-05
-2.93676443359164e-05
-3.00181713725776e-05
-1.04385450813582e-06
-9.49685094615575e-06
-2.18082375616363e-05
-3.2629144092277e-05
-2.64949441572687e-05
-1.24541205644867e-06
-3.49794045979726e-05
-1.03003309799762e-06
-7.05227169724505e-06
-7.50428784403167e-06
-2.10690328352909e-05
-3.51219148087481e-05
-3.02380132314177e-05
-1.95642226558871e-05
-2.00507519010598e-05
-1.52224469771878e-06
-1.91084841420745e-05
-3.49149736028818e-05
-2.43661127923691e-05
-2.34668270525517e-05
4.65416260788428e-07
-1.90677416625338e-05
-8.85007227679923e-06
-1.70496631858367e-05
-6.54489942411328e-06
-1.50505748874337e-05
-8.37220325732325e-06
-4.89402497407285e-06
-5.42083376429553e-05
-4.32213528157257e-05
-1.23197530904048e-05
-2.8929501761366e-05
-2.07090066018136e-05
-2.79499737854409e-05
-1.56031887939611e-05
-2.89917391220019e-05
7.92755185277755e-06
-2.07022835873243e-05
-1.93883264993318e-05
-9.67503294524154e-06
-7.52942602924373e-06
-2.72548381289228e-05
-1.30839087123262e-05
-2.84547599515794e-05
-3.06152698775405e-05
-2.8874696104896e-05
-1.01355871638487e-06
-1.04980549641626e-05
-1.97921102432418e-05
-1.57102079991882e-05
-1.9712388056635e-05
-2.15725843593953e-05
-2.79088315374094e-05
-2.20296156153959e-05
-2.29985852892877e-05
5.71704945301311e-07
-1.86490235168453e-05
-5.44824980834573e-05
-4.01049631094912e-05
-1.12784761692642e-05
-2.55808340922024e-05
-3.0249942385262e-05
9.67908520606859e-07
-1.14042116817781e-05
-2.94621295800227e-05
-2.20261342583663e-05
-2.68818665547155e-05
-2.27912280011616e-05
-5.13778745200258e-05
-2.76946853304066e-05
-8.34996475210964e-06
-1.1003722335129e-05
-1.68685053426516e-05
-1.0268909475235e-05
-1.73043708917168e-05
-1.92810486270941e-05
-2.1102153698933e-05
-3.25928562822669e-05
-2.70870396672838e-05
-2.43385556568126e-05
-1.98633213188142e-05
-1.35146835396866e-05
-4.12193550301566e-05
-3.00126089523091e-05
-6.99710094283783e-07
-4.10202906012211e-07
-2.23493956252339e-05
-1.20106284592329e-05
-2.06644822037851e-05
-9.77014450379348e-06
-3.12881351471707e-05
-4.04172565521548e-06
-1.6188055148767e-05
-1.19283758895934e-05
-1.32942707117502e-05
-2.07721756084735e-05
-1.33300749848675e-07
-1.69349050763277e-05
-1.74698069664591e-05
-1.34007828780207e-05
-1.67836973918764e-05
-2.06294120837415e-05
-3.01023969824656e-05
-2.36250334374906e-05
-6.98771681931454e-06
-1.46798971599955e-05
-2.36899692382215e-05
-2.65403292417291e-05
-2.16698476347303e-05
-7.55984259469875e-06
-3.72132803731928e-05
-8.02812744866167e-06
-2.91334369743086e-05
-2.89329471508413e-05
-1.74558311016923e-05
-3.23484245757821e-05
-2.99816667804904e-05
-3.06668685660551e-06
-4.17719549848631e-06
-2.47994309148735e-05
-2.4542948685979e-05
-3.08521565826967e-05
-2.60393490407241e-05
-7.70686982826595e-06
-2.6620544237354e-05
-3.36365011278624e-05
-1.61677589719436e-05
-1.89380641125224e-05
-2.13481884417653e-05
-2.99958308687257e-05
-1.82029606327629e-05
-3.06640915121992e-05
-1.79174945629411e-05
-1.11535956528775e-05
-1.52153134198711e-05
-2.78154925145283e-05
-2.47619347507572e-05
-2.50059953128148e-05
-3.57157277212356e-05
-2.9205842190062e-05
-3.35214890985627e-06
-1.77621460858124e-05
-2.81273817095207e-05
-3.13000481285579e-05
-2.24051756265918e-05
-2.89161583389864e-05
-1.46981180385299e-05
2.22993026854928e-06
-2.20737521110531e-05
-3.08133248860579e-05
-1.04845557693656e-05
-1.52811521821159e-05
-3.25538877208114e-05
-1.61035649490636e-05
-1.35896460116197e-05
-1.96454248155666e-05
1.80516924673258e-06
-5.28186171879143e-06
1.53892449101483e-06
-2.58260860680111e-05
-3.53647701403917e-05
-3.83075283673546e-06
-2.97065739843309e-05
-1.22797086538021e-05
-2.90183196974783e-05
-3.39578245545754e-05
-2.35915011853682e-06
-2.95808052776569e-05
-3.1133639285341e-05
-3.60813094436832e-05
-2.29568887215845e-05
-3.50257768342825e-05
-3.11976344729889e-05
-2.50523240531379e-05
-1.63229442295217e-05
-2.07261819478738e-05
-1.10972411803659e-05
-1.17290650686398e-05
-2.5624951902216e-05
-1.78568175235599e-05
-2.04624881471382e-05
-3.09276402019637e-06
-1.65322416835625e-05
-1.55685228565232e-05
-1.42711817126941e-05
-1.02564710319672e-05
-1.02057674565814e-05
-3.34566649789259e-06
-1.38850023684044e-05
-2.95223242280234e-06
-2.88849452586177e-05
-2.26247880725729e-05
-1.12317654307428e-05
-2.09059080410235e-05
-2.79322817383939e-05
-1.80664812321927e-05
-2.32852445522661e-05
-1.0883713497543e-05
-7.17411705061021e-06
-1.40609588847005e-05
-1.92522023046608e-05
-3.66740819506397e-05
-9.31028290865561e-06
-3.00736378409274e-05
-1.57569113979537e-05
-2.18642780788776e-06
-2.7463870157165e-05
-2.48683146324481e-05
-2.31604963432984e-05
-1.50578371982212e-05
-2.00361535305782e-05
-9.30509665990062e-06
-5.22602009277391e-06
-2.08713936695798e-05
-3.7437510233195e-05
-2.38103200904829e-05
-1.70338235711875e-05
-1.27835888819696e-05
-2.05629508238754e-05
-1.79960800937043e-05
-8.64046416471001e-06
-1.26714502544485e-05
-2.11022232785518e-05
-4.03186480217796e-05
-1.08936811797721e-05
-9.96843377257045e-06
-1.10143343731676e-05
-1.23905984758905e-05
-1.91154233652433e-05
1.48434378984954e-05
-6.07488699346456e-06
-3.00010202792389e-05
-2.81114747703965e-05
-1.13079890410009e-05
-5.46022348861367e-06
-2.49008229988883e-05
-1.80479373126469e-05
-4.56900984629347e-05
-2.35531409077144e-05
-1.57971874536997e-05
-9.65797371486686e-06
-2.96899152704358e-05
-2.7583677445783e-05
-1.06013621556799e-05
-9.93581717586038e-06
-2.06727260585898e-05
-4.19875127823354e-05
-2.5805227337696e-05
-2.82704484882972e-05
-5.9608671466582e-06
-5.64047257455837e-06
-2.40814865162436e-05
-2.77057555223958e-05
-1.05533046786502e-05
-1.19345977016413e-05
-1.39196876186883e-05
-5.55506989311752e-06
6.52653422528785e-06
-3.46128222629128e-05
-3.22815919470336e-05
-1.59105554643886e-07
-1.43618050659219e-05
-2.50098209411903e-05
-9.02053429895489e-06
-4.21075236352783e-06
-3.30901485021187e-05
-1.35820421260299e-05
-8.76294745687604e-06
-2.59428330315457e-05
-2.66194680203017e-05
3.08273266861032e-06
6.42512590988396e-06
-4.01622952926278e-06
-1.14042633917133e-05
-2.6798085152798e-05
-1.83569358160331e-05
-1.6651249969582e-05
-7.09750460097595e-06
-2.68432267769378e-05
-3.00882391252104e-05
-2.99866033333246e-05
-3.46918860607959e-05
-1.90673761883973e-05
-3.18097819101546e-05
-3.40644126351321e-06
-2.35312664156646e-05
6.07716425963895e-06
-2.70542622028313e-05
-2.24608447536272e-05
-2.87523050484701e-06
-3.82996015486142e-05
-1.81050383739203e-05
-2.6141595430531e-05
-1.99083796953631e-06
-4.72471087357813e-06
-1.11187212974551e-05
-9.27197814101695e-06
-2.44921903715071e-05
-3.32006625358195e-05
-1.85225779422147e-05
-2.14040968912121e-05
-2.16138861266968e-05
-1.13080622963758e-05
-1.39340520845913e-05
-1.29712321346516e-05
-2.41874882578514e-05
-3.40335968773143e-05
-9.43410936719161e-06
-4.76256518968436e-06
-2.64776322218146e-05
-1.54979223411356e-05
1.40831814003038e-06
-2.25092635321592e-05
-4.25316312814405e-05
-5.30150045602099e-06
-1.95033514431085e-05
-4.52856650294647e-05
-9.90243945756646e-06
-5.00705275054471e-06
-5.61249514590441e-06
-6.07540680984725e-06
-3.56766646493627e-05
-1.324414400034e-05
-1.12756686024149e-05
-3.22962132001594e-05
-2.87539390843359e-05
-5.10830671093047e-06
-1.90122525693078e-05
-2.33941748165691e-05
-1.3859399529502e-05
-2.608500943631e-05
-2.51521764334999e-06
-1.30496196837047e-05
-3.07707092020117e-05
4.9428348861739e-06
-2.14760541013055e-05
-6.43312311965915e-07
-2.18844017336206e-05
-3.30195199281453e-05
-3.73294958029549e-05
-2.63565995973616e-05
-2.07378122634306e-05
-2.50254788263917e-05
-1.21214438862577e-05
-1.28635385638976e-05
-2.73736597090886e-06
-1.35507990460596e-05
-2.65670067439392e-05
-2.59287369660899e-05
-1.59865676730208e-05
-1.39189127770672e-05
-3.33678099074084e-05
-2.97018049028736e-05
-1.90746665729977e-05
-3.19464049273096e-05
-2.53825072220752e-06
-2.78097665610021e-05
-1.95835748326319e-05
-1.85868994011371e-05
-3.6901368808387e-05
-5.23477656395569e-06
-2.21839479242584e-05
-1.47837824333045e-05
-9.7654944202324e-06
-3.44825509071178e-05
-1.54847866953264e-05
5.06637528557357e-07
-7.18004636854457e-06
-1.14352207396215e-05
-2.20875356651606e-05
-1.79581364824319e-05
-1.29136841426521e-05
1.20380203250001e-06
-1.69099710082365e-05
-1.63593035207798e-05
-4.38000846105891e-06
-2.04588035867331e-05
-1.50099295360889e-05
-2.68913926581965e-05
-2.83807016575777e-05
-2.91867651462472e-05
-2.31872061824942e-05
-8.68407283014773e-06
-1.7334275195725e-05
-4.38274072992399e-06
-1.69824463312108e-05
-3.92273018292107e-05
-2.31359404433289e-05
-3.53560566830116e-05
-1.70554524877749e-05
-3.24853693897503e-05
-1.13391565948472e-05
-2.83997895751906e-05
-1.81685035556245e-05
-1.91873661738707e-05
-1.48672376151186e-05
-1.31125258279743e-05
-1.00878901846029e-05
-2.21038222187029e-05
6.22007294541427e-07
-3.04649049931314e-05
-2.90602211720285e-05
-1.77331466088762e-05
-1.86348685693871e-05
-1.02481035162796e-05
-1.76468756048236e-06
-1.522794139821e-05
-2.09808202610607e-05
2.02005092625718e-06
-2.28059246892198e-05
-2.90444668049601e-05
-8.23555049492686e-06
-2.74405975432314e-05
-2.37518750703306e-05
4.92356120870747e-06
-3.32375906236001e-05
-2.19632941973443e-05
-2.93635349312278e-05
-1.49166622895601e-05
-6.17126990769158e-06
-2.59063912820169e-05
-3.52108248218014e-06
-2.85924317521593e-05
-3.06660155630868e-05
-2.4615954576429e-05
4.8201505110394e-06
-6.10115672516661e-06
-3.23362865278408e-05
-6.93999226446835e-06
-1.29607885345961e-05
-2.43555118363378e-05
-1.27878560676441e-05
-1.19890576137813e-05
-1.44576102032576e-05
-8.33831907115207e-06
-2.79442948981417e-05
-1.40178830036509e-05
-1.04490077656761e-05
-2.32289221682741e-05
-5.55152644037468e-06
-3.42976104924653e-05
-1.72588315538999e-05
-1.24481860097428e-05
-1.47799043693146e-05
-1.03097661381849e-05
-9.04487306900682e-06
-1.54730391837071e-05
-7.08144847360372e-06
-1.9451816457006e-05
-3.51032861696133e-05
-1.92789095580536e-05
-2.18787429089331e-05
-3.02822312766567e-05
-1.67561477937679e-05
-8.1230053149242e-06
1.73214834829214e-07
-1.97651699381398e-05
-2.18979623120863e-05
-1.60344163771235e-05
-3.4244061244204e-05
-9.20076535681293e-06
-2.69749354773295e-05
-3.26125462347212e-05
-2.71231528436155e-05
-3.81679130397067e-05
-4.61075797945859e-06
-2.64261282654241e-05
-1.77780426965439e-05
-1.18209978464619e-05
-3.71666401907781e-05
-1.19914144363409e-05
-2.10043041656288e-05
-1.07186085501064e-05
-2.77585158635959e-05
-1.57645700078414e-06
-3.43088351066794e-05
-2.44709940012808e-05
-2.9327269483844e-05
-1.28178659176953e-05
-3.09324243963536e-06
-2.49366033277352e-05
-5.79073606187494e-06
-1.26821381611867e-05
-3.63456507541164e-05
-1.73519720621851e-05
-1.53810682484782e-05
-2.1008599213631e-05
-3.11206422056069e-05
-3.23115715430671e-06
-2.09389461582978e-05
-2.30552848248884e-05
-1.91970268242733e-05
-3.42897305448688e-05
-3.5194537761213e-05
-2.80384770336458e-05
-1.87112769280966e-05
-2.38680936085733e-05
-2.24007127186245e-05
-2.03414798838028e-05
-3.78321875336797e-05
-2.82895862448967e-05
-2.60997309184259e-05
-9.2800247238024e-06
-1.93302870798635e-05
-3.29545039719219e-05
-8.69522725843074e-06
-1.47284089475139e-05
-1.46926083919078e-05
-1.53156797228997e-05
-1.49402255947804e-05
-1.70865644348195e-05
-3.56499787312051e-05
-2.8520424009279e-06
-2.97115147408339e-05
-3.45500767737115e-05
-1.15058156847143e-05
-2.10854396271492e-05
-1.59442883072556e-05
-1.91555080136286e-05
-1.60931814296549e-05
-2.79943047123725e-05
-7.12629640919247e-06
-1.41357528028568e-05
-1.24852087929568e-05
-2.53501436186092e-05
-7.43478113922922e-06
-1.92827748390866e-06
-3.28834426049026e-05
-5.550277674034e-06
-2.11000233194775e-05
-2.83793970834155e-05
-5.58783449346665e-06
-1.60570187022345e-05
-2.63146050986119e-05
7.28478172786205e-07
-2.62874083038462e-05
-2.34298082179915e-05
-2.47094562593646e-05
8.64919560827608e-06
-2.7898176947869e-05
-1.13275760330503e-05
-3.47471963297347e-06
-2.46199205988022e-05
-2.76947733822848e-05
-1.22110723337296e-05
-1.73457980224476e-05
-3.12396973502789e-06
-3.77413236363436e-07
-3.48701392016829e-06
-1.08327779343192e-05
1.89578527220378e-06
-2.46069473148277e-05
-2.18593966907972e-05
-5.08317985225277e-06
-7.32975137762525e-06
3.806278732039e-06
-2.85131308775902e-05
-2.17179096684941e-05
-4.13074020827075e-05
-2.8002943013579e-05
-2.71675888730503e-05
-6.15171018425789e-06
-1.11350031181982e-05
-2.01013388440814e-05
-2.71096512791965e-05
-2.15065796664476e-05
-6.6859248691062e-06
-2.08572361079536e-05
-2.62372819633428e-05
-3.04314461497069e-05
-1.5956118700527e-05
-3.03677285950292e-05
-1.6905478989014e-05
-1.19327508987084e-05
-2.91378523692939e-05
-2.1188993220574e-05
-1.4731687517617e-05
-5.75819133523835e-06
-3.12596025353103e-05
-2.8953535408315e-05
2.05467721906899e-06
-2.13803581751623e-05
-1.88006540751233e-05
-1.0152099071825e-05
-2.09344992299897e-05
-2.68754316677657e-05
-7.12148125969585e-06
-2.42789275893345e-05
3.49064168535192e-06
-4.69961828844786e-05
-2.25137565741763e-05
-2.21079378731486e-05
-1.68294493272512e-05
-2.18177727452802e-05
-3.26644417377433e-05
-1.50594359738179e-05
-2.3580486787915e-05
-9.36262416033886e-06
-2.07604408486826e-05
-7.75793145869447e-06
-3.48545964200784e-05
-2.63186498337629e-05
-2.54440126009409e-05
-1.94637582929874e-05
-1.7443422399231e-05
-7.28969543099772e-06
-7.34586521359163e-06
-3.34689293836569e-05
-3.14723054264444e-05
5.46858946198735e-06
-7.75157158267194e-06
-2.67891045563198e-05
-1.72431021924164e-05
-2.60854617850479e-05
-3.77390909741264e-05
-7.40098462045309e-06
-3.94413983965313e-05
-2.2377572413466e-05
-9.23451070286715e-06
-3.82961956477129e-05
6.2105095335143e-06
-2.3891811494379e-05
-1.43177497593423e-05
-2.10768919177296e-05
-2.46453986737422e-05
-2.01830779102201e-05
-1.70965611093632e-05
-1.4624897547097e-05
-2.06766403753773e-05
-2.51635688995e-05
-2.06948608008183e-05
-2.16287150050785e-05
-1.55700441883201e-05
-4.48842139208307e-06
-2.40438481480808e-07
-2.28756761539835e-06
-1.22191520914133e-05
-3.91898807372453e-05
6.08301197894119e-06
-9.43228124212724e-06
-2.75541018103345e-05
-1.63367405223055e-05
-2.79080525671364e-05
-1.84775338849787e-05
-8.10419366026569e-06
-2.66587381861868e-05
-1.7161008613738e-05
-6.32901823746804e-06
-1.45096722969276e-05
-6.10746157270189e-06
-1.71994305416968e-05
-2.30115324916857e-05
-3.66509095205189e-05
-1.67311528250573e-05
-4.02742469349776e-05
-1.61584461092615e-05
-2.25132750991217e-05
-1.83212902053358e-05
-2.29801547260554e-05
-1.51801530903057e-05
-1.9253435456381e-05
-1.7625697507796e-05
-1.5899702831456e-05
-1.14180682025614e-06
-3.01099597143446e-05
-2.42999731387553e-05
-3.08628487600686e-05
-9.64267308638894e-06
-9.3570858879879e-06
-1.05658262686917e-05
-2.87502396015149e-05
-8.8989111567114e-06
-1.49275839391061e-05
-2.58482966079145e-05
-3.30440324456217e-05
-2.16718876084201e-05
-1.00710960999071e-05
-1.37936385631945e-05
-4.98929803814169e-05
-8.90444388177927e-06
-2.65786354485321e-05
-9.68933641535781e-06
-2.25307934945498e-05
-9.48508478054225e-06
-2.62618345962073e-05
-1.6434259723867e-05
-1.93592231498425e-05
-1.98680714066729e-05
-2.60154248374471e-05
-2.38001500078739e-05
1.59534007108248e-06
-1.97622962450856e-05
-6.83368903445286e-06
-1.73939714101264e-05
-1.101310089672e-05
-2.70744062010501e-05
-1.98953020572135e-05
-1.5954362207133e-05
-2.68500784330544e-05
-2.46418942684545e-05
-1.1405251548756e-05
-2.17168175315647e-05
-1.40384383016734e-05
-1.91433991543446e-05
-2.63634147037339e-05
-1.47132000285069e-05
-6.57105915845396e-06
-2.62030141192746e-05
-3.74874105644149e-05
-6.33454653257595e-06
-4.45428333736976e-06
-1.46447451179011e-05
-1.73937263018165e-05
8.34430404283726e-06
-1.90726516935489e-05
-1.87367768352317e-05
-2.8392123811849e-05
-2.39879149741513e-05
-1.57976794793864e-05
-3.64300140327366e-05
-6.8937494816687e-06
3.84076395122364e-06
-6.03496925387854e-06
-5.43265444535832e-06
4.47512261018966e-07
-1.15544062435811e-05
-2.00713343313776e-05
-2.28000563608317e-05
-2.49532926286381e-05
-7.86800766090772e-06
-2.22924792486122e-05
-1.94125844524273e-05
-1.65420545572923e-05
-1.20775837033787e-05
-7.97968242224711e-06
-4.74399636554526e-06
-3.02429206146561e-05
-3.9050140510747e-05
-1.75168502878353e-05
5.17636011819546e-06
-2.60503208291012e-05
-7.25692473285622e-06
-1.98503302374868e-05
-5.06486166764829e-06
-2.63249959888375e-05
-1.8127980468399e-05
-4.27049708964977e-05
7.64246328259278e-06
-6.95570696481313e-06
-1.27235934444164e-05
1.35937706608038e-06
-2.74212728854246e-05
7.11301477340665e-06
-1.34054646951068e-05
-5.43411654799812e-06
-2.99592208081845e-05
-6.96814186908768e-06
-1.82048380774745e-05
-8.69818454717357e-06
-1.73823764698199e-05
-1.82935680539752e-05
-6.99829059273018e-06
-1.75024627744634e-05
-9.39500753343139e-06
-3.14660895002785e-05
-3.22759084360985e-05
-2.32036389613714e-05
-1.04602436658245e-05
-4.68429523185566e-07
-1.67209776976576e-05
-2.93971225122599e-05
3.30185724713632e-07
-1.78310133481281e-05
-2.24003973453893e-05
-1.93783522304165e-05
3.78339027984305e-06
-2.62196115510702e-05
-1.89612407478346e-05
-1.02971088874281e-05
-1.44002256897956e-05
-1.60013509533647e-05
-2.83405744272346e-05
-2.70523863295075e-05
-1.73451913473685e-05
-8.04021015808442e-06
-2.24822139119464e-05
-3.85063013973978e-05
-8.30739078305395e-06
-2.00872970799658e-05
-2.02586703900716e-05
-1.39850008087762e-05
-2.93366443061305e-05
-2.27987093126951e-05
-1.34928110574069e-05
-3.21937072964542e-06
-1.57422468303477e-05
-3.28341412109282e-05
-1.0117034703338e-05
-1.78907979004677e-05
-3.45588675729781e-06
-1.29701955559497e-05
-2.25942661038809e-05
-2.01082434846993e-05
-3.29811950766274e-05
-1.37993454281019e-05
-1.48217587538783e-05
-1.73362181359915e-05
3.96647427411764e-07
-1.73073918928364e-05
-2.37463452982626e-05
-1.72694556340173e-05
-1.35824664083495e-05
-2.42081615385577e-05
-5.20967203579309e-05
-2.12356678826621e-05
-1.58762600700657e-05
-2.64410325601014e-05
-1.41314741407986e-05
-1.01924970723805e-05
-7.00786626995787e-06
-3.09156633533176e-05
-4.86630085073528e-05
-2.22058008247136e-05
-1.80728855493007e-05
-2.9615574610108e-05
-6.5590485024792e-06
-2.89174852543324e-05
-3.58601681637631e-05
-1.20360422604955e-05
-5.24150925419591e-06
-9.54323673859307e-06
-2.02003595909164e-05
-2.47276153539649e-05
-3.67780245988655e-05
-1.07560901462241e-05
-2.13391173031604e-05
-4.39842697807571e-06
-7.9519280747258e-06
-1.97693304933757e-05
-3.54045981823009e-05
2.09523287672377e-06
-1.56494213423512e-05
-2.79423056175357e-05
-3.66729486745864e-05
-2.87544066732813e-05
-3.14640251366141e-06
-1.79488716413622e-05
-3.98267036389006e-05
-9.96597146801926e-06
-9.6878621462825e-06
-2.87492510839625e-05
-1.09241054168009e-05
-1.3269566627124e-05
-1.37572830237334e-05
-3.15626648150169e-05
-1.32868249610911e-05
-3.54138038000895e-05
-1.67105136538838e-05
-1.85199037242182e-05
-2.60966041767264e-05
5.20328780494281e-06
-1.92780013576471e-05
-2.55508971846415e-05
-3.10018905144611e-06
-2.07890042881056e-05
-1.37618319878988e-05
-3.46668373815827e-05
-3.02031174211072e-05
-1.45893002278562e-05
-2.14030366588204e-05
-2.40664640341939e-05
-2.47516751793785e-05
-1.60151865547909e-05
-1.03561301954554e-05
-1.85660061940253e-05
-1.33701403164616e-05
-2.1164227919991e-05
-1.94247046858797e-05
-2.24888307987526e-05
-3.80310905979739e-05
-2.0609868690597e-05
1.16075218981294e-06
-4.45808093214563e-06
-2.05005966346001e-05
-1.78843926368159e-05
1.00491579357403e-05
-1.27505561776287e-06
-3.08755620412646e-05
-2.02392423723608e-05
-3.93060965117029e-05
-1.66942215716983e-05
-8.12674617219534e-06
-1.26591911494585e-05
-1.87070454444653e-05
-4.11071102122399e-06
-1.95914495298863e-05
-1.67125958640575e-05
-3.03620200326049e-05
-2.55587192525678e-05
-1.62475891077354e-05
-2.30666515994304e-05
-9.85013398544087e-06
-1.58748474595064e-05
-8.2442924080654e-06
-1.71590414758135e-05
-1.57567995936667e-05
-2.15881432575873e-05
9.39931519118096e-06
-3.192550172433e-05
-1.19747252821393e-05
-3.41561958975671e-05
-2.79402337748807e-05
-2.14987848066998e-05
-1.41697446679802e-05
-1.02938874183522e-05
-1.0308884385691e-05
2.36603766251293e-06
-2.25262841287877e-05
-1.45252306991318e-05
-1.42536378928593e-05
-3.81043212381135e-05
-2.18914689654417e-05
-2.76160284144839e-05
-9.14487587151786e-06
-2.33147873698125e-05
-8.07829514193514e-06
-1.60407414883138e-05
-2.45434038391003e-05
-1.96859374886765e-05
-2.82504075069989e-05
-2.44582940311642e-05
-3.31309516537982e-05
-2.57820994799548e-05
-3.60549277924518e-05
-2.19232833936059e-05
-2.79411810398893e-05
-1.22192504780879e-05
-2.48493003859538e-05
-4.40241759850502e-05
-2.29388728112645e-05
-3.10129792672199e-05
-2.71682750443612e-05
3.03338632803975e-07
-1.96273226193426e-05
-5.12504038464478e-05
-1.23148115237628e-06
-7.18370750443147e-06
-5.23423838440887e-06
-1.34672100703635e-05
-5.83579084696037e-06
-2.86785607442849e-05
-3.34232852403896e-05
-2.61469438773269e-05
-2.91785073260835e-05
-3.58974109466224e-06
-3.83346375898891e-05
-2.83572088081474e-05
-7.73088394912766e-06
-1.24167994967237e-05
-2.66566540319861e-05
-9.86147535865494e-06
-1.74825775588233e-06
-1.69941106852151e-05
-1.38000480315958e-05
5.93909586433656e-06
-2.18349181321903e-05
-1.79675389811722e-06
-1.09077462167678e-05
-1.70447562204824e-05
-2.67048231672964e-05
-3.37714994133178e-05
-1.19287694971076e-05
8.09498001419403e-06
-1.5397014008858e-05
3.68764497736469e-07
-1.12856010267168e-05
-1.99976349036668e-05
-2.07168835119898e-05
-2.41403690510121e-05
-2.20359747032468e-05
-1.13681461540433e-05
-2.44713476551562e-05
-2.32591883119647e-05
-9.290500306618e-06
-2.78779670720655e-05
-7.98911645984704e-06
1.00929436958299e-05
-3.64448445281246e-05
1.73334891299943e-06
-7.10434092595681e-06
-2.23160248498286e-05
-2.41231537196795e-05
-1.71228179526911e-05
-1.10970657271431e-05
-1.58604641047228e-05
-1.73147345073339e-05
-1.5565576117637e-05
-1.25859288502791e-05
-2.63085284661991e-05
-1.56435139863687e-05
-1.43236687452673e-05
-2.00636036415969e-05
-2.96274100196854e-05
1.0161529490546e-05
-1.53972815859255e-05
-1.44941340950108e-05
-1.98883712291705e-05
-2.35797208873065e-05
-2.73005223976234e-05
-1.39309750865994e-05
-3.92543082519752e-06
-5.25389641622719e-06
-2.25342470752808e-05
-4.88473073429929e-06
-3.94242062005979e-06
-1.69967584719444e-05
-2.56812521693012e-05
-1.23333726197186e-05
-1.0074600494571e-05
-3.43914684770307e-05
-2.88755580909924e-05
-2.0663921692505e-05
-1.60672120492876e-05
1.11463767128291e-05
-3.18634277765472e-05
-2.35320014477769e-05
-3.18656609224928e-05
-4.18979431184863e-05
-2.53700655215806e-05
-2.37520724334021e-05
-2.68620039891462e-05
-1.88058267881779e-05
-1.30912678858188e-05
-3.17274892581857e-05
-3.43282450180454e-05
-4.8565830997002e-06
-1.63473642203509e-05
-2.45037314951308e-05
-1.59656133401523e-05
-9.65463861056733e-06
-1.73866644667664e-05
-2.22087912078959e-05
-2.09060447353545e-05
-5.85736330631335e-06
-1.88212566178779e-05
-2.34292600321968e-05
-2.21896933070366e-05
-1.20477593363297e-05
-1.74483600939127e-05
-6.46743256867591e-06
-3.36950537278211e-05
4.42830161056097e-06
-2.30626938372606e-05
-7.27407243678061e-06
-2.29276975456606e-05
-3.15472343578187e-05
-1.51983410880638e-05
-2.24126178919453e-05
3.51953007637651e-06
-1.55653315267348e-05
-1.30346379554195e-05
-1.36430982079827e-05
-5.87908334583508e-06
-3.56176300454745e-05
-2.01911323090409e-05
-3.87054365600611e-05
-1.38409420912135e-05
-8.69770811355607e-06
-3.9317439676278e-05
-3.41029175573184e-05
-1.47178632593595e-05
-2.49629161434603e-06
-3.13370650012147e-05
-3.68927156755565e-06
-1.0232796192267e-05
-3.36824733878556e-05
-1.21651928843527e-06
-1.90027523598081e-05
-1.68661554172437e-05
-2.35188145855645e-05
-2.8401894331408e-05
-3.20671708413857e-05
-1.96912539493404e-05
-2.99568565343934e-06
-1.21525023517655e-05
-1.45821367410113e-05
-1.92655442473666e-05
-1.40878487708496e-05
-3.80598886153751e-05
-8.20963220775046e-06
-2.805975353e-05
-1.44606415901417e-05
-2.69881569948563e-05
-9.86614555137629e-06
-3.55688257511989e-05
-2.94150897643017e-05
-5.30516205860374e-06
-3.72450155606854e-05
-2.22803522821884e-05
-9.03596827163677e-06
5.27427704081418e-06
-6.03630430250053e-06
-1.98594829309409e-05
-6.66175699366893e-06
-1.70238998505012e-05
-2.50817810637687e-05
-1.0961626862543e-05
-2.97043022670608e-05
-1.65714189862514e-05
-1.69974307842407e-05
2.5614014328831e-06
-2.27101827022383e-05
-6.05278196300089e-06
-2.02333029894498e-05
-3.36976730920973e-05
-1.69658845350978e-05
-8.75747149977276e-06
-2.54106397021724e-05
-2.8847706427427e-06
6.90188464125512e-06
-1.8590701235238e-05
-1.72917472409458e-05
-2.08054448355924e-05
-1.9374164771363e-05
-2.1127704096044e-05
-2.86754889195319e-05
-2.90425277969971e-05
-2.9567352355219e-05
-7.20678399736133e-06
-8.84320842247051e-06
-2.34318910915334e-05
-9.1200920541736e-06
-1.84715387895156e-05
-1.44126176503722e-05
-2.01616549396218e-05
-8.94812855600239e-06
-2.40390529205981e-05
-3.01794475762372e-05
3.82301684392151e-06
-1.06793842544827e-05
-2.27483581251289e-05
-1.01035910531341e-05
-1.66499028601487e-05
-7.92370217975984e-06
-2.18430678871918e-05
-2.05734745570779e-05
-2.79784718439668e-05
9.79651410635894e-07
-9.07774844157945e-06
-1.5830899030707e-05
-3.50084475305471e-05
-1.15674312772918e-05
-1.74636549964393e-05
-3.85106978448381e-05
-2.11605542913302e-05
-3.49295425985654e-05
-1.34835157511809e-05
-3.59635578998248e-05
-2.93016243400583e-05
-1.97726680709899e-05
-1.07801981019653e-05
-6.92565786602112e-06
-2.22109706046927e-05
-1.24798221499602e-05
-2.53588793655038e-05
2.33342662204874e-06
-4.13385527086097e-05
-3.11530500999952e-05
-1.29157444244996e-05
-2.87287518861735e-05
-1.94736848491497e-05
-1.69365880140543e-05
-5.13025082148741e-06
-1.11894587762994e-05
-1.04636341439253e-05
-2.54501683677331e-05
-3.22408252141058e-05
-2.88912643857853e-05
-3.00786521848617e-05
-2.53574050727878e-05
-2.07018481013394e-05
-1.00620099506135e-05
-2.957845035135e-05
-2.81474136036172e-05
-3.46675576621436e-05
2.50300496014611e-06
-3.2987536119838e-05
-2.86538987029741e-05
-1.74726216391096e-05
-1.83962811902533e-05
-1.24865487173066e-05
-2.47590378779385e-05
-1.32232310665246e-05
-3.67301140900877e-05
-1.90186955675197e-05
-3.11186304772406e-05
-4.48196840968034e-05
-1.45066204911151e-05
-1.12464862362328e-05
-3.36843596738376e-05
-1.12413177381946e-05
-2.78987038952505e-05
-1.11926654233929e-05
-1.60295630248106e-05
-3.25397446929796e-05
-1.47929490707238e-05
-1.71615475929109e-05
-1.85239836282963e-05
-1.41207925088699e-05
-2.26947391135033e-05
-1.79812491449685e-05
-2.12118097159221e-05
-1.23415627902012e-05
-2.61450668001448e-05
-2.0557860523068e-05
-2.31978307390037e-05
-2.35960929656198e-05
-2.40859124436005e-05
-2.17743549806693e-05
-2.04697085174909e-05
-3.19895670830742e-05
-3.28859079844614e-05
-1.53073255482735e-05
-4.86847488089559e-06
-4.00356789473341e-05
-7.75953679643928e-06
-1.1266241424219e-05
-1.39028744348906e-05
-1.81829081446338e-05
-3.87158721075696e-05
-1.54503609656506e-05
8.74170174704354e-07
-1.04608547880602e-05
-3.7897363246556e-05
-2.47916165694087e-05
-1.20325838063696e-05
-1.43999296910882e-05
-5.85653967542134e-06
-1.76828021618254e-05
2.25449500981012e-06
-1.48365772585644e-05
-9.84674122907717e-06
-1.43878590802979e-05
-2.46551134199953e-05
-3.34446570651052e-05
-7.7785937360906e-06
-1.37882959481717e-05
-6.09159299943704e-06
-1.543006010522e-05
-1.97897401518017e-05
-2.52964253769328e-05
-1.11734941463797e-05
3.73957495740843e-06
-1.24257018744919e-05
-1.38203611088174e-05
-2.77100560931692e-05
-2.68252060454022e-05
-2.18630519965171e-05
-1.96539787263878e-05
-8.99455231998261e-06
-2.74457722145595e-05
-1.48836563340611e-05
-2.73482277349067e-05
-2.03527448619067e-05
-2.23492216554696e-05
1.18767530041271e-06
-3.53367571426655e-06
-1.99622456560633e-05
-1.5692896621986e-05
-9.2160397098602e-07
-2.96268982696915e-05
-6.35519506279121e-06
-3.11380846168922e-05
-4.23414268426072e-05
-2.20565488713524e-05
-1.66399017263402e-05
-1.85296240886651e-05
-1.65214082923886e-05
-4.51118628285345e-06
-1.62303699810213e-05
-1.02346017356069e-05
-2.52344001300613e-05
-3.51829922155969e-05
-6.33618639104525e-06
-1.48683128364383e-05
-2.92362835620044e-05
-3.92985850058741e-05
-2.57102440305344e-05
-2.65543535723705e-05
-2.43221773299421e-05
-1.22663671107416e-05
-1.08628194112661e-05
-3.84844908676177e-05
-3.97102498353698e-05
-2.54814948563041e-05
-2.97687371835958e-05
-1.15930058494931e-05
-2.49936258141125e-05
-3.46023487027497e-05
-1.4916589731631e-05
-1.88234381528207e-05
-3.84435477027602e-05
-3.56655119408663e-05
-3.68033530538769e-05
-2.56399012736728e-05
-3.02213690198781e-05
-5.79654034581096e-06
-8.05459799748524e-06
-1.28507152819653e-05
-7.07452513875576e-06
-1.41254383985623e-05
-2.4380844710362e-05
-3.04047398725762e-05
-2.35173510155698e-05
-1.90126108423303e-05
-1.85855498153487e-05
-1.71959074729866e-05
-1.99975324406761e-05
-5.45320835425802e-07
-2.61215277219316e-05
-2.6586580057767e-05
-1.78720484002891e-05
-3.56258410233318e-05
-2.388669869858e-05
-1.92317160915925e-05
-9.68117421809701e-06
-1.18040215515862e-05
-5.20993287171156e-06
-3.96755868844049e-05
2.87733642914228e-06
-2.29927262886971e-05
-4.20949009915112e-06
-8.46317579912238e-06
-9.40250322295169e-06
-1.83407631007185e-05
-1.94652483751559e-05
-1.80098913356053e-05
-3.18340743637465e-05
-1.05156624721401e-05
-3.1041677849388e-05
2.5935156335722e-06
-2.41372617581661e-05
-1.30880131605661e-05
-3.01811967906824e-05
-1.50782042711803e-05
-3.01473064937887e-05
-1.24047006745623e-05
-4.74185690825429e-06
-1.01188360806179e-06
-1.93982500119136e-05
-2.73733154287892e-05
-3.86942475799605e-05
-3.29437442777027e-05
-1.65600184745689e-05
-1.1342981185722e-05
-2.83045616750011e-05
-3.36706814023704e-05
-2.92578959723064e-05
-1.21266578668638e-05
-2.81835468951867e-05
-9.74412295330279e-06
-4.30937712152807e-06
-1.58536235502816e-05
-2.53468637704421e-05
-1.48847022472029e-05
-9.64996225875153e-06
-3.72712198870679e-05
-8.04285564125064e-06
-1.50065879853927e-05
-2.07022700693351e-05
-1.60583529756947e-05
-3.40065416829768e-05
-1.45281394389144e-05
-1.51201122471988e-05
-1.38153631822389e-05
-2.12058129535935e-05
-2.68069116317456e-05
-2.48346035680832e-05
-2.21342999691024e-05
-3.03586380365642e-05
-2.29161370486926e-05
-1.9204034461679e-05
-3.48463168455315e-05
-4.23521541031469e-05
-1.67263072303014e-05
-7.91500987154724e-06
-2.06020581787096e-05
-3.25015488841154e-05
-6.82211919049782e-06
-3.79357431781491e-05
-1.13182993924624e-05
4.1627782533542e-06
-3.24952082028477e-06
-2.67314022784433e-05
-3.88126887162335e-05
-3.21419410763426e-05
-1.38892038496185e-05
-1.04801618146715e-05
-2.11089205241997e-05
-1.60017587694671e-05
-4.30587184640116e-06
-1.92089348245108e-05
1.79297559777454e-06
-1.30886401131946e-05
-2.47120903429348e-05
-7.81257973129177e-06
-3.44052201863414e-05
-1.42618254665193e-05
1.03636726178468e-06
-2.41595185835739e-05
-2.1681688330145e-05
-3.14541434104689e-05
-1.44267476803159e-05
-2.05817611177219e-05
-1.04772127279403e-05
-2.46737744884512e-05
-3.27517876763099e-05
-3.20174677541747e-05
-2.60074854589994e-05
2.73821265890824e-06
-2.30337911154954e-05
-1.13296469174152e-05
-1.40598807164132e-05
5.61172281396923e-07
-2.88976974252854e-05
-1.00549955822599e-05
-1.66675306169828e-05
-1.32181129833765e-05
-1.16678697103512e-06
-1.31902596374314e-05
-1.94019226482399e-05
-7.71406048314718e-06
-1.7437204740372e-05
-2.30291804402334e-05
-2.06803757625259e-05
-1.58225135558097e-05
-1.80422825440086e-05
-1.5855367377696e-05
-2.58278050260247e-05
-2.60644344567689e-05
-2.62738536023402e-05
-2.8080346496735e-05
-3.07784627762329e-06
-1.57957410643173e-05
-4.32569497635048e-05
-2.25001991330483e-05
-1.44204307440177e-05
-1.05004168239217e-05
-1.96497181264536e-05
-3.45964909460398e-07
-2.23661072637445e-05
2.80186536822259e-06
-1.49711444740399e-05
-2.27099282960386e-05
-1.6514334623849e-05
1.6736116903783e-06
-4.10875232542633e-05
-1.05025303480742e-05
-2.4236409943449e-05
-2.21594793973312e-05
-3.79754579952971e-05
-4.12860573380334e-05
-3.08204095673852e-05
-3.05988808437443e-05
-1.18370359317252e-05
-3.61530035747501e-06
-3.78301749456324e-06
4.44565479114145e-06
-2.78346308696232e-05
-2.94279238205704e-05
-3.41337923198974e-05
-1.35070522806202e-05
-2.49655370166398e-05
-8.09952402008895e-06
-3.0722636564366e-05
-1.65068661665887e-05
-1.48516758540804e-05
-3.97348244054181e-06
-9.01321487945658e-06
-4.63576478480793e-06
-2.92403833028559e-05
-4.40578021681553e-07
-3.54074576034584e-05
-1.02761146821577e-05
-1.22380775467963e-07
-2.54068929324624e-05
5.82020966780933e-06
-1.82098627039585e-05
-2.67363453603194e-05
-2.43571712318139e-06
-1.6858182445925e-05
-3.65400738573891e-05
-3.17681663828991e-05
-3.46403183525294e-05
-3.28670912081992e-05
-5.81117460436971e-06
-3.31599081598885e-05
-1.75418690530196e-05
-2.53828633604449e-05
-4.3535500777056e-05
-1.8253675323985e-05
-7.18562763177201e-06
-1.87235104138998e-05
5.68773065268102e-06
-1.13452215287565e-05
-1.11285209376868e-05
-2.76717939617121e-05
-1.45480229496289e-05
-3.08792471972755e-05
-1.39486697750435e-05
-2.22828051620272e-05
-3.25241121313258e-05
-1.41226839869976e-05
-2.65043055062386e-05
-2.85213314913853e-05
-1.43688693755438e-05
-2.74141985862794e-05
-3.0973852472857e-05
-2.81322252961994e-05
-4.98589491145092e-06
-1.28448613081405e-05
-2.50496412703258e-05
-1.60735454773563e-05
-1.4725914058148e-05
-7.7016008072548e-06
-2.49933027983831e-05
-9.09307500369751e-06
-1.75240348658622e-06
-8.70368222849069e-06
8.42973898337403e-06
-2.81616282170441e-05
-1.92154212911368e-05
-8.40425150691725e-07
-5.53398950880989e-06
-1.26523443392443e-05
-3.27109977953328e-05
-1.43456361470503e-05
-2.78417612677476e-06
-2.28599749044803e-05
-2.8868214953332e-05
-3.94059189920095e-05
-5.77260872912022e-07
-5.17786753994825e-05
-1.36081755137969e-05
-1.71949514857603e-05
-1.34715928226055e-05
7.28486013732422e-07
-9.00188516703785e-07
-1.88537583603982e-05
-2.38315366961864e-05
-1.5039507492937e-05
1.10364538073324e-05
-8.12159841912858e-06
7.70900301980173e-06
-1.87884559946445e-05
-2.38293963595733e-05
-1.38881602860674e-05
-1.44819664518763e-05
-3.23411486688254e-05
-1.20937281624498e-05
7.70872219864094e-06
-1.33528980342358e-05
-2.29100132236125e-05
-2.25770589420262e-05
-1.60232119257103e-05
-3.9380952409124e-05
-1.49230065536478e-05
-3.82995464856375e-06
-2.28397775036493e-05
-3.09817548976899e-05
-6.22585647594695e-06
1.17352125262588e-06
-3.57290059113953e-05
-1.61201852211802e-05
-3.17279518997639e-06
-1.6467106199311e-05
-2.10086326562447e-05
-3.08052162333692e-05
-6.97657643935214e-06
-1.63269690567623e-05
-2.194543928716e-05
-4.53986595334982e-06
-1.24928168976919e-05
-4.65327909826297e-06
-2.55553060812186e-05
-7.09085171049982e-06
-3.84833358426337e-05
-2.13815820027363e-05
-2.15445862027829e-05
-1.34714748847796e-05
-2.68429481570032e-05
-2.15393851005519e-05
-2.98784011420194e-05
4.13448627905363e-06
-3.27700836108352e-05
-3.68118340197694e-05
-3.69727161356823e-06
-3.31053795454413e-05
-1.88788484277578e-05
4.75655747849215e-06
-6.97979742964092e-06
-3.18537887908369e-05
-6.24582137368559e-06
-3.33090174602093e-05
-3.12594345960969e-05
-6.66466803339218e-06
-9.68067254447045e-06
1.15553030666905e-06
-2.53073543469567e-05
-2.27178296807678e-06
7.39344960502116e-07
-7.92241218756612e-06
-1.98012560026542e-05
-1.51045525058528e-05
-2.20456993887372e-05
-2.7260387498433e-05
-2.61305693202862e-05
-7.02409944016549e-06
-1.49750998286092e-06
-2.62639363841009e-05
-2.64808414609897e-05
-2.56019159349465e-05
-1.10395892649417e-05
-1.38288840249944e-05
-1.77348465501046e-05
-7.9513279236592e-06
-1.46667684970929e-05
-1.11628731499175e-05
-4.00893907301193e-05
-1.155344268252e-05
-9.44903082875382e-06
-1.92233655671528e-05
-1.98190559440144e-05
-6.79252244478247e-06
-9.10202433240098e-06
