# Supplementary material for: Research on computational propagation and identification of mine microseismic signals based on deep learning
Source: PLoS One. 2025 Oct 22;20(10):e0334641. doi: 10.1371/journal.pone.0334641 (PMC12543183; doi:10.1371/journal.pone.0334641)
Supplement: S9 Data — (ZIP) [file pone.0334641.s009.zip › 000101100000360.xlsx_0.txt_24.txt.txt]

-4.23738921180442e-05
-1.37095266423043e-05
-3.99419734565607e-05
-1.71942698937452e-05
-1.92410722268916e-05
-6.74679744759343e-06
-2.10957491853668e-05
-2.5604097782573e-05
-2.20454736617249e-05
-3.24860339096461e-05
-1.21155577992664e-05
-1.32647553626032e-05
-1.36472285407257e-05
-7.2315102273205e-06
-2.82888506743128e-05
-3.07130412272388e-05
-3.44481168431381e-05
-3.13247980055861e-05
-1.9986834441046e-05
-2.62402893110264e-05
-3.25264405774356e-05
-2.28401985078528e-05
-1.69320942227287e-05
-5.63439258361046e-06
2.79750921900401e-06
-2.65127080506948e-05
-2.24071792360194e-05
-1.51702386853305e-05
-3.07731386002247e-05
-7.29543512335689e-06
-2.29849830801571e-05
-2.52620159126364e-05
-1.92362199219199e-05
-1.6913536089895e-05
-2.22246050126569e-05
-4.96692897754735e-06
-2.16055543298032e-05
-2.5494265005134e-05
-9.02025278054737e-06
-2.54059167887793e-05
-3.83684002968399e-05
3.54467599252542e-06
-3.1985440893109e-05
-1.94555835010831e-05
-3.76527046500143e-05
-2.04157427731277e-05
-1.62879789790317e-05
-6.723944323115e-06
-1.41760728045146e-05
-1.45126528183441e-05
-1.53521923691457e-05
-2.01835844697395e-05
-8.56766090290084e-06
-4.51086351702249e-05
-2.61987520008429e-05
-2.68570921044427e-05
-2.33946491516463e-05
-1.3703401559009e-05
-1.08594086635906e-05
-8.41980378555742e-06
-3.15453692501495e-05
-3.38913248116949e-06
-2.34942336290052e-05
-3.3215407202422e-05
-9.21347956786694e-06
-1.94826855212795e-05
-3.02406985130255e-05
-3.37294958257886e-06
-3.8527347749463e-05
-4.0712164924308e-05
3.02516222772913e-06
-1.89794704019156e-05
-1.97698576826495e-05
-2.07593556630026e-05
-7.40684991760983e-06
-8.96948186257669e-06
-1.84130346242404e-05
-2.02414410016391e-05
-5.12119117064826e-06
-1.81106557390342e-05
-2.07879731514141e-05
-1.30671103934619e-05
-5.97533234074077e-06
-2.86664199844029e-05
-2.38683937153315e-05
1.76331103780408e-06
-3.03797891527809e-05
-3.12340610320881e-05
-2.00426482970933e-05
-1.35837117636287e-05
-2.11853051879201e-05
-1.91766376678479e-05
-2.58398555150932e-05
-4.84258356552348e-06
-9.91224561437417e-06
-2.44556214826417e-05
-1.2846145966375e-05
-2.13963122437537e-05
-9.44900946435699e-06
-3.61918145877493e-05
6.22912063970578e-06
-8.57630860988223e-06
-1.29280395535364e-05
-2.34160825876278e-05
-5.91745400502539e-06
-2.29095480120106e-05
-1.61878571526673e-05
-2.26293962071929e-05
-3.550777462366e-06
-1.67610742959005e-05
-1.10106265344886e-05
-3.7812752082742e-05
-1.95763044979749e-05
-2.10026717459164e-05
-9.64126719312747e-06
-2.56460210854152e-05
-5.56065346650269e-05
-2.56855834793459e-05
-1.2100320814035e-05
-2.84728554445554e-05
-1.51429435142316e-05
-1.09030808365993e-05
-1.79981011412551e-05
-9.96376079590894e-06
-5.08676818527963e-06
1.70563488984133e-06
-2.7252953826164e-05
-3.07833133153251e-05
-1.63328978878295e-05
-2.11216496367843e-05
-1.12152094434986e-05
-1.78377685681698e-05
-2.11454167055808e-05
-2.1482131131663e-05
1.80427690503707e-06
-1.16664134097696e-05
3.45456136187042e-06
-2.68485900645472e-05
-1.76455734928558e-06
-2.93808518859398e-05
-9.58582808040145e-06
7.4237149316424e-06
-5.68488016762531e-06
-2.09476494597257e-05
-1.84391616350318e-05
-3.07098787559446e-06
-2.91056995068089e-05
-8.12987521951644e-06
-2.41352596968054e-05
-1.45137672371069e-05
-1.245830096752e-05
-3.40714026253332e-05
-2.05540189650536e-05
-2.76701114038233e-05
-1.76523411029418e-05
-1.19270389963129e-05
-1.49161987689098e-05
-3.14658379977956e-05
-2.12086308818974e-05
-5.08902431317594e-06
-2.36961948515666e-05
-1.65418509300899e-05
-1.5568266808948e-05
-1.29823130087751e-06
-3.45167355523635e-06
-2.23935879507492e-05
1.43351303487995e-05
-2.316705888418e-05
-1.97102850246692e-05
-4.54921356125872e-05
-2.27794437165591e-05
-3.08596774580204e-05
-2.4132082158581e-05
-2.30648574296905e-05
-2.6049298401693e-05
-2.50685891387559e-05
-1.35321743248476e-05
-1.53685741565089e-05
3.72288861795659e-06
-2.09136893342568e-05
-1.72472206693405e-05
-1.85285956910933e-05
1.51495245262208e-06
-1.20953894056581e-06
-2.40575736519831e-05
-1.70228402156692e-05
-3.1658857040449e-05
-1.21237429569306e-05
-1.66783607570915e-05
-1.99294523657699e-05
-1.86821627787656e-05
-2.87256416151483e-05
-1.38491794535003e-05
-1.59257719356793e-05
-1.36111915154439e-05
-2.34385292015973e-05
-2.98241437068514e-05
-1.13448526538044e-05
5.77692564119146e-06
-1.26075240582309e-05
-3.01872925033579e-06
-1.63524339387185e-05
-2.31915446490369e-05
-3.95450871906571e-05
-1.62913507150065e-05
-2.40996119565287e-05
-2.72577403206391e-05
-1.60923087283622e-05
-1.39923576526228e-05
-2.40318396062443e-05
-2.58141679160451e-05
-9.23077083490771e-06
-1.75509671191765e-05
-2.39497577468954e-05
-2.45841158793268e-05
-2.77709684779001e-05
-3.6971247398573e-06
8.41856553395295e-06
-2.06039552485771e-05
-6.4939290474368e-06
-4.27469417527225e-05
-2.20210509799119e-05
-6.34072688366654e-06
-2.62706932143152e-05
-2.26670180497905e-06
-2.62917137779247e-05
6.45912517256623e-07
-1.79696316851488e-05
-3.58952758130273e-06
1.49401987941611e-06
-1.73298160679722e-05
-6.02852729415456e-07
-8.02482990065208e-06
-1.95786840345224e-05
-1.85505147346835e-05
-2.16834782828211e-05
-1.54615880266994e-05
-1.87675098757266e-05
-1.32008511669092e-05
-2.31385567291548e-05
-3.53570455037606e-05
-2.40608369415102e-05
-2.16333033034815e-05
-1.61397779669522e-05
-6.47101765825841e-06
-3.05749474377728e-05
-1.12039983087282e-05
-2.19489437630289e-05
-4.9902103128895e-05
-2.87853440526473e-05
-4.69446550606439e-06
-2.40343923141599e-05
-4.05516356117095e-06
-2.38076933393603e-05
1.08908851455637e-06
-1.7508026336294e-05
-1.25048185174912e-05
-3.60715634846274e-07
-3.39958822662341e-05
-2.14349823916088e-05
8.99829074222052e-06
-2.5687746182256e-05
-1.00129740900774e-05
-1.94061012668763e-06
-1.66424647996596e-05
-8.46017026881004e-06
-4.02006395181615e-05
-2.42812031016953e-05
8.62038229331147e-06
-9.22485454647727e-06
-1.82178093192263e-05
1.93875020096151e-07
-1.78005972836395e-05
-3.81332455242808e-05
-2.4530959731061e-05
-2.67891582337164e-05
-2.45495433002093e-05
-8.60442132542912e-06
-1.09822746912475e-05
4.4071470227105e-06
-1.49633647469144e-05
-2.7408598454071e-05
-2.18992996431002e-05
-2.05282042142595e-05
-4.68932227643437e-05
-1.58162156251986e-05
-1.88385408154321e-05
-1.79343601998788e-05
-1.31532883379401e-05
-1.40173234705937e-05
-1.62760236035947e-05
-2.06833353303102e-05
-2.98536514364036e-05
-8.581603888003e-06
-2.8589344229885e-05
-2.58909766175581e-05
-1.18770764296358e-05
-3.24975699402022e-05
-1.69495991557774e-05
-3.62282194995846e-05
-3.78552382289776e-05
-1.57423580287532e-05
-1.81689378766108e-05
-8.58560823703557e-06
-1.36243536261798e-05
-2.28353108267764e-05
-2.26350537089258e-05
-6.47785729509963e-06
-1.2888004914687e-05
-1.20147769876391e-05
-2.72081501114176e-05
-5.83235883222841e-06
-2.68477020346079e-05
-1.52267061543298e-05
-4.85723421125636e-06
-4.85866486383827e-05
-2.84374935145954e-05
-3.91344285518077e-05
-2.16630624753909e-05
6.21698425517753e-06
-7.64563901637514e-08
-1.79675064200624e-05
-3.30590999439151e-05
-2.19243940861325e-05
-1.93972842156214e-05
-1.60890084312981e-05
-1.49547754715581e-05
-5.17377408877897e-06
-9.48452572770402e-06
-4.06217850299053e-05
-1.03092431271649e-05
-8.80330915220886e-06
-1.53976764617929e-05
-3.43462817141106e-05
-1.86625909763426e-05
3.47767047062247e-06
-1.90267225255533e-05
-9.38960429550125e-06
-3.10655355890976e-05
-2.3339644097546e-05
-1.80667182872417e-05
-4.24402395273164e-05
-3.79764143750965e-05
-2.43706150436655e-05
-2.09731157170422e-05
-9.66506554120786e-06
-1.92249388243105e-05
5.73906939515745e-06
-6.02079438426403e-07
-6.94231331366415e-06
-2.24054668720331e-05
-9.64868084079051e-06
-1.44083366327437e-05
-1.42163926889998e-05
-1.24327245410069e-05
-2.32051400528922e-05
-2.70885846799773e-05
-7.51277508806595e-06
-2.75559157344049e-05
-3.10423658468119e-05
-2.29496867082951e-05
-2.21716624962858e-05
-9.01240556819255e-06
-1.51394375681238e-05
-9.79244360726864e-06
1.12791795149123e-06
-1.88332428300018e-05
-1.88689163277257e-05
-3.5837028646334e-05
6.07592953589288e-06
-2.2973700039389e-05
-1.93855817243984e-05
4.24572171729139e-06
-2.53009341051937e-05
2.21959501297197e-05
-1.06743353543726e-05
-8.0236242162329e-06
-2.1000100213883e-05
-2.14707221665596e-05
-3.01670270957693e-05
-1.55960749233767e-05
-1.38093800598954e-05
-2.18204394712158e-05
-1.85033895509183e-05
-1.44135123877273e-05
-2.6153205949361e-05
-2.10722530170779e-05
-2.49827656209626e-05
8.19086362338518e-07
-6.24284173989315e-06
-2.00821450962177e-05
-2.01983415334143e-05
-1.75822664688667e-05
-1.44807642588528e-05
-2.74690105626089e-05
-2.21527493453183e-05
-1.97416056638701e-05
-4.52061142507656e-06
-1.22574004810469e-05
-1.66504488316539e-05
-1.9118632640732e-05
1.91727156394037e-06
-2.06684070901941e-05
-1.92556931896321e-05
-2.1807017167291e-05
-2.42635076648347e-05
-4.01206729107234e-05
-3.68523906520733e-05
-1.15605036019108e-06
-1.93731356791113e-05
-2.33491663083614e-05
-3.44603619179666e-05
-4.50702831058822e-05
-1.64008942285772e-05
-1.01443288224085e-05
-2.90168715233904e-06
-1.62490671725766e-05
-1.77788658088497e-05
-1.85818757561965e-05
-2.08845371053602e-05
-1.49074576750283e-05
-1.74295535070586e-05
-1.37149826565768e-05
-1.79005333216612e-05
-3.74777311642165e-05
-2.50156253109572e-05
-2.12794493985744e-05
-4.69397778399454e-06
-1.58952587396758e-05
-2.27512193676513e-05
-1.2855430447782e-05
-7.10201329576093e-06
-1.60707597889808e-05
-1.42921737074631e-05
1.37483606407935e-05
-1.33300603147981e-05
-1.60284389886281e-05
-2.07741973928971e-05
-3.86203917538123e-05
6.0803433296208e-06
-2.79772600076052e-05
-1.09148718532612e-05
-1.61893841112781e-05
-1.78175652928812e-05
-2.56010470168538e-05
-1.43813484990232e-05
-1.89352169844335e-05
-3.37809592552281e-05
-3.40920249114552e-05
-2.40653374845452e-05
-2.30658305399554e-05
-1.82261690871353e-05
-2.00653270115777e-05
-1.49229835929011e-05
-2.04241205040445e-05
6.79233662005459e-06
-3.03550869806482e-05
-2.73790742096251e-05
-1.71141652544221e-05
-1.80944368860748e-05
3.62688328173292e-06
-1.74589726564943e-05
-2.14717119980883e-05
-2.0990046468563e-05
-1.35924308111345e-05
-1.41529254695331e-05
-1.25637298824008e-05
1.39408156941819e-06
-3.26367538900582e-05
-2.13808910237464e-05
-1.70140758636526e-05
-7.31910186622636e-06
-1.63660562641542e-05
-1.04556106932763e-05
-1.31946551586151e-05
-3.96331640656035e-05
-2.56501260621669e-05
-1.76510987077209e-05
-1.80159106254065e-05
-1.9012097619496e-05
-3.2711307337865e-05
-3.89256141938058e-05
-2.7866286798067e-05
-1.51933688122279e-05
-1.91255938114363e-05
-2.31568890178574e-05
-1.72111674885006e-05
-1.34635229388743e-07
-3.88732267540713e-05
-1.51553921279232e-05
-2.36021269469987e-05
-7.11933248886143e-06
-3.22682393307094e-05
-3.73334542312826e-05
-3.50371588184482e-06
-2.49778881188504e-05
-2.42395636679202e-05
-1.94864038455519e-05
-1.8988300737222e-05
-1.81590883675908e-05
-9.83046643958775e-06
-1.68395539719029e-05
-2.83743245780286e-05
-2.76361402440165e-05
-1.67155395230302e-05
-1.00446574764071e-05
-2.87308043707897e-05
-2.25530395372372e-05
-1.96064773056699e-05
1.59101286186479e-07
-1.25949614800013e-05
-2.1574450033163e-05
-1.27558920134338e-05
-4.15052638969126e-06
-2.1943274599784e-05
-1.52560885241683e-05
-1.86486900824366e-05
-3.31258208512209e-05
-4.86105669717793e-07
-3.5691722220253e-05
3.12275668013024e-06
2.07775060059239e-06
-1.2639864322052e-05
-3.69256305471682e-05
-3.56440235524221e-05
-1.93803054839792e-05
-1.84387070485577e-05
-3.18520703263922e-05
-1.60031561947761e-05
-4.16930845379041e-05
-2.25855152771329e-05
-1.36164782855712e-05
-1.97924113062119e-05
-2.16211247676466e-05
1.14071920214611e-06
-3.05359296402574e-05
-2.54664815189974e-05
-1.24351477769958e-05
-1.73307366219219e-05
-7.03281243465423e-06
-1.55737510309889e-05
-1.93048130900827e-05
-1.20818222675221e-05
-1.77543455755136e-05
-2.51001986183555e-05
-2.24906358848724e-05
-3.82726220789515e-05
3.756939681627e-07
-1.28931920302448e-05
-1.25059721025641e-05
1.85125434348981e-05
-1.59581138152892e-05
-2.39692559027679e-05
-7.36382337007386e-06
-9.17186057525616e-06
-2.08824442398012e-05
-2.42487332704379e-05
-2.92131745597281e-05
-1.78505037332964e-05
-1.09411870815897e-05
-9.47738145753015e-06
-3.48369544447645e-05
-1.64127308176616e-05
-3.37226440099288e-05
-2.14875718426608e-05
-1.31278095837819e-05
-2.7614627859018e-05
-3.94662879521078e-06
-2.37514986253201e-05
-2.10111755847726e-05
-1.12170178356984e-06
2.71514119633289e-06
-1.78498463862708e-05
-1.57934444747246e-05
-2.53315472349754e-05
-2.82550946855064e-05
-5.87376149184862e-06
-2.85944865986799e-05
-4.21304282924944e-06
-2.52128145609078e-05
-1.44199785545832e-05
-1.36182065198183e-05
-3.78264791990704e-05
-2.37839992042975e-05
9.41702224188276e-07
-3.32947916238377e-05
-7.8703687886025e-06
-4.06335649590549e-06
-1.20078663303286e-05
-5.1745331056145e-06
-1.45255986626236e-05
-3.49631826835215e-05
-2.57553531632706e-05
-1.90050953321037e-05
-8.46420451800423e-06
-1.87360561218e-05
-1.77895477344978e-05
-2.67959462182463e-05
-1.57505699395225e-05
-1.90579940109434e-05
-1.10468353483529e-06
-3.66372807657768e-05
-3.01054733023262e-05
-1.39219236822503e-05
-1.15743606010589e-05
-1.62803435889892e-05
-2.1586997700241e-05
-3.21727563867358e-05
9.35299880387919e-06
-2.29966109835624e-05
-4.01242803703335e-06
-9.45032905932465e-06
-2.6168418220368e-05
-9.57612009120206e-06
-3.01872439225971e-05
1.44755860822673e-07
-6.47540346083518e-06
-1.37361449646733e-05
-3.36840120754188e-05
-1.25353886896773e-05
-2.8776512286761e-05
-1.46842712332075e-05
-2.71889179051109e-05
-2.88524310709262e-05
-1.09134324307094e-05
-2.18384151524808e-05
-3.00472198331801e-05
-1.97465844514048e-05
-1.81118289389467e-05
-3.88904332910388e-05
-1.76056776295827e-05
-2.44707515427009e-05
-2.1909741292018e-05
-1.9220842338435e-05
-3.32326281000397e-05
-2.44255016563177e-05
-1.18900693378488e-05
-1.60487858103709e-05
-1.71557440463539e-05
-1.81578667999311e-05
-5.22155483879915e-06
-3.81888878139136e-05
-8.38545780900975e-06
-1.05245419676526e-05
-7.22485814611543e-06
-2.39300623589186e-05
-1.66240510042146e-05
-5.48491616497611e-06
-1.95809998691341e-05
-1.17490245588539e-05
-9.75706497564045e-06
-3.18415174241318e-05
-1.65277282265844e-05
-2.55400549025588e-05
-1.84131928436569e-05
-2.35760178323326e-05
-3.69068070692196e-05
-2.50952815874498e-05
-2.32824060682047e-05
-1.13677764202911e-05
-2.52488184801119e-07
-7.73806127668715e-06
-1.28176511712534e-05
-1.63070457293961e-05
-3.05600550035049e-05
-2.2676402946764e-05
-1.06851887337814e-05
-1.07898444784481e-05
-2.89594802973636e-05
-4.88553690959084e-05
-8.37827494405377e-06
-3.82064095931907e-06
-2.08132674365189e-05
-1.25573913127644e-05
-1.26063325305558e-05
-1.49059787367743e-05
-2.47819565888754e-05
-2.36110199800402e-05
-7.44330014760642e-06
-2.38518252443721e-05
-1.85226033387545e-05
-3.46123909624336e-05
-2.50594139794925e-05
-2.23466566493519e-05
-1.34137330843555e-05
-2.2540515018631e-05
-2.78722864541795e-05
-1.3526214077496e-05
-2.13948842535491e-05
4.68471742595593e-06
-9.22691599439391e-06
-2.23689363120799e-06
-2.37899088918719e-06
-2.24449166831787e-05
-2.06900517511246e-05
-3.40608398059233e-05
-7.80255148126934e-06
-2.04488114079381e-05
-7.39564224673694e-06
-2.08460882575105e-05
-1.76157844443706e-06
-2.09549220768246e-05
-3.67039246912634e-05
-2.46696637184289e-05
-6.27565955961164e-06
-8.01141779059802e-06
-2.15700561327382e-05
-1.43498368691521e-05
-3.82430263706982e-06
-2.09174272437839e-05
-3.12579673570625e-05
-2.49674614035383e-05
-8.78046920346873e-06
-2.25122754124538e-05
-1.5989424806132e-05
-3.10327040469846e-06
-1.60789491299083e-05
-2.56939290421276e-05
-1.70143213243887e-05
-1.91514693045342e-06
-1.98448365762921e-05
-4.2393308714773e-06
-2.20452756166347e-05
-1.21405825405364e-05
-1.74637043603671e-05
-2.74965797529868e-05
-2.37141988003078e-05
-2.79307693340192e-05
-1.21035331325023e-05
-9.53549028298188e-06
-4.0435926098609e-05
-2.28603519837607e-05
-1.66565336268046e-05
-5.51726694417567e-06
-1.83511135022602e-05
4.10274958732724e-06
-9.62569517142168e-06
-3.46329576174459e-05
-2.87862317928803e-05
-1.34259361738451e-05
-1.67107084953998e-06
-2.58819614528331e-05
-2.51502744997586e-05
-1.03569462289639e-05
-1.0537045801608e-05
-1.72544170603341e-05
-9.14272162645824e-06
-2.32103222698405e-05
-1.80012585146118e-05
-1.2607456715771e-05
-4.69415453526681e-05
-2.25060605698189e-05
-1.02559790077599e-05
-1.65709064382687e-05
-4.35472192896515e-06
-3.24710374624406e-05
-2.72173262957947e-05
-2.12531397611017e-05
-2.10626453307781e-05
-1.05390902469126e-05
-1.95726781279097e-05
-2.32910088149375e-05
-2.37029713244524e-05
-3.38242450745475e-05
-1.60198482869407e-05
-3.31791710193753e-05
-1.49204384342672e-05
-1.83373943686078e-05
-2.76441229221303e-05
-1.51322193188695e-05
-2.44710796961463e-05
-2.65234022892301e-05
-2.27271300093288e-05
-1.27325196844234e-05
-1.35527760163026e-05
-1.85250933570066e-05
-3.07634531111123e-05
-2.88600121498775e-05
-3.0533961434191e-05
-3.18735729181006e-05
-1.16943555185493e-05
-4.00824546412687e-05
-1.33171747238677e-05
-2.07072811915722e-05
-1.40894792928748e-05
-4.12678664425083e-05
-1.72847402580591e-05
-3.60655084177082e-05
-8.5713153061925e-06
-3.39476559674219e-05
-2.63250135233347e-05
-5.04921013911154e-06
-1.53372902554231e-05
-2.70955730618199e-05
-3.41825570274604e-06
-2.12992871336848e-05
-3.46988824833512e-05
-1.23239520802213e-05
-2.18484707432265e-05
-1.05950095808157e-05
-3.10200658447332e-05
-4.23668439007918e-06
-3.65306880934784e-05
-2.00665947282037e-05
-7.36593523609872e-06
-3.31838634377045e-05
-1.92787681254287e-05
-9.70335241843003e-07
-2.91269461499884e-05
-2.22126552109134e-05
2.29616276993454e-08
-2.34351613547976e-05
-3.92981336029217e-05
-1.75189517211953e-05
-1.93132540547585e-05
-1.50552644615057e-05
-1.95662635839603e-05
-8.95090244973032e-07
-8.37949783215649e-06
-1.45555390380915e-05
-2.33004448086297e-05
-1.92088337227282e-05
-1.38651234176736e-05
-1.63985274565791e-05
-6.91890271509967e-06
-1.6134296919729e-06
-9.50842803532037e-06
-1.62015342923138e-05
-2.25141314341748e-05
-1.05019329481009e-05
-2.18664304815599e-05
-2.56699942918285e-05
-3.14415215308144e-05
-9.49860958760355e-06
-2.56780288869712e-05
-1.19801447753024e-05
-3.08448125380097e-05
-4.43150740364873e-05
-1.29140026598256e-05
-1.19359449404094e-05
-3.17580297885052e-05
-2.15088372541814e-05
-1.25424450514252e-05
-1.64519745109373e-05
-6.09969069536809e-06
-1.11186714573162e-05
-2.13497667219284e-05
-1.10942678628166e-05
-1.53866934741133e-05
-2.06384610099704e-05
-2.05628356864175e-05
-5.52420369323066e-05
-2.54009934912506e-05
-8.56838221707694e-06
-3.06616407036643e-05
-3.59828750764931e-05
-9.5648832484503e-06
-2.75099151542388e-05
-2.07161969692032e-05
-1.07199067828413e-05
-4.84015363241215e-06
-1.57086986021523e-05
-1.1738680848227e-05
-1.4365706324924e-05
-2.27799020971984e-05
-2.45713360347954e-05
-3.57355160694532e-06
-2.12802486780087e-05
-1.56715586095166e-05
-2.12569670846841e-05
-1.60763321718926e-05
-1.07074499353421e-05
-2.67715310380464e-05
-8.59615810714158e-06
-1.06798689959577e-05
-2.74865466782395e-05
-1.57739426897104e-05
-1.90551584114992e-05
-4.51338744055324e-05
-1.54562844651607e-05
-2.67886656794783e-05
-2.37333476448128e-05
-2.62222242610736e-05
-2.44315065732794e-05
-1.75962404105323e-05
-3.02175768321153e-05
-2.53516562236345e-05
-1.79763825605076e-06
-2.28842036209218e-05
-1.79487102710963e-05
-1.32259775722366e-05
-1.60492424396321e-05
-3.58745349356989e-05
-1.46894048695864e-05
-2.18400967441107e-05
8.54996003716386e-07
-3.27260179461831e-05
-2.086033664683e-05
-1.83398578621104e-05
-2.93410598593997e-05
-4.63837951345179e-06
-2.56786089957725e-05
-1.87701220818941e-05
-8.75699165763775e-06
-2.54172829722736e-05
-6.59999236618615e-06
-1.93425166894496e-05
-2.41966385559715e-05
-2.43993830716994e-06
-1.56442681998486e-05
-1.9627531685984e-05
-1.86609982023233e-05
-4.940357154793e-05
-1.30118441212929e-05
-1.34372217592356e-05
-4.89931234625554e-06
-1.3236454292342e-05
-3.32659269604889e-05
-3.00530581717226e-05
-1.12611992715149e-05
4.82594721331154e-06
-1.17276388397114e-05
-2.06385381163076e-06
-2.23547651567516e-05
-1.34468447045403e-05
-1.07527858435136e-05
-1.23469178362742e-05
-1.78144774228388e-05
-3.06029348306271e-05
-4.15965405971917e-05
-2.73619580938631e-05
-2.11243605063229e-05
-1.30286806684073e-05
-3.6905944474388e-05
-1.20821048125468e-05
-1.43421931441135e-05
-2.0241779159884e-05
-1.57060350970044e-05
-1.62638015501738e-05
-2.7561875888955e-05
-4.36869382825968e-05
-3.64103430047992e-05
-2.94196806106729e-05
-2.18877691064097e-05
-2.39994754846218e-05
-9.89859030546837e-06
-1.4676283184598e-05
-2.32291427554077e-05
-1.69096678708248e-05
-1.31358220640989e-05
-1.67496856091038e-05
-1.81119659434396e-05
-2.06974369577965e-05
-2.13497340931956e-05
-1.83701243229965e-05
-2.51945262198981e-05
-3.69956428246077e-05
-1.26587988521809e-05
-1.41950516446452e-06
-1.54068594679398e-05
-2.21845325632232e-05
-1.34206564607459e-05
-1.11356255149246e-05
-9.03472842753022e-06
1.55795981835028e-06
-8.26395546157443e-06
-2.33712551145564e-05
-1.91759967742729e-05
-2.0076517873013e-05
-1.12594830098706e-05
-8.85394547340188e-06
-3.27714706423568e-05
-2.23470864352267e-05
-2.77467772462397e-05
-2.95881599897297e-05
-2.56520086974226e-05
1.45306286726608e-05
-3.65722109676632e-05
-2.27355772191921e-05
-9.54609878138624e-06
-1.76582399351231e-05
-2.89158781720358e-05
-1.02163547633561e-06
-1.42676462677936e-05
-9.06392792028155e-06
-1.83221444597223e-05
-2.33199791414659e-05
-1.91296261376351e-05
-9.64341148765522e-06
-1.2599473433951e-05
-2.20654587045049e-05
-1.76925250589227e-05
-8.69631351739166e-06
-1.51236365701833e-05
-1.69661432015925e-05
-1.25317872101383e-05
-1.47591919486276e-05
-3.67131401700861e-06
-7.36039422659696e-06
6.49117317126245e-07
5.86594129893336e-06
-5.30554049218987e-06
-3.40101496008355e-05
-1.22028424809074e-05
-1.32483799305504e-05
-1.7043726319592e-05
-2.80985942574446e-05
-1.2277211216972e-05
-1.77509337875088e-05
-3.42213349076969e-05
-1.10162722486464e-05
-2.98552429559645e-05
-3.40500680603532e-05
-7.06476571461783e-06
-2.18510090768403e-05
-1.7864452934754e-05
-4.04120583082652e-05
-3.43363666186015e-05
-3.70996018409118e-05
-3.12199828040194e-05
-3.68129203671213e-05
-3.42780435853065e-05
-1.93216295844578e-05
-2.24850690787773e-05
-1.31599766368581e-05
-2.1236393747426e-05
-3.17093632003676e-05
-1.36864026450579e-05
-2.22990828281043e-05
-8.70934869822963e-07
-2.0174667996599e-05
-1.70301575153399e-05
-9.71903438590479e-06
-1.44307147608731e-05
-2.80402342771318e-05
-2.40091830813522e-05
-1.62795980654385e-05
-5.70684192388899e-06
-2.32302900686071e-06
-2.31521388693965e-05
-1.91090756923659e-07
-1.97390235755795e-05
-1.01661486277962e-05
-1.45653793633249e-05
-1.61758755916803e-05
-1.37712833307295e-05
-2.47782080255821e-05
-2.07747710345446e-05
-3.74450552103264e-05
-1.69184110295732e-05
-1.17265080290536e-05
-3.48086717391251e-05
-9.4508902221086e-06
-1.02449479727847e-05
-2.63734492562744e-05
-4.04588754740964e-05
-1.13885118980042e-05
-2.3714622297614e-05
-2.63863982384455e-05
-1.14355315562135e-05
-6.55800886397656e-06
-2.33080434271273e-05
-1.98867756088513e-05
-2.15226846073143e-05
-8.51846294002969e-06
-2.49511744477456e-05
-1.12962265759202e-05
-1.57089280314552e-05
-1.53932227691442e-05
-2.46714084839328e-05
-8.44009591230422e-06
-1.35565269823436e-05
-1.49929829318443e-05
-1.51201985134333e-06
-6.95629692713952e-06
-3.13777193602025e-05
-8.83519719220267e-06
-2.35076715205836e-05
-1.35583346861958e-05
-3.44455765926664e-05
-3.06827751360992e-05
-2.24820698640994e-05
-3.26897033527742e-05
-2.34371390749897e-05
-2.51885047661498e-05
-1.55476505650543e-05
-2.48562183416134e-05
-3.21768868519645e-05
-2.4885724819685e-06
-2.81046276953378e-05
-8.04394599814394e-06
-2.4505617282873e-05
-1.56124778617828e-05
-3.68767919648988e-05
-8.063564672318e-06
-8.02275362771537e-06
-2.53339430515212e-05
-2.80508789789914e-05
-1.53309629705781e-05
-1.13534254588614e-05
-3.96369451268214e-05
-1.01969652542279e-05
-2.23057262797235e-05
-2.33542435670034e-05
-1.03373427953093e-05
-2.48905288277771e-06
-2.24782643251258e-05
-2.51229957768072e-05
2.90576503084675e-06
-1.8229155497733e-05
-1.74368793785085e-05
-9.6353487078459e-06
-2.24082001015225e-05
-3.51800734319722e-05
-2.6804879792692e-05
-2.54751066385854e-05
-3.03552754363372e-05
-2.32827864160751e-05
-3.96615452241654e-05
-2.17200117022935e-05
-8.37710458207083e-06
-1.5037774730721e-05
1.20697613656344e-05
-1.86056212592925e-05
-1.29783021384076e-05
-7.43833553366839e-07
8.92049473341276e-06
-3.20821666072749e-05
-1.7467159176893e-05
-1.7345582240067e-05
-4.02583828667509e-05
-4.43642160011039e-06
-6.68536514328935e-06
-2.77067186382206e-05
-2.57948736612993e-06
-2.18415303237426e-06
-1.88513380346842e-05
-3.95728762393845e-05
-2.64443071271369e-05
-3.00046351353209e-05
-2.05598619985335e-05
-6.85628057952901e-06
-2.68019014930573e-05
-2.03297508648889e-05
-2.24800739934467e-05
-2.19660937044781e-05
-2.52083859816035e-05
-3.99851461737022e-05
-1.81504064351317e-05
-2.03871259613721e-05
-2.5255727187628e-05
-1.47460772264957e-05
-1.8566359437769e-05
-1.65101655754939e-05
-2.18342614368749e-05
-3.10467973619059e-05
-1.55478084276681e-05
-1.6202424700394e-05
-6.16340927213016e-06
-2.48755895034211e-05
-1.18190980867245e-05
-2.38895723671216e-05
-3.95456177341118e-06
-2.04332239963014e-05
-1.94957025457103e-05
-3.66107814996112e-05
-7.65696625529011e-06
-2.32412239618653e-05
-2.71899163144606e-05
-1.24132578186794e-05
-1.4103557472879e-05
-1.37813804403625e-05
-3.20129061085572e-05
-2.57100867332484e-05
-1.81773172113332e-05
-1.61537811824124e-05
-2.98255696281864e-05
-4.49496894727497e-06
-1.30715533127496e-05
-2.01591511974515e-05
-1.41183875680856e-05
-1.55478646827178e-05
-1.90943128339191e-06
-9.19279803076419e-06
-2.53487111784127e-06
-1.50648638155076e-05
-2.51627909318865e-05
-4.4691289465874e-07
-2.81743980150131e-05
-1.68797036460379e-05
-1.54738752939871e-05
-1.80176929369469e-05
-2.85311016240839e-05
-2.78730329834221e-05
-1.91746124571414e-05
-1.67088547089584e-05
-1.47353931407762e-05
-2.23627602659288e-05
-1.79773509757361e-05
-3.26972111541995e-06
-5.89868174532929e-06
-2.29432009418361e-05
-7.42605848349255e-06
-2.41891496639219e-05
-1.07309442173196e-05
-2.40381410282129e-05
-2.5197204782329e-05
-4.41536193219487e-06
-2.27003008668102e-05
-2.00386631593172e-05
-1.77138100672768e-05
-2.53876409884315e-05
-1.50136965513986e-05
-2.1349241708455e-05
-4.46762189839652e-05
-1.50483532171086e-05
-2.5760210813329e-05
-3.54346150514404e-05
-1.69902357426677e-05
4.40256722218068e-06
-4.65090356024651e-05
-2.56596101994036e-05
-5.45653254777596e-06
-2.05131646381694e-05
3.65488941849503e-06
-2.27994500603488e-06
-8.87240458057238e-06
-7.56475775374946e-06
-2.82788218167431e-05
-1.41290359848658e-05
-2.8704033047411e-05
-2.03170009373696e-05
-4.55574352665041e-06
-2.36240524486074e-05
-1.31199486937427e-05
-1.47347192256584e-05
-2.71716122598088e-05
-2.10668218957203e-05
3.13053325241398e-06
-1.6686842303381e-05
-2.18686741252813e-05
-1.55881884672738e-05
-1.93326721423462e-05
-1.60312968904888e-05
-1.30577794827999e-05
-7.40576652627019e-06
-1.54071573369217e-05
-3.60007677308845e-06
-1.85007925812293e-05
-1.84933279002948e-05
-2.25211549687176e-05
-5.05272988497698e-06
-8.59447303532154e-06
-1.43476537637221e-05
-1.29780019442795e-05
-7.9538798128908e-06
-1.76111946743287e-05
-2.64490251770001e-05
-1.0826967879123e-05
-2.61728235608182e-05
-6.90803971553652e-06
-2.14714854576711e-05
-1.05414633613712e-05
-1.50646672806179e-05
-2.31339444949534e-05
7.90093102369683e-07
-1.03588162679035e-05
-1.76300181096572e-05
-3.92349594476644e-06
-6.38664432360176e-06
-1.68579552035899e-05
-2.39635118264057e-05
-2.42675962483365e-05
-3.09614663759203e-05
-2.59593354208058e-05
-2.40690807769578e-05
-2.03608808973864e-05
-1.97441219378892e-05
6.67403789189522e-06
-2.44230917962537e-05
-2.47793149584602e-05
-1.07474975053292e-05
-5.24827844112461e-06
3.91033682675893e-06
-1.86616284549044e-05
-2.69630319245092e-05
-2.87365837670002e-05
-4.28794311854429e-06
-2.58249546971525e-05
-2.05080770826611e-05
-1.5596631907141e-05
7.27922324300661e-06
-5.83697830374347e-06
-1.92836741559838e-05
-3.44373090300168e-06
-1.21051530808056e-05
-1.75078189412488e-05
-2.20279484566125e-05
-2.41911052905094e-05
7.97509598155225e-06
-1.10066110214329e-05
-1.40993903060415e-05
-2.78176038874881e-05
-1.71771722393413e-05
-1.79102617685264e-05
-1.56793305519883e-06
-1.66860308018551e-05
-1.94635695681322e-05
-3.01256073458123e-05
-2.52697057509989e-05
-2.01507509588581e-05
-1.93102954327355e-05
-1.66871500323185e-05
-2.59968629249765e-05
-3.17837316468486e-05
-3.0277334010271e-05
-3.66673223132452e-05
-3.31028447643443e-06
-2.81479726218546e-05
-7.01495660107974e-06
-8.19122726500066e-06
-1.5444975542076e-05
-1.92791070765395e-05
-2.92529369838024e-05
-1.86052243858111e-05
-1.97388572259609e-05
-1.7919233409046e-05
-2.10541532696022e-06
-1.58562568524256e-05
-3.44481270009029e-06
-2.38722517678479e-05
-1.6274609123367e-05
-1.24978454557614e-05
-2.1742277511606e-05
-5.89915401152548e-06
-1.91818649930518e-05
-3.10471622256058e-05
-1.56772543701864e-05
-1.29188859226417e-05
-2.84585727048988e-05
-4.1105909709838e-05
-1.75396960249228e-05
-1.95721502002838e-05
-2.19663946038325e-05
-1.89169003675401e-05
7.90325730950547e-06
-3.04054241826469e-05
-1.32382107397006e-05
-1.44605815765791e-05
-1.96275210569381e-06
-2.87870400121891e-05
-9.2379274105418e-06
-1.71851775813768e-05
-8.60886408730647e-06
-1.42051568717412e-05
-2.65858453093386e-05
-3.95934008607792e-05
-2.43934931482836e-05
-1.62901468611816e-05
-1.50388955470083e-05
1.01197883173083e-06
-2.40301546306146e-05
-2.61579977257731e-05
-2.7731472928101e-05
-3.41686547355013e-05
-2.61620907802718e-05
-1.28162627077698e-05
-2.93537960544604e-05
-2.10544327760159e-05
-1.1636370965113e-05
-9.62279483059585e-06
-2.64169266798611e-05
-1.73359263360861e-05
-9.40889259081055e-06
-4.23374347017107e-05
-7.21661100052651e-06
-1.62687738982859e-05
-3.7705195176108e-05
-1.49132630151177e-05
-1.54809089455122e-05
-2.50391619933406e-05
-1.1829107845391e-05
-1.34499870203741e-05
-2.97809851363319e-05
-1.3399381999062e-05
-1.27624843779193e-05
-4.54830243059171e-05
-9.54717293093859e-06
-2.98161194103568e-05
-1.82329280283489e-05
-1.50987792546251e-05
-1.85012000133923e-05
-2.03876741544353e-05
-5.66172906487549e-06
-2.41534850049009e-05
-2.52571468595344e-05
-1.8349141383956e-05
-5.77803578261687e-06
-3.54470181287573e-05
-2.69686447627924e-05
-7.04819842254476e-06
-1.69086044166601e-05
-7.80649480556153e-06
-4.40023333134756e-05
-3.86432981825565e-06
-1.63956851566284e-05
-1.22573343395696e-05
-2.62155363252235e-05
-1.59447638024e-05
-2.31710529391174e-05
-4.02577493185396e-05
-3.79632224484e-05
1.0684020958112e-06
-3.5453696787555e-05
-2.21216791519348e-05
-2.3927639147052e-06
-2.96899002971498e-05
-2.05782790244728e-05
-1.11351542111027e-05
-2.10035027372178e-05
-1.21957776154275e-05
-6.83199833639968e-06
-3.83520143777354e-05
-3.18056153659521e-05
-3.39369632435637e-05
-3.49625688082295e-05
-3.47026501671428e-05
-4.37236904924755e-06
-1.87893038731655e-05
-2.18869802167687e-05
-1.00389679584482e-05
-2.22262269382212e-05
-1.08652648627223e-05
-3.48560025207463e-05
-6.10590872870066e-06
-1.66332755707986e-05
-2.25497099160559e-05
-3.20783155080801e-05
-2.02937218978586e-05
-3.07879674088949e-05
-2.16892545954387e-05
-1.74131434132895e-05
-2.01539375669868e-05
-1.6014386536708e-05
-3.00519137216445e-05
-3.15084964542277e-05
-2.28316153956125e-05
-2.39531109355037e-05
-2.57154603620004e-05
-2.90562172527443e-05
-2.27539374557459e-05
-1.1188683531678e-05
-3.8434701949125e-05
-1.76793723028852e-05
-2.71375461889437e-05
-2.85363348293978e-05
-2.56809139019046e-05
-6.47636438483769e-06
1.72242583373223e-06
-2.84333996997428e-05
-2.10251820194266e-05
-1.25436524767126e-05
-2.08271685228157e-05
-1.29966217375229e-05
-1.57345368933915e-05
-2.40505474636551e-05
-4.68237519412558e-06
-2.15889479473656e-05
-2.02354322797073e-05
-2.49007074274262e-05
-1.15787303819315e-05
-2.40866868694243e-06
-1.06396619534654e-06
-1.09917385621338e-05
-1.21429732309322e-05
-1.57465518781404e-05
-1.44424588752629e-05
-2.16582895978491e-05
-3.54075684758097e-05
-2.36893582158758e-05
-5.57341883546308e-06
-9.10640609938202e-06
-9.44186313519609e-06
-2.35593505850805e-05
-1.32170157618173e-06
-6.2258440283106e-06
3.80137868962703e-07
-2.31730480126894e-05
-2.03101602109062e-05
2.62527056289848e-06
-3.5324415291033e-05
-1.13805249047951e-05
-2.73076186689272e-05
-1.67100744968144e-05
-9.95017663441212e-06
-2.14893310345141e-05
-1.91794367944847e-05
-2.39584029374186e-05
-1.57736452222112e-05
-1.84266906627709e-05
-1.26202171175574e-05
-1.3557013923897e-05
-3.91906542170343e-05
-2.12859509688383e-05
-2.79489199668819e-05
-2.52017194621487e-05
-3.97734825741984e-05
1.99213388399493e-06
-3.96683000437294e-05
-1.34842847987116e-05
-1.19917320314157e-05
-2.16843430048766e-05
-1.78233662047072e-05
-2.00508204421798e-05
-1.7371150311167e-05
-7.27624340077375e-06
-3.17842504608392e-05
4.11488847251444e-06
-1.30016896326624e-06
-1.10662078987732e-05
-7.66304918169235e-06
-1.59403843991352e-05
-2.97247671269249e-05
3.48664938132727e-06
-2.7777853445833e-05
-2.24088479197745e-05
-2.38821929618924e-05
-1.32692865063948e-05
-6.24021858605549e-06
-1.48126514167668e-05
-6.99493447577037e-06
-1.37406817036594e-05
-3.3014134307817e-05
-2.21571295670616e-05
-3.34721722683149e-05
-1.49106335183475e-05
-3.06495014747271e-05
-9.92528104604006e-06
-4.30053736184762e-05
-5.51485325045139e-06
-1.16056120665031e-05
-6.36507336476662e-06
-2.51534410961789e-05
-5.4860519079859e-06
-2.97250086365113e-05
-1.82113320777075e-05
-1.77755338894115e-06
-2.41201206099388e-05
-1.77248507710579e-05
6.23052738100908e-07
-2.60678926358665e-05
-2.24350742499726e-05
-3.13588817007175e-05
-3.54351862941945e-05
-5.28477477508388e-06
-1.77448459142273e-05
-8.63044272459823e-06
-1.65759275183286e-05
-2.06403082301771e-05
-9.04323714708732e-06
-1.84137480507235e-06
-1.53367789777265e-05
-1.49308592824804e-05
-3.21733609302011e-05
-4.63050699139064e-05
-2.80945168917859e-05
-1.75407013970248e-05
-2.70833272130684e-05
-1.14962759952474e-05
-2.33776451531013e-05
-9.66714711883417e-06
-1.11700183743806e-05
-1.54112232792726e-06
-3.66660880592771e-05
-1.69527472843049e-05
-2.29813130326114e-05
-2.2207675877875e-05
-2.12843273741052e-05
-6.939061672708e-06
-1.44080197497315e-05
-3.43511672481449e-06
-2.27322655311957e-05
-1.65602602610567e-05
-2.07716258519793e-05
-6.78153822273066e-06
-2.59847073310632e-05
-3.16641010873146e-05
-8.99749377786951e-06
-4.40095454817828e-06
7.1183745484038e-06
-1.55050758292772e-05
-1.70240497364184e-05
-3.29837061152053e-06
-1.03252404596437e-05
-1.59143667721853e-05
-2.02805745477457e-05
-1.29849283309658e-05
-1.96651099855355e-05
-9.06623836471967e-06
-1.02080229291103e-05
-1.97159937121349e-05
-1.70736305029592e-05
-1.43024366104396e-05
-1.96434511523166e-05
-2.24962106628421e-05
-1.74613441611093e-05
-1.78025472594666e-05
-2.06170589356969e-05
-1.97715996389602e-05
-4.02291833420365e-05
-1.86526978131549e-05
-1.1393640139737e-05
-1.45651305282404e-05
-1.78794302297715e-05
-2.4378958781973e-05
-2.31806229404063e-05
-9.57781776753893e-06
-7.95841946536986e-06
-2.66449776008704e-05
-2.31953928529556e-05
-2.31203947366707e-05
4.0647887602866e-06
-2.9811051014812e-05
-2.36286593519332e-05
-3.67479170069818e-05
-2.24677968628727e-05
-1.62269149831397e-05
-1.14118843494842e-05
-1.57032662959965e-05
-2.00370619760718e-05
-1.83512094876686e-05
-2.46306252326465e-05
-1.98153641357842e-05
-3.58954285179915e-05
-2.19063982433115e-05
-3.20569507592284e-05
-2.25062634699851e-05
-7.85997096106254e-06
7.95462174948984e-06
-1.90770671484886e-05
-1.16315823798217e-05
-2.4392188954858e-05
-1.15299563218061e-05
-1.98377200013378e-05
-3.50347347742535e-05
-2.98131885712539e-06
-2.94783677812997e-05
-1.93557103113858e-05
-1.21885172329589e-05
-1.78131274199193e-05
3.91593438095923e-06
-1.69885532126237e-05
-9.30716132290478e-06
-2.48736841879381e-05
-3.07263256297866e-05
-1.67416553760197e-05
-3.47033074440584e-05
-2.50904231907347e-05
-1.03575402069807e-05
-9.50034049162442e-06
-2.68335800689148e-05
-1.45239584647687e-05
-6.666144375038e-06
-5.61912944538811e-06
-6.18564358940983e-06
-1.56685375298575e-05
-1.8832731028959e-05
-1.37428240284083e-05
-4.14760280446424e-06
-1.94881062331027e-05
-2.50693029885471e-05
-2.19087736646792e-05
-1.64110374162491e-05
-2.0224542608752e-05
-2.58424557689751e-05
-2.12754172984012e-05
-1.03505573139567e-05
-1.79598119545636e-05
-1.68134676338766e-05
-3.5094605918156e-05
-2.25858089893572e-05
-3.94844362164578e-05
-3.5349328142415e-05
-2.74187973554356e-05
-1.2133387415515e-05
-1.21577309666561e-05
-2.30836572396823e-05
-5.61138256248313e-06
-3.30300418932654e-05
-1.87395112726505e-05
-1.89314640900064e-05
-2.27948433250327e-05
-2.21956101595056e-05
-5.98248838081083e-07
-1.64253097329902e-05
-1.204415765993e-05
-2.75972847036593e-05
-4.35979986105755e-05
-1.40382944432571e-05
-1.23350331209997e-05
-2.97255601040281e-05
-2.81631149457913e-05
-1.81979184405693e-05
-2.76744020892788e-05
-2.78730971086142e-05
-9.13446637629423e-06
-1.79713798236944e-05
-3.11685713915336e-05
-2.09270633072595e-05
-2.54901796405102e-05
-2.20585522167998e-05
-1.38850136715467e-06
-2.02898592430575e-05
-1.94773974626311e-05
-5.69923318587763e-06
-3.0527666341281e-05
-2.95922796789833e-05
-2.98174720440838e-05
-2.77554423761072e-05
-2.1538489797374e-05
-1.89252178438728e-05
-1.13862351106734e-05
-1.7550205069513e-05
-1.11158018518666e-05
-1.34330510869782e-06
-1.71149596967645e-05
-9.36774668369796e-06
-3.2036881540233e-05
-2.3074923036191e-05
-3.48118127287585e-07
-2.24697850514194e-05
-2.38595365332616e-05
-2.55884420983328e-05
-2.22855356417177e-05
-2.84662409695754e-05
-2.4316186001238e-05
-2.33836597413294e-05
-1.5522583683134e-05
-1.66785527471613e-05
-3.06186900604241e-05
-2.56502430674391e-05
-2.85515852564473e-05
-1.52909772778413e-05
-1.73093933493006e-05
-4.24379181404228e-06
-1.23802294884321e-05
-1.08496512919245e-05
-2.19290140128399e-05
-2.95517649374732e-05
-2.78943901879743e-05
-1.17067929095925e-05
-1.94135878934424e-05
-5.90015504555859e-06
-2.79683841528838e-05
1.39192608339891e-05
-1.66425743965293e-05
-2.96832829956341e-05
-1.95756615511808e-05
-2.3864284237477e-05
-2.2261728973917e-05
-1.63185804202854e-05
-1.89986116115601e-05
-1.81806250942413e-05
-1.98726468384785e-05
-1.62870744409149e-05
-1.04466668231255e-05
-4.01675401763721e-05
-2.71217692471048e-05
-1.44581017613844e-05
3.51595597502487e-06
-1.89703700409642e-05
-2.84375936728569e-05
-1.79149500897144e-05
-1.65767833254951e-05
-1.27142524599214e-05
-2.69430423352192e-05
-1.40043943803712e-05
-3.42112238119208e-05
-1.35592589765891e-05
-2.64775967870672e-05
-1.59501839991811e-05
-1.29894064204484e-05
-2.02401512783817e-05
-2.45490624260736e-05
-1.8636647054216e-05
-3.15596297191653e-05
-1.27987556580029e-05
-2.79403685741048e-05
-2.361870960369e-05
-2.31583955844724e-05
-2.24500800870339e-05
-2.49253122434243e-05
-2.06164681513863e-05
-2.15513979957195e-05
-2.48677891873602e-05
-9.02554377623745e-06
-4.74707733043214e-06
-1.89540632111048e-05
-1.70714252135178e-05
-3.36886847308668e-05
-1.46218284360991e-05
-6.09995928227278e-06
-2.05233377080549e-05
-1.76170031030398e-05
-2.29595836429609e-05
1.07066159286656e-06
-2.94121431625492e-05
-2.35177793947079e-05
-3.04468391910512e-05
-3.04395298613965e-05
-2.52622181889965e-05
-1.83841850946544e-05
-2.19451581191487e-05
-2.76076085051746e-05
-3.63933700273161e-05
5.59162242340537e-07
-7.7379995424525e-06
-1.08176126496032e-05
-1.67817889228379e-05
-2.55650063536693e-05
-1.54872735918883e-05
-2.63622461720587e-05
-1.23132815449352e-05
-2.58371859886381e-05
-2.45055253604542e-05
-3.02609548321909e-05
-1.61217567566842e-05
-1.88846978831266e-05
-1.33231676810383e-05
-2.09975762160358e-05
-7.63542177394084e-06
-1.20816054678446e-05
-3.50886317102289e-05
-6.39473476151116e-06
-1.77476038517988e-05
-1.0913776343165e-05
-2.25364229126915e-05
-1.74675470887753e-05
-2.43139877410081e-05
-2.87756005591653e-05
-2.36031243072549e-05
-6.43376405335437e-06
-1.96465483663937e-05
1.81282954907952e-06
-1.81593911073995e-05
-1.13213471222926e-05
-2.09177590920035e-05
-2.85956546990261e-05
-2.97482371251968e-05
-3.10195376458248e-05
-1.65425727570274e-05
-4.23801379492641e-06
-4.53805942673296e-05
-2.11461007778753e-05
-3.61097694150846e-06
-2.52336338224755e-05
-1.30952239174423e-05
-2.11123607618796e-05
-1.00413546261177e-05
-3.16627945301176e-06
-2.99070192865442e-05
-2.94151243148943e-05
-4.08206492346993e-06
-3.80446322917609e-05
-7.63659036986225e-06
-4.04995616325131e-05
-3.65977533109569e-06
-3.38159337280279e-05
-3.79512515837036e-05
-1.17806221106122e-05
-1.26289101360226e-05
-1.89188229920814e-05
-2.96100282586755e-05
-1.40919507372029e-05
-2.11751014510886e-05
-2.5609817931492e-05
7.20441217613867e-06
-2.22695016646402e-05
-4.19885500888047e-05
-2.30911738894802e-05
-2.72988448218201e-05
-2.43572921366626e-05
-3.48152145586673e-05
-2.63521192398217e-05
-4.23280037808896e-05
-2.18707427482877e-05
-2.62337113943723e-05
-4.57623852160837e-06
-1.03692396090498e-05
-1.1232875871718e-05
-3.03105947163347e-05
-1.04382471801684e-05
-1.95090998205833e-05
-2.56678750116339e-05
-3.322270333069e-05
-1.58236899561932e-05
-4.75553191367653e-06
-1.56297196063269e-05
7.17321312344978e-06
-1.26670761628273e-05
-3.19015661222651e-05
-9.44285595178005e-06
-1.26226399177274e-05
-7.82866501266006e-06
2.4093672881086e-05
-9.84859281941615e-06
-2.46264674939584e-05
-2.11368484243533e-05
-3.32214827944576e-05
-3.03885909153793e-05
-1.12649209128778e-05
-1.46397971510426e-05
-6.56614130766349e-06
-1.94761601667657e-05
1.40264832787177e-05
-2.21430060522001e-05
-1.33413324068769e-05
-2.13379916403012e-05
-7.69715243731163e-06
-2.84448430453265e-05
-5.46553731518454e-06
-2.04885599431137e-05
-1.52912621768334e-05
-2.18577561912332e-05
-3.58588213507578e-06
7.23842916881172e-06
-2.99834724213935e-07
-2.07670888981092e-05
-1.92385911729346e-05
-2.41726759191725e-05
1.52917759447694e-07
-2.40675662258379e-05
-1.29696453214526e-05
-5.74536037457123e-06
-1.33388890642641e-05
-9.29889061076821e-06
-1.70609098808031e-05
-2.50572174374275e-05
-1.65273219156234e-05
-9.1484894138592e-06
-2.7742097723473e-05
-2.49607605159962e-05
-2.51316780244181e-05
-1.86598150093417e-05
-1.71360830876802e-05
-2.57797794392687e-05
-2.06993233522698e-05
-3.69782069957018e-06
-1.60654977907487e-05
-1.78149499812314e-05
-2.44829266079929e-05
-1.69224389860653e-05
-1.78493271173407e-05
-1.31855486827826e-05
-2.03894428876864e-05
-1.2668509675172e-05
-8.08456412464362e-06
-2.80846825902519e-05
-1.60563954384724e-05
-1.92618268012342e-05
-2.86474982286868e-05
-3.47419998054022e-06
-2.15399472079178e-05
-2.77299055207454e-05
-2.17162248183479e-05
-1.41948333051021e-05
-2.73795470420257e-05
-1.75869452503423e-05
-2.14514253299348e-05
-2.03322352130383e-05
-3.05591340141951e-05
-1.12785751882703e-05
-2.49343851546468e-05
-1.85178521696095e-05
-1.50470910920674e-05
-2.3440234803312e-05
-5.61905436720226e-06
-1.29829994495008e-05
-2.41171878885079e-05
-8.86044352856107e-06
5.13798025871686e-06
-2.85867824934098e-06
-4.35748075250319e-05
-1.32283007241503e-05
-2.7022531329649e-05
-2.3481269799871e-05
-2.26814169504468e-05
-3.39222078243178e-05
-7.40016527898829e-06
-1.90119421063233e-05
-2.94987487928762e-05
-1.02723081690003e-05
-2.00920523390264e-05
-2.74832840781685e-05
-3.69339002305053e-05
-3.62523526264856e-05
-5.48147604185818e-06
-2.88273850737299e-05
-8.92244130492818e-06
-2.27069620338879e-05
-2.81485165179071e-05
-2.27632312189953e-05
-2.21692289624098e-05
-9.85460895183598e-06
-2.44008261853181e-05
-1.78110220189061e-05
-2.73575908712512e-05
-2.46297668379821e-05
-1.62863322583567e-05
-2.17154461118019e-05
-1.22257846730397e-05
-1.23880969318417e-05
-2.93012020377655e-05
-1.52146505204922e-05
-2.68160207775269e-05
-1.25451042595537e-05
-1.91668764736801e-05
-2.49263018745191e-05
-2.25843607357608e-05
-2.54750336248282e-05
-1.57625310872377e-05
-1.48007444275451e-05
-2.31646431712755e-05
-2.65815994346394e-05
-7.12464367322203e-06
-8.77876682591066e-06
-1.33228955823433e-05
-2.82314382166448e-05
-1.98325157000164e-05
-1.56799131646369e-05
-2.16622214458425e-05
-1.3211657076279e-05
3.70537655551997e-06
-1.90991006761774e-05
-3.06962198697026e-05
-1.27808950852809e-06
-1.77004217085308e-05
-2.50759706824092e-05
-1.3133995794401e-05
-2.51955607924521e-05
-2.82137117128755e-05
-3.23682888771971e-05
-2.58862938316703e-05
-5.9710927795476e-06
-3.17928774572376e-05
-2.43715726590169e-05
-2.26728265048166e-05
-2.05294619206601e-05
-1.08001513775822e-05
-2.58880646235774e-05
8.81097818608763e-06
-1.81410857323904e-05
-2.54680208273139e-05
-4.15976968167697e-05
-1.97827749011895e-05
-8.4460663080697e-06
-2.32979778338564e-05
-1.28277477433517e-05
-2.22379008999481e-05
-2.36447776940164e-05
5.33059210102099e-06
-2.08289558465524e-05
-6.89542833513147e-06
-3.12513130273899e-05
-2.58592237244286e-05
-1.8709570311572e-05
-2.13718175752891e-05
-1.92059085351887e-05
-3.13037061242879e-05
-1.89800802729262e-05
-2.07420757700876e-05
-1.57163400788319e-06
-2.86302786990378e-05
-2.88381888265739e-05
-1.82278922409318e-05
-1.14620291071573e-05
-9.53289457215023e-06
-4.20296893338267e-06
-3.8799244600652e-05
-4.2255530991494e-05
-2.53860127402933e-05
-3.19348766083511e-05
-5.52900091881596e-06
-3.2245810684424e-05
-1.34649320514601e-05
-2.18191865578792e-05
-3.2233340293678e-05
-1.18451784035027e-05
-2.40932135043527e-05
-1.03568569180838e-06
5.22126084365086e-06
-2.08891721328347e-05
-4.37730974201172e-05
-1.82304710079819e-05
-2.66531673241505e-05
-1.54359031796815e-05
-3.42978713577783e-05
-1.25167709338697e-05
-5.30681004222875e-06
-1.61163345777874e-05
-5.97072644058324e-06
-1.11272206357314e-05
-1.58864507296713e-05
-2.98111413677597e-05
-1.50187279723031e-05
-2.79673916686704e-05
-6.33708257279828e-06
-1.20750008003364e-05
-1.66434871942537e-05
-3.15671844640602e-05
-1.73341672754883e-05
-2.81002057777572e-05
-3.44298688674895e-05
1.02481311870642e-06
-2.92212023966158e-05
-1.73214450681157e-05
-2.91669031749874e-05
-1.55503563753397e-05
-2.27754967167836e-05
-2.43605531339624e-06
-1.81029093182944e-05
-3.37180535356431e-05
-2.05328305222167e-05
-1.13646761431197e-05
-2.33593673372633e-05
-1.22523179099601e-05
-3.12014539535489e-06
-1.96166405774218e-05
-1.8578690323674e-05
-3.08623591344465e-05
-2.86796128156338e-05
-2.46602375001227e-05
-1.17454550777679e-05
-3.67018985576645e-05
-1.72038255577645e-05
-2.2010592870324e-05
-1.72291659814786e-05
-2.44352535522704e-05
-2.58640944558757e-05
-3.6764182552952e-05
-2.61312347148025e-05
-3.0261836131064e-05
-2.47280352594066e-05
-3.51861677502238e-07
-1.66834620528796e-05
-2.76612749233623e-05
-2.48692271762788e-05
-3.79317029130599e-05
-1.00809888009985e-05
-2.51206359761714e-05
-3.69948173495335e-05
-3.73768641846089e-05
-2.36140204389287e-05
-1.72595409665513e-05
-2.50204367650457e-05
-1.93825968795774e-05
-2.35937783109006e-05
-2.96176483361962e-05
-1.30490068181974e-05
7.60621371167644e-06
-1.15812811565345e-05
-2.56453848100696e-05
-1.67676300946614e-06
-3.68706917507668e-05
-2.98960859038678e-05
-2.05380187241675e-05
-1.14026981532451e-05
-2.07855702123316e-05
-2.43435768231231e-05
-1.76814635890364e-05
-2.62967858300543e-05
-2.63588166754368e-05
-3.53107075117909e-05
-7.53075232159548e-06
-2.87622889067655e-05
-2.05459236957609e-06
-1.04377227510847e-05
-2.83935499316528e-05
-1.29486115732032e-05
-2.7358399167758e-05
-1.7012932212685e-05
-2.15970991788814e-05
-1.02194758029908e-05
-1.98588747564111e-05
-2.68066997171409e-05
-1.88447806381248e-05
-1.08190901217556e-05
-2.38633583619526e-05
-1.06614820106454e-05
-3.24235074844948e-05
-1.78132943264317e-05
-2.04403967408192e-06
-1.21374078664526e-05
-3.07254664618437e-05
-1.529527899681e-05
-1.47360065975405e-05
-7.09965902590781e-06
-1.6181862995973e-05
-1.20055492048764e-05
-1.537645424321e-05
-2.01935140452245e-05
-3.60879256470948e-05
-1.77842415331169e-05
-2.54752283759476e-05
-1.8411847276399e-05
-1.28020141964043e-05
-2.28711590701656e-05
-1.57020518610262e-05
-1.73640896199117e-05
-1.81562892610763e-05
-2.56818802712021e-05
-2.60892973228708e-06
-8.33498797506611e-06
-3.23097776231815e-05
-1.43831195269574e-05
-1.64209730528739e-05
-1.7486872812122e-05
-1.46985039626182e-05
-7.16973007867795e-06
-3.29605854521393e-05
-2.72886646368137e-05
-6.98419253753337e-06
-1.92952302265613e-05
-1.68493661333898e-05
-2.90926157693707e-05
-1.37470387224416e-05
-2.25258377435987e-05
-6.66707334734601e-06
-3.23914011523254e-05
-1.33305894502042e-05
-2.95605878700357e-05
-1.87931499785554e-05
-2.00572317936545e-05
-1.12761019597897e-05
-2.24880226498249e-05
-1.76124630460632e-05
-1.8225873621522e-05
-4.18524874999297e-06
-1.4269183829273e-05
-2.27443006670833e-05
-2.04851476838095e-05
-1.90659369132765e-05
-2.44607087596896e-05
-6.25413464305536e-06
-1.80618432071388e-05
-4.5253728160005e-05
-2.46465281606753e-05
-1.68452592225517e-05
-2.94338508601342e-05
-1.45544955013162e-05
-1.34485465166977e-05
-1.07997427470369e-05
-1.821235728174e-05
-1.86825184882513e-05
-2.38179271439318e-05
6.26447229257874e-06
-1.8414467701322e-05
-2.54036160131464e-05
-2.19296006660553e-05
-1.76159335110812e-05
-3.02178707246571e-05
-2.56793444056206e-05
-3.95640165804285e-05
-2.46828079043431e-05
-2.22705078046197e-05
-1.0495821611577e-05
-3.94249505619826e-05
-7.01640938237257e-06
-2.86373408079594e-05
-7.16308479084671e-06
-3.2126132543438e-06
-2.17125042016897e-05
-2.60848673583346e-05
-1.47250795408049e-05
-1.43397994830191e-05
-2.47555826380735e-05
-2.5661350688038e-05
-3.39197871074536e-05
-2.01802058727907e-05
-2.43981725586358e-05
-2.02980756735183e-05
-1.71862256213335e-05
-1.12437391451046e-05
-2.91263066090414e-05
-2.56824029075982e-05
-2.16225483759843e-05
-2.81324155924873e-05
-1.97102704159678e-05
-1.83094317388676e-06
-2.96231540765668e-05
-1.75237957563574e-05
-3.1059511866392e-05
-2.86353070045479e-05
-1.9700583461593e-05
-1.05520108889539e-05
-2.13314478020481e-05
-7.37937798558338e-06
-1.28295564423241e-05
-2.99657079694996e-05
-8.34014138643791e-06
1.13382014693299e-06
-2.68736466358237e-05
-1.82373466088144e-05
-8.32919941880041e-06
-2.29427772498352e-05
-1.36926868244916e-05
-1.66219631649916e-05
-1.37727732811459e-05
-1.40404943802599e-05
-3.07943987632559e-05
-2.61466141196981e-05
-3.226339377522e-05
-2.16997964765672e-05
-2.64312260304105e-05
-2.00993637118419e-05
-3.60803988752467e-05
-1.07822882743057e-05
-3.20132152253462e-05
-1.50635953552501e-05
-1.14854145481701e-05
-3.4402492359331e-05
-4.52786909789778e-05
-5.49736367135886e-06
-8.81986334874773e-06
-2.95278220055494e-06
-2.41182077239367e-05
-2.74800257747706e-06
-1.99008203205525e-05
-2.74440614574128e-05
-1.58572535334079e-05
-9.57108513646669e-06
-8.53339237047086e-06
-2.13602126801138e-05
-1.64859135567108e-05
-2.46967619680511e-05
-3.13947656577128e-05
-1.89034585988848e-05
-1.34290826887747e-05
-2.31725751739107e-05
-2.83098076724703e-05
-9.07164746590943e-06
-1.78182992020897e-05
-2.81695323630304e-05
-3.07404111539867e-05
-1.83945414418883e-05
-3.01826959190044e-05
-1.22174009998451e-05
-1.48835222794473e-05
-1.66923521970859e-05
-3.44497329642786e-05
-3.14430187336347e-05
-2.44966179020321e-05
-2.46835509633502e-05
-1.2333392657707e-05
-2.36604075335685e-05
-9.71693620820131e-06
-1.19072634709851e-05
-1.66115526081119e-05
-1.1818272768627e-05
-3.36219779706549e-05
-4.52322252975269e-05
-2.81453833451152e-05
-1.87047038302814e-05
1.04304372161475e-05
-1.38891559401101e-05
-2.06986011159773e-05
-1.42359277167977e-05
-3.58071540545596e-05
-2.94074622170651e-05
1.22493534517125e-06
-2.86951783546884e-05
-2.85512811785545e-05
-2.26259255900232e-05
-2.35446007902221e-05
-7.25822886457307e-06
-4.15486594090341e-05
-1.76175504698681e-05
-2.81940009217751e-05
-2.53368613853477e-05
-1.27102873020571e-05
-3.22804511396497e-05
-2.83380706833399e-05
-8.75199434313061e-06
-1.87823186833332e-05
-2.32560893924648e-05
-3.85632536136053e-05
-3.00988072043372e-05
-1.0862436090074e-06
-1.41666901690023e-05
-5.8548769993962e-06
-3.7213823053724e-06
-4.06923540201646e-05
-2.90478646460826e-05
-2.80862092007637e-05
-3.27769388865449e-05
-1.35922704859635e-05
-4.84037543652811e-06
-1.56296698542477e-05
-7.61162251026576e-06
-3.34475844574906e-05
-2.09902099512205e-05
-1.26237184330652e-06
-4.58343837474398e-06
-4.19068845195239e-05
-4.69124844354632e-06
-1.00763677751565e-05
-7.35557821668075e-06
-5.94847300478332e-06
-7.61990213993311e-06
-2.10996785242088e-05
-2.87906527844256e-05
-1.42870935147316e-05
-1.76568141677847e-05
-3.30128273122569e-05
8.52239276514667e-06
-8.24780621921893e-06
-1.93812926022238e-05
-1.18460090614321e-05
-1.07392489875281e-05
-5.57341911404217e-06
-3.41739116857295e-05
-3.3131591888119e-05
-4.52416948449309e-05
-1.29318852909274e-05
-1.11240609769732e-05
-2.06098705899138e-05
-1.85661101577247e-05
-2.33426823017029e-05
-2.23796119234218e-06
-1.09916065112298e-05
-1.14437410512417e-05
-2.75535745375962e-05
-9.12143881794e-06
3.43742070216202e-06
-3.01653704417484e-05
-2.07376906556083e-05
-6.2079801572256e-06
-1.52631837676135e-05
-5.89906613040709e-06
-2.30788962766389e-05
-1.18142591690152e-06
-1.33965560734487e-05
-1.89317695733925e-05
-1.91146990657978e-05
-1.95630648472088e-05
-2.08894345625823e-05
-1.82898384221361e-06
-7.28280076946633e-06
-7.77737730274637e-06
-2.1110077613348e-05
-2.95556239269347e-05
-2.57023158940219e-05
-2.01675008191528e-05
-2.41879688074749e-05
-3.01687171735412e-05
-2.98947936980156e-05
-1.38870830289549e-05
-7.29490070575771e-06
-4.2661682796185e-05
-2.24059949501561e-05
-2.8060053257219e-05
-1.4476697704704e-05
-1.59760133592276e-05
-5.40573558691347e-06
-9.07117590205894e-06
-2.10398560045298e-05
-2.57448477737745e-05
-3.90758709670621e-06
-1.48508747184486e-05
-4.58450856314533e-07
-1.76975685777844e-05
6.6623625754743e-06
-9.92868200662654e-06
-1.97349450267567e-05
-3.32034031365475e-05
-8.90853998114023e-07
-2.92761856073124e-05
-1.7904482689592e-05
-2.33933229330979e-05
-1.8336513040777e-05
-4.06534796606349e-05
-2.04843522380065e-05
-1.56497415344008e-05
-7.29916276237928e-06
-2.77264698908756e-06
-2.41663893150812e-05
-1.08610263119667e-05
-1.07959339543153e-05
-2.55721930819077e-05
-2.57389888693596e-05
2.68567302781757e-06
-2.32572474888356e-05
-2.63684967715252e-05
-1.73614411058541e-05
-1.0458955015527e-05
-2.49229259958477e-05
-3.47870022388915e-05
-3.01514022770262e-05
-1.23243634449587e-05
-2.61768223833732e-05
-2.67709018761799e-05
-2.09803797216141e-05
-7.99099612000025e-06
-8.04392983080168e-06
-4.55308131794136e-06
-1.89623855744432e-05
-3.30836623373012e-05
-3.2015664280941e-05
-1.05671420943951e-05
-2.61321050759866e-05
-1.69689559643314e-06
-9.50548613981844e-06
-4.00880827742544e-06
-1.8185089174816e-05
-3.82565492668578e-06
-1.61874074597442e-05
-2.6178175348489e-05
-1.77789158836466e-05
-9.22336989957333e-06
-7.56220762536705e-06
-2.88914342089836e-05
-2.12658254852903e-05
-1.26491652074574e-05
-1.36315724460807e-05
-2.49619924451747e-05
-2.73390093031771e-05
-3.18696167839884e-05
-9.11799848597176e-06
-2.3929415552334e-05
-3.57241440718437e-06
-1.16984465314012e-05
-6.51379744745639e-06
-1.71658610823884e-05
-1.5992426267945e-05
-1.45875547157394e-05
-6.04942551896047e-06
-2.39067530087294e-05
-2.87762195133957e-05
-1.97366316166103e-05
-1.23699312780986e-05
-2.76305073009153e-05
-3.80039941704504e-05
-1.45904006461954e-05
-1.77636855062303e-05
-1.92174912388486e-05
-1.70748995510199e-05
-1.67573358255723e-05
-2.44545748320517e-05
-1.48416725651558e-05
-2.3602625007878e-05
-1.80260857732919e-05
-1.82210965883334e-05
-1.28636115560366e-05
-2.31540072947036e-05
-1.93095842079547e-05
-2.47169886095091e-05
1.09152852069836e-05
-9.66251595561012e-06
-3.89138831934964e-05
-2.59413081031865e-05
-3.82544137050958e-05
-2.92558088038614e-05
-2.11039736727615e-05
-1.92815806899687e-05
-8.31208718262294e-06
-2.71430854788836e-05
-1.18451800383296e-05
-1.60034312628305e-05
-2.17701715743533e-05
-2.53832899596752e-05
-2.36464102722625e-05
-1.98538970561173e-05
-1.70158918108723e-05
-3.62869041567255e-05
-4.04936196032124e-05
-2.14991916830143e-05
-2.3553451472034e-05
-1.32503467105644e-05
-8.9026964693275e-06
-2.09975507583123e-05
-2.33755893237919e-05
-4.8788163751535e-06
-6.20033494152887e-06
-1.52597088984014e-05
-7.67946377734782e-06
-2.04112783222708e-05
-2.58219667095284e-05
-1.63490045197788e-05
4.9611044756027e-06
-2.07482970438062e-05
-9.23178887010772e-06
-1.80309696366239e-05
-1.64465833509986e-05
-3.56361859327196e-05
-2.80994535909959e-05
-1.92235484138695e-05
-2.05726794209746e-05
-7.36670955448932e-06
-1.97358965883748e-05
-2.3055890206052e-05
-4.64974726492756e-06
-1.75823413591288e-05
-1.27286806140968e-05
-2.6463104951261e-05
-2.94856508190503e-05
-1.03687207427806e-05
2.98418312630566e-06
-4.97004810604729e-06
-2.51108978889495e-05
-2.58471679325644e-05
-1.34678978375325e-05
-2.61611338814471e-05
-2.12827667233962e-05
-3.3844177800694e-05
-3.24414684543557e-05
5.0132156107965e-06
-2.49361511569654e-05
-1.87683355342505e-05
-1.90317521202702e-05
-8.94289320329441e-06
-7.40833406418844e-07
-3.06862862273192e-05
-9.67710520950271e-06
-2.63862816084439e-05
-4.27768194986235e-05
-6.66948157750839e-06
-8.92182352795934e-06
-1.98980732547519e-05
-2.6909215162505e-06
-3.23319031859562e-05
-9.93140562591674e-06
-1.2149295248003e-05
-9.64186640676039e-06
-1.67289891959057e-05
-2.55927631487941e-05
-2.47800443670131e-05
-1.7519285539086e-05
-2.22227730832957e-05
-1.72665702364839e-05
-1.06568663368136e-05
-3.23806418695648e-05
-2.75041485221134e-05
-2.98221220993988e-05
-1.50466844416363e-05
-9.88299057895109e-06
-9.01192632549853e-06
-6.71285357404427e-06
-5.72908941471339e-06
-3.21562682275733e-05
1.22665666929347e-05
-8.56500325576065e-06
-1.60114432020393e-05
-2.80048638462679e-05
-2.50361907201648e-05
-1.16872714634172e-05
-1.34023742665292e-05
-1.22534566518824e-05
-3.24547458795999e-05
-3.12861364240731e-05
-6.99893443360673e-06
-2.09253057247906e-05
2.99344066168843e-06
-1.48338848399892e-05
-2.87569453904087e-05
-1.67156731199012e-05
-2.91285483411773e-05
-1.53231740266784e-05
-3.11174789959772e-06
-2.74863961837327e-05
-2.31768718750456e-05
-2.88907563316414e-05
-2.21027111362158e-05
-3.38365313659936e-05
-2.40075437940093e-05
-2.58281597615941e-05
-5.84977612075339e-06
-2.80927628600628e-06
-1.35437745305757e-05
-1.52804070951764e-05
-9.64865697054464e-06
-1.37865112943135e-05
-1.06241841748407e-05
-1.82801312108243e-05
-1.9786012698516e-05
-3.00243471575066e-05
-2.82198749354807e-05
-2.67852874242431e-05
2.9930582217904e-06
-2.19010335814481e-05
-8.95914923150687e-07
-3.58442147557528e-05
-2.53121818386634e-05
2.14932897952116e-06
-1.91256310955081e-05
-2.59324876800273e-05
-1.23914904713382e-05
-9.20046540806653e-06
-2.56594374165403e-05
-1.93661617036177e-05
-2.40484347382623e-05
-1.24747787155988e-05
-3.31336315229521e-05
-2.39057835204419e-05
-3.23440448529212e-05
-2.88160041936814e-05
-4.13862563410364e-05
-3.2017961848882e-05
3.48126456389744e-06
-2.64066095311002e-05
-1.9248133468676e-05
-1.6399825749998e-05
-2.89153810828523e-05
-2.0053057242161e-05
-3.12519956516682e-07
-1.35633212159879e-05
-3.31856430240362e-05
-7.48805022017206e-06
-8.75618183211564e-06
-1.75601958446733e-05
-2.67699402773887e-05
-1.7411470274014e-05
-3.5563331124291e-05
-1.38588848869777e-05
-1.72959228728388e-05
-9.20879743569626e-06
-1.95407641991258e-05
-2.24018409352876e-05
-1.02052419593443e-05
-3.63473351582888e-05
-1.60144253941556e-05
-3.03090196026259e-05
-4.96669734599184e-05
1.82147311705263e-05
-1.29700410662373e-05
-1.62174428769556e-05
-1.14478223315114e-05
3.9122714906252e-06
-2.90471488361335e-05
-2.57480605831741e-05
-2.9817810284531e-05
-2.3080553883934e-05
-7.68330273510098e-06
7.85938733414002e-06
-1.5987329845666e-05
-2.84136372001895e-05
-1.63510962265049e-05
-3.34106898096639e-05
-2.46416111258548e-05
1.8706637824888e-06
8.86105750827418e-08
-4.94379494807042e-06
-1.24004351919261e-05
-1.11863901448816e-05
-1.5332460936338e-05
7.04792897333023e-06
-3.28284660511501e-05
-3.4337619118675e-05
-2.08498404427794e-05
6.60092102972332e-06
-6.6357527207864e-06
-2.16838199987744e-05
-1.06637898955945e-05
-1.29330094916657e-05
-3.05545432532593e-05
-8.20353742297089e-06
-2.08875293758658e-05
-2.92294935711851e-05
-1.20825563619406e-05
-5.21479694444905e-06
-1.0913095948901e-05
-2.06074917741495e-05
-9.16960706499042e-06
-3.50005700866813e-06
-5.07220280890061e-06
-2.77493429057553e-05
-3.66705298084094e-05
-2.04644463660479e-05
-1.25517641553043e-05
-7.88087354984962e-06
-1.29113224857465e-05
9.38377034873451e-06
-1.94888098590512e-05
-1.57688157246458e-05
-2.70230804157601e-05
-4.49987498578301e-05
-6.79333703414721e-06
-2.57941001815307e-05
-3.13323254961199e-05
-1.83171023695527e-05
-2.94432125150163e-05
-2.54330226123731e-05
1.2068266647986e-05
5.61406583429688e-07
-3.11868570760797e-05
-2.67466237674041e-05
-2.1698271034965e-05
-2.11475477429788e-05
-1.99800437429853e-05
-1.11718406465686e-05
1.1450952416868e-05
-1.43603175384178e-05
-2.55813757130768e-05
-7.65672339422679e-06
-2.71124345486273e-05
-1.71477336181179e-05
-2.15597884009609e-05
-1.17780794023918e-05
-1.27674092863156e-05
-2.56256927265488e-05
-7.17532389876187e-06
1.87941121570496e-08
-2.17502733160944e-05
-8.64296909539311e-06
-2.51950324325884e-05
-7.84819262621525e-06
-1.56911632026483e-05
-1.53768817200036e-05
-1.71240746371645e-05
-1.27855941886598e-05
-4.28193267837921e-06
-1.26635434813706e-05
-2.08173017976769e-05
-6.10615440988146e-06
-5.61970858635285e-06
-1.40550283990489e-05
-8.92810900017174e-06
-5.16220171110759e-06
-3.16525534059195e-05
-2.43611337344455e-05
-1.79407727499207e-05
4.55262456206527e-06
-2.04140695904559e-06
-2.56393768675578e-05
-2.41619384786991e-05
-1.72967518372319e-05
-1.3657234724949e-05
-1.84779245229944e-05
-3.63128653188869e-05
-1.10735730942541e-05
-2.16440700470579e-05
-1.66611671141231e-05
3.04342714063774e-06
-1.41951089130193e-05
-1.8112417653154e-05
-2.18262530117414e-05
-2.44676711953353e-05
-2.03736667822858e-05
-1.78146384712521e-05
-2.79542516779665e-05
-1.54525684281524e-05
-1.47766329192303e-05
-2.68166945301786e-05
-2.91195053684562e-05
-1.81620833736359e-05
-2.3314439153269e-05
-1.1329220789572e-05
9.77606905461824e-06
-1.98615416487898e-05
-1.90226307760677e-05
-2.78451066323986e-05
7.49160966228447e-07
-1.45000986136087e-05
-8.16744185580232e-07
-2.30349409486679e-05
-2.60147542200232e-05
-1.14299486791537e-05
-1.56803202919581e-05
-2.22233874307356e-05
-1.97778487127264e-05
-1.96473328787643e-05
-3.94604225058174e-06
-2.53242626295151e-05
-4.0699745907822e-06
-2.59924729417796e-05
-2.22656828374238e-05
-2.7688877168916e-05
-1.97071903914549e-05
-1.62791586103461e-05
-1.04619781362591e-05
-6.50997853313602e-06
-2.01928577622377e-05
-1.44472250161869e-05
-3.09512761575794e-05
-1.97465751715615e-05
-1.4952463703597e-05
-8.26104958071244e-06
-1.71518009361458e-05
-2.12256470871423e-05
1.22592592972235e-06
-7.34887755091019e-06
-1.2603400058865e-05
-7.65976919073984e-06
-2.30964436692045e-05
-1.0121881932684e-05
-4.00261849924512e-05
-2.77600661790054e-05
-2.26425823624044e-05
-3.38346752116395e-05
-1.28001769399343e-05
-1.4198371425111e-05
-1.74679148298629e-05
-3.15471377244478e-05
-3.1014254020602e-05
-1.49695926885511e-05
-2.23152702268264e-05
-3.2894735353886e-05
-1.35847640407473e-05
-1.35521325251941e-05
-9.38597856806245e-06
-2.70108520516932e-05
-3.42049950716725e-05
-1.89122186479385e-05
-1.78951475136143e-05
-2.48537086649514e-05
-4.23033502945193e-05
5.10590906876173e-07
-4.15264302039564e-05
-2.13220768070091e-05
-1.48489213349471e-05
-1.88362935036769e-05
4.8697616761584e-06
-1.49126394771084e-05
-9.1836393538296e-06
-2.27817403721204e-05
-9.97874791718054e-06
-2.22084668240425e-05
-2.6132679669529e-05
-4.82901916696519e-06
-1.98101108366479e-05
-2.3813474479517e-05
-4.32351466647517e-05
-9.88625580486796e-06
-2.95967027816864e-05
-2.38744082012484e-05
-1.83764208324445e-05
-1.26046786015803e-05
-2.16585496554446e-05
-2.30062032643273e-05
-3.36030250200481e-05
-3.48500212774042e-05
-7.00892414331021e-06
-1.729464593692e-05
-2.60546374261627e-05
-1.33984124665312e-05
-2.14064864047832e-05
-2.33177409006621e-05
-3.1691632481479e-06
-1.91103976286567e-05
-2.30310204364219e-05
-1.05120813972697e-05
-1.28089762293034e-05
-1.38612749034198e-05
-5.84632380824545e-06
-3.02279957596499e-05
-1.69811183273331e-05
-1.40691496877823e-05
-1.86121852681077e-05
2.78671067203895e-06
-1.94499141107155e-06
-6.18811466303571e-06
4.54122170035305e-06
-6.21918671891126e-06
-1.99900426997818e-05
-2.33976614066757e-05
-3.124032808954e-05
-3.62807443193131e-05
-1.01196525388925e-05
-2.35649491813082e-05
-2.98844448197263e-05
-1.78272170170578e-05
-2.92478300250787e-05
-4.6421256517325e-06
-4.13070778706098e-05
-1.27027111556997e-05
-3.85421292003517e-05
-3.42182585679998e-05
-1.30270705049174e-05
-2.32575554287824e-05
-2.62994392412875e-05
-1.49870341018385e-05
-1.55631028195283e-05
-3.17610156410918e-05
9.0450231822764e-06
-7.12369238283077e-06
-2.1581837680885e-05
-1.49807651899415e-05
-1.83489770418644e-05
-2.93040545720505e-05
-2.68470685272329e-05
-2.41699962741514e-05
-2.64048440662087e-05
-2.03959651311773e-06
-6.53690708787236e-06
-2.73998148358848e-05
-3.11477724894098e-05
-1.21907281535404e-05
-1.30121401600152e-05
-2.80720836676883e-05
-5.7391599709073e-06
-1.11223190736342e-05
-2.11119305402843e-05
-2.17676568139103e-05
-2.32360494977792e-05
-2.91192784604658e-05
-1.56574339133654e-05
-6.04285781892411e-06
-1.97399106670228e-05
-1.9563609151178e-05
-2.19217965873789e-05
-1.25328723658356e-05
-3.09692215088024e-05
-1.81248983454632e-05
-1.24917821217072e-05
-7.1235038446e-06
-2.28133075280258e-05
-9.73914311282798e-06
-1.72939503117069e-05
-5.99176668964507e-06
1.15061949186328e-06
-1.65132258875173e-06
-2.59494585828801e-06
-1.28252567005279e-05
-2.32127660247217e-05
-3.00714259469071e-05
-2.17097908480717e-05
-1.66708444519443e-05
-1.74867438258717e-05
-4.90610305141078e-06
-3.1078364224949e-05
-2.71580986962473e-05
-2.03327482093927e-05
-2.88843093121402e-05
-1.04773912148644e-05
1.60173390328087e-06
-2.30149665440199e-05
-2.44429376888136e-05
-2.67067501957505e-05
-1.92982341662036e-05
-1.48308415878689e-05
-2.77795960755035e-05
-9.82341037462512e-06
8.98237019750257e-06
-7.71117655649078e-06
-1.70715496775674e-05
-4.80792114560244e-06
2.9483167284999e-06
-4.2602248935867e-06
-5.60971122005741e-06
-2.04546697305262e-05
-1.67885959141002e-05
-6.40472645971671e-07
-2.15987732519005e-05
-1.38489909366053e-05
-1.87158778064026e-05
-4.74273935464047e-05
-1.41630747250455e-05
-4.12481452825679e-05
-1.70805717077018e-05
-3.04722072407234e-05
-3.7088261474872e-05
-2.37326157648066e-05
-2.36169886417948e-05
-1.90724941436611e-05
-2.26712434963148e-05
-2.29245978426704e-05
5.50421770523853e-06
-4.28109191910603e-05
-4.23740935311867e-05
-1.5806559381913e-05
-1.55318489844871e-05
-7.88013738256806e-06
-1.25158841810585e-05
-2.17180491817758e-05
-2.31773741665247e-05
-7.01046522827197e-06
-1.96052502618632e-05
-7.42313564921591e-06
-3.39793779777552e-05
-2.03381693645876e-05
-8.77861952791056e-06
-2.04195490281436e-05
-3.48386992922326e-05
-1.08288052692728e-05
-1.15908530205759e-05
-1.01336631984244e-05
-3.86379096841231e-05
3.03592736039793e-06
-1.57167344754164e-05
-2.60656672174227e-05
-1.17993215509407e-05
-2.28211889585611e-05
-2.6058994824666e-05
-2.78542810493044e-06
-2.21740256357352e-05
-3.12790710640651e-05
-1.71291347225757e-05
-2.49007407962634e-05
-9.99409608868689e-06
-2.45620621021086e-05
-1.77659405386164e-05
-4.42685226131756e-06
-3.12902172227518e-05
-1.58093215770188e-06
-6.1564682312844e-06
-2.18648546089472e-05
-1.9265354385826e-05
-1.49501629283803e-06
-2.02307111231347e-05
-8.68753983476675e-06
-1.04855500114797e-05
-4.19616809499229e-05
-5.08705769502983e-06
-1.56525114456527e-05
-1.27262810753288e-05
-2.77760283612219e-05
-1.79310771883996e-05
-7.11971264518474e-06
-1.98453824668684e-05
-8.53180820053904e-06
-1.19978472740299e-05
-1.34452450167386e-05
-1.1931956951427e-05
-1.12610184100577e-05
-2.45392831867302e-05
-1.35867638565122e-05
-9.49317470206265e-06
-1.52998980616046e-05
-1.87237292342819e-05
-2.93794906027025e-05
-1.33194651440641e-05
-2.30159250270028e-06
-1.84710441333411e-05
-3.05231131365941e-05
-1.68754926333757e-05
-1.14125735627698e-05
-4.1464188477349e-05
-2.0113982252992e-05
-4.07708713561642e-06
-2.39959211563345e-05
-8.21864074702426e-06
-1.9695689288116e-05
-1.86189254585205e-05
-1.63624342971774e-05
-1.49460932057701e-05
-1.5174734582929e-05
-1.22483592334911e-05
-8.85641784874775e-06
-1.19674568673344e-05
-1.815025796723e-05
5.3515969973238e-06
-1.23907513637973e-05
-2.25792422837321e-05
-1.87991459768954e-05
-2.27671746703008e-05
-9.8909777461152e-06
-2.77153851506967e-05
-2.87494743250292e-05
-1.33201267357811e-05
-2.0051959847838e-05
-2.75110091366386e-05
-1.57638379743761e-05
-1.31394227627461e-05
-2.07480614746346e-05
-1.88791341522852e-05
-9.22449303286424e-06
-3.45757653966737e-06
-1.80775934627575e-05
-3.05149870024138e-05
-1.82368462233013e-05
-1.72966473194149e-05
-1.44698121126879e-05
-2.14638435612191e-06
-2.75200406437386e-05
-2.26723367813721e-05
-1.57060853449738e-05
-2.78126082553429e-05
-1.84944767061912e-05
-1.77011122831571e-05
-2.13075799995415e-05
-1.063457596083e-05
-7.15195899063132e-06
-2.44856820536827e-05
-1.33442373794524e-05
-1.08587682785704e-05
-1.9646231393129e-05
-2.43238229894141e-05
-1.29682082800635e-05
-2.41651573092937e-06
-7.3380629955061e-06
4.16210671772897e-06
-2.71284927697793e-05
-1.75270254625628e-05
-2.11687865318695e-05
-1.85055214322444e-05
-2.41720805566537e-05
-4.14569541131252e-05
-9.67897336249778e-06
-3.30528013889919e-05
-4.6070909078057e-06
-1.78746144423192e-05
-8.32148389750564e-06
-1.83186798805463e-05
-3.60879219355292e-05
-2.38243296281857e-05
-1.80778822602132e-05
-1.87778371384271e-05
-2.35725696610271e-05
-1.95509172756661e-05
3.37661742102992e-06
-2.71535332614165e-05
-1.22065577219865e-05
-3.20601844295165e-05
-8.42165038046387e-06
-2.85206265601616e-05
-2.01084731758197e-05
-1.20753150352563e-05
-9.26071574435723e-06
-2.51463397772139e-05
-1.44123697606798e-05
-1.25008630010451e-05
-6.09421653005646e-06
-2.39798643881196e-05
-1.08622433480711e-05
-2.91231226801045e-05
-1.42482416794884e-05
-1.31626101369411e-05
-3.8491159346366e-05
-2.44780550086174e-05
-1.7834192969048e-05
-1.90196096871177e-05
-1.67543969349575e-05
-2.08712348264777e-05
-1.50439629774225e-05
-6.55578365011362e-06
-2.77232309585396e-05
-4.10165727717449e-05
-3.90095750485957e-05
-1.33907231168544e-05
-3.1834376135805e-05
-3.51559026423388e-05
-1.66148891065453e-05
-2.64330076612579e-05
-4.94306124763947e-05
-1.51515451638997e-05
-5.67640939967892e-06
-9.56946907304353e-06
-1.02359227993154e-05
-3.2815900118183e-05
-5.0003954375207e-06
-1.58101091195998e-05
-1.30671582035897e-05
-1.59650384118453e-05
-3.62363260157451e-05
-3.14919433121147e-05
-2.12053090992939e-05
-2.34427220837475e-05
-2.34598103984561e-05
-1.38584932886679e-05
-1.63354831858652e-05
-2.04557883589254e-05
-8.90383505644846e-06
-1.67378679408174e-05
-2.91601143959549e-05
-2.92237462887763e-05
-1.02881029143522e-05
-9.21275989504176e-06
-2.82176162725226e-05
-1.72984718707853e-05
-1.38963326867628e-05
-2.18722033199436e-05
-3.54321941952402e-05
-1.90937125983825e-05
-1.85783428833676e-05
-3.7220136075607e-05
-2.8361016044995e-05
-3.17194068298228e-05
-3.44318491637881e-05
-3.47148520805914e-05
-9.5535486098631e-06
-2.65662957739685e-05
-2.23351735866153e-05
-2.00274981836965e-05
-1.77909227429092e-05
-1.60852904815086e-05
-9.19386571030145e-06
-2.78497470776743e-05
-2.53907377667498e-05
-2.58458468473259e-05
-1.89268987041899e-05
-2.40222777771579e-05
-2.40982449466567e-05
-2.10076856363619e-05
-9.39307223838985e-06
-2.25797140459782e-05
-3.92580142414542e-06
2.15622188529405e-07
-1.42705970738419e-05
-3.56743117129523e-05
-4.98473744599344e-06
-9.31615326297413e-06
-6.13295986963938e-06
-3.44089969825187e-05
-4.42839406696643e-05
-1.41823408176019e-05
-3.95934161314671e-05
-5.04264397268411e-06
-3.73186533305099e-06
-2.69101813741235e-06
-1.97556200548577e-05
-2.78564838356859e-05
-3.2122854814417e-05
-1.14332940416619e-05
-2.41534756317882e-05
8.06676413968447e-06
-3.01071793774578e-05
-2.37970263983278e-06
-1.69716970824457e-05
-2.58571243007805e-05
-2.56799402735737e-05
-1.95762107935612e-05
-8.60181437246541e-06
-8.41169908759311e-06
-4.61730241278251e-05
-4.0584472459069e-05
-3.49131093918065e-05
-1.32257874172334e-05
-1.4890995751232e-05
-3.55680526205063e-06
-2.58271811085637e-05
-1.7199227484172e-05
-3.63223893961614e-05
-1.84259852895262e-05
-2.90103946647809e-05
-2.04385499251412e-05
-1.44987716430138e-05
-1.32145587086245e-05
-2.32886873929097e-05
-2.63517304254888e-06
-1.07602722824858e-05
-2.57674676471141e-05
-7.778719501956e-06
-1.58192459711349e-05
-2.05090460503689e-05
-3.00984826182937e-05
-4.20467233545038e-05
-2.18242596077374e-06
-1.16931459981751e-05
-4.76262226573068e-05
-1.25580033883405e-05
-8.94582945504925e-06
-5.96804343533369e-06
-2.83093850711613e-05
-9.62769708353434e-06
-2.35044420765106e-05
-3.25140336310937e-05
-1.82195494427651e-05
-1.60004111118475e-05
-2.58198292139084e-05
-6.58798248766115e-06
-3.5519968694689e-05
-2.24329094464949e-05
-2.98410862584866e-06
-2.47140366386276e-05
-1.97324264956723e-05
1.31382837961204e-06
-1.46544946063094e-05
-1.22123488347065e-05
-9.93972342808923e-06
-1.85819276953994e-05
-2.67550033899302e-05
-2.31511364481465e-06
-1.59059805389131e-05
-1.50166514432855e-05
-3.57500987491057e-05
-1.77865699274953e-05
-3.27733706091591e-05
-1.59991131549124e-05
-2.91802603262287e-06
-9.01263588618489e-06
-2.17721163279514e-05
-2.66488040010886e-05
-2.47102465042449e-05
-1.5614166298088e-05
-2.08857322735439e-05
-2.03170424551282e-05
-1.83570236515755e-05
-1.05389942743115e-05
-2.77065332404529e-05
-2.16346860016021e-05
-2.15166617808853e-05
-2.15212123431967e-05
-3.65747637054642e-05
-4.26731509596029e-06
-2.62702707825386e-05
-2.27163566267164e-05
-1.91418322669992e-05
-3.91434693470682e-06
-9.21369311051978e-06
-2.45621807787537e-05
-1.28050414365408e-05
-3.62294942818637e-06
-9.59741950068581e-06
-1.31101606853565e-05
-2.17123538032757e-05
-1.82294356133575e-05
-3.57399647867254e-05
-4.51359525416363e-05
-2.40374899601459e-05
-3.50037990118252e-05
-1.22954879131219e-05
-1.69541249273267e-05
3.05646249986133e-06
-1.63026324828245e-05
-3.2057716020264e-05
2.79797111933845e-06
-7.00098869786689e-06
-2.65644669024784e-05
-1.9741339618718e-05
-2.63077010780573e-05
-1.96641700215382e-05
-1.60273288532175e-05
-1.5280991931589e-05
-1.89695700109616e-06
-2.41723310812224e-05
-1.81538428421643e-05
-2.30285022256198e-05
-2.87298471602517e-05
-1.01255602876017e-05
-2.2847049273755e-05
-1.41532532519665e-05
-1.64893075844325e-05
-3.91168876504885e-05
-1.79338733049933e-05
-1.01838207496725e-05
-2.57203779588504e-05
-2.81965598631067e-05
-1.57349358110654e-05
-2.48617524767396e-05
-1.78636043148698e-05
-1.99552893098413e-07
-2.12125940063742e-05
-3.98711129143044e-05
-2.85217611180481e-05
-1.62073708541363e-05
-3.21918942410792e-06
-3.21062750015322e-05
-5.25321189081068e-06
-1.61217455714787e-05
-1.62751869726153e-05
-1.92083359747649e-05
-1.71320434790976e-05
-3.66208570048406e-05
-8.82742195724616e-06
-2.05776394523004e-05
-8.3877948620578e-06
-2.865513353812e-05
-3.21279932170628e-05
-2.03063235548962e-05
-2.86377638105407e-05
-2.25447999371542e-05
-4.34080229126209e-06
-4.78874298105691e-06
-1.32200341897371e-05
-4.52637278354777e-06
-9.78860383086103e-06
4.38673305663273e-06
3.45464514243088e-08
-1.01363026637529e-05
-3.43761338783427e-06
-2.21452951755797e-05
-3.12919382528508e-05
-2.20514378304562e-05
-2.49244460435538e-05
2.96386926905461e-06
-2.12381176536404e-05
5.73232667777705e-06
-1.89280824754872e-05
-7.78107886951429e-06
-2.15614271770749e-05
-1.40610407230007e-05
3.74911907709137e-07
-1.71875552299752e-05
-1.98858793816539e-05
-1.75226174484724e-05
-3.91920933968473e-06
-1.4651353665333e-05
-1.42918498399839e-05
-2.11474447224282e-05
2.76099429197006e-06
-2.46515789343785e-05
-2.25095356999887e-05
-2.13187429407431e-05
-2.97606276254266e-05
-2.49119183706298e-05
-3.0551591688901e-06
-1.65189510099438e-05
-2.54311878521395e-05
-1.75690872735074e-05
-1.99976264989513e-05
-2.37528471919545e-05
-2.82904021898492e-05
1.10646162619836e-06
-1.54508758337973e-05
-2.57058797762662e-05
-2.49913489396747e-05
-1.52447149537994e-05
-2.01267766648465e-05
1.9670244757559e-05
-2.51041328533502e-05
-1.00216681654965e-05
-1.66290105371387e-05
-1.83951721626992e-05
-4.07021681989547e-05
-2.07414928206942e-05
-1.81192666477077e-05
-2.27923061096202e-05
-9.04778892590002e-06
-8.42311161837917e-06
4.54987140383094e-06
7.08350492860964e-06
-5.85822242710748e-06
1.32151611009572e-06
-1.30907854762839e-05
3.63999738830786e-07
-1.42838288379808e-05
5.9514464031192e-06
-2.03683223335577e-05
-1.79303009775089e-05
-1.96993487045909e-05
9.87197849723027e-07
-2.44505888105237e-05
-1.51013674294061e-05
-2.13078337256029e-05
-1.39625588315037e-05
-2.06043906105693e-05
-1.17197076919716e-05
-1.25631554507928e-05
-2.31407493323941e-05
-2.36882772959194e-05
-1.25703243289532e-06
-1.50192600310058e-05
-9.07960828967551e-06
-1.95807766293309e-05
-1.02287395624307e-05
-1.47375476523568e-05
-2.95380969340929e-05
-2.00517336201063e-06
-1.33084259284241e-05
-1.76038426405303e-05
-1.94592553067638e-05
-9.42941526100741e-06
-3.22351145576508e-05
-1.95067699488413e-05
-1.44821977572196e-05
-4.00300236670669e-06
-1.38664168416297e-05
-9.63627644370542e-06
-1.063003230676e-05
-1.28002971004221e-05
-2.55957028883217e-05
-1.50589989534742e-05
-1.63395954634457e-05
-1.6885224234477e-05
-1.06426987266432e-05
-2.96723301020147e-05
-4.42026155239666e-06
-1.82778581243777e-05
-1.28274752855147e-05
-1.23044852949021e-05
-2.04823119151274e-05
-5.60326345694063e-06
-2.44576037722421e-05
-2.14386058728797e-05
-1.08549807208158e-05
8.79750233650809e-07
-3.24128310311583e-05
-1.66943262466986e-05
-1.76383668484263e-05
-1.44054264835957e-05
-1.4331133817952e-05
-8.23687589313637e-06
-2.3009660175798e-05
-2.10225838062028e-06
-2.25261761599864e-05
-1.95179514324966e-05
-1.92655685134981e-05
-9.56779410751776e-06
-7.45350507094883e-06
-1.91285897377433e-05
-5.21633858301655e-06
-2.05405406132651e-05
-1.95663535339175e-05
-1.43608819202532e-06
7.7685047994573e-07
-1.1859184984448e-05
-2.36445417865068e-05
-2.1666058958663e-05
-8.33176639930415e-06
-2.86004072909532e-05
-2.37626643658675e-05
-1.42819506156135e-05
-1.67102238350375e-05
-2.81958301753259e-05
2.09865528236323e-06
-2.53073865604228e-05
-2.0500140559042e-05
-1.18510246892342e-05
-1.01423680230989e-05
3.13495857850949e-06
-4.43922228618377e-06
7.71555185726318e-06
-3.23636279175334e-05
-1.85769260462632e-06
-1.72945748148086e-05
-9.10063653776883e-06
-2.92233710298813e-05
-3.43111816004715e-06
-2.55211299585539e-06
-4.65757741178087e-06
-2.41492911689348e-05
-6.58237526123691e-06
-6.80110348267462e-06
-2.48759514020453e-05
-1.90194308841029e-05
-8.42320635848331e-06
1.80355720018805e-06
-2.29746852879562e-05
-2.60883629727676e-06
-1.88237275093892e-05
-2.96464905424157e-05
-2.54204157660741e-05
-1.63004411231361e-05
-2.73317860666539e-05
-2.00908305065411e-05
-6.28549857675693e-06
-3.92638028970249e-06
-5.68203155366022e-06
-2.99913607554937e-05
-1.1721179988329e-05
-2.10412979690577e-05
-3.2083930236523e-05
-2.54692855688896e-05
-1.10221271400102e-05
-2.11884393367635e-05
-1.63761650926575e-06
-2.64090548704437e-05
-2.41561458189008e-05
-1.18314534803421e-05
-2.94099187266115e-05
-2.09122889129641e-05
-8.28759963233477e-06
-3.0069333111719e-05
-1.67686021384253e-05
-1.06461774762828e-05
-2.26333761248853e-05
-2.38289979193765e-05
-1.97068819051052e-05
-1.65813542049963e-05
-5.07741125517396e-06
-3.19130634336557e-05
-1.88835147744923e-05
-1.8534259223309e-05
-1.63925449584342e-05
-1.28712015285224e-05
-1.33422349728579e-05
-6.35344468298286e-06
-9.73567129761805e-06
-1.93458786676116e-05
-6.17874090542966e-06
-1.31302874478962e-05
-1.40802458923313e-05
-6.0989639218209e-06
-2.85355820485669e-05
-4.1009310382121e-06
-1.63583977435877e-05
-1.41172476216749e-05
-1.80595687879732e-05
-2.99201735161689e-05
-2.56180427212333e-05
-1.24307891928719e-05
-3.44616174548246e-05
-2.18841768184872e-05
8.69256778249462e-06
-7.9668497935623e-06
-9.11097057667179e-08
-2.03020700013603e-05
-3.01468521279988e-07
-1.68721488921877e-05
-2.04269808206348e-05
-1.55949709362614e-05
-2.12560720207077e-05
-2.25597377263606e-05
7.83777920581851e-06
-2.14728122525306e-05
-1.95931511730059e-05
-6.02763512753676e-06
-1.47762438886475e-05
-1.87839924402693e-05
-1.33933838847684e-05
-2.36305510234756e-05
-2.63455605012676e-05
-1.37108151640989e-06
-1.33950479921455e-05
-7.04007667911698e-06
-2.96997840069821e-05
-8.55218334754439e-06
-1.02637756518996e-05
-7.75699781284524e-06
-1.56482898702022e-05
-8.64039784746078e-07
-1.12154794939205e-05
-2.35632919302432e-05
-2.03990057213961e-05
-7.77069947247744e-06
-2.58194969783718e-05
-1.91057288160261e-05
-5.62048998385323e-06
-1.48345208855783e-05
-4.51528376781897e-06
8.26845900700678e-06
-2.25115584251988e-05
-3.00592274363457e-05
-1.35385488745429e-05
-2.45250457163003e-05
-7.56659745987172e-06
-7.92125955985941e-06
-2.406750204385e-05
-2.02880366376271e-05
-1.21617836892731e-05
-1.4823119866214e-05
-4.92286497843058e-06
4.0792545196261e-06
-1.42354892945922e-05
-4.73100129344608e-05
-2.16308699353746e-05
-1.40846923608127e-05
-1.07298298563038e-05
-1.19866800963202e-05
-7.63010866167793e-06
-1.99278980722589e-05
-5.12952425965399e-06
-2.72991695447968e-05
-1.80845647180428e-05
-1.8502574318374e-05
-3.20608439245304e-05
1.49106644953099e-05
-1.39566852459692e-05
-3.28914075827444e-05
-5.40575724771243e-06
-5.05420058966006e-06
-3.07849480557533e-05
-2.97573305732455e-05
-3.02085742090153e-05
-1.14151072012313e-05
-2.64189589098527e-05
-5.04979788116656e-06
1.13445886732984e-05
-4.96275777417849e-07
-8.70534293485273e-06
-1.48831676902353e-05
-8.62454110211347e-06
-2.25588603506516e-05
-2.80318551499524e-05
-9.76713642890321e-06
-2.16985038734549e-05
-2.10540785196788e-05
-1.31554977298049e-05
-1.12607800023729e-05
-8.23177247412457e-06
-4.63049952420859e-06
-2.05796450752738e-05
-6.68956911866005e-06
-7.2656959562876e-06
-3.11045535573465e-05
-1.38277609787974e-05
-2.58836988903211e-05
-4.48654826670333e-06
7.18759615394572e-06
-2.53365235312611e-05
-2.24727448019925e-05
-1.01103295759704e-05
-3.23413365243111e-05
-1.09040823099338e-05
-6.93484004321042e-06
-1.36917640056112e-05
-2.31951293827771e-05
-1.22742231019583e-05
-1.85686077418131e-05
-3.22933109910022e-05
1.1821384766479e-06
-2.01075548299721e-05
-1.32387753871171e-05
-1.82207922174261e-06
-2.31988007615802e-05
-2.03747056941196e-05
1.47161545192972e-05
-9.56550864820967e-06
-3.20483078012042e-05
-1.67965741763634e-05
-3.21935819886184e-05
-1.63520479716533e-05
-7.78160869167001e-06
-3.25403654701585e-05
-3.19733261719265e-05
-1.4827447166852e-05
-1.77439035428268e-05
-1.13485200955559e-05
-1.86967631405384e-05
-1.49914194058881e-05
-1.10674530730395e-05
-8.60876479603565e-06
-1.89737355152707e-05
-7.79344457308897e-06
2.61655160295704e-06
-2.37064921373238e-05
-1.69175880861912e-05
-3.12792226154312e-05
-1.62162447755422e-05
-3.20983750790929e-05
-8.56916288798837e-07
-6.01796636741393e-06
-2.79071590244318e-05
-1.28541080954009e-05
-1.816375667905e-05
1.60181483462073e-06
-1.59615701408536e-05
-1.64495455697574e-05
-2.83709701472568e-05
1.2907161784005e-05
-3.42873804430706e-05
-3.89717848160052e-06
-8.58059669251042e-06
-9.89323629386778e-06
-3.1154639602423e-06
-1.24295528248333e-05
-2.16899659736732e-05
-1.6510318937689e-05
-1.1552367113184e-05
-8.19499391915818e-06
-9.02351164016401e-06
-2.1106772251743e-05
-9.64338686854835e-06
-2.48585029141942e-05
-1.86000557465982e-05
-2.1155557871486e-05
-6.04056082109044e-06
-2.05080889580173e-05
-2.97263148071232e-06
-2.66160394185539e-05
-1.95235609201863e-06
-1.01195394522381e-05
-5.83684897102759e-06
-1.74047942458591e-05
-8.27092861705364e-06
-1.22378381425095e-05
-1.58235333701841e-05
-2.38571222022071e-05
-1.31508729224038e-05
-1.96026590873065e-05
-2.01408551081157e-05
1.48177533329408e-05
-1.98085370184499e-05
-4.66929718815385e-06
-2.22365440324042e-05
-1.6513430482151e-05
-1.69183001515451e-05
-1.10976327194919e-05
-1.33702460791281e-05
-2.32703511137819e-05
-2.87840274343109e-05
-4.90503747983734e-06
-3.31207622932684e-05
-1.13559912010695e-05
-9.49718916803905e-06
-1.967519743029e-05
3.95964685415007e-06
-5.20759134287294e-06
-2.42443214421223e-05
-1.73619477186049e-05
-7.20822503748139e-06
1.2403884233204e-06
-1.84828698096683e-05
-1.01741817302849e-05
-1.0379217848413e-05
1.28922626766833e-06
-2.67959867891311e-05
-1.30931563257858e-05
-1.44623264457853e-05
-2.45888680903039e-05
-1.29259772845214e-05
-2.15447751768563e-05
-1.18889615019985e-05
-2.71782390955166e-05
-3.00804614335881e-05
-6.80467420090395e-06
-1.15780250619897e-05
-3.1964364878598e-05
-1.644730584195e-05
-1.16823557609994e-05
-5.30985440865515e-06
-1.34678735046673e-05
-2.21296187347424e-05
-3.68672539205029e-05
-1.3434752282541e-05
-3.88486586689821e-06
-1.1220713450057e-05
-8.98010520457399e-06
-3.38493594765681e-05
-1.41383971034655e-05
-5.88745328124697e-06
-9.96115957383207e-06
-1.0511008670518e-05
-8.95887984758368e-06
-2.65374174085005e-05
-1.7785770661391e-05
-1.86941386505398e-05
-2.29161837715595e-05
1.47359408793116e-05
-6.81526602396186e-06
-1.72432507596754e-05
-3.66877538337142e-05
-1.55969983774917e-05
-1.88818779390483e-05
-1.43269818382696e-05
-2.01987817193268e-05
-2.09369322778316e-05
-1.90719454269478e-05
-6.59729156388512e-06
-1.5447325519967e-05
-1.33705137929322e-05
-1.03119135328843e-05
-2.31357423492468e-05
-4.13681621988896e-06
9.09188151018673e-07
-2.55730143380897e-05
-1.93823334028924e-05
-3.0835243695638e-05
-1.12286969788893e-05
-2.33150696825488e-05
-1.56369427649883e-05
-1.49549128015775e-05
-1.50745314437123e-05
-2.48629870627559e-05
-1.93558510110684e-05
-1.08855679755673e-05
-2.54624652051469e-05
-2.10924958005729e-05
-9.26211142505896e-06
-2.46287560339613e-05
-1.98290989252807e-05
-2.45477321908877e-05
-1.27683933061393e-05
-1.60990261254391e-05
-2.34174294883466e-05
-1.41032629983627e-05
-2.31747807874155e-05
-2.59750137442511e-05
-1.44215813550039e-05
-3.00734013957059e-05
-7.22800895116361e-06
-2.2157937495993e-05
-1.28100985829164e-05
-5.66208470707004e-06
-2.45533476569486e-05
-1.73563545591012e-05
-2.190618023452e-05
-2.4541500201747e-05
-2.75498750813126e-06
-1.3297743717611e-05
-2.01244090918644e-05
-2.1806676869551e-05
-1.95044486338234e-05
-7.71848144784405e-06
-8.3640975972355e-06
2.2265245642338e-06
-1.65945963797521e-05
4.03995108517717e-06
-1.12009317976279e-05
-1.81668330548561e-05
-2.76046304465867e-05
-2.9908997072015e-06
-1.09800246353923e-05
1.93240573732101e-06
-1.76630793215292e-05
7.71322446976981e-06
-7.32566266909851e-06
-2.1922844404109e-05
-9.35289449134873e-06
8.67449486152569e-06
-2.77721910909911e-05
1.17006947298564e-05
-3.60692535503627e-06
-1.51022847910569e-05
-1.95547433172253e-05
-1.15375989863985e-05
-1.42345801580399e-05
-3.09104496721525e-05
-1.23155310995531e-05
-2.21401788598259e-05
-2.6491474817171e-05
3.42986841218502e-06
-2.71851088073788e-05
-7.69621426957043e-06
-2.40198849052797e-05
-2.30879961385013e-05
-2.07980376292854e-05
-1.13288010310898e-05
-3.39984228799493e-06
-2.21433889950812e-05
3.27134190899275e-06
4.0575262637482e-06
4.17213751866325e-06
-3.30459915648815e-05
-2.27669900263099e-05
-5.57920178680153e-06
-1.41397390511737e-05
-3.38594888916741e-05
4.25608617652259e-06
6.89518263496972e-06
-1.78087598827321e-05
-9.37895562917084e-06
-1.15205853407723e-05
-2.34334612748893e-05
-7.52494128726446e-06
-2.97399667689673e-06
-8.29471836510184e-06
-2.27149792727927e-05
-1.83520616910783e-05
-1.94228088160349e-05
-3.3828520691432e-05
-1.54902629971029e-05
7.24068599404973e-06
-3.43672225182687e-05
-1.21378124382151e-05
-6.01443307021833e-06
-2.41021073329989e-05
-4.99009853717795e-06
-2.66172584225719e-05
-1.31671181505888e-05
-2.17544291545212e-05
1.01268221405897e-05
-8.75673646833012e-06
-1.01522687161871e-05
-1.51568623554996e-05
-1.70518654457731e-05
-1.26548997707416e-05
-3.34623174666597e-05
-9.26289245406459e-06
-8.24973968920492e-06
4.46883772379855e-07
-4.28578494402015e-06
-3.15114516107351e-05
8.08115008000522e-06
5.75916902415625e-06
-2.96646219036028e-05
-1.23918754778811e-05
-2.36494816578358e-05
-2.35113245237846e-05
-8.41448753307808e-06
-1.49438391030001e-05
-2.16060403289931e-06
-1.43211548518888e-05
-2.23267206664381e-05
-5.71440322036571e-06
-1.4454690057689e-05
-2.06415916229639e-05
-7.47676368253688e-06
4.6861081240681e-06
-1.66666995666237e-05
-4.17505210879506e-08
-2.22855565574223e-05
-1.51608580909085e-05
-5.94905045995273e-06
-3.24376782377368e-06
1.17271129459199e-06
4.31992862257356e-06
-1.025369691881e-05
-2.87010960333689e-05
-1.56807632054371e-05
-2.65945963730533e-05
-1.71199870415737e-05
7.75767632738419e-08
-9.17135046911557e-07
-1.91821461440658e-05
-1.70422154543593e-05
-4.4401259268675e-06
-8.94420154895276e-06
-1.67384199776316e-07
-2.44844240858982e-05
-3.52346413489381e-06
-2.86688192172279e-05
-5.50605645329501e-06
-2.40290564203324e-05
-9.73819443931058e-06
-1.57062971396853e-05
-1.43448700442005e-05
-7.16941190722245e-07
-2.24638874686353e-05
-1.5129319324705e-05
-2.0238503585573e-05
2.61754326457364e-07
-2.6461200418605e-05
-1.18647740763322e-05
-2.25274975104114e-05
-1.6801699227907e-05
-1.1957470618096e-05
-1.48773899867045e-05
1.02782606512192e-05
-2.26321165147923e-05
-1.91390713522421e-05
8.93962960004835e-07
-2.78701936239746e-05
-4.62966470262165e-06
5.22826462772147e-06
-1.88809774008198e-05
-1.62453747229572e-05
-3.62789185468696e-05
-1.56134604764278e-05
-1.27316070534949e-05
-2.55540542618414e-05
-8.05044509833083e-06
-8.15311788675749e-06
7.55830503761593e-06
-2.05935486151803e-05
-4.94393081502069e-06
-7.39040638941917e-06
-9.28044039568083e-07
-1.91409984199474e-05
-2.59319504574694e-05
9.13527910868685e-06
-1.78803523127714e-05
-2.3140790188252e-05
-1.78363857218191e-05
-1.0917988956811e-05
-9.20503683636383e-06
-2.14603913927247e-05
-9.84468493975134e-06
-2.48697118909733e-05
-1.27332529536357e-05
-2.50063493205375e-05
-9.46875363123386e-06
-2.90323109114292e-05
-1.23637089468668e-05
-1.39589725759318e-05
-1.30407386047822e-05
-1.01272708066739e-05
2.51584696942169e-06
-1.9033624252568e-05
-1.59402084011008e-05
-3.35117408055303e-05
-2.06162129838036e-05
-1.54294211852357e-05
-1.8779715780294e-05
-2.41789190141198e-05
-9.09179010567615e-06
-1.88584467867555e-05
-2.97591026432516e-05
-1.21212539483135e-05
-1.603425999302e-05
-1.97697918305406e-05
-1.18614682114209e-05
-1.46442239214479e-05
-2.5802403910049e-05
-6.37266285016388e-06
-1.74129413272259e-05
-3.23365869175554e-05
-1.48456810639108e-05
-2.41269904438341e-06
-1.23643896730302e-05
-2.04181904653447e-05
-1.66369267718378e-05
-6.72661419965628e-06
-1.04580309366378e-05
-1.17860196658055e-05
-1.59207749848195e-05
-1.4221011403889e-05
-1.23339778128789e-05
-7.54048478268191e-06
-9.09349450456873e-06
-1.29970012752638e-05
-1.92820282872167e-05
-8.34208277783761e-06
-5.08503485490935e-06
-4.55581150696247e-06
-2.87435884549701e-06
-1.19396806253007e-05
-2.47357382476817e-05
-1.80315982645122e-05
-1.96601300683734e-05
4.01865048951997e-06
-2.15074842797512e-05
-1.46706695960902e-05
-3.72248785384277e-06
8.84907249248794e-08
-2.11163376576333e-05
-3.40364678077786e-05
-2.91059124482655e-05
-1.18901277506062e-05
-2.59781081925903e-05
-2.82899475629531e-05
-1.9029058845122e-05
1.53188993334467e-06
-6.66962951570406e-06
-9.20760075537698e-06
-2.36658554899592e-05
-3.17172089653036e-05
-2.97808286648588e-05
-2.30006092254794e-05
-2.71249961999556e-05
-1.61297409335996e-05
-5.37885786365718e-06
-7.26445224348423e-06
-3.57988254625306e-05
-2.01507457786043e-05
2.30884209390248e-06
-4.74359862135828e-06
-2.54888328228513e-05
-1.29279040858006e-05
-1.66466725953821e-05
-3.12834354585015e-05
-1.53742375488639e-05
-2.18595586979512e-05
-1.00922055431314e-05
-3.74045345796443e-06
-6.78108524333054e-06
-6.9925789418884e-06
-1.57072641986146e-05
-9.77848380893705e-06
-1.97004149397802e-05
-9.60407244348622e-06
-2.382313890525e-05
-2.35157156185068e-05
-9.42532114544373e-06
-2.04788507310903e-05
1.67476877389179e-06
-1.38779449094708e-05
-2.09748686833941e-05
-2.35749772683639e-05
-1.8462984340817e-05
-1.56790520823018e-05
-2.71879762516269e-05
-1.62376665204845e-05
1.85824244418803e-05
-3.68712910545657e-05
-1.56564259160776e-05
-1.97694408489606e-05
-1.02373591486967e-05
-2.33313810255374e-05
-1.49841713358083e-05
-3.02031870382081e-05
-1.82239686885403e-05
-3.71217455079227e-05
-3.68284277984051e-05
-5.1143360951301e-06
-1.99910622529491e-05
6.57117813380088e-07
-1.22041663177143e-05
-1.06992902829857e-05
-1.51548180176364e-05
5.05320457408058e-06
-1.38889923400576e-05
-4.13954887420476e-05
-1.91997286559128e-05
-3.68184644836421e-05
1.61385723937067e-05
-2.48226321721876e-05
5.30286786769969e-06
-2.21974398579612e-05
-2.75032342185657e-05
-2.38510469557457e-06
-1.01037433379654e-05
-2.3445525908094e-05
-1.30363450171643e-05
-8.00577936042015e-06
-1.56697623944716e-05
3.32325440799629e-06
-4.09444427964068e-06
-3.18112524211269e-05
-1.38400514753734e-05
7.85521733461071e-07
-1.99295770286205e-05
-6.6433270258333e-06
6.06521167255656e-06
-1.43343137441552e-05
-2.60299910700995e-05
-1.67089288134678e-05
-1.07305425573947e-05
-1.46275168781816e-05
-2.02916085218027e-06
-2.04113841057843e-05
-1.71033478651742e-05
-4.36601359688781e-06
-5.75693161494296e-06
-1.65977205519322e-05
2.82612854121925e-06
-2.03891031755113e-05
-3.06177430381862e-05
-2.24818965504993e-05
-3.34795168776771e-06
-2.02727296061986e-05
-1.4834470798988e-05
-1.70174178493023e-05
-2.83207119029928e-05
-1.97100600674012e-05
-1.51938224128651e-05
-1.19375944204247e-05
-1.78721277405276e-05
-1.41801884410443e-05
-1.92142923127501e-05
-2.43159776491195e-05
-1.69597829044119e-05
5.20546741703004e-06
-2.21807044391068e-05
-2.17855692147136e-05
-1.21905823269788e-05
9.15418770542771e-06
-8.49985423280835e-06
-1.81630891945721e-05
-3.04438372114601e-05
-1.69836903143044e-05
-1.9224678276574e-05
-1.18833252825781e-05
9.86333396187635e-06
-1.95883959911409e-05
-1.34107200910275e-05
-1.66468226494689e-05
-1.63791077770397e-05
-1.24148963281914e-05
-2.63671550544021e-05
-1.27303423762946e-05
-2.69244552393621e-05
-9.20330914012741e-07
-2.25294820006852e-05
-1.35419622527516e-05
-1.42695912628059e-05
-9.62828945392875e-06
-4.0466373148723e-06
-3.11671557685109e-05
-3.07145087327238e-05
-3.57748074613205e-05
-1.46558270813818e-05
-1.18353430979742e-05
-2.97480637060106e-05
-1.4849786271052e-05
-1.38319561204994e-05
-1.38083515865143e-05
-2.20095993987797e-05
-7.92044842735271e-06
-2.55021028639363e-05
-1.38588754232719e-05
-1.47773365072712e-05
-3.03974062036224e-05
-5.198521606804e-06
-1.91844579765988e-05
-2.13129532548662e-05
5.90666625584278e-06
-2.20192377074163e-05
-8.420916141379e-06
-3.12323635485329e-05
-3.62032458063241e-05
-2.61629040302818e-05
-2.65617378662902e-05
-1.8348431220289e-05
-2.67191046732766e-05
-1.64266754305785e-05
-3.36026542804404e-05
-1.82865223796439e-05
-1.73779437332154e-05
-1.78296158239357e-05
-1.40217113097718e-05
-7.87895163409924e-06
-2.38893306765958e-05
-2.02892960732337e-05
-1.72095020795337e-05
-2.17284147968617e-05
-1.29375095770944e-05
-2.7763359588964e-05
-1.21007915668272e-05
-3.28378371291344e-06
-1.02849428347819e-05
-9.83892843136204e-06
-1.83525125338619e-05
-3.98584311951829e-05
-1.35119736352173e-05
-1.85399176848421e-06
-1.71915951684876e-05
-2.93298184830315e-05
-1.55832009762983e-05
-1.36771398959905e-05
-1.84998019810915e-05
-1.29979671859816e-05
-3.27640939526916e-05
-2.26585522067524e-05
-8.45001777061514e-06
-3.67884638835359e-05
-1.40727505422971e-05
-3.31319971207673e-05
-2.11118823434528e-05
-1.19042843643682e-05
-2.05501668038761e-05
-2.51877971192158e-05
-4.12588391602203e-06
-1.40243400115758e-05
-1.69931725911695e-06
-1.32516013221849e-05
-2.92850412822637e-05
-2.08149560732132e-05
-2.8494873572976e-06
-1.18066459631373e-05
-2.96230208178228e-05
-5.11585243972739e-06
-2.0934169052167e-05
-8.75199721287714e-06
-1.02884696415008e-05
-6.55565694660072e-06
-2.99988982509182e-05
-2.59983635118881e-05
-2.54547460576717e-05
-1.44530706337561e-05
-6.38941865848388e-06
-3.01047600896175e-05
-9.84309302484858e-06
-1.15288144271064e-05
-1.9696972240423e-05
-2.7650651664612e-05
-1.44776839565201e-05
-5.25771171445466e-06
-2.48308971176168e-05
-1.41814732038857e-05
-1.58000218544278e-05
-4.11086121750168e-05
-7.39677121220043e-06
-2.71791506997893e-05
-1.69361134938805e-05
-1.81752242258125e-05
-2.95108915337525e-05
-1.11659472049999e-05
-2.06217763206234e-05
-2.91406579689537e-05
-9.75088184168908e-06
-3.04410792774612e-05
-1.8353390017729e-05
-3.59824870595783e-05
-1.40620772716433e-07
-1.26383373433186e-05
-1.18585343729564e-05
-2.06269011640614e-05
-1.49933956360096e-05
-1.85438438447291e-05
-6.50477937655835e-06
-9.99544105080662e-06
3.51763716259058e-06
-3.26577885311488e-06
-2.82757511700165e-05
-2.53568450736526e-05
-2.53544603937078e-05
-1.08306098251109e-05
-2.13924266566846e-05
-5.42307713253553e-06
-2.414225133676e-05
-1.13401822198318e-05
-3.41253186479013e-05
-8.61709681093158e-06
-3.23004350786474e-05
-7.72581228344495e-06
-1.35731397468931e-06
-9.08174266478637e-06
5.47002382650295e-06
-1.06139968964911e-05
-4.51426857786743e-06
7.87055341976964e-08
-9.58366913805023e-06
-1.79242604630304e-05
-1.39297363431759e-05
-3.74809596916609e-05
-2.32091896744291e-05
-4.40406567690158e-05
-9.17001676870001e-06
-1.64438975389275e-05
-2.09688314600843e-07
-1.07397384832993e-06
-1.45461086304283e-05
-3.35483666506624e-05
-1.29065429484477e-05
-5.51300131900012e-06
-1.64757078792714e-05
-1.06671828874089e-05
-1.77680809649517e-05
-2.19473328973728e-05
-1.06753957918961e-05
-4.87743928286186e-06
-1.22545245351883e-05
-5.88038528661274e-06
-1.68110318781697e-05
-1.86786150669119e-05
-2.4848035442223e-05
-1.83650547149277e-05
-1.11120504094855e-05
-1.09780771655074e-05
-1.87769928277029e-05
-3.38371404417543e-05
-1.98366605064621e-05
-1.15798560754858e-05
-1.25467673403382e-05
-1.2758404415275e-05
-1.38733809121968e-05
-1.11486145442499e-05
-2.0132891599713e-05
-2.39807113847847e-05
-2.89733614093857e-05
-1.30940437376756e-05
-7.55692768559064e-06
-1.22562911103792e-05
-6.92961270622963e-06
-2.08840021547627e-05
-2.27964674549532e-05
-2.52730829778787e-05
-1.27394610889081e-06
-3.67969790200215e-06
-2.587032529237e-05
-3.2223166502549e-06
7.76092989455196e-06
-2.61301843903245e-05
7.03142515593814e-07
-8.51644855513493e-06
-2.31850007256787e-05
-2.8262299859056e-05
-1.08124321728616e-05
-1.84908423256855e-05
-1.86065739216088e-05
-1.36397236855679e-05
2.75376011076483e-06
-1.51421516477705e-05
-1.14287325590669e-05
-3.16368950424448e-05
-1.99327825531376e-05
-1.05932514765381e-05
-1.45519638895048e-05
-1.45017410041714e-05
-1.13954079693039e-05
-2.17372923510811e-05
-9.71453441892848e-06
-1.78483477333686e-05
-1.48797266409638e-05
-1.36131622105654e-05
-3.83365079668249e-06
-6.87729327304373e-06
-1.93462397148461e-05
-2.35955953462766e-05
-9.09082751377368e-06
-2.31121828410247e-05
-7.65629284505014e-06
-3.01460890817246e-06
-1.54472124622829e-05
-5.16860574690348e-06
-1.31013234405876e-05
8.65302912750495e-07
-1.15006234541062e-05
-5.54017733907077e-06
-1.97857186028899e-05
-2.30431445614211e-05
-2.64248734408129e-06
3.22015915739808e-06
-2.17317806476082e-05
-2.87417885596107e-05
-4.30090462373429e-06
-6.85193822929637e-06
-6.26437471798631e-06
-4.04442268646502e-07
-3.25531464985557e-06
-7.24680986478946e-06
-9.99908428300052e-06
-1.18891906125053e-05
-3.07652448425288e-05
-9.16559607319294e-06
-3.23016068518249e-05
-3.37593376948114e-06
-2.53472143916669e-05
-1.75317793409418e-05
-1.21209031770486e-05
-1.2365293971567e-05
-2.04549119511194e-06
-2.43661443349661e-05
-2.48680595255645e-05
-2.60871154627197e-05
-1.1294925229434e-05
-1.79153299163323e-05
-2.57628174260305e-05
-1.30601710497929e-05
-2.55731482505352e-05
-2.59960954534663e-05
-2.15275253672166e-05
-1.47796732270832e-05
-1.45028735818777e-05
-1.36183639732209e-05
-1.66498856024838e-05
-1.76890105108442e-05
-3.69208143846153e-05
-1.27393315749073e-05
4.63696046473727e-07
-5.43887776142494e-06
-9.52838282525193e-06
-1.11816021867562e-06
-6.63651365189529e-06
-1.86074739211805e-05
-1.508563957913e-05
-1.73902871074247e-05
-1.99111964424399e-05
-1.25343527091252e-05
2.04401113833168e-07
-1.3848908159865e-05
-1.15750979521445e-05
-2.51612044222172e-05
-2.269607714196e-05
-1.92138585889555e-06
-1.73778646925179e-05
-1.66184750616474e-05
-4.90513161352198e-05
-2.15727859623785e-05
-2.13610812439419e-05
-1.41159599913579e-06
-7.55591990399898e-06
-3.71234152944595e-05
-1.10634848311273e-05
-2.61753522912802e-05
-1.89489806511835e-05
-3.25313901674734e-05
3.54587224579689e-06
-1.6244050090818e-05
-1.64955400267335e-05
-2.23033856547905e-05
-8.55217239594784e-06
-2.36269448529688e-05
-4.35142444026519e-05
-1.92430935982761e-05
-1.03273350930718e-05
-1.92713732014771e-05
-3.17433249085311e-05
-3.43931975133797e-05
-1.12322274946381e-05
-2.85954956521774e-05
-1.16227787278214e-05
-3.28017369656198e-06
-2.07743193338706e-05
-1.26559874477797e-05
-1.12135191125662e-05
-9.0180142800654e-06
-1.07145394989747e-05
-2.17971989080566e-05
-1.11048093781487e-05
-9.37817151189167e-06
-1.90078535644437e-05
-4.97842148959294e-06
-3.21800501226466e-05
-1.11169625366772e-05
-2.46789312429187e-05
-1.92427941199317e-05
-1.00152633442647e-05
-4.44079793494173e-06
-2.5637699957434e-05
-6.90793399343878e-06
-2.06710771570235e-05
-1.34566833446443e-05
-1.65529980056607e-05
-5.66401094038606e-06
-2.88072089513205e-06
-3.62761077418307e-05
-1.03133982803048e-05
-2.17026167872326e-05
-1.9963856390849e-05
-2.02021846190144e-05
4.17438031873214e-06
-1.61251218541786e-06
-2.67712763031091e-05
-2.57755611444529e-05
-2.98581540273763e-05
-2.16178328034596e-05
-8.8381762990714e-06
-1.40894177919149e-05
-1.57953003625429e-05
-1.68343809455649e-05
-1.0829653165191e-05
-2.15328815304751e-05
-6.48976971589258e-06
-2.37940859208146e-05
-1.67863922517138e-05
-8.01855960627128e-06
-1.09391411112385e-05
-1.15401573661199e-05
-1.15428336015575e-05
-3.49187133192386e-05
-8.82965506567948e-06
-2.3433858518522e-05
-1.9302562860534e-05
2.74721268110939e-06
-2.04908282273763e-05
-5.38363765798367e-06
-1.08962379521403e-05
-2.98758349867062e-06
-2.12039416298567e-05
-3.9348432107465e-05
-2.42736255512357e-05
-1.01340196405161e-05
4.88942216376761e-07
8.02409852295733e-06
-1.74984978655186e-05
-5.38440494933012e-06
-1.37357299830065e-05
-2.21085239259604e-05
-4.21161552589963e-06
-2.91569571987355e-05
-1.21880298108054e-05
-1.09337897579908e-05
-1.39555325294354e-05
-2.79654298435683e-05
6.35666813203182e-07
-1.21332837329593e-05
-6.63033264421339e-06
-2.12111693414588e-05
-1.94111049760564e-05
-1.14525707542045e-05
-2.42740687423545e-05
-1.85616514099214e-05
-1.08975810307771e-05
-1.49176693392889e-05
-2.3276596959481e-05
-3.46361826093331e-06
-2.25135273155916e-05
-1.14337248242627e-05
-2.01897472424821e-05
-3.25169612152742e-05
-2.77654218113027e-05
-1.95587463798535e-05
-1.63074127106331e-05
-1.87426487803455e-05
-3.71083431197514e-06
-2.68962710322157e-05
-2.43037884732391e-05
-3.59612684104069e-06
-1.80214623481434e-05
-3.23681891358928e-06
-1.25785200926499e-05
-1.20029327746102e-05
-1.17573126809953e-05
-1.72746890174107e-05
-2.43711174817907e-06
-3.35669686996142e-05
2.74549798238247e-06
-9.26304775564656e-06
-7.29200894955906e-06
-2.63879773472611e-05
-2.569528351233e-05
-2.41820115991213e-05
-6.50943125338073e-06
-2.63690830773448e-05
-2.88739376206701e-05
-2.07408438373075e-05
-1.9900911085203e-05
-1.14527881662716e-05
-1.61475259997909e-05
-1.6703467069876e-05
-2.45842593992498e-05
-1.01717016642545e-05
-2.26105268848985e-06
-7.13980245005989e-06
-1.4513791559713e-05
-7.19244543034209e-06
-1.57316847904697e-05
-1.70807319456064e-05
-4.12077944916608e-06
-4.07266074355482e-05
-2.2824883981684e-05
-1.81939610280793e-05
-6.25256241172348e-06
-5.9680220481179e-06
-1.33845694590798e-05
1.27886715754951e-06
-2.45335022817139e-05
-2.38702652160712e-05
-2.79764060047526e-05
-2.09192182218878e-06
-3.23945402717104e-06
-1.5952190504003e-05
-1.50349925516595e-05
-2.61636706948996e-05
-2.95754884930205e-05
-2.15814487675179e-05
-1.67023310742285e-05
-2.93087434440434e-08
-1.60465552725276e-05
-1.32148014015003e-05
-6.97688464321631e-06
-1.45529002577868e-05
-1.99226708256795e-05
-3.86746240289846e-05
-2.39954302081092e-05
-1.35635764356863e-05
-7.12957836024168e-06
-2.17754144897817e-05
-4.8019419396766e-06
-3.34272579941251e-06
-1.48421747117841e-05
-4.95540223078564e-06
-2.70046086356014e-07
-3.37386435913276e-05
-3.50740285199395e-05
-2.50956524293127e-05
-3.45178720538128e-05
-1.57286880011587e-05
-3.59957885729005e-06
-1.75376523128144e-05
-1.11144297631489e-05
-1.71598169829333e-05
-2.24702518214865e-05
-2.45711224794422e-06
-1.7696586385296e-05
-1.38027458600426e-05
-1.49636051517998e-05
-5.13707025365611e-06
-1.97195681706817e-06
-1.96174260493526e-05
-1.57667270947651e-05
-2.29533371946582e-05
-2.16346890387936e-05
-2.33401261389395e-05
-2.42112649832073e-05
-2.35284373863836e-05
-2.35932599714211e-05
-1.08520903892223e-05
-2.66611646857649e-05
-1.49148288943646e-05
-2.10049118446415e-05
5.9930157652733e-06
-9.36939416126711e-06
3.8939637772674e-06
-3.8071414039418e-06
-6.19801012677455e-06
-4.11729597925943e-05
-2.43157761670417e-05
-2.86665132565212e-05
-1.65226118797869e-05
-5.74158593707351e-06
-1.47259337368459e-05
4.79408605007194e-06
-1.09549713532691e-05
-5.09455279373586e-06
-2.58510161725314e-05
-8.13854649370032e-06
-1.80708520346224e-05
-2.6345886390612e-06
-2.17502074349129e-05
-1.87791649880866e-05
-2.72680546862489e-05
-6.09949919612102e-06
-1.47429347479858e-05
2.89753337766719e-06
-2.66943101448636e-05
-9.51858188767151e-06
-8.96587729140861e-06
-2.2912178910513e-05
-1.90191052709114e-05
-2.04509120208e-05
-1.41372133714541e-05
9.20225046042057e-06
-2.00535001669179e-05
-1.25678618809875e-05
-1.69145316117567e-05
-2.7575762683379e-05
-1.05378452847478e-05
-2.31240956291496e-05
-3.48729930209324e-05
-1.86622140740841e-05
-1.94655067928398e-05
-1.66997820499589e-05
-6.44469428735272e-06
-3.36700070286375e-05
-1.66652543223595e-05
2.81769250648305e-06
4.94353741351578e-07
5.58151956549155e-06
-7.79973343437517e-06
-1.29326815967961e-05
-1.21690909362928e-05
-7.69719933203919e-06
-2.44597668865528e-05
-2.62005811989364e-05
-2.7716769462623e-05
-1.82192598350368e-05
-2.17221740114201e-05
-1.09532431931538e-05
-1.90900257932614e-05
-1.36619370719587e-05
-3.82930687400933e-06
-1.26486404981667e-05
-2.16296182336876e-05
-2.8746923787012e-05
-2.95707803666949e-05
-3.02956708177132e-05
-3.64462214229502e-06
-3.29887128639329e-06
-2.94309062727553e-05
-1.08519109121469e-05
-2.76939264624689e-05
-2.13931882001746e-05
-1.93406356604222e-05
-8.23434443745092e-06
-1.054403604824e-05
-9.10402419305528e-06
7.5172688242729e-06
-3.82987231982316e-07
-3.36572337523042e-05
-6.96408649164307e-06
-1.65006554601429e-05
-3.29810564643898e-07
-7.30100685677857e-06
-3.24909986461848e-05
-7.90117358557878e-06
-2.16052271178752e-05
-6.56381000698994e-06
-2.77073003489422e-05
-1.73520058976915e-05
-9.71832640767403e-06
3.56140908914163e-07
-3.46457657488286e-06
-2.17060577704714e-05
-2.03906167388117e-05
-1.41949895328788e-05
-7.56771221414372e-06
6.74848343416959e-07
-2.43142618196473e-05
-2.2798875458597e-05
-2.74207994456944e-05
-2.14525518573799e-05
-3.08344171904093e-05
-1.35141036608809e-06
-1.06625962118717e-05
-1.94738234656017e-05
-1.21588646483456e-05
-1.80456717781382e-05
6.54974843343226e-06
-1.18610666795437e-05
-3.460881490303e-05
-6.7909525603337e-06
-1.34929208319227e-05
-1.20848803454233e-05
-3.01620806467974e-06
-1.77964378325354e-05
-9.92476609215511e-06
-1.10772522898669e-05
-6.94602197755562e-06
-1.23504540235892e-05
-3.40027205565692e-05
-1.23755284161461e-05
-3.68940055183645e-06
-4.15662270200863e-05
-2.03765274135173e-05
9.83310486723284e-07
-5.90191720983863e-06
-1.10319435836692e-05
-3.60285929242836e-05
-1.41445031385789e-05
-3.30375719338976e-05
-1.99260000788508e-05
-2.25348121717106e-05
-1.75543083669581e-05
-3.48108731496988e-05
-3.0469929278771e-05
-1.25917990746537e-05
-1.72806146688881e-05
-8.15236122093854e-08
-1.61524338050177e-05
-2.24023173776476e-06
-7.53528962263229e-06
-2.91956544697088e-05
-6.24431843902382e-06
-3.72394603102128e-06
-8.65815558358066e-06
-2.12139077292765e-05
-1.29668122218629e-05
-1.04904311108614e-06
-1.93798362367131e-05
-1.94825561822029e-05
-1.39270773589343e-05
-1.86497072478341e-05
-5.91812986585194e-06
-1.54794034390021e-05
-1.05356884024172e-05
-5.61734391204383e-06
-2.59850603531199e-05
-8.9117392401032e-06
-3.32728949197293e-05
-1.64565724566998e-05
-1.36254786872096e-05
-2.31026531112391e-05
-1.55204889829261e-05
-2.28704440470912e-05
-6.47161523645168e-06
-5.16487523285761e-06
-8.95421801301236e-07
-2.33084682264482e-05
