# Supplementary material for: Research on computational propagation and identification of mine microseismic signals based on deep learning
Source: PLoS One. 2025 Oct 22;20(10):e0334641. doi: 10.1371/journal.pone.0334641 (PMC12543183; doi:10.1371/journal.pone.0334641)
Supplement: S9 Data — (ZIP) [file pone.0334641.s009.zip › 000101100000361.xlsx_0.txt_24.txt.txt]

-2.08129400220902e-06
-1.66985607099882e-05
-2.06737716047428e-05
5.10752316189155e-06
-1.61523966770637e-05
-1.28545352403062e-05
-1.80837778322078e-05
-7.18119479889622e-06
-1.97747408357247e-05
-1.49198741432219e-05
-1.99317567897579e-05
-9.64712053656304e-06
-3.60407463236623e-06
-1.84822113833531e-05
-7.21376649812466e-06
-1.85552960460915e-05
-1.50630155931837e-05
-9.11999117365942e-06
-1.49535464706026e-05
-1.27245905963849e-05
-2.43005619939727e-05
-1.51403069441163e-05
-8.78640474021605e-06
-1.30014276021526e-05
-1.53912436633919e-05
-6.35633065132778e-06
-2.06133664903069e-05
-3.36079484792106e-06
-9.90540279385234e-06
-1.38840818254079e-05
-1.67377744865233e-05
-2.65716138969256e-05
-5.44397808323951e-06
-2.06416947282546e-05
-2.0956811768161e-06
-1.85466680054186e-05
-3.27350726734534e-05
-2.45730706026828e-05
-1.49692129809466e-05
-3.15508894421797e-05
3.02936649734103e-06
-1.24955834547939e-05
-8.4521112676111e-06
-2.23304444503914e-05
-1.59387934096878e-05
-2.56030785520895e-05
-2.02857270399196e-05
-2.1061832646463e-06
-2.54078009895196e-05
-7.68696987903695e-06
7.74613115112931e-07
-1.37064816549184e-05
-2.30670057947245e-05
-7.83982281010752e-06
-6.9847322529859e-06
3.93380580314905e-07
-1.85523652086968e-05
-7.6745597735837e-06
-2.21457985819915e-05
-3.01811314471348e-05
-1.53200156221553e-05
-1.56021773369074e-05
-9.45095849957861e-06
-2.51424518632466e-05
-1.04806546702275e-05
-1.23997282438443e-05
-2.36673525349236e-05
-2.1078920326218e-05
-3.24387181792834e-06
-2.66393614859555e-05
-4.12889944883938e-06
-1.19823984088457e-05
-9.51926374755205e-06
-8.97302938877528e-06
-1.97083098562865e-05
-2.28416430983544e-05
-1.31961490124256e-06
1.51837885639961e-06
-6.43498475525807e-06
-1.33966659291047e-05
1.15864665094432e-06
-1.42098664937394e-05
-2.39126734824587e-05
-1.28301109361947e-05
-1.4812695993248e-05
-8.80917374168323e-06
-4.56570287623034e-06
-1.38665869908124e-05
-3.89911221449275e-06
-5.58364881488203e-06
-9.86361315107893e-06
-3.51953547550016e-05
-1.53311889264181e-05
-3.17360788427916e-05
-1.01694135885478e-05
-2.5212452121725e-05
-1.50509782697034e-05
-2.60894448631053e-05
-3.34006873924563e-05
-1.00537733763027e-05
-6.38291201327163e-06
-1.48094441366171e-05
-1.07246233445747e-05
-1.34824676714837e-05
-1.68827029516984e-05
-1.36749675226252e-05
-2.08328462096354e-05
-2.43115659905614e-05
-3.20106395093496e-06
6.54069497339602e-06
-1.04852223215168e-05
-2.31178352599389e-05
-6.44852166360649e-06
-1.35612599411123e-05
-2.08092271247057e-05
-7.6657325582568e-06
-1.02042261015051e-05
-8.0423401284744e-06
-3.35959920454178e-06
-2.55196375802619e-05
-1.4295829062758e-05
-1.32713301483463e-05
-1.43301155111129e-05
-9.4253732957003e-06
-2.16318081572038e-05
-2.03659280667584e-05
-5.71187523120147e-06
-1.47131464844896e-05
-1.90394916116912e-05
-3.88090518514255e-05
-1.87943347282133e-05
-2.40481414940314e-05
-1.90777207713919e-05
-4.43321211253388e-06
-1.89335530107239e-05
-2.60253346961757e-07
-1.29559181729359e-05
-5.19180909415057e-06
-2.9790265253263e-05
-9.38336071931997e-06
-1.59345779551046e-05
-1.40663707554706e-05
-1.59329283027899e-06
-3.01237987343574e-05
-2.47335647374823e-05
-1.54537757533346e-05
-3.29521706924717e-05
-2.29042769863259e-05
-3.46737003133967e-05
6.90098786073382e-06
-3.02033298646394e-05
-1.20352396556441e-05
-4.77663959265508e-06
-5.87633627965875e-06
-1.18173330245076e-05
-9.02024430077141e-06
-1.03482077971406e-05
-2.14838135536521e-05
-7.34024129648665e-06
-3.35079474731013e-06
-3.37238920550442e-05
-1.30885652727835e-05
-1.8595950956804e-05
-1.15239080788316e-05
-9.53653853286104e-06
-3.09025430878514e-05
-1.39238517738146e-05
-1.77985123454648e-05
-1.56586843978315e-05
-1.2111914891462e-05
-3.58496225954414e-06
-6.12667476678537e-06
-7.02533693095447e-06
-7.36160216998165e-06
-1.60859804586528e-05
-4.6769280926788e-06
-1.52422997989951e-05
-4.2043688224631e-05
-6.9030122917582e-06
-1.15574929188624e-05
-5.41598884989801e-06
-1.24146518783206e-05
-1.3176915477847e-05
-1.75419403153068e-05
-1.81095174189311e-05
-8.03029018883449e-06
-1.29765692810166e-05
-3.31841348793255e-05
-2.00555630120864e-05
-1.18978051364943e-05
-1.77595691545846e-05
-2.33419171753797e-05
-1.90257554266444e-05
-1.76513321248859e-05
-2.67126475355864e-05
-5.43467507020066e-06
-5.04057403822673e-06
-2.18424559420273e-05
-2.01642543570929e-05
-2.62434475783982e-05
-3.47975510154616e-05
-9.05118442859375e-06
-1.68732246988745e-06
-9.38283844993745e-06
-2.79510313366422e-05
-2.53051813138994e-05
-2.91529085569019e-05
-1.52299246473876e-05
-2.06140014730454e-05
-2.58480086423728e-05
-1.45357681648974e-05
-2.00014026585334e-06
-1.72595839180912e-05
-8.05362797400289e-06
-8.68551270101846e-06
-1.89869425691481e-05
-2.39898694600453e-05
-2.0510095492817e-05
-1.8662044132352e-05
-3.10147821675265e-05
-1.33417521210394e-05
8.9081535745765e-06
-3.27184868106714e-05
-2.27339670649516e-05
-3.47686117630343e-06
-2.83546964790588e-05
-1.83700870084227e-05
-2.87065813748361e-05
-1.99784593037405e-05
-2.36132360162478e-05
-1.20359816272182e-05
-1.08409146659627e-05
-1.15452986484147e-05
-6.02364456327863e-06
-1.66812135370687e-05
-4.50278966263433e-06
-1.44257910557849e-05
-1.2153425126126e-05
-1.80452198902351e-05
-1.63751816778425e-05
-9.99141040547379e-06
-1.12161567570103e-05
-3.36249937371884e-10
-1.83502237431727e-05
-1.41607437956776e-05
-1.41694840539813e-05
-6.70243465611115e-06
-1.25565644227193e-05
-1.83750016414811e-05
-5.07574105635635e-06
-1.24596544526108e-05
-8.3865029648899e-06
-1.01504275809898e-05
-9.51616289076374e-06
-1.72445674846606e-05
9.18733403134481e-07
-2.2360175987842e-05
-3.82202171568377e-05
-9.90944092971069e-06
-1.90117211273158e-05
-3.37316729233879e-05
4.63037989794334e-06
-1.44395552682007e-05
-7.57991770035814e-06
-1.18059924068946e-05
-1.74972498226829e-05
-1.54932258160828e-05
-1.09275682346588e-05
-2.23663479274415e-05
-1.45750778812977e-05
-2.11335193563591e-05
-1.73493034472608e-05
-6.2189922993933e-07
-5.8777374362327e-06
-4.48988477286295e-05
-1.88308936441693e-05
-9.7563313265032e-06
-1.68828455335209e-05
-3.02060389104412e-05
-1.88321993015984e-05
-2.01550943987959e-06
-5.85885328380537e-06
-3.78840580863986e-06
-2.48120706839743e-05
-9.93836973134058e-06
-2.02135309652405e-05
-2.53544141927468e-05
9.15272202205157e-07
-5.10384579012733e-06
-1.26562599078431e-05
-2.03148335309407e-05
-2.65552148177686e-05
-1.67527624028154e-05
-1.47859601043247e-05
-2.36827392901142e-05
1.15816775593367e-06
-9.10018170417042e-06
-6.656193750647e-06
-5.21637318926181e-06
-1.20453931798987e-05
-2.09861607491489e-05
-2.77163348340207e-05
-1.0559110185959e-05
-1.65049552255365e-05
-2.02343697348647e-05
-9.16797477160629e-06
-4.36630882177601e-06
-2.76527526062771e-05
-2.36459532459931e-05
-2.42457426636728e-05
-2.36859432243206e-05
-1.11741279131508e-05
-3.61003178331855e-06
-2.56159235664406e-05
-1.61035793632583e-05
-1.73041802040719e-05
-2.59663405650454e-05
-5.63927468148724e-06
-1.12885712194366e-05
-1.93233088002388e-05
-1.60020943151065e-05
-1.20397047134677e-05
1.80332264900546e-05
-1.62080279088611e-05
-1.56071142920492e-05
-2.09707195892251e-06
-1.90562620813618e-05
-5.11863676174753e-06
-1.65414163194638e-05
-9.53372205897057e-06
-2.58044868446826e-05
-1.30914291893137e-05
-2.82263274976415e-06
-6.57725530765413e-06
-2.98249154660705e-05
-8.94726767903267e-06
-7.61716045522319e-06
-1.29356322823966e-05
-1.03528958143989e-05
-4.6325395305618e-06
-1.93287465163516e-05
-2.29739133095973e-05
-8.39020947746412e-06
-3.15356269393546e-05
-9.13421972903083e-06
-1.11725993359602e-05
-2.1311079522457e-05
-2.00664153851728e-05
-2.38475839798112e-05
-2.09971300584951e-05
-7.64452731591462e-07
-1.9778694910019e-05
-2.31854223009736e-05
-7.87998121541368e-06
-2.17703050335496e-05
-6.3970072255405e-06
-2.36015126188307e-05
-1.54201181174393e-05
-2.36492803652587e-05
-2.76910250037103e-05
-9.81201915908718e-06
-1.39119243557156e-05
-1.07906644280771e-05
-2.27248379305159e-05
-1.62774891857209e-05
-1.84684243196773e-05
-1.14932265244209e-05
2.09455480024477e-06
-1.21849046411445e-05
-1.33365897999049e-05
-2.29740145674277e-05
-4.78516681627296e-06
-9.29013689756958e-06
-1.81370306136581e-05
-2.25176638050511e-05
4.5106400914232e-06
-4.27565122564651e-08
-1.31881303581103e-05
7.39613856219045e-06
-3.04754329156266e-05
-4.0571455096093e-05
-1.73768594943846e-07
-1.01450547170097e-05
-1.96832354221927e-05
-2.29028111227251e-05
-6.04521874488311e-06
-1.23563554069078e-05
-1.97835671573781e-05
-1.42465401882062e-05
-1.64426862435358e-05
-1.91962051366345e-07
-2.34862853562302e-05
-1.68584176355963e-05
-2.01515848450627e-05
-1.76364775091193e-05
-1.81435406947635e-05
-1.76046659699524e-05
-1.97246132188828e-05
-1.77159819546648e-05
-2.9513774169769e-05
-2.07215618551582e-05
-1.60333329016515e-05
-1.36503912527981e-05
-1.00860546400614e-05
-8.95854024426572e-06
-1.34733962964836e-05
2.65473848161105e-06
-2.02765354842584e-05
-2.19890307351337e-05
-2.43121955819394e-05
-2.07743052904336e-05
-1.1185973203478e-05
-3.07510575586712e-05
-1.32569905844414e-05
-1.56478644082105e-05
-2.00801143118429e-05
-1.11327635184091e-05
-1.06079893736691e-05
-1.13078932233989e-05
-9.77167885535172e-06
-2.8713694112235e-06
6.86525608533784e-06
-2.369995773912e-05
-2.47065037782634e-05
-2.13172473361449e-05
-2.53415600840417e-05
-1.13132828978712e-05
-2.62742989260207e-05
-5.18464074092956e-06
-1.58551557768758e-05
-3.14960058560298e-06
-2.69146689221698e-05
8.09588641523185e-07
-5.98480245093391e-06
-8.11797671486995e-06
-4.64688263531443e-06
-2.54258105120844e-05
-1.3355817915486e-05
-2.61665574795615e-05
-1.74721497423844e-05
-1.96190083654449e-05
2.69402245389616e-07
-1.13782616674214e-05
-3.29328171144357e-05
-4.94139314845298e-06
3.74514254386786e-07
-1.30766583493939e-05
-1.17206209656927e-05
-3.48078450066898e-05
-2.69433362050417e-05
-6.1171844192602e-06
-1.60095497837303e-05
-1.3133942867193e-05
-9.76841746896077e-06
-2.35583884449002e-05
-2.76634660343977e-05
-1.13826023277532e-05
-1.33870237686984e-05
-1.14230935973509e-05
-1.51146338829876e-05
-1.16139763682081e-05
-2.04093135059006e-05
-1.84250156415132e-05
-2.73870235191411e-05
-2.26398827683958e-05
-1.25857106380194e-05
-1.12927943593603e-05
-1.70250163450155e-05
-3.6082067250971e-06
-3.33814692037083e-05
-7.5078040991635e-06
-3.33007131416934e-05
-1.29763157334334e-05
6.89825578131263e-06
-1.34815944154746e-05
-1.01740168075123e-05
-6.03495771667931e-06
1.89666130188943e-07
-2.57203087279721e-06
1.02966656236275e-05
-3.48653693650828e-06
-3.28914177752246e-05
-2.0101737950338e-05
-2.55607989359191e-05
-2.92856534229799e-05
-3.0235617196458e-05
-2.56923438371481e-05
-5.0080775741303e-06
-1.68092576863652e-05
-2.19276326144477e-05
-8.23983065942577e-06
-1.37819954178012e-05
-3.44697792833818e-05
-7.59628211365629e-06
-3.19227589715976e-05
-7.81998079448227e-06
-1.39709562315149e-06
-1.78786279753105e-05
-2.79292923212544e-05
-1.53699241285246e-05
-1.90563590571876e-05
-1.31053467715851e-05
-2.155692948464e-05
-3.92401406347966e-06
-7.41495803861582e-06
-1.61149119992013e-05
-2.65182095817339e-05
-5.69658302389148e-06
-2.9105775677867e-05
-2.12918944069651e-05
-1.7883142220368e-05
-1.47153237175785e-05
5.02368464349766e-06
-7.67015325227669e-06
-7.94626965958558e-06
-1.67796770997069e-05
-4.10923335500766e-06
-1.16400699292734e-05
-2.61041455625111e-05
-1.04890988001976e-05
-1.97476588334156e-05
-1.79818893174266e-05
-1.7389015526201e-05
-7.63909384670998e-06
5.19902401155431e-06
8.56477488589903e-07
-1.73319544084008e-05
-1.09988217227991e-05
-1.82649545113899e-05
-1.32198255781213e-05
-1.73414040458439e-05
-1.97889396522839e-05
-9.50356158354788e-06
-8.33283914793254e-06
-1.38906921746993e-05
-2.87292174932821e-05
-1.77334373814951e-05
-1.75673340973265e-05
-1.08672312750426e-05
-2.20327412675895e-05
6.21207897096981e-07
-1.35079056648847e-05
-1.39161013893671e-05
-1.76334537361642e-05
-2.594825453942e-06
-3.0361679632323e-05
-1.51348032491801e-05
-1.75735770628867e-05
-1.76877930842534e-05
-4.68475194449073e-06
-2.59336171713834e-05
7.7413164733091e-07
-2.01469270736948e-05
-3.66525249122009e-06
-1.60105990642149e-05
-4.01878452924169e-05
-1.36833723818429e-05
-3.8506761959669e-05
-3.49228027607457e-06
-3.84283255329101e-06
-1.16919220458257e-05
-5.08999102285195e-06
-2.4678574496639e-05
-1.50490671755209e-05
-2.19172680025545e-05
-8.50635050492554e-06
-1.69640644742429e-05
-2.89339152056757e-05
-4.60568380775189e-06
1.76367800740718e-06
-2.09502292106559e-05
-3.69447611627506e-06
7.41275269019626e-06
4.3084762478287e-06
-4.32562159605707e-05
-1.88593047760468e-05
5.64415858108931e-06
-1.65040814987076e-05
-1.56255389057312e-05
-1.12855455981758e-05
1.6462823824222e-05
-7.30020973577669e-06
-1.95836951007449e-05
-2.23296758159019e-05
-1.01129217510147e-05
-2.39964229673523e-05
-2.2932441913112e-05
-2.27413029620856e-05
-5.7164425910204e-06
-1.96453570503296e-05
-1.82532673579033e-05
-1.81996807796551e-05
-8.78174970564621e-06
-2.3899044414086e-05
5.48420253975173e-07
-1.86017730532495e-06
-2.98845079774642e-05
-2.5274398905716e-05
-1.28426092872562e-05
-1.2498667281608e-05
-1.31970152948807e-05
-2.21752983724357e-05
-1.79922532139918e-05
-1.27957172795896e-05
-1.46708718659382e-05
-1.68624575747321e-05
-1.96066268838495e-05
-1.00731883850747e-05
-7.70431059275413e-06
-1.67124693613044e-05
-5.15444642745042e-07
9.27393310668813e-06
-1.73818807767774e-05
-8.88124378181679e-06
-2.440796379039e-05
-1.12525409685278e-05
-4.14860382576018e-06
3.83088003494086e-06
-1.47641218516815e-05
-1.62516780942475e-05
-2.15878115058882e-06
-2.38276032877864e-06
-3.53033177063323e-05
-2.01131166038925e-05
-3.23921508880713e-05
-3.03950242219996e-05
-1.75286975724432e-05
-2.48903670657123e-05
-1.94959114092694e-05
-1.18522394448898e-05
1.59225667203164e-06
-2.58128684470351e-05
-5.44552820219266e-06
-1.79764456731484e-05
-1.20668361364645e-05
-9.98690589534465e-06
-2.06492075100633e-05
-6.63333512380862e-06
-3.26684054011748e-06
-1.38358641887227e-05
-2.10350735798578e-05
-1.56948485548219e-05
-1.5626965285021e-05
-2.75383505923567e-05
-1.38283693895884e-05
-1.67473931782731e-05
-1.611938477047e-05
-1.49942919448723e-05
-1.13062181696379e-05
-1.89049311441959e-05
-1.29095560301608e-05
-9.54540554771521e-06
-1.83204275758836e-05
-2.8882365154481e-05
9.6636217698908e-07
-2.96681363822238e-06
-2.31597929268084e-06
-8.00590599540073e-06
-1.62118670088327e-05
-1.37762266294921e-05
-1.09583837668825e-05
-1.16190071256269e-05
-6.77591279472254e-06
-1.72086552756724e-05
-1.23270298468132e-05
-3.70323894246657e-05
-2.37460395027066e-05
-6.20455125781237e-06
-2.57588221539441e-05
-7.5955969484452e-06
-1.14275555177475e-05
-2.05156372038977e-05
-7.78011150317091e-06
-1.23082020559393e-05
-1.92388597842489e-05
-1.02220006786404e-05
-8.55930498280384e-08
-6.89943333322439e-06
-1.17340716541083e-05
-2.60171340314406e-05
-1.99561682458412e-05
-8.94395198711976e-06
-1.7005907585477e-05
-2.32562196540951e-05
-1.28206804723706e-05
-1.33649310157086e-05
-1.52931628630346e-05
3.76004402264968e-07
-3.92742304601056e-05
-1.91839003311786e-05
-1.41453920801542e-05
-1.8602829272945e-05
-8.16200632574891e-06
-3.06700636490321e-05
-1.43828323487002e-05
-2.77352519752995e-05
-2.13140293920428e-05
-1.24383229003474e-05
1.98526907147376e-06
-1.0080165248703e-05
-1.29661582678596e-05
-1.25971703730472e-05
-9.64639816443456e-06
-1.77910396417917e-05
-2.70886991818141e-05
-1.80130263790862e-05
-2.72188537690851e-05
-1.84045445580218e-05
2.84501748356796e-06
-4.35084707366102e-06
-1.09602195865614e-05
-1.73592440486429e-05
-1.82727596657943e-05
-7.58577505198375e-06
-1.3583366026952e-05
-1.10003226323016e-05
-9.21612238098359e-06
-2.27160573073329e-05
1.15927547985992e-05
-1.26831505946244e-05
-3.53619267684593e-05
-7.26571787839281e-06
-8.11066813201253e-06
-1.67486486441275e-05
-2.71572592521889e-05
-1.81088173359703e-05
-1.01286966193846e-05
-2.13796261920446e-05
-1.23016677612659e-05
-1.25439326695106e-05
-1.26792002545612e-06
3.61497329125482e-06
-1.19420872542701e-05
-1.87247677883715e-05
-2.82441728613238e-05
-1.61542559362015e-05
-2.39744530323833e-05
1.4652516236176e-06
-1.96910134201949e-06
-5.17705015972856e-06
-1.33375198109206e-05
-8.0996363700379e-06
-1.15235171821819e-05
-2.28266102911203e-05
-1.93786223060232e-05
-1.4651966423325e-05
-7.59009672447603e-06
-1.09922963629428e-05
-1.9055804991716e-05
-1.5568028798232e-05
-1.2778541876144e-05
-1.78388434163076e-05
-8.34504481930682e-06
-2.18450945500889e-05
-2.19180159535604e-05
-7.3855790163498e-06
-3.19218534451189e-05
-7.4288206114006e-06
-1.50299098589313e-05
-2.27514884645292e-05
-2.46454834274527e-05
-7.83530901583243e-06
-2.03900797396951e-05
-2.3244652945863e-05
-6.55494390340161e-06
-2.04998002030537e-05
-2.45370207065356e-05
-1.838093514904e-05
-7.25067188440165e-06
-2.05195704208284e-05
-1.8697340996184e-05
-1.84819417158286e-07
-1.15896665798801e-05
-1.47080356070569e-05
-6.67217842000176e-06
-3.11011570666137e-05
-1.18355969334668e-05
-7.14991485241688e-06
4.0671187451476e-06
-1.73481901308657e-05
-4.91582992354453e-06
-2.28624676922399e-05
-2.62512346597915e-05
-2.45520365861586e-05
-1.85554535371868e-05
-1.38442330947736e-05
-2.13331947767086e-06
-2.78522796382947e-05
-2.10819594096265e-05
-1.16688666063669e-05
-2.78253298169586e-05
-2.39291160636181e-05
-2.8807073920184e-05
-5.19205348642195e-06
-6.81733295980872e-06
-2.12984734299705e-05
-1.13646420617802e-05
-2.77445451613934e-05
-1.66499978119828e-05
-1.68229945319584e-05
-1.92188277342793e-05
-1.98019181674684e-05
-9.85026109975882e-06
-1.47009695529343e-05
-1.57990171130995e-05
-2.01470102577536e-05
-2.73251376252811e-05
-2.84811030803831e-05
-2.90594852587941e-05
-4.711582953844e-06
-3.28649421816069e-05
2.04591071828975e-06
2.44482635678938e-06
-2.63827091404703e-05
-9.19531592748571e-06
-3.41887110199255e-05
-1.88689446725402e-05
-1.94799975881259e-05
-1.18966297456681e-05
-2.76968153685876e-05
-6.29473673852615e-06
-1.0254317631556e-05
-2.23275423930739e-05
-1.13490413225747e-05
-2.07610000906565e-05
-2.13801242404326e-05
2.78735294433455e-07
-1.86943875959112e-05
-1.64480959352262e-05
-1.35574041447981e-05
-1.06269394828386e-05
-7.97198074565429e-06
-2.79731082398655e-05
-5.49309731157176e-07
-5.60931031274518e-06
-5.56294171318337e-06
-1.21807110096279e-05
-1.23655628243049e-05
-3.74766482591829e-05
-3.99761646781071e-06
-1.68572261197931e-05
-8.58256502512937e-06
-1.25675019432434e-05
-1.49913517551012e-05
7.50057913546434e-07
-1.79846716181895e-05
-1.94837956979077e-05
-1.51064357249721e-05
-1.15403097426524e-05
-1.97102757891541e-05
-2.94440048822253e-05
-1.52520204586627e-05
-5.17484597259698e-06
-1.60957526465707e-05
-5.26581931124898e-06
-2.85872054717331e-05
-2.58104595125202e-07
-1.97465354309004e-05
-1.1196407326904e-05
-2.48722159140968e-05
-1.35510568489615e-05
-1.44263908562626e-05
-9.42886927859454e-07
-5.24730504995172e-07
-1.14986342053701e-05
-5.36473278486037e-06
-2.11316540896722e-05
-2.29620894671196e-05
-3.99830857791436e-05
-1.35899968341206e-05
-1.82066675599869e-05
-2.44688574170431e-05
-2.64525748139178e-05
-1.63726256049728e-05
-3.54489138334217e-05
-1.5084966421707e-06
-2.37826105512255e-05
-2.54996165615725e-05
-1.77322074207127e-05
-8.3273836139455e-07
-1.69892744192601e-05
-1.86864274724168e-05
-2.02047251148257e-05
-7.92659630057638e-06
4.30305808267076e-06
-1.20933113674862e-05
-1.17218939556649e-05
-2.48203511784909e-05
-2.35392691247899e-05
-3.27054985334189e-05
-1.05761277389745e-05
-7.50538234083814e-06
-5.73487319961146e-06
-2.05836830621439e-05
-3.05220036041036e-05
-3.10015890047982e-06
-1.3080279068822e-05
-8.73204562829248e-06
-1.23316321849912e-05
-2.56672784944207e-05
-1.13296514329238e-05
-1.00706545783924e-05
-6.7345693495867e-06
-2.25562549979437e-05
-2.46754529969134e-05
-2.44786387516895e-05
-2.91547657030771e-07
-3.25559327936019e-05
-1.20668891706957e-05
-1.63847022267686e-05
-1.83306319922452e-05
-1.29427909365975e-05
-1.50446230342164e-05
-3.30779004629634e-05
-9.93843153369782e-06
-9.50255180553124e-06
-6.74060265083231e-06
-1.97271309405725e-05
-2.95839814468802e-05
-3.58369215894841e-05
-1.60687161765566e-07
-5.42914028697465e-06
-1.7751105269628e-05
-2.44062863406021e-05
-3.6040579006134e-05
-2.54620115930435e-05
-7.88081340715484e-06
-1.48822668099262e-05
5.96437194307742e-06
-6.76384895661789e-06
-1.59097000978562e-05
-1.21980921892699e-05
-2.50679299862849e-05
-1.11277236466758e-05
-1.5328504615658e-05
-1.33305420680991e-05
-9.77339337490303e-06
-1.24051566796791e-05
-1.54156428898404e-05
-1.19079365974634e-05
-2.89734374942319e-05
-2.32460797748545e-05
-2.27288939148368e-05
-2.65841695177762e-05
-3.45684638435209e-05
-1.02874067022754e-05
-1.96691351598891e-05
-2.38338596753607e-05
1.44337883821566e-06
-1.77084952251073e-05
-1.79166658361249e-05
-1.0140874666489e-05
-1.915418218364e-05
-2.25523036578521e-05
-1.42224832743517e-05
-1.34690884342548e-05
-7.80034203387486e-06
-1.11579060072566e-05
-5.21942125966389e-06
-9.62980115407132e-06
-1.40734168655752e-05
-7.98153390593762e-06
-9.1429041126076e-06
-1.54798126003375e-05
5.02012978782423e-06
-2.6916760152591e-05
-1.6721225300395e-05
-2.27291880973032e-05
-2.13740521320206e-05
-1.92611105732956e-05
-2.09352501851734e-05
-1.89400731157582e-05
-2.152825281571e-06
-2.28247184946387e-05
-1.37007550472393e-05
-1.54566427531143e-05
-2.37385736544494e-05
-2.58837596121757e-05
-8.85025031354603e-06
-2.39298425525932e-05
-2.23143976431619e-05
-1.68726226185984e-06
-2.01045976785899e-05
-5.9852292809796e-06
-2.39499852986376e-05
-3.32583928602101e-05
-3.68350798500285e-05
-1.54836015564727e-05
-2.24416648165261e-06
-2.63365006953806e-05
-1.18302133818152e-05
-2.403727209729e-05
-8.1094203834104e-06
-8.77665090187404e-08
-3.26541089637414e-06
-2.36987041152376e-05
-1.5577034758973e-05
-6.22822195308714e-06
-2.02063136851485e-05
-1.44805594495491e-06
-1.48336044026311e-05
-3.51103637863141e-05
-1.46023079881327e-05
-1.96194740654923e-05
-2.15328617237947e-05
-2.18611966316351e-05
-2.99731083413858e-05
-2.29594243819485e-05
-1.05162931246577e-05
-1.1574551016005e-05
-1.71490448153494e-05
-8.72002319885051e-06
-1.24164258603569e-05
-1.3174283158556e-05
-2.40725242388824e-05
-1.9551644569219e-05
-1.5095903702917e-05
-3.39951587476188e-06
3.87430737127486e-07
-4.6196084791981e-06
-9.7146273159892e-06
-2.15534211796628e-05
-1.13648664262404e-05
-4.18748486814779e-06
-1.86450938347163e-05
-1.04353034395294e-05
-1.21182028910041e-05
-2.33625432014856e-05
-2.89360860507034e-05
-5.03329984061135e-06
-2.32068416068023e-05
-3.1678142638558e-05
-2.86014228236314e-06
-1.40344670483895e-05
-1.47326244217031e-05
-1.28832638434287e-05
-2.57257628709896e-05
-5.607431284552e-06
1.55242927828321e-07
-2.39364728729907e-05
-8.93373630079629e-06
-1.5248750429177e-05
-1.63227944921851e-05
-2.353162885616e-05
-9.08263913859064e-06
-2.93606486743038e-05
-8.07402820817999e-06
-1.51885859843063e-05
-2.82170631620043e-06
-2.7891275159667e-05
-1.18306700161189e-05
-2.35100861221693e-05
-2.63791633489742e-05
-2.98203648071564e-05
-5.83398680100041e-06
-1.12400955983078e-05
-1.59157477772096e-05
-2.58993469357939e-05
-1.78132791383684e-05
-1.55151846221759e-05
-4.12740193842971e-06
-1.51707694432655e-05
-1.26565928146531e-05
-4.05709384016185e-06
-1.98554481799323e-05
-1.84062610962692e-05
-2.49336849980607e-06
-3.83440909774668e-06
-1.02531508288702e-05
-1.79259243899616e-05
-1.55519535590788e-05
-2.33431584595696e-05
-2.71559831297538e-05
-2.78136579138574e-05
-1.15114091739121e-05
-6.37513311010606e-07
-3.72086607677724e-05
-5.0802260652933e-06
-2.50957775310895e-05
-1.18489151073953e-05
-2.17120684419559e-05
-3.31486192983923e-05
-8.41497966454527e-06
-1.51863138992762e-05
-2.76401137818275e-05
-9.9310246094042e-08
-6.91256994661741e-06
-2.04699172834029e-05
-2.74690372250977e-06
-2.82053215069156e-06
-7.19523175979465e-06
-2.10166811447191e-05
-1.18181143736957e-05
-1.5578663633813e-05
-2.75399745490034e-05
-1.31720292623911e-05
-3.66031982806058e-07
-2.67734804702529e-05
-2.16156001670134e-05
-1.85917791381698e-05
-1.05338522584001e-05
2.67015410666844e-06
-1.81792541010527e-05
-2.10882296193542e-05
-1.8835388512199e-05
-1.15228678958702e-05
-1.6204121176151e-05
-1.86808576956566e-05
-2.6477004262768e-05
-1.4313967752338e-05
-2.35316894538236e-05
-1.05373039776558e-05
-3.0862856143365e-05
-1.10337931470025e-05
-1.7841096416097e-05
-5.67507943038356e-06
-5.21963672762002e-06
-1.96762518912573e-05
-1.77049511071654e-05
-2.3570012463832e-05
-2.04207535593303e-05
-6.96669461999324e-06
-1.74806125359899e-05
-1.11253740850611e-05
-3.7375375175629e-05
-1.20262094771116e-05
-5.65360836699151e-06
-7.88138889916053e-06
-4.98612882756284e-06
-2.23263343170064e-05
-1.19891091787951e-05
-2.40986381366479e-05
-1.44483891970502e-05
-1.36391592946319e-05
-3.36290904979229e-06
-1.54626597283361e-05
-3.24525685778192e-05
-2.38319377603251e-05
-2.19417795189381e-05
-1.26824493958879e-06
-1.79990000430873e-05
-1.23572031167256e-06
-8.74361364724668e-06
-1.07253738690545e-05
-2.04739685764615e-05
-1.69494598344547e-05
-1.45586295645148e-05
-2.39575241194367e-05
-2.38725306791244e-05
-2.33514744848746e-05
-1.33077579619452e-05
-1.38018321796521e-05
-1.74476479448492e-06
-9.84182588364825e-06
-1.50189753585266e-05
-1.81231156494815e-05
-5.92676886954379e-06
-8.04433636930541e-06
-1.47853561105601e-05
-1.24505843512484e-05
-7.85134142282026e-06
-2.41845837341004e-05
-8.80571653965574e-06
-2.26539801657686e-06
-2.82935835940444e-06
-1.97392409241124e-05
-1.64626587859062e-05
-3.57131566043568e-06
-1.82346773051939e-06
-2.46113419773371e-05
-1.12600976140901e-05
-1.93965011425876e-05
-1.6992500683283e-05
-5.06638079901286e-06
-1.38794891561125e-05
-1.34488613091594e-06
-1.85326796636131e-05
-1.60526823706121e-05
2.0461597810058e-06
-2.26023122409275e-05
1.23058714023446e-06
-1.17715198882957e-05
-2.40794165649785e-05
-2.81611580360054e-05
-1.99289611360131e-05
-2.57773441649599e-05
-1.70384351373991e-05
-2.12187066062522e-05
-9.38889337752442e-06
-2.01404590268346e-05
-2.03886536461428e-05
7.14635144979291e-06
-1.62010534721463e-05
-1.17015296032451e-05
-1.93971421124857e-05
-3.02040371712111e-05
2.48607147747786e-07
-2.31435070218891e-05
-8.90095057885606e-06
5.41731521725738e-06
1.51944373266877e-06
-1.07168561985312e-05
-7.51255099654073e-06
-2.07301464284228e-05
-3.2312782875752e-06
-1.2087859528435e-05
-8.0434229540387e-06
-1.7625757071067e-05
-1.0192554330427e-05
-2.37762059533472e-05
-4.5018308336665e-06
-2.97322132190934e-05
-2.16505788830933e-05
-1.77573437657281e-05
-7.57646629691493e-06
5.72058816208286e-06
1.12940740074737e-06
-1.50179424031539e-05
-1.68088066260324e-05
-1.57507942376685e-05
-2.43217148948547e-05
-2.76560273512789e-05
-3.73683439145171e-05
-1.97400446168204e-05
-1.07021893327046e-05
-1.54197220449904e-05
-1.93648902327391e-05
-2.32169320698878e-05
-3.10039872724539e-06
-8.61088157717632e-06
-1.53905995688297e-05
-1.75403527720444e-05
-2.36029208823934e-05
-1.47874623210588e-05
-9.34045430836133e-06
-2.58591499379833e-05
-9.7892504898162e-06
-2.20945218451761e-05
-1.79250513086162e-05
-2.51065007458932e-05
-1.44707142972748e-05
3.23137907276848e-06
-2.539417731055e-05
-1.37484682304559e-05
-2.12428478851462e-05
-2.3851321066561e-05
-1.79593372974937e-05
-1.93221905725274e-05
-2.43826244931498e-05
-4.48021602323378e-05
-1.76182970189689e-05
-2.26146922745175e-05
-1.63685971989242e-05
-1.27915895094194e-05
-6.83874139154906e-06
-1.04112002600347e-05
-1.80298142505112e-05
-1.65825309368733e-05
-1.85166518478282e-05
-2.28951874486159e-05
-1.72448609425105e-05
2.23589092269295e-06
-1.56143379682235e-05
-2.1563795862205e-05
-2.21758426533158e-05
-6.43424736660749e-06
-3.33944128347036e-05
-1.88210452418981e-05
-1.33265042726873e-05
-1.72543089009644e-05
-1.19222209130583e-05
-1.90208918564125e-05
-1.8407828811777e-05
-1.03698327362243e-05
-1.01872178680115e-05
-2.9672345207502e-06
-1.41100468386568e-05
1.28411105780102e-06
4.72981549355961e-06
-1.20711689029486e-05
-1.46433745198594e-05
-2.47212590122992e-05
-3.71221303092637e-05
-2.22568781873874e-05
-1.76930310291465e-05
-5.94146870597044e-06
-6.49552938430118e-06
-1.35717554791916e-05
-8.69211650312311e-06
-1.57139027797161e-05
3.8416132993718e-06
-2.63608202513044e-05
-1.03063769395357e-05
-3.51463641480236e-06
-9.64228787780676e-06
-1.10514022252662e-05
-2.94753659891151e-05
-1.74605572466112e-05
-5.40224788131801e-06
-1.35487626870179e-05
-2.42311508848074e-05
-2.04507572703987e-05
-7.97064664981568e-06
-6.35550816765085e-07
-1.69564365508189e-05
-1.9644985535674e-05
-5.16312584336939e-06
-1.36732058275817e-06
1.03363332215787e-07
-4.89061118599816e-06
-1.70208247488326e-05
-1.64125367488835e-05
-5.7851110948061e-06
-2.14286034045158e-05
-9.46835060388917e-06
-1.24269352604125e-05
-1.27155283183574e-05
-5.10873414710404e-06
-1.90966532647381e-05
-1.81333170669161e-06
-2.21296760710572e-05
-2.15149319394657e-05
-2.05236659698075e-05
-1.4891720699418e-05
-2.66660826484671e-05
-1.26775069746085e-05
-4.35623451576991e-06
-2.83100072789965e-05
-1.66741674558207e-05
-2.27678634404172e-05
-8.97711560471997e-06
-2.95564392461727e-05
-8.43720678867148e-06
-2.28586448132194e-05
-2.2058296095174e-05
-1.91172518203517e-05
-1.40738608093607e-05
-8.24595174075994e-06
-1.72999586424298e-05
-4.29952177504092e-05
-2.19628026808429e-05
-1.65520353144033e-05
-2.19808663492412e-05
-1.43945455214257e-05
-1.72260240650586e-05
-8.64516282021567e-06
-1.81719915419322e-05
-1.84691847115962e-05
-1.49197304712454e-05
-9.61218140612324e-06
-2.92927139327457e-06
-2.03807106807744e-05
-8.61246337732372e-06
-2.28437714968732e-05
-7.02373583772818e-07
-4.20475922724467e-06
-3.72523333004614e-06
-8.18198192737699e-06
-2.47351199877367e-05
-2.27943758360405e-05
-3.14784386634283e-05
-2.09324478706811e-05
-2.50491546497339e-05
-1.01462477980235e-05
-9.65106572328576e-06
-5.99430705582104e-06
-1.57566171656285e-05
-1.32534909553891e-05
-2.34315017475767e-05
-1.3269174393016e-05
-1.90561138476312e-05
-6.56728748480233e-06
-2.41809292354231e-05
-2.72547312303566e-05
-2.13946332409215e-05
-1.24391834902854e-05
-2.44378873846321e-05
-3.22082462044856e-05
-2.09666303826888e-05
-1.28332309756473e-05
-8.17152848321454e-06
-3.14831958845791e-05
-1.09896836154086e-05
-7.70683819517125e-06
-1.06413683405267e-05
-1.02355323273846e-05
-1.38798307255384e-05
-1.73478598570813e-05
4.79280998792695e-06
2.4885560725118e-06
-2.55985216190948e-05
1.54346227885107e-06
-2.1356276459955e-05
-1.07050824762674e-05
-8.20316695790978e-06
3.71248236878841e-06
-1.27087737447501e-05
-1.02654756687794e-05
-1.50296073811033e-05
-1.31749784275008e-05
-1.82370503240021e-05
6.28593108297072e-06
-3.04269209672296e-05
-2.65313350447117e-05
-1.28651617837438e-05
-1.24808710141208e-05
-3.10400101869982e-05
-1.9284563791648e-05
-8.50274536842993e-06
-6.38409513455521e-06
-1.16561116378626e-05
-1.9051129726892e-05
-1.39653758835241e-05
-2.06880961086503e-07
-8.19316950743314e-06
-1.2947928982883e-05
-8.92013516373965e-06
-8.52039019834862e-06
-2.12008082324079e-05
-1.54450414730332e-05
-6.56360235904674e-06
-5.51390257794572e-06
-1.7568926134389e-05
-2.07422141958651e-05
-2.24453662970132e-05
-1.60624784359044e-05
-1.62366830444412e-05
-1.19646916042636e-05
-3.48972896961099e-06
1.17311773994043e-07
-1.79415175835948e-06
-1.87521858038245e-05
-8.115408827676e-06
-7.00230346833233e-06
-2.47411135706119e-05
-2.44272344022264e-05
-3.02803620363718e-05
-1.07226376888842e-05
-3.33552888087875e-06
-7.5767213250853e-06
-6.38998093601692e-06
-1.47461817155028e-05
-1.83402430184137e-05
-1.09266869538203e-05
-4.43661968557815e-06
-6.1063409750418e-06
-1.21152627819688e-05
-1.93682168093068e-05
-6.73224304698263e-06
-1.37492587597926e-05
-2.69596771733432e-05
-7.82378836160619e-06
-7.98589822818957e-06
-1.29733029616791e-05
-1.38806195048933e-05
-1.60833067792251e-05
-1.12474740619435e-05
-1.86455909080947e-05
-9.84280592774945e-06
-1.41262908717913e-05
-1.51397916881612e-05
-2.16255081661943e-05
-3.11801735923995e-05
-1.41821137309228e-05
-8.28684190056835e-06
-1.33362601912846e-05
-1.88749003984097e-05
-1.77184474947964e-05
-2.04470737786842e-05
-1.66413670137685e-05
-8.0177231763997e-06
-2.18957775167509e-05
-2.63970359896116e-05
-1.28041704755042e-05
-2.83450264284975e-05
-1.45782168534202e-05
-1.94618591871012e-05
-2.20909002983896e-05
-7.92816890056024e-06
-3.81749676098796e-05
-1.05861586643865e-05
-8.71546676394146e-06
-1.4302862684256e-05
-6.31929634295045e-06
-8.56679896468951e-06
-2.14069652517502e-05
-2.27560962236261e-05
-1.77275116510857e-05
-1.30306488309073e-06
-2.15796027508206e-05
-2.65285429169647e-05
-4.68376678112394e-07
-3.11176028020793e-05
-2.48049261633015e-05
-3.82064965978813e-06
-1.02857100423263e-05
-2.08898084554491e-05
-3.8414081037735e-05
-1.19815599146583e-05
-2.12385844462726e-05
-9.5015739205113e-06
-2.75321736020387e-06
-6.78893347355799e-06
-1.71524945649799e-05
-1.68161655668856e-05
-9.05932526739217e-06
-1.80447098366893e-05
-5.87655335531697e-06
-1.8786841565283e-05
-1.4452686338684e-05
-1.65164106770407e-05
-2.38263431788278e-05
-3.18648462389802e-05
-1.33613563301222e-05
-3.0005823087359e-05
-1.28269103716559e-05
-2.13282547945368e-05
-1.61584673442249e-05
-5.0641985528849e-06
-2.07872269051346e-05
-2.47613653945884e-05
-1.89475738097484e-05
7.785283929008e-06
-5.39348841845328e-06
-1.01019560340973e-05
-2.3105662305015e-05
-1.05113682236326e-05
-1.87836147533099e-05
1.7294779053306e-06
-1.30437137910965e-05
-3.07012501219179e-05
-2.02481172668837e-05
-2.06158617955317e-05
-1.53960485026018e-05
-4.20110521351781e-06
-2.18397397904783e-05
-1.71910370412891e-05
-9.15682447127855e-06
-1.41833329831802e-05
9.97621485980734e-06
-2.32842249221131e-05
-2.3120309289002e-05
-9.89077672506415e-06
3.52030433149464e-06
-1.2555429602104e-05
-1.13032467491132e-05
-1.28061335563164e-05
-2.2141035218952e-05
-2.45514087233613e-05
-1.0043593238679e-05
-8.60548568326509e-06
-2.71132324280929e-05
-1.61300557148972e-05
-2.54156379143454e-06
-8.84948176222919e-06
1.10897066794801e-05
-2.67993058345266e-05
-1.95365451599247e-05
-1.68005170884519e-05
-7.23313231537566e-06
-2.13334539165687e-05
-1.59371410496307e-06
-1.70043551714582e-05
-1.27022534086107e-05
-2.33683172224446e-05
1.14498913143967e-05
-8.60077373914964e-06
-2.26389054632052e-05
-3.12658976170354e-05
-1.37815851592915e-05
-2.1558939960519e-05
-2.92473029987805e-05
-1.755249817249e-05
-8.99688355621203e-06
-1.20809447149218e-05
-6.13477419380028e-06
-1.42316022264589e-07
-5.32237659247468e-06
-3.8222023496475e-06
-1.65831312266483e-05
-2.30620087585207e-05
-1.98135241449802e-05
-7.69364041426684e-06
-7.61705023301874e-07
-2.34186828861328e-05
-2.88828846121337e-05
-2.57339296238226e-05
-1.53042297189745e-05
-1.71071407646533e-05
-1.84570991022955e-05
-1.7221230281386e-06
-1.22320269939614e-05
-1.79163188426632e-05
-2.14453374710392e-05
5.71230671035821e-06
-1.18942089409639e-05
-1.84280563912674e-05
-2.28484979597402e-05
-3.11671593626241e-05
-8.28456208559315e-06
-3.25180187913276e-06
-1.04657285254281e-05
2.36826593219481e-06
-1.15449219995048e-05
-2.50376263591233e-05
-2.76976080466079e-05
-1.77322699117345e-05
7.5417580404322e-07
-3.2491856219417e-06
-8.64029393505796e-06
-2.78719586080526e-05
8.1501351991803e-06
-2.10158888495593e-05
-2.62925615678886e-05
-2.87822522071717e-05
-1.44836385322821e-05
-1.55559651404976e-05
-2.51124866798188e-05
-1.90174718655773e-05
1.60611929964062e-06
6.63537787169825e-06
-1.24573412912117e-05
-1.05370175000638e-05
-2.70931245604786e-06
-2.80830163730124e-05
-4.79026507423819e-06
-9.48610054723238e-06
-2.01956856750479e-05
-2.09668355276235e-05
-2.40922383777515e-05
1.2726274617194e-06
-1.46718320723147e-05
-1.2959961724535e-05
-1.69037688121237e-05
-1.82192879234585e-05
-8.47508532581704e-06
-1.15363375067241e-05
-1.92361329548426e-05
-4.11593415960799e-05
-1.83964531223725e-05
-2.18978773017905e-06
-2.99915660165534e-05
-7.97609693637187e-06
-1.23157677208901e-05
-7.70192147860981e-06
-1.47246462853073e-05
-1.05147320815948e-05
-2.01015472314853e-05
-9.83494155827312e-06
-8.38416773607258e-06
-2.65779583603034e-05
-3.5093583809092e-05
-2.0941472745698e-05
-3.27365548663197e-05
-1.08432056378595e-05
-1.78479729702565e-05
-2.3853364304073e-05
-1.56994021856807e-05
-1.88776485819088e-05
-4.10462021534262e-06
-1.69670119317355e-05
-1.73643277846792e-05
-2.16259891338896e-05
-1.12402959598618e-05
-1.22073296720543e-05
-2.19959832210242e-05
-7.18583710541333e-06
-1.64606859544883e-05
-1.82283553802888e-05
-2.54193341012057e-05
-1.30666398605407e-05
-1.60688998977698e-06
-2.30699757281502e-05
-3.02744871539186e-05
-3.32309451860182e-06
-1.40652246589685e-05
-2.15325084200875e-05
-2.07468110773279e-05
-1.55226813129411e-05
-2.84309945074128e-05
-1.82862857039005e-05
-6.24103274832606e-06
-2.05886607867875e-05
-2.04823406384824e-05
-1.3944895316373e-05
-8.95623780207537e-06
-1.60549584796936e-05
-3.13657035917082e-06
-1.62850672339784e-05
-6.35966063637151e-06
-1.21483783959507e-05
-1.40520831949266e-05
-1.46550585966636e-05
-2.8087162369117e-05
-9.3119929829915e-06
-6.47859844858015e-06
-3.45326817402676e-05
-2.52460317270701e-05
-9.19648370669686e-06
-2.07003133162213e-05
-1.05111417926269e-05
-1.00480862325517e-05
-4.36900998583679e-06
-7.37381268650131e-06
-2.50103528623034e-06
-2.37512866798027e-05
-4.16863596559669e-05
-1.89208720602223e-05
-3.77402582831739e-05
-1.91741199282367e-05
-1.80497521185978e-05
-1.37662843361596e-05
-2.00967718169448e-05
-1.77146899334798e-05
-1.2694548064316e-05
-2.22073747199608e-05
-1.19098240424676e-05
-6.54266658687479e-06
-2.73627002112541e-05
-1.83127206540259e-05
-2.57944536513061e-05
6.29399853477085e-06
9.72813018764503e-06
-2.19855664974722e-05
-8.62428900576671e-06
-1.47285131822914e-05
-1.96798944349135e-06
-1.46737533365899e-05
-1.52934204575827e-05
-1.03374883894105e-05
-2.13575970452121e-05
-7.91374336040086e-06
-4.97063996347255e-06
-2.32798552272983e-05
-2.91659417444248e-05
-2.84263843782952e-05
-1.65854256292402e-05
-2.63734589400091e-05
-6.267306832778e-06
-8.66112313568739e-06
-2.59890674191604e-05
-2.39643328221979e-05
-1.86810892638409e-05
-2.10070685004605e-05
-1.60216772741433e-05
-3.15229650480772e-07
-1.10137681303994e-05
-4.05524833779418e-07
-2.30316156632863e-05
1.08900234417846e-06
-2.62212531186588e-05
-3.28349676017201e-05
4.02064809504196e-06
-9.07492420331322e-06
-1.45240894574425e-05
-1.61962836874513e-05
-1.00700087192592e-05
-7.83838881149998e-06
-1.25027663039551e-05
-1.50190192480449e-05
-9.24617023299063e-06
-1.80967448100676e-05
-1.97131082187963e-05
-1.59688852148159e-05
-1.54458122026186e-06
-9.63362708137529e-06
-2.65866395648994e-05
-1.23119396481646e-05
-2.29946770374455e-05
-1.00138935291055e-05
-1.66242946318573e-05
-2.18637326591163e-05
-8.33511705867368e-06
-1.12634215415634e-05
-2.27416657760976e-07
-1.04040723871635e-05
-2.30331460484784e-05
-2.55391737916868e-05
-3.11816344145766e-05
-2.18107124638302e-05
-1.49181231426073e-05
9.34900835092469e-06
-1.40777591847372e-05
-1.30176975158708e-05
-9.4564688798956e-06
-4.12519259440984e-06
-2.31509354564015e-05
-1.31676828807962e-05
-6.06765886225959e-06
-2.4990882341187e-05
-1.17361559138265e-05
1.33134668742529e-06
-2.61448555598577e-05
-6.0506351788924e-06
-1.47902192782369e-05
-3.03882147734044e-05
-1.76034700912019e-05
-2.56884694204703e-05
-2.92696431274432e-05
-1.75502587495711e-05
-9.39909181917696e-06
-2.73127390066285e-05
-1.48090488335435e-05
-1.5475515423597e-05
-1.76494305632507e-05
-1.74033583635532e-05
-1.68817634854478e-05
-2.02787849319086e-05
-8.78651199102127e-06
-1.19746504464307e-05
-2.21412058597941e-05
-2.49660376990218e-05
-2.31743294591312e-05
-1.50321259217118e-05
-2.7825678074259e-05
-1.93643362677903e-05
-2.23509122471755e-05
-2.90914106056305e-05
-3.36904114208759e-06
-7.22293519300397e-06
-1.57625005776012e-05
-3.27033932085395e-05
-2.40139296345695e-05
-1.56520136533044e-05
-2.25103929967913e-05
-1.16172423538827e-05
-1.93985995150757e-05
-1.26173157335053e-05
-2.12276248668618e-05
-9.60565110749265e-06
-2.82592913515625e-05
-2.04512923795616e-05
-1.21420929396999e-05
-1.47266833231358e-05
-2.71263066685198e-05
-3.39494803401712e-06
-1.40064261312538e-05
-2.26254313316569e-05
-1.48601545670858e-05
-3.75306363102751e-05
-2.09684172361049e-05
-2.80415031225492e-05
3.12262886680254e-06
-1.90704457736914e-05
-7.82802000754222e-06
-2.67461496457661e-05
-6.39043094049945e-06
-2.88447377167398e-05
-1.18997172161469e-05
-3.88185722396021e-05
-2.17481965748704e-05
-9.41297348541682e-06
-3.18516747351981e-05
-2.00595953570382e-05
-2.92228397844145e-06
-2.97537433150198e-05
-1.01514998966309e-05
-2.8145136200861e-05
-3.29618774041539e-05
-3.23390209960438e-05
-1.56511972382125e-05
-1.8232620163249e-05
-1.03016131560296e-05
-1.28556249930094e-05
-8.35187155480561e-06
-1.01552462252759e-05
9.45294666132491e-06
-2.83808167379506e-05
-9.16314919088739e-06
-1.25066079798382e-05
-1.29721572736075e-05
-2.0289806828579e-05
-1.44529555072112e-05
-1.08717222783686e-05
-1.5575173995467e-05
-2.6640679978898e-05
-1.4180511509273e-05
-6.50140788307136e-06
-2.99719511814048e-05
-1.44640810336047e-05
-1.3978627540978e-05
-1.25588279572756e-05
-1.54559983209302e-05
-2.6087505774036e-05
-1.52409851995999e-05
-1.48617038113352e-05
-2.56573793276278e-05
-2.55510738018428e-05
-1.67088894826943e-05
-1.39686348273603e-05
-2.00648239867816e-05
-2.16410628911832e-05
-2.38164853418022e-05
-1.60083929893309e-07
-4.82475312441722e-06
-4.58266520009752e-06
-6.32063919611152e-06
-1.11447062987226e-05
-1.43095450229125e-05
-8.55229974179195e-06
-2.48137556925936e-05
-1.55131312102214e-05
-3.33726832060045e-05
-1.6573276082696e-05
-2.23727461909387e-05
-1.66233825221155e-05
-4.7701226817815e-06
-1.78876464136739e-05
2.36398751947525e-06
-1.58989174399029e-05
-6.41517943798698e-06
-3.07224574674593e-05
-2.65536178352248e-05
-1.09239132433423e-05
-2.74444639405044e-05
-2.44694248776572e-05
-1.44520566532394e-05
-1.37513848472001e-05
-1.23418311577184e-05
-1.24053110537841e-05
-8.00937875211956e-06
-1.60369094698748e-05
-1.46568374004105e-05
-1.04922968229067e-05
-1.60181781436163e-05
-1.38462447044507e-05
-2.77225324210667e-05
-2.26302266178903e-05
-1.57517624453541e-05
-1.62309865347978e-05
-1.51534130046406e-05
-1.48960049883199e-05
-1.12395555847269e-05
-1.95493154304569e-05
-3.91040198611319e-05
-2.23265318368984e-05
-1.43256804556828e-05
-2.83448330640675e-05
-1.94656300556519e-05
-8.26233330442354e-06
-2.20730954159737e-05
5.9371777893528e-06
-3.82299829094774e-05
-1.33258655837825e-05
-1.77157825697116e-05
-8.87062088184231e-06
-3.56915076197918e-06
-1.74470446975898e-05
-2.8252623931358e-05
-3.54544540190058e-06
-1.42425511357638e-05
-2.98616987362183e-05
-2.5569409393305e-05
-9.61997102986825e-06
-1.17356137712074e-06
-6.85862004355365e-06
-1.05861788466498e-05
-2.53009036126342e-05
-1.51180759808305e-05
-4.03655711917025e-06
-3.22832894645274e-05
-2.41965798139395e-05
-2.20981525431405e-05
-1.4643821101103e-05
-1.9673469815937e-05
-1.48499996713051e-05
-1.71438003300423e-05
-3.18553540621389e-05
1.46801768858138e-07
-1.19583830921331e-05
-1.42279170176857e-05
-1.41049567131674e-05
-7.78321935906126e-06
-1.17048101573016e-05
-2.6844188660258e-06
-1.34700169808799e-05
-2.58887968637583e-05
-2.04309606486374e-05
-1.02326435428694e-05
-2.8335821966623e-05
-3.49197812359976e-05
-1.51443979307378e-05
-2.39905962688313e-05
-1.34422113732432e-05
-1.52738001670065e-05
-2.76908569494453e-05
-4.47414114449947e-06
-1.13789985154537e-05
-1.46667197091199e-05
-2.00187438847651e-05
-1.91809034508231e-05
-2.40622136592204e-05
-1.65086417398798e-05
-9.77579387777341e-06
-1.24265256639443e-05
-2.64063723944823e-05
-1.4558240832936e-05
-2.64310429755714e-05
-2.55642451473796e-05
-6.24424476526939e-08
-6.27264113356382e-06
-2.44344145799296e-05
-1.05142987449662e-05
3.66689556017432e-07
-6.12967543381927e-06
-2.55089231032508e-05
-1.50509544898963e-05
-2.31782023158811e-05
-2.15498843154183e-05
-1.80966086793882e-05
-1.86751847240633e-05
-1.80108823772136e-05
-2.71899479290814e-06
-1.20096982096202e-05
-1.75820818991053e-05
-2.18390683316054e-05
-2.19094960982234e-05
-2.31310535146873e-05
-2.41397300718177e-05
1.17671649352799e-06
-7.3892625759378e-06
-1.87837958558498e-05
-1.42893105839387e-05
-6.38368155491766e-06
-3.46912767843119e-06
-1.14164157642624e-05
-1.22507982094794e-05
-4.80479648697682e-06
-1.26614963437393e-05
-3.39352850642937e-05
4.9986760801544e-07
-4.43572029355956e-06
-9.93557352945219e-06
-1.07714762694628e-05
3.59372086472839e-06
-2.30376818557916e-05
-9.18029035938566e-06
-3.86360526274457e-06
-3.67461950931729e-06
-2.26359389839217e-05
-2.40349501345581e-05
-1.36125898372507e-05
-1.95500788099994e-05
-1.69574727671923e-05
-2.46120010885455e-05
-1.67172318606905e-05
-1.65056313272419e-05
-2.97314089021847e-05
-7.32325163209319e-06
-1.36666246236899e-05
-1.50194607744245e-05
-1.49506015921322e-05
-1.16533224632551e-05
-3.27617055889974e-06
-9.39204517556448e-06
-1.51574258388559e-05
-1.89720236016895e-05
-1.57991052040074e-05
-2.2210103499381e-05
-1.97429068435839e-05
-1.11604676543059e-05
-1.40396106030275e-07
-5.42529979792092e-06
-3.16772388366276e-05
-1.89051856132539e-05
-1.61818398030497e-05
-3.00972813097835e-05
-1.99020546066777e-05
-1.52276799395993e-05
-1.40504853347687e-05
-2.53051532458857e-05
-1.24611862062998e-05
-5.57360980348967e-06
-9.81375178672154e-06
-7.19677589190521e-06
-2.77847449632225e-06
-2.37287205476365e-05
-2.86720679074527e-05
-1.36428871886713e-05
-3.49032594569637e-05
-1.92425801469217e-05
-1.93375448934721e-05
-1.9796719077745e-06
-1.26504123449208e-05
-1.00701532871324e-05
-1.98080528960817e-05
-2.01392509453316e-05
-1.49458600635092e-05
-2.39004234019445e-05
-1.73109170452408e-05
-1.74753336960452e-05
-1.1927850910345e-05
-2.44899979411736e-05
-2.64856396622383e-05
-1.21114175445091e-05
-1.73332544965195e-05
-1.14328728518368e-05
5.25876991294915e-08
-1.84832548528471e-05
-4.50347679651966e-07
-1.33701381229229e-06
-2.21317201518935e-05
-1.74402144659796e-05
-2.25169268788082e-05
-4.93868414295647e-06
-2.67020399566938e-05
-1.68323017792585e-05
-3.24418686987819e-05
1.2584786632222e-05
-2.067950497821e-05
-2.15597130203763e-05
-2.34314200303191e-05
-1.53602980233291e-05
-1.23178102609881e-05
-2.07557314947727e-05
-1.69180059097811e-05
-3.48705852694125e-06
-2.25281531952279e-05
-1.38907393556597e-05
-2.990829323411e-05
-1.83316570591562e-06
-1.56477549295951e-05
-2.04621800538074e-05
-3.22254820331211e-05
-1.98396902640707e-05
-1.14583782836217e-05
-8.99859596593043e-06
-2.34516729622322e-06
-2.05015805949555e-06
-1.59903299873036e-05
-1.96132225581386e-05
-2.09110407382296e-05
-2.38104480210236e-05
-7.65436256249157e-08
-2.75005264216726e-05
-1.76328293248447e-05
-2.87464463611398e-05
-1.52256771630083e-05
-1.04556008926742e-05
-3.1033622671363e-06
-5.31728881091955e-06
-1.00771247495388e-05
-9.02536304274627e-06
-2.598371060291e-05
-6.88691222721833e-06
-1.31247821411003e-05
-6.70754939379922e-06
-9.49414106301791e-06
-2.14704708822442e-05
-7.9295634268544e-06
-2.08691715191041e-05
-1.82721513084828e-05
-1.44113446138856e-05
-2.63810972312194e-05
-1.3338433859182e-05
-7.49649074338371e-06
-3.23746261269762e-05
-3.51621334944668e-06
-3.10092086072691e-05
-1.40893342091741e-05
-1.52945480462044e-05
-3.08517235047939e-05
-2.32500184968532e-05
-3.45238167540267e-05
-1.56168055251578e-05
-1.79077895731519e-05
-2.01318220550062e-05
-1.77752257170853e-05
-2.69042533390846e-05
-1.77696355125704e-05
-1.22354963920477e-05
-1.48583655526289e-06
-1.88530292483392e-05
-3.07690612179958e-05
-1.10892055974017e-05
-6.91825631346538e-06
-3.38078974479162e-06
-1.31970845071836e-05
-2.562122719695e-05
-1.81010231810915e-05
-1.67440098104408e-05
-3.68444199598634e-05
-2.17893508820005e-05
-7.55005499228214e-06
-2.59551382661242e-05
-1.0701721757066e-05
-3.47098217351095e-05
-2.08394770795239e-05
-1.33744983590917e-05
-1.4362265934499e-05
-3.09392627012724e-05
-2.87474840207858e-05
-5.87950355115835e-06
-1.32718177049486e-05
-1.53815044814358e-05
-1.6830821498835e-05
-7.03830492287795e-06
-2.24367934289393e-06
-1.32080125384397e-05
-2.79320881108706e-05
-1.13603252740275e-05
-2.79328304206764e-05
-1.4224392879039e-05
-1.25878005393735e-05
-1.80923102807515e-05
-1.13463057127824e-05
-1.7103158576531e-05
-1.97212031622017e-05
-2.60967248669223e-05
7.36047260913706e-06
-8.7417671905626e-06
-3.03956885219997e-05
-1.20347644812911e-05
-1.96600009433575e-05
1.21169790542487e-06
-1.27213268635948e-05
-2.03609553593852e-05
6.61699967324065e-06
-2.53111516329886e-05
-2.48269937606964e-05
9.43768688262384e-06
-2.1340072130126e-05
-2.4446880201405e-05
-1.63169782837446e-05
-1.623179913555e-05
-3.58958569476454e-06
-3.82008748630392e-05
-2.07523546216525e-05
-1.34126113912165e-05
-2.17167140782334e-05
-1.26543134254985e-05
-1.38760672508044e-05
-8.09658890374327e-06
-1.54856281999839e-05
-5.71469523374595e-06
-1.58779592630022e-05
9.73349025428888e-07
-1.57448687816674e-05
-2.65318165048661e-05
-1.08972102665959e-05
-8.32873392464514e-06
-1.35812442018181e-05
-1.2797969793901e-05
-2.26180286792673e-05
-6.77480902295852e-06
-6.29644084909694e-06
-2.13917182918038e-05
-3.79222356589197e-06
-2.89484481463215e-05
-9.20029533700073e-06
-7.49162978794358e-06
5.09075331631337e-07
-1.97123823884897e-05
-1.26822699992433e-05
-1.74441814194496e-05
-1.54318513004689e-05
-1.30267377789276e-05
3.54058276843885e-06
-1.60018429241448e-05
-1.73894702505726e-05
1.88817951841328e-06
-1.51685774295269e-05
-2.18276071785419e-05
-1.04621734843384e-05
-1.29176574138458e-05
-4.72967485415893e-06
-1.91173622931688e-05
-2.46461829966254e-05
-2.32639143917871e-05
-3.20129657990928e-05
-2.83029288432787e-05
-2.00935362118656e-05
-2.25820634950673e-05
-2.00508672556977e-05
-1.45500062828385e-05
-9.1441146374018e-06
-1.5619562211381e-05
-6.14478780830501e-06
-3.50970578765336e-06
-2.78947855968262e-05
-1.94299125111608e-05
-1.33388596368823e-05
-1.59244214121018e-06
-2.04422283906153e-05
-2.55200117729283e-05
-3.22029647039791e-05
-1.89156922529604e-05
-7.704489097189e-06
-1.47409910927442e-05
-6.6287727457512e-06
-2.17627680840002e-05
-2.10968453908302e-05
-1.23530101074459e-05
-2.18303246223572e-05
-1.99713718111729e-05
-1.71447378245089e-05
2.42075044414804e-06
-2.31910583861917e-05
-2.50426547708139e-05
-1.06188866025946e-05
-2.87287946441173e-05
-1.33548368439318e-05
-2.03552501409784e-05
-7.65413848380173e-06
1.47033720954094e-06
-2.05402369959408e-05
-1.74453235800351e-06
-1.60153682957041e-05
-1.95571993961236e-05
-1.73506173324333e-05
-1.53969983972196e-05
-1.80122442383468e-05
-1.85449525455268e-05
-9.08049564475835e-06
-8.64983908633904e-06
-1.20285034124185e-05
-1.0872940945944e-05
-5.41410231860649e-06
-1.15292668561591e-05
-1.34214820964734e-05
-1.03716599829028e-06
-1.07471037524927e-05
-8.71636256648202e-06
-2.13738495726912e-05
-8.19165689010988e-06
-1.15990749239461e-05
-1.99536562853665e-05
-1.19035941810325e-05
-1.75502634823154e-05
-1.0691305777341e-05
-1.30969094292693e-05
-2.22305990190104e-05
-9.82735931551479e-06
-1.98314002957367e-05
1.20750160351917e-05
-4.1848237003358e-06
-3.06161335076181e-05
-1.46426129377706e-05
-3.34704240645866e-05
-1.45412228201709e-05
-7.12853546699224e-06
-2.52472026512168e-05
-1.1905966300537e-05
-1.74101406270521e-06
-1.41249493877551e-05
-2.68131866062153e-05
-1.76667849310658e-05
-1.48112768328177e-05
-2.47023827316307e-05
-1.12381837037163e-05
-1.10725860378529e-05
3.46328401155799e-06
-8.90298822645188e-06
-1.44105619630246e-05
-8.94535185898084e-06
-1.57380342745564e-05
-1.38674087705932e-05
-2.01275252487948e-05
-1.48717246194512e-05
-1.65711855275417e-05
-1.92462940951086e-05
-5.53017671784704e-06
-1.37180234100623e-05
-9.66767820495491e-06
7.43701555894541e-06
-1.2240832559456e-05
-5.32016184132433e-07
-2.55005652713939e-05
-1.79406306383708e-05
-7.20747113455731e-06
-1.02711831726969e-05
-3.06624158877965e-05
-1.57481373685794e-05
-1.98510727594684e-05
-1.84538171481877e-05
-1.58466426701322e-05
-5.97335168518188e-06
-6.04822765575258e-06
-3.76370607776692e-05
-1.52239781955158e-05
-2.1625034554451e-05
-9.84454859483302e-06
7.55015358409956e-06
-3.37161518445711e-05
-1.46907266685083e-05
-4.61739128052825e-06
-1.79005427877279e-05
-1.47842601132236e-05
-1.57667457411317e-05
-1.09031495488021e-06
-1.85699588682589e-05
-3.32124735623022e-05
-1.90135800869335e-05
-1.39034594541538e-05
-2.16064727623808e-07
-1.1227639783243e-05
-2.98258687575659e-05
-1.84550102746842e-05
-2.10227447571141e-05
-6.69468625482132e-06
-1.95874904643428e-05
-1.68935990346911e-05
-2.56264231976536e-05
-2.68077403436877e-05
-3.23620483216782e-05
-1.49100496590276e-05
-1.10240724125264e-05
-1.62243759432314e-05
-1.10832442483407e-05
8.44814158791187e-06
-2.75398904807617e-05
-2.71203180855985e-05
-1.08935990301865e-05
-1.31271574093923e-05
-1.10891202450351e-05
-2.37250899778823e-05
-2.75116723787501e-05
-1.07071229708775e-05
-1.73018253467418e-05
-2.17270666952386e-05
-1.76681123290945e-05
-1.46310533255605e-05
-1.50722409336022e-05
-1.9114661621894e-05
-3.6728770914791e-06
-5.2189556497744e-06
-7.59424374881337e-06
-1.4209171923646e-05
-1.02902171011781e-05
-1.15759113947471e-05
-1.97881710594295e-06
-2.64706515147776e-05
-2.79660554612471e-05
-2.01732134143645e-05
-1.25892452457259e-05
-1.50870298926629e-05
-9.95627862126131e-07
-1.42586009253519e-05
-2.86553804849489e-05
-2.82866634354364e-05
-1.51398495919162e-05
-3.56514919213914e-06
-1.32807325863959e-05
-1.40037862939023e-05
-8.25682150288286e-06
-1.31569934566757e-05
-2.5255342407327e-05
-8.99379595184728e-06
-2.09239925298495e-05
-1.8774285026554e-05
-1.11008242072959e-05
-1.07003465250988e-05
3.75706382476209e-06
-1.80595605820896e-05
-1.30162263395017e-05
-1.98215745197108e-05
-3.21922976680702e-05
-2.15803456249789e-05
-1.09525720439419e-05
-3.44236210427475e-05
-2.27888892191101e-05
-9.10092844772607e-06
-1.91994233163669e-06
3.30761966959773e-06
-1.53334468037765e-05
-3.6256852185638e-05
-1.69959669188752e-05
-2.30279426465547e-05
-1.24664314514621e-05
-7.57894903225566e-07
-1.96047657942399e-06
-4.51771437522909e-06
-2.27826269817928e-05
-2.1162696410077e-05
-3.07563492188641e-06
-1.1206235325531e-05
-2.10929179833196e-05
-4.49934918072132e-06
-2.29425871201303e-05
-1.43441212836425e-05
-1.17663985213429e-05
-2.1400434249281e-05
-1.59961624975543e-05
-1.04713072831139e-05
-1.61013859954573e-05
-1.90246824699967e-05
-5.06481728811404e-06
-3.04342432164914e-05
-3.32788939967354e-05
-7.58233222771351e-06
-1.86587573196037e-05
-6.62456395822371e-06
-9.94271361837368e-06
-1.07519247496759e-05
-1.74312689659574e-05
-2.2631730178305e-05
-2.64285591232041e-05
-1.05020838556788e-05
-4.66154219016245e-06
-1.73239139070141e-05
-1.62098022662297e-05
-1.58726371279314e-05
-2.05389401914931e-05
-6.67899935967498e-06
-1.55447383230697e-05
-1.71740204704689e-05
-1.46618485094133e-05
-2.9502476703648e-05
-1.14079097702437e-05
1.14406933443637e-07
-6.41305263427079e-06
-2.59628471238966e-05
-1.71466843845046e-05
-4.16607884668008e-06
-2.47733987682622e-05
-1.00126995183528e-05
-2.21562266483205e-05
-2.04570476595644e-05
-1.96180175419892e-05
-5.20910123939898e-06
-1.33030091116142e-05
-1.97354373344592e-05
-1.75892819525464e-05
2.57920317398364e-06
-2.26940757763723e-05
-1.17066458570619e-05
-2.21052363630327e-05
-3.1619583494137e-05
-2.20702062536421e-05
-2.74866329081032e-05
-1.57145900694335e-05
-4.74201032063777e-06
-2.38366949566387e-05
-1.61251122498251e-05
-8.18770116016481e-06
-1.7265794132825e-05
-2.01064126520262e-05
-1.01257656298336e-06
-1.46259620737423e-05
-2.38925652715698e-05
-2.24843177164448e-07
-2.76616810891041e-05
-1.29621709822051e-05
-4.07195436639618e-05
-1.33323399632025e-05
-9.52348702797765e-06
-4.52446397259703e-05
-1.04209637468249e-05
-8.95828331454975e-06
-1.98147912272334e-05
-2.89223217627944e-05
-2.71702973313206e-05
-1.5120962146526e-05
-2.63574022006426e-05
-7.43966230274834e-06
-2.58185938206303e-05
-5.71841442707129e-07
-1.07894621701732e-05
1.35302407661511e-06
-3.65299694301436e-05
-1.78634207608679e-05
-2.59258726294094e-06
-2.13475567327708e-06
-2.10026155293683e-05
-1.74464436236979e-05
-3.30987477731492e-05
-1.5052046553889e-05
-1.23394607858409e-05
-1.56315928437423e-05
-7.27284725043317e-07
-9.51647280122845e-06
-9.70888468322091e-06
-1.29975133704012e-05
-2.88378626473076e-05
-2.9687533627964e-05
-1.94433424113501e-05
-3.50466044889287e-05
-3.22969770947802e-05
-2.05880724394838e-05
-3.04282271718512e-05
-2.83069900016994e-05
-1.67673452171564e-05
-1.60470674261831e-05
-2.18550640110742e-06
-1.95478933993263e-05
-2.28380645863212e-05
-4.93273884309998e-06
-1.29208548374215e-05
-1.18940481584059e-05
-1.14416539079084e-05
-1.51933991061228e-05
-1.85966489512633e-05
-4.77112888526361e-06
-1.69824336084778e-05
-1.80586162422933e-05
-1.81496930643259e-05
-6.26989760656612e-06
-3.56742204164051e-06
-2.94669152254923e-05
-2.44812441526053e-05
-2.44788805890472e-05
-1.41337467973181e-05
-2.45525307397297e-05
-2.05152415394505e-05
-1.16742025753385e-05
-1.57530896631791e-05
-1.06785923150194e-05
-1.48477521463585e-05
-3.11145820252819e-05
-1.86971427197342e-05
4.89270190977256e-06
-1.43383287379348e-05
1.54534918771041e-05
-8.88840388447836e-06
-2.02750668030043e-06
5.86220518172086e-07
-1.86525595320884e-05
-1.74975468006943e-05
-1.24779888463294e-05
-1.62047478567471e-05
-1.14749716724231e-05
5.70788904451019e-07
-2.68836956968184e-05
-1.99570691874037e-05
-2.99564081297143e-05
-1.23363277074677e-05
-7.75816738941223e-06
-1.84655664003568e-05
-1.17669166586319e-05
-3.02149119007925e-05
-1.98151167623013e-05
-1.49564006903492e-05
-2.63373198918656e-05
-1.56225460493768e-05
-1.0817418091019e-05
-2.83500752981922e-05
-1.768239746856e-05
-2.12279866640011e-05
-2.07679901219688e-05
-2.79146235401197e-05
-2.06951587853147e-05
-6.31384093040916e-06
9.9309460244438e-07
-5.41417101198559e-06
-1.78446433762591e-05
-4.03799506797124e-05
-1.31681934050094e-05
-8.94982975189355e-06
-2.61264133769777e-05
-3.2710070258942e-06
-1.27950790683402e-05
-3.20018168257442e-05
-3.5193454863709e-05
-6.86517393136819e-06
-1.14816134002136e-05
-2.85940532220875e-05
-3.24685518659982e-05
-2.51399104376746e-05
-1.19066806656294e-05
-1.33602873811213e-05
-6.46156063073814e-06
-7.19794790685541e-06
-1.4084349401314e-05
-1.70561239267447e-05
-2.04978778178352e-05
-1.35081842662111e-06
-1.32678458513759e-05
-1.86675854121336e-05
-1.02883751779504e-05
-1.20683166588176e-05
-2.41059492823691e-05
-2.6936623245412e-05
-2.33225077380881e-05
-1.09685934715973e-05
-1.01510118215038e-05
-2.66488119882998e-05
-1.91162811894629e-05
1.85487405056441e-06
-3.05834959293034e-05
-2.56114612242383e-05
-1.01132331842631e-05
-1.53820280564112e-05
-1.62329177966193e-05
-2.29686567161238e-05
-9.05255558638108e-06
-1.90589588006854e-05
-2.0432443471953e-05
-1.73472960025226e-05
-1.72471849217861e-05
-2.13976853697127e-05
-4.66631597325947e-06
6.82283211600957e-06
-1.35224970352578e-05
-1.15489908423367e-05
-2.60603461595356e-05
-1.31769663405961e-05
2.63179050698741e-06
-1.39645412833041e-05
-1.27522818386705e-05
-1.9300781826575e-05
-2.11301137275746e-05
4.222992049555e-07
-1.78838974588434e-05
-4.62365088816618e-06
-3.15753603169401e-05
-2.61323515231626e-05
-2.02928093041637e-05
-1.40625454507459e-06
-1.4415358963486e-05
-8.97179990226829e-06
-9.25447442643116e-06
-1.24898405019122e-05
-1.12137224662926e-05
-1.50722079135484e-05
-2.85917947149514e-05
-8.73224417381269e-06
-1.05698388653408e-05
5.93214214398049e-06
-2.04159135281632e-05
-3.73848776144327e-05
2.65102503974593e-06
-7.40845079689987e-06
-1.64718225082495e-05
-1.37663993477474e-05
-1.80574467348964e-05
-2.49463378880906e-05
-1.21642187102821e-05
-9.45394983322639e-06
-1.61287709696138e-05
-1.94265847182182e-05
-2.41299870813954e-05
-2.91095019138271e-05
-1.24733598969083e-05
-4.18569866586581e-06
-1.89872030029218e-05
-2.03313142290537e-05
-2.68702516372911e-05
-2.27911201847965e-05
-8.8224145944012e-06
-6.39797568043251e-06
-1.88183019807666e-05
-1.52883218901016e-05
-5.26736744136538e-06
-2.10663968802753e-05
-2.11624290487945e-05
-7.93207015759763e-06
2.39520871301621e-06
-2.75503957255059e-05
-5.8653578492538e-06
-1.84320479811334e-05
-7.10764315347909e-06
-2.19094616926903e-05
-1.26066618204447e-05
-3.66212271798425e-05
-2.78777852922989e-05
-8.99443011857562e-06
-3.35747974107937e-05
-1.90417697917938e-05
-1.36981742291374e-05
-1.80403518357189e-05
1.00898064583683e-05
-1.6443890977562e-05
-1.95779941501202e-05
1.16844970639819e-06
-2.73772637673085e-05
-1.57343803548843e-05
-4.09626595128047e-06
-1.33475408726104e-05
-1.06042586091221e-05
-1.61362095947511e-05
-9.02855350628511e-06
-5.3781398622669e-06
-1.09921980203605e-05
-1.4692647463353e-05
1.58325389165612e-06
-1.35463689227358e-05
5.21017645722888e-06
-1.65319893841547e-05
-1.03927159242972e-05
-4.6705197155275e-06
-1.64615391837741e-05
-1.65318969521189e-05
-6.17451885062224e-06
-9.47286707140002e-06
-4.18696233737235e-06
2.44126837423599e-06
-9.97346425093144e-06
-2.81527547866448e-05
-5.92738329185482e-06
-1.40711914892399e-05
-1.83054231204879e-05
-1.86123843735596e-05
-9.68111852372515e-06
-8.78204270427127e-06
-3.67756539158864e-05
-1.06139576649526e-05
-1.29984884695011e-05
-4.49478841583133e-06
-3.33882512504637e-06
-1.96190544817308e-05
-2.01893067596546e-05
-1.41060937266596e-05
9.74236160588589e-06
-7.35820566259099e-06
-2.73649123678224e-05
-6.09001219015583e-06
-3.02383449873639e-05
-1.19608919200169e-05
-2.82263003076164e-05
-2.13830314348648e-05
8.08809413078667e-07
-1.93231192053365e-05
-1.44303087478507e-05
-1.29382191083525e-05
-1.76350583701624e-05
-7.52745873012533e-06
-2.37235569666094e-05
-2.10750012048726e-05
-3.60809457243099e-05
5.17766399927235e-06
-2.11985020970563e-06
-8.45671731157271e-06
-2.01818049541253e-05
-1.88193841286265e-05
-1.43285186206837e-05
-2.58500829382717e-05
-1.35709059029981e-05
-1.31324991298396e-05
-7.51281740868081e-06
-2.21139165405664e-05
-2.17472861269499e-05
-1.47940267540527e-05
-1.09974883275958e-05
-1.03931689990213e-05
-2.16005852625651e-05
-1.52913933899176e-05
-2.65320761740796e-05
-8.85686033135453e-06
-2.19511957262826e-05
-2.02211714333262e-05
-1.94347402549642e-05
-1.00791755420587e-05
-9.78619236145929e-06
-4.55966224653827e-05
-9.31220570775903e-06
-1.00766029396129e-05
-1.6061813795902e-05
-1.53859087471956e-05
-1.1402872389696e-05
-1.28498258374371e-05
-2.38882888913258e-05
-1.23856357415522e-05
-1.21225886792305e-05
-1.70111249161495e-05
-1.75650269023416e-05
-2.42073643599925e-05
-8.99249198566617e-06
-1.16915714645332e-05
-7.06295823619493e-06
-1.27414659071096e-05
-2.15331266087702e-05
1.05626667460023e-06
1.68005602149858e-05
-2.40728052974697e-05
-2.18620961847585e-05
9.42477972451224e-06
-1.68328623105965e-05
-2.37328936628261e-05
-2.63780575582837e-05
-4.34950908091121e-07
-8.8601598844914e-06
-1.38973908637234e-05
-1.86492491097178e-05
-2.01387743912407e-05
-2.13379241197849e-05
-2.09724114995074e-05
-1.87462138622484e-05
-3.1742718599833e-05
-3.87896244868916e-06
-9.06866619270636e-06
-3.88975931029856e-05
-3.95284692768065e-06
-1.09340085267152e-06
-1.60261711877286e-05
-1.46071091817408e-05
-7.882816190352e-06
-1.32686888654164e-05
-2.24810242819432e-05
-3.85562587830099e-06
-9.43917646773911e-06
-1.23290580900603e-05
-3.10315672131509e-06
-1.09707349723237e-05
-1.96903439345565e-05
-1.94989233219905e-05
-1.51372101480921e-05
-9.04952989563317e-06
-2.01601512266542e-05
-7.02932674053122e-06
-1.41697449911137e-05
-3.02931289219225e-05
-1.0668103970974e-05
-1.38015862632961e-05
-2.33356878698009e-05
-9.65148898449156e-06
-2.75896816013399e-05
-9.50170815405444e-06
-7.25610136842896e-06
-3.37141821805281e-05
-2.1089558228792e-05
-1.67954085465641e-05
-1.64544509914901e-05
-1.56298301265025e-05
-1.47409438215278e-05
-1.90371801310689e-05
-1.41431890067169e-05
-1.64695819707879e-05
-1.77664263720358e-05
-9.06252598743509e-06
-2.05002017974249e-05
-8.48542339756406e-06
-2.30665183512213e-05
-8.73930536190422e-06
-2.7575566907008e-05
-1.42900156193269e-05
-1.71738089681345e-05
-2.79636336483332e-05
-2.64556938720412e-05
-1.85191942036098e-05
-1.43081514306364e-05
-2.42882322578752e-05
-2.92127073684501e-05
-1.98487769254058e-05
-1.64555169750846e-05
-1.04873713727701e-06
-1.49983158814854e-05
-1.51856325418637e-05
-1.57961150697419e-05
-2.80560256797184e-05
-1.71881420753978e-05
-5.85851025536736e-06
-3.20317580868112e-06
-1.75250927141678e-05
-2.90661756667189e-05
-9.9609542533118e-06
-2.1990757843333e-05
-9.58079323614992e-06
-7.44751047906775e-06
-1.68624605278884e-05
-2.23006566928698e-05
-3.27654281015415e-06
4.85536158726272e-06
-2.76933889110578e-05
-1.51104741647342e-05
-2.21563598126913e-05
2.87544796108228e-06
-2.12070405088373e-05
-2.9463158484784e-05
-1.93309050915561e-05
-1.22948922589728e-05
-2.75947536369444e-05
-5.56459399856584e-06
-1.20175949352635e-05
-1.10467678905051e-05
-2.22855534989486e-05
-7.57903343103792e-06
-1.70589286750608e-05
2.26009159452204e-06
-9.03355948224538e-06
-3.2890500229678e-05
-2.83987190312227e-05
-1.10510220109875e-05
-1.79602935417286e-05
-2.44049523617663e-05
-1.42039593033555e-05
-2.08827978299982e-05
-2.56674617739231e-05
-2.93467386328417e-05
-1.0502875108033e-05
-2.89095912293967e-05
-1.32060109137318e-05
-1.9193660495852e-05
-1.92143531852764e-05
-2.10604520210643e-05
-5.10031678754305e-06
-9.39528359438695e-06
-7.75327607033431e-06
-8.71588481983759e-06
-9.7949114942494e-06
-1.79890787954919e-05
-2.92760979367923e-05
-1.81815189634754e-05
-1.69024429704893e-05
-9.28995676355546e-06
-6.66794574690237e-06
-1.61646008555452e-07
-2.30676636588829e-05
-1.82848790008865e-05
-1.23796466104498e-05
-2.04045172247038e-05
-1.40535955050167e-05
-1.96417454546358e-05
-1.41549696744672e-05
-2.70079534748794e-05
-1.73874943329267e-05
-1.30146272973383e-05
-2.22984399296025e-05
-1.76161632620476e-05
-1.78795450618337e-05
-1.59133336515452e-05
-2.34456333189771e-05
-8.19067957114746e-06
-5.46128856481507e-06
9.43149429381205e-06
-2.16193934218453e-05
-3.01850007095308e-05
-1.60931622851183e-05
-2.78860960189391e-05
-1.5672389479603e-05
-2.31570080043068e-05
-9.69632312871817e-06
-1.64778990197196e-05
3.4726098178985e-06
-1.23605845125891e-05
-4.72622796216083e-06
-1.87500910822515e-05
3.31203741239009e-06
-2.01831748027629e-05
-6.38307041238025e-06
-3.62727786103716e-05
-1.94044058611615e-05
-1.61013551584699e-05
-9.48164010507951e-06
-1.38958021102744e-05
-2.82372961929661e-05
-1.22842190614024e-05
-9.25214823555864e-06
-1.19315721234606e-05
-4.41676444014993e-06
-2.00987692817464e-05
-1.72071437670681e-05
-1.5741724256764e-05
-1.62323417784648e-05
-1.69352304463916e-05
-1.15865623496135e-05
7.56790903009111e-06
-1.07576948270711e-05
-4.99415717223308e-06
-1.16524203622815e-05
-1.9957887699768e-05
-1.87578736894336e-05
-2.16267378566028e-05
-2.34375830007917e-05
-2.2633291697555e-05
9.89818904225851e-06
-1.91449435723568e-05
-2.5181505377854e-05
-3.1708616575494e-05
-2.46537562552792e-05
-3.77453237409199e-06
-2.3628457646781e-05
-2.12652926698774e-05
-8.6404221051081e-06
-2.05876477541842e-05
-5.99134704644468e-06
-3.01548289764929e-05
-7.06640370170178e-06
-1.22929740889423e-05
-1.03706193009227e-05
-2.15557534565218e-05
9.40716241825242e-06
-8.34014829878245e-06
-2.78682014287507e-05
-2.9125629396664e-05
-8.55345074027961e-06
-2.74857827061182e-05
-1.36098795962689e-05
3.32384171944168e-08
-1.71607084119812e-05
-1.85470780521573e-05
-3.82291475719332e-06
-1.24230085138864e-05
1.90374105867571e-07
-1.04518736551436e-05
-1.49107794167017e-05
-5.60605629203697e-06
-4.45319188597496e-06
-1.24660542147674e-05
-1.16364362361538e-05
-1.86651390432204e-05
-1.92060142893631e-05
-2.75408589598134e-05
-2.08993973359612e-05
-2.80635530111656e-05
-7.32669281980337e-06
-1.15243593247575e-05
-2.08957289874046e-05
-2.19302705232488e-06
-8.84886765494338e-06
-2.35654019584487e-05
3.07134989652691e-06
-1.7775437669183e-05
-2.2618798595225e-05
-2.26059931452967e-05
-2.25368708877523e-05
-2.11057223450411e-05
-2.74004445076127e-05
-1.36829430330146e-05
-5.82488496733668e-06
-2.60104502777296e-05
-2.73815802779767e-05
-1.29882443152945e-05
1.40911872712625e-05
-3.45869122984226e-05
-2.34080012725492e-05
-1.21371060862354e-05
-1.10131840636365e-05
-1.04178439220695e-05
-1.56514767379883e-05
-1.41489540131852e-05
-5.9526006404822e-06
-5.5335857983806e-06
-2.63429629224954e-05
-1.30384218672658e-05
-2.5646712192784e-05
-2.69723382380423e-05
-2.08028923752024e-05
-1.07744569289636e-05
-1.79887612084689e-05
-1.31444744624421e-05
-1.61024199538638e-05
-3.542987456085e-05
-9.64184081366946e-06
-1.12474189772688e-05
-5.83975092155638e-06
-1.29912651841411e-07
-1.74471560139638e-05
-1.22762392619384e-05
-1.22521937286665e-05
-2.06949226879934e-05
-1.5733167519205e-05
-8.85580724089477e-06
-2.0236009933204e-05
-1.16275086328983e-05
-3.39220717662939e-05
-1.2025464492294e-05
-1.4303565772386e-05
-2.35848195823414e-05
-1.97059736663618e-05
-2.52666367306275e-05
-1.05750918985054e-05
-7.40325196714912e-06
-1.91657209413629e-05
-1.04701055599047e-05
-4.04324344699641e-07
-2.38523154327245e-05
-1.96389046235363e-05
-2.20144652013378e-06
-2.09342447475919e-05
-8.07768800760558e-06
-2.76923387907222e-05
-1.94362374315492e-05
-2.24982550474513e-05
-1.03150138622779e-05
-2.88295472077463e-05
-9.56611807127656e-06
-7.47090510163396e-06
-1.2018873312056e-05
-6.90674684554251e-06
-9.86192404052985e-06
-1.78151080095646e-05
-2.56818821632402e-05
-1.56162864370855e-05
-2.5996657497326e-05
-5.70869944399975e-06
-1.14326872921817e-05
-3.08020708745585e-05
-2.76005710403424e-05
-1.30106962725823e-05
-3.4913674788465e-05
-3.98896702942932e-05
-2.42019734385423e-05
-2.65683303551632e-06
-1.97841781660165e-05
-1.76103347737237e-05
-2.06232574129135e-05
-3.51831327457102e-05
-1.24638397520179e-05
-7.94055515143911e-06
-2.93344928900654e-05
-9.13720871275892e-06
-1.98989382875086e-05
-1.37955595565684e-05
-9.96811086784591e-06
-1.67309607006334e-05
-1.25231962394057e-05
-2.94884052598735e-05
-1.1874026244646e-05
-3.3151663897825e-05
-1.05810051156503e-05
-1.03123288314139e-05
-3.15976516143673e-05
-1.07727342449197e-05
-1.77976266049184e-05
-1.68102415996056e-05
7.57605779205483e-06
-5.65686926420075e-06
-8.54577291381311e-06
-8.70972557054033e-06
-2.16714031271832e-05
-1.26991851425961e-05
-2.01921794044206e-06
-1.10085939381204e-05
-9.09152237560318e-06
-3.48843883726754e-05
-1.54636200179915e-05
4.75424768778343e-06
-6.57171150945131e-06
-1.98427306292958e-05
-1.69211917544131e-05
5.56520369455248e-07
-2.77884833888125e-05
-2.16504955242401e-05
-1.75756943526835e-05
-1.42934080132424e-05
-1.9542707343891e-05
-1.92683338103951e-05
-8.63769396926277e-06
-2.19632070885216e-05
-1.05251101673736e-05
-4.08098521398063e-06
-1.71484339598608e-05
-2.23628612769919e-05
-2.48470504658025e-05
-1.51918134293146e-05
-2.4173589654175e-05
-1.46494708162068e-05
2.20800645852603e-06
-5.74865257157561e-06
-1.16180485429844e-05
-2.37988698936607e-05
-6.14000147811167e-06
-1.70715765681813e-05
-2.08691886931494e-05
8.68106958547109e-06
-2.22691090903253e-05
-2.01989374972073e-05
-5.55957215693613e-06
-1.70157769245755e-05
-2.13687417182366e-05
-2.10860054058399e-05
-8.15415581406578e-06
-5.67386959735091e-06
-1.29910313024793e-05
-1.07004281592783e-05
-5.51627381166132e-06
-1.81681685238776e-05
-1.62568759736128e-05
-1.40458607177893e-05
-3.11833552407746e-05
-2.14618864633304e-05
-2.04020707667619e-05
-3.73519213001545e-05
-1.1079361813376e-05
-1.25476628096445e-05
-1.91614640199787e-05
-2.10210920104025e-05
-1.43474298052839e-05
-2.49149763333618e-05
-1.41434187768563e-05
-1.52480794310333e-05
-2.94364074042482e-05
-3.73012818045782e-05
-1.34431812651863e-05
-2.03261176747348e-05
-2.48383501231045e-05
-2.19580026116425e-05
-1.52654313297324e-05
-1.23670515106346e-05
-2.44457017313214e-05
-2.82443601213429e-05
-1.78522236815717e-05
-2.82495919513018e-05
-2.15607097667197e-05
-2.3714907934503e-05
-1.35703748447125e-06
-2.32333765334675e-05
-2.08351685439972e-05
-1.54589913008173e-05
-4.33667160864479e-06
-1.19694009250478e-05
-1.85078762025749e-05
-4.44300117657412e-06
-1.7229251659297e-05
-3.40755569714321e-05
-6.73551117481479e-06
-3.00750449110946e-05
-1.35178333939638e-05
-1.54871069485566e-05
-1.75470033773891e-05
-1.6071458642989e-05
-2.34496145535861e-05
-2.91133587499337e-05
-5.52358301942315e-06
-3.17559011902724e-05
-9.39064365535785e-06
4.16543869637363e-06
-6.86000521234009e-06
-1.242331570714e-05
-1.59494663558005e-05
-1.50901770781714e-05
-3.24306770261415e-05
-1.85542466501343e-05
-2.246206996014e-05
-3.15359330391971e-06
-9.30120972646012e-06
-1.91990723998489e-05
-1.7995674264212e-05
-8.42834487442957e-06
-2.19947609257753e-05
-1.42041648806018e-05
-1.56754610883911e-05
-1.52459898228526e-05
-2.20676711328349e-05
-2.56073352700107e-05
-2.06085198358547e-05
-2.93216599588565e-05
-2.15646723996318e-05
-2.34566780564519e-05
5.20891113439831e-06
-6.19476251569441e-06
-2.17224034795051e-05
-1.15990303424102e-05
-2.22653565692218e-05
-2.21649475356302e-05
-2.36156881127318e-05
-1.445902123241e-05
-2.19843606230212e-05
-2.62851931848227e-05
-5.06800215961184e-06
-1.69292746830108e-05
-9.73261604268128e-06
-2.01761007038322e-05
-2.99262995796515e-05
-1.94488253323915e-05
-9.890917447991e-06
-1.6034961060886e-06
-1.35664420190643e-05
-2.38924214577944e-05
-6.0898633120642e-06
-1.39943204829641e-05
-2.96177015989741e-05
-2.02318451405687e-05
-2.89787156469702e-05
-1.70918492224093e-05
-1.03260375031703e-05
-7.1999185105434e-06
-2.76206671797136e-05
-2.60812211522096e-05
-2.51877948626168e-05
-2.09962608418953e-05
-1.15104409568624e-05
-1.5881368708463e-05
-6.06927340877788e-06
-9.08004799558271e-06
-7.84797696200557e-06
-1.32274634892994e-05
-1.84534595329722e-05
-1.7950040575857e-05
-9.26390626725155e-06
-1.15594831490833e-05
-8.85451699646219e-06
-1.6417849805059e-05
-2.2496574037443e-05
-2.35106471512641e-05
-3.70835071916698e-06
-1.24500904302792e-05
-2.48765749838706e-05
-1.88151168931933e-06
-1.34770722432236e-05
-4.78865532049253e-06
-2.3598075706227e-05
-1.25730415853918e-05
-3.2925735188499e-06
-1.33670520864782e-05
-1.43909074313292e-05
-1.2301917234413e-05
-1.64508510685075e-05
-1.56062173532427e-05
-3.16791858093079e-05
-1.98829945902651e-05
-5.7639682880712e-06
-1.57337332236173e-05
-1.98505883945841e-06
-5.81994264708254e-06
1.22164875847861e-05
-3.10704659107034e-06
-1.17117110977586e-05
-7.58125542439732e-06
-2.07226662596046e-05
-2.3782864518313e-05
-5.50670197101322e-06
-2.3980897136331e-05
3.04434373464167e-06
4.17492258633268e-06
-3.25012629579957e-05
-1.21392751458249e-05
-1.1874524690934e-05
-2.11722624752073e-05
-5.67492757641484e-06
-2.3114953497294e-05
-1.15619876244588e-05
-1.77139726287114e-05
-1.61515245166071e-05
1.46893126014438e-06
-2.28486497400991e-05
-2.06550321164238e-05
-2.02948056283838e-05
-2.08806892647969e-05
-2.21678229029142e-05
-2.67116769513933e-05
-3.00797128604961e-05
-7.50058790866325e-06
-5.364249835209e-06
-2.04491251711973e-05
-1.90131929170515e-05
-2.29416397653136e-05
-2.14747134918042e-05
-1.86311702445402e-05
-1.18088212076327e-05
-7.06944757136921e-06
-1.59838221327129e-05
-1.45763838999895e-05
-1.40310074719712e-05
-1.59143601890056e-05
-3.1501321274811e-05
-1.80310259132678e-05
-1.94969995016405e-05
-2.27709303391838e-05
-1.68979055350185e-05
-1.53598730800948e-05
-6.72663136376513e-07
-3.05517655783152e-05
-1.01805598207795e-05
-2.28767405174151e-06
-1.75672143743101e-05
-6.63915529289004e-06
-1.85620385145871e-05
-1.43021638586361e-05
-9.84301939979075e-06
5.59167160851726e-06
-2.48335133147209e-05
1.28862831443676e-05
-2.45995525027613e-05
-2.21771635216502e-05
-1.46314998509179e-05
-3.53294247439494e-05
-9.75781212526568e-06
-2.41414748823174e-05
-7.22658671462381e-07
-1.51511020397477e-05
-1.94463545750136e-05
-7.82938303880774e-06
1.73380131055633e-06
-1.98698977587134e-05
-8.30935975891743e-06
3.2159682541e-06
-1.94048170084656e-05
-1.74439622877388e-05
-3.04668611753761e-06
-2.0939874218157e-05
4.1010464814853e-06
-4.1226671386921e-06
-1.23143632127085e-05
-1.88985660178458e-05
-9.32067420702552e-06
-1.91776619918319e-05
-1.40295871869671e-05
-1.48506291967947e-05
-8.64926422851483e-06
-1.66104523050162e-05
-1.57839673345597e-05
-1.18422579545634e-05
-1.49729766756736e-05
-2.15466757956412e-05
-1.546181018219e-05
2.02137752768088e-07
-1.51703414015607e-05
-3.47705276811577e-06
8.59187893457866e-08
3.71033410502347e-06
-6.32883860426764e-06
-7.91156555807489e-06
-2.40447382951901e-05
5.51204958800594e-06
-1.71084241114291e-05
-1.45437991077428e-05
-1.78605432265995e-05
-2.00133336980275e-05
-2.33062158058995e-05
-2.32187297476298e-05
-1.72941546911717e-05
-8.89171159680876e-06
3.04839257675398e-06
-2.25920430489023e-05
-1.77274321670275e-05
-1.01891674785116e-05
-1.51223183948697e-05
-1.98117508412517e-05
-9.70510214781345e-06
-1.21563066670027e-05
-1.74746442323731e-05
-3.55760418145482e-06
-1.95800538306118e-05
-2.39292532108346e-05
-9.45514739730743e-06
-1.38955078621598e-05
-8.13897978163163e-06
8.05874177044852e-06
-1.84722514621441e-05
-2.78678447039356e-05
-2.52742077528827e-05
-1.10130451006492e-05
-2.21238049761297e-05
-7.42188228446896e-06
-1.37366771695987e-05
-1.90591040264107e-05
-7.84232872960957e-06
-1.86110988059722e-05
-1.94249805178344e-05
-8.70531684276134e-06
8.2707403822291e-08
-1.62489814931337e-05
-1.69653013006999e-05
-2.96741181290691e-05
-1.44538475776904e-05
-2.76489384144321e-06
-2.52053116732144e-05
-1.33893862112285e-05
-1.79764686765236e-05
-2.58246168467932e-05
-1.87448357532499e-05
-1.64473901730694e-05
-1.16982434934101e-05
-1.56029895847377e-05
-3.20420585666674e-05
-1.88546063016804e-05
-9.21557088508579e-06
-2.71226416496762e-05
-1.79909551173213e-05
-1.14892073520004e-05
-1.39654155962368e-05
-1.65014885525021e-05
-2.06034070328744e-05
-1.32728877929537e-05
-3.69274108210115e-05
-7.18597016337546e-06
-1.64915461885958e-05
-1.41530452404948e-06
4.60222890643901e-06
-1.09387851341175e-05
-3.55744912041504e-05
-2.53442053671744e-05
-1.89698937097437e-05
-6.35503873959511e-06
-1.85433344513035e-05
-2.25819772142726e-05
-4.89733672702511e-06
-2.98871497762136e-05
-2.01838469988784e-05
-2.64097553063026e-06
-1.89919830431738e-05
-2.59899716964635e-05
-5.57890530242975e-06
-1.97041997509013e-05
-2.4287718659512e-05
-1.52248467213024e-05
-1.43929668406404e-05
-1.81940040505477e-05
-1.25754200188028e-05
-3.05844414855485e-05
-1.04959761729001e-05
-1.39966228515984e-05
-2.98529574907914e-06
-2.60337863273519e-05
-1.65725644435563e-05
1.55818359867167e-05
-1.12307038189357e-05
-2.63776641039543e-05
-2.08593637339864e-05
-2.79666202958702e-05
1.38128141585162e-06
-1.98028607805803e-07
-3.68323669864823e-06
-2.35850855860784e-05
-7.35748493674919e-06
-3.71910121247384e-05
-1.77171177388863e-05
-2.19481132712813e-05
-1.98212989316883e-05
-1.76502567533681e-05
-2.8255541635118e-05
-3.43708314594143e-05
-8.48277763101369e-06
-1.27498145276032e-05
-2.58722890167556e-05
-1.82373641942434e-05
-1.43020533912744e-05
-1.83700734134717e-05
-2.66329673020428e-05
-1.64626701277683e-05
-1.67077068643996e-05
-2.85710823847188e-05
-2.06719685377451e-05
-2.91292976949443e-05
-2.5170590022405e-05
-7.53972249054488e-06
-9.13120331334162e-06
-1.57379594777187e-05
-1.98621580228011e-05
-2.54047203839563e-05
-2.80152688036344e-05
-1.52216018966397e-05
-8.64437303949352e-06
-2.24081836271879e-05
-1.03270289479453e-05
-1.48991930711794e-05
-2.62869281930176e-05
-1.79933163427764e-05
-1.13782320620763e-05
-3.08123496536598e-05
-1.90602316853317e-05
-1.21154238367477e-05
-2.3608409256738e-05
-1.98294916397088e-05
-3.04639855556011e-06
-1.39525038636244e-05
-1.45141794717826e-05
-3.17624582536646e-05
-2.66769597009129e-06
-1.79287279729818e-05
-2.41493063767484e-06
-2.93873487604807e-05
-1.61162492160712e-05
-5.9462513212735e-06
-1.10651179365385e-05
-1.04595139599098e-05
2.8634413766175e-06
-1.27467602136419e-05
-2.00712537691436e-05
-6.50140198956737e-06
-2.11850533516586e-05
-2.14698703141655e-05
-1.18404946876963e-05
-1.59591665063305e-05
-3.72495773189693e-06
-1.17162087067937e-05
-1.27393170938348e-05
-3.02526483041092e-05
1.22052797137434e-05
-1.54907873554768e-05
-4.37873751193217e-06
-7.51735155093643e-06
-9.94400282212621e-06
-1.21950140958781e-06
-2.50950143610888e-05
-9.39869091003967e-06
-9.03748663036985e-06
-2.16521261783164e-05
-2.76119890245081e-05
-8.15627356524967e-06
-6.68347230010385e-06
-1.07783624578243e-05
-1.85636927625154e-05
-2.44355767707638e-05
-1.20256643647269e-05
-7.30924827448834e-06
7.53988614129058e-08
-9.55044363852088e-06
-7.53224587455422e-09
-1.99032843820541e-05
-1.21013420413118e-05
-2.53494438690129e-05
-2.43656001112543e-05
-2.23311329920147e-05
-2.68807681559093e-05
-2.51336073642421e-05
-1.72594943274093e-05
-1.02459824881883e-05
-1.10861660397101e-05
-2.27406699823254e-06
-2.18137871842301e-05
-1.12645630629255e-05
-3.46534766119473e-05
-1.33528145261956e-05
-1.41912864169051e-05
-8.45034127244109e-06
-1.82275160505937e-05
-1.82854198564275e-05
-1.19495286853943e-05
-1.37382922514108e-05
-2.33866731518369e-05
-1.78056957199764e-06
-3.00813783793688e-05
-2.95057114662477e-05
-1.7845621555459e-05
-1.81218382289025e-05
-2.24022760444743e-05
-2.0047862072421e-05
-4.98177795064001e-06
-1.91055339599176e-05
-2.39795369699327e-05
-1.99623337083934e-05
-1.53669880329901e-05
-2.47773369819351e-05
-1.34134100605903e-05
-2.14582996199775e-05
-6.94092493744481e-06
-1.80920349126561e-06
-2.0142068199734e-05
-1.56889416013249e-05
-1.23584786484349e-05
-1.26481207582588e-05
-9.62881967152227e-06
-1.59603743879723e-05
8.37255897361277e-06
-1.61300303673146e-05
-1.64056163161268e-05
-2.21056099259727e-05
-2.18806555564964e-05
-1.41425653525916e-05
-1.01367197464125e-05
-1.72712303432756e-05
-2.58453019545892e-05
-7.15705875725319e-06
-6.93829529372061e-06
-2.55523760495897e-05
-1.97364158317577e-05
-2.26371228086715e-05
-9.35162421317282e-06
-1.71835529756975e-05
3.15307105474191e-06
-7.80473666802655e-06
-1.8026155730793e-05
-3.97296392065051e-05
-1.16351427849932e-05
-9.64683436425856e-06
-2.02904135446125e-05
-2.83244739400766e-05
-9.25967016057861e-06
-1.47923895540033e-05
-1.36881856567542e-05
-2.23521862697647e-05
1.1061139883435e-06
-2.88170904189394e-05
-2.49761903866557e-05
-3.49969295789193e-06
-2.64105164813187e-05
-8.78702596580634e-06
-1.78500369277108e-05
-9.93215480225042e-06
-1.60101318184055e-05
-1.06370964253122e-05
-1.41895937433227e-05
-9.86098515647528e-06
-2.46745774828722e-05
-2.60411018976213e-05
-1.11461855438084e-05
-1.26582920595431e-05
-2.31227611392503e-05
-2.32256000191197e-05
-4.8073625951407e-06
-1.77577432280224e-05
3.02723087316996e-06
-1.53282713398023e-06
-3.8551965444119e-05
-3.27145135555068e-06
-1.01423816972591e-05
-1.98588411904848e-05
-8.34406808188531e-06
-2.03478097916018e-05
-1.93503442450195e-05
-1.58054422888054e-05
-2.38441001636587e-05
-1.28175541772203e-05
-2.7366544962059e-05
-2.24217356600079e-05
-1.97240298365528e-05
-1.50849928169049e-05
-9.39840708524457e-06
-1.78929444615131e-05
-1.15088405910916e-05
3.66058400032372e-06
-2.69542362940987e-05
-1.13511697867042e-05
-1.47856850971112e-05
-9.212018194177e-06
-1.19650942258566e-05
-6.9559300559863e-06
-1.05370580306428e-05
-1.79414662608877e-05
-2.29402693271011e-05
-6.05880256212977e-06
-2.71781090388633e-05
-3.06687862318794e-05
-5.26445512260365e-06
-1.40912354389341e-05
-8.84866035105128e-06
-4.01900108219658e-06
-2.31548569156378e-05
-2.73048486917802e-05
-1.72359804035163e-05
8.56064185082761e-06
-9.42326704914692e-06
-4.30031726112058e-06
-1.22471740901583e-05
-1.89470955103246e-06
-1.25111798332327e-05
-8.57006293228983e-06
-1.17303806053899e-05
-3.27905097608815e-05
-2.28601770494888e-05
-1.49250861467347e-05
-1.0666090029225e-05
-1.13948721798436e-05
-2.01522776346388e-05
-2.51172492662329e-05
-2.77218366709268e-05
-6.1635874502694e-06
-6.14223830105958e-06
-1.60446756804772e-05
-2.31184699503593e-05
-6.65517526861901e-06
-1.37621346314743e-05
-8.06158639858765e-06
-3.35756360466823e-05
-1.12508269728987e-05
-1.10414795936476e-06
-3.14973666993314e-05
-3.00702143040672e-06
-1.84440478907807e-05
-4.08299646159002e-05
-1.42708384651914e-05
-7.0278026318515e-06
-4.42935330854845e-05
-2.87442265215738e-05
-7.09517540625847e-06
-2.0319494317724e-05
-1.23584766733019e-05
-9.81969663657781e-06
-1.51439375926569e-05
-1.66841152270987e-05
-1.37548444675334e-05
-1.64146501449703e-05
-1.61886853102087e-05
-7.35368294934238e-06
-1.01213447736214e-05
-7.86468196406052e-06
-1.34001081354992e-05
-1.54464379459934e-05
-1.00144093235526e-05
-2.4979174623003e-05
-2.41217154680008e-05
-1.91899772510647e-05
-1.46221202960646e-05
-1.04790010510676e-05
-1.02413296930929e-05
-7.39690498888437e-06
-1.01261672195641e-05
-8.22596357419562e-06
-2.88767490699962e-05
-2.14624846824283e-06
-3.29235010167197e-05
-2.3606527215266e-05
-4.22435030453788e-06
-6.07173904202167e-06
-1.47812718722135e-05
5.10641091160294e-06
-5.32433497448784e-06
-1.35532520288329e-05
-7.6134864023261e-06
-2.41170504870381e-05
-2.83881172186166e-06
-1.47469623443937e-05
-8.07688827222254e-06
-3.161592784337e-05
-6.46971407049413e-06
-1.27000518560927e-05
-2.03662565441556e-05
6.5391592216408e-07
-4.70904567253248e-05
-1.41833295630712e-05
6.99037737031056e-06
-1.16710060992965e-05
-2.29696768637821e-05
-1.38172445195747e-05
7.4301699118847e-06
-1.18855283390404e-05
1.14062913820653e-06
-8.48642719817005e-06
-1.90633514697253e-05
-1.55303170747631e-05
-3.21150274020652e-06
-2.10799322348834e-05
-1.63723922441771e-05
-5.55002009396588e-06
-3.38326852145872e-06
-2.52327920751573e-05
-1.4475546971589e-05
-1.58113591996254e-05
-1.06525252296779e-05
-1.67340920203172e-06
-2.02130489969568e-05
-4.87854138446743e-06
-1.62878438069993e-05
-1.76116574492312e-05
-2.28098942835375e-05
-1.62031419123548e-05
-2.14552523171249e-05
-8.27315216366944e-06
-2.30223859927999e-05
-3.62577389038159e-06
-2.26983682178267e-05
-1.07233394370299e-05
-1.15898099789631e-05
-1.453587761887e-05
-2.95164012338024e-05
-1.62631902101195e-05
-1.71691611347549e-05
-1.8468678314359e-05
-1.28744089886158e-05
-2.59806928930748e-05
-3.05774416253195e-05
-1.7881614112135e-05
-2.79271210635483e-05
-5.35799204356553e-06
-1.01735976091382e-05
-2.98587330842999e-05
-3.25772022025196e-06
5.96745559830738e-06
-6.2311330958645e-06
1.04618399442597e-06
-4.54402014795649e-06
-2.59390816121109e-05
-1.55664867633844e-05
-2.27987331450534e-05
-6.6551709094828e-06
-7.3127335090984e-06
-9.13100937914518e-06
2.58252894326174e-06
-3.69237285578353e-05
-8.78231298336276e-06
-2.24022994509572e-05
-2.18930371932531e-05
-2.08990423791e-05
-5.12059426724348e-06
-1.90973311207539e-05
-1.44835310557916e-05
-1.95953194161217e-05
-2.67338461972241e-05
-1.3720737968978e-05
-1.30762076068807e-05
-3.20217438792977e-05
-3.19758590618764e-06
-2.79840380381078e-05
-1.64958010163032e-05
2.84479713503534e-06
-2.81397681488629e-05
-1.46372875913566e-05
-1.98658870623718e-05
-1.3875572070835e-05
-2.13027176527708e-05
-1.59596763711853e-05
-2.71296003406871e-05
-1.55612630438342e-06
-1.12830971863638e-05
-1.64871872011041e-05
7.04484679272017e-06
-9.19486673429602e-06
-1.98832720191246e-05
-1.10647419757979e-05
8.88397798541099e-06
-1.88520505654092e-05
-2.4129654216521e-06
-5.47355446179765e-06
-9.09922397712076e-06
-2.55801152702232e-05
-1.0140869407512e-05
-3.04397525113544e-06
-1.68610080141646e-06
-2.32617636256326e-05
4.42185859066478e-06
-1.65178419835774e-05
-2.75653509433318e-05
-1.03254636328503e-05
-1.46895217851391e-05
-6.45660262400686e-06
-1.8331708703978e-05
-1.51668124035969e-05
-1.35366519945772e-05
-9.77034514537943e-06
-1.55341676240174e-05
-1.2654192521605e-05
-1.98638844749537e-05
-1.97719621243973e-06
-1.47758337975042e-05
-2.03874825021362e-06
-1.25841739432369e-05
-1.00672954246205e-05
-2.91529305860377e-05
-5.09959445986014e-06
-1.30331851047257e-05
-3.4672493770244e-05
-7.64911721014447e-06
-2.40811686883907e-06
-2.29487190643714e-05
-4.41942141460454e-06
-1.83660201894741e-05
-3.0649670356533e-05
-1.75594795369067e-05
-3.00960945168737e-06
-8.26782416323289e-06
-2.78543593783054e-05
-3.00921690367633e-05
-3.38558632439084e-05
-1.51084485018947e-05
-1.58634155434316e-05
-1.54022566791617e-05
-7.30400184557062e-06
-7.77552182609024e-06
-2.72754826634761e-06
3.07895749455755e-06
-3.37961874341895e-05
-1.38104329708359e-05
-4.55074335416325e-06
-2.38023018887425e-05
-1.32074466682618e-05
1.77201985526817e-06
-1.91244485770566e-05
-2.56051605492565e-05
-1.57545134637082e-05
-1.9451018249901e-05
-1.26399381188121e-05
-2.52341510521855e-05
-6.21766969110573e-06
-1.61021592629083e-05
-2.30286938378001e-05
-1.56160728849865e-05
-1.61913410810106e-05
-1.11305510165477e-05
-1.01909833010489e-05
-1.04335836188979e-05
-9.07213867313885e-06
-1.30117974835395e-06
-2.10863558846126e-06
-7.57203939056456e-06
-1.47348551243485e-05
-4.11713192165089e-06
-1.86927154315709e-05
-6.1429158734103e-06
-1.51079443066175e-05
-1.9651324793668e-05
-2.02842114053336e-05
-2.84655712911233e-05
-1.47131659107965e-05
-1.9448994680856e-05
-3.09161692835278e-05
-1.43040024327797e-05
-4.91148455732227e-06
-1.16239952586601e-05
-2.34966413836907e-05
-1.59778560837716e-05
-3.4902312663849e-05
-1.78728267004524e-05
1.1036911927499e-05
-8.11708620934928e-06
-2.16443822371046e-05
-1.33297700953279e-05
-2.55080408608856e-05
-2.01968935203552e-05
-2.90206537984675e-05
-1.27920323857685e-05
-2.19687261539474e-05
-9.3075162672511e-06
-1.95766247368543e-05
1.87464839971809e-06
-6.28250666039054e-06
-2.72392075297538e-06
3.26262900929409e-06
-1.64967050448372e-05
-2.06006917110552e-05
-1.38561711833461e-05
-1.05067003993998e-05
-1.04512908944271e-05
-1.31160567685595e-05
-7.02662265680911e-06
-1.58884012012913e-05
-3.99175929989331e-06
-1.1690021995014e-05
-3.70014866179626e-05
-2.61032866255412e-05
-1.6646479629511e-05
-1.9133769493644e-05
6.37899030030199e-06
-6.46897414299478e-06
-1.62105941470129e-06
-9.55382720703279e-06
-1.78102402249958e-05
-2.31293401108853e-05
-1.40963918919808e-05
-2.39943882662515e-05
-7.46771085391269e-06
-1.56452718018772e-05
-2.3218161466488e-05
1.5542437674798e-06
-1.46728175742288e-05
-1.31657615110742e-05
-2.13654594699859e-05
-8.19073619048825e-06
-1.8128285205896e-05
-1.92083781560893e-05
-1.1391828608301e-05
-2.53942701026022e-05
-2.16540164674122e-05
-2.39148976966851e-06
-2.24993404151877e-05
-2.7060694111375e-05
-2.00157533184259e-05
-1.62897879050198e-05
-5.05101735012174e-06
-2.18266781508709e-05
-3.57388034691899e-05
-1.00265772012524e-05
-1.66699588219389e-05
-1.72116649385173e-05
-1.65622104967704e-05
-1.11637709427401e-05
-1.34812403215051e-05
-6.65638127554808e-06
-1.53000298587429e-05
-2.10857021219285e-05
2.4561056219222e-06
-2.87064800909217e-05
-1.42860109147935e-05
-9.44534244303398e-06
-1.98315446348229e-05
-2.07088091344265e-05
-1.61681745550682e-05
-1.14775502386352e-05
-1.18326656878914e-06
-2.62595280765933e-05
-8.54402436246131e-06
-8.5027582215556e-06
-1.48723238834562e-05
-6.66240635682395e-06
-7.5495706966624e-06
-1.63735181491016e-05
-2.8211047394994e-05
-2.52849986703857e-05
-2.60912578670099e-05
-4.65117217122104e-06
-2.66040588467049e-05
-2.18000861470156e-05
-1.8636444267265e-05
-1.7319043084284e-05
-1.28787272932176e-05
-1.70405068846087e-05
-2.05507604112256e-06
-2.23871757150739e-05
-3.22763674267833e-05
1.07614550899217e-06
-1.82563638971483e-05
-2.09865856599522e-05
-1.61155454692133e-05
-1.87961939502238e-05
-8.83627904104306e-06
-1.56265122453993e-05
-1.03407368988564e-05
-2.03645959038755e-05
-2.90443795594633e-05
-2.5489053781683e-05
-1.91392072276148e-05
-1.49406128818179e-05
-1.56014029544751e-05
-1.99763033217262e-05
-2.56352386560297e-05
-2.56389675853671e-05
-7.6943633238578e-06
-1.34284234800103e-05
-1.02640480038798e-05
-2.23379522294485e-05
-2.52872800642385e-05
-2.88977685878779e-06
-1.05859934124024e-05
-9.26266044113281e-06
-1.59539573301238e-05
-1.30068471370333e-05
-1.4112013229193e-05
-1.07944680661029e-05
-3.11046106510784e-05
-8.68913741903811e-06
-3.25867924628841e-05
-1.41918627478405e-05
-1.73184763618013e-05
-7.92105210320375e-06
-1.19165442619257e-05
-1.80569020615537e-05
-1.58790928372063e-05
4.12573879512164e-06
-1.31582317632665e-05
-1.14124713228198e-05
2.22023261832148e-06
-3.39204777861557e-05
-2.36080783504887e-05
7.48822465571871e-06
-1.3778201588228e-05
-1.91932005337163e-05
-1.94684871924202e-06
-1.19139507779781e-05
-5.51788650820857e-06
-1.63412176375858e-05
-2.08808628119192e-05
-4.91828249858506e-06
-1.83813594438101e-05
-2.19332969508171e-05
-1.07543951156387e-05
-3.00769941843302e-05
-7.6964678147942e-06
-1.95683793939074e-05
-1.7842602901298e-05
-5.09149374896797e-06
-2.24570125992104e-05
-8.44594210610479e-06
-2.36294986488185e-05
-4.98913455043983e-06
-6.15244439008124e-06
-3.72252213648968e-05
-3.91514515495585e-05
-3.10443582705665e-06
-3.50926499742883e-06
-2.64549355045641e-05
-4.3652180249164e-06
-1.25679764877603e-05
-1.53587986595644e-05
-4.34115228477616e-06
-1.20036486291681e-05
6.55903597530256e-06
-2.01710879545567e-05
-1.9169454431892e-05
-4.38691181861481e-06
-2.35760935645025e-05
-2.75482795813449e-06
3.97742309062905e-07
-3.84116104641985e-05
1.98962474817085e-06
-1.62850193263616e-05
-2.17520019313171e-05
-1.17839015080931e-05
-1.91229010193965e-05
-1.89004498482989e-05
-2.50997969214519e-05
-4.87364011369149e-06
-2.33222221652971e-05
-8.90506613547439e-07
-4.62057500041469e-05
-2.33359795183723e-05
-2.96478092599034e-05
-1.25418901287674e-05
-1.75325788051015e-05
-2.22005150053198e-05
-5.16106751930249e-06
4.49091832996715e-06
-7.41478553033719e-06
-8.95667083756513e-06
4.56428126832e-06
-6.5158084157029e-06
-1.09146322755843e-05
-2.5363323868807e-05
-1.76687436617385e-05
-1.31306686796925e-05
-7.3657790959295e-06
-7.14661271683337e-06
-9.20954089555395e-06
-1.1481100559676e-05
-6.36923501548984e-06
-9.32211420945101e-06
-1.83693576667982e-05
-2.02546478620151e-06
-4.95679729141828e-05
-2.54140260573679e-05
-2.12563796293539e-05
-2.00229710684131e-05
-6.29218774495173e-06
-2.50722767466303e-05
-2.03804362495497e-05
-1.09348742270023e-05
-1.8915994119417e-05
-1.3007265458829e-05
-1.09023267665748e-06
-1.21825115285393e-05
-1.97875753508608e-05
-2.13177436833102e-06
-2.21840302677185e-05
-2.60183728442531e-05
-9.03461480957902e-06
-4.40377790062094e-07
-1.01841517240649e-05
-8.94553406602914e-06
-6.44894627662302e-06
-1.26864085039737e-05
-1.74799573490751e-05
-7.93627985796243e-06
-2.34460601829834e-05
-4.86536854648832e-06
-1.93719782398751e-05
-2.04843773674688e-05
-2.68903409546825e-05
-1.00690482836021e-05
-2.02881735820479e-05
-3.6774225679226e-05
-1.51130780932309e-05
-1.63253354954703e-05
-7.09542583973222e-06
-2.56645142323905e-05
-2.63041991389719e-05
-6.88338927066673e-06
-1.58558919821109e-05
-2.16083681627986e-05
-1.13266445256384e-05
-2.402776986638e-05
-1.16606420097662e-05
-1.12463651158985e-05
-1.19844802585171e-05
-2.53988962393401e-05
-3.21739635866244e-06
-2.78192147149719e-05
-1.983469559585e-05
-2.72735656372513e-05
-2.51717511480522e-05
-1.37751664022616e-05
-1.26869705823911e-05
-1.59894222728346e-05
-2.3551483319994e-05
-2.56337196078241e-05
-2.28392979532516e-05
-2.27408168694392e-05
-1.81213309602001e-05
-1.30370473243649e-05
-2.67210603508918e-05
-1.65413220474785e-05
-7.49363716937216e-06
-9.7108835485756e-06
-1.41563075030501e-05
-8.04269257040403e-06
-2.04906023148086e-05
-3.48275769812016e-05
-4.60163278725326e-06
-9.46038170927266e-06
-2.25099049248253e-05
-2.29819600375375e-05
-3.51862387413927e-05
-1.2748859868035e-05
-3.18743749390145e-05
-1.36897822690585e-05
-3.04927913904389e-05
-2.95942080564596e-05
-4.40390718597923e-06
-2.0488182468174e-05
-2.63520091376414e-05
-5.97156482828901e-06
-1.86022472613843e-05
-2.38558152312716e-05
-4.64106294089621e-06
-9.60450681063506e-06
-1.17853278727102e-05
-1.50821840743039e-05
-1.28399078400273e-05
-1.18234591755665e-05
-2.84040973311774e-05
-6.39176665319242e-06
8.8519335363177e-06
-7.5524954700012e-06
-1.35153510592158e-05
7.15256860028255e-06
-1.41716704688716e-05
-1.51715300204286e-05
-2.29622849810775e-05
-8.34743947529989e-06
-1.14012673429044e-05
-1.34264416277996e-05
-8.07194337531157e-06
-1.34066133364437e-05
-1.72421831892458e-05
-7.68237542657276e-06
-3.27833043146469e-06
-1.71273744186531e-05
-1.56438271018744e-05
-1.69761303819669e-05
-6.6349587112426e-06
-9.65864089879325e-06
-4.07013932811055e-05
-3.00669056357173e-06
-3.64707297278404e-05
-2.19177719988092e-05
-1.83507251319798e-05
-2.45264454274322e-05
-2.88906008522147e-05
-6.83938051429925e-06
-1.07536094461843e-05
-3.9127663656304e-05
-2.08590650636665e-05
1.10623476833096e-05
-1.24755007690372e-05
-1.40531224215177e-05
-7.64007102347315e-06
-1.76655815997009e-05
-1.25896122330323e-05
-1.50803064207468e-06
-1.06968891452037e-05
-2.15144227335765e-05
3.61792584429254e-06
-1.65240611688886e-05
-1.5349194586304e-05
-1.00763618914701e-05
-2.94895519854075e-05
-1.0918128809964e-05
-8.37031529457407e-06
-1.27091214921046e-05
-1.12809227682942e-05
-3.05005710595113e-05
-4.44833706028805e-06
-5.92282571326536e-06
-1.01872152492291e-05
-4.1807707137739e-06
-1.55961634502403e-05
-1.22066633725228e-05
-2.01240440854329e-05
-1.74051987193421e-05
-7.77617789006161e-06
-2.99430481079504e-05
-1.73357147442778e-05
-2.10833730821062e-05
-3.34938706271893e-05
5.78776182969384e-06
-1.3236931784421e-05
-3.22088694934016e-05
-2.24545456312241e-05
-1.48090812689671e-05
-3.19537616818868e-05
-1.25647127151536e-05
-9.33616762363652e-06
-1.2984284369214e-05
-1.35364000985527e-05
-2.72015820405538e-05
-4.89120803899829e-06
-1.77384191333257e-05
-2.73161613580956e-05
-1.56017723463197e-05
-1.40405792108144e-05
-2.46827937423974e-05
-2.8681752478427e-05
-2.85921344544392e-05
-7.04699700191937e-06
-1.14217476995172e-05
-1.98227379002961e-05
-1.74341116746894e-05
-2.65069480562627e-05
-1.89134559437351e-05
-8.69650915150058e-06
-1.44345113318676e-05
-2.71223972280453e-05
-1.54203552493703e-05
4.33677900812798e-06
-5.78664844117184e-06
-1.6212130381496e-05
-3.31259910468087e-05
-1.40024916985089e-05
-6.18065195149862e-06
-1.58436188779403e-05
-1.72776660901882e-05
-2.93479729490091e-06
-1.69627916159656e-05
-2.33691327649696e-05
-6.61209441588569e-06
-6.44833831784702e-06
-2.13212623462005e-05
-1.70400860121927e-05
-1.44875829936285e-05
-6.61486809353772e-06
-1.33885515224682e-05
-3.03107471971792e-05
-5.95796300131094e-06
-1.66880800863912e-05
4.44888351470296e-07
-5.58134719973466e-06
-2.57657956735739e-05
-3.08645602760772e-05
-1.5671977595119e-05
-1.87213019471676e-05
-4.85000009568313e-06
-2.43636186467409e-05
-1.86131476058267e-05
-1.40626355747699e-05
-1.74690859150259e-05
-2.91056399750027e-05
-1.60243810381514e-05
-9.40512266364634e-06
-1.62203490323029e-05
-8.82269554076804e-06
-2.30393862803985e-05
-1.02121447225916e-05
-1.72331054059982e-05
-2.98355394495259e-05
-1.40132831410956e-05
-2.18026248126632e-05
-1.88458145695569e-05
-1.89936541289456e-05
-1.82869456753458e-05
-6.87524549004067e-06
-1.03212994509499e-05
-1.60192305946944e-05
-1.13586053328328e-05
-5.86755653207842e-07
-8.19467673785918e-06
3.38164862376919e-06
-6.09403285942811e-06
-3.96884284129912e-05
-5.02194186838586e-06
-1.14922775220864e-05
-2.9725145307255e-06
-1.3844641140255e-05
-4.31275430611147e-05
-1.92856804373289e-05
-3.02683303535004e-05
-2.21145828086799e-05
1.08576033387989e-05
-2.56490634994144e-05
-1.96100480006146e-05
-1.35528835670743e-05
-7.30419111724441e-06
-2.4478681213865e-05
-1.78856329697338e-05
-1.67835001637639e-05
-9.8249052922966e-06
-1.23062780556582e-05
-1.79454285694336e-05
-2.53031743243175e-05
-3.31672164148266e-05
-4.12152726397361e-05
-1.81474782636249e-05
4.4718764293265e-06
2.17560482248672e-06
-1.43579077005905e-05
-1.29454618285536e-05
-4.64159149057776e-06
-1.81426504061901e-05
-1.38143555279491e-05
-1.13309419678114e-05
-1.64710327255029e-05
-2.16808193537732e-05
-1.22295420429565e-05
-2.37047278870201e-05
2.96485412514166e-06
-1.47598248632409e-05
-7.10328918466549e-06
-1.73063741372842e-06
-9.49848324450657e-06
-1.20908561282257e-05
-1.01597365302625e-05
-1.63792799780318e-05
-1.7945719740796e-05
-5.59700428893359e-06
1.30736684872222e-05
-2.06154923005765e-05
-7.0392157270082e-06
-1.3787291861805e-05
-2.73171916893989e-05
-1.90131034649888e-05
-1.08617601990001e-05
-1.99610115976654e-05
-1.56544979381681e-05
-1.23869129494921e-05
-1.90665698889027e-05
-1.82776306909366e-05
-1.99641442479528e-05
-1.59031765312321e-05
-1.34700055938514e-05
-5.92924857765419e-06
-2.04675990104843e-05
-2.43364970714476e-05
-1.11197949001036e-05
-2.31252134871767e-05
-1.19253543129138e-05
-3.02790671039865e-05
-2.42266408975204e-05
-2.09691143792811e-05
-1.0139559530444e-05
-1.32052926586571e-05
-7.24781264696471e-06
-2.11580707143028e-05
-3.38732592792452e-05
-2.17021852800757e-05
-9.60679375143462e-06
-1.77959006367536e-06
-1.05882546593879e-05
-1.00405535251716e-05
-1.29684335578313e-05
-1.89167265413757e-05
-1.99612268802971e-05
-2.3992247027393e-05
-6.56518730844206e-06
-1.75899289381756e-05
-2.90997692372746e-05
-2.7036014212893e-06
-9.74153693283311e-06
-1.42724149016383e-05
-1.77282155872504e-05
-1.97809882500504e-05
-1.57867644314722e-05
-8.20306675821824e-06
-1.38948511816938e-05
-3.44560157777956e-06
-4.22013658376041e-06
-3.42414193173862e-05
-4.3031388174716e-07
-1.55797391618942e-05
-2.31004474084089e-05
-1.98124147051711e-05
-1.50505891077153e-05
-2.00961845183772e-05
-1.85723458597815e-05
-7.38044686925662e-06
-1.28626263674678e-05
-8.47239755824393e-06
-3.4244916027414e-05
-2.30371003072261e-05
-2.06106150321316e-05
1.44222864068114e-06
-4.53286508922417e-06
-7.78245998496289e-06
5.59328127449214e-07
-2.68377622971797e-05
-1.48722846339805e-05
-1.51025128319683e-05
-1.65700005999053e-05
-2.09941985430828e-05
-8.56116254276524e-06
-1.70480728410764e-06
-9.11568119376283e-06
-4.18922785345093e-05
-2.36988011022682e-05
-8.03557155376917e-06
-3.23497018420118e-05
-2.43026968522004e-05
-1.67700069683084e-05
-2.04451800300984e-05
-2.54537058867974e-05
-1.80354203740704e-05
-1.37825804231839e-05
-2.11254671265753e-06
-9.21745185266328e-06
-2.18567635454295e-05
-4.14403066777717e-05
-2.35397769287521e-05
-1.27589447097765e-05
-1.38345002526541e-05
-1.16402003400347e-05
-2.30614331712286e-05
-1.20167284032405e-05
-1.51367662405771e-05
-2.32918774283479e-05
-2.16980994245342e-05
-1.19138538143343e-05
-1.79612066981837e-06
-2.61371310032749e-05
2.3810039594002e-06
-1.76025697990016e-05
-2.03436310746177e-05
-1.75730654023743e-05
-1.32941421561318e-05
-1.48223631489795e-05
-1.74352903817325e-05
-6.80146333390022e-06
-2.08429600397072e-05
-1.28312329198332e-05
-1.46547766493275e-05
-2.40936369468909e-05
-3.18375341840906e-05
-5.72822667098364e-06
-7.77405565152978e-06
-1.44571083144517e-05
-3.98038359555795e-06
-4.78294545699676e-06
-2.94011525458908e-05
-1.59797303318557e-05
-3.00509248462738e-05
-1.6716685391459e-05
-6.47747093741957e-06
-1.04356774801622e-05
-2.00335335528524e-05
-2.20514550547147e-05
-1.93770387059177e-05
-2.27318245226072e-05
-1.80959821761452e-05
-3.06739990465508e-05
-5.92541334306549e-06
-2.23822058770711e-05
-3.28085832166932e-05
-1.98542319076165e-05
-1.93877595425697e-05
-1.11041290918421e-05
-8.31015490262935e-06
-6.81442783291367e-06
-7.66417330574678e-06
-1.97941959815724e-05
-5.48439581567217e-06
-2.72435592495509e-05
-1.15423881435387e-05
-7.7272955290567e-06
-1.35225617101993e-05
-1.72325671614682e-05
-2.15774920630358e-05
-3.38848110521164e-05
-2.26925378840927e-05
-9.52756081214849e-06
-2.08306890392411e-05
-1.55523631346367e-05
-5.477881455596e-06
2.05880093294144e-06
-3.11703837379603e-05
-1.63752324690352e-05
-9.06435692464955e-06
-1.98794035474496e-05
-2.35081916521127e-05
-9.36646363421131e-06
-2.05369142477392e-05
-1.70822721573312e-05
-1.30292767692077e-05
-1.87155673127801e-05
-1.03322446341712e-05
-1.2322428274805e-05
-3.28849845104247e-05
-1.33823842664141e-05
-2.90870296721907e-06
-7.71460320018354e-06
-9.77554546610122e-06
-2.11828803292009e-05
-1.49794860192178e-05
-4.30218135002569e-06
-1.298371527771e-05
-1.83703662219147e-05
1.54651728863397e-06
-1.37290149630211e-05
-1.41814375015084e-05
-1.01799774432798e-05
-2.67110529073459e-05
-2.67752741007612e-05
-2.67638726798085e-05
-1.28764770981184e-05
-1.27833534266995e-05
-1.37225021077085e-05
-2.12047640442318e-05
-2.14183641563994e-05
-2.01525710133367e-05
-3.00833089063536e-05
-7.75931320014838e-06
-2.28048887291595e-06
-1.25130790723479e-05
-2.52274632721058e-06
-8.67227440837514e-06
-1.09807647147318e-05
-2.93724222040769e-05
-1.36340179967324e-05
-2.53026474348285e-05
-1.48107462643268e-05
-1.41179385221596e-05
-2.70701412336227e-05
-3.99852998002779e-06
-9.18760182347332e-06
-1.52519817819655e-05
5.13182182012277e-07
-1.69398142618368e-05
-1.53180031839576e-05
-1.80625864158338e-05
2.62894876322192e-06
3.73115712327054e-06
-9.99553342593704e-06
-1.93666389379943e-05
-2.01624607676096e-05
-1.08089158836228e-05
-1.39184189233916e-05
-1.84052611586098e-05
-1.5703349634554e-05
-1.23499637546451e-05
-7.16883257990439e-06
-4.4483647420547e-06
-6.11656143297178e-06
-9.19567616666119e-06
-1.22421753615723e-05
5.11759627725676e-06
-4.07464972865531e-06
-2.97118839575079e-06
-2.66931969141353e-08
-7.20282367708825e-06
-1.48839708373501e-05
-2.63700788029622e-05
-1.63501392588201e-05
-1.61027000279941e-05
-6.050022303306e-06
-2.46212602186327e-05
-2.64942616251978e-05
-2.53841880256411e-05
-3.53338356567831e-05
-2.68767298063889e-05
-1.62276289109045e-05
-2.63268061379881e-05
-1.97890173574904e-05
-6.43183848208489e-07
-3.67846301642138e-06
-9.57540486824534e-06
4.24992363391158e-06
-1.53682988876752e-07
-1.98818653537973e-05
-1.72284753573247e-05
-2.24996855791001e-05
-2.13738182385254e-05
-6.48427748164432e-06
-2.31296730723195e-05
-3.60944296144196e-06
-1.47758737339863e-05
2.98704843088698e-06
-3.85764681274734e-06
-1.47313107041196e-06
-1.45799700164545e-05
-1.00080886197005e-05
-1.79508806078444e-05
-1.14401734721311e-05
-3.69771510269013e-05
-2.69682872806366e-05
-1.47768565272889e-05
-1.11768984559679e-05
-2.56649224039397e-05
-1.6286739838339e-05
-1.91603683191705e-05
-2.65344285038463e-05
5.34017589801669e-06
-8.21136836102168e-07
-1.04991756444512e-05
-2.36438211867371e-05
-1.19767192099996e-05
-2.33619551887316e-05
8.7316299236099e-06
-1.15966695363099e-05
-2.22038174351682e-05
-1.40384779948766e-05
-5.63965910153939e-06
-1.05342175539984e-05
-6.52323521722356e-06
-1.20152423128635e-05
-1.38114951073602e-05
1.11338449104022e-05
-1.37990803884474e-05
-8.7790829612092e-06
-6.36708730475608e-06
-2.24290478341113e-05
-2.85657630709507e-05
-2.99892668434046e-05
-2.34421598691426e-05
-7.90514785928309e-06
-2.35214737504174e-05
-1.94550679208554e-05
2.16115761782882e-06
-1.71234192721215e-05
-3.69033853076058e-05
-2.35159439916436e-05
-2.08673351420987e-05
-2.52128455241485e-05
-2.50599481739625e-05
-2.12732524259147e-05
-1.84254144623756e-05
-1.2930923370108e-05
-2.18144350205861e-05
-2.50637910335563e-05
-2.50137984229541e-05
-2.01288270314856e-05
-1.94826000010699e-05
-1.88436142423819e-05
-8.68855148337082e-06
-2.37055422803737e-05
-1.94885322437505e-05
-1.04414012771899e-05
-1.0963372083333e-05
-1.12932102227785e-05
-1.27008029276854e-05
-1.29240675853134e-05
-1.07011811810575e-05
-1.29751768694508e-05
-1.48603123799429e-05
-1.07009897083176e-05
-1.65904429062858e-05
-1.94606030581011e-05
-2.61112174440632e-05
-5.69806865052096e-06
-1.19839273909196e-05
-2.29026201985175e-06
7.16441333015967e-06
-1.53393669744166e-05
-7.69001251640565e-06
-1.25129752466946e-05
-1.08284168411071e-06
-1.86096550078479e-05
2.69909870907799e-06
-2.72867286414192e-05
-2.27963614523278e-05
-2.36219098777509e-05
-7.56929268643648e-06
-4.45768155892815e-06
-2.78439327592778e-05
-1.2544693280999e-05
-1.02000191380277e-05
-1.18990700560542e-05
-1.70105219549075e-06
-1.1992354013374e-05
-3.34226102045201e-05
-1.98191257630461e-05
-1.51853927163525e-05
-2.24978800180787e-05
-8.25354582100967e-06
-2.12140917735026e-05
-1.64661906443521e-05
-1.34999396094598e-05
-1.92536413352555e-06
7.45245116399062e-06
-3.26476688586539e-07
-2.6418086755718e-05
-2.82844708653614e-05
-2.60061642202774e-05
-3.30432071253769e-05
-2.14408463706009e-05
-1.59336632762191e-05
-1.09919699567844e-05
-2.53793124317115e-05
-1.0973508071695e-05
-6.62055019348315e-06
-1.70735586727799e-05
-1.53540005564018e-05
-1.24052177208247e-05
-1.67127996697351e-05
-1.88133269175227e-05
-2.45185417674088e-05
-1.46680772351641e-05
-2.40322489523784e-05
-6.89186864492441e-06
2.73026430027349e-06
-3.14367661301982e-05
-2.47945642121944e-05
-9.32546720881667e-06
-5.98808908732111e-06
-1.03150939328322e-05
-1.01479113515808e-05
2.01443095995116e-06
-2.42005424284064e-05
-1.77647485052595e-05
-8.53052973380285e-06
-1.52783713576971e-05
-1.54845347125884e-05
-2.46791418956843e-05
-2.99859147847283e-05
-1.46662150716272e-05
-1.26736326516865e-05
-2.15307155350463e-05
-1.30227674162953e-05
-2.54139018884098e-05
-1.21457784335363e-05
1.07771927343403e-06
-7.8533328459814e-06
-1.6411400203917e-05
-1.15322680006165e-05
-9.52585732392977e-06
-1.95505747115721e-05
-5.63382279819983e-06
-8.49415333156958e-06
-1.65992613250786e-05
-2.82991416548682e-06
-1.64450160907956e-05
-1.89031630181848e-05
-9.87579004209216e-06
-2.90811583672144e-05
-1.08951405197393e-05
-6.17818042586682e-06
5.62587478349123e-06
-1.05968367549854e-05
-2.63012667705738e-05
-2.37967510259317e-05
1.10893504667526e-06
-3.79953773692265e-05
-1.84690054832183e-05
-1.51768426712328e-05
5.98399872625178e-06
-1.06650310673236e-05
