# Supplementary material for: Research on computational propagation and identification of mine microseismic signals based on deep learning
Source: PLoS One. 2025 Oct 22;20(10):e0334641. doi: 10.1371/journal.pone.0334641 (PMC12543183; doi:10.1371/journal.pone.0334641)
Supplement: S9 Data — (ZIP) [file pone.0334641.s009.zip › 000101100000362.xlsx_0.txt_24.txt.txt]

-1.37941063445923e-05
-2.65102359060707e-05
-1.35020161826988e-05
-2.07774771780868e-05
-2.56186283053611e-05
-7.92090368407411e-06
-2.14701921767662e-05
-9.45416734648261e-06
-1.62700909204145e-05
-9.68683460318206e-06
-1.36666775134564e-05
-2.51834991105773e-05
-1.38841448532194e-06
-2.15483393396297e-05
-1.58628236700028e-06
-1.23790806924965e-05
-1.28263472959533e-05
-1.29051887518775e-05
-1.15250577924661e-05
2.3151049098865e-06
-1.29277386198735e-05
-2.03955393750415e-05
2.94784524893988e-06
-1.37247161679159e-05
-1.91493631757418e-05
-9.22886839072754e-06
-2.70899004136568e-05
-1.79064574289621e-05
-7.32333902509968e-06
-1.97452179525566e-05
-7.21253468807663e-06
-2.99817077518621e-05
-2.15339889348768e-05
-1.2985246006163e-05
-2.03508455617984e-05
-5.52093037530155e-06
-1.07084716118919e-05
-1.06835470830384e-05
-1.03936355117793e-05
1.29718083593291e-05
-1.56769388080053e-05
-1.42068656099831e-05
-1.92446235209018e-05
-2.27848848958817e-05
-2.71228932614672e-05
-7.98171788958489e-06
-2.32000756075606e-05
-1.57966323725473e-05
-2.45620150954933e-05
-2.8966324471318e-05
-2.64543078655259e-05
2.64015657572016e-07
4.22872041229241e-06
-6.16429832998146e-06
-2.85540371540364e-05
-1.74379961450562e-05
-6.82128758645961e-06
4.32788800095813e-06
-2.46482012885717e-07
-1.09178082612265e-05
-1.51955501847458e-05
-2.26965814848885e-05
-3.62166255162714e-05
-2.42460810830992e-05
-2.1597475210412e-05
-5.59802228872342e-06
-2.94407709220468e-05
-1.21592315707826e-05
-8.48294132742064e-06
4.80424398333136e-06
-9.03202687301224e-06
-3.11634070470066e-05
-3.07177265232203e-05
-7.84212268699017e-06
-1.8488637417324e-05
3.24061365666944e-06
-1.92847532543478e-05
-2.38896010705668e-05
-1.24184979182918e-05
-3.97016850796213e-06
-7.67990984862656e-06
-1.35935518901607e-05
-2.06990599826404e-05
-1.48050526103511e-05
-4.42246056985746e-06
-2.84514741056975e-05
-2.95474576253217e-05
-1.8567279196455e-05
-1.86309661871754e-05
-3.76643266184317e-05
-1.65142502483141e-05
-6.34985640512816e-06
-2.57920911789986e-05
-1.45800024977359e-05
-4.92167711603661e-06
-5.61892288059274e-06
-1.19240698225686e-05
-2.94770376568188e-05
-2.65877284422762e-05
-2.86659759760137e-05
-7.35352841848359e-06
-1.75039372752019e-05
5.92327670481991e-07
-1.0434132588521e-05
-1.17020799775682e-05
-2.90399970180751e-06
-2.29486235889662e-05
-1.81583794532482e-05
-1.25942112376963e-05
-2.78371233137237e-05
-1.04316193631568e-06
-1.06017126156116e-05
-2.49939927638092e-05
-2.07882629073314e-05
-2.29919776481891e-05
-2.14491016779472e-05
-1.47902904600977e-05
-1.61696714826889e-05
-1.38655098016169e-06
-2.41222316459326e-05
-1.30606900750784e-05
-7.34281548710417e-06
-1.8903503377895e-05
-2.78911294776978e-05
-2.2474744261629e-05
-1.22585770265094e-05
2.03444440504515e-07
-1.19691495152301e-06
-2.02702982588529e-05
-1.6312103480601e-05
-7.97666663492568e-06
-1.77635853688856e-05
-2.35570414393946e-05
-1.75949073565059e-05
-1.26054543973228e-05
-1.40723887703018e-05
-1.37026479097189e-06
-1.74223452390023e-05
-1.97821983099752e-06
-2.82713814066711e-05
-8.72747116339299e-06
-1.9761706427478e-06
-1.08597977701764e-05
-7.29132662438353e-06
-1.76307649449977e-05
-9.05456309062779e-06
-2.63913769809722e-05
-1.42983427396936e-05
-1.60960595435871e-05
-2.83629047042777e-05
-2.33036539917659e-05
-1.3962149142449e-05
-4.59398693161768e-06
-2.63461921821447e-05
-9.93383268488963e-06
-2.46999439388681e-05
-2.88977774933568e-06
-1.97538108141613e-05
-7.69482764066514e-06
-2.21467926921656e-06
-1.45937653639928e-05
-1.7270144364621e-05
-1.63465812539681e-05
-2.61507834592499e-05
-1.85569036458512e-05
-1.87858461612624e-05
-2.08907611667736e-05
-1.5286035439805e-05
9.41118367753191e-07
-8.58540095340184e-06
-1.49380523003889e-05
-5.91644869714852e-06
-1.77507392661111e-05
-1.24411996084979e-05
3.2150868031261e-06
-2.3446018559323e-05
-2.2397981268748e-06
-1.62493528630508e-05
-2.10940466295917e-05
-7.46172431037498e-06
-1.45441703027397e-05
-1.09439461817236e-05
-1.39237740242683e-05
-1.49660433898782e-05
-1.73034310256996e-05
-2.11954275534126e-05
-2.3389145462557e-05
-3.12661833961379e-07
-1.29586256369113e-05
-9.87294192906195e-06
-2.03541366191365e-05
-1.6313195785561e-05
-2.1636734301683e-05
-5.78998959476188e-06
-2.21336760571611e-05
-2.33478958269382e-05
-1.3349930214113e-05
-1.25627038105832e-05
-1.28132713712336e-05
-1.77100118629481e-05
-2.20828873885491e-05
-9.33056056909134e-06
-1.12616372520825e-05
-7.40966326820722e-06
-7.40732157635016e-06
-2.45565366582618e-05
-4.03882920587627e-06
-2.21428800912418e-05
-1.17961580617388e-06
-1.80938211890798e-05
-3.44729793232131e-05
-1.35112003784068e-06
-1.00947328068658e-05
-2.60256498195926e-05
-1.88094795558077e-05
-2.96631355845299e-05
-6.87764839446227e-06
-1.64827851847769e-05
-1.6087538675283e-05
-2.03737019201617e-05
-2.48069521110582e-05
-3.27016973104843e-05
-1.10144667488696e-05
-8.74470499334015e-06
-5.21735261106635e-06
-5.11991293172167e-06
-8.57559564558878e-06
-1.10632322927645e-05
-1.64518464557915e-05
-1.87452391591216e-05
1.31044598523927e-05
-1.88702832506011e-05
-1.63352982314449e-05
1.54317351523338e-06
-1.79649725279692e-05
-1.35881978717393e-05
-5.05432122347887e-06
-1.89197706441278e-05
1.05855923807087e-05
1.93758628831398e-06
-2.38775125881493e-05
-2.06301351927292e-05
-3.14553012023165e-05
-9.79409045402235e-06
-1.99275655720991e-05
-3.22895683706346e-05
-2.31688084862837e-05
-1.68672968373139e-05
-1.28957718411899e-05
-1.7268044849891e-05
-1.67396074899064e-05
-1.7360340447655e-05
-3.08852645160991e-05
6.18476186291889e-06
-3.38207518386463e-05
-1.62017640347083e-06
4.36640039373826e-07
8.74786822071952e-08
-2.39305569684211e-06
-1.87059160099017e-05
-3.82816513288089e-06
-1.33119912461977e-05
-1.77777323619017e-05
-2.20255666726186e-05
-1.20127199852331e-05
-2.41264364405741e-05
-1.1360098306599e-06
-3.7609475044617e-05
-1.46081604626685e-05
-1.6529076391132e-05
-1.3421083802762e-05
-9.45278860879181e-06
-2.06553189942015e-05
-2.35063180788458e-05
-3.73169165737514e-06
-1.17262361126294e-05
-1.05113498648108e-05
-2.74684442152459e-05
-1.56720257675914e-05
-1.44528503397767e-05
-3.03152845173657e-05
-1.13330291197876e-05
-1.20157741252701e-05
5.66333377971538e-06
-1.30749165218406e-05
-1.4087412432096e-05
-2.97453640696812e-05
2.8673792269576e-06
8.9273318855296e-06
-4.08181456961469e-06
-2.6053943224163e-05
-1.79523388946892e-05
-1.26788662921806e-05
-2.24244794999152e-05
-4.07291057227999e-06
-1.97220794029233e-05
-7.81160254110966e-06
-2.05680841820658e-05
-2.37896802031535e-05
-7.1892946087195e-06
-2.36438933701256e-05
-1.25026689934536e-05
-7.14892070116066e-06
-2.59404890334033e-05
-8.24369737053742e-06
-1.55024956917289e-05
-2.65379352306227e-05
-1.56459266626182e-05
-2.08535266180837e-05
-2.69647081611691e-05
-9.85251030586957e-06
-3.34196443790691e-06
-5.18762829069753e-06
-1.3315564431224e-05
-2.07390320197639e-05
-2.37385528973366e-06
-2.27233339390074e-05
-1.47819524586991e-05
-2.90517170483051e-05
-8.666055782267e-06
-2.11010897682459e-05
-2.49777705178713e-05
-1.90540033400313e-05
1.52774534809578e-06
-1.89249410763109e-05
-2.27898880053865e-05
-1.42645749922169e-05
-7.23908360760121e-06
-2.28115881636711e-05
-4.66520643384214e-06
-1.21955881280043e-05
-5.6257480039744e-05
-1.91189210700724e-05
-3.15811326564395e-06
-1.85414960776449e-05
-2.44651960475371e-05
-7.20810771346696e-06
-1.91550111231093e-05
-1.68964594737191e-05
-2.69819174474605e-05
-2.28748628395495e-05
-1.05408262414836e-05
4.12117578082191e-06
-8.74468616169937e-06
-2.0753881508355e-05
-2.58238693296976e-06
-1.80491381462928e-05
-8.78204843671546e-06
-2.34672443679188e-05
-2.844341758576e-05
-2.17532002705813e-06
-2.67691880421963e-05
-2.79623903176056e-05
-1.63276046146073e-05
-5.11566837195027e-06
-2.23960468576203e-05
-1.68064817500891e-06
-3.2324311180406e-06
-2.77635130311369e-05
-1.80865553758695e-05
-6.69816517054912e-06
-1.48429627687724e-05
-1.57695202197559e-05
-8.3715541098822e-06
-1.1572542548686e-05
-3.81512978971921e-05
-1.44807545569045e-05
-6.44353806271886e-06
-1.18493030307107e-05
3.0704621376707e-06
-4.49045827095919e-06
-1.46765201436147e-05
-2.2855157174856e-05
-3.28578517796221e-05
-2.87643622900528e-05
-2.70674335097306e-05
-2.04269156967012e-05
-9.89844295310068e-06
-1.254299688608e-05
-2.21292336830786e-05
-1.76142790432785e-06
-3.72671013996491e-05
-2.29812980025757e-05
-8.77516440176387e-06
-4.12634299038526e-05
-1.35615811913263e-05
-2.60838077622276e-05
-1.68218005003205e-05
-8.51589564100852e-06
-8.11775541742921e-06
-1.2017830516236e-05
-1.32713494735932e-05
-9.71350386085078e-06
-3.52715510774028e-05
-1.60992718839621e-05
-8.05224797601369e-07
-2.32420819466932e-05
-1.22629592788517e-05
1.14772129855813e-05
-1.43586125923309e-05
-2.0276592183259e-05
-1.12620840278666e-05
-5.17510848321934e-06
-7.5645800558675e-06
-1.09735473898931e-05
-7.29038696305842e-06
-1.13945682159846e-05
-2.23799845622396e-05
-1.04037185435069e-05
-1.16142866988186e-05
-1.40863381394071e-05
-1.14940862493585e-05
-1.75976619486921e-05
6.0993575283584e-06
-2.29892460496775e-05
-1.25762721479721e-05
-2.03158990147715e-05
-3.11891989013348e-06
-1.40780820735429e-05
-3.01496911028003e-05
-2.21552510985864e-05
-3.385026781838e-06
-2.15806378396971e-05
-6.32316924817555e-06
-1.63448477325457e-05
-2.00040112771234e-05
-4.35077197705799e-06
-1.84067891249629e-05
-1.45974481031019e-05
-1.97465972722188e-05
-2.5054836820635e-05
-2.11585571040625e-05
-6.96553606514163e-07
-2.01907784070356e-05
-2.04205904494071e-05
-2.31313090695257e-05
7.49363312325766e-06
-4.52911407363058e-06
-1.08497740521542e-05
-1.08741406764334e-05
-2.16823572893492e-05
-7.48542624319195e-06
-2.55837524299762e-05
-1.85191188415346e-05
-7.35003087962303e-06
-2.54073969208665e-05
-2.93199911410166e-05
-2.23079459623903e-05
-1.48544803357784e-06
-2.16357014928783e-05
-1.42472957232942e-05
-1.12251547618243e-05
-1.08414273333165e-05
-2.07027862235176e-05
-1.08740419327245e-05
-2.29127809122487e-05
-1.23636500200858e-05
-2.74305931757222e-05
-2.14813230764938e-05
-1.04422779474465e-05
-6.80305024696017e-06
-3.3611665835231e-05
-1.17937124664655e-05
-1.82251539467164e-06
-1.07900549477864e-06
-1.14164862372392e-05
-1.75395890276713e-05
-2.68700508028204e-05
-2.98085568038138e-05
-2.62763225267648e-05
-1.61841428708774e-05
-2.05048792907115e-05
-1.05435099894168e-05
-1.37635960678792e-05
-1.93634124164589e-05
-1.71526509348024e-07
-1.34031885342934e-05
-1.04862904873433e-05
1.42769834619929e-05
-1.42357329062621e-05
-2.15783159954232e-05
-1.37103148365172e-05
-1.72163457698451e-05
-1.5106433700639e-05
-1.27927086378693e-05
-1.54743842933228e-05
-2.12568443912425e-05
-2.23530751778951e-05
-1.17643246050782e-05
-1.53664689033139e-05
-1.86099116842273e-05
-2.78596143668056e-05
-2.23412465688553e-05
-1.78984598140605e-05
-9.84156170267276e-06
-2.40668323577303e-06
-3.32607268103776e-07
-1.5242505814776e-05
-2.55131064242434e-06
-7.50708277356935e-06
-2.2858229748291e-05
-2.51241220566478e-05
-4.26645579851585e-06
-1.74864547252986e-05
-5.67552272856747e-06
-9.94164201736505e-06
-1.36365777513666e-05
-3.5391882290944e-06
-1.80048716323161e-05
-1.01696829246828e-05
-1.96893946028906e-05
-9.32663857518995e-06
-1.03580224109897e-05
-3.38505194046592e-05
-8.69100467046309e-06
-4.2036556461945e-06
-1.58198271767159e-05
-1.46931364998687e-05
-1.77931454235044e-05
-1.40367576643909e-05
-1.90635708817018e-05
-1.98116030805667e-05
-1.74662699807749e-05
-8.35822310677208e-06
-2.59580198663642e-05
-6.24784703965678e-06
-8.05426276972086e-06
-5.35870935509671e-06
-1.93424092503479e-05
-3.11718967330325e-06
-9.60120435485556e-06
-4.7704295177997e-06
-4.31371311523975e-06
-1.77379511418583e-05
-1.00248387123722e-05
-9.12126587419544e-06
-3.14805526903974e-05
-2.43122528302251e-05
8.67707494825181e-06
-1.57949575233235e-05
-8.21328351116485e-06
-8.65970651599046e-06
-4.95116775820529e-06
-1.82323961639054e-05
-1.70999864463653e-05
-1.95549204377893e-05
-2.77311731072146e-05
-1.91089083980932e-05
-3.96653897069927e-06
-2.25752803822763e-05
-2.1808606714799e-05
-2.03478708108616e-05
-1.03104649255368e-05
-9.9611751218544e-06
-1.92577476239598e-05
-1.56209956165588e-05
-1.16491236825811e-05
-1.95848214163552e-05
-7.23252600905019e-06
-8.52293534770876e-06
6.95087953063139e-06
-1.40010257419071e-05
-4.11800524918352e-06
-7.80795042063486e-06
-1.98068009934033e-05
-6.6891018318489e-06
-1.33757638894281e-05
-1.61183553173554e-05
-1.14836031391181e-05
5.07349844909005e-06
-1.78419169841951e-05
-3.01544893305138e-05
-1.28605937877356e-05
-9.84203863408458e-06
-7.91547642104404e-06
-1.12870230504481e-05
-1.69590961605329e-05
-8.80635663721224e-06
-1.67310550675929e-05
-1.66073300764923e-05
-1.59957869949014e-05
-1.50239694845704e-05
-1.57157245547451e-05
-2.24748022439023e-05
-1.86584641596713e-05
-7.89417208928122e-06
-2.03809358340901e-05
-2.31002495674808e-05
-2.50524395073253e-05
-2.2968353326778e-06
-3.00092532412662e-05
-1.59854944784777e-05
-1.01719580381957e-05
-6.77677824051356e-06
-8.26409394943616e-06
-1.13889760069476e-05
-1.70940243958933e-05
-1.84559079377804e-05
-1.89950195080092e-05
-3.31397367589359e-06
-2.08319763808764e-05
-1.46477299466134e-05
-2.77623726501156e-05
-2.13315565941579e-05
-3.05312242007132e-05
-4.11005396199543e-07
-1.33513204674305e-05
-8.78763273080117e-06
-1.48729509600534e-05
-2.69767824443945e-05
-1.58998743861142e-05
-2.796382681621e-06
-1.78645766923802e-05
-1.65490671091282e-05
-3.29414028392483e-05
-2.51151542398307e-05
-2.79429246861882e-05
-2.94776369801985e-05
-2.93948319968667e-05
-2.62996533257735e-05
-5.17574297425509e-06
-9.72986218249402e-06
-2.17899967961092e-05
-2.01452688697783e-05
-1.64057155853528e-05
-1.16968338821487e-05
-7.01499094110893e-06
-1.6317097443019e-05
-1.15769292813621e-05
-2.2082357317285e-05
-9.89277400101048e-06
-1.07855922968216e-05
-2.2853555854039e-05
-7.27933991500926e-06
-1.30922139343235e-05
-1.8862493445407e-05
-2.31668419488441e-07
1.61998854787674e-06
-7.32727450533782e-06
-2.65972647271804e-05
-2.63304773379106e-05
-2.11059573286448e-05
-1.7225646570738e-06
-1.93088300157076e-05
-5.77578784356834e-06
-9.7582615887196e-06
-2.10135687085874e-05
-9.04575064797017e-06
-1.8033231264078e-05
-1.13120714323781e-05
-1.2367578499501e-05
-2.41246748545756e-05
-2.15125822892815e-05
-2.02883425630652e-05
-1.68472096594731e-05
-6.09108317477431e-07
-9.96502630241297e-06
-2.94846304980425e-05
-1.3675152209765e-05
-1.41364405642259e-05
-1.02787652920229e-05
-1.27306590308433e-05
-5.2698749577031e-06
-1.19099258614483e-05
-3.14597295541423e-06
-2.32820890185258e-05
-2.18678981478896e-05
-2.97312614688465e-05
-2.98306149551876e-05
-8.23410684602938e-06
-2.43354307375375e-05
-9.4611333989175e-06
-1.86302325434634e-05
-1.37986547077432e-05
-1.58445219382494e-05
3.33577821743277e-06
-1.36301650891395e-05
-3.51400315480124e-05
-5.42035440288321e-06
-2.12583140544144e-05
-2.31501688278893e-05
-5.20480483922927e-06
-2.83501966099042e-05
-2.80808531082889e-05
-3.31691865325852e-06
-1.40759813313052e-05
-2.81752184152296e-05
1.34696110252088e-06
-1.07110817235696e-05
-1.50023956280121e-05
-7.36018570472668e-06
-1.62207275059061e-05
-1.54141882213587e-05
-2.26425810941485e-05
-5.10409780256159e-07
-1.27459440851804e-05
-4.87690121552866e-06
-6.89559095180921e-06
-9.09591758255464e-06
-1.51548914401628e-06
-9.49552310290395e-06
-3.36951667473176e-05
-1.9084011661262e-05
-1.45807481808896e-05
-2.22235951043089e-05
-1.3416334455577e-05
-5.81123218472003e-06
-1.30409799796902e-06
-2.31496508378593e-05
4.25086467499904e-06
-6.61909396622517e-06
-1.2328373025275e-05
4.97855568655575e-07
-2.03161976087298e-05
-8.83078821507072e-06
-1.65829594869007e-05
-2.34791404049272e-05
7.2203931059289e-07
-1.66614530572757e-05
-2.33810799945205e-05
-2.05690851880392e-05
-2.3005780476959e-05
-1.11580978892915e-05
-1.2293518514073e-05
-2.46851618076633e-05
-6.23175364195508e-06
-2.94103167070476e-05
-2.04612510585792e-06
-1.49058590267701e-05
-2.13774225092924e-06
-1.31457613414464e-05
-2.05968300657767e-05
-6.05549096783039e-06
-1.35909369756133e-05
-2.08693939883319e-05
-2.04007210005716e-05
-3.38957141941727e-05
4.02532203688502e-06
-1.62182931434114e-05
3.39690953991085e-06
-9.02276648655722e-06
-2.19421067819935e-05
-1.92034735401536e-05
-1.44805631229174e-05
-4.1453732729739e-06
-2.01132405340337e-05
-1.48333829141686e-05
2.42155818348278e-07
-2.48142562329617e-05
-9.86056767539117e-06
-1.56114068089758e-05
-5.43491638987458e-06
-1.82352632756555e-06
-1.70815914746374e-05
-2.46423597446872e-05
-2.63578742466082e-05
-1.78424611032183e-05
-1.10124870292825e-05
-2.52016013620618e-05
-2.18421698161922e-05
-1.83288443757523e-05
-1.21585059686024e-05
-1.07795127337792e-05
-6.71749139437854e-06
-1.8880543759407e-05
-2.35696669478425e-06
-1.59470958675472e-05
-2.75435445199373e-05
-5.30450681965672e-06
-1.98560903194678e-05
-1.67262189420685e-05
-1.22977470228661e-05
-2.26560418170101e-05
-9.76178347650063e-06
-2.88768793745964e-05
-2.72571906945373e-05
-2.70452526257385e-05
-6.66964807709324e-06
-2.98857051775727e-05
-1.24939751119495e-05
-2.0361787010556e-05
7.71074414920427e-06
-2.32026134651831e-06
-3.99944696291473e-06
-1.03436360327364e-05
-1.68450195162455e-05
-2.41870259515836e-05
-1.77396217891217e-06
-8.79755070327992e-06
-1.17759870679781e-05
-1.3636351096064e-06
-9.26988265496204e-06
-2.63436053455149e-06
-2.02076806867147e-05
-3.96283473949902e-05
-2.44728132748122e-05
-3.78857568920692e-06
-3.96772194453071e-06
-1.43819680724339e-05
-1.18250082159614e-05
4.38785199392954e-06
-4.15705872988918e-05
-1.64419808571658e-05
-2.10678066061607e-05
-2.54569495459418e-05
-2.23529704009909e-05
-5.21851763004046e-06
-2.00802065146033e-05
-5.35184944928416e-06
-1.36507589404603e-05
-1.01349008157502e-05
-1.90283764328653e-05
-2.83658110738257e-05
-1.35810258355198e-05
-2.24225862683037e-05
-2.04951249674016e-05
-4.40218162965075e-06
-1.5774427738839e-05
-1.86486366424522e-05
-1.32032851717042e-05
-1.77990573410514e-05
-8.1090079968777e-06
-2.77778534308018e-05
-1.48999532971334e-05
-3.80290077731405e-06
-1.32218139896228e-05
-6.8884329932908e-06
-1.76087782616315e-05
-1.26865866077379e-05
6.94041365093498e-06
-2.11291421291691e-05
-2.26895244161988e-05
-7.28184698426132e-06
-1.00251085204051e-05
-1.13320186505425e-05
-1.08367392659563e-05
-6.15560055201965e-06
-9.9748553926146e-06
-1.75708169685031e-05
-3.21598583705336e-05
-2.71756817103659e-05
-1.01473348151234e-05
-9.5015407982701e-06
-1.42617747305938e-05
-1.95327154849954e-05
-7.05286457400874e-06
-1.81050217542273e-05
-3.83059491630171e-05
-1.51675963428647e-05
-5.21448849622613e-06
2.40012626448443e-06
-3.01080436778738e-05
-2.34052101168491e-05
-5.56521376775827e-06
-1.0524449351007e-05
-2.34373404551973e-05
-2.15200037287865e-05
-1.6743765900544e-05
-1.8125436573492e-05
-1.34584920498195e-05
-2.32477138694022e-05
8.48602288123579e-06
-4.55827171630866e-06
-1.51038635158064e-05
-2.30659704492635e-05
-5.26766993498348e-06
-1.28371645711051e-05
-2.10448122483336e-05
-1.56891867983452e-05
-1.16631981338832e-05
-8.72221495142231e-06
-2.89252031990657e-05
-1.38006413449848e-05
-1.62340340930636e-05
-1.93920876337785e-05
8.26927464804823e-07
1.07260375138056e-06
-1.46377031538311e-05
-1.973256672335e-05
1.2065080381961e-06
-1.16223287377415e-05
-1.50554603391806e-05
-1.34759732458292e-05
-2.20717077119985e-05
-1.62628133989124e-05
-1.63031476357453e-05
-1.54286917702205e-05
-1.94090826646609e-05
-1.88530675135637e-05
-1.9810531050983e-05
-3.70554280747536e-05
-1.61061323949956e-05
-1.5782094040742e-05
-2.19382371906294e-05
-2.31383389887525e-05
-1.53268168693829e-05
-8.27658566088683e-06
-1.73476005067696e-05
-1.78185230230235e-07
-1.55896281074748e-05
-2.28265493816495e-07
-1.41136715088034e-05
-9.05944779985687e-06
-1.78330383475454e-05
-1.27798531538607e-05
-9.30568253825627e-06
-1.78508102751437e-05
-2.0777127077207e-05
-1.68946610478504e-05
-8.41028255069944e-06
-1.66314090912903e-05
-1.28958020673056e-05
-2.77620568056499e-05
-1.42194812564161e-05
-3.44906205665122e-06
-9.89285077585619e-06
-2.87477150042137e-05
-9.87811280014774e-06
-1.80557431994889e-05
-8.47880234015768e-06
-1.5115577635688e-05
-1.31429704541197e-05
-8.64760339058715e-06
-1.78552456486307e-05
-1.52160861668341e-06
-2.22434898033861e-05
-1.15861072604634e-05
-1.93073814522933e-06
-1.40384987187885e-05
-2.5203678794736e-05
-2.62763440230093e-06
-2.1622136810147e-05
-2.71984209079834e-05
-2.20993879611129e-05
-1.32572859684307e-05
-4.234602244639e-06
-2.76952904993038e-05
8.02788698199312e-07
-2.38062054108291e-05
-2.39099537488522e-05
-1.61523127880749e-05
-8.2904079610874e-06
-3.11129677070348e-05
1.8133402715898e-06
-8.57789655484197e-06
-1.47617671802381e-05
-2.77717923885056e-05
-7.97672975757213e-06
9.36579517842239e-08
-2.21797036206019e-05
-2.51952398974569e-05
-1.5873233904665e-05
3.3027212965227e-06
4.42259329624562e-06
-1.95779926448798e-05
-9.99737537202842e-06
-6.9773874414397e-06
-2.78494624855339e-05
-2.23118753715304e-05
-1.97111382683096e-05
-2.00727048789651e-05
-2.95325244109031e-05
-2.09032482133143e-05
-2.1378236899039e-05
-1.86260072840017e-05
-1.43950187877286e-05
-1.6121560689676e-05
-1.3829565191361e-05
-1.89215118575152e-05
-1.8044244988221e-05
-2.06778850412552e-05
-1.75970089546657e-05
-1.801284198397e-05
-9.60558378529648e-06
-6.06608953836654e-06
-5.19949565685537e-06
-1.64418995820303e-05
-1.5902897476812e-05
-2.19080273867704e-05
-1.28666846611415e-05
-1.02138670629675e-05
-1.22377463461786e-05
-1.75853257098114e-06
-2.86755572924923e-06
-8.15524573041073e-06
-2.67474188279781e-05
-2.52020781664378e-05
-1.67629417988936e-05
-2.00454947926222e-05
-3.27944189475708e-06
-1.44895291924399e-05
-1.60364984013168e-05
-5.45073066199662e-06
-1.34412463783968e-05
-1.48546909751061e-07
-1.34747886144009e-05
-3.29950495668406e-05
-2.49028278852357e-05
-2.94860899172545e-05
-2.56667981386477e-05
-1.14446453590441e-05
-2.44149691934322e-05
4.13244897310312e-06
-6.98957291822718e-06
-1.16884431097009e-05
-1.52128609526627e-05
-2.1786500137972e-05
-1.09662531573893e-05
-1.6778374346557e-05
-1.86455646183112e-05
-2.21300296850836e-06
-7.03174958697427e-07
-9.30738390486729e-06
-8.77053541478804e-06
-1.83746164733149e-05
9.30951898600993e-07
-7.95552074461232e-06
-1.60661824672257e-05
-2.21715481521662e-05
-2.48107106392996e-05
7.41579217221057e-06
-3.21297465580295e-05
-1.83022156891466e-05
-1.52668390791266e-06
-1.63755810802717e-05
-2.85895823726529e-06
-1.19560039613875e-05
-1.71857347807185e-05
-1.02129899152275e-05
-3.00299419485204e-05
-5.55806169474965e-06
-2.69209874450528e-05
-1.88857599458604e-05
-1.42951050166726e-05
-6.44826576227499e-06
-3.16061608787912e-05
-8.25596577795218e-06
-2.0521363389405e-06
-2.722344876957e-06
-1.18556030600398e-05
-2.88900371316019e-05
-1.42602197603714e-05
-1.70834177601315e-06
-1.33944933693856e-05
-1.18654919729578e-05
-1.60943120299983e-05
-1.65347735403558e-05
-3.4786345720808e-06
-1.44390318980791e-05
-5.49439572125538e-06
5.05355154997648e-07
-2.12080228319856e-05
-1.35129163256056e-05
-1.15116173391744e-05
-2.225272767485e-05
-3.33443280976017e-06
-1.89866001953792e-05
-1.55005938683565e-05
-1.43047403863535e-06
-1.53766500071463e-05
-1.07774624752742e-05
-1.39203951841061e-05
-7.4225773237712e-06
-1.89203764565004e-05
-6.77157476881605e-06
1.21730863749936e-05
-2.60242903819261e-05
-2.46084480483361e-06
-1.98930934157374e-05
-1.99576422816291e-05
-7.62292544363136e-06
-1.9256493149949e-05
-9.77102907185658e-06
-1.96493012288864e-05
-6.96842040170002e-06
-1.89058426533492e-05
-1.34442134811076e-05
-1.06188120043126e-05
-1.99993160600048e-05
-1.84876989363384e-05
-1.9915109778886e-05
-1.55359987139601e-05
-2.13119369192946e-06
-8.00090652022906e-06
-1.44363880143738e-05
-1.23214099989934e-05
-1.26224274288235e-05
-1.67649406227753e-05
-1.17095835640961e-05
-2.43146607713652e-05
-2.60840663537149e-05
-2.07181077315075e-05
-3.77047464921257e-05
-1.26914004251822e-05
-3.1842460749905e-05
-2.2352784500016e-05
-2.30128052551755e-05
-1.3046699748593e-05
-2.32236124097687e-05
-1.81441701504057e-05
-2.38604785471036e-05
-1.35334680203069e-05
-2.11550148017055e-05
-2.99912355711412e-06
-1.39512254440395e-05
-1.91955273605799e-05
-2.00136565435856e-06
-1.76293243893578e-05
-1.64682915186256e-06
-6.63596299102179e-06
-9.7749020474328e-06
-9.8170204371512e-06
-2.36526405527457e-05
-2.04354193661835e-05
-3.30309271426377e-07
-1.57785653374226e-05
-2.44679144107567e-05
-3.07249149384579e-05
-2.02729302421323e-05
-2.95738859992085e-05
-3.02193238678672e-05
-1.68237424707968e-05
-5.02468629345026e-06
-2.190808855547e-05
-1.04013300200115e-05
9.07866628938202e-06
-1.25058631001815e-05
-7.78892322474929e-06
4.09329719361147e-06
-1.67817427253879e-05
-2.03809277055475e-05
1.64201365920428e-06
-2.43793211993321e-05
-1.75581823864407e-05
-1.0344867889621e-05
-6.58617752957382e-06
-2.73920320638435e-05
-1.81705567519486e-05
-9.8306869513432e-06
-7.48045169043322e-06
-2.40189176135136e-05
-5.76827250412157e-06
-3.00006196373672e-05
-2.7489962260152e-05
-3.42256049423629e-06
-2.15030146477228e-05
-7.16681124300112e-06
-1.85363360928408e-05
-1.98610051078848e-05
-2.64662021493148e-05
-2.64915162594322e-05
-2.780993390364e-06
-2.10624830327463e-05
-1.65938067763879e-05
-1.17638209523655e-05
-1.3855165811162e-05
-2.68296875139866e-05
-1.6769792973702e-05
-1.35022380158038e-05
7.51375736457236e-06
-1.1122494494598e-05
-1.60241943656815e-05
-2.06661572282932e-05
-1.35874588205985e-05
-3.04843698737369e-05
-5.00523102689729e-06
-1.39631349745192e-05
-6.11753056409139e-06
-1.17787181465967e-05
-1.50930195312324e-05
-1.13806660152662e-05
-2.2068150329734e-06
-2.28945376250413e-05
-2.13365284338738e-05
-2.26945725715808e-05
-2.03715701792007e-05
-1.54047352619683e-05
-1.66518346367046e-05
-2.53320550671629e-05
-2.3422461092427e-05
-1.42931119930908e-05
-1.32218108287343e-05
-1.91610829970733e-05
-1.79760996861515e-05
-1.50529033065961e-05
-1.95090035388333e-05
3.56675381393379e-06
-5.02632531597872e-06
-2.41668489393138e-05
-1.44612904718844e-05
-3.09038776972129e-05
-3.13413717777692e-05
-1.88390780720475e-05
-2.81040059835772e-05
-2.33420519682466e-05
-1.49246973855523e-05
-3.88637052647128e-06
-4.55657871800824e-06
-2.03452962494641e-05
-1.06971562567607e-05
-1.49565666450364e-05
-2.1700416694155e-05
-1.38840550518278e-05
5.11195505129332e-07
9.06267900983315e-06
-1.82767566487003e-05
-3.83582871282746e-05
-1.64068576599083e-05
-2.4668292293146e-05
-2.26391434522002e-05
-2.75016971556227e-05
-2.41187870992268e-05
-8.2726470381839e-06
-2.73826256602335e-05
-2.65764336007102e-05
-6.46963408028449e-06
-5.37659858627025e-07
-7.83886819536748e-06
-4.68291621897783e-06
-2.61945319017788e-05
-3.10472455070273e-05
-1.1733890581817e-05
-2.07234871631712e-05
-6.64043470230617e-06
-1.39565610556194e-05
-9.50419485707497e-06
-3.81138604750671e-06
-1.38022653425255e-05
-1.89900200945647e-05
-2.68291115094719e-05
-1.6592859810007e-05
-1.24488675674185e-05
-1.43584551928497e-05
-1.79261534377834e-05
-1.5098647900316e-06
-2.16637597793183e-05
-1.92312967143739e-05
-1.29781969557105e-05
-1.65351239888915e-05
-1.0946558006699e-05
-1.90487610508824e-05
-1.23900898525374e-05
-1.94295148478278e-07
-1.62262939022695e-05
-5.25742058681231e-06
-2.47175780515068e-05
-2.44341485852069e-05
-1.8156514058063e-05
-6.24263370179896e-06
-1.47306080232058e-05
-2.28019069285534e-05
-1.49410267096533e-05
-4.18129022512568e-05
-2.42988363840908e-05
-6.14423919734699e-06
-1.63822787965618e-05
-9.17253413511993e-06
-2.31192944039888e-05
-8.51218797822312e-06
-2.20020936288353e-05
-1.91998847684549e-06
-1.9958762821641e-05
-2.42480543981882e-05
-1.57966095590084e-05
-1.22769049556786e-05
-1.81346174605142e-05
-1.8335008785635e-05
-2.42361801749723e-05
-1.58472807197246e-05
-1.48299658660671e-05
-9.48077916652196e-06
-1.56378936901651e-05
-1.35892564434878e-05
-1.28887715679167e-05
-1.92649273676456e-05
-9.25364840030173e-06
-6.81346224123896e-06
-4.29706082082833e-06
-2.62090745569347e-06
-1.36079271669695e-05
-1.59112801157509e-05
-1.0120579465193e-05
-2.2192443314869e-05
-1.06668929813789e-05
-1.57291389307499e-05
-2.81646256539856e-05
-1.6095166787422e-05
-1.76551311643823e-05
-2.06936054204392e-05
3.59482554192426e-06
-1.68662034654129e-05
-2.3326597543607e-06
-3.01288004370349e-05
-9.31172330316892e-06
-2.20920658039763e-05
-2.38676003300953e-05
-4.10391081605093e-06
-2.37714968710474e-05
-2.2878990897128e-05
-8.86034287217998e-06
-6.36622167595058e-06
-1.00457697580012e-06
-2.57951778191332e-05
-2.02887226225515e-05
3.1389027916279e-06
-9.4201997734738e-06
-2.73035886094411e-05
-7.29236948243461e-06
-3.08244233765883e-06
-1.86068887220755e-05
-3.33433584037186e-05
-1.44504866770195e-05
-1.69755618304042e-05
-1.87924490383793e-05
-8.8262031961474e-06
-1.56192904505914e-05
-1.9731594802334e-05
-1.28265094716557e-05
-2.13437760476009e-05
-1.14928225116448e-05
-1.99031978323886e-05
-9.28395591101313e-06
-1.34312048998142e-05
-3.05334685808528e-05
-1.37300584645565e-05
-1.06076771003657e-05
-8.59022336708681e-06
-1.69004354433065e-05
-1.11116839835231e-05
-1.80270636201255e-05
-1.94882727414085e-05
-1.55852784449544e-05
-2.07060168994937e-05
-1.3682475535861e-05
-1.94378525216529e-05
-6.02720631233382e-06
-1.85494907898347e-05
-2.53957649167151e-05
-1.07394994809724e-05
-2.18519174203598e-05
-1.47535590726116e-05
-1.99987561702323e-05
-1.49643197172651e-06
-7.06730043427757e-06
2.24526326718245e-06
8.48655327580456e-06
-2.13289084266149e-05
-1.47154986678134e-05
-2.30640039473875e-05
-2.13019323917057e-05
-1.14857100740166e-05
-1.01089419373433e-05
-2.03581936752151e-05
-4.04738830887333e-06
-2.11292170350617e-06
-1.08975660263813e-05
-9.6244040976049e-06
-2.20246055354813e-05
-9.27720359873114e-06
-1.93081943268728e-05
-1.81199951561976e-05
-2.53215197238961e-05
-2.13791280776267e-05
-6.17591321342468e-06
-1.73877421390835e-05
-3.8032511322252e-06
-3.35598349392891e-05
-1.4403389758888e-05
-1.81612951123693e-05
-2.41297237764307e-05
-1.15770144203265e-05
-3.06579480471845e-05
-1.0109102491101e-05
-8.2650654865356e-06
-1.98877537789901e-05
-8.35268377972765e-06
-1.39969881756184e-05
-1.23126538799267e-05
-1.97039553604792e-05
-2.12597216868722e-05
-9.39502901561784e-06
-1.96014546657863e-05
-2.58635579250202e-05
1.01332467936924e-05
2.08492430797555e-07
-1.51073722904075e-05
6.78692947357133e-06
-6.6328851063691e-06
-3.94974792805264e-06
-8.08735803087687e-06
-1.19833073743848e-05
-3.17115459490645e-05
-2.71195858466391e-05
-1.53219486583219e-05
-1.76326261887783e-05
-1.58744388201226e-05
-1.90737799064334e-05
-2.01867238513048e-05
-1.84800058741345e-05
-5.26867126807899e-06
-1.2631053290608e-05
-1.80484540594933e-05
-1.99205945442129e-05
-1.13073367277121e-05
-4.42080076788642e-05
-2.19995085319631e-05
-2.02421325336293e-05
-1.9782894663837e-05
-3.02310180961759e-05
-1.88859637913282e-05
-5.21568899524843e-06
6.64734093301703e-06
-3.13523020311481e-05
-1.89549090692116e-05
-2.64697524758828e-05
-1.99436911584062e-05
-1.4674235469694e-05
-2.83514489315466e-06
-2.40221723419001e-05
-1.86860973656822e-05
-1.29443631466262e-05
-8.37266663853539e-06
-1.64825932947128e-05
-2.45790703679565e-05
-1.13819307378867e-05
-5.69932401375597e-06
-1.06034760761254e-05
-1.67376709534055e-05
-2.42639966808296e-05
-1.06339617884098e-05
-1.1155591973463e-07
-1.83762881373806e-05
-7.62773811571087e-06
-9.89215025099283e-06
-1.90163064554835e-05
-1.99574068170602e-05
-1.98728054665854e-05
5.01999712749813e-06
3.55617017425421e-06
-1.94899856123361e-05
-2.11478817824723e-05
-2.41739776825682e-05
-1.49909215734699e-05
-6.31798864497787e-07
-7.99378070427853e-06
-2.15319077262735e-05
-1.27325681871164e-05
-4.63411708206552e-06
-7.90938600085993e-06
-2.78846099545752e-05
-1.07140481973079e-05
-1.06703186447109e-05
-8.18029203524838e-06
2.36816153114933e-06
-1.12335911935401e-05
-1.60222665507684e-05
-3.16429142813773e-07
-1.45320975972977e-05
-2.48909941188767e-05
-1.9150267614101e-05
-1.28233129291205e-05
-1.18022358225408e-05
-5.25543621420792e-06
-5.80070284976234e-06
-7.67901005162433e-06
-1.03527915911864e-05
-1.10187282387412e-05
-1.82542284151851e-05
-1.10217389015579e-05
-1.53339250978948e-05
-1.5316919985906e-05
-1.48122362752993e-05
-1.13687761952742e-05
-1.76424793190276e-05
-1.18675032801483e-05
-3.23641854797985e-05
4.3068964817021e-08
-3.09346029751469e-05
-1.44341280752626e-05
-3.16987536704947e-05
-2.26307459637834e-05
-3.13838481104395e-05
-1.81387122854758e-05
-7.11521708682037e-06
-7.57346154927542e-06
-2.70579844103126e-05
-9.6408071210673e-06
-1.26385530591734e-05
-2.96646857448714e-06
-1.70046074592326e-05
4.25125167717114e-06
-2.14632716603367e-05
-1.95042553021062e-05
-1.7516035295447e-05
-7.38955222320453e-06
1.18941641275848e-06
-3.35373489256327e-05
-1.62680857484195e-05
-2.39419905464178e-05
-1.77197157366082e-05
-1.61329789309429e-05
-7.35180880337344e-06
-9.28660893757838e-06
-3.31549811270333e-05
-1.72961270965877e-05
-1.8749157396633e-05
-2.11667276827815e-05
-8.89725546337976e-06
2.52091914800374e-06
-3.72839737077903e-05
-1.4629813333415e-05
-1.85012505596808e-05
-1.18642091459965e-06
-1.71394391460997e-05
-4.78708904371412e-06
-5.6635667420564e-06
-1.84727750097077e-05
-1.78626422528468e-05
-6.7927510673371e-06
-2.02156436190219e-05
-1.93882446159213e-05
-1.89924981317382e-05
-1.94730352886132e-05
-1.05804358823709e-05
-2.92269540836095e-05
-2.62376913750187e-06
-8.1507689125478e-06
-7.43922109539542e-06
-1.7150501817547e-05
8.07347939806029e-06
-1.63256202335597e-05
-1.64898448402997e-05
-1.23822310145756e-05
-2.41184470061566e-05
-2.05602180791205e-05
-2.89269453051428e-05
-3.00356769737787e-06
-1.87227291465808e-05
-9.50255481351794e-06
-1.29111714651392e-05
-2.14510599607537e-05
-2.79852216023988e-05
-1.36940396967454e-05
-3.27777636233722e-05
-9.72551224996641e-06
-1.31423704891082e-05
-4.11755649949375e-05
-3.314495964354e-05
-2.46799788674526e-05
-1.134923346329e-05
-1.53639484832834e-05
-6.94995366695518e-06
-1.12693735606305e-05
-2.56049688671278e-05
-2.78875061326231e-05
-2.63311061036581e-05
-5.7134851050869e-06
-2.14060946687539e-05
-2.19859943857078e-05
-1.22027963294645e-05
-1.65862885993454e-06
5.9827648877808e-06
-7.26217050363668e-06
-2.15907577394804e-05
-1.74376501326421e-05
-3.95638301598216e-05
-1.2360940469948e-05
-1.96150427888009e-05
-3.04778060502298e-06
-2.55166277124497e-05
-2.24811819400823e-05
-2.65997396791444e-06
-2.38676370663871e-05
-1.01392436929363e-05
-2.88064988466253e-05
-1.70646721523053e-05
-1.06889767045512e-05
1.08371692573675e-06
6.85205650294111e-06
-1.51177668079576e-05
-1.70285619912843e-05
1.93937705752277e-06
-6.24142498934041e-06
-2.22220056733384e-05
-2.37955432926805e-05
-1.95343663329619e-05
-2.68319537019574e-05
2.53345920146679e-07
-1.56184703617472e-05
-2.4286804229137e-05
-2.00013231159397e-05
4.53570388021211e-06
-1.02109885803905e-05
-1.68057930162782e-05
-2.7676278559518e-05
-3.73416541888011e-06
-2.0159527796575e-05
-2.04571858812151e-05
-2.03053452779237e-05
-6.12667989867307e-06
-2.2087517227772e-05
-1.528133607785e-05
-6.95855209910488e-06
-9.7128776596145e-06
-2.31326693335452e-05
-1.14024807087775e-05
-1.94227466941004e-05
-6.91681756902461e-06
-4.97074370073813e-06
-1.15200233414508e-05
-1.19250956862058e-05
-4.69712583826505e-06
-3.20709735671708e-05
4.0373491453245e-06
-1.71829581933792e-05
-1.74828980259149e-06
-1.6484071333157e-05
-2.05391524477672e-05
-1.30613252931859e-05
-3.3812041415474e-05
-1.78274711664004e-05
-1.60071444502978e-05
-2.99465843976868e-05
-2.20238722441142e-05
-9.66202825410818e-06
-1.09858913879914e-05
-1.49316717211504e-05
-2.0859524094864e-05
-4.8068633951255e-06
-2.60630331005377e-05
-2.56465680055674e-07
-3.52507753777017e-06
-2.4507454117177e-05
1.25396996428335e-07
-1.12438267321861e-05
-1.20397322676049e-05
-3.55941021042381e-05
-3.59131852563264e-06
-2.14511901402537e-05
-1.23170187277804e-05
-3.3188793888512e-05
-2.03565730559902e-05
9.44454612655467e-06
-1.07756761097831e-05
-1.35318275339416e-05
-6.81469357371808e-06
-8.92058705536966e-06
-1.51262575824386e-05
-1.08289202429144e-05
-2.48420924253587e-05
-2.25267135774971e-05
-1.2471186666462e-05
-2.07396879077391e-05
-5.84308928053508e-06
9.88883370757546e-07
-4.10131033688822e-05
-2.65975112101335e-05
-2.27190737773792e-05
-1.34899027222675e-05
-1.79399613525305e-05
-2.40630971923667e-05
-2.66968691612454e-05
-8.39651399221086e-07
-2.00191272075016e-05
-3.14986307078511e-05
-2.74168573267652e-05
-8.59162215220564e-06
-5.88748995053793e-06
-1.88566607940322e-05
-7.13187805967023e-06
-1.08009252163883e-05
-7.66228253793732e-06
-1.62957111303806e-05
-2.72362727086926e-05
-1.38851959746182e-05
-2.00290127430696e-05
-1.51666053043382e-05
-1.15150170325041e-05
-3.17754371576506e-05
-4.00155103839049e-06
-1.58963085378082e-05
-3.21204565082438e-05
-2.16918734352997e-05
-1.73089150164564e-05
-2.01624615208748e-05
-1.23438104069151e-05
-2.09665299176893e-05
-2.09160693773212e-05
-3.73502953343198e-05
-2.40393238983674e-05
-9.72631392879533e-06
-1.33829410874672e-05
-2.11582820333815e-05
-2.85722437477359e-05
-1.50466217146122e-05
-1.04735206130555e-05
-2.75397076450465e-05
-1.23679819575992e-05
-4.78344500715125e-06
-1.43657972377459e-05
-7.28267650301872e-06
-2.58116851972441e-06
-1.30933701394836e-05
-1.11166168476544e-06
-1.38615007072875e-05
-8.80165668762142e-06
-1.47807081293308e-05
-1.63576121735082e-05
-9.65925179089989e-06
-3.58233161464673e-05
-2.00012939544705e-05
-1.59064578300603e-05
-4.1310889119565e-05
-1.27228678579772e-05
-1.68695864541307e-05
-3.60527250280397e-05
-2.42420705005942e-05
-1.97364579237025e-05
-1.75324104351442e-05
-2.54098766453994e-05
-2.60132743160931e-05
-2.41917824106452e-05
-3.15719915514369e-05
-2.23403711988354e-05
-1.478434033685e-05
-1.95065689454065e-05
-4.17143712571464e-06
-4.6902514678005e-06
-5.49387236340535e-06
-2.48364588103352e-05
-1.23416120099048e-05
-2.04654429010222e-05
-1.76026713185235e-05
-2.03716217938863e-05
-1.67547378237553e-05
-1.01770428608245e-05
-1.94581681637978e-05
-1.67202813782287e-05
-1.90791740612627e-05
-1.10635855636084e-05
-1.3620203911171e-05
-2.10975207884579e-05
-1.94434857996925e-06
-3.32235881738377e-05
-1.59464427818811e-05
7.60586279788287e-06
-7.79016582940003e-06
-3.07238401112189e-05
-7.90719397233406e-06
-2.11562105121226e-05
1.11557352243603e-06
-4.4564974412938e-06
-4.7147850045983e-06
-1.17856087057586e-05
-4.38459281188521e-06
1.40339468736925e-06
-1.64631335285186e-05
-1.65547550144105e-05
-1.4639461915175e-05
-1.48159413718046e-05
-7.35609262235675e-06
-1.28548904033707e-05
-2.40879940231934e-05
-1.16510762979783e-05
-8.1012413452046e-06
-1.68055849150831e-05
-1.53284594819342e-05
-1.29016585029032e-05
-9.88768047668286e-06
-3.16857185044532e-05
2.80786367763634e-06
-2.12151780482543e-05
-1.64660401024292e-05
2.57804184453647e-06
-3.42287009236489e-05
-2.29005116466948e-05
-1.77584529863188e-05
-1.87612634411116e-05
-6.8926787346764e-06
-2.56630244290944e-05
-2.77668156653052e-05
-2.53086939826497e-05
-3.20767734346349e-05
-2.06887026315986e-05
-5.1798341270979e-06
-2.23446307080867e-05
-1.61535971404626e-05
-1.14990272034963e-05
-2.1240618965329e-05
-2.61474561321323e-05
-3.82334960169046e-05
-2.32021261285754e-05
-1.50907314980725e-05
-1.53751646071716e-05
-3.21870158074483e-05
-3.59045040239596e-05
-5.94121476483062e-06
-9.31197934372641e-06
-2.52058156365982e-06
-1.86609854775555e-05
-2.41432452430958e-05
-2.76258376090871e-05
-1.05554272923319e-05
-1.83258529102572e-05
-1.91936773548805e-05
-1.47764964007345e-05
-1.85272751881986e-05
-1.56145993166868e-05
-1.94190689140401e-06
-1.3907728063122e-06
-3.21920956496404e-05
-3.24828433589278e-05
-2.18865928836728e-05
8.56659911964385e-07
-1.45418347976124e-05
-1.03976473546207e-05
-1.36465107414518e-06
-2.71320607486867e-05
-2.83985966782049e-05
-1.56228689272533e-05
-1.67523069637048e-05
-2.53304495439399e-05
-1.6599905083301e-05
-2.10094280625446e-05
-1.39704941289673e-05
-1.55103392051098e-05
-1.41134565681481e-05
-1.25246363663584e-05
-2.37496888179699e-05
1.34109290392819e-06
-2.94833842769389e-05
-1.05400860782309e-05
-2.01759626004431e-05
-2.03605217273967e-05
-1.56275259254788e-05
-9.37239839008725e-07
-2.08539915818314e-05
-2.31856727631189e-05
-2.89119338232216e-05
-3.93814071773137e-06
1.1832971451431e-07
-3.18447355345712e-05
-1.83731355041249e-05
-1.51575363687308e-05
-1.29586096246277e-05
2.8572574479761e-06
-2.19212805644166e-05
-1.30673328094338e-05
-1.30030414022678e-05
-1.8886215633993e-05
-7.66192219138254e-06
-8.29795249622339e-06
-8.60208101740936e-06
-1.54182185891594e-05
-1.73786996014472e-05
-9.01552707721722e-06
-2.09024768580279e-05
-1.39498318282702e-05
-3.88305283268751e-06
-2.56438545113896e-05
-1.77661203410831e-05
-2.01010744116011e-05
-1.46908309680242e-05
-2.67058233656139e-05
-8.91601775180039e-06
-1.24883764092329e-05
-2.53007025918227e-05
-1.36301818804028e-05
-2.11899592791761e-05
-6.40489603285929e-06
1.46988104255589e-06
-2.76272629558158e-05
-1.52616922206165e-05
-3.23901230442323e-05
-3.59292735097581e-05
-1.95555562575067e-05
-2.60253336848543e-05
-5.59738255626547e-06
-2.55499225511698e-05
-1.87532998471505e-05
-1.63279722224159e-05
-1.85314007182501e-05
-1.92581297303563e-05
-9.96891338642873e-06
-1.23384705227874e-05
-1.57603231045096e-05
-4.52121746314717e-06
-8.61212673646761e-06
3.15657678532035e-06
-1.9371474637749e-05
-1.00256173788279e-05
-1.46402508126296e-05
-7.77889890510741e-06
-8.03093832274168e-06
-1.9050559256274e-05
-4.05052971548738e-05
-5.26994360354703e-06
-8.45974830719671e-06
-1.04511873925337e-05
-7.99818554587108e-06
-1.47783134195103e-05
-3.02977974557073e-05
-3.43902158239191e-05
-2.38940922714547e-05
-2.65348361214415e-05
-1.69623100416298e-05
-2.57048561612755e-05
-1.73056727385051e-06
-9.31173868395853e-06
-2.55918748193912e-05
-8.35410368710484e-06
1.94134383443082e-06
-2.90732321458311e-05
-4.06445545910429e-06
-3.37210165968179e-05
-2.06765995235385e-05
-2.29502950033136e-06
-1.53491778836537e-05
-1.10205663414992e-05
-1.51726124678516e-05
-1.60211173431365e-05
-1.24857628922883e-05
-6.67314840152485e-06
-1.2509613950185e-05
-1.4630990889906e-05
-4.67473199869953e-06
7.57432146004572e-07
-2.41867547513924e-05
-1.82107463221559e-06
-3.22850565981759e-05
9.8332071225305e-07
-1.90221756822201e-05
-2.22224776152513e-05
-1.98505454216087e-05
-6.41368479381779e-06
-2.82229152323031e-06
-2.9422231089966e-05
-1.01854487180652e-06
-8.12562137366214e-06
-2.57484245671065e-05
-1.26024024501602e-05
-2.73128825547772e-05
-3.41426888687862e-06
-4.6305366017675e-06
-4.135349622375e-05
-2.10901347374826e-05
-2.1811865369546e-05
-2.87546247588824e-05
-2.16542704773629e-05
-2.29722980683689e-05
-2.09481973673281e-05
-1.82823671486576e-05
-2.42234536268055e-05
-1.14056487903505e-05
-2.45342724390749e-05
-4.35152156896763e-06
-1.66668103783352e-05
-3.38280117235654e-05
-2.6332775573168e-06
-1.11513751791424e-05
-1.42649899690019e-05
-1.15176976757323e-05
-2.24709516528356e-05
-1.76202626841733e-05
-2.19460460958688e-05
-1.92167129969147e-05
-9.88865197628571e-06
-1.20798270232519e-05
-2.1231436546483e-05
2.61479303962298e-06
-2.15882053627883e-05
-1.17519699689346e-05
-5.10793283996301e-06
-3.20679976666584e-05
-5.24840735448497e-06
-8.83538651777315e-06
-1.03879549075123e-05
-7.3876598626316e-06
-1.26553288925372e-05
6.50839250322892e-06
-2.37555082910252e-05
-1.02090811278958e-05
-9.6371917003852e-06
-1.93987113968712e-05
-2.0659157398975e-05
-5.72614915976706e-06
-5.65548450158916e-06
-1.22958984120181e-05
-1.63769103700922e-05
-1.36114772535163e-05
-1.34303854813173e-05
-1.38235679932403e-05
-1.08417686119378e-05
-1.77389318501195e-05
-5.86020748211207e-06
-2.51132802142946e-05
-3.48017236954959e-06
-1.90241167634718e-05
-1.73774577483048e-05
-1.56504306563658e-05
-4.31115690110277e-06
8.74723058458119e-06
-1.73207093582873e-05
-1.38738760738219e-05
-1.86238610307563e-05
-1.47526658130512e-05
-9.27477644948099e-06
-1.88840529845899e-05
-2.02264951130935e-05
-3.04509023145395e-05
-2.83702090186694e-05
-2.50816178738147e-05
8.12511528945712e-08
-6.19569478802892e-06
-1.63744314560479e-06
-1.59295972894825e-05
-1.77247071605328e-05
-9.86295839807321e-07
-1.696492174132e-05
-1.09512371043914e-05
-2.53598413973978e-05
-2.14544763770826e-05
-1.67453066287903e-05
7.55998886619789e-06
-8.0488577806701e-06
-9.2696794092387e-06
-1.24432527742733e-05
-1.18676540381628e-05
-1.40640395307625e-05
-1.51616387464743e-05
-1.37579289163553e-05
-5.35939007349741e-06
-2.47850194004611e-05
-5.9556044019017e-06
-1.86423943644847e-05
-4.14562068020483e-07
-2.86724017318052e-05
-1.96675028445491e-05
-2.06819022473833e-05
-1.03274042035304e-05
-1.69665413000197e-05
-2.19423934595692e-05
-2.37308143954327e-05
-9.64691081268456e-06
-1.55060166483236e-05
-3.28299662835369e-05
-1.6430522309044e-05
6.53686567265884e-06
-1.66811912002429e-05
-2.64062224529253e-05
-2.67810925088101e-05
-2.14740514249284e-06
-4.74482821354798e-06
-2.20527447135454e-05
-1.75391499645049e-05
-2.36728367920366e-05
-1.42497530566238e-05
-3.07987095182252e-05
-2.06537431711571e-05
-1.27523452878212e-05
-2.95012829833816e-05
-3.75474649284185e-06
-2.46266138783676e-05
-8.16883947876493e-06
-2.79608756936983e-05
-2.0888498641279e-07
-9.51733767507703e-06
-1.35183863999825e-05
-5.17325954647673e-06
-2.36064831678008e-05
-1.47581679576371e-05
-2.11711083571231e-05
-9.7214175745183e-06
-2.35706832013618e-05
-9.00522907078427e-06
-2.26294564067661e-05
-1.88514594561335e-05
-1.98956456332018e-05
-7.52757786089827e-06
-8.36860026874125e-06
-2.11495688673797e-05
-1.35838027902928e-05
-2.73476848739638e-06
-2.19023854950675e-05
-2.17493232894822e-05
-2.08507933011088e-05
-2.74166800141706e-05
-6.89797639023934e-06
-2.78412231934034e-05
-1.82184896914002e-06
-1.18535554327049e-05
-2.68984560018425e-05
-1.74877360904173e-05
-2.35343660921779e-05
-2.44156055814892e-05
-3.03750471863334e-05
-1.38688319659609e-05
-3.06575276388596e-06
-1.45822607161297e-05
-1.14452311659279e-05
-2.962382006606e-05
-1.60004840469294e-05
-1.95642626856333e-05
-2.14104198882938e-05
-1.10765322519259e-05
-1.10053051310751e-05
-7.86004440392468e-06
-9.30212856240057e-06
-2.64495459492121e-05
-1.0240132772493e-05
-1.57254159278844e-05
-3.98739121360105e-06
-3.57438478261256e-05
-3.72003944099681e-06
-9.02601888332716e-06
-1.76676823632682e-05
-1.9393486744286e-05
-1.82979649327914e-05
-3.70262047395715e-07
-2.03324300740969e-05
-1.00592481890325e-05
-1.59973200997726e-05
-3.53451925484377e-05
6.53777690931148e-06
1.37942593151274e-06
-2.36005815448478e-05
-6.20877473415684e-07
-3.43377961333944e-05
-1.74292766826837e-05
-1.07905105186695e-05
-3.01584833986981e-05
-1.73851695166613e-05
-1.81051501144222e-05
-2.95816961755422e-05
-3.08614341048171e-05
-1.57487468356682e-05
-2.38043486372316e-05
-4.81301958880558e-06
-1.19339750489998e-05
-1.07281427132557e-05
-1.44908351292499e-06
-2.1208105058185e-05
-1.66777795226549e-05
-1.20716186540241e-05
-2.17953295067389e-05
-8.17923443626362e-06
-1.18255105982486e-05
-1.06319155335815e-05
-2.41150593891332e-05
-2.1503802461706e-05
-1.50322048663545e-05
-1.27714430920206e-05
-1.49488224476151e-05
-2.24722846182166e-05
-1.87677804490628e-05
-8.46655274854829e-07
-1.53101598626456e-05
-1.26260325748094e-05
-2.16017955798082e-06
-2.39654457603961e-05
-1.97784479179471e-05
-1.68653893675785e-05
-7.06484728427835e-06
-1.82254910820691e-05
-1.44171754937765e-05
-3.16089608723369e-05
-7.45546211627382e-06
-2.46390132402131e-05
-4.25591995888622e-06
-1.80414344085781e-05
-1.36266852317362e-05
-7.90951048357942e-06
-1.64675939976888e-05
-1.16998868625419e-05
-4.19581159771277e-06
-3.79410780314777e-05
-2.27498435840897e-05
-1.49698677509024e-05
-1.56364198835803e-05
-6.52876374702513e-06
-9.86671699197507e-06
-8.84429574370109e-06
-3.38267106856273e-05
-1.90169115883555e-05
-1.98777933869148e-07
-2.24703429319253e-05
-2.03473182458725e-05
-1.44124419056832e-05
-2.2248325177563e-05
-2.57722545412108e-06
-6.67155666965553e-06
-1.26738619651378e-05
-2.5735998712776e-05
-1.61362575143605e-05
-6.1857012147654e-06
-2.19791796336973e-05
-2.10566477180354e-05
-1.18271902179501e-06
-1.01722245677542e-06
-1.5645107018394e-05
-1.66734415188887e-05
-1.84197736344439e-05
-2.17614170325949e-05
2.50786775023404e-06
-1.01244511700316e-05
-1.98988619779634e-05
-8.56851772102352e-06
-2.30329364488195e-05
-6.98225712320193e-06
-2.19416901577719e-05
-1.93654614855859e-05
-9.20310122763839e-08
-1.79100782450486e-05
-3.00829361555055e-05
-2.67844921678271e-05
-2.58246996623455e-05
-1.99359391804577e-05
-1.23704363152426e-05
-2.24644853391882e-05
-3.71590505367575e-06
-2.21102634941232e-05
-2.4845454476608e-05
-1.89382412981968e-05
-1.23006136475734e-05
-6.03058930850165e-06
-2.74979683087751e-05
-1.40167062926457e-05
-1.18154606854759e-05
-1.05914785853965e-05
-3.05252022336328e-05
-2.03413322168074e-05
-8.00063942186711e-06
-1.72766367065359e-05
-3.70901811686866e-05
-1.57986277380578e-05
-2.28484651233649e-05
-8.30936232610685e-06
-7.26354192913491e-06
-1.64091930330111e-05
-1.02019334116201e-05
-2.62737092613103e-05
-4.42087801836366e-06
-2.30022237190775e-06
1.59256742404145e-06
-1.01898609560301e-06
-3.06484014068957e-05
-1.07517042845733e-06
-9.14343988069864e-06
-7.28057344891843e-06
-1.10560268139479e-05
-9.31630678291059e-06
-6.54717660202505e-06
-1.56814712875206e-05
-2.37678052737472e-05
-1.03768335423271e-05
-1.52150055343748e-05
-1.46065090816111e-05
-7.0195945397838e-06
-2.08225702071139e-05
-2.01734945691606e-05
-1.04415420321294e-05
-9.16455009952015e-06
-1.53889161948645e-05
-2.02842029955713e-05
-9.75398325340203e-06
-1.47040319311839e-05
-2.34338093961834e-05
-2.84907308539984e-05
-2.16265858830719e-05
-7.85374706664417e-06
-9.02977666685343e-06
-1.96065873514124e-06
-3.59117648383754e-05
-1.57518548133965e-05
-2.63078657003501e-05
-2.46415172168876e-05
-1.6979978006474e-05
-2.86298097845326e-06
-1.10342113938654e-05
-1.60445832898788e-05
-2.74100066439785e-05
-1.88974439196325e-05
-9.50223551955842e-06
-1.91286851093669e-05
-1.99678672722175e-05
-9.56062261707614e-06
-1.9160803316959e-05
-1.41498989997973e-05
-6.79890675850347e-06
-2.2868723294234e-05
4.11765227226476e-06
-4.31848873165802e-07
-1.15928185735786e-05
-1.95188888117293e-05
-3.25251341818009e-05
-7.41630970076701e-06
-2.141816709961e-05
-1.44129720896736e-05
-1.2359187763484e-05
-2.28262558614527e-05
-2.52803506518108e-05
-1.10109040334595e-05
2.21013589735339e-06
-1.35235101128879e-05
-2.33713465773106e-05
-2.19745077002108e-05
-2.52250119080492e-05
-2.01391661336456e-05
-8.83917972758553e-06
-6.5567913954701e-06
-2.2540554582501e-05
-3.21377948102492e-05
3.34079553968567e-06
-1.73691350582753e-05
-1.94735054680157e-05
-1.86401019807266e-05
-2.54327927383087e-05
-1.19309596036906e-05
-7.57966075892898e-06
-1.70279037730987e-05
-1.51408663244258e-05
-1.03102365455391e-05
-7.59058285887879e-06
-8.44947588606143e-06
-1.52944199423132e-05
-1.41502627971016e-05
-1.70043716278309e-05
-1.7036080878333e-05
-2.96855128155852e-05
-6.85247341497795e-06
-1.53559867960942e-05
-2.49128407202226e-05
-1.28770675180913e-05
4.19322558290245e-07
-6.82017215181659e-06
-2.08245087989218e-05
-1.02263569625579e-05
-1.89997518052218e-05
-1.23381474174173e-05
-1.86009739698584e-05
-1.31400838342791e-05
-1.87256234671611e-05
-1.45615929601794e-05
-1.26575908724006e-05
-8.11755586611576e-06
-1.04059817296858e-05
-3.15707571002275e-06
5.3585432303002e-06
-1.40414935160666e-05
5.26252730679163e-06
-2.29107469405814e-05
-8.38832389997798e-06
-2.87198076309154e-05
-2.63474066773444e-05
-1.0440123764087e-06
-2.80247438558901e-05
-1.55310025304051e-05
-4.57202051893957e-06
-1.41180526294075e-05
-1.34503831726254e-05
-2.11386679371561e-05
-1.71426102843614e-06
-1.18790475609678e-05
-1.83595399232573e-05
-8.92720962177398e-06
-2.5140621819864e-05
-1.35349263325945e-05
-7.19879165480421e-06
-6.72064730281999e-06
-1.88885617066972e-06
-5.24282115456483e-06
-1.80351778727982e-05
-1.14299269977362e-05
-5.99400475947576e-06
-2.6588109206951e-06
-1.93639656235927e-05
6.58347233918654e-06
-2.00436616535718e-05
-3.31968436116901e-05
-2.61241894332054e-05
2.01312533245999e-06
-6.57661244899137e-06
-2.2598299847898e-05
-5.56131755782804e-06
-1.10834401825822e-05
-2.07906679557191e-05
-1.44946080100862e-05
-1.98917680085115e-05
-1.06391806576577e-05
-7.18264173864488e-06
-1.91497285998233e-05
-1.13878412905769e-05
-1.15429837012314e-05
-1.43309011578643e-05
-1.22625056704519e-05
-1.94749262761597e-05
-2.05081540161628e-05
-9.80241968484066e-06
-2.80443165140284e-05
-1.28550399124917e-05
-1.30527603353286e-05
-2.2236421944062e-05
-1.08317122861297e-05
-7.14283199672515e-06
-2.13903243680476e-05
-1.6666115956512e-06
-2.03260930951171e-05
-4.74415426102002e-06
-1.37039497217624e-05
-1.27634263941167e-05
-2.23850541857059e-05
-1.85941254317334e-06
-1.87435458280986e-05
-1.75200610578128e-05
-2.15072706270498e-05
-2.11350583726116e-05
-2.3389842100207e-05
-8.82908779427696e-06
-1.12885413999024e-05
-2.81958856112371e-05
-1.87794541967883e-05
-1.1140399627796e-05
-2.8170873962808e-05
-1.41154379953281e-05
-4.47986154726798e-06
-1.35658399416252e-05
-8.87818554412989e-06
-1.29970479911773e-05
-9.31857540659648e-06
-1.43487196353079e-05
-2.65016869797252e-06
-2.81534357197068e-05
-2.68582134042977e-05
-1.08480751819888e-05
-1.12511726437442e-05
-1.39045249499722e-05
-6.48388255434137e-06
8.21132977032989e-06
-7.10819607426034e-06
-1.88876149999476e-05
5.91681710709966e-06
8.39674735849593e-06
-8.66444813469321e-06
-9.4439624461951e-06
-2.41818040960168e-05
-1.44785417194968e-05
-1.33769367248329e-05
1.47698322290144e-07
-1.01813160212907e-05
-1.23772937066188e-05
-2.15207153121454e-05
-1.92113248925933e-05
-1.51319812365198e-05
-4.9633346871647e-06
-8.8506000504836e-06
-2.42358962551276e-05
-2.2834945899979e-05
-7.98054902899391e-06
9.80789811639137e-06
-3.81033308952811e-05
-1.1368421046339e-05
3.45477998661862e-06
-2.6136956062206e-05
-2.63938321766447e-05
-6.34448618835528e-06
-2.33788606578352e-05
-4.36953198012499e-06
-5.36460073562702e-06
-8.08082355907767e-06
-1.539463419907e-05
-1.32571091327982e-05
-6.6479315380539e-06
-1.44755348523498e-05
-1.40584916214295e-05
-9.37335186655421e-06
-1.21458577447484e-05
-1.11762091344575e-05
-1.91463588065914e-05
-5.46913953746028e-06
-2.38446104302146e-05
-1.1259835982021e-05
-1.23986345345278e-05
5.09124821253795e-06
-1.07994379213007e-05
-1.3683235323472e-05
-2.37979226110462e-05
-2.36973570192671e-05
-9.45192810230793e-07
-4.74056596074853e-06
-2.6841107143429e-05
-1.37948543278499e-06
-1.50535481884242e-05
-2.25297374028835e-05
-1.56161849114201e-05
1.30648719094323e-05
-2.96739696380366e-05
-1.14508906753038e-05
-1.09981449642459e-05
-3.3470134532925e-06
-1.31789652656293e-05
-3.08574779540206e-05
-2.81315355485338e-05
-2.44168843088652e-05
-1.47608188156322e-05
-1.37103556642507e-05
-1.36451308493708e-05
-1.06523876716929e-05
-4.47218293146285e-06
-6.08108559391286e-07
-1.42119348167838e-05
-1.91168662923053e-05
-2.99617280321287e-05
-1.69896501896266e-05
-1.01579336539241e-06
-7.89533812157699e-06
-1.096966249224e-05
-3.0031255548014e-06
-1.23179040642184e-06
-2.00924309565871e-05
-4.00352735615202e-06
-5.24720538794536e-06
-2.47113783019561e-05
-3.00285459629802e-05
-1.69774975913647e-05
-1.01928069552056e-05
-4.02932071031272e-06
-6.60266439777577e-06
-2.13844877351275e-05
-1.13823662034098e-05
-1.50988054259166e-05
-2.35485869996502e-05
-1.96433509860457e-05
-1.32889680132987e-05
6.66841660029977e-07
-4.51458354646872e-06
-9.50812320821137e-06
6.26743375291137e-06
-1.52349489467479e-05
-1.65431262019124e-05
-1.88291915609071e-05
-1.11487902215854e-05
-7.24496116374171e-06
-1.54267091425638e-05
-9.96877398178431e-06
-1.54462257697833e-05
-2.76241196543864e-05
-7.00809993115031e-06
-7.03123515455292e-06
-2.83237579609107e-06
-1.65998685438203e-05
-3.12619661896477e-05
-1.27000871501902e-05
-9.93959399926133e-06
-2.15913238794251e-05
-1.04322111328459e-05
-1.079750395958e-05
-1.67025450145049e-05
-1.17024425176254e-05
1.12649721145907e-06
-3.43417616734622e-05
-4.46048101600228e-06
-1.07991726057718e-05
-5.60400346088504e-06
-1.21179256441515e-05
-1.42041063018356e-05
-9.81111505290318e-07
-1.62016110175463e-05
-9.07080846698139e-06
-1.21503132581209e-05
-2.56489903197999e-07
2.27797702068305e-05
-1.14465404004345e-05
-1.10070662121142e-05
-1.88170079246767e-05
-2.33711540424299e-05
-6.45512913300736e-06
-1.29604218576362e-05
-4.92346153468929e-06
-2.02444865319647e-05
-1.30536802610259e-05
-3.06144551297395e-05
-3.30346020665294e-05
-1.51277761551413e-05
-1.40716883190785e-05
-1.97951768679568e-05
-2.83687979181925e-05
-8.57459809373481e-06
-9.73577364475962e-06
-3.08384883146329e-05
-1.23223504655889e-05
-1.58353302661308e-05
-1.47654052226136e-05
-2.42689836831866e-05
-2.75278425793326e-05
-2.1297892778045e-05
-2.76277916946875e-05
-2.81881810034087e-06
2.34667800038402e-06
-1.91728054342521e-05
-6.98196914925542e-06
-2.10209545559843e-05
-1.45746039616939e-05
-1.29317373946767e-05
-7.19847299184007e-07
-1.78556399346859e-05
-1.96324205071171e-05
-2.22972886915773e-05
-1.73153043508137e-05
-1.03148196840501e-05
-1.46838059055232e-06
-2.8434858935734e-05
-1.9330091798452e-05
-2.19463423314681e-05
-3.87858827070573e-05
-2.20751077041411e-05
-1.55745759196485e-05
-1.83623014550127e-05
-2.10114069960378e-05
-2.25987655241047e-05
-6.29139293072969e-06
-1.69249961565339e-05
-2.61897630131774e-05
-8.43220778072959e-06
-1.76280496308271e-05
-2.14261916697794e-05
-2.00077391119551e-05
-2.79061548305682e-05
-2.3648858297696e-05
-1.89816476810543e-05
-1.73186924143398e-05
-1.53354229268887e-05
-5.01235676680981e-07
-3.06604319990844e-05
-1.47395489606117e-05
2.62346728056966e-06
-1.36962154890178e-05
-2.70480643134428e-05
-2.06570576750913e-05
-1.63355097467377e-05
-2.59545730735427e-05
-2.49167265462648e-05
-2.63783024213681e-05
-3.34719718400407e-05
-4.85139076888792e-06
-1.3894278938327e-05
-1.73604126917388e-05
-1.99008969798278e-05
-7.83219409151451e-06
-2.40543017693921e-05
-8.6011561077516e-06
-2.43997329480048e-06
-2.28264093583342e-05
-1.43515263091128e-05
-8.97520066285276e-06
-6.47873215637382e-06
-9.03006417153432e-06
-2.98484639607253e-05
-1.39046955189416e-05
-1.5618560182677e-05
-1.42502130808232e-05
-2.23336263258815e-06
-1.21019517311648e-05
-6.81231447418468e-06
2.9589861631498e-06
-4.05773812188811e-06
-1.31687351490728e-05
-2.22127536433375e-05
-7.64715662296047e-06
-2.32194050974145e-05
-1.52349098490372e-05
-1.65153237855399e-05
-3.71513778642823e-08
-8.17702916441734e-06
-1.31235750232063e-05
-6.26018310766191e-06
-2.02058950535483e-05
-2.71615010972261e-05
-2.0494532702382e-05
-1.5093998315123e-05
-1.56869179880609e-05
-2.55632206376629e-05
-2.33315090202993e-05
-5.86232530011112e-06
-3.28393101956332e-06
-3.04721517583653e-06
-3.72504654298987e-06
-6.00008109225272e-06
-2.48799724935364e-06
-5.67948493613117e-06
-9.68256959025378e-06
-7.18586450881108e-06
-1.98531541125395e-05
-1.33444927363117e-05
2.03899067428993e-06
-1.56239247726502e-05
-1.79283811442173e-05
-1.22849911551256e-05
-1.28819326669792e-05
-1.30310284032393e-05
-3.66960566803822e-06
-8.69503962616563e-06
-8.81857350984815e-06
-1.19345295868192e-05
-2.15593313722115e-05
-1.37379413070425e-05
1.14385087953238e-05
-2.98130828713376e-05
-1.74721685460605e-05
-1.23066254297196e-05
-7.63602913169992e-06
-2.7377982714547e-05
-2.52220776829818e-05
-1.16943431552215e-05
-1.53335508063274e-05
-1.37385260270879e-05
-2.01457288167534e-05
-5.39575082067411e-06
-1.6017907985747e-05
-2.17832795374811e-05
1.33472864901522e-06
-2.10922221068781e-05
-1.54529007857705e-05
2.22116922456935e-06
-2.9093943999217e-05
-1.54764952890459e-05
-1.11530679988523e-05
-1.41772577608546e-05
-4.30916966547215e-06
8.17547036042485e-06
-2.22262951891066e-05
-2.04339591345996e-05
-1.19166028708503e-05
-1.64004448333448e-05
-3.60200205808061e-05
-1.6882068200461e-05
-2.00023567490197e-05
-9.82990645751995e-06
-2.71985241601731e-05
-2.03619497798804e-05
-2.26742448725432e-05
-3.3273030046637e-05
-7.64513424832065e-06
-1.35444079085742e-05
-1.19990190413852e-05
-1.35155164603928e-05
4.56819219542208e-06
-2.94612041330778e-05
-1.8102204340131e-05
-2.636789289585e-05
-9.51698305123417e-06
-2.0421326354498e-06
-1.15773541466087e-05
-6.11545735182243e-06
-8.28181309646178e-06
-1.33021966896655e-05
-1.16812462688502e-05
-1.28679066125612e-05
-9.06239792125018e-06
-1.65844210045483e-05
-1.05138590459515e-05
-5.86266545687386e-06
-2.07224296404351e-05
-1.93830228896076e-05
-7.77172326497062e-06
-2.91304310493553e-05
-2.22291290122264e-05
-6.87951904027064e-06
-2.80138257474516e-05
-1.72663561142225e-05
-1.12945703876098e-05
-1.74169783121901e-05
-1.28171070464033e-05
-1.21765009753771e-05
-1.18442344124336e-05
-1.05825197153578e-05
-2.67623698785794e-05
-1.50671467882659e-05
-1.37259761666707e-05
-1.13979579990393e-05
-1.04503164715975e-05
-1.41033268309976e-05
-5.85380243266896e-06
-4.04370085045854e-07
-1.03412417988361e-05
-2.05897791257978e-05
-2.41618238549467e-05
-1.82002589703762e-05
-3.56889669480849e-06
-7.82963484105323e-06
-1.65111594934301e-06
-1.84599013526936e-05
-1.46495483395526e-05
3.30785482925855e-06
-2.29346020972023e-05
-1.62212170952936e-05
1.46299197896474e-06
-1.11498265049999e-05
-1.55631987874284e-05
-5.60038324947065e-06
-3.2767986096334e-05
-1.29007202247264e-05
-2.47241894209926e-05
-2.08554386244109e-06
-1.92470097726598e-05
-3.16260691674649e-05
-1.21490658165772e-05
-1.14700402845992e-05
-2.192421626944e-05
-6.9316869981486e-06
-1.1193260229482e-05
-1.26839856495543e-05
-2.37352487279174e-05
-1.6110896769526e-05
-1.0074220248847e-05
-3.16566581820273e-05
-2.47920370790497e-05
-9.24962237276236e-06
-1.20112903428545e-05
-2.11950077270566e-05
-4.95543911728468e-06
-1.17319410906712e-05
-7.18504616472856e-06
-1.49135639949712e-05
-1.69934088662897e-05
-1.92073540526378e-05
-1.99671695088657e-05
-3.55883415754838e-06
-1.2656561109655e-05
-8.63294752946286e-06
-1.51869939573647e-05
-1.526385193405e-05
-3.4563631335835e-06
-3.43670048695989e-06
-4.8041527079883e-06
-2.02780656396385e-05
-1.72046355050337e-05
-1.52893966651336e-05
-2.2168864608084e-05
-9.73756045941244e-06
-1.09979084794846e-05
-2.66694965312662e-05
2.37117950955741e-06
-3.19591064702179e-05
-1.92826739320161e-05
-2.47243700957053e-05
-1.76057799763084e-05
2.77765724149363e-06
-5.15749199575324e-06
-1.3779966631951e-05
-7.15529983739812e-06
-1.90675285380605e-05
-3.03357000203515e-05
-1.8646007168557e-05
-1.50497732188439e-05
-1.8986432351452e-05
-1.85267632073478e-05
-2.6610780162593e-05
-1.78102906291871e-05
-3.03592553088229e-05
-1.884444040855e-06
-7.64917283100159e-06
-1.83476162163277e-05
-1.63741510407812e-05
-1.71671912312268e-05
-1.5803926075176e-05
-7.9555388710679e-07
-5.30704543726766e-06
-6.14553960788268e-06
-9.71433342132755e-06
-5.97947318138897e-06
-1.84334968810068e-05
-2.27366166743484e-05
-2.14790785384868e-05
-8.55716087877071e-06
-1.24171717460918e-05
-1.48277673984777e-05
-2.54957100909784e-05
-1.2637791630221e-05
-1.20705137109294e-05
-2.16693932656807e-05
-6.66875977399725e-06
-1.96152734372641e-05
-8.26019246042918e-06
-1.55169549438124e-05
-2.74327851864481e-05
-2.88509181166641e-06
-2.14017711940497e-05
-1.72358041540303e-05
-1.3893814500376e-05
-1.92844687527437e-05
-1.61207101265982e-05
-2.53017072466006e-05
-1.02403420184647e-05
-2.62066789991286e-05
-4.78063700321087e-06
-1.46274762585239e-05
-2.62864670250721e-05
-1.4433648146235e-05
-1.51062052378846e-05
-7.14654529772114e-08
-6.46060365248035e-06
-1.68929653002488e-05
-1.29410824122356e-05
-2.13655031668726e-05
-1.65412336097311e-05
-4.54917937560971e-06
-2.8404072573275e-05
-8.25087626071866e-06
-1.12071133494591e-05
-1.60263655637966e-05
-2.88684967978212e-05
-1.73833897091109e-05
-1.27521259983133e-05
-2.43244949036728e-05
-1.47354428314644e-05
-1.30871586827373e-05
-1.41941886880703e-05
9.03820688008414e-06
4.9791440141716e-06
-2.46882212414626e-05
-2.76201679072583e-05
-1.54098595863178e-05
-1.8819608905616e-05
-2.55452384331199e-05
-2.40671665273788e-06
-3.21724025239377e-05
-1.94853716044511e-05
-8.48142957842056e-06
8.73704435754918e-07
-1.60095809611886e-05
-1.10188528095635e-05
-1.54152189200325e-05
-1.97471752028522e-05
-2.05531902367885e-05
-4.14463837411761e-05
-9.18844092744174e-06
-2.41684971329744e-05
7.87691977156332e-07
-1.8660537172578e-05
-2.19499014796764e-05
-7.37248418820371e-06
-2.5636693653235e-05
7.48088576521384e-07
-6.76950987823678e-06
-3.65914364249934e-05
-2.07117826540076e-05
-2.7180887704266e-05
-1.96948922572626e-05
-5.9178656027485e-06
2.89710592539965e-06
-2.33627232488125e-05
-6.44245607137459e-06
-2.53769200229709e-05
-1.31513923201553e-05
-8.30715810827659e-06
-7.91098617855758e-06
-3.42866969497933e-06
-1.03954901613633e-05
-1.85585697018795e-05
-1.20922055945027e-05
-5.21883338446692e-06
-1.70287672666338e-05
-1.45185143431877e-05
-3.91602420323716e-05
-1.44323507938835e-05
4.08032427039845e-06
-2.04985820910201e-05
-4.16877034280144e-06
-2.46214307898952e-05
-1.12183906355442e-05
-3.56191950018137e-05
-1.678990421415e-05
-2.47364590549728e-05
-2.69696964606536e-05
-7.67170401655847e-06
-1.13568048247767e-05
-1.00181763335345e-05
-1.56775102176095e-05
-6.11321051759374e-06
-1.74350105460855e-05
-1.56140957096665e-05
-1.57313786680821e-05
-8.99268587413748e-06
-1.3911834878929e-05
-1.09871944223297e-05
-2.53084114228632e-05
-9.55399813608932e-06
-1.09125741444343e-05
-2.37357284479392e-05
-2.49901667688298e-05
-4.5212797942913e-06
-1.85343870799406e-05
-8.40524767921054e-06
-1.30040424327282e-05
-2.92041305312879e-05
1.9856612110923e-06
-1.02221592921162e-05
-6.45553091106381e-06
-2.13883051810387e-05
-1.42644419975309e-05
-1.76750780917332e-05
-1.68168847895326e-05
-1.08632662042318e-06
-2.66660876080137e-05
-5.99519067080908e-06
-2.19346128882186e-05
-3.87390851054705e-05
-2.49234578532789e-05
-2.49969115550698e-05
-1.55343311888392e-05
-3.55251559078315e-05
-1.06224435964352e-05
-9.87052813506004e-06
-2.08080186152753e-05
-2.42059128505962e-05
-2.04850191046459e-06
-7.32673870070379e-06
-2.05912083775228e-05
-2.03544861664928e-05
-3.50229332428102e-05
-1.78088801486344e-05
-1.68125258150213e-05
-6.07103896790557e-06
-1.2710324971686e-05
-2.09244786331145e-05
-1.43043936735828e-05
-2.80292601132472e-05
-2.43696289487717e-05
-1.60222400364941e-05
-3.2218501800623e-05
-1.97516675799898e-05
-2.54955130637558e-05
-2.51189436748296e-05
-2.67060855247086e-05
-6.93056739420664e-06
-1.42911168662771e-05
-1.58170669481534e-05
-3.05705066370709e-05
-4.50761825616647e-06
-1.09824425219614e-05
-2.00148047058872e-05
-6.20413785386725e-07
-1.54975472242764e-06
-1.93449464363392e-06
-1.56034223148479e-06
-1.13368771387972e-05
-1.34729586938469e-05
-9.70936684660879e-06
-1.53430888387776e-05
-2.07492553625916e-05
-8.16913384903153e-06
-2.12263536935963e-05
-1.08109317786588e-05
-1.26387128119201e-05
-1.95478333586761e-05
-8.66643321064204e-06
-1.9758910786673e-05
-2.24318687527618e-05
-1.05710416285035e-05
-1.19455959296395e-05
-9.35891722106839e-06
-2.85857772077827e-05
-5.2222621881774e-06
-1.08477898712299e-05
-3.90146686452516e-06
-1.60228513862408e-05
-2.59788969949034e-05
-9.05970375660722e-06
-1.59080296683042e-05
-2.28963284165519e-05
-1.33279476386154e-05
-9.15129289113665e-06
2.48742170601782e-06
-2.40763883434869e-05
-2.24567202966822e-05
-1.00937904201005e-05
-2.39956554190026e-05
-1.96214105415017e-05
-2.63824512530966e-05
-8.79896725594395e-06
-7.20700551877084e-06
-1.21171302611451e-05
-5.87814630398305e-06
-7.89987049281015e-06
-2.0137731644858e-05
-2.49166886286221e-05
-1.56351648245487e-05
5.01062645999586e-06
-1.99376518334581e-05
-2.8102911475206e-05
-2.24975246352964e-05
-1.30819931954844e-05
-5.54193039070488e-06
-1.04176902292827e-05
-2.58634655983594e-05
-2.24572548170756e-05
-8.45130350522285e-06
7.15416420821761e-07
-1.34551504572691e-05
-1.02142384740394e-05
-1.23139923208087e-05
-1.30725524270716e-05
-1.71429808089396e-05
-1.73729705244419e-05
-1.04347024183755e-05
-1.09724075961692e-05
-1.66720009332441e-05
-2.66913922706335e-05
-8.36033256273064e-06
-1.51375033977927e-05
4.51509684810016e-06
-8.17126456411799e-06
-5.44809355994126e-06
-7.72417313513544e-06
-1.93825884191332e-05
-3.80956342364806e-06
-2.10952243566163e-05
-2.53816118786369e-05
-1.3599288671827e-05
-5.89478511951839e-06
-2.30495751492832e-05
-2.3132091711345e-05
-2.84976406147458e-05
-1.2074184422551e-05
-7.35680161098424e-06
-1.17429991620907e-05
-2.79542934401207e-06
-3.67033374964285e-07
-7.14012040803075e-06
-1.32448089318848e-05
-1.75893307837793e-05
-1.8729756692524e-05
-8.90922355980462e-06
-1.35216264184307e-05
-1.09679617492356e-05
-1.72574560585764e-05
-1.67369709014941e-05
-2.02228990038559e-05
-1.01813688987645e-05
-3.63498405931318e-05
-2.34053222001504e-05
-2.1635315728217e-05
-2.99235995617126e-05
-9.89104723079112e-06
-2.30799855496496e-05
-1.51441824680544e-05
-3.82309141158871e-05
-2.74112940213672e-05
-2.07629818951077e-06
-1.15301846346851e-05
-7.67352913823643e-06
-1.80547959554836e-05
-2.30973755356322e-05
-1.63252250876508e-05
-4.43333449561359e-05
-1.4406569034854e-05
-2.33230935832005e-05
-3.14235201603525e-05
-1.40654249039433e-05
2.13317432937534e-06
-2.84692502766766e-05
-2.17101345888317e-05
-7.12109060691011e-06
-4.46174174769489e-06
-4.9634147856356e-06
-2.13049638855899e-05
-1.31621788096597e-05
-1.87558046147606e-05
-1.31288387325949e-05
-1.73156165459496e-05
-7.76593609154014e-06
-2.77417182030838e-05
-1.32401622600311e-05
-3.02188888565511e-05
-2.07890576766121e-05
-1.54511176935077e-05
-2.1325681476442e-05
-5.59120164037889e-06
-1.06403198568022e-05
-1.65052077780878e-05
-1.78075040424998e-05
-2.08562007678614e-05
-2.04397549364234e-05
-1.30046620391074e-05
-1.4386406006832e-05
-9.28041865610594e-06
-2.50600731231754e-05
-8.42832496484889e-06
5.93647142769661e-07
-1.88914261333603e-05
-2.07780842839836e-06
-4.10560460841944e-05
-1.378885488641e-05
-3.39944781405304e-05
-5.62830730053527e-06
-3.96916948692405e-06
-2.80964607421545e-05
-1.76801363398272e-05
-1.11420343413352e-05
-2.01721839126882e-05
-1.66008386709788e-05
-1.22318549452889e-05
-8.42000981363084e-06
-1.54470155227923e-05
-2.57527959111687e-05
-1.21069687805138e-05
-2.3855348921335e-05
-2.21968283970955e-05
-3.41249267639058e-05
-5.47686091274326e-06
-1.11935675499665e-05
-2.42561512231687e-05
-1.24506974916845e-05
-1.23094959649318e-05
-7.91019980669136e-06
-1.21233368082978e-05
3.21722108192604e-06
7.45911269699411e-06
-2.32351359642396e-05
-1.78266421820701e-05
-2.30421598181913e-05
-1.36578852241521e-05
-8.81307865102026e-06
-1.01421651602543e-05
-2.81747915202119e-05
2.77815792443881e-07
-6.95565371954624e-07
-8.40912312804374e-06
-6.21910992900462e-06
-1.00095661402722e-05
-1.59288279043813e-05
-9.85350494141688e-06
-1.843359677699e-05
-1.867239264687e-05
-1.78217127655741e-05
-5.34085170793643e-06
-2.03417671290361e-05
-7.11665757333456e-06
-3.01059564439042e-05
-2.5094166812241e-05
-1.86572995054578e-05
-1.40092482473332e-05
-1.64424562314291e-05
-1.60277481995664e-05
1.17114575182292e-06
-1.21909001952392e-05
-1.44552047841497e-05
-1.42749734025708e-05
-8.00673537058951e-06
-1.30229342867722e-05
-2.28387224429867e-05
-1.92403862563002e-05
-2.67389091753533e-05
-2.43830492698336e-05
-2.1018786496835e-05
-6.74542407111224e-06
-2.88520754487428e-05
-2.27292755772208e-05
-9.89271433054418e-06
-2.50145043936212e-05
-4.78373714120078e-06
-9.4608495547942e-06
-5.95526534591067e-06
-9.26527762800449e-06
-1.7306484006999e-05
-2.29024271937607e-05
-1.16854865422117e-05
-2.51224044998638e-05
-3.89736619613507e-06
-1.44897359666593e-05
-2.03561181182746e-05
-9.23136278311278e-06
-8.54992028651062e-06
-1.0543081743111e-05
-3.26737675367945e-05
-2.64032812707532e-05
-1.98749275703657e-05
-1.39655685485397e-05
-1.81137863564653e-05
-1.8325180865811e-05
-4.96837799434856e-06
-1.5083604494348e-05
-1.25715557419186e-05
-2.80660766177467e-05
-1.32759521140419e-05
-5.24251846075562e-06
9.8997050218783e-08
-2.77049546795414e-05
-4.79911198722585e-06
-2.46415853318063e-05
8.36909559217218e-07
-1.95345807495605e-05
-3.22362893979901e-05
-1.48507197815961e-05
-1.01599516879629e-05
-3.06509508449474e-06
-1.10260322014456e-05
-2.08876104188447e-05
-1.72152182319484e-05
-1.54946024252316e-05
-5.2166462255083e-06
-8.13293202810754e-06
-1.03530335601358e-05
-8.29409372312942e-06
-5.39422821852209e-06
-1.20695606814244e-05
-2.1271397313276e-05
-7.28363173443061e-06
-2.00675421948621e-05
5.00647607512247e-07
-1.48518885341829e-05
-1.44929817551292e-05
-4.74262047152131e-06
-1.95850109616333e-05
-1.19310466023771e-05
-2.12088985597245e-05
-2.10564473797948e-05
-1.34607515278334e-05
-2.6855191079035e-05
-2.34998656165899e-05
-1.06972928857922e-05
-2.18203419115203e-05
-1.12613992400875e-05
-1.96439172732776e-05
-3.00173671005411e-05
-2.22797200341989e-05
-2.36684586385801e-05
-2.4354580052151e-05
-1.19612774253509e-05
-2.48977614813429e-05
-1.15841753914287e-05
-1.60028954956804e-05
-3.37754564372537e-05
-1.48217225569637e-05
-1.59765341391375e-05
-4.56921910661924e-06
-2.02003260607993e-05
-1.03043073084524e-05
5.69720797371279e-06
-6.64302562987347e-06
-2.51195056236164e-05
-2.6956758729585e-05
-1.83179817744241e-05
-2.49497723329424e-05
-2.07972955608682e-05
-1.05392374877718e-05
-2.49395678476962e-05
-1.43099639928087e-05
-1.39035159319527e-05
-2.44069965562798e-05
-3.98361413313141e-06
-1.32568776356903e-05
-1.53194910785866e-05
-1.85693443746809e-06
-2.62687656585512e-05
-1.48316977066293e-05
-1.36744285286206e-05
-1.15338516400517e-05
-1.87405130818733e-06
-5.0710308274845e-06
-1.60103496765707e-05
-3.77058159610006e-06
-6.69182696712151e-07
-5.42461140731209e-06
-1.50667374264851e-05
-2.60029014171001e-05
6.22705095669533e-06
-8.26128727504611e-06
6.95636056439939e-07
-3.2687983068072e-05
-3.24765136291555e-05
-8.57341297498467e-06
3.5983230256505e-06
-1.22314000818232e-05
-1.96375943903599e-05
-1.36162574716906e-05
-2.21934530828003e-05
-9.68364979170623e-06
-1.4082082510159e-05
-1.5642440087731e-05
-1.58630916942662e-05
4.7204527010224e-06
-1.38133716280287e-05
-1.90619207864224e-05
-1.82057226065996e-05
-2.28003732864628e-05
-2.171610404514e-06
-1.5520944101268e-05
-2.56381960231208e-05
-4.00376112532049e-06
-1.79949490798515e-05
-5.33226535604065e-06
-1.03795365295411e-05
-1.32481655369237e-05
-2.10683733312541e-05
-1.08000846491309e-05
-2.99238143892511e-06
-2.23811762548899e-05
-1.0312934367221e-06
-6.32358721581283e-06
-1.57973780183153e-05
-1.15239445173979e-05
-1.5568366116117e-05
-1.82995693243765e-05
-9.74159732133285e-06
-2.17986873652189e-05
-2.20677372522563e-05
-1.81544393485912e-05
-2.84174896488734e-05
-2.7467362711996e-05
-1.59024315882229e-05
-2.65637670061967e-05
-7.0750031677075e-06
-4.47548639910312e-06
-2.69029768697732e-05
-6.34440078901922e-06
-1.8706213216566e-05
-1.14132190049693e-05
-1.46708864109219e-05
-2.77635372095895e-05
-7.83116199713102e-06
-1.62228608428051e-05
-2.98559796788611e-05
-2.56551291068709e-06
-1.14759217582157e-05
-1.37375828460971e-05
-1.98665862457658e-05
-1.19412382553169e-05
-2.1032242384713e-06
-1.11241622292867e-05
-2.1771415640499e-05
-4.83330839607702e-06
-3.40860861868263e-05
-1.7001950676585e-05
-1.69675898300913e-05
-2.64292124541111e-06
-1.16140283795706e-05
-2.98019481454545e-05
-1.29571902466934e-05
-8.41135439834725e-06
-2.43573017204361e-05
1.85958638614861e-07
-1.18871260684334e-05
-1.72385170796537e-05
-2.00897769603124e-05
-1.90710049005832e-05
-1.82063658579028e-05
-3.86221455326335e-06
-1.78152517198599e-05
-1.71393207970905e-05
-3.07553391261849e-05
-7.6635627788784e-06
-7.99829387487556e-06
-4.20205413348782e-06
-1.9475202172662e-05
-2.12671107450988e-05
-1.4542979043568e-05
-2.65973325752039e-05
-2.4323183110648e-06
2.78219187365871e-06
-1.37644537345353e-05
-2.50609527757438e-06
-1.79699207162254e-05
-7.84456573123987e-06
-1.74622481559513e-05
1.22661601854697e-06
-1.52968392040526e-05
-1.27210742669583e-05
2.90840060992351e-06
-1.49553983834147e-05
-2.32362085289371e-05
-2.30789384810028e-05
-2.05290533305522e-05
-6.13714261449714e-06
-1.9317487179612e-05
-1.70829942981446e-05
-6.56791679578341e-06
-9.97905073806145e-06
-7.73738300862575e-07
-2.13148240178126e-05
-2.78850635863889e-05
1.64651509668497e-06
3.47478634730917e-06
-1.27750898610603e-06
-1.86131411221972e-05
-2.7774345187586e-07
-5.11896998618778e-06
1.02487192071348e-05
-9.30652910893315e-06
-2.35054721651214e-05
-2.76288341673473e-05
-1.60148089053862e-05
-2.58714816028521e-05
-3.37999427179969e-05
-9.67834455968232e-06
-2.14707285543542e-05
-9.10342268288791e-06
-1.1119593886276e-05
-1.95006637094221e-05
2.36033086330226e-07
6.80559552206866e-07
-3.42504424976654e-05
-2.60764864322355e-05
-2.33457418388009e-05
-2.42563425957854e-05
-5.57009176505521e-06
-1.26832505337253e-05
-2.67130314428964e-05
-1.63065938334374e-05
-7.46041633427271e-06
-1.59432695014334e-05
-2.03355278951176e-05
-1.81423152099847e-05
-9.82715943017108e-06
-9.34070898475035e-06
-1.29926278284435e-05
-1.62017910579327e-05
-1.12875213124445e-06
-1.1991051096822e-05
-1.40104318599554e-05
-2.41623849710436e-05
-2.05297812376051e-05
-1.18498442594888e-05
-1.95945355129573e-05
-1.00645435966777e-06
3.3481121875877e-06
-2.33255846944188e-05
-1.70334063954826e-05
-1.31187870422789e-05
-2.03168308595055e-05
-1.44665938248716e-05
-1.99681388747382e-05
-1.03871015351007e-05
-4.49873529048373e-07
-1.0838060559663e-05
-1.12416321271632e-06
-2.23808119261738e-05
-2.02294872350223e-05
-6.74930328702404e-06
-4.12567261768338e-06
-1.00245506229833e-05
-1.72186110958104e-05
-1.44302158845853e-06
-1.21801258632726e-05
-8.38447251582659e-06
-2.87979108442805e-06
-1.50038775402298e-05
-1.6402015994211e-05
-2.47990888398947e-05
-1.29079051131987e-06
-1.7756123419184e-05
-6.80644313978221e-06
-5.59863073415347e-06
-2.65701348316974e-05
-1.52351653688813e-05
-2.74914774729436e-05
-1.29393808702383e-05
-1.77531992780054e-05
-7.9850343095062e-06
-1.48551177231163e-05
-1.29015811768293e-05
-4.50716736970839e-06
-8.75849017152237e-06
-1.11729982132353e-05
-1.39272855025779e-05
-2.17929182846266e-05
-1.77660289738262e-05
-1.7569437483916e-06
-1.36969330712197e-05
-3.04390541693251e-05
-2.52690954605863e-05
-2.01588691100283e-05
-2.76235694998253e-05
-2.30666463745561e-05
-1.1729369675125e-05
-2.20154489948832e-05
-1.89643425801849e-05
-9.09482563839366e-06
-1.87059903869991e-05
-6.93320500958979e-06
-2.35461309513243e-05
-6.94575853490956e-06
-1.53962329880197e-05
-2.16205488628688e-05
-2.51095027183461e-05
-2.66661284295626e-05
-3.09604445612063e-05
-1.24632781529499e-05
-2.4883625680093e-05
-1.2810378058326e-05
-1.75103739136097e-05
-1.26186941025612e-05
-3.17424296379704e-05
-1.02874042784946e-05
-2.96530941013088e-05
-5.96156702298851e-06
-1.90844756370993e-05
-2.42886383584396e-05
-2.57599283975442e-05
-2.68487031785761e-05
-2.4281465923515e-05
-9.76740753432017e-06
-1.77104156972169e-05
-5.9011851255615e-06
-1.27281947172086e-05
-1.29846725286955e-05
-1.71852689594474e-05
-1.90640922063034e-05
-9.49856102555033e-06
-1.16423369884981e-05
-1.15126110609763e-05
-1.84419075522066e-05
-1.27409324347775e-05
4.85048456177565e-06
-1.57281205401522e-05
-3.2049731095093e-05
-8.13008467629299e-06
-1.21405858231139e-05
-6.65096797139998e-06
-1.44371053018828e-05
-1.15401059645558e-05
-3.40862803617145e-06
2.40700933537173e-06
-1.8660748422653e-05
-8.7012749034922e-06
-8.49028592114143e-06
-1.96151437041127e-05
-1.20825101994579e-05
7.30632128053465e-07
-1.18119151897959e-05
-2.20151338398345e-05
-1.27394246219404e-05
-2.48022143968424e-05
-2.21505776679294e-05
-1.94631957459101e-05
-2.31574131132992e-05
-3.12826590232794e-05
-2.00100949459094e-05
-7.47506340178021e-06
-9.17869194200866e-06
-1.75960259194179e-05
1.5951024183462e-05
2.11164065764322e-06
-7.2095925857853e-06
-5.95233251732606e-06
-2.04237341264373e-05
-6.26546333205688e-06
-1.51617974354013e-05
-1.05170946528226e-05
-1.28177026825253e-05
9.20014899464979e-06
-1.81082422705683e-05
-3.90054274642101e-05
-7.33727393137043e-06
-1.09120297795709e-05
-3.06844655353431e-05
-1.53759027770185e-05
-2.11345072920591e-05
-1.83748785790342e-05
-1.58031818954445e-05
-1.33687799437628e-05
-1.94734201153703e-05
-1.53852918639421e-05
-9.2255978940683e-06
-1.19448803614529e-05
-1.11816939216354e-05
-2.75303219913378e-05
-1.27877311705663e-05
-1.73499902011979e-05
-1.13329223039932e-05
-1.00240076045096e-05
-2.31287076862207e-07
-1.97036162019208e-05
1.90550399183009e-06
-7.03031455801108e-06
-3.07676053078542e-06
-5.79522431673969e-06
-2.67457198288087e-05
-2.82618834806609e-05
-1.46880426825063e-05
-6.49543500345116e-06
-2.68481265127608e-05
-2.90611417467895e-05
-1.01207114896254e-05
-1.4548459769065e-05
-1.78835938595253e-05
-2.16461666803858e-05
-3.32088505622868e-05
-1.59900723196797e-05
-2.46345801986631e-05
-1.91169992660546e-05
-1.48409245311474e-05
-7.49992866783855e-06
-1.76091024720108e-05
-1.311852290393e-05
-1.5247789857492e-05
-1.13297449846049e-05
-4.31496988125583e-06
-1.82691531738769e-05
-1.6088766251741e-05
-1.74480561823789e-05
-2.65926257949833e-05
-2.32185284442507e-05
-1.73938388453535e-05
-1.31198326365342e-05
-1.11807939060854e-05
-2.71815065291837e-05
-1.45310552855184e-05
-1.04817773324646e-05
-1.36820364532506e-06
-1.75405271671008e-05
-2.75678780490304e-05
-2.68145052461015e-05
-8.41000934158274e-06
-1.45448406440639e-05
-1.3943288180853e-05
-1.48597875286958e-05
-1.54545015095976e-05
-1.565297316528e-05
-1.65759238523692e-05
-1.39346012221168e-05
-9.045438969936e-06
-1.46790846515948e-05
-1.70653596094734e-05
-2.25745220409789e-05
-1.65277847168147e-05
-3.80007568803416e-06
-5.62708221323942e-06
-1.60732073960657e-05
-1.04458310513629e-05
-3.0272512226638e-05
-1.2546958748907e-05
-1.80410559272157e-05
-2.48950781843826e-05
-7.81483027372031e-06
-1.22654878250274e-05
-5.06007326555961e-06
-1.63882066298546e-05
6.4317385299838e-07
1.13564623249637e-05
-1.76705294500347e-05
-2.06696828718736e-05
-2.3839459872729e-05
-2.877311870781e-05
-2.28384325454984e-05
-1.7283491899907e-05
-2.79742497878018e-05
-1.1804024676801e-05
-1.16075900843783e-05
-1.33066346010919e-06
1.90781787937276e-06
-1.10494996518336e-05
-1.56985214992624e-05
-1.18943908275424e-05
-1.43504102887035e-05
-2.04188878027009e-05
-3.06858685702359e-05
-7.76868194408924e-06
-2.31924612180745e-05
-1.85709544712876e-05
-1.50681241901863e-05
-1.23845481708681e-05
-1.36319579344583e-05
-2.47782878226886e-05
-1.58860939021934e-05
3.0810152448671e-06
-1.86547807086354e-05
-9.36454163643092e-06
-2.52327858932405e-05
-1.41342999249111e-05
-1.10403343038442e-05
2.62762906101569e-06
-2.15048730902629e-05
-2.19492603175133e-05
-1.24172200408131e-05
-7.08006447414483e-06
-2.25697590417007e-05
-8.38346911471641e-06
-1.61202573355808e-05
-2.93498056242615e-05
-2.35936305558035e-05
1.30430659429665e-06
-6.44119373507387e-06
-1.95823719968644e-05
-1.36800783867024e-05
-2.63747075584984e-05
-1.55748723671964e-05
-1.28465435889569e-05
1.22242014579997e-05
-1.15802904892838e-05
-2.16793365620772e-05
-2.12568818023278e-05
-3.76431225692652e-05
-7.20720734716271e-06
-5.27164605900492e-06
-8.06224762768051e-06
-1.68982527547568e-05
-1.72396387343727e-05
-8.86280913659716e-06
-8.29160519683814e-06
-4.93340282650773e-06
-1.92719926479817e-05
-1.41984838990126e-05
-2.0940633010115e-05
-2.70531948356666e-05
-3.83269570316903e-06
1.24118381482965e-06
-4.8093543107445e-06
-8.14655385828221e-06
-2.63608831813985e-06
-1.04696705993739e-05
-2.02943789849043e-05
-6.59164667125634e-06
-3.30016355252429e-05
-2.16220841082677e-05
2.19845735519594e-06
-1.5653610264593e-05
-1.70987402630512e-05
-1.58991539780716e-05
-1.80615745213778e-05
-1.86816407974887e-05
-5.71461785410015e-06
-1.33812217018478e-05
5.1578090055907e-07
-2.49522737424059e-05
4.46599895830702e-06
-2.03494032713012e-05
-9.20630659817457e-06
-5.2030536688311e-06
-3.80657824792764e-05
-2.18069185978685e-05
-2.55079069584415e-05
-2.63335241782944e-05
-1.95227725352118e-05
-2.47762188657513e-05
-2.82885393732917e-05
-1.58917393816693e-05
-2.95431513067517e-05
-7.37612392963987e-06
-1.56454733436644e-05
-3.78925195910832e-06
-5.99141695532142e-06
-1.49553952252191e-05
-2.18082278368705e-05
-6.99657372463614e-06
-6.17383604495236e-07
-9.49851751105107e-06
-1.1373570170665e-05
-1.52370487009486e-05
-1.58995060611225e-05
-5.80527575004491e-06
-2.55155202800446e-05
-1.48463295576665e-05
-1.40892705534364e-06
-2.35733995080268e-05
-3.02675498469366e-06
-7.53739615934291e-06
-1.6010300137967e-05
-7.07990874771158e-06
-1.52197983567487e-05
-2.63424876865624e-05
-1.29813143375919e-05
-8.01466317400614e-06
-6.76228510017144e-06
-4.01529358662899e-07
-6.78821547154293e-06
-2.15860694497553e-05
-2.27272229069664e-05
-3.64298704152889e-05
-2.60487064343191e-05
-1.01512376527812e-05
-7.64967315331603e-06
-1.09253291488843e-05
2.66903343153989e-06
-1.24350740183126e-05
-5.31988947174307e-06
-2.39181773937475e-05
-1.72308650209995e-05
-1.58361460442919e-05
-1.39864681464168e-05
4.66899585160894e-06
-7.99210734777341e-06
-1.36216294588662e-05
4.76103198871769e-07
-2.16542784172034e-05
-1.38330124633178e-05
-3.42640487056238e-06
-1.59685725571983e-05
-8.70390909742921e-06
-9.1422691148345e-08
-4.96479167162756e-06
-3.44405453656144e-06
-1.7547676913525e-05
3.33584532247287e-06
-2.16493492160135e-05
-1.31909174614379e-05
-1.49714231328805e-05
-3.34074237203964e-06
-3.08212065670586e-05
-1.56715205076119e-05
-1.57224572521599e-05
3.19383217968887e-06
-1.48888091910659e-06
-2.59613801268017e-06
-2.70342952823798e-05
-3.48157896279931e-05
-1.1402607390638e-05
-2.54068065240061e-05
-1.59323868433936e-05
-1.67458158487162e-05
-2.0882739004138e-05
-1.2981686240361e-05
-2.15465915519915e-05
-9.71805921730087e-06
-1.7170128067181e-05
-1.22169625005548e-05
-3.37772763328989e-05
-3.19773367671895e-05
-2.16099606358843e-05
-8.59932960247253e-06
-3.17973155959243e-05
-1.98190822789347e-05
-1.2237568787578e-05
-8.87987034529726e-06
-9.16395670883934e-06
-2.39381806641484e-05
-1.77815737057294e-05
-2.00449944238534e-05
-8.49572249427136e-06
-1.03545778595512e-05
-1.49815719658681e-05
-1.71716632477519e-05
-2.73364792745131e-05
-1.47896379957188e-05
-3.18294499084155e-06
-6.29875371748416e-06
-1.86607404514876e-05
-5.82812212497166e-06
-5.50901315736222e-06
-2.5000198652864e-05
-2.88748690013554e-05
-7.44473826411451e-06
-1.17800833621083e-05
-9.12015128660713e-06
-2.07552012029763e-06
-1.32442097761068e-05
-9.08818078776608e-06
-1.70814900330108e-05
-6.51488641416429e-06
-1.5177870213957e-05
-1.75183937052999e-05
-1.35123192187562e-05
-2.44683460927397e-05
-7.57418576758658e-06
-2.76266606985647e-05
-2.05583980675036e-05
-6.83569207166055e-06
-6.64644273588442e-06
-1.30580662646203e-07
-4.71931714551899e-06
-2.56019277152794e-05
-8.52765765212146e-06
-1.95534751762636e-05
-2.14937813612271e-05
-2.40313838950573e-05
-1.18103643489851e-05
3.83291963840446e-07
-2.23599267627836e-05
-1.59343953198281e-05
-7.19550022500484e-06
-5.62676850147463e-06
-5.70610479532558e-06
-2.45130466720781e-05
-1.47027903027196e-05
-1.8918935786125e-05
-1.31135717188337e-05
-3.39488637649826e-05
-3.58772380599433e-05
-1.37998683660555e-05
-3.07881091904694e-05
1.1332073942976e-05
-1.30216473920212e-05
-2.35624803503465e-05
-2.29949853848529e-05
-2.05391108303376e-05
-5.59083852655939e-06
-3.76037520665873e-05
-2.5822430130946e-05
-8.68453875026824e-06
-3.1318126604151e-05
6.34219133334529e-06
-2.88696142341684e-05
-2.14744080859474e-05
-1.58568624413689e-05
-1.79976211077369e-05
-2.25632747570673e-05
-1.97747576890288e-05
-2.94572624262861e-05
-1.21112887498614e-05
-1.00586075173566e-05
-2.05503844079424e-05
-2.42527344821965e-05
-7.44482990512065e-06
-2.24570952405784e-05
-1.24852606516988e-05
-1.80448626624243e-05
4.32529988866794e-06
-1.07893738083133e-05
-1.7341705888775e-05
-1.99233367557592e-05
-1.16984825400366e-05
-3.04509325987781e-05
-1.97314057272631e-05
-1.26947883586748e-05
-1.811256308137e-05
-2.02005456916618e-05
-1.87855238497411e-05
-2.98503353915492e-05
-6.42063372043802e-06
3.05387057079488e-06
-2.82516171432095e-05
-2.52338093237669e-05
-1.88832842930561e-05
-3.05882717123285e-07
-1.89132363140306e-05
-4.81002435791998e-06
-1.49224159047757e-05
-1.6864807560368e-05
-1.84376657033519e-05
-1.09130969064704e-05
-2.94779785091597e-05
-2.21110031229704e-05
-2.53955773702127e-05
-1.78400880749202e-05
-2.23032832008063e-05
-1.93485387954166e-05
-5.9242333809643e-06
-1.9519203932089e-05
-9.80002555830639e-06
-9.40263240585889e-06
-2.73683451393734e-05
-1.83883352586077e-05
-1.76595071924945e-05
-2.09243378746401e-05
-1.56791094121217e-05
-3.56799960407588e-05
-3.06728417109455e-05
-1.91128149429025e-05
-2.01858590492731e-05
-2.99101956848932e-05
-5.50236536465699e-06
-2.66264149468806e-05
-2.05239253019123e-05
-2.62933641659252e-06
-4.34644070891231e-06
-1.71963074039279e-05
-1.93328043221187e-05
-1.78262400708353e-05
-8.45463040174259e-06
-2.35091921526195e-05
-2.37697792484277e-05
-2.81829235472187e-05
-1.24384648451115e-05
-1.8914860614755e-05
-1.1544070505185e-05
-1.70961988946124e-05
-1.9836326206738e-05
-1.36771732213211e-05
-7.9126991077573e-08
-1.58886443725931e-05
-9.13249961024286e-06
-2.12523178880967e-06
-9.04823715777978e-06
-2.55131858469818e-05
-2.12236746877011e-05
-2.26550788628909e-05
-2.09220096896114e-05
-1.08970807320521e-05
-1.02017082981088e-05
-9.98789674942306e-06
-1.93733309854055e-05
-1.36747670607007e-05
-1.64036320810492e-05
-4.40412135643e-06
-3.98028738705417e-06
-8.88046569493212e-06
-1.27843780672442e-05
-2.69677277175251e-05
-3.2443380579098e-06
-1.63607458278226e-05
-2.65341646752422e-05
-1.9538201896603e-05
-3.04554285058624e-05
-6.71447327391408e-06
-1.17019979620623e-05
-1.5843626271272e-05
-1.43027806628161e-05
-3.79231689160809e-06
-2.48721403006068e-05
-3.15620997258647e-05
-1.98980852682619e-05
-1.45870627142194e-06
-4.75875030709734e-06
-2.25888470035017e-05
-2.76284823255291e-06
-1.9138875625751e-05
-9.57136304066844e-06
-1.16370361628603e-05
-1.96021603556535e-05
-1.83115218034486e-05
-2.20798948943253e-05
-2.03686443572152e-05
-1.68402917259581e-05
-2.5462418012593e-05
-1.5568907773352e-05
3.2015853891293e-06
-9.64353356862609e-06
-1.0954889333174e-05
-1.6417703661641e-05
-1.5171904142211e-05
-2.13995975651543e-05
-1.77236175371663e-05
-2.15367072858823e-05
-2.50541482432928e-06
-7.69958846868605e-06
-1.28848768981327e-05
-1.0590161858953e-05
-3.16757910880404e-05
-1.94896664051828e-05
-3.30692939712048e-06
-2.2147180043118e-05
-1.7452670721491e-05
-1.06766280888764e-05
-8.95507800730956e-06
-1.83558142779624e-05
-1.72552253274367e-05
-1.65902152863008e-05
-2.56599452273411e-05
6.85211585389815e-06
-3.95041204423303e-06
-1.0728254405888e-05
-1.99322216405609e-05
-9.03050711329828e-06
-2.13632327157468e-05
-1.93815628233677e-05
-1.09749883489617e-07
4.79987171661097e-06
-1.25957145573529e-05
-2.40423720231399e-05
-1.78063511652778e-05
-1.14577575258791e-05
-3.15638675337791e-05
-5.62512451603862e-06
-2.29089326387491e-05
-5.77264668513441e-06
-2.24095429654357e-05
-5.42729385693698e-06
-1.79061532934936e-05
-1.50998495271589e-05
-1.90555751729739e-05
-8.80415663276691e-06
-1.73977967052765e-05
-7.38610106129135e-06
-7.48328012438937e-07
-8.67042519658454e-06
-1.92973551633856e-05
-2.13655985902945e-05
-2.67331414849835e-05
-2.31186832215568e-05
-1.47706937788406e-05
-2.02195900782943e-05
-5.40943812840122e-07
-2.0231060786363e-05
-1.26300775720013e-05
-3.07489156639258e-05
-3.08995620134984e-06
-2.55535959955013e-05
-3.02119105941336e-05
-1.90593658167593e-05
-2.55809513851977e-05
-1.86450356116269e-05
-1.70052581949772e-05
-1.28472275042469e-06
-2.28682909389022e-05
-2.70126995770238e-05
-8.46363699156286e-06
-4.96303075816789e-06
-8.53131709247619e-06
7.67342651160051e-06
-2.04340091297559e-05
-6.29475277100318e-06
-8.40411268806094e-06
-1.6792819273194e-05
-1.15598627498811e-05
-1.14963098540971e-05
-2.23705001296584e-05
-1.89736452929393e-05
-2.41536343359395e-05
-2.15928746088414e-05
-1.9996427830873e-05
-4.99705115290602e-06
-6.74679332827943e-06
-5.86667113333343e-06
-5.91551530278607e-06
-1.73176801797562e-05
-1.12289799984013e-05
-2.73915167600539e-05
-3.01506290276929e-05
-2.6842492512916e-05
-1.36599587759222e-05
-1.06876516335137e-05
-2.47898824054457e-06
-2.95483787619562e-05
-1.84637943467631e-05
5.30499258285763e-06
-2.81684832899596e-05
-3.13377489287509e-05
-1.21962800569269e-05
-1.33995399113322e-05
-1.50252850695584e-05
-1.97703921736078e-05
-1.3324372267738e-05
-6.61673014026393e-06
-1.24507828167026e-05
-3.44298580966216e-05
-4.38430469319893e-06
-1.44599299464684e-05
-6.23550338564609e-06
-1.98537281474707e-05
-1.74974244145414e-05
-8.77022026693197e-06
-2.26993267190867e-05
-1.43357517751326e-05
-5.69087665012426e-06
-1.75381081494152e-05
-3.52456278645053e-06
-1.03169346172948e-05
-1.482093722246e-05
-9.54794861950562e-06
-3.40089396436311e-05
-1.72442598808841e-05
-2.26177083381277e-05
-1.68005391400521e-05
-3.0559840905104e-06
-8.85254237158473e-06
-1.68713793612818e-06
-1.68555264950129e-05
-2.10756012365188e-05
-1.90518046896304e-05
-1.76787545634819e-06
-2.599490635457e-05
-5.69895285201731e-06
-1.37424290168917e-05
-3.58254755470614e-05
-1.32163498537842e-05
-1.66106673249125e-07
-3.41368482439832e-05
-1.32316649609036e-05
-2.74302692660051e-05
-2.70104463168345e-05
-2.86705294586412e-05
-9.79301937837153e-06
9.89990366243789e-06
-6.17312784970162e-06
5.87779880085617e-06
-1.18513968517103e-05
-2.05778396128274e-05
-2.58955603068245e-05
-1.06755637208061e-05
-2.24461940509502e-05
-2.68596241769065e-05
-2.61960684023403e-05
-3.2786373185047e-05
-2.05406692021839e-05
-1.51531612871833e-05
-1.70140269396414e-05
-1.36012824638209e-05
-3.47970009052308e-05
-6.16619790264503e-06
-8.99625867589828e-06
-1.13111041553534e-05
-1.52879836490784e-05
-5.58744049374978e-06
-2.9656644954812e-05
-6.27565735302716e-06
-2.09662475641004e-05
-2.11151061340507e-05
-2.50165412160319e-05
-1.14217193608105e-05
-1.82993271356934e-05
-5.48129091275118e-06
-2.15872919785925e-05
-3.03061474510591e-05
-2.25167720977029e-05
-4.11080953360925e-05
-1.19862668543136e-05
-1.36884676878223e-05
-1.51911527420819e-05
-8.48819819199826e-06
-7.8789622508827e-06
-1.00903564086754e-05
2.53835382087091e-06
-2.0659385071066e-05
-2.38674908109267e-05
-2.54029841331706e-05
-8.74483176664039e-06
-4.92875631828234e-06
-4.41133583122733e-06
-2.43649882024847e-05
-1.53183542727199e-05
-1.4343463668284e-05
-1.85785726197602e-05
-3.22211060608862e-05
-2.40407214100896e-05
-1.45953034966068e-05
-1.31752285460612e-05
5.04434459107902e-06
-7.69013915899178e-06
-1.64014518760128e-05
5.26848687305565e-06
-1.39783917694132e-05
-1.50914115915797e-05
-1.08031196908336e-05
-2.77634938762908e-05
-1.29804183131193e-05
-1.12803488255939e-05
-8.89631328766268e-06
-2.01049881660935e-05
-2.32609628489838e-05
-9.14452195510037e-06
-2.71644265940593e-05
-1.759127935093e-05
-1.82960498764765e-05
-1.48075610828246e-05
-2.1105440159686e-05
-1.14220547591524e-05
-2.68576570642288e-05
-2.73457298810206e-05
-1.18700398072368e-05
-3.20571117652855e-05
-1.67218848509949e-05
-2.13262667755317e-05
-2.16764530242601e-05
9.18828115331219e-07
-2.57467969313858e-05
-1.95403652981274e-05
-1.10075178439837e-05
-2.28610865197827e-05
-2.19710622825526e-05
1.21658422675593e-05
-2.19238647317306e-05
3.15288734534767e-06
-2.6310084838058e-05
-1.89971181341078e-05
-2.99112204137801e-05
-1.29431072065904e-05
-7.102604992636e-06
-1.7352319152943e-05
-1.74600495697307e-05
-1.40452131161109e-05
-1.38558842149e-05
-3.18933150248093e-06
-2.72092225709984e-05
-2.25543595304439e-05
-1.69689481897384e-05
-7.06104280649567e-06
-1.79593182330461e-06
-1.07265130105459e-05
-4.75498747086754e-06
-1.65666252558654e-05
-2.9346699009026e-05
-8.68487025020365e-06
-7.83943256665765e-06
4.14158267957245e-08
-1.59663458722862e-05
-2.0529881991754e-05
-6.11583038590712e-06
-2.49227279687668e-05
-2.70553678568199e-06
-4.67171277526878e-06
-2.02748209103739e-05
-3.46409254438616e-06
-1.23093190484875e-05
-1.05760792192998e-05
-2.47227469266345e-05
-5.25402671109823e-06
-8.96378845396094e-06
-1.08936183410657e-05
-2.1956966420387e-05
-1.07511513192291e-05
-7.64507333119402e-06
1.22654265047755e-06
-2.02734693137872e-05
-1.80227899483646e-05
-1.27502388038354e-05
-1.79941493159919e-05
-9.0869556159489e-06
-1.95652505740676e-05
-2.41696680028901e-05
-1.34347941540212e-05
-1.29577579408024e-05
-1.85857250685445e-05
-1.91569372016907e-05
-1.81973198359485e-05
-9.97200147151391e-06
-1.4223151748626e-05
-1.21246527910164e-05
-1.61769905567527e-05
-2.45012828249946e-05
-2.21657875749816e-05
-1.12254088669267e-05
-2.07699305499688e-05
-1.54659193464124e-05
-1.35405363174831e-05
-2.8987223600171e-05
-1.07818087788293e-05
-1.72379566620465e-05
-2.04497524567257e-05
-2.38963051332959e-05
-8.13805194376528e-06
-1.53676982394222e-05
-1.8759640667858e-05
-2.22492327893105e-05
-1.87198814361498e-05
-1.22145743382374e-05
-3.07380806515311e-05
-8.26998442690096e-06
-6.69816797007339e-06
-3.01842977265715e-05
-2.08464939846869e-05
-2.52803036249503e-05
-1.98489989070809e-05
3.81544853464387e-06
-1.88410812553599e-05
-1.81963882392506e-05
-2.10800850290333e-05
-2.79701853539927e-05
-2.2578357633798e-05
-9.92300849245719e-06
-1.54308239771632e-05
-9.58362999183839e-06
-1.63946122483817e-05
-3.75095572142725e-06
-1.9475798670287e-05
-3.01074950485878e-05
-4.97437645674846e-08
-3.17883901042592e-05
-2.99913154173813e-05
-2.91735283293712e-05
-9.65108774572005e-06
-5.29818969912114e-06
-1.87043630039816e-05
-1.30115778228604e-05
-2.80579980436343e-05
-2.09730179576208e-05
-7.06612021829622e-07
-2.89048785062484e-05
-1.48473365491687e-05
-1.38169154891965e-05
-2.27744393818051e-05
-3.21997654285241e-06
-1.4356662365104e-05
1.05727355267064e-06
-8.86110761031768e-06
-1.77343998418155e-06
-2.15398337197514e-05
-1.33441832007263e-05
-1.22311001362977e-05
-5.73637182112032e-06
-5.00849388190903e-06
-1.68363620996768e-05
-9.86025140069015e-06
-2.21150080010044e-05
-2.64314694652453e-05
-5.24627773983942e-06
-6.83529417374717e-06
-7.52569160628305e-06
-1.1647684779591e-05
-2.9366494456223e-05
-5.83882308909134e-06
-2.65507676842388e-06
-1.88522234997039e-05
-4.42033560966262e-06
-2.36873184413533e-05
-1.38412674964039e-05
-2.86798939580658e-05
-6.25815419848728e-06
-5.70808241727539e-06
-4.03543361651132e-05
-1.80811924790092e-05
2.60473745473063e-07
1.48630153257763e-08
-7.26757714800126e-06
-9.26174272022e-06
-1.06361448542511e-05
-1.19596106394416e-05
-1.05548618272104e-05
-1.38504323120007e-05
-1.87847701292802e-05
-3.05043753778713e-05
4.10755445117425e-06
-1.56495265848699e-05
-1.49246920087758e-05
-3.90921203374639e-06
-1.31683867899339e-05
-2.27738764647535e-05
-1.85880726181285e-05
-1.03681370250701e-05
-1.70031504001692e-05
-1.65125230394062e-05
-1.84942771699122e-05
-2.11389286855842e-05
-1.8000765613626e-05
-1.6081859173686e-05
-1.11025525459518e-05
-1.81283477527709e-05
-4.19625300154662e-06
-1.04723466958376e-05
-7.18431055536174e-06
-2.4521348137766e-06
-2.77798347890104e-05
-1.78422037175459e-05
-4.99490630821398e-06
-9.99447983680893e-06
1.54664133191787e-06
-1.12673127254695e-05
-2.98368469452068e-05
-2.28023139185465e-05
-2.98797721884726e-05
-1.4112120946286e-05
-1.98235765978136e-05
-2.3524375732669e-05
-1.19944764701173e-05
-1.74019990660803e-05
-4.45761292909055e-06
-1.07398049466659e-05
-2.10350249324801e-06
-1.52909333667155e-05
-2.34847450073736e-05
-1.79638976230392e-05
-1.97507429455116e-05
-1.93259355704991e-05
-1.88184877111986e-05
-1.62579007317506e-05
-2.16758325568293e-05
-1.70692989831311e-05
-2.29428210038724e-05
-2.33098976256696e-05
-2.1482992155061e-05
-2.82046483082946e-05
-7.79237995709776e-06
-1.18124013355433e-05
-3.17199065611542e-05
-2.14430288310126e-05
-3.45612241549399e-05
-9.91654173741277e-06
-2.5465745065085e-05
-1.02986960597651e-05
-8.66531739266772e-07
-7.13140236809353e-06
-1.04607487667215e-05
-1.45818845154934e-05
9.61420050561316e-07
-3.28053157912126e-05
-1.67197539387542e-05
-1.52644444224372e-05
-8.5807796755526e-06
-1.74039428436201e-05
2.69261455971413e-06
-2.07642487693767e-05
-1.02786463341508e-06
-4.29040907272813e-05
-1.06378548370288e-05
8.48515959958712e-06
-3.41287922459893e-05
-1.89936356763677e-05
-3.11010966098759e-05
-2.20078447140706e-05
-1.26057094928168e-05
-1.26811021044088e-05
-2.95027084966216e-05
-7.19987058744354e-06
-1.37478299324294e-05
-1.5067961428325e-05
-1.93530068088513e-05
-1.15354837151736e-05
-1.51073482790861e-05
-1.97742841810135e-05
-1.04701765565936e-05
-3.20967853260122e-06
-7.51706401563727e-06
5.09773605028864e-06
-2.37651821738665e-05
-6.98018186683779e-06
-9.49269520200331e-06
-2.07657499838165e-05
-2.53695932624503e-05
-1.65470043582235e-05
-1.53342809008838e-05
-2.88143717028388e-05
-2.13041125368164e-05
-4.53086242774421e-06
-2.66076088208175e-05
-2.8230076824464e-05
-1.30052212512567e-05
-1.09334976447576e-05
-1.23007816286735e-05
-2.47381983900233e-05
9.4725028968663e-06
9.94035747570188e-07
-1.92277715345459e-05
-1.40552830445459e-05
-1.90427225458397e-05
-5.00204125992522e-06
-3.48224975110356e-05
-2.37229631716449e-05
-6.12261564816345e-06
-3.65276833281204e-06
-5.87873442500822e-06
-9.6688860154231e-06
-3.13881797160154e-05
-2.70292993220329e-06
-1.53339620719433e-05
-1.98924658005156e-05
-9.07176571861212e-06
-1.7210670498504e-05
4.10662973541865e-06
-1.59448525196779e-06
-6.87902455233669e-06
-2.2520459669031e-05
-2.84113553130828e-05
-3.06298796364618e-06
-1.84841542321533e-05
-1.40057241402484e-05
-2.73156594663871e-05
-1.44294046015931e-05
-2.15047376985266e-05
-1.91723644998479e-05
-1.96123939566757e-05
-6.72138130762997e-06
-2.04719393641045e-05
-1.87154300253502e-05
-1.51773976719894e-05
-8.80704880350307e-06
-1.85776752005912e-05
-3.17230222856162e-05
-3.0300763706794e-05
-1.46148349792359e-05
-1.63873662983414e-05
3.15984406776622e-06
-1.97254841507528e-05
-3.09418706085892e-06
-2.75669461508614e-05
-1.16418781923207e-05
-2.28118688433483e-05
-2.45481099749155e-05
-2.57361019043811e-05
-1.99873670415918e-05
-1.92317567416046e-05
-5.04610867083528e-06
-1.19661137009682e-06
-1.26707619470355e-05
-1.72102423252335e-05
-2.13843578974607e-06
-1.05286367075233e-05
-2.03358679513748e-05
-1.75421509796641e-05
-6.38457640448944e-06
-1.25170237025698e-05
-2.8861470607465e-05
-1.8667971410056e-05
-1.20253188493624e-05
-2.4143213918342e-05
-1.73655789027044e-05
-1.12614625648675e-05
-1.74634689524676e-05
-1.10645591996303e-05
-2.62292308667755e-05
-1.82631794890198e-05
-7.37723342898228e-06
-2.10220331454474e-05
-2.2917877941921e-05
-1.59332267680019e-05
-1.91233238127546e-05
-2.00698012313777e-06
-6.68048856884215e-06
-1.75962079894142e-05
-2.22441219341116e-05
-8.72720013985008e-06
-2.81383311662318e-05
-1.75789122563996e-05
1.72593022868583e-06
-2.26176137242662e-05
-6.33025782316833e-06
-1.47829111746166e-06
-1.98327743934529e-05
-2.13758560969637e-05
-1.79879718159005e-05
-6.96573915944363e-06
-4.07894048656575e-05
-1.88525257030567e-05
-1.94569791653026e-05
-3.43908825059392e-05
-1.32147064620161e-05
-1.1742738177811e-05
-2.37907821528991e-05
-2.42943739333305e-05
-5.80702731954722e-06
-1.11197755022994e-05
-1.8838084254945e-05
-2.24970840121164e-05
-2.12490602312873e-05
-1.93989048795473e-05
-2.61108455120113e-05
-4.65395514747273e-06
-2.68595573987375e-05
-1.80838844576902e-05
-2.75518978108273e-05
-2.74292542880465e-06
-3.22588886247709e-05
-1.69387340488027e-05
-1.96721367168655e-05
-6.09907026597531e-06
-1.36435712651081e-05
-1.59328214776391e-05
-2.66006229719512e-05
-2.37266176044311e-05
2.17490611598066e-06
-6.33108020989533e-06
-2.24548771491212e-05
-1.15106590352373e-05
-2.04275679901447e-05
-2.11420063684653e-05
-2.40230010105164e-05
-1.67385274662453e-05
-1.89556686591719e-05
5.11998156101296e-06
-2.00007559247924e-05
-3.98347180780233e-06
-1.4071140234008e-05
-1.46214861010083e-05
-5.19972434937434e-06
-1.10154472419808e-05
-2.11600791998047e-05
-1.10146604842224e-05
-4.08335751888385e-06
-9.38254569644598e-06
-1.11591609454499e-05
-2.4584583279437e-05
-2.36199885974444e-05
-3.96957081749694e-06
-1.29095966067467e-05
-2.94108440720249e-05
1.16163378625599e-05
-2.49259543989027e-05
-1.98280333293989e-05
-1.04206216133739e-05
-3.59303974023091e-05
-6.30819008109215e-06
-3.19091973340145e-05
-2.64848331927209e-05
-2.59575738371173e-05
-4.40689972799342e-06
-7.29446617781464e-06
-7.13642485716004e-06
-3.39223479527638e-05
-1.98966966925338e-05
-2.71969923741902e-05
-1.04997510130243e-05
-2.44339671191618e-05
-1.53030164805759e-05
6.21766294681273e-06
-1.40344831940992e-05
-2.3261638768458e-05
-2.85599208317748e-05
-1.21158079072266e-05
-7.39308406468349e-06
-2.22030941865733e-05
-1.67633043389195e-05
-1.56851889010742e-05
-2.2232476275013e-05
7.35666423249493e-06
-2.52037082200417e-05
-9.65106871068225e-06
-5.0903064842801e-06
-2.27371883903219e-05
-1.63396902479658e-05
-3.28277721296631e-05
-2.36248690581565e-05
-1.0346029955286e-05
-1.07503499625663e-05
-2.23630336990547e-05
-1.61506427864687e-05
-7.88766147400583e-06
-2.70078219942174e-05
-1.11592769037171e-05
-2.92410312642231e-05
-1.24624619846934e-05
-1.32452870706334e-05
-4.73212718250679e-06
-9.85784148143053e-06
-2.22372835567315e-05
-2.87394814554954e-05
-2.8299050720909e-05
-1.64711983460683e-05
-1.01259634368576e-05
-2.04383655321982e-05
-1.79052340140409e-05
-2.35921974999933e-05
-2.36416227768216e-05
-4.53554990245964e-07
-1.6712965768229e-05
-1.07399499016428e-05
-3.51642474200344e-05
-1.10701905430603e-05
-1.79045930880582e-05
-3.1768434064591e-05
-7.78608353880372e-06
-1.58151893915764e-05
-1.24375925353141e-05
3.99548398506952e-06
-1.21579980807794e-05
-2.98497972861614e-05
-1.11129386456991e-05
-1.2182239497268e-05
-1.84214137856071e-05
-1.61312653238316e-05
-1.25935115811104e-05
-2.64948350207112e-05
-2.09565933570778e-05
-2.33929700343309e-05
-1.50524878277305e-05
-2.05454414814041e-05
-1.04843141104663e-05
-2.3444112967069e-05
-2.07831515335416e-05
-4.21591016599009e-05
-2.23439814880731e-05
-2.478898164529e-05
-2.90356809976062e-06
-2.23891183320927e-05
-9.36912525321108e-06
-9.29319322013938e-06
-2.57518825472943e-06
-2.69893503534845e-05
-2.34691124895685e-05
-1.55630222584324e-05
-2.05427807270683e-05
-1.87041856626643e-05
-1.70277318384331e-05
-7.52500024502722e-06
-2.95709963696531e-05
-4.51335412246394e-06
-3.19523561142125e-06
-1.25078052118295e-05
-2.4707410522949e-05
-3.17944946320169e-05
-2.45397104569104e-05
-2.12922703579564e-05
-4.46700870676727e-06
-1.52172445517912e-05
-6.07977591558672e-06
-1.81326740853707e-05
-1.32308177956111e-05
-1.56013399300654e-05
-3.30446160336205e-05
-1.42238928957086e-05
-6.04614989461011e-06
-1.82980300225419e-05
-1.63478564529191e-05
-2.95816630505057e-05
-3.21148803347416e-05
-1.8207643651479e-05
-3.6873700428796e-05
-3.50329438891505e-05
-2.02060694807135e-05
-3.61960261901891e-05
-3.40736138201321e-06
-1.99368459995313e-05
-6.1233684491303e-06
-1.78737793405158e-05
-1.08763680352917e-05
-1.06066003640569e-05
-1.39343206387909e-05
-1.9819478054022e-05
-3.38864362008118e-05
-2.60343439289332e-05
-8.51619317589331e-06
-3.63442849737835e-05
-1.16666292413707e-05
-6.45834823479494e-06
-3.95272479665776e-06
-2.12001829820563e-05
-1.82250192348477e-05
-1.62508375523205e-05
-2.21135731314718e-05
-1.52449905252205e-05
-6.97624549307651e-06
-1.7182469217595e-05
-2.93247241805184e-05
7.16847376859207e-06
-2.32345638301874e-05
-2.50526745824548e-05
-7.68495415958199e-06
-1.58655240510855e-05
-1.67344349932601e-05
-1.5696677190763e-05
-4.83507233154891e-06
-4.19557365009603e-06
-1.51575593297208e-06
-9.49535013228052e-07
-5.40695018131725e-06
-7.41529584728825e-06
-2.97076420353911e-05
-1.07104791421912e-05
5.85658303893564e-06
-2.91836574839245e-05
-1.76147915874632e-05
-7.87152725830262e-06
-1.19176453349979e-05
-1.18451185617289e-05
-1.41819867781535e-05
-3.01798326967902e-05
-1.66218961870059e-05
-1.16385359106958e-05
-1.1463327381484e-05
-1.06851091797204e-05
-1.71689177700246e-05
-2.15278211992616e-05
5.17920093158267e-06
-4.86065796610291e-06
-2.51740944838188e-05
-1.58245889497646e-05
-3.00797022150204e-05
-5.95039243402283e-07
-2.63801357807493e-05
-1.53174270479128e-05
-1.57814271870785e-05
-1.81480111843611e-05
-1.94865480992759e-06
-1.90366253979442e-05
-9.39724796152734e-06
-1.3521202854113e-05
-2.19863719954859e-05
-1.43213529029148e-05
-6.43612596601321e-06
-1.55945604106037e-05
-1.24966315816401e-05
-7.69494246533831e-06
-1.30206260166121e-05
-1.16234008423703e-05
-1.01848437393404e-05
-1.95827626029053e-05
-3.11508492474698e-05
-1.86328551149441e-05
-9.97292262450767e-06
-1.9924100535196e-05
-3.40018221967101e-05
-1.62083267134699e-05
-5.67319829975296e-06
-7.16631622434143e-06
-1.73392010841787e-05
-1.73399333376834e-05
-9.17983053832755e-06
-1.92488843797892e-05
-2.12819312545502e-05
-2.4920425811139e-05
2.61341087627662e-06
-1.46363083627017e-05
-1.59408445090536e-05
-1.77555849975299e-05
-2.25103760760981e-05
6.14001774503238e-07
-8.40832923230973e-06
-1.32049627262011e-05
1.23146062275483e-06
-2.49102456959251e-05
-4.94807847275735e-06
-1.6606331075479e-05
-1.41099516051298e-05
1.44668166190371e-07
-2.0192004173716e-05
-8.64661924220647e-06
-1.59073461730852e-05
-1.04821716018311e-05
-1.76783479381893e-05
-1.41697501820997e-05
-1.35950017750485e-05
-1.50643876929175e-05
-3.04490260525682e-05
-1.70110379134967e-05
-2.01139729718305e-05
-2.09336641025192e-05
-1.23496833087438e-05
-2.65820354366821e-05
-3.67031831405563e-06
-2.2361306327915e-05
1.31453010098934e-06
-3.25650782626177e-05
-1.80809162200449e-05
