# Supplementary material for: Research on computational propagation and identification of mine microseismic signals based on deep learning
Source: PLoS One. 2025 Oct 22;20(10):e0334641. doi: 10.1371/journal.pone.0334641 (PMC12543183; doi:10.1371/journal.pone.0334641)
Supplement: S9 Data — (ZIP) [file pone.0334641.s009.zip › 000101100000363.xlsx_0.txt_24.txt.txt]

-1.30304223816627e-05
-1.69874408575675e-05
-1.32141893577412e-05
-1.41920002379838e-05
-7.38209328417463e-06
-6.91932713837403e-06
-1.13743493311944e-05
-1.44208886086364e-05
-1.81520390481889e-05
-1.40606647692228e-05
-1.72086300430291e-05
5.06899619210623e-07
-2.89864756683923e-05
-2.16679602967175e-05
-1.46229811734016e-05
-1.66855345646142e-05
-1.19155911682076e-05
-1.87582084558567e-05
-8.27671448245478e-06
-2.48719566000722e-05
-1.69597512944506e-05
-1.28702791147727e-05
-2.23781629184742e-05
-1.78821853019214e-05
-6.58918461379245e-06
-2.67995196715387e-05
-1.56060196363285e-05
-1.65914100416303e-05
-1.40040350921404e-05
5.8885316801224e-06
-1.20605438381255e-05
-6.86604076186906e-08
-3.30280835328256e-06
-2.86285945842642e-05
-3.18172285940063e-05
-1.23526519523232e-05
-2.12928276629971e-05
-2.20247411088005e-05
-1.00408176640919e-05
-7.53358129770375e-06
-3.48800083009987e-07
-1.04647726694288e-05
-2.06795969403308e-05
-1.09469726506597e-05
-1.22790198789487e-05
-1.46345015727149e-05
-5.13751494131642e-06
-2.50155661098669e-05
-9.38538933876923e-06
-1.74427822487429e-05
-1.70431084226376e-05
-2.15730855428117e-05
2.13191748584834e-07
-6.72363846537046e-06
-1.13304830624708e-05
-8.77254115700623e-06
-1.54114238836019e-05
-8.69726242115972e-06
-4.70100369925407e-06
-1.43199914505748e-05
-1.04055199989249e-05
-5.58704599713045e-06
-2.07933784566333e-05
-2.90075284262125e-05
-9.60080479143163e-06
-1.63506581951791e-05
-2.46295944423219e-05
1.21275244673494e-05
-2.11995829479974e-05
-1.76115084941753e-05
3.22021779738682e-06
-9.19643797898203e-06
-1.04201702120747e-05
-1.90663692691413e-05
-7.92169812732505e-06
-2.01204614703725e-05
-1.69455551380797e-05
-2.8246106901318e-05
2.98820160202743e-06
-1.39478929002653e-05
-3.05746623845878e-05
-3.09441104917407e-05
-1.43916723136515e-05
-1.76952323581064e-05
-3.07842659455997e-05
-1.19155155235532e-05
-1.09499835256045e-05
-2.63292046481065e-05
-1.82219690162239e-05
-1.66782300311888e-05
-2.1315390903871e-05
-9.59286537816881e-06
-1.84402805118507e-05
-1.26347737157771e-05
-1.11164334363667e-05
-2.05160247661584e-05
-1.26554007747407e-05
-1.3246497209089e-05
-3.66916168360704e-05
-8.72381616569705e-06
-1.41430935529776e-05
-1.2960766910516e-05
-2.59271182961504e-05
-3.17500709304475e-05
-1.01452690805575e-05
-1.91773237026427e-05
-2.64553702496611e-05
-2.33854710803779e-05
-2.99437778531486e-05
-1.07183817330796e-05
-6.95257446723624e-06
-8.18282403523348e-06
-6.50730579513159e-06
-2.58903628324264e-05
-1.87912462677838e-05
-1.68538731220799e-05
-2.69872354160094e-05
-3.44659719939052e-05
-1.27718239531279e-05
-1.25950495129425e-05
-2.11861155094835e-05
-1.73843654972707e-05
-6.98871547602665e-06
-1.86536234672943e-05
-1.3007605720397e-05
-1.09274394881641e-05
-2.42874137910093e-05
-6.89261375796078e-06
-1.52676519674793e-05
-1.86686248795745e-05
-1.15797877471668e-05
-2.35897779396561e-05
-1.44966604401857e-05
-1.79371766016947e-05
-2.09713861500339e-05
-1.6244717748892e-05
-2.20370544581072e-05
-1.40327263568436e-05
-2.18895134167555e-05
-2.30641793641617e-05
-1.73700307902626e-05
-8.64174651214511e-06
-6.73330960645407e-06
-2.78766010965556e-05
-1.69665835457882e-05
-1.51342749400972e-05
-7.95995476154788e-06
-1.6225699762511e-05
-2.46635874943823e-05
-1.85472605252073e-05
-1.13431452565114e-05
-1.47497968648844e-05
-4.3600914693722e-05
-1.55991945885018e-05
-1.4064289098427e-05
-2.51249111376671e-05
-1.28783066852068e-05
-2.18904164605309e-05
-1.57981754184199e-05
-1.38274297453925e-05
-2.18675088061795e-05
-5.36646040154695e-06
-9.11309255255523e-06
-1.71044046715173e-05
-1.02194440121705e-05
-3.33752274870625e-05
-1.49180080535089e-05
-2.85262601000732e-05
-2.06012703009747e-06
-2.33794125716628e-05
-1.04234909852874e-05
-3.58388838709631e-05
-2.67510270280428e-05
-2.08276425328969e-05
-2.52233613195462e-05
-6.86438718509298e-06
-4.45405448309328e-06
-5.99890416190485e-06
-8.72054212295422e-06
-3.88569033646358e-05
-2.88695723170788e-05
-3.23579388937923e-05
-1.90471628268464e-05
-3.92937154898398e-06
-2.03799126108758e-05
-1.04931959734473e-05
-1.59150656811084e-05
-2.1804722886596e-05
-1.53870451664201e-05
-3.27784030867639e-05
-1.73066334301619e-05
-1.85859814096456e-05
-1.66653260332763e-05
-1.60885152231612e-05
-1.30190972938996e-05
-1.96367515917039e-05
-4.18575797296955e-05
-4.94763293188994e-06
-1.70788532920311e-05
3.1166882357028e-06
-6.68825966071883e-06
-2.1562642169508e-05
-8.16891918525855e-06
2.2102110037701e-08
-2.28821856198034e-05
-1.59556637005885e-05
-2.75067770677704e-05
-7.7723408083759e-06
-9.96313881232396e-06
-1.98223783871908e-05
-2.06149916250428e-05
-2.45874594884513e-05
-2.5706278056387e-05
-1.56175538733831e-05
-2.85659933099765e-05
-1.23518078432688e-05
-1.77000436756204e-05
-8.24247679213485e-06
-2.23984203372893e-05
-2.13800209123886e-05
-3.3091188523238e-05
1.71167359872211e-06
-2.12577477972339e-05
-9.57537579855125e-06
-7.24389056426381e-06
-1.12574492794433e-06
-1.37758211908896e-05
-1.19458347409607e-06
-1.2271913156991e-05
-2.04785443604011e-05
-1.1645968983042e-05
-1.69651316019476e-05
-1.38670014928163e-05
-1.14854551121255e-05
-1.66576200008625e-05
-1.49452754748044e-05
-2.38392972065588e-05
-1.07904672020462e-05
-3.20288632029252e-05
-4.60166861910762e-06
-2.00811876885678e-05
-1.59523049926661e-05
-3.15797817370608e-05
-2.15598511022019e-05
-8.63761033600711e-06
1.12481297830898e-05
-1.80594708129885e-05
-1.07140008706035e-05
-1.11747336920209e-05
-5.27718137899299e-06
-6.63520581107525e-06
-1.89728234064522e-05
-9.8288964152078e-06
-1.75602108918063e-05
-1.0624632962794e-05
-1.7431999967926e-05
-2.07076285273595e-05
-1.97416844164624e-05
-2.36946021964617e-05
-2.8217624486126e-05
-2.11057709439616e-05
-2.78643796742682e-07
-1.24051184759743e-05
-1.3076566608992e-05
-3.81894058631898e-05
-2.01119987096926e-05
-1.85989487847465e-05
-1.42061039614657e-05
-1.92790894896078e-05
-2.51440563548961e-05
-1.84317153207449e-05
-2.33155908699023e-05
-1.9730058529609e-05
-2.97907275990564e-05
-1.5301130006017e-05
-2.01714780099743e-05
-8.17827648651633e-06
-3.31137036972066e-05
-1.85064307469152e-05
-1.15567468806346e-05
-7.3427095916345e-06
-6.72211596995845e-06
-6.17818576230039e-06
-1.28805021986914e-05
-2.11445230537672e-05
-1.79081074506302e-05
-1.86896723451908e-05
-1.49529192937395e-05
-1.74166502044939e-06
-2.10296401645876e-05
-1.61237842798814e-05
-2.04371353627343e-05
5.63096223725287e-06
-9.89317346867288e-06
-1.86887617982098e-05
-1.90722577357192e-05
-9.56491068105657e-06
-1.94294747084696e-05
-7.71727887656765e-06
-2.28596934107977e-05
-1.10230370437646e-05
-1.2608944366427e-05
-6.4715482295151e-06
-2.42359574488479e-06
-8.24362454057852e-06
-3.54733069107878e-06
-1.828805240371e-05
-2.02685862626946e-05
-2.7266165458828e-05
-1.82379578278316e-05
-3.07842054309924e-06
-1.87826949501591e-06
-4.45020939051992e-06
-1.38180967836714e-05
-1.02012048742532e-05
-1.33571294465528e-05
-1.61892978078351e-05
-1.65524754006386e-05
-1.87773460807756e-05
-9.03564545010305e-07
-1.82577575452273e-05
-1.80760430207447e-05
-1.86182095362967e-05
3.78119415796029e-06
-1.0366376635993e-05
-2.56399877128484e-05
-5.62362575726402e-06
-1.64227733499323e-05
-1.32986454883056e-05
-1.61866850777947e-05
-3.2152353480125e-05
-2.04474913971435e-05
-2.18914521511296e-05
-8.4562000580068e-07
-2.24935876802309e-05
-2.35549787336821e-05
-2.06641928936956e-05
-4.4350478353465e-06
-7.54798859884904e-06
-2.09300131086692e-05
-2.10477023609945e-05
-1.73081687990734e-05
-2.73228473424005e-05
-2.92290821956898e-05
-1.46343012160348e-05
-1.34992835991297e-05
-1.8958606943235e-05
-1.43115651417502e-05
-1.17102784863879e-05
-1.89109874280178e-05
-2.35830037011636e-05
-1.99800254628876e-05
-1.50131229956899e-05
-1.48080043398995e-05
-4.06414297304797e-06
-2.13014929931831e-05
-1.86214276339329e-05
-1.94887037499514e-06
-7.49728633794682e-06
-9.20350586847211e-06
-1.20683431075544e-05
-6.39906194451514e-06
-1.72222178764523e-05
-1.5335928159939e-05
-1.73684628572731e-05
1.3966576675254e-06
-1.20268955591099e-05
-2.95597364672172e-05
-1.04988783939719e-05
-3.35667946816022e-05
-1.2310672467848e-05
-1.13050689731701e-05
-2.45057799887932e-05
-1.18325009892581e-05
-7.61091131283668e-06
-2.1126590851592e-05
-1.29177876393989e-05
-1.97441891008695e-05
-2.14284503070016e-05
-2.34875647159549e-06
-1.73420345882236e-05
-2.42917868972974e-05
-4.74619991418162e-05
-1.00725696843446e-05
-5.52789412060106e-06
-3.49521098952582e-07
-2.90385871889879e-05
2.2447764451163e-06
-2.14858994098782e-05
9.34267303936043e-06
3.29555327472709e-06
-2.20783430673348e-05
-1.58077661675089e-05
-2.68342877899638e-05
-2.19409119581475e-05
-1.93221715870472e-05
-6.07039896714538e-06
-8.38215080780959e-07
-1.90851794147193e-05
-1.58955224603066e-05
-3.60289978307007e-06
-2.86343064095716e-05
-2.25968553921071e-05
-3.97782050641571e-05
-1.19120385293254e-05
-2.54247177416649e-05
-8.94474170769343e-06
-2.2294546519181e-05
-1.34044327043145e-05
-1.06501169773293e-05
-6.35469931621921e-06
-1.24292299718619e-05
-1.47770345778478e-05
-3.94413897730778e-05
-3.24693166501024e-05
7.12643073414199e-07
-1.40758785681473e-05
-1.81567229261786e-05
-1.52869686902858e-05
-2.48792457206144e-05
-2.30534357979025e-05
-2.13703444789107e-06
-2.78212035171684e-05
-2.99342463081616e-05
-4.1741443296401e-06
-6.16533856065853e-06
-4.35069600795648e-06
-2.78736958393742e-05
-1.3928084511318e-05
-1.74280386600886e-05
-2.22009235533877e-05
1.23223683140478e-06
-2.78812268968704e-05
-1.3725890270261e-05
-2.31761847622733e-05
-1.00466963351307e-05
-1.45086173202975e-05
-2.41386712334454e-05
-1.53894191850984e-05
-1.52465179026607e-05
-1.17405123720526e-05
-2.05739009200842e-05
-1.64157364507585e-05
7.53567842046531e-07
-1.83017685739969e-05
-1.66948442777811e-05
-2.73686139514639e-05
-1.03224893172038e-05
-1.27930016046898e-05
-1.50302368881413e-05
-2.10627530070112e-05
-2.12981434166922e-05
-1.71121117416836e-06
-1.74739083438534e-05
-1.12893107275507e-05
3.96760947715416e-06
-2.62386019882272e-05
1.55399697246489e-06
-9.77032817939817e-06
-6.58428218999527e-06
-3.44003512436986e-05
-3.1707397162683e-05
-3.3364001647428e-05
-3.6979593661526e-06
-2.42661483346713e-06
-2.18559710965967e-05
-9.40038120419701e-06
-1.97050916549115e-05
-1.69387336523277e-05
-9.62154078081418e-06
-5.93358921397512e-06
-1.45895395705239e-05
-3.69442492840032e-05
-1.30079688081639e-05
-1.55801834666082e-05
-1.03411634523853e-05
-1.80937432773322e-05
-8.80843301673548e-06
-3.26031344761895e-05
-2.28345030511619e-05
-2.22643578257247e-05
-3.19603287671509e-07
-3.30323498175987e-05
3.74688977120625e-06
-9.83442819132355e-06
-1.05342729155294e-05
-9.38796688426193e-06
-8.90419811771571e-06
-9.33332906060465e-06
-2.29252164321755e-05
-6.92395280540556e-06
1.86641153885864e-06
-9.93934291674249e-06
-2.24445992668524e-05
-5.46956969884916e-06
-1.44042876496624e-05
-2.90836772618157e-05
-2.60915476623693e-05
-1.87052221534171e-05
-6.36823274134042e-06
-1.71452468115904e-05
-1.73905703850168e-05
-2.560314782615e-05
-2.20532182555427e-05
-4.31020536643342e-07
-1.3804144749589e-05
-1.01039088690268e-05
-1.79297743106729e-05
-2.48760513575737e-05
-2.00718627753003e-05
-1.43921368665323e-05
-2.7043822247572e-05
-1.28561608590801e-05
-1.89367321280813e-05
-2.34097831669686e-05
-3.3354972949134e-05
-1.38859304158949e-05
-1.04287580241648e-05
-1.01656488289414e-05
-4.89599836588721e-06
-2.41772623834562e-05
-1.68689247867247e-05
-1.09694860647131e-05
-6.59944393427604e-06
-1.48254737605258e-05
-1.23453693083151e-05
-2.14879132924891e-05
-2.89887496233452e-05
-1.30022003777184e-05
-6.70257386513138e-06
-1.15137604471819e-05
9.80649522184332e-06
-7.16637001310545e-06
-3.56858100706165e-06
-9.31580997446262e-06
-1.36324279327504e-06
-1.26813803874397e-05
-8.15221012854532e-06
-4.73278222004203e-06
-1.14307762709011e-06
-1.66705332753962e-05
-2.81139346939288e-05
-2.50562742640744e-05
-3.33738517611396e-05
-1.07219711975463e-05
-2.51173927283669e-06
-1.46654365449419e-05
-1.78497195695471e-05
-1.91501279935883e-05
1.56711564863018e-06
-1.70221124931031e-06
-7.16974025357387e-06
-1.9967947046783e-05
-7.58909646397174e-06
-1.74601161638675e-05
-3.02341349123219e-05
-2.47264909847228e-05
-2.37782338888067e-05
-1.32882781286625e-05
-1.30571602832364e-05
-1.27137009365884e-05
-3.18477193998626e-05
-2.75685889731305e-05
-1.35628142364173e-05
-1.60061176328627e-05
-3.21984330709297e-05
-2.11202410161e-05
-3.8899802513845e-05
-2.43687107615489e-05
-2.02224989710822e-05
-9.01762459190667e-06
-7.68548486196691e-06
-3.34117890375648e-06
-1.54139699302633e-05
-1.34022320857889e-05
-2.11696876340937e-05
-2.2320665278838e-05
-3.19277816006262e-05
-2.32306742696735e-05
-1.64191565494647e-05
-2.74326557590896e-05
-2.78805726794021e-05
-1.63121707522076e-05
-1.2911879737497e-05
-1.77600228475305e-05
-1.16025674590449e-05
-1.50920355380173e-05
-1.31279608773671e-05
-6.67857611864075e-06
-1.19329528854924e-05
-1.81796589455291e-05
-3.03056532782276e-05
-8.27866110453852e-06
-5.11602336105653e-06
-3.97463890731815e-06
-8.3221983213198e-06
-8.0616512902119e-06
-1.08858528145192e-05
-1.95984991434981e-05
-1.29484704466016e-05
-8.2027180315843e-06
-9.21746225944246e-06
-2.01860222524127e-05
-1.71076513296333e-05
-2.37876063585587e-05
-2.49788607694732e-06
-4.73853778749596e-06
-3.19660575365462e-05
-9.55272340410128e-06
-1.16736823925868e-05
-2.24810352262083e-05
-1.72815514565616e-05
-1.65187031656019e-05
-2.10289297811298e-05
-5.17448828386867e-06
-1.59637752999409e-05
-1.80020880962701e-05
-2.35880913745494e-05
-8.42764091997358e-06
-1.09139380089857e-05
-5.31804091256658e-07
-9.95726709881756e-06
-1.30987967260802e-05
-1.83823645031659e-05
-3.23666152545628e-05
-1.58510749152387e-05
-9.30129350623914e-06
-1.42002270539293e-05
-6.0377442971531e-06
1.10147232115928e-05
-1.73621305552788e-05
-2.57829865132624e-05
-2.48323206856578e-05
-1.62869760857874e-05
-1.51463848690527e-05
-2.24086505220676e-05
-2.19458872938437e-05
-1.91154284012396e-05
-8.66740383820211e-06
-1.52969005005614e-05
-1.8350910928588e-05
-6.84681558699475e-06
-2.28451918360071e-05
-1.57053513265475e-05
-2.02744413328994e-05
-1.74880054934475e-05
-2.09262915769149e-05
-1.84744859699493e-05
1.24570884186979e-06
-2.11931534658765e-05
-1.27262350992249e-05
-1.45110596362336e-05
-1.79106256698089e-05
-2.11635518102454e-05
-1.714548421315e-05
-4.4235960238224e-06
-1.03885734944423e-05
-1.50762384317409e-05
-1.73231766547702e-05
-1.83315966082402e-05
-1.82353396372231e-05
-1.69366892943806e-05
-9.2065910536401e-06
-1.54225839469591e-05
-1.19908945358037e-05
-2.79757781331087e-05
-1.55750509044125e-05
-1.69308904608616e-05
-6.10291366291017e-06
-4.91460333883138e-06
-2.18135134822701e-05
-2.28366429223298e-05
-2.76977895126325e-05
-3.97595185412975e-05
-2.46298792441829e-05
-6.86797427192998e-06
-1.97448809514566e-05
-2.27627194370313e-05
-1.19677468964204e-05
-9.78541787642703e-06
5.17174058250843e-06
-4.00688818889189e-06
-1.35134795972797e-05
-3.07918006882166e-05
-5.85037412598046e-06
-3.47736170312675e-05
-1.94746348997077e-06
-2.29050036822828e-05
-2.18672842699824e-05
-1.49101363684175e-05
-3.76143741375404e-05
-1.29350162871479e-05
-1.58764329354393e-05
2.76642603106363e-06
-1.56571715466372e-05
-1.45403583877485e-05
-1.10370659065575e-05
-8.42551368692935e-06
-2.11567588321707e-05
-1.58583201164824e-05
-1.20191984787221e-05
-8.66361734524985e-06
-2.52673726206644e-05
-2.05379441517745e-05
-2.4102937356893e-05
-3.57902047743255e-05
-5.62476515352538e-06
-1.46015686889565e-05
-1.78701657793979e-05
-1.28173466383656e-05
-1.17999969949288e-05
-2.65893125873137e-05
1.27654082504882e-06
-1.22994695871552e-05
-1.77736942837515e-05
-2.47359791727712e-05
3.46098064924421e-06
-1.24856535339238e-05
-2.27460145094594e-05
4.25399822960418e-07
-9.88458577980904e-06
-5.14264878975178e-06
-2.28532087699502e-05
-6.13426523951473e-06
-2.82329265954075e-05
-2.90175290292786e-05
-2.23142664647107e-05
-4.62080074167014e-06
-2.76198986390378e-05
-7.19227188208116e-06
-1.87257170610514e-05
-1.05465028229504e-05
-1.49572347173424e-05
-1.99869433902162e-05
-1.72150191744341e-05
5.70649258104773e-06
-1.840535637664e-05
-2.12922774679204e-05
-1.47162690102082e-05
-1.89539359864723e-05
-1.66677004444541e-06
-2.71432785097862e-05
-2.23234051148813e-05
-1.42191907451563e-05
-2.48274490776847e-05
-3.10883623261748e-05
-2.74916526915636e-05
-1.26829436858034e-05
-7.96486055914e-06
-1.78515642818661e-05
1.07230130116322e-06
-1.52280320945472e-05
-1.94196190272133e-05
-1.90118125999946e-05
-3.28129513946376e-06
-1.26591669021638e-05
-9.69606787522901e-06
-1.3654965934748e-05
5.69366368153238e-06
-1.65132426403223e-05
-1.94365810250122e-05
-2.79237945170925e-05
-9.09464385826212e-06
-2.62556204854142e-05
-2.19762608221426e-05
-1.32467959281174e-05
-4.71867632557975e-07
-3.07414418792228e-05
-2.54582942391076e-05
-2.13346668780083e-05
-2.68165884466703e-05
-9.22065919684195e-06
-2.17832711429683e-05
-2.4427013597914e-05
-1.49007156923145e-05
-1.9691257476463e-05
-3.55831604195803e-07
-2.05078067190993e-05
-2.9517880762846e-05
8.4431986057075e-06
-1.16860074439152e-05
-3.32324154053586e-05
-2.11797954153463e-05
-1.32114845946729e-05
7.17404983854557e-08
-1.62028910132729e-05
-4.52341356450306e-06
-3.13496575217501e-05
-2.25441826299424e-05
-7.81928082328003e-06
-1.82470070043117e-05
-1.20302265428092e-05
-1.15882847341576e-05
-1.08764384710525e-05
-1.12942955637133e-05
6.58983899393931e-06
-2.04097817051458e-05
-1.78290312703007e-05
-2.45613104542117e-05
-1.73188861231122e-05
-1.03472979152398e-05
-3.85883904412818e-05
-9.95854806050659e-06
-1.45343577277181e-05
-6.76949174588688e-06
-1.30248915357681e-05
4.8145688271193e-06
5.66576547355964e-06
-6.65258242310278e-06
5.83922374857656e-06
-6.51220025087012e-06
-1.86194717769046e-06
-1.15190850172339e-05
1.62466787973187e-06
-2.05445859936402e-05
1.3889285040721e-06
-1.58323336757008e-05
-2.67774529003457e-05
-5.17680572703362e-06
-1.73684229993605e-05
-1.72647373087146e-05
-2.49264642217754e-05
-2.01745334306697e-05
-8.70321425995672e-06
-2.45921122982838e-05
-6.06508191413943e-06
-1.58418860707116e-05
-3.44712572907608e-06
-1.72824400750536e-05
-1.69980918515796e-05
-1.26133600527488e-05
-9.92858692603731e-06
-8.62571592898861e-06
-1.66521149284725e-05
-1.42347058487598e-05
-1.91194267722434e-05
-1.53286646085113e-05
-2.57507784822201e-05
-2.47484863235963e-05
-2.40168532333555e-06
-1.60918146562004e-05
-1.02701732102264e-05
-1.92799222889314e-05
-3.07100119336363e-05
-2.15403980078725e-05
-2.23272822399205e-05
-2.55543674185861e-05
-8.97390915766517e-06
-7.00160181534123e-06
-1.90046777269124e-05
-1.1144973164815e-05
-2.14485645923706e-05
1.56306226845669e-06
-1.26768484173311e-05
-2.78270261121828e-05
-1.68428371617541e-05
-2.4932454046431e-05
-1.59118611433973e-05
-2.73909751960352e-05
-2.06116433562927e-05
-2.57476133705415e-05
-5.82088812510666e-06
-1.55106794541831e-05
-2.52155520270442e-05
-1.0484298183628e-05
-1.97007647369692e-05
-3.0840519852496e-05
-2.0189189022515e-05
-9.7205485976049e-06
-9.59553129512887e-06
-1.07233602578729e-05
-3.10481217054355e-05
-2.06170231930517e-05
-2.62026390571863e-05
-1.84350093283659e-05
-3.25813296245198e-05
-1.23528041819292e-06
-1.58140896187272e-05
-1.90646757069548e-05
-1.20645639324163e-05
-2.94315828099563e-05
-1.46809144365379e-05
-2.38320909665258e-05
-2.47079281099351e-06
-2.15127336344742e-05
-3.15809797058891e-05
-1.48819086316414e-05
-1.6728158945235e-05
-5.88252015691198e-06
-1.46172888373397e-05
-3.83246197638868e-06
-1.61710236917768e-06
-1.71356079242186e-05
-1.19238857528494e-05
-1.52961522176239e-05
-1.93057439504135e-05
-1.75273624332035e-05
-2.99750194864115e-05
-8.58360991042673e-06
-3.88530123696117e-05
-8.44885523134558e-06
-2.34405575355822e-05
-1.90075363758944e-06
-4.81342388685323e-06
-1.34329423079433e-05
-3.345555551153e-05
-2.29923165669316e-05
-1.42764864852583e-05
-7.14483461454577e-06
-5.13991683985214e-06
-1.97232302705318e-05
-2.09403734068576e-05
-9.31042431479268e-06
-2.83950936046565e-05
-1.62568241348587e-05
-1.11050280126231e-05
-3.4343182069842e-06
-3.50933038912017e-05
-7.11208597932473e-06
-1.48963940271382e-05
-1.46033459688213e-05
-1.56108950779056e-05
-1.0758863060664e-05
-1.54647841873035e-05
-1.12449741274448e-05
-4.39745992784939e-06
-1.13616078645291e-05
-1.59693603749341e-05
-1.91222482354098e-05
-1.84138714017986e-05
-3.25993973937103e-05
-1.42737593112549e-05
-1.01554279500349e-05
-1.26755267917092e-05
-8.55355538507192e-06
-1.98599623817099e-05
-3.85499026366004e-05
-7.46028930444295e-06
-1.16131702794025e-05
-2.36915878369921e-05
-9.55014145339427e-06
-1.63866842629561e-05
2.53369768709261e-06
-2.39159878168081e-05
-5.7045368435423e-06
-1.37512779551915e-05
-5.97170387227984e-06
-8.97615833239324e-06
-1.26635181024194e-05
-1.08342496741612e-05
-1.77217862561763e-05
-1.92621599961703e-05
-1.81302320803345e-05
-1.00756751041175e-05
1.01546273778543e-05
-1.40303095097483e-05
-1.64205661263397e-05
-1.16302905724247e-05
-1.93440506532668e-05
-7.13953479569607e-06
-2.41707894093263e-05
-1.00761858739592e-05
-7.49415087550084e-06
-1.0150656863067e-05
-3.1325638978664e-05
-1.08956037811976e-05
-1.23901026962365e-05
-1.24844916106596e-05
-1.0113834994163e-05
-9.02345286872759e-06
-1.65479306122549e-05
-1.04039595985712e-05
-1.19670528865653e-05
1.5943002683104e-06
-1.29345386972865e-05
-6.46926845136813e-06
1.37039473027171e-06
-2.68414423291008e-05
-3.2204694241572e-05
-8.95339100462084e-06
4.5764018974914e-06
-2.41127330096738e-05
-2.4551429555648e-05
-2.68032685266802e-06
1.12020946991912e-05
-7.3480921189496e-06
-1.61116784108631e-05
-5.67586964754584e-06
2.13381898372014e-06
-1.11461933229062e-05
2.14611628379306e-06
-1.46908471615306e-06
-1.94994224827985e-06
-2.27938678945248e-05
-1.9085001191432e-05
-2.10150967354626e-05
-2.63937681243865e-05
-7.88125784854076e-06
-2.16118422960645e-05
-1.90995195232671e-06
-6.63780299261194e-06
-1.10417171619549e-05
-1.8232112035586e-05
-2.42923853772997e-05
-6.53319708274877e-06
-2.06930153284431e-05
-1.13257616436806e-05
-1.27941673877866e-05
-2.66069268463204e-05
-6.46754947226309e-06
1.78784180215383e-06
-6.96162385858464e-06
-1.31256741703557e-05
-1.72032855909663e-05
-3.49877459099847e-05
-2.25526923848125e-05
-4.00966472160803e-06
-5.61834736560679e-06
-8.8927365727942e-06
-1.54233923146047e-05
-1.60432810312602e-05
-2.06305221533534e-05
-1.39640581215932e-06
-1.83283236284937e-05
-1.56022919538684e-05
-1.1679770242184e-05
-2.30848545564505e-05
-1.93933042119266e-06
-1.90569887376159e-05
-1.74439054996982e-05
-2.4786492196001e-05
2.97473319865551e-06
-1.76463382191758e-05
-4.41180154008499e-06
-2.25040376622371e-05
-7.23048173417084e-06
-1.93299964974926e-05
-1.78854690074099e-05
-1.45680176822656e-06
-1.91396037141542e-05
-4.06467543392419e-06
-9.66509401445316e-06
-1.45303477860349e-05
-1.25140308465915e-05
-4.11777727227673e-05
-1.71187964581819e-05
-3.64335644847672e-06
-8.15352903648991e-06
-5.54091518553037e-06
-2.07176976142174e-05
-2.43370702746745e-05
-1.56475086626028e-05
-1.43936818697231e-05
-1.15647836837969e-05
-1.99170490688823e-05
-1.96334068951913e-05
-1.67805024577856e-05
-1.67809907388188e-05
-3.81856587149685e-05
-3.40163464972154e-05
-1.31927661684207e-07
-1.38324162488738e-05
-1.62620556185631e-05
6.44707951024846e-06
7.74139555618762e-06
-2.54139815681591e-05
-1.47495544468344e-05
-9.60463268670267e-06
-2.99659185479661e-06
-2.20069659463084e-05
-1.94891224740472e-05
-1.17606363405569e-05
-1.15603715373328e-05
-2.67724562287294e-05
-1.29590788048768e-05
-1.41568952897283e-05
-1.14171878137579e-05
-5.16995226696055e-06
-1.64730635715089e-05
-2.47488105804041e-05
-1.98995237017019e-05
-1.44847811570668e-05
-3.87362254670161e-06
-8.03780642069414e-06
-6.61006484717826e-06
-1.16183376066482e-05
-1.29013234246788e-05
-2.19441728427588e-05
-1.72092050399667e-05
-1.34448730776831e-06
-1.33226762317362e-05
-3.58888331327833e-05
-9.0675079099203e-06
-1.3483151162683e-05
-1.31915297294056e-05
-1.50759764483556e-05
-2.80455932551651e-05
-3.13747435250626e-05
-1.33815668833035e-05
-3.39564884592792e-05
-2.35533067912342e-05
2.62330639781347e-06
-5.09646842102968e-06
-1.43282266060481e-05
-2.53650351685002e-05
1.78709247984412e-06
-4.44092748448449e-05
-1.91379484350115e-05
-1.98375203521924e-07
-7.96779483939611e-06
-4.8152259058479e-06
-2.31693562639846e-05
-1.53936523018955e-05
-2.04097381360681e-05
-1.38396725838638e-05
-1.78619905215134e-05
7.32350646150366e-07
-1.16551608861331e-05
-1.24807378074789e-05
-1.39795481370536e-05
-2.30418119243526e-05
-2.20220514738693e-05
-2.49593019868074e-05
8.67277796275033e-06
-1.68838338634104e-05
-1.04862614558732e-05
-1.46867539537723e-05
-3.36331925135916e-05
-2.38449653766458e-05
-1.21737852339016e-05
-1.71610753614765e-05
-1.49332413734738e-05
-2.30117025255028e-05
-1.80668091725663e-05
-2.6334774183052e-05
-2.42173189791665e-05
8.60509834455292e-07
-3.56797238516755e-06
-9.72213237195347e-06
-8.27411391822779e-06
-1.32630305161962e-05
-1.30420078232455e-05
-2.12347751888864e-05
-1.96019730643189e-05
-1.89112225268921e-05
-8.96914654387768e-06
-1.26735262324716e-05
4.34386647778178e-06
-1.2384819249514e-05
-1.10559901239321e-05
-3.50228860592609e-05
-2.04365027708444e-05
-8.06856898021106e-06
-1.75025832890046e-05
-2.23400533786742e-05
-2.22481728143007e-05
-9.69330596252015e-06
-1.5076858520198e-05
-2.15583338078864e-05
-2.58499927102987e-05
-2.3401737422995e-05
-1.23394452570448e-05
-7.72821246308402e-06
4.92548417880415e-07
-1.40583731486665e-05
-2.10397245077699e-05
-3.02854404970324e-05
-1.52956540760648e-05
-3.31189275168542e-05
-2.34980191344324e-05
-7.70731579734006e-06
-2.51731066538479e-05
-2.80910843954033e-05
-2.93423932075174e-05
-1.64784523354109e-05
-7.06177264752833e-06
-1.12269718174094e-05
-1.15105455092966e-05
-3.02197721990432e-05
-6.1498069998385e-06
-2.06992642645962e-05
-1.79249272677419e-05
-1.53802019488019e-05
-2.11090235428173e-05
-2.05174898902285e-06
-1.69637788695667e-05
-5.69878886406833e-06
-8.66315020877383e-06
-1.19607274541952e-05
-2.48280217102437e-05
-4.73967119501469e-06
-9.18566264032158e-06
-2.1956862011222e-05
-1.99134451117544e-05
-3.15721094690558e-05
-1.16493147077738e-05
-2.7362618036428e-05
-9.940015135784e-06
-2.31217460174454e-05
-1.70796496557934e-05
-1.24005860057147e-05
-8.08279679287964e-06
-2.14958738370845e-05
-5.25706732566558e-06
-3.61257875254125e-05
-1.35233299149771e-05
-2.23411487426026e-05
-1.80584895662659e-05
-1.49431814634083e-06
-5.33700016983477e-06
-8.02389707524475e-06
-8.3012826243836e-06
-1.22422058134505e-05
-3.62691192935271e-06
-1.52884630881618e-05
-1.1709893539912e-05
-2.83393157458841e-05
-2.36541611931298e-05
-7.59592528701878e-06
-1.55226185964114e-05
-2.99980484491263e-05
-9.71022849719945e-06
-1.06853057817725e-05
-9.96455448289135e-07
-1.29659508962714e-05
-6.81403124108512e-06
-1.97275758731772e-05
-4.18042212257043e-06
-5.7212820379725e-06
-1.64906962352789e-05
9.39788131785496e-06
-1.54803935176892e-05
-1.24543354675513e-05
-2.4796695294055e-05
-2.72053095436071e-05
-1.93805192301739e-05
-9.08837070306183e-06
-1.70603838876977e-05
-6.05863163598967e-06
-1.60597750042056e-05
-1.19666888198552e-05
-7.74080565641141e-06
-1.37144816072006e-05
-1.63571696560474e-05
-2.96461055733478e-05
-4.22525408325259e-05
-2.10137926978036e-05
-3.17702781440872e-05
-2.20348270660655e-06
-1.93217025588941e-05
-2.19433817346501e-05
-3.15010225694523e-05
2.91459386036543e-06
-1.5938998766384e-05
-4.79099248857317e-06
-1.17239411927981e-05
-3.23656269998109e-05
-2.38681641215581e-05
-1.55699420625164e-05
-1.59591493832629e-05
-2.86718943013492e-05
-3.07824831633127e-05
-2.78975557824572e-05
-2.35410230698476e-05
-2.76418403676102e-05
-1.96021116253739e-05
-6.67359665505192e-07
-2.00519462252254e-05
-2.86343841653913e-05
-2.47290351183251e-05
-2.35661551769613e-05
-8.04969413662948e-06
-1.32009163231804e-05
-2.26114606018179e-05
-6.33318522156645e-06
-1.02063521521844e-05
-1.1905928079623e-05
-2.24620224268341e-05
-1.09928074507511e-05
-1.40654920917839e-05
-8.99393288201975e-06
-3.75176166957543e-05
-1.49658212096135e-05
-2.15980794506087e-05
-1.35801957406885e-05
-1.2353110913148e-05
-2.6469011692654e-05
-1.47417769218423e-06
-1.01842852574717e-05
-4.293312065703e-06
-2.30974262951993e-05
-2.19562176386511e-05
-1.73242094849659e-05
-2.31389643825402e-05
-2.54997683999967e-05
3.86006398622498e-06
-1.3786941109036e-05
-2.63491408175989e-05
-2.29806450419073e-05
-1.94603947473082e-05
-1.67580213874679e-05
-5.74004261272445e-06
-1.04984008877639e-05
-4.28316125921709e-06
-1.96945045338219e-05
-1.508450692522e-06
-2.0146815652273e-05
-2.36564654138833e-05
-1.71610400112808e-05
-1.20013635870583e-05
-3.46808474323655e-05
-2.9170296739885e-05
-1.67317657414483e-05
-3.17855668205047e-05
-1.74164137289675e-05
-9.80560219198318e-06
-1.57695586602495e-05
-3.02661200901492e-05
-6.72446742429557e-06
-1.86255555019667e-05
-1.95509815656408e-05
-1.39477352308411e-05
-2.03763179264716e-05
-2.87869447032546e-05
-1.41585341344868e-05
-1.51411621726778e-05
3.8485307131982e-08
-1.55238233064325e-05
-1.27041513300251e-05
-5.21534427710096e-06
-2.2895138436149e-05
-1.62430418885902e-05
-1.70759046459808e-05
-2.51738294937113e-05
-1.53196204021586e-05
-1.57429738175501e-05
-8.52602391659534e-06
-2.74991179777233e-05
-1.40797140364658e-05
-3.54097841093437e-06
-2.31490419709622e-05
-1.78042029327969e-06
-2.06366056474958e-05
-1.3809499533172e-05
-2.54829326632221e-05
-2.81953459423514e-05
-1.43213549346658e-06
-2.8992332678913e-05
-4.99490085341213e-06
-2.09932587637601e-05
-1.76353255601327e-05
-3.22223305316607e-06
-5.08515147546718e-06
-2.01421278096386e-05
-2.89104572457546e-05
-2.05356676302142e-05
-7.04243602935595e-06
-2.62194533056709e-05
-4.8966721145329e-06
-1.07606961568352e-05
-1.87173252594752e-05
-1.30711246138129e-05
-4.71385663937294e-06
-2.73109433344737e-05
-7.57078264934275e-06
-3.35443113665226e-05
-2.5620460643402e-05
-6.71847400828424e-06
-2.46696570649582e-05
-1.92130420323527e-05
-1.80978403693888e-05
-8.62481772295292e-06
-1.65484337540874e-05
-5.88897371386502e-07
-1.4493202903139e-05
-1.899905955549e-05
-3.03632242281964e-05
-1.05875098760814e-05
-1.39739399059486e-06
-2.3308549351267e-05
-2.69612370182465e-05
-4.20597061183343e-05
-1.85279162183699e-05
-1.91712242792578e-05
-1.63915329800955e-05
-1.33245912456954e-05
-3.04328907827099e-05
1.17296311888209e-05
-2.14299340750438e-05
-1.81071815266778e-05
-5.30243834222301e-06
-2.55908018255753e-05
-1.23595030798292e-05
-2.94239703675012e-05
-1.48403420539736e-05
-5.21427492743879e-07
-8.3262519176931e-06
-1.37135044080289e-05
-2.03318552236425e-05
-1.87516247592903e-05
-2.3629493937887e-05
2.26847891388813e-06
-2.2372343343534e-05
-1.21685963789218e-05
-6.48148334807524e-06
-2.75170132292652e-05
-3.26786456285444e-05
-1.66360671663742e-05
2.26369288171062e-06
-2.45550724981427e-05
-1.68338671176577e-05
-3.85773396048498e-06
-1.5856895164376e-05
-2.14670094170766e-05
-8.91203001169595e-06
-1.42201026836127e-05
-8.61154489178955e-06
-1.68372288112487e-05
-2.48648446537539e-06
-7.7716494560333e-06
-1.74078868722146e-05
-3.03877148293555e-05
-2.16098208350223e-05
-8.07582759917324e-06
-7.19269440947596e-06
-1.29148614056794e-06
-5.95126951358662e-06
-2.6985268457513e-05
-8.7507404675344e-06
-5.48023658611285e-06
-1.83019273043022e-05
-1.17509451626069e-05
-6.9680895694635e-07
-6.11256989828551e-06
-2.51087478799556e-05
-2.13630201490826e-05
-1.76559482171718e-05
-1.79449743050684e-05
1.58584310135179e-06
2.44932318150139e-06
-1.81932123818672e-05
-1.37356816353279e-05
-9.67891555164751e-06
-3.53743432544233e-05
-2.43869088712102e-05
-7.0076513690009e-06
-1.13929286117206e-05
-6.64815659506283e-06
-5.93790731986008e-06
-2.17478647514055e-05
-2.17481211720383e-05
-8.50271240392575e-06
-2.8059564484637e-06
-3.19517087967445e-05
-2.54017263780378e-05
-2.46853180855652e-05
-2.62603764224457e-05
-1.96544798876084e-05
-7.89910204870691e-06
-1.45471555239904e-05
-1.19749571708484e-05
-2.73343056329419e-05
-1.10372266905396e-05
-3.35581169764792e-06
-1.05883848456372e-05
-6.17159767482407e-06
-3.98034756106344e-05
-1.3624870694309e-05
5.80806085637156e-06
-1.30365910882417e-05
-5.76402450495719e-06
-1.43399471759024e-05
-1.30741942749842e-05
-2.14231578521799e-05
-2.32608617280758e-05
-1.85879484977524e-05
-2.31839416160399e-05
-2.36158464623662e-05
-1.83342579035289e-05
-8.04401069327164e-06
-3.51711204349733e-05
-1.83004291116384e-05
-2.36443044975857e-05
7.76264636958107e-06
-2.48248615737913e-05
-2.02140611222131e-07
-1.03430922435579e-05
-3.61549976222599e-05
-2.08021873909192e-05
2.66158300926426e-06
-1.87033156982595e-05
-1.28966054339733e-05
-1.09151057877742e-05
-1.56209705208002e-05
-1.62015734949307e-05
-2.90487979695434e-05
-1.30952741436839e-05
-2.21697205275676e-05
-2.84185985868143e-05
-2.10858116368551e-05
-1.41769694032715e-05
-1.37433058564833e-05
-1.46948452498901e-05
-1.65808433761607e-05
-9.07673495444393e-06
-1.75494053555997e-05
-2.12742102189857e-05
5.35721485097205e-06
-1.28420358212244e-05
-2.76134675338317e-05
-1.04708051518478e-05
-2.54672989718538e-05
-2.2421657936358e-05
-8.94381800967246e-06
-3.08565462680582e-06
-1.11151751885388e-06
-2.61159544167212e-05
-1.09105193426246e-05
-1.32758093775141e-05
-1.21984342970926e-05
-3.34192261298937e-05
-1.45086089221295e-06
-3.6952160342712e-06
-6.72164479196033e-06
-2.03629009193405e-05
-1.69213114872691e-05
-2.68715655827243e-05
-1.00883378546293e-05
-2.44867583296977e-05
-2.91178420769163e-05
-1.84578068995375e-05
-3.15744616782158e-05
-2.77829095507856e-05
-2.29650470469628e-06
-2.29372668661584e-05
-2.06783019588991e-05
-1.0991660606659e-05
-1.50713056985734e-05
-2.53567007406093e-05
-1.76368269276601e-05
-1.17559347159338e-05
6.97837981072035e-09
-2.15072275906875e-05
-8.55035710034265e-06
-2.24393090190785e-05
-1.28646287387886e-05
-2.62891163196034e-05
-3.33163123796585e-05
-1.54482464139436e-05
-7.97478053503107e-06
-1.93437244709837e-05
-2.93079158971971e-05
-2.52390749633994e-05
-3.02288892350245e-06
-1.79214211985491e-05
-8.62671899346611e-06
-1.2755186471805e-05
-8.71098112453284e-06
4.4515816310821e-06
-2.05800251218256e-05
-1.88860203563608e-05
1.05539206732839e-06
-6.76154659350621e-06
-1.53449261077408e-05
-2.83043596057984e-06
-3.39753813311133e-06
-2.20140734753019e-05
-3.07796491686872e-05
-8.13925044491917e-06
-2.29626311202827e-05
-5.10550210666701e-06
-1.61601649682179e-05
-2.19746282831984e-05
-1.45122404041329e-05
-1.25128805299447e-05
-4.97754134493931e-06
-6.38490131255821e-06
-6.80464208903578e-06
-3.64436964036559e-06
-1.36141295396988e-06
-9.1375685781649e-06
-2.58114049922875e-05
-1.38357872517021e-05
-2.18599053580723e-05
-2.8831410436481e-05
-1.30257394708666e-05
-2.89629188384866e-05
-7.70632472360578e-06
-3.84284825359917e-05
-1.743332124696e-05
-1.10105922578186e-05
-2.16197864372545e-05
-1.26371967848938e-05
-1.39200066570976e-05
-8.72715253239207e-06
-1.86752748042098e-05
-2.01418525269574e-05
-2.16927197114567e-05
-6.75178637328018e-06
7.32113738494565e-07
-9.86057321822774e-06
-7.85395273640359e-06
-2.05399122735193e-05
-1.39731239268185e-05
-8.59162560300899e-06
-1.43501201012369e-05
-1.89824082737212e-05
-1.66178160411476e-05
-1.46953106488024e-05
-1.30966566084958e-05
-4.41108063483492e-06
-2.38799308126171e-06
-1.32097057146569e-05
-1.60415170982685e-05
-1.91934835011077e-05
-2.1725335210624e-05
-2.79009766844281e-05
-1.56949367909759e-05
-2.91383413253101e-05
-8.14765086000955e-06
-1.42864063930403e-05
-1.82641281850427e-05
-2.24151932019246e-05
-1.49050522001044e-05
-3.02099717272761e-06
-5.50488731618121e-06
-1.30550901327199e-05
-2.74958155108084e-05
-3.94831798565441e-05
-9.79174336172784e-06
-7.11996378734256e-06
-2.31902059779694e-05
-8.78989590299785e-06
-5.01729541579596e-06
-1.52221431925351e-05
-1.71473128445315e-05
-2.88058039630947e-05
-1.98361901733094e-05
-1.59663046437629e-05
-9.63900418791381e-06
-1.02000699154882e-05
-5.78237495390418e-06
-2.22248036803196e-05
-1.27085190375287e-05
-1.20854171655526e-05
-1.50316482945394e-05
-1.30700993687373e-05
-1.56581860509229e-05
-2.5179750242828e-05
-2.19062683230997e-05
-3.2448738937152e-06
-1.30931670209638e-05
-1.19152878783672e-05
-1.16606756811176e-05
-1.67754674376961e-05
-1.00286983084518e-05
-1.02616107313943e-05
-2.0988696874814e-05
-8.94386431327531e-06
-1.39722624026249e-05
6.67838573765485e-06
-8.6341825749725e-06
-1.43157123513539e-06
-1.96421759502822e-05
-2.00500397783148e-06
-1.80540616701036e-05
-1.31055268068837e-05
-1.64376352981336e-05
-8.23498078452272e-06
-1.6494979731559e-05
-1.53836758457001e-05
-8.34049495568246e-06
-1.88711205199762e-05
-2.66248258782348e-05
4.66044826585401e-06
-6.4833318573456e-06
-8.47139485220024e-06
-2.04216473616783e-05
-2.99022030071581e-05
-1.43655863554933e-05
-1.16956869759666e-05
-9.12332211622383e-06
-1.21484902830862e-05
-7.39334317805971e-06
-1.30956275806834e-05
-3.22264899911801e-05
-2.66503951617252e-05
-1.96780441893309e-05
-1.65404963606565e-05
2.08230506598813e-07
-1.8914696042075e-05
-3.23993908716691e-05
-3.04071201783492e-05
-2.22295166877433e-05
-3.31855848234522e-05
-2.23972083303312e-05
-2.97363195098864e-05
-1.21508370904634e-05
-1.49307435024831e-05
-7.85941112466119e-06
-1.66624697823619e-05
-1.77393944048307e-05
-1.91756157987988e-05
-7.32896544667836e-06
-1.6851273388076e-05
-4.99460542911468e-06
-1.09222454152666e-05
-1.50408286651636e-05
-8.6277637047777e-06
-1.61548390703542e-05
-2.04274155275394e-05
-1.87290038123298e-05
-3.37379789718636e-06
-1.60512187066862e-05
-8.30673892116364e-06
-1.98219703969359e-05
-7.51331169005597e-06
-3.08604833430193e-06
-8.10066627805507e-06
-2.93720838241269e-05
-1.76630721754835e-05
-3.32116128864825e-05
-1.82363940175998e-05
-2.5915546369397e-06
-1.41099064441842e-05
-9.38909791128793e-06
-8.28777708161464e-06
-1.94318192643447e-05
-2.32155193942705e-05
-1.61927798201556e-05
-8.69247638420509e-06
-1.12601372885381e-05
-1.23123555140975e-05
-1.27670727131587e-05
-2.40906532786513e-05
-3.62581121532469e-05
-1.19812911125418e-05
-1.43866020958858e-05
-2.56243108843069e-05
-1.75832911484807e-05
-1.26442435018948e-05
-1.96036396227107e-05
-1.29266392088799e-05
-1.40189880021064e-05
-1.12004713570492e-05
-1.48399232995791e-05
-2.23221202444945e-05
-1.03316489203348e-05
-9.02586847326265e-06
-1.41122669656475e-05
-1.42902954106381e-05
1.66654551102737e-06
-2.75490111636517e-05
-1.27969445336502e-05
-1.40566200419547e-05
-2.2142409101488e-05
-1.06688413767398e-05
-1.18052790779811e-05
-1.13368126206283e-05
-7.28656467456765e-06
-3.47980996994432e-06
-1.7345025344053e-05
-1.01552108541413e-05
-1.50934044991283e-05
-1.19266419834737e-05
-2.52417691075682e-05
-1.30594375505201e-05
-7.08514584549876e-06
-2.6228575472424e-05
-1.32629475468708e-05
-1.45211172218388e-05
-8.63930494779849e-06
-4.27337186517456e-05
-1.00510081696011e-05
9.22129879139017e-06
-1.21435200058979e-05
-5.98230451833783e-06
-2.55103153295644e-05
-2.87040370547709e-05
-2.22999373748588e-05
-1.78246635293195e-05
-1.27013243368263e-05
-2.70441159267314e-05
-3.18544390935857e-05
-1.39594096059582e-05
-1.73078539048037e-05
-2.07128017092102e-05
-1.69213294582709e-05
-2.66117178476893e-05
-1.36146764172116e-05
-2.26466434423276e-05
-2.20571757131308e-05
-7.83916931598128e-06
-1.22644825390227e-05
-2.67251646106497e-05
-1.93706887941111e-05
-3.30289805533352e-05
-1.46456473582198e-05
-3.55917693167754e-05
-2.57590389014527e-05
-1.77639463924343e-05
-1.8676424730768e-05
-3.86986131364894e-05
-2.61278759840777e-05
-2.88717249912767e-06
-1.46660323429101e-05
-2.15608668716109e-05
-1.85657665806183e-05
-2.40298383529866e-05
-2.62210648239815e-05
-2.25438876811027e-05
-1.37196277809905e-05
-2.53182817479177e-05
-1.38807799715855e-05
-1.55280068509243e-05
-3.50984454356265e-05
-7.23166155212024e-06
-8.07259861617807e-06
-2.174211995445e-06
-1.8673832071351e-05
-2.09481907822922e-05
1.78560151815635e-06
-3.06102538208089e-05
-1.80799201684306e-05
-2.95570925497068e-05
-1.21924463431586e-05
-6.69038676644992e-06
-1.27433343914811e-05
-1.47142480500996e-05
-2.59486278217603e-05
-8.11983507956824e-06
-1.57804791689215e-05
-2.97176400658109e-05
-1.99242712356003e-05
-5.26959741298774e-06
-1.69399899488169e-05
-5.43294103047236e-06
-2.0809600655419e-05
-2.00637318884193e-05
-2.01753378916271e-05
-3.08446885429435e-05
-1.80268457509234e-05
-5.12612011611733e-06
-2.2686954896082e-05
-8.26034212201524e-06
-2.4966270685694e-05
-3.38709605940388e-05
-1.34343758813754e-05
-2.47514829498044e-06
-8.77218989891833e-06
-1.74150358606803e-05
-1.75304681683168e-05
-8.62741223917752e-06
-7.72340079758244e-07
-1.64429755573483e-05
-2.522093278365e-06
-9.18864975289518e-07
-2.123703014544e-05
-4.19572691508083e-06
-1.55933561922787e-05
2.59531381183818e-06
-3.60102294014348e-05
-3.8198323755063e-05
-8.72314426771736e-06
-2.47683315822921e-05
-1.9067777573916e-05
-3.39003569858726e-05
-9.42568838272294e-06
-1.04149056720602e-05
-1.25852267124597e-05
-1.95979947645491e-05
-2.53958554328753e-05
-2.72285679820845e-05
-9.45076042030933e-06
-2.727921939361e-05
-1.21241511914691e-05
-1.79346768742201e-05
-3.82693829547706e-05
-4.1884479770339e-07
-9.19374562614168e-06
-3.1119343199062e-05
-1.73160919711088e-05
-1.33817702809858e-05
-3.75491369750079e-05
-8.58542903992306e-06
-4.93192357602181e-06
-9.18073877392802e-06
-2.44138214566053e-05
-1.59482543148673e-05
-2.29299117352368e-05
-1.6702219274759e-05
-6.86801023208934e-06
2.12519631851256e-06
-1.29386037512053e-05
-1.84516760169844e-05
-2.32665767644084e-05
-1.71068837697053e-05
-1.84105445151984e-05
-1.42199316111663e-05
-2.20392605885868e-05
-2.28275938533817e-05
-1.24544512582131e-05
-8.19923320573801e-06
-1.02701130229518e-05
-2.25400928113164e-05
-5.56921495761749e-06
-1.42258557355625e-05
-1.138514011674e-05
-1.06552816031286e-05
-1.43380824679304e-05
-1.45075119985464e-05
-2.53821464311232e-05
-1.44008279949243e-05
-1.36045761258063e-05
-1.89511266095042e-05
-2.87649148365161e-06
-2.075426891964e-05
-2.48979029447366e-05
1.45560569985565e-05
-2.06586242988076e-05
-2.04879869312757e-05
-3.38727192896519e-05
-2.82412576823847e-05
-1.3436667387429e-06
-5.6722730150658e-06
-7.98672869042084e-06
-1.04587195437711e-05
-2.15462683392786e-05
-1.43905342218997e-05
-1.1233527360472e-06
-8.62602011859587e-06
-1.55101469301664e-05
-1.75579932210345e-05
-1.58196053521364e-05
-1.7943340192536e-05
-3.35043038381024e-05
-3.69030942659018e-05
-2.82787670061006e-05
-5.0923000796999e-06
-1.15353935876321e-05
-5.46325449230242e-06
-1.02712874512577e-05
-7.9248675781731e-06
-1.85924142987436e-05
-3.08404483644414e-05
-1.73826907355474e-05
-1.64343312232206e-05
-1.81802720522458e-05
-1.92176558786578e-05
-1.28472942450618e-05
-7.2325749282248e-06
-1.63280710523164e-05
-2.62802723406728e-05
-2.07484586534765e-05
-1.80653104592396e-05
-9.40828012051135e-06
-1.00011454476949e-05
-2.8905613523405e-05
-1.97721500566869e-05
-2.15139235683765e-05
-2.73161962299669e-05
-3.0120055809079e-05
-3.30802435252255e-05
-2.71224230224295e-05
-6.2086677847163e-06
-8.67321269671402e-06
-1.32461930910999e-05
-1.79137983707516e-05
-1.60674396218576e-05
-3.50884468441048e-07
-2.38375165514554e-05
-1.22593965065544e-05
-2.12668433245888e-05
-6.56182290252487e-06
-1.34360097737323e-05
-2.99956230887388e-05
-1.72920383499511e-05
-1.22468729277245e-05
-3.60828933368103e-05
-2.56107052167367e-05
-1.09650138726284e-05
-2.13890372382771e-05
9.01015748529873e-06
-1.46521426858863e-05
-1.07517393148378e-05
-1.88062934542279e-05
-1.51211757350312e-05
-2.2773936245045e-05
-3.36748405370808e-05
-1.89883300656282e-05
-1.29447558235946e-05
-1.29955599275561e-05
-1.2568831420733e-05
-1.26445045560832e-05
-3.19767126382491e-05
-1.12617425670033e-05
-1.07503933964425e-05
-3.79793638263397e-06
-1.71370083075016e-05
-2.12995898849321e-06
-2.69860312934609e-05
-3.18471794747819e-05
-1.65892795787842e-05
-1.48933404779048e-05
-1.89057165056779e-05
-1.76612540977084e-05
-1.14494502342535e-05
-2.08193680487947e-05
-9.0421868684435e-07
-3.00299512514236e-05
-1.25537026364553e-05
7.28968954086026e-07
-3.35217138359512e-06
-4.23562886852219e-06
-2.97442896230731e-08
-1.33206210693468e-06
-1.84734650322285e-05
2.74925669757894e-06
-1.06539501265057e-05
-1.33084734474466e-05
-2.4944446016539e-05
-4.06469972263073e-06
-2.62490321532373e-05
1.19945016463033e-06
-1.80282300143395e-05
-4.84919789211429e-06
-3.30716845709856e-05
-2.06231268172109e-05
-2.6196149306695e-05
-1.17919542084485e-05
9.52978580069867e-06
-1.82468012366846e-05
-2.57993138808594e-05
-7.32607278539366e-06
-1.38006771295155e-05
-7.49327302360773e-06
-4.16388468774267e-06
-1.56489256289478e-06
-8.94772145515203e-06
-1.05481903996848e-05
-7.55395752972724e-06
-1.42919225224509e-05
-1.71420361393563e-06
-1.35041552971227e-05
-1.734418638146e-06
-1.91335620700261e-05
-1.65600316851598e-05
-1.1968329525797e-05
-5.18177006184803e-06
-2.92263784802097e-05
-8.27008452476074e-06
-7.43166455320015e-06
-1.97737704953387e-05
-5.07706210727965e-07
-1.87914976131768e-06
-1.13509213181585e-05
-1.40904954401014e-05
-2.18391071778543e-05
-1.1693250893738e-05
4.90074567831662e-06
4.07932411875823e-07
-1.61127782223682e-05
-3.0030200676783e-06
-1.2710555010001e-05
5.23660785171201e-06
-2.36461866548022e-05
-1.3523394972913e-05
6.06473407443088e-07
-9.16736550219142e-06
-3.00442804355213e-05
-2.38591102850761e-05
-1.48223119208511e-05
-2.27630909359762e-05
-2.86085000287879e-05
-2.47588365822161e-05
-2.97123609647807e-05
-4.95333684291691e-06
-4.430026123767e-06
-1.59759431791717e-05
-3.38546350413951e-05
-1.37203450550566e-05
-1.63929664716407e-05
2.51820168736382e-06
-1.5050821742849e-05
-1.04959963585164e-05
-3.3775618768425e-05
-1.77834763716907e-05
-1.21328242633341e-05
-1.35679413237009e-05
-2.17531656668618e-05
-2.88784795722765e-05
-1.36020723130824e-05
-1.59195590028432e-05
-2.72539715893461e-07
-2.11286449172207e-05
-1.27361317651589e-05
-2.50189922081841e-05
-3.13705115288366e-05
-1.97599603956146e-05
-2.33671536846984e-05
-1.47477776193935e-05
-1.00072090874676e-05
-2.11887793469867e-06
-1.93020332374912e-05
-2.12742256379905e-05
-1.34690989363506e-05
-1.34317857965968e-05
-1.38998118538756e-05
-1.86286613504205e-05
-2.84690462515286e-06
-1.84424528334286e-06
-1.41772192684744e-05
-9.25106092579301e-06
-3.61569314211879e-06
-7.80542050709242e-06
-2.10160439062058e-05
-2.27781233343262e-05
1.08014542861246e-06
-2.4704709620312e-05
-1.78463339160178e-05
2.49804576339651e-06
-1.64976274840479e-05
-1.59643602393407e-05
-1.92773338567384e-05
-1.93704992370284e-05
-1.33407319283466e-05
-1.74706198420043e-05
-8.65876988286003e-06
-7.02060454929046e-06
-1.35633076477316e-05
-2.53607994703234e-06
-1.25719133600896e-05
-1.78383147165589e-05
-7.03181020010897e-06
-8.500572427921e-06
-1.11672766922738e-05
-1.33654223744948e-05
-1.43394055714796e-05
3.52913003696879e-06
-1.45157858160367e-05
-1.56908838276959e-05
-2.35728602384517e-05
-1.92286673063264e-06
-2.26103674444937e-05
-2.07810083257001e-05
-1.39033624112632e-05
-1.72463087455177e-05
-9.02709782681682e-06
-1.43969911411968e-05
-2.32703349953703e-05
-1.31311011065628e-05
-2.02088867391255e-05
-3.02618413393502e-06
-3.54605248869901e-05
-6.09413248457793e-06
-2.43878803549475e-06
-2.15208085409062e-05
-1.38141610938343e-05
-2.24428262374277e-05
-2.36976802654361e-05
-3.53605058677785e-06
-2.07065103276971e-05
-1.57320095894197e-05
-1.34286652995201e-05
-2.23710059068665e-05
-1.91207143418478e-05
-3.58062238139403e-06
-1.59519499621736e-05
-2.33544554032991e-05
-1.06757689136017e-05
-1.11098494178241e-05
-3.66078805863252e-06
-1.16511116692051e-05
-2.60853869426572e-06
-4.42914803346269e-06
-2.41974801761474e-05
-2.39635034813568e-05
-1.01783319317253e-05
-8.0596616225635e-06
-2.50361507717594e-05
-9.92670757403533e-06
-5.41776129795089e-06
-2.39507048565772e-05
-1.268712633194e-05
6.44569513497586e-06
-1.90132016009472e-05
-5.92142132870187e-06
-1.75740921187122e-05
-2.36683092859633e-05
-2.8746156773694e-05
1.1533148890674e-06
-1.76394441708933e-05
-2.96228011469082e-06
-1.04350129012589e-05
-3.02442911314772e-05
-2.8793458559901e-05
-1.81024063778253e-05
-2.83486620775898e-05
-1.00000666840637e-05
-1.52301454204209e-05
-1.50818140305238e-05
-1.84251464662426e-05
-1.90695941874026e-05
-2.09546446185573e-05
-2.72250179446848e-05
-1.39636466955348e-05
-1.33885720946663e-05
-1.33129319724474e-05
-2.33907536823519e-05
-2.66023678902379e-05
-1.64864919828662e-05
-1.34177884610072e-05
-7.28351237169655e-06
-2.53543985421432e-05
-1.73116184336584e-05
-1.53488900074837e-05
-5.7788563423739e-06
-1.6240198149288e-05
-3.7961068729865e-06
-1.44938331453579e-05
-2.29044160796639e-05
-8.1591147846094e-06
-9.36022773723917e-06
-6.14051555194178e-06
-2.48546130030529e-05
7.66360097466444e-06
-1.31248869601481e-05
-5.77182295831023e-06
-1.95932518522135e-05
-5.54949793687466e-06
-2.20317023937289e-05
-1.25593475918808e-05
-2.65241797712362e-05
-1.38972576652952e-05
-1.80927507900242e-05
-1.33269872842432e-05
-2.89135244011242e-05
-8.9360315937921e-06
-1.45040806102006e-06
-1.25831915113876e-06
-3.12520011305407e-05
-2.64318473104847e-05
-7.52574000933321e-06
-3.91807314656957e-06
-3.59553160881517e-05
-1.30512761046564e-05
-2.97318413209623e-05
-2.79576666387999e-06
-1.59661306271806e-05
-1.95270820959621e-05
-1.59983098945084e-05
-4.67834956971946e-06
1.4788005827631e-06
-9.21633045844054e-06
-1.71362922688057e-06
-1.54800649451341e-05
-1.58084835453963e-05
1.53112999051595e-06
-1.53694295471095e-05
-2.98247651908266e-05
-1.58580477251828e-05
-1.12733812381217e-05
-2.19867142609581e-05
-1.30189045836472e-05
2.72816085831522e-06
-1.08192554693944e-05
-1.18890755866923e-05
-1.5265010293034e-05
-2.20212818423707e-05
-7.78648504952808e-06
2.97777165648469e-06
-3.03590455133016e-05
-2.04299810137608e-05
-1.66317259504354e-05
-2.81621102737358e-05
3.80992589116429e-06
-1.61926391018127e-05
-2.20103399420841e-05
-2.14144886015361e-06
-9.25514313838024e-06
-1.0001452257577e-05
-1.5498137678778e-05
-1.61888086544257e-05
-3.00592113303942e-05
-2.81146459941379e-05
-2.41657726553544e-06
-1.55537644689011e-05
-3.35395680251649e-05
-1.98203401894307e-05
-2.16034481198813e-05
-3.09640702060837e-05
-1.06373161192326e-05
-1.79501006985586e-05
-5.54278505745269e-06
-2.23961407337011e-05
-1.66879742214408e-05
-1.3080482405413e-05
-1.43869854955876e-05
-9.37865227081239e-06
-1.12544056345402e-05
-1.83068431791454e-05
-1.97964062109203e-05
-7.99833305370035e-06
9.18082323327021e-06
-7.42765937380309e-06
-1.25002550221969e-05
-2.15093214202644e-05
-2.70427586056361e-05
-2.70338182941878e-05
-1.34356133938174e-05
-1.25127823978173e-05
-1.28228904127639e-05
-7.74985727546072e-06
-3.75938101146361e-06
-2.26036641274716e-05
-1.51561371052072e-05
4.44352792202895e-06
-3.32036105745945e-05
-1.93310927943444e-05
-1.28480926268159e-05
-7.00897809216749e-06
-1.56394368922472e-05
-1.93748315071815e-05
-1.84687142763441e-05
-1.08520441020108e-06
-2.25879932555647e-05
-2.91326993848909e-05
-1.11943199593165e-05
-1.93694966085121e-05
-2.53292445863405e-05
-2.61362342829015e-05
-2.90422594332242e-05
1.40254720968238e-06
-1.98921866726586e-05
-6.21858065789966e-06
-7.54713517802291e-06
-1.55319921804117e-05
-2.10076774218642e-05
-1.81113180468799e-05
-9.08989603557304e-06
-6.05945616002071e-06
-1.28956626783313e-05
-1.6978497959031e-05
-2.53094425901925e-05
-2.31624973630057e-06
-1.4107152465635e-05
2.06735593285828e-06
-6.39772729953507e-06
-1.08961367370687e-05
-2.20048832246238e-06
-1.1210155199058e-05
-2.90781192634975e-05
-2.68872307053485e-05
-6.75604202878104e-06
-4.84794078446461e-06
-2.10374406489689e-05
-7.18399232436143e-06
-2.92237758365196e-05
-1.26820434990366e-06
-1.72209832060356e-05
-2.69179397667816e-05
-6.27602657819023e-06
-1.46581237771651e-05
-7.41059860960745e-06
-2.27640973125311e-05
-3.6771076230208e-05
-1.94282720007832e-05
-1.95709303650984e-05
-1.28483398871094e-05
-1.34889138562125e-05
-2.3990011351785e-05
-2.18896961131436e-05
-4.17788889630917e-06
-3.798879585285e-06
-1.17278676238661e-06
-2.0995118211384e-06
-1.25064836207095e-05
-1.2104529570235e-05
-1.89814916001577e-05
-1.10931189285922e-05
-2.02775128378145e-05
-2.19690963429863e-05
-5.06121151775219e-06
-3.84290662545113e-05
-7.26198821678439e-06
-1.77112389555556e-05
-5.63724176754412e-07
-1.49891310042835e-05
-2.81813892579356e-05
-1.16673157536265e-05
-2.77190330686602e-05
-2.44543137027282e-05
-1.20045954116672e-05
-2.14132710207216e-05
-1.37505064532076e-05
-2.15804798277432e-05
-2.42367589789389e-05
-1.4200057914888e-05
-2.06445080228936e-05
-1.42125252825627e-05
-1.66067352693646e-05
-8.43165384796444e-06
-7.69622781782478e-06
-1.05747504982459e-05
-1.79243614369095e-07
-7.31685265277403e-06
-1.82246838480267e-05
-5.01440274744126e-06
-1.31169422888209e-05
-2.22197352362329e-05
-9.70569183174041e-06
-7.65152020504623e-06
-1.25334346201488e-05
-2.77440441106671e-05
-1.12483821213257e-05
-6.50889799123837e-06
-2.45292377126845e-05
-1.66553278287212e-05
-9.95888691698025e-06
-1.24955276605504e-05
-2.04282056042308e-05
2.6906044891513e-06
-1.28379453702371e-05
-5.85187419708511e-06
-3.19051419409313e-05
-2.13834663392001e-05
-1.42325670616552e-05
-1.75973567093814e-05
1.45914160397924e-05
-8.26740465421783e-06
-1.39981400139203e-05
-1.44445151727125e-05
-8.30730872073197e-06
-2.74398748791976e-05
-2.70670371042767e-05
-1.59740621923666e-05
-9.65341312935171e-06
6.4399357724294e-06
-3.41582235762264e-05
-1.4490525399016e-05
-7.89654004526318e-06
-1.5958267509562e-05
-2.40573133779562e-05
-1.28794801108009e-05
-2.31213058591719e-05
-1.917041390702e-05
-1.79613640676997e-05
-9.67090855369182e-06
-1.84004354638139e-05
-1.73732097054093e-05
-1.53315210355403e-05
-3.59728867200213e-05
-1.79707867891056e-05
-1.71690218331999e-05
-3.22048365374402e-05
-1.18277948715784e-05
-1.97451514005473e-05
-4.51447176417382e-06
-8.85025594367732e-06
-2.2591021280506e-05
4.67645360539175e-06
6.7935457468881e-06
-7.87763961259288e-06
-3.39143373538446e-05
-1.90410554428164e-05
-1.49855486567264e-05
-1.85013797043111e-05
-1.88879440468961e-05
-1.76478808837569e-05
-1.01273803927387e-05
-1.57821581935995e-05
-2.18141529306031e-05
-5.84230118047821e-06
-1.83236225503478e-05
-2.21250057954559e-05
5.1607258250971e-06
-1.35270082754085e-05
-8.83458776337193e-06
-1.2969108225252e-05
-4.98786973001602e-06
-1.30814292156009e-05
-2.96337954184298e-05
-1.31278629491135e-05
-1.880486276649e-05
-9.9743791249822e-06
-1.28961164488577e-05
2.26313968592826e-06
-2.11864710105407e-05
-2.86849680623171e-05
-6.5662506417943e-06
-2.78558720273278e-05
-1.42421333033697e-05
-3.12893715591689e-05
-1.66495506732378e-06
-2.66991730140688e-06
-1.72025228139483e-05
-2.74450265899733e-05
4.46526015330806e-06
-1.05908981202663e-05
-1.35060764777322e-05
-2.37904026242401e-05
-2.77567591443627e-05
-9.2006695041691e-06
-1.84708213868524e-05
-1.54241413244625e-05
-2.80156027282934e-05
-6.68170338198212e-06
-1.47336868994971e-05
-2.29288663527202e-05
-2.9190483921033e-05
-1.10025030804703e-06
-2.50249249296887e-05
-9.12111042438283e-06
-1.30565149502824e-05
-1.55634857361016e-05
-2.98724506584469e-05
-4.7321876165942e-06
-2.66805473354275e-05
-8.8813473492144e-06
-1.89465362697632e-05
-1.06393258211907e-05
-1.46324432618496e-05
-4.49403630539688e-06
-1.78507754194855e-05
-5.27311378493646e-06
-9.87544255894909e-06
-2.56605169611708e-05
-1.7743013483271e-05
-5.54237465880449e-06
-1.15224564904562e-05
-1.05169164626894e-05
-9.35911529683899e-06
2.50323495744345e-06
3.53501148519774e-06
-7.73307562541806e-06
-2.07831997739012e-05
9.10281981120006e-06
-1.22086857992625e-05
-3.3245848571608e-05
-1.78934432702175e-05
-2.80406166826799e-06
-7.80604667657e-06
-1.55177814485447e-05
1.20022904769268e-06
-2.23519595758084e-05
-3.33042261023918e-05
-4.8632400985812e-07
-2.03085042876197e-05
-1.64218290474964e-05
-1.11638452156144e-05
-6.32147094562917e-06
-2.87038126648725e-05
-8.69919862477898e-06
-1.39678195498546e-05
-2.11699636913882e-06
-1.46562671246893e-05
-3.225222824573e-05
-2.28547029492782e-05
-4.98270933516897e-06
-1.83841223371936e-05
1.07719786323409e-06
-2.11194910552619e-05
-2.15775288686234e-05
-1.96619799670646e-05
-7.71083186625892e-06
-1.61855925094303e-05
-1.70642421191511e-05
-1.78415973141204e-05
-2.83874354477556e-05
-1.75489448400745e-05
-1.61686001598321e-05
-1.58412915225677e-05
-5.82252837773327e-06
-1.73126512807341e-05
-1.15177066734995e-05
-1.40817844976503e-05
3.35643084689274e-06
-2.66880907572949e-05
-9.56673916634237e-06
-1.3947877115864e-05
-5.40532530476059e-06
-1.53000053619852e-05
-9.28963682292594e-06
-1.48494702429365e-05
-1.10260891295498e-05
-1.92132180492933e-05
1.17297683118997e-06
-1.4701541584408e-05
-3.45610798097767e-05
-1.37327918734081e-05
-3.03433321553888e-07
-1.81861078807366e-05
-1.68121474807777e-05
-2.04775437853445e-05
-1.81018224132323e-05
-2.14206577305207e-05
2.96800470055084e-06
-2.36125471437757e-05
-2.09201784536121e-05
-1.97954777698034e-05
-1.40773731973944e-05
-2.22198632383791e-05
-1.47116507237936e-05
-5.16357051189404e-06
-9.66664684035062e-06
-6.8536475025724e-06
-2.21496081564517e-05
-2.08015217603933e-05
-2.81571210545072e-05
-7.92358162715294e-06
-4.20360817295953e-06
-6.72255973607357e-06
-2.06340177237944e-05
-1.26820664117246e-05
-5.86711186247015e-06
-1.27462773487338e-05
-8.33986031500169e-06
-9.71729366646455e-06
-8.52798092720487e-06
-1.61165903790945e-05
-2.16453685623876e-06
-5.62993041461137e-06
1.59422498467916e-06
-9.94438978120836e-06
-1.58675428436762e-05
-8.16919136886763e-06
-1.85595140405673e-05
-7.38323300482859e-06
-1.86796416239401e-05
2.66613277894846e-06
-1.47469867382229e-05
-1.73891247943284e-05
-1.54284898772277e-05
4.92869883824504e-06
-2.60657081650879e-05
-2.46155657856816e-05
-1.68289880184265e-05
-1.09091212815216e-05
-2.83116619916766e-05
-2.03313295842758e-05
-1.31469947006686e-05
-2.32953004071667e-05
-2.8361866756338e-05
-1.29451977507654e-05
-2.0551009052351e-05
-4.86392470513437e-05
-1.9338017158724e-05
-1.74919047232879e-05
-1.60043614769531e-05
-6.96671540696414e-06
-2.504093530859e-05
-6.4850852428994e-06
-7.54995696104482e-06
2.13491150732128e-06
-1.48522773946875e-05
-8.00571244075401e-06
-1.181200151784e-06
-1.21222583462678e-05
-1.43044184328859e-05
-1.24387931299039e-05
-1.34015232233128e-05
-3.02692240272658e-05
-6.83315112748286e-06
-1.28459766141132e-05
-2.57814116241496e-05
-1.19441530302396e-05
-7.26189425224832e-06
-3.24290073698624e-05
-9.24725177736312e-06
-9.96669255813384e-06
-1.63384190694769e-05
-3.19972742896008e-05
1.13579276471474e-06
-1.72534428318177e-05
-2.27183821515782e-05
-1.94238560538875e-05
-1.69213283030253e-05
-1.75599692250587e-05
-1.73885292938437e-05
-1.45473360771842e-05
-3.31153465703321e-05
-2.76772253865668e-05
-1.7690933800119e-05
-1.3545332085198e-05
-1.00637105571758e-05
1.37841914256418e-06
-1.89545794831558e-05
-1.72704256069537e-05
-1.45116821244581e-05
-1.00170515848895e-05
-1.55913758249518e-06
-2.92153198119486e-05
-1.9856119821766e-05
-5.16291014676523e-06
-9.96347128777097e-06
-3.25984921196078e-06
-2.42882599514109e-05
-1.26253123539083e-05
-9.9919405854321e-06
-1.84703875814665e-05
-1.38229390353726e-05
-2.20979137172012e-05
-2.16255258159934e-05
-2.23221723522473e-05
-3.55218718887029e-06
3.03398069046956e-06
-3.21283158717284e-05
-1.71234864216349e-05
-1.18425344243129e-05
-1.48569493940543e-05
-1.52770296842635e-05
-7.77399408366548e-06
-9.24339687002617e-06
-1.68326800114442e-05
-3.69812122799138e-05
-1.74636387729177e-05
-3.29550283416781e-06
-2.62392403156526e-05
3.20718620930409e-06
-1.56146049329183e-05
-2.88406348497448e-05
-2.13400454359069e-05
-1.92064805404208e-05
-2.5990365865672e-06
-1.09907094732454e-06
-1.05780926179933e-05
-2.31866207905525e-05
-1.53060080378096e-05
-1.24874291026591e-05
-1.1539489812261e-05
-1.96688009559891e-05
-1.7621054501215e-05
-2.3844829733663e-05
-3.95963528708617e-06
4.7133522683643e-06
-3.48057330749362e-05
-2.1656419642156e-05
-3.19154265468464e-05
-1.7271387986789e-05
-2.10227391877092e-05
-9.87988411094967e-06
-2.88302459682041e-06
-5.16714350119601e-06
-2.13744223116481e-05
-3.14139616265142e-05
-7.62986872504196e-06
5.96316242744689e-06
-2.23284439681987e-05
-2.61426839412949e-05
-2.93826300224142e-05
-1.26319116725814e-05
-1.41677131809854e-05
-1.66059979389164e-05
-1.6985469736137e-05
-2.76241717129402e-05
-8.35154895229397e-06
-1.39007194049639e-05
-1.54303708587796e-05
-2.06395206403518e-05
-2.20214778207614e-05
-2.98019735678185e-05
-2.40780793669023e-05
-1.70714564737493e-05
-1.23227824545764e-05
-2.05357139737973e-05
-1.82845599807358e-05
-4.42176907887662e-06
-1.43617163409603e-05
-1.52908474777704e-05
-1.71413236750993e-05
-1.26150685353954e-05
-1.69121111028755e-05
-1.00373224520471e-05
-3.25013149051497e-05
-2.69043983939948e-05
-1.03656189669596e-05
-3.11591632593107e-05
-2.0898654892231e-05
-4.94462356085541e-06
4.83807164981404e-07
-3.35089977396019e-05
-1.47970988901853e-05
-2.99631368779552e-05
-6.58939870076011e-06
-2.07363657674792e-05
-1.37819924060619e-05
-1.92092489477254e-05
-1.0066498500941e-05
-1.77537290883579e-05
-1.3965564918425e-05
-1.99218679301788e-05
-9.16876274211546e-06
-7.39021014772683e-06
-9.02700632901103e-06
-2.29641615650977e-05
-1.20586235116822e-05
-1.05556440158759e-05
-2.10458187358639e-05
-1.59016041581599e-05
-1.83224694788881e-05
-2.63510338193379e-05
-4.40272318349945e-06
-3.00113415061365e-05
-3.00800145255207e-05
-3.3746312781377e-05
-1.73274426754158e-05
-2.44316205483668e-05
-2.06485266093418e-05
-5.709780688316e-06
-1.74052096505007e-05
-9.79588177934045e-06
-1.21721261540779e-05
-1.57851261473584e-05
-1.90133316008268e-05
-4.22778864161727e-08
-9.95967439676721e-06
-5.93843144598132e-06
-1.3890541419015e-05
-2.2731427890071e-05
-3.37298388223319e-06
-2.0528513861596e-05
-7.30993391732623e-06
-1.10974516419171e-05
-1.47308357579431e-05
-3.58360567168573e-06
-2.10102065619073e-05
-1.06081137079637e-05
-1.32460816179085e-05
-1.6150826605289e-05
-7.50924448449013e-06
-3.17764893927214e-06
-1.6890602024715e-05
-2.4463119169842e-05
-1.28161273781182e-05
-1.87925544563503e-05
-3.16775653913054e-05
-2.5625328549977e-05
-1.98790051839676e-05
-2.30032211244414e-05
-1.92348898558026e-05
-8.96208636111944e-06
7.27266839770938e-07
-1.51781825965771e-05
-1.48741521388201e-05
-2.80730097912464e-05
-2.16203678218235e-05
-1.4711180604034e-05
-1.41486182857132e-05
-2.25817059190849e-05
-2.74761430362821e-05
-1.65574715473769e-05
-1.87209363842879e-05
-1.79925190662512e-07
-1.12299504430277e-05
-1.21906206484286e-05
-3.54357671450336e-05
-2.2145224482874e-05
-1.06350091532773e-05
-1.6870067074479e-05
-2.28065481891708e-05
-6.8540243624915e-06
-1.55376033881826e-05
-5.49140459264799e-06
-2.7319749362508e-05
4.01939824137806e-06
-1.65098379849377e-05
-8.81891902874747e-06
-1.69178856665432e-05
-2.0827651159143e-05
-8.58852542775742e-06
-1.48337270297312e-05
-9.03882480684483e-06
-1.19335092498493e-05
-4.21611781476913e-05
-1.03123053819649e-06
-1.70874611547201e-05
-2.94501006659453e-05
-7.680409185596e-06
-1.52490652028337e-05
-2.21316177775754e-05
-5.62926239642385e-06
-2.86904555859539e-05
1.96307045775101e-06
-2.20805135626805e-05
-2.68433291633026e-05
-3.22409181152965e-05
-1.11263751598726e-05
-1.07743906043606e-05
-1.06196938087649e-05
-1.49169635192668e-05
-5.05965398178847e-06
-2.14046874414458e-05
-2.56140029331982e-05
-1.45295956579886e-05
-1.72629447262838e-05
-4.66484015951373e-06
-4.33595223069878e-06
-1.35196674140761e-05
-9.44972652575279e-06
-9.67179466758126e-06
-2.69356084103957e-05
-1.70813947681013e-05
-1.46521223212908e-05
-4.00341488047748e-06
-1.64116750238942e-05
-2.89708399287543e-05
-5.1492630548937e-06
-1.94886784686009e-05
-1.10351503430052e-05
-1.14008512440698e-05
-1.80850907109695e-05
-3.75543017179067e-05
-1.1146711400434e-05
-2.1742581032217e-05
-1.3791949985228e-05
-2.55117494790209e-05
-6.72384436084314e-06
-1.78974983792057e-05
-1.81328118548613e-05
-1.60849222398012e-05
-1.0539085769778e-06
-5.19765677322426e-06
-1.03014514594611e-05
-2.3996035378909e-05
-2.87977784743239e-05
-1.61824176474212e-05
-2.423909264352e-05
-2.71822298644794e-05
-2.53308350485167e-05
-1.35735765960734e-05
-2.2348125774766e-05
-1.15684502573948e-05
-2.36011836027946e-05
-1.08688158571586e-05
-2.2078478866483e-05
-2.58073196142586e-05
-1.46868626955352e-05
3.54474965614804e-06
-9.77713122705755e-07
-1.0570475260282e-05
-2.2926100189032e-05
-2.04655835584787e-05
-1.49894069288027e-05
-1.61283475986583e-05
-1.98202979664854e-05
-8.86018823047499e-06
-4.5346048942311e-06
-4.65339887535333e-06
-1.29129174053686e-05
-3.09444874371846e-05
-1.4644857675912e-05
-1.3013566687289e-05
-1.57095745361475e-05
-1.96327804482832e-05
9.78234085738138e-06
-1.14445441470981e-05
-2.30668261344602e-05
-1.65913881871555e-05
-2.45281049003658e-05
-1.0132617939627e-05
-9.95280195210598e-06
-2.95910415322854e-05
-1.85992611412438e-06
-1.89922192820875e-05
-7.12660560025903e-06
2.22414987654495e-06
-1.46667362730127e-05
-7.35335306380677e-06
-1.84045779359671e-05
-3.80679683840074e-06
-1.41330513693911e-05
-1.81575398482776e-05
-2.06870205474949e-05
-1.75385224747312e-05
-3.62880455650159e-05
-3.58019821059693e-05
-2.81196355054066e-05
-2.49538138062078e-05
-5.87106711841271e-06
-2.24262715683839e-05
-2.5703095439922e-05
-2.14621338009887e-06
-9.66505827113119e-06
2.72061123645482e-06
-1.33465370044657e-06
-1.51797281543998e-05
-1.06301450554326e-05
-1.00460470100047e-05
-1.33991340373032e-06
-6.85798914630912e-06
-2.28231707210867e-05
-1.03321059297903e-05
-2.38169727191505e-05
-1.1927149401311e-05
-2.05969115763825e-05
-2.31367091168527e-05
-3.97310298218545e-05
-3.44305323582002e-07
-1.66291911684402e-05
-1.33656211745682e-05
-1.86390988666823e-05
-1.91436669414001e-05
-2.3539873378236e-05
-1.46731734961093e-05
-6.89876134954523e-06
-2.73550757111256e-05
-2.4580736842777e-05
-1.63910074859431e-05
-5.42565875746929e-06
-9.05067157952057e-06
-3.24447656385157e-05
-9.05520973691339e-06
5.55445075728118e-06
-2.78406655355908e-05
-1.68404705035432e-05
3.37978872073934e-07
-1.58879156240461e-06
-3.23975609090007e-05
-8.76958333956152e-06
-1.30371207895816e-05
-7.12689452805172e-06
-1.48094443336445e-05
-2.20570593510622e-05
-2.62398596598799e-05
-3.79805666098223e-05
-1.07675280765702e-05
-2.07982901889413e-05
-2.81509574959304e-05
-1.5023542310099e-05
-1.7742214736101e-05
-2.79578698679837e-05
-8.11719827537473e-06
-1.38301979751713e-05
-5.94459128623079e-06
-2.8093352097721e-05
-1.4519548262489e-05
-2.43659377377936e-05
-1.65147707646974e-05
-5.87886074899942e-06
-9.8165351796845e-06
-1.00194378402863e-05
-4.33665413926642e-06
-1.16474310978185e-05
1.90874339574492e-06
-1.76948972784985e-05
-1.00957243576309e-05
-2.73275119198771e-05
-1.61666856879516e-05
-1.35910715987593e-05
-1.1919136178553e-05
-1.70212678609629e-05
-2.56448000535327e-05
-2.23135673244977e-05
-1.4626332361525e-05
-1.28039821341287e-05
-2.60101563544483e-05
-5.0915500510255e-06
-1.92301214938129e-05
-9.36415764886075e-06
-1.61081632702743e-05
-1.78394181474645e-05
-1.22826959977272e-05
-1.12001179051569e-05
-3.18321502292734e-05
-4.61067014005724e-06
-1.88492844866833e-05
-1.63687163200873e-05
-2.0915233027693e-05
-1.92156986080456e-05
-3.25701121555277e-05
-2.1415032110346e-05
-3.23518286750519e-05
-1.26784784937607e-05
-2.89240484753519e-05
-1.81670284671493e-05
-1.97875777683562e-05
-7.2452379040397e-06
-1.00659249448289e-05
9.78421822896553e-07
-1.98989655274999e-05
-1.15754549737437e-05
-2.41367038441221e-06
9.17720061892854e-06
-2.01940179716083e-05
-8.16397210833656e-06
-1.13719893226224e-06
-1.41664989323559e-05
-2.26404858008112e-05
-3.44318902410601e-05
-1.33799976355607e-05
-8.26779447271411e-06
-1.96194328933778e-05
-1.72673704399792e-05
-2.57547851640536e-05
-1.8097896130764e-05
-1.56819410258894e-05
-1.7125238702006e-05
-1.96978904696822e-05
-1.54752241554749e-05
-2.89568885778004e-05
-1.52195577757987e-05
-2.24024585568928e-05
-2.48473355352242e-05
-9.52780985424282e-06
-1.40764325890534e-06
-3.22425487858888e-05
1.55488120847494e-06
2.91417267478923e-06
-1.86968879498903e-05
-7.29189359061793e-06
-1.56835914825689e-05
-5.98433365156443e-06
-2.73270469386529e-05
-1.13247622155587e-05
-1.12945370029375e-05
-3.60038117574875e-05
-2.54516739468338e-05
-2.32540125622938e-05
-1.51962028376478e-05
-2.34652782717589e-05
-2.20875674528222e-05
-2.62416568748764e-05
-2.44885692710936e-05
-3.41429024201646e-06
-5.78855054647231e-06
-1.49005309342868e-05
-1.49339399306606e-05
-2.91996332341254e-05
-2.16753794901286e-05
-3.2884536549847e-05
-2.14728792209925e-05
-2.15018512337791e-05
-9.34690961658378e-06
-3.47092845445919e-06
-2.42541501519462e-05
-1.76058446082516e-05
-2.7546165591034e-05
-3.19638174910856e-05
-1.63256789757863e-05
-2.60174109399155e-05
-1.41720947535388e-05
-1.5952581374979e-05
-2.01937812777168e-05
-2.01566938745914e-05
-1.1967676373541e-05
-1.34833182430902e-05
-5.52241641468708e-06
-3.56783394986557e-06
-8.09076195213328e-06
-2.72158999654035e-05
-6.1624075894571e-06
-2.21953392855446e-06
-1.09270206127144e-05
-2.1268728695293e-05
-7.56096762073457e-06
-1.02245480621927e-05
-6.14075945187388e-06
-1.37913041048364e-05
-6.91660418235665e-06
-3.36039836468959e-05
-1.30769232280599e-05
-1.11449329392869e-05
-1.85240763880182e-05
-1.88749556182004e-05
-1.08580577601231e-05
-1.59840607788349e-05
-2.15312981895579e-05
-2.10751900909767e-05
-3.27656311298976e-06
-1.93011626672983e-05
-1.91981645875479e-05
-2.45776137042235e-05
-5.70390349960861e-06
-2.46182513812747e-05
-1.38167456946059e-05
-1.07157124749773e-05
-2.52194317642322e-05
-3.21365119948588e-05
-2.66923275664118e-05
-1.67748591872617e-05
-3.13881700372958e-05
-2.13226931501238e-05
-7.13718116671761e-06
-1.24541482051304e-05
-3.75716120968466e-06
-3.45027277814597e-05
-1.59417304207332e-05
-1.04754600787161e-05
-1.54364248330274e-05
-1.11245106975786e-05
-7.62524912765632e-06
7.1516197641172e-06
-1.20024451946981e-05
-8.44256240054039e-06
-7.45187090525666e-06
-1.24530606760289e-05
-2.00689436305441e-05
-3.70234562198402e-06
-3.14356494226489e-05
-1.64254463540502e-05
-1.24297628517474e-06
-3.14828889927137e-05
-1.04637025330551e-05
-7.10584074121921e-06
-2.9306267368391e-05
-1.32813576901037e-05
-1.02261400738871e-05
-1.37128071093869e-05
-1.85424603883689e-05
4.12431445129815e-06
-2.11856048314115e-05
-1.99377063777355e-05
-2.04776711099619e-05
-1.04384121894817e-05
-6.26678614861752e-06
-3.71218877929298e-06
-2.53506051691605e-05
-2.72341775617153e-05
-2.38570865606e-05
-2.1646142117311e-05
-2.66886006506074e-05
-8.96313559620432e-06
-9.18092329586959e-06
-1.57909947810202e-05
-1.69863174793591e-05
-2.72623918877241e-05
-3.1719586926901e-05
-5.71235071226404e-06
-1.40104214896523e-05
-1.29237345414493e-05
-2.2696994671527e-05
-2.30501346140904e-05
-1.7558365067172e-05
-1.54011209380483e-05
1.45959293700855e-06
-3.34337652896011e-06
-8.85907237125255e-06
-1.57974389510048e-05
-2.4324292121089e-05
-1.27175215236439e-05
-2.21220474915076e-05
-1.66122277997879e-05
-3.18710306110674e-05
-1.47549147329259e-05
-2.42270827374279e-07
-2.79879174111966e-05
-5.11717833656149e-06
-1.76803233126156e-05
-2.84376700142705e-06
-1.13725933168217e-05
-1.76503410266767e-05
-2.70647959676457e-05
-2.24048672569759e-05
-3.80987634443095e-05
-1.26526466463222e-05
-5.72523669956349e-06
-2.54632834420261e-05
-4.28768176198126e-05
-1.42647418639641e-05
-1.12013976245553e-05
-8.23870057946829e-06
-1.04524360556748e-05
-7.07186680103604e-06
-1.30547012694357e-05
-2.77199961795415e-05
-3.47750654447153e-05
-1.3479379465704e-05
-2.53467629955307e-05
-1.2971887202402e-05
-2.97399382960717e-05
-2.76661504073639e-05
-1.46555938225008e-05
-1.35936454124568e-05
-2.28101614247364e-05
-2.63237264970895e-05
-2.9733640102242e-05
-3.53795935055449e-05
-2.92586168966114e-06
-1.32119492836224e-05
-2.6968361382087e-05
-2.01777991404992e-05
-3.0608934689668e-05
1.35395881124512e-06
-2.60801092270908e-05
-5.3173545809493e-06
-1.51298234252982e-05
-1.85530900963074e-05
-3.28488000220373e-05
-1.40569729990304e-05
1.27447703476355e-06
-1.1452880050164e-05
-1.82314039246228e-05
-1.53736153162879e-05
-1.13029391003984e-05
-2.33218329509192e-05
-1.89803024287339e-05
-3.05780210434404e-05
-8.33156177996532e-06
-1.9994448577593e-05
-2.49196981328047e-05
-2.36129385207905e-05
-1.51756350002183e-05
-1.14844921012018e-05
-2.80175593449446e-05
-1.30309492224097e-05
-1.73878898408246e-05
-1.22343136832358e-05
-2.22058415286561e-05
-1.97720695288726e-05
-5.76490970147625e-06
-1.39983336784925e-05
-2.4825817382797e-05
-2.2484208959381e-05
-2.9253816559998e-05
-1.61388511577289e-05
-1.21352620386004e-05
-1.20352358528815e-05
3.85715318672417e-06
-2.27263314640664e-06
-2.78350729809536e-05
-1.54692936222331e-05
-6.52932131165083e-06
-7.60050768264858e-06
-1.34504204644262e-05
-6.42696391115157e-06
-1.40117664557605e-05
-2.34637806523897e-05
-2.70079529687823e-05
-2.3631092277027e-06
-1.19256450785341e-06
-2.39387497519002e-05
-2.35631934468813e-05
-1.17663406585354e-05
-2.72795883293799e-05
-1.08075041673829e-05
-2.17875492631019e-05
-2.34046159120914e-05
3.23815342975753e-06
-9.77867039695225e-06
-2.24908528102739e-05
-7.77221437779781e-06
-2.73154105776782e-05
-1.21302409010775e-05
-2.71581122320221e-06
-9.49031050329348e-06
-1.47750347226151e-05
-8.24331390837217e-06
5.23686491999945e-06
-1.45668409858006e-06
-2.2266971169653e-05
-5.78357656287199e-06
-6.18572775462678e-06
-1.0045988515947e-05
5.88631543167394e-06
-2.70402833303513e-05
-1.99321694441161e-05
-1.06030274155493e-05
-1.78931861498837e-05
-7.02800541706177e-06
-3.20167207443912e-05
-9.98854219762434e-06
-1.57622327708655e-05
-1.42464921306982e-05
-2.05386537537441e-05
-2.18452177444841e-05
-1.7183979575819e-05
-9.82531989132034e-06
-5.00837878491584e-06
-2.2581272614096e-05
-9.11510251590398e-06
-2.2768625918398e-05
-8.3024847588419e-06
-2.24850633450093e-05
-1.01262030870825e-05
-1.39887023031103e-05
4.77503092710987e-06
-1.99495117157348e-05
-1.87917157542014e-05
-1.13544695498605e-05
-1.22331538410708e-05
-1.28175092277127e-05
-1.39316685401352e-05
-1.99780545050277e-05
-2.51391964173843e-05
-1.0421370255251e-05
-2.00970107973006e-05
-1.38656315432229e-05
-1.9491425321985e-05
-9.62673619003866e-06
-1.08111381410607e-05
-1.75580923654859e-05
-1.64280242662816e-05
-1.47894398162422e-05
-2.183613265412e-05
-1.71596116899878e-05
-2.40607780702379e-05
-2.07918252165151e-05
-7.11990928695691e-06
-9.14671183006004e-06
-3.07890661364306e-05
-1.76308071029651e-05
-2.87984479296663e-05
-1.13715464903066e-05
-2.08083543293162e-05
-1.58761606234724e-05
-1.8273616644276e-05
-2.34162548718679e-05
-2.39695267612276e-05
-1.05758095129492e-05
-8.06436323614607e-06
-5.50745022115172e-06
-6.16685857098043e-06
8.31858148855973e-06
-2.07082836984276e-05
-2.55675612103274e-05
-1.6979019548339e-05
-1.19327864154279e-05
-1.78873554557596e-05
-1.09174719213157e-05
-8.98202748724304e-07
-1.86342653750445e-05
-8.56322382494433e-06
-1.82250775057392e-05
-9.21972865431343e-06
-3.29347266617641e-05
-2.13072944551336e-05
-2.97554716768422e-05
-2.00637882463137e-05
-1.50244353829691e-05
-7.24853906938588e-06
5.63930301891692e-07
-3.2309130694367e-05
-2.1778711495147e-05
-2.11469111035634e-05
-2.84123621857756e-05
-1.52893647263634e-05
-1.64806277501338e-05
-9.14947573142391e-06
-1.60285226031929e-05
-1.6620014661905e-05
-9.54352310782196e-06
-2.73492519165195e-05
-1.51601046074617e-05
-1.34305243808747e-05
-1.69748686334709e-05
-2.49186875090433e-05
-1.45173510606644e-05
-2.14927928447366e-05
-1.57515420949344e-05
-1.79395143276099e-05
-2.91569522608313e-05
-2.22537515792185e-05
-2.25066455988706e-05
-2.30937519549681e-05
-8.35789576155117e-06
-2.31114544438066e-05
-1.75838810684267e-05
-2.41838370821754e-05
-1.36457691651161e-05
4.65647668082954e-06
-2.32307347590495e-05
-9.51064586539279e-06
-1.33181887592725e-05
-1.2272720160044e-05
-3.04827664407926e-05
-3.02739969727033e-05
-2.15846965002137e-05
-1.72329185999471e-05
-1.84139473328489e-05
-1.05076204440606e-05
-2.48615841043513e-05
-2.09856427171345e-05
-6.08463288557793e-06
-2.99734981937568e-06
-2.19042011103322e-05
-3.42545764479444e-06
-2.85022087505116e-05
-2.67203590066591e-05
-2.68661275534212e-05
-9.6163719762687e-06
-7.46127741636923e-06
-3.19155056111391e-05
-2.3163966637807e-05
-2.34607546476523e-06
-2.09124484764605e-05
-8.69600407499961e-06
-2.18920959577716e-05
-3.07680875686446e-05
-4.27275702624462e-07
-1.19489951296566e-05
-1.87628357454944e-05
-1.67663100000615e-05
-1.16799019820818e-05
-5.11171692164033e-06
-1.85900025260085e-05
-9.47845852812261e-06
-6.48393086891184e-06
-1.01388338410682e-05
-2.63090456284499e-05
-1.21512928290417e-05
-1.66772437398671e-05
2.97864249029058e-06
-6.55375629818935e-06
-3.65503567191531e-06
-1.72170017163686e-05
-2.13351772553115e-05
-1.02116339687704e-05
-8.37689006183604e-06
-5.31383167038666e-06
-1.57914675959585e-05
-2.45442310836582e-05
-1.49864521107573e-05
-1.12403352481668e-05
-2.25990703786512e-05
-1.07269611560069e-05
-8.34958362189731e-06
-6.12128691121873e-09
-2.65403954125295e-05
-4.84906314538941e-06
-1.14729827382796e-05
-2.14525972147925e-05
-1.76674785651612e-05
-2.28276853163128e-05
2.66741856077097e-06
-2.51995806070224e-06
-2.60818461636729e-05
-1.12574787707036e-05
-2.1691317916553e-05
-8.49673105028163e-06
-2.32934137404837e-05
-1.96646042446451e-05
-5.5264191928574e-06
-1.97068939810049e-05
-3.17817621393779e-05
1.67343737493622e-06
-1.82058185931652e-05
-7.41781566115935e-06
-8.78120994082256e-06
-1.53848293099094e-05
-1.21425776681939e-05
-1.19491139210672e-05
-1.00597203884178e-05
-2.98741007255917e-05
-2.45044920403898e-05
-4.18172347781707e-06
-2.89352992362418e-05
-1.85809953377842e-05
-1.74577429510211e-05
-1.76472281162316e-05
1.396610173924e-05
-2.33405171655275e-05
-3.31148386530253e-06
-6.26647841093078e-06
-8.60151529855728e-06
-1.51271488952917e-05
-9.61067050395154e-06
-1.29903878540734e-05
-1.12077435856356e-05
5.48225703324455e-06
-1.08211698594815e-05
-2.37281947890059e-05
-1.15044058930049e-05
-1.6966115674536e-05
-2.93059833194599e-05
-1.27030738481885e-05
-1.48048070230187e-05
-1.00587948964204e-05
-2.03175006521969e-05
-4.98557357476045e-07
-2.7006738497758e-05
-2.68820166610338e-05
-1.75620814235046e-05
-7.44244360922146e-06
-1.96141737405211e-05
-7.74912520335598e-06
-1.38467803324819e-05
-1.2181843907841e-05
-1.51193687676071e-05
-2.00302468470437e-05
-1.37371590845676e-06
-1.3272817619442e-05
2.89425561172127e-06
-2.90433010621417e-05
-9.49475993765811e-06
-1.86444359266238e-05
-2.29512851054112e-05
-8.84940140297914e-06
-1.51491782251961e-05
-1.41435927966187e-05
-1.48607620919516e-05
-1.70935151485608e-05
-6.23086718980072e-06
-3.21677160090273e-05
2.62646242173915e-06
-9.53305994339792e-06
-1.49011571473636e-05
-3.2765531058365e-05
-1.47840463574314e-05
-4.05401483348575e-06
-1.64106885788916e-05
-5.25471756124399e-06
-1.42483264399113e-06
-9.1874774770047e-06
-2.36736058519438e-05
-1.94231705671862e-05
8.24321950816717e-06
-1.83819433726953e-05
-1.28272146337077e-05
-8.91983821472356e-06
-5.12189110896234e-06
-2.44300602120418e-05
-1.37967106167867e-05
-6.62487947924612e-06
-4.24986920855822e-06
-2.41870833995946e-06
-1.3929867850842e-05
-9.70947920481405e-06
-3.33099998345931e-06
-1.82125242708639e-05
-1.8257488352187e-05
-7.08380727376668e-06
-6.97302344821707e-06
-2.48329128840227e-06
-4.86761351502219e-06
-2.25752138924674e-05
1.00591090382189e-06
-2.37029044905155e-05
-1.41879838558721e-05
-1.70720618669176e-05
-1.43660594248211e-05
-8.63504354032279e-06
-2.02284121244186e-05
-3.30314274390978e-06
-2.52361430670053e-05
-9.50486825857048e-06
-3.29232040960154e-06
-1.34444598246914e-05
-2.99429837368607e-05
-1.34334952157763e-05
-1.24552607355896e-05
-5.67818885110328e-06
-1.36755215683465e-05
-1.47988856305061e-05
-8.22977752649698e-06
-1.83811777377647e-05
-1.97423212836791e-05
-1.1541060061767e-05
-1.68886990046368e-05
-1.31004593859688e-05
-2.35115214872001e-05
-2.7984914295712e-05
-4.87496103468079e-06
1.33272221880537e-06
-1.89181793843e-05
-2.1586350226627e-05
-9.05227192206896e-06
-1.26734104828366e-05
-3.0293981533035e-05
-1.36756381458426e-05
-2.57893877383902e-06
-5.62158637867465e-06
-1.8197337410905e-05
-1.89157343089429e-05
-1.12312393039573e-05
-1.38540836293271e-05
-1.17291037325622e-05
-3.42813068349042e-07
-1.21739130515946e-05
-1.39685590055667e-05
3.03490487066227e-06
-2.23737210913363e-05
-2.99238222926754e-05
-1.85757836252706e-06
-8.96757016179359e-06
-1.42994652648026e-05
-1.04174226323833e-05
9.94894791912934e-06
-6.09729433231796e-06
-1.19632144807971e-05
-9.70018082504439e-06
-2.78068286894921e-05
-3.47011586230222e-05
-3.35013652350665e-05
-8.39063997040623e-06
-1.5209446398581e-05
-9.42274021422215e-06
-1.67226453994305e-06
-1.89167563725937e-05
-1.64081254345983e-06
-2.19918594532155e-05
-6.4804253947087e-06
-2.28064514002836e-05
-1.95459590060826e-05
-2.49765967494767e-05
-1.33744524556017e-05
-2.67332299393658e-05
-1.60215298563615e-05
-7.81360371999081e-06
7.50381005990925e-06
-2.53441295218497e-05
-3.04623373031285e-05
-8.27972302317136e-06
-1.28148190925537e-05
-2.13958617332605e-05
4.90852581694178e-06
-2.03461971048301e-05
-1.36013983904932e-05
-9.45653620553444e-06
-9.27349205123287e-06
-1.0936041149441e-05
-6.51350290933015e-06
-2.19600517001452e-05
-1.55855003077788e-05
-4.68063343298978e-07
-1.44743919615581e-05
-2.36882019951602e-06
3.29666992382329e-07
-2.43728597486263e-05
-1.0321378987692e-05
-2.83597187413872e-05
-4.37311792093096e-05
-3.26033713401795e-05
-9.17506888871481e-06
-1.50639030386998e-05
-1.9650935127938e-05
-1.48410735450582e-05
-1.19225891599817e-05
-1.50082927980698e-05
-2.98983404558907e-05
-2.05560242260676e-05
-2.47590782814278e-05
-5.71303020092828e-06
-3.14876561051346e-05
-1.62450030368141e-05
-1.98171172030287e-05
-7.06165294275418e-06
-7.92018752894115e-06
-1.96161438953374e-05
-1.38922621128073e-05
-3.10323925739285e-05
-3.50216519851053e-05
-1.5167909084939e-05
-1.4461548651579e-05
-1.04216420457293e-05
-2.76077074389772e-05
-5.45899153808202e-06
8.32510522319492e-07
-1.05853042795416e-05
-7.11276288196634e-06
-2.35788182355358e-05
8.19472845354513e-06
1.45309090325403e-08
-3.83624664572071e-05
-8.02403789305002e-06
-6.16962518978644e-06
-2.85350390045002e-06
-2.72348665165435e-05
-7.77626471921415e-06
-2.22892484707106e-05
-7.58337664365795e-06
-3.94921902099981e-06
-5.17168719400328e-06
-1.44548933885378e-05
-2.06851862974927e-05
-2.73466238912588e-05
-2.38457029716161e-05
-1.04703325051208e-05
-2.2951359819731e-05
-1.28957843367732e-05
-5.38638705866874e-06
-2.71740625514821e-05
-7.18668782202522e-06
-2.59025840084068e-05
-8.42581790889167e-06
-2.14987971677455e-05
-1.50061868245684e-06
-3.03144447150989e-05
-1.35695072541799e-05
-8.72551840477621e-06
-1.10245810432059e-05
-1.93373779108306e-05
-1.12774562415309e-05
-5.82292034784871e-06
-1.95920570660457e-05
-2.32332701880627e-05
-2.41318153217064e-05
8.01512550820191e-06
-1.6437805328257e-05
-1.13289103055136e-05
-1.31497314180114e-05
-4.47819352220213e-06
-3.62166838603239e-05
-2.48106488191504e-05
-1.69033232749204e-05
6.90768998400009e-06
-2.05183246982001e-05
-1.65718751471039e-05
-8.28318816389638e-06
-1.95269020396678e-05
-4.53979080801612e-06
-1.36436949336244e-05
-1.78995747205751e-05
5.5404081654829e-06
-1.29781102577913e-05
-2.48660677909198e-05
-1.92163121010668e-05
1.22018429297486e-06
-1.02674666506909e-05
-6.98739166731613e-06
-6.91263495216674e-06
-8.75232674795235e-06
-3.06432428766543e-05
-2.7834715176166e-05
-2.07005901911128e-06
-1.41991399970756e-05
-2.73785586556009e-06
-2.42855983781513e-06
-1.56959000848832e-05
-5.92838652592614e-06
-6.5190237356114e-07
-2.83756877075928e-05
-2.31793399884006e-05
-1.75334960272333e-05
-1.70567504260875e-05
-2.70292016260234e-05
-1.60738169013755e-05
-1.57500677044882e-05
-3.48048133626405e-05
-2.31385059568063e-05
-2.09017356067109e-05
-1.16099181417518e-05
8.40945049503398e-07
-9.09364408496724e-06
-1.74172703572368e-05
-1.05350369752778e-05
-7.27159552808534e-06
-1.90671266851758e-05
-1.74688937084953e-05
-2.20470464359696e-05
-7.2162139891141e-06
-1.22824306390944e-05
-1.78731952987942e-05
-1.01517830712775e-05
-2.06310763358964e-05
-9.37543849069386e-06
-1.31150850040539e-05
-2.44679002713992e-05
-2.06070713124708e-05
2.34006218386548e-06
-4.81887355738768e-06
-1.13154106587206e-05
9.66968956890945e-06
-1.44238356692496e-05
-1.05566255065918e-05
-1.44523261330377e-05
-3.05307064684073e-06
-1.96950847081531e-05
-1.2154365288048e-05
-1.2062854626634e-05
-7.23264315917407e-06
-6.84407884310357e-06
1.75010880919973e-06
-1.48711675355675e-05
-6.96585359923142e-06
-4.41595398041082e-06
-1.04417854615148e-05
-2.83007958443494e-06
-1.09296080045757e-05
-7.6360307163214e-06
-2.01971009151102e-05
-3.37351049550991e-05
-8.09488104103721e-06
-4.3792904353089e-06
-3.5525262015342e-05
-2.2900622187558e-05
-1.00211845661867e-05
-3.95160230828163e-05
-2.54304243228979e-05
-1.92412191379962e-05
-1.90653442349323e-05
-1.75560581034604e-05
-1.18756688919806e-05
-2.24979832511524e-05
-7.94971736106082e-06
-1.89429777417171e-05
-5.2931555838473e-06
-9.91785945195985e-06
3.47368129710347e-06
-1.44512985631193e-05
-2.63412106719578e-05
-3.4446114569601e-05
-1.23838241744952e-05
-7.48237552068668e-06
-1.27640882425445e-05
-2.86660884204242e-05
-1.88361175159548e-05
-9.48785816239511e-06
-9.32813983762076e-06
-2.55771431438522e-05
-1.96950606923291e-05
-1.08715445407043e-05
-2.32705478332241e-05
-2.96943950983484e-05
-1.28901866430558e-05
-1.86768799574925e-05
-1.23265139825622e-05
-3.8872723571821e-06
-1.89821246161967e-05
-1.79404134990279e-05
-1.41656728587035e-05
7.06687115408715e-06
-1.59407460979914e-05
-1.2250474983177e-05
-3.14092586093168e-06
-1.49665981691014e-05
-2.10138487981388e-05
-1.55084966996027e-05
-3.25286747486318e-05
8.33670536909179e-06
-1.41204829229927e-05
-1.19722583318989e-05
-1.77637019783484e-05
6.85129594021316e-06
-1.46255466828435e-05
-9.66453676801514e-06
-2.22444803349324e-05
-3.30952434343206e-05
-3.44355415948444e-05
-6.32097310041073e-06
-1.42487903572796e-05
-8.82199495081445e-06
-1.58909276425718e-05
-1.48875439358786e-05
-3.70970263152678e-05
-1.39510389027964e-05
-1.56371890452856e-05
-2.13098848943571e-05
-1.85288700941908e-05
-2.41863058324166e-05
-2.20573113922229e-05
-8.50891519722757e-06
-3.37348872151014e-06
-2.30312446921973e-05
-1.93702051087049e-05
-1.3044457093458e-05
-1.49482526460055e-05
-1.86247588908796e-05
-2.44396580420679e-05
-7.86446678385034e-06
-1.6910335023955e-05
8.46086570531626e-06
-2.2599034678288e-05
-1.317859861773e-05
-2.13795845228622e-05
-2.79084286333861e-05
-1.02985215966476e-05
-8.17077888073387e-06
-2.31289576037797e-05
-1.80848722523817e-05
-1.78274405436559e-05
-1.74635811188707e-05
-1.7878878026337e-05
-2.33921285010536e-05
1.17670586570858e-06
-2.42023759986701e-05
-1.20364910165808e-05
-1.72001814902565e-05
-2.73016808019675e-05
-5.11554440473887e-06
-1.92588427754597e-05
-1.05566705502967e-05
-1.33472806393718e-05
-2.78346549700048e-05
-2.0125431020079e-05
-7.62676623873113e-06
4.59107524805376e-06
-2.00600298703964e-05
-1.00069779582685e-05
-5.00686286329208e-06
-1.02280003268437e-05
-7.2973122750117e-07
-7.94219763725925e-06
4.83275260048289e-06
-5.89321549314904e-06
5.48160513014809e-06
-2.90892270108112e-06
-1.00074830015676e-05
-1.82833046414348e-05
-6.24749078522276e-06
-7.44747851215748e-06
-1.77652705421377e-05
-2.78397886938075e-05
-1.81339720791703e-05
-1.84672500104233e-05
-1.23692537597054e-05
-1.31440447686966e-05
-1.55210124621128e-05
-1.36682171112075e-05
-2.52855912994684e-05
-1.89669907735464e-05
-2.08422231648601e-05
-2.52901801986357e-05
-2.44854402582768e-05
-1.49342147386795e-05
-1.5535954958845e-05
-1.85626217064591e-05
-3.09627136735359e-05
-1.20814475174032e-05
-1.34566700217057e-05
-7.53682211311468e-06
-1.30430373255116e-05
3.89430726268162e-06
-9.20550735961615e-06
-8.18757178126126e-06
-2.08585230195927e-05
-1.33297292935778e-05
-1.20081841503584e-05
-1.60464341144744e-05
-1.32414894519506e-05
-6.18790103004291e-06
-2.95061087107777e-05
-7.70490479516371e-06
-8.05923454514786e-06
-1.65465846716936e-05
-1.43346488604421e-05
-5.19908884468309e-06
-4.49631511466962e-06
-2.31789614349422e-05
-1.41238751059742e-05
-2.03409729194999e-05
-2.68633372086174e-05
-1.75798931689442e-05
-1.86332557686799e-05
-1.96061763420349e-05
-2.25020380755959e-05
-2.54254798541e-05
-2.09857039244216e-05
-1.98050014449318e-05
-1.00877981017602e-05
-2.20431522304151e-05
-2.72935623952272e-05
-2.08464687232537e-05
-6.09191530345614e-06
-2.33804604606886e-05
-1.0716429955635e-05
-4.40974102782825e-06
-1.1197616360704e-05
2.94181178126098e-07
-2.7693611936138e-05
-1.619051493494e-05
-7.66637455755933e-06
-1.91010546705346e-05
-2.62121720254776e-05
-2.19789056682321e-05
-2.21059777458348e-05
-2.50881942449799e-05
-9.84965243774815e-06
-1.01251574172473e-05
-4.23801892339475e-06
-3.17071990254761e-06
-3.03744683576895e-05
-1.70162848640193e-05
-4.48345896476502e-06
-1.89270465548753e-05
-2.07860574977597e-05
-2.89665006044909e-05
-1.107766814576e-05
-1.21753080987761e-05
-3.63391662299231e-05
5.8622448596046e-06
2.34568677260784e-06
-1.69464701287015e-05
-1.24302795497577e-05
-2.39417188826496e-05
-2.42002422414496e-05
-3.1026708534605e-05
-2.00258154709899e-05
-2.00303630706402e-05
-2.02537817194025e-05
-2.13302424375032e-05
-2.44096331884479e-05
-2.05018509951625e-05
-2.68645152538777e-05
-7.33193771752615e-06
5.34658934149501e-06
-1.53930408484921e-05
-1.47572736061643e-05
-1.15243220777503e-06
-2.78487126326753e-05
-2.44913979071233e-05
-1.10502268797399e-05
-5.00621671635786e-06
-3.02493469824119e-05
-2.43556871030036e-05
-1.75017014509002e-05
-2.10647283061307e-05
-8.15429831527852e-07
-1.61488026641788e-05
-1.95491274798867e-05
-1.37204234700073e-05
-1.87106158322584e-05
-8.00617714052017e-06
-1.1152059983308e-05
-2.40617085062175e-05
-1.89609488672175e-05
-3.07411561525409e-05
-1.23071289825018e-05
-1.43507971651865e-05
-1.23494898351633e-05
-4.40232512898031e-06
-1.59712610468234e-05
2.29396457141554e-06
-2.68755443188524e-05
-2.08298986991561e-05
-1.04353147073793e-05
-1.38066145503174e-05
-8.64126397208903e-06
-1.03815595444936e-05
-1.40869245108964e-05
1.22472913471019e-06
-1.44482895384869e-05
-2.10370241761668e-05
-1.38819204292604e-05
-3.75104027755963e-06
-2.78476717160116e-05
-1.36517148914553e-05
-1.90714768363148e-05
-4.39012853810894e-05
-2.19520670610647e-05
-3.0798098643139e-05
1.89850846256997e-06
-2.35840995225881e-05
-2.18765965724668e-05
-1.48311560777596e-05
-1.55442656343181e-05
-9.28733648689085e-06
-2.84080018101829e-05
-4.02190115889794e-05
-1.50373713672132e-05
-7.44663844680858e-06
-2.62116897596518e-05
-1.14863283167689e-05
-1.93617442598312e-05
-1.58651561456252e-05
-2.08824818328235e-05
-9.847865792847e-06
-1.50835676335837e-05
-1.09501974660988e-05
-2.11353160818666e-05
-3.15943326025138e-06
-3.23270774430506e-05
-1.38336898609092e-05
8.16279120646842e-07
-2.12941443853384e-05
-1.92390690979439e-05
-7.95369401011504e-07
-2.15331647339904e-05
1.30268756711075e-07
-1.00883197921589e-05
-1.09951335623608e-05
-9.76708097969737e-06
-1.93605104578547e-05
-1.44114405853257e-05
-1.292580330456e-05
-5.10981904648503e-06
-1.67236482346353e-05
-1.36677031298302e-05
-4.35375660472554e-06
-1.89441698465718e-05
-1.64432072679086e-05
-1.25474450093116e-05
-2.63855587489318e-05
-1.19594177034834e-05
-1.47067845686096e-05
-1.54882585227315e-05
-1.39144897143964e-05
-1.27186978702349e-05
-1.51535014243726e-05
-2.91864329140006e-05
-1.91924645283393e-05
-2.88420991359713e-06
-1.53830584744809e-05
-2.15013906382194e-05
-1.44476656986304e-05
-1.36305305295252e-05
-2.66919252213169e-05
-3.06392332961587e-05
2.23924457264251e-06
-1.49280024255215e-05
-2.01579981147835e-05
-2.47132776549968e-05
-2.70781169916541e-05
-1.72134802475916e-05
-1.56009564070012e-05
-2.00073935078443e-05
-2.44925146927762e-05
-2.27848376233864e-05
-1.82261451147524e-05
-1.49360597548064e-05
-1.40644141189032e-05
-8.18612726370994e-06
-2.13575756792962e-05
-1.56062118049423e-05
7.46978778839291e-06
-6.74786126206482e-06
-1.08565805233937e-05
-1.48962800939983e-05
-2.54933244567086e-05
-1.66976473493111e-05
-1.47677636946667e-05
-2.15514959975574e-05
-1.28381728226162e-05
-7.72466313579143e-06
-5.1991171487799e-06
-8.1857233705725e-06
-1.20953267390775e-05
1.07626640702151e-06
-1.76612648581707e-05
-4.36090721961542e-06
-3.78693051877155e-06
2.87993241160275e-06
-6.595216665075e-06
-7.03125743778476e-06
-2.42199299784201e-05
-1.78786917765147e-05
-2.10097380664494e-05
-1.14387115916215e-05
-2.89081333464448e-05
-1.55879385330232e-05
-1.90654246756212e-05
-1.45724251883074e-05
-6.3301911074786e-06
-1.42329840972165e-05
-1.68343015622304e-05
-9.29586816240401e-06
-1.40309548137366e-05
1.39105993322178e-07
-2.16514282807425e-05
-1.84828940968965e-06
-1.54039794253439e-05
-2.33677246469695e-05
-1.92372315892242e-05
-2.52116518550648e-05
-1.5672138574645e-05
-1.84685100085356e-05
-1.74585195012065e-05
-1.62441569944296e-05
-5.25120700359119e-06
-2.77019276645225e-05
-2.31224471219e-05
-2.1860049877569e-05
-1.61002208105337e-05
-1.25109597023917e-05
-2.12395760784536e-06
-1.02744510993955e-05
-2.60994762138221e-05
-1.7088472259026e-05
-1.3432738916832e-05
-4.19146872573594e-06
-3.5931013747145e-05
-2.49122196246126e-05
-6.72478349450181e-06
-1.48489596780781e-05
-1.96408015412635e-05
-1.71888505016475e-05
-9.04536273102139e-06
-3.11626376480601e-05
-1.79117647779995e-05
-1.87814822157662e-05
-2.5118719161746e-05
-1.52009746099724e-05
-2.03050160890131e-05
-1.76646720614272e-05
-2.13262447927001e-05
-1.83771103546116e-05
-3.38670940883989e-05
-2.04736410452831e-05
-9.6192205759701e-06
-2.43922908512446e-06
-1.91463614945397e-05
-2.1564913881123e-05
-1.55581662174322e-05
-8.44896349727522e-06
-6.24614752026063e-06
-3.18375416481645e-05
-3.58836052297557e-05
-2.46019717025147e-05
-1.18486142572603e-05
-1.36429280994775e-05
-8.06290444288691e-06
-2.62037428664197e-05
-1.50531155184901e-05
9.71994751598899e-06
-1.32153035931716e-05
-8.32195188749157e-06
-1.69524635175634e-05
-1.54875838135303e-05
-3.59091248757983e-05
-8.59846817962655e-06
-5.77672910215588e-06
-1.65459257699379e-05
3.09505093981356e-06
-1.33136847738382e-05
-2.10762570572593e-05
-2.31723755857181e-05
-2.71502697988216e-05
-2.91143334222719e-05
-1.08622993391275e-05
-1.95912861443427e-05
-2.58648059708819e-05
-1.62618478559876e-05
-1.94794199986503e-05
-5.26309660685658e-06
-2.50538124704647e-06
-1.88091424711687e-05
-1.05829294432096e-05
-9.1621347057132e-06
-1.64418906960068e-06
6.72476162537243e-06
-7.22313922207774e-06
-1.8473970126677e-05
-1.34561893220185e-05
-2.65698309871765e-05
-1.70597139829962e-05
-2.01559545243457e-05
-1.16506306723117e-05
-2.18180352222258e-05
-3.03535440141514e-05
-6.42317421095214e-06
-2.95939870879734e-06
-1.74758897132425e-05
-6.29600180177367e-06
-2.23854917125168e-05
-4.69434124689934e-06
-2.1317659102223e-05
-1.30648206335556e-05
-1.72360796869884e-05
8.06624919187773e-06
-1.4706746832952e-05
-7.1219566131017e-06
5.5042603793957e-06
-7.13243260151699e-06
-1.74120853195404e-05
-2.17093595126801e-05
-2.99625500521975e-05
-1.72572071139212e-05
-2.0569644329571e-05
-1.39208650841205e-05
-2.43944557896271e-05
-1.02871573526064e-05
-6.9228045639319e-06
-1.18403156343111e-05
-9.96338005713752e-06
-2.970677626625e-05
-2.40820871111325e-05
-1.54389597321363e-05
-4.3272207448508e-06
-1.20337987556329e-05
1.03471748773514e-06
-1.1280975508079e-05
-3.85812021906434e-07
-9.84112291054743e-06
1.0371137826955e-06
-9.94968047575506e-06
-7.4204744035552e-06
-5.38114698714647e-06
-2.13269974190329e-05
-1.27306281192021e-05
-1.74116586885906e-05
-1.91152521773475e-05
-1.37003821448133e-05
-3.30524071890621e-06
-2.40379250963797e-05
-2.90997461145602e-05
-9.57181406617611e-06
-2.58342543000946e-05
-1.8567626733284e-05
-2.20375095265231e-05
-1.35218948893069e-05
-1.42002639664525e-05
-2.08037630036226e-05
-1.96652241440283e-05
1.04597356028308e-05
8.30491250522924e-07
-1.90805221693115e-05
-2.27180330536463e-05
-2.09157840040619e-05
-9.75206799386528e-06
-8.97507004571527e-06
-2.2903005022762e-05
-1.6312732905304e-05
-2.57244985557197e-05
-1.59289182270571e-05
-5.08035852147841e-06
-1.15536589422558e-05
-1.98929873316565e-05
-1.69822410007844e-05
-1.12039646069281e-07
-1.02886539007782e-05
-8.40374049116125e-07
-1.83190369262671e-05
-2.82001133423371e-05
-2.52802600536293e-05
-2.14487798714659e-06
-8.10073762724998e-06
-7.71297099709399e-06
-2.13818633326733e-05
-1.36892068154283e-05
-2.40012055324138e-05
-1.68753793461298e-05
-7.67896331537329e-06
-3.22490418379476e-05
-2.51505013287944e-05
3.78797708555332e-06
-1.16420353277256e-05
-3.65695239361849e-06
-1.16308993057442e-05
-2.24096845712714e-06
-1.29580697203933e-05
-2.71852744412361e-05
-1.97917044265033e-05
-4.76251637055084e-06
-7.05613881789453e-06
-4.92231510664717e-06
-6.71252278475791e-06
-1.70618952249075e-05
-1.12353804622444e-05
-7.03051360033035e-06
5.41548842414082e-06
-2.59466762959767e-05
1.4292870505531e-05
-2.45850135685003e-05
-1.85984533970207e-05
-1.86638344853158e-05
-1.27940783505336e-05
-1.70875553644532e-05
-1.30578941899755e-05
-3.89135654634104e-06
-1.96505624631463e-05
-1.31088869813391e-05
-2.45533562747634e-05
-2.43956311634441e-05
-1.38056467058163e-05
3.17166005217337e-06
-1.02625922409499e-05
-4.5490838351764e-05
-2.6692708340552e-05
-1.83273652061034e-05
-1.45624494046245e-05
-1.63020492929714e-05
-1.1712255635656e-05
-1.20756879542322e-05
-6.20229318639397e-06
-1.35332457507635e-05
-3.49020567994541e-06
7.20913965976455e-08
-2.57721293292553e-05
-1.90457493452019e-05
-2.35405436178072e-05
-1.89938081187621e-05
-1.28102605048204e-05
-1.62446374372183e-05
-3.9273169711893e-06
-1.21665628334622e-05
-1.10207460011934e-05
-3.96150985252314e-05
-1.45252395808241e-05
-8.53860616780961e-06
-1.63805422105477e-05
-3.4706708885982e-06
-1.43635835288719e-05
-1.57881095024561e-05
-2.58898246549989e-05
-1.5905219058905e-05
-1.34723582182485e-06
-4.40361841799186e-06
-1.84375335084363e-05
-1.78126679448148e-05
-8.84200377488911e-06
-9.47735484756521e-06
-9.79701868172393e-06
-1.21111725942782e-05
-5.29223769611646e-06
-7.37668450930875e-06
-1.14142541470506e-05
-1.09540260435865e-05
-1.5146381440614e-05
-3.58504829329962e-06
-1.48435495728829e-05
-2.62228338250715e-05
-1.71943635307121e-05
-1.72890386974013e-05
-2.08008821467631e-05
-1.72848955297875e-05
-1.38646184429379e-05
-1.88294010076168e-05
-1.1953753576857e-05
-1.77972838659256e-05
-1.83339886855341e-05
-6.50375716685255e-06
-1.81722500816517e-05
2.08831588854392e-06
-1.25872136269005e-05
-8.5316819762635e-06
-3.0908557866834e-05
-2.5038678501715e-05
-1.44393166880919e-05
-3.62151984198613e-05
-2.07171145263485e-05
3.25576263340977e-06
-2.12241214376788e-05
-1.25890173719381e-05
-2.88669665034428e-05
-2.95446108526564e-05
-2.36266892525792e-06
-2.08405798252473e-05
-1.42355243784657e-05
-1.23846847765874e-05
-1.42323680340619e-05
-1.74426629574103e-05
-8.61765181355651e-06
-8.05101668278086e-06
-1.13788754889359e-05
-1.96742332255591e-05
-8.7749768566412e-06
-4.31058651222111e-06
-7.40868461149789e-06
4.33042902183968e-06
-1.97033546734258e-05
3.7889004492078e-06
-1.50576171414382e-05
-1.75646791267561e-05
-7.68310323514498e-06
-1.62480163214426e-05
-1.15679074064633e-05
-5.67776387133329e-06
-2.24887829310452e-05
-1.94451016259901e-05
-2.18465851089208e-05
-1.68107948590606e-05
-1.40450300044442e-05
-5.36249333905508e-06
-2.75704927359222e-05
-6.56817914815835e-06
-1.09596907412566e-05
-9.09625201671137e-06
-8.20520090616893e-06
-1.49333720186388e-05
-1.52612685000551e-05
-7.60790635740455e-06
-9.37542734735487e-06
-2.46811908588865e-06
1.89697207752781e-06
-2.90187785789443e-05
-9.09305835559911e-06
-1.36595148302023e-05
-1.84671760979665e-05
-2.34635001391371e-05
-2.1186756945245e-05
-1.65106048833791e-05
-1.16792190141653e-05
-4.28902775869191e-06
-2.64144752773324e-05
-2.73038804873522e-05
-1.08017688452899e-05
-1.07347739420615e-05
4.71676800606635e-06
-8.2023461001496e-06
-1.66665629186442e-05
-1.62098835922628e-05
-1.49776258911459e-05
-2.60559221011026e-05
-1.81468829075235e-05
-2.96656656738105e-05
-1.73915698551476e-05
-1.82283377238688e-05
-1.29623377210055e-05
-5.27427098219418e-06
-1.46383433314753e-05
-2.62811084154761e-05
-2.59429930854282e-05
-2.05590239531687e-05
-2.27734407182438e-05
1.55010364816167e-06
-1.00234355222392e-05
-2.17421409325396e-05
-1.22291452291464e-05
-2.37256540047032e-05
-1.73647801494135e-05
-2.29158244668799e-05
-1.13529279911948e-05
-9.11529913084639e-06
-1.58948335672426e-05
-1.8816455371614e-05
-2.27560646532127e-05
-1.2127750266172e-05
-1.62609146063665e-05
-2.68862815939175e-05
-1.56379792676476e-05
-8.75269881947815e-06
-9.51985144416582e-06
-9.76381510469984e-06
-7.99221986789261e-06
4.30262704104302e-07
-2.80832707069e-05
-1.88170602651032e-05
-1.97151543867742e-05
-2.14232500278857e-05
-2.58400684597186e-05
-6.29976505852834e-06
1.34805253457909e-05
-8.75693573274391e-07
-2.13037673323431e-05
-2.21806340950403e-05
-7.06511740992559e-06
-8.34049981582535e-06
-1.22718478632936e-05
-1.4245223612303e-05
-2.1041581308563e-05
-3.67810760172507e-05
-8.00591698747225e-07
-3.41903874263735e-06
-2.25869177422818e-05
-3.14702110899376e-05
-6.77447831202605e-06
-1.40833418754266e-05
-2.68517288064994e-05
-3.1357666574173e-05
-1.6851301032959e-05
-1.70484566928308e-05
-2.71668423274012e-05
-2.66005528438272e-05
-1.80195282751376e-05
-1.42595660675966e-05
5.98174107835021e-06
1.0987926010048e-05
-1.3382314174519e-05
-2.39426428423261e-05
-1.82133251271342e-05
-1.2326741880517e-05
-2.57770934648879e-05
-2.80940551580815e-05
8.90480080226171e-07
-7.60564346353615e-06
-3.26468785886342e-05
-1.27825356966311e-05
-1.29812516355503e-05
-3.16184118914978e-05
-1.01705738728797e-05
-1.79600165001131e-05
-2.66088318630051e-05
-2.8151320773178e-05
-1.15500140425534e-05
-2.03955609515738e-05
-2.42534553317219e-05
-2.20378889523791e-05
-1.69908420656797e-05
-1.88086162914969e-05
-6.05215812020225e-07
-1.49639983313751e-05
-1.75979152502139e-05
2.85721156657426e-07
-2.14982356060136e-05
-1.6621305705088e-05
-8.41311534993379e-06
-3.5075246656385e-05
-2.88576636193284e-05
-5.03983020892141e-08
-2.44097919349537e-05
-2.02858937369145e-05
-2.00791307958826e-05
-1.96500586357068e-05
-2.53653499984391e-07
-1.91727624238467e-05
-1.57723614423981e-05
-2.85632458773863e-05
-1.5684667785097e-05
-1.9236750761277e-06
-7.99209898274375e-06
-6.66556568772653e-06
-1.66819211713327e-06
2.0817641657071e-07
-9.4911801411616e-06
3.83871825580553e-06
-1.48133530465986e-05
-2.00438948092215e-05
4.21828660532778e-06
-2.26580195759775e-06
-1.88812390072478e-05
-2.6613517476891e-05
-2.07732001192856e-05
-7.10668789679211e-06
-1.73839419529833e-05
-1.76315956649396e-05
-2.36981706704791e-05
-1.70597001511149e-05
-9.67589476229965e-07
5.98474615405325e-06
-2.0799198532497e-05
-2.69835399552439e-05
-1.6899268951515e-05
-8.22456862994581e-06
-2.83924607191468e-05
-2.17017010837552e-05
-1.11920722681407e-05
-3.7154475727111e-05
-1.27801171978419e-05
-1.842968843522e-05
-1.08025791257965e-05
-4.59412380513254e-06
-9.73134468988277e-06
-1.61611731894542e-05
-1.84569152673568e-05
-1.54679329581915e-05
-1.08256418547998e-05
-1.66880811522937e-05
-3.15881645886191e-06
-1.48764790241492e-05
-1.03435746547373e-05
-8.07657354467598e-06
-1.70325382283287e-05
-1.50000659947003e-05
-1.77833607900515e-05
-3.33624598952246e-05
-7.98284539882509e-06
-2.44832702049278e-05
-1.21727080151484e-05
-3.33699469814419e-06
-7.54085228449676e-06
-2.11919509302859e-05
-2.86319796225698e-05
-1.15526857729475e-05
-1.83157900767176e-05
-5.21966569489358e-06
-2.55334861020146e-05
-2.31242412339582e-05
3.33995980708836e-06
-1.88229929571639e-05
-2.6267276735328e-05
-3.43522102806867e-05
-1.37942903348617e-05
-1.45815599513166e-05
-8.02133264665936e-07
-2.1040646621729e-07
-6.19498529887347e-06
-2.65824430506818e-05
-2.05804798309721e-05
-1.76557975864161e-05
-3.02860696576823e-05
-1.98758686745569e-05
-2.15910891346808e-05
-1.28353508906866e-05
-2.1195660205905e-05
-1.82244558272149e-05
-1.25825394062229e-05
-2.45672409955592e-05
-2.71770616169655e-05
-2.41419400096608e-05
-2.26631578084762e-05
-1.60250834792847e-05
-2.74664776334691e-05
-1.96937148239649e-05
-1.66206788589258e-05
-1.34263775305657e-05
-9.14844767952661e-06
-3.00768611695505e-05
-1.46617553713705e-05
-2.71882456235423e-05
-2.21821216062188e-05
-2.78267021863772e-05
-1.49508272925634e-05
-2.33280837250405e-06
-1.78714443853867e-05
-7.05506909014745e-06
-5.59628844450931e-06
-1.37828258265002e-05
-2.01975251112561e-05
-1.97434477255613e-05
-1.37597592654108e-05
-7.70021751247196e-06
-1.31519640618971e-05
-1.93753783849278e-05
-6.88441589249118e-06
-9.97792021018377e-06
-1.79188044278755e-05
-1.74144300809796e-05
-2.71706941380947e-06
1.0195964781978e-05
-5.08835701914066e-06
-9.86398186596255e-06
-1.55836469659227e-05
-2.72405602265253e-05
-1.30456038369523e-05
-2.52040093596287e-05
-1.92613340794368e-05
-1.09725214889948e-05
-1.89405978906704e-05
1.57802158876715e-06
1.75179691921779e-06
7.23361115297657e-06
-1.4058724384708e-06
2.16394907179499e-06
-5.23125720025127e-06
-2.51898893446893e-05
-1.23828472433099e-05
-2.2544531685879e-05
-1.56057338495645e-05
-4.56982330549251e-06
-1.55229076889443e-05
-8.97239953478022e-06
-1.62645920808209e-05
-1.81305636958226e-05
-1.73774586747628e-05
-2.4846974488571e-05
-1.50854381888622e-05
-3.39951768346191e-05
-5.9448089043425e-06
-1.14960126806217e-05
7.55993738185182e-07
-1.5550238946722e-05
-1.26680736010332e-05
-4.98544245975988e-06
-2.01746290776452e-05
-7.46710082906562e-06
-1.1595387177531e-05
-2.83103388114536e-05
-8.03192024214458e-06
-1.58946550108883e-05
-1.58119743874571e-05
-1.5604314802335e-05
-1.60430990801587e-05
-2.63167773378194e-06
-3.61199959691947e-05
-3.77173327735829e-05
-2.22737616603026e-05
-1.29063527953148e-05
-2.36477686579577e-05
-1.0059572681422e-05
-2.24026311481046e-05
-9.09744396234072e-06
-1.83064297807348e-05
6.8352403581654e-07
-1.03472362663219e-05
-3.57506946213167e-06
-9.65602662098583e-06
-2.81906903308422e-05
-1.84333663855617e-05
8.3680446972152e-06
-3.47441675904185e-05
-1.08182520030053e-05
-2.77629890690387e-05
-4.65228549605278e-07
-1.22333728772848e-05
-1.86548371913545e-05
-2.49584478203871e-05
-1.39157393578487e-05
-1.12334248716364e-05
-1.95987333025199e-05
-1.00529978303501e-05
-1.11971577584417e-05
-1.30986077342259e-05
-2.80142337179216e-05
-5.06646214942615e-06
-1.28829551894522e-05
-2.02073933553486e-05
3.28263848259902e-07
-6.39895964917929e-06
-1.17454418241454e-05
-2.41218936738379e-05
-3.76396313272221e-05
-1.79916380900651e-05
-1.93430478394277e-05
-1.49352999630991e-05
-8.35483183494972e-06
-2.0154895684019e-05
-2.63680570180697e-05
-7.15559919560413e-06
-1.12736907179085e-05
-2.13678038808184e-05
-2.18868931836903e-05
-9.63870098244714e-06
-1.19808871684721e-05
-1.5971675718596e-05
-4.52106437268021e-06
-1.07880124633084e-05
-2.71316676935304e-05
-1.29028356086349e-05
-2.20744719912103e-05
-7.85844705599706e-06
-2.81944526770854e-05
-1.09157542528618e-05
-1.84946294887063e-05
-6.30253356827533e-06
-1.25714681446433e-05
2.71239006740232e-06
-7.47621643818303e-06
-2.477877825496e-05
-2.55686355234369e-05
-2.35098652859466e-05
1.13424801006231e-05
-1.11848892794571e-05
-1.23430335351307e-05
-2.12823067253019e-05
-1.79126926137813e-05
-1.32141567660098e-05
-1.83380475768485e-05
-7.27772982025707e-06
-2.65063613473463e-05
-2.91576617711666e-05
-2.23122219778228e-05
-1.11895383309514e-05
-1.39372714746354e-05
-3.0692164615007e-05
-1.11738713012401e-05
2.48015375004657e-06
-1.54928493110623e-05
-2.26814724505265e-05
-8.49557566894081e-06
-1.40608524351975e-05
-2.58414948536858e-05
-2.45531450186038e-05
-8.13073644665996e-06
-6.1179923594324e-06
-1.87818799473385e-05
-1.4651798027814e-05
-5.99400060028972e-07
-2.3937897508481e-05
-2.48639487496089e-05
-1.74191242266568e-05
-2.00591885621512e-05
-1.96685892733067e-05
-3.50863768997356e-05
-1.01126776238459e-05
-1.22591988057737e-05
-1.57139461251232e-05
-2.70179183418898e-06
-1.65510841573511e-05
-4.26389147376564e-06
-1.7554416158138e-05
-1.11244034585945e-05
-1.77361758511519e-05
-1.8717006519422e-05
-2.21769946405699e-05
-1.28643601280704e-05
-1.8939105075959e-05
-3.14325767912125e-07
-6.23781313935481e-06
-9.13294579584253e-06
-7.1386677495462e-06
-1.28257574595603e-05
-1.57155564700241e-05
-9.53119705322936e-06
-1.94306782174797e-05
-2.60863748596428e-05
-3.49180597645567e-05
-4.38886570167573e-06
-2.54353260190038e-05
-2.5221859326112e-05
-2.37347164032663e-05
-1.93326262292042e-05
-5.56057743918955e-06
-1.15010107279121e-05
-5.27329612046844e-06
-2.05771748573753e-05
-3.38836815447841e-05
-1.19922907001982e-05
5.76936900159266e-06
-1.60523411662078e-05
-1.12858705760934e-05
-8.44901885279757e-06
-2.36038095026283e-05
-9.82013764053186e-06
-3.35014780264443e-05
-1.86494770448561e-05
4.71172225457761e-06
-5.78202960856939e-06
-1.42760914360046e-05
-2.20175130286325e-05
-2.01788870066876e-05
-6.8096470620258e-06
-2.94948120539658e-05
-3.58883503867912e-05
-2.52250381723683e-05
-1.18968798375212e-05
-1.99327957814933e-05
-9.65079153846295e-06
-7.0162463483214e-06
-1.15199722145041e-05
-1.08325854990433e-05
-2.03796133380394e-05
-2.65771400091536e-05
-1.16043054564728e-05
-7.00351639859805e-06
-5.78316917269203e-06
-1.17158466041304e-05
-1.55056493994323e-05
-2.77884941424522e-05
-2.1099406513394e-06
-6.49218929067711e-06
-3.16498026840924e-05
