# Supplementary material for: Research on computational propagation and identification of mine microseismic signals based on deep learning
Source: PLoS One. 2025 Oct 22;20(10):e0334641. doi: 10.1371/journal.pone.0334641 (PMC12543183; doi:10.1371/journal.pone.0334641)
Supplement: S9 Data — (ZIP) [file pone.0334641.s009.zip › 000101100000364.xlsx_0.txt_24.txt.txt]

-1.59339367090768e-05
-1.06125959976361e-05
-9.96878378358131e-06
-2.44038379773379e-05
-1.86905998326247e-05
-1.36876552458623e-05
-3.8370589295508e-06
-1.06598714267245e-05
-1.19689823389726e-05
-1.21917355601693e-05
-3.98579733925214e-06
-2.36048532583351e-05
2.42991926148138e-06
-1.34472520108153e-05
-1.12046312595115e-05
-3.23802265690938e-06
-3.99090039108804e-06
-1.76138589223192e-05
-1.61253799211268e-05
-1.40595029634415e-05
-6.78607445417324e-06
-1.52912510001474e-05
-8.79844293031804e-06
-2.66191630813955e-05
-1.01787279685601e-05
-3.0158996429214e-06
-2.39978928811755e-05
-5.66626207963629e-06
-1.61442656572034e-05
-3.20218317868488e-05
-2.11584214024898e-05
-1.4702427121541e-05
-1.6505876836848e-05
-2.0681090087025e-05
-5.5312696966112e-06
-2.58371844836244e-05
-1.43159642976277e-05
-2.52400842753209e-05
-2.41309811346364e-05
-8.21165561713012e-06
-2.52699240033794e-05
8.73758456330921e-07
-1.52605563032115e-05
-6.72527111861138e-06
-1.48647113956986e-05
-7.74978206597654e-06
-1.62367995668016e-05
-1.36257473476837e-05
-1.07153933757057e-05
-1.33614402471401e-05
-1.28453912083832e-05
-1.10696179699495e-05
-4.65130069007259e-06
-1.14424017961335e-05
-1.25965108678916e-05
-1.75923131767451e-05
-1.06724483386438e-05
-9.747935590581e-06
-2.65526575789613e-05
-1.27023293885802e-05
-1.55509568486938e-05
-1.76631193613681e-05
-2.06213274818802e-05
-9.76570569567535e-06
-1.81092684097788e-05
-1.40586284362682e-05
-1.87131922448621e-05
-2.23174766964465e-05
-1.42489066467285e-05
-1.40920605746984e-05
-1.26704030780985e-05
-8.28386432991893e-06
-9.40030557575429e-06
-1.07398668569734e-05
-1.14809415215238e-05
-2.04367936473301e-05
-1.37058172310924e-05
-1.98265427502481e-05
-1.59280586529144e-05
-6.23091382811502e-06
-1.47623657483351e-05
-1.07690724071832e-05
2.78031618072182e-06
-2.21951577141427e-05
-1.41087166158703e-05
-7.86450309461902e-06
-1.1731951401628e-05
-1.82902390979267e-05
-3.50405376631085e-05
-1.18183344544486e-05
3.07802421246456e-06
-2.16281971889901e-05
-1.31842465174497e-05
-2.86538587002518e-05
-1.03544731275322e-05
-2.95070804839385e-05
-9.59294336830086e-06
-6.45617973184386e-06
-6.79790715499977e-06
-1.55345605828563e-05
-1.64417521111125e-05
-1.66943794723958e-05
-8.77048877925084e-06
-2.08587011394906e-05
-1.10360692958338e-05
-2.82486638234223e-05
-7.78117996430283e-06
-7.21863700522812e-06
-5.23985155618379e-06
-8.69657134853623e-06
-1.63355700968976e-05
-2.07783736853787e-05
-2.34034832214054e-05
8.30060798220474e-06
-4.17352913016097e-06
-1.44097575861004e-05
-2.54850190159564e-05
-1.77967641722637e-05
-2.57128325970781e-05
-2.67040295020679e-05
-1.61768501130986e-05
-2.22642378412619e-05
-2.92597348893726e-05
-2.29333535119618e-05
-2.79217170083914e-05
-3.40174933699725e-05
-2.19649064235322e-05
9.84360479937405e-06
-1.15670919917301e-05
-1.40152267891013e-05
-7.30192377116026e-06
-2.97427361845262e-05
-1.22636541472931e-05
-2.3104374450614e-05
-2.59468619164257e-05
-2.01444003343333e-05
-1.42240452162924e-05
-1.69313707998258e-05
-1.3794067468315e-05
-1.24933147706079e-05
2.01517411610601e-06
-5.46372344116189e-06
-1.63605579234809e-05
-7.67345231812422e-06
-1.37194919151461e-05
-1.37285844764591e-05
-6.09457348745048e-06
-2.31440548848507e-05
-2.48449778263115e-05
-2.95438240983507e-07
-1.25297348347148e-05
-9.52669227192606e-06
-2.99903951990815e-05
-1.67602962693846e-05
-1.43413267611562e-05
-1.44227605185607e-05
-3.12016469664011e-05
-5.36865913930916e-06
-1.63767232710836e-05
-2.60320429697601e-05
-2.45955583038778e-05
-2.30513201321536e-05
-1.69145572842376e-05
-2.46122554204968e-05
-1.39224775470298e-05
-2.59109418524495e-05
-2.18128893787413e-05
-1.61402927016235e-05
-2.26539798086978e-05
-1.68447433209606e-05
-2.12985850639412e-05
-1.16334984110221e-07
-4.4734270713032e-06
-1.34432830211567e-05
-2.04597012477879e-05
-1.66016819520745e-05
-1.77050565876082e-05
4.13845339744593e-06
-3.35084424090789e-05
-1.72720930858336e-05
-2.273998239961e-05
-2.00222327230676e-05
-1.13822248078333e-05
-1.21461543208386e-05
-1.1497495252741e-05
-6.75475223898039e-06
-2.67587240992956e-05
-1.9579942234295e-05
-9.8112282408615e-06
-2.55265306549144e-05
-1.6626662083416e-05
-3.09777912368106e-05
-2.62277527877069e-05
-1.89723705496046e-05
-1.11332329096181e-05
-2.56391986956949e-05
7.05715766405032e-06
-1.73325860972505e-05
-2.39596055312972e-05
3.89413458901858e-06
-1.0567328609612e-05
-1.65926685294417e-05
-6.93580500868655e-06
-3.26580538956844e-05
-1.81365237087631e-05
-1.30624920560117e-05
-1.1844609522156e-05
-2.4878884450875e-05
-1.26481838391973e-05
-7.73284131335435e-06
-1.17102908853282e-05
-1.31935690436591e-05
-1.24562006172049e-05
-1.45307858437283e-05
-3.04836528819675e-05
-2.69899858959532e-05
-1.77790997742441e-05
-3.08930856076858e-05
-2.07335812670295e-06
-2.77129704671255e-05
-2.05528966536073e-05
-1.05451039942415e-05
-3.85412736582001e-05
-8.81129593288954e-06
-9.15221595227382e-06
-3.25512014234781e-05
-1.25367928555927e-05
-1.38231824817597e-05
-7.36327238155966e-06
-1.75376073171474e-05
-7.73463106465418e-06
-1.78245450788436e-05
-2.00407898896148e-05
-1.55932676481706e-05
-2.78858804909935e-05
-2.94570554952634e-07
-4.28523801441195e-06
-6.42062171114207e-06
-1.30137893824024e-05
-1.88609133012863e-05
-1.66938116487672e-05
-3.33946186142096e-05
2.86828629431994e-06
-7.34836318493616e-06
-3.06822807052281e-05
-3.10676804684724e-05
-1.41684595805494e-05
-3.03737747899918e-05
-6.27308677312902e-06
-1.32454157546245e-05
-7.40172616302908e-06
-7.65500671322773e-06
-8.09449333420646e-06
-2.96530771492818e-05
-2.40187656770412e-05
-1.97958639106577e-05
-3.28699831680598e-05
-1.36075214445541e-05
-5.29994413457994e-06
-2.95354106443472e-05
-1.65699863019239e-05
-1.20538641162021e-05
-1.70441450590589e-05
-1.14387646195673e-05
-1.2891521846772e-05
-3.09326610190366e-05
-1.61889749119309e-05
2.02438099173113e-06
-1.50580084882118e-05
-1.667372172797e-05
-5.1986243159111e-06
-6.36336267794611e-06
-3.74360129582386e-05
-2.60698063654905e-05
-3.56232860283323e-06
2.57388037867695e-07
-1.8336448790176e-05
1.80601331350856e-06
-1.66010943863145e-05
-1.99481705956083e-05
-2.20861283414424e-05
-2.79952240563056e-05
-1.19722380348575e-05
-1.49614985864379e-05
4.08162560669844e-06
-2.83761402060133e-05
-3.31615103946133e-05
-2.24434231289765e-05
-1.26745716576262e-05
-2.81032168592587e-05
-1.67033438529937e-05
-2.05669009213557e-05
-1.79813032910895e-05
-2.99527495660684e-05
-2.61899806836635e-05
-1.10656014369767e-05
-2.21348065501947e-06
-2.77387633518657e-05
-2.19970149886207e-05
-1.38490461209496e-05
-2.28924995368588e-05
-1.81008330073813e-05
-2.51285858639918e-05
-9.24129571831209e-06
-6.50056680619765e-06
-1.75718600266487e-05
-1.63928938785276e-05
-1.17833274827047e-05
-2.55195640282925e-05
-1.39298174594125e-05
-9.59357057690012e-06
-1.14684925843539e-05
-8.97927482343884e-06
-1.21646051318982e-05
-3.08048678142787e-05
-2.08475606178419e-05
-1.03494517769404e-05
1.33578330880227e-06
-2.53233675046021e-05
-1.60279947804312e-05
4.29820062451302e-06
-7.80882446300514e-06
-1.81158087027733e-05
-2.29251541487477e-05
-1.6334079401673e-05
-2.675400821153e-05
-1.51273283264101e-05
-1.08437192762852e-05
-2.75051735320602e-05
-2.02454898839836e-05
-1.08100049675405e-05
-1.57176623222171e-05
-2.41052171742839e-05
3.6674083414107e-06
-3.72756804958959e-06
-1.42528295662927e-05
2.032072073234e-06
-1.30388567385417e-05
-1.07139291994218e-05
-6.36228722126778e-07
4.17159527128721e-06
-1.9985014457653e-05
-2.77296404775083e-05
-1.84437345374548e-05
-1.36656979204755e-05
-1.81133562401379e-05
-1.27832775832494e-05
-1.98434227595327e-05
-1.87578097519258e-05
-8.91465891655136e-06
-7.08176238540797e-08
-1.44876648591291e-06
-1.3021043119414e-05
-2.97689907389638e-05
-5.25803106805808e-06
-2.2718177318377e-05
-3.83201357254042e-05
-1.79686207170063e-05
-1.85256316642117e-05
-5.59363816487966e-06
-2.18084189504578e-05
-2.61155644620008e-05
-1.86265242844686e-05
-1.04893856735317e-05
-6.23523056838303e-06
-9.1116539147881e-06
-3.32262701060021e-05
-6.58674636738172e-06
-1.86953176980334e-05
-1.57265545878271e-05
-2.88462768992593e-05
-6.17286175204499e-06
-1.17084915534836e-05
-2.07580419336157e-05
-1.79886026117882e-05
-1.08335182199714e-05
-7.52755203220191e-06
-9.4048671330827e-06
-1.11431420255578e-05
-1.75247658840341e-05
-2.26168791598825e-05
-2.93989098063329e-05
-2.05636275894766e-05
-1.81465069666962e-05
-1.27044527302798e-05
3.52382647254366e-07
-1.81454532177976e-05
-2.11677513915492e-05
-1.14469336238685e-05
-2.40664208734304e-05
-1.97983356228506e-05
-1.40558817462561e-05
-1.1577670284296e-05
-1.99485886710861e-05
-2.16526282054758e-06
-1.67431851311401e-05
-5.60155207047282e-06
-1.20349821951919e-05
-2.55897513352165e-05
-8.79959703847262e-06
-1.33766792800433e-05
-1.3440952851992e-05
-2.26170539739034e-05
-2.15390336628156e-05
-3.27692776041915e-05
-2.37131634665895e-05
-2.44137273101511e-05
-2.74443952179685e-05
-3.223222796127e-05
-1.76817401753014e-05
-1.9621430193178e-06
-8.00290707650595e-06
-1.02456090854297e-05
-2.35826680584721e-05
-8.94171406331148e-06
-1.98806150620144e-05
-1.82620927330739e-05
-8.35316994519868e-06
-1.62540527331953e-05
-1.75555995945485e-05
-2.10018299066066e-05
-2.26111478056818e-05
-3.13586544186928e-05
-2.25466133414572e-05
-1.6064700537768e-05
-1.09142293758129e-05
-8.65098129288694e-08
-2.03857595917539e-05
-1.25984818948898e-05
-3.41967134812754e-05
-1.51900564492971e-05
-3.50905452539181e-06
-2.0782751752587e-05
-1.6230091517104e-05
-2.86418867769094e-05
-1.58062701261017e-05
-1.61747929325989e-05
-3.81021843459717e-06
-2.07647061178365e-05
-6.24960701751224e-06
-1.34763678572482e-05
-4.59147919761643e-06
-5.6037571330864e-06
-1.03419581774402e-05
-3.71774810593783e-05
-1.2953355281907e-05
-1.72953736793225e-05
-3.27632242057361e-05
-1.3142269155831e-05
-2.14766701771211e-05
-2.18714140022231e-05
-1.50362325605208e-05
-2.17864537261021e-05
-2.13346626795365e-05
-1.43890136987429e-05
6.67018738524943e-06
-2.75481855149649e-05
-9.74575377332876e-06
-2.58668332679318e-05
-2.94864019358682e-05
2.90692600797618e-06
-1.96056303807954e-05
1.54553415471896e-06
-1.10727913841575e-05
-2.24606694669321e-05
-1.87784155648845e-05
-3.77879518318667e-05
-1.6875081088292e-05
-1.40899363378779e-05
-1.62531012281454e-05
-1.55545529382578e-05
-1.54804986033641e-05
-2.11385036310313e-05
-3.04831571298975e-05
-1.3686268332185e-05
-2.99317587337692e-05
-1.42603536187532e-05
-1.56624923892938e-05
-9.45056723822395e-06
-1.24030984025315e-05
-1.58703036178928e-05
-1.40267138402308e-05
-7.70040391475449e-06
-5.41272861112354e-06
1.90489611432931e-07
-4.1223590123877e-06
-1.08456628046778e-05
-6.23983922685336e-06
-3.08257906191771e-05
-1.11044617696669e-05
-7.86688807837465e-06
-9.36736885838114e-06
-2.65281441457191e-05
-1.33303470446963e-05
-1.6211626020957e-05
-1.47850372506435e-05
-2.07368873653057e-05
-9.84185039363646e-06
-1.51792128096986e-05
-2.31118062098087e-05
-3.10206347793869e-05
-2.37584793217832e-05
-1.74286844408023e-05
-2.0344755583393e-05
7.4936047044175e-06
-2.1980337891197e-05
-2.5482022414581e-05
-1.05409416848832e-06
-1.00046028423844e-05
-3.52058217714555e-05
-2.72206933762075e-05
-2.24737968182486e-05
-2.51931109385525e-05
-6.96183087331625e-06
-3.11748184063645e-06
3.90804453679996e-06
-1.94868663260654e-05
-2.31198242056459e-05
-2.83078480540125e-05
-1.47007150946559e-05
-2.83535427326672e-06
-2.25112104246605e-05
-1.54984297165125e-05
-1.99045550046277e-05
-2.00814138475437e-05
-8.46126053165543e-06
-1.74218893609849e-05
-1.39984859359749e-05
-5.91908552504208e-06
-1.87126428400761e-05
-2.20553353371431e-05
-2.54093473451963e-05
-2.55862074250276e-05
-4.97417651675394e-06
-2.21186053400709e-05
-2.80873793221025e-05
-2.22869504757968e-05
-1.01191298139362e-05
-1.03811525684742e-05
-5.78710408454298e-06
-1.58994162254001e-05
-1.82587857868003e-05
-7.6458366667506e-06
-2.89038992063033e-05
-2.5610936652848e-05
-1.50243892387304e-05
-1.88427396762016e-05
-2.132927302003e-05
-7.55969854928608e-06
-2.03321347443344e-05
-1.52351239986091e-05
-3.055521865674e-05
-1.44088312896419e-05
-9.84983541604082e-06
-2.51970678969974e-05
-8.65234659754334e-06
-3.8766317846725e-06
-1.64696034123894e-05
-2.95695776565919e-05
-8.30453546743813e-06
-1.56205415694657e-05
-1.67684311441639e-05
-1.66494592767212e-05
-2.08749140997292e-05
-9.27216755458055e-06
-1.1160198879439e-05
-9.73549890672528e-07
-2.37380951823275e-05
-2.65572185465118e-05
-2.56174018243534e-06
-1.14161158713552e-05
-2.18662849494461e-05
-2.22228430566103e-05
-6.05084284143547e-06
-1.38968347392553e-05
-8.47513030324919e-06
-1.84651989904436e-05
-8.90388252481655e-06
-1.49835866051124e-05
-2.31539050310026e-05
-2.29773531725283e-05
-7.38351746035557e-06
-1.75376220939325e-05
-7.57456547257785e-06
-9.6031658324199e-06
-2.93284588204825e-05
-1.67791798069642e-05
-1.0405180678062e-05
-1.27580177481464e-05
-2.53636269772924e-05
-1.89756360147186e-05
-1.96613420755456e-05
-4.19570576399431e-06
-2.2332501629038e-06
-1.01649486504362e-05
-1.4010961830965e-05
-1.87256219694424e-05
-1.68171644625346e-05
-8.80159496211802e-06
-2.54864858057855e-05
-1.41623895856224e-05
-6.30145317851995e-06
-1.4504911160457e-06
-1.06071766246051e-05
-2.41221008126816e-05
-5.08327112338889e-06
-8.16527264026888e-06
-2.17694940824509e-05
-4.08978502036073e-06
-3.00006190815086e-05
-6.84104879221609e-06
-7.6542433065251e-06
-1.19986430146488e-05
-1.56574852974799e-05
-1.94430836984093e-05
-1.00036092014706e-05
-5.01047655406392e-05
-5.77328091979447e-06
-4.73654400043121e-06
-1.02231259995248e-05
-1.34663164334635e-05
-1.48485242573924e-05
-1.63083674352703e-05
4.01121496129952e-06
-2.11972057529037e-05
-3.34404378925975e-05
-1.89020049028948e-05
-1.90800526188753e-06
-2.39656933975193e-05
-2.66469253457465e-05
-8.5572602657141e-06
-1.80610669748813e-05
-1.2184693750896e-05
-5.22634590216365e-06
-1.65870950032471e-05
-1.36417811344668e-05
-2.5787448295338e-05
-2.07585026195122e-05
-1.63815667386112e-05
-3.51074776079718e-05
-1.40318155244723e-05
-1.63223710391521e-05
-8.56629646231659e-06
-1.38714511102767e-05
-1.15993098094265e-05
-1.65276913239933e-05
8.50248145123008e-06
-1.90860418921524e-05
-2.7510486828784e-05
-1.2324821446827e-05
-2.70934248144447e-05
-1.71748622195718e-05
-2.25484582229277e-06
-2.0675557371e-05
-2.99929171932747e-05
-1.04134345242311e-05
-3.0449025476789e-05
-1.75975567801503e-05
-9.86968786105801e-06
-2.79359213579545e-05
-2.42813488990805e-05
-1.66676526369764e-05
-3.36666333037403e-05
-2.38163738938718e-05
-1.02515233811202e-05
-1.92422407444882e-06
-1.03643059041649e-06
-1.75735359435736e-05
-1.39953003081213e-05
-2.26022784575765e-05
-2.77447375539075e-05
-1.00932595650742e-05
-2.34209086828959e-05
-1.68417322102323e-05
-1.30723234346263e-05
-1.61192073157908e-05
-9.15767745896061e-06
-2.40598794228913e-05
-4.08774683766137e-06
-3.13321356688539e-05
-1.65551625145197e-05
-1.93988869723849e-05
-2.11750276716827e-05
-1.85937568362152e-05
-1.4981588921726e-05
-3.00248742108547e-05
-2.33587130781719e-06
-2.12968840537412e-05
-9.60146737463598e-06
-5.04942370654911e-06
-3.73838192094616e-05
-6.75740998594649e-06
-2.28916099183199e-05
-1.31000307319574e-05
-9.59963758331503e-06
-1.63649589329601e-05
-1.02087279656667e-06
-1.11064314512706e-05
-7.77418168931904e-06
-1.22741626890258e-05
-1.49846492990984e-05
-6.11444307262759e-07
-3.19448228734934e-05
-2.13136918788701e-05
-3.29282075171172e-05
-9.39323930054674e-06
-2.75588952930033e-05
-9.83719858063107e-06
-1.81720113754694e-05
-2.20016331225524e-05
-4.87978034820455e-06
-8.39736936942899e-06
-2.2739479649987e-05
-2.15023673043666e-05
-2.20293844005099e-05
-3.1404289142329e-05
-1.64426994291824e-05
-4.19512106692649e-07
-2.50327473622181e-05
-1.03510125976623e-05
9.48642303172475e-06
-1.61569808035692e-05
-8.86274145496462e-06
-2.83688298657361e-05
-9.55352495753179e-06
-8.34308641267694e-06
-5.85592744093488e-06
-1.31248012863209e-05
-1.61826413474676e-05
-6.65584336718818e-06
-1.50000738631765e-05
-2.5880042727807e-05
-2.1179526021346e-05
-1.63076427399577e-05
-1.00217306865974e-05
-1.52522503497344e-05
-1.79507426379761e-05
-2.04181534515263e-05
-1.59408894132979e-05
-5.38130325327039e-06
-1.15348927646807e-05
-1.51024302093884e-05
-4.06385428000582e-05
-4.2425577373281e-06
-5.70818056580632e-06
-9.49614180924692e-06
-1.16589959067814e-05
-2.76219167872755e-05
-3.18797464745309e-05
-2.22773353612551e-05
-1.07392599861021e-05
-8.55401298432606e-06
-1.39185942482806e-05
-2.99388299820646e-05
-1.64282784558287e-05
-3.23051515875618e-05
-9.43204195483354e-06
-3.19841269576631e-05
-1.24040475663208e-05
-7.01164941335497e-06
-7.69535634176914e-06
-2.70438582568519e-06
-1.93591687990341e-05
-1.63996996277098e-05
-7.34860967978495e-06
-1.81007132251769e-05
-1.20742221579057e-05
-6.73941436512951e-06
-1.18721161151827e-05
-7.91363979267383e-06
-1.49009624947054e-05
-1.92997507413451e-05
-2.63101991790614e-05
-2.25372243136832e-05
-1.64375238812912e-05
-3.94976554242621e-05
-8.45144583966098e-06
-1.38157859771344e-05
-1.27003118821798e-05
6.44227448732641e-06
-1.25615601402282e-05
-2.19975725179077e-05
-6.42421607074162e-06
-6.2598215557258e-06
-2.71276251303884e-05
-2.69427151509953e-05
-2.05822633458667e-05
-3.07049257866838e-05
-3.9458304113572e-06
-1.21835230452915e-05
-2.94564416628309e-05
-5.70817750057719e-06
-6.25369675901458e-06
-9.03262897676267e-06
-1.13671801336587e-05
-1.12274302162965e-05
-3.40541299300618e-05
-1.62989841759654e-06
-1.38719569636823e-05
-1.22400249474249e-05
-1.76522399664733e-05
-2.7256499982026e-05
-3.43662474810428e-06
-1.76172041619092e-05
-1.86942055759612e-05
-2.52608228338354e-05
-3.68447034518311e-06
-4.08261960646866e-06
-2.20166914341012e-05
-4.20265536842451e-06
-2.92594897276597e-05
-1.22770500306937e-05
1.44899742427403e-05
-1.68775241923623e-05
-1.64127622949286e-05
-2.74071290648663e-05
-7.82531070805486e-06
-6.97837234613112e-06
-2.5149904760059e-05
-1.65844064227478e-05
-3.33677168686552e-06
-8.10229913160781e-06
-2.00669621775841e-05
-9.88364805179008e-06
-5.30876998217524e-06
-1.30296936973161e-05
-1.78490947433676e-05
-2.34945426970281e-05
-1.56807872574255e-05
-1.65071727066205e-05
-1.01363216901368e-05
-2.0219502221027e-05
-3.10124248189943e-05
-2.34517222112259e-05
-2.44646629433812e-05
-2.66646808817796e-06
1.22972892491725e-06
-1.13769100654809e-05
4.94699898556331e-06
-3.19154141783229e-05
-5.05767652758381e-06
-1.65947760273817e-05
-1.58271263303803e-05
9.48316228212824e-08
-1.1289716993145e-05
-6.77632934525964e-06
-2.71832264323351e-05
-2.2624571452398e-05
-1.03386754651179e-05
-2.66239865881406e-05
-1.40538545492665e-05
-3.03337938317366e-05
-3.46795094775836e-05
-1.23578973806145e-05
-2.58811657124688e-05
-2.42682687791304e-05
-3.41561891209658e-05
-1.07447387106686e-05
-9.05172201183375e-06
-8.88398028214271e-06
-2.1267014482959e-05
-8.56305557947313e-06
-1.60703596940397e-05
1.24318181940534e-06
-7.88830502421691e-06
-2.16413281404756e-05
-2.70364919473146e-05
-1.10331035169558e-05
-1.4500539884277e-05
-9.37878570729233e-06
-1.98306971295314e-05
-2.52561160915723e-05
-5.13555856144768e-05
-3.07254228620734e-05
-3.50853670494251e-05
-2.14163967546743e-05
-2.38138876013972e-05
-1.51304815021713e-05
-1.23820466888503e-05
-1.51120465600461e-05
-2.49414195612799e-05
-2.56436137120313e-05
-8.43440051540722e-06
-2.84651292834455e-05
-1.98430936480516e-05
-1.5129183825261e-05
-8.4159858853146e-06
-9.16728595670163e-06
-2.87971844525415e-05
-1.72529511149673e-05
-1.13533795560903e-05
-3.10749965157726e-05
-2.26055916997085e-05
8.53532238819109e-07
-1.25370845361628e-05
-1.5589593761073e-05
-3.05713603871115e-05
-2.98006509658369e-05
-1.83109659187081e-05
-2.61377002563684e-05
-2.42848795965116e-05
-1.89805745913127e-05
-9.25394937311411e-06
-3.28437481565156e-05
-3.10846848305111e-05
-2.11098587452862e-05
-1.51527689380303e-05
-1.32679190850335e-05
-1.49013752484141e-05
-9.70042558899983e-06
-9.14472782769346e-06
-6.80738691212313e-06
-5.07417910427543e-06
-1.22201280433471e-05
-1.50060821132601e-05
-9.02013776626454e-06
-1.05384368456493e-05
-1.6976152914975e-05
-2.35202988955148e-05
-1.60492884512489e-05
-5.4423952007888e-06
-2.17078691550798e-05
-8.1332395576166e-06
-2.53972105469532e-05
-9.45215644572251e-06
-1.8642466438626e-05
-1.49627929952137e-05
-2.02155022861506e-05
-1.519169697072e-05
-1.76558923178501e-05
7.54186388379299e-07
-1.23323961707493e-05
-1.67369933266128e-06
-1.5765325879053e-05
-1.16625898279923e-05
-1.99750156565962e-05
-4.1152183629907e-05
-2.70291994980589e-05
-7.32324203358e-06
-2.41215944520584e-05
-2.58442822182684e-05
-9.2031348702193e-06
-2.01235001302852e-05
-1.92393996387557e-05
-3.36953035049934e-05
-2.95450981060148e-05
3.62654691117878e-06
-1.39084155942143e-05
-2.82081403540792e-05
4.18178836215107e-07
-8.33418378318871e-06
-6.90518304729935e-06
-3.07289106025684e-05
-2.03734911881906e-05
-1.13912875788069e-05
-1.01428217095729e-05
-2.59957896454209e-05
-1.97817726394104e-05
-1.54573307654501e-06
-1.17021706947988e-05
-2.68706701224206e-05
2.05119093636971e-06
-1.61102027109849e-05
2.14271470089863e-06
-7.92431727454587e-06
-8.63172173404623e-06
-2.50493193130865e-05
-7.41525855478868e-06
-3.90995248370136e-06
-8.65851285062807e-06
-2.07483709787451e-05
-1.11728243575781e-05
-2.39092484019182e-05
-2.78679996713914e-05
-3.63101794274836e-05
-3.45873206888864e-05
-4.70081912908577e-06
-3.78495516177508e-06
-3.54870753893581e-05
-1.97409850754192e-05
-8.61111947420762e-06
-1.17545320614646e-05
-1.76394716451171e-05
-2.70108279121076e-05
-2.59751816486401e-05
-1.33985883207199e-05
-2.06692195102242e-05
-1.10040747672093e-05
-7.31935272605606e-06
-1.79742540335603e-05
-2.46430238098917e-05
-7.2214596766418e-06
-1.78710684241104e-05
-2.29445266605114e-05
-9.0935814107174e-06
3.71968249120674e-06
-1.49819349018373e-05
-7.67302874692924e-06
-1.61516869500598e-05
-2.82215157820023e-05
-2.22342868865767e-05
-7.31259208333646e-06
-2.2758650833056e-05
-1.30308542089721e-05
-2.0764898191354e-05
-1.29453008514468e-05
-1.36309784735213e-05
-2.29471883357303e-05
-2.43017839294326e-05
-2.2967762859797e-05
-2.01443335888526e-05
9.28524551414525e-06
-3.3568279117339e-06
-2.48417962498561e-05
-1.11365016845589e-05
-1.38580464749646e-05
-2.45432035387862e-05
-2.63558625990902e-05
-1.17693243353004e-05
-7.49439311830565e-06
-3.0807106221518e-06
-1.84414238887678e-05
-2.88841884071013e-05
-1.96327585337494e-05
-1.25631814814153e-05
3.6677856861734e-06
-1.79135788936282e-05
1.03550410740769e-05
-2.10736935798157e-05
-1.31990076881717e-05
-1.72095725416685e-05
-1.76420801449126e-05
-1.1144591861296e-05
-2.1551718224859e-05
-2.23692269016082e-05
-2.59423423913265e-05
-2.50426266593786e-05
-1.83937337752054e-05
-2.22635491596651e-05
-3.07902209897329e-05
-4.38249401004621e-06
-1.72295644837633e-05
-3.43148591912764e-05
-1.75396320094643e-05
-5.9051833922693e-06
-1.21160360819905e-05
-1.5061814398507e-05
-2.06123563028398e-05
-4.22732847987197e-06
-1.72685124588292e-05
-5.21288294982115e-06
-2.91073270098307e-05
-2.35844068276656e-05
-1.03309947433142e-05
-2.09411159903488e-05
-1.01495156299553e-05
-3.4291623209538e-05
-1.64237982544958e-05
-1.4761021115719e-05
-1.34433001794549e-05
-1.36845818355848e-05
-1.98364523941806e-05
-7.56212816155523e-06
-2.25684259605003e-05
-1.42090650643269e-05
-1.46255507930425e-05
-7.79333588135444e-06
-2.43230441438741e-05
-2.59413513390829e-05
-2.31273717881388e-05
-2.4597859299951e-05
-2.65107879792586e-05
-1.68918660599403e-05
-1.69649369118087e-05
-2.07574615792695e-05
-1.01181733430441e-05
-1.10033224848779e-06
-2.26859832834488e-05
-1.72687840061594e-05
-1.84264549010929e-05
-2.02602908215276e-05
1.01529294369645e-05
-2.98986269529198e-06
-1.47144157252225e-05
6.00278817332572e-06
-1.92552112130478e-05
-1.62238379136961e-05
-8.69508243614702e-06
-2.18032010179288e-05
-2.40324334654981e-05
-1.58244085916136e-05
-1.41857569497348e-05
1.7944733460842e-06
-6.62640475035676e-06
-1.91373715069162e-05
-2.14894651875944e-05
-9.55374812186218e-06
-1.64797520862014e-05
6.21517440897612e-06
-1.30890426697802e-05
2.86245308945234e-06
-1.59728698277639e-05
8.65038914362092e-06
-1.05972177260196e-05
-1.42848013439209e-05
-2.72116462405989e-06
-1.33747571232012e-05
-1.5250134717017e-05
-1.40273749051891e-05
-9.19025946560306e-06
-6.8545108443721e-06
-1.96891260669622e-05
-2.04273066194477e-05
-7.55044742785358e-06
-1.69836903782504e-05
-1.4263710774288e-05
-7.61219985470482e-06
-3.05229840731916e-05
-2.09852334088989e-05
-2.73197981126242e-05
-1.32647369920171e-05
-1.72198379723105e-05
-3.35589653950428e-05
-4.24236456775855e-06
-2.79312481744989e-06
-2.86980490109641e-05
-5.07993216034975e-06
-1.80363781612596e-05
-7.65208807352346e-06
-9.09530728477749e-06
-1.25966644688004e-05
-1.16441482283096e-05
-1.66637949162507e-05
-9.24222757774608e-08
1.48961206023362e-06
-1.11289315821692e-05
-9.96805498310636e-06
-7.61660044169463e-06
-1.16581839531545e-05
-1.98588115103904e-05
-1.35626474381404e-05
-1.99997836259502e-05
-2.63223112202364e-05
-1.83059318356845e-05
-2.1802194424349e-05
-9.78298591719991e-06
-7.87829850880309e-06
-2.76333647155626e-05
-4.91239403264731e-06
-1.10857247085318e-05
-7.06280934625742e-06
-1.03964263493498e-05
-1.12622778792194e-05
-1.76202904157193e-05
-9.4532228232136e-06
-2.12454345526159e-05
-1.27299083721841e-05
-2.18885115362257e-05
-1.11938241966589e-05
-2.54014188975197e-05
-3.03302561694426e-05
-1.36087503246413e-05
-3.73207001628034e-06
-5.71090330664839e-06
-1.50043454663251e-05
-2.78087301322475e-05
-1.70222024425077e-05
-1.86396473344863e-05
-4.75537361962846e-06
-1.84323070039648e-05
-1.27737402896638e-05
-3.23528379557028e-05
-2.3825777543461e-05
-1.14956491890473e-05
-3.11891411541302e-06
-2.77479453291904e-05
-1.28321509143986e-05
-1.35329092104786e-05
-2.72890747752385e-05
-2.82191465555966e-05
-2.01690460259746e-05
-1.10833366769865e-05
-2.43613710951159e-05
-1.65159839404857e-05
-2.93492864182486e-05
-2.04373820683855e-05
-1.07677106732069e-05
-2.72544791160235e-05
-2.60111868241502e-05
-1.66473142123061e-05
-1.35410625384859e-05
3.6506299142295e-06
-8.16049402022279e-06
-3.35734255238846e-05
-2.4047980263256e-05
-1.18994239812477e-05
-3.78177175600612e-06
-2.04837788649765e-05
-1.65667307773117e-05
-8.91544648947345e-06
-2.45867835414009e-05
-1.72224652922871e-05
-1.87063341083653e-05
-1.27897549804137e-05
-2.88182657154601e-05
-1.10640219328208e-05
-1.43622678279145e-05
-2.24208751931468e-05
-2.89884976562312e-05
-1.97631928347914e-05
-2.75037112114353e-05
-2.26190239027711e-05
-2.73114834703907e-05
-3.76227800723768e-05
-1.70797715557078e-05
-3.28753843806658e-05
-3.82536835856877e-06
1.0360820472047e-05
5.33697556651058e-06
-6.58654621531134e-06
-7.08413739739833e-06
-1.25614683542144e-05
-1.32787375148094e-05
-1.68863172706187e-05
-1.32039738624502e-05
-3.13211328831534e-05
-1.55424846455213e-05
-1.6444587353539e-05
-2.26511820745699e-05
-3.25335318703377e-05
3.13670816619241e-06
-1.91941237998759e-05
-2.98410611658629e-05
-1.27203932044159e-05
-3.15449367137205e-06
-1.32049685657929e-05
-1.80601165328249e-05
-1.699913159553e-05
-2.34398503690637e-05
-1.07550912439948e-05
-1.89909556522434e-05
-1.03805515392805e-05
-2.41227011635709e-05
-1.08585807014713e-05
-2.42723974550536e-05
-1.11485230050527e-05
-1.33917385821574e-05
-5.23478426998029e-06
-8.39467245137309e-06
-8.61463968907678e-06
-9.72479865330891e-06
-1.12181677720559e-05
-2.35902939035417e-07
-3.1603485192554e-05
-2.03140341699576e-05
-9.84715964437483e-06
-7.33082360645434e-06
-2.21445966405747e-05
-1.61018436401312e-05
-1.77655310669545e-05
-2.57555795703635e-05
-1.72329178684935e-05
-1.91164911182301e-05
-1.72481240488265e-05
1.95575100362506e-06
-2.02847895470025e-05
4.6354770810326e-06
-7.79741509268171e-07
-1.17170198754167e-05
-2.0388331891701e-05
-3.4185599300525e-06
-2.56503309369694e-05
-1.9145446425266e-07
-2.84959720905096e-05
6.34600765800999e-06
-1.65565654711783e-05
-2.14636447865994e-05
-1.22016093083461e-05
-2.05436614482291e-05
-2.37018373820406e-05
-4.34662634844234e-06
-4.7582016652221e-07
-1.13984418640623e-05
-1.12373778823218e-05
-1.43887030116353e-05
-1.62569121297827e-05
-1.81116264729679e-05
-1.51934700376956e-05
-1.78739445802925e-05
-2.07483315254736e-05
-1.91211577843918e-05
-1.44537076254251e-05
-1.56401417031751e-05
-1.73152080915003e-05
-2.31886345925037e-05
-1.80002438545984e-05
-2.76607170126138e-05
-1.38220293287846e-05
-1.69497723346111e-05
-2.07351268614088e-05
-7.94253643540033e-06
-3.97887233950458e-06
-2.56201387746328e-06
-1.85160656811566e-05
-7.68707100858838e-06
-8.96789961473145e-06
-2.07163703116942e-05
-1.56896089562261e-05
-2.72109797360638e-05
-1.494161062255e-05
-1.11412029416646e-05
-9.15964531008833e-06
-1.89335926539339e-05
-1.48083702482813e-05
-1.24818052391786e-05
-1.83719870736939e-05
-2.6219727041951e-05
4.67825726093374e-07
-8.86453906491287e-06
-1.80931831686696e-05
-2.84986886263445e-05
-1.11957006754877e-05
4.47950078895039e-06
-2.83251396686663e-06
-1.30471826331566e-05
-8.89444480547702e-06
-7.62300543648581e-06
-1.84650694366049e-05
-9.66693940657654e-06
-1.47507816442154e-05
-1.04984239390287e-05
-1.97778954808056e-05
-1.53310934277209e-05
-3.17470905548459e-06
-2.47451001342476e-08
-2.09206564355694e-05
-4.51521146115513e-06
-2.8578222797041e-06
-7.27133523953388e-06
-2.49385692613984e-05
-1.31321941269713e-05
-1.25400090959024e-05
3.80690869564423e-06
-1.33749603697073e-05
-1.10163812930495e-05
-9.20338760636805e-06
-3.03969093591331e-05
-3.25524106119381e-05
-2.44365246306283e-05
-2.03211569640075e-05
-1.86024831974106e-05
-2.56586449608782e-05
-1.82423425909759e-05
-1.01042282627031e-05
-1.31742723353695e-05
-1.88100127472805e-05
-1.84854952400525e-05
-1.44137859982295e-05
-1.18407126173138e-05
-2.11032709208917e-05
-8.38142778343801e-06
-4.53756859901264e-06
-3.14451009696082e-05
-2.23666931219877e-05
-1.56435523725299e-05
1.3907989253363e-06
4.51909187782358e-06
-1.74509478178151e-05
-1.51550730249969e-05
-9.19012928928202e-06
-2.81338577130858e-05
-1.53976187801353e-05
-2.00493743513648e-05
-2.21187186409368e-05
-2.2130442963561e-06
-6.62640748561823e-06
-1.95399609468117e-05
-2.43703283444669e-05
-2.51919349525994e-05
-2.30214460180648e-05
-7.05572243559159e-06
-1.71844752931387e-05
-1.82460491014998e-05
-1.49838984690565e-05
-2.18081870736461e-06
-2.66565118711327e-05
-1.00451740669984e-06
-2.22298355051849e-05
-9.30115858848144e-06
-2.1204920495093e-05
-7.88976874689524e-06
-4.13906349103517e-06
1.52115584623807e-05
-6.13001966582056e-06
-3.79637466551955e-05
-2.045770071186e-05
-1.87754680738699e-05
-1.32905002536657e-05
-1.96425023492845e-05
-2.30044747533039e-07
-1.12993299830395e-05
-3.22565622034988e-06
-2.84677674365937e-05
-6.28254957238199e-06
-2.38429755938908e-05
-2.20811703901772e-05
-2.63498479980846e-05
-3.83089499808211e-06
-2.09789826649266e-05
-1.94249900797343e-05
-1.75417579503948e-05
2.81482939900138e-06
-2.23364490101274e-05
-5.28198677573716e-06
-2.08746182177995e-05
-1.75376623040769e-05
-8.43902301175064e-06
-2.50999684549206e-05
-2.28321697033624e-05
-1.56157373207954e-05
-2.02430341434498e-05
6.45512696635273e-06
-1.84219063774974e-05
-7.14204990413742e-06
-2.59527746521306e-05
-1.89059486281657e-05
-1.93678814480857e-05
4.8009240908871e-06
-1.45370992446076e-06
-2.0248411966989e-05
6.10681932066395e-06
-2.08740412681752e-05
-4.1316279555406e-05
-3.2208483354146e-05
-2.50231460185773e-05
-1.73863399163759e-05
-1.14538396331596e-05
-1.68570405987686e-05
-1.54752842758744e-05
-2.6600366727865e-05
-1.0794564112241e-05
-6.40057115380932e-06
-2.43632745798829e-05
-1.04504923137538e-05
-1.2828478150708e-05
-1.66001950685859e-05
-7.31916845855958e-06
-1.05286648133997e-05
-4.74918024346146e-07
-2.60789485691185e-05
-1.94334761658555e-05
-1.33283385445736e-05
-2.12033082516686e-05
-1.2838608332417e-05
-1.33480966453176e-05
5.41403182393166e-06
-2.11145588977005e-05
-3.3478953648929e-05
-1.88817418643405e-05
-1.57517102167994e-05
-2.19025943279572e-05
-1.57565949954139e-05
-1.99004016644034e-05
-2.56300301701494e-05
-4.46668780791103e-05
-1.74194493939512e-05
-2.21833178194682e-05
-1.12908703421176e-05
-1.7931447783537e-05
1.36952165772035e-06
-2.62752131419711e-05
-2.75507115064083e-05
-1.49733718792885e-05
-9.07598494813725e-06
9.87812280506331e-06
-1.10782159061507e-05
-1.97907785988337e-05
-6.58805045685239e-07
-2.3412146583593e-05
-1.64897642734561e-05
-2.02013403218134e-05
-1.53259984769368e-06
-1.6028274711285e-05
9.36663345003319e-07
-1.52103767469861e-06
2.59984318992544e-07
-1.30519330174276e-05
-2.57193553149825e-05
-1.78629398537975e-05
-1.46924545075025e-05
-2.33605352367242e-05
-9.28024790097026e-06
-8.10001410316795e-06
-1.95227305735171e-05
-3.61362742497066e-05
-1.18199449528319e-05
-6.90575575924081e-06
6.67667469348978e-06
-2.4424244486375e-05
-1.49424747878515e-05
-7.46966225699733e-06
-1.22749694826691e-05
-1.25167500454257e-05
6.02202819463528e-06
-1.02723966116136e-05
-3.2099136804512e-05
-3.47015899025768e-05
-1.1796174904167e-06
-2.1175666634441e-05
-2.62279888991692e-05
-2.87607316221362e-05
-1.11825453845012e-05
-3.05378977117539e-05
-1.37117304262619e-05
-1.21540518519008e-05
-8.34403829528545e-07
-9.79569041032802e-06
-3.35323764469208e-05
-1.69067647692577e-07
-1.374592358588e-05
-2.86557827519088e-05
-2.38688848984874e-05
-1.48449967365642e-05
-3.14021880502679e-06
-1.15860206068938e-05
-2.11276991391299e-05
-2.93186518256639e-05
-8.27097016700854e-06
-1.58621305918972e-05
-2.80104859458957e-05
-2.10738874842484e-05
-6.45344110798374e-06
-4.01524015671403e-05
-7.89887198567047e-06
-1.34144074041202e-05
-1.46596351888597e-05
-3.31886743071329e-07
2.89081981601413e-06
-3.52391685366588e-06
-1.12051777741434e-05
-1.848026121542e-05
-1.48600832996091e-05
-1.17349168538286e-05
-6.96668478809377e-06
-1.93729621752803e-05
-2.16101755602046e-05
-2.44815149587798e-05
-1.27581974605704e-05
-9.26551683607714e-06
-2.21948763317932e-05
-2.0736967902135e-05
-1.92436188803731e-05
-1.88224485837573e-05
-2.56774183508316e-06
-6.83733873670517e-06
-2.93591775424633e-05
-2.08315124273203e-06
-1.64679604180064e-05
-1.54349107671398e-05
-1.48762937833678e-05
-2.04608937173815e-05
-1.89098851313684e-05
-1.45270848954613e-05
-1.60677500550983e-05
-9.15500960037079e-06
-2.09659905430927e-05
-1.48430450878219e-05
-2.68933116369628e-05
-2.00085846533732e-05
-8.36287402299905e-06
-3.52118348164348e-06
-2.6643965222198e-05
-8.23535381207507e-06
-1.30280284448536e-05
-1.89103230877772e-05
-5.27031561508522e-06
-2.62472826111857e-05
-8.95349667210427e-06
-2.09148311609965e-05
-1.58830138043952e-05
7.20255927585916e-06
-2.23678200504264e-05
-1.79494498566381e-05
-1.20415544077682e-05
-2.13767174611069e-05
-2.64310030490538e-05
-1.6990160196004e-05
-1.49975658680584e-05
1.77884342936971e-06
-4.22648087548997e-06
-3.46534167969736e-05
-1.33291325806385e-05
-2.40742528865038e-05
-2.21134046504667e-05
-2.46085420575618e-05
-2.92094008534156e-05
-2.41420717917569e-05
-3.57600999285439e-05
-1.96511110002889e-05
-6.71523600218603e-06
-3.05433401443217e-06
-2.91840736453579e-05
-2.71477793881209e-05
-1.80616566452485e-05
-1.8392090521694e-05
-1.32481540448206e-05
-1.72176363978788e-05
-1.64755312878349e-06
7.15955411258939e-06
-2.69454021538901e-06
-1.24721135002221e-05
-2.09713917068646e-05
-1.79463538715621e-05
-1.95520382799274e-05
-1.80829824929527e-05
-3.28986186424277e-05
-1.79902600514109e-05
-1.89415131441396e-05
-8.98727265721881e-06
-1.13210713019549e-05
-2.98633954565396e-05
-2.11166235616343e-05
-2.89637262117704e-05
-1.56174593680085e-05
-1.52265043871805e-05
-2.42474867149816e-05
-2.41617854068643e-05
-8.25596695268978e-06
-2.10354383050828e-05
-6.18022498339247e-06
-4.13878377713663e-06
-1.42377395177267e-05
-2.17696200899672e-05
-1.17795370868863e-05
-1.31028932499768e-05
-4.5912348779786e-06
-1.0774424446401e-05
-1.95684277977398e-05
-6.32953803499117e-06
-1.15615708085288e-05
-1.52758898653342e-05
-7.15934462788996e-06
-1.34299115038304e-05
-1.46832789927896e-05
-2.13150510440307e-05
-3.39056588363666e-05
-2.25570385748441e-06
-1.75662386668047e-05
-1.15295263748078e-05
-9.454567178911e-06
8.71862257761015e-07
-3.66090632702135e-07
-8.64596984510449e-06
-1.07196217462225e-05
-1.49338754380486e-05
-1.59787509756082e-05
-2.77625484109111e-05
-7.48271123200718e-06
-7.52947614887002e-06
-2.21446703600108e-05
-2.19130315480263e-05
-1.20092261153558e-05
-1.70077242272373e-05
-1.27117367219795e-05
-2.5064436728852e-05
-1.80871759282115e-05
-5.46661511591301e-06
-1.82444240345372e-05
-1.31269201435736e-05
-2.28245343613626e-05
-1.32113406868382e-05
-1.28709820879998e-05
-1.43892528014664e-05
-1.02166454621737e-05
-1.05231765537626e-05
6.59103859935794e-06
-1.53099000950504e-07
-2.20036657414368e-05
-3.10039007657381e-06
-5.78195757456285e-06
-1.79466423584031e-05
-2.22160415423562e-05
-2.07355161997104e-05
-1.79899347039937e-05
-3.4692341837493e-05
6.42406775798953e-06
1.09703649525172e-06
-2.80189136412659e-05
-1.17317923585403e-05
-1.42614164635462e-05
-1.13963017068491e-05
-2.22251763854754e-05
-1.13547731575899e-05
-2.15093645174711e-06
-5.74228685556383e-06
-1.74017591311126e-05
-1.42789605685536e-05
-2.94889333665159e-05
-2.25198124469479e-05
-1.17903934852517e-05
-3.37091286474637e-05
-2.08842807403098e-05
-3.3083631196059e-05
-3.01301355025164e-05
-8.68014091131442e-06
-1.75355641308618e-05
5.90365773030846e-07
-3.37458152078263e-05
-2.43124690746749e-05
-7.01330484538343e-06
-2.24325908824367e-05
-1.59793871798799e-05
-1.7923199268075e-05
-2.44773883165501e-05
-3.76746006151135e-05
-5.70237767692625e-06
-2.69788828592563e-05
-3.62240304637192e-06
-1.43362081964418e-05
-1.66375625594802e-05
-1.33391335089262e-05
-2.45558014660334e-06
8.53161760005549e-07
-1.59698287979172e-05
-8.60883658534786e-06
-1.37118689713981e-05
-2.20854489430698e-05
-1.53053406483862e-05
-1.49584153334784e-05
-1.63103983987273e-05
-7.24342137344418e-06
-1.05223600973557e-06
-3.22736760116053e-05
-2.6350174712377e-05
-2.64781974307281e-05
-1.53948212603172e-05
-7.37501358460624e-06
-1.23204591944912e-05
-2.12743656256297e-05
-1.88002296869794e-05
-1.77525388758071e-05
-1.51833191704008e-05
-1.2580854732878e-05
-1.71920997350977e-05
-1.95872894055768e-05
-2.24049574314554e-05
-2.82527719900412e-05
-2.35853318885531e-05
9.19865608015198e-07
-1.13342796544625e-05
-2.30459733971105e-05
-3.35310710305163e-05
-1.39643492258992e-05
-2.59951101201409e-05
-1.17602868568545e-05
-1.02901557573691e-05
-6.39916899559995e-06
-7.29354321961233e-06
-1.14692811819008e-05
-1.67598492791305e-05
-2.61334452011508e-05
-1.62882451589578e-05
-2.65818351404252e-05
-1.75625860041876e-05
-5.42997948763111e-06
-2.11168234419118e-05
-3.07334520399913e-05
-1.74337979117095e-05
-4.09103170954899e-06
1.02651008509387e-06
-9.69324989261306e-06
-2.12412451895044e-05
-1.45385006024215e-05
-2.4697344845641e-06
-1.36175294080197e-05
-2.03288070757735e-05
-1.20676041702281e-05
-2.58987447227457e-05
-2.97196850499427e-06
-1.99636956877022e-05
-3.17580399859656e-05
-1.31171058105944e-05
-3.51756330955537e-05
-5.11853787131679e-06
-1.27602945220463e-05
-3.01173740188739e-05
-2.23996440930215e-05
3.76759206173391e-06
-2.50003583148277e-05
-1.8802709319658e-05
-3.30823333059325e-05
-2.76458814801414e-05
-3.20620884720961e-05
-3.39463681300293e-06
-4.14325318728549e-06
-1.31858885500029e-05
-2.99870344205586e-05
-2.13179501007888e-05
-1.7581564619294e-05
-9.36702559814242e-06
-1.9552152929407e-05
-9.89007999111356e-06
-1.02683830853655e-05
-2.1219191511866e-05
3.29236189144587e-06
-5.87637118726341e-06
-2.8395525066842e-05
-6.09805133308003e-06
-2.83041596788881e-05
-8.96075305712183e-06
-6.96709290255954e-06
-1.599302401468e-05
-2.36706361836953e-05
-1.76615131043871e-05
-1.61390975706267e-05
-9.32681279031405e-06
-9.44244196149395e-06
-9.44991192142984e-06
-1.81783882665681e-05
-1.81168324207994e-05
-1.58441933128855e-05
-8.33119308721471e-06
-2.75919457081056e-05
-3.71939577004006e-06
-5.90971894529784e-06
2.4333785936557e-06
-8.24331251557429e-06
-1.97064004925498e-05
-1.62580348693267e-05
-1.81808277044234e-05
-1.1147770805633e-05
1.12041124705703e-05
-3.83135073192545e-05
-1.7269987274375e-05
-2.62384635524471e-05
-2.17155575666135e-05
-1.41049567494568e-05
-2.76910706912021e-06
-8.21217640419567e-06
-2.49076264734986e-05
-2.98139698479922e-05
-7.29421417244192e-06
4.16810535538797e-08
-1.77669834447398e-05
-1.78289873942131e-05
-2.47835476127546e-05
-2.80838071281914e-05
-2.74084458881873e-05
-1.09021939567395e-05
-2.20225466489588e-05
-1.06566193359623e-06
-2.27063231579858e-05
-1.00424058794127e-05
-9.67641526076243e-06
-1.44454982895338e-05
-1.45716269711966e-05
-1.58775022662269e-05
-1.41993870088459e-05
-1.15556235824774e-05
-1.36771079602653e-05
-2.89714899006408e-05
-3.68950425762824e-06
-9.49383010919147e-06
-1.88742896628684e-05
-1.05610985749251e-05
-1.95948175626713e-05
-3.50072863709681e-06
-2.23177005511352e-05
-1.44923647988172e-05
-9.01392964237887e-06
-6.34416594454513e-06
-2.19665352952593e-05
-1.90665057058028e-05
-2.18307370638182e-05
-2.05257236136506e-05
-1.68021878122117e-05
-1.22419764931405e-05
-3.2906171767639e-05
-3.07912827298746e-05
-2.77686735873799e-05
-2.28298442248561e-05
-1.20604029526596e-05
-2.07010507391515e-05
-1.63611425554849e-05
-1.4196176695126e-05
-2.01546304463658e-05
-1.1082998476689e-05
-8.44046734903929e-06
2.90621621051695e-06
-1.92104440327169e-05
-1.14010330983822e-05
2.49231736664213e-06
-4.53807655118553e-06
2.98927722152216e-06
-2.13518223150619e-05
-1.77546340132682e-05
-1.90659094043044e-05
-3.76803913041387e-06
-1.84110032964891e-05
-8.65119213058343e-06
-1.74821940171492e-05
-1.64782209705976e-05
-1.49749190327506e-05
-2.72448694814236e-05
-2.99088933577738e-05
-1.90565078290222e-05
1.01355194232535e-05
-2.20923576713683e-05
-2.2909592951848e-05
-6.40565884256793e-06
-2.34989320539458e-05
-1.41756330896845e-05
-4.81015528472038e-06
-1.29256020371244e-05
-8.36604582765611e-06
-1.29794193324327e-05
-3.06348078173171e-05
-2.27144083631479e-05
-1.11685263777443e-05
-2.14032746461879e-05
-6.27607986227677e-06
-1.64979282464682e-05
-1.96097945788246e-05
-4.45794378224818e-06
-9.38574604603202e-06
-7.84454313513045e-06
-3.27550030953708e-06
-2.01873855582834e-05
-1.18274056000418e-05
-9.0098802910559e-06
-1.18540633863227e-05
-1.85313311554751e-05
-8.99089811335241e-07
-4.4497032903862e-06
-1.25258638216924e-06
-1.54541136115741e-06
-1.62334372519362e-05
2.54748100329043e-06
-2.82781769710442e-05
-2.22705271391537e-05
-4.91291831968387e-06
-1.64549159274961e-05
-2.33889563215846e-05
-2.78785439150236e-05
-1.82774676185788e-05
-2.75473998225678e-05
-2.31552963863473e-05
9.08844594446256e-06
-9.83081628334244e-06
-1.16799465035048e-05
-1.53313887622216e-05
-4.90427721243765e-06
-1.52502042615734e-05
-2.38590739745609e-05
-2.03735469834397e-05
-2.3132201768113e-05
-3.15289481492391e-06
-1.34939616837632e-06
-1.95292436058406e-05
-2.88964011940293e-05
-1.53653104008988e-05
1.14230904390322e-05
-2.23136112028207e-05
-1.84706535558767e-05
-3.60593567783659e-05
-1.10280545234734e-05
-1.43766103828306e-05
-1.42461340551896e-05
-1.95215716532255e-05
2.03115301563839e-06
-1.54072924811107e-05
-1.83914585461609e-05
-1.36144697344082e-05
-1.05232972861624e-05
-1.80588790512677e-05
-3.83307076599668e-06
-3.06036865477504e-06
-1.11440283393028e-05
-1.720231742345e-05
-1.15110103092399e-05
9.04025224477851e-07
-1.04122299048453e-05
-1.5325822018312e-06
-2.65564688871928e-05
-6.78244513341551e-06
-3.32910108974624e-06
-1.20077943980887e-05
-1.32315983424192e-05
-1.52994912216675e-05
-2.96476035646379e-05
-3.34766743784783e-05
-2.13147484648347e-05
-1.43225813252225e-05
-3.15929991815083e-05
-2.86946674347482e-05
-2.25776600490758e-05
-3.76479331202836e-06
-1.94062221807429e-05
-1.441120697097e-05
-1.48441569226664e-05
-7.96891065369466e-06
8.81236372575871e-06
-1.44329806927241e-05
-2.33393942746202e-05
-1.3091722860547e-05
-1.23087731952462e-05
-1.61527073112223e-05
-7.77697810971419e-06
1.49185298550745e-06
-2.36603890073195e-05
-1.80807622083068e-05
-1.36536500286956e-05
-9.33497364446308e-06
-3.29681827026212e-05
-1.64824404593926e-05
-5.45155442899072e-06
-1.80845985983152e-05
4.40973238267108e-06
-1.78132304351405e-05
2.38105060890422e-06
-7.95611510551145e-06
-1.59599381345311e-05
-1.61674028628228e-05
-1.95700369010482e-05
-2.27113913822302e-05
-1.7183889676788e-05
-2.17067486642919e-05
2.24269406207319e-06
-8.43981956820271e-07
-2.64003406843312e-05
-2.27428458372e-05
-2.06361435837074e-05
-1.37485868140682e-05
-1.27847453041489e-05
-2.59635872612335e-05
-8.21836135234663e-06
-7.44464164794264e-06
-1.62385460380787e-05
-1.49118263199819e-05
-2.55477600501032e-05
1.20102967294797e-06
-6.74360209222184e-06
-2.17816767434745e-05
-1.88202126870135e-05
-1.14316268685858e-07
-7.41496282824198e-06
-1.23741594119509e-05
-1.48825479061538e-05
-1.09579856416758e-05
-1.63422427751135e-05
-6.04409411250778e-06
-2.67691490902753e-05
-1.73690406785311e-05
-1.30832435534453e-05
-2.81861060882279e-05
-6.64070533414097e-06
-9.7743722590416e-06
-1.68356061036856e-05
-5.92928775048806e-06
-9.03203010605909e-06
-4.92987243857988e-06
-1.30118111480412e-05
7.73617966648103e-06
-6.37411106563016e-06
-2.31142667485478e-05
-9.66545867180834e-07
-2.46615084356641e-05
-1.10877392510722e-05
-1.82165981032764e-05
-1.34831624343113e-05
-1.35709635034905e-05
-2.90517084949198e-05
-2.09257795338283e-05
-1.4856238885962e-05
-1.90995248298643e-05
-4.2681230863717e-05
-1.80812665878543e-05
-5.02246735729302e-06
-2.21587555953665e-05
-1.7934193452832e-05
-1.94411663131215e-05
-1.27400492598294e-05
-1.9975480303459e-05
-9.60000441164063e-06
-1.01905994228418e-05
-1.33657020862152e-05
-1.37258777421981e-05
-1.35847582059646e-05
-2.21372804395823e-05
-1.02572440316198e-06
1.63343844637359e-06
-9.69490166630805e-06
-6.48608705505907e-06
-1.02162834291931e-05
-3.36869668227399e-05
-2.81167878921202e-05
-1.82705235000265e-05
-1.0416969928123e-05
-1.56875292819298e-05
-2.04590370835985e-05
-1.69658657934121e-05
-6.12802241573616e-06
-6.30953337356973e-06
-2.49628641948404e-05
-1.7587266776824e-05
-9.48379013305598e-06
-1.53873549031815e-05
-1.45132309292515e-05
-2.78648751776687e-05
-1.27114097698194e-05
-2.35452982319987e-05
-2.99912906150575e-05
-1.50079351320099e-05
-3.64995036127685e-06
-1.26014756475012e-05
-1.35901199175873e-05
-1.62086898356362e-05
-1.94228543647913e-05
-2.20190574623841e-05
-2.36501427113734e-05
-8.63523707598004e-06
4.23139002201188e-06
-2.32863611221644e-06
-1.91276646076731e-05
-1.74702898018586e-05
-1.70768346320679e-05
-1.40815516092975e-05
-2.0756581951891e-05
-3.73940172178193e-05
-2.64221083390326e-05
-3.06388577081279e-05
3.25361170509399e-06
-1.7477430560741e-05
-1.82960158315379e-05
-2.59174148380605e-05
-1.32962748395341e-05
-2.6945100386517e-05
-2.21590782342721e-05
-2.36249157557842e-05
-2.46414456593864e-05
7.07844405216592e-06
-8.07723044503721e-06
-4.77611209574207e-06
-3.12081870690058e-05
-1.29258097500242e-05
-3.63591650161623e-06
-1.68364409568559e-05
-2.93486907092516e-05
-1.7954845914669e-05
-2.19646046340909e-06
-2.37766228019635e-05
1.08542868391886e-06
-1.39485790976253e-05
-2.10612277760732e-05
-2.45684852942337e-05
-2.6396526164953e-05
-8.49302602317447e-06
-7.28787451514539e-06
-8.12965096962634e-06
-1.45334849710636e-05
-1.61618849450775e-05
-3.14883304685337e-05
7.59279535531901e-06
-1.73851916744677e-05
-9.89633893880087e-06
-3.1212226901837e-05
-7.30181442082426e-06
-1.67438880494377e-05
-2.52553712093882e-06
-1.06762600898944e-05
-1.54623138516366e-05
-5.54736509345838e-06
-1.25739054271802e-05
-1.41377034422755e-05
-1.12832546746901e-05
-2.43586431226223e-05
-1.61022116111334e-05
-1.53367778696434e-05
-2.26365813549337e-06
-1.12813862802093e-05
-3.23067052915282e-06
-8.82854098983974e-06
-1.96755394749196e-05
-2.22037028388067e-05
-8.25261622801199e-06
-1.53801834592059e-05
-2.11547529823044e-05
-2.56590606820389e-05
1.27935226153882e-08
-3.40864091505854e-06
-3.08146471739142e-05
-2.48502338167888e-05
-1.95849116985866e-05
-1.15618689173321e-05
-1.93849927281222e-05
-1.26156894399225e-05
-2.74284323112896e-05
-4.3843377500306e-06
-1.79837776136448e-05
-2.27983101739139e-05
-9.91342600728323e-07
-1.81558510467305e-05
-1.54378020444341e-05
-2.69586730356715e-06
-3.05213159491508e-06
-7.13069190293337e-06
-1.2789253005252e-05
-2.01921966865119e-05
-2.1774649060866e-05
-1.91697403725162e-05
-1.12533728471185e-05
6.21010103009303e-07
-1.42046694734494e-05
-7.82914844025923e-07
-1.43216077325748e-05
-6.96212558132131e-06
-2.70608105098871e-05
-2.06016280391784e-06
-1.95031395018542e-05
-1.04313826924681e-05
-1.43637524943926e-05
-2.67318576743096e-05
-1.50777375685349e-05
-1.47937329210569e-05
-1.40512812233288e-05
3.67181960428925e-06
-1.98042600608007e-05
1.45282480592527e-06
7.24600538567984e-06
-8.49061943244274e-06
-1.01072883871715e-05
-1.87787013616404e-05
-1.11746273960595e-05
-1.22225368308755e-05
-1.63927488730286e-05
-1.15781790577341e-05
-2.88978970281437e-05
-1.59564060389339e-05
-3.7285290345266e-06
-1.29262072029945e-05
-1.82122092437369e-05
-1.59065335626491e-05
-9.33692985291803e-06
-6.741725161102e-06
-8.19466886550276e-06
-1.71907442241471e-05
1.40860716139848e-06
-2.23673638922749e-06
-3.18574883991603e-05
-1.60759664315896e-05
-1.78693555051582e-05
-1.13157622930109e-05
-1.38748273386061e-05
-2.41453716307972e-05
-3.85708320371148e-06
-2.80894897231968e-05
-9.52855932900152e-06
-1.57456233455296e-05
-1.12348582868383e-05
-2.73949753138105e-05
-3.17828155507166e-05
-2.24666939546418e-05
-1.67133478680109e-05
-6.66398871643894e-06
-1.57278204158407e-05
-1.89927708806856e-05
-1.07155563395528e-05
-1.71442904988898e-05
4.95047377563482e-06
-3.35721080319163e-05
-2.98727506658039e-05
-1.52378379670812e-05
-2.4670398918879e-05
-1.7933847380756e-05
-6.80976912044084e-06
-2.38453989036302e-05
1.73326044057484e-07
-1.57479190905841e-06
-2.05857854194774e-05
-1.98605307565359e-06
-1.27854450553383e-05
-1.34980248739723e-05
-1.91445214721735e-05
-1.42123166437697e-05
-2.28755731403634e-05
-3.8312925671317e-05
-1.57671982257463e-05
-1.37267201803512e-05
-1.51744401803076e-05
-1.95306829889079e-05
-5.7570969923098e-06
-1.77704111023929e-05
-6.47009250557765e-06
1.17578662861907e-05
-2.24616360163781e-05
-3.55902511468277e-06
-1.40874668785552e-05
-9.48053230878809e-06
-1.93805205781624e-05
-2.36910440132869e-05
-8.89988551563164e-06
-1.23518306999997e-05
-7.80753215477026e-06
-2.36947655112996e-05
-3.20304324762197e-05
-3.91848873866024e-06
-3.41383546411314e-05
-1.70284396651092e-05
-2.04781913214608e-05
-3.34269921588604e-05
-1.88233629460211e-05
-1.70753660640766e-05
-3.1728017498932e-05
-2.95711147116539e-05
-1.09694768274856e-05
-1.33966861147181e-05
-1.15108733885888e-05
-1.07179998159236e-05
-3.60768101512592e-06
-2.34047676635567e-05
-1.5773757823737e-06
-1.03719070826159e-05
-6.47962938435999e-06
-2.09774678526263e-05
-4.16806853591354e-06
-2.39480162895157e-05
-1.77960680136737e-05
-9.44107883417731e-06
-1.29650815675245e-05
-8.69709169360739e-06
-1.04555947388763e-05
8.63903299969107e-06
-2.05087708257333e-05
-6.81387262715541e-06
-1.26972296885629e-05
-8.60240703622235e-06
-1.54221214149276e-05
-1.72036222301438e-05
-5.05223210804044e-06
-2.24310184659177e-05
1.50898242305828e-06
-3.0905494014381e-05
-9.21973204539845e-06
-1.67908031405375e-05
-8.87328676400784e-06
-1.08840655955829e-05
-4.95383574517074e-06
-1.65890764440633e-05
-4.66817920233211e-07
-1.55092384111565e-09
-1.08607265307323e-05
-1.50197048553973e-05
-7.83920434117339e-07
-5.10814711316755e-06
-1.8478322073269e-06
-1.63498298765928e-05
-2.50266486664503e-05
-3.31559760990199e-05
-7.39277858388981e-06
-8.76920494634406e-06
-2.99815585310898e-05
-2.27442797451625e-05
-7.0343776296393e-06
-2.05835764914678e-05
-1.82868745260837e-05
-2.31537581168993e-05
-1.45399340835572e-05
-2.68217591606621e-05
-1.23104565988484e-05
-5.45164732416047e-06
6.42253685422671e-07
-6.01722159153289e-06
-2.26410405082993e-05
-1.44525713351089e-05
-3.49947501652762e-05
-2.27463462441011e-05
-1.50788830329361e-05
-1.30111056998344e-05
-2.07510438893804e-05
-2.65767407627863e-05
-1.97896745342958e-05
-2.45981140503709e-06
-1.89036088708159e-05
-1.25473095810767e-05
-1.09782007447814e-05
7.45976856297093e-06
-2.81960428889873e-05
-3.53163522066213e-05
-1.99647823539364e-05
-2.50520269697013e-06
-5.61105403179429e-06
-1.16576122633776e-05
-1.94825449148705e-05
-1.59458811594116e-05
-4.209642033929e-06
4.77216769004492e-07
-2.20582759876293e-05
-2.50367690801502e-05
-1.30652747086968e-05
-1.36471165432354e-05
-2.97007856031835e-05
-2.25998052849517e-05
-3.6485529087705e-05
-2.94611496781644e-05
-8.05875082785585e-06
-1.7675558145198e-05
-2.63922504261463e-05
-1.71119849798408e-05
-1.9358992861947e-05
-2.94682908572201e-05
-1.42074304828847e-05
-1.86998359716444e-05
6.19389981391039e-07
-1.383082523676e-05
-1.50770952829636e-05
-2.7910368775994e-05
-9.09736458885698e-06
-8.40210317508341e-06
-2.87666318124556e-05
-8.09865666556907e-06
-2.06261089699003e-06
-3.08269056952426e-05
-5.72894475316488e-07
-1.30419747047473e-05
-2.30677018990584e-05
-8.78642169315125e-06
-1.72380851579717e-05
-3.62718937220906e-05
-1.49849057215116e-05
-1.0395821992743e-05
-1.20075546211464e-05
-3.03436995011134e-05
-2.01953438622838e-05
-1.94985040828308e-05
-1.18022266230174e-05
-1.06639281042281e-05
-2.65180649170184e-05
-2.18718990996045e-05
-2.77675549011947e-05
3.68334298841449e-06
-2.15028187381829e-05
-1.73332394673337e-05
-7.77554465342779e-06
-9.6939447547366e-06
-4.31741264450189e-05
-7.28947197112329e-06
-1.47361662657255e-05
-2.24232599226196e-05
-1.97417015294356e-05
-1.66110259250886e-05
-2.81985176803305e-05
-1.85736211072136e-05
-2.86598793923225e-05
-2.45169994203943e-06
-1.14177998430694e-05
-1.86272285168002e-05
-3.4039668537428e-05
-2.19475422172939e-05
1.1862102030019e-06
-1.7833322610382e-05
-1.02441341346432e-05
4.73587670064465e-06
-8.03146956442519e-06
-1.89407457389656e-05
-2.18975844025774e-06
-3.1476371260419e-05
-1.03197709996465e-05
-1.06481496490236e-05
-1.68054860141161e-05
-3.82703770812436e-05
-2.93298996770402e-05
-2.62208122298011e-05
-2.04326376083463e-05
-6.00874943675893e-06
-2.48528774094691e-05
-3.82600666724272e-05
-2.02599600708242e-05
-3.42986508759467e-05
-1.02830549064786e-05
-1.67068583053272e-05
-1.08041217629815e-05
-2.21372243091113e-05
-1.16416116196755e-05
-2.35867072310522e-05
-2.65890866969471e-05
-1.24119367429232e-05
-8.25601278969856e-06
-1.89862547985317e-05
-4.8913461313201e-06
-5.95998417846194e-06
-2.24903845084174e-05
-1.88057831593397e-05
-9.61751620602224e-06
-5.97744528045346e-06
-4.58579574528592e-06
-7.35378891610104e-06
-1.91836997348639e-05
-4.18938382099323e-06
-1.55724755363323e-05
-2.74399149439305e-05
-1.96361550551491e-05
-8.87794956993315e-06
-9.59512332552624e-06
-1.99109338615701e-05
-3.34788044069786e-05
-2.13358553928329e-05
-2.39672691094764e-05
-2.45843956546717e-05
-1.48905476104856e-05
-7.78318093064167e-06
-5.02674125264359e-06
-1.96247553400368e-05
-1.46829787347549e-05
-1.36848589846966e-05
-1.50594197262966e-05
3.63265330868655e-06
-9.73858916365856e-06
-1.39150529050272e-05
-8.40885400165986e-06
-1.88370756467097e-05
-1.71490569774231e-05
-1.92253926744242e-05
-1.42832008410761e-05
-4.51781227225569e-06
-3.47814486018187e-05
-2.29514354977003e-05
-2.42793543427499e-05
-6.68912136547524e-06
-1.24102102008911e-05
-1.70337665779553e-05
-8.21464467451421e-06
-1.52651072935883e-05
-2.51183432974137e-05
-2.46856126645338e-07
-1.23909974242336e-05
-6.28935112357149e-06
-2.45263412995574e-05
-2.25255996370326e-05
-1.58019343366094e-05
-9.94171199141805e-06
-1.1200532215883e-05
-1.280975838679e-05
-6.95955901244744e-06
-1.57915923752603e-05
-2.95958721499484e-06
-2.55005628478987e-05
-2.24938878578138e-05
-2.70689489667385e-05
-3.00376411579258e-06
-2.43947585730726e-05
-1.62592930999549e-05
-2.21909624957425e-05
-2.66997773420982e-05
-1.43321833357955e-05
-1.61262268518633e-06
-1.70174407728143e-05
-1.01523608006591e-05
-1.3905049838657e-05
-9.91515088904493e-07
-1.289728159911e-05
-3.08237764100944e-05
-9.05963748238214e-06
-1.87382594375472e-05
-1.81843959478915e-05
-2.58565788579416e-05
-1.82531994072343e-05
-1.56927264731927e-05
-2.81017898979375e-05
-1.26822082680571e-05
-3.21776307683634e-05
-1.13010611264969e-05
-1.64723575606701e-05
-2.99990853605664e-05
-1.77116106296285e-05
-1.02294418437721e-05
-1.5439228234924e-05
-9.62822973949386e-06
-4.14517794646193e-06
-2.69378591386916e-05
-1.4569434767656e-05
-1.73567061025708e-05
-5.21498444087397e-06
-1.79059669940299e-05
-1.54104430878817e-05
-1.01166251771144e-05
-2.53226022953481e-05
-2.82825750234332e-05
-2.00093286206073e-05
-2.4086966705192e-05
-4.70041174310867e-07
-7.47533235614141e-06
-2.16608886541768e-05
-3.36439333418569e-05
-6.34257761663119e-06
-1.06924291136739e-05
-6.26206931184215e-06
-1.00368555664811e-05
-1.4804608316984e-05
-1.67444592175835e-05
-1.93307866088902e-05
-1.51299447486437e-05
-1.87646048329797e-05
-8.47631620800228e-06
-1.45581684682971e-05
-1.94668694629783e-05
-1.06077040451521e-05
-1.71350472485895e-05
-1.91041763016354e-05
-2.93060858399944e-05
-1.17079806241361e-05
-2.20995711379233e-05
-2.34645432066081e-05
-2.6199315486333e-05
-9.0539496847802e-06
-3.15333055932951e-05
-1.50917810665586e-05
-1.98977751908461e-05
-9.79043721222372e-06
-7.06318954624856e-06
-1.25862154633235e-05
-1.62642052982151e-05
-2.19847658736159e-05
-2.33477312965633e-05
-1.57447360376242e-05
9.02018584154754e-06
-2.64578064263016e-05
-3.17280341111156e-05
-1.80315989260049e-05
-1.83482512340371e-05
-3.5150267394108e-05
-2.54739165695959e-05
-1.13928977678874e-05
-1.9220584570945e-05
-8.71451018749556e-06
-2.99456856703976e-06
-1.8846730830284e-05
-1.5033171517926e-05
-1.5240995422725e-05
-2.15756591814339e-05
-2.14384929487692e-05
-2.51128986189957e-05
-1.42643627914219e-05
-9.07653915844331e-06
-7.10640861141172e-06
-1.10500922437431e-05
-2.29198060883656e-05
-2.12293381820609e-05
-2.40108674299451e-05
-1.22340071767754e-05
-1.31468309553694e-05
-3.0855437954256e-05
-4.66342745540625e-05
-5.12615663879599e-06
-2.38463048815772e-05
-2.34762799907795e-05
-2.48607682795748e-05
-8.69392739059725e-06
-8.73550808863033e-06
-1.40516895620796e-05
-2.25305661730538e-05
-2.88001147546736e-05
-8.48395653072243e-06
-1.38344477294643e-05
9.83179287172255e-07
-1.93354476092246e-05
-1.71595701399666e-05
-1.82787421953651e-05
-5.9920295721159e-06
-2.63213235009768e-05
-4.54582353527314e-06
-1.17826846298329e-05
-1.53252173561363e-05
-4.60178665551795e-06
-3.48292360844373e-06
-6.5089552668176e-06
-3.76900698587077e-06
-2.56843686734139e-05
-4.95386446358078e-06
-1.2626735345512e-05
-1.01211752656174e-05
-2.30474048080066e-05
4.72476770825631e-06
-2.41447961252763e-05
-2.33292485879179e-05
-1.14453511563824e-05
-8.29393848897278e-06
-1.40581081525837e-05
-7.84729613217108e-06
-2.20803630121857e-05
-1.9692586998402e-05
-3.22508366351327e-05
-1.7922239869695e-05
-1.04240931904826e-05
-2.83271840477215e-05
1.21328671089875e-06
-9.94136921966708e-06
-1.81071007106242e-05
-1.55382356104487e-05
-3.10981692398781e-05
-3.10462049368523e-05
-1.72396302556607e-05
-1.39500478696538e-08
-4.13722949203153e-06
-3.08148806726281e-05
-1.96526072430878e-05
-8.24119562359012e-06
-1.55972686809554e-07
-3.96329235469808e-05
-4.32944876781619e-06
-2.10573828287672e-05
-1.24680557588649e-05
3.16490898092614e-07
-2.31090890129837e-05
-2.11068167080161e-05
-1.9846471912761e-05
-2.93424440848684e-05
-2.27971434855929e-05
-4.06616982818102e-05
-3.2337755395593e-06
-1.02679377599325e-05
-1.62510412184699e-05
-1.16113213016449e-05
-1.41813767753343e-05
1.16186006815301e-05
-1.13639884447082e-05
-9.68471594175541e-06
-9.41259353996193e-06
-7.9229322244682e-06
-3.5237354455878e-05
-1.03907000591417e-05
-1.65584925534813e-05
-1.06707420882464e-05
-1.01078466709682e-05
-2.64869430255595e-05
-2.22185326984646e-05
-9.06340718057928e-06
-3.38072820928139e-05
-1.63015185809706e-05
-1.90223309712981e-05
-9.66243566654013e-06
-2.49022657003173e-05
-1.778833603386e-05
-2.16088814044931e-05
-3.28577097748953e-05
-1.46542776343629e-05
3.11251093809484e-07
-2.91792337048157e-05
-1.92008086549095e-05
-1.30653708107965e-05
-1.47403201567373e-05
-1.18648220825088e-05
-4.11489029008203e-05
-1.70090080759691e-05
-1.63052045352104e-05
-1.5183912180171e-05
4.54526565435046e-06
-1.34964779759611e-05
-9.25342224278103e-06
-1.10064100779784e-06
-1.28290280817185e-05
-2.41429145310317e-05
6.50166303151087e-06
-1.89686605427218e-05
-1.97513320259864e-05
-3.38292135080045e-05
-2.25846940866162e-05
-1.10800437185844e-05
-2.94584521526386e-05
-2.68671873484155e-05
-2.05142494095081e-05
-2.49435419593112e-05
-1.82494730903572e-05
-2.19822414171943e-05
-5.92469320845033e-06
-1.53754622165342e-05
-2.67611673654019e-05
-1.70330023816004e-05
-9.83530557119932e-06
-1.74694451872365e-05
-1.88690289251847e-05
1.51610439003072e-06
-1.9489131207955e-05
-1.97671074645458e-05
-5.08498312260031e-06
-1.21550995479673e-05
-1.34293962830568e-06
-2.5721077565138e-05
1.64803510760571e-06
-2.43704669327723e-06
-7.81687762594655e-06
-1.97904348989069e-05
-1.48369993598057e-05
-6.2800200679089e-06
-1.3961959688284e-05
-2.7744708878139e-05
-2.5065705143114e-05
-1.26302118790916e-05
-6.6090151401604e-06
-2.19877967966761e-05
-1.18835500197957e-05
-1.20602365137897e-05
-6.30046873110261e-06
-2.25748666159279e-05
-2.36938184252581e-05
-9.29376274146166e-06
-2.03043428346383e-05
-3.35262129041126e-05
-1.19869124049738e-05
-1.19056347542647e-05
-1.34140374867707e-06
-2.35947789615903e-05
-1.32521195110485e-05
-2.22666624067915e-05
-1.76591027800302e-05
-8.56920917352231e-06
-1.98618456111697e-05
-7.41359879309789e-06
-6.74068343409654e-06
-1.83570017856815e-05
-1.01902013431051e-05
-1.52497806434606e-05
-7.04246509623078e-06
-7.38342049475206e-06
-2.63251616716549e-05
-3.29080044158032e-05
-3.15871430444809e-05
-2.45234056297187e-06
-7.01239901326668e-06
-8.9140279318862e-06
-2.79954036140955e-05
-1.8661912867528e-05
-8.89723702105847e-06
-1.59863436428555e-05
-2.81367577922347e-05
-1.322009539147e-05
-2.94557928860204e-05
-2.44024875152658e-05
-1.64016664155542e-05
-2.3384970679604e-05
-2.66807927466607e-05
-2.34608940344179e-05
-2.15468872666619e-05
-1.35603448373744e-05
-2.09445539282605e-05
-1.94578792146966e-05
-7.35720730693767e-06
-1.68903777095977e-05
-9.66081844173711e-06
-1.87125513472352e-05
-9.40714741068848e-06
-3.38640402739461e-06
-2.2032653290243e-05
-3.33536825038325e-05
-1.38996525978433e-05
3.4809254913083e-06
-5.967356861411e-06
-8.87483236533142e-06
-1.3600803936426e-05
-1.26389744591077e-05
-1.21041864319145e-05
-2.31750433364061e-05
-1.44509809536432e-05
-2.0150397320059e-05
-4.29738650630752e-06
-3.5221487403951e-05
-1.45934726195164e-05
-1.87878259138398e-05
-2.02738398169111e-05
-1.9505671530863e-06
-8.32559381701625e-06
-2.77586502104461e-05
-1.2618494334302e-05
-1.23847042968045e-05
-2.21569507190726e-05
-1.18218586064858e-05
-9.22566161632753e-06
-1.81628154390361e-05
-2.05972090206915e-05
-2.52755898526093e-05
-7.87571224532359e-06
-1.65553045027538e-05
-5.19593019150034e-06
-1.02719867830149e-05
-1.3776046035772e-05
-1.70925615558103e-05
-2.45132423562788e-05
-1.58064233859818e-05
-9.14529438581911e-06
-1.06484244081882e-05
-1.45648090132265e-05
-5.96412473118244e-06
-2.55563157437402e-05
-8.37722880667764e-06
-2.5042614368497e-05
-1.36051626789586e-05
-7.41982964149282e-06
-5.93537077554413e-06
-7.0622993188095e-06
-1.50751742606585e-05
-1.87434957441019e-05
-5.65149923403162e-06
-3.03056497586758e-05
-1.03809087737219e-05
2.4565935083977e-06
-1.5231989424931e-05
-2.58828623827516e-05
-2.07929383999738e-05
-2.44112546328435e-05
4.38185541754131e-06
-9.56232535208014e-06
-2.08573777257558e-05
-2.52765493751556e-05
-2.68904381821932e-05
-1.39354979141496e-05
-1.70378399054426e-05
-2.64930195317427e-05
-2.27341060699595e-05
-1.07439239533218e-05
-9.10944716960806e-06
-4.96707315542671e-06
-1.29678452053655e-05
-2.65967487230428e-05
-2.95959743107964e-05
-1.83269883085933e-05
-7.37750261996858e-06
-1.68601497411815e-05
-7.27131509591945e-06
-7.99865089299253e-07
-2.00684837516366e-05
-2.14092647235568e-05
-1.50350961504478e-05
-2.50886175845513e-05
-2.85407956216815e-05
-1.71495125777845e-05
-1.9465875674884e-05
-1.60640178097207e-05
-5.3574015802169e-06
-3.5323557447512e-06
-1.16723010689215e-05
-1.28396457670089e-06
-1.12906413777867e-05
-6.53789749377826e-06
-1.02678405412448e-05
-1.34576208241403e-05
-2.8082354136963e-06
1.80976134868759e-06
-1.73845984134171e-05
-6.56326695775475e-06
-2.92174197612433e-05
-1.52725611030029e-05
-1.39908498353398e-05
-2.27145702591074e-05
-2.33768472878878e-05
-5.64637111373012e-06
-1.19120417100239e-05
-2.28826429565746e-06
-2.54551273734917e-05
-3.5385875708208e-05
-2.87836226989379e-06
-2.63895505868719e-05
-1.01332484586638e-05
6.58771295070322e-07
-8.66280858463349e-06
-1.92232051471811e-05
-1.44487155605049e-05
-2.12414271888837e-05
-1.30744372641717e-05
-6.66664924821734e-06
-1.59423065056088e-05
-9.45597653385153e-06
-1.94008899238396e-05
-1.30731157251805e-05
-1.82146697248073e-05
-4.9007296839089e-06
-1.46666031498115e-05
-1.09752428756996e-05
-1.67644012912239e-05
-1.71106001254322e-05
-1.30699012992999e-05
-6.73159861895932e-06
-4.17683768357923e-05
-1.39141145782137e-05
-2.56731570142345e-05
-1.91959244662998e-05
-1.13812809020403e-05
-1.51294683741873e-05
-7.58347460590408e-06
-9.66037361202576e-06
-2.77128904532822e-05
-2.75776004825301e-05
-2.85681079690772e-05
-4.66961380469427e-06
-1.14055963677984e-05
-2.50081270549519e-05
-1.42839434676598e-05
-1.29678401630522e-05
-1.09903763498682e-05
-1.25889037488473e-05
-3.75703267486855e-06
-1.64877980331807e-05
2.97931554264439e-07
-1.2568462066377e-05
-2.31031273092391e-05
-1.46422602837765e-05
-1.1839685851756e-05
-9.32673645280129e-06
-1.19041662357457e-05
-2.65672827926054e-05
-2.2737232840262e-05
-7.37340083789312e-06
-2.50191616312668e-05
-3.3767540675023e-05
-1.35878177388699e-05
-9.95008888953706e-06
-8.11824453439439e-06
-1.45998713567432e-05
-2.34927518030002e-05
5.13312789760533e-07
-1.10630280537503e-05
2.47295787567209e-06
-2.11429842424385e-05
1.25955879857464e-06
-1.67063190305449e-05
-1.18232733377805e-05
-1.37108444191151e-05
-1.7600836149535e-05
-1.03371692928994e-05
-2.90029556511072e-05
-1.08541977528825e-05
-1.06154893349874e-05
-9.27347689918784e-06
-9.65083946483226e-06
5.96162528517185e-06
-3.38960812485079e-05
-1.21933703999556e-05
-9.98676629289627e-06
-1.22865123205265e-05
-1.96033635513828e-05
-1.19996473871494e-05
-8.37002927222648e-06
-1.41940408337733e-05
-3.42746715756736e-06
-2.20301818167176e-06
-5.15656370732462e-06
-9.60042523325532e-06
-1.78484858168862e-05
-1.20513532555136e-05
-1.16367411536087e-05
-1.23681058009298e-05
-1.82574101103931e-05
-1.55705918024748e-05
-1.45369354882643e-05
-1.90579360692953e-05
-9.00614620975928e-06
-1.08226496444841e-05
-1.41684047487767e-05
-1.10742087118181e-05
-1.436435524255e-05
-3.07497377915661e-05
-2.92063562738932e-06
-1.18314674882875e-05
-2.64469548329778e-05
-2.73369778656383e-05
-2.86357855438703e-05
-1.55183126227387e-05
-1.22015237629798e-05
-2.25835053075152e-05
-5.26977614225203e-06
-1.8277993676373e-05
-1.0994915421924e-05
-4.62417774384848e-06
-6.18548380160388e-06
-1.7378751820867e-05
-1.79311882242116e-05
-9.77123708971055e-06
-5.15258777354153e-06
1.304923342314e-06
-2.55323639026061e-05
1.674084973466e-06
-1.45608596280081e-05
-2.76813287652665e-05
-2.47378108109447e-05
-2.08565639896634e-05
-1.53399717920026e-05
-1.28931460239636e-05
-8.25518962898676e-06
-1.73417708095836e-05
-8.79657763762936e-06
-8.73580516843062e-06
-4.82238359325674e-06
-5.38384674937794e-06
-1.37772220956609e-05
-1.62451172318934e-05
-2.58936616082893e-05
-1.49244786782106e-05
-2.6036601237734e-05
-2.80913485448404e-05
-8.55126787930423e-06
-1.86191760367018e-05
-1.691265127244e-05
-3.55346237347988e-05
-1.10225169306667e-05
-1.58687469786326e-05
-9.08132191084593e-06
-2.61404785764689e-05
-1.86829858168662e-05
-1.87874154211271e-05
-3.20515483996918e-05
-1.4490200297012e-05
-2.50078895542708e-05
-1.54019539803165e-05
-8.62551347412255e-06
-1.16111619565841e-05
1.40842746303226e-05
-1.90447278210914e-05
-2.49573622602152e-05
-1.10196238252913e-05
-1.34556927069806e-05
-1.9261952096781e-05
-2.15371912559669e-05
-2.44409145266758e-05
-3.97413892171818e-06
-1.42509725357235e-05
-1.77735185258268e-05
-2.43987297364013e-05
-2.38957117056657e-06
-1.54133703467721e-05
-1.7871299540321e-05
-1.92146590430886e-05
-2.37284532846281e-05
-1.59462108160299e-05
-2.05356096449764e-05
-1.50890617336267e-05
-1.05148061395986e-05
-1.25158665331515e-05
-2.24516104145106e-05
-2.3692275132941e-05
-1.27434656073386e-05
-1.22232346645419e-05
-2.84765724351937e-05
-2.01194340564349e-05
2.06107425450226e-06
-8.40885833387002e-07
-1.31084482316805e-05
-1.49303308603318e-05
-1.79289190810836e-06
-1.30331968137437e-05
-2.09595860229453e-05
-2.99854715481349e-05
-1.13228859041694e-05
-1.30611040213211e-06
-2.23506470594888e-05
-1.57783159295986e-05
2.40902562790792e-06
-1.78324779497236e-05
-2.22123862631422e-05
-1.50078275661583e-05
-2.10725628105914e-05
-1.17817905056659e-05
-2.3539704505923e-05
-2.79508860290612e-05
-2.03414874062904e-05
-2.71785948918685e-06
-6.70307956635268e-06
-9.57121765574418e-06
-2.48285098871202e-05
-4.21014216528706e-05
2.56911961762348e-07
-1.72298299266499e-06
-1.75438699123245e-05
-6.31453725012511e-06
-9.33267885055033e-06
-6.06728402847356e-06
-9.48398147032674e-06
-2.83778009888567e-05
-2.00569305173651e-05
-6.71511478442873e-06
-1.47512904181136e-05
1.01060016414533e-06
-7.46023765728012e-06
-1.50014908717934e-05
-4.75210606028037e-07
-9.44901285747606e-06
-3.82014271493152e-05
-1.19726373772498e-05
-1.38907058218714e-05
-2.02779739575663e-05
-2.80597194448937e-06
-1.56619555554972e-05
-2.48689022835108e-05
-2.07052394594885e-05
-1.46226905315322e-05
-1.16500383429262e-06
-2.43940826455705e-05
-1.6742242491619e-05
-1.06619325453556e-05
-2.90666771203081e-05
-1.49686190634256e-05
-2.7736729341978e-06
-5.80156042449337e-06
-1.60719477605597e-05
-4.53034094316075e-06
6.26336684569156e-07
-1.14885364155582e-05
-2.96932354983993e-06
-1.603269483153e-05
-7.68741383247437e-06
-1.24878971720645e-05
-1.19833733106734e-05
-3.2614615530274e-05
-1.74119148367632e-05
-3.00844130611022e-05
-3.93482540340857e-05
-1.26266347541395e-05
-1.15906425335583e-05
-1.78179466362823e-05
-1.20588503818234e-05
-2.36609749735991e-05
-1.4574145985367e-06
-2.18050879936203e-05
-1.91161082290623e-05
-1.9538325442476e-05
-1.64790330953612e-05
-2.45766767443059e-05
-2.50811899567236e-05
-2.43613988755961e-05
-1.82648307902833e-05
-2.97823988305444e-05
-1.70800240372027e-05
-2.17874546018598e-05
-2.36264859069651e-05
-1.80117360084142e-05
-1.81740207592109e-05
-2.07101009079618e-05
-3.87474543439299e-05
-1.61558773310479e-05
-1.80144511476222e-05
-2.70128813922947e-05
-2.81268234191012e-05
-8.15047284077191e-06
-2.21995963094749e-05
-1.37703563603665e-05
-1.70954566734661e-05
-2.13328089703996e-05
1.61549527660247e-06
-1.43271626405211e-06
-7.88989098717435e-06
-1.20887517559531e-05
-1.40151604195051e-05
-2.4674107046157e-05
-1.45723985439695e-05
-6.69267796888982e-06
-1.55099207393839e-05
-2.32270219073193e-05
-1.85112072897574e-05
-1.21173566549804e-05
-2.28219585497234e-05
-1.26559787398655e-05
-1.2154782135118e-05
-3.04631572786029e-05
-2.03667458757237e-05
-3.58193959460412e-05
-1.46137954564877e-05
-2.16164404169727e-05
-2.71964775054448e-05
-1.336245221051e-05
-5.73157485740078e-06
-2.72309462955804e-05
-2.02253976360598e-05
-1.9939762429078e-05
1.28920436955469e-06
-9.93995908827216e-06
-8.63261798440508e-06
-1.94009824420384e-05
-7.85411141869553e-06
-2.55912575954562e-05
-5.53060044929571e-06
6.24119671778755e-06
5.04310861958402e-06
-3.37928164346479e-05
-1.22336806278922e-05
-5.56944288327149e-06
-2.78455538343229e-05
-5.6211676950788e-06
-1.75542897560638e-05
-1.34031839483268e-05
-2.38700096736868e-05
-7.72702222754359e-06
-2.58348965794254e-05
-3.91748597981781e-07
4.24122302171231e-06
-1.39034793888777e-05
-1.16177385150335e-05
-1.95914642545619e-05
-2.8452332399572e-06
-1.31493201433503e-05
-1.78662179104647e-05
-1.5971894265297e-05
-2.58582570166315e-05
-8.70809345886855e-06
-6.92937541777143e-06
-2.01657998805656e-05
1.26243155994488e-05
-8.50453035634754e-06
-3.04734085858998e-05
-2.49525585316779e-06
-3.05645724393783e-05
-2.45692895965875e-05
-7.53218045926065e-06
-1.66343290432022e-05
-1.47647583147692e-05
-2.61121336309262e-05
-2.3309512539267e-05
-1.34942061225256e-05
-4.14994412082942e-06
-2.45242342253026e-05
-9.93638368069513e-06
-4.23721558017006e-07
-2.32615412204904e-05
-6.70972362778842e-06
-1.9611383116383e-05
-2.31968427728587e-05
-6.67336798447527e-06
-2.34690740551428e-05
-7.53302179132278e-06
-1.18351883733097e-07
-2.82779837190132e-05
-5.7123566026372e-06
-1.1211786095286e-05
-1.16273225241577e-05
-3.56396705596098e-05
-1.96342505857257e-05
-1.00054671905069e-05
-1.6945364582382e-05
-9.31981449527651e-06
-1.41412002152404e-05
-1.09529481422562e-05
-2.55780421682056e-05
-9.82263703072297e-06
-2.50257782575497e-05
-9.46237996147151e-06
-3.68812952445917e-05
-1.1662989727644e-05
-1.72857822987795e-05
-2.00016597267314e-05
-2.11230679645253e-05
-1.47392748806514e-06
-2.46121093251128e-05
-1.0224532645433e-06
-2.65264768826561e-05
-1.9106119936621e-05
-6.35070266169488e-06
-7.2439213767574e-06
-2.23664731030388e-05
-2.75559299179898e-05
-2.1850015168574e-05
1.5990645571131e-05
-8.4213099929508e-06
-1.94903888951214e-05
-2.25844396425014e-05
-1.54872405785233e-05
-1.25024053333267e-05
-8.06895177706356e-06
-7.91389888026242e-06
-2.14017487521647e-05
-1.80114694372245e-05
-1.53697896016024e-06
-2.01792636645157e-05
-1.4364367727693e-05
-1.41931354071367e-05
-1.76984406138169e-05
-1.05854401836721e-05
-1.42263732367869e-05
-8.61803082966599e-06
-1.90473675584309e-05
-2.33196773410767e-05
-3.35677846045634e-05
-1.99021587649515e-05
-1.30301457830151e-05
-4.46596581362623e-05
-2.33569323007357e-05
3.69018216164971e-06
-1.56679690883109e-05
-2.59317623878089e-05
-1.57157813456366e-05
-4.40824525787453e-05
-1.17304630586224e-05
6.19334070989848e-06
-4.43059412653963e-05
-1.3052055853241e-05
9.74329678611299e-07
-2.06499821830666e-05
-1.25897582469295e-05
-2.13305222527102e-05
-1.71698913564154e-05
-4.5949668316433e-06
-2.18022130710602e-05
-2.25895869928413e-05
1.15439440624546e-06
-5.30585733990555e-06
-8.49266883784879e-06
-1.38241759301582e-05
-1.45413762875311e-05
-8.68250172478427e-06
-3.38965155208505e-05
-9.44331776550631e-06
-1.85895798993671e-05
-3.07497236537402e-05
-2.20529342427348e-05
-8.64854212792093e-06
-1.57616815690337e-05
-3.86364780384123e-06
2.29794992825681e-06
-1.31801067521326e-05
-8.59837637056792e-06
-1.54055113158705e-05
-1.65292498166148e-05
-1.90317811021831e-05
-2.28667297793443e-05
-1.27464232815085e-05
-1.51163958462925e-05
-1.19354633464967e-05
-9.95023935113902e-06
-8.20736816293362e-06
-3.66734822524065e-05
-5.77630946683567e-06
-3.99838865756036e-06
-8.00950432943494e-06
-1.97429097042923e-05
-1.57537990279531e-05
8.71226427025378e-07
-1.96518108603119e-05
-1.44950878326101e-05
2.82191037573363e-07
-1.66332298310769e-05
-6.99444025673102e-06
-8.56364948952614e-06
-1.39615224727774e-05
1.38880040437266e-05
-1.7496823333059e-05
-5.86009285102388e-06
-2.03127561953519e-05
-1.86355232673712e-05
-2.69607365603668e-05
-2.09838601917658e-05
-3.62818116552726e-06
-1.32320677559278e-05
-7.56267653736962e-06
-7.0605172349915e-06
-2.2624518135443e-05
-7.81568742456058e-06
-9.20632942836364e-06
-1.7990312620857e-05
-1.51952905214401e-05
-1.03319254946513e-05
-8.16250264678698e-06
-1.12000158866473e-05
-4.7866549968318e-06
-7.69069576306346e-06
-1.03142506070691e-05
-1.78084866582597e-05
-2.68546914340087e-05
-1.82828144032396e-05
-8.01656794979655e-06
-1.45178952399637e-05
-1.51652576157564e-05
-1.03431781355141e-05
-9.04733383751366e-06
-2.519149394201e-05
-2.45579748437354e-05
-2.86335834045025e-06
4.1442502191736e-06
-1.69046183414142e-05
-1.5200595132001e-05
-1.24667168413936e-05
-6.27253505582401e-06
-1.13347441053799e-05
-7.17042325417151e-07
-6.2441275027763e-06
-9.81356929995854e-06
-2.70236214166824e-05
-1.63582843646557e-05
2.13132312382208e-06
-2.42157832182318e-05
-4.52838278259129e-06
-1.61374305850607e-05
-1.72226299159122e-05
-1.740388029108e-05
-3.31938273937789e-05
-8.5112404861556e-06
-1.71221545235096e-05
-1.46500096795957e-05
-2.80046204657378e-05
-2.71114431346105e-05
-1.23726502329393e-05
-2.67757208793606e-05
-5.24417251354057e-06
1.16590892224104e-05
-9.579818481268e-08
2.27076532554968e-06
-1.6260320490407e-05
-2.21036522454928e-05
-2.26358031054357e-05
-1.96588388858013e-05
-8.34898379871922e-06
-1.1397960477383e-05
-1.61734415144813e-05
-2.50005589665844e-05
-2.72004913441672e-06
-2.86548040576674e-05
-2.86561932829737e-05
-1.25321883138326e-05
-1.65949594431735e-05
-7.50975599705191e-06
-9.42395708234834e-06
-2.54962096226556e-06
-2.14277142978517e-05
-2.14867301040115e-05
-2.17157487161508e-05
-2.27440821720247e-05
-2.98967357256791e-05
-1.31139795059142e-05
1.81977372328391e-06
-1.14082520744072e-06
-6.9367797498736e-06
-2.83047521479616e-06
-3.56782548878028e-05
-2.89190873418028e-05
-8.82392373590534e-06
-1.36522436192232e-05
-1.94878661265374e-05
2.04039543836116e-06
-2.95594966439449e-05
-2.3105832869056e-05
-2.64022513512373e-05
-1.83600702794396e-05
-5.65835459271603e-06
-1.38996270817955e-05
-5.30608417824775e-06
-1.25527561141594e-05
-2.24767753745796e-05
-2.26441140594556e-05
-2.13113846807254e-05
-9.58180339068291e-06
-1.16626726511086e-05
-5.61554632818899e-06
-8.07806693266903e-06
-2.06094503221099e-05
-1.85818550758954e-05
-1.50108682303713e-05
-1.51316683620048e-06
-2.31694737962544e-05
-3.87499182375482e-06
-1.45169910625421e-05
-2.4577092024431e-05
3.93960611814103e-06
-1.8332748719013e-05
-2.38715412549836e-05
-1.39511986546315e-05
-2.61281907923091e-05
-2.62010327943495e-06
-1.40158748799878e-05
-1.75127775823526e-05
-1.72289436855665e-05
-1.98956785311779e-05
-1.78274846994781e-05
-1.46743504486873e-05
-3.08401179187958e-05
-2.39669809042772e-05
-1.03526866720319e-05
-2.11269628424218e-06
-8.00717174173657e-06
-2.67041810025354e-05
-1.28233967809253e-05
-4.4600923781658e-07
-3.12675556669513e-05
-3.34645094667551e-05
-1.02218964406497e-06
-9.47283127436684e-06
-1.12436605211324e-05
-1.56639105884133e-05
-1.46997740624829e-05
-9.50576026078857e-06
-1.00374765774244e-05
-3.37254867261214e-05
-8.06540159919111e-06
-4.63440145477191e-06
-1.8192023178042e-05
-4.25010332484845e-06
-1.71201089060382e-05
-6.85257623693555e-06
-6.32939045779677e-06
-2.67923941931813e-05
-2.20846321026044e-05
-6.50851078302765e-06
4.74748678222266e-07
-1.36267243760989e-05
-2.62500346002503e-05
-3.26141851561921e-06
-7.43139919243241e-06
-8.06734720364533e-06
-2.93279016997026e-05
-1.37148897849364e-05
-1.52100414586993e-05
-2.32480417950383e-05
-9.13419977702497e-06
-2.92456901491567e-05
-2.32868190048988e-05
-2.39437637784345e-05
-3.1278974098796e-05
-2.32333262124441e-05
-1.65891220346265e-05
-6.41526333223317e-06
-1.83910628259488e-05
8.48395542249097e-06
-2.49650581168047e-05
-1.54960956059359e-05
-8.27974561210667e-06
-1.38208907711531e-05
8.51590702948643e-06
-1.15864201274904e-05
-8.32344812427583e-06
-9.61333837751613e-07
-2.11085642771414e-05
-1.55251568322558e-06
-1.31652897796676e-05
-2.29396635936609e-05
1.47690513852921e-06
-7.38418644060856e-06
-1.09098557386284e-05
-4.79894720285643e-06
-7.38150577183596e-06
-1.85240140102142e-05
-1.35470695721059e-05
-1.60776810820886e-05
-2.21156023619303e-05
-1.16116951900017e-05
-7.07746397107401e-06
-8.17254768257552e-06
-4.66929900074368e-06
-1.1000421811074e-05
-1.59974031234196e-05
-1.98876018507347e-05
-2.18076764793545e-05
-1.41554897935447e-05
-1.3976091312463e-05
-8.35548556674639e-06
-2.8801967003195e-05
-2.82181571666001e-05
-2.64228902402605e-05
-2.32742325878481e-05
-1.52680684733749e-05
6.879918764642e-06
-2.39671821200809e-05
8.39178222494273e-06
-2.77707091504221e-06
-2.47165972233119e-05
-2.04061077123449e-05
-1.88888405802237e-05
1.6357118700232e-07
-2.55594911561375e-05
-2.41795685620099e-05
-8.83674620079484e-06
-1.01936977532258e-05
-2.05488178662955e-05
-1.24965387947687e-05
-2.74725725976045e-05
1.44320837431375e-06
-2.20560331379098e-05
-1.98488292011807e-05
-4.72737920983409e-06
-1.8551967339095e-05
-3.33212193753022e-05
-2.85631716226046e-05
-2.03820313647338e-05
-2.94894738138707e-05
-8.88121092243525e-06
3.92533228328249e-06
-2.51302543349507e-05
-1.30008737779506e-05
-4.19880015906435e-05
-1.05691803783599e-05
-1.64984469692407e-05
-1.00813397040469e-05
-2.07055911449916e-05
-1.62320107683477e-05
-1.64379122213904e-05
-1.05264865189828e-05
-1.75892256258186e-05
-1.39893902481422e-05
-2.25924562612337e-05
-9.01237919882656e-06
-1.40310707053838e-05
-6.35844432234599e-06
-3.31286062632944e-06
-1.04072004131561e-05
-4.58274701120014e-06
-2.08724670594531e-05
-2.64627118037459e-05
-1.97948889130203e-05
-1.6279740074647e-05
-5.19988748588041e-06
-2.40790554787428e-05
-2.62930204205013e-05
-8.78459912849053e-06
-2.34919003079889e-05
-4.4791179756893e-06
-2.32488380657338e-05
-1.70751055766853e-05
-1.01694327007253e-05
-1.57941894072152e-05
-1.59737551243182e-05
-2.72661972726524e-05
-4.58696026381776e-06
-1.14294946518589e-05
7.45610165547969e-06
-1.3577708580218e-05
-5.76867715683072e-06
-3.26718092245348e-05
-1.39095806907634e-05
-2.65683504916627e-05
-1.81622420884556e-05
-2.4655178862001e-05
-9.19697689410416e-06
-1.90612492210311e-05
-1.36755387296273e-05
-1.89746054827804e-05
-1.43392721469746e-05
-1.34924243832663e-05
-9.73006651544317e-06
-2.25132511813349e-05
-1.07374875695942e-05
-2.03171076450079e-05
-3.35817809774197e-05
-1.50120347208253e-05
-2.04864064176978e-05
-2.04380522354966e-05
-8.08410507259049e-06
-2.8144140957649e-05
-2.52023900288208e-05
7.28780086909676e-06
-3.65368009082543e-06
-1.7456401976535e-05
-1.58115483017981e-05
-2.46400504831756e-06
-1.39521915902198e-05
-3.59374861293327e-05
-2.06611872752316e-05
-9.99630183138837e-06
-7.27318388356715e-06
-2.04613605757282e-05
-2.48983854132074e-05
-1.05701471452553e-05
-1.791730384036e-05
-2.43529291435433e-05
-7.45303831805719e-06
-7.3285203623368e-06
-1.70286821036267e-05
-2.29028126147516e-05
-1.01431012802314e-06
-2.90801395476515e-05
-3.23126878533638e-05
-2.42215952406667e-05
-7.81140852883629e-06
-1.04700595436684e-05
-1.67589262521515e-05
-5.19393578048723e-06
-6.43886602940657e-06
-2.1219849259e-05
-2.61310561223421e-05
-1.59031322968482e-05
6.09412392625102e-06
-2.00380034984302e-05
-5.41339517627126e-06
-1.94282702001598e-05
-1.6068618820799e-05
1.02715242964506e-05
-4.11464616650554e-06
-1.75322701208681e-05
-2.10987610978347e-05
-1.98492136028344e-05
-1.05766838647918e-05
-2.2372081300843e-05
-2.41896322036632e-05
-3.76273613560283e-06
-1.47788335905535e-06
-2.37095579760423e-05
-1.87322698882681e-05
-7.59323987068394e-06
-2.69307168452177e-06
-1.29716979775116e-05
-2.08171827868265e-05
-6.18370692806302e-06
-3.10199981494867e-05
-1.35079371712953e-05
-1.17713235263486e-05
-1.13308538807297e-06
-3.18459522799135e-06
-1.14619669667591e-05
-1.62152730343949e-05
-2.30211873746975e-05
-1.44839331764443e-05
-1.7635427844135e-05
-8.56329916914472e-06
-7.46345840378295e-06
-2.88267645222727e-05
-2.59517597441719e-05
-2.92488588337508e-05
-2.14616519525188e-05
-1.65766720458786e-05
-1.10525866139646e-05
5.02634513103578e-06
-2.40522407874526e-05
-2.10272776488534e-05
-5.14624477642221e-06
-1.0717638627679e-05
-1.82459569697253e-05
-4.24430997439039e-06
-1.7574021229356e-05
4.06795410132925e-06
-7.79292114335287e-06
-7.55909855890121e-06
-1.25157621060626e-05
-1.31966319950754e-05
-2.06295402807122e-05
-2.41099234542531e-05
-1.42980988458081e-05
-2.96254644086634e-05
-2.03368145894637e-05
-2.24678396006702e-05
-8.42726427290017e-06
-3.83673702006083e-05
-1.17937106842498e-05
-2.52526969966754e-05
-1.70797402101628e-05
-1.80105923079056e-05
-5.41186140470341e-06
-1.3757944989351e-05
-1.6666694536252e-05
-5.98621402945056e-06
-1.92352341834812e-05
-9.75643394192634e-06
-1.00076072259664e-05
1.50671736377959e-06
-1.05177219402877e-05
-1.27051625046243e-05
-1.99448131967821e-05
-6.3565031946676e-06
-3.80335760732114e-05
-3.19307549798527e-05
-9.07850884674569e-06
-3.84732249616029e-05
-3.31211963270592e-05
-1.52207297635432e-05
-3.84464922662323e-06
-2.12880692491875e-05
2.66670076609408e-06
-1.20516760682968e-05
-1.60149883084901e-05
-1.75321307747582e-05
-2.69521177405518e-05
-2.5372851702027e-05
-2.08883457362426e-05
-1.51230998808292e-05
-2.60788820288283e-05
-2.32778155968307e-05
-2.66704736740188e-05
8.03355623245257e-06
8.30416423947944e-06
-2.13381414496343e-05
-7.73639809734687e-06
-2.13208319598371e-05
-1.60792424909574e-05
-1.33250665842502e-05
-2.11957375957888e-05
-2.76870794378735e-05
-1.38237090666726e-05
-1.5926666687207e-05
-7.98742997133256e-06
-2.4200986770689e-05
-1.10313829680763e-05
-1.34027991920134e-05
-7.5566856712784e-06
-3.30355635546626e-05
-1.31391355140084e-05
-1.78432160099213e-05
-3.28027427593728e-05
-2.51638779216807e-05
3.39179081113784e-06
1.36249370603477e-05
1.55409723113615e-06
-5.10273410767391e-05
-2.30557990496327e-05
-1.62798742977594e-05
-2.00003329946106e-05
-2.33933773746744e-05
-1.91701298011434e-05
-1.60614757377069e-05
-1.40329044887028e-05
-1.72330089290698e-05
-1.84480679477092e-05
-7.81146310698591e-06
-1.68758240488826e-05
-2.03727299837427e-05
-1.50557702198105e-05
-2.4390562299369e-05
-1.65711973587618e-05
-2.33845228902097e-05
-1.30868829657828e-05
-2.45478257617896e-05
-1.03222173802777e-05
-1.30892384047259e-05
-3.44014557622304e-05
-1.82868643047695e-05
-1.9169289413744e-05
-2.27560601963651e-05
-1.73075152844361e-05
-1.63037585140975e-05
5.30853375986569e-06
-3.95445485870002e-06
-7.16420444295539e-06
-3.08642043209287e-05
-2.23528898283332e-05
-1.10709587721536e-05
-1.26901870296811e-05
-2.27854732817539e-05
-3.68424411730053e-05
-1.52380333444609e-05
-9.37680217775388e-06
-2.6234442491174e-05
-1.09357547609134e-05
-1.37088697914044e-05
-1.63665828863169e-05
-1.45969948721245e-05
-1.50053396148597e-05
-3.86325551613207e-06
-6.14399964662362e-06
-2.45343441077921e-05
-1.53115069383169e-05
-2.13465629244856e-05
-1.28539694620808e-05
-2.44320568219633e-05
-3.55305507008321e-05
-2.01200929280728e-05
-1.65171621914639e-05
-2.40251664321943e-05
-1.20809641593862e-05
-1.0370374832823e-05
-2.77180336799702e-06
-8.97180007277128e-06
-7.87281813868363e-06
-2.36231697909466e-05
9.9790982998685e-07
-2.96481709066678e-06
-8.49465941927769e-06
-2.07560582942684e-05
-1.63048109263488e-05
-3.2432567980518e-05
-2.2317482282264e-05
-1.76866095977376e-05
-1.23208065650031e-05
-2.77182051601633e-05
-2.19002328359673e-05
-1.07633039921478e-05
-1.26639634246911e-05
-1.27501788102329e-05
-2.36714221434524e-05
-1.6897755079681e-05
-5.49571224092598e-06
-2.20644459101141e-06
-2.23848300049463e-05
-1.27599334609914e-05
-1.00363178450985e-05
-2.98214652262471e-05
-1.23188023404474e-05
1.87933702779195e-07
-3.70703297779499e-06
-2.40846554910694e-05
-2.81504965734839e-05
-8.78986263707074e-06
-6.80816534057385e-06
-1.05368646462131e-05
8.03073650219667e-06
-1.76170125296816e-05
-2.00026506770711e-05
-9.50355917149759e-06
-2.38796840793477e-06
-1.3336088716386e-05
-4.53625996730589e-06
-4.53455471300895e-06
-5.15627286670818e-06
-1.15770115911463e-05
-1.31030103738357e-05
-4.26336118499681e-06
-1.81128918156373e-06
-2.83244674527712e-05
-2.53313284993115e-05
-1.14123886720726e-05
-8.79294713411322e-06
-5.53827050994918e-06
-2.58294413798218e-05
-7.01213274055031e-06
-2.54830371376276e-05
-1.00958564141201e-05
-1.55941788175889e-05
-1.47860431112058e-05
-2.82996115204856e-05
-2.62804951254595e-05
-2.91765784743132e-05
-8.85987987409419e-06
-3.25545110124822e-06
-2.38131395459614e-05
-6.97804672016329e-07
-4.09521141939759e-05
-1.7323182849825e-05
-6.50733447330489e-06
1.24720240886013e-05
-2.50962561498924e-05
-6.47307485495013e-06
-1.58225398056775e-06
-1.36606906616274e-05
-2.49259837766194e-05
-2.35351347219318e-05
-1.86799064233565e-05
-2.46320327233219e-05
-6.28211967134788e-06
-1.90921568335707e-05
-1.69353100526172e-05
-1.68977944111278e-05
-5.88767112130359e-06
-2.10216778082624e-05
-1.65850992059321e-05
-1.40805367228456e-05
-2.98854585066362e-05
-7.51152921563098e-06
-2.11619705918464e-05
-1.09537186726259e-05
-2.27609459260528e-05
-2.08678798059057e-05
-3.0396902215391e-05
-6.77719873906875e-06
-1.44632470568579e-05
-5.54280405731065e-06
-1.64371219080951e-05
-1.93466066019753e-05
-1.15933717702944e-05
-1.61352549927579e-05
-3.41486992189783e-05
-3.30579098572307e-05
-2.86452350000026e-05
-6.22740661141639e-06
-1.85644232519358e-06
-3.92235366292013e-06
-2.62598152843472e-05
-1.92351272995776e-05
-1.88057027692099e-05
-9.46106440603874e-06
-1.95818331709633e-05
-1.14747156153925e-06
-1.29304351528389e-05
-2.6655156441496e-05
-9.74440428809192e-06
-3.04117866181681e-05
4.17304330464683e-06
-6.03461693390861e-06
-2.93620700123868e-05
-2.56249177214455e-06
-1.83496903953951e-05
-1.5327932864011e-05
-2.68550573307947e-05
-5.25740816162042e-06
-1.05435579891016e-05
-5.81303270873839e-06
-3.33273562423562e-05
-7.02020237028368e-06
-2.53215629141281e-05
-8.22306810922888e-06
-1.28450858982263e-05
-3.74723334718545e-05
-2.25611873847044e-05
-2.23418631912372e-05
-1.39632133941628e-05
-5.99186599866525e-06
-1.95765565430013e-05
-1.81148984076376e-05
4.18431077086804e-06
-1.16570713693731e-06
-1.67638584189583e-05
-2.05062474547244e-05
-2.72944347297833e-05
-1.2656067099315e-05
-8.79446369786365e-06
-1.84355119308513e-05
-2.61421902656907e-06
-1.84412540064001e-05
-1.25370336742324e-05
-1.31350889980879e-05
-2.24435822721068e-05
-1.70592852737309e-05
-1.95327009312826e-05
-2.43079507224849e-05
-2.27985768388118e-05
-2.44162786601333e-05
-1.54660526469269e-05
-2.14110932061611e-05
-2.03992768067649e-05
-7.392726291228e-06
-2.88441809859798e-06
-2.48925165783045e-05
-6.86465042087019e-06
-1.95312385612707e-05
-1.23084735569926e-05
-1.04431931892658e-05
-1.11231932410023e-05
-2.0815880287988e-05
-2.32760171172395e-05
-2.47281567835901e-05
-1.71707315990628e-05
-2.3598950193662e-05
-1.11357782189748e-05
-6.60042447043583e-06
-3.61946377316019e-06
-1.9146875500507e-05
-1.13473965136741e-05
-3.00681107330776e-05
-2.16653650638116e-05
-2.0908619873422e-05
-1.04871772228648e-05
-2.21813652146456e-05
-2.31622559817465e-05
-2.35153878363597e-05
-1.18844522203008e-05
1.4894406689296e-05
-2.82491567931064e-05
-1.99892180442098e-05
-4.22167285853352e-07
-2.24681693661974e-05
-1.36211634124355e-05
-1.57092818945032e-05
-2.85588350481741e-05
-2.20475300636046e-05
-2.98392170453011e-05
-7.75713053739148e-06
-3.14205203589578e-05
-2.53368407872038e-05
-1.86629019140519e-05
-1.97342265178133e-05
-1.79550041320619e-05
-5.958098702619e-06
-1.33806355541387e-05
-5.73733845296074e-07
-8.01927455026184e-06
-1.80431365749414e-05
-1.58979084633824e-05
-2.53687387436044e-05
-1.56805335652777e-05
-2.18358355027728e-05
-1.75407193687941e-05
-6.22474291413822e-06
-1.65779921671272e-05
-2.01715864373535e-05
-8.05191338789095e-06
-1.60517203311937e-05
-2.57361245326866e-05
-9.74822583930473e-06
-1.94783901191036e-05
-8.20738663161508e-06
-1.31026786829095e-05
4.05262874254051e-07
-2.40395867641797e-05
-7.87289565027024e-06
-9.37054248087982e-06
-1.6124310963202e-05
-1.08179449595065e-05
-2.10599657022071e-05
-1.64128398237414e-05
2.87597783253974e-07
-2.5334477021859e-05
-1.32742575973977e-05
-2.22197195391119e-05
-1.17782339953261e-05
-1.36187705316793e-05
-9.56946749072308e-06
-1.11312089081291e-05
-1.79295410336256e-05
-1.48554983237468e-05
-1.41888182083257e-05
-2.49801039157672e-05
-2.28545578703113e-05
-3.04797388957251e-06
-1.07273206093461e-05
-1.95888513548675e-06
-1.93658818407798e-05
-1.04207009591993e-05
5.26668042557441e-06
-1.67829447822062e-05
-5.78084291446798e-06
-1.35882140295878e-06
-5.98455029167703e-06
-1.28592744897043e-05
-2.08889690227649e-05
-1.04078274596298e-05
-1.7294481086593e-05
-8.34794902204125e-06
-2.49690921567849e-05
-1.49341591194649e-05
-7.03854997234861e-06
-4.54747667087729e-06
-1.67986356389028e-05
-5.08757451936726e-06
-1.72202314687402e-05
5.83024237692455e-06
-3.55405644770132e-06
-1.72451578857822e-05
-1.02343220293945e-05
-1.15067924836967e-05
-2.51853590220979e-05
-8.20996925244921e-06
-1.39035188563111e-05
-1.59234706921392e-05
-1.68547556879153e-05
-1.31726678212567e-05
-3.75219624818608e-06
-1.51538313036453e-05
-3.35269325049752e-05
-2.1970952823603e-05
-2.36447223166875e-06
-1.95830105458206e-05
-5.14666333541136e-06
-2.71673295234142e-05
-1.87689746003601e-05
-1.39087782458118e-05
-6.41698807935774e-07
1.2492313792927e-05
-9.28781570004555e-06
-2.31744701495077e-06
-1.25431798001584e-05
-2.25382602967018e-05
-1.65470591223764e-06
-2.24726272728749e-05
-9.45975069067351e-06
-1.33931606906248e-05
-1.10775521495216e-05
-3.10361026273326e-05
-2.3238913849335e-05
-1.83778566493818e-05
1.37598619667188e-07
-2.66865508935039e-05
-1.12060646344217e-05
-1.55586567997087e-05
-1.80533580546821e-05
-9.9962607009402e-06
-1.86285403274408e-05
-1.18436144763087e-05
-1.21001502587116e-06
-2.30452400866977e-05
-2.85258295958583e-05
-1.25452881041284e-05
-1.22625102326893e-05
-5.04742981022951e-06
-2.73843053170573e-05
-1.3551633831423e-05
-2.39208278379893e-05
-2.39839183151737e-05
-2.10682011784783e-05
-1.47522151090995e-05
-8.24110836175924e-06
-1.36329516575447e-05
-4.08013810246401e-05
-2.30092595552493e-05
-1.13164262077874e-05
-9.8543971542136e-06
-5.3615434606956e-06
-8.39648313804904e-06
-1.93304292586008e-05
-2.59697289955822e-05
1.36034504310666e-05
8.82412140611107e-06
-1.48327884915972e-05
-2.84841430623026e-05
-2.21994768900952e-05
-1.38846573558207e-05
-6.83692887373031e-06
-3.67020176162233e-05
-9.50649594248724e-06
-1.87272089644144e-05
-9.80404400521618e-06
-3.5136884894516e-05
-1.74036772274896e-05
-1.86129848736022e-05
-2.08902142802169e-05
-2.28819738124081e-05
-2.09552308836466e-05
-9.23468968016393e-06
-1.36644389241847e-05
-1.52067983852833e-05
-2.32527846929491e-05
-2.84565893221404e-05
-9.32049184172324e-06
-1.3756667186213e-05
-2.07079376492303e-05
-7.13371187202834e-06
-1.38795754609326e-05
-3.1184297716387e-05
-1.18809347964061e-05
-2.42661444175709e-05
-5.60539733660326e-06
-1.14542734013425e-06
-1.66007890077536e-05
-1.32328425617031e-05
-1.07021896102137e-05
-2.44079815296724e-06
-2.79241999085945e-05
-2.41719770992698e-05
-9.80363544525535e-06
-1.40780131091862e-05
-6.52018419918458e-06
-1.3947712923711e-05
-2.62646446861522e-05
-1.98308474215735e-05
-2.16351037528943e-05
-2.85669262734352e-05
-2.51465084153701e-05
-1.19083755479583e-05
-1.19855881916331e-05
-4.57669595463767e-05
-2.96555919071242e-05
-1.75370626625581e-05
-1.92293982391305e-05
-6.77831492536224e-06
2.18015450433195e-06
-1.11443272528543e-05
-1.24464532431608e-05
-1.46553332880889e-05
-1.60870095877333e-05
4.63997187822621e-06
-1.96869969691933e-05
-1.25584700598736e-05
-2.92408634906511e-05
-1.62451899332726e-05
-3.01202634333202e-05
-2.7194046679662e-05
-1.37857677507749e-06
-1.41224327847385e-05
-8.41109288167316e-08
-1.2808121987145e-05
-1.71857128800397e-05
-4.20774865201222e-06
-1.08201586741769e-05
-1.24872149183181e-05
-2.22942582840649e-05
-1.26992211145885e-05
-1.57926155929008e-05
-2.72777518183736e-05
-1.11376145527092e-05
-2.79204375933318e-05
-9.62152446487704e-06
-1.458140939266e-05
-8.04513735848517e-07
-8.73286390809525e-06
-5.60932774515326e-06
-1.45687023032354e-05
-1.20106751991194e-05
-1.30288444206308e-05
-8.17554507759513e-06
-7.47873899468691e-06
-1.31734651821014e-05
-1.31248924613785e-05
-1.68383427636163e-05
-1.0751692691282e-05
-2.77796585829759e-05
-1.64749704877999e-05
-2.07118548065432e-05
-1.58779085468938e-05
-2.63952693759455e-05
-2.82392710628092e-05
-1.56982242308813e-05
-2.23785981311492e-06
-2.70073605218939e-05
-1.2987674150402e-05
-2.65645560508035e-05
-1.82483370642959e-05
-1.15310243132008e-05
-1.7705198618462e-06
-6.57823431608771e-06
-1.33317466438162e-05
-1.23427750055752e-05
-2.01871842667111e-05
-7.14094760348919e-06
-2.28473027047216e-05
-5.88625958388439e-06
-1.65077572453406e-05
-1.91775931531736e-05
-1.67478402167057e-05
-9.47775995117982e-07
-2.26575407441595e-05
-1.60185201578603e-05
-7.80024537011618e-06
-3.23938176135766e-05
-1.76109134500423e-05
-2.01860702625111e-05
-3.00788658703677e-05
-1.29687651718885e-05
-1.59392377881038e-05
-2.68428447187666e-05
-2.24890822561079e-05
-1.88014074353072e-05
-1.95293307954066e-06
-7.38764269403568e-06
1.98230700909579e-06
-1.49575311272749e-06
-2.62587598671454e-05
-3.52736095711706e-05
-1.87961855916351e-05
5.44667162065908e-06
-2.88478403456456e-05
-2.98650652106382e-05
-9.69083078920387e-06
-1.45950708601931e-05
-9.23463497537122e-06
-1.3296092598688e-05
-1.38872351778364e-05
-2.21917864775931e-05
-1.47013720038512e-05
-1.43601457710898e-05
-1.19314345534708e-05
-1.41797746941868e-05
-1.31738658992596e-05
-5.3612860072311e-06
-1.03319059585457e-05
-1.86319124354518e-05
-1.99642537027344e-05
-1.75354511664308e-06
-2.06083997138624e-05
-2.21790459055475e-05
-2.68104615047701e-05
-3.07815290178976e-06
-7.02807957655503e-06
-9.14141023570304e-06
-1.67480484401492e-05
-2.0681068768474e-05
-3.29739868624492e-06
-1.13529151020069e-05
-1.8583093999722e-05
-1.87564468309763e-05
-9.7832949499957e-06
-1.83011376118803e-05
-9.95549168780409e-06
-2.37870751077531e-05
-3.10735834372044e-05
-2.40257307032747e-05
-9.19501499371975e-06
-1.32277742520042e-05
-1.43697669997656e-05
-1.22764981483023e-05
-1.08703867233263e-05
-1.12903804829176e-05
-5.34392909599322e-06
-1.70966208412135e-05
-1.53745038851616e-05
-1.17378420661427e-05
-2.04361067379208e-05
-1.00287359956083e-05
-2.51985041423754e-05
-1.3201479704723e-06
-7.66482949546712e-06
3.02846597643601e-06
-1.15268202541628e-05
-7.98844026204469e-06
-6.21764866220334e-06
-1.40607700881056e-05
-2.01281462537733e-05
-1.33987927375926e-05
-1.07702181699286e-05
-7.37040355390172e-06
-2.9379199105955e-05
-2.84751899972707e-05
8.13637744777247e-06
-8.79167760706e-06
1.84263526719832e-06
-1.97330955609966e-05
-2.51204162999427e-05
-1.02201466814562e-05
1.52694971048007e-06
-9.87713192014638e-06
-1.22289568350853e-05
-2.80815212247441e-05
-8.64755054767745e-06
-9.5626123582191e-06
-1.64512195077082e-05
-2.96474608780161e-06
-1.95518085698902e-05
-7.17070516251422e-06
-1.75003580836112e-05
-2.77300213855859e-05
-3.30410210533066e-05
-3.15217778944255e-05
-4.87032315574843e-06
9.89316581815873e-06
-1.6453129586646e-05
-7.51690949283938e-06
-2.95901784475928e-05
-1.13998313091096e-05
-1.62803033048217e-05
-3.16538124610746e-05
-1.6043213354915e-05
3.55508276579816e-06
-1.33632730097093e-05
-2.02261375704078e-05
-1.33293927914614e-05
-2.09395095099778e-05
-1.61958499275352e-05
-1.45263670745933e-05
-5.49767716581806e-06
-6.77357862154196e-06
-1.21209009513695e-05
-1.0314226882158e-05
-2.10411762178286e-05
-7.5221933084512e-06
-1.36779668420799e-06
-3.62881595609053e-07
-1.10565036924442e-05
-1.92353820138416e-05
-3.74020407332217e-05
-6.70338640488136e-06
-2.86434686809341e-05
-1.76029100786789e-05
-3.2882403391171e-05
-1.19769386332846e-05
-2.29820054530055e-05
9.38625053347846e-07
-1.45672837589837e-05
8.94547826074271e-07
-1.86009844844268e-05
-1.05379928121772e-05
-3.05828417638541e-05
-2.27498262950292e-05
-8.56754201704304e-06
-3.08421378366113e-05
-2.08321170605764e-05
-8.43489203334262e-06
-1.1135778220145e-05
-2.4549723144663e-05
-1.41342630151323e-05
-2.51147278821357e-05
-2.09358781050725e-05
-5.60003812196786e-06
-8.68151328619611e-06
-2.19313489363697e-05
-9.65356462716167e-06
-1.08087370372637e-05
-6.64061528586887e-06
-2.74654768370109e-05
-2.92014902349874e-05
-3.01054668839941e-05
-2.63741363099444e-05
-2.58934009044314e-05
-1.63622596423548e-05
2.57267005104454e-06
-2.02112265816034e-05
-1.6084474960024e-05
-1.21154524710769e-05
-8.74347918336004e-06
-1.36973857430191e-05
-7.87665696165116e-06
-2.02497168840389e-05
-2.09149864764966e-06
-1.58536301107775e-05
-1.90589055409333e-05
-1.54598184960463e-05
-1.96330989365433e-05
-9.99513955042934e-06
-4.20173217014804e-06
-2.21085354002999e-05
-2.89341549954154e-05
-2.36359264611801e-05
-2.67335814046094e-05
-2.05269588283588e-05
-2.67644250431335e-05
-2.67667388695582e-05
-2.06984439337721e-05
-2.50073086192371e-05
-1.42780221562532e-05
-1.04488470666496e-05
-1.51105198049922e-05
-9.51986101970259e-06
-4.72876968937611e-06
-1.65336132662255e-05
-1.26061755023798e-05
-2.16892630634275e-05
-3.15261674722076e-05
-1.83194041295662e-05
1.25798563262992e-06
-6.05752348389215e-06
-1.62182081492576e-05
-2.12933914577209e-05
-2.30753663919778e-05
-1.69572194239954e-05
-1.88607836782814e-05
-9.69144209936055e-06
-1.32438204729491e-05
-1.79388105397313e-05
-1.94189088879893e-05
-1.33423624136091e-05
-9.96691220556964e-06
-7.63516304379005e-06
1.80602006175969e-06
-9.86661401649002e-06
-1.66147642049133e-05
-2.3599106454276e-05
-1.7918172747312e-05
-1.74627564896407e-05
-1.28337420402644e-05
-3.95120724742906e-06
-2.03637629583884e-06
-3.23944104986964e-05
-1.78065207587991e-05
-2.57329804778573e-05
-1.23063484066762e-05
-1.67155078225993e-05
-3.10426175235921e-06
-2.77027361973712e-05
-1.52882051031215e-05
-6.63936542795631e-06
-1.95944327878632e-05
-1.58460191709694e-05
-1.22671362501362e-05
-2.15303954234456e-05
-8.0875539885146e-06
-5.47011245971994e-06
-2.52900407114821e-05
-2.37518300310264e-05
-2.65747388287271e-06
-6.1501285324538e-06
-1.79000294851526e-05
-5.67205018115794e-06
-1.17696681219927e-05
-7.28047551373426e-06
-2.55695682730248e-05
-1.84942256282538e-05
-1.83638609253442e-06
-1.2705159642729e-05
-2.83711491429148e-05
-9.88137440120129e-06
-1.14787591465575e-05
-1.26813496307105e-05
-1.4336125476999e-05
-1.30075547390865e-05
-1.88610678423479e-05
-2.89649885010687e-05
-1.83527241462201e-05
-2.51386834461962e-05
-2.38170591966551e-05
-2.89981096916807e-05
-4.22010637162033e-06
-1.85271162730811e-05
-1.60966265935111e-05
-1.56547920781182e-06
-1.92955720299369e-05
-1.19977014699502e-05
-2.28943198046774e-07
-1.51503899685343e-05
-1.8253861111038e-05
4.03076959126859e-07
-2.30424113520069e-05
-7.10423852487293e-06
-2.75258880335295e-05
-1.79008895160265e-05
-1.30872652597921e-05
-2.5588460954135e-05
-2.53190424351421e-05
-2.12169370786634e-05
-1.41497386285018e-05
-1.5503978854517e-05
-1.45731047756814e-05
-2.45779785558835e-05
-1.12052458309222e-05
-4.94986343683451e-06
-2.59813198954574e-05
-1.52686494534447e-05
-2.93270655076687e-06
-2.18963327895034e-05
-5.595247610705e-06
-2.39651828526598e-05
-2.82931143771851e-05
-1.34556714271982e-05
-1.01148452064246e-05
-8.99635335658548e-06
-1.43725751049257e-05
-9.75847591304125e-06
-3.11461711650965e-05
-2.07801470736798e-05
-6.24334360928342e-06
7.42935993059812e-06
-3.00794529470052e-05
-7.56307844668426e-06
-3.86684809479357e-05
-1.02153556511812e-05
-4.11647085213575e-05
-1.38263853703885e-05
-1.16360839852962e-05
-2.289343780609e-05
-2.21325555458127e-05
4.20789510891804e-07
-1.39572085943115e-05
-1.36165952473041e-05
-2.55637412086239e-05
-2.1328907222638e-05
-2.17425033195008e-05
9.34680449164327e-06
-3.82363425186746e-06
-4.61996283634853e-07
-2.22914809030889e-05
-1.92976661122647e-05
-1.66353344330767e-05
-8.19779570203089e-06
-1.79873375235944e-05
-3.11665667624736e-05
-2.80416043257744e-05
-1.61733086930641e-05
-2.17522023074158e-05
-1.51751909154205e-05
-6.43631548710106e-06
-1.42942732813502e-05
-7.89571940218553e-06
-1.13779412887784e-05
-4.3096558235617e-06
-1.92848815380771e-05
-7.1457304791359e-06
-5.04829688386117e-06
-1.93111817247286e-05
-1.41716683743187e-05
-1.53972478435332e-05
-6.05524995535483e-06
-1.11416948700203e-05
-7.87817067273395e-06
-1.37444859981308e-05
-1.26657580934467e-05
-3.40155904454573e-05
-1.88053899816951e-05
-4.81795277734001e-06
-1.64658182386122e-05
-2.34963969272339e-05
-1.78174174763673e-05
-1.77154464594229e-05
-8.85430857195901e-06
-7.72706219367567e-06
-1.91829884433209e-06
-7.27274384800213e-06
-1.850784731292e-05
-2.61842581450038e-05
-1.22043870536549e-05
4.01977062740385e-06
6.99895398824459e-06
-6.51734368962251e-06
-1.07236196874819e-05
-1.02067712251175e-05
-6.42625591731793e-06
-1.1126008191138e-05
-1.67485244856311e-05
-1.6158055046317e-05
-1.48788346702726e-05
-7.55573234142303e-06
-2.57085192096572e-05
-2.01639582689712e-05
-1.13149265833738e-05
3.86544328165842e-06
-2.01497645987254e-05
-1.87726911416218e-05
-2.2580353859717e-05
-5.18072748801892e-06
-3.02029275739442e-05
-5.62699449895289e-06
-8.02810304046743e-06
-1.36852518395796e-05
-1.56770646502675e-05
-4.92403132149738e-06
-3.24427971217087e-05
-2.6452171379024e-05
-2.54228949650036e-05
-8.29774426318404e-06
-1.19794989140688e-05
-5.04475055022886e-06
-2.05000756633694e-05
-2.50504258410283e-05
-6.09885020733532e-06
-2.03899356547056e-05
-1.14397443462611e-05
-2.77299819508302e-05
-2.86604827903968e-05
-5.72004003993327e-06
-3.95705960825904e-06
-1.22252833721088e-05
-3.94186923703394e-05
-4.37814404234813e-06
-2.63464475665991e-05
-2.88934843680442e-05
-2.16747091347824e-05
-2.37010993735852e-05
-1.53865354295001e-05
-9.43809943024425e-06
-1.65322732137936e-05
-1.22700134409896e-06
-2.23605616798045e-05
-3.59565404249389e-06
-2.36451975654815e-05
-1.20403372144503e-05
-7.29786186173917e-06
-1.12622968708975e-05
-1.43848449529768e-05
-2.6639788033848e-05
-1.69058994204069e-05
-6.67423869437745e-06
-1.22363840410824e-06
-5.27631292810601e-06
-1.7581589250993e-05
1.8297748807944e-06
-9.95003725633151e-06
-2.86481001400099e-05
-1.65969447242333e-05
7.120771854255e-06
-2.4380170848019e-05
-5.89273652478613e-06
-1.71205295147559e-06
-2.51004983003098e-05
-2.2016820762671e-05
-3.42787144403583e-05
-2.08821308058936e-05
-2.22605530468607e-05
-2.73392112248875e-05
-2.1254985403483e-05
-2.92161387655299e-06
-2.51465703464791e-05
-6.99132064768753e-06
-3.11783467832848e-05
7.61711579288267e-06
-1.79187903356904e-05
-3.53639335444958e-05
8.08646336753476e-07
-1.99861199405882e-05
-9.37182765339602e-06
-2.03682300776326e-05
4.08638310791315e-06
-1.30176273034395e-05
-2.15049632014527e-06
-9.17398695298359e-06
-7.04907267472563e-06
-1.74001225031012e-05
-1.26345377514313e-05
-2.90016648250918e-05
-1.32144425745366e-05
-1.68321314556862e-05
-3.01155987981116e-05
-1.31064840496391e-05
-9.58041859561858e-06
-3.09790848369691e-05
-2.65742272805741e-05
-1.06057883974242e-05
-1.8753815904863e-07
-4.15975736557036e-05
-1.1085982419394e-05
-2.22835116232251e-05
-6.88270721258058e-06
-8.82867434752034e-06
-1.96629120433542e-05
-1.69860463853489e-05
-1.62454785718898e-05
-2.9678670112237e-05
-2.0008148293536e-05
-4.84207400638287e-06
-3.20474577268722e-05
3.66777568917568e-06
-6.77478973754443e-06
-2.19299298814058e-05
-4.75739265754151e-06
-5.62586416156152e-07
-3.69364507880874e-05
1.93205521038116e-06
-5.00510170856214e-06
-8.50762295138357e-06
-6.0686833222275e-06
-1.0112594862041e-05
-1.12665603705313e-05
-1.68782124544677e-05
-2.76177921860989e-05
-1.32815201624323e-05
-2.09611944797016e-05
-3.92899782593436e-06
-5.66986190773221e-06
-2.14882639133768e-05
-2.12629064094573e-06
6.55477528551615e-06
-1.21900252120355e-05
-1.8383066822246e-05
-2.38469441219101e-06
-4.79072787459691e-06
-3.34880361954321e-05
-7.71959547675362e-06
-2.05977666079962e-05
-3.39778474268799e-05
-2.14313310156869e-05
-2.19875997773587e-05
-4.78670961712746e-06
-1.60877132449201e-05
-1.0337616017589e-05
-1.00456536543166e-05
-1.50872939453357e-05
-1.745745326048e-05
-1.01938382607689e-05
-1.62810218761214e-05
-1.990104175773e-05
-1.47007049248622e-05
-2.35161777640778e-05
-1.33340642884206e-05
-9.37300645755144e-06
-1.77898891006007e-05
-2.41925830122983e-05
-7.96163270949718e-06
-1.51923079832292e-05
-1.73282456446942e-05
-2.68846190400989e-05
-2.5930426288633e-05
-1.40831847754194e-05
-7.21564002915513e-06
-1.24997303544592e-05
-3.17965783193353e-06
-3.26842875357036e-05
-2.33680559291386e-05
-1.67562220140163e-05
-2.17442812326706e-05
-3.05313669120674e-05
-2.2196234920215e-05
-2.67687207745783e-05
-2.51704892454708e-05
-9.48566013839631e-06
-7.10684285775957e-06
1.89935655297836e-07
-1.65343494992936e-05
-2.31283587104176e-05
-2.39809415978912e-05
-6.2966154657784e-06
-8.64864112836576e-06
-1.46975305612513e-05
-6.07736607481529e-06
6.92140043726914e-06
-1.67125623417787e-05
2.96690481625013e-06
-2.85488756703376e-05
-2.86333460924967e-05
-3.59835839239711e-05
-2.90343463683969e-05
6.23422186967493e-06
-1.70317777139719e-05
-1.50742515000006e-05
-1.35769488993096e-05
-5.46877725620115e-06
-2.01769737554104e-05
-1.58786764119228e-05
-2.09419863621461e-05
-1.59127450260271e-05
-1.22798102579818e-05
-2.42807649549774e-05
-3.17409946871545e-05
-3.34146267903448e-05
-1.97889812517919e-05
-2.51710038436501e-05
-1.52370736558263e-05
-2.97472394114954e-05
-2.01042335745728e-05
-1.10556446845651e-05
-1.19264386177582e-05
-9.79621383867455e-06
-1.67287426813727e-05
-1.91318328054931e-05
-1.00400806597138e-05
-1.30444338967383e-05
-1.7402371054713e-05
-2.39408132242043e-05
-3.1747006035512e-05
-1.84402531711741e-05
-3.13494213474762e-06
-1.55565308426234e-05
-1.75868873803122e-05
-2.07330102639912e-05
-3.27132409268526e-05
-2.18663419813108e-05
-1.47932485949934e-05
-2.00118760717525e-05
-2.61015772531224e-05
-9.90164885765227e-06
-3.50960821741093e-05
-1.45209257020177e-05
-1.71256000476613e-05
-1.51512881816875e-05
-3.01333122269382e-05
-2.23129439492812e-05
-1.74383155586342e-05
-1.64793445740326e-05
-1.72004312313017e-05
-2.52641354782976e-05
