# Supplementary material for: Research on computational propagation and identification of mine microseismic signals based on deep learning
Source: PLoS One. 2025 Oct 22;20(10):e0334641. doi: 10.1371/journal.pone.0334641 (PMC12543183; doi:10.1371/journal.pone.0334641)
Supplement: S9 Data — (ZIP) [file pone.0334641.s009.zip › 000101100000365.xlsx_0.txt_24.txt.txt]

-1.79467088271239e-05
-1.1331313755346e-06
-1.4969062306965e-05
-1.93613655738655e-05
-1.68638735423635e-05
-1.43895574661696e-05
-1.11170890728207e-05
-1.33094461776961e-05
-7.72171233238611e-06
-1.78138396244931e-05
-3.34338832029198e-05
-4.88282031782912e-06
-2.21516439859116e-06
-1.62040653358177e-05
-1.66150134699369e-05
6.98830588137916e-06
-5.92807761976242e-06
-6.55203710646205e-06
-1.48260781736521e-05
-1.31388379766323e-05
-2.02097477015654e-05
-3.44940584851985e-05
-3.09258701194823e-05
-2.26776659866531e-05
-2.01708168252856e-05
-1.76481147713117e-05
1.05276576282821e-05
-1.41055247387251e-05
-1.69887105687704e-05
-8.25897234472803e-06
-1.9126120379876e-05
-1.45836541765498e-05
-1.18520320849214e-05
-2.34980160773166e-05
-1.05592298817324e-05
-4.75968459378605e-06
-9.29793667174041e-07
-9.20497153157695e-06
-4.90974590174683e-06
-7.73760283906508e-06
-1.98332234819351e-05
-1.32185214622766e-05
-2.12817888942251e-05
-3.01053666613876e-05
-1.8164800741681e-05
-2.42685219427091e-05
-1.481367200136e-05
-1.36531221958691e-05
-7.78485929694076e-06
-2.65069862333131e-06
-1.6682282160099e-05
-1.0842261316457e-05
-1.63406776722323e-05
-1.30495917703332e-05
-1.77270493924716e-06
-1.84660326403645e-05
-3.19391054830265e-05
-2.22527363245021e-05
-1.51922540700486e-05
-1.7642539899792e-05
-1.25970666889864e-05
-1.53018774679438e-05
-1.08008499667028e-05
-6.4387917306439e-06
-1.45557537448978e-05
-1.35468861741987e-05
-1.83504563424434e-05
-2.01893619761341e-05
-2.93117386525742e-05
-3.00380021525157e-05
-7.46824850509895e-06
-1.13716142848689e-05
-6.80551534793464e-06
-4.67901718600467e-07
-2.5092859092987e-05
-1.09218719845593e-05
-1.80348503453614e-06
-2.16347496107397e-05
-1.24334165706449e-05
-2.16358639983799e-05
-2.64761432225428e-05
-2.69309849661362e-05
-1.56164581606028e-05
-1.51265225249296e-05
-1.81510523188261e-05
-1.4410304827736e-05
-5.85123475945914e-06
-1.39379365827828e-06
-1.33338799936509e-06
-1.72668176319253e-05
-2.29798346222603e-05
-1.90791742999409e-05
-1.65498740393707e-05
-1.2332543030619e-05
-1.34777343202384e-05
-3.95541992647205e-06
2.36326756176764e-06
-2.16938942693565e-05
-3.87639659411422e-06
-6.77516028633779e-06
-1.31395978909623e-05
-2.13832563522357e-05
-1.373596572162e-05
-5.69990318197489e-06
-2.68057197322379e-06
-5.11269702252713e-06
-1.4152061780385e-05
-2.16516547607897e-05
-1.68952976035015e-05
-1.73113367451725e-05
-1.03351229780185e-05
-2.23513190692092e-05
-1.39328857379393e-05
-6.7241527227015e-06
-2.46970534033593e-05
9.24461168282786e-06
-1.69291191169015e-05
-1.50026129310885e-05
7.83282480452133e-06
-1.0253569033326e-05
-3.63747054370675e-05
-2.95786785493375e-05
-2.39569265945356e-05
-3.16256679902428e-05
-2.53415605778634e-05
-2.85196617735338e-05
1.53789137308985e-05
-3.07726888826657e-05
-7.51474611069252e-06
-1.7283089349154e-05
-1.54032526135423e-05
-3.36645578065107e-05
2.01265223140957e-06
-7.45429087758636e-06
-1.50172774641674e-05
-2.37573977956513e-05
-1.20762943515411e-05
3.63817569651634e-06
-3.04565456612289e-05
-4.51615470779202e-06
-1.6111894338378e-05
2.39334217025841e-06
-1.48299231744028e-05
4.91815293052355e-06
-1.70368783625418e-06
-9.30334065519329e-06
-1.51199246158347e-05
-2.14509892795295e-05
-2.26287797798784e-05
6.05588823384761e-06
-1.99976062996579e-05
-2.60373242511619e-05
-1.69864413010193e-05
-5.23306001688357e-06
-1.4026055622703e-05
-3.58626627843103e-05
-1.38144587721083e-05
-2.88542296578719e-05
-1.55137770547012e-05
-1.37055330889872e-05
-1.92408220185115e-05
-1.44899974993458e-05
-2.59611266894827e-05
-1.68574772662168e-05
-1.05992041649408e-05
-9.70573530169416e-06
-8.3449920224398e-06
3.33887123439366e-06
-1.09361410769127e-05
-1.79537204937431e-05
-1.47091090146612e-05
-1.65193833535338e-05
-1.70110137056065e-05
-1.62544644117385e-05
-3.86480296273476e-07
-1.0532311425925e-05
-1.07815011065969e-05
-1.87222123088789e-05
-2.85059375818426e-05
-1.08474449878862e-05
-2.49630446965127e-06
-5.70229716910154e-06
-6.37110804470262e-07
-1.97994740128686e-05
-1.01601595994346e-05
-1.37999650558265e-05
-2.25014471038893e-05
-3.07249304742257e-05
-9.51108437858459e-06
-1.49362113362272e-05
-2.16512314240271e-05
-2.73413905795661e-05
-2.12341048515086e-05
-2.61036918085349e-06
-2.52761110861994e-05
-2.93110115584686e-05
-7.60639322840411e-06
-4.30600778762566e-06
-2.19602579674939e-05
-9.08452143799944e-06
-1.86360395572564e-06
-3.17632449310839e-06
-1.73763766898753e-05
-1.86059031880081e-05
-1.8320516123955e-05
4.16688855700516e-06
-1.25880069918336e-05
-1.57729234206701e-05
7.62939838680165e-06
-4.64763058633444e-05
-1.39532857909438e-05
-1.38177954269098e-05
-1.84598207441757e-05
-2.13509066881472e-05
-2.92912627741457e-05
-1.36930745495536e-05
-1.77204792633364e-05
5.08738911672e-06
-1.56735529811749e-05
-2.15164987483044e-05
-1.734714844894e-05
-2.10458521664467e-05
-8.64833073312964e-06
-1.05001312445823e-05
-2.85080935302347e-05
-2.12047569811457e-05
-1.43573342776198e-05
-3.1444001246675e-05
-1.7342593771723e-05
1.5405168873773e-06
-1.2250900610745e-05
-8.98349873666733e-06
-2.13707630580508e-05
-3.62135462327788e-06
-2.4393099338017e-05
-3.81414325475822e-05
-8.42112831696202e-06
-1.72932526629707e-05
-5.8037343384386e-06
-2.61503322770159e-05
-1.97308694750467e-05
-1.60875547514474e-05
-3.61439018401665e-05
-1.46855112070177e-05
-1.99985909964921e-05
5.60384700984046e-06
-4.46487865009664e-07
1.29108078833771e-06
-8.57528463405706e-06
-1.42743176353595e-05
-1.0995834896163e-05
-1.35622559903364e-05
-1.09022678117059e-05
-1.55936789747249e-05
-1.6428833389373e-05
-1.16277550325531e-05
-7.253492876781e-06
-5.321107913331e-06
-1.87262733504102e-05
-2.17372442172333e-05
-7.88274044865402e-06
-8.19542381262346e-06
-2.47352183726969e-05
-5.3341674208359e-06
-1.45627238060351e-05
5.579520915974e-07
-1.83226156856704e-05
-1.8098191052652e-05
-7.52605515861527e-07
-2.80675389997843e-05
-2.46674967884445e-05
-1.50031234548577e-05
-2.47220052837883e-05
-2.52009441562401e-05
-1.0296431432354e-05
-1.35032680419693e-05
-1.83997132952839e-05
2.75961180780297e-06
-1.57132902212726e-06
-1.87609992976898e-05
-2.12572325159942e-05
-2.35673015177763e-05
-4.87688748719614e-06
-6.48729525924131e-06
-2.59346446118984e-06
-2.0706022793662e-05
-1.20856269137261e-05
-2.8596466163061e-05
-1.64659385955652e-05
-6.42897500710554e-06
-1.03053847773607e-05
-2.65468228380081e-05
-1.36078867479905e-05
-1.3841382935251e-06
-2.10100100203445e-05
2.6742668373274e-06
-2.3742208917188e-05
-1.17216616935403e-05
-2.78950437672956e-05
-2.72745997359004e-05
-1.43211232637941e-05
-8.37148363413559e-07
-1.44330070374712e-05
-1.08994784048657e-05
-1.13130955338298e-05
-1.27381595328906e-05
-5.71053238052949e-06
-2.1236914507336e-05
-3.31164942808331e-05
-3.32822397220889e-05
-1.89328402704138e-06
-3.13150330104605e-06
-1.06639989785219e-05
-7.28463949309222e-06
-1.6655714100869e-05
-1.84267472090952e-05
-1.3599279863609e-05
-9.26199505279542e-06
-2.44463712643903e-05
-1.36034523252187e-05
-1.13469460382847e-05
-1.19899914857184e-05
-1.79948352523437e-05
-2.36877411567142e-05
-2.43179304818621e-05
-1.87617106366857e-05
-1.56020385182835e-05
-3.80004420905277e-05
-8.14410123302995e-07
-2.14623568230655e-06
-1.10543845980645e-05
-1.95185455690836e-05
-1.94420341084539e-05
-9.83372176393465e-06
-8.88524827456963e-06
-3.0865455971066e-05
-1.66324465703175e-05
-1.21562610084849e-05
-1.5865510414087e-05
-1.53469404868136e-05
-9.65403952317831e-06
-5.52550555136375e-06
-1.65436087651623e-05
-1.7655370697673e-05
1.79798564916115e-06
-1.98175357144076e-05
-2.03888524990397e-05
-2.06514241033628e-05
-1.22858745126383e-05
-1.23324961550853e-05
-1.03987933188093e-05
-9.14256893744676e-06
-2.15362472144382e-05
-1.45275632240371e-05
-1.65020613055868e-05
-1.15504553980301e-05
-1.66954093300603e-05
-2.50980136496103e-06
-1.38732956944999e-05
-1.40394050663614e-05
-2.71006363318193e-06
-2.98835848351277e-05
-1.92335528249381e-05
-8.86924872689276e-06
-2.6261211970859e-05
-1.06707335596578e-05
-3.1814412107853e-05
-2.26752575060268e-05
-2.87445439843405e-05
-2.72048747297644e-05
-1.79468199978063e-05
-1.54551747666884e-05
4.09801167112621e-06
-1.4987088604718e-05
-1.51390533636627e-05
-2.58732125888114e-05
-2.38919651208135e-05
-9.83968271894669e-06
-1.47715496067231e-05
-2.97341842717366e-05
-8.08721009467734e-06
-3.8685434586913e-06
-1.63319627861714e-05
-6.08096943161465e-06
-2.44348713083834e-05
-2.43562181008921e-05
-1.78079240392161e-05
-1.92845606430609e-05
-7.99479663806341e-06
-9.45862825102504e-06
-1.2095124764228e-05
-1.84549165940125e-05
-1.30324478657923e-05
-9.02851034349694e-06
-9.96950474550437e-06
-1.77055115698004e-05
-1.2154544958973e-05
-8.8960528791064e-06
-1.5630941417999e-05
-9.73790230854745e-06
6.31767839830728e-06
-8.2633243296061e-06
-1.06208872639615e-05
-2.04082041125978e-05
-2.43036406391386e-05
-2.20131657841163e-05
-2.42954463487002e-05
-7.73444310271927e-06
-9.12962205442958e-06
-2.24948383611142e-05
-2.56211978537131e-06
-2.14610828397701e-05
-2.16047080079352e-05
-1.21748374539039e-05
-1.40841711634371e-05
-1.36316766521626e-05
1.64353259332485e-06
-2.61615495798903e-05
2.22807112776475e-05
-1.67444184675213e-05
-2.38295501869756e-05
-1.56816353645252e-05
-1.09303192157049e-05
-2.14265662633729e-05
-2.66425821821454e-05
-1.48723735850775e-05
-1.19155072941082e-05
-2.48188963201612e-05
-2.55220913817442e-05
-1.65290064754606e-05
-2.07732584014667e-05
-2.75527037145013e-05
-1.93897845793397e-05
-1.53234040860805e-05
-1.51217937655811e-05
-1.53344070623855e-05
-9.14598842111713e-06
-6.26915488441815e-06
-8.46114945631646e-06
-1.52203139625492e-05
-5.98552929029128e-06
-3.6372094033318e-06
-1.85008315754701e-05
1.67235070554736e-07
-6.48653556110104e-06
-9.8083922493378e-06
-1.27897961427877e-05
-1.46508384095527e-05
-4.82779939754968e-06
-1.18617685378651e-05
-2.80713630157103e-05
-1.86422319075066e-05
-2.46716580615647e-05
-1.48322472917175e-05
-2.65598337792766e-05
-2.49680136509072e-05
-1.99706739709459e-05
-1.23153367580711e-05
-3.04077163582646e-06
-1.21687107999796e-05
-2.45451375607749e-05
-4.04768227274901e-05
-1.47408771312369e-05
-7.80960789164121e-06
-2.56835333083997e-05
-1.53071702422457e-05
-2.37119986401087e-05
-1.96334900003307e-05
-1.40104560198048e-05
-3.37254523493549e-05
-3.91810099715192e-06
-1.08989549541114e-05
-1.66851405588091e-05
-2.10891295022482e-05
-1.94190521153581e-05
-1.69034536257926e-05
-1.09902076404114e-05
-9.18348599215494e-06
-1.30344652970335e-05
-1.41905761493987e-05
-2.43566489752034e-05
-2.20816157740471e-05
-2.08618818818917e-05
-1.295875278527e-05
9.4630970037569e-06
-7.50598196798628e-06
1.68404779731474e-06
-9.35009701414672e-06
-4.33568010440097e-06
-6.1614011620743e-06
-5.24952757937669e-06
-1.27480746972349e-05
-2.19525325875768e-05
-1.04293469699513e-05
-1.58458872775306e-05
-2.68497539446746e-05
-7.39915851082972e-06
-1.53585677152151e-05
-1.26476909063059e-05
-2.52181248178411e-05
-1.9823862321645e-05
-9.59425546334829e-06
-2.25053490275166e-05
-1.81742200649006e-05
2.55455866338058e-07
-6.39080778399515e-06
-3.05277464575035e-05
-1.80012008339354e-05
-1.03299852541707e-05
-5.19440248319012e-06
-1.45881770636731e-05
-1.31864907017314e-05
-8.94510156682688e-06
-1.86808606338581e-05
-2.23994991076585e-05
-1.7908840725657e-05
-1.66755357828996e-05
-2.85507872510199e-05
-1.42751953624368e-05
-5.23149909679741e-06
-1.81251363736615e-05
2.31028057231444e-06
-9.69438690325624e-06
2.52011043854651e-06
-1.50668129656435e-05
-1.53870384619433e-05
6.80501855607427e-06
-6.97849837296117e-06
-4.18397097218035e-06
-1.46682420437849e-05
-1.98232844621714e-05
-2.03172525547114e-05
-2.60137653865907e-05
1.52665888149765e-06
-5.10083092402572e-06
-1.28415160625904e-05
-2.33060496956765e-06
-1.47537126163701e-05
7.28341208458632e-06
-6.25662602227325e-06
-3.03531930264462e-05
-1.46653983957446e-05
-1.18884098911077e-05
-5.6400991162661e-06
-2.79422754439415e-05
-1.35403675041713e-05
-2.16333066558839e-05
-1.51497120429813e-05
-2.52199880622961e-05
-8.02945306598241e-06
-3.98581056062694e-06
-3.47759701961646e-05
-5.42422144463293e-06
-3.64566883343746e-05
-2.09524228855966e-05
-2.29857887083558e-05
-1.51601084252684e-05
-1.57255088107899e-05
-1.39518411631931e-05
-1.21598349596684e-05
-6.54966241419516e-06
-1.75134301206845e-05
-1.05384740543127e-05
-1.01576859476133e-05
-3.16452893229078e-05
-1.70200641997836e-05
-3.11931885093665e-05
-2.11834248012176e-05
-1.66468794233201e-05
2.41619644120115e-06
-2.02583262569727e-05
-1.57301871569931e-05
-2.74816755582995e-05
-3.72827257891241e-06
-2.67288627582616e-05
-2.33877225217367e-05
-2.27498537130729e-05
-1.9783492828628e-05
-9.22599506339877e-06
-1.52078197518216e-05
-2.225596567932e-05
-8.34139875321118e-06
-1.32800749189709e-05
-1.96573364473369e-05
-1.94271824255214e-05
-9.37539497778778e-06
-1.26197491486496e-05
-1.45697636626155e-05
-2.20755517931865e-05
-2.18792757539865e-05
1.35480570553289e-06
-9.94040317797429e-07
-1.85390523838451e-05
-8.37680869117785e-06
-1.5558516401749e-05
-2.13678401824718e-05
-2.14960509948158e-05
-1.48925679848188e-05
-2.03166058011211e-05
-3.38647089335229e-06
-1.33822044381752e-05
-2.42815051247474e-05
-1.40770629700607e-05
-7.18065559267857e-06
-1.78626838905497e-05
-1.27794247307827e-05
-4.1154753018491e-06
-2.90441900870355e-05
-8.27249530170727e-06
4.50541834944571e-06
-1.12526629273953e-05
-2.16050511775797e-05
-1.91460721308215e-05
-7.33325122468448e-06
-2.03151140495204e-06
-3.74323080164022e-05
-5.96745971111749e-06
-1.90401045343285e-05
-2.92769356444378e-05
-2.1514343134248e-05
-2.03468458578161e-05
-2.20604641223196e-05
-1.71227578444188e-05
-2.71342136441047e-05
-1.11478323417525e-05
-1.57303803766657e-05
-2.12841009967483e-05
-2.73852383852775e-05
-1.28157449084946e-05
-2.43278952404983e-05
-3.78526921040734e-07
-2.61120176845646e-05
-6.97864295970695e-06
-8.28168095829183e-06
-6.70859544376709e-06
2.73615410338251e-06
-2.19292372461879e-05
-7.17775189768604e-06
-1.89415953606495e-05
-1.69135381607997e-05
-8.52092764781336e-06
-1.85495036634291e-05
-9.76483292980061e-06
-6.83149447513833e-06
-3.05565170687707e-05
-1.90084183723442e-05
-1.12015115248812e-05
-1.78068310059574e-05
-1.17881325477183e-05
-9.54931173188981e-06
-1.48687081245597e-05
-3.19544432220253e-06
-2.49749409571185e-05
-1.70433540119004e-05
-2.02457339391515e-05
-7.39603030304508e-06
-9.42492668585295e-06
-1.56697919496747e-05
-1.96901877069601e-05
-1.72173789416285e-05
-1.33348546762491e-05
-8.18438497808585e-06
-2.21081100457394e-05
-2.14286886981728e-05
-2.77000288665779e-05
-1.11392501548557e-05
-2.33173043535227e-05
-1.30837924315804e-05
-1.6433643396711e-05
-1.96998204339049e-05
-1.10450483484366e-05
-4.38544738464755e-06
-1.26011176039298e-05
-1.14233668364451e-05
-1.2993940834302e-05
-1.69162469631096e-05
-1.11986205591239e-05
-5.90264586885437e-06
-2.51907947505524e-05
-4.19911344602337e-06
-8.73654142211624e-06
-2.00196891942055e-05
3.38344009291779e-06
-1.66179350589439e-05
-1.57267712121979e-05
3.27194729093533e-07
-1.57957756687079e-05
-1.08194595252547e-05
-1.09595019957184e-05
-1.33296602564824e-05
-1.13625458524352e-05
-1.15948273690487e-05
-1.52473555437712e-05
-9.66787855811011e-06
-2.0435181694091e-05
-3.42404419538647e-05
-1.977577594236e-05
1.297950508635e-06
-1.70011825584853e-05
-1.80338849112315e-06
-2.18457936144836e-05
-6.77768021348665e-06
-7.6727209128605e-06
-2.62466496880655e-05
-7.69479867197302e-06
-1.73304181901303e-05
-1.2319175620686e-05
-2.55316182097548e-05
-8.50966428365266e-06
-7.94981914506285e-06
-1.93537444713904e-05
-3.81979588996294e-05
-1.58656084093529e-05
-5.29733530290463e-06
-3.44921799488911e-05
-1.46202533252801e-05
-2.19635035032454e-05
-2.22920260868373e-05
-1.63053582955492e-05
-2.03195374401042e-05
-1.33426368079624e-05
-3.13757731420982e-05
-2.3148909424549e-05
-1.83276357258541e-05
-1.8081115391481e-05
-7.24403031779296e-06
-2.89753245605636e-05
-1.92751522495043e-05
-1.4683433740117e-05
-1.18188737987413e-05
-5.69526739700858e-06
-2.36294702610686e-05
-2.94151277561874e-05
-5.00550974607838e-06
-6.71708472533804e-06
-7.97263529669681e-06
-1.13185433782107e-05
-1.25106339003855e-05
-2.44399056857724e-05
-1.51942651172603e-05
-2.50949800734599e-05
-1.43673006596634e-05
-2.55899798496353e-05
-1.16116373520146e-05
-1.1500664290907e-05
-2.72015533095297e-06
-2.30704363151301e-05
-2.30912088510221e-05
-1.95580699226919e-05
-4.92845699541447e-06
-1.23966859411225e-05
-1.90590783362978e-05
-2.57560184263739e-05
-1.98804832667769e-05
-2.58880768883708e-05
-1.85304112364895e-05
-1.79857360346927e-05
-2.75454858869016e-06
-1.71863755971381e-05
-1.23503244160049e-05
1.78886511171597e-06
-2.89381128562998e-05
-1.02794858159646e-05
-1.60125819127726e-05
-2.10640630940488e-05
-1.37008926128227e-05
-1.65219683447084e-05
-1.17182447650706e-05
-2.66233128711497e-05
-3.0101514987753e-05
-1.75770445642127e-05
-1.15708362722601e-05
-2.84718610856536e-05
-1.25672411364038e-06
-3.75970084456031e-05
-1.37845401884095e-05
-2.44651904963788e-05
-1.40564311958803e-05
-1.78795017512055e-05
-1.35142358147333e-05
-2.07310265214204e-05
-1.98528906937004e-05
-1.03213333838079e-05
-1.22271448239179e-05
-2.63561552991039e-05
-2.4597907248499e-05
-4.12136503205392e-06
-1.39831638762736e-05
-1.60689762931473e-05
-2.79840375063518e-05
-2.05814013346684e-05
-1.73208815636955e-05
-2.56899938171654e-05
-2.92790605124989e-05
1.9081561080937e-06
-2.19577240343219e-05
-2.50004233116912e-05
-1.49971359239376e-05
-6.63886348020829e-06
-1.84261175946717e-05
-2.02669070742908e-05
-2.16810983731486e-05
-2.30016232204538e-05
-2.01177114132215e-05
-1.86800530878372e-05
-2.50883362465146e-05
-1.79173393685448e-05
-1.29406458871778e-06
-1.03753562052025e-05
-4.92953550119429e-06
-6.34138213441969e-06
1.20603908774424e-06
-1.37285139707385e-05
-7.16409570664308e-06
-1.47629721082534e-05
-1.72501608683725e-05
-9.4737886564604e-06
-2.50417271269974e-05
-1.15227848511183e-05
-2.68509700395599e-05
-7.86319606932235e-06
-1.29696555520909e-05
-8.73436325790019e-06
3.57975052502028e-06
-1.16325122072658e-05
-3.49456699374654e-06
-3.99759790516325e-06
-1.80792228001921e-05
-1.07138462344431e-05
-1.35114952622557e-05
-2.53561947512439e-05
5.23713808351888e-06
-1.26910302278967e-05
-1.41673988336189e-05
-1.03246853015619e-05
-1.35768404033432e-05
-1.79192274372615e-05
1.55801578869166e-06
-1.94328204799639e-05
-1.45657158995768e-05
-4.25998252290483e-06
-6.74477972818791e-06
-1.8657931752538e-05
-2.18926663339721e-05
-1.22464687652266e-06
-1.61067802469934e-05
-1.20809011969168e-05
-8.46960268339018e-06
-2.86357876531643e-05
3.88144709441638e-06
-1.4463892055407e-05
-2.42540787662969e-05
-1.44231421256504e-05
5.26070249561988e-09
4.86058565211755e-06
-2.57185071180571e-05
4.76172346500349e-07
-5.84051533266358e-06
-3.79482290521096e-05
-1.97241608293197e-05
4.7392547632218e-06
-1.99420737346389e-05
-1.85161307949276e-05
-1.91257529153708e-05
-3.29965951672811e-05
2.68928999703088e-06
1.63907802831597e-06
-1.33052331059174e-05
-1.77374737758906e-05
-2.59441748307117e-05
-1.80099201831555e-05
-2.02838790069108e-05
-5.44202305786459e-06
-2.6213245945094e-05
-1.71594512001104e-05
-2.54115579793385e-05
-1.81196027493417e-05
-1.96369868835276e-05
-9.65629660970343e-06
-1.33690608218607e-05
-2.38173479081379e-05
-8.17710231679159e-06
-2.74565989795654e-06
-9.21482957085566e-06
-2.92279482381495e-05
-2.10985325041518e-05
5.53846355008746e-06
-2.45718584336224e-05
-2.25737871240809e-05
-1.33517989244254e-05
-5.714954508284e-06
-1.83934445146354e-05
-2.26954348967903e-05
-2.03727631486038e-05
-1.82639887207278e-05
-1.6895017187596e-05
-1.05677117775142e-05
-1.04314800964986e-05
-4.17592571819079e-06
-2.07093480000905e-05
-8.46182069777392e-06
-1.42525797555033e-05
-3.90476764239911e-05
-1.0414963385244e-05
-7.94092364203901e-06
-5.05320892702389e-06
-2.13845344138558e-05
-2.839112412862e-06
-2.5025832106634e-05
-1.82901503224287e-05
-3.87182467676555e-05
-2.05855167068018e-05
-8.71571307213447e-06
-7.74745439308541e-06
-1.860902741192e-05
-1.12249837227124e-05
-9.30977569975137e-06
-1.30701328891937e-05
1.87695292989517e-06
3.26294045136994e-06
-2.23640017905726e-05
-7.03975633456647e-06
-2.27308528361914e-05
-1.54824893995549e-05
-3.40879449226544e-05
-2.78290946730738e-05
-1.91815109871206e-05
-4.75635950536766e-06
-1.36141469203341e-05
-1.13272588201998e-05
-6.18081119597567e-06
-4.14922771848727e-05
-3.98353818396161e-06
4.16196007037524e-06
4.4123109999805e-06
-2.01693059421057e-05
-2.52596535346478e-05
-5.54104438052961e-07
-2.19943467161995e-05
-1.66663378214115e-05
-3.25317772632818e-06
-7.50037512129912e-06
-1.40205287306586e-05
-2.89884713883119e-05
-4.06784704651752e-05
-1.99071485747469e-05
-2.21508105072054e-05
-1.27841915723233e-05
-2.20150825936378e-05
-9.16770812443508e-06
-2.65410219218455e-05
-2.18215083309358e-05
-3.59034853817935e-05
-2.65755996438561e-05
-2.59129467756712e-05
-1.83633752314804e-05
-1.51449364660043e-05
-2.09403822133702e-05
-2.45064439661969e-05
-2.772788227317e-05
-3.75072154135825e-06
-1.19902497466225e-06
-1.14375590498975e-05
-1.34337081345514e-05
-2.08651639019219e-05
-1.57477362938628e-05
-6.14100775494154e-06
-6.41449129239555e-06
-1.009153257497e-05
-1.25926738458101e-05
-2.05301421964455e-05
1.14827708793593e-06
-2.99465936888396e-05
-1.29211844787729e-05
-1.15996359753948e-05
8.49460110106917e-07
-9.57629527576163e-06
-2.60415892679542e-07
-2.33165049469487e-05
-2.16461583190328e-05
-7.73545346767604e-06
-8.85513951527203e-06
-9.53248041224694e-06
-1.17236156313934e-05
-1.97018859281628e-05
-8.12038963438169e-06
-2.00322389198147e-06
-2.11201866750648e-05
-2.66337487570529e-05
-2.09730589462282e-05
-2.18911362365302e-05
-1.60874667255167e-05
-1.64919483887803e-05
-2.17259765035468e-05
-3.6212236867291e-05
-1.17985918154629e-05
-1.6716550985908e-05
-1.18597638793049e-05
-1.68439105503663e-05
-1.69014543532074e-05
-1.0656184590254e-05
-1.98416094227086e-05
-8.65958705106013e-06
-5.29813016412929e-06
-2.79786390846762e-05
-1.22109416063726e-05
-1.77596239820981e-05
-1.72283884847396e-05
-3.55302953072698e-05
-1.22470272099241e-05
-1.65336615015073e-05
-2.50634398656071e-05
-2.26370342547914e-06
-1.47968237392595e-05
-1.09181766579941e-05
-2.01171194101728e-05
-8.21406243996044e-06
7.78695712354725e-06
-7.79317210064451e-06
-2.90219411209004e-05
-2.38288483619301e-05
2.88458528497951e-06
-1.20860747898228e-05
-1.224049340522e-05
-1.30337339472087e-05
-2.08815918936941e-05
-1.85958029050805e-05
-3.20397899900561e-05
-6.01954298643326e-06
-2.67246152064386e-05
-1.8036564728054e-05
-1.362201497838e-05
-1.82407776210538e-05
-2.00422629053669e-05
-2.00704184692658e-05
-2.46682554704331e-05
5.19072633104166e-06
-1.14779119335595e-05
-1.79855559914092e-05
-1.27234383669567e-05
-1.46807455812304e-05
-1.68473547667144e-05
-1.15458651743798e-05
-2.7304558308686e-05
-2.1830691375677e-05
-1.20397160453674e-05
-1.71818687497097e-05
-1.15342779447536e-05
-1.37913695762112e-05
-2.26670864486598e-05
-5.51120500172361e-06
-1.88589539410813e-05
-7.70380030178452e-06
-2.59473075698273e-05
-1.18211599484161e-05
-1.71036269180444e-05
-3.24337696140235e-05
-2.52701739272706e-05
-6.3319339930533e-06
-1.84087903633692e-05
-1.18644803307295e-05
-1.5384277912958e-05
-1.6754195406056e-05
-1.59795293808907e-06
-1.37451650495455e-05
-2.60597159193804e-05
-3.36198282571062e-05
-2.22026342880122e-05
-8.38135973645244e-06
-1.14281507129827e-05
-1.58700517240699e-05
-1.76210455526807e-05
-2.69500708696964e-07
-1.70318021716267e-05
-1.67814068717104e-05
-1.19406524735622e-05
-1.2482518105644e-05
-1.38345971381367e-05
-3.0858773074708e-05
-1.66314225711713e-05
-7.53900456113198e-06
-1.71563875478694e-05
-1.57727430554355e-05
-6.74631768979239e-06
-2.95541268527475e-06
-1.4017456717212e-05
2.98183731715121e-07
-1.40447511456088e-05
-2.24370348610218e-05
-2.29127116185001e-05
-3.53261135946137e-05
1.85252291356356e-06
-1.35578692146743e-05
-5.69052350722879e-06
-2.35327381419864e-05
-2.98775414332223e-06
-1.82270771534321e-05
-7.01171042486245e-06
-1.74844683649724e-05
-2.45104782419995e-05
-2.13328167086578e-05
-7.43167278045814e-06
-1.2451983855005e-05
-2.71358008725207e-05
-1.65962235811424e-05
-1.42205505849515e-05
-4.73912390931817e-06
-1.19064535167552e-05
-2.64540895000655e-05
-1.89544834261551e-05
-2.20153534454465e-05
-1.76553577539463e-05
-2.88883459502082e-05
-1.82171545519664e-05
-1.30046999309972e-05
-1.76769529908197e-05
-1.5173590920211e-05
-1.51426591735219e-05
-1.13469651557413e-05
-6.61920021987034e-06
-3.95270586969874e-05
-1.43116888248431e-05
-2.37452883840939e-05
-2.0460882496494e-05
-4.28309067785929e-06
-1.0055998572568e-05
-1.8788510838413e-05
-1.2374945131682e-05
-5.26827541191644e-06
-7.4730663618856e-06
-2.06414301798495e-05
-1.97588388273597e-05
-1.73394137104111e-05
-9.65446646443944e-06
-2.01618706059415e-05
-2.53166630515487e-05
-2.28003982979888e-05
-1.63632897727786e-05
6.46469385823579e-06
-1.04152344480807e-05
-1.91143915009948e-05
-9.54053619529975e-06
-2.5324476150941e-05
-2.98798739425822e-05
-6.72222329466851e-06
-2.09809875556858e-05
-2.29192426068767e-05
-1.63312573897853e-05
4.42720658678131e-07
-9.35102117416087e-06
-1.55889658684764e-05
-1.48794484839956e-05
-2.53529450069916e-05
-1.900339715478e-05
-2.0298431044351e-05
-1.06561725568207e-05
-1.28273662519925e-06
-2.4080867822604e-05
-2.44846966114487e-05
-1.24566043120903e-05
-1.57311899763693e-05
-5.2838774480096e-06
-2.05796152597707e-05
-2.34535263249109e-05
-2.31761271954864e-05
-2.00156411452258e-05
-1.03284963662169e-05
-2.35080434806278e-06
-1.17954941639947e-05
-2.4305216637327e-05
-3.08173608292481e-05
-1.8084567168781e-05
1.75901953716332e-07
-2.23370600256363e-06
-2.69171878506926e-05
-3.06828834808006e-06
-1.02876471142081e-05
-1.95812169709791e-05
-2.48575081363213e-05
-1.66760206791985e-05
-2.52050439750069e-05
-2.06096409859322e-05
-2.58940319370376e-05
-2.3051861592264e-05
-2.28550135723952e-05
-2.81434592557941e-05
-8.39721677742911e-06
-1.9883964246845e-05
-1.81828919920517e-05
-1.48077018716112e-05
-1.56166255013568e-05
-4.08544962366336e-05
-2.88662097241469e-05
-1.44072035771036e-05
-2.11897644206439e-05
-2.79654664952486e-05
-8.13867545288156e-06
-1.48873551341715e-06
-1.6968783032897e-05
-1.89654174907215e-05
-2.82216771483813e-05
-1.43190262259887e-05
-2.78527104330586e-05
-2.27839204661873e-05
-3.32195014328681e-05
-1.39730164359587e-05
-1.82547301512425e-05
-2.56773144617786e-05
-1.95969286702917e-05
-9.5410842332923e-06
-1.0484574618106e-05
-1.53752806909561e-05
-1.1030682736449e-05
-1.38715224391607e-05
-6.1473459463016e-06
-2.08426810949738e-05
-1.9338749467906e-05
-1.09735221517764e-05
-2.96590241596153e-06
-2.91921864059288e-05
-1.36666416753844e-05
-2.18181088420249e-05
-9.29678306742722e-06
-3.97529982570944e-05
-1.63662413957815e-05
-1.77147161644932e-05
-1.57346753921464e-06
-8.57229415451584e-06
-1.15525440525156e-05
-2.47679097813431e-05
-1.12801700091191e-05
-1.50197453281342e-05
-1.39613266026252e-05
-2.29962265541533e-05
-1.50258104950857e-05
3.13648798430921e-06
-1.3741125966102e-05
-2.4324097023356e-07
1.13493955347571e-06
3.46654895542051e-06
-1.34260410888858e-05
-2.56683088886669e-05
-8.79898501049814e-06
-1.33283673335747e-05
-1.80582439395703e-06
-1.61031323738577e-05
-1.3802904871784e-05
-1.39926760566245e-05
-1.51847912717808e-05
-2.65037661052309e-05
-2.34889754456161e-06
-1.75950196735919e-05
-8.74012720034028e-06
-1.57377459371037e-05
-2.88867561321733e-05
-3.07906621107527e-05
-7.08983590847039e-06
-2.21468832089917e-05
-2.59100154794695e-05
-2.25966425013727e-05
-2.66119211250042e-05
-1.06357567300395e-05
-2.59308263365419e-05
-2.0989782931245e-05
6.07477237183525e-06
-2.26249822973294e-05
-1.5150470421107e-05
-7.52247514884366e-06
-8.81697381859933e-06
-1.20722378311986e-05
-4.52412082733418e-06
-1.56187960775498e-05
-7.36424908327941e-06
-3.25050920705574e-06
-1.98625033570537e-05
-1.47299405523314e-07
-2.44912889595312e-05
-1.5166332307241e-05
-3.00768455888984e-05
-1.8688187546567e-05
-2.14000011883816e-05
-2.08306063839348e-05
-1.31054108072639e-05
-2.12227919198775e-05
-1.21408276167024e-05
-8.97344715207715e-08
-9.42881439030632e-06
-1.18417635468691e-05
-4.08444804521045e-06
-1.16271270167381e-05
-1.42272232187114e-05
-2.05100361844281e-05
-2.70007577322715e-05
-3.49786612946439e-06
-1.46770090785865e-05
-2.97127950616557e-05
-9.71938744034008e-06
-1.46794754257697e-05
-1.0045916214777e-05
-1.19358602091621e-05
-2.50702623794485e-05
-1.4000624241966e-05
-5.57355973233654e-06
-1.92668761995913e-05
-1.18005926297973e-05
-2.30930103039835e-05
-1.98938462883258e-05
-6.1697671276383e-06
-7.07477491386794e-07
-3.06602588642241e-05
-1.24130745270535e-05
-1.11992579024063e-05
-1.58546416602114e-05
-1.77403320840781e-05
-1.79741586525638e-05
-1.89926979696262e-05
-2.81455311509884e-05
-2.24221835571365e-05
-1.30549162992681e-05
-2.3804124457136e-05
-2.1533045127688e-05
-7.47619777967283e-06
-1.35983682074316e-05
-2.2281369767277e-05
-1.36347264182298e-05
9.83492074015667e-06
-1.75247596609093e-05
-2.10241286538399e-05
-2.57312997204077e-05
-2.04327867874843e-05
-1.67917074183857e-05
-2.49105733745556e-05
-1.5284922298503e-05
-1.43953680519354e-05
-1.9892971678108e-05
-8.41639850936772e-06
-5.50055487189215e-06
-3.66766873999811e-06
-2.2259486471185e-05
-1.31815737309222e-05
-9.56254229012004e-06
-1.60534648806498e-05
-2.27925918324462e-05
1.15969245257904e-06
-1.30258042693928e-05
-2.8012838386922e-05
-1.64530227703003e-05
-1.26700404062841e-05
-1.68134733460851e-05
-1.78367055943842e-05
-7.07698291880494e-06
-1.45665608278514e-05
-1.50587713875691e-05
-1.31786184976772e-05
-6.19925256017332e-06
-2.08165680966186e-05
-2.48188445568094e-05
-2.97997184047904e-05
-6.07599787796179e-06
-1.64979949620581e-05
-2.73261156001763e-05
-2.00144638046466e-05
-1.27067465327893e-05
-1.07829723820732e-05
-2.17727698842686e-05
-3.48853498007975e-06
-8.32236896708606e-06
-8.61752934078587e-06
-2.1288406476016e-05
-1.12399199724039e-05
-2.43399185981299e-05
-3.1572101124938e-05
-4.3750931614812e-06
-1.66355820568026e-05
-2.916841303834e-05
-1.56346692981684e-05
-4.77736158762259e-06
-9.65268226794989e-06
-1.42189652803639e-05
-1.88602799808995e-06
-9.6321514028761e-06
-1.38317273241237e-05
-2.04181109773458e-05
-1.13162527335845e-06
-7.67360494889149e-06
-1.55735572324062e-05
-8.60356919888508e-06
-2.64094743932308e-05
-3.46654996089192e-05
-7.60998366320014e-06
-1.06825744496374e-05
-6.01530879030106e-06
-4.88936822259553e-07
-4.08399657945501e-06
-1.16270890279838e-05
-7.13170027052e-06
1.35698475487356e-06
2.34463348623371e-06
-1.29174944845144e-05
-1.03072574754666e-05
-1.65702112265689e-05
-1.7394751606955e-05
-5.13833106278995e-06
-1.43500123823002e-05
-7.47908813458003e-06
3.04593569786054e-06
-1.10305540900308e-05
-1.75378744971852e-05
-9.71020001596875e-06
-1.33731137751318e-05
-1.45099893143994e-05
-1.90213817865615e-05
-4.55868886703808e-06
-2.14980521907728e-05
-2.3956321180594e-05
-1.69554704709116e-05
-1.48704799318346e-05
-1.84256438775239e-05
-1.4292790922186e-05
-2.22582246663305e-05
-8.91918107073489e-06
-1.0052632027786e-05
-1.24516454879402e-05
-1.13959783645212e-05
-1.3517760269721e-05
-1.67078318808875e-05
-3.088808423954e-05
-2.02341018650407e-05
-1.1977691681033e-05
2.6534334995294e-06
-8.6025074981195e-06
-1.31821327618535e-05
-1.38570666443531e-05
-7.65594462810739e-06
-1.87315878777885e-05
3.61944190854107e-06
-3.28269547473881e-06
-2.03126294856284e-06
-9.62329156926455e-06
-1.73953934004676e-05
-1.8984270641015e-05
-5.93209458931245e-06
-1.98122777759039e-05
-2.70905912643066e-05
-9.56633937447371e-06
-1.29365096782415e-05
-1.2755627171933e-05
-1.48084444739389e-05
1.70775775105747e-06
-2.20358464717581e-05
-3.68978115958599e-05
-1.73100735443633e-05
3.15393416853224e-06
-1.17326663604691e-05
-2.24577353391408e-05
-2.05719069968768e-05
-1.10186191811649e-05
-1.49035280528272e-05
-9.20009959741492e-06
-3.13103585440639e-05
-1.00123058271769e-05
-1.54235490599615e-05
-8.22364355273653e-06
-4.8988756192786e-06
-1.48300408136837e-05
-2.87027995419427e-05
-1.29334298849275e-05
-1.26708566867919e-05
-1.05511060284276e-05
-1.97513523521661e-05
-2.74090949586234e-05
-2.91391500003713e-06
-8.13793045092408e-06
-1.67135970487455e-05
-1.45420092680003e-05
-1.31517775807503e-05
-2.10820662818253e-05
-1.75439791045113e-05
4.53953829827125e-06
-6.69292921784315e-06
-1.6020984210651e-05
-7.12649103676276e-06
-1.52281979831299e-05
-1.59886969697469e-05
-1.5370254186674e-05
-7.52903195299169e-06
-4.66460817154214e-06
-9.2528762033645e-06
-3.4044126622504e-05
-3.70654805209185e-05
-9.14680276922175e-06
-2.49652112949089e-05
-2.45786317164721e-05
-7.07943525765635e-06
-2.15788979391459e-05
-2.21826241792639e-05
2.41167909017395e-06
-9.41757546279705e-06
-1.97482465293382e-05
1.25858573906003e-06
-1.54878773035831e-05
-2.4603210351348e-05
-1.66283899491343e-05
-4.65882650732596e-06
-1.10716723768628e-05
-1.34288868282364e-05
-3.65637610799163e-05
3.13237150582377e-06
-2.00441443326157e-05
-1.21389118612502e-05
-2.19025430298633e-05
-2.55205923274348e-05
-2.91028973046791e-05
-2.59643098464267e-05
-1.73047825234014e-05
-2.41919321968693e-05
-8.38501127473835e-06
-9.77925687168558e-07
-1.7131380821773e-05
-1.0672767452724e-05
-4.09596505643376e-06
-1.76841097148917e-05
-7.4201584625207e-06
-8.40843787561519e-08
-7.5820239130206e-06
-1.35788993903361e-05
-4.11950464283988e-06
-1.12696803441904e-05
-1.41089113693352e-05
-1.18928703742686e-05
-2.23788179545246e-05
-1.85638575455001e-05
6.51293249530159e-07
-4.51912698069693e-05
-1.13846554137348e-05
-3.54290227461794e-05
-1.75668815820764e-05
-2.35500236798905e-05
-3.7882286720947e-06
-3.70383640213496e-06
-1.95103614566009e-05
-3.35280252634394e-06
-2.34116468450883e-05
-1.03251063558751e-05
-1.06144203364624e-05
-1.72114040405759e-05
-2.22934930350058e-05
-1.67142876252472e-05
-2.07378058621309e-05
-9.04170978734352e-06
-1.87144051436738e-05
-2.20417661587019e-05
-2.41250823805647e-05
-1.53660799777195e-05
-2.67976447028111e-05
-1.46310570659402e-05
-9.38431753973756e-06
1.50544142432414e-06
-1.2975797925831e-05
-2.52110314547127e-05
-2.30703790468371e-05
-1.60611561157818e-05
-2.18172927958795e-05
-1.3708451418406e-05
-9.96570615923892e-06
-7.61322058400956e-08
-1.52855821206106e-05
-1.86879258271801e-05
-2.58254625509988e-05
-2.84176713970092e-05
-1.89024708088495e-05
-9.07967877509921e-06
-8.81064452613042e-06
-1.47987013848788e-05
-2.70012744489824e-05
-1.21952615137805e-05
-3.13760014185366e-05
9.09725998242114e-07
-2.80226541116812e-05
-1.61533663959255e-05
-5.0867919283507e-06
-2.8516784490583e-05
-3.67305746334654e-05
-1.74222975532515e-05
-2.20699334685734e-05
-1.36064805643185e-05
-3.26333779143862e-05
-9.7011747293176e-06
-1.62600020335582e-05
-1.22988222844869e-05
1.1899552633384e-06
-2.31008130705337e-05
-1.2564192025736e-05
-3.15152865038533e-06
-3.15424380250183e-05
-3.34686741178155e-05
-3.86389436320179e-06
-2.80232151659085e-05
-1.30632901059654e-05
-2.28633192291759e-05
-5.75310911834224e-06
-1.79542292936621e-05
-1.25437268169436e-05
-4.12440355218707e-05
-2.40664294832156e-05
-1.42818778736828e-05
-3.83245633653835e-05
-4.35535158251162e-07
-6.59754890513743e-07
-1.63446837513693e-05
-2.19895938730566e-05
-1.64371664654906e-05
-1.38094562219099e-05
-1.22280550040022e-05
-1.35984740418933e-05
-5.31139432225132e-06
-2.41762343932905e-05
1.8914456011831e-06
-5.12572218689845e-06
-1.68324977959981e-05
-2.25620380156818e-05
-2.40626281899867e-05
-1.34638068875912e-05
-3.73528967622687e-06
-1.08561596051036e-05
-1.72430843467259e-05
-2.18347435995427e-05
-2.10920155647147e-05
-2.98997131978241e-05
-1.76197541687731e-05
-3.51234789058126e-05
-9.18133901875397e-06
-2.99130567475399e-05
-1.5162476421273e-05
-5.7733928719671e-06
-2.74049255145614e-05
-2.1002843669004e-05
-7.60003905735517e-06
-1.42865060746617e-05
-2.29561928374489e-06
-7.24832490724466e-06
-2.71124256320344e-05
-8.042977539807e-06
-1.5050148049814e-05
-1.49429255544495e-05
-2.32100296583149e-05
-1.66104246943549e-05
-2.45208082949348e-05
-3.48018836913321e-06
-1.88301641644225e-05
9.90577527789688e-06
-1.94759074512605e-05
-4.30784996644892e-06
-1.64633550199786e-05
3.06332070458159e-06
-9.00212425421282e-06
-2.39762839621988e-05
-2.46481062394048e-05
-1.30451690882812e-05
-2.63714205482921e-05
-2.2796060351866e-05
-1.296525482192e-05
-2.8303731618648e-06
-1.46911059587192e-05
-2.41322853551113e-05
-3.04492233122686e-05
-7.25851248300915e-06
-2.87410085599193e-06
-1.2403863372429e-05
-1.47391022394256e-05
-3.78451397708343e-05
-2.28297182528444e-05
-2.65041968448094e-05
-8.0850759559331e-06
-8.96243368368017e-06
-1.78578135703625e-05
5.42053178928271e-07
-1.0486245018854e-05
-1.6812801493358e-05
-1.79133161980312e-05
-1.17437264069616e-05
-3.45646199459199e-05
-5.10670206993388e-06
-7.91614518962826e-06
-2.72453280094156e-05
-2.4668276308018e-05
-1.22724695946676e-05
-3.2016328914791e-05
-2.71264545784265e-05
-8.62309835613933e-06
-1.40413699141179e-06
-3.08011766829961e-05
-2.17645994209904e-05
-4.21468878425474e-05
-5.57106893765562e-06
-1.86288051639304e-05
-1.45369901668429e-05
-1.50252217106229e-05
-2.43111272362471e-05
-1.04380910839083e-05
-1.2724978389976e-05
-1.54278717913945e-05
-1.8736340359805e-05
-1.41873728902799e-05
-3.09404377678206e-05
-8.25886167149313e-06
-1.84156757360698e-05
-1.51040534793423e-05
4.65367695469715e-06
-1.29649313668196e-05
-1.10154411022235e-05
-2.61672238437971e-05
-1.32921764609739e-05
-2.02011608050688e-05
-6.91034583368999e-06
-1.5823541639414e-05
-2.65491503106031e-05
-1.62235119049165e-05
-2.27851517047201e-05
-1.03548030252761e-06
-3.55995996556512e-05
-2.21230836055416e-05
-2.12663490371665e-05
-8.67311938259879e-06
-1.85246731553957e-05
-1.48769741409925e-05
-1.43793510687531e-05
-2.01144933543825e-05
-3.2082962691256e-05
-1.4363860982558e-05
-5.27828968672414e-06
-7.45484982089007e-06
-4.4935723969684e-06
-5.18031746720942e-06
-6.24369054554566e-06
-1.29895169198495e-05
-1.31329539246146e-05
-1.15435346944286e-05
-3.61768673256354e-05
-1.38886837889032e-05
-2.22791584340624e-05
-3.2033850152985e-05
-4.55498245547171e-06
-1.89435491040072e-05
-8.01446050526228e-06
-3.25163245488832e-05
-9.87809328104811e-07
-2.9945187260251e-05
-6.90878270785215e-06
-2.25708472380307e-05
-1.74632129127817e-05
2.82423817536283e-06
-1.44907905647219e-05
-1.295281353271e-05
-1.49517011699351e-05
-1.77455206588974e-05
-9.21994446097235e-06
-1.38354401355618e-05
-5.88045922746384e-06
-3.18211870059713e-05
-2.35394165950681e-05
-4.80408720476396e-06
-2.68170236120035e-05
-1.55209489161554e-05
-3.68366036725182e-06
-4.90981307003178e-06
-5.66233922176085e-06
-9.01319143653565e-06
3.74229914711753e-06
-1.83125628454905e-05
-2.39797479777162e-05
-7.80747391659944e-06
-1.51099761079441e-05
-1.69995395930379e-06
-1.1874667555418e-05
-2.40627969162287e-06
-1.21550454089184e-05
-1.38549376183354e-05
-2.46378848904383e-05
-2.67900595178319e-05
-1.78968578813002e-05
-1.64797882319092e-05
-2.26994422391525e-05
-1.88393038236638e-05
-1.77061346878067e-05
-2.31435506720036e-05
-1.79226431541051e-05
-2.42848138968876e-05
-3.66121417119379e-06
-1.67191731427429e-05
-6.6800410571505e-06
-5.92030338141901e-06
-2.00164719571395e-05
-1.00981412010379e-05
-1.99639978751948e-05
-1.72924490460883e-05
-1.00824547588267e-05
-2.13060974989742e-05
-2.37152684528022e-06
-1.67794514565254e-05
-1.47521871190687e-05
-1.61583610992367e-05
-2.73400183470103e-05
-5.34377565362521e-06
-8.61569054650017e-06
-1.81822308113667e-05
-1.20564836529094e-05
-1.77977005031873e-05
-2.53691098615552e-05
-1.98772705238357e-06
-1.77460689719654e-05
-1.50147395981842e-05
-8.33702720961102e-06
-1.99108066793436e-05
-1.06330547936928e-05
-1.27071359882532e-05
-6.73601015035934e-06
-8.57998096096815e-06
-1.14236215395703e-05
-1.82082060620776e-05
-1.64271582280701e-05
-1.17574562326567e-05
-3.065322196461e-05
-2.15255878808947e-05
-2.9480080473896e-05
8.32214719465954e-06
-1.15746094294379e-06
5.76945386874084e-06
-2.67756293835302e-05
-2.13472259559093e-05
-1.59264761484511e-05
-9.45770913446746e-06
-2.06090517711275e-05
-1.62317060710971e-05
-3.19811648196323e-05
-1.38940641116769e-05
-9.56095660961963e-06
-1.29016975850145e-05
-2.64660474300271e-05
-1.26871079030287e-05
-3.42934964796999e-06
-2.52243968036063e-05
-3.37189987816004e-05
-9.20782453859552e-06
-1.61830830808152e-05
-1.85028177271935e-05
-3.21785272704765e-05
-1.90776878514302e-05
-1.43275221329378e-05
-1.1511584669917e-05
-3.43665785257143e-05
-1.79125843851766e-05
-1.10310800948088e-05
-1.80179140262223e-05
-2.55951316671731e-05
-2.16078582146454e-05
-1.8969543000696e-05
-1.81594107074096e-05
-8.92860319393567e-06
-5.90279434558181e-06
-1.40096981671457e-05
-7.98055215591733e-06
-4.96373370440005e-06
-7.23051528604069e-08
-2.55415624362099e-05
-3.34367136145452e-05
-5.39777487049607e-06
-1.06463529100978e-05
-3.72278793864755e-05
-2.41386642822173e-05
-2.68588155404526e-05
-5.06340486237362e-06
2.38584433852004e-06
-1.90164956958632e-05
6.36493963330812e-06
-8.43802752482768e-06
-2.28978884248998e-05
-1.83869310363896e-05
-2.17836241258841e-05
-1.08400880514351e-05
-2.89843394759732e-05
-1.94280614999902e-05
-3.09631075973736e-05
-4.99673896150434e-06
-1.05003888678895e-05
-2.57760220343683e-05
-1.23078283220502e-05
-2.42658697814171e-05
-2.27827083070571e-05
-1.53726835702786e-05
-2.63685834042822e-05
-7.32861582776046e-06
-1.04444592210818e-05
-2.16910080483578e-05
-1.68050696641151e-05
-1.72921044471992e-05
-2.91697017749046e-05
-1.1438446379418e-05
-7.89813902903347e-06
1.29696799810656e-05
-7.72299324475158e-06
-1.79719727349217e-05
-2.8926142201398e-05
-2.2540101210496e-05
-2.0441891876704e-05
-9.27947131682672e-06
-1.66343963555953e-06
-1.15624622502471e-05
-1.6994584972486e-05
-1.83509349011926e-05
-1.72878067584002e-05
-3.47247443184675e-05
-2.6342584317322e-05
-5.13796674117674e-06
1.67091155399635e-06
-2.58041902993529e-06
-9.37983082828293e-06
-3.03126522939056e-05
-1.45063518132083e-05
-1.13250483157809e-05
-2.18654182054806e-05
-1.53239259081165e-05
-1.30000278242244e-05
3.57073187202944e-06
-1.17881425753145e-06
-2.46389485497908e-05
-2.47140405434321e-05
-2.24338086167436e-05
-1.54070982129882e-05
-9.70153360087292e-06
-1.52136331244887e-05
-2.98032844633924e-05
-1.85394640327745e-05
-5.52450677388991e-06
-6.17790217772507e-06
-2.91244355361343e-05
-3.37911978784375e-06
-1.61059586166899e-05
-1.52952952542229e-05
-6.77119238604537e-06
-1.27317102193012e-05
-1.83699923717971e-05
-2.94994080693687e-05
-9.70153991391547e-06
-8.29126449085831e-06
-7.76418151509348e-06
-1.11191741748686e-05
-2.31072598147151e-05
6.65170283351221e-07
4.23884412777158e-06
-1.30201359787012e-05
-1.11718803155495e-05
-1.62671596239742e-05
-8.28239867424615e-06
-2.37921788109648e-05
-2.63578654034137e-05
-2.40464166791727e-05
-1.51755570873826e-05
-1.46994901327308e-05
-1.91713005138609e-05
-4.01199705893104e-06
-1.54777209520844e-05
-1.96024989203136e-05
-7.35461824971056e-06
-5.23136497967401e-06
-2.98912667549446e-05
-2.59113140459496e-05
-4.63117507241813e-06
-9.61056592854369e-06
-6.12498490909281e-06
-4.72547290157964e-07
-3.79545217282467e-07
-9.93144197367375e-06
-2.12183683573497e-05
-2.90272642273443e-05
-1.25892487657696e-05
-1.78384890288364e-06
-2.12952467879731e-05
-2.06778470969272e-05
-2.64294966960228e-05
-1.07155350437196e-05
-3.11567288369202e-05
-3.3486649044856e-05
1.47105520494054e-06
-2.58473683981955e-05
1.22873000738872e-07
-4.66504689202568e-06
-1.47602943161669e-05
-2.1034604898905e-05
-2.15214239575671e-05
-2.16219087738101e-05
-8.25790657741921e-06
-2.04392014881722e-05
-9.24166563413361e-07
-1.55971330837606e-05
-1.63078607302836e-05
-2.04989455638888e-05
-2.09821788706e-05
-1.13217598248011e-05
-1.61745072840883e-05
-9.18237754610858e-06
-2.88579627217822e-05
-3.08742593777659e-05
-1.13973671947644e-05
-7.46993630250057e-06
-2.83156403412408e-06
-1.00832404424041e-05
2.15652173905841e-06
-1.46187301714605e-05
-1.01103439186434e-05
-8.48908409221682e-06
-2.28910096241857e-06
-1.45537497575888e-05
-7.27255058036042e-06
1.59789174184831e-06
-1.84605626748641e-05
-2.31655729791142e-05
-2.35072225177477e-05
-1.57190518928835e-05
3.32709568751449e-06
-4.38383625512169e-06
-1.52001283888398e-05
-1.10079603310207e-05
-1.39221149502021e-05
-2.78852065217393e-05
-1.11417662672517e-05
-1.79840096260795e-05
-4.07820078649282e-06
-1.83713032240023e-05
-2.3100968384403e-05
-3.15772570635839e-05
-9.9128640721693e-06
-5.3758245440333e-06
-1.41752495554831e-05
-1.78726886509699e-05
-2.30892183773166e-05
-1.54741006454574e-05
6.67676268140614e-08
-1.22988750209133e-05
-1.89422451905415e-05
-2.17605355037698e-05
-1.260970691859e-05
-1.72567750900734e-05
-2.39757088759801e-06
-2.01276943995591e-05
-1.36936571706747e-05
-1.04221069142795e-05
-2.30935790929334e-05
-7.85626564547092e-06
6.96640862694868e-07
-9.38171554880934e-06
-1.34729402400752e-05
-3.51321679883219e-05
-1.02625536855263e-05
-1.42592355700743e-05
-6.03803993923506e-06
-6.17084814568594e-06
-1.5247003980621e-05
-1.25090790084464e-05
-2.41069924221932e-05
-1.95616145440733e-05
-1.31317146677904e-05
-1.55659303238156e-05
-1.87052550039821e-05
-2.09790349755281e-06
-9.00410514218408e-06
-1.19341926876633e-05
-2.67414012989386e-05
-3.18645684747719e-05
-2.28783005923844e-05
-7.89372612654904e-06
-2.45475825463715e-05
-2.37043136049645e-05
-2.88172498644096e-06
6.67908918139892e-07
-2.56037886546774e-05
-1.46181943576477e-05
-3.5238933433843e-05
-3.35192327370264e-05
-1.55681928932355e-05
-2.13991185773017e-05
-1.65229389213461e-05
-1.70144290079768e-05
-5.46234698399546e-06
-1.23507368485822e-05
-1.19242886369562e-05
-3.44204853346323e-05
-5.99740414156654e-06
-1.1960210376488e-05
-2.26198233936088e-05
-1.1506624256191e-05
-1.61742370758601e-05
-7.28710826445596e-06
-2.9735255549496e-05
-9.32751530099525e-06
-1.30941545554536e-05
-1.71751532103988e-05
-2.41358662796966e-05
-1.43206944590817e-05
1.03200226870454e-06
-2.32609166964071e-05
-1.60489310049061e-05
-7.96234993383865e-06
-1.61318689967961e-05
-6.42653370783686e-06
-1.62932628239009e-05
-9.68785184489196e-06
-1.52745323159022e-05
-2.22819723379278e-06
-2.82458142297204e-05
-1.21486781731547e-05
-1.67325557377519e-05
-1.68199845828311e-05
-2.15852195193266e-06
-2.17963362650272e-05
-2.28558709751058e-05
-8.65710863814069e-06
-5.20671694005322e-06
-9.24807513609778e-06
-4.8841388218619e-06
-2.21953656073822e-05
-2.44019170429681e-05
-2.09776285873459e-05
-1.69530009814005e-05
2.23842369964768e-06
-2.24584757073998e-05
-1.20171444837763e-05
-9.78986684462321e-06
-1.02428604568148e-05
-2.14808035580299e-05
-1.41635276464326e-05
-8.87350728042934e-06
-4.9879600975434e-06
-3.75989275804195e-06
-1.24420203742302e-05
-2.4434040412172e-05
-2.02266277451013e-05
-7.15532315927991e-06
2.67817402569691e-06
-2.8014781451947e-07
-2.06430927167214e-05
-2.70880930245704e-05
-2.33656672161188e-05
-7.67495956751045e-06
-1.61143877893844e-05
-6.45636255049183e-06
-1.28995557648067e-05
-1.16612504244175e-05
-2.37962066141185e-05
-3.95372766099294e-06
-1.46644196762207e-05
-1.73806311458847e-05
-1.64288007485883e-05
-1.88486510001015e-05
-2.86831130805377e-05
-2.83193221391032e-05
-1.66510695010866e-05
-6.29391516558297e-06
3.63900566384643e-06
-1.81375879961846e-05
5.15169798483587e-06
-4.80155626284123e-06
-2.05241151161261e-07
-3.61686685618013e-06
-2.71577366812544e-05
-8.10293266548666e-06
-1.30618407575234e-05
-9.6925827297086e-06
-2.19991411470614e-05
-3.02709175817553e-05
-1.31281832230669e-05
7.20580134936389e-06
-2.33567071603888e-05
-9.00653104379473e-06
-9.41667714302117e-06
-1.90107944391449e-05
-1.47030732004149e-05
-1.29297922447353e-05
-1.74306392458625e-05
-1.97149556866723e-05
-1.01036428892647e-05
-3.08234968896518e-06
-2.18049742693874e-05
-1.02796207108708e-05
-1.6818541434055e-05
-2.84584112964788e-05
-1.75424397490623e-05
-9.19117270007354e-06
-9.5501733315758e-06
-1.3484732820319e-05
-3.61469138091248e-05
-9.11772105947266e-06
-6.41684495894337e-06
-1.32106001077235e-05
-1.98171928387132e-05
1.68345847099488e-06
-4.41397840790371e-06
-2.98684455588972e-05
-2.26513341817634e-05
-5.84528342161552e-06
-1.40840888998228e-05
-1.16526847072461e-05
6.82435424053382e-06
-1.04780240770843e-05
-2.25805339191782e-05
-3.01533210976337e-05
-2.15856391476158e-05
-9.54628862676966e-06
-2.10039273691197e-05
-4.28213751497623e-06
-8.6262893020404e-06
-2.15164291960477e-05
-5.46082819088979e-06
-4.27093099349931e-05
-1.3695713227933e-05
-1.40918862076067e-05
-2.39764953699702e-05
-1.5775369104027e-05
3.04435926846857e-06
-2.14099876108586e-05
-9.96798665680824e-06
-2.07262576457478e-05
-4.04600040268268e-05
-1.93319584163009e-06
-1.1381919977149e-05
-3.03961251002627e-05
-1.84663286143344e-05
-2.43347295107225e-05
-4.66423333510654e-06
-2.47892793131711e-05
-2.862516063023e-05
2.57612183122844e-06
-2.12166142392089e-05
-8.64109990822527e-06
-1.32882603182258e-05
-1.17711960392595e-05
-2.49540493356498e-05
-1.69573779654487e-05
-2.03576055321849e-05
-1.6657566749981e-05
-1.39921360972305e-06
-3.23076316145262e-05
-3.26858747992116e-05
-2.26524939506984e-05
-6.91283458955151e-06
-2.81679719463161e-05
-1.99156798675542e-05
-2.40603089493525e-05
-1.8599653344968e-05
-1.40690513157426e-05
1.27968652654405e-06
-4.09585656325337e-06
-2.3019598029302e-05
2.43366746091669e-06
-1.51801059962196e-05
-1.67864979369576e-05
-1.13396836658038e-05
-4.14895879344733e-06
-2.07722825724515e-05
2.21977756822647e-06
-7.72172337338839e-06
-7.33784439769992e-06
-4.34051873968643e-06
-2.0583473399874e-05
-2.44034380610638e-05
-1.44817322132101e-05
-1.45219850441655e-05
-1.93247848209512e-05
-1.34615809939282e-05
3.29062390189357e-07
-2.92975833114108e-05
-1.86530061084237e-05
-2.83374505930399e-05
-1.1945090251729e-05
-4.12795236565314e-06
-1.44050755707577e-05
-1.17151723883646e-05
-3.30269401119524e-06
-4.53342050498579e-07
-2.15272576181047e-05
-2.7269623403252e-05
-1.33203877417694e-05
-1.49834823349267e-05
-1.72170403246636e-05
-2.14675499598721e-05
-1.78617819895132e-05
-2.00461194796649e-05
-1.76877367973604e-05
-6.5446317933324e-06
-1.1091676347846e-05
-2.38214198303033e-05
-6.88735566069277e-06
6.57846613860506e-07
-1.20140487789774e-05
-3.31701620265154e-05
-2.09701536272025e-05
1.3321653082013e-06
-1.90903533039792e-05
-8.79367685832087e-06
-1.40261070435718e-05
-2.25398803546956e-05
-9.93209925168809e-06
-3.52357219481962e-05
-1.49018979236765e-05
-9.33386883864104e-06
-2.90380202968389e-05
-1.59159283999299e-05
-3.9292176976185e-06
-2.18711405988995e-05
-4.99196278029126e-06
-1.00570888901076e-05
-1.14941116950307e-05
-2.31440833957566e-05
-1.39871372744201e-05
-1.96242290517542e-05
-3.36745469570672e-06
-1.36093704099618e-05
-2.66069221417241e-05
2.1813572669976e-06
-2.54268956632163e-05
-2.58029212942466e-05
-2.36014406546695e-05
-7.32461956035992e-06
-9.90749781785726e-06
-9.69807963850606e-06
-2.37709952947491e-05
-2.11168503151047e-06
-2.11140354467075e-06
-1.16811030562821e-05
-2.4821681608282e-05
-1.63722873095948e-05
9.28231091155627e-06
-1.07272344687186e-05
-1.80323415708429e-06
-1.62692163940453e-05
-9.37971654467912e-06
-2.60132387291005e-05
-2.35782093361976e-05
-3.15174721251137e-07
-1.34999272602115e-05
-1.97745005875061e-05
-1.23184215249634e-05
-8.44343874964015e-06
-4.48363056929988e-07
-1.23454451870375e-05
-7.6361736601809e-06
-1.02372244356612e-05
-2.285573555404e-05
-1.39480070950063e-05
-7.67320682030406e-06
-6.61143648837259e-06
-1.26721073004008e-05
-2.16852619175972e-05
-3.09109827028557e-05
-2.24876897069059e-05
-1.27246957908592e-05
-1.90051972231159e-05
-1.17731288556227e-05
-2.486000166292e-05
-3.11883428790418e-05
-9.05514446856946e-06
-2.75562241246726e-05
-1.89157166315313e-05
-3.98828043061118e-05
-2.92782985774508e-05
-2.12174840249615e-05
-4.62218255038548e-06
-2.22117045509848e-05
-1.978018025888e-05
-1.72382096831288e-05
-1.3121901569408e-05
-1.03284161553764e-05
-1.00163209984588e-05
-7.28234572331472e-06
-2.15309944663801e-05
-2.440647023121e-05
-2.09162896671735e-05
-3.1833043505834e-07
-3.21322276136138e-05
-2.83625982060849e-05
-3.75944756487842e-06
-2.01441404518776e-05
-1.27567094643127e-05
-5.76953488083205e-06
-1.23417396260683e-05
-2.27075897031763e-05
2.11989387447385e-06
-5.39610668471061e-07
-1.72282692254977e-05
4.34088846272043e-06
-2.27607968392252e-06
-1.59511060936431e-05
-1.48130043570882e-05
-1.21104777963716e-05
-1.50212490048138e-05
-8.19385599640035e-06
-8.97357728696087e-06
-3.78075413485831e-06
-3.8523241608586e-06
-1.73697720771253e-05
-1.25776403509816e-05
-9.20671525355748e-06
-2.39068251640963e-05
-2.46112387407298e-05
-2.61444524965639e-05
-1.87526509190742e-05
-2.97445079462525e-05
7.58787420352211e-06
-1.75647446838692e-05
-1.73446618049911e-05
-1.84478721577343e-05
-9.27037613609239e-06
-2.98870195798947e-05
-2.01288138498514e-05
-1.73439577920293e-05
-4.18216805146633e-05
-1.87279738131192e-05
-6.25105727672968e-07
-2.89582456184628e-05
-2.18374610076653e-05
-3.32872982517888e-05
-2.55406567160781e-05
-2.74290613468927e-06
-1.29465561039831e-05
-2.24055144241195e-05
1.42327911550667e-06
-2.28214944176495e-05
-2.12447176913622e-05
-2.85583609547244e-05
-3.28802022931337e-05
-1.48888373470384e-05
-7.39156580236279e-06
-7.1446047696369e-06
-2.13445795184431e-05
-7.69635345043949e-06
-3.79000611481476e-06
-2.35318349364225e-05
-2.12631933687313e-05
-1.14036829926735e-05
-1.9977637948263e-05
-1.76345238840259e-05
-3.51669442275643e-05
-5.85343486478253e-06
-1.24238672307936e-05
-1.00911598479059e-05
-2.8521052833119e-05
-1.17633993930983e-05
-2.82573633658797e-06
-1.82217174020486e-05
-2.30363938086843e-05
-2.21552098614819e-05
-1.08078673992685e-05
-1.16422196132168e-05
-1.56936539550214e-05
-2.66053701577466e-05
-1.74887857592713e-05
-1.47076954410607e-05
-2.4305973207909e-05
-1.9431805318101e-06
-2.09634562763241e-05
-1.06462921998276e-05
-1.55519248428611e-05
-1.4738852875092e-05
-1.06385724437608e-05
-2.16822170907999e-05
-3.28245662619926e-05
-1.80834789791856e-05
4.00158617983335e-06
-8.7931533590343e-06
-2.04378277490414e-05
-1.88303482962938e-05
-3.38387814127007e-05
-2.33061387033924e-05
-8.4487053394434e-06
2.52852651960674e-07
-1.18400431685079e-05
-1.4417380006343e-05
-1.77444393012219e-05
-9.48844811230201e-06
-2.35114178935798e-05
-4.54232306495436e-06
-1.86509282926838e-05
-2.15261035204324e-05
-2.27214322703196e-05
-1.1845169207698e-05
-1.87048015933925e-05
-4.43357219304844e-06
-1.07056679106819e-05
-1.40632547333686e-05
-1.4986016921946e-05
-6.12441494496492e-06
-9.41487264426347e-06
-2.93567853940688e-05
-5.85217682537329e-06
-1.49861550767606e-05
-2.44461126065032e-05
-6.14435820431991e-06
-8.81785922292496e-06
-1.79394343239378e-05
-2.6922493936427e-05
-2.2714716475363e-05
-2.71667687602804e-05
-1.84881159972307e-05
-1.42787257662566e-05
-1.9468751767557e-05
-1.63871836515746e-05
-2.99235732151898e-05
-2.63797076213582e-05
-2.74115073978403e-05
-6.33387128934038e-06
-9.85910512326472e-06
-3.18444285373937e-05
-3.06563622326557e-05
-2.8333596150256e-05
-1.16261374475547e-05
-3.11031471190259e-05
-1.27105181571997e-05
-1.8828340059698e-05
-1.45467104367072e-05
-1.52736835040377e-05
-1.09139377269784e-05
-1.66685757825517e-05
-2.20260055675624e-05
-3.77391888947185e-06
-1.21639482901976e-05
-1.33376750287044e-05
-2.23146938468852e-05
-1.3146332422062e-05
-2.31387527742226e-05
-2.01392635000165e-05
-2.70712128909848e-05
-1.76866972072803e-05
-3.56747915044832e-05
-1.20376372336539e-05
-1.13695914976559e-05
-5.98054336310061e-06
-6.78780733638981e-06
-2.88461015366856e-05
-2.32521637228755e-05
-2.19623890254231e-05
-1.20086419723378e-05
1.02431455106521e-05
-1.22805582904605e-05
-8.16788981904862e-06
-2.65881115101224e-05
-2.38336113465393e-05
-2.32133943417374e-05
-3.0152499452236e-05
-1.2406441969771e-05
-2.13847433885787e-05
-7.0488580119853e-06
-7.38039087552948e-06
-5.73305511313563e-06
-1.92001233638915e-05
-2.36401043354957e-05
-2.40564472399925e-05
-1.01408815210361e-05
-1.01303143955615e-05
-2.94750953809933e-05
-8.76779824898827e-06
-9.7815484833262e-06
-1.5573101467157e-05
-2.50650670678555e-05
-7.44345135295813e-06
-3.66589870926582e-06
-2.2125350906064e-05
-3.10187589366025e-05
-2.59934608173082e-06
2.0532158302006e-06
-1.45385902088708e-05
-1.88865453989887e-05
-1.80313869545827e-05
-2.01164774837453e-05
-2.65226515082089e-05
-2.83542851679031e-06
-2.29175050846118e-05
-1.76426871875299e-05
-1.61011857666284e-05
-2.99123046763677e-05
-3.17121304100402e-05
-7.67361177734504e-06
-1.77576909122812e-05
-2.61970516790325e-05
-1.34793896006955e-05
-2.98450217519863e-05
-4.41864362602019e-06
4.12536078840433e-06
-1.38050392064682e-05
-2.84162591977902e-05
-2.37201314907623e-05
-1.25634504756978e-05
-4.56139649151214e-06
-9.83058005061822e-06
-1.90427547985896e-05
-3.16019157810625e-05
-8.31690620599612e-06
-8.19675225311727e-06
1.86925323997648e-07
-1.27919598732653e-05
-1.51190209012479e-05
-1.08833162807766e-05
-2.28114004796599e-05
-2.96174475565822e-06
-1.18845684656566e-05
-1.61811973632564e-05
2.83301593531673e-06
-1.79367210619547e-05
-2.63865510017677e-05
-1.475085503169e-05
-6.32515754833398e-06
-1.05586617321374e-05
-8.81467561558343e-06
-1.57034481765285e-05
-2.32147645976856e-05
-3.53065319446525e-05
-6.90346543190003e-06
-1.06516776004362e-05
-2.01228839067102e-05
-2.69113790797077e-05
-1.67104479768645e-05
-6.90483779207138e-06
-2.17445301444151e-05
-7.43467649181285e-06
-6.56403860808477e-06
3.97173726584011e-06
-1.8895623049719e-05
-8.89300336258806e-06
2.47956795894653e-06
-1.33153676061498e-05
-1.82143289264647e-05
-7.7154813620103e-06
-2.65529518118709e-05
-2.09905716150953e-06
-7.77975915789482e-06
-1.60900619304843e-05
-2.65189776740216e-05
-2.56938601429352e-05
-1.46871716037281e-05
-2.31964342525158e-05
4.85570826743781e-06
-5.78956508281955e-06
-1.7929559955508e-05
-1.17687163555825e-05
-1.19808189433385e-05
-1.29738081134809e-05
-4.0314545623104e-06
-2.71582465717264e-05
-1.62320021369688e-05
-6.16150689025659e-06
-8.54873248482083e-06
-2.42238844783899e-05
-1.22159207684946e-05
-1.14326463700941e-05
-2.65718749320465e-05
-8.13637379992219e-06
-1.44744432171855e-05
-8.71505771391865e-06
-9.33092894975465e-06
-1.1877683859357e-05
-8.84106938477754e-06
-2.45378591868314e-05
-2.09716896871733e-05
-1.241943348575e-05
-8.29013888656298e-06
-8.6259410474214e-06
-2.1014448568538e-05
-3.1912542690696e-05
-1.99535880572218e-05
-2.30698150565899e-05
-1.26188760885286e-05
-2.01058823998938e-05
-2.01475117481088e-05
-1.39064043560045e-05
-6.89054143908055e-06
-2.13913971443407e-05
-3.84805132737767e-06
-1.04411783053723e-05
-2.840081154922e-05
-2.24753210907684e-05
-2.58052846174568e-05
-1.31082577806649e-05
6.93039545095336e-07
-1.52423339057784e-05
-1.08633970463964e-05
-1.0605254310017e-05
-1.75053304489505e-05
-1.60531895586991e-05
-6.3004378850624e-06
-2.62284917027773e-06
-1.63529612062204e-05
-7.00026865820344e-06
-2.31948002204477e-05
-1.52054337921982e-05
-2.32903526591385e-05
-2.72509507129936e-05
-1.921182910562e-05
-1.47049330269521e-06
-1.70758145611069e-05
-5.7008134100985e-06
-2.22679681143443e-05
-2.01200016262272e-05
1.06244889294996e-05
-2.85878285661503e-05
-8.65064521781817e-06
1.0768090645545e-06
-1.19955074918393e-05
-1.21481159816399e-05
-2.49322737719914e-05
-1.61015773619109e-05
-1.59708973791147e-05
-2.5039970942744e-05
-2.9718087722603e-05
-2.20567402406537e-05
-1.15636809723381e-05
-9.67489993894181e-06
-2.11486696650829e-05
-2.94262836221854e-06
-6.29870099887516e-06
-4.08832959121525e-05
-6.09633609256806e-06
-2.80358737370383e-05
-1.43033287710252e-05
-1.32482784192038e-05
-1.96116637374408e-05
-1.85363143101035e-06
-5.0025381059014e-06
-2.36449083708413e-05
-2.29867285726022e-05
-1.52255489474474e-05
-2.9347162668967e-05
-3.65104422911541e-06
-2.29934093435975e-05
-1.08924893264248e-05
-3.88083834626067e-06
-1.33606489597274e-05
-1.98133299966421e-05
-1.98144022751852e-05
-2.29268628995789e-05
-2.31598686023979e-05
-8.21837046872754e-06
-1.99316694497229e-05
-2.38394477550368e-05
-1.93921926870622e-05
-2.21922952948775e-05
-2.33999370621056e-05
-1.12758782598877e-05
-1.3002937483505e-05
-2.49581572752471e-05
-1.07081933982423e-05
-1.65155169958996e-05
-1.23792547014368e-05
-2.31381037644999e-05
-8.67114784885298e-06
-1.50652372781987e-05
-2.07726358520482e-05
-1.31902210198249e-05
-4.98424142029833e-06
-1.74832684385751e-05
-1.84360124330826e-05
-1.79603499325665e-05
-2.1141833318321e-05
-2.64628605035706e-05
-8.20904828495437e-06
-1.91438357102817e-05
-2.19938968360496e-05
-2.73058363848365e-05
-1.98327801663196e-05
-6.84038930533352e-06
2.52263729125203e-07
-2.02845478386825e-05
-4.38241967008824e-05
-1.75921989406474e-05
-2.18347894202642e-06
5.23020107806311e-06
-1.49735948602681e-05
-1.30177071740127e-05
-1.74827875592414e-05
-1.05043613406461e-05
-1.17610392446604e-05
-1.58973818215732e-05
-1.19580706792151e-05
-2.16887208127178e-05
-1.76025088714039e-05
-1.62568316286626e-05
-1.69149402420763e-05
-1.70845823978675e-05
-1.65882832408974e-05
-1.58328563306242e-05
-4.10177180506737e-06
-3.02189230521776e-05
-2.16691789413973e-05
-2.84263993611519e-05
-3.44306005451383e-05
-1.43616507929214e-05
-2.29566077179878e-05
-1.13574797096608e-05
-1.72739608229176e-05
-9.56245764282103e-07
-2.00743827014305e-05
-3.30885690638021e-06
-9.26694819489045e-06
-2.56836476609246e-05
-2.26273177072182e-05
-1.54881108753872e-05
-2.29528316354703e-05
-4.62312572316679e-06
-6.86502248323665e-06
-4.66430271168985e-06
-1.41591282803042e-05
-1.24476771102421e-05
-1.50333002861805e-05
8.10422822590005e-06
-1.43645346831615e-05
-1.64469403013638e-05
-2.62491343152685e-05
-7.78803922649933e-06
-1.38679633235745e-05
-2.07677272071439e-05
-1.65022616392412e-05
-2.62773039747261e-05
-6.47912527152946e-06
-4.15023093088962e-06
-3.17172169917409e-05
-7.26805751767778e-06
-1.30704916512947e-05
-1.25800627324551e-05
-2.23904399888135e-05
-1.37534253717584e-05
-9.81541042545735e-06
-1.32135490247566e-05
-2.35681556986711e-05
-9.58496533228733e-06
-2.0709531774891e-05
-7.07308214596645e-06
-9.52609433442382e-06
-2.46367181759273e-05
-1.97982908033686e-05
-1.14469145542855e-05
-1.91843221095132e-05
-1.12838797741322e-05
-4.66101759988194e-06
-1.16358846856415e-05
-3.34551507467935e-06
-5.34155568047312e-07
-2.06304935151953e-05
-5.98282073666299e-07
-1.61499801095907e-05
-1.99579091440318e-05
-2.02625220196692e-05
-2.05724401162628e-05
-1.1509341485783e-05
-1.74196471255645e-05
-2.88973589635666e-05
-2.52965949787457e-05
-3.29207603004343e-05
-1.45660543213547e-05
-1.56160861643156e-05
-1.21145480729543e-05
-1.5796314263065e-05
3.88965179452208e-06
-1.56220539825544e-05
-1.14782472265737e-05
-1.95807061896802e-05
-2.17268343361087e-05
-2.3438706480718e-05
-1.15223087032769e-05
-8.74456024396191e-06
-1.75744101248008e-05
-1.44401682698843e-05
-1.70205235565185e-05
-2.72206873822582e-06
-2.69066338878361e-05
-5.76019621591781e-06
-2.60641784132277e-05
-2.83318184789155e-05
-2.35660838227285e-05
-1.95898930458422e-05
-1.21181785625501e-05
-1.59474875046274e-05
-1.23547883164244e-05
3.0403620718862e-07
-1.06379240175352e-05
-2.7424819302811e-05
3.33750809325489e-06
-1.2326819675685e-05
-4.84209053785892e-06
5.4845390017323e-06
-5.795375449408e-06
-1.81512755267111e-05
-2.02950205447066e-05
-1.12401717832282e-05
-2.07272721975873e-05
-1.18257998287082e-05
-1.5197434837413e-05
-4.46819374833144e-05
-1.5181718793857e-05
-3.29900312372434e-05
-1.86946312397971e-05
-2.80893218898017e-05
5.70027537540405e-07
-1.19765550974632e-05
-8.0279238246909e-06
-2.56193993542278e-07
2.08383279544842e-07
-3.03017232985545e-05
3.77363090691882e-07
-1.74309655556724e-05
-1.65023029250398e-05
-2.92289568381204e-05
-1.76109684672923e-05
-1.46982355176919e-05
-2.65536099098544e-05
1.736822581793e-06
-2.00708144105804e-05
-1.81698129573585e-05
-2.45096797556198e-05
-1.85375396049036e-05
-2.13705024959875e-05
-3.61040409001867e-05
-2.77427852214933e-05
-1.97159559131528e-05
-8.50376691055402e-06
-1.95197476214898e-05
-7.08928064280397e-06
-1.5197503687312e-05
-2.79297015533446e-05
-2.85461312834415e-05
-1.02231736589573e-05
-3.70337827585759e-05
-2.84563893758638e-05
-3.35513788636662e-05
-1.72125859295345e-05
-2.93275905856445e-05
-1.41336025879217e-05
-6.61152354785099e-06
-1.64481739210479e-05
-6.3898246379695e-06
-8.75604667791254e-06
5.27307188217995e-06
-6.82697008718157e-06
-2.20811358053751e-05
-1.452221816358e-05
-1.14653107683645e-05
-3.37474173922635e-06
-1.87908854413027e-05
-1.20359491166356e-05
-2.67239682436223e-05
-1.28416340133358e-05
-6.66897440080489e-06
-2.64233017817653e-05
-1.27632404881759e-05
-2.15523802117738e-05
-8.01779823220931e-06
-2.80901451605313e-05
-3.93467277009515e-06
-1.75785529320775e-05
-1.8791805178604e-05
-1.67095350325938e-05
-1.49753812609546e-05
-2.79652068913171e-05
-9.99435301906285e-07
-1.3915047439101e-05
-1.13188882950164e-05
5.18770412002227e-06
-1.00697997528614e-05
-3.04829979682052e-05
-2.95490026687335e-05
-7.10043492081902e-06
-6.68461959127041e-06
-1.53469965607432e-05
-3.8480369066592e-05
-1.90800775291345e-05
-1.27304013290561e-06
-5.03358206699921e-06
-9.03831107270325e-06
-2.75705712466647e-05
-1.72613771399024e-05
-9.22698801165882e-06
-2.08581832714173e-05
-1.6690197123648e-05
-4.34825047895805e-06
-2.08167541635836e-05
-1.70893885390944e-05
-1.25418236565046e-05
-2.21169989212347e-05
-1.37827972546897e-05
-6.60098500070625e-06
-1.96510646561385e-05
-1.15365726255785e-05
-9.48501333617601e-06
-2.31295785595426e-05
-1.45741691796067e-05
-1.43487783237691e-05
-1.69225149273609e-05
-3.87349599145558e-06
-1.60680656572736e-05
-1.23740725212228e-05
-1.72397984936977e-05
-1.50985935225281e-05
7.56948873103406e-06
-9.25434202269057e-06
-2.81341916861969e-05
-2.65649176241596e-05
-2.75205894764291e-05
-5.84753130412035e-06
-7.69364079936514e-06
-1.74507861374166e-05
-1.13505368002818e-05
-1.64805829145316e-05
-1.13775420288598e-05
-1.73773905899564e-05
-6.36098687862718e-06
-1.33778804080468e-05
-1.19725893352369e-05
-4.95700582400744e-06
-9.95821504643037e-06
-2.02081007058476e-05
-1.56364213841672e-06
-2.78687614702674e-05
-1.40285601009875e-05
6.6148365536557e-06
-4.03570299298675e-06
-2.1587465988053e-05
-1.19701218703345e-05
5.24825768467419e-06
-7.81481432633513e-06
-3.30714650225087e-06
-1.71744980268851e-05
-1.82962561118285e-05
-1.44800642795761e-05
-2.1120133243427e-05
-1.81215290781295e-05
-1.7692747923377e-05
7.10450935019271e-06
-3.54264062784643e-06
-1.65796264619223e-05
-2.76863330464497e-05
-1.02130021644249e-05
-1.73059899228634e-05
-1.46165521525532e-05
-7.6116830073008e-06
-1.49855217207206e-05
-3.57155917755558e-05
-2.89138308340109e-06
-1.37541021137669e-05
-2.75529239763368e-05
-1.08959693377962e-05
-1.4733862866243e-05
-1.08067833562664e-05
-3.90985188682506e-06
-4.94749375078559e-06
-2.0753726533948e-05
-1.04523181319127e-05
-1.59851352600038e-05
-2.41522505562635e-05
-5.7996863703897e-06
-5.86344038461204e-06
-1.06449831201681e-05
-1.44318076860019e-05
-3.37391161138849e-05
-1.39617012831165e-05
-1.9032699121679e-05
-2.35871184015589e-05
-2.52666104278078e-05
-3.1912822334456e-05
-1.49476468072736e-05
-1.37647761428425e-05
-2.30448671630504e-06
-6.92823475821371e-06
-3.225060280142e-05
-1.75213001800582e-05
-2.53396190857825e-05
-1.05432754181456e-05
-1.3638258042519e-05
-2.21269771875646e-05
-3.7444248247948e-06
-1.43726109134209e-05
-1.10936332119558e-05
-9.56342025985924e-06
-2.43128476020845e-05
-3.7145822484687e-06
-1.37584695486568e-05
-2.40753129373807e-05
-1.7553768152186e-05
-8.67969287017474e-06
-1.90816977192673e-05
-8.38807722645276e-06
-8.52875057651316e-06
-1.228218737572e-05
7.51761182717875e-07
-1.71143067987425e-05
-1.42223427109874e-05
-1.95501342556083e-05
3.34799328999392e-07
-9.50991534562972e-06
-3.84925049936902e-06
-8.59818623516469e-06
-3.03124045025136e-05
-1.13770619927738e-05
-2.02062477239333e-05
-1.60578390600867e-05
-9.03971153703188e-06
-1.33789833989237e-05
-2.98709911299159e-05
-1.74946776503097e-05
-5.10566982405671e-06
-9.92672532869762e-06
-1.03928142526206e-05
-2.12709874539362e-05
-2.29937720263524e-06
1.32569073299286e-06
-1.81650945262e-05
-1.68108358176615e-06
-2.15781511840291e-05
-8.19756244843739e-06
-1.48665174141094e-05
-1.798038058718e-05
-1.22966138057441e-05
-1.18656060432517e-05
-8.5066011931086e-06
-1.64000810320265e-05
-1.00088896270587e-05
-1.55955007622778e-05
-2.03505362781128e-05
-1.18897323723403e-06
-2.43937227171801e-05
-3.02472183167579e-05
-1.80185397841548e-05
-1.74687398199998e-06
-1.24901137754772e-05
-8.99739177493445e-06
-1.19000937673583e-05
-1.94004806595447e-05
-2.19013164822642e-05
-3.13201235966048e-06
-1.78592859419418e-05
-1.041597628176e-05
-1.703706080455e-05
-1.2084586596547e-05
-1.00299426286211e-05
-1.06475761411393e-05
-2.16786843536773e-05
-1.059507712668e-05
-1.67956881964647e-05
-3.16399959400459e-05
-9.6223533225348e-06
-1.07970532172561e-05
-2.21989659346677e-05
-1.38313041401916e-05
-1.67970540676265e-05
-1.46554991573281e-05
-9.60077408140403e-06
1.51646080660756e-06
-1.76604880109611e-05
-9.17621211672056e-06
-2.87545413575016e-05
-7.94153825916349e-06
-3.62932831113888e-06
-1.12432354216938e-05
-1.90771479830161e-05
-2.4308827307252e-05
-6.29096903960836e-06
-4.22851177240291e-05
-2.07705504467519e-05
-1.04962040605074e-05
-2.87584528516562e-05
-1.95239595971937e-05
-2.70644158029771e-05
3.05922881715592e-06
-1.29581981089911e-05
-1.66777855941196e-05
-1.15645536380795e-05
-7.21609531476186e-06
1.57624681888898e-06
-2.38303604761235e-05
-1.47148750624846e-05
-8.15259807472907e-06
-1.60939567246394e-05
-2.16333738187545e-05
-1.42452737152801e-05
-2.43021142728477e-06
-1.41925706638029e-05
-1.63786964272392e-05
-9.05845955725845e-06
-1.62981197552901e-05
-1.91892817691194e-06
-2.45416114388083e-05
-1.51381505746166e-05
-1.67526526562527e-05
-2.36375990280402e-05
-3.38480191969415e-06
-1.41609039976286e-05
-9.51603939574554e-06
-1.41037043045285e-05
-2.04894502478972e-05
-8.87209810484541e-06
-1.3706049978618e-05
-3.62691514703169e-05
-9.34570156656003e-06
-1.91743387654903e-05
-1.56828770499149e-05
-7.40132083407922e-06
-4.41777149221661e-06
-1.61656121493434e-05
-2.2176063608993e-06
-3.28448351803236e-05
-1.09963089472166e-05
-2.99609923563937e-05
-1.45850502644027e-05
-2.68034857239853e-05
2.14879316483562e-06
-7.09124857669281e-07
4.95833869575121e-06
-9.70253351044442e-06
-1.13745462624057e-06
-2.43278456498037e-05
-2.07188916974097e-05
-2.46467808678095e-05
-1.34023605610162e-05
-9.87917908567214e-06
-1.08202507404412e-05
-4.93001871668711e-06
-2.97351405094472e-05
-3.50803486071122e-06
-2.66277332252222e-05
1.64922141761154e-06
-3.45254592395994e-06
-1.61435842353177e-05
-3.02280445590013e-05
1.7040820589666e-07
-6.790136035537e-06
-1.34553483163496e-05
-1.02846837772675e-05
-1.78509921575157e-05
-1.55506368731198e-05
-1.96325453861479e-05
-1.77584272563708e-05
-2.23391396588397e-05
2.94950558718486e-06
-2.66564401320195e-05
-4.11113027152349e-06
-1.70122721284448e-05
-8.89140100023172e-06
-1.90976126515348e-05
-1.38443394904179e-05
-1.60871736683205e-05
-1.62720099414772e-05
-2.41489269499257e-05
-2.1492550118273e-05
-6.98003925320786e-07
-1.31555742578323e-05
-2.01689844841472e-05
-1.77826835683141e-05
-1.4240927175026e-05
-2.02411498250772e-05
-2.6727393959301e-05
-1.66355311224937e-05
6.42307809249197e-06
2.66704753216893e-06
-9.34522277956318e-06
-4.72038705901772e-06
-5.83353963430712e-06
-6.04793246710807e-06
-1.32045810382293e-05
-4.25738895437312e-06
-5.83632852273093e-06
-1.62881037195843e-05
-5.19278423358326e-06
-9.73531523533895e-06
-1.5636738411621e-05
-4.37896608363933e-05
-1.63998211892161e-05
-7.23726394808422e-07
-3.24777008854584e-05
-2.49282879334422e-05
-2.33532145225149e-05
-1.26255264996178e-05
-1.34333860598613e-05
-2.60800784096314e-05
-3.18750072284658e-06
-1.53894807965242e-05
-1.55951418813351e-05
-1.02900230579671e-05
-2.43372469068319e-05
-1.26752687151467e-05
-4.79050507865214e-06
-9.64562124982604e-06
-6.85289570498583e-06
-3.52507756963581e-05
-1.35298927668146e-05
-3.88482315325819e-06
-1.66699654402256e-05
-2.10972465253456e-05
-3.39664004853585e-05
2.81338704498429e-06
-3.53461100995595e-05
-1.947130675707e-05
-3.35939210625451e-05
-7.83200488150072e-06
-9.19216101070028e-06
-5.21603713331921e-06
-1.12514324347052e-05
-2.03534371322081e-06
-2.20312407795647e-05
-1.62827976029304e-05
-1.97039736821923e-05
1.22154291170891e-06
1.25121618470343e-06
-1.95966213507672e-05
-6.8141997882181e-06
-1.44980732948538e-05
-6.55409189069552e-06
-1.763912423659e-05
-3.31914646920209e-05
-2.71020931938482e-05
-8.08179980252671e-06
-5.1974456163845e-06
-2.06411414602329e-05
-9.80053523938794e-06
-1.88924523110254e-05
-1.56813569092991e-05
6.61446587543239e-07
-7.35796360642941e-06
-1.11293422048195e-05
-1.44682638827135e-05
-2.58954373420345e-05
-5.44303837210809e-06
-6.43418677262889e-06
-1.97872893205878e-05
-1.48507967097087e-05
-1.46712868664645e-05
-5.26390167739289e-06
-1.15361414204882e-05
-1.05417374104731e-05
-2.39724526241888e-05
-1.15979208759582e-05
-1.81729070455128e-05
-2.44224418055778e-05
3.73896262156679e-06
-2.25394292896023e-05
-3.75653298450709e-06
-1.99987427286063e-05
-9.10502015145266e-06
-5.40788784333231e-06
9.89998343400113e-07
-1.21189489311063e-05
-1.69711989743349e-05
-1.54635751011815e-05
-1.24151230499206e-05
-5.861308524096e-06
-4.57053152290503e-06
-1.78348730325935e-05
-7.86264673743924e-06
-2.73938051950193e-05
-2.72410304862295e-05
-2.84847680563158e-05
5.62630857298172e-06
-1.29310171907124e-05
-1.9366517195179e-05
-1.15324316299637e-05
-1.34677948094403e-05
-5.55957582274178e-06
-1.72952255964791e-05
-2.87896306717995e-05
-9.44838792874614e-06
-1.51030891856891e-06
-1.3168773829088e-06
-1.41359121495425e-05
-1.23768484615702e-05
-1.18568485186149e-05
-1.29515187721857e-05
-1.27769462286479e-05
8.24674861127666e-06
-1.29932516910452e-05
-3.00724609681007e-05
-2.6012229091367e-05
-1.1075990935694e-05
-2.30920081728461e-05
-1.81102622269936e-05
-1.09915076431476e-05
-9.88029662218952e-06
-1.41875942838192e-05
-5.02634421683907e-06
-2.38557245178291e-05
-1.64168708273819e-05
-3.62936837209631e-06
-7.45049063498292e-06
-9.49698231778066e-06
-1.5095272077851e-05
-1.70720069398773e-05
-1.67949810992333e-05
-2.35915285219212e-05
-4.02812674876292e-05
-1.38097579702575e-05
9.83551129123308e-06
-3.00152018631202e-05
-1.72998471206075e-05
-3.59510507291603e-06
-4.9919080016832e-06
-3.08564762885877e-05
-1.87761943522255e-05
-2.23525637344105e-05
-6.83627146106952e-06
-1.97339567768252e-05
-1.90991207961794e-05
-1.9829494839722e-05
-1.65618528411146e-05
-1.60041868549624e-05
-1.44864621127401e-05
-2.38819756520257e-05
-1.90698010492348e-05
-1.6564983274491e-05
-6.1554958915798e-06
-4.71700462334531e-06
-8.92271248860315e-06
-2.01515405262812e-05
-2.90691426542384e-05
-2.95405902233043e-05
-2.07667312351661e-05
-1.95082684585275e-05
-3.07512526325784e-05
-2.50546514510583e-05
-1.7690406692681e-05
-1.03920633259815e-06
-4.91573639540658e-06
-1.40499144814756e-05
-2.0436782953752e-05
-1.87350355372999e-05
-5.05048247532285e-06
-1.44981601548905e-05
1.63174905687374e-06
-2.34365231048283e-05
-1.74770139876486e-05
-2.11206455787983e-05
-1.74995833104829e-05
-2.57768926086097e-05
-6.41103818093685e-06
-1.99445624897079e-05
-3.14327352880507e-05
-9.64351582887813e-06
8.37104841533966e-06
-1.79125490206059e-05
-3.55094708650953e-06
-1.63672171620341e-05
-2.30809072418965e-06
-2.18928164534049e-05
-2.54902070477349e-05
-1.63343098611786e-05
-2.05517734368774e-05
-1.305452717699e-05
2.28966821445999e-06
8.84921646481685e-07
-1.95626124975353e-05
-7.45403443746565e-06
-2.28125600329835e-05
-5.16614661309812e-06
-2.58621483546763e-05
-3.23647727192737e-05
-3.54736748864197e-06
-1.00416933395999e-05
-2.10919106783308e-05
-1.73295796630872e-05
-1.26507364990492e-05
-3.23755961686833e-05
-2.41914904014487e-05
-1.9375279982659e-05
-2.44531975893809e-05
-1.15583178681832e-05
-1.34457870972733e-05
-2.13458372238106e-05
-1.46539488658313e-05
-5.29146887057272e-06
-1.90145943662664e-05
-9.0073045236562e-06
-2.79394308165754e-05
-2.4709680837629e-05
-1.46291692019172e-05
-3.36261730959619e-05
-1.03525273440841e-05
-2.05224807204586e-05
-1.53277771935663e-05
-1.22163293154356e-05
-2.62033283592629e-05
-1.17198947435691e-05
-1.78508659204458e-05
-2.17908889536661e-05
-1.87773698824592e-05
-2.91380871096201e-05
-6.74152274874154e-06
-7.05733740472528e-06
-2.11634429381401e-05
-1.70599355340087e-05
-2.11657652772959e-05
-2.30790051304733e-05
-2.27568430941497e-05
-2.14611766661382e-05
-3.06180232020044e-05
-3.95300762430995e-05
-1.32785014833951e-05
-4.01030111352105e-05
-2.61274126431948e-05
-1.33039904035214e-05
-1.0338494251626e-05
-1.53635308549222e-05
-9.96812817451727e-06
-1.84096212485585e-05
-4.57668676268171e-06
-1.9224992530449e-05
-4.00145230835427e-08
-2.61803846331614e-05
-1.58021661799566e-05
-1.35829766578417e-05
-1.04461026376516e-05
-1.54174138568957e-05
-1.38875803652118e-05
-6.81850410001413e-06
-6.26640570351989e-06
-2.33987485746939e-05
-1.88186977783434e-05
-1.88095657433136e-05
-7.67612925487113e-06
-1.14221689783815e-05
-1.09774002753879e-05
-1.16915995827721e-05
-1.01428349996196e-05
-1.03555690144695e-05
-2.37284627480083e-05
-1.43332384833478e-05
-1.27539202868077e-05
-1.00595184308425e-05
-1.54003885983314e-05
-2.11122071799125e-05
1.15697887049562e-06
-9.80194088960843e-06
-8.69599704677946e-06
-6.88435165504286e-06
-1.38346916997313e-05
-2.03095338188826e-05
-1.39269909048333e-05
-1.44623837596978e-05
-4.28143718030008e-05
-4.21843076074831e-06
-5.18577517492031e-07
-2.07912048671635e-05
-2.809869476243e-05
-1.94523812656912e-05
-1.81332741653152e-05
-4.92727252171211e-06
-1.93675642436986e-05
-4.41266528869394e-06
-1.74003953611157e-05
-1.49950704796202e-05
-6.914461779111e-06
-9.33651214171546e-06
3.22888831163791e-06
-1.81586580758071e-05
-1.41272145754066e-05
-1.60764326980424e-05
-2.27971799212042e-05
3.89675389809681e-07
-1.66655532170098e-05
-3.61157261340576e-05
-1.7790654249571e-05
1.61265700829002e-05
-1.6155719938356e-05
-4.0989920219435e-07
-6.01972363094879e-06
-9.36779222831938e-06
-1.22384167301408e-05
-2.50761055974309e-05
-1.42641529129117e-05
-2.71261722773873e-06
-2.91769310574461e-05
-1.4369308420051e-05
-7.0591435106574e-07
-1.7882492103401e-05
-4.53039667078025e-06
-1.18550467382082e-05
-3.4668338714995e-05
-1.33962142162112e-06
-2.04407036060894e-05
-2.50003123430912e-05
-8.90814190413573e-06
-1.96220287780478e-05
-1.26843981248037e-05
-2.84292468965036e-05
-8.21002473640352e-06
-4.78354931302111e-06
-1.37359376813388e-05
-1.56050754457518e-05
-8.08349459972736e-06
-7.80386717722287e-07
-2.31994267944302e-05
-2.21893157419473e-05
-2.37065526806531e-05
3.84734293181779e-07
-2.01366684233394e-05
-1.08090821062891e-05
-1.91294565135273e-05
-2.16725930078921e-05
-1.22405519363922e-05
-2.54104778869185e-05
-1.05592421602222e-05
-1.75496268294261e-05
-2.38348040238475e-05
-2.42073831121924e-05
-5.33366513344629e-06
-3.32370979063286e-05
-2.08362012146102e-05
-7.70012269339257e-06
-2.70032211737739e-05
6.5385657730694e-07
-1.10979932579017e-06
-1.9244215107136e-05
-2.94407071096901e-05
-2.15315005992829e-05
-2.05859802969209e-05
-6.35216416194786e-07
-2.683574229322e-07
-1.84177781107325e-05
-2.33256370541251e-06
-8.00956497526387e-06
-2.16444416866516e-05
-8.11514451323311e-07
-2.91904984775979e-05
-1.94112809820794e-05
-2.95312324792109e-05
-2.4179337834961e-05
-1.09930082537127e-05
-1.0981373255685e-05
-5.05882374881152e-06
-2.33913162961264e-05
-1.77039511671141e-05
-2.1264150031192e-05
-2.45531580141459e-05
-2.73371553907206e-05
-2.77598142148342e-05
-1.55028178572606e-05
-2.38797946307772e-05
-9.64669292505912e-06
-1.40321582539426e-05
-1.03532307977075e-05
-2.42761560111624e-05
-2.16511775779708e-05
1.8569256200391e-06
-3.04494103035314e-05
-2.51926070982223e-05
-2.40641467858044e-05
-8.72984561753895e-06
-1.90727363391604e-05
-5.1225335171775e-06
-2.23929483394676e-05
-1.48231215017248e-05
-1.87209578607297e-05
-1.6772569680528e-05
-1.88465707221475e-05
-1.40084554093335e-05
-1.31450597886106e-05
-1.92982391194905e-05
-2.75854203023904e-05
-3.67794590249811e-05
-2.55494593693181e-05
-2.52606286066523e-05
-1.07700197034663e-05
-1.24865561514007e-05
-8.01476930326954e-06
-2.59055307507266e-05
-1.24532509164491e-05
-1.82649795388305e-05
-2.53071395261291e-05
-1.33528444480314e-05
-1.07291502818285e-05
-1.02884508778901e-05
-3.10582829909707e-05
-4.59434222234996e-06
-2.19843616444205e-06
-2.3506905017812e-06
-8.49171657267834e-06
-1.77363445073706e-05
-1.28149540497615e-05
-1.05319933602176e-05
-1.32667800312124e-05
5.35854854114098e-06
-1.09261376131235e-05
-1.25433344404473e-05
-1.21985552098063e-05
-1.34206430045761e-05
-2.33062612889291e-05
-1.27742212764361e-05
-3.38116153988483e-05
-1.97545787596435e-05
-1.43414784529174e-05
-2.44316448711325e-05
-2.09557041438836e-05
-1.73833600759735e-05
-1.19591867172114e-05
-3.96451570909638e-06
-2.29828587959857e-05
-1.81599452408262e-05
-2.12630745274412e-05
-1.56287265846962e-05
-1.93046580965554e-05
-2.21021561480878e-05
-9.41701098235202e-06
-1.53324521692576e-05
-2.2771721309881e-05
-2.8665365782681e-05
-2.18727540168335e-05
-1.53416221087706e-05
-1.05706770412829e-05
-1.26670405666218e-05
-1.43766019607564e-05
-2.81276527587713e-05
-2.01431226440176e-06
-9.57657506297222e-06
-1.55779737639177e-05
-3.38117403142575e-05
-2.23686190736243e-05
-1.30744082164114e-05
-1.53219669845264e-05
-4.28227594178383e-06
-4.40148373737329e-06
-1.02214318696954e-05
-2.75696134491298e-05
-2.44487896594956e-05
-1.05474378604154e-05
-2.75856000863859e-05
-1.829223942628e-05
-1.52729725419143e-05
-1.08980117259984e-05
-8.9767251981926e-06
-9.51822156182683e-06
-9.9194056603595e-06
-1.37753873016294e-05
-1.571421936273e-06
-1.19322458199479e-05
-2.97715576687307e-05
-2.27301240111863e-05
-3.58543923801368e-05
-2.59437354222761e-05
-2.77287744530591e-05
-6.14590824793847e-06
-2.66463125472914e-06
-1.9984864949935e-05
-1.18719926429522e-05
-1.23000198543795e-05
-2.07179577496075e-05
-2.11399500824522e-05
-1.9973802525511e-05
-1.44245010442222e-05
8.5342760102135e-06
-2.5961630081657e-05
-1.87238857324529e-05
-1.25653285380654e-05
-7.95589443886877e-06
-1.95564861381935e-05
-1.28672201811864e-05
-1.8520747615612e-05
-1.35424617284745e-05
3.15236093407631e-06
-5.64468945112305e-06
-1.58394040731356e-05
-1.95737594081888e-05
-1.98850146755464e-05
5.0971793179865e-06
-1.38388784379851e-05
-1.94189515376368e-05
-2.58084071225379e-05
-1.32067673333158e-05
-1.05403809988539e-05
-2.73245971904506e-05
-3.37477813018455e-06
-1.88285057078492e-05
-3.04534873048139e-05
-2.84433200995789e-05
-1.68403989367344e-05
-1.82558973615283e-05
-2.57152483248109e-05
-1.20835582571924e-05
-1.67236513839939e-05
6.45452274821336e-06
-2.31767835354375e-05
-1.330407195183e-05
-2.54183407166177e-06
-2.23138396428151e-06
-1.42484481234733e-05
-7.2537908985677e-06
-1.15016167296933e-05
-1.27644153882657e-05
-3.00767670978502e-05
-1.68620872848752e-05
-1.96189328427036e-05
-2.35130303253291e-05
-1.17958958283783e-05
-2.49575515762572e-05
-1.91018092955029e-05
-1.14777071339597e-05
1.10133222236999e-05
-3.8294327500849e-05
-3.46133154939146e-05
-3.64796898118571e-06
-2.45800932255665e-05
-1.33329657241477e-05
-1.48153081315957e-05
-2.12550064831933e-05
-1.69241858230397e-05
-1.76547077664545e-05
-1.40958538676406e-05
-1.40964674669992e-05
-3.69510404054155e-05
-1.23118271418325e-05
-1.16931508651041e-05
-2.90332563607354e-06
-1.43622778722075e-05
-1.47659123869489e-05
6.88787592715496e-06
-1.30724454104351e-06
-9.68805007160541e-06
-2.51933674242974e-05
-1.01654123937307e-05
-1.80541424491191e-05
-2.37397509415297e-05
-1.2257605520228e-05
-2.33537931097179e-05
-1.22800035768887e-05
-3.15573857820778e-05
-7.76351849305905e-06
-3.62748696958577e-05
-1.76987296459702e-05
-2.18265396032708e-05
-2.84388577645375e-05
-2.56051101431095e-05
-2.14662877280095e-05
-1.07639871868127e-05
-1.63331643916356e-05
-2.82021484700087e-05
-2.83832202300474e-05
-1.16937514727382e-05
-1.76670840597485e-05
-1.19715933170348e-05
-2.73718807220763e-05
-1.05400305797626e-05
-1.28912238936092e-05
-2.04141486279054e-05
-7.76768502223692e-06
-3.10103674095565e-05
-2.28517731513084e-05
-1.27387528056426e-05
-6.80361210332006e-06
-1.79128740723801e-05
-1.73213638597869e-05
-2.4833485673614e-05
-2.40621349323252e-05
-1.71388703208113e-05
-1.52062595272618e-05
-1.57642813731621e-05
-9.74789094786345e-06
-6.17702069407911e-06
-1.62917902071893e-05
-1.67460881991316e-05
-1.02010638180451e-05
-3.35685610368958e-05
-1.54097738632131e-05
-1.61514731851464e-05
-2.09150871758972e-05
-1.02585554315703e-05
-2.54594807682418e-05
-2.54140817538341e-05
-5.32753475334499e-06
3.33199951871929e-06
-1.49115217299001e-05
-1.76192261881302e-05
-1.15903146421281e-05
-1.47942468263448e-05
-1.91663177195905e-05
1.45170892138325e-05
5.64657835953396e-07
-6.07005617639367e-06
4.43580650931485e-06
-1.13883334969735e-05
-1.39708731053374e-05
-1.88759686210065e-05
-1.2260730616092e-05
-2.81456523540302e-05
-3.46613891672251e-05
-7.97285527160359e-06
-2.1749851960404e-05
-1.85742693212235e-05
-2.15143805734333e-05
-1.83064187833309e-05
-7.8739209392568e-06
-1.13121960237924e-06
-2.33537256963001e-05
-7.57496555157736e-06
-2.80067487156953e-05
-2.38574109150816e-05
-1.13644663777441e-05
-1.51356881096323e-05
-1.0600161602699e-05
-2.71917353956491e-05
-3.25001934108088e-06
-1.56860322891032e-05
-2.35378312468511e-05
-2.56762196386317e-05
-8.41518783027091e-06
-2.23651681140115e-05
-1.63600719493476e-05
-1.82900647894343e-05
-2.04801402787948e-05
2.82872794866066e-06
-2.09647151690829e-05
-1.05453852675377e-05
-1.86381596076847e-05
-2.47003834750692e-06
1.95433257227103e-07
-2.55439000720646e-05
-1.80880559798455e-05
-1.09657633413935e-06
-2.5077088415529e-05
1.75310328068046e-06
-9.45289754282954e-06
-1.29169040258945e-05
-2.32357302960552e-05
-7.29475596638137e-06
-2.01129281129778e-05
-2.11068262983764e-05
-1.80388690390374e-05
-2.89121647678395e-05
-3.31285599261982e-05
-4.30299988822319e-06
-1.91308421336071e-05
-1.38751237543493e-05
-1.44621815661428e-05
-2.25068141970306e-05
-2.0738981736725e-05
-1.07148906739753e-05
-1.25231218667203e-05
-1.59696096702064e-05
-3.15922599820925e-05
-1.37457557803882e-05
-2.27677356125992e-05
-1.57018737380688e-05
4.16655221075095e-06
-1.56159085261678e-05
-1.64480461014197e-05
5.13456701110463e-06
-4.8005234573435e-06
-1.12045454668257e-05
-3.61158418729811e-05
-1.46786908080378e-05
-1.53371987090644e-05
-6.08300343354064e-06
-1.51558418691351e-05
-1.49893211126121e-05
-1.74498849083339e-05
-1.71847409401178e-05
-2.4654355341554e-05
1.05762969391149e-05
-2.44751496562262e-05
-1.10360156984368e-05
-1.19741702973839e-05
-5.63443235120793e-06
-2.96927984023432e-05
-7.98924557790266e-06
-4.95100888792427e-06
-1.27608086198894e-05
-2.53367551738113e-05
-1.18258450283152e-05
1.41578573892035e-06
-3.21498794082631e-06
-2.55349257922444e-05
-2.64626561866732e-05
-6.90692205323541e-06
-2.19199678617399e-05
-2.84387686962253e-05
-2.16570040104689e-05
-2.25360313657254e-05
-2.47866049991455e-05
-1.3795653460341e-05
-1.39741484215189e-05
-3.07026158883551e-05
6.59773638835006e-06
-2.04639077624476e-05
-7.68650486033362e-06
-6.1970534635421e-06
-1.14518921507535e-05
-1.68234754324709e-05
-6.52639694085376e-06
-1.35078373619694e-05
-9.86098291709469e-06
-1.91426421654911e-05
-8.29998185030403e-06
-1.37091902379841e-05
-8.85851205943068e-08
-8.94651827868335e-06
-2.10371405448948e-05
-1.69017198110393e-05
-1.71660353341421e-05
-4.72555355932733e-06
-1.87679902807738e-05
-9.02414760299733e-06
-4.38207241911716e-05
-1.95710548982759e-05
-2.96183101406889e-05
-2.67477758715846e-05
1.14742198337982e-06
1.47467279603093e-06
-2.42097014000387e-05
-2.65430321203849e-05
-3.24353323225399e-06
-3.4443237556324e-06
-8.76219368890841e-06
-2.32551024534144e-05
-2.2142465899082e-05
-7.61005811692662e-06
-3.92502178341452e-05
-2.26566124972462e-05
-6.43936414668305e-06
-2.41030501639247e-05
-1.11162193092411e-05
-2.04810215666388e-05
3.21522089833628e-06
-1.47575914749806e-05
-1.8478385579832e-05
-9.30532765607317e-06
-3.59965463362403e-05
-1.70708532047443e-05
-1.12177767012258e-05
-7.36499679124122e-06
-1.10272259603638e-05
8.60833804905207e-06
-1.91330775368001e-05
-2.83278661425084e-05
-1.84611964386603e-06
-2.00481303857332e-05
-1.67000207022725e-05
-1.1840809090974e-05
-3.48327114824439e-06
-4.23798442264843e-05
-2.37128614915401e-05
-1.2013602812574e-05
-1.41975279748459e-05
5.79921708586188e-06
-1.16219447078441e-05
-2.03491257393461e-05
-2.59992717424324e-05
-8.92601406633714e-06
-1.97648521022085e-05
-1.35070134895067e-05
-9.77231758342221e-06
-1.24059410925353e-05
-1.52700908864989e-05
-3.08941734547712e-06
-2.88507907435032e-05
-4.52211402255631e-06
-2.69113311906216e-05
-2.92099113324096e-05
-1.64985652802673e-05
-9.81134401812152e-06
-1.79647421044172e-05
-2.2805855800682e-05
-7.42949212891024e-06
-2.90829252612326e-05
-1.34520375839501e-05
-5.50606791250868e-06
-1.73576840859983e-05
-1.07875425072192e-05
-1.40135205525538e-05
-4.73531404968001e-06
2.75321519081424e-06
-2.29749881003158e-05
-1.7217209404567e-05
-2.7050835489719e-05
-3.60011265480797e-05
-9.7225987704006e-06
-2.21259009018103e-05
-2.0225301812417e-05
3.72376642024226e-06
-1.7816087557592e-05
-1.9205720184079e-05
-2.19420740475621e-06
-1.66606309332535e-05
-2.46169180881954e-05
-1.77112345808545e-05
-1.44082865870919e-05
-3.04215140969892e-06
-9.24505541702774e-06
-2.06228076429634e-05
-4.30830423693055e-06
-2.44399511781369e-05
-4.85108419124819e-06
-1.33471617575826e-05
-8.24156855355389e-06
-1.58051089063061e-05
-1.80482560344028e-05
-2.72055148735236e-05
-8.24969833130805e-06
-1.58854822602355e-05
-7.09275773789565e-06
-9.00001141898214e-06
-3.83861603116574e-06
-6.05561851626397e-06
-3.61377691228234e-05
-3.05555361248074e-05
-1.24597469092662e-05
-3.13338705542399e-05
-2.79205949945917e-05
1.89435409674015e-06
-2.33473728717707e-05
-2.32331520462295e-05
-4.28608974108823e-07
-2.38223096646712e-05
-1.26361027182531e-05
-6.63808509234822e-06
-2.36317201908837e-05
-2.80274299199142e-05
-6.33711447882068e-06
-2.39853418959288e-05
-1.08198524356303e-05
-6.38660224704464e-06
-4.08048260649664e-06
-1.45004713071806e-05
-1.4895214579462e-05
-1.62433627087669e-05
-2.04176073636665e-05
-1.513629192218e-05
-2.87198847009664e-05
-3.01360277788038e-05
-2.56473306173157e-05
-2.86257627879789e-05
-1.8968934365445e-05
-1.7408279525598e-05
-4.56545234941483e-06
-2.00490828077536e-05
-8.93423610539531e-06
-2.3612799337786e-05
-1.1349816644663e-05
-4.13408712678375e-06
-1.71227759923113e-05
-7.15064844329406e-06
-3.96203700865355e-06
-1.55449074199448e-06
-3.41643940237408e-06
-9.02850381585281e-07
-1.87996891506544e-05
-4.77904699543104e-06
-2.50303536516941e-05
-2.05334074762845e-05
-3.05072486824926e-05
-2.22399709968625e-05
-5.33864736329116e-06
-1.92434064087383e-05
-1.56958683140208e-05
-2.39767595485034e-05
-1.9019213130976e-05
-2.29842896102742e-06
7.85202796236214e-06
-4.90450606539344e-06
-1.94846626656238e-05
-1.45904484183308e-05
-2.80371058544355e-05
-4.84263962746461e-06
-3.40560062602805e-05
-2.36217778314914e-05
-1.22122392922499e-05
-2.08511967420475e-05
-1.85046484966311e-05
-9.68533672563509e-06
-1.08108214471561e-05
-6.20560575942353e-06
-1.48570745216506e-05
-1.70763473977187e-05
-1.12217714497369e-05
-2.17146593047155e-06
-1.28497511544486e-05
-1.48607673615966e-05
-2.85304107747732e-05
-1.37385562592219e-05
-7.1360983279616e-06
-3.36689675039834e-05
-1.39038054572705e-05
-2.27163374966434e-05
4.12928372531603e-07
-1.15068375298342e-05
-2.30197844802589e-05
-1.14144422273839e-05
-1.67986222500951e-06
-1.55593579056896e-05
-1.1186247021147e-05
-3.44430207744732e-06
-3.31267543180962e-06
-2.02337036989987e-05
-2.4697502666318e-05
-3.99021274869126e-06
-1.503138090607e-05
-2.15067837951412e-05
-2.88692109878194e-05
-1.70076454856304e-05
-1.67593700154284e-05
-2.69205713677659e-05
-1.08538893653404e-05
-9.52145152984024e-06
-3.20891440805483e-05
-6.25788681934453e-06
-5.27126019468198e-06
-4.49874445271243e-06
-1.66279295781598e-05
-7.55934386957999e-06
-2.81431366432724e-05
-1.08812524216142e-05
-1.47005030482194e-05
-2.51189304204778e-05
-2.43748966484702e-05
-2.60067409956385e-05
-1.34181412829006e-05
-2.22624475038275e-05
-3.03551820603988e-05
-1.37854705671309e-05
-5.18035202075232e-06
-3.07839944201601e-05
-8.28912208290814e-06
-2.68387076949587e-05
-2.30245139436692e-05
-1.47612364872277e-05
-1.81559392314836e-05
-1.12850960735922e-05
-1.34529419895774e-05
-4.40402376778326e-06
-1.6082946779815e-05
-1.5880085726053e-05
-1.28799545031074e-06
-1.41424090822317e-05
-1.02726319194876e-05
-1.44457861323267e-05
-1.32888226052811e-05
-1.68616157406157e-05
-2.17397565903967e-05
-2.34713886382502e-05
-1.133887152032e-05
-1.31692395699857e-05
-4.67679044492838e-06
-2.22307914046371e-05
-2.07935418562489e-05
-2.45472688690482e-05
-1.60154821372689e-05
-2.41021719927294e-05
-1.93742868847391e-05
-1.26447134247936e-05
-1.8270231261823e-05
-1.57315481797894e-05
-2.16340815151257e-05
-1.61377821719565e-05
-4.23572011858918e-05
-3.74588709527417e-05
-1.38346062026684e-07
-4.19852660332812e-05
-1.79495697356509e-05
-2.11300168003056e-05
1.6333627673481e-06
-1.41123254235394e-05
-2.70519404967345e-05
-2.46788523007183e-05
-2.7435554336911e-05
-4.79567782613821e-06
-1.30863954441077e-05
-4.33193850681487e-06
-1.92689230302689e-05
-4.10860845978724e-06
-9.37948535794975e-06
-2.68433040300521e-05
-2.89630156450554e-05
-1.24524730259613e-05
-1.77025476256049e-05
-2.49813962162603e-06
-9.63749404797361e-06
-1.79940539642016e-06
-1.57444806417665e-05
2.19313763393369e-06
-1.20234050037488e-05
-1.53760624197895e-05
-1.4145238336011e-05
-2.38173680513101e-05
-2.20927371567295e-05
-6.14673362509158e-06
-1.79725804007603e-05
-2.73636635503132e-05
-1.82219686917314e-05
-2.49717629591077e-05
-1.122353774885e-05
-1.42688305985915e-05
1.92610153266084e-06
-1.59657961166311e-05
-2.27155060441463e-05
-3.88912564568389e-05
-1.76780010322456e-05
-2.81408869938901e-05
-5.71920882633142e-06
-2.29746075458284e-05
-1.7858337415588e-05
-1.36881748280493e-05
-7.13390739704717e-06
-1.11163089063739e-05
-5.74408235358275e-06
-4.72927981150137e-06
8.26759689873172e-06
-9.9963013026592e-06
-1.69127400049219e-05
-1.041026286957e-05
-1.6805821722811e-05
-1.59765631776772e-05
-3.06316892685916e-06
-2.53599556023285e-06
-8.67039773555446e-06
-3.55179700662687e-06
-1.73522665371917e-05
-1.07976365469535e-05
-1.93459982908983e-05
-5.3249490324728e-06
-9.77467915171658e-06
-4.27283531652935e-05
-1.82613351529733e-05
-9.30630676176633e-06
-7.97332542828193e-06
-1.16009526805246e-05
-8.71085313752138e-06
-2.11937480510164e-05
-5.90199473523971e-06
-2.40873831563902e-05
-2.22646082569551e-05
-5.49334843184472e-06
-1.38437916624224e-05
-2.29605137828384e-05
-1.53094266019229e-05
-6.49410488522476e-06
-7.37392234714984e-06
-1.4944111786418e-05
-8.50401309345947e-06
-2.32576581655132e-05
-2.79088051598853e-05
-5.68645969511227e-06
-1.7508930818857e-05
-2.83500236166447e-05
-3.01665110399488e-05
-1.73215297957462e-05
-1.42141096839361e-05
-7.80229519887374e-06
-2.08932362009158e-05
-2.13304280241063e-05
-9.50065830365434e-06
-8.54103019406128e-06
-1.90545309106643e-05
-2.49698387925449e-05
-3.50373979304747e-05
-9.27782591224494e-06
-1.87634558007071e-05
-1.34876535079591e-05
-9.96880584385135e-06
-1.95867923049807e-05
-1.9115796547054e-05
-2.05437025748205e-05
-2.51634994826229e-05
-8.3430512766593e-06
-3.46266587344262e-05
-1.93145270762005e-05
-2.0215420780718e-05
-3.0449691208074e-06
-1.71930493841841e-05
-2.46518319849514e-05
-2.01612974681438e-05
-5.86104885384693e-06
-2.96552354174211e-05
-1.60651697012401e-05
-5.9097358185134e-06
-1.34080453385512e-06
-1.55293039192245e-05
-1.22184897863798e-05
3.32303121895924e-06
-2.11218226035024e-05
-1.00617363786909e-05
-1.35903311367579e-05
-2.01556001353194e-05
9.2506450459018e-07
-1.41974886922898e-05
-3.19095144436917e-06
-4.29130550613717e-05
-1.61299983892766e-06
-2.37246629219886e-05
-6.29854769766644e-06
-8.72328441366951e-06
-2.2319827553381e-05
-2.94419017235029e-05
-1.50065055460404e-05
-1.74983367762725e-05
-5.98839231152201e-06
-1.40126384415006e-05
-2.12724896750533e-05
-2.63326730538329e-05
-2.43269851529285e-05
-1.08594755633797e-05
-1.55003971509675e-05
-1.12643707129711e-05
-8.80273303221892e-06
-7.98427601550414e-06
-2.32134502629239e-05
-4.89615217042851e-05
-1.2037964276266e-05
1.01377686688832e-06
-1.0905114184532e-05
-1.67575484431126e-05
2.2495370842681e-06
-4.01129744440283e-06
-2.38785329935311e-05
-2.39316562869771e-05
-1.396394495544e-05
-1.58715882152677e-05
-1.37098521890178e-05
-1.04091958126739e-05
-1.30413051703526e-05
-1.54473935492192e-05
-4.80583613457003e-06
-2.32019862642982e-05
-1.3167015593128e-05
-1.44132153183517e-05
-1.17774783104168e-05
-4.52366635912403e-06
-2.19859966755591e-05
-1.16259446164387e-05
-1.62540625482625e-05
-1.32110016564108e-05
-2.87749874626679e-05
-2.48632345599341e-06
-1.08264743714636e-05
-1.44035088342532e-05
-6.20595154889706e-06
-2.57739195226695e-05
-2.74422575646761e-05
-1.01903686359381e-05
-1.13852666159548e-05
-2.96933514941559e-05
-1.79142788707701e-05
-1.39357924221019e-05
7.92802350327215e-07
-4.40733664435237e-06
-1.95383235581433e-05
-1.68854622850937e-05
-1.23177537457905e-06
-1.23183730434779e-05
-3.72557379070345e-05
-1.66688449685771e-06
-1.45469867574607e-05
-1.65763772797078e-05
-2.46417834269297e-05
-2.83586243077491e-06
-5.33172083309542e-06
-1.00945390884679e-05
-1.42898574400839e-05
-1.67798027394088e-06
-1.53071346176321e-05
-1.13972837459537e-05
-2.53510002555251e-05
-9.85522156412652e-06
-1.34183138619652e-05
1.13145605537471e-05
-9.54634125992961e-06
-1.49177792673682e-05
-2.96654855092218e-05
-1.28566067054685e-05
-1.88354084146874e-05
-3.41630222869333e-05
-3.18657332807667e-05
-1.95650118036726e-05
-1.39945848248318e-05
-1.61307211252437e-05
-1.44506619746688e-05
-2.15999385215001e-05
-1.43480781545887e-05
-1.34909631914406e-05
-1.15163100134539e-05
-3.42104793036013e-05
-7.51345926784521e-06
-7.45996289955826e-06
-1.01200038681923e-05
-1.36264960096417e-05
-1.45942123966826e-05
-1.63112873262339e-05
-2.9914421966913e-05
-1.19441337350479e-05
-1.9676935143878e-05
3.76269456356372e-06
-3.99701190332435e-05
-5.02607358657983e-06
-7.86452236409005e-06
-1.25792086639183e-06
-2.1916898413916e-05
-3.00105666540829e-05
-4.10557465127692e-06
-8.91995948083278e-06
-1.28104963748827e-05
-1.0373683188385e-05
2.41599220759911e-06
-2.50593521792803e-05
-2.02615800253867e-05
-1.32764365042958e-05
3.72557072184458e-06
-3.0929935009086e-05
-2.09922882886053e-05
-9.97316752642429e-06
-3.54609890961223e-05
-1.74802828978388e-05
-2.89101829929716e-05
-1.32704350336147e-05
-3.9151307621881e-06
-6.92173836432509e-06
-1.81305963871691e-05
-8.92436803214439e-09
-1.62473788310074e-05
-5.97268726945266e-06
-7.83657000105629e-06
-1.69596997801415e-05
-9.32715824286744e-06
-2.30668325269103e-05
-8.7312042263551e-06
-2.11877703926106e-05
-2.08990037804652e-05
-1.18415808039486e-05
-2.81274814731601e-05
-1.73612649286255e-05
-3.15875541604292e-05
-2.10854091240972e-05
-3.47606104623582e-06
-1.4636815482585e-05
-2.77363480901404e-05
-1.8946374439627e-05
1.11281626022747e-06
3.0322066242597e-06
-6.75974453780589e-06
-1.09964744437424e-05
-1.01348158975686e-05
-1.84819770850254e-05
-2.27392579391566e-05
-1.59926735229578e-05
-2.10030364719149e-05
-3.01787537870577e-06
-1.20193549524964e-05
2.17165300781648e-06
-1.53281890666378e-05
-1.63143685693857e-05
-2.08373375150229e-05
-1.60272876481053e-05
-1.06772344658956e-05
-1.90929572824987e-05
-7.24391046517824e-08
-2.4978786529576e-05
-8.17231892699012e-06
-6.75310873020662e-06
-1.97015545576795e-05
-2.02446359079777e-05
-1.62361392142929e-05
-1.58320636280183e-05
-1.15881891151164e-05
-9.72283567425259e-06
-3.1746087433246e-05
-4.42659809564221e-06
-5.09102759272694e-06
-1.69282229034489e-05
-1.10556667158358e-05
-1.13893532040057e-05
-7.74975068443192e-06
-2.64210578825632e-05
-3.26845711460256e-05
-1.70992541337011e-05
-9.9719180628284e-06
-1.65081008881197e-05
-1.52602478066776e-05
-3.13465179492036e-05
-1.6942869993064e-05
-1.16832594391476e-05
-2.21951417731731e-05
-2.46579027555279e-05
-7.14650247391896e-06
-2.85800572405966e-05
-1.1619017147963e-05
-1.2016557923234e-05
-1.16483779073552e-05
-1.15660194094279e-05
-2.32459503578907e-05
-1.20412562526464e-05
-1.95939114016187e-05
-6.48123823233264e-06
-3.73965010695876e-06
-2.53408072363358e-05
-1.96226635619413e-06
-1.97964060360272e-05
-1.551221491227e-05
-1.86086827530628e-05
-1.47063942582422e-05
-2.61420194787601e-05
-3.91887805430353e-06
-6.4061147512166e-07
-1.07761228136069e-05
-2.14327585266088e-05
-3.26660013648516e-05
-7.97319071751005e-06
-1.23157041508505e-05
-2.217241252962e-05
-1.71349372491104e-05
-1.11267052750791e-05
-1.44636662972492e-05
-1.33613343298996e-05
-7.02398706151773e-07
-1.38403236165564e-05
-9.5544834257997e-06
-2.25392354221271e-05
-2.99471894782406e-06
-2.63558456574345e-07
-5.70520860751225e-06
-7.35677402260717e-06
-1.79260559485486e-05
-3.16819745372544e-05
-1.63148807910445e-05
-1.616251084388e-05
-2.6188974754644e-05
-1.46611748313231e-05
-2.25170358703991e-05
-6.04173110314898e-06
-1.05726837239461e-05
-2.32730400610092e-05
-3.02926186326747e-05
-1.0078439161246e-05
-1.28807920347704e-05
-1.1013370882293e-05
-1.37196049328703e-05
-1.89466477357248e-05
-2.5575519087588e-05
-1.93427086173445e-05
-4.8336359224222e-06
-2.40671844683343e-05
7.30118579227873e-07
1.83910368188573e-06
-1.33261915061681e-05
-7.76835483828433e-06
-2.76295773330739e-05
-2.22368727429463e-05
-1.49838681739465e-05
-1.15836415343458e-05
-1.97508212832172e-05
-9.41540143885301e-07
-7.88858390974675e-06
-9.34745809388741e-06
6.81355364019485e-06
-8.1759052768113e-06
1.26729562184203e-06
-1.99076773838266e-05
-2.9000749976599e-05
-2.75637813961664e-05
-3.46405258415125e-05
-3.06608636417371e-07
-9.3635810811015e-06
-5.50725939070912e-06
-1.70880828801168e-05
-7.71289571461529e-06
-2.08403314773658e-05
-2.33700817267292e-05
-2.0852631437442e-05
-1.67892712762769e-05
-1.28067669316991e-05
-6.98519312491604e-06
-1.13429232435108e-05
-6.58615809528845e-06
-1.41247225275131e-05
-1.67454063177523e-05
-1.3714393529429e-05
-2.38851210353879e-05
-2.89030793635295e-05
-1.87177716865863e-05
-1.7320497016983e-05
-2.08302367801669e-05
-1.71563999944945e-05
-2.62604080829611e-05
-1.38318527143687e-05
-4.92804489216866e-06
-2.39799497969125e-05
-3.04229442483704e-05
-2.63083836989818e-05
-8.76129892619197e-06
-2.83032492147974e-05
-1.64916312524309e-05
-1.73868425684599e-06
-1.1445626132771e-05
-2.28901854584112e-05
-1.59905439116302e-05
-1.43354710281466e-05
-5.40223218085629e-06
-4.61116140122813e-06
-9.54709222327404e-06
-1.60481518831757e-05
-2.2962909632855e-05
-1.64471883564171e-05
-2.11012657125902e-05
-2.87868689123144e-05
-2.77626694149323e-05
-1.17479361665256e-05
-1.00491917429927e-05
-1.71539378996185e-05
-1.65712441604659e-05
-1.02083782358617e-05
-1.08363459885701e-05
-9.58675497061032e-06
-1.75757562118813e-05
-1.23639927337383e-05
-1.87640352797248e-05
-9.5939985578776e-06
-1.85214629340592e-05
-2.27122631856324e-05
-1.63153832798505e-05
-1.08368666967883e-05
-1.34741356881749e-05
-7.39365960426222e-06
-3.40248545772495e-06
-1.92542106804581e-05
-9.20576411589941e-06
-9.12935749294178e-07
-2.45446414041335e-05
-1.3488807397023e-05
-1.82554511360527e-05
-2.94050465884212e-05
-3.56460940284903e-07
-5.78605665026474e-06
-9.14241100128433e-06
-3.7805664016909e-06
-2.05046237555623e-05
-1.86154784964525e-05
-2.85419089267558e-05
-3.76046367557653e-06
-2.68042347621289e-05
-9.19186337519514e-06
-1.85427510883519e-05
-1.76060492050127e-05
-1.69669664090274e-05
-1.52747042318249e-05
-1.77749724007886e-05
-1.22686288520485e-05
-2.07909860256939e-05
-1.73878995449907e-05
-1.31964165797367e-05
-1.87371366978403e-05
2.94285902688361e-06
-2.71827099697527e-05
-2.04926474785458e-05
-1.38982321220416e-05
-1.68668519292825e-05
-5.10037897659038e-06
-2.99813402151889e-05
-1.40378922868336e-05
-5.36309248808853e-06
-6.03785926856509e-06
-1.06486758448082e-05
-2.49596390213147e-05
-1.12481239442772e-05
-5.72946568535045e-07
-1.51903782650628e-05
-1.13099516809265e-05
-8.21111117489005e-06
-2.13781296693921e-05
-2.26779301055747e-05
-1.62590865658812e-05
-2.40774435476272e-05
-2.92706503757061e-05
-1.68893633682057e-05
-1.40407837288727e-05
-1.76187697842795e-05
-1.14600977649272e-05
-1.02358624270764e-05
1.30055232425341e-06
-9.81802675396084e-06
-1.04521952415022e-05
-2.97459197387556e-05
-2.22312831739485e-05
-1.19553604143472e-05
-1.82547415657352e-05
-8.7430960595342e-06
-7.77368659317223e-06
-1.08347397872535e-05
-2.3523226551487e-05
-2.32188419225681e-05
-3.99499572455729e-05
-4.36891154444471e-05
-1.60172875561202e-05
-1.83858736807776e-05
-2.31224794065657e-05
-2.11812834908857e-05
-1.59675494094184e-05
-6.41562069094609e-06
-1.93504463703192e-05
-4.57931412897233e-06
-1.01330735497597e-05
-9.36185949952083e-06
-3.56976244002503e-05
-9.6822841548636e-06
-2.77375741654867e-06
-6.11600017605124e-06
-1.19753723122915e-05
-2.42215313784259e-05
-1.96138612397683e-05
-2.86671582460013e-05
-2.60263561413732e-05
-8.46192373724669e-06
-1.7622344085044e-05
-7.03390157009301e-06
-2.89411087392669e-05
-2.92973055507201e-05
-2.24009458520846e-05
-1.69393692849293e-05
-2.03102327436325e-05
-1.08839475575117e-05
-1.81424514838343e-05
1.43660674021265e-06
-1.49373189885962e-05
-8.71586982883476e-06
-9.73059719604144e-06
-1.0258020834714e-05
-2.74104773359924e-05
-2.01878255892467e-05
-1.5605734484418e-05
-1.43386594526289e-05
-1.54291806170576e-05
-9.32942406574749e-06
-1.85304105224575e-06
-1.94298451240151e-05
-9.68038335819864e-06
-2.05730508424803e-05
-1.44023801406614e-05
-4.00545735044784e-06
-2.34939439223753e-05
-1.89600345001304e-05
-1.09425693610437e-05
-4.1787763172966e-05
4.8533849190456e-06
-1.70126150686652e-06
-1.96843867221172e-05
-1.85892063449866e-05
-2.17362194833217e-05
-2.36588039080894e-05
-1.08650570051413e-05
-1.93036055979876e-05
-1.08983631915423e-05
-3.52930119496239e-05
-1.01856279270788e-05
-2.85225841402289e-05
-2.11738024214174e-05
-1.76035177716687e-05
-1.43559400791669e-05
-2.39648833236671e-05
-3.12043582469869e-05
-1.55755602025402e-05
-1.3924723500732e-05
-6.51825318716693e-06
7.45716510773377e-06
8.46405725932318e-07
-1.29820293774763e-05
-1.41952620927264e-05
-7.29150530886416e-06
2.74755175135956e-06
-1.31260139140938e-05
-8.78351726350032e-06
-1.23380449478582e-05
-1.60170841694838e-05
-2.09707877884367e-05
-2.90960134903807e-05
-2.78970168819101e-05
-8.03348480046746e-06
-4.27191254614785e-06
-2.06562311460868e-05
-4.31281282345685e-07
-5.10409341040589e-06
3.8737003766506e-06
-1.71047394201581e-05
-1.03847295126864e-05
-9.53516294190863e-06
-1.6418985797765e-05
-9.57405721835009e-06
-4.3104130580363e-06
1.72195540782554e-06
-7.76142510080055e-06
-1.10847537488342e-05
-6.87171789031334e-06
-1.25878714563552e-05
-1.80922205409131e-05
-1.60433112624161e-05
-6.78494566002796e-06
-2.3758218838385e-05
-2.86621498159146e-05
-1.47046968491973e-05
-1.9500074601714e-05
-1.60943484827135e-05
-2.55003872775045e-05
-5.27950277671159e-06
-2.40374685649108e-05
-1.15825827976725e-05
-1.31728977434972e-05
-2.80087713052078e-06
-4.15825112366598e-06
-2.02241522570893e-05
-1.23152178884929e-05
-1.53197951016935e-05
-7.87632884819144e-06
-2.75599195150187e-05
-4.23774463568918e-05
-7.73784342143666e-06
-2.52553491678498e-06
-2.83500878596818e-05
-2.00821270164359e-05
-1.79311578864083e-05
-2.13827662291673e-05
-3.34067687404336e-06
-1.94264113143748e-05
-7.323132471846e-06
2.26937868160885e-07
-1.60146648308447e-05
-1.74688632621368e-05
-1.25208330614444e-05
-2.9946782379987e-05
-2.57029848421227e-05
-2.4486858367426e-05
-1.55068706063366e-05
-6.29506860984988e-06
-1.28707531478454e-05
-1.94915188678873e-05
-1.1270692094966e-05
6.27619622029417e-06
-1.8980099461004e-05
-3.17311967007752e-05
-2.00395247765821e-05
-1.17206153808186e-05
-1.51535076854033e-05
-6.94072593065682e-06
-2.10667080200691e-05
-1.32050514527617e-05
-1.28328776640942e-05
-1.8434820406578e-05
-1.41409111129409e-05
-3.77573431481682e-06
-1.37424461973696e-05
-1.29320389667568e-05
-2.03875872225895e-05
-1.7008469262453e-05
-1.33459050067522e-05
-1.04830508154787e-05
-1.70779767655591e-05
-9.95101613291736e-06
-9.72814760688063e-06
-1.64863952113342e-05
-2.2972823801049e-05
-1.73526221725758e-05
-7.26239825447285e-06
-4.15182171892256e-06
-3.33615835201558e-05
-1.62282481209112e-05
-1.5516532372314e-05
-1.2614491606448e-05
-3.17467444850408e-05
-1.23063771270177e-05
-1.57860581421094e-05
-2.33008403854735e-05
-1.29147355344756e-05
-8.05440955041848e-06
-3.11848651617984e-05
-1.61430194305279e-06
-1.49862820009125e-05
-9.83515161869215e-06
-2.32153097510625e-05
-8.68212368430281e-06
-7.17319318380961e-06
-1.47394452852867e-05
-4.75752615343755e-06
4.52248339517832e-06
-8.93246619963263e-06
-2.71772996931792e-05
-1.83499869795248e-05
-1.71231381430765e-05
-7.59897125138397e-07
-1.48319877695479e-05
-2.5228822557592e-05
-2.07890728449735e-05
-2.28013053038362e-05
-1.57539129594529e-05
-7.37776900528415e-06
-1.75115222154856e-06
-7.28154959850813e-06
-1.19972069275252e-05
-1.59636269264664e-05
-1.10761388729673e-05
-2.54701499750967e-05
-1.68992758406681e-05
-1.74538775053172e-05
-1.89534538685913e-05
-1.58662045680262e-05
-1.76479494142381e-05
1.00289557428331e-06
-1.56200941905997e-05
