# Supplementary material for: Research on computational propagation and identification of mine microseismic signals based on deep learning
Source: PLoS One. 2025 Oct 22;20(10):e0334641. doi: 10.1371/journal.pone.0334641 (PMC12543183; doi:10.1371/journal.pone.0334641)
Supplement: S9 Data — (ZIP) [file pone.0334641.s009.zip › 000101100000366.xlsx_0.txt_24.txt.txt]

-1.90380179705126e-05
-2.14082702309331e-06
-1.69486350197646e-05
-2.35921379988205e-05
-3.15963302051588e-05
-2.02858266707146e-05
-1.90206285442905e-05
-2.50192086691546e-05
-1.56000585574457e-05
-6.43744578224747e-06
-2.32559846489082e-05
-2.38095126262794e-05
-1.627551446119e-05
-1.36808508927767e-05
-1.75806744015201e-05
-1.63061625951887e-05
-2.2286126226628e-05
-1.45896427406049e-05
-2.68416475971822e-05
-3.35340162437014e-05
-1.19588190242639e-05
-2.26854726734194e-05
-1.29618031128244e-05
-1.0668206236912e-05
-1.57252623892248e-05
-7.92519575994022e-06
-2.18259815058812e-06
-2.14144651408981e-05
-2.52686612209895e-05
-3.10371660698545e-05
-2.76649275270339e-05
-3.48653500674115e-05
-1.877065155032e-05
-2.32403166997912e-05
-2.29438797598991e-05
-2.90212284308557e-05
-1.52230156688348e-05
-9.37456071963224e-06
-9.62859222742774e-06
-1.25223719312856e-05
-1.43392491357417e-05
-7.41389600196239e-06
8.17684249984408e-06
-1.44146171715467e-05
-3.01706143045091e-05
-1.58599852116377e-05
-1.12192870795688e-05
-1.76948924844427e-05
-2.08365550803868e-05
-1.9302023958771e-05
-5.7114571038864e-06
-1.26146197362634e-05
-1.79670408596702e-05
-1.82583925696519e-05
-3.08076520666291e-06
-3.28986491593087e-05
-1.53320062058361e-05
-2.03273142099048e-05
-4.3895357897144e-06
-1.89510839084532e-05
-1.41816753485464e-05
-2.82401113978078e-05
-2.0543517277437e-05
-1.7700856807253e-05
-1.76741836479803e-05
-2.76201353283965e-05
-2.3816221628742e-05
-1.70418819985861e-06
-1.72164355144888e-05
-1.68957659960017e-05
-1.63885791889627e-05
-9.60863416922065e-06
-1.99479448579481e-05
-2.58639740707087e-05
-2.78294215897743e-05
-8.88432730065972e-08
-2.24026328193835e-05
-2.055727873982e-05
-2.28295371894139e-05
-1.50543574312327e-05
-7.37140268169159e-06
-2.12096787489068e-05
-1.50979990499768e-05
-1.78799989461323e-05
-8.37707389965183e-06
-2.88940624014946e-05
-1.39669088855578e-05
-1.84872820270976e-05
-3.02077451774609e-05
-3.00064808253233e-05
-1.99785689884853e-06
-2.67214529590036e-05
-1.36783364321061e-05
1.45371644497201e-06
-1.58897652603016e-05
-2.4164325031538e-05
-3.09951118236541e-06
-2.63628054221088e-05
-1.93233296337173e-05
-4.11285339011667e-06
-1.41423922323975e-05
-1.29254339313118e-05
-2.24945502381732e-05
-7.24333415674883e-06
-1.6326649727232e-05
-1.73289114783906e-05
-1.34312822254209e-05
-2.90857206047018e-05
-9.18586623594029e-06
-1.53462598634944e-05
-1.0373033158212e-05
-8.29583932777369e-06
-1.73866608077565e-05
-8.09294463622653e-06
-2.12206416341992e-05
-3.29959724549232e-05
4.07383813180786e-06
-1.55014054667724e-05
-1.46808130185441e-05
3.59245291797253e-06
-3.34165111238426e-05
-2.26213153243839e-05
-2.13641488883046e-05
-2.04689453879913e-05
-5.07004449212903e-06
-2.02452907251656e-05
-1.77050777581879e-05
-1.18068910570907e-05
-2.39290276669253e-05
-1.4342181365828e-05
-8.02782435081483e-06
-3.36569096701181e-05
-2.07323886170514e-05
-1.42468302582929e-05
-1.81996420269007e-05
-2.72212179082789e-05
-2.53226480585122e-05
-2.42509311683315e-06
-6.87954138732175e-06
-3.46188596088865e-05
-6.85164942586601e-06
-1.3629976485132e-06
-1.78464778657208e-05
-7.1635666163954e-06
-1.65464868040113e-05
2.83271364915963e-07
-1.40281240245869e-05
-3.66743517921617e-05
-1.65820043763075e-05
-5.90566980112959e-06
-8.93108964239691e-06
-1.03427563647561e-05
-1.42602934200008e-05
-2.61107495740782e-05
-1.17458217737802e-05
-1.89147017545356e-05
-1.52232319972909e-05
-1.72253790691226e-05
-2.0357679998057e-05
-9.9713318231804e-06
-2.16728406368227e-05
-1.52510876031921e-05
1.20585065916892e-05
-1.22333850179201e-05
-1.22831158712258e-05
-2.88746219133881e-05
-1.83453881756836e-05
-5.93490676265545e-07
-1.56744803911143e-05
-2.5101345114531e-05
-1.45086049056215e-05
-2.66849483882003e-06
-1.21420663924595e-05
-7.75565322601864e-06
-1.88579725661603e-05
-1.69537112183151e-05
-2.88712849960801e-05
-7.8152748230935e-06
-9.86493771278893e-06
-3.27798199950018e-05
-3.03561555183824e-05
-1.79977147146725e-05
1.50982518319533e-06
-2.65908167159349e-06
-3.14478619830626e-05
-1.3445165214393e-05
-1.97427321484171e-05
-1.34631315749589e-05
-1.7910820362453e-05
-1.27880605491867e-05
-3.4914498074022e-05
4.5180193693127e-06
-7.02512059129419e-06
-2.5800995769558e-05
-6.39773857607662e-06
-2.88617939384478e-05
-2.13609047735096e-05
-1.33144914105514e-05
-4.41691674099658e-05
-1.68841504562018e-05
-2.76965612802429e-05
-4.33299072956557e-06
-2.12503922803025e-05
-1.11052411341355e-05
-4.02205960418571e-06
-1.80493223545115e-05
-3.44020400817752e-05
-2.83849677315676e-05
-2.860118356539e-05
-2.0767141119716e-05
8.79761333408778e-06
6.78098693924935e-06
-1.64527518238919e-05
-2.49351359555476e-05
-3.01112744756777e-05
-6.54701892112913e-06
-1.4056297192974e-05
-1.23078904595119e-05
-1.27718083703492e-05
-1.88998237283794e-05
-2.31573228357049e-05
-7.12755870015497e-07
-1.87511955487843e-05
-2.8408945789336e-05
-1.49935154542583e-05
-1.69531104490666e-05
-1.13449583106811e-05
-2.60851094747944e-05
-1.10866549299934e-05
-1.22218523339323e-05
-2.25668675988508e-05
-1.53765537282385e-05
-1.73599880690303e-05
-1.69758479439779e-05
-6.77717126416768e-06
-1.13080690263847e-05
-2.23484166203608e-05
-6.35555409927494e-06
-8.27921659904751e-06
-2.34608425798269e-05
-3.83047186622633e-06
-1.82366707486811e-05
-7.86414286531634e-06
-1.80649656417074e-05
-9.50205840393583e-06
-1.29761702918499e-05
-1.24054868324421e-05
-1.42545610274014e-05
-1.52789829541547e-05
-5.78188928267251e-06
-1.98913930992204e-05
-1.82825327571228e-05
-1.33397601360867e-05
-6.63917695214877e-08
-1.47310238883549e-05
-1.67883507077436e-05
-2.17381064892476e-05
2.03177526196495e-06
-1.71500076671279e-05
-1.11093375408102e-05
-2.13282636913759e-05
-1.9768896024569e-05
-1.51205560631583e-05
-1.46415474317954e-05
-1.69932342056925e-05
-2.63936776940809e-05
-3.08414225887261e-05
-1.09624364365835e-05
-3.75552626405104e-05
-1.96021716053523e-05
-9.4631232341647e-06
-6.35937386925856e-06
-1.25806136148319e-05
-1.09536530670507e-05
9.89239212048318e-06
-2.18447961539273e-05
-1.23559261273504e-05
-2.73235885523717e-05
-6.18806544324184e-06
-1.49445245846317e-05
-9.41333422293473e-06
-6.33000637188575e-06
-1.61670690603258e-05
-8.87578567543923e-06
-1.79556413683475e-05
-1.59236342579083e-05
-5.31700487154108e-06
-1.19515265234543e-05
-8.2650861624567e-06
-2.56180764623742e-05
-3.90059943439695e-06
-1.40891011762022e-05
-1.77901770257478e-05
-7.96371284092648e-06
-1.15764487868872e-05
1.01616016518895e-05
-2.14586812509051e-05
-5.19409489877953e-06
-3.87875660528941e-06
-4.26251509221682e-07
-3.34376749646607e-05
-1.69810105993354e-05
-2.7493863505176e-05
-1.8798441202899e-05
-1.06079533457161e-05
-2.44868705072436e-06
5.5538131428065e-06
-5.71060907707446e-06
-1.16627425579476e-05
-1.28588303750251e-05
3.04711829984435e-07
-2.42143075733551e-05
1.26256192641722e-06
-4.74293590630048e-06
-2.31212905253236e-05
-9.23756909105057e-06
-1.7184837762795e-05
-1.00228608867938e-05
-4.42847252606184e-06
-2.49264015118029e-05
-9.87567940302838e-06
-6.33167027860005e-07
-2.62696048484527e-05
-1.17599200378539e-05
-2.12099506034749e-05
-2.17638328039752e-05
-1.63918262972667e-05
-9.34153285821515e-06
-3.57612381561853e-05
-9.2243796952962e-06
-1.69625427959019e-05
-2.78442827512885e-05
-5.24584050033695e-07
-4.39615810817835e-06
-3.09724638109065e-05
-2.22190468950167e-05
-2.02200010113584e-05
-1.6235850081982e-05
-6.8233578776901e-06
-3.00173837879335e-05
-1.37135299911321e-05
-3.30174823388738e-05
1.11816333110916e-07
-1.50479935738924e-05
-1.52276539568086e-05
-1.04643910687017e-05
-2.47267194418523e-05
-2.13029742563075e-05
-1.59826613179448e-05
-2.10574354858852e-06
-3.01754211802731e-06
-1.67876584349697e-05
-1.65647800762562e-05
-5.60330959465369e-06
-5.76830324707013e-06
-1.19473280481913e-05
-1.20877561619305e-05
-9.2055007415289e-07
-9.82524298583429e-06
-8.01270908952573e-06
-1.35230540254254e-05
-8.44693045564232e-06
-1.1190726591082e-05
6.80543132687387e-06
-2.68422565629788e-05
-2.18270831743239e-05
-2.10490354834902e-05
-7.80973575133986e-06
-2.80088325797059e-05
-2.95919088455978e-07
-1.85492735574605e-05
-2.05572365233274e-06
-1.01350422548184e-05
-2.64281638897604e-05
-2.96301420910255e-05
-1.90590890293532e-05
-2.14978231975747e-05
-1.73811405561875e-05
-1.87683181559659e-05
-6.07272454957606e-06
-2.10436724956319e-05
-6.64136475422343e-06
-1.92618875500275e-06
-4.77522009363363e-06
-1.13262171506278e-05
-9.76767572185413e-06
-2.06720699286884e-05
3.28173281919168e-06
-7.6548039488187e-06
-8.48314593820445e-06
-3.25884421817107e-05
-1.38745642753457e-05
-1.20792149518862e-05
5.52348014929118e-06
-2.07396559658301e-05
-2.58913712434883e-05
-4.28722651906944e-06
-1.30219077236935e-05
-9.72678816736192e-06
-5.68341782050668e-06
-2.58762858523635e-06
-2.50444460921698e-06
-2.08541958331771e-05
-1.5189402234442e-05
-1.7325161696831e-05
-1.39927025641624e-05
-2.29208037086978e-05
-1.75612595612601e-05
-1.72516563166922e-05
-2.25811122308411e-05
-1.78543459376521e-05
-1.45992305842732e-05
-1.25247487463224e-05
-1.92552399794656e-05
-8.75231487911867e-06
-1.68884664315113e-05
-8.53770938720341e-06
-2.41606758954004e-05
-1.92300985326344e-05
-3.63928447838439e-05
-1.55493847025875e-05
-7.28052914012961e-06
-2.0344148525671e-05
-1.33603644416387e-05
-1.71032417299542e-05
-1.03856190558595e-05
-2.0575386469749e-05
-3.60773644863498e-05
-4.55582885283298e-06
-1.85094540022903e-05
-7.85204044359413e-06
-1.7588794378074e-05
-1.7093977390096e-05
-7.05858181186024e-06
-8.68403605434426e-06
-4.36668697998756e-06
-7.28875362951622e-06
-1.53509795324778e-05
-1.18539276866399e-05
-1.75460790373086e-06
-8.11721553250087e-06
-2.01368517085147e-05
1.18382260033286e-06
-7.9728134104631e-06
-1.91214527973149e-05
-1.97728909489302e-05
-9.76581947332738e-06
-1.80274065486283e-05
-1.82565138358973e-05
-4.9839650248339e-06
-2.161422972018e-05
-1.18849609690226e-05
-2.18264384282659e-05
-1.81416948846371e-05
-1.05174518353411e-05
-7.45134570715818e-06
-1.64620477284827e-05
-1.23319256761163e-05
-1.33110039957283e-05
-2.0897383294676e-05
-4.54831625782104e-06
-8.15772563514881e-06
-1.26370437965498e-05
-9.88322041865647e-06
-9.74328287588031e-06
-2.49612654446627e-05
-1.6330574144326e-05
-1.13226232044466e-05
-6.99006536364922e-06
-1.59366528946179e-05
-4.32491903741008e-06
-2.4212767921309e-05
-1.23288311353599e-05
-1.90413192264179e-05
-1.72894015543591e-05
-1.9309190575531e-05
-1.07371098180402e-05
1.01577008268694e-06
-2.35706169268614e-05
5.80923775016507e-06
-3.13898499446805e-05
-1.81560787640737e-05
-2.00659514471644e-05
-2.44644801017203e-05
-4.68426254806384e-06
-1.64640260901482e-05
-2.56156679671738e-05
-2.12053203043849e-05
-1.15390607046552e-05
-1.44867436958999e-05
-1.95448909988279e-05
-1.70589475376323e-05
-1.39401148491373e-05
-1.14523771446199e-05
-1.68724980513357e-05
2.48661922800605e-06
-1.53586131262643e-05
-1.36649020176301e-05
-3.21079961979386e-05
-4.00516163619109e-06
2.0292416259338e-06
-1.23711663666081e-05
-2.52108661330402e-05
-1.70973716961317e-05
-1.36006617570717e-05
-1.57937109133104e-05
-1.03143280032163e-05
-6.38955867411822e-06
-9.24568666491871e-06
-1.83647459104438e-05
-2.74762301229375e-05
-1.52320936976059e-05
-1.43045097170472e-05
-2.09709973312859e-05
-8.27236168326619e-06
-6.57028347505469e-06
-3.19992985323286e-05
-1.43608679572141e-05
-1.89107204182498e-05
-1.7639675308362e-05
-2.20240224906205e-05
-2.53375710491333e-05
-9.34734626359957e-06
-1.69415019655493e-05
-1.2771488940476e-05
-4.4601109369784e-07
-1.06067204941418e-05
-2.76388191401264e-06
-8.66339544030386e-07
-3.29650518040377e-05
-2.64047765430386e-06
-1.57048068401099e-05
-1.7534337824347e-05
-1.36912994995977e-05
-4.50062670062612e-06
-8.28656543604276e-06
-1.30512898412872e-06
-2.56278102423066e-05
-1.07718835074822e-05
-2.60255659339808e-05
-2.13966059484748e-05
-7.22762986954988e-06
-1.82511468612298e-05
-1.41637284311834e-05
-8.89567790891139e-06
-2.91094567965591e-05
1.43071315245642e-06
-1.27017763690049e-06
-1.05333588799403e-05
-1.91241739292416e-05
-4.40441022728101e-06
-3.11002392474137e-05
-1.57874702879659e-05
-1.72263858397783e-05
-2.64249376313319e-05
-6.91071002719826e-06
-3.05209464615763e-05
-1.00472290635459e-05
-1.93745835864304e-05
-8.25849298050442e-06
-1.65822447744448e-05
-7.86901993207678e-06
-1.97758058650755e-05
-1.31389410854461e-05
-1.37535656296625e-05
-2.44509211930274e-06
-2.87746097913175e-06
-9.46642184452866e-06
-2.1673943031213e-05
-2.42526810579841e-05
-1.62351725138271e-05
-3.23241079182891e-05
-7.82379606252001e-06
-3.96078812239267e-06
-2.6876972317026e-05
-2.08118042636585e-05
1.63483153139442e-06
-1.56764672861171e-05
-1.94337238906565e-05
-1.32055901077011e-05
-1.25239324041954e-05
-1.9620542692709e-05
-2.74800917099384e-05
-2.45244939904033e-05
-2.66485758286061e-06
-2.33843830423006e-05
-2.45128427944524e-05
-2.31610836870031e-05
-7.09219535873191e-06
-1.39349291363377e-05
-9.76730735897715e-06
-1.81420829189884e-05
-9.33752063695074e-06
5.63303822011729e-06
-1.83392476765347e-05
-7.98650676585617e-06
-1.15637279114892e-05
-1.96206466419177e-05
-4.15349822927355e-07
-1.68648767336591e-05
-9.24261966869323e-06
-8.17212523374481e-06
-8.70690271765592e-06
-3.25706165790755e-06
-1.6624752762143e-05
-1.05594204888595e-05
-1.00251934279323e-05
-9.9559808124551e-06
-1.37471907761312e-05
-1.92160093562632e-05
-1.7307986852421e-05
-2.14545489530141e-05
-3.08180220421093e-06
-1.77540253122767e-05
-3.84253139322653e-06
-6.1071393725969e-06
-1.33987185624335e-05
-2.7757803030684e-06
-1.20119637770429e-05
-1.35540971222638e-05
-2.13066123400103e-05
-1.7206038992069e-05
-2.5482003242291e-05
-2.17823784864476e-05
-1.40795175581688e-05
-1.30389537176134e-05
-1.73242185926195e-05
-1.49716851353596e-05
-2.50122838220151e-05
-1.96308334982827e-05
-6.77496557872265e-06
-1.90074512198206e-05
-3.23490292708034e-06
-2.5160419482331e-05
-1.37369113067167e-05
-1.79448887034436e-05
-1.08649829239284e-05
-1.66355777986591e-05
-2.91870750683326e-05
-2.08869181958457e-05
-8.61838282088615e-06
-2.07550826712678e-05
-3.39088747914328e-05
-2.37836960667501e-05
-9.84434061897132e-06
-2.28662953075528e-05
-2.52245004291681e-05
-2.56902859871828e-05
-1.44647630092587e-05
-9.13234181426976e-06
2.29105888410618e-06
-1.15921626834039e-05
-1.16058522510877e-05
-3.3931342953628e-06
-1.71937198773044e-05
-2.40376540725899e-05
-2.39339356215943e-05
-5.45506744395158e-06
-1.56280298426924e-05
-1.03861923329084e-05
-9.01117486429463e-06
-7.74128786372092e-06
-9.80607464983355e-06
-1.28843703126245e-05
-3.20173353662255e-05
-2.06776220565991e-05
-1.02865542333706e-05
1.22788219217501e-06
-1.13711240188605e-05
-4.04419133028403e-06
-1.01998866376783e-05
-1.64970366906707e-05
-3.91996992392303e-06
1.63409609404677e-05
-1.5848702323355e-05
-2.94446980392332e-05
-2.10337084893414e-05
-1.96777167200133e-05
-1.87693855463738e-05
-7.60886579021381e-06
-2.59627194002904e-05
-1.73353435063264e-06
-1.31934623662968e-05
-2.6798115901947e-05
-8.00030248196774e-06
-2.09210938739543e-05
-3.63585788999172e-05
1.13279636057701e-06
-1.57532627450764e-05
-7.00778261268783e-06
-7.84883629246272e-06
-4.48376271323335e-06
-4.44851235888872e-06
-8.14679318912272e-06
-3.6863565427222e-06
-1.68766184128791e-05
-1.79859063397108e-05
-8.12541603255223e-06
-1.60596952810867e-05
-2.36712808511994e-05
-1.78959652634293e-05
-2.31555163068736e-05
-3.84453466310287e-05
-2.10437541396346e-05
-1.67277359300439e-05
-2.92640511764688e-05
-3.58502972841389e-05
-9.17518938431881e-06
-2.09296635459114e-05
-2.86403494681708e-05
-7.25853008770154e-06
-1.72596269643851e-05
-1.2658242882957e-05
-1.04720179869915e-06
9.18283874609437e-06
-7.67311778610827e-06
-6.76375000817786e-06
1.7273302052218e-06
-2.17205471860171e-05
-1.0103322190717e-05
-2.21991252839841e-05
-2.99928817850423e-05
-9.47074759308385e-06
-2.34616896725428e-05
-4.68110154365833e-06
-3.07958525693852e-06
-5.36179555431281e-06
-2.82740198586079e-05
-2.98952504535924e-05
-1.18772370721072e-05
-6.7720861183724e-06
-6.86953792100177e-06
-1.47177777112427e-05
-1.95426695104905e-05
-1.55110212672362e-05
-1.23493794984475e-05
-1.92321265637328e-05
-2.94696115699324e-05
-1.18048854319331e-05
1.31026598608547e-05
-3.36089827359829e-07
-3.90697447618621e-05
-1.40705966819392e-05
-2.843117097981e-06
-2.42232828365631e-05
-1.22932667594551e-05
-1.48479273508229e-05
-2.45158093735056e-05
-1.99448650217501e-05
-1.14437872445618e-05
-1.98779441695951e-05
-1.30541091163136e-05
-1.0211711428062e-05
-2.58776163515808e-05
-3.92561461071752e-06
-1.16079638248871e-05
-2.61392511354293e-05
-1.84969573945137e-05
-2.09347227503426e-05
-1.45242987332025e-05
-1.47449493921758e-05
-1.47664673389338e-05
-1.79008424398021e-05
-2.57527713071882e-05
-2.84142622783007e-05
-1.77938964058453e-05
-4.57514557398368e-05
-8.18641179338537e-06
-2.3957560087061e-05
-1.63979937051469e-05
-2.47729003934886e-05
-1.0899703357596e-05
-7.34080375991387e-06
-1.9315761155636e-05
4.9734859559445e-06
-1.68718116023797e-05
-2.56457542344378e-05
-2.23809821862893e-05
-9.85156319759084e-06
-1.48908505193126e-07
-1.93198026677594e-05
-1.19116510639977e-05
-1.16072322132629e-05
-1.44166204764532e-05
-3.52346073817096e-05
-1.35996788002972e-05
-1.31777915026129e-05
-1.19224754667321e-05
-2.36814629489547e-05
-1.20680136661876e-05
-2.34887138382964e-05
-1.06049642947092e-05
-1.6685480985502e-05
2.76968998369846e-06
-2.27227269918041e-05
-2.5703482977249e-05
-1.76213400329348e-05
-2.32543934862398e-05
-1.24324931176087e-05
-2.78002465452832e-05
-1.78441489786534e-05
-2.40333536463965e-05
2.58354383715253e-06
-1.01214102157493e-05
-1.62613291797455e-05
-4.08325564514458e-06
-2.15436450135454e-05
-1.95454338403421e-05
-2.55260731988255e-05
-1.75855156750377e-05
-3.51690061079098e-06
-1.06219744762779e-05
-2.11416124775949e-05
-1.6086636447136e-05
-1.11155627312006e-06
-2.17424377409368e-06
-1.35322009493031e-05
-6.34559928627571e-06
-1.08049764334481e-05
-2.33594398885394e-05
-9.41107973792365e-06
-1.73120481086968e-05
6.25787601633151e-07
-3.45390608589008e-06
-1.51837203606987e-05
-2.93607314459839e-05
-2.27626319912516e-05
-1.03743389014503e-05
-1.36485485976833e-05
-2.82951774591291e-06
-2.46054028569175e-05
-3.4941215897797e-06
-1.77081405451698e-05
-9.58010245637826e-06
1.87053658778973e-06
-2.29981342203716e-05
-2.75590055926056e-05
-1.2297936731631e-05
-5.07696772672496e-06
-3.70486226777272e-06
-2.24169851590008e-05
-6.68309796240378e-06
-5.91233666525003e-06
-3.19591456313166e-06
-6.2058157305041e-06
-9.01226207940784e-06
-2.75168594258944e-05
-1.38023474553594e-05
-1.33464495951353e-05
-2.01703730692169e-05
-3.50365273557935e-05
-1.47058317853015e-05
-6.9551625237741e-06
-1.46610154357128e-05
9.28215785003817e-08
2.5337196021192e-06
-3.32170019939431e-05
-3.42764220403723e-06
-2.19280989792809e-05
-1.62553246319517e-05
-1.30331374350644e-05
-2.82676019539393e-05
-1.38799866994426e-05
-2.25918701572388e-05
-1.2276438354592e-05
-2.01191027555417e-05
-3.58995245580808e-05
-1.54011024038994e-05
-3.5404027672062e-05
-1.21810639893043e-05
-1.23533254456248e-05
-1.08225554345562e-05
-2.35871905698184e-05
-1.66392175062712e-05
-1.30805919492452e-05
-2.0776018725158e-05
-2.68146894836484e-05
-1.80676176100882e-05
-2.9639280086753e-05
-9.25510242601988e-06
-3.75168805604778e-05
-2.33682406541199e-05
-2.76715057805603e-05
-1.18569576134983e-05
-1.57085353276818e-05
-2.32633976861732e-05
-1.73424476400316e-05
-1.07931508368944e-05
-2.36094045822906e-05
-3.17365476113329e-05
-1.21976603768296e-05
-3.91652955661715e-07
-1.32772948307268e-05
-1.86521980471678e-05
-1.72992962972302e-05
9.26148588575411e-06
-2.36990944695129e-05
-2.26176694732191e-05
-1.13641158822594e-05
-1.76837909067329e-05
-3.08095772433736e-05
-3.58991444645099e-07
-2.40238624236005e-05
-3.00680372050294e-05
-9.0833938346667e-06
3.22100150075279e-06
-2.05141355731073e-05
2.18076051859809e-06
-6.49890127587025e-06
-2.01786475545177e-05
-2.67522551137094e-05
-1.11201574211167e-05
-7.0490465245786e-06
-7.73364639731076e-06
-2.4441967598251e-06
-1.13349103687123e-05
-9.16935683545929e-06
-8.61494874797337e-06
-2.44320297475128e-05
2.27963990521266e-06
-1.79527467418938e-05
-3.54862649296114e-05
-2.46630263115763e-05
-1.67894489191301e-05
-3.17659907050974e-05
-5.66368130256187e-06
-1.91838111265697e-05
-3.26815169433877e-07
-2.55548730668746e-05
-2.11188428501352e-05
-8.85280675885788e-07
-8.80642436809017e-06
-6.4396414073501e-06
-1.68334637048415e-05
-3.42511232798122e-06
-1.26525601348138e-05
-2.31197524568094e-05
-1.29771404143307e-05
-1.22890058745694e-05
-1.93213016267584e-05
-1.91777824243105e-05
-1.02732464936374e-05
-2.6791335919443e-05
8.55425158508552e-07
-3.93123427023365e-05
-1.05975095742361e-05
-1.94778551689976e-05
-2.47174007824751e-05
-1.61014873363071e-05
-4.51958434756221e-06
-4.02730628124794e-06
-1.10324640171501e-06
-3.11730312897922e-05
-1.80768892266025e-05
-9.42864325134431e-06
-1.89041179475215e-05
-1.18051607881805e-05
-2.44813068562827e-05
-1.47752742882538e-05
-8.63267024559854e-06
-2.04842818191736e-05
-2.15468702861491e-05
-2.43679740931502e-05
-9.62066864753412e-06
-2.89086741307814e-05
-6.18446071480366e-06
-1.54815826262366e-05
-8.66347446738791e-06
-2.80328460954105e-07
-1.82588662280278e-05
-1.19690594867792e-05
-8.79465062598728e-06
-1.07744254968602e-05
-1.37423209144666e-05
-2.87498798898636e-06
-1.76452275862588e-05
-1.51695837491744e-05
-1.33117006343985e-05
-1.250406209091e-05
-2.08932209918195e-05
-1.78846180978029e-05
-1.34551232849487e-05
-3.01670981723265e-05
-1.29353723849559e-05
-2.1556228799966e-05
-2.38760126680897e-05
-1.37708436214438e-05
-3.02045200574963e-05
-1.31376256286459e-05
-8.68090541182588e-06
4.28915307496937e-06
-9.20239984531609e-06
-1.93108915586889e-05
-6.04756001876552e-06
-1.33852087813134e-05
5.17438506137885e-07
-3.00268300681312e-05
-2.17700407190324e-05
-2.77571135456885e-05
-2.02743269382007e-05
-1.24175407205598e-05
-2.22224545880719e-05
-1.00635967851852e-05
-3.50086983294232e-06
-3.1358147730374e-05
-2.19682246796548e-05
1.06312637963226e-05
-2.06368941038233e-05
-2.66244036914919e-05
-1.33222340176261e-05
-1.81444741915174e-05
-1.47606877894862e-05
-9.24842548676333e-06
-1.65815656188352e-05
-1.36645990463113e-05
-1.64973102993226e-05
-4.26142590935462e-06
-1.56595864972592e-05
-1.37559309068426e-05
-1.87048689912299e-05
-3.09421005746264e-05
-1.63850643650685e-05
-4.03453362283951e-05
-1.30730659193766e-05
-1.49462192262496e-06
-1.14382471950315e-05
-1.45918987217345e-05
-2.83406355577901e-05
-1.06874808323892e-05
-3.01508640446757e-05
-1.63647670465536e-05
-1.33444481083227e-05
-2.47465797890091e-05
-2.41176493187156e-05
-3.8221235034808e-06
1.2932992181216e-05
-8.66634642110052e-06
-1.64732170925203e-05
-1.31740060970548e-05
-3.35096881703493e-05
-3.16741958831752e-05
-1.34349678680772e-05
-1.62559397832094e-05
1.100137031096e-05
-2.68915111322457e-05
-1.60223604366202e-05
-4.56906080627683e-06
-1.39770442506123e-05
-2.38914373556169e-05
-1.92949189119319e-05
-2.33986261808214e-05
-2.0743530632268e-05
-1.49662125636295e-05
-8.53667211288391e-06
-1.82741112535015e-05
-2.67779827234177e-05
-2.37427753362712e-05
-1.95273000068095e-05
-1.59995526236971e-05
-2.85386083654225e-05
-1.83674869370629e-05
-2.40809267161106e-05
-2.6944804706442e-05
-1.18628242425339e-06
-2.46084119539027e-05
-2.04649152829921e-05
-1.76482824865691e-05
-2.69795764962982e-05
8.50632096056017e-07
-2.82233442783541e-05
-1.12557632784303e-05
-2.95219266161093e-05
-5.68864186426239e-06
-1.44791378496631e-05
-2.31213904692975e-05
-2.30667885066995e-05
-1.26782456758097e-05
1.27776739865711e-06
-2.59787353517207e-05
-8.16852130994907e-06
-1.84362800622136e-05
-1.8592067121716e-05
-2.63158799819591e-08
-2.52526163431236e-05
-1.47958889942417e-06
-1.74997396105471e-05
-2.17460061143239e-05
-4.34545198271523e-05
-5.56641343748836e-06
-1.3417873395743e-05
-3.07656828059162e-05
-8.06108716281038e-07
-1.66363573789291e-05
-1.59344628212142e-05
-1.91889389972399e-05
-1.37521099492055e-05
-1.17518593274911e-05
-8.11598235504652e-06
-4.44310506283497e-06
-2.09162661386553e-05
-8.28420648929013e-06
-2.25165083295477e-05
-3.28050670451434e-06
-6.19297230663163e-06
-1.2789948761617e-06
-7.66671309039694e-06
-1.24713329853597e-05
-2.05983762497415e-05
-2.70564493812e-05
-1.91611563622552e-05
-2.05652061144352e-05
-9.65848216849121e-06
-2.58705655194752e-05
-1.42669153539065e-05
-3.40646275797309e-05
-2.24982114304716e-05
-1.12036203938156e-05
-4.40392788056865e-06
-2.96829448088621e-05
-2.33922500810283e-05
-8.7208431910897e-06
3.35410205509043e-06
-4.31136676503273e-06
-4.19208647504943e-06
-2.23409741008399e-05
-1.34949874922317e-05
-9.0626187661992e-06
-2.34019926430024e-05
-1.65123581727623e-05
-1.11263293309906e-05
-2.36174994055832e-05
-1.9694966165845e-05
-3.27069283541139e-06
-2.25174498252609e-05
-7.64055219934099e-06
-1.04341367869495e-05
-1.71659785911927e-05
-2.20649520319192e-05
-2.00418221906827e-05
-2.07924127517478e-05
-8.51923654422122e-06
-1.22086719644907e-05
-1.89921128726105e-05
-2.98304709055834e-05
2.5488762425695e-06
-2.09133719327623e-05
-2.53875604694205e-05
-1.69708569156424e-05
-3.18918961625947e-05
5.8598855646655e-07
-1.27945069858026e-05
-7.20908877386392e-06
-1.65166497832023e-06
-1.28889704025009e-05
-6.05789723253284e-06
-1.67439345563448e-05
-9.66942502070781e-06
-2.88881761232759e-05
-3.13433574491875e-05
-3.96607952044808e-05
-1.71729145099496e-05
-1.53450674771092e-05
3.25059689118494e-06
-2.51396324849954e-05
-1.23934226536418e-05
-2.80142945003977e-05
-1.37215122860423e-05
-2.51806828022904e-05
-1.26029504297129e-05
-5.69673487468768e-06
-2.17663484411703e-05
-8.74247843890199e-06
-3.44079634139874e-06
-9.40972569201395e-06
-2.08257172014494e-05
-4.59698582606298e-06
-1.90820974708404e-05
-2.30174797352229e-05
-1.00163897117182e-05
-1.65004160007047e-05
-1.62768689826515e-05
-2.67544268481777e-05
-2.55349974067351e-05
-1.42560452893945e-05
-1.22675633832337e-05
6.30192082076748e-06
-1.07185358301624e-05
-7.00917217247189e-06
-2.79708978547946e-05
-8.89722798761918e-06
-7.95948220780615e-06
5.80088319515629e-06
2.80235322450475e-06
-5.02177588390215e-06
-2.17421520875314e-06
-1.83260462728723e-05
-2.33987444361967e-05
-3.4362669699272e-05
-1.44033121189934e-05
-1.12599262761729e-05
-2.25533184352627e-05
-2.33018651231431e-05
-2.3409222515865e-05
-2.4863127273173e-05
-5.91649259628842e-06
-2.92356956726944e-05
-2.73773798473809e-05
-9.29953584458654e-06
-1.21484688390536e-05
-1.91427504964761e-05
-1.47179984117283e-05
1.23855497319586e-06
-1.68712274526035e-05
-3.31661123144583e-05
-3.09089095224128e-05
-1.19089630705827e-05
-2.02288363501939e-05
-1.76816365754522e-05
-1.4650376612278e-05
-1.3789436903218e-05
-1.55375422051437e-05
-1.55500841596289e-05
-1.74219007688087e-05
5.98202420765018e-06
-3.04571025812829e-05
-3.22639221852314e-05
-2.7536722468632e-05
-1.64784939075943e-05
-2.18335454308342e-06
-2.40584875690882e-05
-1.90897529321041e-05
-1.60068762461854e-05
-7.48914262701254e-06
7.39213186082831e-06
-1.95559826311891e-05
-9.45663479336137e-06
4.60817312574786e-06
-2.15526059384689e-05
-2.62339855935444e-05
-2.3887931693882e-05
-1.40784998162583e-05
-2.09144744094826e-05
-1.79892910133159e-05
-1.3701310931203e-05
-1.42348318129482e-06
-9.05185822595636e-06
-1.64952959648053e-05
-1.26901253064171e-05
-1.3271746678428e-05
-8.70434802301938e-06
-4.02268063262538e-06
-2.83574019979449e-05
-5.21161718744586e-06
6.29136168138336e-07
-1.83888222214663e-05
-3.46512653567696e-05
-1.19294934624121e-05
-1.3139046649124e-05
-1.33787667909363e-05
-7.52034174155298e-06
-2.67841160263563e-05
-2.93438005118596e-06
-9.25877341605516e-07
-2.76887012766677e-05
-1.08780336780085e-05
-5.68555925903317e-06
-1.89121816592347e-05
-1.03310741746001e-05
-1.34631737626351e-06
-6.92216540763671e-06
-1.75198590298132e-06
-1.62771883644264e-05
-4.00063970910873e-05
-2.59580211333863e-05
-8.83343617818209e-07
-1.27335767523569e-05
-3.0534895444793e-05
-1.65414560107945e-05
-2.3908456385779e-05
-9.19723029584763e-06
-1.1347059842949e-05
-1.37744508239877e-05
-2.5779736029542e-05
-1.59710051917559e-05
-1.34473290069755e-05
-2.70196779127281e-05
-8.69073175903356e-06
-1.46996385345022e-05
-2.6767786480762e-05
-2.59700471667255e-05
-2.34826337019167e-05
-1.01565755709743e-05
-1.27344058318893e-05
-1.48957982872878e-05
1.23423839156343e-05
-1.4511020781714e-05
-1.24533501863432e-05
-1.57994210518414e-05
-1.54085453665599e-05
-2.48101577195397e-05
-1.38744094578533e-05
-1.49633905261988e-05
-1.92590067218916e-05
-1.54110397455305e-05
3.70203560897177e-06
-1.73960327433419e-05
-1.44980104602935e-05
-2.98548059947697e-05
-2.56582886554608e-07
-1.5363206358249e-05
-2.441710119876e-05
-1.71813846421007e-05
-2.53362014370881e-05
-1.08274246359855e-05
-2.76841415702185e-06
-2.41368130794372e-05
-2.57518046900901e-05
6.05273121009863e-06
-1.55729835099149e-05
-3.06692582631159e-05
-2.09314291951055e-05
-2.42689925621532e-05
-1.04986385687878e-05
-1.8280258331969e-05
-2.70250934186344e-05
2.31175941188236e-06
-1.46091229138181e-05
-1.16700510565532e-05
-1.44564375721786e-05
-4.72538591278877e-06
-1.17393214566199e-05
-1.5291100499029e-05
-3.98634425596099e-05
-2.27635520785729e-05
-7.86767122741547e-06
-1.90565456726058e-05
-2.61764688078691e-05
-2.04359522361518e-05
-8.81171494117767e-06
-1.88363559284291e-06
-2.76617797192734e-05
2.77514233964715e-07
-1.43945387059246e-05
-8.53479000839499e-06
-2.95872970256069e-05
-2.73619804740797e-05
9.40765637570421e-06
-1.03263824121124e-05
-1.6090728755076e-05
-2.24575527629392e-05
-1.57157032922872e-05
-3.61294429024165e-05
-2.33629103888942e-05
-4.96320483832016e-06
-1.01797391345058e-05
-2.35031790606716e-05
-3.57322883523288e-05
-1.87482521170637e-05
-1.3147666879707e-05
-4.62416175410654e-06
1.36336942415783e-05
-1.41072403530444e-05
-2.34795498228913e-05
-1.62480740836938e-05
-2.6072095534604e-05
-1.54226107162995e-05
-1.16951395075264e-05
-5.05076520091703e-06
-1.35419462542126e-05
-1.53644032839585e-05
-2.89523806768998e-05
-2.82723881015751e-05
-9.88020750400389e-06
-3.66462500851552e-05
-2.44274901410248e-05
-1.41487518523049e-05
-1.31633074085264e-05
-9.2093094394827e-06
-2.66323956702047e-06
-1.0369974970253e-05
-1.8787194156278e-05
-2.19052534108913e-05
-4.28765035035844e-05
-2.39718874799565e-05
-1.15704436722064e-05
-3.25689612078752e-06
-1.00831176958762e-05
-5.12030081886516e-06
-1.52626873580025e-05
-2.77076661085536e-05
-2.84410428324523e-05
-2.9035161818334e-05
-8.92866087016163e-06
-8.16772988434229e-06
-3.08572784201285e-05
-3.30575662012648e-05
-2.22139113958371e-05
-8.70931054580846e-06
-3.46539109207106e-05
-1.08625216852207e-06
-1.11534777744516e-06
-5.52387721176555e-06
-1.58638631652947e-05
-1.69015365225261e-05
2.93379488190434e-06
-5.91878495287191e-06
-1.21525472507387e-05
-1.114182334748e-05
-3.29077851718194e-06
-1.3373613077514e-05
-1.0658507955616e-05
-8.6783377077241e-06
-5.7195396436854e-06
-2.90465845794345e-05
-1.6953265161311e-05
-2.48212729540765e-05
-2.13023845998756e-05
-2.11302401564065e-05
-1.76020793191742e-05
-1.03408771533923e-05
-1.5293165839748e-05
-1.08095890089306e-05
-8.88749818672107e-07
-2.77208270727107e-05
-2.03920704689242e-05
2.36677584646623e-06
-1.6333876646365e-05
2.14283175659661e-06
-1.99005115024418e-05
-1.93419569746448e-05
-2.14466744578831e-05
-1.36109072853031e-05
-2.41879478081042e-05
-2.66593317290392e-05
-7.36750641685764e-06
-1.08651688740069e-05
-1.78413991653119e-05
-2.50097296264746e-05
-4.59952180250531e-06
-3.47733588998125e-05
-1.43980203189828e-05
-1.28681222801563e-05
-9.01248265417092e-06
-1.02149445545183e-05
-1.73965750717764e-05
-6.01246670001796e-06
-1.80093987740068e-05
-1.52191522892831e-05
-2.62637657097347e-05
-1.76089009152726e-05
-2.01391856961546e-05
-2.06385128168072e-05
-4.45070365616626e-06
-6.19270768314126e-06
-1.83081966062477e-05
-7.23176678552743e-06
-2.03964975880701e-05
-1.13836360909717e-05
-1.40554386071367e-05
-8.21915137281153e-06
-2.57012667803305e-05
-1.58722618658756e-05
-1.47550991866848e-05
-3.60450793294446e-05
-1.56415637565402e-05
-2.19327853460594e-05
-1.79899869744782e-05
-1.76548168031894e-05
-1.11499773948901e-05
-2.30206285542077e-05
-2.92061322698516e-05
-2.85221551866337e-05
-3.64623674717362e-06
-4.42864257804191e-06
-7.86764502464044e-06
-5.98413512561618e-08
-1.48598035249703e-05
-1.4594613508541e-05
-2.75014531127663e-05
-1.47872590051385e-05
-1.68801864383542e-05
-2.13216322841605e-05
-2.3721565900115e-06
-6.22987919919907e-06
-1.40862374400533e-05
-1.06908673746543e-05
-1.48997985542216e-05
-1.73885354421532e-05
-2.71359116254641e-05
-3.64613529507692e-06
2.08422599552132e-06
-7.65072003431445e-06
-2.30085039152474e-05
-6.74016178411679e-06
-2.27006910543072e-05
-2.89987536283766e-06
-2.09209519871296e-05
-1.98608701911933e-05
-2.49368094919967e-05
4.37434983393449e-07
-2.10045915735884e-05
-3.33317153646305e-05
-4.7729666379386e-06
-2.09274340131186e-05
4.32494616740874e-06
9.74495212436823e-06
-2.02730748981651e-05
-1.54359920474365e-05
-1.1507681334453e-05
-1.70702531519772e-05
-1.17430214361138e-05
-1.27505331204065e-05
-1.15810896539477e-05
-1.44134424601579e-05
-1.39159779100978e-05
-2.54550585442479e-05
-1.15512443848986e-05
-1.81030113082993e-05
-3.3514514733329e-05
-2.45096951018972e-05
-2.61251905184987e-06
-8.8026236045957e-06
-2.3979741144571e-06
-2.25520279293839e-05
-1.46061020840453e-05
-1.69132162262583e-05
-1.06034773345571e-05
-1.97833125052489e-07
-1.63888577339961e-05
-8.06707088742737e-06
-1.25019460283094e-05
-1.46023042109732e-05
-1.63951004090411e-05
-1.49543011764985e-05
-1.62636774295445e-06
-1.97711574479946e-05
-1.60122940156745e-05
-6.78119903835175e-06
-4.28818652105305e-06
-3.37214309993775e-05
-1.41571318519374e-05
-5.97397560534486e-06
-1.12947171385023e-05
-1.94171544790347e-05
-1.53872055011278e-05
-1.99338735411773e-05
-1.92095999037635e-05
-1.21924280138976e-05
-5.14648244875799e-06
-1.58799976263456e-05
-1.57812707674551e-05
-6.12382540191642e-06
-2.19938555478047e-05
-1.39901773268873e-05
-2.13344584585471e-05
-3.12809904112791e-05
-2.76555984343454e-05
-1.40721160792925e-05
-2.05767995970479e-05
-1.42869117507194e-05
-1.26924938304591e-05
3.91551853132154e-06
-1.43266536605819e-05
-2.09612937806404e-05
-3.74145055027877e-06
-1.99239031861049e-05
-1.48043429972519e-05
-1.29780583249646e-05
-1.88575128327174e-05
-1.73700748333846e-05
-3.29896885340271e-05
-3.25341321336521e-05
-4.5874169556164e-07
-1.65652554500998e-05
-6.82742951965281e-06
-1.58955978760305e-05
-1.63516030945824e-05
-1.41915047203141e-05
-3.38901373305429e-05
-1.27846113296342e-05
-1.18162347134375e-05
-1.61404454272746e-05
-1.76173283534352e-05
-1.6360174197346e-05
-1.30781769169908e-05
-1.48698532001318e-05
-2.38349375882346e-05
-1.60741573689806e-05
-3.05622972945797e-05
-1.57378497437795e-05
-1.98785209767669e-05
-1.63375285021826e-05
-1.0733843109306e-05
-3.59826578789985e-05
-1.93220563813455e-05
-1.10583994217023e-05
-1.63525635713066e-05
-1.36458628423124e-05
-2.56522568832759e-05
-1.93994452590055e-05
-2.35611386871628e-06
-7.65911402697615e-06
-1.7897641658411e-05
-4.5578014328225e-06
-1.71996553282614e-05
-9.85767351773783e-06
-1.09685857547359e-05
-1.20510900122582e-05
-8.08979943986232e-06
-2.49352934142154e-05
5.84848921916339e-06
-1.78525922096775e-05
-3.07880655340664e-05
-6.45049493503157e-06
-2.69075858086794e-05
-1.99536078530689e-05
-3.1953612727181e-05
-2.51298025469909e-05
5.09685480545259e-07
-1.04385711304026e-05
-7.79700838619047e-06
-4.75287848632023e-05
-2.10594598879319e-05
-1.0911433297896e-05
-1.09104636050449e-05
-2.3671172395631e-05
-1.62209644716071e-05
-2.07551068190725e-05
4.59382019806078e-06
-2.06590742082146e-05
-8.61065726012161e-06
-1.63248054838472e-05
-1.58243703229258e-05
-2.18747497322346e-05
-1.61277338828213e-05
1.48286580942331e-06
-1.28330142957525e-05
-1.86802746133574e-05
-1.40306569907043e-05
-5.40236764502131e-06
-1.02950293359782e-05
-1.96277593022199e-05
-2.03189235222131e-05
-1.95221910016762e-05
-1.7892076478532e-05
-1.63193055748717e-05
-5.89455256857054e-06
-1.49638158419058e-05
-2.18079811202762e-05
-1.86660806913303e-05
-3.23844735691126e-06
-6.31075704327066e-06
-1.27461596935704e-05
-9.86850766703042e-06
-1.97002177369274e-05
-3.76897055222792e-05
-1.48163801434127e-05
-1.32378291521694e-05
-2.53638640121986e-05
-2.5764638282705e-05
-1.03636365924075e-05
-4.46260258165202e-06
-2.24950368439159e-05
-2.73368618709407e-05
-1.22769150439153e-05
-2.64937257271423e-05
-1.45199659539996e-05
-2.31889650218826e-05
-1.69313235036128e-05
-2.51280674587828e-05
-2.28628016174729e-05
-1.05842757691687e-05
-2.81871860986703e-05
-8.64775202510418e-06
-1.80346120720635e-05
-1.75101420326938e-05
-8.92526698938819e-06
-2.88055458065889e-05
-9.31900487389941e-06
-1.94568403019926e-05
4.78638806091374e-06
-3.57691411851121e-05
-2.2604509409909e-05
-2.11547426106999e-05
-2.35049560342339e-05
-1.40426834505865e-05
7.21669230026376e-06
-9.70651191481544e-06
6.22297428645149e-07
-2.39716752184894e-05
-2.72544366470067e-05
-1.48183826602165e-05
-1.16525847825413e-05
-1.31128713229603e-05
-2.3719280045544e-05
-2.00418728758707e-05
-8.42679134938901e-06
-1.11266616384702e-05
-1.02668648900193e-06
-2.18000636326918e-05
-2.68978759974574e-05
-4.04365913695709e-06
-6.58276733095067e-06
-1.91622944875612e-05
-1.55927037013968e-05
-1.43128916789e-05
-2.54501543880382e-05
-2.6955596022698e-05
-1.79983147206517e-06
-3.28393889927393e-06
-1.6486085994672e-05
-2.77298247868078e-05
-9.89462007166668e-09
-1.908145768479e-05
-1.75843593581493e-05
-1.40036355827945e-05
-6.9491086046846e-06
-1.25096627964201e-05
-6.12956527493778e-06
-4.185080087642e-07
-1.76120447293237e-05
-1.64517789598155e-05
7.47071284528007e-06
-1.54950596348242e-05
-2.12509391382182e-05
-1.12966209575679e-05
-3.61652660599301e-05
-2.21694400313565e-05
-1.58230270691553e-05
-1.69263409469165e-05
-1.39716124057037e-05
-2.38114479653116e-05
-8.67065119205705e-06
-2.47861525104968e-05
-1.51493666616908e-05
-1.41964537374775e-05
-6.91343960186701e-06
-1.92603385243048e-05
-1.00841895194549e-05
-2.95310512017964e-05
2.47185838157024e-06
-1.5322886434991e-05
2.18330137941396e-06
-1.438928299531e-05
-2.26420745759016e-05
-1.50154777373305e-05
-2.22916269597671e-05
-1.52316565187189e-05
-1.96998631270205e-05
-9.46572515474797e-06
1.80793732203101e-06
-1.69610494352799e-06
-2.13769028721775e-05
-2.95531053050589e-05
-1.96765365423923e-05
-1.19432132562649e-05
8.45838632759597e-07
-1.42863015616081e-05
-1.88170551990487e-05
-1.58287016038759e-05
-1.75221831902903e-05
-2.25500888598593e-05
-1.8714124051312e-05
-4.70180529854033e-07
-9.88106837720597e-06
-8.83975737035802e-06
-1.90974242303879e-05
1.36840794720962e-06
-1.89182309552903e-05
-9.84886407783479e-06
-1.37043010855422e-05
-2.93663793640249e-05
-1.38658068743397e-05
-8.96799488350575e-06
-2.84442796852403e-05
-2.11745064486027e-05
-1.73516539836579e-06
-1.70716606996968e-05
-1.18835097783792e-05
-2.54145126992899e-05
-1.26767410130972e-05
-1.76011671862642e-05
-3.05682643641552e-05
-1.84639365805131e-05
-3.2703571408897e-05
-1.30250987733563e-05
-1.20125575448753e-06
-2.811558972682e-05
-1.50973652446231e-05
-1.13857471349695e-05
-1.98455786174393e-05
-2.33133243117468e-05
-8.96256171822315e-06
-2.26908085014188e-05
-2.00514525641731e-05
-1.81914332613344e-06
-9.27157440217643e-06
-1.22604167638685e-06
-1.02029999133558e-05
-1.60880065077e-05
-1.57319725985839e-05
-1.24779746639049e-05
-1.39755498840175e-05
-2.15648041488621e-05
-3.10016256657759e-05
-1.1767011326258e-05
-2.43137736659734e-05
-3.02091409391848e-05
3.14393934996211e-06
-2.29014360045014e-07
-1.33565049049961e-05
-1.60687334309477e-05
-2.56047028446343e-06
3.79697465220842e-06
-1.3539200213047e-05
-7.16919724652334e-06
-7.41090887949946e-06
-9.63895658804071e-06
-1.23597702755631e-05
-2.0436180554286e-05
-3.30186492255666e-05
-2.67466797208951e-05
-3.17985730675712e-05
-2.2951633215976e-05
-3.22644294053986e-05
-2.905834419364e-05
3.28041032934353e-06
-1.3917138482833e-05
-6.77699916761064e-06
-1.75523850536551e-05
-2.51703637829909e-05
-1.35661717996019e-05
2.17225715478211e-06
-1.78257776967196e-05
-1.92629833471336e-05
-1.22702481008146e-05
-1.79273450939992e-05
-1.09299216116752e-05
-6.81526401352648e-06
-1.9060179314468e-05
-1.64350651518884e-05
-1.90128971105561e-05
-3.8365545930301e-05
-3.23974802223105e-05
-2.49081365159614e-05
-2.85029527231143e-05
-1.22449880318221e-05
-1.77589376176414e-05
-7.09082950440115e-06
8.25002247360224e-07
-5.37934343048891e-06
-2.11160191990814e-05
-9.53161764702484e-06
-1.23978262898831e-05
-1.0323054171459e-05
-1.47681394215858e-05
-1.59450782154661e-05
-2.37794315188559e-05
-1.48953373230079e-05
-3.51197614740664e-05
-1.2481306639306e-05
-1.09736541157267e-05
-1.48766605563587e-05
-1.57203234173716e-05
-2.07143765125112e-05
-2.43105726700123e-05
-1.18042300347146e-05
-1.7925638631878e-05
-2.31936586580398e-05
-2.15408432520376e-05
-2.52832082763039e-05
-9.62572330451783e-06
-2.45364449529378e-05
-9.96432861354003e-06
-1.87227595989503e-05
4.45756282320539e-06
1.3610535471317e-05
-1.24147499126033e-05
-2.00818658017408e-05
-2.58447802859419e-05
-1.98012090158719e-05
-1.51567133356069e-05
-2.76660882790353e-05
-2.27063894165772e-05
-1.10413353988656e-05
-1.24945531948691e-05
-2.54024400301797e-05
-3.73435498995223e-05
-1.72268883783767e-05
-2.54701401580098e-05
-8.05284816009684e-06
-3.24937611486438e-05
-2.95593240238994e-05
-2.70967874207345e-05
-1.48499984844071e-05
-1.27813512996847e-05
-2.73245582595963e-05
-7.93717581184141e-06
-3.17477726291778e-05
-1.15638539963146e-05
-1.57137620623236e-05
-1.70118888944959e-05
-1.13849607078609e-05
-2.25596376913455e-05
-1.79276007971642e-05
-5.28057896597189e-07
-2.53332414877208e-05
-2.47299067503065e-05
-2.80630138655556e-05
-1.6474054254683e-05
-1.30092413791898e-05
-2.13442348613288e-05
-4.79475719998416e-06
-1.4553928420841e-06
-1.47002212469238e-05
-3.35111009320952e-05
-9.71980262475827e-06
-2.51550444918124e-06
-1.3710300954541e-05
-1.93792507512895e-05
-1.21405523505199e-05
-1.18833777371536e-05
-3.0868409963856e-05
-1.53118010786326e-05
-1.43405204575843e-05
-6.78262097131693e-06
-1.56264447558207e-05
-7.731565849574e-06
-1.64019160589031e-05
-4.59868473045837e-06
-2.12947832008268e-05
-2.5429989964681e-05
-1.80894667190106e-05
-1.93197094394457e-05
-2.26932457092972e-05
8.80994465700935e-06
-5.03780206008762e-06
-2.2918528791184e-05
-8.42846655749308e-06
-1.16778402319644e-05
-2.03679087747905e-06
-2.25353893337269e-05
-7.14474594787828e-07
-1.81744994916592e-05
-2.11162721207985e-05
-2.85540638734517e-05
-2.86730701578974e-05
-5.64500019385469e-06
-1.80718612214829e-05
-3.04750768884605e-05
-2.28341067092917e-05
-1.70135033720247e-05
-2.60375134293519e-05
5.93026654737664e-06
-7.81081256012508e-06
-2.66086030789667e-05
-2.23112755128162e-05
-7.21524343637526e-06
-1.46041853900597e-05
-1.75973010160229e-05
-2.42511221176941e-05
-2.40797910124681e-05
-1.15411797496558e-05
-1.87174114306545e-05
-2.96876919008889e-05
-2.48445155244749e-05
-1.30716448825284e-05
-2.57779697173142e-05
-8.30785200016272e-06
-1.66430968164783e-05
-1.18888137346884e-05
-1.84229275668607e-05
-1.22268168428257e-05
-1.88970346016851e-05
-8.52085761500323e-06
-5.78034855437331e-06
-1.68812458225792e-05
-1.8409560641588e-05
-8.01441053656908e-06
-2.48448761308832e-06
-2.40070963881671e-05
-2.95684984827291e-05
-2.83704780308462e-05
-1.20159917618924e-05
-2.72074243997174e-05
-2.10433783407608e-05
-1.0715824037276e-05
-2.23240163800418e-05
-1.99289023801775e-05
-1.92353477567032e-05
-1.34802499426784e-05
-9.9810066915448e-06
-1.13705384900027e-05
-1.14690130343698e-06
-5.40414974814214e-07
-2.48672477933957e-05
-1.57976714216796e-05
-1.62675357542108e-05
-2.4379717333907e-05
-1.07937156316858e-05
-1.97160953104291e-05
-9.48668511237692e-06
3.51393810053193e-06
-1.10155583929493e-05
-1.83521984443302e-05
-1.2795176843996e-05
-6.68278980822958e-06
-1.71035892544502e-05
-2.01476992840827e-05
-2.09964745508465e-05
-1.04527354841768e-05
-1.68384520278575e-05
-2.75247973599662e-05
-2.13724034308646e-05
-1.31535491191426e-05
-6.79400576723064e-06
-1.47478111486881e-05
-1.56960066028507e-05
-2.5153531045576e-05
-2.69533119452964e-05
-4.28546104295245e-06
-6.43895145132263e-06
-7.83455931196209e-06
-1.70392817538429e-05
-2.06887131264387e-05
-1.46867909759114e-05
-4.93222814223798e-06
-9.0627288688362e-06
-2.60195603460382e-05
-1.61232805919621e-05
-1.10566633704078e-05
-2.35086342979214e-05
-4.7675452402894e-06
-7.96474247496489e-08
-1.54691874858497e-05
-8.92620286150653e-06
-2.79474172939366e-05
-1.11654177114443e-05
-3.93591371958427e-05
-1.06876728494817e-05
-2.47221905719343e-05
-3.30741106693491e-05
-2.46763262380793e-05
-2.34706459662567e-05
-1.45092543690719e-05
-1.76538926522512e-05
-3.463612848777e-05
-5.07873487276274e-06
-2.42800802406116e-05
-2.41372425775702e-05
-9.56884022168271e-06
-2.17872495333388e-05
-2.44442994071348e-05
-2.00131361360945e-05
-1.96739941160034e-05
-2.29747086452143e-05
-2.3450453744115e-05
-2.28414489834001e-05
-2.18323719168862e-05
-1.51275540564287e-05
-1.27501007045024e-05
-1.45678492552243e-05
-1.53321264204632e-05
-1.56225330440555e-05
-1.33012250755817e-05
-7.85166296714997e-06
-1.42330609552929e-05
-1.80451744283808e-05
-1.80236613592435e-05
-2.4792276702254e-05
-4.56059740048621e-05
-3.33972273040191e-06
-6.14785761421445e-07
-2.33539526191067e-05
-6.74345288463844e-06
-2.15283975410517e-05
-2.81712917923896e-05
-2.77146107102088e-05
-2.09694307924788e-05
-1.32980860439583e-05
-1.80735634038637e-05
-2.14926405587835e-05
3.37489778368443e-06
-1.02140180219998e-05
-2.23820786090538e-05
-3.34392582500541e-05
-1.60604259509967e-05
-1.21091351676845e-05
-2.23543779775149e-05
-2.0407554119312e-05
-3.01253620036027e-05
-2.11833042768244e-05
-8.13517684943588e-06
-1.35982049539549e-05
-8.47494393523687e-06
-1.87560841826345e-05
-1.26735846578657e-05
-1.66936425413119e-05
-2.2185534089294e-05
-1.36647216932922e-05
-3.4859066323161e-05
-1.86414717204964e-05
-1.01265169936388e-05
-1.43521470684303e-05
-2.0137670187618e-05
5.59946685957438e-06
-4.77000885072707e-06
-5.83203013311609e-06
-1.23705556349e-05
-2.34041809635768e-05
-7.45474136112964e-06
-2.40268795901591e-05
-1.1129096000415e-05
-2.02177059316164e-05
-2.49460146679736e-05
-1.02202466377751e-05
-2.43294207624341e-06
-1.4040382635379e-05
-1.80881104147088e-05
-3.14044790126894e-05
-2.53224262814105e-05
-2.40987380467001e-05
-2.05627099613421e-05
-2.94903185397655e-05
-1.4729637271098e-05
-8.48166911832769e-06
-2.9145497222171e-05
-1.3545110273325e-05
-2.59558295785162e-05
-8.98647984438032e-06
-3.05212308373801e-05
-3.52478146131998e-05
1.65113203041414e-07
-9.40428095059632e-06
-9.9971493053141e-06
-8.84510518288446e-06
-7.94575553875552e-06
-1.32182509922276e-05
-8.08446323775265e-06
-1.77064426205709e-05
-1.26945254828799e-05
-1.30435836300464e-05
-2.48241354714958e-05
-1.39607729832634e-06
-1.7145242065044e-05
-8.81273284018671e-06
-3.97358930395418e-05
7.12248228183265e-06
-1.07283437064926e-05
-9.95414968493957e-06
-1.97738591419956e-05
-4.44846253764108e-06
-2.37363453409133e-07
-3.51844992479527e-05
-2.76463978802988e-05
-2.59358181694228e-05
-8.59720761465996e-06
-1.91595830196977e-05
5.21126682797394e-07
-3.52528896494571e-05
-1.21147355633616e-05
1.39347936019506e-06
-5.74815421143506e-06
-1.30323114600096e-05
-2.12617454569608e-05
-1.73532855360482e-05
-3.66000941761317e-05
-2.23971797725026e-05
-2.35496647368058e-05
-1.59258649337563e-05
-8.33535783859202e-06
-1.20164987065007e-05
-2.86451717490562e-05
-1.0610678216086e-05
-9.89081917432365e-08
-1.3594199781749e-05
-2.38352925369517e-05
-1.7190126124181e-05
2.01070071469504e-06
-4.10351278577524e-05
-2.58779530383297e-05
-2.40124041020796e-06
-1.81925395811337e-05
-2.21587965332583e-05
-9.92747045176204e-06
-8.31810720570022e-06
-2.18133562902791e-05
-2.1603554231367e-05
-3.40320677496388e-05
-2.90268084266416e-05
-1.16639979643214e-05
-1.95571387018064e-05
-2.05860122339798e-05
-8.63621748290744e-06
-9.95730608522945e-06
-3.40237156249265e-06
-1.67315230426031e-05
-2.36065563213709e-05
6.97052280596709e-07
-6.38613901058879e-06
-1.9575507325822e-05
-3.34346239217251e-05
-6.51429327297991e-06
-1.07685745129011e-05
-1.19218588451355e-05
-1.1208392205119e-05
-1.20786919772172e-05
-2.69873662633014e-05
-2.33675672391644e-05
-1.06578690929078e-05
-1.06401439644673e-05
-2.44562525585815e-06
-1.73599042725462e-05
-3.1401362163422e-05
-1.34846035109746e-05
-3.24023246186303e-05
1.35756738262118e-06
-3.08972900510939e-05
-1.73248277114909e-05
-7.43164988974666e-06
-2.51524648870089e-05
-2.14810093094593e-05
-8.64824352523731e-06
-5.73645836315581e-06
-1.26399127386759e-05
-1.74427298155864e-05
-2.26069817050188e-05
-1.82817643229822e-05
-3.699925837544e-05
-1.77367015944311e-05
-2.66981118392766e-05
-7.97689237676704e-06
-2.98129391115738e-05
-1.73909004352616e-05
-1.87732406381328e-05
-2.54443751282469e-05
-8.76198700707864e-06
-1.4137507779224e-05
-2.35723263128884e-05
-1.88833084674887e-05
-1.49620786840972e-05
-2.25203560240812e-05
-1.27450540577212e-05
-1.3170229828892e-05
-1.4588047090983e-05
-9.13321976830973e-06
-5.71982620703885e-06
-2.01166820687571e-05
-1.08807241843628e-05
-1.84320235530304e-05
-2.98719894892066e-05
-3.27339140882263e-05
-1.36113934001507e-05
-1.31806692415441e-05
-5.01329480251111e-06
-3.71116304379043e-05
-9.82730604030611e-07
-4.17291565806345e-06
-1.0538191273166e-05
-1.83406972072493e-05
-3.11838810670175e-06
-1.59345264611464e-05
1.52719043301346e-06
-1.22833254479615e-05
-2.37131782142238e-05
-2.708652715485e-05
-1.8966225489881e-05
-1.28822443752055e-05
-1.38585016897721e-05
-1.32930112753246e-05
-3.83897837120308e-05
-2.30168553622933e-05
-7.71797433261223e-06
-1.23292296060969e-05
-8.0690852907752e-06
-2.75840511577367e-05
-2.31373194438771e-05
-7.77662643318153e-06
-2.22175754323219e-05
-2.08150611695321e-05
1.0643408544127e-05
-6.57941202384392e-06
-1.58567156441527e-05
-4.89258775847575e-06
-1.63621455402303e-05
-1.46553401165302e-05
-9.48349929223551e-06
-1.86285096823342e-05
-2.7350031172934e-05
-2.33241718748659e-05
-5.21912076957347e-06
-1.86838941892549e-05
-5.13234081660861e-05
-2.77913344560232e-05
-1.7063581956675e-05
-5.2685086547078e-06
-1.18248973571549e-05
-1.96479417730822e-05
-6.61880153228119e-06
-1.04764291713708e-06
-1.2793528941155e-05
-8.62689494098232e-06
-3.05224106233143e-05
-6.72262187763702e-06
-2.28138351298729e-05
-1.90014246053144e-05
-1.18322747426915e-05
-2.44877190427149e-05
4.13986186387999e-06
2.44441446575525e-06
-7.9409607905901e-06
8.35555272710467e-06
-9.65855396390221e-06
6.27527188236276e-06
-1.37617099039764e-05
-1.06289069635364e-05
-1.81439369045313e-05
-6.42319580916164e-06
-3.09646008422744e-05
4.86126648024129e-06
-1.70973845726891e-05
-2.33619510175174e-05
-9.27035158181448e-06
-1.58004990221016e-05
-2.37149108557941e-05
-4.87901832465601e-06
-3.69558735242123e-05
-2.15863467449602e-05
-2.10967596564296e-05
-2.91534127825685e-06
-1.25743153877673e-05
-2.080192568609e-05
-1.80849732076486e-05
-1.82863953208347e-05
-3.79674946676977e-06
-1.74155954269963e-05
-1.35805717622536e-05
-1.11161233753926e-05
-1.43881683764726e-05
-1.86508959267321e-05
-1.56900133848542e-05
-6.13014457760781e-06
-9.82185585907561e-07
-1.2556689292663e-05
-1.4577776161487e-05
-3.44950809516908e-05
9.42074312226219e-07
-2.30725315834844e-05
-2.64288421627363e-05
-1.01969429848857e-05
-1.8292932688038e-06
-5.83984320519009e-06
-2.96673812125121e-05
-1.65984468470751e-05
-2.51833904518313e-06
-2.20345657855437e-05
-1.89097024625078e-05
-1.22317681434782e-05
2.92085049253796e-06
-4.62846504290247e-06
9.0424290206362e-06
7.94963491584547e-06
-1.3413290886392e-05
-5.84275724665814e-06
-6.78848674933002e-06
-1.25166250212335e-05
-1.21515250648062e-05
-1.37387762651368e-05
-1.98323791240581e-05
-2.16638055087805e-05
-1.66733319341203e-05
-2.26078044434395e-05
-1.34802698696842e-05
-7.78169895299307e-06
-1.9531494043651e-05
-2.79018973738229e-06
-8.45947761284456e-06
-4.21530768585373e-06
-1.93397051707335e-05
-2.19227705373208e-05
-1.88191370291151e-05
-1.70811064538799e-05
-2.39851824156133e-05
-7.59591948460625e-06
-4.91724546199369e-06
-1.96645364955179e-05
-2.01685440921371e-05
9.66117581093099e-06
-2.91884542694541e-05
-1.72379105761192e-05
-3.06322928407938e-05
-2.77711739743161e-05
-1.15644072254329e-05
-2.67347624919621e-05
-2.18854287242625e-05
-3.95932053812523e-06
-1.31236592479132e-05
-2.29233433216072e-05
-1.09544188239242e-05
-1.2118004783211e-05
-8.53267256683337e-06
-1.0955371035595e-05
-9.61076525681187e-06
-7.63097484286563e-06
-3.51596534332961e-05
-1.63925990202606e-05
-4.27117605865171e-05
-1.70096489897835e-05
-1.10916521310994e-05
-1.61691150867597e-05
-2.28435007247574e-05
-8.56433984750799e-06
-2.16060105332815e-05
-1.06467579786664e-05
-2.97273323674757e-05
-1.50779795652286e-05
-2.8532847437519e-05
-2.02359818392231e-05
-1.47319612745062e-05
1.95166118883726e-06
-9.93662611855894e-06
-4.58587955660547e-06
-3.09988785514896e-05
-2.24099356175979e-05
-1.93717773472226e-05
-2.15513833219273e-05
-5.58661646232943e-06
-4.55406942016913e-06
-1.01505546877082e-05
-4.07327724598126e-05
-3.07526768678136e-05
-1.62919495520315e-05
-1.36206586211515e-05
-1.84310260712181e-05
-2.53687873255979e-05
-1.24282372817469e-05
-3.24832140408556e-05
-8.42475265115197e-06
-7.94044349828606e-06
-2.2457690708355e-05
-1.41105470560726e-05
-2.80737578827577e-05
-5.67611834530661e-06
-2.32136770903185e-05
-1.75697499067424e-05
-2.81877920903118e-05
-2.81315448444187e-05
-1.14677904002783e-05
-5.22791311963396e-06
-1.30799525947876e-05
-1.94328463166298e-05
-2.68604145692215e-05
1.22586824772467e-06
-4.23008482501961e-06
-2.59883708940904e-05
-1.01957102966611e-05
-1.87211753261098e-05
-1.1435353213836e-05
-2.63922789900429e-05
-2.77506692527408e-05
-4.80578607924278e-06
8.07154873325717e-07
-2.60122955916413e-05
-2.94353420376799e-05
-1.49178401389864e-05
-1.22354266787406e-05
-1.87093477656614e-05
-1.56428724650759e-05
-3.7328066894049e-05
1.28615654949161e-06
-3.14840639588123e-05
-2.15684148958851e-05
-7.68796129140869e-06
-2.09318112004611e-05
-6.06997244568997e-06
-7.81511417243853e-06
-1.67041153476669e-05
-1.12541373650421e-05
-9.88241380135201e-06
-1.22201413181966e-05
-2.09984623959306e-05
-1.21208654882755e-05
-2.39574736904598e-06
-1.36923160390314e-05
-2.6290207118644e-05
-1.77843729048145e-05
-1.78508132137303e-05
-1.54092103425209e-05
-1.16772970015602e-05
-4.45686349995539e-06
-1.88363076602967e-05
-1.4143833785806e-05
-1.72089498712603e-05
-2.98093741401508e-05
-2.30332738768297e-05
-1.6184683963415e-05
-2.2985570897612e-05
-1.20293079537161e-05
-1.21675380848793e-05
-2.280271930807e-05
-1.62546672449562e-05
-1.48423152876704e-05
-5.34258967607758e-06
-2.08818484132762e-05
-6.8759806348252e-06
-2.98192615743294e-05
-1.172672083233e-05
-2.24128309312145e-05
-2.06936144138649e-05
-9.71921995943854e-06
-8.30746747038673e-06
-1.20358882420519e-05
-1.32846158519255e-05
-1.07425896471731e-05
-3.46535217404498e-05
-1.24729389623535e-05
-1.85416455101199e-05
-1.19621462225486e-05
-1.59696077017918e-05
-2.25556109339008e-05
-1.59857843136151e-05
-1.41076385433441e-05
-2.13785344837467e-06
-1.76908032587994e-05
-2.16930422579828e-05
-1.09120228113205e-05
-3.02494829022032e-05
-8.81421094997911e-06
-2.11326498940803e-05
-1.93046182868793e-05
-4.97628058384698e-06
-1.66644459411742e-05
-1.19770539077789e-05
-1.3865544199072e-05
-9.23328102492791e-07
-1.92538389883644e-05
-1.5761320927805e-05
-1.33867337540921e-05
-9.90694065910594e-06
-2.95763422538559e-05
-1.28244523737307e-05
-1.12845108236853e-05
-2.19589659547922e-05
-2.64437664937928e-05
-1.86790838217488e-05
6.1278413671055e-07
-2.34740506903367e-05
-6.43957638801599e-06
-1.36560919452851e-05
-1.96723184498778e-05
-1.51647929435122e-05
-1.07850531803616e-05
-8.17330621299002e-06
-1.99241760702935e-05
-9.68470742407522e-06
-2.13831538961422e-05
-1.2933349976694e-05
-1.00681223900873e-05
-2.57668559916882e-05
-1.2835774097791e-05
-1.15349511271078e-05
-7.31288050865229e-06
-1.68653273954543e-06
-2.5918109125293e-05
-1.70214957941844e-05
-1.67766735802125e-05
-7.34882165366552e-06
-2.67841682143141e-05
-2.95565333694734e-06
-2.88229927549656e-05
-2.46604422350449e-05
-3.16717232320315e-05
-2.0231703788386e-05
-2.23226987185217e-06
-4.43903390039658e-06
-1.07735721533092e-05
-1.34654096561287e-05
-1.75804556682186e-05
-1.16991422703561e-05
-1.05977349831756e-05
-2.63729428150656e-05
-2.77462154678292e-05
-1.81971943643076e-06
-1.23002990688982e-05
-1.84127044011746e-05
-1.04502096213876e-05
-2.12237202502328e-05
-8.70092796110379e-06
-1.127628338739e-05
-1.29309762845114e-05
-2.94661078856025e-05
-3.89759186058979e-05
-3.15943200053151e-05
-1.66531956332314e-05
-2.18322827497634e-05
-1.16158248680758e-05
-1.66872749952678e-05
-2.08669263139006e-05
-1.26894049620742e-05
-1.82470424416715e-05
-3.16562192966994e-05
-2.74203238330294e-05
-1.59941554827534e-05
-2.00641374755009e-05
-1.86714246271821e-05
-1.56632798520057e-05
-8.48673628320265e-06
-1.51139737717879e-05
-7.63957384749771e-06
-1.97116028602e-05
-2.39437932982597e-05
-1.53713619558804e-05
-1.90129403107376e-05
-1.69516157352037e-05
-1.42720211831353e-05
-2.8859500501669e-05
-2.86414858392478e-07
-7.9135480297648e-06
-5.96803090596764e-06
-2.34656496506804e-05
-3.06830999905846e-05
-1.6539072156038e-05
5.77240909894304e-06
-5.11572416460215e-06
-2.10062563229533e-05
-6.38050467512034e-06
-7.65791743545528e-06
-2.06497356158699e-05
-1.54096762828869e-05
-8.07709133967108e-06
-1.51838405703004e-05
-2.07841427206042e-05
-1.25652791836728e-05
-1.83931192013623e-05
-1.25257250003367e-05
-3.33054785349704e-05
-3.22804249319042e-05
-1.7769342130049e-05
6.3879959319716e-06
-1.02738625266436e-05
-8.23411137315106e-06
-1.64795095959775e-05
3.20745882617156e-06
-4.37826403885495e-06
-3.13142543720812e-05
-1.08148087801703e-05
-2.96017441747002e-06
-1.51117047553161e-05
-9.89739478360181e-06
4.31181091799908e-06
-1.89005805556712e-05
1.02052136316772e-05
3.86833432712056e-06
-1.27178152396556e-05
-2.05509723548821e-05
-6.47754045256807e-06
-1.03058981202161e-05
-1.39670077963308e-05
-1.7703376448539e-06
8.35151139295127e-06
-1.54586836485506e-05
-3.5271812137289e-05
2.03249526546333e-06
-5.98495082496779e-06
-2.85182580625945e-05
-6.8885039800101e-06
-1.30441680369614e-05
-1.1410213917895e-05
-1.14507337554079e-05
-7.1781739870438e-06
-1.95883237454334e-05
-2.17846787078135e-05
-2.58499449244891e-05
-1.88591607689892e-05
-2.16438728738288e-05
-2.56989261427811e-05
-2.28599159158481e-06
3.13851914251063e-06
-2.27083392181611e-05
-9.97433148150043e-06
-1.4799922036212e-05
8.01544541203658e-06
-1.38455060374723e-05
-2.49920922429407e-05
-1.80373738859371e-05
-1.39551415874458e-06
-1.33704387853953e-05
-2.3027395860393e-05
-7.32870210797592e-06
-1.18626966939424e-05
-2.34193121430147e-05
-5.37858836436235e-06
-1.14934972996355e-05
-1.63003108399072e-05
-1.83798806193438e-05
-2.8417604580825e-05
-2.08497086436038e-05
-1.03563209951833e-05
-2.16209252644579e-06
-8.69667281964847e-06
-2.17079133511845e-05
-2.65242535656258e-05
4.96750430476225e-06
-1.03443839876306e-05
-1.5355243251625e-05
-2.48339737849174e-05
-9.15106401146055e-06
-1.46487217833197e-05
-1.56824349111529e-05
-2.58030788086564e-05
-1.83507950598408e-05
-2.16287463069399e-05
-8.45311128378876e-06
8.72352035251425e-07
-1.48286049605629e-05
-4.18449187639984e-06
-1.96771719835429e-05
-6.5479012189971e-06
-2.11546447594657e-06
-1.19715520532043e-05
-7.20000400299141e-06
-2.77846066271963e-05
-1.96381450213851e-05
-9.11606494096488e-06
-1.42544626625338e-05
-2.26360712874683e-05
-1.5093151537945e-05
-1.24262428280233e-05
-2.42245882111849e-05
-1.46425622037673e-05
-1.09901292737924e-05
-1.99972206110406e-06
-1.11271829100433e-05
-9.71514787868742e-06
-1.79126343422305e-05
1.39060963207427e-06
-2.49277005370133e-05
-1.29145338391669e-05
-1.55574421558657e-05
-9.92548386889804e-06
-2.07047194016936e-05
-9.92527709198008e-06
-1.83657553688787e-05
-1.0512958025747e-05
-3.40763555396562e-05
-2.28728078144662e-05
-6.53998731934528e-06
-7.80900490851004e-06
-1.86553729519295e-05
4.46125395661529e-06
-1.36690306527265e-05
-1.87126032212104e-05
-7.7620762992726e-06
-1.24398633707895e-05
1.81225673290307e-06
-5.10568071210611e-06
-2.14706323469322e-05
-1.46757421453838e-05
-2.07389801679641e-05
-1.64144231795671e-05
-2.83995976253491e-05
-2.3667337375131e-05
-1.07699228333996e-05
-1.82180443774095e-05
-2.68736203984061e-05
-3.61011582612699e-07
-2.53360667767729e-05
-2.49967197541949e-05
-1.02890918569777e-05
-2.20083158786174e-05
-1.63160253510304e-05
-1.9342060183508e-05
-2.08671259799363e-05
-1.93133992808443e-05
-1.96842855707158e-05
-6.39987887266879e-06
-9.96865759587549e-06
-1.04555064417863e-05
-1.39991006171068e-05
-1.3130745907719e-05
-1.62828274724943e-05
-1.46112352873143e-05
-4.18344296194315e-06
-1.41213078742901e-05
-2.01165996441635e-05
-2.16839607492649e-05
-1.57857336460323e-05
-1.48434921163966e-05
4.92648355809288e-06
-1.64088348081723e-05
-8.64227828641522e-06
-1.01610118292804e-05
7.15955255396918e-07
-9.0120937643154e-07
-3.32671732730265e-05
-9.13351497213054e-06
-2.55080823937861e-05
-2.53899717053017e-05
-1.27220751536507e-05
-2.15244258898136e-05
-1.2755800591111e-05
-1.73705653415978e-05
-3.00214388120743e-05
-1.94934499423006e-05
-1.53023186340979e-05
-2.17584891890636e-05
-9.60947283161475e-06
-7.91981256880108e-06
-2.39227361047209e-05
-1.35439893400564e-05
-1.8053757743075e-05
-2.10757419602369e-05
-2.00358978417627e-05
-1.57756908161512e-05
-9.68396883069186e-06
-1.14178863507538e-05
6.25685016543222e-06
-1.23666912092393e-05
-1.81316536341261e-05
-1.13138750990072e-05
-2.06346571491431e-05
-2.03691698163539e-05
-3.90007294285248e-06
-1.72840766519901e-05
-1.44400476892425e-05
-1.75065807082418e-05
-8.36683827441031e-06
-2.17797158965879e-05
-2.65369685082283e-05
5.75166317594771e-06
-8.80029602895648e-06
-2.20853576410914e-05
-1.08999808242882e-05
-1.80469732608366e-05
-1.49522130844608e-05
-1.09661442693381e-05
-1.15270546457235e-05
-6.01680013020805e-06
-1.84723055486712e-05
-1.65791007846452e-05
-1.9759349189995e-05
-8.65529085350561e-06
8.23096310383057e-06
-1.66441509734532e-05
-1.30382206591482e-05
-5.13563433861633e-06
-1.77785101022927e-06
-2.49342558873434e-05
-2.86324127985409e-06
-3.35880874546079e-05
-1.41338243197369e-05
-1.16154381218602e-05
-6.21323933138441e-06
-1.7666625070915e-05
-9.61648578022945e-06
-1.04221956076488e-05
-1.45875767721872e-05
-2.90455704145053e-06
-2.10316245043662e-05
-2.26079874199476e-05
-8.13850333558491e-06
-2.71515735579205e-05
-1.20546989079783e-06
-7.67288078668838e-06
-2.75016301397472e-05
4.14950069728781e-07
-1.7654124882548e-05
-1.81195301476511e-05
9.83697807138801e-07
-2.33351287068227e-05
-3.02753411828216e-05
-6.33649188955562e-08
-2.17445034013436e-05
-1.11824761356327e-05
-1.17494516412952e-05
1.01923153858232e-06
-1.78761143582633e-05
-1.66062749313573e-05
-5.203941507238e-06
-1.84380064749408e-05
-1.40818858034611e-06
-2.083408118416e-05
-1.3757724753297e-05
-2.03959614001491e-06
-1.42849006181394e-05
-2.54275537289635e-05
-4.58360099955516e-06
-1.59568483982231e-05
-1.39163439954554e-05
-1.21930672493447e-05
-1.19938426069993e-05
-1.04121161368628e-05
-1.12466443863945e-05
-2.44073845838454e-05
-2.83632483334711e-05
-1.26742185057709e-05
-1.60154026975373e-05
-1.58469200614861e-05
2.17177133024132e-06
-3.00080105254244e-06
-1.90844419851524e-05
-1.38447015785824e-05
-2.76357018835409e-05
-7.20801668094465e-07
-2.17511575150033e-05
-2.52710898172587e-05
-1.62631366284076e-05
-2.30833422685594e-05
-3.09455408408731e-05
-1.79841476064546e-05
-1.2864153971691e-05
-1.26732183615836e-05
-5.53370881657845e-06
-2.49750927900669e-05
-3.37421670300161e-05
-7.23151226979206e-06
-3.55340629526714e-05
-2.31261505626448e-05
-8.78325405085087e-06
-1.49300147489823e-05
-1.96688668780336e-06
-1.6481826158851e-05
-1.41573251982189e-05
5.62940481219866e-06
-1.2693741249987e-05
-1.28212219398768e-05
-1.41591363012493e-05
-2.50162289694116e-05
-1.99607900462642e-05
-1.81304193678812e-05
5.03555016977293e-06
-2.16938448032083e-05
-1.62025790027653e-05
-1.92359159386258e-05
-1.02044131999515e-05
-2.30148359907151e-05
-1.37652742892817e-05
-2.23938021343684e-05
-1.7585593873205e-05
-2.65391945124862e-05
-2.37461829401165e-05
-1.01794933299513e-05
-1.44351528982681e-05
-2.30273534555928e-05
-1.9465385413115e-05
-2.22352101507302e-05
-1.65852937902283e-05
8.55886422280527e-06
-1.36556776254817e-05
-2.21927587442906e-05
-2.46052081384664e-05
-2.12149793473937e-05
-1.00997087481463e-06
-1.22400706146516e-05
-1.14807244006233e-05
-6.08661081781861e-06
-1.49427147693245e-05
-1.26879561267805e-05
-9.87134804510452e-07
-1.66232647472643e-05
-2.14882211166065e-05
-2.14088352678617e-05
-3.9032945907739e-05
-2.77730309967941e-05
-2.49579224587263e-05
-9.61791148012663e-06
-1.49937213622539e-05
-3.19528127297619e-05
-2.28240607165219e-05
-2.23087816669156e-05
-3.10657969195771e-05
-4.44897935742565e-06
-1.61229301435165e-05
-2.96761652712177e-05
-1.33908927539085e-05
-2.06807428221466e-05
-2.16267221770313e-06
-9.052348355527e-06
-3.4688847510452e-06
-3.07875865358289e-05
-1.10703187461393e-05
-8.15451999919352e-06
-1.01124581256002e-05
-1.09717844458626e-05
-2.40244198128536e-05
-1.89275141894602e-05
-9.30928078256254e-06
-1.71586754803084e-05
1.38313667608524e-05
-2.6095345506122e-05
-6.86767950805241e-06
-1.15934102223405e-05
-1.34284700203933e-05
-2.07122677763191e-05
-1.90304372782089e-05
-1.34978726786686e-05
-7.48348798627846e-06
-1.88279409073324e-05
-1.51567965181773e-05
-1.67187728329698e-05
-2.40233122264044e-05
-1.61698410251719e-05
-1.44849895697116e-05
-2.86259165999953e-05
-1.17995552891412e-05
-1.10225276110391e-05
-9.55817889143364e-06
-5.69516148904415e-06
-1.32872322863316e-05
2.02497286697116e-06
-1.61507536690311e-05
-1.56122150920492e-06
-3.94660751872224e-06
2.32340455034993e-06
-1.41736518350557e-05
-3.81273406755665e-05
-1.96138212116163e-05
-1.26640074441544e-05
-1.48841971776815e-05
-2.327483018874e-05
-1.89722456321596e-05
-1.62699494798745e-05
-1.49793598246226e-06
-6.14355043477428e-06
-2.12112439203108e-05
-5.63077848029915e-06
1.28114425102638e-05
-1.64272183687964e-05
-2.02643969639757e-05
-3.23046343545741e-06
-2.37014774241022e-05
-3.54013038151429e-06
-1.4616947412558e-05
-1.80244597368212e-05
-2.83170575405277e-05
-1.77565354626089e-05
-3.70123150883724e-06
-1.95378372323516e-05
-1.1920042782251e-05
-2.55229108500622e-05
-3.1322678335605e-05
-5.9839776434018e-06
-1.30447697735954e-05
-2.53500078978754e-05
-1.25042501084264e-05
-8.74319321222155e-06
-1.58470554232292e-05
-1.23245959910245e-05
-9.07999546890085e-06
-8.17133974261896e-06
-1.23649413369961e-05
-1.464166283504e-05
-2.7849244087784e-05
-1.72901701929156e-05
-2.5047274238385e-05
7.55843128407696e-08
-9.73019281357179e-06
-2.05884636748776e-05
-1.46858766872297e-05
-8.46856603288261e-06
-1.30319169484646e-05
-2.38231295276235e-05
-2.24518157986991e-05
-1.41380278601799e-05
-2.81360056187974e-06
-1.76719079977672e-05
-1.35249353557854e-05
-1.03948369149874e-05
-2.17073566358737e-05
-1.37498438926832e-05
-1.72958428665124e-05
-1.08325769045659e-05
-2.18041012789439e-05
-1.73479150170246e-05
1.44609325221272e-06
-1.22604774669078e-05
-1.58750730565825e-05
-1.53460626227569e-05
-1.27715192795639e-05
-2.3779818898416e-05
-1.92888425171674e-05
-1.35531902008661e-05
-3.22393994595748e-05
-2.24353266941917e-05
-1.7904710809052e-05
-1.55985411453079e-05
-8.55176142541496e-06
-2.05901254750771e-05
-3.09679412102526e-06
-1.82780828455743e-05
-3.63607406736493e-05
-1.35994612218123e-05
-2.71078797512563e-05
-7.26910270551724e-06
-1.9613068145815e-05
-1.31844066583665e-05
-2.26000205488966e-05
1.15290868983829e-05
-2.97092627104479e-05
-9.51917162072992e-06
-9.62310011641741e-06
-1.66273728350069e-06
-2.41500549243061e-05
-1.85348106088602e-05
-2.67310667990408e-05
-1.85058436951662e-05
-1.10388937621231e-05
-1.11970627700386e-05
-2.96593529661025e-05
-1.72162654621107e-05
-9.27536701892493e-06
-1.1332352563134e-05
-5.79894224279705e-06
-1.48900863111023e-05
-1.16921861736515e-05
-2.42345507657296e-05
-2.24031848183022e-05
-3.54874494873596e-05
-2.64426542630524e-05
-2.24450787848646e-05
-4.09719548049771e-06
-1.46100278840744e-05
-1.97170935033877e-05
-2.13608367922328e-05
-1.40118579955642e-05
7.47847405429628e-06
-1.25099878865487e-05
-1.1237375803594e-05
-8.97892329566293e-06
-9.40109405201921e-07
-2.01165183306535e-05
-1.7635999681052e-05
-1.28642674363094e-05
-5.56168652310905e-06
-1.85497843518696e-05
-1.67753185226004e-05
-1.97166243458739e-05
-3.18060062180514e-05
-1.83122502291427e-05
-6.44143313078457e-06
-1.11794606528391e-05
-1.49228612519695e-05
-6.49298007431841e-06
-1.21678168126234e-05
-1.8130282002288e-06
-1.93859988317818e-05
-7.68930239242945e-06
8.95713044200347e-07
-1.9886204525144e-05
-8.94557861083273e-06
-1.18102342583037e-05
-1.43286726540363e-05
-2.94118360165024e-05
-1.82233385703125e-05
-1.6823679268579e-05
2.86172538248988e-07
-2.31457285502862e-05
-1.62664101850173e-05
-1.53587919785789e-05
-9.64339726920104e-06
-1.21662997945693e-05
-7.90726598778824e-06
-1.44781932169771e-05
-2.59225716787802e-05
-3.04612790046603e-05
-4.69947549777006e-06
-1.42629504288874e-05
-1.92881086343038e-05
-1.13420135135338e-05
-1.6515938346052e-05
-1.94028713345605e-05
-1.65997097044393e-05
1.20469150169182e-05
-2.63840353849125e-05
-5.89662072064077e-06
-1.71180892472666e-06
-2.30042795406506e-05
-1.0783132888608e-05
-1.0642967787041e-05
-2.23020116069165e-05
-1.0228989112258e-05
-2.66291672038278e-05
-9.34704485241264e-06
-2.18662375934815e-05
-2.22930847076603e-05
-1.10168650102735e-05
-3.61294449621952e-06
-9.89227999712017e-06
-1.91776657983829e-05
-2.55071922331431e-05
-2.25350618359622e-05
-1.95737579551552e-05
-1.26699650943744e-05
-1.29439636835461e-05
-1.67005503204779e-05
-1.03020465503961e-05
-8.47869604999321e-06
-6.15462305265219e-06
-1.53788318866614e-05
-3.10854883927059e-05
8.48719450783565e-08
-3.68556958812386e-06
-2.08009076085722e-05
-2.62454800093262e-05
-2.14956358528993e-05
-6.02377023201417e-06
-1.86570844969272e-05
-2.33455634133506e-05
-1.42067524726551e-05
-1.8976513266944e-05
9.34206074486195e-06
1.34777764533213e-06
-3.23469221648643e-05
-1.78831996322872e-06
-1.60711929090521e-05
-2.38494971830334e-05
-1.93278227923844e-05
-2.00275146767304e-05
-1.79542312568978e-05
-1.14093935780644e-06
-2.94645230303863e-05
-9.91372245590229e-06
-2.93286897757491e-05
-8.62022947405538e-06
-2.9283027852318e-05
-2.21981729627211e-05
-2.10592040687741e-05
-1.32432243307154e-05
-2.83875988026143e-05
-5.07437637353239e-06
-2.31725475696548e-05
-2.44051396373129e-05
-4.99736981038308e-06
-2.5596453802375e-05
-1.77764100992305e-05
-1.74323930240535e-05
-1.33227743262616e-05
-1.42620730368637e-05
-2.11920308170097e-05
-1.51812965196979e-05
-1.06132317648037e-05
-3.3758718916743e-05
-3.08865558014163e-05
-1.49500593250133e-05
-1.05716907878596e-05
-2.32550134739426e-05
-1.40963559440921e-05
-9.02428039369027e-06
-1.11911543803359e-05
-1.5226393201013e-06
-2.16927462758868e-05
-2.67151788369986e-05
-1.21724108701896e-06
-8.55842316053799e-06
-3.05913546900268e-05
-1.64493830702164e-05
-1.19308414914321e-05
-4.79372501659744e-06
-1.83557831290139e-06
-3.23615693615405e-05
-6.71412110435308e-06
-1.54057519051367e-05
-1.42843358783566e-05
-1.40752806529496e-06
-5.23822770513868e-06
-3.61615302761398e-05
-1.44104120931205e-05
-1.00545975161118e-05
-8.53793662837468e-06
-3.60763294562956e-06
-5.82408904541059e-06
7.20301020461607e-07
-2.43458813653726e-05
-1.23968964809383e-05
-4.11695205320994e-05
-1.03086641897305e-05
-3.37896071451993e-05
-1.26117298253494e-05
-2.61719559464623e-06
-5.12123764332946e-06
-8.78151205908921e-06
-1.95303683970145e-05
-2.39361769951618e-05
-1.48903465896565e-05
-1.52676031782875e-05
-1.540265707305e-05
-3.86223353242567e-07
-3.47158301504185e-06
-4.46120700350774e-06
-4.01860886387027e-07
-1.99272671126997e-05
-1.25360175108271e-05
-3.26481318920352e-06
-2.7700189142929e-05
-1.78362020877281e-05
-2.50797868935515e-05
-7.07949415513473e-06
-1.81777087738758e-05
-2.88692566070222e-05
-2.32595580515226e-05
1.82365839495497e-07
-1.72134142593011e-05
-1.51221988230383e-05
-1.29148001966618e-05
-1.80183294202309e-05
-1.12586847591874e-05
-3.80071079483388e-05
-1.8986934202714e-05
-1.30953347906819e-05
-1.58147386319758e-05
-2.05028385785131e-05
-6.18393650596829e-06
-1.05156991656063e-05
-3.03642700643397e-05
6.67132964740318e-06
-1.31415913691598e-05
-1.71938259283126e-05
-1.43306557746913e-05
-7.58780601507212e-06
-3.50860420876352e-05
-1.72894009139779e-05
-1.73622380320302e-05
-1.0027942911277e-05
-2.92840937518298e-05
-3.03916388211803e-05
-2.68939982601549e-06
-2.81386030808023e-05
-1.75705414150833e-05
-2.52667799659296e-05
-3.17669683723802e-05
-2.62945165353359e-05
-9.94945166648402e-06
-7.89985341483041e-06
-4.12340072371149e-06
-2.59083610093087e-05
-5.67865941841145e-06
-1.34243688303999e-05
-2.12501966871115e-05
-1.89064734034215e-05
-1.3630172195962e-05
-1.67634909064572e-05
-1.1856107079135e-05
-4.19799564206722e-06
-1.36265034694428e-05
-1.29765124401362e-05
-2.79078695025395e-05
-2.81859232155276e-05
-1.37422069892316e-05
-2.11948194766196e-05
-2.91946163487854e-05
-1.80065265626447e-05
-7.84897856916173e-06
-1.04709164945654e-05
-1.68999326732677e-05
-3.06284975191754e-05
-2.19836984317931e-05
-1.37210669682978e-05
-4.83952216178118e-06
-2.07960549269083e-05
-1.28197779275208e-05
-2.22670776442301e-05
-9.21890800607701e-06
-1.49863783469592e-05
-8.00778038450958e-06
-8.37157743548414e-06
-4.3550670782456e-06
-1.21385395498583e-05
-1.15155003836303e-05
-6.79401135308914e-06
-1.02609602308026e-05
-1.32031751377255e-05
-3.21277248111333e-05
-8.54507939388964e-06
-3.84841771979993e-05
-2.77799847058856e-05
-4.09250305642989e-06
-1.01213980823768e-05
-1.76323126309606e-05
2.37595646706147e-06
-1.02575282099141e-05
-9.45413297100718e-06
-3.2363541458227e-05
-2.00390516930309e-05
1.81579956691301e-07
-1.49174314102835e-06
-1.18527949219037e-05
-1.99414594095252e-05
-1.46390758133617e-05
-1.24765382824422e-05
-2.12858016253488e-05
-2.71031303792773e-05
-2.26948265552577e-05
-2.00097856169672e-05
-1.10225292398171e-05
-1.41319628630967e-05
-1.70680933080629e-05
-1.33320740410299e-05
-2.93051379376732e-05
-2.57803011366639e-05
-2.03775985540908e-06
-2.77399097369183e-06
-1.83847147537428e-05
-3.36782780365752e-05
4.97307949037752e-06
-1.63436317567069e-05
-1.95451793102723e-05
-5.63126075410122e-06
-1.95953211918312e-05
-7.9211193112276e-06
-7.33564608130942e-06
-1.90722178598488e-05
-8.88708096499503e-06
-2.03547307755455e-05
-2.6559502788007e-05
-3.74315459450331e-06
-3.92058056683548e-05
-3.36051827317459e-06
-2.30576314744847e-05
-1.87716383393693e-06
-2.0314032670519e-05
-2.00807656103973e-05
5.59692613969876e-07
-1.83980884152371e-05
-2.14743681243323e-05
-2.8871546998465e-05
-2.78978805696737e-05
-2.84593716943764e-05
-8.04277604841027e-06
-1.05064692782314e-05
-1.65690911976788e-05
-1.51170905074849e-05
-1.46217038588188e-05
-1.32118365829424e-05
-2.3004902841103e-05
-2.20656520246603e-05
-1.89655027917796e-05
-9.35163648623464e-06
-1.5948427796813e-05
-1.73341959776207e-05
-4.27994714967988e-06
-1.43623913779798e-06
-2.25298723284616e-06
-6.77025213433773e-06
-1.08407985968797e-05
-1.20439598291951e-05
4.08486486058073e-06
-3.5141621551671e-05
-2.21615076751455e-05
6.33994039326523e-07
-2.98940662428457e-05
-1.09033099148062e-05
-1.44081821457473e-05
-2.57200831504416e-06
-2.09313382903032e-05
-2.17584800192605e-05
-2.35738143915826e-05
-2.89254161123201e-05
-1.92743360971688e-05
-1.01518657445124e-05
-1.58111481829036e-05
-2.21018142131847e-05
-2.27583716625878e-05
-2.3619910765288e-05
-2.25785623608194e-05
-9.75015378253755e-06
-1.40954841975146e-05
-1.67232479012076e-05
-7.38556423618756e-06
-2.34394042288003e-05
9.09609842586804e-06
-1.53324853646664e-05
-3.81608697759429e-05
7.42966808958335e-06
-2.14885357787659e-05
-1.03586547314097e-05
-2.06211791955722e-05
-1.75045080445688e-05
-1.18530467839427e-05
-4.33211360478656e-05
-1.91447709692231e-07
-1.8401475845436e-05
-7.33937408764696e-06
-1.43993826315608e-05
-6.28470706412552e-06
-5.91422344100035e-06
-1.65569547917958e-05
-3.41236296272537e-05
-1.05997466750304e-05
-1.67680795414051e-05
-9.96009646937133e-06
-1.04020562369013e-05
-1.32425067812752e-05
-4.75770250700592e-06
-2.50568325928696e-05
-2.06645114057428e-05
-2.80966318638392e-06
-1.33138003963433e-05
-8.39326978794116e-06
-1.50686568912107e-05
-3.56879548925629e-05
-1.96645859955167e-05
-8.58002424616e-06
-8.24552467102224e-06
-6.49670676081334e-06
-1.26833931171603e-05
-1.3432328155351e-05
-2.19919409524217e-05
-1.99225638619125e-05
-1.16898953429236e-05
-2.9829244093192e-06
-9.5882379819266e-06
-1.049852985572e-05
-1.99850307823669e-05
-1.37129097620668e-05
-4.81526092404948e-06
-1.08538297794299e-05
-9.99377576227299e-06
-8.49745736477705e-06
-4.62631093168287e-06
-1.39390815016708e-05
-1.65520506191272e-05
-1.99330554538256e-05
-8.89523249312281e-06
-3.22380650790846e-05
-9.02277194694384e-06
-2.75598485940107e-05
-5.27697763591037e-07
-5.83876308550904e-06
-3.61251016791556e-05
-1.1638979637014e-05
-2.35005633251583e-05
-2.1053937397799e-05
-2.37170135309619e-05
-2.46485947200234e-05
-2.23840859696126e-05
-2.33862847610869e-05
-1.34400008215656e-05
-2.34043665730165e-05
-4.54224066795134e-06
-1.68639897390454e-05
-6.12307540252691e-06
-2.72119083698913e-05
-2.16878186889828e-05
-2.57210317931943e-06
-2.15269238266858e-05
-2.73887401837954e-05
-1.3645784133852e-05
-6.48336703445905e-06
-1.10930077777253e-05
-1.41789067151224e-05
-1.79778557039697e-05
-5.20027577119223e-06
-1.32259042100064e-05
-2.16843790261714e-05
-1.43179013808421e-05
-1.73743210958433e-05
-2.43901671941447e-05
-3.93918366485547e-05
-2.23040197502347e-05
-2.40878009456902e-05
-2.77770724382536e-05
-1.58491932218023e-05
-7.73257874599932e-06
-1.09692778663508e-05
-9.10870136071121e-06
-3.53747747829245e-06
-1.84771197965263e-05
-1.58947891603236e-05
2.67072892444596e-06
6.80787578413079e-06
-1.94869462910278e-05
-1.25614473597381e-05
-7.56430252150242e-06
-2.67527209790519e-05
-1.80613043693322e-05
-2.25875456213473e-05
-3.15219484426113e-05
-1.09303951505218e-05
-2.47453311383617e-05
-1.9565372131042e-05
-2.01531430965502e-05
-1.41439938868839e-05
-2.21608933288129e-05
-1.32325761067562e-05
-1.54861729569835e-05
-1.85876911509836e-05
-1.99788357151835e-05
-1.77633598946943e-05
-1.73769012651453e-05
-2.96587434963093e-05
-3.09881545219955e-05
-1.00613492587265e-05
-8.40706720264971e-06
-1.60424406905152e-05
-8.19343724608014e-06
-1.2596420764532e-05
-3.30525247956749e-06
-2.03091484074778e-05
-1.22019577360966e-05
-1.87338456650809e-05
-1.15577872355341e-05
-7.7249337389041e-06
-2.10150838539883e-05
-1.59383583401957e-05
-1.93228902951004e-05
-6.19138971542785e-06
-2.19153267022736e-05
-1.90418141528902e-06
-8.30841337205705e-06
-2.65048156547176e-05
-1.91305416444742e-05
-2.10355195793214e-05
-2.59023855186584e-05
-1.39767289247031e-05
-2.44147539903396e-05
-3.51246036301618e-05
-1.4280000659049e-05
-2.85206226452062e-06
-1.34958976345824e-05
-2.16929818679916e-05
2.38955672627118e-06
-1.6504803826555e-05
-1.94455663232067e-05
3.26350153475611e-06
-2.55928282273703e-05
-3.59956872735312e-05
-6.76484114440408e-06
-1.11447375028568e-05
-1.64370224505964e-05
-2.5232139108068e-05
-8.99223586244001e-06
-2.56130935345282e-05
-9.30553369321995e-06
-2.58220867798692e-05
-6.59541538582708e-06
-2.26202337523731e-05
-1.43047959982051e-05
-1.71435775768486e-05
8.49750912286039e-06
-2.64601163072324e-05
-3.41662969018879e-05
-1.07740031621029e-05
-2.21555585810024e-05
-3.41197694870795e-05
-1.3694939598809e-05
-6.92042570936598e-06
-2.21962979603499e-05
-1.43528900668896e-05
-1.28911708487361e-05
-8.53823419763316e-06
-6.92786113495558e-06
-1.42199594535004e-05
-1.05464414800456e-05
-2.73309071361072e-05
-1.84528628109689e-05
-1.67849142723843e-06
-1.11115628778369e-05
-5.5083018415444e-06
-1.73924628056359e-05
-9.93630877538858e-06
-1.13966892098471e-05
-2.73279935933375e-05
-1.50258713707154e-05
-1.52620731185291e-05
-1.02629145956808e-05
-1.22143386641253e-05
-2.41155666558187e-05
-1.90674668512228e-05
-9.06748027249103e-06
-2.15421748286195e-05
-2.22461233236636e-05
-3.21269176759506e-05
-5.60211658160876e-06
-1.60887458801695e-05
-1.76550599603696e-05
-1.36475862408082e-05
-6.24875517256219e-06
-4.04017930713459e-06
-1.8139199585175e-05
4.27159864024253e-06
-2.38888672011461e-05
-1.44914677712187e-05
-1.92253700663419e-05
-1.16319241761162e-05
7.90884733253963e-06
-1.11782905605502e-05
-1.62365899155987e-05
-1.821338983842e-05
-2.56421095784674e-05
-1.38834794367517e-05
-7.99005724921768e-07
-2.4957070153166e-05
-2.20381784335244e-05
-2.68372567050324e-05
-1.05314578280048e-05
-1.26000456070108e-05
-6.70868081567171e-06
-1.15283387290611e-05
-2.25650721221942e-05
-1.91623757786503e-05
-2.52695331852935e-05
-1.49605703955629e-05
-5.69393856430443e-06
-3.83370098164424e-06
-1.70444575042182e-05
-1.20704168897002e-05
-1.50023318606233e-06
-2.21605337660848e-05
-8.09902081405087e-06
-2.55177990519754e-05
-1.15874708709514e-05
-2.20072692914113e-05
-1.66392777266237e-05
-8.95857693364024e-06
-3.28870196501252e-05
-2.3225289604832e-05
-3.21206149616717e-06
-3.42712194087419e-05
-1.31904258948579e-05
-1.28994827934456e-05
-1.49120451332552e-05
-2.44524513459844e-05
-2.3292898456417e-05
-1.09271237940405e-05
-2.68218241934734e-05
-6.47511221372908e-06
-1.8880237929814e-05
-1.03091059973526e-05
-1.20543320053023e-05
-2.58424982627422e-05
4.33623325118681e-07
-1.47051305167593e-05
3.19738367756138e-06
-1.58485758462275e-05
-6.83218287337105e-06
-9.65618410021374e-06
-8.33527344078482e-06
-3.50378053492033e-05
-2.81676760417576e-05
-2.0257304561818e-05
-1.06423599190909e-05
-3.32314776142241e-05
-4.29613384223756e-06
-6.24630785102825e-06
-1.28283558176576e-05
-1.51148809786393e-06
-2.35140143671803e-05
-1.97866877242791e-05
-9.92851275977261e-06
-7.68801760267679e-06
-1.21612359773267e-05
-2.01924027861426e-05
-3.51739456996083e-05
-1.81177821802332e-05
-7.08604368275319e-06
-2.17041267379827e-05
-3.08735582332202e-05
-2.1916817715444e-05
-2.65906395611442e-05
-2.39457964327949e-06
-5.26102414823348e-06
-2.64460049821077e-05
-2.4943554241528e-05
-2.78869434422949e-05
-1.70895135578465e-05
-6.6127152814615e-06
-1.20193710707204e-05
-2.60815430352699e-05
-2.59577195604688e-05
-1.71834316255195e-05
-2.92570444091022e-05
-9.91568731647709e-06
-6.32750176061477e-06
-1.33338969829545e-05
-4.84330989252878e-06
-3.08037697195045e-05
-1.88630853298739e-05
-2.25682342361859e-05
-2.45487551563325e-05
-2.33990495506078e-05
-1.36281126770584e-05
-1.19416318699928e-05
-1.90225733525024e-05
-4.72611042297906e-07
-2.55887197434612e-05
-2.09027568363105e-05
-1.59396104261327e-05
-2.79144961797904e-06
-1.76653078490063e-05
-1.68817749878632e-05
-2.34657132783969e-05
-2.04775119563003e-05
-2.16326114189072e-05
-5.59510506234848e-06
1.25466870925247e-05
-2.63676881457172e-06
-9.99085888079266e-06
-3.1496024070171e-06
-1.34530948938204e-06
-1.74465512974699e-05
-1.2923679037336e-05
-2.82614094179336e-05
-3.15937025401488e-05
-4.3704377028829e-06
-3.50916228473561e-06
-1.98204854274242e-06
-1.52418543350253e-05
-2.76103430269573e-05
-1.64289060276318e-05
-1.40300763076396e-05
-2.47436743712991e-05
-6.98349810057561e-06
-1.36410087840058e-05
-2.14426207149453e-05
-1.18262704018162e-05
-1.14733281595437e-07
-1.4660178073361e-05
-3.64615679218921e-06
-1.87903586289637e-05
-1.79115784471453e-05
-1.52759281891334e-05
-2.22823387968378e-05
-1.68072398747881e-05
-2.01180362714902e-05
-1.72016740029872e-05
-6.11449166063225e-06
-1.8170579025805e-05
-1.68038256885426e-05
-1.75931070317973e-05
-5.0725831836645e-06
-6.59170497289805e-06
-5.08518581426771e-06
-8.02815257691542e-06
-2.11677752184308e-05
-1.60163786687222e-05
-1.99511569370253e-05
-1.59584137682273e-05
-1.20255261666591e-05
-1.43473318005038e-05
-2.66073908662934e-06
-2.53516126612867e-05
-3.26965532605158e-05
-9.95978815703464e-06
-2.00154807578987e-05
-2.72864310037757e-05
3.4875493713698e-06
-7.60203809920594e-06
-1.38135910861253e-05
-1.67791577525642e-05
-1.08380525413129e-05
-2.01243072493709e-05
-1.08260866056789e-05
-1.98866984253573e-05
-2.07684815138705e-08
-1.97615829786532e-05
-2.33011371012935e-05
-2.67615950555023e-05
-3.13040490448879e-05
-2.41238532590966e-05
-8.95150331053175e-06
-2.25049548051524e-05
-1.73976339444112e-05
-1.65534160328529e-05
-1.62803243023387e-05
-2.51788074840931e-06
-1.42450264387579e-05
-1.25770420196324e-05
-2.42190644976436e-05
-3.72720320585624e-05
-2.885547522134e-05
-2.0466431726035e-05
-2.47803942059565e-05
-1.58964923276457e-05
-2.80705391883752e-05
-1.10012577650689e-05
-1.27111481062914e-05
-1.79686405135713e-05
-7.13709289401423e-06
-3.43927716916355e-05
-1.3546168301358e-05
-2.73459765233113e-05
-2.56882875205436e-05
-8.06974532888872e-06
-1.57892685962846e-05
-1.0148373073716e-05
-1.25933295153518e-05
-2.11465374390553e-05
-1.13837876404283e-05
-2.05732700156023e-05
-1.37698583393228e-05
-1.03816600549922e-05
-8.47427295052024e-06
-2.18083918388636e-05
-1.76054385049019e-05
-3.181653371778e-05
-2.03744836903076e-05
-1.63841235344905e-05
-2.5171774122787e-05
-2.74628518462449e-05
-1.71135855388673e-05
-1.9637869183075e-05
-9.05271330255868e-06
-3.71335268731713e-06
-1.60168827278719e-05
-1.49730003397366e-05
-1.29394695518504e-05
-3.06007037793236e-05
-2.30354035540114e-05
-9.16320954249871e-06
-1.55338072579731e-05
-4.65865331701779e-06
-3.23075615190363e-06
-2.78974848964444e-05
-1.32803200273333e-05
-3.62535040879423e-05
-9.27306321131251e-07
-2.41890775481751e-05
-1.79356414881012e-05
-1.97775699188266e-05
-1.60532976990453e-05
-7.0797715821507e-06
-3.29689858293662e-05
-9.32582903280608e-06
-8.16556792948561e-06
-2.14592509679532e-05
-1.17755548368151e-05
-1.74175055991179e-05
-2.31962009822318e-05
-1.50328863715967e-05
4.09797892654071e-07
-5.39676776301146e-06
-1.15798194130945e-05
-9.58141255360662e-06
-7.67212508833609e-06
-3.1824149146643e-05
1.09075138469022e-05
-1.76832923612822e-05
-2.06236573586538e-05
6.71004264724847e-06
-2.75520761086778e-05
-2.0737964499805e-05
-9.25547464725682e-06
-1.72298095909936e-05
-2.31887963937146e-05
-1.37061987470093e-05
-2.12820081674809e-05
-1.43705468877709e-05
-1.76463081336913e-05
-4.54902864476387e-06
-1.8868377030212e-05
-3.20936322721982e-05
-1.04082480411765e-05
-1.97139604265675e-05
-4.54839483819265e-06
-6.22177313480049e-06
-1.01421373391699e-05
-2.05977938048948e-05
-1.23960652461365e-05
-1.48698101964924e-05
-3.44112047566844e-05
-2.83924861726597e-05
-2.44944538174875e-05
-3.8845028961639e-05
3.76374900891025e-06
-2.07536849308348e-05
-2.74416047210005e-05
-6.95549784158568e-06
-2.24877348498366e-05
-2.43216018775314e-06
-2.61611577128001e-05
-1.19792070321472e-05
-7.04981579556447e-07
-8.39589940480209e-06
-1.91988971124825e-05
-3.09553803595991e-05
-2.00017731357104e-05
-2.7901447842859e-05
-1.67250967409644e-06
-2.37246740485462e-05
-1.7644300178083e-05
-6.8885583181709e-06
-1.21477129804641e-05
-8.91659917422643e-06
-1.03510345099151e-05
3.24265415310672e-06
-2.0345836963489e-05
-1.29690706087991e-05
-1.4903980389801e-05
-2.12695153714581e-05
-2.12707376531684e-05
-1.3490179011478e-05
-2.2783393648284e-05
-1.43028651031657e-05
-3.47844211709696e-05
-5.067557790134e-06
-7.12924560293238e-06
-2.15397572307467e-05
-1.9155787396739e-05
-1.2777212580315e-05
-4.75998252214126e-06
-1.25956341372203e-05
-2.04325031353665e-05
-1.08780785363489e-05
-1.71109482450032e-05
-1.57486435362456e-05
-1.1768004739156e-05
-1.90760587270243e-05
-1.34282862624136e-05
-2.05547464156788e-05
-9.21788445017885e-06
-1.28029344300917e-05
-5.29376406713874e-06
-1.34242187167548e-05
-3.19477084620411e-05
-2.72664318038875e-05
-6.53618889086816e-07
-1.53488778652312e-05
-2.92310015574651e-05
-5.37745195700655e-06
-1.18562098235214e-05
-2.00498909097376e-05
-2.68455834892341e-05
-1.3468554499041e-05
-2.21181414231844e-05
-2.45731773053254e-06
-1.9397480888789e-05
-1.92139166188722e-05
-1.00917850879975e-05
-9.28099457784229e-06
-3.46623931254607e-05
-1.27214149628353e-05
-2.88491273257685e-05
-2.32367514691269e-05
-4.66692754668551e-06
-1.50326629753944e-05
-3.01046635292267e-05
-1.83133504634038e-05
-1.04473209595093e-05
-7.28330853534314e-06
-1.59160586362222e-05
-1.60804490489677e-05
-1.78776544070483e-05
-1.46546846829847e-05
-9.64638364230046e-06
-2.47951409892273e-05
-7.43180441893815e-06
-7.72666584151372e-07
-1.95499001346118e-05
-1.63881500320047e-05
-1.95187399826075e-05
7.70160489690689e-07
-1.26106740696197e-05
-1.79553737656397e-05
-3.15084363617744e-05
-3.73218408040842e-06
-2.10703388351645e-05
-1.69819961185467e-05
-5.97366586698412e-07
-5.29139326273038e-06
-1.63406920644469e-05
-3.20694145929174e-05
-1.98515028623548e-05
-3.6771073666063e-05
-1.40712503078901e-05
-8.86181394780331e-06
-1.50804060347084e-05
-1.97744510471717e-05
-6.54292113872611e-06
-1.92253208278545e-05
7.62842617660031e-06
-1.94190090623138e-05
-1.45227579635522e-05
-2.8798358728577e-05
-2.1752930240466e-05
-1.46780227098676e-05
-2.49930745410787e-05
-9.55038120573775e-06
-1.21123715660173e-05
-2.32663693783622e-05
-4.31745864623673e-05
-3.1282630356819e-05
-1.83948068895119e-05
-1.40365000786068e-05
-1.94634392182371e-05
-1.26246272024238e-05
-2.03704566125214e-05
-1.05176243989957e-05
-3.71062719753337e-05
-2.09722649736063e-05
-1.79508064988488e-05
-1.17081024236396e-05
-1.13230553510747e-05
-1.48723431155144e-05
-1.08088487777881e-05
-9.40978904087554e-06
4.03826483961644e-06
-8.6591377201753e-06
-2.38991442965082e-05
-1.10108005318132e-05
-1.50612999233084e-05
-1.55148490360615e-05
-2.08040172512145e-05
9.4037843053791e-06
-6.02022810504091e-06
-1.28160141616557e-05
-1.80878555029215e-05
-3.04820042823363e-05
-2.74465645682243e-05
-2.06568814209184e-05
-2.02458524896961e-05
-8.40617973781734e-06
-2.07512041631002e-05
7.28714371145152e-06
-2.8890434216547e-05
-1.48182908652338e-05
-1.50863295295644e-05
-1.09245321190268e-05
-2.64323762771359e-05
-1.33883238924798e-05
-6.23268273842789e-06
-1.90195490584487e-05
-2.39505054574826e-05
-1.98598973913609e-05
-1.59317549571568e-05
-1.35719403132452e-05
-1.07026616622016e-05
-8.41590462874524e-06
2.50120006933132e-07
-1.5206099675026e-05
-2.54024932425925e-05
-9.2000095168936e-06
-7.4938183688314e-06
-2.44699188446189e-05
-3.37407875408057e-05
-1.06562784075687e-05
-2.94568560196332e-05
-9.08518409424559e-06
-4.55111548933887e-06
7.43829057755386e-06
-8.0694021380726e-06
-2.79939410697396e-05
-2.94982113109468e-05
-1.30390788188104e-05
-2.2459294616406e-05
-8.64412614082083e-06
-1.92259773753211e-05
-1.4400278165733e-05
-7.30065801990239e-06
-2.65032915928046e-05
-2.56793725546345e-05
-4.83882154131519e-06
-1.90854588184158e-05
-2.47388364575626e-05
-2.90593754758437e-05
-1.33330191180157e-05
-1.66138567617706e-05
-1.10650517918926e-05
-1.72810847153781e-06
-2.49996186131888e-05
-8.07191812785489e-06
-1.91613878153412e-05
-3.51379419791638e-05
-3.66109802491725e-06
-1.50108103306309e-05
-2.16283288462179e-05
-1.49581540371882e-05
-2.35392230541337e-05
-1.61848895400524e-05
-1.63975617119749e-05
-4.85096255062062e-06
-1.54870441833608e-05
-2.65445023999042e-05
-1.30391989278307e-05
-2.76433798114178e-05
-3.68875915547638e-05
-2.30713330135641e-05
-2.04418382821966e-05
-1.22969967030788e-05
-5.39382356398121e-06
-1.51948963224282e-05
-2.39845998304449e-06
-2.54168528451705e-05
-1.62341061359084e-05
-1.29823357911797e-05
-1.74003963913263e-05
-6.13493520906036e-06
-1.81165478088591e-05
-2.70783125743723e-05
-3.84655757333568e-06
-1.50565179644104e-05
-1.02536170091382e-05
-2.64574429800595e-05
2.59554077864067e-07
-1.73887435580333e-05
-2.56334648079047e-05
-1.32472000575336e-05
-1.66156832441007e-05
4.33352660014962e-06
-3.20997304560082e-05
-5.72171754632439e-06
-1.91019493003769e-06
-5.09827487151652e-06
-1.35786556994819e-05
-1.94792903210814e-05
-3.66439402352015e-05
-2.87625392675e-05
5.83634428407862e-06
-2.3171277995491e-05
-2.48900884858587e-05
-1.40131063321565e-05
1.95293352026817e-06
-2.67368983443179e-05
-1.26927473521867e-05
-8.80008249186305e-06
-2.19073786899945e-05
-5.18267851698275e-06
-1.34418780338613e-05
-4.62398184622924e-06
-1.1464946127766e-05
-8.30928079968011e-06
-2.17809223783448e-05
-1.8632524632584e-05
-1.81143653701787e-05
-1.29669104989277e-05
-2.39452995546546e-05
-1.20266687154849e-05
-1.00061361642566e-05
-3.25166026967065e-05
-2.53841320543555e-05
-6.72617271404813e-06
-2.10860647100168e-05
-1.06022652728216e-05
-1.38125772032851e-05
-7.77535361810251e-06
-4.42684030572105e-06
-2.73949116410323e-05
-1.42366971573221e-05
-2.71157666074198e-05
-2.35069062718123e-05
-5.35320580144778e-06
-2.02784052030643e-05
-1.3515051539751e-05
-1.73437241203277e-05
-6.00665708627114e-06
1.33351392811972e-06
-1.14557937352597e-05
-2.62513948555329e-05
-6.60802919603604e-06
-2.88273829125196e-05
5.93335344643607e-06
-6.58889036608259e-06
-7.10445694387592e-07
-2.44126833217272e-05
-1.02297172380025e-05
-1.45048998135831e-05
-6.91129693070051e-06
-1.05832188914064e-05
-2.24854763285499e-05
6.99825847949041e-06
-7.79457109309773e-06
-2.03732803478988e-05
-1.39551373203918e-05
-1.11959569222196e-05
-2.45783096740829e-05
-1.52164117219289e-05
-1.22439812683012e-05
-1.29018114460482e-05
-1.22161169379252e-05
-1.40931164458781e-05
-1.80145096562774e-05
-4.90446392277535e-06
-1.2704147621629e-05
-2.03958742849424e-05
-1.57827142994723e-05
-2.15247791976005e-06
4.30403384466089e-06
-1.42266332505608e-05
-1.65711335044072e-05
-1.87733252066224e-05
-6.92370570529534e-06
-2.18445073612388e-05
-1.75197010363208e-05
-1.14549379362022e-05
-2.1511910624823e-05
-3.27202251318778e-05
-2.35505710034549e-05
-1.45560738614937e-05
-1.19185468839124e-05
-1.32434620295927e-05
-1.84872513211302e-05
-4.2224775833031e-06
-2.11569323427826e-05
-1.09765555616491e-05
-1.75071531613727e-05
-3.12955312214968e-05
-2.02381764938042e-05
-1.89285289687394e-05
-8.15119201988665e-06
-4.74970073110203e-06
-3.30516020835069e-05
-1.91022276310014e-05
-1.25426240280852e-05
-1.14211215292729e-07
-1.71507559696514e-05
-3.61952000154462e-05
-1.15646000921656e-05
-1.16123419376966e-05
-1.56561454623196e-05
-1.68596279103525e-05
-2.9622908391982e-05
-3.39175992058472e-05
-8.99192072659323e-06
-2.39596213801211e-06
-1.48063980481854e-05
-1.70295306929105e-05
-4.32965839973037e-06
-2.55428736326709e-05
-1.49559366062987e-05
3.70815830778013e-06
-1.38777241594826e-05
-1.92396273545004e-05
-1.666807868974e-05
-1.15859840103615e-05
-2.03828764353834e-05
-1.951138273927e-05
-2.04643276661786e-05
-1.6852702781155e-05
-2.15911026493758e-05
-1.98712446377376e-05
-1.15551587118103e-05
-5.39561210015018e-06
-6.39778687108069e-06
-1.51630848656155e-05
-1.63391332052702e-05
-3.19991982234494e-06
-3.11681795261948e-05
-2.07628999149487e-05
-2.31758623656108e-05
-1.50628640266699e-05
3.14365727620475e-06
-1.05282546840915e-05
-2.80081882306883e-05
-6.75552823579661e-06
-1.40235675128323e-05
-1.8129263031692e-05
-1.72658949983482e-05
-7.67193074370254e-06
-1.0333808932384e-05
-2.79207174860892e-05
-3.27006649517924e-05
-3.04203178003061e-05
-1.92783043942273e-06
-2.98018492674056e-05
-8.25676664335926e-06
-1.24871118155348e-05
-4.29203698155754e-06
-1.02458177281815e-05
-2.94751410652542e-05
-1.92623030846331e-05
-3.1018240698419e-05
-3.78846433498062e-06
-1.71558857551958e-06
-1.8651825523328e-05
-1.95326059017164e-05
-1.34683140889544e-05
-2.57505072591942e-05
-1.03247657001073e-05
-6.26867813330506e-06
-6.95237243285294e-06
-1.20954919726722e-05
-1.89399634470856e-05
-1.17771805549269e-05
-2.36886103406549e-05
-9.16761006732104e-06
-2.04753172307909e-05
-5.42458621094257e-06
-1.17738214856e-05
-9.74312336667157e-06
-1.11890721559431e-05
-1.55042951204646e-05
4.68337514870334e-07
4.97959402224231e-06
-1.06063320578114e-05
-5.65534466926805e-07
-2.65882771965113e-05
-1.28866874519317e-05
-6.7131569409169e-07
-2.93509071227743e-05
-1.72709451119582e-05
-1.13882825039059e-05
-1.47600924166262e-06
-2.42327180656486e-05
-1.27041771572236e-05
-5.51281777558669e-06
-1.51903094739814e-05
-2.34835938714748e-06
-1.25363503680497e-05
3.89879623096415e-06
-1.59153726267215e-05
8.34371669801383e-07
-3.62311340503019e-05
-1.98947072189692e-05
-8.84606127523799e-06
-6.06571664767668e-06
-2.56455184382061e-05
-1.24745572037885e-05
-1.63384131846411e-05
-1.2509350980604e-05
-1.65823633407535e-05
-1.6070371533546e-06
-1.07904332369796e-05
-2.13054393010942e-05
-9.71117493060215e-06
-1.96796045642111e-05
-1.21315773499617e-05
-2.72733047291581e-05
-2.20819432814353e-05
-1.03788132258237e-05
-2.43854644776072e-05
-1.21789902436974e-05
-1.74242034621284e-05
-1.15089268114656e-05
-1.7164516568127e-05
-1.13215693211506e-05
-6.10301723493349e-06
-2.36440414356898e-05
-1.03018012680323e-05
-9.3590719047157e-06
-8.91181650599371e-06
-4.61057935286724e-06
-7.51949419028575e-06
-1.31899782939019e-05
-2.91992579542667e-05
-5.57769927683082e-06
-9.96976569770801e-06
-1.75198916606009e-05
-2.65654040352315e-05
-6.95043354188669e-06
-3.09063382746227e-06
-1.03136879240464e-05
-3.41510354964178e-05
-2.6367103804636e-05
-9.58964955502953e-07
-5.65085898533148e-06
-1.25854974799923e-05
-2.95282061547129e-05
-2.54652016037183e-05
-1.11256720110235e-05
-1.20250295934999e-05
-3.47930286701631e-07
-1.24009426036234e-05
-8.64990061328602e-06
-1.48871592301564e-05
1.37861629056357e-06
1.33972729342279e-05
-9.10242299155751e-06
-1.08645216903796e-05
-2.64294882498185e-05
-2.05267433753688e-05
-2.73395134021398e-05
-1.96010096535877e-05
-6.66500758088122e-06
-1.85784421570888e-05
-2.90816230713837e-05
1.53743057088945e-06
-6.62231181353752e-06
-2.28622290449845e-05
-2.07609822352346e-05
-1.96074519493521e-05
-1.96597277094375e-05
-2.15192898356501e-05
-1.64945819337734e-05
-1.732054221831e-05
-1.53356930205314e-05
-3.79877911420616e-05
-2.30303907263494e-05
-1.76564367623944e-05
-2.95176565143841e-05
-1.6499845025563e-05
-2.94822248264315e-05
-2.56785582926075e-05
-1.73695667667964e-05
-1.14130195308527e-05
-1.94513443243811e-06
-6.28310504499537e-06
-1.3881096821778e-05
-8.6517810078322e-06
-1.74350966836292e-05
-1.93695957693311e-05
-3.34639175323156e-05
-1.46721081563047e-05
-2.569584962914e-05
-3.45940993824311e-06
-1.9828788079874e-06
-1.83547353618578e-05
-4.14910859029503e-06
-2.04827651844422e-05
-1.92993041620147e-05
-1.22724374795534e-05
-1.59125714803789e-05
-7.40311277972445e-06
-2.05126975011809e-05
-1.37581085334376e-05
-1.2938409021653e-05
-8.67200374972325e-06
-2.69524230583477e-05
-9.85560462743841e-06
-1.56786697067157e-05
-1.18288449356197e-05
-1.52508294732525e-05
-3.82826709816048e-05
-1.89688360248764e-05
-1.53065324874321e-05
-1.18563410081538e-05
-2.71096520422315e-05
-1.68465862516241e-05
-2.32968389324728e-05
-1.34410858876116e-05
-1.90891278995593e-05
-2.41955490867303e-06
-1.32665599923022e-05
-1.10047086772214e-05
-2.65169382595608e-05
-1.80214940028103e-05
-2.50734518486554e-05
-1.97506848438927e-05
-8.3558583999058e-06
-1.20339327072685e-05
1.76054626241128e-05
-1.6257701677893e-05
-1.97165998704927e-05
-6.57622219370892e-06
-1.46725288860829e-05
-2.47148655965775e-05
-1.21837451840717e-05
-1.18154027026147e-05
-7.11224806831983e-06
-8.50769342808905e-06
-1.33366437558229e-05
-1.79267393793086e-05
-2.54072968454569e-05
-2.96981911482301e-05
-1.48001387907304e-05
-1.57654575529241e-05
3.34599130242046e-06
-3.80319276591585e-05
-1.34179272831403e-05
-1.47390332670076e-05
-6.16567422100354e-06
-2.30655543146214e-05
-1.68835298727482e-05
-2.22063525109492e-05
-2.30691038034983e-05
-1.52281559158728e-05
-4.45469426713321e-06
-9.85469430835104e-06
-1.70875693660396e-05
-9.9160395496671e-06
-1.94751578812159e-05
-2.6993606591627e-05
-1.68211295285509e-05
-1.89382092531291e-05
-1.67005731021347e-06
-2.08739480484924e-05
-5.94321421957334e-06
-2.30337955583254e-05
-2.11291635339853e-05
-1.23109404208598e-05
-1.82805009217376e-05
-2.38838193310215e-05
-2.85354950046557e-06
-3.16247659670056e-05
-2.27408684580775e-05
-1.415228924227e-05
-1.88534333623363e-05
-2.7263619593576e-05
-2.19474075303942e-05
-5.65868946867121e-06
-3.36614889574865e-05
-1.15544167009236e-05
-1.43703601244825e-05
-1.25608862320959e-05
-2.09176787988622e-05
-1.25214813879528e-05
-1.88907427908752e-05
1.25937655764405e-06
-2.08624499965455e-05
-5.25920516183646e-06
-2.46940878825261e-06
-2.12903945977072e-05
-2.13392669121691e-05
-3.99691837609529e-05
-1.95837560453117e-05
-7.53055706715883e-08
-2.54990790676142e-05
-3.21385869513498e-06
-2.34781493758742e-05
-1.25858264550726e-05
-9.91115927044669e-06
-1.65471933197766e-05
-2.74985784913313e-05
-2.51112275164679e-05
-2.09754243568098e-05
-1.40716718129564e-05
-1.71461289364844e-05
-2.30054694473829e-05
-2.6176173313519e-05
-1.83539083425798e-05
-8.15738325081154e-06
-1.5666261568377e-05
-1.54096582442001e-05
-1.76212300639365e-05
-2.02398669670599e-05
-3.09056088752509e-05
-2.16870145177511e-05
-1.76016879223901e-05
-2.63766541796492e-05
-1.38845120954898e-05
-1.16402172252845e-05
-2.83847001690398e-05
-2.56601645788874e-05
4.29590523380217e-06
-1.41560541960966e-05
-2.08318923264938e-05
-2.24903119678221e-05
-1.37093007523243e-05
-1.00478784280569e-05
-3.80388969641189e-06
-1.70596050586819e-05
-2.75275703075645e-05
-2.95577826005174e-05
-1.16759602618049e-05
-1.97549971461978e-05
-2.34283483476618e-05
-3.45270970318723e-06
-8.7734592571494e-06
-2.52369963656107e-05
-1.33163502107814e-05
-2.11139016663833e-06
-4.01093495488046e-06
-2.18277684415632e-05
-1.92211401832984e-05
-2.38322378456245e-05
-7.58517532422502e-06
-1.94855591559907e-06
-2.41843774790016e-06
-2.65618382628876e-05
-2.37097465263351e-05
-8.87147450171394e-06
-2.1756379778645e-05
-2.67459702110934e-05
-1.92793992624215e-06
-5.82571749318253e-06
-1.57140356403376e-05
-2.2330390515025e-05
-4.68022301324489e-06
5.73665002485081e-06
2.94094930542666e-06
-2.18340502422688e-05
-1.96306755590649e-05
-7.97571772352581e-07
-9.2743880815267e-06
-2.02161841099893e-05
2.13933376824693e-06
-6.99542581608603e-06
-1.06533770625745e-05
-1.58904065183449e-05
-1.58003195408776e-05
-1.15094290465714e-05
-2.85594627925504e-05
5.61459627467182e-06
-1.293100500272e-05
-9.9194608789991e-06
-5.34984034241823e-06
-2.26291610065434e-05
4.79904908251103e-07
-2.30765928603607e-05
-1.07079457945674e-05
-2.81977310344403e-05
5.0285573513462e-06
-1.10073843216844e-06
-9.63120931422132e-06
-5.62239977810471e-06
-1.28386406990117e-05
-2.47650455874668e-05
-2.5658595459457e-05
-1.38010384932284e-05
-1.63711107894444e-05
-6.17532424402437e-06
-2.76413120909047e-05
-2.91595547904382e-05
-1.47000687943102e-05
-4.00113805688521e-06
-6.87608584133334e-06
-1.95234812648439e-05
-2.9657939718284e-05
-4.38363905001595e-06
-2.52648722089093e-05
-1.82329140371195e-05
-1.34111548966525e-05
-2.32232343336324e-05
-2.06629815710576e-05
-3.11903159376313e-05
-2.05005476460613e-05
-1.01009309664113e-05
-3.95663495112678e-05
-1.52682815134772e-05
-1.59514444898007e-06
-2.67467984228192e-05
-2.06952664240652e-05
-1.90478841839237e-05
-1.3777271759969e-05
-3.37545748802622e-06
-1.8387320289736e-05
-8.96551254458485e-06
-1.29836688129737e-05
-1.37493339944233e-05
-1.8201751376214e-05
-1.92314499461582e-05
-2.05395832133447e-05
-2.67601893851821e-05
-2.63279842629638e-05
-3.04240516065595e-06
-6.02174028354972e-06
-2.83133330580208e-05
-1.70390717534537e-05
-3.29098930435263e-05
-6.01007340999743e-07
2.89935184919686e-06
-6.96864264605121e-06
2.38505269629593e-07
-1.75272215466543e-05
-1.30481535072423e-05
-2.48438278032446e-05
-1.09640855034918e-05
-2.76274273860802e-06
-2.73935832787591e-05
-1.11397113085554e-05
-1.22357183508181e-05
-2.24163204980923e-05
-2.15906690240601e-05
-2.41832526868103e-05
-2.22377475370978e-05
-1.63243397886452e-05
-2.33485258513317e-05
-1.49434263517915e-05
-2.86444795581957e-05
-9.63108171294875e-06
-5.43480782262976e-06
-1.59147963210193e-05
-1.84490025222472e-05
-2.098191378556e-05
-1.81553969194492e-05
-1.11115086234519e-05
6.5347897256768e-07
-2.314477383034e-05
-1.90493110670006e-05
-1.58093877369425e-05
-2.13199759767126e-05
-1.3806890262256e-05
-2.04428071605125e-05
-2.84018512656305e-05
-2.6077728041309e-05
-1.77160963161073e-05
-2.91000391371276e-05
-1.707075891359e-05
-2.15100709773703e-06
-2.18370830947598e-05
-3.0873823674167e-05
-7.94891866035703e-06
-1.66367386576438e-05
7.96910437034822e-06
-2.21196720202223e-05
-2.32364813978856e-05
-2.35655493690256e-05
-1.37439828382624e-05
-4.24195853040462e-06
-1.6705081796915e-05
-1.8135064688727e-05
-1.26813844369004e-05
-2.68712011110369e-05
-6.89255785984979e-06
-5.62859217096399e-06
-2.01952250602144e-05
-1.18157761731994e-05
-8.74208917178669e-06
-1.59167146566988e-05
-1.73693250931453e-05
-5.74808189100832e-06
-3.57236993361356e-05
-1.26698248236318e-05
-1.3809972423704e-05
-1.87570104011989e-06
-1.56029474472557e-05
-1.38707352843143e-05
-1.99253024330035e-05
-5.79870806773484e-06
-2.11134798139211e-05
-2.45035415741111e-05
-1.46568964938341e-05
-5.39319981414987e-06
-1.14758457533992e-05
-1.61083444810862e-06
-1.608669036696e-05
-1.86088674552464e-05
-2.41935206557478e-05
-1.90015706805555e-05
-2.13915793843186e-05
-1.10613366495673e-05
-1.60996953713131e-05
-7.46758442555064e-06
-1.57840754646285e-05
-1.42825599854536e-05
-1.61004667652795e-05
-7.55182634316188e-07
-5.56032240674554e-06
-4.34421775498421e-06
-1.30874142001175e-05
-8.48278720321914e-06
-1.97995204430084e-05
1.97197819099108e-06
-1.21989105008109e-05
-1.34509439390376e-05
-2.16637413526423e-05
-1.34783914856768e-05
-1.55492863592559e-05
-1.65277046312409e-05
-1.5450783876842e-05
-7.35851929329372e-06
-1.29960420362443e-05
-3.34980535931982e-05
-2.01579611350764e-05
-7.11284181929197e-06
-1.39799456822202e-05
-1.87251755263319e-05
-2.64155960770668e-05
-2.08458025404129e-05
-1.42306014025931e-05
-2.27402574730055e-05
-1.91345510570459e-05
-2.11357620925154e-05
-7.13421991859251e-06
-2.58202548888093e-05
-9.25028203308692e-06
-2.54187635668044e-06
-2.67000042010845e-05
-1.04664693318126e-05
-1.68405103569817e-05
-6.23019501044206e-06
7.89331971445226e-06
-1.45605085133959e-05
-2.10318161878907e-06
-1.70202848962212e-05
-2.25698957199126e-05
-2.40219983365014e-05
-2.51531651649128e-05
-1.96800751460359e-06
-2.88236684640217e-05
-2.42527345657109e-05
-1.41141986086832e-05
-1.86159752651104e-05
-2.30113910177761e-05
-1.46457860098697e-05
-4.07359872529574e-06
9.30465666675485e-06
-2.19829867395779e-05
-3.20497927113332e-06
-3.83939386614462e-07
-1.74664524598208e-05
-1.39411306531483e-05
-2.72661315725554e-05
-1.58549779181861e-05
-2.73797332441365e-05
-1.3633265046757e-05
-1.69690275829689e-05
-8.91941832277169e-06
-2.57293815023481e-05
6.36705430209966e-06
-2.27518748505417e-05
-3.76387556526365e-05
-1.07715163748407e-05
-2.34961640191828e-05
-7.9932441468505e-06
-6.0464769398712e-06
-5.30581148717514e-06
-1.07892651810591e-05
-1.90379714816964e-05
-2.06636419455818e-05
-1.84757084375181e-05
-1.30206881045582e-05
-4.26588981921602e-05
-1.11700718601932e-07
-1.30665735833306e-05
-2.63893841337301e-05
-2.46484297683687e-05
-2.50568828961326e-05
-1.2967418785683e-05
-1.64087918865578e-05
-2.09210807083622e-05
-2.77074721285968e-05
-2.03544450307079e-05
-8.70320031597275e-06
-2.97505349230332e-05
-2.52811281749851e-05
-1.5889430685691e-05
-1.47987367955991e-05
-1.76834218394342e-05
-5.73058732614358e-06
-1.82927755761229e-05
-2.00161122690518e-05
-1.82225065308697e-05
-2.90858039262082e-05
-1.83975908981827e-05
-2.29460301454564e-05
-1.44580258381883e-05
-9.82870932823956e-06
-1.26142842652193e-05
-1.07792403715851e-05
-1.58303561861943e-05
-3.12663689652703e-06
-1.40148922123941e-05
-6.17928755243904e-06
-1.71998778393595e-05
-3.43431247833472e-06
-6.68611667413365e-06
2.64424986507572e-06
-2.53373074730168e-05
-4.6043709435233e-06
-2.75792062484406e-05
-9.26438477844609e-06
-1.5506349773644e-05
-1.53662929681724e-05
-1.72833853556511e-05
-3.32872289735679e-05
-2.73125575739364e-05
-1.97263863322629e-05
4.1848048445141e-06
-1.00082603876685e-05
-2.77919970049799e-05
-2.83433543035318e-05
-1.45218782270619e-05
-2.83523782692284e-05
-1.73722730915942e-05
-1.19453487739905e-05
-1.39609212358598e-05
-2.88411523364174e-05
-1.8570088269373e-05
-1.34596148688157e-05
-7.53612518160169e-06
-1.75514364101573e-05
-1.37028236491803e-05
-6.15918695448084e-06
-2.23116019040755e-05
-1.26986007232852e-05
-1.65807634190257e-05
-1.33528754364077e-05
-2.40122292016733e-05
-2.48891850565986e-05
-1.21356678831383e-05
3.89964315531614e-07
-2.57066183728061e-05
-1.87795965669887e-05
-1.65719067643307e-05
-2.76649908206861e-05
-1.68842566401107e-05
-5.43051291520027e-06
-1.69038300138503e-05
-1.50387279079393e-05
-1.39758474116006e-05
-2.1741408817652e-05
-2.2386311999846e-05
-6.87967357567533e-06
-7.98414686471344e-06
-1.13228671644918e-05
-3.30364091822262e-06
-3.14504911915172e-05
-2.48147846194894e-05
-1.35867125784526e-05
-1.81561565006466e-05
-1.22208317298644e-05
-2.57902809910618e-05
-1.1916148214598e-05
-3.36754463325554e-06
3.43489485128453e-06
6.26025445556486e-06
-2.12527106873236e-05
-1.72101661281871e-05
-2.07723971185455e-05
-1.66260021969829e-05
-1.69338819615616e-05
-6.16419492989238e-06
7.56862630938593e-06
-1.74926589686203e-05
-7.20705420413182e-06
-2.34062762804278e-05
-2.04440156427809e-05
-1.46869683308764e-05
-1.84647612730002e-05
-1.40152782399317e-05
-4.62295804615347e-06
