# Supplementary material for: Research on computational propagation and identification of mine microseismic signals based on deep learning
Source: PLoS One. 2025 Oct 22;20(10):e0334641. doi: 10.1371/journal.pone.0334641 (PMC12543183; doi:10.1371/journal.pone.0334641)
Supplement: S9 Data — (ZIP) [file pone.0334641.s009.zip › 000101100000367.xlsx_0.txt_24.txt.txt]

-1.8292616145641e-05
-1.31655974897153e-05
-2.11885492874688e-05
-1.40231222686264e-05
-1.10641175118621e-05
-6.00031409079141e-06
-2.15735211234639e-05
-1.8280617601599e-05
-1.49912241128852e-05
-2.3637470356548e-06
-1.60208126209174e-05
-8.296522719396e-06
-1.10923125988358e-05
-1.5795302736645e-05
-1.50841480602781e-05
-1.59579551566519e-05
-1.94597582860821e-05
-1.52396897619543e-05
-7.13706869386528e-06
-4.77542335541593e-06
-2.64653705617436e-05
-2.09760773327158e-05
-2.74621802018748e-05
-2.41397768257159e-05
4.72546878748335e-06
-9.28198296448277e-06
-2.78286506236541e-05
-8.33955519314249e-06
-7.22516673898756e-06
-8.25330274350703e-06
-3.00114828075771e-06
-8.42493273337583e-06
-3.37053894220305e-05
2.25783726957173e-07
-2.89019275772839e-05
-1.45363859575644e-05
-1.11958382853845e-05
-2.92639850548699e-05
-3.68494808333629e-05
-2.13625944058095e-05
-6.51654410499947e-06
-1.99791192836778e-05
-2.287717105833e-05
-1.79496550933135e-05
-1.87930527898722e-05
-1.76843265140303e-05
-1.7859048743909e-05
-1.44061615487052e-05
-1.8777523600627e-05
-2.01823679786867e-05
-2.2774068286787e-05
-1.15897112938876e-05
-1.60402572889356e-05
-3.63005700279551e-05
-2.72494333238582e-05
-3.51182615792543e-05
-2.58857211723061e-05
1.20151002427258e-06
-2.02079235681877e-05
-1.53758822883006e-05
-1.87110123412642e-05
-3.14308319144343e-05
-3.78632463117688e-05
6.69974601880356e-06
-1.66664957295753e-05
-2.37911478682943e-05
-1.55708723822085e-05
-1.49561733264665e-05
-1.37406037830101e-05
-4.04678734972332e-06
-4.47210399852972e-06
-1.64276097230252e-05
-2.98171496389809e-05
-1.33317067095244e-05
-3.13805335756473e-05
-1.01368395392109e-05
7.99206438441839e-06
-2.11257113783127e-05
-2.00878544311187e-05
-1.01856761868467e-05
-8.44677862317102e-06
-2.14931814955585e-05
-5.77177756111799e-06
1.63355188862088e-05
-3.49753313723671e-05
-1.62176782073206e-05
-1.75344293716251e-05
-2.54632004544726e-05
-2.12481994201413e-05
-1.14455818745697e-05
-1.45796286055188e-05
-1.84505709508732e-05
-9.00016377078269e-06
-1.11353984307051e-05
-1.35324656462999e-05
1.81770499260916e-06
-2.00886995695511e-05
-1.80403067342576e-05
-8.14084922383336e-06
6.53135448982658e-07
-4.19630866650793e-05
-1.08572719455683e-05
-2.18518645093408e-06
2.43100656175259e-06
-1.3034155499139e-05
-1.17874837930669e-05
-3.0468780945892e-07
4.74025932366321e-06
-1.98456421649386e-05
-1.23735502904397e-05
-1.47559606164545e-05
-1.06951927167314e-05
-1.57491955821269e-05
-7.46176433434612e-06
-3.09373145482443e-06
-6.50927713873912e-06
-2.37921904297687e-05
-2.1970809128932e-05
-2.45487377551509e-05
-1.78975787615879e-05
-1.88841921712275e-05
-3.46377043784693e-05
-1.42449966746459e-05
-2.24494688892955e-05
-1.78795725507793e-05
-1.85579650102723e-05
-1.08906452925585e-05
-9.79226924072285e-06
3.30778833758893e-06
-1.61696459018392e-05
-1.62708377558894e-05
-2.00009829896233e-06
-1.7127729163552e-05
-1.05504449900152e-05
-5.93736670415189e-06
-3.03646555713591e-05
-9.27433495137504e-06
-9.79277684219279e-06
-1.42592543939108e-05
-2.22917044512788e-05
-2.10685571222942e-05
-1.93796296245529e-05
-2.41407256507016e-05
-1.03361044984362e-05
-2.76444612548969e-05
-1.52732049703627e-05
-1.04518668580794e-05
-2.13407528156016e-05
-2.25758606630748e-05
-1.40659264894511e-05
-2.07170950672315e-06
-3.26871454266673e-05
-8.56180844772891e-06
-2.24564918226929e-05
-2.65870217421478e-05
-1.30090526712841e-06
-9.65756200857295e-06
-2.33397576153207e-05
-1.92426969141291e-05
-1.81612587139618e-05
-1.38090715838537e-05
-3.70932631301606e-06
-3.22404023481267e-05
-1.20259051402076e-05
-2.79591973003274e-05
-2.18863327823623e-05
-2.36053056578977e-05
-2.03526589666812e-05
-1.18242622939242e-05
7.76487277014273e-07
-2.67156256522732e-05
-1.11217673924519e-05
-2.33721108064918e-06
-8.13639854784566e-07
-1.81922044521794e-05
-9.05999855128352e-06
-1.78626839068015e-05
-3.40773508968125e-05
-1.43790492477196e-05
-9.81246508966107e-06
-2.26829120375503e-05
-3.29113859054239e-05
-1.64374104731869e-05
-1.44476647493316e-05
-1.48110726465514e-05
-2.20345974189334e-05
-7.99898785276022e-06
-4.7774365085413e-06
-1.4839404332518e-05
-1.72257718752618e-05
-1.51887742896803e-05
-5.18865513796647e-06
-2.15018043678268e-05
-1.36109737119473e-05
-1.17984742470263e-05
-6.14886007720645e-06
-2.3448200196616e-05
-5.75043502037095e-06
-1.22614500301884e-05
-1.5036750436111e-05
-9.67204710301153e-06
-1.01982795184606e-05
-4.46773619736084e-06
-2.85788148444377e-05
-1.65921349657266e-05
-6.95078308892018e-06
-1.30900429874537e-05
-2.01947622918637e-05
-2.56605389017986e-05
-2.40847985211072e-05
-3.22217881662295e-06
-1.74916668673031e-05
-3.36364539552777e-05
-8.45745849023295e-06
-8.60426769277468e-06
3.95123622519099e-06
-9.54566526090263e-06
-2.11968486884593e-05
5.63451235653908e-06
-3.68127739606837e-06
-1.43940605141554e-05
-1.65113905711772e-05
2.26735744241648e-06
-2.77388300579719e-05
-2.3451420052264e-05
-1.36677046994123e-05
-1.24703755391511e-05
-2.41197411099631e-05
-1.33415881624555e-05
-3.07417743909524e-05
-1.78508906899803e-05
-1.99664074567801e-05
-1.38768499419744e-05
-3.01004748022413e-05
-8.39437629821582e-06
-2.71476052944284e-05
-1.69350699912101e-05
-1.47578059103591e-05
-8.2509498954612e-06
5.67450061574266e-06
-1.24470658420441e-05
1.00586050308211e-05
-2.04882194420973e-05
-9.74272918171442e-06
-1.47195556647918e-05
-1.39345475958075e-05
-2.9432410889011e-06
3.94163279605471e-06
-1.77362477620433e-05
-1.02665148429138e-05
-2.25853461145513e-05
-5.20517093561209e-07
-1.93997109043969e-05
-1.41879403288313e-05
-1.82631549296228e-05
-1.91741394342821e-05
-1.37698018813332e-05
-3.68400233623871e-05
-6.01291976139413e-06
-1.36229824927328e-05
-1.25612384646095e-05
-2.04003857663209e-05
-2.10296875642276e-05
1.29621333322871e-05
-1.79555193198774e-05
-7.7080224665745e-06
-1.58285192075254e-05
-2.85835796877805e-06
-1.4005012175962e-05
-2.56658096145655e-05
-1.52001386981767e-05
-1.60767010555315e-05
-3.41942406498412e-06
-3.13207707751706e-07
-4.46250433314271e-06
-1.76265846812662e-05
-1.65214349940382e-05
9.24263348131556e-06
-2.30080104526992e-05
-2.95087216100717e-05
-1.84937420908661e-05
-1.6792726858719e-05
-2.62485533995199e-05
-1.43829622732431e-05
-1.90431438139165e-05
-2.15338864501767e-05
-1.39140938141513e-05
-3.99008580944612e-06
-5.16723719164216e-06
-1.06120122050444e-05
-4.63618339037122e-05
-2.7626190018615e-05
-1.75628224957726e-05
-2.48714648938709e-05
-3.21929316335732e-05
-1.17011124858379e-05
-2.84514085660502e-05
-9.7192277224217e-06
-5.85059408262224e-06
-2.23488936822991e-05
-2.78146806342833e-05
-3.51027413467125e-05
-2.78617662727025e-05
-1.402928947523e-06
-3.29881918356884e-06
-1.98974141805244e-05
-2.24507648123047e-05
-1.12578815231033e-05
-2.33965718582464e-05
-3.71041758629517e-05
-1.4830315137706e-05
-1.7202354550229e-05
-2.69571627372763e-05
-1.99682297937984e-05
-2.65524089482718e-05
-1.90120410677806e-05
-1.10565443309112e-05
-2.91436716869787e-05
-4.6009229596193e-06
-1.84563618449125e-05
-2.64480642622643e-05
-1.59661002832932e-06
-2.90248487936971e-05
-1.93700757636333e-05
-1.26451266011901e-05
-8.9317597181961e-06
-1.32937755248309e-05
-3.24923054056963e-06
-1.31880331106275e-05
-1.49303043646024e-05
-2.31687162772038e-05
-1.4089870943058e-05
-1.29472846792163e-05
-1.70514831788358e-06
-3.22390485762406e-06
-1.2023318883759e-05
-1.55281712253997e-05
-4.10105762503142e-06
7.74217077818065e-06
-1.37734143498569e-05
-2.38417025789617e-05
-5.78635940485142e-06
-1.94401152164726e-05
-1.33135941527366e-05
-2.02908674265559e-05
-2.53344689229303e-05
-2.9100180490484e-05
-3.01110655929386e-05
-1.35800586185425e-05
-6.20186198571883e-06
-1.28157062730128e-05
-2.25718396324101e-05
-1.05314063792797e-05
-1.07560705428697e-05
-1.12552345358022e-05
-1.53783629853154e-05
-1.26906043600208e-05
-1.12340190833519e-05
-1.95233154095376e-05
9.26642745447588e-10
-1.21961438650641e-05
-1.4208161808251e-05
-1.12268788060771e-05
-1.58858423234146e-05
-1.7078248051237e-05
-8.39314562274269e-06
-1.04009783400919e-05
-2.3767054002978e-05
-2.42988493843118e-05
4.05179554550485e-07
-1.46065538612494e-05
-3.60946439266793e-05
-1.11936931634668e-05
-2.3643153585683e-05
-1.56750956919656e-05
-2.48233621939154e-05
-1.31326714072462e-05
-7.76516706550004e-06
-1.8493779834606e-05
-2.83400582034228e-05
-2.24877593548417e-05
-1.61017082035432e-05
-1.74573798712963e-05
-2.21822843292451e-05
-1.43098754327494e-05
-2.24453304972456e-05
-2.71671290678821e-05
-5.92854604598238e-07
-1.38742654156148e-05
-1.85676642461263e-05
2.32174947034382e-06
-1.1827130453181e-05
-2.03528330872915e-05
-1.48983180736866e-05
-6.85404976483117e-06
-5.03425067744902e-06
-1.78555767829994e-05
-1.24779992709337e-05
-2.26395663669906e-05
-3.68413992466406e-05
-1.73472710853543e-05
-2.38729737277055e-05
3.65155433972765e-07
3.50297626896478e-07
5.30388007728389e-06
-1.47678806335609e-06
-1.99662183243481e-05
-9.72292511549027e-06
-1.40652245073675e-06
-1.54454287038964e-05
-2.13738222752499e-05
-7.80254676551376e-06
6.88656676302091e-06
-2.67061802824362e-05
-2.34734775893891e-05
-6.93192263189476e-06
-1.05263726241863e-05
-1.74927315264777e-05
-7.90421427397579e-06
-2.25101219032048e-05
-1.22337065645464e-05
-1.65730358023585e-05
-2.50336932395735e-05
-2.16498922036445e-05
-2.21531705022265e-05
-7.81020515921951e-06
-3.50624061666291e-06
-2.12269892685985e-05
-1.44493886072989e-05
-4.90282607085449e-06
-2.75118270233365e-05
-1.42459795745404e-05
-8.19799146163191e-06
-1.08030261437527e-05
-4.49474773565873e-06
-1.31164171158998e-05
1.77075212209723e-06
-2.21283658225679e-05
-1.9830484860885e-05
-1.49524874186754e-05
-1.41419868801806e-05
-3.7236291673325e-05
-1.76509944904835e-05
-1.9191992774768e-05
-1.99258424313704e-05
-1.96895361399031e-05
-1.37156572543599e-05
-1.87301777635486e-05
-3.18015383350106e-05
-1.67404804769898e-05
-7.86879480225949e-06
-2.48664672219927e-06
-2.35701820049111e-05
-1.86196532969245e-05
-1.47194404270339e-05
-2.30561565412669e-05
-1.08738161677738e-06
6.41693284924843e-06
-1.40748170342415e-05
-3.175323016836e-05
-1.27799604194394e-05
-2.39724762123982e-05
-3.99774429052807e-06
-4.46220113920724e-06
-2.83703012537935e-05
-2.20675548674287e-05
-1.20044179488203e-05
-1.79361431228089e-05
-1.49779686102764e-05
-1.33369963433595e-05
3.06053264015298e-07
-3.56749242079065e-06
-1.84284903155562e-05
-1.22704562110666e-05
-2.19791235916906e-05
-1.86913380547837e-05
-1.42747584080424e-05
-2.89417877413638e-05
-1.97487529350815e-05
-1.09318155770673e-05
-2.49069063266485e-05
-2.45485150213757e-05
-1.50232736914332e-05
9.76771019434556e-06
-8.0380050144449e-06
-2.0038049571198e-05
-2.66970290155862e-05
-8.50705530189742e-06
-1.30345619199565e-05
-1.51602308829058e-05
-1.39332968549683e-05
-2.01642991254414e-05
-2.48711562335861e-05
7.33821669404054e-06
-1.90562777762176e-05
-3.40357643608711e-05
-6.9438505657268e-06
-1.56567521547617e-05
-1.53769967686173e-05
-3.05504501469085e-05
9.33914186815161e-06
-2.499124269169e-05
-1.9828495360263e-05
-4.18158494353081e-05
-5.11819070550242e-06
-2.20941983761457e-05
-1.44621954562773e-05
-4.16262355305518e-06
-1.55735857174137e-05
-1.42694022995703e-05
-2.95517435549759e-05
4.16119340578459e-06
-1.16963473046811e-05
-1.89040867094155e-05
-4.84096530903411e-06
-5.12152810759564e-06
-9.48360382110452e-06
-1.71761327975781e-05
-1.53004728850699e-05
-5.07685114076503e-06
-1.21890812235393e-05
-1.30311192011995e-05
-1.86205154230006e-05
-9.82135472056822e-06
-2.08000165742819e-05
-4.60424241807319e-06
-1.78541440453241e-05
-1.66956017200485e-05
-2.08827930472758e-05
-1.55961342431152e-05
-9.65452276698558e-06
-7.43027184831441e-06
-2.17146571272161e-05
-1.690050105611e-05
-6.3909618971901e-06
-1.31033731672186e-05
-1.94865724196716e-05
-2.95156656256959e-05
-1.90869144298551e-05
-2.54506473473295e-05
-1.4375558503918e-05
-1.75485568802187e-05
-1.25133941205265e-05
-2.01662076587159e-05
-1.02316299145058e-05
-3.15553577916942e-05
4.70807526216256e-06
-1.53386700596126e-05
-3.64897172703385e-05
3.07002523032908e-06
-1.03167690436028e-05
-2.57479546399112e-05
-1.64372054761207e-05
-1.57841449033716e-05
-1.27768640469575e-05
-5.01554677789728e-06
-1.22458177207386e-05
-9.26510184595129e-06
-1.73731620125084e-05
-3.26169546188567e-05
-8.66721504155183e-06
-1.71210752487517e-05
-2.40567621646805e-05
-1.85770029827272e-05
-4.31589016619228e-06
-6.0459084268504e-06
-1.79833225951508e-05
-9.78551150670951e-06
-3.14413310454979e-05
6.86036449091088e-06
-2.13865226028166e-05
-1.25029236122811e-05
-2.65122700254386e-05
-7.70267226811051e-06
-1.26633454266665e-05
-1.35600928474976e-05
-6.43312194581433e-06
-4.27546107759598e-06
-2.99647177418958e-05
-8.82076207173367e-06
-7.1654875015306e-06
-6.51701799562855e-06
-9.37397344437227e-06
-4.92454229412763e-06
-3.78658260448437e-07
5.26899911224836e-06
1.63490244630397e-07
-1.66055414310458e-05
-1.34081378180647e-05
-1.20197776068764e-05
1.90614654359786e-06
-2.79171991847935e-05
-1.10886830499431e-05
-6.04937832283245e-06
-2.34754047482596e-05
-3.13086236016846e-05
-7.58779256632839e-06
-3.12481311599057e-05
-6.05207931134156e-06
-2.66628787356499e-05
-1.46485016447948e-05
-2.38798887015579e-05
-2.26248400865218e-05
-2.05144470440519e-05
-2.50513253439883e-05
-2.19563497847563e-05
-6.20339433130629e-06
-2.47241576416938e-05
-1.24620201237472e-05
-9.16845099132956e-06
-1.0458924005679e-05
-5.77455129998825e-06
-1.97254907049543e-06
-2.07890972806288e-05
-1.70169147431287e-05
-1.54119479206472e-05
-1.94858992687208e-05
-1.92342459239507e-05
-1.30651848677293e-05
-6.41881295946549e-06
-3.17870487629418e-05
-1.31310645799483e-05
-1.45574405619721e-05
-9.68845325512816e-06
-1.42603860781575e-05
-4.41180273247029e-05
7.0009851409658e-06
-7.26776268786807e-06
-1.08739658669186e-05
-2.122608167854e-06
-3.17702379704152e-05
-1.7589437636392e-05
-1.66961061913395e-05
-7.66829440992088e-06
-3.04265744104985e-06
-1.46562721160211e-05
-1.05313285141689e-05
-2.3200205334927e-05
-1.40401912710803e-05
-1.34303167755048e-05
-1.41427408608114e-05
-3.57371769247344e-06
-1.08265177828744e-05
-1.41751443795153e-05
-2.70863420378046e-06
-1.30368303882369e-05
-1.16987520580467e-05
-2.49394106495221e-05
-2.70162620705657e-05
-2.51121626110746e-05
-2.97052911357587e-05
-2.89165783181422e-05
-6.41637868497195e-06
-1.87888278525428e-05
-1.65266969196934e-05
2.29111995738234e-06
-2.69658633354007e-05
-1.02540043572209e-05
-1.29476175038134e-05
-1.66471248480444e-05
5.61750309914508e-06
-1.23036512564326e-05
-2.10652875617241e-05
-7.57892900996417e-06
-1.6025062645549e-05
-1.10745641211343e-05
-3.25356878958224e-05
1.10813324921771e-06
-9.93227048068824e-06
-2.11721803809507e-05
-6.82939226225695e-06
-2.25608673812893e-05
-1.02135132721348e-05
-1.24898457399811e-05
-3.40705575760624e-05
-9.92288401568907e-06
-2.08187566794665e-05
-1.17890330619981e-05
-1.14304519767079e-05
-2.03312730154586e-05
-1.83694110186457e-05
-5.26528637497431e-06
-1.18319523156492e-05
-1.46140370765096e-05
-1.69091466243584e-05
-8.06264179003834e-06
-2.51708063405509e-05
-2.64977467920025e-05
-1.14523196430882e-05
-1.45820558598286e-05
-2.31138467562465e-05
-2.57626959722672e-05
-2.55342770268149e-05
-1.77563694481984e-05
-6.20898372589906e-06
-1.8086408534833e-05
-2.32026018062889e-05
-1.51295344704793e-05
-2.56984501322404e-05
-3.00788270867618e-05
-1.6648893362327e-05
-2.64500983799383e-05
-4.40638156247322e-06
-2.36013001727477e-05
-2.19577058304094e-05
-1.37845345987128e-05
-2.79539471518523e-05
-1.38279848525461e-05
-2.16156879138489e-05
-1.15679420886227e-05
-1.75031829892474e-05
-1.79118287168192e-05
-3.30205790376182e-05
-6.8602815088727e-06
-2.1905603687416e-05
-1.39363904509309e-05
-1.15173471514221e-05
-9.07109286102695e-06
-1.74086954711434e-05
-7.32616533022526e-06
-3.32232551100441e-05
-5.51548470295983e-06
-2.18312017746218e-05
-1.00630028938296e-05
-1.93447578545456e-05
-1.39105002464639e-05
-1.22730039748208e-05
6.80058035033174e-06
-1.33621742069183e-05
-8.64624239210335e-06
-1.71439568435054e-05
-1.70026905331475e-05
-2.30748644076124e-05
-8.29303335789203e-06
2.64826438352839e-06
-2.22338948804724e-05
-1.48271668493557e-05
-2.01286468313967e-05
-1.67410184186814e-05
-1.83726380275586e-05
-1.44612788261597e-05
-3.04907977032842e-05
-3.45392708398933e-05
-2.9767717626322e-05
-2.37337229714814e-05
-1.56782949712214e-05
-2.8666544779936e-05
-8.81594713217181e-06
-2.35018163134447e-05
-1.10727749693421e-05
1.0725617538139e-06
-6.08638729150264e-06
-5.96518717425534e-06
-3.64323515076261e-05
-1.31706969835303e-05
-6.42598067784575e-06
-3.67120130071618e-05
-7.41935966149337e-06
-2.27034620834222e-05
-1.49320158277155e-05
-3.78465208828073e-06
-2.64177755928266e-05
-1.12789632350642e-05
-6.94862050014185e-06
-2.1126437993498e-05
-1.72203093999265e-05
-1.56247984178521e-05
-1.16237924721975e-05
-2.38065831829775e-05
-1.60217346642875e-06
-1.70162037217571e-05
-9.22481243615611e-06
-3.47356834977029e-05
-2.38050889034051e-05
-1.98365224856777e-05
-1.37589693073792e-05
-6.11733893791868e-06
-1.93185798376454e-05
-1.64637628520704e-05
-2.73886273833175e-05
-1.51568107838889e-05
-2.44989516284748e-05
-2.34197888272916e-05
-1.52096397269835e-05
-1.56471955604048e-05
-1.80449702031738e-05
-1.93517487215176e-05
-1.90674705507607e-05
-2.53184142963703e-05
-1.08733370452852e-05
-2.12249187361607e-05
-1.2504103903924e-05
-1.53044378443669e-05
-2.16170216800225e-05
-2.27831976120452e-05
-4.09857690689053e-05
-1.51620091397464e-05
-6.12686905308813e-06
-7.31688716848235e-06
-2.93988934434446e-05
-3.56996973072433e-05
-1.86521735020198e-05
-9.64219208083044e-06
8.44111429356775e-07
6.13011910133536e-06
-2.45945594608623e-05
-1.30836512632729e-05
-1.30013433059992e-05
-1.04706830805811e-05
-1.65132066662571e-05
-2.78767217077752e-05
-9.25242545984351e-06
-1.24726814151099e-05
-2.87821926456501e-05
-1.76568349963251e-05
-7.16595601555592e-06
-1.90627894431265e-05
-1.38346394034961e-05
-3.09798911203009e-05
-1.82913485094526e-05
-1.98679288672335e-05
-2.72280610332276e-05
-9.82954818452027e-06
-1.42978736301205e-05
-1.52460551854144e-05
-2.98623499699425e-05
-2.29811437088103e-05
-3.1780784972759e-05
-4.24839465329965e-05
-2.02613504440043e-05
-1.08890527284035e-05
-9.4551458848431e-06
-1.47607612542556e-05
-1.06787688033679e-05
-2.66039781161876e-05
-4.54778640093201e-06
-1.53448162472039e-05
-2.10046745561909e-05
-1.06726084155021e-05
-1.23858610150745e-05
-8.85935573263113e-06
-5.40129153437708e-06
-1.87347685159161e-05
-2.02557943865788e-05
-1.75766297277626e-05
-3.07680277487331e-05
-2.1415916090179e-05
-1.56813896932937e-05
-1.27454711997076e-05
-9.00208563914171e-06
-9.65595187925752e-06
-5.38540058416928e-06
-1.88499370552574e-05
-5.44933264024164e-06
-2.99616661920093e-05
-2.2361355726144e-05
-1.5643850123416e-05
-1.72070191535701e-05
-3.10445110377467e-05
-2.42354454924439e-05
-3.03085399269497e-05
-1.40665068797911e-05
-2.42967748615563e-05
-5.30327153543659e-06
-2.02489265007093e-05
4.97819298914752e-06
-1.45667125979713e-05
-1.66003009650891e-05
-2.26333585581236e-05
-8.45527913078271e-06
-1.90092344950377e-05
-3.95207531343733e-06
-7.57604716595356e-06
-2.03153999359331e-05
-4.89329061943395e-06
-2.57514330664616e-05
-2.99114532051578e-05
-2.83785559227132e-05
-1.55367096800911e-05
-1.52183192664685e-05
3.04291493171809e-06
-2.96746417217683e-05
1.42016165390833e-06
-1.18585682452085e-05
-1.43505072599055e-05
-1.24071206303524e-05
-1.11943369476503e-05
-5.72002095946917e-06
-2.99280249665807e-06
-2.65578963731234e-06
-1.65982096108216e-05
-7.94562050694111e-06
-1.95632076306632e-05
-1.1263944854051e-05
-1.37004146297492e-05
-1.42252409072707e-05
-5.49331275980109e-06
-1.89001081634833e-05
-1.50271730486127e-05
-2.1419239041481e-05
-1.86195719729911e-05
-1.42855355422931e-05
-1.09147256699611e-05
-1.55375468314061e-05
-6.85177620857922e-06
-2.50754106160889e-05
-1.58122701977855e-05
-1.37932361536115e-05
-7.08811322760359e-06
-3.28563008483737e-05
-1.3298382121704e-05
-6.5754044022622e-06
2.51733230206671e-06
-2.66104133807751e-05
-6.96468962558175e-06
-1.4283963960614e-05
-1.53667285750008e-05
-1.57886231958662e-05
-4.99084626843418e-06
-9.12572957068229e-06
-1.51433372767439e-05
-3.15321223153481e-05
-3.91490349393213e-06
-1.09399186219383e-05
-5.31537911050166e-06
-9.13939357059918e-06
-2.51057486472922e-05
-2.33499286250741e-05
-2.27827184307357e-05
-2.21413183663763e-05
-2.30965919336464e-05
-2.14885939374924e-05
-3.56779295992708e-05
-6.50180692619212e-06
-5.88247368431616e-06
8.96352606480021e-06
-1.69528879259386e-05
-2.00307368312445e-05
-3.82282874326511e-06
-5.70291372577502e-06
-2.24754185483252e-05
-1.39644484077933e-05
-1.5335769377046e-05
-3.62783262138934e-05
-1.39856591990146e-05
-2.1526339547621e-05
2.17169068329062e-06
-2.31804223402198e-05
-2.14185502322594e-05
-7.94209038113373e-06
-6.87249887282642e-06
-2.23958579811163e-05
-1.69060857760189e-05
-1.66201908813404e-05
-1.03605662091045e-05
-1.81401146562935e-05
-1.42038182527129e-05
-9.73231436595813e-06
-1.31614906193886e-05
-1.35286935970364e-05
-2.99387864209039e-05
-2.41153735752894e-05
-2.29006853457052e-06
-3.99577497352465e-06
-9.90500288053902e-06
-7.57052253335949e-06
-4.72628838361841e-06
-1.63969646781651e-05
-1.82774318939381e-06
-6.07228956685056e-06
-1.29321714494822e-05
-1.68979109494234e-05
-2.07500209699966e-05
-2.29835145377158e-05
-2.23467967705854e-05
4.18303878038631e-07
-2.35232765890249e-05
-1.63667597195217e-05
-1.15680563558534e-05
-2.30205051653879e-05
4.6661611248605e-06
-2.28964164796817e-05
-1.6696887530834e-05
-2.07062116881086e-05
-1.38576069984189e-05
-1.56797154834023e-05
5.13019378312494e-06
-8.35055040706266e-06
-9.77290795995516e-06
-1.18639361392306e-05
-1.51323474021207e-05
-1.03038935500688e-06
-1.11389252103806e-05
-2.24180413108547e-05
-2.62965602750504e-05
-9.22061373657884e-06
-1.12425344032829e-05
-2.06751249278793e-05
-5.3390781314135e-06
-1.5088240786579e-05
-3.05682689438596e-05
-1.84774529896933e-05
-2.3932768055458e-05
-1.40276289512137e-05
-1.82547099738911e-05
-4.89155742239692e-06
-2.09045737114072e-05
-5.75657469647523e-06
-1.30789298609657e-05
-1.24239065762239e-05
-2.59175475083778e-05
-2.70551356857337e-06
-1.50596488032125e-05
-1.08103704430776e-05
-2.15664011536245e-05
-1.66304311913544e-05
-2.45972993727179e-05
-1.03335320757583e-05
-2.37537915162651e-05
-2.16710875755236e-05
-1.35083822540402e-05
-1.52066396772159e-05
-2.81464686903336e-05
-2.74905655841291e-05
-2.41265618873002e-05
-1.13336259356977e-05
-1.3875177936507e-05
-1.62275225239135e-05
-1.42566459608563e-05
-1.52175510368208e-05
-1.70521284537951e-05
-2.02611239338629e-05
-3.86588232678894e-05
-1.56758604746203e-05
-2.37501630234302e-05
-1.51026347673981e-05
-1.19565392572875e-05
-6.90481704767259e-06
-2.46779675853933e-05
-2.07436191912308e-05
-6.01851755247399e-06
2.61737901025988e-07
-2.76810980669931e-06
-2.64306888601956e-05
-2.98942391349583e-05
1.50763598201291e-06
-2.69628051113118e-05
-3.2212764570783e-05
-6.50772351630606e-06
-2.06241709138755e-05
-5.83626764590712e-06
-3.60666825422964e-06
-1.82897622866519e-05
-7.86556399224679e-06
-1.26974358335237e-05
-5.53197637932344e-06
-1.78611492161331e-05
-2.71634498489579e-06
-1.77409577195503e-05
-1.08887913820555e-05
-1.03230639221315e-05
-1.03292425032571e-05
-1.71499890113122e-05
-2.85682367189693e-05
-1.17326454755912e-05
-1.14444769445768e-05
-1.13487652619213e-05
-1.87250038911005e-05
-7.27348647375857e-06
-1.77593196075473e-05
-8.82541203357488e-06
-1.55768909506602e-05
-2.98206276421984e-05
-1.69027331218595e-06
-1.54335634322313e-05
-2.05408798571747e-05
-2.66250946883053e-05
-1.83979199125469e-05
-1.39991521279258e-05
-2.26200990710717e-05
-1.74377957586623e-05
-2.36631391833243e-05
-2.63744549845406e-05
-2.0097748631768e-06
-2.02325065135916e-05
-9.09172319665763e-06
-3.06661141995314e-06
-3.75511853484584e-06
-1.66163290130002e-05
-1.96139898500065e-05
-2.97735176901595e-05
-2.74540799787119e-05
-8.94096963737487e-06
-1.96129595953628e-05
-8.78865509814257e-06
-3.05641743569036e-05
-3.70099697622303e-05
-1.75538955876052e-06
-6.6651473652741e-06
-2.0225846347392e-05
-2.01964690564063e-05
-2.4876425264149e-05
-1.3604610790172e-05
-1.27411571890351e-05
-3.57162692897418e-06
-1.86857366119378e-05
-2.36251841353773e-05
-5.51876146548085e-06
-3.18555426340281e-05
-9.94710681995603e-06
-2.12101512020078e-05
-2.67501626854603e-05
-1.62445386284976e-05
-2.26109552699446e-05
-2.24745158250304e-05
-2.20141365871233e-05
-1.80727900169398e-05
-1.71119351922609e-05
-7.80831057174405e-06
-3.097657561873e-05
1.1920678673188e-05
-3.10780687111537e-05
-1.01356738336544e-05
3.43135893335634e-06
-7.73438777021833e-06
-2.19838218050608e-05
-1.43911138878382e-05
-2.62785414390592e-05
-1.70906540420546e-05
5.56012205069806e-06
-1.57215664990259e-05
-3.15077328748074e-05
-2.34899635947878e-05
-2.07544656295337e-05
-2.80995942036341e-05
-1.34554403204934e-05
-6.16115229610886e-06
-3.92174452333223e-06
-1.38697719544977e-05
-5.17258881937821e-06
-5.49726320969423e-06
-2.72878072306074e-05
-1.95159541478064e-05
4.80139019758035e-06
-7.10591771167689e-06
-1.91145654443038e-05
-1.31498786774388e-05
-2.40969362030366e-05
-2.24128998199114e-05
-2.89614116435172e-06
-1.40651234783514e-05
-1.85932212052433e-05
3.26882654284706e-06
-2.61777557837258e-05
-1.20194150779043e-05
-4.61737230988444e-06
-1.72077262271583e-05
-3.18419230905421e-05
-1.63725870952585e-05
-4.95868530328879e-07
-1.6093299072896e-05
-2.58672540463154e-05
-3.0479606777598e-05
-1.49911801892542e-05
-1.22082169463538e-05
-5.28470388587033e-06
-1.93466445224036e-05
-2.24230237531338e-05
-1.88182534315636e-05
-2.28106350292127e-05
-3.52123370483341e-05
-1.48085127897572e-05
-1.03760150205699e-05
-2.54462862446608e-05
-1.9780150215663e-05
-2.03532321338298e-05
-2.6865777339508e-05
-6.36502220924475e-06
-8.44500945755081e-06
-2.06259911652634e-05
-1.61511342522429e-05
-7.79369784676843e-06
-2.76314940124333e-06
-1.28142609522707e-05
-3.38397363842267e-06
-2.37000785496813e-05
-3.27373625411747e-05
-4.64901349109561e-06
-6.78307799542973e-06
-2.58722790757777e-05
-1.26462191763656e-05
-1.22011822056414e-05
-8.29759051911928e-06
-9.03262553298699e-06
-7.56151139085251e-06
-2.5055081700566e-05
-1.40169927087784e-05
-1.31107405169941e-05
-2.94261477834662e-05
-2.44254380912819e-05
-7.92238763721394e-06
-5.40901307019968e-06
-3.49314708663952e-06
-9.25925594990315e-06
-3.89483983630736e-06
-1.05113666076017e-05
-1.52543718489425e-05
-5.38908230624245e-06
-8.62130560326144e-06
-2.32059456390763e-05
-9.15132547026685e-06
-3.1522806146418e-05
-1.60146696484258e-06
1.66447963527371e-06
-1.6529713011694e-05
-4.34865097675503e-05
-1.92588917649445e-05
-1.56994028597031e-05
6.88074926390678e-07
-1.7195086524524e-05
-3.56586237546485e-05
-1.29784286710543e-05
-1.46501778527528e-05
-2.54852464195327e-05
-2.7531682078345e-05
-1.59030227310343e-05
3.31845734641605e-06
-1.69876867908433e-05
-1.47203104507919e-05
-1.45872274726064e-05
-3.20530782955368e-05
-6.4041129147745e-06
-1.60166468672135e-05
-1.64307043790884e-05
-1.23979688495376e-05
-2.18933920490693e-05
-1.68745363030242e-06
-1.85695530643715e-05
-2.79455847965047e-05
-1.99163671057532e-05
-2.21733938251036e-05
-9.90380082211381e-06
-1.2842496660549e-05
-7.90495832083887e-06
-1.32978765145895e-05
-1.02626516010302e-05
-1.31389311930552e-05
-3.76207067213397e-07
-1.52030031273204e-06
-2.4924957871501e-05
-3.17814004290135e-06
-1.71832990533985e-05
-2.64176314800931e-05
-2.70129886586032e-05
-2.828283111591e-05
-4.6079706118047e-06
-2.20824243908523e-05
-1.77744386461775e-05
-8.91921688370519e-06
-1.38895170129286e-05
-1.70166977159972e-05
-3.24108740579514e-05
-2.78994817083116e-05
-2.12091644616752e-05
-1.91667955403729e-05
-2.30631107399368e-06
-1.27773800225147e-05
-2.74049121118425e-05
-1.4086792364193e-05
-1.58862898796587e-05
-1.13861920626517e-05
-1.66935259106145e-05
-1.83835164251424e-05
-4.44301663972747e-06
-9.23133572391766e-06
-1.45005483204099e-05
-2.03943916695606e-05
-1.72609472508079e-05
-1.04597536111518e-05
-7.91347568226189e-06
-1.99341261093897e-05
-1.19265057284894e-05
-8.37571517699814e-06
-2.69267467517665e-05
-2.9428628483219e-05
-1.1681963802038e-05
-2.48843540131465e-05
-2.89403135712189e-05
-2.46206258529662e-05
-8.25008876000188e-06
-2.42961725027048e-05
-1.67731603818431e-05
-1.61129416373714e-05
-1.43860517085721e-05
-1.00726004471781e-05
-2.2814290890584e-05
-1.75699713369009e-05
-1.54144370896586e-05
-1.78788291128107e-05
-2.39447950383487e-05
-5.85602499009236e-06
-9.8868503060398e-07
-2.15862437232138e-05
-1.36687513049248e-05
-7.65918580940503e-06
-1.70141147985371e-05
-1.16383755042878e-06
-1.42700207772157e-05
-1.5294375010901e-06
-1.43840181712359e-05
-6.85461620652162e-06
9.88879734384791e-06
-2.02626707317369e-05
-9.6928047780281e-06
-1.00729359474014e-05
-4.05672101022901e-06
-1.97769605429829e-05
-2.05548988653159e-05
-2.23741821922911e-05
-5.43977106828594e-06
-1.87732785372657e-05
5.57644326473991e-06
-1.36918639669852e-05
-1.58165780675422e-05
-1.601734141442e-05
8.42828324357987e-06
-1.17914472137003e-05
-1.69330159111288e-05
-3.62261588145612e-07
-2.92102452110034e-06
-2.10619472290987e-05
-3.13495434128783e-06
-2.31280450500931e-05
-1.26242343296352e-05
-1.76160443290019e-05
-1.20392845005943e-05
-2.63785467036965e-05
-1.88013072630915e-05
-1.66734377331932e-05
-1.10521728299271e-05
8.93277297703907e-06
-2.05709047739085e-05
-3.3525823859726e-06
-1.31353612966095e-05
-4.60799669479376e-07
-1.27001409358312e-05
-1.85204169682447e-05
-2.65959407728041e-05
-2.62587937054499e-05
-2.05123516248739e-05
-2.27166957833844e-05
-2.29918155155655e-05
4.94017618018017e-07
-2.93487775215623e-05
-3.49143211642484e-06
-2.33973467849913e-05
-8.68382972969593e-06
-2.57809945983208e-05
-1.81373191924795e-05
-1.5967261696322e-05
-1.71351325235493e-05
-3.09168983988014e-05
-1.00619678774583e-05
-1.01602327649438e-05
-1.39745979246127e-05
-1.71580206866307e-05
-1.80547366586416e-05
-6.31915419732008e-06
-6.24093499476271e-06
-1.90057446245241e-05
-3.1880381203298e-05
-4.92001500341994e-06
-1.11218566595586e-05
-1.88658670154288e-05
-1.74882894501685e-05
-2.19455618644216e-05
-4.00979939064819e-06
-1.67955523534384e-05
-1.88795505846798e-05
-5.64203644199827e-06
-3.60353790597801e-06
-1.20830459087428e-05
-2.67170405679899e-06
-1.83960181376329e-05
-3.1355492102841e-05
-1.99438834179939e-05
-1.22523187927594e-05
-1.37246496425498e-05
-1.04910089683787e-05
-1.4359128191502e-05
7.01749471654745e-07
-6.46852385800215e-06
-2.00601003897611e-05
-2.31241656627022e-05
-9.71805182248139e-06
-3.88700556018701e-05
-8.03030891865958e-06
4.90569404444534e-07
-6.72464479733937e-06
-2.69738097012937e-05
-1.61257218685475e-05
-6.9160189364495e-06
-1.2765122986258e-05
-1.65178395782733e-05
2.50655689504664e-06
-1.92412079287028e-05
-2.18979939950557e-05
-3.93214695421771e-05
-1.04954568236219e-05
-4.08257741584642e-06
-2.00412916500915e-05
-1.74312534624223e-05
-8.50570331220799e-06
-1.05313976803312e-05
-1.36170551297402e-05
-1.51636919580202e-05
-2.69812696168041e-06
-1.63213405801822e-05
1.01894712906772e-05
-6.75548764080614e-06
-7.41905871753575e-06
-2.01540351624722e-05
-2.16736906447453e-05
-9.50743895330141e-06
-9.59144165850042e-06
-1.86917010086788e-05
-2.49629056783181e-05
-2.96990495775455e-05
-1.28380649485684e-05
-2.85073067120557e-05
-1.34603667071656e-05
-1.92478453394876e-05
-2.15509953398496e-05
-3.04423670046993e-05
-1.49605103035933e-05
-1.63771970043518e-06
-8.95235128755211e-06
-2.38227546337409e-05
-1.82891909256575e-05
-2.29942258624088e-05
-1.01904630081594e-06
1.00900399741252e-05
-2.03628938260038e-05
-2.11882565333132e-05
-1.0225355029258e-05
-2.60568758534504e-05
-1.68010501686536e-05
-1.43269642914014e-05
-8.49038621945484e-06
5.87927177373194e-07
-2.23368594515768e-05
-1.5999903736597e-05
-9.55425198108401e-06
-1.1568514732227e-05
-1.33713193104473e-05
-4.61243944524468e-06
-2.60833696013396e-05
-2.47432155796341e-05
-1.40563933668185e-05
-1.6738141055995e-05
-2.39226044169267e-05
-8.54397293168557e-06
-2.75992979070646e-06
-2.56101112099103e-05
-9.36902178541115e-06
-1.0964048363253e-05
-2.47171994997081e-05
-1.87770670405891e-05
-1.67477113023226e-05
-2.1741771430136e-05
-2.64642042029793e-05
1.12833975870805e-06
-1.58702059798347e-05
-4.12295776672748e-05
-2.37084787914183e-05
-2.93188038541131e-05
-2.390012410758e-05
-1.63638777286069e-05
-1.07310361258982e-05
-1.25782647016443e-05
-3.49360841685234e-06
-8.80698047900551e-06
-1.4291951573005e-05
-2.21095880487489e-05
-1.85387467722906e-05
-1.92822978862053e-05
2.39881859426184e-06
-3.23058597327684e-05
-2.87712441242882e-05
-1.03223627084351e-05
9.36969338890162e-06
-7.55009870348081e-06
-1.19810927917004e-05
-2.14382243525923e-05
-1.58325934317555e-05
-6.10477806934622e-06
-1.54762304978683e-05
-1.50643703543158e-05
-1.03938249948984e-06
-1.39684715115843e-05
-2.47619244408779e-05
-2.84299414471707e-05
-9.93286732733951e-06
-1.35673525612193e-05
-1.93204673078577e-05
-2.80419701409197e-05
-1.18519966178109e-05
-1.48567351996029e-05
-1.60263749870461e-05
-1.783215902642e-05
-2.56564855871693e-05
-1.90628170205832e-05
-2.67334901072481e-05
-1.21467095135059e-05
-2.15406131989522e-05
-2.60026500176529e-05
-1.15749891702219e-05
-5.85846399748632e-06
-2.27503877095396e-05
-3.00136405113795e-05
-1.71470899880433e-05
-9.39166558041199e-07
-1.78377390021104e-05
-7.43015768659798e-06
-1.69849927472592e-05
-1.12821276134598e-05
-2.32251997661937e-05
-2.14858658020244e-05
-2.2926584599139e-05
-1.11981847646465e-05
-6.51189438786961e-06
-1.27922763830004e-05
-1.73531170720591e-05
-6.37758767109758e-06
-2.23738015871203e-05
-9.3313958305948e-06
-2.073802014366e-05
-1.49805537560571e-05
-1.73435643847391e-05
-1.59523608018666e-05
-1.1908604899578e-05
1.9682427516203e-06
-1.33367215194462e-05
-3.37123230378158e-05
-1.21498308696554e-05
-8.26437578023158e-06
-1.3170017694259e-06
-1.60063579196237e-05
-2.35681992506895e-05
-1.45159251397868e-05
-1.36504748722842e-05
-1.47750582914409e-05
-1.19243743766452e-05
-3.70683774412306e-06
-3.62752530677608e-05
-1.90126198735123e-05
-1.81024746019104e-05
-2.63521685363209e-05
-9.60895076753789e-06
-1.48602173383653e-05
-2.91820862123982e-05
-2.07010181818312e-05
-1.77513280672248e-05
-7.61217511082064e-06
-1.75703137146676e-05
-8.67285047183234e-06
-1.47516976410738e-05
-5.64492247293425e-06
-1.88728748105507e-05
-1.42529186532128e-05
-5.51082192380619e-06
-1.64526560261959e-05
-2.58751797594841e-05
-2.06689817823685e-05
-1.95170718495771e-05
-1.59100089601512e-05
-2.17979758438504e-05
-2.88584778589931e-05
-8.13277756233044e-06
-1.59136162385046e-05
-2.99755408817305e-05
-7.96497060932562e-06
-7.75615403015215e-06
-2.14469946718198e-05
-1.94070106416632e-05
-2.44290400383156e-05
-2.28823282931581e-05
-1.54140722027053e-05
-1.06573249653817e-06
-2.35761085513797e-05
-2.66787206274761e-05
-5.33748444138785e-06
-4.54619348709359e-05
-2.30326784538922e-05
-2.12937335690337e-05
-1.71115586438532e-06
-1.71581762812385e-05
-2.11459457018809e-05
5.84750000537043e-06
-1.22835991496075e-06
-2.32862569037402e-05
-1.65832326502302e-05
-1.11487714069068e-05
-3.3395781121496e-06
-1.97917986606628e-05
-1.19161993948167e-05
-1.68744692303986e-05
-7.99327299272604e-06
-7.70253544960805e-06
-1.32525845972648e-05
-1.58151570208675e-06
-1.4864978484324e-05
-2.23481294426718e-05
-8.93749464920772e-06
-8.11303329366802e-06
-2.67360985273197e-05
-2.80211006952437e-05
-6.57056194594118e-06
-3.50948778258168e-05
-2.42725322971728e-05
1.98582512036664e-06
-1.1688671840288e-05
-2.13175527861909e-05
-4.54163290543044e-06
-3.080918756017e-05
-1.71641746689362e-05
-8.99415277088529e-06
-1.53709130227883e-05
-1.66792966438619e-05
-9.28824018532097e-06
-1.67147744346414e-05
-1.40006745902176e-05
1.31051706176035e-05
-1.58423700385475e-05
-1.46401615775507e-05
-9.34070422493138e-06
-1.29813066399505e-05
-3.10248210109975e-05
-6.40784113469572e-06
-6.93103776761386e-06
-1.89735865209361e-05
-1.65077017151505e-05
-2.30174150116962e-05
-1.29467858903497e-05
-1.15024255361779e-05
-2.34619435897715e-05
-2.18988035773668e-05
-2.66433136821648e-05
-1.30182453798203e-05
-4.67812004427037e-06
-3.01857762895066e-05
-1.1221865037941e-05
-2.85611360991026e-05
-1.71127022527624e-05
-8.66738731916976e-06
-1.724804872882e-05
-2.33406429763709e-05
-1.19009918632181e-05
-1.2897649695723e-05
-1.39023344318396e-05
-1.39879505970459e-05
-1.04224154086136e-05
-1.6260929045482e-05
-1.18672133493468e-05
-2.55796828790586e-07
-1.25501660198505e-05
-1.09318395833258e-05
-6.8801153486299e-06
-1.33144021376581e-05
-2.24893357147889e-05
-2.03512730022743e-05
-3.59686511678171e-06
-1.28468698161707e-05
-3.0876926567984e-05
-2.45550214636758e-05
-1.497677081635e-05
-1.17895910206974e-05
-1.86742887574493e-05
-1.62664476274082e-05
-2.59423521300174e-06
-1.05024722191009e-05
-1.24516155105348e-05
-2.84141299004484e-05
-2.40942090079616e-05
-2.99484910045587e-05
-2.24944287600733e-05
-1.55862205810482e-05
-4.27032054791849e-06
-1.10635715479539e-05
-1.03451314502279e-05
-1.78708492865627e-05
-2.76338425486785e-05
-6.66636952554665e-06
-2.15460550376694e-05
-3.16803560181454e-05
-2.84095996508409e-05
-2.66601291872703e-05
-3.06370586281124e-05
-3.21707483896795e-05
-3.11642937596369e-05
-2.55611337149764e-05
-1.83027566860312e-05
-1.71277267849863e-05
-6.63727483753229e-06
-1.12239660543629e-05
-5.37475115325717e-06
-1.35514758290647e-05
-3.08644132565788e-05
-5.76932131806954e-06
-2.11719467247212e-05
-1.36997964953351e-05
-5.90995764834998e-06
-1.32702704177492e-05
-7.89395604344e-06
-1.07297298927872e-05
-1.1938197004755e-05
-3.21453646278273e-05
-1.14021695792887e-05
-2.37869655172769e-05
-9.94496774061221e-06
-1.79147955888888e-05
-8.47246715650487e-06
-2.77570844613579e-05
-2.43307248273479e-05
-1.13542976437653e-05
-2.35636103436405e-05
-2.6012205417753e-06
-1.96352241583861e-05
-2.14108837358092e-05
-2.90184110748685e-05
-2.63672608518444e-05
-2.6726285466502e-05
-2.32408775217139e-05
-1.05300372119371e-05
-3.39557174256457e-06
-1.8055395019433e-05
-1.74838880420984e-05
-1.97788418140934e-05
-5.23336511587445e-06
-6.72526431708761e-06
-2.90388621313079e-05
-2.6128799133434e-05
-1.55208034844646e-05
1.81268538400581e-06
-1.04136675932667e-05
-1.53939153471005e-05
-2.12132620459751e-05
-2.20919464963357e-05
-3.59144648128703e-05
-1.14738284675507e-05
-2.69824444429454e-05
-9.08749278732802e-06
-1.85081279787644e-05
-2.25610368044668e-05
-1.36104136099293e-06
-1.58647331693863e-05
-1.87965803005696e-05
-2.471941845855e-05
-3.39730338073156e-05
1.60313064820623e-06
-1.42376372223424e-05
-2.74677143845799e-05
-2.52616555272145e-05
-2.78370330729648e-06
-2.30293163441544e-05
-1.24945069772303e-05
-1.12159279008236e-05
3.88878561853275e-06
-2.36330038749651e-05
-3.07044430395696e-05
3.11081473433944e-06
6.10681924979198e-06
-2.54806889211387e-05
-2.27268423633792e-06
-2.00960280382646e-05
-1.91559706063043e-05
-1.71653082154732e-05
-1.83416268442643e-05
-1.26479942585245e-05
-1.37989016411816e-05
-4.60832271856222e-06
-1.34145781042302e-05
-7.47094067042836e-07
-7.64552598861785e-06
-2.10102184146643e-05
-2.11772357530354e-05
-1.98350319056437e-05
-6.75550871153824e-06
-1.5222512249152e-05
-9.75864216041888e-06
-6.82344743656025e-06
-3.85872058008045e-05
-1.30054722558625e-05
-5.23613767483854e-06
-1.59534762114715e-05
-1.08615769771805e-05
4.60023327273174e-06
-3.37693614741234e-05
-1.10742516220923e-05
-1.1054095395505e-05
-1.12042913801068e-06
-7.85951067938957e-06
-1.20734311688336e-05
-1.16297452785014e-05
-3.1373087689984e-06
-1.18390828716193e-05
-1.05504409026041e-05
-1.11172023539923e-05
-1.42664849396272e-05
-2.78043486895053e-05
-1.44302347588165e-05
-1.60054944952021e-05
-6.75028329172092e-06
-1.5584236290479e-05
-1.49449346958111e-05
-4.19982598540105e-06
-1.40998978016844e-05
-2.79854960522738e-05
-1.73434465208687e-05
-1.72618138822144e-05
-1.29989970138796e-05
-1.79456061164827e-05
-2.57904652269097e-05
-2.06796006762497e-05
-2.19880158567591e-05
3.984286503266e-06
-4.69022382165805e-06
-2.62988171507457e-05
-1.12345053088709e-05
-1.78186091481335e-05
-1.84373442338244e-05
-1.99873524642324e-05
-2.45232421258817e-05
-1.88735641395872e-05
-2.31578168761845e-05
-2.68639575510376e-05
-1.0986377699446e-05
-1.83696785284671e-05
-4.28045897247144e-06
-1.30157034759295e-05
-1.09013568773843e-05
-2.17843490008822e-05
-1.752223713912e-05
1.81239754226595e-06
-1.77438098702904e-06
-1.42073358633394e-05
-1.41750208990148e-05
-1.90826881220978e-05
-3.96706589826612e-05
-1.9433436538918e-05
-1.37119727043259e-05
-2.84162204177189e-05
-1.13870058527775e-05
-8.25021183100372e-06
-2.56293757546746e-05
-2.25154773647541e-05
-8.37987379512865e-06
-2.50243752164641e-05
-6.32641955905223e-06
-3.57374370902845e-05
-6.43838191984576e-06
-1.03267652364497e-05
-2.74394102898478e-05
-6.31426894332823e-06
-1.77802891545533e-05
-2.35411966822864e-05
-9.43797698869317e-07
-1.88692447793695e-05
-3.32266604515417e-06
-1.63558877318819e-05
-4.75743858713916e-06
-9.78327798417196e-06
-3.07548004899619e-05
-3.11932096748385e-05
-2.87498904980366e-05
-2.94955520218176e-06
-2.22038572638916e-05
-2.55394478311029e-05
-2.93272567971089e-05
-1.60025830381948e-05
-3.60052019281277e-05
1.51429235725752e-06
-2.4817512036667e-05
-1.73686270490345e-05
-1.65943930732968e-05
-2.4967055955271e-05
-8.20850141074529e-06
-1.59772351438795e-05
-2.54290525815299e-05
-7.94696147139981e-06
-1.86012307838003e-05
-2.68772347813051e-05
-1.90533127888412e-05
-5.60176649776687e-06
-6.11320780099618e-06
-2.0889413820081e-05
-7.8881859058979e-06
-1.44977023696355e-05
-6.97670940612153e-06
-1.52736185671089e-06
-1.64826668298753e-05
-1.05319277746059e-05
-2.14212838258213e-05
7.20471460477198e-06
-2.27649701936756e-05
-1.41557848069613e-05
-1.61919843527027e-05
-3.0326902833078e-05
-1.95782223911714e-05
-3.10175691634634e-06
-3.23728541754485e-05
-7.37567597464065e-06
-9.0516762625758e-06
-1.73261543749355e-05
-1.36035978841566e-05
-1.5697565420818e-05
-6.60933134212922e-06
-3.08377462900482e-06
-1.15516643826475e-05
-1.23920980752535e-05
-2.19275545912912e-05
-4.46395773058242e-06
-1.01543560410819e-05
-1.16045483998595e-05
-1.57104656060035e-05
-2.93394107531092e-05
-1.92074657116023e-05
-1.55906567174557e-05
-1.51725964816524e-05
-1.05664539343238e-05
-1.87429784299404e-05
-1.63553523212222e-05
-3.2630073942074e-05
-1.8045550578827e-05
-1.77041445998403e-05
-1.66034580645611e-05
-8.93732310898887e-06
-1.60773852576786e-05
-2.02706546574958e-05
-6.23995254788955e-06
-2.13014043491382e-05
-1.59743505220343e-05
-1.48696184310556e-05
-2.11518128916772e-05
-3.21883426421265e-05
-3.0231676241928e-05
-1.64927243407534e-05
1.85404497282913e-06
-2.06113365177457e-05
1.26367946446099e-06
-6.48679994960631e-06
-1.35987338283624e-05
-1.56554009634862e-05
-3.25887792901135e-05
-1.29485524172911e-05
-2.08430155026509e-05
4.68464834608678e-06
-2.29789225584085e-05
-1.04246642783284e-05
-2.43884985321836e-05
-6.64052482621435e-06
5.21204425603084e-06
-9.42922945795531e-06
-1.67635839461247e-05
-5.95489569430552e-06
-1.39781382650604e-05
-1.9279628474583e-05
-1.85711132833775e-05
-2.00134561763081e-05
-1.29961874224177e-05
1.23655559076513e-05
-8.45941719105396e-06
-1.88845395029179e-05
-1.89165985457423e-05
-2.30315532242962e-05
-2.00803900349184e-05
-1.34003366355181e-05
-1.68885382182278e-05
-1.74514318368507e-05
-1.36785242895256e-05
4.86306876870175e-06
-2.17681708700323e-05
3.362549193461e-06
4.70005602694889e-06
-6.56275936486524e-07
-1.74184797417456e-05
-7.25485463956518e-06
-3.35623414461178e-05
-3.09474650170143e-05
-1.90106499760384e-05
-1.18503610850356e-05
-3.23472255094037e-05
-1.21075159264198e-05
-1.66623234138018e-05
-4.39891619730299e-06
-2.90371429353992e-05
-4.64929061504441e-06
-1.74675651659993e-05
-5.52025517046655e-06
-2.26340482821048e-05
-9.22352265884958e-06
-1.98854162032013e-05
-3.69401148684268e-05
-2.78006964166222e-05
-1.41755107821823e-05
-1.67067977121154e-05
-2.0592989827499e-05
-1.45400444690546e-05
-1.41587726004861e-05
-2.5395619427888e-05
-2.08224139799911e-05
-2.71132084383391e-05
-1.46600584144527e-05
-2.25323825811059e-05
-5.08271691622263e-06
-1.50701792888228e-05
-9.78085532119482e-06
-1.14068950814534e-05
-4.53336685514134e-06
-2.0215025567803e-05
-3.59177394744767e-05
-1.22773594079867e-05
-2.26502850404272e-05
-2.33224182562886e-05
-1.76656265034856e-05
-1.48731343464158e-06
-1.85528610348599e-05
-1.37678896022529e-05
-7.87283994987498e-06
-1.1428305393647e-05
-1.05832661913281e-05
-1.8042412145252e-05
-2.45939147796895e-05
-1.951390858764e-05
-2.12073394148657e-05
-2.2513792130791e-05
-1.94178897514101e-05
-5.11173032456016e-05
-8.19669794632062e-07
-2.25291479785628e-05
-2.62614954630276e-05
-2.18993344750108e-05
-1.20540336861008e-05
-2.79828061724774e-05
-4.98187813636058e-05
1.22289380088561e-05
-3.32257231746357e-06
-1.85748108806242e-05
-1.76520275774807e-05
-2.55824127344767e-05
-8.34306567088556e-06
-2.63112935361616e-05
-2.19348854426278e-05
-9.14259291340275e-06
-1.86304616849513e-05
4.43451102935163e-06
-1.77407842150236e-05
-2.89485042807629e-05
-2.27904597165376e-05
-1.39821160596506e-05
-2.11351125057563e-05
-3.20018672051397e-05
-2.81510468329739e-05
-2.5972241302837e-05
-2.07887196904009e-05
-1.29289500194189e-05
-4.3136269968323e-06
-2.90696428458137e-05
-1.20561246958261e-05
-1.84036139505103e-06
-2.05401038830707e-05
-2.4578700534861e-05
-2.08948417775345e-05
-1.88957724716364e-05
-2.30548320282262e-05
-1.39908556333926e-05
-1.02094743619352e-06
-2.65664778004276e-05
-6.58813212763304e-06
2.7771356572431e-06
-3.44894632152174e-06
-2.13405080205145e-05
-2.32415421912648e-05
-2.13452425566811e-05
-6.59782060797119e-06
-1.93959989659018e-05
-1.57150350470579e-05
-1.73315772529711e-05
-1.22476271016352e-05
-7.62783638927309e-06
-2.15190596518613e-05
-1.71790455419806e-05
-2.03126356034758e-05
-1.45110468490275e-05
-4.65236468474633e-07
-1.2804367509473e-05
-1.90958744477428e-05
-8.32163850508821e-06
-2.4834991207653e-06
-6.63388304370009e-06
-2.36092147216237e-05
-1.31959319841628e-05
-2.48675522633727e-05
-1.89986501391966e-05
-5.23497712720621e-06
-1.52176945402287e-05
-9.9297753534333e-06
-2.71369248919692e-05
-1.45198460699144e-05
-2.42437946688077e-05
-1.57776621437799e-05
-4.48412688040835e-06
-1.26754937091881e-05
-2.86646078805922e-05
-1.52370838516291e-05
8.43452697571439e-06
-2.8897044176968e-06
-2.30941983635756e-05
-1.6091030839454e-05
-3.16080988481644e-05
-1.32301500970308e-05
-2.28684093515123e-05
3.2861247354733e-06
-1.19305278140148e-05
-1.93855488996988e-05
-2.31234315254213e-05
-1.68035872911907e-05
-3.39949281890087e-06
-1.87049280320914e-05
-2.52245089015233e-05
2.71235018850056e-06
-3.09988189556339e-05
1.31914980086504e-06
-1.12427967832188e-05
-1.80284158336296e-05
-1.47769996863964e-05
-1.01789839472964e-05
-3.24374425869053e-05
-1.18149762605263e-05
-2.54447612148737e-05
-1.38443607519853e-05
-2.31401312750363e-05
-1.47587583791195e-05
-1.15509839731691e-05
-1.60970680946698e-05
-9.89359376657559e-06
2.41213404168234e-06
-1.47409900887051e-05
-2.04391310541624e-05
-1.68308387645884e-05
-7.97276454443467e-06
-3.78785921987222e-05
-1.72500420580215e-05
-1.3822906822274e-05
-1.72582294141142e-05
-1.90811541906627e-05
-1.07207762467099e-05
-2.52172358993993e-05
-1.66325502846023e-05
-2.47045605256945e-05
-2.52925505266738e-05
-1.54925187237409e-05
-2.09703741585569e-05
-1.84212149013078e-05
-4.6476530525584e-06
-1.89994628797192e-06
-1.01424644045667e-05
-2.83970956960831e-05
-8.61556119524706e-06
-3.29398953397055e-05
-2.99978574759989e-05
-2.52821490102689e-05
-1.52569044702063e-05
-9.61250751302247e-06
-1.94993360626298e-05
-2.04921309521915e-05
-1.5502251654173e-05
-1.71567775772252e-05
-1.22426873551609e-08
-2.01336453916402e-05
-9.25500429634702e-06
-9.59937624269547e-06
-2.21730754169785e-05
-2.23704670420077e-05
-1.30799106831704e-05
-1.93467151798173e-05
-1.55756855140491e-05
-2.33555099471728e-05
-1.72026317450254e-05
-3.21415313342977e-06
1.32289656187838e-06
-1.34785528240315e-05
-1.20041769329543e-05
-2.83969261390413e-05
-1.18485128545669e-05
1.17824271651611e-06
-9.16168245055615e-06
-2.10877658134962e-05
4.58147407475402e-06
1.05248918318264e-06
-2.7804416799181e-05
-1.32839132721873e-05
-1.90097125785392e-05
9.47287302608394e-06
-1.04549148839463e-05
-1.99866261232157e-05
-1.2197842876812e-05
-3.27092745989608e-05
-6.69395219422967e-06
-1.87683973346431e-05
-6.4616776140045e-06
-4.79134375384313e-06
-1.05179565563357e-05
-7.35159361483819e-06
-2.80936662837604e-05
-2.29879359661058e-05
-1.9968387253637e-05
-2.17104611877637e-05
-1.0675018134909e-05
-3.77471838506233e-06
-1.47193315471863e-05
-2.14198792415783e-05
-9.63991778737437e-06
-1.14832942172311e-05
-1.68753132574921e-05
-4.40452964192818e-05
-1.60635641762832e-05
-1.15168457305006e-05
3.31172836170659e-06
-1.35799973921197e-05
-1.13543144933632e-05
-1.45039814532687e-05
-1.37266043076498e-05
-4.09392905011085e-06
-1.56174533956648e-05
-2.44121366668372e-05
-1.45115121031391e-05
8.03899693474124e-06
-3.35296184234814e-05
-7.04905072197636e-06
-2.20613143400645e-05
-3.87794626929907e-06
-2.23713873352211e-05
-2.41393497995655e-05
-1.35198206699356e-05
-1.06880895096706e-06
-7.14699431845486e-06
-1.41873798204177e-05
-1.8289620411577e-06
-1.34664853309379e-05
-1.90951681863698e-05
-1.72381963746039e-06
-1.78006772758353e-05
-1.51020438825046e-05
-2.9751131487667e-06
-1.05921675096033e-05
-3.08147862723777e-05
-3.18849795261695e-05
-8.31725279991209e-06
-1.27842294586804e-05
-5.67458327871223e-06
-2.2327940231417e-05
-2.27039015367664e-05
-6.86380794719803e-06
-8.15141105107086e-06
-1.69097068414345e-05
-1.08417591625261e-05
-2.20976983392399e-05
-1.35873200662091e-05
-2.60207686217719e-05
-1.84769644608461e-05
-1.08719742303442e-05
-1.7216147285361e-05
-6.4592155243114e-06
-3.06830499895761e-06
8.90281481930876e-06
-3.05898436446372e-05
-2.38362065087182e-05
-2.51886020333088e-05
-9.71123848228716e-06
-2.15032297735806e-05
-5.40500326238096e-06
-2.79289840749817e-05
-1.5075795210814e-05
-1.10106914111428e-05
-2.70976722475907e-05
-1.74392782049977e-05
-1.59271463191057e-05
-1.92085843133928e-05
-1.81145534697469e-05
-1.14539530019465e-05
-2.71370297043689e-05
-2.1557915826291e-05
-1.45464545744017e-05
-1.6735974362239e-05
-2.32970846831368e-05
-2.06553774715191e-05
-2.43789941083887e-05
-1.8542441482254e-05
-5.00865738136101e-06
-3.03860008947936e-05
-2.28253870800259e-05
-1.74527771370216e-05
-1.0498436863664e-05
2.08898512894872e-06
-2.27010279886627e-05
1.3515454331547e-06
-1.34371474592606e-05
-9.77346256786611e-06
-1.87083419322568e-05
-2.96191965129257e-05
-3.1592410149932e-05
-2.74313382675832e-05
-8.38454209984381e-06
-1.89493467286838e-05
-2.69140867776333e-05
-1.24896125958558e-05
-8.77004470675355e-06
-1.25498853387415e-05
-1.50398233842533e-05
-1.48564262188439e-05
-3.08851936791382e-05
-1.16353868779946e-05
-2.59864690336229e-05
-1.38318889388433e-05
-1.99420613044958e-05
-1.83529302830319e-05
-3.3599965682179e-06
-1.46732952848028e-05
-1.24570839940575e-05
-1.39448486611937e-05
-2.32512435158688e-05
-3.97520674327599e-05
-4.58078308899911e-06
-1.23392131455445e-05
-2.38075256056368e-05
-3.02649931498852e-05
-2.25456733672235e-05
-1.37671681613719e-05
-2.09189715827431e-05
-1.60746521223018e-05
-1.23202732207471e-05
-2.99392581819773e-05
-7.29565008649504e-06
-1.71259572403705e-05
-1.71433011209114e-05
-1.59799729435388e-05
-2.96517964739471e-05
-1.82430253734715e-05
-3.82435718498917e-06
-2.11287350752886e-05
-8.96358005606079e-06
-1.07378569925135e-05
-2.10399407084294e-05
6.32203221916736e-06
-2.13192932283365e-05
-1.92114771373426e-05
-1.88872000131465e-05
-1.43621199988142e-05
-3.38697366406834e-05
-2.30989059032438e-05
-2.42650346413291e-06
1.66759491999093e-06
-2.64785073023029e-05
-9.12917254794363e-06
-2.04387557810479e-06
-2.26783965808736e-05
-1.04131711246565e-06
-1.89611503500763e-05
-2.76780931839781e-05
-2.32765998999517e-05
-2.18139480407009e-05
-6.50456462850847e-06
-3.71823071071777e-06
9.43971183370628e-06
-3.10208883783719e-05
-2.04762734586717e-05
-1.30011970670694e-05
-4.35806482457891e-06
6.57562527092186e-07
-2.40071912940228e-05
-1.15997088906777e-05
-1.6922337955519e-05
-2.84706722527936e-06
-2.33858365671513e-05
-3.00096134319057e-05
-1.21875669181464e-05
-2.4360091614566e-05
-3.29101633688835e-05
-2.43982778232735e-05
-3.63203017805621e-06
-2.07457843032687e-05
-2.57035220015698e-05
-1.53502351437865e-05
3.02268849566191e-06
-2.07227905061096e-05
-1.76194134285166e-05
-1.02405992237108e-05
-1.65962333322317e-05
-4.87021982387786e-06
-2.83765007299674e-05
-3.17081371990296e-05
-4.22798480412817e-06
-2.11814906628578e-05
-5.24328924104488e-06
-2.1080956662585e-05
-1.37630883898509e-05
-2.42578899497795e-05
-6.63966194853171e-06
-2.32801146811183e-05
-4.96245873144713e-06
-2.63958845838764e-05
-2.18897000149576e-05
-1.70845279298265e-05
-2.83748088689731e-05
-1.89468301462654e-05
-1.88195883972621e-06
-6.99689090134918e-06
-2.24336582340273e-05
-1.36735080864423e-05
-1.27293147490684e-06
-1.03514264187827e-05
-2.61692120761249e-05
-1.26459653326553e-05
-1.17647476605863e-05
-1.31609935087082e-05
-2.85531553629578e-06
-4.21057616872695e-06
-2.11680809214889e-05
-1.31690345351577e-05
-9.77622206429144e-06
-2.07247461963976e-05
-1.5258945001944e-05
-1.13160454194641e-05
-2.67815030037124e-05
-2.35316867319971e-05
1.57258036385e-05
-6.30673409622725e-06
-1.8172408051865e-06
-1.34079923620699e-05
-2.18555785328628e-05
-6.83040297229011e-06
-1.55601334154724e-05
-1.51000253101791e-05
-1.13626623846994e-05
-3.18188883222303e-05
-1.14874942994175e-05
-2.25712705589005e-05
-2.31174158144359e-05
-9.89884835495176e-06
-1.0663940370029e-05
-2.15657492494861e-05
-2.34666797488097e-05
-2.40855391432372e-05
-1.73229437480546e-05
-1.39150855498784e-05
-1.97922325339277e-06
-2.52268536817341e-05
-1.48310076750015e-05
-2.68283757844319e-05
-1.20600315489749e-05
-2.48182211103945e-05
-1.55823811749327e-05
-1.32072350879425e-05
-1.49675270831421e-05
-1.45897586691661e-05
-1.02380991386641e-05
-2.64702202766751e-05
-5.88182833849458e-06
-2.40579447881656e-05
-1.72623210524889e-05
2.85532770855464e-07
-3.35169518121871e-05
-1.67343002858824e-05
-2.47604148032673e-05
-3.8652194486743e-05
-1.67943187290804e-05
-1.10735025782683e-05
-2.75370681767412e-05
-3.0615924840821e-06
-2.30658823496413e-05
-4.59810797208113e-06
-1.40668823755471e-05
-1.15274268443006e-05
-3.72645308403721e-06
-2.50933818925149e-05
-2.08834754577705e-05
-2.76202380033659e-07
-3.59159295653293e-05
-2.82293469102026e-05
-1.05014561431622e-05
-2.96128516034949e-06
-9.96849516929076e-06
-1.86731594769218e-05
-2.73484072496362e-05
-4.50904147363299e-06
-1.57435750665506e-05
-1.62553576924517e-05
-6.02044986829931e-06
-1.8500315060241e-05
5.94035857529618e-06
-1.81955359239272e-05
-1.29833553788781e-05
-2.78280672375506e-05
-1.84609570704104e-05
-1.05382667747063e-05
-8.81774749416865e-06
3.12848030301384e-06
-1.60044947642898e-05
-9.25474493675018e-06
-1.11686963857121e-05
-2.5305712675361e-06
-1.33898001603198e-05
-1.11411424246395e-05
-2.83218828284809e-05
-1.57190020121041e-05
-1.1928693325726e-05
3.83223912792321e-06
-1.69863167870532e-05
-1.79855399727508e-05
-1.29203744020129e-05
-2.19802824226003e-05
-1.76244085833311e-05
-1.80334723752508e-05
-1.63371045533193e-05
-1.84059021287718e-05
-1.25921088221268e-05
-1.32791760059688e-05
-1.35307515038998e-05
-9.68515278203532e-06
-1.91987857793227e-05
-1.96814439894326e-05
-2.74788496544576e-05
-2.62519214412242e-05
-4.89830787983987e-06
-1.48518602642884e-05
-2.75182726773976e-05
-1.39823954846713e-05
-3.30987670012404e-05
-1.74628070071415e-06
1.22130611449866e-06
-8.13329138727999e-06
-3.83238186877373e-05
-1.5765567756175e-05
-1.48854072578256e-05
-2.78466399263792e-06
-1.15592775986461e-05
-1.43867582900846e-05
-2.81149002814105e-05
-8.3797986922315e-06
8.05726654420066e-06
-2.3107131573534e-06
-1.78560681121569e-05
-4.39863206694027e-06
-1.32429598312248e-05
-3.21388394980529e-05
-1.80357246800395e-05
-1.59275381474461e-05
-2.25415423071663e-05
-1.67479618683386e-05
-2.27038076254958e-05
-3.25040065936896e-05
-3.31026349824848e-05
-3.36320791804421e-05
-2.12976373504068e-05
-1.41700283215072e-05
-2.91612257555333e-05
-1.39296984013801e-06
-3.26774899751143e-05
-1.75461886609322e-05
-2.0180683542686e-05
-9.43325734207654e-06
-5.01116442803823e-06
1.60098739748969e-06
-1.05108874594383e-05
-1.80658377156894e-05
-7.43376506368459e-06
-8.005886218321e-06
-2.00515302508069e-05
-8.31496677392429e-06
4.16950037452669e-06
-2.09174040103684e-05
-3.5921125653684e-05
-1.62179109820213e-05
-1.95842380730419e-05
-1.23218489071984e-05
-1.93361662025403e-05
-2.61539160904961e-05
-2.50114050605911e-05
-1.06844323981293e-05
-1.21185757760858e-05
-1.2301482461187e-06
2.3211606460913e-06
-2.05656770713133e-05
-2.14347723798997e-05
-5.10819928682737e-06
-3.72680436410509e-06
-1.47863783949099e-05
-3.68372438171702e-05
-1.66194239445379e-05
-1.51668560254123e-05
-1.84312814365078e-05
-1.11897843244564e-05
6.58405773206543e-06
-2.13215092315049e-05
-2.63599633843605e-05
-3.35914194994525e-06
-3.76677169384394e-05
-1.15111288039085e-05
-2.893220450229e-05
-1.83989456638817e-05
-7.61466621265474e-06
-1.13296070430383e-05
-2.29860700922627e-05
-1.13975250736504e-05
-2.26808496778472e-05
-1.03137605695663e-05
-4.89412330671577e-06
-3.31005291110177e-05
-1.73593313664643e-05
-4.76195484092773e-06
-1.19941625241066e-05
-2.42225085693924e-05
-2.35527492525955e-05
-1.88380118572596e-05
-1.71970423555956e-05
3.41044519336565e-06
-1.36076426626634e-05
-1.2677378441163e-05
-4.8194645907002e-06
-3.56292315605985e-05
-1.98684025434281e-05
-3.01990547867877e-05
-1.94163483608586e-05
-2.667022706104e-05
-1.72149134443214e-05
-1.85256345806417e-05
-1.11689597701451e-05
-1.83284442666712e-05
-1.33753449174064e-05
-1.98565648324446e-05
-2.45796908111141e-05
-2.85550000092643e-05
-2.08434921609317e-05
-2.29486302908926e-05
-2.65775357942529e-06
-1.41160661983034e-05
-9.0178945745527e-06
-1.32693401624715e-05
-1.77735102529023e-05
-2.42564126388603e-05
-2.36330758890442e-06
4.90233464860477e-06
-1.2842469555575e-06
-9.83770868139431e-06
-2.43715616891881e-05
-1.48405978537825e-05
-2.5892993443537e-05
-1.56289346157691e-05
-2.01821397281463e-05
-3.18988601101018e-05
-1.32894444983614e-05
-4.99644162947561e-06
-1.55090709527827e-05
4.30066247670037e-06
-1.32841012284124e-05
3.77314860024344e-06
-1.11887935300198e-05
-3.58487002058996e-05
1.68199882493706e-06
-1.36695720771541e-05
-1.93827783775861e-05
-2.69702376809838e-05
-3.77599311720372e-06
-1.88166467063506e-05
-2.52445451834117e-05
-1.21362033380389e-05
-2.42746043837455e-05
-3.41792613219273e-05
-1.25835797888237e-05
-2.89248853260534e-05
-8.25631320693707e-06
-5.72091439553316e-06
-1.08839957049107e-05
-2.20590476778146e-05
-6.16149899805811e-06
-1.68654443864393e-05
-5.63677347358849e-06
-2.03248541690911e-05
-2.4397021386238e-05
-2.09089179569491e-05
-1.86162262436119e-05
-2.41721671857056e-05
-1.4372138627075e-05
-1.51025162236344e-05
-2.55393810464973e-06
-1.69054385077643e-05
-2.6612305949899e-05
-2.516146558593e-05
-4.96331904669393e-07
-2.5593023384079e-06
-9.83343626135311e-06
-1.69974532605033e-05
-1.51951705551667e-05
-9.97623768139468e-06
-8.96459751315222e-06
-7.99945121853052e-06
-1.24170871517723e-05
-6.15416287762063e-06
-1.1622129828697e-05
-1.84549551344457e-05
-1.35473881891395e-05
-1.19115126755977e-05
-1.1216587392316e-05
-9.14395662023299e-06
-1.3614088240505e-05
-9.89400349492632e-07
-1.32775894477665e-05
-2.42581242426935e-05
-5.32931922210218e-06
-2.82191754328221e-05
-1.73631356877316e-05
-8.15612357189724e-06
-6.72625955725324e-06
-9.57046050452447e-06
-1.55538435300806e-05
-2.50240684580241e-05
-1.97325651478569e-05
-2.47070551780084e-05
-1.29304530588859e-05
-5.77663722808342e-06
-1.45844051244909e-05
9.04197292457921e-06
-1.31238382370991e-05
-2.05649589294373e-05
6.21762916506372e-06
2.07962772011378e-05
-9.09464872096959e-07
-1.56667416817371e-06
-1.12390688995506e-05
-2.19021254400584e-05
-1.39843567802932e-05
-8.49388855361052e-06
-2.84349608470053e-05
-1.76309505430487e-05
-2.16463937434234e-05
-1.75069588177688e-05
-3.39364609206994e-05
-7.83487788014885e-06
-1.79271509232269e-05
-2.15090240273108e-05
-3.6715200959436e-06
-2.02825981990387e-05
-5.86964841569433e-06
-2.82612142310216e-05
-1.71303665780753e-05
-2.44407162195713e-05
-1.61298210437754e-05
-2.36436739195757e-05
-2.70418729724623e-05
-1.7715838746177e-06
-1.52066799232919e-05
-1.08440733269507e-05
-2.50467659769221e-05
-6.20444984611652e-06
-9.62823870574134e-06
-1.33135542103087e-05
-1.61673467470531e-05
-2.45728210038428e-05
-1.72081415623963e-05
-2.00958982725642e-05
-1.98594546490027e-05
-1.19117790762812e-05
-6.19629137504168e-06
-1.29430088865893e-05
-1.97176378868979e-05
-1.81705008101151e-05
-1.32215395025906e-05
-2.20085329780396e-05
-2.84406512712082e-05
-8.72297953374048e-06
-1.98609556207373e-05
-4.4628166510393e-06
-5.02047952919996e-06
-1.71553247793419e-05
-1.22839085806949e-05
-3.99476641915119e-05
6.60849513174363e-06
-1.35196065871126e-05
-2.22368465927661e-05
-1.26615074214054e-05
-2.02151441800139e-05
-1.12418515870443e-05
2.88778060060473e-06
-6.02905718457936e-06
-8.38626423857984e-06
-1.25678712705622e-05
-1.73249284667692e-05
-1.03171810086398e-05
-1.54579049532174e-05
-2.00599335444356e-05
-2.74205185905592e-05
-7.64795184213755e-06
-2.19970572857328e-05
-1.64115852502842e-05
-1.37482789916707e-05
-1.15965140268293e-05
-1.99610975863631e-05
-1.64291550347559e-05
-2.05559361012006e-05
-1.9504308878642e-05
-2.75085240909652e-05
-8.35066876992954e-06
-2.22483140584428e-05
-3.88080690619123e-06
-5.41161654180033e-08
-2.60515230339815e-06
-2.84544776301438e-06
-1.4153810556068e-05
-1.54819135512415e-05
-7.48940682894014e-06
-1.18824024680026e-05
-9.44740610922449e-06
-9.93316488139055e-06
-1.07170548894404e-05
-1.24550432626989e-05
-1.48250681508238e-05
-1.06695791478853e-05
-1.238030631377e-05
-4.00482268308446e-06
-1.40160513908626e-05
-2.00890215916222e-05
1.89428113630093e-06
-1.02096328078934e-05
-1.7925727540802e-05
-2.25659075990977e-05
-1.43253395239585e-06
-2.46460175421271e-06
-3.1365156363019e-06
-2.45682401730306e-05
-1.68189119544938e-05
-2.12481423972312e-05
-3.32420058628063e-06
-3.43652140113221e-05
-1.53059348759903e-06
-1.1632413531726e-05
-1.28920712610717e-05
8.78955688782698e-07
-2.69277222128422e-05
-1.04139106040741e-05
-1.51796507665428e-05
-1.3220921877288e-05
-8.8515236337149e-06
-3.21592802458622e-05
-6.50406063051899e-06
-1.25126969295218e-05
-2.60759086928478e-05
-2.98425528956833e-05
-1.22111132741863e-05
7.17824726596341e-06
-2.96423821124932e-05
-1.48121861740798e-05
-2.77944977665177e-05
-2.72474578582059e-05
-2.22420285119535e-05
-1.8395459773079e-05
-1.09749102858562e-05
-2.54862106611597e-05
-8.2788520106719e-07
-1.36426209421565e-05
-6.82417910202367e-06
-2.77592311991295e-05
-1.78115349742218e-05
-2.63477708273456e-05
-2.34640245229045e-05
-2.17389010990765e-05
-2.91304649700049e-05
-3.11316183842323e-05
-2.57987365979661e-05
-1.53432728046402e-05
-1.57722705758776e-05
-1.76619416509817e-05
-1.1955106398048e-05
-1.43090957708063e-05
-2.6165583452637e-06
-1.61150352815491e-05
-2.4134512175275e-05
-1.44608292021377e-05
-4.95070308504098e-06
-2.38734850054281e-05
-1.90768882573679e-05
-2.57819480473916e-07
-1.43901684358034e-05
-2.18204653804002e-05
-6.29094359913536e-06
-8.55141262514384e-06
-1.58516356152667e-05
-1.13691543126062e-05
-2.04561414043233e-05
-1.95013357538148e-05
7.53398288710235e-06
-1.92162716244275e-05
-1.59931741345765e-05
-8.11968183808986e-06
-9.82459915022532e-06
-1.85932273390725e-05
-1.32684315912619e-05
-1.07157500272443e-05
-2.54727069643991e-05
-2.31745732259549e-05
-1.15520935439213e-05
-2.14346572627428e-05
9.74616264767094e-06
-9.88005361704629e-06
-1.76954412669976e-05
-2.41607589669091e-05
-3.15647037511882e-05
-1.39515352190785e-05
-4.53551386463282e-06
-1.84105171302213e-05
-1.08704541425556e-05
-2.59710376252686e-05
-2.11795185480577e-05
-1.22739527906745e-05
-1.78597946338103e-05
-3.89134362454272e-07
-8.76022173717202e-06
-3.83353376322209e-05
-7.92234575546851e-06
-2.42688473559606e-05
-6.33363348966948e-06
1.48396683401941e-06
-5.0810336140421e-06
-1.13739684052685e-05
-3.87766436454059e-05
-2.43327847738781e-05
-1.68064839253912e-05
-3.64501559865656e-06
-1.44131584328231e-05
-3.39852046178894e-05
-3.24862370878603e-05
-1.19786423390741e-05
-1.49131246723327e-05
-1.74241221305426e-06
-1.02367127237611e-05
-4.93416091888731e-06
-4.91852668273695e-06
-1.77476364774088e-05
3.90105227620539e-06
-2.72668462406996e-05
1.21511140348034e-06
-2.69965331740976e-05
-1.54915628035996e-05
-2.00894039108629e-05
-6.31508641736082e-06
-1.98146301422274e-05
-3.64256531043658e-05
-1.34574242372112e-05
-1.15509068176757e-05
8.76017432075932e-06
-4.35050828265792e-06
-1.78404821784183e-06
1.27585517529746e-06
-3.53760378430583e-05
-1.22943508043393e-05
-1.74284178205918e-05
-6.50473335278651e-06
-2.25386214465453e-05
-1.58804643488058e-05
-1.47162590940798e-05
-2.29842138574561e-05
-1.39529349345472e-05
-1.92724018232624e-05
-1.2596500765235e-05
-3.21108115558651e-05
-1.5022397446839e-05
-3.07052069712134e-05
-8.76122179941645e-06
-2.10085782952822e-05
-9.30985054241977e-06
-1.87415299215731e-05
-3.17186918341395e-05
-2.37154070630635e-05
-1.33292697206803e-05
-2.55524169902113e-05
-2.03681423299549e-05
-2.37999801896613e-05
1.28065730767249e-05
-6.56484969247871e-06
-2.33382684790541e-05
-1.7705025780682e-05
-2.95224265701275e-05
-1.88096235927008e-05
-1.88512680466688e-05
-2.23107208662438e-05
-1.77680417017793e-05
-1.54526915485047e-05
-1.08190512651901e-05
-7.01625536882838e-06
-1.29632634761036e-05
-2.67671862973779e-05
-2.1349205379217e-05
-3.3901910062035e-05
-1.07648015859878e-05
-1.49358663995599e-05
-1.82316841610096e-05
-2.23399297656008e-05
-4.05243147030637e-05
-1.90833971728264e-05
-7.55835022764095e-06
-5.0126915418777e-06
-1.46300537849994e-05
-2.24201746151253e-05
-2.75906815409519e-05
-4.71973030316255e-06
-1.46003061323014e-05
-1.46442395812146e-05
-2.16821432512374e-05
-8.18374204301572e-06
-1.92789806442985e-05
-3.28359540715712e-05
-1.27132683754983e-05
-2.38282173959547e-05
-1.84411284279005e-05
-1.08902481547631e-05
-1.18751262395778e-05
-8.57441493837148e-06
-1.12566819839813e-05
-7.76742788190911e-06
-1.89450751189642e-05
2.77305295822469e-07
-7.82450118864814e-06
-1.88614423778563e-05
-1.91895283529895e-05
-2.43857354599501e-05
-1.57764274101228e-05
-2.48927485392638e-05
-1.79875959069937e-05
-5.63885191148414e-06
-8.27460698297329e-06
6.13710403736168e-06
-2.55879920626861e-05
-1.29818816987228e-05
-2.5464651517126e-05
-6.33890630503019e-06
-2.34667504286565e-05
-1.99439676279691e-05
-4.11867355905124e-06
-1.86515269303268e-05
-1.2422174422133e-05
-9.29812191894394e-06
6.00674091129151e-07
-1.15280400449924e-05
-6.9332503405996e-06
-1.70198577098444e-05
-1.14205155969385e-05
-6.17586870522224e-06
-2.31893573429973e-05
9.28817530269134e-07
-2.05503022374189e-05
-2.08317691558391e-05
-2.1883077540907e-05
-9.42269761920181e-06
-8.47325683286311e-06
-1.67566471295374e-05
6.33922526147144e-07
-2.75854870268161e-05
-1.5564773338124e-05
-2.76405423657764e-05
-1.24325193957861e-05
-9.61321643901053e-06
-1.08044957798795e-05
-8.74776614196739e-06
-5.8743881216881e-06
-1.90983362751917e-05
-2.25882316153908e-05
-1.64506766933254e-05
-2.31187086367052e-05
-2.12318472444053e-05
-2.41392152062737e-05
-2.14703624000075e-05
2.89036925994395e-06
-1.00852140578953e-05
4.84009950225679e-06
-4.94433616456416e-06
-2.26184091509516e-05
-1.38979721601844e-05
-7.47217098631542e-06
-1.85491394042562e-05
-2.59210893939643e-05
-7.45512965412505e-06
1.01256642354656e-06
2.61643009653734e-06
-5.6215611430718e-06
-1.28136309987129e-05
4.09097758540831e-07
-2.36407889809403e-05
-1.19550972366197e-05
-6.19592314453968e-06
-5.12514143203925e-06
-2.63526924353657e-05
-3.18026926262137e-05
-2.5865674472062e-05
-2.22139168917183e-06
-1.93157845264917e-05
-9.83054762572891e-06
-1.86460041169504e-05
-2.43219378342486e-05
-1.15397956545826e-05
1.53850795212229e-07
-7.55827622505321e-06
-1.92477476440745e-05
-2.48540099857234e-05
-7.76318878737503e-06
-1.15225935836647e-06
-1.78135123976841e-05
-2.16546551382587e-05
-1.01148296061937e-05
-1.52301926424757e-05
-2.02582874311523e-05
-1.27835718954297e-05
-1.84586655154104e-05
-2.350974709725e-05
-2.89798379523573e-05
-1.16116904327345e-05
-5.08502233473531e-06
-1.39049307192028e-05
-2.98993576619033e-05
-1.25315369879985e-05
-1.47348959313994e-05
-3.91732475096409e-06
-1.17570707168122e-05
-2.64318798083017e-05
-1.96625432053057e-05
-1.2153133969282e-05
-1.0427120476441e-05
-2.34693069423163e-05
-8.01620943220445e-06
-1.96490901726206e-05
-1.83346193285996e-05
-9.42664834695834e-06
-1.75273911424455e-05
-2.37005335194378e-05
-1.22123776218352e-05
-1.49099432230343e-05
-1.32609640760036e-05
-7.16575291406299e-06
-8.57388378618412e-06
-3.54654112700228e-05
-6.39894913974833e-06
-6.62173187214311e-06
-2.81159767601204e-05
-1.40186883483252e-05
-2.91339097780622e-05
-2.95736993792477e-06
-1.57541086886309e-05
-1.01335452685431e-05
-1.18018792750005e-05
-2.39316077843769e-05
-1.04467518417287e-05
-2.40217792064594e-05
-1.81743112057938e-05
-1.71316156687189e-05
-2.47890725950162e-05
-1.39610476132979e-05
-8.46826694943127e-06
-1.69327807248629e-05
-8.83006142863519e-06
-3.16990887630518e-05
-1.12747056045728e-05
-8.19669344311955e-06
-2.08525048072957e-05
4.84854591283601e-07
-1.9233210131667e-05
-2.23806813780787e-05
-1.6404626232402e-05
-1.12411211012239e-05
-1.01784660193818e-05
1.88292269290996e-06
-1.01509328986972e-05
-1.1225033043596e-05
-1.28669984271358e-05
-1.712642060393e-05
-1.07679506476152e-05
-1.07956113843093e-05
-2.25143420804668e-05
-9.27840365918039e-06
-1.47252355241375e-05
-2.57349533330874e-05
-1.48627634834981e-05
-1.06261325830101e-05
-1.0293931613749e-05
-1.74034705781927e-05
-1.89720068874474e-05
-3.87543409649213e-05
-1.72190852720039e-05
-1.49195087115543e-05
-1.88170006659304e-05
-2.0573963004579e-05
-2.67860454443527e-05
-4.36560481109434e-06
-1.62097236539564e-05
-1.07307625641106e-05
-2.02728084540445e-05
1.93298031672194e-06
-1.19148046728303e-05
-9.21394814397636e-06
-2.68391134192429e-05
-2.02563429274381e-05
-9.93562477980561e-06
-1.59024067546306e-05
-1.26044886831303e-05
-2.89477682516089e-05
-3.20817006827242e-06
-1.65729259658051e-05
-1.80443592865804e-05
9.68432696610496e-06
-2.04725339779567e-05
-2.32758401100742e-05
6.59673334008806e-07
-1.42389893572341e-05
-1.35791784079502e-05
-4.18517883932251e-06
-2.1281539267026e-05
-4.07611287903513e-05
-2.64970159313271e-05
-1.39546674483588e-05
-1.34104137418856e-05
-1.24551049947501e-05
-2.35574538665101e-05
-2.91830181674612e-05
-1.84126418227168e-05
-2.08647015254479e-05
-1.50652858482696e-05
-5.77760751724704e-06
-2.13548966899871e-05
-2.62656944745031e-05
-2.57854945138328e-05
-1.86342504338116e-05
-2.20438996259695e-05
-1.12003218603697e-05
-2.45714508574324e-05
-2.48446882251919e-05
-1.99721067686679e-05
-3.20162132349996e-05
-8.63873319341478e-06
-1.40545456525736e-05
-1.97661130560142e-05
-2.12863378538408e-05
-2.75406512716121e-05
-1.8383192968857e-05
-1.7961460397193e-05
-1.86313179573589e-05
3.35048550202283e-06
-2.17644126666307e-05
-5.35352096270002e-06
-3.04340591437903e-05
-2.64075134726195e-05
-9.98589325864521e-06
-1.73738782713824e-05
-2.27571060675954e-05
-1.43712922667875e-05
-1.75518472155089e-05
-1.69341059547079e-05
-1.33880845335732e-05
-2.48170091488333e-05
-1.39077425239533e-06
-1.0248621912362e-05
-1.83541375234997e-05
-1.86363742415521e-05
-9.91495635390043e-06
-1.55836391867244e-05
-2.19322999166086e-05
-3.23057757232731e-05
-1.70644503920538e-05
-1.22706111166972e-05
-1.82670704738995e-05
-2.85002595074434e-05
-3.07760573625938e-05
-1.22659052671495e-05
-2.56850375620318e-05
-2.12072812723728e-05
-1.90056372609677e-06
-1.08933352403411e-05
-2.00436067021758e-05
-8.58895713157986e-07
-1.52795501645517e-05
-2.46427947330928e-05
-1.09772324488062e-05
-1.96759307841217e-05
-1.04173612490294e-05
-2.13562482601964e-05
-1.67446693265656e-05
-2.74014552598437e-05
-3.54716080947554e-05
-1.41304480482322e-05
-8.51189638343742e-06
-1.38124590096677e-05
4.69822491286428e-07
-1.16861216662345e-05
-2.4399506623821e-05
-1.52698396821884e-05
-1.93209177640542e-05
-1.55576699651651e-05
-4.74644031651166e-06
-9.26708568545939e-06
5.66288936009131e-06
-1.95870827169917e-05
-2.38238043442345e-05
-2.36399622124496e-05
-1.79205228338787e-05
-2.35497928157913e-05
-2.29905092924773e-05
-2.90463386198001e-05
-8.40479630893428e-06
-1.38728683907568e-05
-7.52489733122897e-06
-1.46780193196168e-05
-1.79934681461594e-05
-2.50122792312952e-05
-1.53079143034075e-05
-1.46996500578694e-05
-3.5480548933578e-05
3.08539814520956e-06
-1.55096821192104e-05
-2.25395233507728e-05
-8.42887048411423e-06
-1.61377960433299e-05
-2.16506359847903e-05
-8.74327494935259e-07
-1.61141470841562e-05
-1.42945338776182e-05
-2.07762597766429e-05
-1.69331411356514e-05
-6.6853188802846e-06
-1.79019875067824e-05
1.82598542424493e-06
-4.57100263311602e-06
-2.85520433234788e-05
-1.96425111810267e-05
-2.61871786065893e-05
-1.15531843392329e-05
-1.51324580001937e-05
-1.04663873887284e-05
-2.2722256781338e-05
-5.77948529963144e-06
-1.89970408981898e-05
-2.01396923487684e-05
-1.89310127411458e-05
-9.46879505322084e-06
-1.72074209844817e-05
-1.2718235910194e-05
-2.72841234031698e-05
-1.90241149134106e-05
-3.97575927024208e-06
-1.73171835295917e-05
-2.47102194913256e-05
-3.26720363679463e-05
-2.0247564208724e-05
-1.08560063916148e-06
-1.80625135600613e-05
-7.15382817814845e-06
-4.94607718542524e-06
-1.2465809790872e-06
-1.40217235350723e-05
3.07566465021697e-06
-1.42927582713648e-05
-3.06798575121425e-05
-2.51044028473398e-05
-1.09013004339033e-05
-5.73061495967264e-06
-1.52193873010284e-06
-1.76348467762508e-05
-2.40668757270494e-05
-3.40307568380176e-05
-1.12706492839934e-05
3.88512938950575e-06
-1.00699305031725e-05
-2.70640935926537e-05
1.49147387238521e-06
-4.40948441649308e-06
-9.63539131307262e-06
-2.1236372127188e-05
-2.95831163898838e-05
-1.14641696175698e-05
-2.79307809244823e-05
-7.14724944097786e-06
-1.35081798077586e-05
-1.89262432499774e-05
-2.08141741448224e-05
-5.12501924095632e-06
-1.1577803830986e-05
-7.94901221272702e-06
-3.8061634786498e-06
-3.05362390754318e-05
-2.03788131717636e-05
-2.76699997105591e-05
1.07610896476437e-07
-2.84662082332197e-05
-2.85260028397225e-05
-1.43151458382011e-05
1.78024832142911e-06
-1.13194229964008e-05
-1.38722200721162e-05
-7.87324413737406e-06
-2.23883135783139e-05
-1.985419707714e-05
1.54414593845689e-06
-5.10980195546299e-06
5.7333158675826e-06
-2.30538649418237e-05
-1.63537218928004e-05
-1.4839394537797e-05
-2.77582271114999e-05
-1.6863452710371e-05
-1.94510162348412e-05
-2.0296321901711e-05
-1.7804650274407e-05
-1.67792725600764e-05
-3.1851152039489e-05
-2.08088565049024e-05
-1.58254418038249e-05
-2.89710068064419e-05
-3.50840567109893e-05
-2.65914857022905e-05
-1.80868837643879e-05
-1.82707923066224e-05
-9.85502739866572e-06
-1.48156247701969e-05
-2.01871859716138e-05
-8.83527659242984e-06
-1.7441449299632e-05
-3.12003629770023e-05
-9.89780261929397e-06
-1.23672584155647e-05
-1.18941517662787e-05
-2.07371711439608e-05
-3.05728911656444e-05
-1.07422477313071e-05
-1.41121954591308e-05
-6.58295210356764e-06
-3.72133364396323e-05
-6.9938304350238e-06
-1.16238175688243e-05
-1.5500265198448e-05
-1.63134437902584e-05
-5.65435060273505e-06
-3.46372681690641e-05
-2.81965986810784e-05
-1.46879943724985e-05
-4.84262458693427e-07
-1.77393885785393e-05
-2.43676637576382e-05
-1.04416219943347e-05
-8.56589989703138e-06
-2.04237232428353e-05
-3.26469861303538e-07
-1.45699329502522e-05
-8.84356571435013e-06
-1.67082542176165e-05
4.62334657789961e-07
-1.72904734937561e-05
-1.89565544563258e-05
-1.46211671843589e-05
4.14938224587373e-07
-1.64333152012873e-05
-1.06029303957834e-05
-1.91512184641386e-05
-2.26059718921336e-05
-7.04073868105329e-06
-1.50395663319365e-05
-1.3306122930054e-05
-9.01656045392288e-06
-3.00620177613089e-05
-2.52989651059827e-05
-4.43357563964174e-06
-1.73640904800249e-05
-1.19362985303048e-05
-7.319746429738e-06
-1.65780924777262e-05
-1.54223181411922e-05
-2.70280185348032e-05
-3.84307953285868e-06
-5.67868879891797e-06
-2.59444190837697e-05
-1.79194828858865e-05
-4.83775001733807e-06
-3.57630554749535e-05
-2.69330147105859e-05
-1.87142678404011e-05
-1.53494676010031e-05
-7.10130796922381e-06
-3.01525892217502e-05
-1.51626868004892e-05
-8.41543463128846e-06
1.48440795981509e-07
-2.72174395783853e-06
-9.53794231068407e-06
-2.29447521310447e-05
-1.36631497837778e-05
-1.2772196445659e-05
-1.82378418883951e-05
-1.73580672886539e-05
-1.90866452892902e-05
-1.54925788198596e-05
-2.66787558598358e-05
-8.35465047595479e-06
-3.59417453364637e-05
-2.43639362883381e-05
-9.28593979706937e-06
-7.74105390618602e-06
-9.20706830911352e-06
-6.57045464431021e-06
-1.99802833413492e-05
-2.29852334655392e-05
-1.21503573639815e-05
-1.90409288071106e-05
-4.5754674675558e-06
-2.39584922174633e-05
-1.61058210873598e-05
-3.43649304792485e-05
-3.78544114520794e-06
-1.48420343942062e-05
5.63251489763053e-06
-1.62895578366324e-05
-1.87131614870848e-05
-1.65798256262777e-06
-4.9172978642713e-06
-2.91480769916126e-05
-3.22962962221405e-05
-1.99717970244658e-05
-1.99184653529241e-05
6.08718752037034e-07
-1.58951974105157e-05
-5.6161046579307e-06
-1.89598403301708e-05
-1.6678776050108e-05
-1.96191064501944e-05
-1.51684627451653e-05
-1.8541109835618e-05
-2.59438550236174e-05
-3.70626492572573e-05
-2.74270718684205e-05
-7.17075894072166e-06
-1.97278136030514e-05
-2.52981311462868e-05
-1.39756568094602e-05
-7.62840360519877e-06
-1.52796592447775e-05
-2.68898992890765e-05
-1.50187149131846e-05
-2.15603970097007e-05
-3.82602084317642e-05
-1.50623964789653e-05
-9.19293244663345e-06
-3.43330887889513e-05
-6.39197453250287e-06
-2.49022750654731e-06
-2.27161221156024e-05
-2.15811909393767e-05
-2.0953438417027e-05
-2.41494889550505e-05
-1.49151621573215e-05
-4.99190143363949e-06
-2.63404366661348e-05
-1.87642504442535e-05
-9.31498182901867e-06
5.01178585609257e-06
-2.45095444294062e-05
-2.80973401248169e-05
-1.67864972887737e-05
-8.08535723182385e-06
-8.37850365474487e-06
-1.89771126083299e-05
-1.69510117053491e-05
-7.41041430216494e-06
-2.14180776271925e-05
-1.37345871033117e-05
-1.05928541532176e-05
1.92199960887726e-06
-8.46346492144556e-06
-4.79049860441884e-06
-1.86351297129589e-05
-1.77994301070544e-05
-2.79905283035707e-05
-1.95904227551844e-05
-6.25968711307203e-06
-1.67980838549175e-05
-1.91881103548546e-05
-2.90456467611134e-05
-1.77126116691375e-05
3.91339872256679e-06
3.58157390671629e-06
-3.24728767187603e-05
-3.24820834348872e-06
-2.05320837395474e-05
-1.69970679806782e-05
-1.2001999822933e-06
-3.62024201309337e-06
-5.22082429082942e-06
-6.44134483907159e-06
-2.0858415466815e-05
-3.04435559299402e-05
-1.90176703588685e-05
-2.48737454146778e-05
-1.42605490325902e-05
-9.42846815389487e-06
-5.83010852945035e-06
-2.3633176600389e-05
-1.67209466487603e-05
-2.23562880758251e-05
-1.78590996881573e-05
-2.23880468657919e-05
-1.7087148657167e-05
-1.17174224222524e-05
-1.88762309367958e-05
-1.88453544389309e-05
-3.66711267130374e-05
-5.48270857954392e-06
-1.77786085362578e-05
-2.01977477166268e-05
-1.90866188400773e-05
-1.99203094900492e-05
-1.96762212301315e-05
-2.39737652404072e-05
-1.99573936230899e-05
-1.51269941623388e-05
-1.99044861114356e-05
-1.77889544318584e-05
-1.95752921695135e-05
-2.30985878142687e-05
-7.16669434423595e-06
-1.51961321986767e-05
-1.48288082500212e-05
-2.16619585190638e-05
-9.89039330157213e-06
-1.48005573169335e-05
-2.69343910756323e-05
-1.53009179462736e-05
-2.05633897294297e-05
8.76276472485976e-06
-9.0863086346695e-06
-1.99688364617978e-05
-3.12601176830212e-05
-1.38648895744758e-05
-1.63522455067385e-05
-2.97535432427861e-05
-8.59294085337172e-06
-4.62914757643062e-06
-4.7505634012888e-06
-1.13280990338348e-05
-2.41991789292287e-05
-1.49933052541247e-05
-1.71063445285703e-05
-1.10110752351215e-05
-1.54760004477678e-05
-1.92467583757706e-05
-1.73694904686485e-05
-6.25666142668499e-06
-2.0856566235021e-05
-8.90765925745374e-06
-1.00378762669433e-05
-1.55331853683332e-05
-3.86853645103694e-06
-1.59591653977098e-05
-7.32196043457074e-06
-2.71957408036064e-05
-1.42887034901044e-06
-1.7439742675678e-05
-5.2668833306538e-06
-2.87616126919502e-05
-1.05490991281388e-05
-1.14825506719518e-05
-1.69953465387743e-05
-6.77138835232966e-06
-6.92866030100696e-06
-1.10483128007593e-05
-1.5875749869669e-05
-2.64593664907113e-05
-3.14288071291449e-05
-1.672483355135e-05
-2.89478468386053e-05
-6.65383342757892e-06
-4.50027326099986e-06
-8.27181227446593e-06
-2.967756107851e-05
-1.95884878468144e-05
-2.11406224286771e-05
-3.13587317761539e-05
-3.32298287139514e-05
-2.53583090745346e-05
-1.88554246319501e-05
-8.35344993019011e-06
-2.46612285419506e-06
4.97080225651661e-06
-8.230527996562e-06
-1.65817150189974e-05
-2.16855936478039e-05
-1.50904358801429e-05
-2.16336208035657e-05
-1.68977833861125e-05
-9.93781624710055e-06
-1.83057923570296e-05
-1.22941434554426e-05
-1.75145078109857e-05
-2.30100738877933e-05
-2.60758271825568e-05
-1.27473548520581e-05
-6.09749232447338e-06
-1.14735806232309e-05
-1.63574660447187e-05
-1.07016044915659e-05
-8.99127295506215e-06
-8.70940938489307e-06
-1.50796367103473e-05
-3.84332421223195e-07
-2.0007627249926e-05
-1.44492029155653e-06
-1.4891610329571e-05
-1.30738846121205e-06
-1.86804760544704e-05
-1.55401826909097e-06
-2.68395764646329e-05
-2.80776511522315e-05
-9.07343395197021e-06
-1.48105350273294e-05
-1.53851815691927e-05
-1.33540137286467e-05
-1.80032962735056e-05
-1.50415833371797e-05
-1.74509229375908e-05
-1.74625343242057e-06
-1.26162890570988e-05
-1.48863367928072e-05
-8.17671668058734e-06
-2.51401706732428e-05
-1.55428840252618e-05
-1.78913185370146e-05
-2.70923417363226e-06
-9.74065486438255e-06
-2.26999142289185e-05
-1.99288610606242e-05
-4.10570993227305e-05
-3.70636530692567e-06
-4.20495147698113e-06
-3.58774852657775e-05
-2.47574808827847e-05
3.8618637459398e-06
-5.38552517270633e-06
-3.42389657492605e-06
-5.92928156320109e-06
-9.09519754904441e-06
-3.44642523757255e-05
-3.85043153236579e-06
-9.7322099687311e-06
-8.35253429240193e-06
-2.2039013775439e-05
-9.83130808600853e-06
-2.91579388570528e-05
-9.47058109110481e-06
-2.90380261339393e-05
-1.98688176168105e-05
-2.62589511355305e-05
-1.54373867597815e-06
-1.37029463761576e-05
-1.77312744735102e-05
-9.32720494880149e-06
-2.04848146858875e-05
-1.1425032694859e-05
-1.93509019528102e-05
-1.35340296746797e-05
-6.79180115394001e-06
-1.86531841988863e-05
1.34343018638026e-05
-1.16159385407082e-05
-1.22238549689042e-05
-2.25539325723872e-06
-2.23499437396288e-05
-2.16389491372335e-05
-1.08524954064012e-05
-2.27742725298045e-05
-3.44160656869591e-05
-2.43846722171492e-05
-2.74120524472422e-05
-1.00822558432087e-05
-1.38901825098765e-05
-3.75205354612936e-05
-1.70234025489001e-05
-2.31849945955285e-05
9.26863334379789e-06
-3.56137370536255e-05
-1.20301256756541e-05
-3.91454166924375e-06
-2.04798182587755e-06
-2.89113658151778e-05
-3.00581524361702e-05
7.9812611639787e-06
6.00283934356787e-06
-7.44775173523101e-06
-1.18994532986287e-05
-2.63183904760947e-05
-1.29520654045991e-05
-3.57316971407173e-05
-2.02605553602487e-05
-1.66952151699316e-05
-2.59634622911955e-05
-4.76861362912222e-05
-1.40911821919151e-05
-8.28596400256235e-06
-2.88095117579094e-06
-3.63543927195907e-06
-5.3871097388538e-06
-9.83129399279055e-06
-3.36492916280461e-05
5.69775047629115e-06
-1.95173759415664e-05
-1.51038540699175e-05
-3.08298109566759e-05
-2.35782497379871e-05
-8.69072815337368e-06
-5.60467949152907e-06
-1.56260295790299e-05
-1.39404632363999e-05
1.41815552738691e-05
-2.19004851217329e-05
-2.14895945060777e-05
-2.18722337321068e-05
-1.07881892024537e-05
-1.07719293930668e-05
-3.06799696628317e-06
-3.96693627961785e-06
-2.55713514698544e-06
-1.11756605222681e-06
-1.74404777167262e-05
-1.73585185833185e-05
-2.56633411169959e-05
-3.07211567453122e-05
-2.63710894620774e-05
-1.91448505339679e-06
-9.90107623230571e-06
-1.53386982648176e-05
-5.05055291507669e-06
-2.34860313766458e-05
-2.10882006691802e-05
-1.34128798866972e-05
-1.1021044037178e-05
-9.23818039307434e-06
-2.6417601086017e-05
-1.29872578541199e-05
-1.79427800315131e-05
-2.428659611356e-05
-6.82963664585985e-06
-1.06217203282858e-06
-6.87227245984586e-06
7.66257537207845e-06
-3.25169997436681e-05
-1.38322707336584e-05
-3.57230526906539e-05
-1.32778468112802e-05
-1.04212449622823e-05
-1.87007109876743e-05
-2.55076413507752e-05
-1.98210257889205e-05
-7.22570348773771e-07
-2.63171005115597e-05
-2.01357207573495e-05
-9.33546340915792e-06
-1.3463347651976e-05
-1.72480084721739e-05
6.41569768390323e-07
-2.25328925958574e-05
-2.88924079803897e-05
-5.31086651023376e-06
-1.14281077682726e-05
-3.67465052918694e-05
-1.6893744286063e-05
-2.64818080905192e-05
-5.12685741261318e-06
-5.35865089047109e-06
-1.5254078917019e-05
-2.42657431120863e-05
-2.39724082382531e-05
-7.13340311717832e-06
-2.04150165720769e-05
-1.36415388500413e-05
-1.02343429343605e-05
-2.33104827153878e-05
-1.28875555114159e-05
-1.40254223204058e-05
-1.18666594634402e-05
1.74518606511786e-06
-8.83259900950432e-06
-3.01186716403044e-06
-1.0094786833558e-05
-1.88073396913565e-05
-3.27624521089566e-05
-2.80802679435565e-06
-9.36607908434636e-06
-1.42076307203625e-05
-1.23516025824361e-05
-8.69346109572866e-07
-2.26069424775617e-05
-1.67083297594813e-05
-9.92611260159534e-06
-8.92817968248806e-07
-1.50779570687048e-06
-3.20519054718432e-05
-3.00377120871939e-05
-1.2319831492203e-05
-1.51440765071329e-05
-1.22819441763039e-05
-1.74548566381602e-05
-3.00165860751508e-05
1.97072924077403e-08
-3.53808820596504e-05
-1.72062620844543e-05
-4.73206554514664e-06
-3.43575331899302e-08
-9.61396056608042e-06
-1.52018173442278e-06
-2.45489756224552e-05
-2.1362313386899e-07
-6.15484324557438e-06
-1.32624239997906e-05
-1.34431749144812e-05
-2.281833186418e-05
-1.82420954092485e-05
-1.61509517511823e-05
-2.06721066858518e-05
-2.89524505804206e-05
-1.20709676756265e-05
-3.17520759899554e-05
-1.60309211028882e-05
-1.86747430789726e-05
-4.01916335907363e-06
-2.0275703447072e-05
9.41286653221093e-06
-1.84563136687271e-05
-1.28282488221644e-05
-2.3116339005755e-05
-1.06606250783936e-05
-3.96958172550894e-06
-1.84836890859397e-05
-2.80399975628683e-05
-4.74677075157836e-06
-6.82989652564651e-06
1.70137692774568e-07
-2.68099540217691e-05
9.16732757407914e-06
-1.67526529206671e-05
-8.08748763091413e-06
-3.39746455566858e-06
-1.63342314269244e-05
-1.58273934885054e-05
-1.44667266248315e-05
-2.08782967860571e-05
-3.48854568280018e-06
-1.10134122559017e-05
-8.5033425881644e-06
1.20060790104991e-05
-2.44274025589705e-05
-2.00636411406048e-05
-2.34598935041642e-05
-2.97488018716802e-05
-1.04792874680007e-05
-6.53329489769084e-06
-1.56392481630759e-05
-2.57955476175093e-05
-1.50994506246586e-05
-2.50254569922898e-05
-5.1080472405931e-06
-2.36804962615218e-05
-5.34013603410751e-06
-3.3728493032949e-05
-7.23037134894541e-06
-3.8373098237857e-06
-1.67556244328337e-05
-9.15454060726636e-06
-2.1886187752993e-05
-2.84537423374737e-05
-1.65500759970312e-05
-5.25558405851656e-06
-1.12029030749163e-05
9.86109747620751e-07
-1.71406926101037e-05
-1.95842656596696e-05
-1.26979261712408e-05
-1.60050031518632e-05
-1.86125819009844e-05
-4.92450255877447e-06
-1.05492832180413e-05
-1.77491999722678e-05
-1.07277352943175e-05
-1.85831769498238e-05
-9.12362286796288e-06
-1.45160640434204e-05
-1.36681681595605e-05
-2.34434718869189e-05
-3.83571339551055e-05
-3.69493857253163e-06
-2.95869588761313e-05
-3.2431865264252e-05
-3.10790248145663e-05
-6.14393380244792e-07
-1.40854593949664e-05
-3.573325624174e-05
-9.60426078776261e-06
-4.12241436386211e-06
-1.70304366812401e-05
5.65773640807376e-06
-1.21125636720479e-05
-2.80253308651214e-05
-2.57681424657522e-05
-2.68459712702993e-05
-1.73315147976235e-05
-3.17841151945113e-05
-1.36674261007091e-05
-1.86175685799278e-05
-3.32177332575365e-05
-4.13750808642586e-06
-4.50705920482323e-06
-2.567791384925e-05
-2.07255114705117e-05
-1.67848348500555e-05
-2.31926062746601e-05
-2.83701825101709e-06
-1.12372821072817e-05
-3.20530140626075e-05
-1.86854992289374e-05
-2.25428500734736e-05
-2.08605958427272e-05
-2.10647672555853e-05
-2.19161942695608e-05
-1.20231866974383e-05
-1.7644530476281e-05
-1.95629867385761e-05
-3.77505554817394e-06
-1.72777489308606e-05
-1.7073102648822e-05
-2.14582075818438e-05
-8.3228850978744e-06
1.18908291730435e-06
-8.88358724702601e-06
-1.20011769050107e-05
-1.51581995483895e-05
-1.11958393988853e-05
-1.32066418216284e-05
-3.24994107590039e-06
-2.31883572523422e-05
-1.13270348997622e-05
-4.15263301891316e-05
-1.59458255736064e-05
-9.46213556298701e-06
-1.01315015954369e-05
-2.23287200437996e-05
-1.44583275085619e-05
-1.43494996534685e-05
-1.78196811427393e-05
-2.17845491670857e-05
-4.65413836944838e-06
-3.06572502607788e-05
-1.157287200586e-05
-9.91046338979628e-07
7.98002076562888e-07
-2.26276174395028e-05
-3.51464189955656e-06
-1.30453015631545e-05
-1.05195976408176e-06
-1.34286017072683e-05
-2.24751634227911e-05
-2.01619002058585e-05
-2.5634197615099e-05
-2.75050364535423e-05
-1.90783318206007e-05
-2.87664257215249e-05
-2.3447251037161e-05
-1.41919472541914e-05
-3.07640262777414e-05
-8.2537604280112e-06
-1.4035038536155e-05
-1.55569099214544e-05
-1.78063835302883e-05
-1.21376885440221e-05
-1.96842861579651e-05
-1.07520486577636e-05
-1.70637665541859e-05
-1.56103370841955e-05
-3.00208086343064e-05
-2.0572776591392e-05
-8.96448274860617e-06
-1.38748518208577e-05
-1.60049369425949e-05
-2.10308383489301e-05
-3.73664044236395e-06
-3.08692325955344e-05
-3.19127793439908e-05
-1.20604697587429e-05
-1.05795691948067e-05
-1.43374694196079e-05
-2.49728338806828e-05
-1.22050213946291e-05
8.05830563155789e-06
-2.57635366489112e-05
6.16262743971454e-06
-1.04731680609469e-05
-1.56243438887691e-05
-1.32157084547418e-05
-2.27210031514919e-05
-3.24720594230537e-05
-7.2547577312399e-07
-1.8516603624763e-05
-2.24849787838021e-05
-1.46373035075425e-05
-1.1424188568401e-05
-1.75616258252172e-05
-1.2866672923951e-05
-2.23752037673972e-05
-8.24125828376246e-06
-1.83171958295209e-05
-2.00467927879086e-05
-5.98581457869325e-06
-1.85487413792544e-05
-2.12989246122421e-05
-1.00704617508957e-05
-9.24326644026392e-06
7.22322465962189e-06
-1.90144418859133e-05
-1.09506006757881e-05
-6.00661927256294e-06
-9.98002274149754e-06
-2.55780985918521e-05
-2.64261735390122e-05
-4.25361511878765e-06
-8.62417821616476e-06
-2.24295367861383e-05
-1.39282611261252e-05
-6.86006319872376e-06
-2.62363251751864e-05
-9.8322176871528e-06
1.03505204773157e-05
-2.95540278819384e-05
-2.0029562948371e-05
-3.30492963429484e-05
-2.00053004193231e-05
-2.30828333420958e-05
-2.51458146416407e-05
-1.30874475954244e-05
-3.3833823184242e-06
-1.66893103188384e-05
-9.3222866602586e-06
-1.44009816512859e-05
-1.57724906589972e-05
-1.95271426822244e-05
-1.0915978779113e-05
-1.76891136423805e-05
-1.67704053202301e-05
-2.71671687508947e-05
-2.24328170875511e-05
-2.76017860088057e-05
-3.03070837392836e-05
1.40659452373766e-06
-1.01300081534949e-05
-2.15471524432759e-05
-4.74990608431484e-06
-1.37347386441135e-05
-2.14363606253697e-05
-7.57230057016247e-06
5.68208152213489e-07
-3.68600966745838e-06
-9.44075288326713e-06
-1.16207696644407e-05
-1.50770400244146e-05
-2.67740808527181e-05
-1.82603482633001e-05
-1.27793057480174e-05
-1.16178759974395e-05
-1.76064293425415e-05
-1.27010913053647e-05
-2.28655060306608e-05
-1.8994246107762e-05
-2.28734513200389e-05
-1.16939481120334e-05
-1.28243643204131e-05
-2.51759363174817e-05
-9.80709092109229e-06
-1.84866936833791e-05
-2.31399692561064e-05
-2.3075517713694e-05
-9.83409361117484e-06
-2.10418493234292e-05
-2.38390603908118e-05
-1.65823842667349e-05
-1.86262648364388e-05
-2.03965536907157e-05
-3.38519882661667e-05
-2.99878367841455e-05
-3.30522126773387e-06
-4.44958639742496e-06
-1.46707309443938e-05
-9.57923223398801e-06
-1.11660859404345e-05
-1.59991439344954e-05
-7.33538819141453e-06
-2.13312449787922e-05
-2.16850810882469e-05
-2.10418691677923e-05
-2.21612695134098e-05
-1.07553519229084e-05
-2.97670042829295e-05
-2.01597209061048e-05
-8.07601839860915e-06
-2.17237152636334e-05
-7.24838668844548e-06
1.29462843141273e-06
-1.48327303250019e-05
-1.50130770517458e-05
-1.68575743967207e-05
-2.5372471467054e-05
-3.21205623852169e-05
-9.62662612433492e-06
-3.37387433705857e-06
-2.61522301954896e-05
-3.7517152109117e-05
-1.15702022494021e-05
-8.89437564068369e-06
-1.43849120740793e-05
-2.45184810122043e-05
-1.82897788485218e-05
-2.89238738391543e-05
-1.6358317744846e-05
-2.25295169226438e-05
1.90835830782809e-06
-2.46255075620155e-05
-1.7203469035492e-05
-1.73014315994002e-05
-3.09202859049872e-05
1.33805263151243e-06
-8.58559733783932e-06
-2.91204874433789e-05
-2.69590281241866e-05
-6.94575758143613e-06
-1.98603216488636e-05
2.50910905368392e-06
1.58331148270337e-06
-1.51501963237513e-05
-3.23898644687719e-05
-1.31910231705234e-05
-3.39042663737359e-05
-2.20654872145386e-05
-2.66007649680436e-05
-3.13459161084983e-05
-7.37167174231874e-06
-4.2739887000594e-06
-1.79837671146481e-05
-3.32527249021461e-06
-9.65794763075629e-06
-2.63828393560354e-05
-1.45065684709117e-05
-3.40925421552453e-06
-1.01204549840696e-06
-1.3341673182592e-05
-1.927001954544e-05
-8.21531010236997e-06
-1.20523087004722e-05
-5.27767937189202e-06
-7.0435842905513e-06
-3.30018397003697e-05
-2.07511751920558e-05
-1.14751966487205e-05
7.45283411047204e-06
-7.93685656710604e-06
-2.16680804032382e-05
-1.13799460255951e-05
-2.01096244067828e-05
-5.18367463703013e-06
-2.42011233058395e-05
-1.88751824647035e-05
-7.3040178567796e-06
-8.92614263388338e-06
-1.11241563460968e-05
-2.02108258668734e-05
-1.59765695822417e-05
-1.23762777489247e-05
-2.79464352759309e-05
-1.87144365824737e-05
-2.25757181013761e-05
-1.46220889535065e-05
-4.73213184098078e-06
-8.8175041971148e-06
-2.07451599348625e-05
-8.82061465765086e-06
-1.78236150053537e-05
-1.76467636761138e-05
-1.88268737153571e-05
-2.43578391962969e-05
-4.6426292602129e-06
-1.90898707257132e-05
-1.71585845765184e-05
-6.30042609399996e-06
-1.19635273578451e-05
5.37930202228311e-06
-1.9276541610555e-05
-6.12967819193709e-06
-1.70003423775591e-05
-1.08645726788448e-05
-2.46332840811862e-05
-1.24210866908077e-05
-4.80731618495691e-06
-3.90269608327107e-06
-1.39673007167923e-05
-1.05616301585509e-05
-1.42400061003773e-05
-2.43285518855672e-05
-6.92849973644162e-06
-1.93740342797141e-05
-1.89012196246047e-05
-3.23678995349756e-05
-2.46105525281051e-05
-1.04983511860703e-05
-1.30349899363218e-05
-1.02947416842159e-05
-2.59420112347677e-05
-1.91896473706911e-05
-2.72665944651474e-06
4.38942488760207e-06
-1.14311050641305e-05
-1.91276955054191e-05
-1.34380524879986e-05
-2.22417402208583e-05
-1.56477243065645e-05
-1.69701969724119e-05
-2.29468372781911e-05
-1.1188532827149e-05
-2.49290938071472e-05
-1.94660302823997e-05
-1.57392441114087e-05
-1.82914211682839e-05
-9.0918007131989e-06
-2.09634402554131e-05
-1.37631222841813e-05
-8.93132780271302e-06
-2.1549572647106e-05
-1.818453510325e-05
-2.01332764228596e-05
-1.15135156176832e-05
-2.75320129026166e-05
-2.22408493924598e-05
-1.15795543175747e-05
-1.20344756550538e-05
-1.07917314094285e-05
-2.0399419350236e-05
-1.81257965597115e-06
-1.52894762355852e-05
-9.75097657052918e-06
-1.56649423948131e-06
-2.0598194421743e-05
-5.89560982438142e-06
-2.14610698045195e-05
3.31044553302755e-06
-5.29799792553375e-06
1.59415148136094e-06
-1.17905908856161e-05
-1.89030903056244e-05
-3.07384786375976e-05
-2.96143698605875e-05
-2.06630872914497e-05
-5.01890173446935e-06
7.74688928336086e-06
-2.97859973098923e-05
-2.21243865596224e-05
-9.00246127476422e-07
-2.34210202672052e-05
-1.82472439173398e-05
-1.27298224929047e-05
-7.34083331324357e-06
-2.91129707042828e-05
-8.55241665792431e-06
-1.45153871415177e-05
-3.51942852104933e-06
1.20343319847596e-05
-1.14222846905833e-05
-5.65001853229293e-06
-1.83594840760256e-05
-9.78727256486261e-06
-7.19087406168886e-06
-1.39962785821678e-05
-3.45659744968119e-05
-3.09717837730889e-05
-2.42107241844058e-05
-2.2100083210663e-05
-6.16519688147627e-06
-2.5344501754381e-05
-3.20779879534022e-05
-1.95406118552962e-05
-2.59798466410577e-05
-2.16475905143345e-05
-1.1056699079729e-05
-3.61867386094344e-05
-2.49230722886117e-05
-1.91244882054423e-05
-1.80053113324652e-05
-1.71286326596245e-05
-1.92107410091456e-05
-2.00643480308029e-05
4.04592076476386e-06
-2.29434298902238e-05
-3.43922896798172e-05
-2.22537350880289e-05
-2.39643959127183e-05
-2.07044018636589e-05
-1.575144819572e-05
-1.58709478996392e-05
-3.72643885645793e-08
-2.46812156419983e-05
-1.48625255856837e-05
-2.53696665104528e-05
-5.87131506116204e-06
-2.344165211381e-05
-2.71766367288486e-05
-2.57189277678271e-05
-6.24980214114315e-06
1.42966829942475e-06
2.61046302810251e-06
-1.56329674600178e-05
-2.44810811853996e-05
-1.84202555240724e-05
-2.76440051557835e-05
-1.84211626715482e-05
-1.91221379773744e-05
-1.65022505428251e-05
-2.30419746196501e-05
-1.50333778271716e-05
-2.18325565323702e-05
-1.48811890283556e-05
-2.36035822166522e-05
-2.03834354980311e-05
-1.7594701243398e-05
-2.18368477196646e-05
-1.80145955962234e-05
-7.5843505047948e-06
-8.65784026123497e-06
-1.40819707892818e-05
-2.56361453089088e-05
-1.24183953831044e-05
-1.48135810876629e-05
-1.50140235593957e-05
-1.19397835250114e-05
-3.06929921155215e-05
-3.9485286419716e-06
-1.12944866887395e-05
-6.55661961887575e-06
-2.36142897424518e-05
-1.61487193781314e-06
-1.70887724019484e-05
-1.65121545848366e-05
-1.25760771460602e-05
-3.46832564107065e-05
-2.23876547756735e-05
-1.75990942955185e-05
1.72590553487215e-05
-8.11517958673398e-06
-2.06709860941067e-05
-5.63951011028523e-06
-3.25316670098695e-06
-1.55562144339803e-06
-1.15905567615838e-05
-1.77848784529376e-05
-1.00543203993017e-05
-1.74526417893972e-05
-2.47396275931423e-05
-2.30282616178224e-05
-1.51521315037352e-05
-1.22528187977554e-05
-1.58986263490536e-05
-1.19857115672457e-05
-3.31747804516483e-06
9.7220164467453e-07
-1.48771456402398e-05
-1.85889521963607e-05
-1.12950032102343e-05
-1.21122551525049e-05
-1.29643036132558e-05
-9.26286504727388e-06
1.97719711966542e-06
3.69734005445539e-06
5.0335507869738e-08
-1.82277417067824e-05
-4.11283406622642e-05
-1.61909832969446e-05
-2.16939480323063e-05
-2.24852060209582e-05
-2.81408077356651e-05
-9.93826028587978e-06
-3.34733718364323e-05
-3.03577249986056e-05
2.15737308188389e-07
-2.17822705187193e-05
-1.78700491819766e-05
2.93221682307696e-06
-1.65778991352209e-05
-2.1854518473649e-05
-2.12615102542779e-05
-2.00341195951599e-05
-1.25825233251307e-05
-2.02502571119194e-05
-2.35026825845053e-05
-1.83787570001211e-05
3.04249503646606e-06
-2.63413212668257e-05
-1.16246434625674e-05
-8.867194228531e-06
-6.94613126779945e-06
-3.9453610022758e-05
3.52154577270082e-06
-1.41701116639745e-06
-1.50192739533034e-05
-6.15889128917307e-06
-8.68057515778789e-06
-1.12727952491445e-05
-2.29276717022957e-05
-1.73438929497512e-05
7.4388045251681e-06
1.98105640013627e-07
-2.18518228972709e-06
-2.7201693166594e-05
-2.45082927573308e-05
-4.93701448462312e-06
-1.74815746991281e-05
-1.87887260745315e-05
4.55536747449338e-06
-1.45385740821785e-05
-1.1876005123213e-05
-2.63754273038613e-05
-1.98336330312027e-05
5.8225650970691e-06
-2.47736564492622e-06
-5.44886447824046e-06
-1.52945986036114e-05
-1.63652562406354e-05
-5.98661401075735e-06
-8.78884763864265e-06
-4.61657878315084e-06
-1.33092499680364e-05
1.0221504313902e-05
-3.03069062646897e-06
-9.80732240207882e-06
-1.88846984754143e-05
-2.53262585396674e-05
-2.59330581403406e-05
-1.86117314113659e-05
-1.20966504100733e-05
-2.12825049578308e-05
-1.576788447744e-05
-9.72266863155414e-06
-2.48929302253706e-05
-1.03957087414162e-05
-2.90682001927509e-05
-2.13722049639234e-05
-3.14215246694985e-06
-1.64112243487187e-05
-1.88403788994594e-05
-1.21638963492871e-05
-1.65894994317367e-05
-1.14544417907664e-05
-1.39967882106795e-05
-2.21336820126199e-05
-1.36559880392838e-05
-8.32046659197418e-06
3.72296604697843e-06
-2.17900668160794e-05
-2.51792339141306e-05
-1.73270575349816e-05
-1.48051405861988e-05
-2.01212787714e-05
-4.27133674139528e-06
-1.85811453622566e-05
-2.1672809805003e-05
-2.69222928230473e-05
-3.35891309802606e-05
-2.23254410247001e-05
-9.88936293737228e-06
-4.65471657619655e-06
-1.14170978922201e-05
-4.70704763296417e-06
-2.54912070310912e-05
-1.03836792716475e-05
-1.47181696420662e-05
-1.02817640785398e-05
-1.57772243125162e-05
-1.16163220356547e-05
-1.58182019570209e-05
-6.08687428939855e-06
-1.12692805435223e-05
-1.26731617765971e-05
-2.01086508113047e-05
1.4940111966751e-06
-2.06237122063785e-05
-1.02685173092948e-05
-1.24010627373641e-05
-2.44461118696012e-05
-1.85317636154009e-05
-2.00311476358622e-05
-2.93969937798771e-05
-1.28350821617503e-05
-2.05250891830454e-05
-1.46830893237778e-05
-1.63023708881543e-05
-8.00180660562079e-06
-1.94605000101325e-05
-1.75627784988846e-05
-1.39571214842872e-05
-5.96603201423505e-06
-1.94411259001306e-05
-1.49399997765432e-05
-1.28328053234912e-05
-7.32311798730339e-06
-1.31372856022885e-05
-2.40915622497009e-05
-1.46480744379104e-05
-2.22255055177326e-05
-1.15588928827171e-05
-1.28605166692294e-05
-2.79316405226678e-05
-1.35318566182826e-05
2.8672706256504e-06
-3.50817932616966e-05
-6.67381070144707e-06
-1.90215553331088e-05
-2.19570526228414e-05
-2.52973962909237e-05
-1.76177066129385e-05
-1.49956226476313e-05
-2.90778049334611e-06
-1.01892929085193e-05
-8.04611691616288e-06
-1.03477577363874e-05
-1.95808971436351e-05
-2.62623719732677e-05
-1.5664505078137e-05
-3.40508570386832e-05
-2.24122349587057e-05
-1.72322309977062e-05
-3.01599162742021e-05
-1.17473999296409e-06
-1.81089480431393e-05
-1.19069177192475e-05
-1.49019660773796e-05
-1.50828316690341e-05
-1.2595077169694e-05
-1.90644582694823e-05
-2.03768163998013e-05
-1.9148774712201e-05
-1.79795588240437e-05
-2.01802503567161e-05
-2.23280830247193e-05
-1.32313698058631e-05
-2.84956111185164e-05
-1.63921035875261e-05
-1.90063571392199e-05
-1.89075452165522e-05
-3.08345728623788e-05
-3.02084758758904e-05
-1.75435289358634e-05
-2.25376991873994e-05
-1.94617991310848e-05
-1.34686713665007e-05
-2.32397957788129e-05
-1.7183011578478e-05
-1.13402002215477e-05
-1.81366396867179e-05
-1.81972769139844e-05
-1.23859905651513e-05
-3.01177608715862e-05
-5.50653584004507e-06
-1.54967436619226e-05
-8.9321899445894e-06
-1.11989478528335e-05
-2.61101842496282e-05
-1.03290526577778e-05
-1.47899560615339e-05
-2.11701536621316e-05
-1.47994356293909e-05
-1.12094916426661e-05
-2.05524857257709e-05
-1.61458269465776e-05
-1.67481017741499e-05
-2.95124779819151e-05
-5.85951514166679e-06
-1.05803099437316e-05
-2.62065161119743e-06
-1.49909397390273e-05
-9.22587126739884e-06
-1.32024174658342e-05
-2.01089391809489e-05
-1.08666040700078e-05
6.32655744373668e-06
-1.72860239549573e-05
-2.94108125896497e-05
-2.32517926777407e-05
-1.27091442115022e-05
-2.20980295368528e-05
-1.66709083601041e-05
-1.18973253943643e-05
-1.97108866997697e-05
-1.60264723658538e-05
-2.5029858094758e-05
-9.06213190846889e-06
-1.28112132174147e-05
-1.60891176797305e-05
-2.27028046245034e-05
-2.35218532559586e-05
-1.49002011798302e-05
-1.90979335693895e-05
-1.63957763967622e-05
-1.28896289299648e-05
-3.17714800008485e-06
-1.360661431017e-05
-1.24592675572262e-05
-1.99067667837966e-05
-1.84632672783988e-05
-3.09261311998109e-05
-3.15726960423265e-05
-1.73763464342363e-05
-1.69095712934865e-05
-2.11566645730974e-05
-1.96278253760079e-05
-2.26531271202223e-05
-1.51846554417881e-05
-1.07103972261581e-05
1.54705112890298e-06
-3.92602126614545e-06
-4.65113350996639e-07
-2.11053740887859e-05
-5.95409388471497e-06
-2.60866141353289e-05
-2.1362864589952e-05
-1.86949023296307e-05
-1.18958110945292e-06
-1.68839465712713e-05
-7.27442166694883e-06
-8.52347791510941e-06
-2.31171264041743e-05
-9.01472861034007e-06
2.11064802076943e-06
-2.65611805803041e-05
-2.07732224065071e-05
-4.10611399968008e-06
-8.13991953304176e-06
-2.12140181905157e-05
-3.04353251801129e-05
-1.37798501225184e-05
-3.21042684184433e-05
-1.38663207956078e-05
-1.31525090891876e-05
-1.22640003260603e-05
-3.50296462222539e-06
-1.54841440478302e-05
-2.34733152624668e-05
-4.48760854911208e-06
-1.63537394463927e-05
-1.89237353799871e-05
-2.0635710253129e-05
-3.27470533832171e-06
-6.16810449265402e-06
-2.43813184010484e-07
-1.50056726064703e-05
-8.78163570701475e-06
-2.98726336275465e-05
-2.69185687881828e-06
-1.39978915983324e-05
-1.22782049963512e-05
-1.20027442177026e-05
-1.87621250866147e-05
-2.03549109891133e-05
-8.17582214511664e-06
-1.52772766334314e-05
-2.05149360731057e-06
-2.82745587153031e-05
-1.77663080838502e-05
-4.40120994974811e-06
-2.29201517168228e-05
-1.36856699947522e-05
-1.66347754389009e-05
-2.02939835250709e-05
-1.45147010176471e-05
-2.14206073922569e-05
-4.00589577877401e-06
-2.19724756595511e-05
-7.4899483256825e-07
-1.45419571226381e-05
-1.19410229073224e-05
-2.37522018249842e-05
-3.39971247676113e-05
-2.38700715849685e-05
-7.90729572647347e-06
-1.28541313706172e-05
-3.78099543620567e-06
-1.7604047034726e-05
-1.69081440094683e-05
-7.62474223771232e-06
-1.89373477508852e-05
-2.149566845204e-05
-1.35492180671751e-05
-1.7835645465612e-05
-1.09397424771832e-05
-1.93895256685619e-05
-1.62579085580196e-05
-2.74548664601689e-05
-2.37537932284707e-05
1.15577700982883e-07
-1.73098817184374e-05
-2.52547275874355e-05
-7.84460313043866e-06
1.3735667538397e-07
-2.46024131679252e-05
2.19562500390119e-07
-1.66445840588953e-05
-5.33722694484905e-07
-5.48697317986232e-06
-1.74822939314437e-05
-1.61972122959198e-05
-2.14787227621542e-05
-1.35427905393119e-05
-1.23957167199438e-05
-1.92327240025731e-05
-1.03063014916855e-05
-1.60773411002404e-05
-5.93642552245236e-06
-3.34960828570557e-05
-7.16199942046162e-06
-2.36245753039894e-05
-1.20004738818064e-05
-2.50584879443773e-05
-1.73893370587592e-05
-5.7070347188603e-06
-1.92682479715553e-05
-2.31497136242163e-05
-2.86976061885545e-05
1.6405666535733e-06
-1.47565702805555e-05
-1.62641064305153e-05
-1.98352313394594e-05
-1.59753438651958e-05
-2.61584775071606e-05
-7.86830152881884e-06
-3.97824665636765e-05
-1.99205792923513e-05
-1.8157087881325e-05
-1.29360038611499e-05
-6.00932937631841e-06
-7.61718616750911e-06
-1.52253284583265e-05
-8.64448050764682e-06
-2.60219260049906e-06
-3.12932556345583e-05
-1.83810693046179e-05
-6.75556080456651e-06
-1.36705621836112e-05
-1.0985062071779e-05
-1.73537998292305e-05
-1.73441723916963e-05
-1.25931102453229e-05
-5.7834618218201e-06
-1.97591759563772e-05
-5.98140808813126e-06
-1.72852659292172e-05
-1.11041664959151e-05
-5.32843067794453e-06
-9.44832709466788e-06
-1.59457169452056e-05
-7.94252656277306e-06
-1.47476026938039e-05
4.14375923918146e-06
-1.50391178930566e-07
-1.62530479913629e-05
-1.05604506354184e-05
-1.23067867503603e-05
-2.00787914516003e-05
-2.34173563165755e-05
-1.54760285980409e-05
-5.86670790085396e-06
-1.26528525735387e-05
1.01128854776405e-05
-1.47045412973754e-05
2.93076125947674e-06
-2.9663858153902e-06
-1.26728094611154e-05
-2.73047159648231e-05
-1.68218385012245e-05
-1.50338149850123e-05
-2.83299801179266e-06
-3.57502223217558e-05
-1.86912115154908e-05
-1.59209873328499e-05
-1.93993071023735e-05
1.51434810949576e-06
-2.88417206866866e-05
-1.95512193691125e-05
-5.21664407440142e-06
-3.14926091365281e-05
-2.27701391713071e-05
-1.59658697038795e-06
-7.53726556329244e-06
-2.97256099181179e-05
-1.85506948184785e-05
-2.28876568136305e-05
-9.54142387667186e-06
-1.61449740879827e-05
-2.31620852375787e-05
5.88262337244186e-06
-1.72924203059967e-06
-3.28200907397273e-05
-2.35196796153397e-05
-1.27596329559178e-05
-1.06819808891484e-05
-8.92030130786908e-06
-3.25302207113035e-05
-1.79839818170515e-05
-1.08163871096902e-05
-2.48258368891049e-06
-1.48060746270933e-05
-2.31497299467515e-05
-6.955510096966e-06
-1.76352041733637e-05
-1.78119049430378e-05
-2.81443695183968e-05
-9.16362108733231e-06
-4.0576199364057e-06
-6.27211982267279e-06
-7.06441765537024e-06
-1.13082216212885e-05
-9.13868697393625e-06
-1.63743819656437e-05
-1.47909824373602e-05
-6.44827792308028e-06
-6.98334122853935e-06
6.48389723767345e-06
-2.023888103696e-05
-3.93295714007648e-05
-1.34072551414983e-05
-6.19678100951495e-06
-1.97648376031006e-05
-2.90224119820254e-05
-3.64325373865524e-06
2.07624776526807e-06
3.69026289611161e-06
2.9624581957768e-06
-3.21544709895118e-05
-1.08041410706022e-05
-6.56785016565742e-06
-1.04762925962262e-05
-1.79758919211269e-05
-1.5083430028759e-05
-1.36122231221716e-05
-2.70114230894182e-05
-2.00533180516178e-05
-1.44404153448813e-05
-2.29375522923388e-05
-1.01395257114455e-05
-3.06087834514055e-05
2.77556942466922e-06
-1.26744709027662e-05
-2.99197316086877e-05
-3.08429949451584e-05
-2.453301125972e-05
-1.39336424057882e-05
-2.26067203775354e-05
-2.99032117601343e-06
-3.95658635014828e-05
-2.00834270273783e-05
-1.01795242455814e-05
-1.86905629070637e-05
-1.43807322710775e-05
-1.76720213852478e-05
-1.27968210900927e-05
-5.22883414166958e-06
-1.65266933532779e-05
-5.65637411776999e-06
-2.77529034973876e-05
-1.40157608125437e-05
-4.91476560948067e-06
-2.84448666976952e-05
-9.36974587781996e-06
6.20668885768618e-06
-5.15786373268015e-06
-1.2081340231315e-05
-3.27836762428183e-05
-6.72011723781913e-06
-7.66508627246997e-06
-1.70907969753782e-05
-1.59471423297522e-05
-1.03698238313187e-05
-2.97771424328031e-05
-1.12300956697918e-05
-2.961248413188e-05
-2.183967883098e-05
-1.54772708069376e-05
-3.44651523702836e-06
-1.77268164322182e-05
-1.2717959939717e-05
