# Supplementary material for: Research on computational propagation and identification of mine microseismic signals based on deep learning
Source: PLoS One. 2025 Oct 22;20(10):e0334641. doi: 10.1371/journal.pone.0334641 (PMC12543183; doi:10.1371/journal.pone.0334641)
Supplement: S9 Data — (ZIP) [file pone.0334641.s009.zip › 000101100000368.xlsx_0.txt_24.txt.txt]

-2.43827929385955e-05
-1.22546579750459e-05
-1.1267835492943e-05
-1.26597825501189e-05
-4.38162981363813e-06
-1.50262106703143e-05
-8.98747034107553e-06
-2.21469463247616e-05
-8.53342579287518e-06
1.52789422770276e-06
-1.18518699397449e-05
-1.31310575211724e-05
-1.85371974767008e-05
-3.35254272034715e-05
-1.26722317720744e-05
-2.43436834084111e-05
-1.45623034537744e-05
-2.63098069774433e-05
-6.98495922583776e-06
-8.47367967486661e-06
-1.84018411886405e-05
-2.60945668763332e-05
-7.9291985484058e-06
-1.52001662155912e-05
-1.32190718614568e-05
-6.82988311905117e-06
-1.97023684202952e-05
-3.79989425424038e-05
-1.68594104195336e-05
-3.05648342875679e-06
-1.90211866275153e-05
-2.174234263923e-05
-1.82551215862067e-05
-1.94451008571006e-05
-2.07581913002574e-05
-1.7555370604079e-05
-1.6761486893553e-05
-2.18357249604219e-05
-1.0139498091493e-05
-5.59744056823865e-06
-1.96877273734649e-05
8.16768337341315e-07
-1.09908390907806e-05
-1.90020346103548e-05
-7.31288584903768e-06
-1.69726075848605e-05
-3.70067289821939e-06
-1.48698061621802e-05
-1.36213232772002e-05
-1.32125832374321e-05
-3.39327393857075e-06
-4.96193421742042e-06
-1.02175956386976e-05
3.79419222106931e-06
-1.78266729766541e-05
-3.83507924849524e-05
-1.14796670541592e-05
-2.65735553724966e-05
-1.52933867343446e-05
-1.56332597475422e-05
-1.63853872704523e-05
-2.2705154118789e-05
-2.19630933718479e-05
-2.12976710901342e-05
-7.15111836274058e-07
8.31633369184043e-07
-6.12945120996772e-06
-1.18776012973215e-05
-2.42769092301056e-05
-1.13190468006092e-05
-1.27348163998198e-05
-2.52504906938497e-05
-1.24143324099314e-05
-1.63475731534467e-05
3.76249885396134e-06
-4.82144435552959e-06
-1.08315189337059e-05
-2.08323860084134e-05
-1.87779793041314e-05
-2.34126078285309e-05
-5.47672751027609e-06
-4.10645082714308e-06
-3.54280053245049e-06
-2.01896368573911e-05
-1.65338302347932e-05
-1.90130307888461e-05
-1.2723525810068e-05
-1.62684833961836e-05
-4.17176726737807e-06
-4.80448746400615e-06
-3.4926106504665e-05
-3.86717445156107e-06
-3.1515503257492e-05
-2.64269612714691e-05
-1.90146778882425e-05
-2.70510572404292e-05
-7.27240831564119e-06
-8.31754484310497e-06
-2.60242353691774e-05
-1.14803768694299e-05
-2.84824398581434e-05
-2.00037934041804e-05
-8.27307751661561e-06
-6.70653908568711e-06
-1.43131368705769e-05
-1.94467013203176e-05
-1.97883488760955e-05
-2.44461292400779e-05
-2.22413317545757e-05
-8.0717864697913e-06
-2.17213471658635e-06
6.16130298312868e-06
-2.74724652221303e-05
-3.43415847456738e-05
-8.95338243952902e-06
-3.70640353101966e-05
-1.32159391043056e-05
-1.32684165716151e-05
-3.52531842405743e-05
-2.37837550540433e-06
5.96376643418056e-07
-1.11359714833937e-05
-2.35004039723482e-05
-1.23937850062232e-05
-6.49614837558718e-06
-3.06873195064542e-05
-1.37683934696651e-05
-1.43505302925679e-05
-1.28654013600468e-06
-1.04403225019092e-05
-1.48578929174098e-05
-1.79555019001676e-05
-1.29980438352416e-05
-1.68041824213812e-05
-5.81915022637695e-06
-2.60658432704945e-05
-6.14665923100884e-06
-2.38691369147457e-05
-1.52924870136247e-05
-3.75696111309178e-05
-1.72125422519355e-05
-2.48466780147216e-05
-2.01394247392605e-05
-9.33192709193742e-06
-1.43769181991269e-05
-1.06291119198785e-05
-2.38685972215615e-05
-2.8029397798001e-06
-5.18395775731675e-06
-4.88635596149318e-06
-2.8238272936195e-05
-1.71200850355951e-05
-1.4339169247447e-05
-6.33049017594423e-06
-3.13721089778405e-05
-2.39304327272834e-05
-1.53807708475884e-05
2.35777561716715e-07
-1.2934451088824e-05
-1.8090583251623e-05
-2.05358180027907e-06
-2.03860764833091e-05
-1.7716994167105e-05
1.08513241872484e-06
-1.64155521755903e-05
-8.34373177297771e-07
-2.7068118902646e-05
-1.34404416337815e-05
-2.69244102922306e-05
-2.26729940240388e-05
-1.39483300511484e-05
-2.69508057180177e-05
-1.68436563680721e-05
-1.70049316771429e-06
-8.45808715556979e-06
-4.75782140196705e-06
-3.97557523029207e-05
-3.59432968595274e-05
-2.27575661770153e-05
-2.23938758153845e-05
-2.89943019820416e-05
-1.16514962741483e-05
-9.56559945515968e-06
-1.23549395739537e-05
-1.28818293712957e-05
-2.60820335129586e-05
-9.90045684263488e-06
-1.08414688621507e-05
-2.08458673910501e-05
-2.95984933413187e-05
-5.73777725055457e-06
-2.23026690110742e-05
-1.03306261133954e-05
-6.51035082819352e-06
-1.77264169269982e-05
-9.32419984702228e-06
-3.47160209466112e-05
-3.45483125085148e-05
-5.10178047123284e-06
-1.88335909838605e-05
-1.38839607568018e-05
-1.50727890671829e-06
-2.30851903001705e-05
-9.10365476402423e-06
-2.25135844977696e-05
-2.74667010500787e-05
-1.04159324491374e-05
-7.87932219233101e-06
-1.67370465387165e-05
-2.88473579254965e-05
-1.23131015427085e-05
-4.44207917451086e-06
-6.92415852224689e-06
-1.87225955053341e-05
-1.89326281064302e-05
-2.41390176129808e-05
-1.73511742747894e-05
-2.65795843971422e-05
-1.08045250282548e-05
-1.21346086779026e-05
-2.66406451870181e-05
-7.7787119328218e-06
4.78752166932493e-06
-1.60990484003077e-06
-1.62716715103964e-05
-2.8600831735768e-05
-1.30091041633781e-05
-1.75082977640563e-05
-1.9023456926732e-05
-2.34977586043589e-05
-1.70569692137545e-05
-4.13820617076396e-06
-2.46786755915594e-05
-2.70907539607044e-05
-1.40315559117815e-06
-2.54650130549634e-05
-1.09815702809076e-05
-1.5211043992262e-05
-4.48485577713635e-06
-1.15852079175278e-05
-2.75415039150316e-05
9.75974521313542e-06
-2.25018950495002e-05
-3.34089068959951e-05
-1.92204739953317e-05
-6.10101631705826e-06
-1.51867597112043e-05
-1.88337303376881e-05
-2.77728711925625e-05
-2.32628396300809e-05
-3.25111963755308e-05
-7.13490083630689e-06
-1.15826029757227e-05
-1.03929818191562e-05
-3.01408986978406e-06
-1.07799368879178e-05
-1.29945260543064e-05
6.25879731650427e-07
-2.89041598518218e-05
-1.84752100739117e-05
-1.44171410082778e-05
-2.39047731308003e-05
-1.37433357999292e-05
-2.44967663769635e-05
-3.39709211144579e-05
-1.50681333986778e-05
-3.41386829618336e-06
-3.09561382483936e-05
-1.05923497083882e-05
-1.27207289196533e-05
-2.34642106229674e-05
-5.79694501532529e-06
-1.08244411474407e-05
-1.79663067195713e-05
-1.4488014168864e-05
-1.40419497735763e-05
-4.89599811121956e-06
-1.13325444950774e-05
-1.34764139411293e-05
-2.27240211856906e-06
-2.58969361261555e-05
-3.10817904682016e-05
-1.31942463923466e-05
-2.08408025685665e-05
-1.70284678386639e-05
-2.69589415575607e-05
-2.75793156247626e-05
-1.75059397164759e-05
-2.44630285754811e-05
-1.8383256939272e-05
-8.71983524635224e-06
-1.17261723962831e-05
-2.41969787630672e-05
-1.2464309539276e-05
-1.18519660812186e-05
-1.80536219050094e-05
-1.04480816276497e-05
-1.46360850770357e-05
-3.14768917647892e-05
-1.98098435837917e-05
1.35376471678938e-06
-2.30669000362825e-05
-7.05464202801779e-06
-2.05998989501089e-05
-6.97510292262112e-06
-2.24081716390578e-05
-1.63660684384773e-05
-1.66148212297515e-05
-1.36755648894605e-05
-2.2238582196977e-05
-9.31596758742462e-06
-1.25096814951865e-05
-1.88245027539818e-05
-8.22159822221797e-06
-1.71678749220591e-05
-2.44130731698289e-05
-1.1332879992838e-05
-1.77751872833437e-05
-8.7344512807802e-06
-1.66581210078446e-05
-2.88704631438551e-05
-5.70614572941336e-06
-9.43684104415346e-06
-2.55940487502997e-06
-2.38409761105329e-05
-2.35589477564894e-05
-1.23757968872227e-05
-1.66484379266737e-05
-9.20100375173596e-07
-1.39186155121158e-05
-1.74807242261393e-05
1.95356725723853e-07
-1.10461055123171e-05
-7.73356688557113e-06
-1.71013674246269e-05
-3.37530382225112e-05
-1.57849854199207e-05
-1.73108718402341e-05
-1.30586282990908e-05
-2.1458593209348e-05
-6.2907271675161e-06
-8.798780095956e-06
-4.06056806762494e-06
-2.61578639277226e-05
-1.34499912082314e-05
-5.07633205217727e-06
-2.99191898634369e-05
-1.05348415156114e-05
-5.48193082054173e-06
-9.98870004141299e-06
-1.53842628019322e-05
-1.35079607308579e-05
-1.27572940632097e-05
-1.25236643150667e-05
-1.52161864828889e-05
-4.41781568560013e-06
-1.58280928101307e-05
-1.01949890400786e-05
-2.04340790973382e-06
-2.71410862453e-05
-2.95806971437486e-05
-1.83157472460676e-06
-1.64916345116075e-06
-3.00630968785622e-05
-1.48265061240498e-05
-1.52673039936354e-05
-1.04724248791636e-05
-1.24426819198118e-05
-2.80508399103059e-05
-2.55950525385537e-05
-1.78971216276945e-05
-2.94927235029592e-05
-1.74245436606616e-05
-1.19701349679941e-05
-1.39027295635497e-05
-2.20965086018602e-05
-1.84241212162424e-05
-3.40181632248879e-05
-8.64251325485402e-07
-1.40562094090819e-05
-3.1843013038995e-05
-2.61972398395655e-05
-9.24180657124393e-06
-1.93728664582883e-05
-1.26387315126063e-05
-3.28717627620304e-05
-2.53107682028825e-05
-1.05377176344061e-05
-2.93111795323826e-05
-1.05030919728509e-05
-1.04733424675657e-05
-2.8742388361912e-05
-1.56011198807045e-05
-1.51406783028831e-05
-4.45043166506848e-06
-8.23520504900318e-06
-2.21369161356323e-05
1.16700169562054e-05
-2.7879734565864e-05
-1.79071681605878e-05
-6.42021355928276e-06
-1.60048896271525e-05
-2.47123745003016e-05
-7.91403980591139e-06
-1.74949444203544e-05
-5.81807710877183e-06
-1.20743740372037e-05
-1.6798542059171e-05
-1.39756590996688e-05
-2.33357077759474e-05
-2.75015558717974e-05
-1.99348024162758e-05
-6.91200662764363e-07
-2.02526759212794e-05
-1.14850737910165e-05
-6.21700436604016e-06
-1.47044605217657e-05
-1.11325485597027e-05
-2.77225244617064e-05
-1.69393601351426e-05
-1.20119168662715e-05
-9.41037504276096e-06
-3.34924244286604e-05
-2.08511102707033e-05
-8.68193850846372e-06
-1.35290850166789e-05
-1.55176929244836e-05
-1.50426606931951e-05
-4.70493377709831e-06
-1.84934478919743e-05
-2.11524335121707e-05
-1.8806509221342e-05
-3.77000866280496e-06
-1.75751896799139e-05
-1.5288265138797e-05
-2.88347211292595e-05
-2.77409612511087e-05
-1.34111820029755e-05
-2.79269569889342e-05
4.83735100024257e-06
-9.17659233701027e-06
-3.09610267637948e-06
7.54460602130274e-07
-3.26850263360593e-05
-3.22645856664713e-05
-1.84624043990987e-05
-1.05837085656657e-05
-1.33026864117506e-05
-2.5306818770406e-05
-2.20689250481351e-05
-1.75357502629619e-05
-1.43560575871389e-05
-1.26737684189753e-05
-1.95563206383577e-05
-3.5344202234629e-05
6.73561270332891e-07
-3.02727467767599e-05
-2.16171748689819e-05
-1.75533266751106e-05
-6.63572802110403e-06
-1.3052993012946e-05
-2.2481477398352e-05
-1.89158672944567e-05
-7.80864897651762e-06
-1.17929082402913e-05
-2.24259217810458e-06
-1.93740918063549e-05
2.02166668590292e-06
-6.89300679248885e-06
-2.59662937984156e-05
-1.04477416296247e-05
-2.11451535461434e-05
-1.24636026666463e-06
-6.34434998658629e-06
-2.31737292520271e-05
-1.475813076231e-05
-3.79248387114053e-05
-1.34580467336251e-05
-1.22761169351581e-05
-2.67351479385587e-06
-1.08594474184798e-05
-1.55121837504321e-05
-1.4409304515935e-05
-1.73447455736333e-05
-4.67141207438445e-06
-1.88100880536249e-07
-1.59861510483842e-05
-2.85795558011242e-05
-8.74793176838641e-06
-1.28239129661322e-05
-1.70939156082024e-05
-2.20712271874837e-05
-1.76822078011226e-05
-1.07792361485386e-05
-2.00353912267302e-05
1.15608030877431e-06
-3.04373855620621e-05
-9.15826801677413e-07
-2.21387661570721e-05
3.84716749877737e-06
-1.43528176175066e-05
-2.58577016167305e-05
-1.93784821030153e-05
-2.76444801182642e-05
-1.81977454781185e-05
-2.56933318433106e-06
-3.02199493761005e-05
-1.2450212639615e-05
-1.93021970874732e-05
-1.49395724856007e-05
-1.13645305485702e-05
-2.50116643589765e-05
-1.05019694970466e-05
-2.2011886025979e-05
-2.62430655067327e-06
-4.05786885139066e-08
-2.45326520947799e-05
-9.54899703617622e-06
-1.56495349879201e-05
-2.73403260926833e-05
-2.1679729112181e-05
-2.20665500152191e-06
-1.60139713525615e-05
-2.43427156477756e-05
-2.15281570191258e-05
-8.50453460170292e-06
-7.49172720362928e-06
-8.78580637522963e-06
-2.95341843322419e-05
-3.95581065735061e-07
-2.45823971488972e-05
2.56816167704405e-06
-3.13427220052991e-05
-1.67807926928721e-05
-5.08411017255071e-06
-3.39243113865425e-06
-9.88030235385287e-06
-1.13265895238905e-05
-1.32508480350659e-05
-1.0327025725831e-05
-3.75883478648523e-05
-1.86858903798059e-05
-2.84200923013902e-05
-1.18713987503238e-05
-1.54632516611883e-05
-2.36650752437724e-05
-2.84885165713174e-06
-2.64324057100505e-05
-5.63306892765983e-06
-2.34936910411036e-05
-2.02460512526504e-05
-1.18648498307967e-05
-2.03074883416486e-06
-2.02181788059208e-05
-1.52443230002833e-05
-2.61404012831967e-05
-3.80432861094882e-05
-2.08876751079759e-05
-8.05378747167378e-06
-1.78322544912071e-05
-2.18558045002184e-05
-4.61809442178385e-06
-1.11090225551488e-05
-3.70410255711161e-05
-1.25751953638247e-05
6.90280014274712e-08
-1.40585085557226e-05
-2.8748214836302e-05
-2.18249950537991e-05
-1.67974751051302e-05
-2.97999370385047e-06
-2.57836942287168e-05
-6.58551200677429e-06
-4.03624353729668e-06
-1.76278098153536e-05
-9.73717330249025e-06
-2.58698636508942e-05
-1.42054397472496e-05
-1.86590970708471e-06
-1.3068227133955e-05
-1.87735861903221e-05
-5.76463242443933e-06
-2.13680549372053e-05
-4.7748702997271e-06
-2.68314321295004e-05
-1.31206938733931e-05
-3.78223834373703e-06
-1.18915171369927e-05
-6.24483262026104e-06
-1.04783202236953e-05
-1.80391585279143e-05
-1.83976161040718e-05
-1.75248254757087e-05
-1.87807247053161e-05
-2.00639548745908e-05
-1.46241758829659e-05
-4.86359586395234e-06
6.08538255143434e-06
-1.26001405766267e-05
-5.00861571914478e-07
-1.71753968073237e-05
-9.77264168418519e-06
-1.42977189059312e-05
-1.94270628763842e-05
-1.64590471770397e-05
-5.399329305662e-06
-2.99276992492495e-05
-2.01293807999951e-05
-1.97319277478588e-05
-2.81901894735245e-05
-5.38097147783564e-06
4.88757063669318e-06
-1.71557578378255e-05
-1.42645611638638e-05
-3.24570805559332e-05
-3.12212638885676e-08
-7.08080682162237e-06
-1.60080490612128e-05
-1.31477474299834e-06
-6.87797420645595e-06
-1.68894446729852e-05
-3.95155413704678e-06
-1.69220855135307e-05
-2.81285857249874e-06
-1.80244045603384e-05
-2.40636766967807e-05
5.66946445901691e-06
-1.29053249728034e-05
-1.29514083967005e-05
-1.47702889874976e-05
-6.63320473460893e-06
-8.70541880145032e-06
-1.22605791950413e-05
-2.09847763079732e-05
-1.66335276043099e-05
-2.31292375081407e-05
-1.18966523103991e-05
-2.20334401472778e-05
-9.91147723019919e-07
-9.03268820584111e-06
-1.22706157854228e-05
3.46740657182642e-07
-1.76192427127889e-05
-8.95784247772989e-06
-9.54699719593353e-06
-1.5258368082833e-05
-9.72668622608328e-06
-1.69843838647401e-05
-9.40172577042128e-06
-1.28806646677389e-05
-1.91851658393312e-05
-1.40841688599964e-05
-1.1410983514145e-05
1.08452625630404e-06
-1.68089410800662e-05
-1.75403251050711e-05
-1.75824282217202e-05
-1.87182821735427e-05
-1.29351521213489e-05
-1.06769218875787e-05
-4.01195760339558e-05
-1.72992342705104e-05
-8.4275253162542e-07
1.12336286741547e-05
-7.49791597348369e-06
-1.51434617848958e-05
-3.16520514887958e-05
-1.44420821057925e-05
-1.53195018609765e-05
-1.04207865191568e-06
-3.14160875756398e-05
-1.60260629630675e-05
-1.10881711023211e-05
-1.73782959053261e-05
-1.06959766268087e-05
-1.54661427000133e-05
-2.61028639614228e-05
-4.70573954692815e-06
-2.20449544959465e-05
-1.60826674557699e-05
-1.38434867176863e-05
-1.67083440463418e-05
-1.52102997313423e-05
-2.13471592112206e-06
-2.77745637143099e-05
-2.74471432149331e-05
-7.58374017878676e-06
-5.12594598062523e-06
-2.04164276942531e-05
-2.64677211855809e-05
-2.29940043146681e-05
-2.26178829945221e-06
-8.5308678271331e-06
-1.05303743816959e-05
-2.46544449548049e-05
-5.33060693882909e-06
-9.30422981354445e-06
-3.4025491473945e-05
-1.37024222460821e-05
-1.96395940701852e-05
-1.90265742671247e-05
-2.51134719775923e-05
-8.04298378102042e-06
-1.81656551072894e-05
-7.30982316928649e-06
-8.18384838772464e-06
-1.53651369434607e-05
-9.84677876325012e-06
-1.7056771721925e-05
-6.88448351703912e-07
3.45466438613038e-06
-2.45049010642673e-05
-1.96646922066947e-05
-8.27999328967099e-06
-2.64665265033514e-05
-1.9838798839634e-05
-9.98496898110873e-06
-1.10178174166333e-05
-1.78263924409063e-05
-2.44955532510691e-05
2.82771552046603e-06
-1.95413598342617e-06
-1.47739189689554e-05
-7.99138577095969e-06
2.05850987872024e-06
-1.84191285766326e-05
-1.17006309699875e-05
-4.26045143234719e-06
-2.23837546690307e-06
-3.78570221175555e-06
-2.2290103777353e-05
-4.30806671245662e-06
-2.64293185132232e-06
-1.16221870093413e-05
-2.17851881318567e-05
-2.70702165406134e-05
-5.86643203878638e-06
-2.09114835969079e-05
-1.37980573603757e-05
-2.1348062445216e-05
-4.85958790014159e-07
-2.23426837105641e-05
-1.11923757040615e-05
1.91715418499979e-06
-2.03471241028319e-05
-3.3931529834085e-05
-2.84160329549953e-05
-1.71917506916712e-05
-7.45266196065558e-06
-1.43545952950115e-05
-2.79925450902086e-05
-2.56461529999825e-05
-7.36884441159577e-06
-1.92611715217442e-05
-1.20502517181816e-05
-2.1135238923642e-06
-1.5238305857904e-05
-2.32675318662518e-05
-9.30404712630774e-06
-2.32239222728521e-05
-3.1430955082764e-05
-3.20663120207711e-05
3.26043341642163e-06
-3.134826922254e-05
-2.64467379101088e-05
-1.37273420061878e-05
-1.18435599275783e-05
-2.5574335651303e-05
-2.31964031902885e-05
-2.14288318961258e-05
-1.5569992233023e-05
-1.04106977451983e-05
1.29195512724092e-06
-9.99479165851432e-06
-6.38258149550332e-06
-1.76671037650001e-05
-6.58673905269568e-06
-1.91453274349694e-05
4.00673973972007e-06
-6.99850534444801e-06
-1.62383915663213e-05
-7.27534442776053e-06
-1.93345985663105e-05
-1.50211092965395e-05
-2.14138501073555e-05
-1.60492855168857e-05
-8.49784636387486e-06
-8.67373308027425e-08
-2.71319093106027e-05
-3.66393561891613e-06
-3.33131409886357e-06
-1.69729643326464e-05
-4.97661566012243e-06
-3.60884021831446e-05
-1.93161615615064e-05
-1.35634703998399e-05
-1.18874592629582e-05
-2.86157476363782e-05
-3.07106967063042e-05
-2.86469786645223e-05
-9.77303495102473e-06
-1.13656548760014e-05
-2.14361573640913e-05
-3.01327643745189e-05
-4.31917991448564e-06
-1.07184638431631e-05
-1.62160266052748e-05
-1.77577856071034e-05
-1.04959463790147e-05
1.94118664413389e-06
-1.00424763674785e-05
-3.47192068187203e-05
-6.29763497693361e-06
4.14539372019294e-07
-1.40441785099877e-05
5.06915896427092e-06
-3.27049142863669e-05
-2.77067089635872e-05
-1.54611013470386e-05
-2.80824730055408e-05
-2.05909309649236e-05
-8.93795356912727e-06
6.26158058631352e-07
-2.08689157317569e-05
-2.07986396894752e-05
-3.10164939793809e-05
-1.01633586467617e-05
-3.14677728686306e-05
-9.6212924809785e-06
-1.27457483104984e-05
-2.06533899224277e-05
-1.34632875135217e-05
-3.5407539778078e-05
-1.40269461536707e-05
-1.19495877351115e-05
-1.03232420690595e-05
-3.19138500984928e-05
-1.16057170646171e-05
-1.68915497408253e-05
-2.28511429177063e-06
-3.2197296749704e-06
-8.48886170032352e-06
-1.09678628422823e-05
-2.05462203527784e-05
-2.00904682618202e-05
-3.50412942677165e-05
-2.11420157463218e-05
-1.71721912006525e-05
-9.34290646802505e-06
-1.96380779824448e-05
-1.26598075634969e-05
-2.14245328191109e-05
-1.05143713592664e-05
-2.57563440109355e-05
-7.93867910499336e-06
-4.01515272982476e-06
-1.34909809127604e-05
-1.7139987897486e-05
3.85605790361221e-06
-1.02495238370601e-05
9.42980835329086e-07
-1.05415508204846e-05
-7.95000415986065e-06
-1.76091032967877e-05
-7.87239247860777e-06
-3.32296434176945e-05
-2.2762305898213e-05
-1.5830921792595e-05
-2.80485248606751e-05
-2.96295492814505e-05
-1.68815313246861e-05
-4.61525634513112e-06
-3.29915561280906e-05
1.24953042022829e-06
-2.27909870563117e-05
-2.10441818961495e-05
-1.1557225489407e-05
-1.33149186394905e-05
-2.6355362077353e-05
-1.64936066407767e-05
5.30626438787574e-06
-5.42512349427289e-06
-8.7441807046683e-06
-2.4190771503782e-05
-2.85865317642546e-06
2.30543393282583e-06
-1.84358812697613e-05
-2.9844892097263e-05
-1.38467444468708e-05
-3.24285735465998e-05
3.70158068293497e-06
-1.22119762146511e-05
-1.06252388269724e-05
-1.3755165879503e-05
-1.35825720420823e-05
-1.30269229466886e-05
-2.74184401544497e-05
5.4916283368357e-06
-2.01144006765358e-05
-8.50569260506544e-06
-9.32510410950074e-06
-1.7480517163418e-05
6.27021417697423e-06
-3.03630039056603e-05
2.11235946223932e-07
-1.53598885364695e-05
-1.22342347991756e-05
-4.15784016175208e-06
-2.26465900159556e-05
-2.3479315650048e-05
-8.28163785167233e-06
-2.07247685574139e-05
-1.45466458433847e-05
-2.35000608884631e-05
-1.75494997333511e-05
-1.34386419000756e-05
-1.97144057324464e-05
-1.59071266060692e-05
-1.40736716174562e-05
-1.77474640238176e-05
-5.27697449705113e-06
-1.81666870963809e-05
-2.62760021122956e-05
-1.35843752565899e-06
-1.5434635821525e-05
-2.0681339123893e-05
-5.33885042547033e-06
-2.05597393815322e-05
-1.03679030283499e-05
-1.80432121479536e-05
-2.19761754744954e-05
2.76924387375179e-06
-1.87497535733029e-05
-7.35325252456448e-06
-2.20371028177096e-05
-2.15083562713405e-05
-1.2549471351364e-05
-2.32343213308956e-05
-1.48325393140333e-05
-1.6138113973016e-05
-3.1330622437292e-05
-2.50311055497129e-05
-4.6025885862716e-06
-5.9133295760626e-06
-2.33611476270511e-05
-1.36226218768552e-05
-1.17767339122718e-05
-2.13666254244444e-05
-1.51735531001111e-05
-2.8753504846167e-05
-1.14809348053401e-05
-1.53981924725084e-05
-1.29411654323444e-05
-1.6725529387773e-05
-2.08563620032978e-05
-1.51305406134078e-05
-1.07259956513277e-05
-2.69922907924298e-05
-1.16266275388749e-05
-1.57585981388344e-05
-2.02184118901072e-05
-9.24771543342865e-06
-4.10852594837098e-05
-3.4944529367481e-05
-1.96396951469088e-05
-1.4005788860707e-05
-1.52560513058134e-05
-1.34903286256909e-05
-1.75524347682462e-05
-2.60374089477769e-05
-1.8200570421153e-05
-2.16536091948139e-05
-1.19793914194417e-05
-1.6158048292811e-05
-1.66352804232355e-05
-1.66547024880174e-05
-2.27015946915528e-05
-5.4898031566985e-06
-2.56456701467862e-05
-1.231775728134e-05
-1.0012167337658e-05
-8.37286041609614e-06
-2.77604747507203e-05
-1.81523622216322e-05
-7.43861529175588e-06
-8.68721439593705e-06
-1.75422071287498e-05
-2.19812626878456e-05
-2.09856025274266e-05
-1.78656217391476e-05
-1.5000565205882e-05
-2.25957696631025e-05
-8.45842305732609e-06
-2.48675938347389e-05
-1.13790196501833e-07
1.70717067782338e-07
-1.06971749208825e-05
-3.26578129480745e-05
-1.84084176086486e-05
-1.49768925240051e-05
-1.13356489012284e-05
-2.65653359829922e-05
-9.4040641319354e-06
-4.4542300227819e-06
-1.87756341220321e-05
-2.84977024542202e-05
-2.46916403704664e-05
-1.24694078745734e-05
-2.7919965230123e-05
-1.46908848838271e-05
2.1302709361387e-06
-1.67423876324974e-05
-3.72845702137161e-05
-1.60432126948216e-05
-2.82181351803507e-05
-2.11770967494158e-05
-9.40346063851912e-06
-1.52790942133795e-05
-1.32365843556233e-05
-1.44643757422134e-05
-1.57922878529568e-05
-2.93563924689502e-05
-1.51974615550088e-05
-1.7514323221067e-05
-2.38367466043072e-05
-2.22460676742688e-05
-1.1762189664679e-05
-1.50679592369142e-05
-2.09989716677468e-05
-1.74132810760059e-05
-9.84942978108958e-06
-2.53413204073069e-05
-2.29631299018006e-05
-1.10345279855453e-05
-1.11177757627418e-05
-1.72531637177116e-05
-8.62885231712515e-06
4.57301433197428e-06
-1.44011976077355e-05
-2.71867284361063e-05
-1.64711153144398e-05
-3.18707072685218e-05
-2.12404804781689e-05
-2.45266447543814e-05
-2.53367566438094e-05
-1.15977501233951e-05
-1.33128831751242e-05
-1.7275521002373e-05
3.6183374205926e-06
3.32347607183618e-06
-2.12669683861581e-05
-2.03859712711678e-05
-2.08357087410184e-05
-1.67347711557459e-05
-1.79240361194617e-05
-4.55750653953731e-06
-2.01279947001715e-05
4.96098214739928e-06
-1.48211279947262e-05
-3.01164546557401e-06
-2.61530990202682e-05
-2.17557239113061e-06
-1.3075413840908e-05
1.97803168449039e-06
1.45571864699287e-06
-9.94018745422163e-06
-2.05131895458081e-05
-2.25494530016006e-05
-7.07305796728983e-06
-2.03288870619975e-05
-6.19726790763171e-06
-1.54621664931786e-05
-1.20209718636742e-05
-1.2445376196139e-05
-1.14771354908299e-05
-1.92193191606954e-05
-2.23808245673704e-05
-3.33986943217728e-05
-1.76169881442222e-05
-3.18676505441427e-05
-1.69741328743036e-05
-2.84392051057627e-05
-3.22583636562495e-06
-1.47598833685153e-05
-5.93338222857265e-06
-2.17474894679194e-05
2.4905489194323e-06
-7.07862636826413e-06
-1.91303858538529e-05
-1.14505921068195e-05
-4.53162742064034e-06
-1.20659200161155e-05
-4.75646266780618e-06
-1.1419904215172e-05
-1.66608502850116e-05
-2.98698276091306e-05
-4.5052706396988e-06
-4.34759346571276e-05
-6.72213235384785e-06
-2.5381220458617e-05
-2.6980987657544e-05
-4.07441930104155e-06
-1.90147240003992e-05
-2.02455473561397e-05
-1.75410706087831e-06
-1.0265204031094e-05
-1.18119335090006e-05
-3.04472672851789e-05
-1.04275110793191e-05
-9.99218081723266e-06
-1.6191947452445e-05
-8.28297333560699e-06
-2.44189484488345e-05
-2.42377557159987e-05
-1.92921896505584e-05
-1.18024653033003e-05
-9.71679024258299e-06
-8.2976063562161e-06
-9.56296143135613e-06
-7.04003524256608e-06
-2.87000128453617e-05
-2.12491534837341e-05
1.49307892174928e-06
-1.13417590950406e-05
-1.07209243217294e-05
-1.10471251555571e-05
-1.53095163912859e-05
-1.35126158234281e-05
-1.74681780642145e-05
-1.43033187928598e-05
-3.2205000968207e-05
-2.48644339978234e-05
-2.84908225968112e-05
-1.26700538065493e-05
-1.00518072671556e-05
2.228346128355e-07
-2.15760093674888e-06
-2.73409580466993e-05
-1.86329387995764e-05
-1.0052040114386e-05
-2.02709265261999e-05
-1.19403466192428e-05
-1.79050514795093e-05
-1.28359011021557e-05
-3.74302292090632e-05
-2.85719231873621e-05
-2.92477064518216e-05
-2.28850966182491e-05
-2.50212510906013e-05
-1.74489530322907e-05
-3.49358124247519e-05
-2.343059120681e-05
-8.4081419823358e-06
-5.85795718329415e-06
-1.94121655789128e-05
4.03393927048835e-06
-2.93144272659028e-05
-1.40129199836645e-05
-9.56565709073836e-06
-1.97296576675323e-05
-9.3316045542283e-06
-2.02501131635444e-05
-2.09344572336129e-05
-1.35219169736136e-05
-1.75583824905686e-05
-8.44034740868257e-06
-1.71039675342435e-05
-1.16963871706703e-05
-1.02239281084858e-05
-1.13633475812346e-05
-2.50496560720776e-05
-1.08640624629258e-05
-1.14770827206533e-05
-8.08717835229935e-06
-1.1732942746288e-06
-9.16666129586439e-06
-1.75214147787884e-05
-1.96790332190463e-05
-1.80237807590892e-05
-2.17289953387647e-05
-1.62241267685299e-05
-3.01051414182493e-06
-1.83756964229043e-05
-4.95907222777459e-06
-1.67890483357144e-05
-7.41530634559275e-06
-3.59566813197714e-05
-1.24582764167975e-05
4.96786704963565e-06
-2.11608156909508e-06
-2.38750699478558e-06
-1.08415083474304e-05
-1.5565814614454e-05
-1.32065474974537e-05
-1.47973026317515e-05
-2.72626243424848e-05
-1.59334925123228e-05
-2.21241502014575e-05
-1.43909500564361e-05
-1.22807460968006e-05
-1.32294554457686e-05
-3.29355505996017e-05
-3.70373148938797e-06
-1.68742687477044e-05
-5.10249945363643e-06
-2.01191861188685e-05
-9.53567790903476e-06
-1.99857185597187e-05
-1.79945634943641e-05
-1.69795565256816e-05
-2.64383319807612e-05
-1.06881117591189e-05
-9.84716850695165e-06
-1.21676240185707e-05
-9.6959576548471e-06
-9.85275740809825e-06
-5.61752040565786e-06
-5.24919341072364e-06
-2.60234694873982e-05
-1.55097874873542e-05
-2.70672324940804e-05
-5.03249588049279e-06
-6.1610948601195e-06
-2.52382086333287e-05
-1.76518166007162e-05
-5.89622730039314e-06
-3.16587596562283e-05
-6.64516678142568e-06
5.19023800587665e-06
-1.25438690675191e-05
-1.26923167655967e-05
-4.44905303630612e-05
-1.47890481394227e-05
-7.71455676335364e-06
-1.59946931169321e-05
-2.81314963905929e-05
-2.40975872967266e-05
-2.17905091462174e-05
-1.7743790087144e-05
8.34306369471948e-07
-3.52214039940522e-06
-2.21561661721991e-05
-1.96314473301358e-05
-1.65221063977398e-05
-1.3249207502104e-05
-1.67349171606964e-05
-1.74742501487265e-05
-2.26023422251406e-06
-9.70120896187476e-07
-6.62471259299678e-06
-3.1244459127373e-05
-2.46304515610775e-05
-1.51500859707815e-05
-1.37568719653674e-05
-3.98031493863075e-05
-1.20253276350661e-05
-2.72858181181956e-05
-2.52278487603599e-05
-1.43744366934272e-05
-1.78587991887913e-05
-1.26900644561378e-05
-6.82452777750191e-06
-6.41299403061215e-06
-2.0460337663952e-06
-4.03413313276881e-06
-2.56043780387962e-05
-1.29234039521082e-05
-3.94017173073995e-05
-2.16132200430921e-05
-1.27286339863988e-05
-7.51496071021492e-07
-1.68850185668626e-05
-1.58866405134906e-05
-1.83676281052423e-05
-1.62766647241712e-05
-1.85436240694889e-05
-9.83655530637812e-06
-1.76147987264874e-05
-1.27712899223888e-05
-3.88126510812521e-07
-8.74293081591614e-06
-1.37449918020484e-05
-3.05771026972852e-05
-1.4832733974823e-05
-2.13395016549588e-05
-2.48443057834786e-05
-2.39204758910407e-05
-7.24932997421635e-06
-5.02073434182316e-06
-1.39456976600443e-05
-5.39981549312597e-06
-1.60997631944031e-05
-2.05357257757505e-05
-2.31900442607514e-05
-1.13256252452501e-05
6.08355325010272e-06
-1.30264200532478e-05
-9.73029027292557e-06
-1.89910658261215e-05
-2.64457723106729e-06
-3.49798935807847e-06
-2.28746811271235e-05
-8.35244135836049e-06
-2.20268422779131e-05
1.01475338941995e-06
-1.37445155753113e-05
-8.65949080975069e-06
-3.59304048043924e-06
6.82107063436884e-07
-1.00564965043272e-05
-8.47326012042433e-06
-3.15823654989163e-05
-1.87320677237212e-05
-7.2004418414514e-06
-2.5068672083331e-05
-1.02683738241422e-05
-2.23883898647483e-05
-2.93375625163301e-05
-2.32752568607353e-05
-1.21288925831685e-05
-1.30009963969416e-05
-2.69015953979673e-06
-1.72632436949193e-05
-2.10103136277879e-05
-1.33437563059082e-05
-1.80001362316696e-05
-1.00954973970529e-05
-2.74525535771202e-05
-2.77889804584186e-05
-1.66004360795888e-05
-1.58318863679688e-05
-2.29525286129056e-05
-9.60157054123742e-06
-2.11982706385903e-05
-7.09236602154717e-06
-1.21109488207391e-06
-9.45893258045041e-06
-1.2072327381947e-06
-2.99963886203987e-05
-2.82801463324871e-05
-8.83035054036606e-06
5.86703060342315e-06
-4.3703813088627e-07
-2.74300366637194e-05
-1.62582075830346e-05
-3.03897112565926e-06
-5.35808875688917e-06
-2.87616490945403e-05
-2.86326118140677e-05
-1.874787764237e-05
-2.74621013525867e-05
-1.30389979669205e-05
-1.25609925289592e-05
-1.0701515823826e-05
-1.72708519563389e-05
-1.89263710953902e-05
-1.90498702553966e-05
-2.40261843781253e-05
-2.10042607967053e-05
-3.42509124345336e-06
-1.38370889165961e-05
-1.07969090854465e-05
7.43028111188356e-07
7.60684702555061e-06
-2.24718230345755e-05
-4.34546806109846e-06
-2.17134969228345e-05
-1.32866504275379e-05
-1.57947192256249e-05
-2.4689443812315e-05
-2.16933401675232e-05
-1.21657436199051e-05
-9.42138609708675e-06
-1.59277994020574e-05
-9.63033401289131e-07
-3.02060335643545e-05
-1.63371899065203e-05
2.20754577918769e-06
-3.85568086186269e-06
-2.73815798531043e-05
-1.21661625772677e-05
-1.66530532417717e-05
-3.51378980035613e-05
-2.45094476103924e-05
-1.73622297352881e-05
-1.0984261505926e-05
-3.06274700484855e-05
-1.53870294873274e-05
-1.27763690405308e-05
-2.53768722815374e-05
-1.63878333202689e-05
-1.75827505369186e-05
-2.2331181751468e-05
-4.82163274207287e-07
-1.62650868496652e-05
-7.1774996200282e-06
-3.81506052238774e-06
-2.62686152904984e-05
-9.51577694307281e-06
-5.84511386838374e-06
-1.2535364663408e-05
-1.58109693815473e-05
-1.60150661227943e-05
-1.50969796535698e-05
-1.01454197721289e-05
-2.57496511120282e-05
-1.24924323786403e-05
-1.36963065981587e-05
-1.74589779078681e-05
-9.03945220703831e-06
-2.34332448605888e-05
-1.42548372848014e-05
-1.99637390377197e-05
-1.1848020744689e-05
-1.64018101396937e-05
-1.82166268287421e-05
-2.47261803315009e-05
-2.72143799012251e-05
-1.62842386598171e-05
-1.43673164490641e-05
-1.65257262849644e-05
-1.69905592880137e-05
8.74121189831352e-06
-1.5072754687896e-05
-8.39103817987629e-06
-1.27059148595793e-05
7.68477242191663e-06
-4.19985908928797e-06
-2.18398569859246e-05
-2.60072116903936e-05
-8.80179441971923e-06
-1.62753336490066e-05
-1.04054450858912e-05
-1.72061441331629e-05
-8.59217879462784e-06
-2.01001911116108e-05
-3.38087786135386e-06
-1.46065644172665e-05
-2.58312579405846e-05
-2.10687715606753e-05
-1.43084460052435e-05
-9.84380653447368e-06
-1.2045138229887e-05
-2.15635720581303e-05
-1.10951312097165e-05
-1.14269361470133e-07
-1.60452456610716e-05
-2.24771669713377e-05
-1.28944696745948e-05
-1.33906474772893e-05
-2.21621261661393e-05
-3.94457481735636e-05
-1.1097027669547e-05
-1.51743034022626e-05
-9.14867358878916e-06
8.25442437114163e-08
-1.86326255491803e-05
-2.25925963805432e-05
-2.7561674657037e-05
-1.98347257692386e-05
-1.81626512624178e-05
-1.62908760737684e-05
-2.35408153925711e-05
-1.06042648944555e-05
-1.59363915957256e-05
-1.88166888146547e-05
-7.22765738054173e-06
-1.07019091736343e-05
-5.73957111874621e-06
4.291878127002e-06
-1.82578004993272e-05
-1.70085108804406e-05
-3.79645751823448e-06
-2.47497610152651e-05
-2.58472773101888e-05
-1.41240873527808e-05
-2.78330460184597e-07
7.56335529385794e-07
-1.11876980682032e-05
-1.61980635771951e-05
-2.81634802735487e-05
-1.23878772524485e-05
-2.33793429562607e-05
-1.09543907319008e-05
-7.08344699238073e-06
-3.88626349585428e-06
-3.72205338740101e-06
-1.08995850129298e-05
-1.11898705875222e-05
-2.03736041528941e-05
-2.17480681033516e-05
-1.1145417622061e-05
-1.09341579319137e-05
-7.18778558714057e-06
2.52728647801833e-06
-1.46360086558254e-05
-3.26442339352119e-05
-2.54435164038852e-05
-6.81002927211544e-06
-1.7080540028298e-05
-2.95463743473189e-05
-2.24324320255209e-05
-2.70420735411084e-06
-2.81562358181844e-05
-8.39107831912077e-06
-1.55079681878243e-05
-3.84069422243589e-05
-2.68619521934515e-05
-7.13867683868242e-06
-3.15769267483202e-06
-1.08489916903594e-05
-1.81234776743199e-05
-3.03173725406989e-05
-1.53411203672093e-05
-8.55982011380458e-06
-2.3370787530933e-05
-1.41790104530381e-05
-1.02088512767937e-05
-1.67474279932513e-05
-2.37039696823766e-05
-1.89405755369796e-05
-1.24369758124946e-05
4.48630620895398e-06
-2.03551225518174e-05
-3.07609043291065e-05
-2.14251235377975e-05
-1.39547362043421e-05
-2.9416757192142e-05
-3.31685271174487e-05
-2.38398917136422e-05
5.95808318442903e-06
-1.61935990936165e-05
-2.20798004430707e-05
-6.46722153425391e-06
-1.50793127556706e-05
-1.92201349335533e-05
-3.9052184856477e-06
-2.33441105525805e-05
-2.20424085235969e-05
-1.68036291870518e-05
-1.29041126801953e-05
-2.61346464626924e-05
-1.5392490016747e-05
-1.44164053993484e-05
-2.72274823722619e-06
-1.95483976929765e-05
-1.2771927065179e-05
-1.61069957465041e-05
-1.08301720068282e-05
-3.43268140529253e-05
-3.63675785081777e-05
-1.68190815219085e-05
-1.0985564177144e-05
-3.08499130406092e-05
-1.97711475703133e-05
-2.73640658654361e-05
-2.28671368065332e-05
-4.39385346053607e-06
-5.58812941735767e-06
-3.4711422354047e-06
-1.86409288104708e-05
-1.75342692678496e-05
-1.01718553130405e-05
-9.91169417801043e-06
-2.47199784252143e-05
-1.83559972829869e-05
-1.23739630552329e-05
-1.15235385227035e-05
-5.62846951553101e-06
-2.04630816436472e-05
-1.7357456239417e-05
-2.86762910019236e-05
-4.75334384746395e-05
-1.7881555163211e-05
5.54844413347643e-06
-3.03366006357114e-05
-7.07333790692129e-06
-1.91194174498359e-05
-1.48493757156025e-05
-7.85776673270474e-06
-2.35742349249642e-05
-6.37726190721577e-06
-1.93836306136918e-05
-1.78087678550871e-06
-2.72677534803712e-05
-2.01832556052023e-05
-2.45084245358222e-05
-3.24215774822485e-05
-3.66705772457122e-05
-2.69576396668202e-05
-3.09692798225162e-05
6.54991851486148e-06
-7.50044436029147e-06
-9.31385838829582e-06
-1.26714853948436e-05
4.48181569853549e-06
-2.19847641632226e-05
-2.17514545983312e-05
-2.19425479916603e-05
-8.38935568535215e-06
-2.03910361882641e-05
-2.6720158430759e-05
-1.57253989509971e-05
-1.56889839938682e-05
-2.24689982725956e-05
-1.34232397643737e-05
-2.06275378278789e-05
-1.33065550904445e-05
-2.70948417521832e-05
-1.31459518148743e-05
-2.09817376150021e-05
-1.67292372185984e-05
-9.98024056428023e-06
-1.54973481482845e-05
3.88189382688396e-06
-1.74723163549179e-05
-3.01350314201297e-05
-1.54073491810069e-05
-2.65657270379281e-05
-7.4052993397491e-06
-4.85784406716553e-06
-1.84719646880727e-05
-4.60312121204759e-06
-1.27582910666659e-05
-2.91425256682001e-05
-3.82179385847311e-06
-2.07262537970731e-05
-3.47714198270561e-06
-8.72124753767932e-06
-2.10024978431902e-05
-2.66651391013078e-05
-7.10935848960458e-06
-3.33466740787639e-05
-1.66848355941967e-05
-1.97877012187479e-05
-8.09545414955542e-06
-6.13555831321519e-06
-5.77877649021447e-06
-1.10091409524893e-05
-2.74608986024714e-05
-7.06667960856666e-06
-1.24166924656541e-05
-1.91393389659607e-05
-7.9321464615439e-06
-1.08624959496691e-05
-9.98314299668963e-06
-7.40742815673816e-06
-2.30852254674408e-05
-1.081925569585e-05
8.09044267650908e-06
-1.46490864014422e-05
-6.07102056499947e-06
-1.11725985825307e-05
-2.25235742416149e-05
-2.48201427979418e-05
-8.63486264697778e-06
-2.16224001290965e-05
-2.38294352989506e-05
-2.04239378895662e-05
-2.0945613807824e-05
-1.69185175503747e-05
-1.66698275654544e-05
-8.94680731557373e-06
-2.32886978324955e-05
-1.48881510819689e-05
-2.2805202212668e-05
-1.49486842475464e-05
-1.30771004296899e-05
-1.71270775556089e-05
-1.37428419713979e-05
-2.28293496705194e-05
-1.35695034190986e-05
-2.15654107621984e-05
-3.64380017106831e-05
1.76871267106053e-05
-6.66612149394575e-06
-1.23195911066401e-05
-5.68455423564531e-06
3.5832411355754e-06
-2.82576423617222e-05
-1.86376718083091e-05
-9.88776056719323e-06
-1.50377490972883e-05
-7.64465011427144e-06
-1.21906213849557e-05
-8.05082317471969e-06
-1.13342280461464e-05
-1.68341655207541e-05
-7.03809205212926e-06
-4.29314530685393e-05
-8.58733608424178e-06
-3.56792662232464e-05
-1.16081920415066e-05
-3.87517550044139e-05
-4.1200004566712e-06
-4.83921271947454e-06
-1.05026807768827e-05
-5.83023125507105e-06
-1.05208749127173e-05
-2.00644053204547e-05
-2.28726176870124e-05
-1.86170316343441e-05
-1.7524792384619e-06
-2.50829919439508e-05
-5.61114487750129e-06
4.25700898947173e-06
-3.18996289693366e-05
-1.70913801571225e-05
-1.14052620505348e-05
-5.22119652861973e-06
-1.26169550465487e-05
-2.17853379428534e-05
-1.31705233229649e-05
-2.97249268753311e-05
-3.68007107032358e-05
-1.90334415347268e-05
-1.04529339186381e-05
-2.48619366710532e-05
-8.68357710472027e-06
-2.7965947281961e-05
-8.07848568991081e-06
-1.83084866998482e-05
-1.48574709736941e-05
-1.0452357410798e-05
-7.66591499522084e-06
-4.74098193931142e-07
-2.6483286227697e-05
-1.92034545190529e-05
-1.80861963928311e-05
-2.5209354338732e-05
-1.11599953189109e-05
-1.3490128763298e-05
-1.97115556244894e-06
-8.22753377844836e-06
-7.67209432890081e-06
-2.2637043461432e-05
-1.26886691909373e-05
-2.36561568036538e-05
-2.87761216526e-05
-6.8789935078326e-06
-1.66649057363106e-05
-7.24324988100074e-06
-2.51521252514153e-05
-1.91972246386014e-05
-1.26889936463814e-05
-3.16990011691448e-05
-2.2212797717465e-05
-2.89270125190555e-05
-2.78366280533172e-05
1.1439627413122e-07
-1.09498009764321e-05
-4.22294832818688e-06
-1.94536443785498e-05
-9.53047810624848e-06
-1.69150784021405e-05
-1.55840336011628e-05
-1.78329220359927e-05
-2.61190319896254e-05
-2.33734442185538e-05
-1.16095208889393e-05
-5.08296078339461e-06
-1.7859818889083e-05
-1.6525306575208e-05
-3.21351764890001e-05
-2.55835014540397e-05
-1.09106019541384e-05
-2.37109716689617e-05
-3.43180034711883e-05
-1.06306520222502e-05
-1.80469321768903e-05
7.55126511911136e-07
-2.60265704532074e-05
-3.69898412937235e-06
-2.50492413304381e-05
-2.05749289342724e-05
-2.08776258651591e-05
-1.41606736806061e-05
-1.65235923501719e-05
-1.67687004423557e-05
-7.64755817740858e-06
-3.16248509638931e-05
-1.7458362706751e-05
-2.85555718747036e-05
-2.01372476689642e-05
-1.93489093011315e-05
-8.27690072839277e-06
-1.38599955767078e-05
-1.09158406805175e-05
-2.10290593780177e-05
-7.68753326798998e-06
-2.1296899101617e-05
-1.72603088560607e-05
-1.20810451268277e-05
-1.71991037428678e-05
-2.81892524765233e-05
-2.53036780825391e-05
-3.76911148288798e-06
-7.10218774149015e-06
-2.0018006034047e-05
-1.62825079374685e-05
-1.00862073155479e-05
-1.41080177568957e-05
-3.05038763397418e-06
-2.38668476888541e-05
-1.70204667359299e-05
-1.57062631436179e-05
-6.86242204029463e-07
-1.0364067354359e-05
-3.39324421344775e-05
-1.2539964816245e-05
-2.18449562485298e-05
-1.35780071337745e-05
-1.78488975811042e-05
-8.70554181951033e-06
-2.71077993976318e-05
-1.91883634851436e-05
-2.15988662916098e-05
-1.82990574570418e-05
-1.18652575327604e-05
-9.26420204540405e-06
-5.80980335420604e-06
-2.43731028228979e-05
-2.61964767912406e-06
-4.3430974743462e-06
-6.71241440165074e-06
-2.54864695606409e-05
-1.23208083031655e-05
-1.89995650414071e-05
-2.32536944936436e-05
3.23359955976529e-06
-1.44081260947935e-05
-2.96553009561746e-05
-2.10847186051649e-05
-1.34060166097541e-05
-1.40945495713193e-06
-7.41484873667155e-06
-7.94916322439882e-06
-3.03256366141664e-05
-1.40311869982039e-05
-2.55832838415735e-05
-2.98376497821208e-05
-2.08713240212784e-05
-1.14706253262362e-05
-3.15739574704441e-06
-8.15409671978527e-06
-1.57910592205331e-05
-2.97128265085726e-06
3.41777647042359e-06
-1.46191317374965e-05
-2.47994162203147e-05
-2.06322012954088e-05
-2.11775382443571e-05
-3.23060471665671e-05
-2.32882898918487e-05
-1.5798254709144e-05
-9.8742478821737e-06
-3.56104802917833e-05
-1.51445710084989e-05
-1.54556551203445e-05
-1.57012401970007e-05
-1.47384919378141e-05
-2.16371221378991e-05
-1.54516645654596e-05
8.53944988402179e-06
-1.56110116348772e-05
-2.34723062014535e-05
-2.03900380168966e-05
-1.53539605417285e-05
-2.58192294957196e-05
-2.12534989925305e-05
-2.73429995667092e-05
-2.21263724086601e-05
-1.16686536811659e-05
-2.30286388141635e-06
-4.54662429904772e-06
-1.3173248449651e-05
-8.65676322988322e-06
-2.72371918950452e-05
-6.4684971801073e-06
-1.12176979435799e-05
-1.70593001132607e-05
-1.56796577709311e-05
-1.27784905755351e-05
-4.07840991156921e-05
-4.26575413136652e-05
6.17190244593109e-07
-1.8468411369792e-05
-1.04666281343816e-05
-2.73914630131414e-06
-1.65555273991987e-05
-1.49758637777864e-05
-3.18645560870233e-05
-2.02439363201666e-05
-4.03259202102806e-05
-2.01677952558404e-05
-1.45489391440899e-05
-2.70450180326388e-05
-4.12417848559931e-05
-5.90300795742115e-06
-2.39009860899119e-05
-3.81019613385113e-05
-9.87064323654279e-06
-3.15979028324009e-05
-1.17315353347233e-05
-2.00584465890495e-05
-3.73322398429728e-06
-1.55213426751462e-05
-7.4759481102466e-06
-2.60152622299937e-05
6.1486649836999e-06
-9.59644306385403e-06
-2.93366783444401e-06
-2.28278319747123e-05
-1.76256836840683e-05
-8.84467288177957e-06
-2.56226331471962e-05
-2.62911695775385e-05
-1.18585751127847e-05
-2.18653575215289e-05
-8.56681368725461e-06
-1.63198926645832e-05
-3.10606042343106e-06
-2.92315492392206e-05
-2.06095541836952e-05
-2.63923045587453e-05
-6.40905252615219e-06
-3.27318646642343e-06
-2.04325992196642e-05
-1.10220458888018e-05
-2.38780836223322e-06
-5.91740920806936e-06
-2.57921959192137e-05
-1.33969673882222e-05
-1.04447906336635e-05
-1.23715621612952e-05
-1.45036231731846e-05
-1.84275893367579e-05
-4.98572667305843e-06
-1.53541550847918e-05
-1.25438187767947e-05
-1.1034739143217e-05
-5.36092685251923e-06
-2.27463839969789e-05
-2.83795726928077e-05
-1.43589524944733e-05
-1.4222499637676e-05
-1.1480680359426e-05
-2.83563629543366e-06
-2.71215705477703e-05
-1.15994128917763e-06
-2.1752964691806e-05
-1.69235005858431e-05
-2.42688134309141e-06
-1.14081171186197e-05
-1.17236016249078e-05
-2.44224313431685e-05
-1.09796654977481e-05
-1.47900430936811e-05
-2.78664618974516e-06
-1.56047170873197e-05
-1.39781555048074e-05
-3.07290097316559e-05
-1.58046776300604e-05
-7.74113161163804e-06
-6.59685109516976e-06
-8.30941042628264e-06
-2.63227071962616e-06
-2.83361132377747e-05
2.82864009264481e-06
-2.83955565616422e-05
-3.10650168834676e-07
-3.90243259253455e-06
-7.23784728272768e-06
-1.06942833438074e-05
-3.35563294395182e-06
-2.79792963967572e-05
-1.81446384768169e-05
-1.95119196997205e-05
-1.41354682149251e-05
-3.57401589165548e-06
-1.14706858511659e-05
-1.74769097390882e-05
-2.48233381751446e-05
-2.20149467581598e-05
-2.70142612813859e-05
-7.50218966564034e-06
-2.63270530332379e-05
-1.06834942572653e-05
-1.26545208773347e-05
-1.81587397756146e-05
-1.43501436014592e-05
-1.844085636659e-05
-4.20098947324564e-06
-2.00684346899602e-05
-2.57347833774629e-05
-1.70109873694239e-05
-1.16946562987577e-05
-1.37347284579315e-05
-7.41606319445692e-06
-2.14102751864224e-05
-2.71924556253421e-05
-2.52315501753426e-05
-1.40707450042644e-05
-2.64848563326853e-05
-2.99733763327932e-06
-1.57020723327797e-05
-1.8634521355987e-05
5.51430301518907e-06
-1.38633446930958e-05
-2.0689410569681e-05
-1.37143674041877e-05
-2.8076220706048e-05
-5.37723897609412e-06
-6.81082004632171e-06
-2.61607538680086e-05
-2.15370375519716e-05
-2.18298344670626e-05
-1.65986203502672e-05
-1.37736046664007e-05
-3.53660136852126e-05
-1.45947130239832e-05
-3.75769735752758e-06
-2.42491688607338e-05
-4.72145376334239e-06
-4.19626897423471e-06
-1.95698685612047e-05
-7.53899496542744e-06
1.51510087375626e-05
-1.39949011012899e-06
-5.96948129900271e-06
-2.51631255525632e-05
-1.74085620973523e-05
-1.31939779732237e-05
-3.31028138518096e-06
-9.62043956403917e-06
-1.82200555962775e-05
-2.0364807484629e-05
-1.67213916574499e-05
-2.22576919223893e-05
-1.4208720023723e-05
-5.62322573451864e-06
-2.47524256738622e-05
-3.39574787582531e-05
-6.60796466809549e-06
-2.22406868682147e-05
-2.15428088796615e-05
-2.75981939170117e-05
-1.67309016487699e-05
-1.47591579548943e-05
-5.41174282591618e-06
-2.01557458164101e-05
-1.55099025790352e-05
-1.51453926487644e-05
-2.14875958096691e-05
-2.05846811565672e-06
-1.86288144063803e-05
-5.05551650472982e-06
-2.41922886630932e-05
-1.73817447771663e-05
-1.64379304932339e-05
4.97445021490778e-06
-1.88519059779584e-05
-1.49347464115996e-05
-1.5336784091286e-05
-4.08670501606804e-06
-1.96886818673587e-05
-1.83914143670492e-05
-1.62988565142431e-05
-9.49332481133933e-06
-1.53872199804645e-05
-2.56968040214927e-05
-1.06011832867743e-05
-1.78283050342591e-05
-1.69249998570231e-05
-1.31379449684678e-05
-2.10314567627233e-05
-1.24110106975069e-05
-3.92559572877404e-06
-1.43734799538715e-05
-1.19675417435892e-05
-6.99641538595523e-06
-1.10389517502041e-05
-7.35543354176236e-06
-1.94650399609295e-05
-1.22486856593804e-05
-7.68199150070823e-06
-8.60227673173855e-06
-2.17276560307627e-05
-1.87522869700739e-05
-1.2648253762598e-05
8.77501117634e-06
-1.19814163364842e-05
-2.24629237882688e-05
-1.40672969313461e-05
-1.54891269544278e-05
-9.07907046850714e-06
-2.82963204610551e-05
-2.73942786668827e-05
-2.10865397662506e-06
-1.97858659243961e-06
-1.34552696958553e-05
-1.25009879019054e-05
-1.34559540054657e-05
1.65324247311603e-06
2.3057923340573e-06
-1.57813116734185e-05
-1.08281142160671e-05
-1.06750527741342e-05
-3.47625375146162e-05
-1.96077997508981e-05
1.12807292059194e-06
-2.92192708169381e-06
-1.11672398101735e-05
4.80318830633883e-06
-2.22929683047755e-05
-1.06250454756263e-05
-1.53260957460867e-05
-6.40445020157756e-08
-2.57311202577383e-05
-3.05063878562839e-05
-2.26857489864857e-05
-1.02429921068567e-05
-1.58100478168071e-05
-1.70647125124072e-05
-2.80570199242256e-05
-3.32956460840383e-05
-1.9144925164439e-05
-1.12126322215097e-05
-1.20301559956593e-05
-1.30190604182738e-05
-1.49894478695884e-05
-1.47942073744864e-05
-2.98018993404238e-05
-1.1731437699163e-05
-1.21725874934583e-05
-1.68896782324982e-05
-2.0801726722233e-05
-7.93967374012092e-06
-2.00681745758227e-05
-7.67533334835975e-06
5.13386215250407e-06
-2.16574305642718e-05
-2.19222779016299e-05
-7.18851293040256e-06
-2.32197828563774e-07
-1.31320883062837e-05
-1.538210744469e-05
-1.1612952571305e-05
-3.82701056905697e-06
-2.94428730307061e-05
-2.57835437616086e-05
-1.12171679549752e-05
-2.25021452778944e-05
-2.43353668643531e-05
-2.06316292512202e-05
-3.45948929243365e-05
-1.29283391235361e-05
-2.68723136729376e-05
-9.57071644785076e-06
-8.01616038992654e-06
4.23914526031825e-07
-2.42712626319242e-05
-1.72423921692629e-05
-1.81735975408572e-05
-2.97687009980203e-05
-1.93452976921988e-05
-2.64023438452536e-05
-3.14738634489997e-05
-8.76572721453999e-06
-1.33182738397792e-05
-2.1687643616312e-05
-2.88379794542911e-05
6.5413075171303e-06
-1.43135107680973e-05
-1.33817946214431e-05
-1.4933971442906e-05
-2.51407908531825e-05
3.00700529076427e-06
-1.05099696434809e-05
-1.00609429991968e-05
-2.09746827126263e-05
-3.4836178309761e-06
-2.87060548524509e-06
-2.82997342364389e-05
-3.18966612456108e-05
-2.03449728233875e-06
-2.3440965225386e-05
-2.24767548059419e-05
-1.9907611021055e-05
-1.68243215799472e-05
-1.65174143346887e-05
-2.83989583470936e-05
-1.07259605476206e-05
-2.72857529112237e-06
-1.74498984928048e-05
-2.68983403691994e-05
-2.3860000864489e-05
-1.59968296817865e-05
-1.87441720120246e-05
-9.11169517747689e-06
-2.78731476635876e-05
-9.55383995990913e-06
-2.45204450907614e-05
-1.70483943361705e-05
-1.43665041326037e-05
-2.08342844555885e-05
-2.6836428489221e-05
-4.05845776987032e-06
-2.28687856888229e-05
-1.47049871478849e-05
-1.99139294242928e-05
-2.07986957022557e-05
-1.90577504359188e-05
-1.93385979918215e-05
-1.40624078294764e-05
1.55872190006164e-05
-8.58857237465417e-06
-2.52468360108988e-05
-2.46336929772613e-05
-2.13316370912549e-05
-2.76421407706926e-05
-6.84705301497541e-06
-3.1512785779397e-05
-1.28832890574136e-05
2.83663190108663e-06
-2.22245292393123e-05
-1.75353365021381e-05
-3.04400411992291e-05
-1.93168608812978e-05
-2.81269788670219e-05
-2.25981313059693e-05
-1.78074368763253e-05
-2.07139657170747e-05
-1.8057079354991e-05
3.64250151277961e-06
-1.94900788179196e-05
-3.29810393490838e-05
-1.87013061005087e-05
-2.5162722777985e-05
-2.03430057849062e-05
-1.23144228367211e-06
-1.82028107247801e-05
-4.66389290057164e-06
-1.35384300447563e-05
-2.70793588811975e-05
-2.54721441414958e-05
-1.28406137523925e-05
-2.91541640196111e-06
-1.45205279502891e-05
-2.68354363963061e-05
-1.14317987214124e-05
-1.92350077040316e-05
-4.33262545085874e-06
-2.57976484719755e-05
-1.04509635042971e-05
-2.69894701987996e-05
-1.18258425450892e-05
-2.31892000914326e-05
-1.8427109743325e-05
-1.09805325542566e-05
-2.15175024734046e-05
-2.46716408424358e-05
-2.12003987469028e-05
-1.09488497960866e-05
-7.41456216635977e-06
-9.1012456678615e-06
-2.06772987085121e-05
-3.95597958915668e-06
-1.88811817593276e-05
-1.28603127140091e-05
-1.40348416640914e-05
-3.18222364845579e-05
-2.15137388163551e-05
-2.05809869325015e-05
-6.00381758297018e-06
-1.7665071267719e-05
-3.24992118851482e-06
-2.95879030963143e-05
-4.98678789023607e-06
-5.87203047205229e-07
-3.02666650925903e-06
-1.69173651804627e-05
-5.68660672118747e-06
-1.21911671076226e-05
-9.64164578330585e-06
-1.2911664358665e-05
-1.29816938778029e-05
-1.59779705527221e-05
-2.01772050286541e-05
-1.89008051147392e-05
-8.02797206413604e-06
-1.97434156871443e-05
-1.44138587424797e-05
-1.99259240550663e-05
-5.68583823834371e-06
-1.54975017120416e-05
-1.31003414786668e-05
-1.11877389394013e-05
-5.57949413125244e-06
-1.87674475376699e-05
-6.24705615163908e-06
-1.82785268869641e-05
-1.51861426728076e-05
-2.42130544665853e-05
-2.27893928891167e-05
-1.88191924854192e-05
-2.02926154366578e-05
-6.99825087620638e-06
-9.74179998674269e-06
7.8801935831833e-06
-2.61173574415551e-05
-1.71564954084216e-05
-1.54541808803121e-05
-1.13450149777649e-05
-4.10649505434082e-07
-2.57163979522206e-05
-1.64119922604682e-05
5.36096938413549e-06
-2.15659338615665e-05
-1.11818592110937e-05
-1.24729124462438e-05
-2.58218847730144e-05
-2.39355941002424e-05
-2.15337427009289e-05
-1.58715288571359e-05
-1.15544578866153e-05
-2.80187913048429e-05
-1.76456279897983e-05
-7.75513544042318e-06
-2.64308909747594e-05
-3.35979596117568e-05
-1.78915429116588e-05
-1.03478455722962e-05
-1.19034335266364e-05
-2.99718638954598e-05
-2.61413844876372e-05
-1.56799649399426e-05
-2.45841094754779e-05
-1.90524320737824e-05
-6.00777086068355e-06
-1.90201161481278e-05
-2.87284666612526e-05
-2.42990136074759e-05
-2.06831881123097e-05
-4.47126464981432e-06
-1.24783572738843e-05
-1.10294616337387e-05
-8.56262996835085e-06
-1.2206251465169e-05
-1.14793151645304e-06
-1.43080858857282e-05
-2.60924601117653e-05
-2.44885272879615e-05
-2.22844141020658e-05
-2.93817575467834e-05
-1.3237938460869e-05
-1.46220626668478e-05
-2.64635854213321e-05
-1.05243595079971e-05
-8.17035207436659e-07
-1.64475636420283e-05
-1.37873460030252e-05
-1.95804657658509e-05
5.9383157952393e-06
-7.53070841122871e-06
-1.39956478219728e-06
-1.60620322004077e-05
-7.05173446448857e-06
-6.23828056541186e-06
-1.90099366274012e-05
-9.1779536665354e-06
-1.23195433321067e-05
-3.12706128905768e-05
-2.14396408904328e-05
-2.70340588627847e-05
-6.17025735437767e-06
-1.63892211053939e-05
-4.31986318946912e-06
-6.77537699961213e-06
-1.23858429923814e-05
-1.78044638799821e-05
-1.89993558100858e-05
-1.25262488136018e-05
-1.83193806456354e-05
-1.33740797451744e-05
-2.03904015275236e-05
-1.90164721151622e-05
-2.00070448153154e-05
-1.14247879373088e-05
-1.51874136091799e-05
-9.51606766576068e-06
-1.75144680722067e-05
-1.44151604338766e-05
-9.81770121119404e-06
-2.54799966095452e-05
-1.54098465005659e-05
-8.43637660057501e-06
-3.23580281070082e-05
-1.35724536809406e-05
-1.76448436227655e-05
-8.03696272442432e-06
-1.99891982588498e-05
-1.06024389812108e-05
-2.49833483141156e-05
-1.1335857384305e-05
-9.06367389660675e-06
-1.38765476550738e-05
-8.49750143424877e-06
-1.26683521301064e-05
-2.32202084321884e-05
-1.6235215483528e-05
-1.51804533799227e-05
-7.95310427870351e-06
-2.37418849763974e-05
-1.38679469319083e-05
-1.50577945986289e-05
-1.62442944932549e-05
-1.75110569507482e-05
-2.90295754783807e-05
-2.27101664084311e-05
-4.22120396412804e-06
-2.01696411170068e-05
-1.13043015897058e-05
-2.7645370924895e-06
-1.37748879097496e-05
-2.27921746749497e-05
-1.40546341042384e-05
6.15310071910136e-07
-9.66395420123308e-06
-3.60875595845999e-06
-1.53208054464641e-05
-1.74404018853478e-06
-2.5742722645684e-06
-2.65754760913098e-05
-2.31695982110924e-05
-1.0145962051058e-05
-1.3843279060008e-05
-8.11495450810093e-06
-3.26814626409196e-05
-1.9483399645398e-05
-3.0251003807635e-05
-3.18059504645807e-05
-7.09960974414228e-06
-5.55260433075405e-06
-4.38823954616126e-06
-1.00657081420599e-05
-1.77105665479586e-05
-1.54221573100176e-05
-1.85497370951997e-05
-4.84789620398621e-07
-4.08607210577316e-06
-7.13378358462172e-06
-9.55079875899183e-06
-2.08274772240678e-05
-2.58836916147274e-05
-2.95746914681573e-05
-2.61874845972822e-05
-2.0496488789576e-05
-1.99413499991587e-05
-5.30029795111798e-06
-2.46800235136572e-05
-1.35857976330242e-05
-1.87107690073585e-05
-2.96685549978477e-05
-4.74699663760181e-06
-4.18842027105032e-06
-2.52596785604702e-05
-1.56908417147602e-05
-1.47574687237137e-05
-2.96270495710234e-05
-1.19356462454698e-05
-3.03644951370297e-05
2.68181995962858e-06
-2.61183152830386e-05
-2.20275770834412e-05
-5.68337560270333e-06
-2.04015591366464e-05
9.81282476045264e-07
-2.24024552646515e-05
-2.66317744193978e-05
-2.37005223108326e-05
-4.28917960262753e-06
-2.23709863921039e-05
-1.74720351825358e-05
-2.04206870500412e-05
7.61365616559487e-07
-1.24098574613089e-05
-2.06689377031971e-06
-3.41490250946993e-05
-1.48245326445644e-05
-2.02010191672286e-05
-1.32264225978749e-05
-1.41223944019877e-05
-2.24803764945001e-05
-1.80314529949511e-05
-1.32075535351673e-05
-2.99457300756536e-05
-1.4232986937369e-05
-1.42477299537058e-05
-1.58230450790638e-05
-1.71827555262786e-05
-2.30975794233828e-05
-1.19554666666996e-05
-1.46391598609401e-05
-2.04708966602153e-05
-1.32860999152313e-05
-1.61021443651582e-05
-1.41356572679042e-05
-2.112624254797e-05
-1.86312545136472e-05
-2.53680697021714e-05
-2.34915380329041e-05
-2.17382495795795e-05
-1.92565327749862e-05
1.75730898817536e-07
-8.85588145216379e-06
-2.98354643043144e-05
-3.15210133093426e-05
-5.85845839515897e-06
-1.51556656101605e-05
-2.35353030550691e-05
-1.59364104906572e-05
-2.22703629198871e-06
-2.39513701336194e-05
-1.67341285832746e-05
-8.87492229062959e-06
-1.06521394702878e-05
-2.30562007559787e-05
-2.00485563174735e-05
-2.76589499749417e-05
4.66190879955029e-06
-1.76949662739404e-05
-2.08697570587121e-05
-9.88649612956445e-06
-8.14419464019506e-06
-4.73192677251818e-06
3.28866241986508e-06
-1.39486811380743e-05
-3.10903201473776e-05
-2.69525263976211e-05
-1.9995597835999e-05
-1.56873299194226e-05
-3.60614433672257e-05
-1.61316878531537e-05
-3.03521630658803e-05
-3.05096431523452e-05
-1.82637627842812e-05
-1.7017328452197e-05
-2.59533900900958e-05
9.96590492653489e-06
-9.50011463520872e-06
-2.02803129272642e-05
-4.53431393122215e-06
8.40136291234333e-07
-1.00864011796447e-05
-4.75277653990245e-06
-2.49432076895926e-05
-1.23448322301958e-05
-9.45629204120525e-06
-9.99682849543368e-06
-2.23257679329803e-05
-2.50663585072067e-05
-1.80767011606576e-05
-2.55552815126225e-05
-2.66045575321705e-05
-1.40972120551873e-05
7.71960122061469e-07
-2.51895736021287e-05
-1.81247918736359e-05
-1.74429362884429e-05
-3.13134918872979e-05
-1.29206683506047e-05
-2.43493483612826e-05
-3.3270397729427e-05
-2.5012635459767e-05
-2.15704231763277e-05
-3.02462534200022e-05
-2.18113676048284e-05
-2.74162869766814e-05
-2.93049775666058e-05
-1.89218478038882e-05
-3.18879587178128e-06
-3.13255625544987e-05
-7.97327907628598e-06
-1.26962160654069e-05
-1.58456347017748e-05
-1.34980375792992e-05
-8.14078512640063e-06
-1.41277144853117e-05
-1.81047573152619e-05
-2.76358840278333e-05
-2.99645943047352e-05
-1.9556246558034e-05
-5.66268531338922e-07
-3.99505781111389e-06
-1.24498884076579e-06
-6.17882069476517e-06
-1.44182695406451e-05
-1.85633334652e-05
-6.28853008912675e-06
-8.71821492985567e-06
-1.47021904960581e-05
-1.80854022445495e-05
-4.21747870792093e-06
-2.08691084518511e-05
-2.06007059433552e-05
-1.14801301859993e-05
-2.22420206678838e-05
-3.79256431179332e-05
-1.09515542327856e-05
2.68783012466231e-06
-1.50179390243581e-05
-2.15575355107974e-07
-9.03629840872779e-06
-9.05136751494417e-06
-9.59357034376087e-06
-1.94895142653451e-05
-4.27052072734874e-06
-5.63107681345091e-06
-4.49778499682472e-06
-3.67406321449934e-05
-2.2570746669421e-05
-9.86987842281984e-06
-2.98578653786752e-05
-3.20806715388492e-05
-9.5863995669954e-06
-1.01642531815224e-06
-2.25330134663474e-05
-3.19221040250997e-05
-1.82899259097305e-05
-1.86239757394478e-05
-8.00004377416481e-06
-1.29511623376858e-05
-1.58904568056598e-05
2.16243601836122e-06
-1.24191320138678e-05
-2.2647277317519e-05
-2.79575718920795e-05
-1.54150135298403e-05
-3.07044326564589e-05
-9.20946982802502e-06
-2.47496727619428e-05
-1.53139611881649e-05
-1.06362033840809e-05
-8.31553703856555e-06
-2.01813834996422e-05
-1.87447024753109e-05
-2.4789818388306e-05
-1.74332292542046e-05
-1.82884633701108e-05
-2.26301228512212e-06
-9.80559910338471e-06
3.31208410047413e-06
-1.56492058311198e-05
-2.49944851005054e-05
-1.80811654754467e-05
-1.97591508302267e-05
-1.53503258200845e-05
2.2431978169497e-07
-7.48531525092199e-06
-1.09182408260568e-05
-1.07481253790929e-05
-1.94159012545732e-05
-4.99819593023396e-06
-2.67603433726126e-06
-1.49955522830047e-05
-1.26832593844811e-05
-2.13904790330053e-05
-1.45285793351621e-05
-1.71364861656665e-06
-2.55231015595322e-05
-2.58620238381491e-05
-1.39653380712291e-05
-2.48003913232455e-05
1.51553192147201e-06
-2.51845362894828e-05
-1.83315581298466e-05
-1.99833053748157e-05
-5.23906114034049e-06
-2.41134969958223e-05
-1.46672756839932e-05
-3.09595602890075e-05
-4.08303565975114e-05
-1.74064309954064e-05
-1.8195449206638e-05
-2.28290853398886e-05
-8.07544526277134e-06
-3.13007679796866e-05
-1.20900988375037e-05
-3.19439319975234e-05
-2.08773814714618e-05
-9.06173410620507e-06
2.61539637937831e-06
-1.72812143382028e-05
-1.69874330597911e-05
-2.43187122521227e-05
-5.07569425406099e-06
-6.53223433352915e-06
-2.13004180934159e-05
-1.75605427712051e-05
-1.34763789721356e-05
-2.33604104810312e-05
-1.08560842992835e-05
-2.52129558957419e-05
-2.86474159881608e-05
-1.10481180111874e-05
-1.85133965385987e-05
-3.69703840296867e-05
-2.73059535291756e-05
-2.84812034353832e-05
-2.3185208583617e-05
-2.35851533458298e-05
-1.02774991573148e-05
-2.42780116568152e-05
-9.39148476572146e-06
-1.95676962198334e-05
-2.79993554546048e-05
-2.78626557719215e-05
-4.15925061756622e-07
-1.39169394569916e-05
-1.24809926371586e-05
-5.28300008085968e-06
-1.33125990787112e-05
-3.2471093222503e-05
-1.06662894500076e-05
-3.74895735009244e-06
-1.23033686117054e-05
-1.26946609345627e-05
-4.79834671368918e-06
-1.62705526215996e-05
-7.94469818165845e-06
-2.89227696515559e-05
-2.72822950966379e-05
-1.82009957554172e-05
-2.89979641255783e-05
4.93532507434345e-06
-1.38437803263202e-05
-2.78542309322482e-05
-2.52569606304217e-05
-2.64596693108174e-05
-3.29934265282036e-05
-2.44661210229914e-05
-1.37575748109434e-05
-1.9999063230009e-05
-7.2860185474666e-06
-7.92999959765647e-06
-1.85685731582256e-05
-2.63632477850908e-05
-1.21496978789864e-05
-4.1301105053294e-05
-1.19136781795292e-05
-1.06825501447846e-05
-1.84605980030421e-05
-7.23869342724193e-06
-2.07651361247924e-05
-1.15640564869846e-05
-1.86663729656827e-05
-2.6764064434413e-05
-2.48380115969108e-05
-1.16996239906436e-05
-3.26046804780557e-05
-2.02550867561441e-05
-2.72160314182611e-06
-2.44117050289704e-05
-1.48212101157783e-05
-1.55150676808779e-05
1.44533633247523e-05
-2.59647036001214e-05
-7.85690939867029e-06
-2.93063018411092e-05
-2.10567745519202e-05
-1.82621919067579e-05
-2.10891730089542e-05
-1.89621311279755e-05
-1.33498405794982e-05
-9.33814471797205e-06
-1.07585984150102e-05
-1.27928161823842e-05
-1.08072519248298e-05
-2.69595776823736e-05
-1.27667752036613e-05
-1.12273286582355e-05
-2.18987792528588e-05
-1.3544061207196e-05
-9.6059454756398e-06
-1.32414042034267e-05
-2.33201724575569e-05
-1.88803738975079e-05
-7.29406533364018e-06
-1.90612911203716e-05
-2.16317197730627e-05
-1.59363047691422e-05
-3.6940525142723e-06
3.97261917804982e-06
-2.38804069096923e-05
-2.4095679716282e-05
-1.3798395431806e-05
-2.02678886813777e-05
-3.17327074256469e-05
-1.61626522295815e-05
-5.89679798847895e-06
-1.20955539987629e-05
-2.11566497144546e-05
-1.9986282849942e-05
-1.0681766888058e-05
-1.22607182108413e-05
-1.63849740306074e-05
-1.54800004202727e-05
-1.1320645183825e-05
-1.07660104949965e-05
-1.09889422309211e-05
-2.60454984400247e-05
-2.16321540793824e-05
-2.54871857517026e-05
-9.02803752362781e-06
-1.40897897303336e-05
-1.72201188217513e-06
-2.80395282866914e-06
-2.74377906209909e-05
-2.03935107681059e-05
-4.55426528431875e-06
-1.44980689477536e-05
-1.57929865738719e-05
-3.13667322290354e-05
-6.39742561685656e-06
-6.34871878504259e-07
3.59286726118045e-06
-8.47028219347791e-06
5.08997666972432e-06
-2.53835658591568e-05
-2.63561940793797e-06
-1.60153202665599e-05
-2.33407448660123e-05
-2.47707663677316e-05
-2.0759635143492e-05
-7.08970953940026e-06
-1.9229713340702e-05
-2.13257865601922e-05
-2.1480119884908e-05
-2.23894342205285e-05
-1.06662306479146e-05
-2.74125931454239e-05
-1.10018215480138e-05
-2.17623985272903e-05
-1.1854565416187e-05
-1.82068121435692e-05
-1.97095952254766e-05
-2.80012738812524e-05
-1.94247302656758e-05
-1.73626596619399e-05
-2.24164482409232e-05
-2.75618023606707e-06
-2.56266829848503e-05
-2.84645715806239e-06
-1.98566546846747e-05
-2.36918787252091e-06
-2.20412965186958e-05
7.37568215706275e-07
-1.70453649971705e-05
-1.79080911210307e-05
-1.38190566495712e-05
-1.24970347467832e-05
-2.5121855266077e-05
-1.97768804954857e-05
-3.39663151929982e-06
-2.50346019599609e-05
-2.46103628560482e-05
-1.74060909835043e-05
-4.48425776352284e-06
-9.78149284498033e-06
-1.65931143590629e-05
-1.71758204913886e-05
-6.18243156947383e-06
-8.09245931098849e-06
-1.88438141147752e-05
-3.79427648513755e-05
-1.40818033216317e-05
-1.55700953355247e-05
-1.52153609365646e-05
-2.8022009128034e-05
-1.70914697020944e-05
2.28755363187115e-06
-1.7714213922039e-05
-1.63312931930156e-05
-1.63422196004139e-05
-5.30828818085244e-06
-1.5851934320187e-05
-4.91986078697835e-06
-1.39331415982906e-05
-2.17670368296557e-05
-2.68454464035259e-05
-1.45409096930382e-05
-8.35778884133013e-06
-1.56918133625786e-05
-2.51810369856558e-05
-2.11181590338111e-05
-1.22125578124339e-05
-2.85415357351122e-05
-1.2511574447142e-05
-6.51336886237621e-06
-3.0007491219172e-05
-3.21205742420126e-05
-2.33083323382761e-05
-2.02448012054841e-05
-2.5614311140112e-05
1.6115558307246e-06
-1.10659946567691e-05
-3.34954787257891e-05
-4.09737407320861e-06
-1.33055166681423e-05
-1.93033700569195e-05
-1.73627633766172e-05
-2.16660227226643e-05
-1.50229174791441e-05
-1.80437855386575e-05
-9.07337504219389e-06
-1.04263011972599e-05
-2.55647189407903e-05
-1.11601001419015e-05
-1.38027663955736e-05
-9.83301598836797e-06
-6.82415727489666e-06
-1.72377000293243e-05
-2.37625486932227e-05
-2.82800259795827e-05
-1.14274273280825e-05
-1.34718338402201e-05
-1.72106384226039e-05
-1.71769510383795e-05
-4.02956348065867e-05
-2.1572798064736e-05
-2.4271541683767e-05
-2.16158338433283e-05
-1.74075102322928e-05
-8.38113165308576e-06
-1.30855560381237e-05
-1.73141290883744e-05
-1.86961288248797e-05
-1.58637459115134e-05
-2.09140843570192e-05
-6.5122152399372e-06
-3.57682851352025e-05
-1.84052452581418e-05
-1.18451362118293e-05
-2.19305907787052e-05
-8.16573906591761e-06
2.71317972858926e-07
-1.18793200501625e-05
-1.44645870015839e-05
-1.72110156075505e-05
-2.04469108196616e-05
-2.82519220413248e-05
-1.22959147207154e-05
-1.51058698517057e-05
-6.95286366218637e-06
-2.59983998402327e-05
-1.23585642263707e-05
-2.4888049618478e-05
-2.27485674065237e-05
-2.84187139454613e-05
-8.71377093078831e-06
-1.48000515903882e-05
-3.73887996519907e-05
-1.48752916525986e-05
-1.07367119680194e-05
-1.11239198341411e-05
-1.55151776924035e-05
-2.27425133017355e-05
-3.44342905048726e-05
-2.22377574821048e-05
-1.21931494082022e-05
-9.91862780014986e-06
-5.5233644232098e-06
4.4777270628262e-06
-1.35014319174095e-05
3.10216736640163e-06
-1.51623221260635e-05
-2.85310993439584e-05
-2.10864850946599e-05
2.28225038056326e-06
-1.22044096253857e-05
-3.37479578255177e-05
-3.07837081674151e-05
-1.31477518018578e-05
-1.91497068174687e-05
-5.19283924501035e-06
-1.17308102498912e-05
-1.18223056068291e-05
-7.27816019492794e-06
-2.74144787637406e-05
-2.56448637067089e-05
-3.35497710371417e-05
1.37982842018864e-06
-9.30513061207457e-06
-2.81770740679089e-05
-1.17754250998438e-05
-1.76193772926545e-05
-2.29432985253625e-05
-1.02482635698172e-05
-2.67918281098065e-05
-1.82621200065255e-05
-2.63263039427645e-05
-1.57493894431912e-05
-1.8934744748868e-05
-5.63678169396697e-06
1.51360599715837e-05
6.01392771428135e-06
-2.04667538507817e-05
-1.09205800866858e-05
-1.66879473982056e-05
-2.40725019473847e-06
-1.47109237603333e-05
8.22239538211331e-06
-2.04283532620853e-05
-2.30684938439385e-05
3.19052062239121e-06
-1.3766847006623e-05
-1.60864066474505e-05
-1.39101705007054e-05
-9.19401948149193e-06
-8.19986308947773e-06
-1.52302964196598e-05
1.83189383325546e-06
-3.06682918067721e-05
-1.82538791284074e-05
-4.33855275916983e-06
-1.52040733281442e-05
-1.48681143544433e-05
-5.21792181217669e-06
-9.80473035255181e-06
-2.7463552690941e-05
-1.82659669294142e-05
-1.59904491605363e-05
-5.36371206729397e-06
-1.98528837613986e-05
-9.4076182629527e-06
-1.61019096722656e-05
-2.11888004111764e-05
-9.56787998690287e-06
-5.33566515040145e-06
-2.50391107910765e-05
-1.20907390899663e-05
-7.3175966453443e-06
-1.37034864187647e-05
-3.45238951770041e-05
-2.514903786252e-05
-2.04924109231172e-05
-2.73684891300296e-05
-9.59634585982203e-06
-1.58678913078465e-05
-2.0200511320343e-05
-3.06955481623432e-05
-2.03624913443371e-05
-2.3345083968064e-05
-6.59722882292406e-06
-2.30198108882449e-05
-1.54566148020136e-05
-1.44584291959893e-05
-8.45901162391258e-06
-2.67424010413522e-05
-1.48893250510142e-05
-2.73223210452617e-05
-1.51551573448771e-05
-1.50054552447721e-05
-2.88957384328713e-05
-2.01347380863817e-05
-2.61934987792785e-05
4.45682877681578e-06
-9.82940287713139e-06
-2.34958009453879e-05
-1.88928864510607e-05
-2.02572572237115e-05
-2.77196162010957e-05
-2.50450964870231e-05
-2.24997299775805e-05
-2.35025753008234e-05
-4.01068383811499e-05
-1.79432916316907e-05
-5.78879966114607e-06
-2.51377462905382e-05
-1.11207816083506e-05
-1.96599595671305e-05
-2.85645014550927e-05
-5.26060553848535e-06
-1.46774018972007e-05
-2.67529948778258e-06
-7.18588637799997e-06
-3.04920915605046e-05
-1.97767550489046e-05
-6.42529207538951e-07
4.93513593448247e-06
-2.08002042876837e-05
-2.79394476437324e-05
6.24968727446295e-06
-1.51193624975396e-05
-1.93038337171212e-05
-1.04548366740865e-05
-3.18532659842918e-05
-2.24641071405421e-05
-4.58479047764304e-06
-2.01637518337128e-05
-2.47828491008355e-05
-1.16041860318625e-05
-2.06413625184572e-05
-2.22157611090519e-05
-1.56127172901703e-05
-3.54912731593921e-05
-1.48614981860965e-05
-1.26765539468095e-06
-9.52256522906318e-06
-1.14798013544088e-05
-3.40412371907212e-05
-1.89938644500402e-05
-2.40366131489301e-05
-1.19279666784137e-05
-1.61968090690089e-05
-3.762554166118e-05
1.00541520460993e-05
-1.07686184214028e-05
-1.92325757385043e-05
-2.6075414670968e-05
-1.06145195762039e-05
-1.7314116455156e-05
-1.20764870063857e-05
-6.7503932054695e-06
-1.72852013880129e-05
-1.03813071049152e-05
-1.23287127528859e-05
-4.23278297797579e-06
-6.47772533267058e-06
-2.13336262857303e-05
-2.49854797532875e-05
-3.21183409312032e-05
-1.89770587192981e-05
-2.17400548500138e-05
-3.00857367038652e-05
-1.77622668693239e-05
-9.67539883856748e-06
-2.68441297424547e-05
-6.39027132764304e-06
-1.67259558802483e-05
6.2323925214731e-06
-1.41279507707091e-05
-1.91574337961712e-05
-8.78031001688824e-06
4.37221707940402e-06
-2.94202257517766e-05
-3.53845051632917e-05
-1.26347448807331e-05
-1.59145833029705e-06
-2.43843692128102e-05
-1.34924331407228e-05
-2.20115293389055e-06
-2.00106762153386e-05
-1.81041177262383e-06
2.05705723187326e-06
-1.67824290227569e-05
-2.10570254497247e-05
-1.07863467683865e-05
-2.3494125806656e-05
-2.92450913359624e-05
-1.84559372283399e-05
-1.07960566665119e-05
-2.16390383497488e-05
-1.95760590143518e-05
-2.29432980658682e-05
-2.11862015258718e-05
-2.13500205318559e-05
-7.92649980587258e-06
-2.07813825091854e-05
-1.91366723787633e-05
-2.83178158785883e-05
-2.4342068881804e-05
-1.55039777958889e-05
-3.9738281442789e-06
-1.67276465659661e-05
8.63533872298009e-07
-1.3678775667882e-05
-2.09089218706528e-05
-1.72601356336802e-05
-1.69327467124938e-05
-2.55425317036607e-05
-2.5837821670457e-05
-1.97654670754443e-05
-2.9766286033613e-05
-2.25432083050988e-05
-2.07698575375397e-05
-2.541679250106e-06
-2.34363631062425e-06
-2.52987085204494e-05
-6.46504563056495e-06
-4.18642127759562e-06
-1.33007552488337e-05
-8.00952521969463e-06
-1.71449078632188e-05
-7.72812198272964e-06
-3.58990110358483e-07
-2.63581453335789e-05
-1.69591093623572e-05
-1.05389815470524e-05
-1.76723173367017e-05
-3.53641982798195e-05
-2.02022773288409e-05
-9.51191651495962e-06
-1.76562015342852e-05
-2.0981087430748e-05
-6.66714524606524e-06
-1.50994473991223e-05
-1.45731673555071e-05
-8.2953952972633e-06
5.97984756566083e-06
-1.48060546558099e-05
-2.43977571975797e-05
-1.31434195987545e-06
-1.9848535706938e-05
-2.35183352816076e-05
-1.7885683631573e-05
-2.17234207677177e-05
-4.2043391412027e-06
-1.67240973234215e-05
-2.75997842656909e-05
-1.90272536465432e-05
-2.34377939597489e-05
7.78562375878313e-06
-2.03459232894579e-05
-2.35371020502442e-05
2.75330466688032e-06
-9.16337306766427e-06
-6.62041673446424e-06
-2.2350963952111e-05
3.39716456714769e-07
-1.95063583929411e-05
-3.46393503555799e-05
-2.27936732933925e-05
-1.6242977670094e-05
-1.19231374463199e-05
3.6913560823696e-07
-1.548685538933e-05
-1.5793205526587e-05
-1.85366087692743e-05
-1.96620237208209e-05
-3.51192292055442e-05
-2.4094729310381e-05
-2.66981915764316e-05
-5.07072852399398e-07
-2.56142367091723e-05
-2.64981093797969e-05
-1.16889696297721e-05
-2.76438514618003e-05
-1.55667305241637e-05
-3.63694139128678e-05
-8.19097458703084e-06
-5.02633646760039e-06
-3.87791293512745e-05
-5.33922956273385e-06
-7.23482035723745e-06
-1.77364775737996e-05
-2.13581329892955e-05
-5.05663626989753e-06
2.12840762461154e-06
-3.06337610936389e-05
-1.78314366444838e-05
-1.47782265349783e-05
-2.55762952490207e-05
-3.69484592075038e-05
-1.57958146481209e-05
4.88913718733568e-06
-1.37913178832894e-06
-2.34845567751467e-05
-2.41465712337237e-05
-2.78508408644859e-05
-1.03519946087245e-05
-1.25454253611497e-05
-2.42853986371511e-05
-1.967923766899e-05
-2.75950054614657e-06
-1.09556687492238e-05
2.02509677404842e-06
-3.49114726162231e-06
-2.42390533261476e-05
-2.24944866314417e-05
-1.62039548318633e-05
-1.59861841655611e-05
-2.30138887560563e-05
-1.52433567980669e-05
-1.08889490345051e-05
-1.14255010144554e-05
-1.55872292312331e-05
6.75368185712116e-06
-3.52074047911776e-06
-3.12531107728849e-06
-1.66692229171241e-05
-1.39077381242418e-05
-1.52528262510145e-05
-2.79175407222611e-05
-7.59359195112682e-06
-2.45012796253305e-05
-1.82444610819455e-05
-1.3695975712916e-05
-2.2542772123464e-05
-2.64314730975329e-05
-5.37963769243273e-06
-1.06484784548625e-05
-6.98063973746902e-06
9.98794255411587e-06
-1.11853589992853e-05
-1.76115884817941e-05
-2.06245235816856e-05
-1.81913187530933e-05
-1.76316093200776e-05
-4.19238329137787e-06
-1.2860660463705e-05
-8.54235319332413e-06
-2.05112690773239e-05
-2.38916913123664e-05
-2.6471072075397e-05
-1.4298268113109e-05
-4.21819845775661e-06
-3.41039577058237e-06
-6.18491621277189e-06
-1.26846087526403e-05
-6.22723843180016e-06
-4.55571573868226e-05
-9.56690199963026e-06
9.37681204364689e-07
-2.64165727932857e-05
-2.50113756728631e-05
-2.42769305000914e-05
-4.39557778974715e-06
-2.35282629373651e-05
-5.29428011183234e-06
-1.53873101722842e-05
-7.76265885390909e-06
-1.13940557645842e-05
-2.19621366731948e-05
-5.93826622741935e-06
-3.16702772581244e-06
-1.77745922993576e-05
-1.3796119038293e-05
8.88165925412287e-06
-1.91445720661954e-05
-2.27517574058048e-05
-1.14392115661729e-05
-1.89195657270572e-08
-2.42820336159918e-05
-1.6637936197781e-05
-1.06459360231372e-05
-1.96904731501698e-05
-1.96586020975005e-05
-1.03476982213867e-05
-1.04184929139379e-05
-2.75515605320849e-05
-1.30459407323515e-05
-9.09380255293123e-06
-2.7923830545325e-05
-1.72080860409373e-05
-2.54696699197594e-05
-4.70079340409797e-07
-8.66740593772795e-06
-9.38550114871795e-06
-2.04895830829738e-05
-6.9490763677503e-06
-2.45072845808087e-05
-4.91637522992838e-06
-1.95534453617102e-05
-1.50328020304051e-05
-3.07569016747924e-05
-2.45556142187192e-05
-1.19436277304531e-05
-2.43800598037571e-05
1.90715301430419e-06
-8.41567814134356e-06
-2.01001032379401e-06
-2.24936726064319e-05
-1.06217652011756e-05
-2.02512958205757e-05
2.51531329159762e-06
-2.80493505540553e-05
-7.48534118574125e-06
-7.47581802386418e-06
-1.8987001825563e-05
-2.10554255722398e-05
-3.02595065130103e-06
-1.06144041749457e-05
-1.41549803389475e-05
-2.58132958797707e-05
-1.90905459920773e-05
-6.60118740825103e-06
-1.14289470546863e-05
-2.6444424384022e-05
-1.49738256956362e-05
-9.62410099845341e-06
-1.5402396666962e-05
-2.25884171754092e-05
-7.92499491152213e-06
-2.07394560110918e-05
-1.05088708169859e-05
-1.14206094430207e-05
-9.10912445592867e-07
-1.73927345248272e-05
-2.45864959851726e-05
-2.19004833017791e-05
1.98511508513736e-06
-2.01001044269339e-05
-2.37924574762439e-05
-1.92786556264877e-06
-1.55117882099202e-05
-2.86105128104227e-05
-1.35384509064744e-05
-1.86882621555241e-05
-2.6279866547987e-07
-2.02674608140324e-05
-2.31578676809072e-05
-2.3602541055641e-05
-1.82447156560311e-05
-1.74568462788751e-05
-3.62409072999646e-05
-1.11717608101814e-05
-1.31729436308418e-05
-1.315250290922e-05
-1.75393411835762e-05
-1.82730864805509e-05
-1.81310968071733e-05
-8.39768359407759e-06
5.20038113925092e-06
-1.50954581496613e-05
-1.62045482794851e-05
-2.74017567536668e-05
-2.8709332569412e-05
-2.15935736281513e-05
-1.59514059193687e-05
-2.0878990945544e-05
-2.4713494817186e-05
-2.94780656910505e-07
-2.29541003740718e-05
-3.69802976414766e-05
-3.83221590318185e-05
-2.3995015906432e-05
-1.09757697616342e-05
-2.04915188374223e-05
-2.34097874040319e-05
-2.09205166681999e-05
-1.98564276310149e-05
3.46882303982146e-07
-1.61486788011228e-05
-1.29242642623654e-05
-2.36079299939549e-05
-1.43815694007831e-05
-2.89614018479689e-05
-1.80825748496895e-05
-2.52652911307706e-05
-2.16145054975727e-05
-2.44148986890674e-05
4.66361315677025e-06
-5.8967440678693e-07
-1.58756288136117e-05
-1.86278474420085e-05
-2.48659780042216e-05
-1.87850787122291e-05
-4.81464501381306e-06
-2.50163625073311e-05
-2.61674997643756e-05
-3.42513454138957e-05
2.27602706752347e-06
-4.5612622803998e-05
-2.06316477164685e-05
-2.00993519698228e-05
-2.01031358231664e-05
-3.65844970769101e-06
-7.19571897277168e-06
-3.03298222935084e-05
-1.58259904835789e-05
-2.37766557964432e-05
-2.06929127128837e-05
1.10396772818561e-05
-2.3940966841971e-05
-2.25079486223509e-05
-1.90509093295075e-05
-2.58435122557569e-05
-1.90017281262073e-05
-1.55254591134355e-05
-6.14875223918449e-06
-2.83696766025047e-05
-5.992094548621e-06
-1.25032609135445e-05
-2.24032424618551e-05
-3.11588045270032e-06
-1.03026526060896e-05
-3.61824445727777e-05
-1.10345839601454e-05
-2.40299567600705e-05
-2.01083706032143e-05
-2.21492511222671e-05
-1.4796995716469e-05
-2.85087576197882e-05
-1.27601892810093e-05
-1.26908426488276e-05
-3.47349130730276e-06
-1.91743657172887e-06
-1.49440225270697e-05
-2.05539846928698e-05
-1.58212825158336e-05
-2.06257104788544e-05
-2.88222430041225e-05
-1.47181290819506e-05
-1.72082912487015e-05
-2.27276319051851e-05
-2.19668277142203e-05
-1.68476154813042e-05
-1.00761256058099e-05
4.73554070858506e-06
-7.8206373423034e-07
-1.67637443004015e-05
-5.40720097654115e-06
-1.32926054237775e-05
-5.39960312357164e-06
-1.91946941961151e-05
-1.89522437748794e-05
-2.70199365077321e-05
-2.54437146673228e-05
-1.11029258335062e-05
-6.02012161447906e-06
-1.93942388529814e-05
-2.89450511065721e-05
-1.58649098980152e-05
-1.82189732927943e-05
-1.06845807922705e-05
-1.93879699510424e-05
-5.62625974240362e-06
-3.8000358779798e-06
-4.02160004640841e-05
-1.61137800856791e-05
-8.23579731502514e-06
-1.31508211507545e-05
-1.67514312631961e-05
-2.1966209837434e-05
-1.71142326196534e-05
-2.39150946457312e-05
-2.88808676703259e-05
-2.58931830057449e-05
-2.45662616762574e-05
-1.92352448119656e-05
-4.92265908010826e-06
-1.30865940968005e-05
-5.16610112469453e-06
-1.50279232989514e-05
-2.42922166376288e-05
-1.68574710829152e-05
-3.59662343200287e-05
-2.73300235871482e-05
-2.73830954040151e-05
-2.82824986178198e-06
-1.7691009952883e-06
-4.6534656798226e-06
-1.96078827578141e-05
-2.24653022714799e-05
-2.51256487509659e-05
-7.07011366278121e-06
-1.35660349510947e-05
-8.10296309507081e-07
-2.30692328297932e-05
-3.19349277306578e-05
-2.18542502645692e-05
-1.9864526684888e-05
-1.09826977158615e-05
-1.20673308961805e-05
-2.47208026125679e-05
-2.09854672216458e-05
-8.45130794018123e-06
-1.95349849168825e-05
-2.55933537270879e-05
-2.52215417090563e-05
-2.59306139484874e-05
-2.16267453194895e-05
-2.80498596557101e-05
-1.89254443870528e-05
-3.17270313988395e-05
-1.44521270924178e-05
-1.80428305084134e-05
-1.80643412289081e-05
-7.5901824375461e-06
-1.08597193340377e-05
-1.26626517345753e-05
-1.98707097919667e-05
-3.2075006329044e-05
-1.313532380163e-05
-3.59163510232112e-05
5.33340035271524e-06
-2.40334036661728e-05
-1.61373985518472e-05
-1.88631587656995e-05
-3.85390315845326e-05
-2.52614763748298e-05
-1.80001179134272e-06
-3.27451357672359e-05
-1.28369012272573e-05
-1.03268246343288e-05
-3.34284018733068e-06
-1.29086737540789e-05
-5.70800528763327e-06
-1.60501199368268e-05
-1.057246409106e-05
-1.29372774030954e-05
-7.2342082408251e-06
-1.27813117724931e-05
-8.47517064233478e-06
-7.57285167092109e-06
-1.31639080919995e-05
-2.58366943089158e-06
-2.11105901012785e-05
-1.92162943949574e-05
1.62213266590147e-05
-2.95671309331253e-06
-1.01842577856353e-05
-8.48992068202498e-06
-1.09471123515749e-05
-7.5935280508662e-06
-1.7002155977527e-05
-1.66478018917051e-05
-2.86643082327842e-05
-2.16873663047878e-05
-1.39680865351161e-05
-2.32869345265056e-05
-1.06013663989714e-05
-8.4197339690932e-06
-6.46445382770336e-06
-1.78842583395314e-05
-1.56470870892482e-05
-2.70315968969113e-05
-6.47026819041735e-06
-2.20882328561282e-05
-3.12633302531577e-05
-4.85018111223554e-06
-7.45170077289483e-06
-5.35819451071175e-06
-3.39365090654341e-05
-2.83116503708375e-05
3.46762684991532e-06
-5.43087723990589e-07
-4.57963902962217e-06
-2.85132334306402e-05
-9.71483033628958e-06
3.64394427990716e-06
-1.97574717895309e-05
-3.11370515016154e-05
7.07691389762436e-07
-2.05136695516772e-05
-1.65828763142119e-05
-9.3144751636624e-06
-7.1074212163277e-06
-8.42649662922683e-06
-2.4016856764701e-05
-5.32695882489911e-06
-1.59782366788288e-05
-2.83224806817073e-05
-3.5668875040457e-05
-1.99258237118979e-05
-1.36648247902302e-05
-1.78377676800047e-05
-2.48411881056055e-06
-4.76374596457109e-06
-2.37389340468706e-05
-1.95953105384594e-05
-1.51603035182305e-05
-1.54560969590168e-05
-3.27994520606729e-05
-4.4582698802507e-06
-8.74128819372766e-06
-5.85025006226661e-06
-1.76441842458975e-05
-9.6993934647009e-06
-8.13250587896616e-07
-1.6302228576844e-05
-8.65286688608859e-06
-3.05886327263603e-06
-1.50620139004921e-05
-1.8860656845081e-05
-2.70197564250739e-05
-2.07575434853145e-05
-2.29984010668086e-05
-3.50441555576245e-05
-2.52387765961486e-05
-3.14929744114161e-05
-7.72587639687155e-06
-1.30509780175018e-05
-2.00294729409299e-05
-5.93670567771279e-08
-2.25002526820869e-05
-1.87186979271184e-05
-2.8099830512458e-05
-2.6472940186265e-05
-6.83246912974294e-06
-1.1474316852897e-05
-1.68328350855424e-05
-1.5382789671236e-05
-1.95186887897191e-05
-5.19597719989887e-06
-2.04306078383765e-05
-2.49062365671592e-05
-3.7942254134333e-06
-2.75059864034054e-05
-2.90531165474508e-05
-8.70659277638409e-06
-1.27407086437102e-05
-1.71352747828108e-05
-2.63944611460038e-05
-5.09376750822197e-06
-1.52244108936838e-05
5.15573908231961e-06
-2.02925985819297e-06
5.39702391723045e-06
-9.91293502274044e-06
-1.71884711509939e-05
-1.30994450050515e-05
-9.26114510948711e-06
9.35352639314302e-06
-7.49761592645259e-06
-1.64014960596835e-05
-2.31110403137269e-05
-2.10026606420064e-05
-1.70568019936325e-05
-3.02437587952837e-06
-1.03735876356605e-05
-5.32492216871547e-06
-1.02715823917267e-05
-2.0140508492408e-05
-7.80922895163957e-06
-1.22394842697983e-05
5.98441923841399e-06
-1.67365199973008e-05
-7.6910966167841e-06
-1.31837059873256e-05
-7.46090149176651e-06
-1.1873532984446e-05
-2.52419063834659e-05
-1.71141249467547e-05
-1.61417519882414e-05
-1.36828948900987e-05
-1.33514524335247e-05
-9.37734313556282e-06
2.33846608449502e-06
-1.4418941744498e-05
-1.6515788613753e-05
-4.02900962827669e-05
-1.36721073677753e-05
1.25751081139817e-05
-2.10346003639206e-05
-1.06428965489571e-05
-2.0387627175881e-05
-1.75233939366366e-05
-1.78081155820161e-05
-1.78647917506417e-05
-1.98620385531303e-05
-1.76432229665368e-05
-1.59260464191179e-05
-1.18808510540646e-05
-1.30902956870517e-05
6.44468852705653e-06
-2.19534257857305e-05
-8.15686945283075e-06
-3.92560055912331e-07
-1.14428874097516e-05
-5.23673344525072e-06
-3.2533544227522e-05
-3.36715672261462e-05
-2.26353685259018e-05
-2.39934150002051e-05
-1.95373042409875e-05
-2.93898948613794e-05
-1.19903730109652e-05
3.94541220192802e-06
-2.48084627108543e-05
-4.99192656100167e-06
-1.903960784125e-05
-1.24293332561789e-05
-4.88106317450742e-06
-2.58432658708484e-05
-2.24437215728348e-05
-2.32092354592658e-05
-3.24254428940807e-05
-1.04023089704676e-05
-1.61184665799323e-05
-3.58956621696323e-05
-9.19772165694652e-06
-9.94007083487186e-06
-2.20740449297668e-05
-3.48787297933544e-05
-2.2224962774564e-05
-1.5698361746545e-05
-9.95929460898439e-06
-1.24913401220166e-05
-2.02223880196471e-05
-1.013833819559e-05
-1.9222857094333e-05
-3.29584417829656e-05
-1.60168174413804e-05
-1.44492097994246e-05
-1.55479719890923e-05
-1.8261240371376e-05
-2.36517493363584e-05
-1.18926273898077e-05
-6.17158397777695e-07
-1.51851134509098e-05
-1.17417268200667e-05
-4.39933552433276e-06
-3.42141318935461e-05
-3.07445820065888e-05
-7.30102171319915e-06
6.31875818483508e-07
-5.40205209991647e-06
-1.85029751533055e-05
2.89555511299536e-07
-2.72200802380885e-05
-1.27028286845257e-05
7.79641495100256e-06
-2.35184715268253e-05
-2.29540899918133e-05
-3.74689467592963e-07
-6.38190340095806e-07
-1.09315188189708e-05
-1.93033918541585e-05
-1.15135970237459e-05
-4.38704790057408e-06
-1.4518718872171e-05
-2.02569605142897e-05
4.93338689882666e-06
-1.67819699340432e-05
-2.347984719344e-05
-2.31374748759228e-06
-2.59329559827064e-05
-2.74547286646567e-06
-1.30722890107891e-05
-1.43660642092744e-05
-2.13768748292491e-05
1.72945348749768e-06
-2.73161875883958e-06
-1.49969626461944e-05
-3.088693400814e-06
-8.44906115661118e-06
-1.67752945624253e-05
-1.84713546796787e-05
-2.19544241645025e-05
-2.80514993883362e-05
-2.29400428087936e-05
-3.94897687556995e-05
-7.72821391742562e-06
-2.54515010433826e-05
-2.50142967727309e-05
-1.43187621476901e-05
-1.43538378961653e-05
-2.17726334660815e-05
-9.4336764157746e-06
-1.76367640247433e-05
-9.67532907311418e-06
-8.73022422502711e-06
-1.03497550812955e-05
-1.02942958057052e-05
-9.77194447867209e-06
-1.83186680796803e-05
-2.59144490650859e-05
-2.77988473628988e-05
-1.22464147294148e-05
1.09544259553084e-05
-5.58299557451396e-06
-2.48988948190421e-05
-4.07514323216203e-06
-1.6077768688269e-05
-9.84720663541076e-06
-1.47443274136902e-05
-3.28300818235852e-05
-1.46316770817174e-05
-8.56741907056367e-06
2.30624895940743e-06
-1.90669823547423e-05
2.01542215671651e-07
-8.44481065001472e-06
-1.64246603468235e-05
-1.49502471048972e-05
-1.08436051217605e-05
-1.61795864173892e-05
-2.49626610823285e-05
-1.13161545779471e-05
-1.76019000704114e-05
-1.31484296437062e-05
-7.62659564226261e-06
-2.0056800472718e-05
-1.24490518205963e-05
-1.38122350715561e-05
-1.64388576201366e-05
-4.92398422661714e-06
-1.42499201343825e-05
-2.97545964021073e-05
-1.57807872627147e-05
-4.97552782635936e-06
-4.39553484420786e-05
-2.76109716177142e-05
-1.28094357889502e-05
-2.02947981336088e-05
-1.03934684266697e-05
-1.8696435376714e-05
-8.02371223335459e-06
-4.28612869850959e-05
-2.29208443411598e-05
-1.43140723844872e-05
-1.8199208588953e-05
-4.55567139060068e-06
-1.43118470408459e-05
-7.79324871392638e-06
6.96396503556363e-06
-7.77093381700882e-06
-2.7885287368743e-05
-1.07016488162166e-05
-1.29730359829096e-05
-1.53631719309948e-05
-2.95140134073054e-06
-2.76798725472608e-05
-1.24928424834717e-05
-1.88598201124737e-05
-1.73282403919504e-05
-1.64821787782087e-05
-1.13006819335403e-05
-1.55226515351073e-05
-1.7572101648161e-05
-1.64324512569762e-05
-3.7905243138932e-05
-2.95183568599765e-05
-1.83545524025521e-05
-5.43086883838605e-06
-8.7935195087967e-06
-1.75734413235216e-05
-1.47014787824805e-05
-2.48423189099211e-05
-2.68808441316871e-05
-1.35427680956279e-05
-1.17574807416972e-05
-9.86167243698869e-06
-1.6824603879553e-05
-3.09812037764484e-05
-1.99528574720911e-05
-9.16179579620585e-06
-3.83914374306156e-05
-6.94324824141987e-08
-2.87941853150056e-05
-1.54993872049262e-05
-2.65810051959834e-05
-4.16268799728204e-05
-1.59665393666117e-05
-1.63001385379631e-05
-2.1445933603722e-05
-1.20038123349334e-05
-4.10307778809809e-05
-7.45853346779375e-06
-1.78075021774047e-05
-4.79839505593491e-06
-2.51309043514988e-05
-2.37190882962652e-05
-7.33141892099272e-06
-1.8516140361797e-05
-1.67935185598673e-05
-1.8207492786256e-05
-2.40722542426205e-05
-2.88589199280221e-05
-2.78907234224089e-06
-2.31615517590147e-05
-1.0229337005961e-05
-4.96797249256982e-06
-1.42645963207151e-05
-1.20209689790215e-05
-5.57688608531267e-06
-8.68505124374617e-06
-1.85571680019343e-05
-3.00574180167593e-05
1.9538845546899e-05
-2.36644838974854e-05
3.54305669026332e-06
-1.59930493171043e-05
-2.47859054257399e-05
-2.5200632922754e-05
-1.64090810784155e-05
-1.28722729237033e-05
-3.92183624318088e-06
-2.95812026468449e-05
-2.58927541845077e-05
-2.22320005131401e-05
-1.16668500928797e-05
-1.86736548179866e-05
-2.39028851226171e-05
-1.5684146628425e-05
-7.78383588433468e-06
-1.63279892218955e-05
-6.61675131847155e-06
-2.21235751617514e-05
-1.60970258706993e-05
-1.13316629156621e-05
-3.41914030873823e-06
-2.07812933401177e-05
-1.72010518996566e-05
-1.98686770902123e-05
-2.63096688677898e-05
-2.41819097410668e-05
-1.44914845477383e-05
-3.68089048379062e-06
-2.87865498398367e-05
-1.93553670827455e-05
-1.92319392609185e-05
-3.59304926685766e-05
-1.77965614376551e-05
-2.59543469010446e-05
1.06378687740527e-05
-2.31245689843543e-05
-4.40085678804201e-05
-1.21122353042831e-05
-2.2716901765516e-05
-1.82129614383628e-05
-2.46677346338717e-05
-9.12700273809353e-06
-6.16795745415243e-06
-2.2996633380066e-05
-8.10437289923377e-06
1.0348724378218e-05
-9.43323328493187e-06
-2.86030089287442e-05
-2.18226630935003e-05
-8.31768149791033e-06
-2.03765911453717e-05
-7.35457703459569e-07
-1.84297341459566e-05
-2.91018408152469e-05
-1.43140518838456e-05
-2.52879039580656e-05
-2.03754589781503e-05
-1.47914661777882e-05
-1.70010171453795e-05
-6.67174331872061e-06
-1.61291419645158e-05
-4.8717116285591e-06
-4.05243261448587e-05
-2.32877041024639e-05
-2.93952642632867e-05
-8.68296956687646e-06
-5.40077078969064e-06
-2.27806440592431e-05
-1.23924840649889e-05
-2.57320332252162e-05
-2.02487593903831e-05
-6.61879612039872e-06
-1.3741171851756e-05
-1.53531774222416e-05
-6.81753910354787e-06
-1.18358893172719e-05
-2.30800248543735e-05
-1.14935654907239e-05
-2.21603711875298e-05
-1.43398242982369e-05
-5.30108808097732e-06
-2.39446651598805e-05
-2.66923122030817e-05
-2.57217299280698e-05
-1.13477598241301e-06
-2.12263384493438e-05
-2.70147497546404e-05
-3.21720929556422e-05
-1.57545985321155e-05
-1.18904892170818e-05
-1.00016926726886e-05
-2.96744299979044e-05
-1.20738076109019e-05
-1.42790514944011e-05
-7.59242511272095e-06
-1.06489842317577e-05
-3.27180522225213e-06
-9.77633313570271e-06
-9.45767769340477e-06
-1.920496619081e-05
-3.15336010265134e-05
-1.3877746569842e-05
-1.94236082892937e-05
-2.63503323481808e-05
-2.39820118131457e-05
-6.5565135414916e-06
-1.25409654956902e-05
-5.16081310129824e-06
-2.47279196819989e-05
6.86560383249518e-06
-2.68783772162445e-05
-1.67641628973735e-05
-2.60148957139308e-05
-1.95550116959304e-05
-1.28483549997497e-05
2.17048965139698e-06
-1.15351728287639e-05
-2.74830868192697e-05
-1.69608257745768e-05
-1.93339593678876e-05
3.8888075992286e-06
-2.40706559289347e-07
-2.76442882354521e-05
-3.15767478400952e-05
-8.57901903281925e-06
-2.9714759926143e-05
-1.56262443363987e-05
-1.52097627871931e-05
-8.42506001689386e-06
-3.10166082402196e-05
-2.99065140857949e-06
-5.54251889498961e-06
-1.73882673368985e-05
-3.44801938172466e-05
-2.4034504508085e-05
-1.67441078785818e-06
-1.86517932530988e-05
-7.35331541723792e-06
-1.24688799850205e-06
-1.70975853381048e-05
-1.4409647707449e-05
-1.50435027907547e-05
-2.54287157733282e-05
-2.35109829083457e-05
-1.35355528446464e-05
-1.51135107702252e-05
-1.85605369071339e-05
-1.4690412673998e-05
-1.33467997202524e-05
-2.05535895344423e-05
-1.90063677213724e-05
-2.63595857055551e-05
-1.23623820739691e-05
-1.95696208246947e-05
-1.10248385220919e-05
-2.39962715361746e-05
2.57401350679712e-07
-3.49201127310617e-05
-2.71603160394973e-05
-2.46352076524122e-05
-2.47624914849999e-06
-1.49010134031188e-05
-2.29214899611052e-05
-2.3706872318398e-05
-1.24717331938576e-05
-1.03768163380214e-05
-8.47724598056847e-06
-1.02384452022477e-05
-7.60028522011811e-06
-1.19992600417284e-05
-3.17040558774776e-05
-1.75799878262045e-05
-1.50145043250644e-05
2.18653741854462e-06
-4.83295828036801e-06
-1.78032075362541e-05
-2.62249633639393e-05
-2.76087691138211e-05
-1.2743039679375e-05
-1.52221744504015e-05
-1.94839861447909e-06
-3.29861641499744e-05
-4.63220542454555e-06
-3.06074040934942e-05
-1.85834857643051e-05
-4.65459597226765e-06
-1.23918264565728e-05
-2.03424804482157e-05
-5.69837100004852e-06
-2.12814506243653e-05
-2.37581855096913e-05
-3.15921676336914e-05
-9.38717284911614e-06
2.48060598564446e-06
-2.07655544211251e-05
-5.20775612183624e-06
-1.53255721462247e-05
1.79497794599579e-06
-1.7220292769183e-05
-1.33369726512636e-05
-2.10994993002687e-05
-1.83618926376284e-05
-7.39334618434072e-06
5.21726476379028e-06
-2.07213781161473e-05
-1.76810685059068e-05
-6.02578640405596e-06
-3.31054440925868e-05
-1.05105027314565e-05
-2.41065221208473e-05
-2.19295730590386e-05
-2.06430849827631e-05
-2.0450103296072e-05
-3.34527201600929e-05
-1.93431449176589e-05
-3.09595672712588e-05
-2.11541814873599e-05
-2.20025576489563e-05
-2.04340340072919e-05
-1.41619052885331e-06
-1.5762071112168e-05
-1.34836657411655e-05
-2.18312408267268e-05
1.12779607266795e-06
2.55475033754547e-07
-8.49283032107496e-07
-1.22778316973971e-05
-2.01121692065023e-05
-9.7544446528857e-06
-1.08904104428185e-06
-2.31516227484075e-05
-1.65409228884314e-05
-1.42399327778532e-05
-7.98210057058655e-06
-1.34078920125124e-06
-1.79145850514897e-05
-2.19448769460726e-05
-1.164233370843e-05
-6.66481837930676e-06
-5.76570165516638e-07
-1.6811240889052e-05
-1.02756154434592e-05
-9.24142874490336e-06
-2.37025665759453e-05
-2.72406885975351e-06
-1.30416367393983e-05
-1.83892525066127e-05
-1.07518623226141e-05
-1.35111166227455e-05
-1.32924442604001e-05
8.01651425733454e-06
-2.66718700388576e-05
-2.28954891778878e-05
-1.20952589084228e-05
-2.19363847200921e-05
-3.47248191974087e-05
-1.96175855684583e-05
-6.78942033258088e-06
8.01748994082198e-06
-1.49289807210813e-05
-7.10831773231615e-06
-3.1601524123139e-05
-2.66897372409731e-05
-2.28685454043883e-05
-1.3239552915757e-05
-1.2991144223255e-05
-1.77303848172766e-05
-2.5096277056417e-05
-2.08785993384371e-05
-5.42272136932365e-06
-7.72658465022261e-06
-2.38131521140117e-05
-1.72396392097364e-05
-1.45203321261876e-05
-4.58549544047708e-06
-1.68863710624453e-05
-2.46792476334266e-05
-3.85028995530991e-05
-2.69179435717517e-05
-1.40430573367561e-05
-9.25620174136983e-06
-3.96317647300184e-05
-1.76769184721592e-08
-1.13354996050948e-05
-2.47411069227397e-05
-2.44307405928625e-05
-1.46115335047223e-05
-1.1588250190277e-05
-1.08737988242451e-05
-1.65099151923526e-05
-1.34850886452709e-05
-2.14100722204973e-05
-1.53334614925612e-05
-1.88942756115197e-05
-2.65017818858017e-05
-5.55843382626356e-06
-1.52669398557531e-05
-6.23270824718704e-06
-1.63196528927168e-05
-1.51493143272609e-05
-3.30171379721726e-05
-1.06022886084943e-05
-3.68331485696207e-06
-8.4127203456385e-06
-1.91868031283598e-05
-2.89223585145794e-05
-1.43598140060754e-05
-2.08629881624075e-05
-1.58193130158111e-05
-2.7603069259455e-05
-1.52506257611728e-05
-9.59473894303553e-06
-8.11940650306825e-06
-8.57383249514257e-06
-1.16593445752688e-05
-2.31503863864861e-05
-2.04014985567596e-05
-1.67616885572545e-05
-1.15753481538956e-05
-1.96724894252406e-05
-1.61385437368873e-05
-1.01488961956997e-05
-2.12216828156868e-05
-2.76590716423493e-05
-1.26869963795623e-05
-6.13073426862333e-06
-3.80235871431653e-05
-2.72890719007433e-05
-2.82766477597818e-05
-2.2756852620459e-05
3.24248376716364e-07
-1.40205923088282e-05
-9.19891747577186e-06
-2.20548023561559e-05
-7.42770876838963e-06
-1.21094330678553e-05
-1.47557289037134e-05
-2.42644677563401e-05
-1.39515140244648e-05
-1.22374755655621e-05
-1.96154261602265e-05
1.05245368575496e-06
-1.76520345158341e-05
-1.35553895141277e-05
-2.95598070130423e-05
-1.67892978771888e-06
-8.73934098839099e-06
-2.97981993733608e-05
-1.53855104889634e-05
-2.31682825684083e-05
-2.19401973715617e-05
-6.67882098074339e-06
-3.72992477141948e-05
-4.56225706546353e-06
-2.55128707077154e-05
-1.40345157647856e-05
6.47734565843516e-06
-4.69420199406648e-06
-1.63913314513173e-05
-1.84115254434214e-05
-2.76348074784879e-05
-1.63841295840502e-05
-8.18569893160049e-06
-3.0229924743066e-05
-4.63493316238879e-06
-5.30069946099526e-06
-4.65369124222335e-06
-2.53137532168756e-05
-2.4065331044783e-05
-4.30465379595243e-06
-2.20667999947158e-05
-1.55382549956126e-05
-6.38927497881436e-06
-1.43459810732957e-05
-1.6312161420789e-06
-7.15283407328655e-06
-1.17602281391433e-05
-1.23287443846092e-05
7.03150115224149e-06
-9.68514624467223e-06
-7.7658974905246e-06
-1.51448188691091e-05
-1.06247391491061e-05
-2.30824799152244e-05
-1.03396406525296e-05
-5.44137393769233e-06
-1.31233344151189e-05
-1.69861241267113e-05
-6.79190690155534e-06
-1.91896457511284e-05
-1.92639341701317e-05
-6.59257775369371e-06
6.27946450964082e-06
-7.73840610422998e-06
-1.398206842686e-05
-2.34742822796152e-05
-2.41364459683245e-05
1.84991881945498e-07
-1.66879842077514e-05
-1.4953294048372e-05
-1.5959803575048e-05
-1.05570535437301e-05
-5.19278629024402e-06
-2.30014006126516e-05
-2.51029833558355e-05
-1.26329583578184e-05
-2.82979249114879e-05
-1.67199200199572e-05
-1.33264728142583e-05
-1.98786345291939e-05
-1.1033798161473e-05
-1.0669129992099e-05
-5.53303859903081e-07
-3.80798954020141e-06
3.01554599283363e-06
-1.00595122480708e-05
-3.6579969877956e-05
-6.84522624889473e-06
-8.70389883080007e-06
-1.74365569468949e-05
-2.29537863530387e-05
-1.73958433764033e-05
-1.10574512959169e-05
-2.63326029657728e-05
7.1498665291896e-06
-2.93438024829403e-05
-1.67581718899131e-05
-2.21494228117776e-05
-2.69217804686604e-05
-2.170852658606e-05
-2.93065199257914e-05
-1.74050854741081e-05
-2.89108392177892e-06
-2.13959526501933e-05
-5.80445618211136e-06
-2.42353297931237e-05
-1.45953411665485e-05
-2.32638766265532e-05
-1.40755205197092e-05
-1.0670098887334e-05
-1.67856932613417e-05
-2.61741867788813e-05
-8.17299201061073e-06
-1.13807496441453e-05
-2.32790580947853e-05
-1.68169864178465e-05
-2.59896222626008e-05
-3.11212142065929e-05
-1.48237794394671e-05
-1.09789509529729e-05
-1.17573060240334e-05
-1.2829843046078e-05
-1.76531429360492e-05
-1.68335094646158e-05
-2.93272540968344e-05
-2.2438862752141e-05
-1.8010149545108e-05
-1.70435050933985e-05
-1.1102510872226e-05
-1.59728399176445e-05
-2.14268837192473e-05
-2.71975145281495e-05
-1.90651923979825e-05
-2.09950907287387e-05
-9.81850303462181e-06
-2.56697307461627e-05
-9.31381501376347e-06
-1.8470197392409e-05
-1.53928244574492e-05
-2.56982336793804e-05
-2.45123516191397e-05
-1.79068896647749e-06
-1.47724619966673e-05
-1.84014470901992e-05
-7.50734552696712e-06
-2.03324062573966e-05
-1.68288263106383e-05
-1.9667267484403e-05
-1.57132469877153e-05
-5.6638465440181e-06
-2.85578913846884e-05
-2.99453748220067e-05
-9.79043204527787e-06
-1.07704189828965e-05
-1.06836262238689e-05
-1.74919508750992e-05
-7.16279604164484e-06
-1.92940322473044e-05
-1.92683884892297e-05
-2.6253037594707e-05
-2.53470352007284e-05
-5.09198351895065e-06
-9.0320730870557e-06
-1.38185102490979e-05
-1.8307792250071e-05
2.97271342603425e-06
-7.69598610093249e-06
-3.66836691106334e-05
-4.11524732569622e-05
-6.55285490810759e-06
-1.07212047439674e-05
-1.16437671610052e-05
-8.25704510560602e-06
-2.00614496692378e-05
-2.44829664646922e-05
-2.10842102979597e-05
-1.85753520082388e-05
-2.5056946201542e-05
-1.37422847307398e-05
-1.11606533377893e-05
-1.81281470372356e-05
-1.61315277596945e-05
-3.4768895866379e-06
-1.96282444490723e-05
-1.39376830504712e-05
-1.10725201815935e-05
-2.64400810921431e-05
-1.61078967771056e-05
-1.55485950284521e-05
-9.72757542146376e-06
-2.82693522985585e-05
-1.37267879198864e-05
-2.07071371689694e-05
-2.4565493712507e-05
-2.21094746944795e-05
-1.83492359866116e-05
-9.15696929189179e-06
-2.08850002678671e-05
-2.51239478455168e-05
-1.12864996534172e-05
-1.01675708746973e-05
-2.62512532635302e-05
-6.66018314207528e-06
-2.21650695930476e-05
-1.0329067572143e-05
-1.45766050427091e-05
-1.02841783408894e-05
-1.6516614115604e-05
-1.11858009528615e-05
-1.16863585896532e-05
-2.72290847304617e-05
-1.09696996679796e-05
-2.45681634104521e-05
-9.39709910208275e-06
-9.9983224936995e-06
-1.49384196433486e-05
-1.11559488831862e-05
-2.49626759505085e-05
-8.59509831055276e-06
-2.15503402282663e-05
-2.79014284546521e-05
-1.43788009788718e-05
-1.8395000905304e-05
-1.44227207550183e-05
-6.41826196428657e-06
-2.31654430758536e-05
-1.78506853518881e-05
-1.28266727778878e-06
-1.15699274437211e-05
-3.24790649875757e-05
-2.39343767628401e-05
-2.66848629437712e-05
-7.3751381782852e-06
-5.92667266815279e-06
-1.97815987001638e-05
-2.86264609691445e-05
-1.45562241337611e-05
-1.87702968939439e-05
-1.62634823889833e-05
-1.70988347041987e-05
-1.12930733213951e-05
-1.58083210378153e-05
-2.95439829857753e-05
-3.50836097746378e-05
-1.98451070416763e-05
-1.95794475279134e-05
-1.37839430106734e-05
-4.62843366955835e-06
-5.82575529530342e-06
3.22058731879211e-06
-1.05043023393512e-05
-1.28252520389061e-05
-1.53923927027022e-05
-1.86543484727992e-05
-1.10019595459508e-05
-5.13208090573795e-06
-7.08321308520341e-06
-1.10540847070681e-05
-1.84513634670559e-05
-2.52162117532896e-05
-2.94153259791656e-05
-6.6301515638838e-06
8.58880660205234e-06
-2.01779969190762e-05
-1.99228839266982e-05
-1.90975624250657e-05
1.08690519139788e-06
-2.16143987229436e-05
-1.3117079810759e-05
-1.99519801683087e-05
-1.8325801904449e-05
-2.88931772101934e-05
-2.56457049859687e-05
-1.828556460828e-05
-9.25292617852346e-06
-1.55955346945406e-06
-2.33498333642101e-05
-2.35492196349623e-05
-2.35369212061518e-05
-2.93952301996566e-05
-2.37289173086853e-05
-3.01325984795344e-05
-1.46419819309367e-05
-5.66299251095815e-06
-2.10526987700499e-05
-1.31398257047494e-05
-1.98896368066785e-05
-2.86693959894272e-05
-3.92537868958421e-06
-2.27242971894551e-05
-2.56451599927742e-05
-4.44166164279084e-06
-2.47266888710986e-05
-2.90202014258376e-05
-1.62075550093693e-05
-3.46772042446582e-06
-3.0485429908722e-05
-1.694100619533e-06
-3.93991324958329e-05
-1.74436271052257e-05
-2.80157820530819e-05
-2.62434952491734e-06
-2.33230015626902e-05
-1.63280403058864e-05
-2.21626009167143e-05
-1.62804762511048e-05
-4.57356030586e-06
-4.2536079007035e-06
-8.11222554502619e-06
-3.21300365916261e-05
-9.67172928033974e-06
-9.46478082850604e-06
-1.15707436518166e-05
-2.39632275566303e-05
-2.02824410680856e-05
-4.68957301607611e-06
-1.50455348010721e-05
-7.66447898192741e-06
-1.89647256606212e-05
-1.48145076399511e-05
-7.10656458879271e-06
6.67525997278074e-07
-2.10596795683997e-05
-2.68050307583333e-05
-2.06287610624459e-05
-6.48830511012895e-06
-4.46217456104904e-06
-4.23340724456505e-06
-2.49760939477881e-05
-2.34272754993723e-05
-1.51139904176828e-05
-1.24036400507562e-05
4.58299764798151e-06
-1.32275700605192e-05
-2.03389029839498e-05
-9.07916161550705e-06
-1.8665486536787e-05
-1.52028754189727e-05
-1.14936433316082e-05
-5.0520006177533e-06
-1.74763711054999e-05
-1.98916265741982e-05
-1.62426609000149e-05
-8.88776233109735e-06
-2.91005589165284e-05
-1.15272388086448e-05
-5.5120583451379e-06
-9.28158045355511e-06
-1.76392343060377e-05
-5.84805829801498e-06
5.6026029229109e-06
9.83543456746895e-07
-4.59463800985312e-06
8.69991124925717e-07
-1.44635102078703e-05
-2.29991878770722e-05
-5.6184215611312e-06
-5.65058634354362e-06
-2.66062517500171e-05
-1.00550719582317e-05
1.17147220601892e-05
-2.91463603938964e-05
-1.30940990072353e-05
-9.50431718263775e-06
-6.42495847688837e-06
-2.11356183908604e-05
-2.39506536165168e-05
-1.9108300680227e-05
-9.9946849811048e-06
-1.59702333337477e-05
-1.58196800599494e-05
-1.85432149101122e-05
-7.08054292752238e-06
-1.50463806273695e-05
-2.93531588778448e-05
-1.78462855622557e-05
-1.19255312675435e-05
-6.78922267047417e-06
-3.41058205381144e-06
-1.80021286044502e-05
-1.28116070887056e-05
-1.80862695818569e-05
-2.19702607361179e-05
-2.03271066190309e-05
-8.46489865211243e-06
-2.17349039127545e-05
5.80336547638118e-06
-8.10569164183241e-07
-7.84632944772893e-06
-2.00430031233427e-05
-1.65088174528403e-06
-1.84542428982553e-05
-1.18753997135012e-05
-2.82116658641341e-05
-3.7755839409393e-06
-3.11220703172081e-05
-7.61732662399978e-06
-1.57911065393273e-05
-2.22026120851627e-05
-3.67271969423724e-05
-1.26734202634277e-05
-1.14849168707178e-05
-9.74422820273716e-06
-1.91869654970851e-05
-1.30552280642668e-05
-1.20289941366276e-06
-2.59419631511881e-05
5.88459476886948e-07
-1.45723788971004e-05
-8.15609756714028e-06
-2.33280072797178e-05
-5.63777924410053e-06
-1.46406248847531e-05
-1.85316487828198e-05
-2.14771455163773e-05
-1.81744424578896e-05
-1.09945951911729e-05
-2.57175645095588e-05
-9.3790750602084e-06
-1.86078320854367e-05
-1.93815882580125e-05
-1.49426989613814e-06
-2.02833399750592e-05
-1.89446878707114e-05
-1.59554669830395e-05
-2.10077974360017e-05
-2.83703142192215e-06
-1.36396745825405e-05
-5.06826914687202e-06
-5.19784971978215e-06
-1.29663991115576e-05
-2.89693888671107e-05
-9.66102540924859e-06
-1.4098070007307e-05
-1.667906385083e-05
-2.52653756871937e-05
-1.03690670908799e-05
-1.41294907624414e-05
-6.89403144059803e-06
-2.42550109635162e-05
-2.68009553135825e-06
-2.57729471817517e-05
-6.22115619461655e-06
-2.87100772815342e-05
-1.07532678937433e-05
-3.78348281261947e-06
-1.24309561907072e-05
-7.86867093666957e-06
-2.571667605405e-05
-3.23980120266422e-05
-5.94826282640598e-06
-2.28162989009894e-06
-1.55263519312262e-05
-4.09857361991393e-06
-1.0409370002844e-05
-1.79638583576981e-05
-4.41295910430798e-06
-1.26982332391552e-05
-2.20745988574686e-05
-1.35854881844261e-05
-2.82999063642564e-05
-1.0351766151792e-05
-6.67082166077825e-06
-1.59971640104189e-05
-1.6700936946521e-05
-8.85533751874636e-06
-1.74630938435494e-05
-2.59638733387645e-05
-2.35585051496615e-05
-1.37981370227128e-05
-1.81219862008054e-05
-1.35461734834563e-05
-1.09162717738198e-05
-6.93736739441843e-06
-2.07662928614818e-05
-1.26860901709075e-05
2.79247639145863e-06
-1.22149893848732e-05
-1.37670548648001e-05
4.094107991791e-06
-2.33541832949896e-05
-1.90668748766584e-05
-9.21346383193455e-06
-1.63966946686802e-05
-1.3222986807855e-05
-1.44543973292969e-05
-1.13880727876428e-05
9.69279335357715e-07
-2.2517112396801e-05
-2.49836978940224e-05
-1.39366605399153e-05
-7.4746759032462e-06
-1.19619683359626e-05
-4.33911792289407e-06
-2.83362151776426e-05
-2.59624356979747e-06
-1.86520822713085e-05
-1.03821514884526e-05
-2.03927233996387e-05
-3.67094161623693e-05
-1.56058715018604e-05
-1.87376787947205e-05
-1.92220932925495e-05
-1.7481236693244e-05
-2.49964491717408e-05
-3.01925655216584e-05
-3.65245177602593e-06
1.03208352080914e-06
-5.97895257128962e-06
-3.14785192675784e-05
2.46766041298726e-07
-1.1575567388188e-05
-3.60095583580273e-06
-1.48795182924732e-05
-1.49131165285704e-06
-2.36687620854573e-05
-8.46591504365803e-06
-2.44323139199521e-05
-1.81437946497491e-05
-2.7038871381579e-05
-2.20005503744657e-06
-1.33982946539626e-05
-3.70551989092098e-07
8.88912725226164e-07
-1.18112537144905e-05
-1.41362835264227e-05
-1.14045313839038e-05
-3.78621196404477e-05
-3.50921363167447e-05
1.58548484191342e-06
-1.70787492763242e-05
-2.51250340492437e-05
-1.74265330251306e-05
-2.61078001080074e-05
-7.36725285594028e-06
-4.39213050087729e-06
-2.15914615764241e-06
-3.14559563347064e-05
-2.53534573689982e-05
-3.00693888096678e-05
-6.21757454503612e-06
4.15800151357657e-06
-2.92931703392479e-05
-6.21365337305013e-06
-1.71135844161083e-05
-2.68630285580994e-05
-2.88403164951833e-06
-3.97768747005388e-06
-1.96727824795664e-05
-7.97373699354596e-06
-2.17929369169508e-05
-2.15554069436196e-05
-2.23510221124939e-05
-2.58070711473654e-05
-7.21622440002098e-06
-1.90996754271098e-05
-2.79416844367551e-07
-1.86081186561445e-05
-1.95097611987336e-05
-1.7253229826411e-05
-2.05331052815978e-05
-1.9083978825256e-05
1.98901330642525e-07
-2.15683148375132e-05
-1.78248990644441e-05
-6.70234070921561e-06
-2.14639848564623e-05
-5.09133093746349e-06
-1.78132402664927e-06
-1.52367981579679e-05
-1.36760203060297e-06
-2.93631615378087e-06
-1.243045560277e-05
-6.53313638904515e-06
-2.71806123162063e-05
-2.19382669329074e-06
-1.75901560481049e-05
-3.70448021037716e-05
-2.5436608460812e-05
-1.72098393548139e-05
-2.76950530708318e-05
-5.21337446818359e-06
-2.09461723191596e-05
-9.90708274359741e-06
-1.64711933458586e-05
-1.59141872697334e-05
-1.55678843767149e-05
-1.57812744288501e-05
-1.54471360752638e-05
-1.93710430029572e-05
-9.4073319995552e-06
-1.44339023995374e-05
-1.69555257678235e-05
-1.57222058408133e-05
-1.11332432397839e-05
-3.15875544291692e-05
-2.02815785746489e-05
-1.49966643091146e-05
-2.80852200441909e-05
-2.4116387338662e-05
-1.27077030304341e-05
-2.13199203067199e-05
-1.74800845426625e-05
-1.84603906772434e-05
-3.32708422926806e-05
-1.29917430946874e-05
-1.68982000392215e-05
-2.68555663659338e-05
-9.83667707288957e-06
-9.10702119927017e-06
-2.66418014872391e-05
-1.5508252725921e-05
-2.34970771107087e-06
-8.81961697386171e-06
-1.67766857945203e-05
-2.82231435784593e-05
-1.04447493841703e-05
-3.9764013581289e-05
-2.62648984995608e-05
-2.03871060662037e-05
-3.01219896965068e-05
-1.19080881484561e-05
-2.86629877318154e-06
-1.38910755632354e-05
-1.23969305259414e-05
-2.15159169549097e-05
-2.32294450383296e-06
-2.99287087228729e-06
-2.1046573454461e-05
-9.53545390104081e-06
-1.25848182670944e-05
-1.72884382771835e-05
-1.35706955771004e-05
-2.41311783049096e-05
1.19475299184219e-06
-2.18423809405393e-05
-1.94941154573528e-05
3.7028513084788e-06
-1.76782547166244e-05
-7.71001773656242e-06
-1.32040408953515e-05
-1.6565499479063e-05
-1.00986879758353e-05
-4.73813124812598e-06
-6.95529163095739e-06
-1.32110698947631e-05
-2.11180732774113e-05
-1.71189956220988e-05
-3.41886239058525e-05
-1.68340923037292e-05
-2.06938680549298e-05
-1.2791642816236e-05
-6.53324762249814e-06
2.22945024993287e-06
-1.21223059257549e-05
-8.83941046192015e-06
-1.07942683164033e-05
-1.27690594379457e-05
-2.59586034685665e-05
-1.10918997666238e-05
-1.81510138888171e-05
-1.20018241995333e-05
2.27023812819449e-06
-1.47780781498299e-05
-2.13535512386539e-05
-2.05489975545795e-06
7.55672614906933e-06
6.54968198999228e-06
-3.22396188112566e-05
-2.2756417820501e-05
-2.63941397849173e-05
-2.36048001935934e-05
-7.42314742956495e-06
-1.49273244315944e-05
-7.40619869121189e-06
-2.93338973239891e-05
-2.11516528688471e-05
2.17039231029138e-06
-1.11370896235778e-05
-5.32290624133498e-06
-2.82364249681634e-06
-2.11448373096389e-05
-2.52278114488005e-05
-1.78766883186557e-05
-2.09465550512472e-05
-6.3026083335602e-06
-3.76294992864965e-05
-2.22705115563909e-05
-1.41377214543722e-05
-2.10746217292984e-05
-2.74035139277402e-05
-1.31664529640366e-05
-1.21166382225274e-05
-2.97632936924178e-06
-3.74991618014433e-06
-1.78539271146725e-05
