# Supplementary material for: Research on computational propagation and identification of mine microseismic signals based on deep learning
Source: PLoS One. 2025 Oct 22;20(10):e0334641. doi: 10.1371/journal.pone.0334641 (PMC12543183; doi:10.1371/journal.pone.0334641)
Supplement: S9 Data — (ZIP) [file pone.0334641.s009.zip › 000101100000369.xlsx_0.txt_24.txt.txt]

-2.57240694401985e-05
-6.92084970425322e-06
-3.38096906914603e-05
-1.39609709887796e-05
-1.42673888502888e-05
-9.7540484305793e-06
-1.99979120789501e-05
-2.4219010194795e-05
-1.61777786530877e-05
-1.9142168772587e-05
-2.18861368454013e-05
-1.08910632030686e-05
-1.79062403640305e-05
-2.33340732278765e-05
-1.39362829364994e-05
-3.29019435064684e-05
-1.39371901341089e-05
-3.15659969185157e-05
-2.11508532748118e-05
-1.62178995471432e-05
-1.84600141395903e-05
-1.63827445677697e-05
-2.38648480150901e-05
-2.95651300998895e-05
4.47385191440724e-07
-1.36566363333398e-05
-2.04059061094857e-05
-4.76102850965917e-06
-1.1848447441856e-07
-7.35537018431484e-06
-5.57373622054407e-06
-2.24617158473734e-05
-2.36108740776168e-05
-1.56208760579651e-05
-7.38880794776744e-06
-3.3842402384447e-06
-1.025347370099e-05
-4.03356896724377e-06
-2.82623077393406e-05
-1.84817897609798e-05
-1.27326549017128e-05
-2.67394472267204e-05
-1.13506692918394e-05
-2.09501194116775e-05
-2.6883475717916e-05
-3.64358396749384e-05
-8.86239086300209e-06
-1.07859728234278e-05
-1.36882857447576e-05
-1.61645918777997e-05
-2.22252109636643e-05
-2.5007564103441e-05
-6.57096077843596e-06
-2.95801507967282e-05
-9.64877006391241e-06
-7.96515568549587e-06
-1.74913829941363e-05
6.33718519221511e-06
-2.0140186227136e-05
-1.86594922511844e-05
-2.59038187885749e-07
-3.6250181449459e-05
6.06627357343779e-06
-9.20114007165164e-06
-1.63496076710489e-05
-2.07630203898987e-05
-2.40498555687792e-05
-1.23561269936188e-05
-1.42867752128029e-05
-1.70139290224267e-05
-2.05666811028283e-05
-4.14352101041269e-06
-2.54968290146243e-05
-6.0432523179532e-06
-1.17678296593909e-05
-1.4073755902059e-05
-1.30023339334718e-05
-1.26139305680518e-05
-1.19839456757645e-05
-7.09264989039626e-06
1.65047459600856e-06
-5.66611819620858e-06
-3.24054867344529e-06
1.19674093358939e-05
-2.05000971556512e-05
-2.00986525908113e-05
-8.20597160254562e-06
-2.43945873362691e-05
-2.93057632324771e-05
-1.54111639094045e-05
-2.53687544746238e-05
-1.24999136811629e-05
-7.94770397619343e-06
-2.372888909861e-05
-8.40663836069356e-06
6.09629342414913e-06
-1.99107265589628e-05
-1.80876167864855e-05
-1.57316137542157e-06
-1.20720092758381e-05
-2.23935536647099e-05
-6.42193422054145e-06
-1.17647515381349e-05
-1.22525756337131e-05
-1.17099049422999e-05
-2.18875709400978e-05
-7.97084219364774e-06
-2.08421166708428e-05
-2.72305669441974e-05
-1.78319099785877e-05
-2.88814874782593e-05
-2.2098359928825e-05
-9.88927167689773e-06
-1.72175231756473e-05
-1.51333325114961e-05
-1.03235225745176e-05
-2.25932545115217e-06
-1.91068973342769e-05
-7.00602596605183e-06
-7.20420321202184e-06
-7.68668977418764e-06
-1.26555568572545e-05
-1.62525918960126e-05
-8.07771652087803e-06
-1.43441981496748e-05
-1.84666256349005e-05
-3.66042588237998e-05
-2.58960915174209e-05
-6.91118753386685e-06
-7.54378364002753e-06
-3.33997931086541e-06
-2.01669640810526e-05
1.6152216682341e-06
-1.59421184646164e-05
-1.37846641400091e-05
-1.01730855467897e-05
-2.55088544254838e-06
-8.96739301480568e-06
-2.90986085711317e-05
-4.44095007745534e-06
-4.81929088354198e-06
-1.53783751237159e-05
-1.12380546044772e-05
-1.06746303905838e-05
-1.98873764916703e-05
-1.39364737581448e-05
1.35457258606371e-06
-2.50677774354816e-05
-2.582278564376e-05
-9.62788307957859e-06
-1.8791160647025e-05
-1.94578336606972e-05
-1.38202376632982e-05
-3.19537972835547e-05
1.67454522624765e-07
-2.14707524717951e-05
-3.3615625971626e-05
-5.81063582935401e-06
-1.90063077592533e-06
-1.04391067671818e-05
-7.01162744555715e-06
-9.4589377999462e-06
-2.01961295945664e-05
-1.47838469675714e-05
-2.31858992383834e-05
1.28461247241408e-06
-2.44749427425187e-05
-2.38075836739515e-05
-2.0476145564541e-05
-3.40603437741282e-05
-6.09591800056247e-06
1.50153234801809e-05
-7.16547541578329e-06
-2.10791751467838e-05
-1.94646328067979e-05
-2.67353269806053e-05
-2.11028411056606e-05
-8.34917084726227e-06
-5.12370986219666e-06
-1.5279054921899e-05
-1.52742872911204e-05
-1.23122155224323e-05
-8.02062250661441e-06
-1.62753441052003e-05
-1.50555950441088e-05
-2.35732711016104e-05
-9.38428846961352e-06
-2.64498812853508e-05
-1.26815408234274e-05
-2.33680618655636e-05
-1.34273536764712e-05
-1.38459330958673e-05
-2.47432412267435e-06
-2.33776091908695e-05
-1.79465269694627e-05
-1.61240278402801e-05
-1.36237993736268e-05
-5.54321325345796e-06
-3.82936544911924e-06
-2.20179175992086e-06
-3.33587354779025e-05
-8.19099604253521e-06
-2.53308963131471e-05
-1.45006286011749e-05
-9.13675717526809e-06
-3.19026654588954e-05
-1.57008046497646e-05
-1.33643920053322e-05
1.51881996322118e-05
-6.84808291290763e-06
-1.8937683002385e-05
-5.8599813699679e-06
-3.36708476758125e-05
-1.19504030460637e-05
-6.32858951282966e-06
-2.82582244296786e-05
1.18418335441536e-06
-1.51597306085781e-05
-2.54078419508495e-05
-1.84912340803883e-05
-1.80477849006147e-05
-3.75446800301896e-06
-7.07328228384835e-06
-1.23096366216653e-05
-2.64986195436733e-05
-1.86703294438636e-05
-2.48021775936903e-05
-3.11093235950239e-06
-1.84586219163392e-05
-2.77304906649934e-05
-1.54770819373407e-05
4.43982148024567e-06
-8.15216963041024e-07
-1.33251836795193e-05
4.36826238483568e-06
-2.05209060492551e-05
-1.59947707973466e-05
-4.5130949017312e-06
-2.53530118934488e-05
-1.28480647398833e-05
-3.02474166423337e-05
-1.87467510662146e-05
-8.82752134784567e-06
-2.04106861378217e-05
-1.67645531265657e-05
-3.98490582327641e-06
-3.96918310085576e-05
-1.57952308238725e-05
-1.21550150493595e-05
-4.49099110759404e-06
9.93170811701373e-06
-1.49779511080801e-05
-6.85415631766021e-06
-1.86808812623277e-05
-2.26170464505596e-05
-2.16649670819063e-05
-2.18850562021438e-05
-1.89411562809723e-05
-9.20217487842703e-06
-2.81229812063804e-05
-2.52296003619679e-05
-1.45699084330729e-05
-7.306447030307e-06
-2.44730718869741e-05
-5.66706383557134e-06
-1.87009870229243e-05
-9.014632234986e-06
-9.1908287913157e-06
-1.04810001165268e-05
-2.794997961459e-05
-1.14899186837248e-05
-1.46204056697336e-05
-1.7660259562966e-05
-5.94249870498568e-06
-1.69527029923876e-05
9.08476202350864e-06
-1.80203974602744e-05
1.39471965227829e-06
-1.40926202484019e-05
-3.62554197997733e-05
-3.324410700985e-05
1.38282929761435e-07
-2.15461543789464e-05
-1.05920001756512e-05
-1.99368916663573e-05
-2.98916421760665e-05
-1.84586854406979e-05
-1.57046344068971e-05
-3.16271747567087e-05
-2.49098102008544e-05
-1.33103853282725e-05
-1.30522160352515e-06
-1.22308247417941e-05
-1.98079258516973e-05
-2.26583970513869e-05
-1.92040678313717e-05
-3.86211475910621e-06
-2.08276523389767e-05
-2.57774914977096e-05
-1.75607276525847e-05
-2.6087193145429e-05
-1.83461571636656e-05
-2.32658851750258e-05
-3.77770778003595e-05
-1.86810712350275e-05
-1.44933839578981e-05
-3.30008055058305e-06
-2.58278872978222e-05
-9.08257243544452e-06
-2.47868781162128e-05
-2.35682485877148e-05
-2.59488633684945e-05
-1.42533845742865e-05
-1.16862614764076e-05
-2.03428427051305e-05
-1.82240708823961e-05
-2.03139047523572e-05
-6.80560551211377e-06
-8.4536529588316e-06
-6.61011279620056e-07
-3.04085837182039e-05
-1.80760316727071e-05
-3.319415723188e-06
-1.92039514109584e-05
-7.30257072095092e-06
-1.3299930499847e-05
-3.44192817198118e-06
-9.70207980907143e-06
-3.69408238839732e-05
-1.87447565103746e-05
-1.13405209583186e-05
-2.06730317992064e-05
1.86564570253985e-07
-1.07762196661747e-05
-9.3512669486738e-07
-3.74946156384113e-06
-2.44414870580849e-05
-2.18673219790212e-05
-2.04460416535087e-05
-1.84644626296208e-05
-1.22426768421542e-05
-1.77902013849692e-05
-1.41805321731137e-05
-2.58029784797466e-05
-9.46725694568815e-06
-1.80485596389903e-05
-1.10418758276937e-05
-1.22682813407682e-05
-2.75295588302026e-05
-2.1698927531947e-05
-2.17911270539505e-05
-2.76761916970224e-06
-3.71802927200864e-06
4.0509102350577e-07
-8.05802158334445e-06
-2.21593930937135e-05
-1.62373950465821e-05
-8.50032838277919e-06
-1.35327230937604e-05
-2.01532465309964e-05
-1.73873960841453e-05
-1.42392957579803e-05
-1.11457988692032e-05
-1.22821164302003e-05
-2.03265518642898e-05
-1.59413928532234e-05
6.37559526337867e-07
-2.74147804556929e-05
-1.07193878948717e-05
-2.08266507177441e-05
3.16196515470443e-07
-8.86406542253876e-06
-8.16386523927062e-06
-4.10998873068226e-06
-1.62390549717239e-05
-1.76957368594759e-05
-3.79810694493737e-06
-2.03515064337872e-05
-1.86927306741642e-05
-1.00405890364874e-05
-2.34651233720072e-05
-1.33110551561011e-05
-2.506079108778e-05
-2.78660497640043e-05
-9.39132161915544e-06
-7.12664659839448e-06
-8.52344207498546e-06
-2.27659024961054e-05
-2.12735799564421e-05
-1.49057122091601e-05
-1.63154943082405e-06
-1.19779586164567e-05
-1.27792422854891e-05
-2.69334960628726e-05
-1.04465730487603e-05
-2.68203949511949e-05
-3.49622128726427e-05
-1.97866119060604e-05
-2.9663512225564e-05
-2.61043450795707e-05
-7.81163292618135e-06
-1.45642385781664e-05
-2.72600659456108e-05
-1.89646284695188e-06
-1.84134058761897e-05
-4.45802029419455e-07
-1.92919007015798e-05
-6.76351260666407e-06
-4.93619736067351e-06
-2.42010931349561e-05
-5.48524411492708e-06
-1.90450314631529e-05
-5.02412193212134e-06
-7.63375061598308e-06
-2.04049956194313e-05
-9.55341841753271e-06
-1.37085794057158e-05
-1.71811067631305e-05
-2.0555168479606e-05
-2.49614423526394e-05
-1.9522889335859e-05
-1.90175363132766e-05
-2.58127131345721e-05
-2.32988759883112e-05
-2.99869753518637e-05
-1.97651721827118e-05
-5.4870040446974e-06
-1.96763485303451e-05
-5.75258398991084e-06
-2.25850708405033e-06
-1.6971866663619e-05
-1.18202087700535e-05
-2.65546871647959e-05
-1.81004904437016e-05
-1.99858591928738e-05
-1.29924231395902e-05
-9.7793996945142e-06
-1.58859770207375e-05
-1.6485056478272e-05
-1.81751401908194e-05
-2.23702529244814e-05
-1.30936981815862e-05
-1.12759967249483e-05
-2.79686691618177e-05
-8.27713809459203e-06
-1.32237318240261e-05
7.3290726099029e-06
-5.57440450822673e-06
-2.08458308412929e-05
7.19237798796925e-06
-1.28549455957605e-05
-7.09048070231968e-06
-1.78687401307697e-05
-1.11402555250302e-05
-7.45485040791181e-06
-1.78933977287618e-05
-3.68481098862557e-05
-8.00434763064451e-06
-2.97155008383356e-05
-3.35821851996028e-05
-3.22134640730658e-05
-7.97224447477591e-06
-8.34179111904781e-06
-1.53898120158775e-05
-7.27944366787183e-06
-2.21787640159081e-05
-1.48771345373516e-05
-1.42639808322507e-05
-1.60317121753874e-05
-1.17417850811619e-05
-1.79248838636145e-05
-7.35534765725079e-06
-2.00476828314591e-05
-6.79345195244087e-06
-1.28725187665285e-05
-2.46057704190666e-05
-3.79639918332664e-05
-1.96294509628928e-05
4.04317231937306e-06
-7.01080051299641e-06
-1.19042585140602e-05
-1.60754945937193e-05
-2.67285590799873e-05
-8.17882629362472e-06
-2.16345873152885e-05
-1.11369594793063e-05
-1.24653160674828e-05
-1.61141518412443e-06
-2.35216921607684e-05
-2.80320617054675e-05
-1.82480680194122e-05
-2.01601126138613e-05
-5.83540606509118e-06
-7.3867549351009e-06
-2.11282333330693e-05
-6.72507193643866e-06
-6.87990881519103e-06
-2.93311083622715e-05
-1.73118854348456e-05
-5.01689895428838e-07
-2.80430146077714e-05
-8.52022175126629e-06
-9.16167855722652e-06
-1.53930881000537e-05
-2.8844804922722e-05
-1.78443956470929e-05
-1.12487789776366e-05
-2.67408030499714e-05
-9.19372667184192e-06
-9.38567394901942e-06
-4.85255865910922e-06
-2.09247847820222e-05
6.47020622982367e-06
-2.65583079748333e-05
-1.55184016038262e-05
-1.80151861781233e-05
-3.09182145855056e-05
-1.31625939218038e-05
-1.51475494572781e-05
-2.17191855013345e-05
-1.25576701824367e-05
-3.30247026956894e-05
-1.19706658669652e-05
-6.64611073992552e-06
-6.17646588619263e-06
-9.60966409581265e-06
-2.57476143801149e-05
-1.38294186498944e-05
-3.41766344163576e-05
-4.80413244551904e-06
-1.37420003979846e-05
-2.64553531352543e-05
-2.10337598960749e-05
-2.03933389918919e-05
-1.96320295876156e-05
-1.69603702099679e-05
-2.17412888166115e-05
-1.9796188371075e-05
-2.15028188500881e-05
-1.4598514056953e-05
-2.94720063118537e-05
-9.26986235717645e-06
-1.16241173097378e-05
-1.44022565846287e-05
-1.42164407978543e-05
-1.37920588408735e-05
-2.17469882460716e-05
-5.11132810914498e-06
-1.62540748471069e-05
-1.0666234046547e-05
-9.50050167227361e-06
-3.3346382572047e-05
-1.16879214027928e-05
-9.06506225308276e-06
-1.34597853424236e-05
-2.1384518799562e-05
-1.45312274146219e-05
-9.89923206587571e-06
-1.11658637392762e-05
-2.89133278420792e-05
-1.26868310587117e-05
-1.97672371358687e-05
-8.43650699013048e-06
-2.72873832690659e-05
-8.66909311026989e-06
3.35530266283241e-06
-1.49417158253663e-05
-1.71307826429381e-05
-3.6974351071704e-05
-9.30541956421686e-06
-1.29980853728163e-05
-1.38553244440448e-05
-2.58667354559024e-05
-6.29929577916377e-06
-2.80960923395375e-05
-2.25747682054406e-05
-1.5940099690024e-05
-2.13028964227297e-05
-2.76723235710737e-05
-1.80976961733214e-05
-2.09290915997375e-05
-1.91231313846026e-05
-2.29075812902087e-05
-1.65481911884964e-05
-1.89385820896308e-05
-2.00762249230556e-05
-1.29801690708787e-05
-7.08674437758939e-06
-1.30196078826833e-05
-2.11195301863885e-05
-2.39056509579842e-05
-1.12959037306884e-05
-1.65526362835572e-05
-1.59175475089993e-05
-1.63405772069108e-05
-2.15148822975844e-05
-1.98366662333136e-05
-1.58471218946782e-05
-1.92073194191897e-05
-1.43983091643112e-05
-9.51190974344471e-06
-2.11336154543371e-05
-2.22521044317484e-05
-3.32838776247011e-05
-2.46392323031023e-05
-1.49444592750283e-05
1.50794878996458e-06
-2.12919301991517e-05
-2.44896420071151e-05
8.83811903776024e-06
-1.20104436179394e-05
-1.51299805296573e-05
-2.0588368543468e-05
8.23676594574649e-06
-2.70866739623688e-05
-1.11598431617033e-05
-2.41239657483477e-05
-6.86821363135784e-06
-2.41417567295637e-05
-1.09678962936156e-05
-5.59802891514951e-06
-2.45561229263267e-05
-1.19766539613549e-05
-1.99417669107184e-05
-1.41642289856487e-05
-2.48949762357678e-05
-1.11002594442489e-05
-1.73740961609861e-05
-2.24745767627524e-05
-1.19094307454684e-05
-1.88729862623673e-05
-3.68788842046088e-06
-1.98712418139272e-05
-1.22629023489496e-05
-9.16700724499983e-06
-1.58469666228747e-05
-4.5907431722687e-05
-1.49064310914206e-05
-1.29298519965637e-05
-1.99272291583275e-05
-9.13722358577953e-06
-6.72543205639197e-06
-9.43731929179715e-06
-9.43436214798778e-06
-4.06899346286722e-06
-6.50046200318961e-06
-2.08215549260324e-05
-2.48989637083626e-05
-9.50155903402326e-06
-2.17742538875082e-05
-1.17328025641958e-05
-1.85600341712011e-05
-5.760792036358e-06
-2.16247117022194e-05
-2.3032103321698e-05
-1.60118194138336e-05
-1.93578839782426e-05
-1.56076072521758e-05
-1.75623451137008e-05
-1.65709209119906e-05
-2.87437008439613e-05
1.74696011940678e-06
-2.55271227961184e-05
-1.67377954297016e-05
-3.31309598879849e-05
-1.40147330538304e-05
-1.68452194656156e-05
-9.219542569205e-06
-2.17793724976596e-05
-1.94359229903796e-05
-8.75298332189173e-06
-1.81310371068849e-05
-1.99553342913621e-05
-1.61640970629505e-05
-1.63415911572527e-05
-1.92882502048664e-05
-6.45331326830984e-06
-1.36390324528202e-05
-1.78174534046083e-05
-7.81633598146793e-06
-2.04127514260467e-05
-1.14090601558324e-05
-1.29501826348833e-05
-1.17712468658865e-05
-1.18512475469527e-05
-3.90783978174811e-05
-4.07062216989187e-06
-1.34820501302409e-05
-1.99518666604652e-05
-2.93577258949191e-05
-1.80648348913511e-05
-9.62912446454771e-06
-1.41006077278238e-06
-1.58833333593867e-05
2.0050355720938e-06
-2.12113367157616e-05
-1.07342067068717e-05
-2.24476902598971e-05
-2.09306889578601e-05
-6.24039134950933e-06
-1.53512006835125e-05
-2.43311774584703e-05
-4.37357466848992e-05
-1.91589990090611e-05
-1.65597141526412e-05
-1.68862597309078e-05
5.96007465539294e-06
-3.27302162996145e-06
1.41188846675261e-06
-7.44831294310845e-06
-1.76115922718704e-05
-1.89385738054828e-05
-1.18130893547355e-05
-1.06513609321399e-05
-2.64458505111733e-05
-3.46197802686892e-05
-9.74045525742024e-06
-9.26132527453055e-06
-1.92363012960698e-05
-3.66707887749825e-05
-1.30790210779768e-06
-1.45074011270726e-05
-2.33221865378152e-05
-1.11680341164449e-05
-1.83549845596073e-05
-1.51390355589792e-06
-1.28968899393868e-05
-2.63343984063792e-05
-9.83167999196579e-07
3.00105871512722e-06
-2.26248319648205e-05
-2.1349670909244e-05
-1.58852206125065e-05
-5.00606329491297e-06
-8.91513329340111e-06
-2.45050651725733e-05
-1.08548861015362e-05
1.00607171750202e-06
-3.97131432802102e-06
-3.69101297930332e-05
-1.2312725675078e-05
-1.30814170342988e-05
2.37936398643651e-06
-1.78393613963896e-05
-3.24841302909335e-05
-2.72562708424347e-05
-2.3103550414435e-05
-1.33560217605915e-05
-5.89994785675141e-06
-1.2260916718042e-05
2.92115401099496e-06
-8.24923499081218e-06
-4.18433528921111e-05
-2.27861660695634e-05
-1.01706080570389e-05
-3.20326378064901e-05
-3.06718852880826e-05
-2.08135139941345e-05
-8.98785316850207e-06
-9.52516743865525e-06
-4.05649124445172e-06
-1.81717135597183e-05
-2.10936891916347e-05
-1.18731996322537e-05
-1.01043104149616e-05
-5.52857899559322e-07
-2.33217558013948e-05
-2.49853729919607e-05
-2.30481293251985e-05
-1.47658661424493e-05
-1.69175345904591e-05
-1.94149312502599e-05
-1.97162575059807e-05
-1.8838828485564e-05
-1.15069266239911e-05
-1.84433927754888e-05
-1.48273265168619e-05
-2.88363938706938e-06
-1.00978382364347e-05
-9.76259714595402e-06
-1.28948368791296e-05
-1.03281686662218e-05
-3.89007137228455e-05
-2.65728251019028e-05
-8.73161948987278e-06
-2.36586293879743e-05
-6.15561604637314e-06
-1.93658685305838e-05
-5.07272129570455e-06
-3.93409494140557e-06
-3.69751421003642e-05
-2.31903757958842e-05
-1.67278746065681e-05
-2.10949500839314e-05
-1.78265601710079e-05
-2.69547787806844e-05
-1.94199968571539e-05
-2.30862038416434e-05
-2.65844629992587e-05
-1.40950382137154e-05
-8.9768308001165e-06
-8.04306567547025e-06
-2.37004453864182e-05
-1.64550739083025e-06
-1.06944581412352e-05
-2.70523461462417e-05
-1.02284953496931e-05
-2.11275157920035e-05
-9.82191297007879e-06
-1.29365241569693e-05
-2.90447601689808e-05
-3.03984353105593e-05
-7.22339159230466e-06
2.33604087475055e-06
-1.13298143865194e-05
-2.16569158287651e-05
-2.4933603135946e-05
-1.66320211406723e-05
-5.51589361798188e-06
-1.81796284981306e-05
-1.15775843298889e-05
-4.77884049147825e-06
-1.48377266546145e-06
-4.00801874882442e-06
-6.13649487979712e-06
-1.72349247250936e-05
-1.42573575456617e-05
-3.24959126617787e-07
-1.3381858767333e-05
-6.30230446574045e-06
-6.12785284134642e-06
-2.54238763185181e-05
-2.69130419325712e-05
-3.56553097242034e-05
1.17141616678373e-05
-1.34704196697197e-05
-1.27297989829198e-05
-1.80446707258228e-05
-2.30656257796253e-05
5.71337731018404e-06
-2.01161243076107e-06
-8.98043898548845e-06
-1.55696747797905e-05
2.02377263818915e-06
-2.9132788502154e-05
-1.99438088016715e-05
-4.36318527848276e-05
-2.75583352583973e-05
-8.24828206310444e-06
-3.51582466752221e-05
-2.42044424078558e-05
-6.12514379872177e-06
-1.89760162717201e-05
-3.53129463700506e-05
-1.16680969092258e-05
-1.71623646029868e-05
-1.04204571324531e-05
-1.64390862918144e-05
-9.89941957689427e-06
-3.32527379488856e-05
-1.25843259110251e-05
-1.82119621171362e-05
-2.75958576973201e-05
-1.96078869467917e-05
-1.20455168406981e-05
-2.00272917585528e-05
-1.22933896076346e-05
-2.95668898541009e-05
-2.59173557198897e-05
-2.23700049859111e-05
-4.55532302980674e-06
-7.59071272405081e-06
1.22543703236088e-06
-2.2886335055908e-05
-2.01358836130489e-05
-8.9655057026297e-06
-3.25007589515461e-05
-2.22762497913999e-05
-1.96499897345068e-05
-1.84316919389452e-05
-3.11083728553063e-05
-2.3896337137325e-06
-4.31290869299303e-06
-3.17267595803456e-05
-1.41296214397676e-05
-2.29997035054141e-05
-1.97097899497572e-05
-1.70703012599541e-05
1.04893381869609e-07
-2.70083018133956e-05
-1.73449238957503e-05
-1.28090324636434e-05
-3.20124876069102e-05
-1.45960117551053e-05
-1.3258892121241e-05
-3.16651245517416e-05
-2.42534046597466e-05
-7.91063463735521e-06
-1.56288234839381e-05
-5.8275687703779e-06
-4.15157168423382e-06
-1.88095384582883e-05
-1.50627498285154e-05
-5.17333436811995e-06
-3.06824934627984e-06
-2.46288257294056e-05
-8.38886814252748e-06
-9.22925253645751e-06
-2.81476871680742e-05
-2.95754958084201e-05
6.99706709729172e-06
-1.11005912552409e-05
6.39540861992582e-06
-2.3259630607709e-06
-1.17271574214536e-06
-1.36786493965183e-05
-2.52234931896798e-05
-1.10115581944675e-05
-6.37245390530994e-06
-1.01852029720293e-06
-1.85555457953554e-05
-1.97138443727473e-05
-3.1760388794185e-05
1.5804893376284e-06
-1.64228971178537e-05
-2.1312368958943e-05
-2.1007187898038e-05
-2.13639352342905e-05
-2.86235505827238e-05
-1.34564498457986e-05
-1.5691471523615e-05
-2.17871060294821e-05
-2.19507016080984e-05
-1.25565053602958e-05
-2.62456391558368e-05
-2.67992718380166e-05
-2.78533039436598e-05
-1.2829650832696e-06
-2.12223613952547e-05
-1.69781910553562e-05
-1.90698370441158e-05
-2.58821284155531e-05
-1.41523703048178e-05
-1.76231829556471e-05
-1.90069512818044e-05
-3.25374933751671e-05
-3.26919331455315e-06
-8.92927126398952e-06
-9.1170209608036e-06
-1.40917954791098e-05
-7.58425488504296e-06
-4.88295112876166e-07
-2.02826076023508e-05
-3.82154654312122e-05
-8.94220777536914e-06
-9.37766939832538e-06
-3.56405248315456e-06
-7.46118982779969e-06
-9.17189927657129e-06
-2.36902784093962e-05
-1.75781545488969e-05
-1.99946016802373e-05
-2.15140902747333e-05
-2.43655867351902e-05
-2.38947533775769e-05
-2.07942172942204e-05
-1.80350815378628e-05
-7.59914862504149e-06
-2.37765953834622e-06
-1.40284571865762e-05
-9.43518088306108e-06
-2.74509645339086e-05
-2.30628117829362e-06
-1.40881344659918e-05
-8.90429984068178e-06
-1.68492579692714e-05
-1.04251558081044e-05
-1.46006032314864e-05
-9.16631889442349e-06
7.26422636692304e-06
-1.55646282066692e-05
-1.25742278035626e-05
-1.65478036552569e-05
-9.42831977042322e-06
-1.102968157896e-05
1.38216757929884e-06
-1.13185425638812e-05
-3.10721162974603e-05
-2.46465374841497e-05
-1.86501193030255e-05
1.79036328443204e-06
-1.65489134905626e-05
-9.4337519244422e-06
-2.42921610068898e-05
-1.63952700803937e-05
-2.63241856979444e-05
-2.32576192130857e-05
-1.84871677975982e-05
-4.55706426112549e-05
-3.83143708302867e-05
-7.62945396367301e-06
1.78802120500624e-06
-2.48732610676301e-05
-1.98387558725334e-05
-6.81518777313283e-06
-3.31780753655328e-05
-3.33243860728798e-05
-1.92887164867849e-05
-2.23011119051732e-05
-1.3878433753041e-05
-7.94832969165849e-06
-8.35604811589626e-06
-1.79659251023706e-05
-2.70094710428799e-05
-2.33602630191092e-05
-1.1432395681624e-05
-1.14364091489026e-05
-1.9516680972671e-05
-1.31447897865219e-05
-6.98268566247548e-06
-2.11810101964504e-05
-1.70204897489333e-05
-5.81555711237984e-06
-2.98227371055971e-05
-2.40473652367698e-05
-1.29548644744612e-05
-1.59852765187127e-05
-1.8867003510327e-05
-1.2092172480937e-05
-2.85202041568061e-05
-5.46012305290279e-06
-5.26038833421591e-06
-1.87722147906121e-05
-2.8746276859187e-05
-3.33298398208097e-05
-1.59867500576213e-05
-2.01766681092102e-05
-3.34714482229657e-06
-2.61730484029586e-05
-1.76284920695982e-05
-1.40538148455627e-05
-5.61391878501815e-06
-1.10176112991931e-05
-2.24993554993993e-05
-1.51117262734071e-05
-1.15913147119068e-05
-4.28100736923677e-06
-1.77972701191903e-05
-1.3077182578933e-05
-9.84849399717695e-06
-1.69571473325837e-05
-1.55800747715602e-05
-4.60448024567202e-05
-8.72932171948281e-06
-2.47265251293815e-05
-3.19453815952516e-06
-1.46945486839493e-05
-2.03257269131358e-06
-8.80146763993474e-06
-2.81268823827314e-05
-2.41758662657914e-05
-1.33766903828055e-05
-9.75453969953394e-06
-1.46100461764465e-05
-3.07525426354724e-05
-5.59955417063486e-06
-8.60100309158364e-06
-1.07598876361392e-05
-2.3465708301945e-05
-1.56246543020453e-05
-3.14938529893874e-05
-1.53368165917068e-05
-1.11516844025011e-05
-6.66889758528107e-06
-2.13928924984984e-05
3.52240413825531e-06
-7.47048396148397e-06
-9.66360197295154e-06
-3.82509925168758e-05
-2.2037994594302e-05
-1.8799510984634e-06
-1.87381405438313e-05
-2.02153405246627e-05
-1.24724398249179e-05
-4.09719011101885e-05
-4.94595318853366e-06
-1.57630326825921e-05
-7.74933825956924e-06
-1.8965303372271e-05
-2.29864373455639e-05
-2.32876394507698e-05
-2.13577620829106e-05
-1.45587712859047e-05
-1.22319474256168e-05
-1.56742815498935e-05
-2.20885998647134e-05
-8.64548620421075e-06
-9.68107312976107e-06
-1.03731816867153e-05
-6.86620696113343e-06
-1.44883602076689e-05
5.60049047888013e-06
-2.20227486042487e-05
-2.97834424708955e-05
-2.41606799380138e-05
-1.53068567916901e-05
-2.67208150128032e-05
-2.54283360846892e-05
-3.36856383547269e-05
-2.72811440933604e-05
-1.95667434799145e-05
-2.73614821954211e-05
-4.73019444560831e-06
-1.17491976666265e-05
-1.31198829952472e-05
-5.81784387866984e-06
-1.17764046271796e-05
-1.80852737388112e-05
-2.38019627680473e-05
-1.74783371506413e-05
-9.01106294594388e-06
-1.20286102087511e-05
-2.36787754329921e-05
-1.19890160862407e-05
-1.79328460043977e-05
-1.55498531804862e-05
-2.29187185414231e-05
-6.08397766460675e-06
-1.93632810463399e-05
-2.11800372942693e-05
-1.00283388670284e-05
-1.78030864882196e-05
-2.42359757457362e-05
1.63109872440264e-06
-7.68562266717603e-06
-2.91351774606047e-05
-1.07904772665935e-05
-1.36292337804834e-05
-9.23464343991746e-06
-8.30709569000196e-06
-8.13574647811053e-06
-9.54806819054295e-06
-1.61207210233327e-05
-2.30299432413074e-05
-1.96026787828564e-05
-1.08131627073625e-05
-1.86023956580292e-05
-1.518406318958e-05
-1.1583885671129e-05
-1.33905002372569e-05
-1.22354844983771e-05
-2.33726195199744e-05
-1.1456996377581e-05
-9.08419827705469e-06
-2.30002819730127e-05
8.39484742196771e-06
-1.69883963790704e-05
-2.42331336260127e-05
-1.45502889465266e-05
-1.54740843558108e-05
-1.38217362630996e-05
-1.31546237948429e-05
-1.41101633514076e-05
-9.67027131880107e-06
-1.19732568656519e-05
-4.27032820135957e-06
-2.35352198606081e-05
-2.29037790000679e-05
-6.58251390170906e-06
-2.11944972449075e-05
-2.33753097018623e-05
-1.32227519549271e-05
-2.16403556401856e-05
-1.35031196639657e-05
-1.42252971062614e-05
-1.76694771101695e-05
-2.55200425122378e-05
-2.63677884777053e-05
-1.3233789301239e-05
-9.94758477910992e-06
-2.48814978314851e-05
-1.31148295616117e-05
-8.81548859507887e-06
-9.12950203021321e-06
-4.50580565226701e-06
-1.04472428862174e-05
-8.23937371011829e-06
-2.27638444375137e-05
-2.43844155564634e-05
-1.16000456215478e-05
-1.72027455896224e-05
-1.96298543213364e-05
-2.22048006066291e-05
-2.4165496265121e-05
-1.43645262998444e-05
-1.37089726365631e-05
-2.09081120873255e-05
-9.5086146010491e-06
-1.52343950939982e-05
-1.88495690849727e-05
-6.98544989759064e-06
-3.65005528768591e-05
-7.79265050218229e-06
-2.92160174077729e-05
-1.72309234158189e-05
-1.97288720234051e-05
-1.07128362811972e-05
-7.36803560874635e-06
-1.05849782421075e-05
-3.05535969736093e-05
-4.87510123580016e-06
-9.12113050434911e-06
-2.82512345663463e-05
-3.55183229292322e-06
-3.37350135345068e-06
3.86731126773949e-06
-9.61169488506888e-07
-1.23095687592472e-05
-1.56331600913491e-05
-1.60816040566593e-05
-2.43459332045792e-05
-2.45641196612506e-05
-2.12716631830394e-05
-8.15291552606572e-06
-2.2855987836011e-05
-1.97715075662865e-05
-1.46903495247884e-05
-3.00801393586861e-05
-1.83726873861442e-05
-1.06982018644909e-05
-1.06031545003259e-05
-2.8419305695406e-05
-1.08569885161283e-05
-1.93911513942243e-05
-2.26065888515949e-05
-2.814176187088e-05
-2.98559973363433e-05
-1.27702014768767e-05
-8.41269844759416e-06
-2.99474872906525e-05
-3.27456540468287e-05
-1.32226151901865e-05
-2.39992908403792e-05
-8.21142182990843e-06
-1.94728758236031e-05
-3.56840466208115e-05
-3.71539740945637e-06
-1.20281885868857e-05
-2.05241431660245e-05
-2.75579908184072e-05
-1.39829896872911e-05
-1.52904938191213e-05
-1.9214700884549e-05
-2.68922530176119e-05
-3.16617849418036e-05
-1.43944696996401e-05
-5.85909541115214e-06
-4.24546661992553e-05
-1.39806503780849e-05
-1.85226170977552e-05
-5.82985375651155e-06
-2.41335788536166e-05
-2.50578485685519e-05
-1.93647909011588e-05
-1.18729073016495e-05
-1.7474588281053e-05
-1.60666737944741e-05
-3.51286838419372e-05
-2.20350362780555e-05
-6.97957578456945e-06
-1.38047406167498e-05
-1.8934523117619e-05
-1.72584001294148e-05
7.66900323188719e-07
-3.08334184273385e-06
-1.89229684571666e-05
-1.15205401672343e-05
-2.15097854897125e-06
-2.60208732898456e-05
-2.77378013471749e-05
-1.29484939402963e-05
-2.09181935152434e-06
-1.80517200055989e-05
-5.48599801936532e-06
-7.97425811346066e-06
-1.3904795366027e-05
-8.60848389012343e-06
7.93114222169424e-06
-7.52204036565647e-06
-6.58087485869555e-07
-5.75082867419627e-06
-2.57316206823583e-05
-3.22207742450461e-05
-2.16567317815416e-05
-1.20362151127457e-05
-2.62774419820903e-05
-3.78120731821005e-05
-9.94455174986944e-06
-4.67150137935681e-06
-1.23271050590739e-05
-2.39690941273742e-05
-1.69126263098698e-05
-1.57708728097834e-05
-1.30751400631833e-05
5.35287668495375e-06
-2.36298816520135e-05
-1.74337575061645e-05
-3.10110785704183e-05
-2.27671341046194e-05
-1.41534641832504e-05
-3.27817865744632e-05
-3.22796476406801e-05
-1.35106740158356e-05
-3.03207022401465e-05
-2.60460567779023e-05
-6.76505666629975e-06
-2.34801717712359e-05
-1.86195169196931e-05
-2.90901513619718e-05
-5.98458984690058e-06
-2.53881846822325e-05
-1.17058965665557e-05
-2.78787763585192e-05
-6.30937418671083e-06
-1.54367450437236e-05
-1.1423841770887e-05
-3.71649219957093e-05
-2.6031047083397e-05
-1.33666233053252e-05
5.1250612875243e-06
-2.23551160570023e-05
-3.41604993896082e-05
-2.71676570306616e-05
-2.46349962314221e-05
-8.44135565097043e-06
-1.62545075397416e-05
-1.80135458477855e-05
-2.79485603812666e-05
-1.79377771933337e-05
-3.78818452809879e-06
-1.92463557122289e-05
-8.34013918150782e-06
-1.96626056217491e-05
-1.49749160042401e-05
-9.94993862865819e-06
-1.85313865248151e-05
-2.58133829593164e-05
1.26484171246979e-06
-7.11852018292463e-06
-2.05649498122866e-05
-1.31358873651048e-05
-1.14376361669537e-05
-2.20181977539842e-05
-2.62519440426259e-06
-2.92416035496385e-05
-2.4265827167282e-05
-1.79392283435552e-05
-2.05475436147161e-05
-2.8619941890334e-05
-1.70629470760596e-06
-1.64691966324483e-05
-2.10411233218589e-05
4.20080494121518e-06
-9.98833641646261e-06
-2.11243126698862e-05
-3.11614242848158e-05
-2.71188775882227e-05
-2.16317097511374e-05
-4.35684916097377e-06
-8.86067433295457e-06
-1.5129270796455e-05
-2.30064535628265e-05
-3.23171387190078e-05
-8.86586657311178e-06
-1.09906364117882e-05
-1.6519157911975e-06
-9.74872501317155e-06
-1.7939583394826e-05
-1.68643222830102e-05
-3.10335529393456e-05
-2.10148698893331e-05
-7.75815303378819e-06
-1.94854548117165e-05
-5.63409531752665e-06
-1.44635495825307e-05
-1.71294699416831e-05
1.19989423525136e-05
-1.22951835676458e-05
-7.09861785926036e-06
-1.81887683575413e-05
-2.34961878631373e-05
-1.72880770604036e-05
-2.58135241409849e-05
-1.28142862569444e-05
-9.87734541615729e-06
7.28208992429418e-07
-1.38868900652723e-05
4.05486898877908e-06
-1.19803981732721e-05
-1.25587974433263e-05
-4.98639527447956e-07
-4.70270206815412e-06
2.38517516964565e-06
-3.18756523541965e-05
-1.95366122260211e-05
3.91992981844116e-07
-2.9192487101991e-05
-2.57911918967256e-05
-1.86941441967114e-05
-1.14694970233625e-05
-1.62929586478348e-05
-1.12564177192817e-05
-1.24240325910779e-05
-1.62840167721959e-05
-1.44007597068449e-05
-1.81527675493641e-05
-2.07676140981784e-05
-1.61141322422541e-05
-1.91051044388575e-05
-1.50182094858289e-05
-1.51235407907695e-05
-3.27406690735343e-05
-2.57257347291565e-05
-1.76231585534312e-05
2.92892978744544e-07
-1.15567434528504e-05
-1.25507063373038e-05
-2.31880446530214e-05
-3.21423112858689e-05
-2.40250552109879e-05
-6.57322026908912e-06
-1.51213367231532e-05
-1.72729374570441e-05
-1.46704414617682e-05
-1.69019636443922e-05
-1.13401067757595e-05
1.05668007460118e-05
-2.3614453697422e-05
-3.62400559332638e-05
-8.58752795341644e-06
-1.25236067991058e-05
-7.20584616325821e-06
-1.73198553859498e-05
-9.62525616857965e-06
-2.67640991862709e-05
-6.90204666544765e-06
-2.56854419876589e-05
-1.55217692749149e-05
4.50093402587386e-06
-2.07225518919062e-05
-3.17674032080782e-06
-3.35544631313143e-05
-1.39434615935292e-05
-8.58756795588278e-06
-2.02975435181892e-05
-3.58344707876424e-06
-1.77392224784104e-05
-4.90464636198296e-06
-2.41175735370995e-06
-2.31299817509716e-05
-6.79668996587635e-06
-8.82419237681522e-06
-1.61130963363299e-05
-7.18541767168028e-06
-2.37936423423708e-05
-3.29323067882597e-05
-2.14627465582034e-05
-1.13669208230728e-05
-7.32099455101856e-06
-2.41559290557818e-05
-2.27912883312261e-05
-8.39544394022381e-06
-2.08553968735481e-05
-9.68419487080919e-06
-1.78842343481921e-05
-2.06595703397194e-05
-9.20972151176435e-06
-1.96921728252254e-05
-2.45887698489312e-05
-2.15023744367761e-05
-1.54469815450757e-05
-3.7636243293773e-05
-2.3245658494779e-05
-3.536489566116e-05
-2.79730464095852e-05
-1.58119933293606e-05
-8.57709380988876e-06
-1.4709806613151e-05
-2.69124443161207e-05
-1.02040884994878e-05
1.4964176165987e-06
-2.95061327512804e-06
-1.29636709821779e-05
-1.22896246471276e-05
-1.86244739488983e-05
-2.93701495787217e-05
-3.30063601381066e-06
-2.00599063565071e-05
-2.11437979942629e-05
-3.00854573805075e-05
-1.098619730617e-05
-2.12780926612678e-05
-1.24854306099031e-05
-3.31459296940097e-05
-1.15297399111118e-05
-3.14518957693349e-05
-1.95326914053873e-05
-1.63402692935551e-05
-1.16354595284335e-05
-2.08082262593616e-05
-1.47155618673779e-05
-1.01941755530859e-05
-1.97740112210812e-05
-1.16194061907933e-05
-2.5467936277756e-05
-1.47677638903378e-05
-8.47780671663999e-06
-3.80451562332693e-06
-1.87840237164179e-05
-3.66840927274676e-06
-3.96718081554101e-05
-1.22807373475246e-05
-1.67934187238281e-05
-1.52938218146164e-05
-1.33906635067777e-05
-9.88019119913139e-06
-1.39297635927119e-05
-2.07095316094118e-05
-8.07961821506282e-06
-1.80179128075484e-05
-1.5277346888371e-05
-4.38440929971375e-06
-9.82264141602995e-06
-1.81799370174249e-05
-1.62607798581249e-05
-2.38878694810325e-05
-1.03574385157302e-05
-1.67232369406316e-05
-4.45618970479048e-06
-1.29682188153726e-05
-2.83065931838821e-05
-9.18113077512916e-06
-2.34047929146347e-05
-2.14268789035459e-05
-3.86424021816335e-06
-1.159838574031e-05
-1.34009085229388e-05
-1.75185229261468e-05
-2.52795547451833e-05
-1.00527638538475e-05
-1.81790010636781e-05
-1.14311987329867e-05
3.48260224397668e-06
-2.8001795473053e-05
9.33543499943321e-07
2.32328712943075e-06
-2.01798400566255e-05
-2.59446939527731e-05
-8.08692477972165e-07
-1.68802828450517e-05
-1.01105455077407e-05
-3.04589313419877e-05
-1.60498507013302e-05
-4.93269950254076e-06
-1.65222543551172e-05
-3.22821389407404e-06
-1.84540935834425e-05
-3.41568042063142e-05
-8.72352753596729e-06
-1.42899023045521e-05
-3.50679070955349e-05
-2.32049341566989e-05
-1.42437402454816e-05
-5.70269912516561e-06
-1.22034069653361e-05
1.61402440258191e-06
-2.27703327617896e-05
-1.88327412969066e-05
-5.97325402124469e-06
-2.07209962590413e-05
-2.05330652496151e-05
-1.29224416440212e-05
-1.46294032608228e-05
-3.20435367671667e-05
-1.98985475707547e-05
-1.0797727069184e-05
-2.10609183206622e-05
-2.57048842598124e-05
-1.41934909393853e-05
-3.67652815304626e-05
-1.38929255291924e-05
-1.70773129165029e-05
-7.26595584403669e-06
-9.30060211124004e-06
-1.7931848611903e-05
-6.53900271292643e-06
-1.26810176986525e-05
-2.73711047040223e-05
-5.6866837766547e-06
-1.24095694149868e-05
-3.53591158148225e-05
-4.20065046950129e-05
-2.67224714540533e-05
-8.75348684138964e-06
-1.95646197917266e-05
-2.26505840284328e-05
-1.19437918880771e-05
-3.41790320856371e-05
-8.78884145740364e-06
-2.42162995064008e-05
5.5490262038493e-06
-1.33047992046319e-05
-1.7826183333488e-05
-2.25030661685151e-05
-6.04751653431662e-06
-1.75311682579042e-05
-4.54343126980899e-07
-1.84367384059101e-06
-4.43819389466794e-06
-1.18295833000082e-05
-2.40216256693404e-05
-6.8982664575574e-06
9.24477163630273e-08
-1.35581361300934e-05
-2.49928941029745e-05
-8.30714477832765e-06
-1.02420402583121e-05
-1.01255333646789e-05
-3.38181875375792e-07
-2.98318362116903e-05
-6.56254771599749e-06
-1.25643214848074e-05
-3.34332455710487e-05
-1.81976968922647e-05
-1.68495824526058e-05
-3.32675083217615e-05
-2.73580467466951e-05
-8.02884763503016e-06
-1.88181913310142e-05
-1.83699378716324e-05
-1.07783214099295e-05
-3.02381315725804e-05
-3.03661070043116e-05
-8.62822121509621e-06
-8.45220243127589e-06
-1.47598726000844e-05
-1.75000481978184e-05
-2.42164360488709e-06
-1.83924948829964e-05
-2.02292989552757e-05
-5.22424489902002e-06
-3.25289184887366e-05
-8.79809494371211e-06
-3.83889290870139e-06
-1.03516543561559e-05
-9.62968950095737e-07
-9.86778093810145e-06
-2.1684245318723e-05
-1.96352786244086e-05
-9.25307696340512e-06
-1.92148238043535e-05
-1.22239671623615e-05
-1.36113570731586e-05
-2.2743779732282e-05
-3.10522394739344e-05
-2.45763039271033e-05
-2.40688347504731e-05
-2.04526911713186e-05
6.35024145048834e-07
-8.23258453313429e-06
-3.15472633277237e-06
-2.14807597834883e-05
2.95388942582436e-07
-9.24535475880806e-06
-1.65536449158432e-05
-1.69877602546642e-05
-1.54326591941858e-05
-1.72633142306583e-05
-2.74628968477806e-07
-9.88687455278241e-06
-1.86700903494504e-06
-1.85128888034843e-05
-8.85697613509953e-06
-7.67576547579363e-06
8.70757721445867e-07
-1.30051708156992e-05
-2.9827503594435e-05
3.287658126676e-06
2.63878774056741e-07
-1.92396740375974e-05
-2.97674248488619e-05
-1.92020676073291e-05
-5.88519149101211e-06
-2.03222814638181e-05
-8.09260300008958e-06
-1.94306177939857e-05
-3.73824190686007e-05
-3.05327086583741e-05
-9.03947133452976e-06
-4.89147272820802e-06
-3.16115346633667e-05
-8.36118456956735e-06
-2.51426146604263e-05
-2.50082951675517e-05
-1.78170408730755e-05
-1.87902452514954e-05
-2.18562671833094e-05
-1.33128906474972e-05
-2.29910623987744e-05
-2.39422434135536e-05
-2.00410167758477e-05
-2.06963413425836e-05
-1.92843233284093e-05
-2.02320513755432e-05
-1.9788920699261e-05
-1.39631136244165e-05
-2.35298472647415e-06
-1.99217872496954e-05
-1.4642118632613e-05
-6.33322223903754e-06
-9.5987989101118e-06
-2.61209069590216e-05
-2.98329887489564e-05
-6.48106063504704e-06
-1.4088361540571e-05
-1.42452855302199e-05
-1.60269021161188e-05
-3.50553921834911e-05
-4.06044919690097e-06
-5.88031530737965e-06
-1.5359315387309e-05
-1.42739411028363e-05
-2.33259133791757e-05
-2.91267887067656e-05
-2.54610564138391e-05
-2.09384899436992e-05
-2.92548775195033e-05
-2.15780244097786e-06
-5.0864563727619e-06
-1.93004039384421e-05
-1.53050281398914e-05
-1.68858541874398e-05
-3.12596472034589e-05
-2.40151985413636e-05
-2.94914090787792e-05
-3.04651447231444e-05
-4.54691750301161e-06
-1.1692000979612e-05
-2.10294978748896e-05
-1.51781481121818e-05
-1.6057917421324e-05
-3.31575273794306e-05
-3.26088795532445e-05
-8.88143464234073e-08
-3.31833958244398e-05
-3.85324873927903e-05
-2.64737387774966e-05
-2.17488594500785e-05
-8.39884250854874e-06
-1.93095493065602e-06
-1.02577216735501e-05
-1.78553804385974e-05
-2.81416557147752e-05
-9.95670952659217e-06
-2.61331397505142e-05
-1.86273668239939e-05
-1.43286653626702e-05
-1.59831566610004e-05
9.53901632493224e-08
-1.7194166172773e-05
-5.65051303192084e-06
-2.90419765203608e-06
-1.44315396207046e-05
-1.13528960883044e-05
-1.57129473382579e-05
-1.49224866011047e-05
-2.27611197905993e-05
-2.12299503077141e-05
-9.75951775508438e-06
-2.63043139162729e-05
-1.83122483333896e-05
-1.49828515025324e-05
1.29922938206906e-06
-1.58884428032571e-05
-2.59069563983329e-05
-2.65173877153894e-05
-1.70742088455561e-05
-1.36149028368405e-05
-2.26208442505612e-05
-1.84939385561626e-05
-1.08679021303835e-05
-2.33327351293905e-05
-6.02901217325725e-06
-1.64100542470249e-06
-1.54635552828777e-05
-1.23812221197956e-05
-1.57781886888806e-05
-2.93729729936766e-05
-2.55140172438676e-05
-1.92696436077437e-05
-8.26108055446427e-06
-4.01035997420889e-06
-2.21000741970067e-07
-8.75165459035272e-06
-2.20546001746557e-05
-2.746555062883e-05
-9.28981016607461e-06
-2.61247238158095e-05
-1.22202632894699e-05
-3.29435185930632e-05
-1.36250160387006e-05
-8.16896384126113e-06
-2.23112847731882e-08
-1.69924914071582e-05
-7.83106711461926e-06
-1.95562823213401e-05
-8.89825399633631e-06
-2.0693282263801e-05
-2.58725518736744e-05
-1.97482885954911e-05
-2.27245121977916e-05
-1.6385589045272e-05
-4.4714796025596e-06
-1.87005052231779e-05
-2.27747256789001e-05
-1.21793531215045e-05
-2.45708102115191e-05
-1.1728575514646e-05
-2.39724618883759e-05
-2.12205089244173e-05
-8.24816001381467e-06
-1.51246258379551e-05
-2.48302054270152e-05
-1.58618888767364e-05
-1.59362059100348e-06
-2.12587595597067e-05
-2.6430847879495e-05
-2.47452200797451e-05
-2.77531719202121e-05
-1.34740224775488e-05
-9.31697847356222e-06
-1.22805238715245e-05
-2.79708129098202e-05
-2.2200879175838e-05
-1.75424436997011e-05
-3.54407943020872e-06
-1.59313002273422e-05
-3.97587447787195e-05
-2.51035198435551e-05
-1.72867914101758e-05
-1.4153635457002e-05
-3.23978039003741e-05
9.2753368702874e-07
-6.72424484360465e-06
2.48399861692791e-06
-5.96307333616183e-06
-1.86105502523946e-05
-1.14342992891222e-05
1.91040611997567e-06
-2.81032453477171e-05
-1.70545138001533e-05
-2.6436769810314e-05
-2.16933774222492e-05
-1.15642413871137e-05
-1.46231062808599e-05
-2.60303439946204e-05
-8.71384183452334e-06
-3.09229085080371e-05
-2.21839075058506e-05
-4.27797752728535e-06
-3.32313264725227e-05
-1.30629092593565e-05
-6.61558340786694e-06
-1.78127708954787e-05
-8.82363477400929e-06
-2.52436511685058e-05
-2.81320023256038e-05
-2.18200022609171e-05
-3.14880230374124e-05
-2.28257183047418e-05
-4.78578397656452e-06
-1.76135357618913e-05
-1.93363358960581e-05
-2.16012927027043e-05
-1.59906559087418e-05
-1.65946699739414e-05
-2.54146751630123e-05
-2.73716995888373e-05
-2.5597174444404e-05
-1.57553012323866e-05
-4.52392226418472e-06
-2.66569507545858e-05
-1.2247284138264e-05
-2.02666035420045e-05
-2.88336441303295e-05
-5.55217951983475e-06
3.60343197734858e-06
-1.6051195659682e-05
-1.39959570954471e-05
-1.69892093400845e-05
-2.80555131936481e-05
-7.1915782461339e-06
-2.54175150997058e-05
-1.94938556461802e-05
-2.29462367053441e-05
-2.2474486486792e-05
-1.84487505308178e-05
-1.7870801402629e-05
-1.81178126868243e-05
-2.53501976510129e-05
-2.40940194426773e-05
-1.37092984083018e-05
-1.88988910471855e-05
-1.76182048231717e-05
-2.78736697449097e-05
-2.6359664538742e-05
-7.021410413529e-06
7.04135230583913e-07
-1.79497258745452e-05
-6.82192905983681e-06
-1.66302791044357e-05
-1.71284949234952e-05
1.60821382725194e-06
-1.91845512534718e-05
-1.40514583432521e-05
1.99436687215393e-06
-5.12771176987021e-06
-2.21823859055112e-05
-1.44821637374805e-05
-2.04984633213898e-05
-2.74889077006659e-05
-5.68719684403945e-07
-7.80061013950927e-06
8.59548961023813e-07
-1.00306106803231e-05
-1.73086326186468e-05
-1.71818066924373e-05
-1.23683875579216e-05
-8.33216758043464e-06
-2.31604569169271e-05
-1.6857946976494e-05
-2.23238697087106e-05
-2.71937744233401e-05
-1.46375972685039e-05
-2.15765044890598e-05
-3.24615167971238e-05
-5.74245268779213e-06
-1.83846016837779e-05
-2.47836116206218e-05
-1.46302467432755e-05
-9.32298566865998e-06
-1.66516158967999e-05
-1.50910163453473e-05
-1.12443002246435e-05
-8.39652280981079e-06
-1.8441696810508e-05
-2.73235684488736e-05
-2.04489112949701e-05
-3.56628928868437e-05
-1.02167796449688e-05
-2.40027808077572e-05
-1.31637235083918e-05
-2.1526775759385e-05
-1.64945196273572e-05
-1.05366374179813e-05
-9.58792266159862e-06
-1.27144101703175e-05
-1.83370869017556e-05
-1.95354764001833e-05
-3.08612590345558e-05
-2.74018850624321e-05
-3.99643795169253e-05
-1.88651325139511e-05
3.52283157296198e-06
-1.28755562880455e-05
-1.18096002539582e-05
-1.48258918537933e-05
-3.63709737615728e-05
-4.07175999953677e-05
-4.59931258235808e-06
-2.62867793071353e-05
-6.87614607395932e-06
-2.06149848645908e-05
-2.61422074547029e-05
-1.3559482811922e-05
-2.41730597778429e-05
-2.04005012608396e-05
-1.77941304555554e-05
-5.20745339317808e-06
-2.25289161220854e-05
-1.71003080382272e-05
-1.35234621930243e-05
-2.40451138910073e-05
-1.17690519100611e-05
-1.47832074403154e-05
-2.39380039868919e-05
-2.6424297776101e-05
-7.67193639614661e-06
-2.23217557111408e-05
-7.61408598502981e-06
-2.94921651960534e-05
-1.21156682236987e-05
-2.35159703926832e-05
-2.36532081817082e-05
-2.31116071473776e-06
-7.42243385506808e-06
-2.77473017047694e-05
-2.78476335532492e-05
-2.51080134035093e-05
-1.03055261298399e-05
-1.29123973601706e-05
-3.53177219026197e-05
-1.29837767484392e-05
-3.84361746339803e-06
-4.98796421877411e-06
-5.08014038488497e-06
6.47055783632238e-06
-1.19770582902924e-05
-1.65082305742503e-05
-1.24404963960682e-05
-1.76442537349322e-05
-2.12391702160701e-05
-2.47193670373255e-05
-6.24562110327922e-07
-2.59807274055952e-05
-2.92901671007505e-05
-4.4198116890882e-06
-2.65794785663906e-05
-2.65214707376549e-05
-2.7600176423057e-05
-1.679684870202e-05
-1.2461860548073e-05
-2.09441924908948e-05
-1.01717488355767e-05
-1.34468151733568e-05
1.60354006728204e-05
-1.75176183170034e-05
-2.79284806177765e-05
-2.50548731600797e-05
-2.05625197194818e-05
-1.16327461375769e-05
-1.06611657162972e-05
-6.61014263243995e-06
-1.55774283392769e-05
3.32062595368676e-06
-2.99400618065581e-05
8.56074380618433e-06
-1.71136943981383e-05
-2.78588422360893e-05
-1.45333940921548e-06
-2.03021103353187e-05
-3.38519731535773e-05
-1.20241233688321e-05
-3.13503490867981e-05
-1.51580350056988e-05
-1.74445696626781e-05
-2.46624794765533e-05
-5.48345494275078e-06
-3.43242943122527e-06
-2.79451998531665e-05
-8.28352899058838e-08
-1.92896620165955e-05
-1.19391625696809e-05
-1.25711130686155e-05
-1.91098914967377e-05
-1.26796724405783e-05
-1.87388587741928e-05
-1.35071410167403e-05
-2.45158411189648e-05
-3.48156073409855e-05
-7.36853951557477e-06
-4.07924586691668e-05
-2.85853762082844e-05
-4.86553608936639e-07
-3.82895936473816e-05
-2.76981672254052e-05
-1.08684265439524e-05
-1.61141735235771e-05
-2.90395670743395e-05
-1.26889664528807e-05
-1.29814622404852e-05
-2.03277974881697e-05
-3.20940883167838e-05
-1.55528577905616e-05
-2.60178537902689e-05
-2.26438746025861e-05
-2.91423029150317e-05
-5.72736714361588e-06
-3.85839042989786e-05
-1.33958854747956e-05
-1.12177012954378e-05
-6.74004794420417e-06
-9.13400590868352e-06
-3.07155633945579e-05
-3.3790280696216e-06
-2.2639493185535e-05
-1.52319748920335e-05
-2.4621458012644e-05
-3.8332132869177e-05
-1.86769728204897e-05
-9.51235973512622e-06
-9.05360537917925e-06
-3.35799096250382e-05
-1.37132607387984e-05
-2.15984185731833e-05
-1.21822307036554e-05
-5.97972122174396e-06
4.39346419875168e-06
-1.72911519271192e-05
-5.59289340880245e-06
-1.86744495234829e-05
-6.74217682174454e-06
-2.18506549283766e-05
-1.60564301343906e-05
-1.0777256879302e-05
-9.53857154428317e-06
-1.82783595898049e-06
-2.67717953901555e-05
-1.83232492733832e-05
-1.55559831393674e-05
-2.23675120854048e-05
-1.67794863142759e-05
-2.56623571278114e-05
-1.41491688202916e-05
-2.78180336267005e-05
-2.21089915052125e-05
-2.42876008924983e-05
-4.42715798854181e-05
-3.19891592079797e-05
-1.45311826865167e-05
-2.43632774645026e-05
-1.63655791143862e-05
-1.80581489580135e-05
-9.63348592572257e-07
-1.46998828869535e-05
-2.76350481746065e-05
-3.00646897603336e-05
-1.73555272907214e-05
-2.24844789594345e-05
-2.13241500796496e-05
-8.17720800386373e-06
-2.91968953929212e-05
-2.51619832364572e-05
-1.91568162634426e-05
-1.33275857825708e-05
-1.41472132105922e-05
-1.22963571100399e-05
-2.01366234764824e-05
-2.87195092975895e-06
-4.21597937574462e-05
-2.51305454964132e-05
-4.54815786731281e-05
-6.36488268799075e-06
-1.37230637104985e-05
-9.1836887948896e-06
-1.23824926396952e-05
-2.69806615163107e-05
-7.89856178915625e-06
-1.34113131852008e-05
-5.01135489999918e-06
-4.45362620297676e-06
-2.15108397699679e-05
-5.08775460132737e-06
-1.34309878459874e-05
-3.07626598406128e-05
-2.64394360391466e-05
-2.41564884328269e-05
-1.65242096862562e-05
-1.4511610308878e-05
-1.69787751120679e-05
-2.55940451958977e-05
-1.77106570692874e-05
-6.50610309735038e-06
-3.19976890798707e-05
-1.79336997514544e-05
-5.58283694732331e-06
-1.17491951434788e-05
-3.82641605677739e-05
-2.84319928884669e-05
-5.68329001158778e-06
-2.67629705704393e-05
-1.31052213582882e-05
-3.1057726628119e-05
-2.09043537671479e-05
-1.35381610484708e-05
-1.0508680821386e-05
-1.12217642667807e-05
-2.08136632642664e-05
-1.11125540230101e-05
-3.09021767829459e-05
-1.1183595775461e-05
4.28196026240376e-06
-3.51107155331181e-06
-1.41830245274209e-05
-1.39399438333193e-05
-2.93885267996822e-05
-2.10946288557387e-05
-2.42181301057768e-05
-2.67806081792917e-07
-2.47881802091046e-05
-1.26475224546503e-05
-1.94883090827389e-05
-2.51636960266172e-05
-2.04391960240785e-05
9.09728141573308e-06
-3.65498366692753e-05
-3.05588425076514e-05
-1.60058059456947e-05
-2.06408446882219e-05
-1.18509688198021e-05
-2.18300511189833e-05
-2.70563659367753e-05
-1.53042651355105e-05
-2.21703745470503e-05
-1.33960309474519e-05
-2.24050999860711e-05
-1.6525493417424e-05
-1.08675865491401e-05
-4.51536655745086e-05
-1.78403588224501e-05
-1.08115773634497e-05
-8.6948562628847e-06
-2.67151777586537e-06
-2.18670058763115e-05
-2.29605280984462e-05
-1.02606390636571e-05
-2.64758361591166e-05
-3.98387168817276e-05
-1.34131591336983e-05
1.57838684955588e-06
-1.56800768087877e-05
-4.24974045945731e-05
7.96886827604014e-06
-6.35866116765398e-06
-1.60926650907683e-05
-3.3336232482518e-05
1.90068791950049e-06
-3.20702482475137e-05
-1.31941004140748e-05
-2.12457702915679e-05
-1.82710119022125e-05
-1.9897743900956e-05
-2.70380582596618e-05
-3.49592087570313e-05
-2.9063419977275e-05
-1.13146010852312e-05
-6.63393341249264e-06
-8.66347776721958e-06
-2.98855144809635e-05
-2.87327479028981e-05
1.28435625103897e-06
-7.69586819460054e-06
-1.27146501388225e-05
-1.35083255007027e-06
-1.79265718540573e-05
-1.86764841662704e-05
-1.50664229919635e-05
-9.37934358838764e-06
-1.88054831929299e-05
-2.31938817580163e-05
-1.03470783161835e-05
-2.94720008153719e-05
-2.45425423067526e-05
-2.44102522831881e-05
-1.30084496074178e-05
-2.11981298660099e-05
-2.35983171495486e-05
-1.40737056399903e-05
-1.52139686354959e-05
-3.99896219526269e-06
-9.664514679827e-06
-2.34192959672682e-05
-2.02233797271807e-05
-1.051317242335e-05
-1.04724370431655e-05
2.44731812529988e-06
-2.39166519245614e-05
-1.38471909749665e-05
-1.15753944633408e-05
-1.46133690368003e-05
-2.77879388000327e-05
-2.290062667892e-05
-1.69017868269803e-05
-5.35340218258273e-06
-6.04620958595544e-06
1.6602792395798e-06
-1.16479297560422e-05
-2.32160444254916e-05
-4.95880120627007e-06
-1.08155783022837e-05
-1.9324057374535e-05
-3.7423791289511e-05
-5.11892576072283e-06
-7.92521528051313e-06
-1.42621481712763e-05
-1.49059572716633e-05
-1.05027797088866e-07
-3.1188461818461e-05
-2.46623168828206e-05
-1.77162640988068e-05
-2.34317711398234e-05
-1.08551534002886e-05
-1.50665245005572e-05
-1.80927900106932e-05
-1.3984342843592e-05
-2.4013029401275e-06
-9.38089338724272e-06
-1.8836548968837e-05
-1.61959731709743e-05
-1.68504761626811e-05
-8.74220139339721e-06
-8.82623270430796e-06
-2.54255627599462e-05
-1.97886242286785e-05
-2.33074005879742e-05
-1.41894555233079e-05
-3.22585351755895e-05
6.98954472179199e-06
-1.10210369036313e-05
-1.90584998284376e-05
-1.14535305452877e-05
-3.17794028352439e-05
-2.08994298688097e-05
-2.53195928616437e-05
-2.93052970780249e-05
-1.74987838920217e-05
-1.86825821719831e-05
-1.10898552819314e-05
8.29163342461447e-07
-8.91559753021675e-06
-1.9954970068368e-05
-1.19374679481284e-05
-4.18936339686203e-07
-4.38127250543922e-07
-1.82881498245028e-05
-2.26307954688364e-05
-1.63894068158666e-05
-2.54990608676267e-05
-2.7102132194162e-05
-4.58921208440718e-06
-1.76976948968659e-05
-2.06049425692811e-05
-1.9926886248228e-05
-2.64263542707291e-05
-1.95948077530263e-05
-1.22128298401308e-05
-3.80196534063387e-05
2.7004929737693e-06
-1.11744653669216e-05
-1.71307284481474e-05
-2.26294617035013e-05
-6.32835211310653e-06
-5.96773680107412e-06
-3.27152836044405e-05
-4.99426595214862e-06
-1.85279437328859e-05
-1.01192353986184e-05
-4.85798892814857e-06
-1.88483304163702e-05
-6.82626865239704e-06
-1.51978602652627e-05
-1.31894140167149e-05
-2.45417374067811e-05
-3.06699806219453e-05
-2.85833748400289e-05
-1.00455909480527e-05
-1.27356088482729e-05
-3.47404635673681e-05
-2.65906382374287e-05
-1.08455281265914e-05
-2.73980951481513e-05
-2.19190893578593e-05
-1.1840020608258e-05
-2.46513347904066e-05
-4.04905159182906e-06
-5.02883660636535e-06
-1.40007547831489e-05
-3.03112385494842e-05
-3.61257177649563e-05
-4.14453269053822e-06
-1.32587903156076e-05
5.37886284606111e-06
-1.49948418388395e-05
-1.70608083174646e-06
-2.15729032958151e-05
-1.49158836063451e-05
-1.33332122156037e-05
-2.45510156076004e-05
-1.79842532396785e-05
-3.18044488046607e-05
-2.71059510788094e-05
-6.47731629279776e-06
-1.84649604558504e-05
-2.32652511948634e-05
-2.17365640750015e-05
-1.62004356795725e-05
-2.82106436984387e-05
-2.04103553030606e-05
-1.10933282593536e-05
-1.20227434594368e-05
-2.25089081261859e-05
-3.74822199678471e-05
-2.50508988154024e-05
-9.32312574290589e-07
-1.97191340846407e-05
-2.49785215933632e-05
-9.88754407934962e-06
-3.54468945121647e-06
-3.42830418674788e-06
-5.94821224868116e-06
-1.94701455812936e-05
-9.44167788984905e-06
-1.57145921964734e-06
-1.84034376395679e-05
-1.72246084483316e-05
-2.10948870993023e-05
-1.19609780900949e-05
-1.30958696281551e-05
-3.24466015889915e-05
-1.55787897635784e-05
4.81626083504613e-06
-6.52535811285869e-06
-1.3293433401065e-05
-2.1166197978368e-05
-1.20231161787548e-05
-1.23450875847395e-05
-2.50351596870861e-05
-4.03611556920432e-05
-1.99752541153738e-05
-2.88114488568898e-05
2.03500256884994e-06
-1.40627331705256e-05
-2.88653700286818e-05
-4.11357048127998e-05
-1.2190486401346e-05
-1.88135936379441e-05
-1.83029514222255e-05
-2.61876869690866e-05
-1.31515110513577e-05
-3.34343662285886e-05
-2.59467799708454e-05
-9.95744005067362e-06
-3.45365580808184e-05
-2.2292665482153e-05
3.54329035513391e-06
-1.66649129525714e-05
-1.96280330061906e-05
-2.81141071427118e-05
-1.93229305865545e-05
-8.67351144360949e-06
-1.70123174420495e-05
-3.1973899589773e-05
-9.24003990520851e-06
-1.9826375392189e-05
-3.16430773337528e-06
-2.50287773611857e-05
-1.96936859485657e-05
-2.68393186452043e-05
-2.75619240532253e-05
-1.08577830005131e-05
-1.73477323315893e-05
-2.29199238287771e-05
-1.56380223943562e-05
-1.26118610789311e-05
-2.43068789980651e-05
-1.40109947204944e-05
-2.34987960794996e-05
-3.24118536470409e-05
-9.97593146572748e-06
-2.83376216396051e-05
-1.51899099891327e-05
-2.71092951278034e-05
-1.26014471815681e-05
-1.34702284599012e-05
-2.76137079055817e-06
-1.01221749464957e-05
-1.21470615201832e-06
-7.49384935912787e-06
-1.72562200491406e-05
-1.48275701942092e-05
-1.41736652162632e-05
-2.5436584359674e-05
-1.4362874299269e-05
-2.11854617303138e-05
-8.43928770897005e-06
-2.29790588872843e-05
-1.64234884760842e-05
-9.33164714366195e-06
-1.71380226922859e-05
-1.18587950705827e-05
9.33271059492574e-06
-1.9969202568571e-06
-2.12064820086864e-05
-2.60637167530697e-05
-1.92402035870406e-05
-1.25046572936727e-05
-2.44022634504162e-05
-1.21042830900129e-05
-1.02206323753397e-05
2.59718639107264e-06
5.41939084028555e-06
-1.29724090664679e-05
-1.15887450631156e-05
-1.37919901940612e-05
-2.35944340877562e-05
-1.72368447254154e-05
-1.26911706868522e-05
-1.12575312857287e-05
-2.811677832137e-05
3.91713263695388e-06
8.83187891793224e-07
-1.84020947888678e-05
-2.97488284322647e-05
-3.36051994676087e-05
-8.73956008161705e-06
-9.60754740644096e-06
-2.08839063572403e-05
-2.6781217796997e-05
-1.63525030793865e-05
-1.96435014720122e-05
-1.44900207774179e-05
-6.96998116963144e-06
-6.67900228830001e-06
-9.40568584196265e-06
-3.28955799981716e-06
-1.58282371510067e-05
-1.6893907069717e-05
-2.14178054305037e-05
9.15737295521283e-06
-6.32267033300936e-07
-2.49050617616656e-05
-3.79367214211559e-06
-1.29307561598068e-05
-5.45201748233296e-06
-2.05248310243063e-05
-2.34215335320251e-05
-1.17894706954719e-05
-6.70534784230845e-06
-1.80199781636141e-05
-1.24452276602045e-06
-3.1519666969247e-05
-7.07532473420572e-06
-9.46228129985076e-06
-1.38303188954012e-05
-7.5355042408944e-06
-2.31576042164377e-05
-3.03797417792622e-05
-1.94906227946526e-05
-1.33630196278011e-05
-2.55892980339568e-05
-2.45807188063645e-05
-1.77734474798983e-05
-2.56784320605597e-05
-4.7785036897859e-06
-1.54871346809321e-05
-2.56271908298475e-05
-9.96997561814352e-06
-2.62859247523031e-06
-1.38725054047175e-05
-3.63805111749504e-05
-1.45506366493187e-05
-2.77634682072491e-05
-1.82032523762082e-05
3.33650692962131e-06
-1.29164641391777e-05
6.54323524637751e-07
-1.74793721441218e-05
-2.09781673574495e-05
-1.45544370109201e-05
-3.6351955530474e-06
-3.1651249203077e-05
-2.36547534725642e-05
-6.74256368814384e-06
-6.89478181202338e-06
-1.48581477335268e-05
-1.79673836308107e-05
-1.78601485535426e-05
-4.01438463066346e-05
-2.04221399473895e-05
-1.14828797059972e-05
-2.4706728359243e-05
-9.4716346533113e-06
-1.30587165908459e-05
-2.69954308574651e-05
-2.86426090714549e-05
-7.47985217121415e-06
-1.36863325214116e-05
-1.86989630786943e-05
-1.50573500038647e-05
-1.95317356276434e-05
-2.59621015866772e-05
-1.31433438708477e-05
-2.72011197175537e-05
-1.49526200167972e-05
-1.41753366985488e-05
-1.96472117563466e-05
-3.19782082990537e-05
-1.79562288638495e-05
2.49605394723951e-06
-2.39931554543286e-05
-1.88633339686947e-05
-1.77216800076272e-05
3.70494143613925e-06
-1.65255268776653e-05
-1.10370465097272e-05
-1.77772833493785e-05
-2.8321530674271e-06
-1.29858671172954e-05
-9.11282418650098e-06
-2.00650246596101e-05
-1.71230362187092e-05
-6.35304120186767e-06
-3.04906776594025e-05
-2.65019860149727e-05
-1.84065812847772e-05
-8.89648154875361e-06
-7.65051024254597e-06
-3.53402266894174e-05
-6.26780262998257e-06
-2.07809534535041e-05
-4.25185238235092e-06
-2.04668789097918e-05
-8.02483955028976e-06
-3.01636992735169e-05
-4.26604441603501e-05
-8.27498487346524e-06
-1.8267972564376e-05
-1.95151663086922e-05
-3.56810695829835e-05
-1.95020678309404e-05
-1.25454229573113e-07
-1.60170148899762e-05
-2.74992056922665e-06
-8.92772363919796e-06
-1.02040212062567e-05
-1.61375440981767e-05
-6.55805681639727e-06
-2.24942170700825e-05
-4.14269039855281e-05
-2.47407177988723e-05
-1.92034418097903e-05
-3.22520804225255e-05
-1.99243015257451e-05
-1.37987873200534e-05
-6.25580834357446e-06
-5.55483446740785e-06
-3.34245492008508e-05
-8.43723346944212e-06
-1.59310245489949e-05
-2.50463802395521e-05
-2.66459274418354e-05
-3.95526285767999e-06
-3.7082843963113e-06
-1.03404831076547e-05
3.46377072612785e-06
-2.25899919574969e-05
-1.8732860884116e-05
-9.84347948773288e-06
-1.26216542650358e-05
-1.07089595348329e-05
-1.51028500195809e-05
-1.95278443763498e-05
-1.52863880314556e-05
-3.57696774079157e-05
-2.10480921509838e-05
-2.06981059628306e-05
-1.01018733403855e-05
-1.60834998776492e-05
-2.09442326253387e-05
-2.43690581687088e-05
-1.69783242714594e-05
-1.15933092897028e-05
-1.28861007762405e-05
-9.67066652666482e-06
-2.1462246398955e-05
-1.97073602154068e-05
-1.0402026339166e-05
-6.56029991660956e-06
2.49164168452017e-06
-1.54144079722703e-05
-1.12062648880715e-05
-1.10346983469144e-05
1.0120410927842e-07
-1.84400460003444e-05
-1.64854950838205e-05
-4.42425380822322e-06
-3.45208233422516e-05
-1.66875084155165e-05
-1.71401683522744e-05
-4.19710691568631e-05
-1.57699620424597e-05
-1.71299459637924e-05
-1.88021480012041e-05
-1.69758179822104e-05
-1.15419844645915e-05
-4.71871420787325e-07
5.25680578458535e-07
-2.1056343168503e-05
-3.02573294763268e-05
-1.91864869136169e-05
-7.26894322428558e-06
-2.39031116262825e-05
-1.75960175497257e-05
-9.90670128047696e-06
-1.25474703671941e-05
-3.72979559889734e-05
-1.95192526522829e-05
-1.63599733321668e-05
1.26229808431614e-07
-4.02503654933807e-05
-2.83735602084504e-05
-2.67186146054433e-05
-4.71355416360736e-06
-2.50281330846558e-05
-6.61755914795327e-06
-5.58057800896852e-06
-1.54300156295355e-05
-2.37368066914238e-06
-1.18679077757646e-05
-2.77640422321657e-05
-9.99379318490191e-06
-9.6675030125524e-07
-1.8372196441928e-05
-2.10818084411266e-05
-1.10441538115421e-05
8.70489304541469e-06
-2.23766000620472e-05
-1.71251308045239e-05
-1.81189397918062e-05
-1.52337786759825e-05
-2.36471407532806e-05
-2.24453259356519e-05
-2.86584262074167e-05
-2.34927457773953e-05
-3.21239066927519e-05
-2.05865716459021e-05
-1.13143870216288e-05
-1.83282736788721e-05
-3.36972970171409e-05
-4.80901994227552e-06
-1.29310712700546e-05
-1.04032944890641e-05
-3.24322442595591e-05
-1.88324923739711e-05
-1.90354149801941e-05
-1.12957095936291e-05
-1.59554438846325e-05
-1.29828105397641e-05
-1.92359897248212e-05
-2.36212630097299e-05
-1.72942411482823e-05
-1.56050428199575e-05
-1.62485046163259e-05
-2.92079874210576e-05
-1.39898543340764e-05
-3.02655596883833e-05
-1.54821983577379e-05
5.77402029332969e-06
-6.36840924910704e-06
-2.95312048691558e-05
-1.00338750675124e-05
-1.55463313567013e-05
-2.57823829418264e-05
-1.80721311036872e-05
-9.3854090191115e-06
-2.24940407841162e-05
-2.82148730734429e-05
-1.95722548273335e-05
-1.24019646958172e-05
-1.06855900728752e-05
-3.63122811552112e-05
-2.36163402632924e-05
-1.57425895668122e-05
-1.84754204531476e-05
-1.34074487647677e-05
-1.09248222184488e-05
1.72317580160209e-06
-3.31749982442876e-06
-2.90147937947384e-05
9.85819558434174e-07
5.65304247242266e-06
-1.2597330125142e-05
-1.0076873487851e-05
-2.04885157177256e-05
-1.46709269347409e-05
-3.56054582027065e-05
-9.03160870365675e-06
-2.33049161685728e-05
-1.46972915811606e-05
-2.52157574401114e-06
-1.42641725433055e-05
-1.32046695121707e-05
-1.16313327630057e-05
-3.93671361184289e-06
-1.8431772444924e-05
-1.36414360510016e-05
-1.87177719531027e-05
-1.7361584921586e-05
-1.5726955827704e-05
-2.04425932598513e-05
-1.39086186540368e-05
-3.14238400263159e-05
-1.74427272149768e-05
-5.89191864482204e-06
-3.51537941202169e-05
-1.52178647478766e-06
-2.18088019024313e-05
-1.119332066778e-05
-2.28991475759012e-05
-4.74629364649231e-06
-1.59829150174816e-05
-1.08674940415089e-05
-1.28110365304534e-05
-3.07091423245921e-05
-2.77556677087626e-05
-2.80862593652091e-05
-2.24705217126628e-05
-5.61968491123142e-06
-1.50708214531854e-05
-2.36043935132236e-05
-3.22830604900851e-05
-4.67073961292121e-06
-1.37432729230544e-05
-1.94255598466359e-05
-8.89194538694529e-06
-2.3331872507955e-05
-1.43254806677957e-05
-2.45637723117152e-05
-1.63475341017541e-05
2.60421853208864e-07
-2.2980857547426e-05
-6.65819387820333e-06
-1.38037893801172e-05
-1.46292210639928e-05
-1.42820673013245e-05
-1.27533170397171e-05
-1.6577050175491e-05
-8.83098604048038e-06
-8.89649128082307e-06
-1.35390475085681e-05
1.26056629664349e-06
-9.05277572107368e-06
-3.42828858556554e-05
-8.29704678844765e-06
-1.00127867377288e-06
-1.64942183584134e-05
-3.30351592735877e-06
-1.27420495982526e-05
-2.31541662222861e-05
-1.11891442873971e-05
-4.63512619735631e-06
-1.64733684397201e-05
-4.48188348347874e-06
-2.45192334106255e-05
-1.1774014887922e-05
-9.18918485129137e-06
-1.20061380414704e-05
-1.56567981747848e-05
-1.52751984584493e-05
-1.57408194292581e-06
-1.46671488241245e-06
-3.10198241726012e-05
-1.00309113293292e-05
-9.17416504389523e-06
-1.6423359765081e-05
-1.05912148261025e-05
-2.16824773265168e-05
-6.74784692156789e-06
-4.91064472241226e-06
-1.63033955653168e-06
-7.14023692517513e-06
-1.66428031744591e-05
-2.00023837353568e-05
-1.57077086492434e-05
-2.12492086685168e-05
-1.27485842407779e-05
-3.7836685803176e-05
-1.90454496546594e-05
-1.33252329069753e-05
-2.25793401086673e-05
-1.21389415483646e-05
-1.55333253533167e-05
-1.4635327142652e-05
-1.55751987160146e-05
-3.37683340836601e-05
-2.23461723327897e-05
-6.33612805506846e-06
-1.15473280005262e-05
3.84524668965276e-06
-1.35691026271068e-05
-6.03807983982195e-06
-2.18950112159202e-05
-3.15411897694465e-06
-1.18185586628486e-05
-2.69821199977609e-05
-5.27409429549698e-06
-1.00131014310798e-05
-3.4054720001993e-05
-2.88105378614027e-05
-1.0405484032381e-05
-1.24821729713222e-05
-2.59824018391425e-05
-1.74528695200945e-05
-9.0028999533503e-06
-1.12605208977548e-05
-1.77075317020292e-05
5.87112678557335e-06
-7.23356116831692e-06
-1.27545953163168e-05
-2.20041961178185e-05
-1.97050963313454e-05
-1.04446041039402e-05
-2.24554338838529e-05
-2.3475208428245e-05
-1.98344982880185e-05
-1.76833162950014e-05
-1.89920018128603e-05
-1.48706751271555e-05
-1.11401180634678e-05
-1.2089621965565e-05
-1.189112565549e-05
-1.38391831908334e-05
-2.39218692953439e-05
-2.44311744482405e-05
-1.6812933211968e-05
-1.66118538566475e-05
-7.77483425405777e-06
-2.03942024292669e-05
-1.03409942523997e-05
1.15361325817752e-06
-7.60998603498504e-06
-1.53019346341053e-05
-2.7388299037145e-05
2.51949837462302e-07
-7.5232359114695e-06
-3.29050601194245e-05
-1.40878946390958e-05
-7.42226990716742e-06
-2.21194680119071e-05
-9.22306534496405e-06
-1.26104616973765e-05
4.84579723221094e-07
-2.66416541666152e-05
-8.97868572804464e-06
-1.54850646651815e-05
-1.85273723384017e-05
-2.19588591040051e-05
-4.20073038678612e-06
-1.70152705223264e-05
-2.27474181349911e-05
-7.44039269566971e-06
-1.78164525434122e-05
-1.55233182708874e-05
-2.29373648532484e-05
-8.45683228647646e-06
-1.67630631884367e-05
-7.72906591724708e-06
-1.45942724240615e-05
-1.08455430467451e-05
-1.89496887917459e-05
-3.00058297792079e-05
-1.10782443198466e-05
1.10735666760828e-05
-5.82161984127149e-06
-1.74398497450598e-05
-1.15834974877699e-05
-2.52139776566547e-05
-1.86583035108729e-05
-2.19873818519661e-05
-4.85850957099833e-06
-2.98093637576076e-05
-1.69597025949372e-05
-7.01982697564094e-07
-1.92523411805046e-05
-2.01241469938191e-05
-2.66498871560374e-05
-2.00808624648447e-05
-1.63835730061211e-05
-1.60994061641732e-05
-2.65225594966922e-05
-2.36782437655795e-05
-1.30194684658926e-05
-1.77335151509934e-05
-3.41465376069872e-05
-1.28384500440742e-05
-9.5888085107897e-06
-4.65741140578304e-06
-2.61496768693789e-05
-1.76123065561901e-05
-1.59392243245064e-05
-1.7348269207649e-05
-2.08570301880182e-05
-1.44290752949605e-05
-2.15374621035824e-05
9.758981018998e-07
-2.06461865564596e-05
-3.16464566219781e-05
-6.84231203314314e-06
-2.69317871501225e-05
-2.34413274564917e-05
-2.03889967485824e-05
-2.9795332788457e-05
-1.62009954525655e-05
-2.50423048538855e-05
-1.81658104843849e-05
-2.49566884016421e-05
-2.70623714234332e-05
-2.40307759515297e-05
-2.41195189811701e-05
-1.48494624586024e-05
-2.80070504380667e-05
-1.63579511771921e-05
-5.67412814548634e-06
-1.20056743444981e-06
-9.75326932895104e-06
-5.02073230762569e-06
-2.0857684977737e-05
-2.32830015372453e-05
-6.22166485393401e-06
-1.76882535306659e-05
-1.10418986370225e-05
-2.37068508230293e-05
-1.89170189711556e-05
-8.96818869282989e-06
-1.33343888802228e-05
-2.47608712679991e-05
-1.01344306517396e-05
-6.87594589250997e-06
-1.67431933788925e-05
-2.26244636289712e-05
-1.71763146122291e-05
-1.14793642360713e-05
-1.97220029945842e-05
-2.19401323085202e-05
-2.36438786599292e-06
-1.99093493686652e-05
-1.72139536691195e-05
1.91941690552303e-06
-1.73531771316918e-05
-1.91441693932436e-05
-1.5990101879977e-05
-1.41908046417065e-05
-1.20518979363693e-05
-1.4022437272365e-05
-8.78814553915717e-06
-9.77746320563218e-06
-3.87366944458533e-05
-1.02932760211661e-05
-1.91525187295492e-05
-1.5950104087204e-05
-1.84929111331954e-05
-1.85396760903076e-05
-1.62841266592458e-05
-1.11936008484521e-05
-3.18006632455395e-06
-1.64542528246312e-05
-9.03104422086873e-06
-2.94960702397647e-05
-1.98498230328062e-05
-1.14266736213346e-05
-1.24344954742267e-05
-2.40312700500006e-05
-1.72530498231699e-05
8.83368846780262e-08
-1.94750661917754e-05
-2.02930196661732e-05
-7.32805542234202e-06
-1.66298041297641e-05
-3.13395135923231e-06
-1.55868862009023e-05
-1.42477484646411e-05
-2.05115067141332e-05
-1.47405740132832e-05
-2.06130989146247e-05
-1.11223752845297e-05
-2.22969867593108e-05
-6.10118798243515e-06
2.33801846436634e-06
-7.07202630142917e-06
-1.13125335801887e-05
1.21474625645109e-05
-4.18873817931786e-06
-3.08412442548043e-07
-1.72177443027642e-05
-1.41907466611787e-05
-2.07285362805591e-05
-1.30439895464359e-05
-2.74826090933971e-05
-2.32052221035968e-06
-2.79196689865382e-05
-2.0285300177205e-05
-4.12829624891812e-06
-2.35911983615701e-05
-2.62702901821477e-05
-3.32793137570673e-05
-1.5708449572945e-05
-1.12845979991882e-05
-2.05071312521643e-05
-2.01398789323302e-05
-8.96262578525867e-06
-1.13601240776255e-05
-1.26842964226308e-05
-1.12080725843526e-05
-1.97049559057845e-05
-7.17223401862358e-06
-1.95306133410142e-05
1.72346740189102e-07
-2.02291588048079e-05
-1.1781193455559e-05
-1.23082763515734e-05
-2.39111015336847e-07
-3.1211616725463e-05
-1.59148242218725e-05
-8.59118120895883e-06
-2.41522775365343e-05
-1.26895672941827e-05
-1.05450257184709e-05
-2.30169872054878e-05
-2.83541691022265e-05
-2.60861849253535e-05
-8.27820335267046e-06
-3.20369015767812e-05
-1.94687571923847e-05
-2.06442252501459e-05
-1.44855286275327e-05
-3.31616509267513e-05
-1.9308932046546e-05
-2.06432198082034e-05
-1.73717437264418e-05
-1.5040117245537e-05
-1.36491866833643e-06
-2.59509261163276e-05
-6.73208592728861e-06
-2.13681299146067e-05
-2.9376501121324e-05
-1.36063459028485e-05
-1.16073907973998e-05
-8.72888809223533e-06
-2.90508364778829e-05
-1.10417526050957e-05
-9.46997587675483e-06
-3.00333409865e-05
-8.0321794229347e-06
-2.19912138883834e-05
-3.26439765551223e-05
-2.67063120421825e-05
-1.81898788640558e-05
-1.97047038885991e-05
-2.44562218749613e-06
-7.81724193261498e-06
-1.35578306099715e-05
-1.72262535089886e-05
-1.83510479458141e-05
-1.23275753516978e-05
-9.62095482974845e-06
-1.88413847203556e-05
-5.61653039188421e-06
-1.86686986925535e-05
-2.09007967652838e-05
-2.05231170168151e-05
-1.18747670032118e-05
-5.86336109031107e-06
-1.39596906947906e-05
-1.30800089558397e-05
-3.88561128258102e-06
-1.58916737294721e-05
-5.89679844183111e-06
-7.1499635239897e-06
-2.77265150470304e-05
-3.35230080761526e-05
-5.03585812933238e-06
-2.17447934165212e-05
-1.36456892645262e-05
-1.75989009518303e-05
-2.69329949235894e-05
-3.16976916562032e-05
-2.56533407778854e-05
-2.67160815024076e-05
-2.80416459729239e-06
-1.07485312109679e-05
-8.33913919953825e-06
-2.96843856166362e-05
-3.34436929643546e-05
-1.45193807313795e-05
-9.5275966149502e-06
-2.22708328801914e-05
-1.7769249385343e-05
-2.49336982467603e-05
-1.7700411482158e-05
-2.75748905237459e-05
-7.95433644924088e-06
-7.67412048400355e-06
-1.71587153912997e-05
-1.24690359377288e-05
-1.2037988961603e-05
-1.4312456934072e-05
-6.70187125693104e-06
-1.66222762978693e-05
1.02519979650031e-05
-1.82260252159796e-05
-1.94718382033842e-05
2.52681425411945e-06
-3.06329825512915e-05
-4.84903555221439e-06
-1.19782841308517e-05
-1.31314890582618e-05
-7.72321279167665e-06
-7.48453199119703e-06
-9.36657558721267e-06
-2.4335207750721e-05
-1.62211992561508e-05
-3.84493454850504e-06
-2.7508099457883e-05
-2.90607855521212e-05
1.9532061146684e-06
-1.61154642169755e-05
-1.22318810744486e-05
-1.59547118759552e-05
-3.39716545875141e-05
-1.24193522692438e-05
-7.07868119618792e-06
-5.61093836934801e-06
-3.03769367714796e-05
-9.83985822872097e-06
-1.23060426192642e-05
-1.92914346466108e-05
-2.47801680910648e-05
9.99007978213083e-07
-1.95724511691432e-05
-4.41201184830678e-06
-1.98700726934253e-05
-3.41492606509243e-05
-2.02517962946287e-05
-1.13327641248108e-05
-1.2276655963161e-05
-1.95956952710164e-05
-1.61954263551321e-05
-2.212342345553e-05
-1.4548394123139e-06
-8.97481545125775e-06
-1.76206217255603e-05
-4.12247614738672e-05
-2.87318174976079e-05
-1.33314753344047e-05
-2.53926011974731e-05
-1.6228929037624e-05
-3.73166489825083e-06
-1.50556228686393e-05
-3.43995137758842e-05
-1.31670254092444e-05
-2.56350293481016e-05
-3.72317867073388e-05
-1.71376992182582e-05
-1.90188631470866e-05
-7.26578133003942e-06
-1.69151526153504e-05
-1.71972192386706e-05
-9.46796100558333e-06
-1.78451837806435e-05
-8.57863404740778e-06
-1.38691430159589e-05
-1.39182172805544e-05
-3.61787191450437e-06
6.88593658183272e-06
-2.82447302521889e-06
-2.35422812284116e-05
-9.72563115751117e-06
-1.63268909899396e-05
-1.98897176661833e-05
-1.36981675972261e-05
-1.65270700742369e-05
-1.23367804893119e-05
-2.70917307749709e-05
-1.06352792785936e-05
-1.7256581132814e-05
-1.27547908123107e-05
-8.90797197225225e-06
-1.53711520194835e-05
-2.68663039617404e-05
-1.31197357237244e-05
-1.94394388738794e-05
-2.3807235182073e-05
6.72558738609024e-06
-2.68231476779667e-05
-9.73564310614627e-06
-1.2484826087995e-07
-7.84533876941351e-07
9.41651949232142e-07
-1.50012795050875e-05
2.01240949476212e-06
-2.15965754219902e-05
-2.55146485002153e-05
-2.61792565268638e-05
5.8789703870017e-08
2.44714126714571e-06
-3.02547194569211e-05
-1.37482414194239e-05
2.32099112137604e-06
-1.38292798061613e-05
-1.13522307568189e-05
-2.67568470027548e-05
-1.24706961391826e-05
-5.75234125490656e-06
-2.44070534295972e-05
-2.46311136000307e-05
-1.05868212164264e-05
-1.28706689862338e-05
-3.82501870653121e-06
-1.19335626063888e-05
-1.39900557050259e-05
-2.08044332793338e-05
-2.6824397725285e-05
-1.74553228585723e-05
-1.55174758489463e-05
-9.46390679807217e-06
-1.02395290185598e-05
-3.17867662970975e-05
-2.77731644058617e-05
-1.46290055034982e-05
-2.00783372684234e-05
-3.04770707630952e-05
-2.03293458545546e-05
2.74930437137052e-06
-1.51918566213856e-05
-2.46830187085156e-05
-2.25941878242169e-05
-1.06435715723044e-05
-1.06688207918531e-05
-1.95607617901227e-05
-2.79544852553966e-05
-1.71133864754613e-05
-1.49703538231123e-05
-2.72919441845828e-06
-8.72359415471014e-06
-2.68892235644112e-05
-1.57890417009442e-05
-1.60128593413331e-05
-9.02821776650963e-06
-4.57593977948949e-05
-1.71660828854427e-05
1.00986869583706e-06
-1.40588684953455e-05
-1.99754981868029e-05
-1.31405570285051e-05
-1.42110404011208e-05
-1.77047929673053e-05
-3.55550963375658e-05
-1.11217501988662e-05
-8.92367963739976e-06
-2.03377000160714e-05
-4.0407543760896e-05
-1.43218406400464e-05
-7.56242356348567e-06
-1.93046327671573e-05
-1.61314162535666e-05
2.33870859267023e-06
-7.0980229570288e-06
-2.7532223267026e-05
-3.09981597589696e-05
-2.09241554170658e-05
-1.92031138465238e-05
-7.89283518559443e-06
-3.41157352359383e-05
-1.75098807251239e-05
-4.18176279355777e-05
-1.38226744927587e-05
-7.85693440125187e-06
-1.39102082444108e-05
-1.39733013185646e-05
-5.94331146705264e-06
-2.79872913946577e-05
-2.63263781443349e-05
-8.71622148738944e-06
-1.17002496852932e-05
-1.58968123116751e-05
-1.48020842734309e-05
1.17624449373779e-05
-2.74580884488458e-05
-1.28398932291998e-05
-1.34733682266188e-05
-1.54109298467232e-05
-7.22602947882221e-06
-1.26721607612006e-05
-7.2752314491215e-06
-2.48123894319694e-05
-3.31785843942859e-05
-1.4310915303735e-05
-1.71221552521846e-05
-2.35429814888852e-05
-3.27452869845514e-05
-2.66135477914744e-05
-3.37164121846116e-05
1.87671969287185e-06
-3.10270949749255e-05
-3.65416239559684e-06
-1.72604133763011e-05
-9.9202859342454e-06
-3.0664037800119e-05
-2.81561448791744e-05
-8.68496483368412e-06
-5.74529391925174e-06
-2.17786564852612e-05
-1.92046276111228e-05
-1.6202511724189e-05
-4.51676326807519e-06
-3.89776838164166e-05
-3.09184885833206e-05
-1.81391000257431e-05
-3.94332690602687e-05
2.48390201143439e-07
2.63061648164122e-06
-1.06614921150535e-05
-1.69310927898377e-05
-1.55121096850898e-05
-2.20118352232552e-05
-2.47148183802471e-05
-1.97797270754789e-05
-2.36419557359054e-05
-1.81150242535125e-05
-1.12929594050875e-05
-9.35078253088328e-06
-1.51096136593354e-05
-1.82115763186686e-05
-3.41377612497965e-05
-7.92623936027896e-06
-2.27095323330707e-05
-2.59153690978417e-05
-6.71893847746304e-06
9.48442785733296e-07
-3.15471440420223e-05
-7.87821421755461e-06
-2.04759505756013e-05
-2.44424856061442e-05
-2.92517684763677e-05
-1.04306682418568e-05
-3.06265655810387e-05
-2.12920524145597e-05
-2.64496603924985e-05
-1.42532135658372e-05
-2.01593491441823e-05
-1.82395771315849e-05
-8.33481522445304e-06
-1.57402000017722e-05
-2.0830707254401e-06
-2.11901973224201e-05
-4.98305906214323e-06
-7.64211078411392e-06
-1.41062104368154e-05
-2.84182729629197e-05
-6.44864840199953e-06
-2.19131496672225e-05
-2.1952264703129e-05
-1.29096150691193e-05
-1.65122385208701e-05
5.10929682618539e-06
1.90959622211352e-06
-2.52736148807193e-05
-2.98777513851187e-05
-1.89760285485645e-05
-1.58236890723879e-05
-7.28884409613843e-06
-1.94084319946657e-05
-5.66402371963804e-06
-3.38958789212187e-05
-1.87413537436782e-05
6.51924650589167e-06
-1.24654666539699e-05
-5.5026913672027e-06
-8.05380227620171e-06
-3.09508083758321e-05
-5.45300400953138e-06
-1.30805765554285e-05
-1.93072203831737e-05
3.609692157048e-06
-1.66217446634436e-05
-1.65718051331365e-05
-2.30364791655919e-05
-1.3396703137232e-05
-2.634563162578e-05
-1.6887744806498e-05
-6.03181683984592e-06
-2.13575742823513e-05
-2.65331356360051e-07
-2.74924780508934e-05
-6.38971847683624e-07
-1.09216757693509e-05
-3.07900824738848e-05
-1.08119379173081e-05
-1.20692716255987e-05
-9.41341159432919e-06
-3.01560221576687e-05
-2.81275062105283e-05
-1.51810583902182e-06
-8.97018976857814e-06
-1.00525210041818e-05
-1.69160139597852e-05
-2.95056872815946e-05
-2.57209968659894e-06
1.22616853395356e-07
-7.00653134018656e-06
-1.62525577606958e-05
-1.46692525625922e-05
-7.60409565548236e-06
-2.45068299135605e-05
-2.33036395647742e-05
-1.78352994114966e-05
-1.37499375305769e-05
-2.25362429499771e-05
-1.6148407045197e-05
-2.80038148653863e-05
-1.0528603194376e-05
-2.15558808884087e-05
-1.55073541788487e-05
-2.19705994545528e-05
-1.99622259406324e-05
-2.64824384878469e-06
-7.43042607726219e-06
-9.08207681826588e-06
-1.31462061088036e-05
-1.21675774957985e-05
-5.27630482474435e-06
-2.1681736609252e-05
-2.25875191439176e-05
-3.24862881198375e-06
-2.02329678325898e-05
-2.32017583942257e-05
-1.41486739310375e-05
-1.28433773065101e-05
-3.24696807653324e-05
-2.01948671137595e-06
-2.36620027225283e-05
-3.27745801815606e-06
-2.14720207926378e-05
-5.00546036451372e-06
-1.74737115571628e-05
-1.54685783396777e-05
-1.90934816765508e-05
-1.32713157639998e-05
-1.01140862061594e-05
-1.38165251977468e-05
-1.00092227476849e-05
-1.08130455138497e-05
-2.14836610670751e-05
-7.59119107630483e-06
-1.30560420628804e-05
-2.22848851459719e-05
9.02689041521694e-06
-7.1040898756714e-06
-1.76515018666861e-05
-1.34241103886564e-05
-2.60241544923201e-05
-1.89359523941135e-05
-4.32134376862858e-06
-1.90659811291003e-05
-1.91147930504393e-05
-1.50193918755945e-05
-8.76809671914891e-06
-1.75098219401106e-05
-2.00684762118978e-05
-1.47637270942049e-05
-7.52780757906893e-06
1.17708367241376e-06
-2.63612608289063e-05
-1.46036509178415e-05
-3.16978758701643e-05
-3.25615394559183e-05
-1.60430233078297e-05
-3.98900422112698e-06
-2.50104993242333e-05
-1.15568778281574e-05
-1.97806794816306e-05
-2.31663352893949e-05
-1.41276378835987e-05
-1.60361531899248e-05
-1.62625884277109e-05
-1.43149155123336e-05
-2.93250163920176e-05
-2.2505428257388e-05
-2.14504194746143e-05
-1.56185770282052e-05
-1.12443325783756e-05
-7.27486772029998e-06
-1.97726502928298e-05
-3.45038000612578e-05
-2.86704722825691e-05
-1.0755908383678e-05
-1.67858805655177e-05
-9.05239983399528e-06
-1.71073463698126e-06
-1.73440934203122e-05
-5.91268231647903e-06
-1.85440435002119e-05
-2.52255884146904e-05
-2.77800023310537e-05
1.47578660715691e-06
-2.38388989168546e-05
-1.71504775127119e-05
-1.23143603973522e-05
-2.848189971079e-05
-1.0741614078455e-05
-3.94628644185899e-05
-2.47139821368173e-05
-2.79446832276765e-05
-1.22167174255715e-05
-9.23912925760902e-06
-2.10332801242149e-05
-3.19322885136754e-05
-1.9979596348683e-05
-9.89835724770454e-06
-2.1460365807677e-05
-2.20817915641244e-05
-6.13947416622069e-06
-2.08766228154221e-05
-2.3330554853892e-05
-2.11001098454612e-05
-3.94371301124718e-05
-2.65546226953314e-05
-6.0641356529308e-06
-1.0299618682511e-05
-2.27551323608007e-05
-6.91449327796815e-06
-1.48413620517028e-05
-2.92204515338201e-05
2.10192218921447e-06
-8.93942318856335e-06
-2.55400241560902e-05
-4.32973333612792e-05
-2.64960253993382e-05
-3.22137885346016e-05
-3.18962310449937e-05
-1.0327289815649e-05
-3.28380937725125e-06
-1.42309005266407e-05
-1.45840264567654e-05
-1.81639228598254e-05
-3.37769179728328e-06
-2.49845627232943e-05
-2.5971267822611e-05
-2.73080816755637e-05
-1.87294836087459e-05
-2.94569657923513e-05
-2.27015946556629e-05
-1.83012275072136e-05
-3.9709679094124e-06
-1.50982350583786e-05
-1.03627199726064e-05
-1.56146995289533e-05
-2.37412028467634e-05
-2.28163840983789e-05
-1.79567963386246e-05
-1.40407795492846e-05
-3.25699142966502e-05
-1.4717407746727e-05
-2.29417447595932e-05
-3.94251230671109e-05
-1.32097190225715e-05
-6.12382143874394e-06
-1.21849421245734e-05
-3.87008371084019e-05
-1.01133370408098e-05
-1.51063572960324e-05
-1.04946351325111e-05
1.11402389158429e-06
-2.89282545935405e-05
-4.46160785753244e-06
-9.31810441664698e-06
-2.0461787612013e-05
-1.4146880343476e-05
-3.01575366684762e-06
-1.76165222832259e-05
-4.30032784907011e-06
-1.81666260018037e-05
-1.17119058349546e-05
-1.85710646567118e-05
-1.79970288690554e-05
-1.96544412427613e-05
-8.84028301233268e-06
-1.63988514721704e-05
-1.64680620728271e-05
-1.13004531270661e-05
-2.29699623763423e-05
-2.19008645372348e-05
-1.51276835712666e-05
-2.11183784815877e-05
5.70674715782704e-07
-4.27242007658018e-06
-1.6463487017364e-05
-1.22823606918924e-05
-1.20234491463648e-05
-2.41149093202577e-05
-9.1301948609453e-06
-1.66047951345827e-05
-1.14451092682485e-05
-1.34247446597937e-05
-2.66550532364873e-05
-2.38809907281045e-05
-2.0888261117921e-05
-1.75741650449585e-05
-1.17008657143862e-05
-1.71093011131369e-05
-1.23101345566542e-05
-1.89106113595173e-06
-3.56545339516103e-06
2.19014621732114e-06
-9.17211457178129e-06
4.2077453687536e-06
-2.89441031766985e-05
-8.01151271351706e-06
-5.46985787762643e-06
-1.43528527809826e-05
-1.53248026507811e-05
-1.27114009214711e-05
-1.61278598106982e-05
-1.30624162283737e-05
-8.63684880926854e-06
-1.74200045974985e-05
-2.84488301717295e-05
-1.57750618944209e-05
-4.35014708126257e-06
-2.20967345666292e-05
-1.27828477095901e-05
-2.98652744310317e-06
-9.43745878138481e-06
-2.27948982363978e-05
-2.36175709940637e-05
-4.35303881814227e-06
-1.75501638649424e-05
-2.02093876580604e-05
-2.14974711705963e-05
-2.54783368735366e-05
-1.71828101505205e-05
-5.75364435886784e-06
-2.67195321112441e-05
-1.32347113437912e-05
-2.47297731537177e-06
-1.33523212078477e-05
-2.9204793326687e-06
-1.59514084022012e-05
-2.66941940661288e-06
-2.12756567149173e-05
-1.49330210988248e-05
-2.83929186461982e-05
-1.1410806986552e-05
-1.05170870408425e-05
-6.03248854111874e-06
-1.89149498180928e-05
7.22474586895361e-06
-1.14595383077192e-05
-4.0405130605148e-05
-2.88245998113431e-05
-1.28082213874703e-05
-8.95509518571368e-06
-1.38466389299582e-05
-1.89492449690346e-05
-2.13634463280705e-05
-1.90874757516869e-05
-4.55749110734823e-06
-2.38405611631577e-05
-2.59830393253106e-05
-3.11824535474158e-06
2.55143874859583e-06
-1.36486672293749e-05
7.3135109716442e-06
9.92686352531407e-06
-1.37960256420974e-05
-2.06372203671662e-05
-1.65388841871767e-05
-1.00161174877617e-05
-1.57302640118031e-05
-1.77278578854134e-05
-1.59050211380245e-05
-4.52105915096996e-06
-2.28158764946342e-05
-8.64682419785607e-06
-4.78599386150036e-06
-1.4094669774186e-05
-2.18250922227639e-05
-2.71611602233426e-05
-8.88613413346282e-06
-1.85823674138778e-05
-1.49466790224414e-05
-1.99975002262583e-05
-1.92818338707362e-05
-1.80041568595633e-05
-1.41715840119363e-05
-1.24946608818268e-05
-2.03933049795922e-05
-5.73413884778403e-06
-1.15465029413005e-05
-8.24202366791255e-06
-1.61868609446802e-05
-4.95230791279107e-06
-1.37506506034776e-05
-2.33161984006446e-05
-1.11372387407385e-05
4.68966148857663e-06
-1.65423869993592e-05
-1.80810828405967e-05
-3.05340299618928e-05
-1.98437428741438e-05
-1.45748698434077e-05
-1.1814613274925e-05
-1.26772156211519e-05
7.41029074783791e-06
-6.7208567200986e-06
-1.06496330673834e-05
-8.988916259386e-06
9.57481664492157e-06
-1.66000083744389e-05
-1.02958079135493e-05
-1.71813261786617e-05
-1.61174932513954e-05
-2.2419567174441e-05
-5.27898714603826e-06
-2.19743389829696e-05
-1.83032250693137e-05
-5.69423806417472e-06
-9.36812403043182e-06
-1.68290516599352e-05
-2.15190259302031e-05
-3.11255652113405e-05
-1.83633341724496e-05
-1.37875741464802e-05
-1.7464180572497e-05
-3.028467301949e-05
-6.39661365976589e-06
-2.95472084032739e-05
-8.8439105036811e-06
-1.52388687195734e-05
-3.01147999490987e-05
-4.79242180755946e-06
-2.41683592758764e-05
-3.31866470713464e-06
8.42690634104862e-07
-5.7767776373364e-06
-1.72891533551876e-05
-7.93723811484402e-06
-9.60249345726832e-06
-4.47087781407624e-06
-2.0455142403302e-05
-1.02770255706951e-05
-3.2160038035647e-05
9.37890642435577e-07
-1.86547982242739e-05
-3.75163451448143e-05
-1.29339861188843e-05
-1.26264372359088e-05
-4.17280667006903e-06
-2.5709549906606e-05
-2.97697170091922e-05
-2.6557737729696e-05
-7.1359407200421e-06
-5.40038761459642e-06
-1.43293658548074e-05
-1.92260597792744e-05
1.18421698372934e-05
-2.15753256709005e-05
9.50393740143843e-07
-2.13000943668826e-05
-2.35982533870011e-05
-4.67991981019911e-06
-2.00812578854751e-05
-1.30395977967489e-05
-7.90349072454978e-06
-5.25529380513352e-06
-2.96054183805938e-05
-1.86395268433073e-05
-2.92981502398818e-05
-1.93213802031303e-05
-1.67727225986002e-05
-1.25209268426623e-05
-1.17189034525035e-05
-2.00878652869755e-05
-1.91996609062032e-05
-2.18624948844863e-05
-5.2834124324111e-06
-1.73846239773663e-06
-9.68744151138307e-06
-9.84245144953512e-06
-1.52695467658764e-05
-1.4822800497953e-05
-3.21999605006777e-06
2.0426982105339e-06
-1.65367084186529e-05
-2.04393844598147e-05
-7.73089962301252e-06
-2.10413793745167e-05
-6.38006462173352e-06
-7.84752261708328e-06
-1.41204850987532e-05
-7.25691201813035e-06
-3.46530307074976e-05
-1.05463321252024e-05
-2.86255422408494e-05
-4.49608367354749e-06
-4.13775113435918e-06
-1.6141365971062e-05
-1.03070252566344e-05
-2.51539826178914e-05
-1.41620309720486e-05
-3.31327164328302e-05
-2.73573174648835e-05
-1.64372001909243e-05
-1.30995742460906e-05
-2.6846272613897e-05
-5.59544828879893e-07
-6.08978429353595e-06
-1.25742665153214e-05
-1.84526718643414e-05
-1.09990780852381e-05
-3.07831120287256e-05
-1.2460993691737e-05
-2.19383140937659e-05
-1.00549572699462e-05
-6.36220816754226e-06
-1.83990740837766e-05
-1.38085601009675e-05
-1.25413815769472e-05
-5.98787497950705e-06
-4.46970569669795e-06
-2.04969065966255e-05
-8.85863176283994e-06
-1.42773836826466e-05
-2.1444643289133e-05
-2.50193284076672e-05
-1.79366365981434e-05
1.80803599291283e-06
-2.22963671562518e-05
-1.25056925547719e-05
-1.35423452446067e-05
-1.89626549257504e-05
-9.88456085812554e-06
-1.47824074448595e-05
-2.54281287623369e-05
-3.48613375726724e-05
-2.36931747467516e-05
-1.7243552126728e-05
-1.39557224830069e-05
-2.16903064360319e-05
-7.14304324854263e-06
-2.74830643103503e-05
5.50476997994144e-07
-1.16405977849248e-05
-2.30524417700055e-05
-1.07843896619229e-05
-3.31509537285894e-05
-4.20603659201849e-06
-9.52926450825167e-06
-1.07483545981541e-05
-1.6672429159792e-05
-1.99164985726869e-05
-5.21534803897373e-06
-6.89296333139492e-06
-7.59674382945878e-06
-1.30425354844245e-05
-1.57595916875653e-05
-2.67756245051821e-05
-1.65294813759006e-05
-2.34492377988573e-05
-1.09601643678203e-05
9.60396086537063e-07
-7.79157661411027e-06
-1.06451794290027e-07
-2.54739036273676e-05
-1.61586410503005e-05
-1.59169062353294e-05
-1.67413206221331e-06
1.3079675919602e-05
-2.54414438848304e-05
-7.32016695779933e-06
-1.69760953362827e-05
-1.89972314082324e-05
-9.71699814524079e-06
-2.45189166382241e-06
-1.24097466766396e-05
-9.07462649975421e-06
-1.25909973905026e-05
-1.81094552234168e-05
-1.99168467559468e-05
-8.86979576034712e-06
-5.0786674389023e-06
-2.80413272531131e-05
-2.43288777256634e-05
-5.23190571091974e-06
-7.35577655173591e-06
-2.43852050134367e-05
-1.7078310970308e-05
-3.00472963255712e-05
-2.08409818859526e-05
-1.78119819391565e-05
-5.68622215540366e-06
-2.69060714708476e-05
-1.8446283323895e-05
-1.0354826669909e-05
-1.7602067380349e-05
-4.30817764891494e-06
-2.2771739254408e-05
-1.04735959570444e-05
-1.68942389425584e-05
-1.21232068908852e-05
-7.37971973074824e-07
-3.47264436342847e-05
3.27067355126683e-06
-5.53744622115564e-06
-1.38234754239213e-05
-8.74132166225019e-06
-3.753394481976e-05
-1.84549527750304e-05
-2.4673960342851e-05
-1.1540340760404e-05
-6.5786117717789e-06
-7.90664339193793e-06
-7.75681773537829e-06
-1.67077237519411e-06
-1.81113929052911e-05
-2.43892842844015e-05
-1.73577546211969e-05
2.83679623645385e-06
-2.90480170027314e-05
-9.93035597527156e-06
-5.12380412060005e-06
-1.45227872053057e-05
-1.07989980939165e-05
-9.58851920992628e-06
-8.22107042022678e-06
-8.96945250487109e-06
-3.40435236798216e-05
-2.11395678960507e-05
-1.49301235970002e-05
-2.68910217307164e-05
1.22482571136924e-05
-6.4684690043097e-06
-2.76582080258546e-05
-2.29224485237436e-05
-1.85172232799001e-05
-6.35153598365596e-06
-2.59241031721364e-05
-3.12236546401523e-05
-1.44051463474918e-05
-2.6800778087489e-05
-3.13981237478079e-06
-2.42134854055715e-05
-1.75688030262114e-05
-5.66244495990707e-06
-2.14094701626959e-05
-2.06079454829904e-05
-1.75679092095943e-05
-2.05222322498174e-05
-8.28994798842739e-06
7.16461938885393e-06
-1.17068347025213e-05
-1.35129032711819e-05
-2.31808407975172e-05
-2.36802890761306e-05
-1.63279866689172e-05
-1.12536114034468e-05
-1.53866220025289e-05
-5.41232301389942e-07
-8.71162624742074e-06
-2.11729439345685e-05
-2.274209948471e-05
9.41280447388143e-06
6.41864460339304e-07
-1.64634748779114e-05
-1.3277708564437e-05
-9.46713407278514e-06
-1.56191170334565e-05
-2.11011667974028e-05
-1.61608502493484e-05
-3.24816865474419e-06
-1.26137404592845e-05
-3.38741072256981e-05
-2.50986916259041e-05
-2.40298505576446e-06
-2.04475860382132e-05
-4.38131482253881e-06
3.76818662290667e-06
-1.37067866053336e-05
-6.09883479870854e-06
-2.7734970582919e-05
-1.75199558461516e-05
-2.87442246834182e-06
-2.27133093404762e-05
-5.81307623999475e-06
-2.75994507337979e-05
-1.79843874911009e-05
-1.48028367856156e-05
-1.15928056787045e-05
-7.74128550197297e-06
-2.42486330549203e-05
-2.06315538510911e-05
-1.74307318498607e-05
-1.5595161424737e-05
-3.48679295555648e-07
-1.21031645539845e-05
-1.06954196655484e-05
-2.31481204856146e-05
-1.02336527885668e-05
-6.22192113347474e-06
-1.57847732232173e-06
-2.93074289799409e-05
-3.07378328869795e-05
-1.90350731610632e-05
-3.51089327020095e-05
-7.98871229081113e-06
-1.47518451556786e-05
-2.59599274867414e-05
-8.44076994771453e-06
3.18022417200404e-06
-3.13264727430333e-05
-3.26238608786487e-05
-1.64696945415096e-05
-1.28771138180176e-05
-2.25874801146669e-05
1.87233716578554e-06
-1.78091688270094e-05
-9.08393152550397e-07
-2.94131242033932e-05
-2.21143412115945e-05
1.98577749498607e-06
-2.00846121829214e-05
-2.5620287203873e-05
-1.17348527530185e-06
-6.67797253401779e-06
-2.29248673532212e-05
-2.70131835050646e-05
2.09081102949498e-07
1.72914025377734e-06
-3.50847398475295e-05
-1.08656624485422e-05
-2.41220116825136e-05
-3.0945344275955e-05
-1.40221056183107e-05
-8.45624828401672e-06
2.62829973063783e-06
-1.30190616783601e-05
-8.58132817305681e-06
-1.23995343350482e-05
-2.78330029841066e-05
-1.98829742057124e-05
-5.81781370697274e-06
-5.46329836870329e-06
-1.25392681242432e-05
2.24290671859391e-06
-8.55101092738813e-06
-1.38076638614166e-05
-1.29659387356898e-05
-1.28041187232791e-05
-2.03468341906871e-05
-3.06092577523826e-06
-2.0004472655263e-05
-6.41790737109699e-06
-1.27371966328364e-06
-8.56229592829574e-06
-2.18840249482091e-05
-2.57546980865256e-05
-2.63114562993773e-05
-5.45010726636478e-06
-9.01074187923423e-06
-2.01948491817107e-05
-2.60657078936643e-05
-1.56988917933247e-05
-2.80381010512025e-05
3.25072423333394e-07
-1.76257789321019e-05
-2.70863285332481e-05
-1.57966897670256e-05
-4.14026893401851e-06
-2.35249544721999e-05
-2.02467038832425e-05
-1.43499922309371e-05
-1.83942135801454e-05
-1.10981516162116e-05
-4.74679250515351e-06
-1.14228115934004e-05
2.68800740147265e-06
-2.39960322515077e-05
-2.21800616746841e-05
-1.225177724751e-05
1.24763343364498e-06
-5.39390555442043e-06
-2.81129581868443e-05
-3.5934662739513e-06
-2.68790902786155e-05
-1.21917565324185e-06
-1.92442821783309e-05
2.77934318034562e-07
-1.74469932502181e-05
-1.21128905363797e-06
-2.56755962183e-05
-1.24528192983285e-05
-2.4377240188219e-05
-8.77512999305239e-06
-1.96618023581178e-05
-1.01270710672418e-05
-1.4413111795827e-05
-2.28895940185146e-05
-2.05679751442302e-05
-4.05821492927049e-06
-2.39577949976826e-05
-2.80550531808824e-05
-4.25972490450621e-06
-3.45847154846779e-05
-1.19690662976976e-05
-1.65592304166593e-05
-4.74994894964712e-07
-1.47752079899152e-05
-8.52773912824248e-06
-4.70737577866014e-06
-9.05860890707905e-06
-1.2970339571842e-05
-1.46721589378662e-05
-1.87295749419815e-05
-2.71431127354525e-05
-2.08603391460728e-05
-1.10494231844275e-05
-4.9493300571761e-06
-2.36469124764035e-05
-1.97733572657865e-05
-1.25676535157592e-05
-2.60546637067103e-05
-2.16249179546794e-05
-1.96317507921131e-05
-5.67927635270218e-06
-4.1651615681452e-05
-2.06752024881541e-05
-9.98833963039999e-06
-2.15681850320074e-05
-1.30154563343022e-05
3.18225813274747e-06
-4.06762197030448e-06
-3.54923393394667e-05
-2.20077473268706e-05
-2.25468394862995e-05
2.69687288462249e-07
-2.73487729628952e-05
-2.61933031074743e-05
-1.72471250421343e-05
-1.96451562399633e-05
-3.04757948254571e-05
-1.83928741499902e-05
-1.12480719910737e-05
-2.13204126700153e-05
-1.11693465016688e-05
-2.52927418696677e-05
-2.12971421237581e-05
-9.3593703787576e-06
1.83738646035855e-06
-1.83956650609908e-05
-1.58951263831501e-05
-7.37158644292176e-06
-1.78148507363013e-05
-6.55872902213052e-06
-1.61889165106426e-05
-1.06669052955333e-05
-2.42574474192612e-05
-2.8250202797102e-05
3.27706714457983e-06
-2.02537776688469e-05
-1.52212186187296e-05
4.15470373818305e-06
-3.41924671599929e-05
-4.1265253024606e-06
-1.83445213676945e-05
-2.75053655837326e-05
-1.90512244942017e-05
-6.63516263493048e-06
-1.43656599136159e-05
-2.03188476341574e-05
-2.35980447407837e-05
-8.30399314109407e-06
-1.35675010518982e-05
-1.12107820100886e-05
-1.26044862846155e-05
-1.78925356207963e-05
-1.45244669269088e-06
-2.27651949695563e-06
-2.58230204615666e-05
-2.11610563340723e-05
-1.92507256094241e-05
-1.64747074294612e-05
-6.84217009119742e-07
-6.548265778986e-07
-1.67393263734912e-05
-1.9269152231666e-05
-1.43236084298343e-05
-2.36024901569855e-05
-1.72783459279993e-05
-6.84223835969247e-07
-1.55225312281017e-05
1.87770524439397e-06
-1.21478043309497e-05
-1.64973866712672e-05
-3.72791368058278e-06
-1.23387408182157e-05
-1.00088811106627e-05
-1.93286702727664e-05
-3.97930056204332e-06
-2.07737095067109e-05
-9.16502049568509e-06
-1.66606918445624e-05
1.55333589933317e-05
-1.96956198300524e-05
-5.08752495513471e-06
-1.21746455930801e-05
-2.75390436300407e-05
-8.03447831636412e-06
-1.44899420086813e-05
-3.45106287575376e-05
-1.72186962610011e-05
3.96011898770565e-06
-2.2974185416189e-05
-8.94853220399174e-06
-2.5542802794063e-05
-3.9124670297634e-05
-2.22224489653225e-05
-2.42956987458153e-05
-1.46834464770146e-05
-1.51106836890668e-05
-2.54891316722209e-05
-1.4639362589399e-05
-2.75876021414364e-06
-1.75266153807187e-05
-3.40608130036953e-05
-2.91202157227027e-05
-3.95382226806619e-06
-8.2608197191215e-06
-2.06909535055546e-05
-2.24110750390576e-05
-2.07035779178368e-05
-2.44291101427189e-05
-8.20309442204051e-06
-1.30702575966515e-05
-2.34805416081921e-05
-1.83920023080463e-05
-7.62920873542404e-06
-3.60898501920231e-05
-6.44178684608318e-06
-5.28277264325438e-06
-1.70679053577803e-05
-2.28201759326927e-05
-3.58102646036189e-05
-1.5950885164233e-05
-1.68408726566324e-05
-1.77159045484512e-05
-1.20152460484396e-05
-7.89689142307746e-06
-2.01100908870815e-06
-1.42211285514305e-05
-4.82075278677835e-06
-1.45627836708909e-05
-2.22405222622342e-05
-1.2134236689483e-05
-1.71664785668168e-05
-8.92884250506977e-06
-2.22292885063969e-05
-8.9795742638209e-06
-1.8963792948246e-05
-2.16686203600024e-05
-4.79389712585946e-06
-1.39457409854059e-05
-2.30114152693274e-05
-1.09966404757767e-05
-1.40745011654657e-05
-1.78726292182503e-05
2.35099618852486e-06
-2.05988096733819e-05
-7.18054024416907e-06
-1.06228132947218e-05
-1.37985811648751e-05
-1.00062279086262e-05
-1.55164336887862e-05
-2.70430771394301e-05
2.35610060394833e-06
-1.90841094615053e-05
3.16997719077346e-06
-3.29176435777375e-05
-1.51985175380252e-05
-2.36444588796321e-05
-8.68549685784381e-06
-2.51667152386485e-06
2.34614224730066e-06
-2.56505057853561e-05
-1.80900732608319e-05
-1.95968846265404e-05
-1.42129481203336e-05
-3.01331766058663e-05
-1.56748604996778e-07
4.02293563114384e-06
-2.1939650833327e-05
-8.78533428786233e-06
-3.02777424066379e-05
-1.99503109270935e-05
-1.31987300660307e-05
-2.46545498960817e-05
1.23049904350493e-05
-1.60613419619453e-05
-1.46817789134733e-05
-6.17930930486773e-06
-2.26720121300053e-05
-4.37046283698719e-06
-2.13583902958466e-05
-1.33142716816873e-05
-9.66245107432711e-06
-5.7168956346588e-06
4.57962779707924e-06
-2.30074168556939e-05
-1.88018863142717e-05
-8.20349847946575e-06
-1.1627126909079e-05
-2.36674286332192e-05
-1.43674898241862e-05
-2.95397815154654e-05
-1.23842103592372e-05
-1.20150201084425e-05
-2.5095969425163e-05
-1.39062976355743e-05
-2.03523406579669e-05
-1.12632443801471e-05
-8.99999074699699e-06
-1.20301938783948e-05
-1.75686072882074e-05
-7.66012999290616e-06
-1.6698115131162e-05
-1.96396587797728e-05
-1.16627381027493e-05
-7.76642551882203e-06
-1.15986930169247e-05
-2.62539537372109e-05
-1.39006862106231e-05
4.59783205755613e-06
6.59715443932621e-08
-8.85475673612286e-07
-1.49067934733651e-05
-3.08621420488681e-05
-2.47414655116038e-06
-5.02214143663612e-06
3.32169013189548e-06
-5.39833815549078e-06
-1.245225773794e-05
-1.27325193625144e-05
-2.78522787876101e-05
-2.09743056305687e-05
-1.22663864067172e-05
-1.70492391980827e-05
-2.60745424697043e-05
-2.88644130558407e-05
4.72082564655312e-06
-7.93984150047086e-06
-1.92188799699838e-05
-2.17752504163028e-05
-5.93723795622893e-06
-1.46740187992686e-05
-1.56808445389173e-05
1.9486014437452e-06
-1.92663055371926e-05
2.19834498426685e-06
-2.48643107564692e-05
-2.57158420941954e-05
-2.03155687966636e-05
-3.80992517979279e-06
-2.30267250728339e-05
-2.44171431371398e-05
-4.40846070320087e-05
-2.79609789533576e-05
-1.67280101173513e-05
-1.5069191225176e-05
-1.16678459379536e-05
-2.05729506489237e-05
-4.04662118643197e-05
-8.38205189662693e-06
2.82535771266675e-06
-2.35997975585593e-05
-6.8345391891619e-06
-3.33945113349349e-06
-1.99267558853588e-05
-3.224945573381e-05
-2.33676584299773e-05
-2.12445141122228e-05
-1.41981122580257e-05
-8.0474400678549e-06
-2.0712426565839e-05
-1.92806419668729e-05
-3.28441901876561e-05
-7.34525502722564e-06
5.7704569731765e-06
-7.74755498993248e-06
-8.12003733621066e-06
-4.88832693602731e-06
-1.74889864868504e-05
-6.86621122553137e-07
7.32021909547186e-06
-7.24514893654369e-06
-3.5398021909142e-06
-2.0350535465574e-05
-9.41976964254193e-06
-7.13592269027881e-06
5.93482922118949e-06
2.09278568053594e-07
-8.62638263065168e-06
-2.41873968575291e-05
-2.8903624506101e-05
-2.68747396289458e-05
-1.55641157698571e-05
-1.84666502880787e-05
-8.12477985204095e-06
-1.69033899939165e-05
-4.40614498043721e-06
-1.31071260175463e-05
-3.11626162692611e-05
-1.56363490140825e-05
-1.77925375276473e-05
-3.06480682473868e-05
3.19478224156655e-07
-6.33729155264318e-06
2.51785891586059e-06
-2.71288862095138e-05
1.40516945100858e-05
-2.07418567210318e-05
-9.32257494759343e-06
3.44482645883372e-06
-5.21194071831087e-07
-1.01063281548253e-05
-9.12467177573533e-06
-1.92917971923325e-05
-2.39854002873741e-05
-1.77082360504809e-05
-9.52112433060774e-06
-1.62540126949429e-05
-1.19209141685211e-05
-2.02673872669417e-05
-1.25638049354932e-05
-3.92565237726351e-05
-1.6658142734942e-05
-2.65922683545278e-05
-3.00319246289689e-05
-2.6635438240809e-05
-5.89819041126518e-06
-2.19021220706071e-05
-2.40883395828442e-05
-5.5393977819416e-06
-1.89034498100959e-05
-2.25756322094479e-05
-7.65999873966455e-06
-2.19418929845561e-05
-1.95598738790213e-05
-1.08508796121447e-07
-3.78388841186903e-05
-2.13500763554519e-05
-2.47517812447165e-05
-1.4118194274338e-05
-1.83833792902886e-05
-1.00998539311299e-05
1.83405445702763e-06
-2.0959791917824e-05
-2.0134176238352e-05
-1.04064084647442e-05
-1.07684487333957e-05
-1.49846885022052e-05
-5.37108301020364e-06
-2.74618919944857e-05
-2.30402122931261e-05
-1.50469716265861e-05
-3.14693757958879e-05
-2.45397177418545e-05
-1.36186550208595e-06
-1.07338232859545e-05
-1.26866313263742e-05
-1.28300970277899e-05
-3.10610463065517e-05
2.16856950327205e-06
-1.93571108460425e-05
-1.56329880722496e-05
-1.97286396966614e-06
1.6335780276147e-06
-1.82092593064601e-05
-2.20186512503242e-05
1.26924362340879e-06
-2.47249564143168e-05
-1.86390623456533e-05
-1.55755879768915e-05
-1.92832662668756e-05
-3.59574194983026e-05
-1.69042838754479e-05
-1.76402202015417e-05
-2.12666453333401e-05
-9.78411368823242e-06
-1.92215734918754e-05
7.62951792824034e-06
-1.32001405534618e-05
-1.30098616634931e-05
-2.45849985058253e-05
-3.51098919659838e-06
-6.92308574851598e-06
-7.91524049092143e-06
-8.87872325466843e-06
-4.16022262095932e-05
-1.82353273602097e-05
-1.47106060537571e-05
-1.11034520216723e-05
-2.22983530188465e-05
-1.52579137716238e-05
-1.61188982821891e-05
-3.99071771926965e-06
-8.81317420441162e-06
-2.40622575934977e-05
-4.83208269250449e-06
4.44403898571099e-06
-1.23916532055803e-05
-2.8041863350253e-05
3.40130966879195e-06
-2.06094670750096e-05
-2.23116908549827e-05
-1.22547244732921e-05
-2.26866326207968e-05
-1.08132724188057e-05
-1.76085002456295e-05
-1.36807367706124e-05
-1.5416309752442e-05
-3.36349818666028e-05
-2.69669491644906e-05
-2.29328973842732e-05
-1.38941574437188e-05
-1.3271929828072e-05
-1.34206078226443e-05
-7.49816133932044e-06
-2.67059464002339e-05
-3.29071548127185e-05
-1.52098374176748e-05
-3.31501020115243e-06
-2.01564134115004e-05
-1.1020023933891e-05
-2.02299792129033e-05
-3.41883849146762e-05
4.6303632637046e-06
-2.32027266772233e-05
3.12082609246602e-07
-3.1219252073775e-05
-1.44922300953915e-05
-1.38735848522085e-05
-2.14284933208302e-06
-1.27460431957607e-05
-2.54545874182457e-05
-3.90455339880684e-06
-3.22648465965071e-05
-1.56667886829287e-05
-1.15200378096763e-05
-1.41464425792876e-05
-6.86285868591443e-06
-2.7143587960414e-05
-1.60481168964072e-05
-5.37263141811122e-06
-3.53048450949882e-05
-2.07581029980089e-05
-8.76119111482747e-06
-4.10429221920373e-06
-1.00489974946917e-05
-3.49243957345822e-05
-3.54768429129458e-05
-9.89842099970458e-06
-2.40282848860746e-05
-2.35754161828486e-05
-1.71129515674579e-05
-2.21885639123906e-05
-1.98064713665844e-05
-1.39349575006783e-05
-1.8750072987031e-05
-9.75113306897392e-06
-2.07483576810733e-05
-7.14242029137174e-06
-2.02516285440172e-05
-1.88814035346618e-05
-1.69533191549001e-05
-3.86483563307262e-05
-2.51240117383589e-05
-8.20045200019665e-06
-2.18369759279748e-05
-4.52193049594662e-06
4.82545734610401e-06
-1.20439901897844e-05
-2.79482139051663e-06
-1.73023764936548e-05
-1.71883172789875e-05
-2.02348940775592e-05
-2.68403540066677e-05
-2.300591556188e-05
-1.63105349728582e-05
-1.8452526147256e-05
-5.49179625204216e-06
-1.79824234788893e-05
-2.22129350072326e-05
-3.0512783034646e-05
-9.68565009605497e-06
-1.55470908933352e-06
-2.21980669857765e-05
-1.04356731756254e-05
-2.31496218491834e-05
-2.21653920783576e-06
-8.08115703809243e-06
-2.72996759274163e-05
-1.74821040153231e-05
-1.32238476407626e-05
-1.33355498387282e-05
-2.69263285620438e-06
-1.63231083929624e-05
-2.53757725143663e-05
-1.04706626949625e-05
-9.76885132044177e-06
8.16174661693359e-06
-2.35494202782787e-05
-2.20753361855191e-05
-2.57719169473395e-05
-2.67664886764666e-05
-1.27118682226554e-06
-4.81605823872598e-05
-2.86718276244049e-05
-1.45094732178102e-05
-1.27621555963345e-05
-3.03033352357343e-05
-3.5001412814952e-05
-2.22965498203024e-05
-2.81426512601394e-05
-2.7903808402756e-05
-3.26869831143508e-05
-2.61647847454158e-05
1.02892298729006e-05
-2.87466223666379e-05
-1.83048653383113e-05
-2.11324843419989e-05
-2.38171211692155e-05
-1.03155358377765e-05
-8.07162706272628e-06
-5.31167112599676e-06
1.29129269497078e-06
-1.67379076227868e-05
-1.19319138544987e-05
-2.22643716391115e-05
-2.0641159008801e-05
-2.83099615980649e-05
-1.95810481930793e-05
-1.76891099393138e-05
-2.78572476401443e-05
-2.0909974576264e-05
-2.08716869251107e-05
1.74136937795702e-06
-9.38862150774206e-06
-6.86568714110078e-06
2.14209011854546e-06
-2.16635410968209e-05
1.64256975203145e-06
-3.28078785220411e-05
-2.4380680811237e-05
-7.84619778325892e-06
3.30213410373973e-07
-6.6610357880583e-06
-4.1213206394507e-05
-1.67776193958831e-05
-2.59772816786593e-05
-1.6782458712187e-05
-1.39274477262091e-05
-1.37987382236899e-05
2.03826112738192e-07
-2.37365792452382e-05
-2.10040026395281e-05
-1.76032316175259e-05
-2.18848350082327e-06
-1.0754708495429e-05
-1.94372251919887e-05
4.3306917971895e-06
-2.97665571538543e-05
-2.1359968314828e-05
-6.2491031786746e-06
-1.45679966392486e-05
-6.9960622018008e-06
-4.36897096476573e-06
-2.155514865281e-05
-3.33431998444042e-05
-5.68253878121614e-06
-2.77235828303696e-05
-3.35004954350844e-05
-2.43839602004582e-05
-2.67195007093566e-05
-2.06865986560956e-05
-3.04747328701024e-05
-5.45985964283921e-06
-4.09039376101205e-05
-1.4480379619526e-05
-1.97987402633741e-05
-2.49307555609976e-05
-2.17050078621933e-05
-2.3167655244545e-05
-1.87302683355902e-05
-5.39555353034172e-06
-1.57977876289247e-05
-3.61898974429796e-06
1.32043213556154e-06
-1.75242047039214e-05
-3.48923898313248e-06
-1.13928428387601e-05
-5.33310522506591e-06
-2.07415341307305e-05
-1.65478214289207e-05
-1.43293669345231e-05
-2.23612481779785e-05
-2.94130954401799e-05
-1.1785345945978e-05
-2.30829830847207e-05
-3.9039070705014e-06
-1.47500608267515e-05
-1.04801806548046e-05
-1.68879280345125e-05
7.55901321218267e-06
-3.51414885964983e-05
-3.50077733567848e-05
-8.82764232332317e-06
-2.08455869490801e-05
-2.52561989547569e-05
-3.45645565506385e-05
-1.88097189410727e-05
2.84790563257235e-06
-3.33440369813667e-05
-2.04949815217615e-05
-2.87721673462746e-05
-9.111451423996e-06
-2.45518003758047e-05
-2.50387829103524e-05
-1.95769585968051e-05
-1.83195642807879e-05
-6.53997182868224e-06
-8.05939923682518e-06
-1.71973970175843e-05
-1.23908611924776e-05
1.13011747819431e-06
-2.00230025972093e-05
-1.51629089329932e-05
-1.43828757113044e-05
-1.60017427801105e-05
-1.60653793433406e-05
-1.84484580226157e-05
-1.84028862647132e-05
-2.23384903643156e-05
-1.77950867279166e-05
-2.04942312325193e-05
-1.90562996868684e-05
-8.730462523105e-06
-1.94981869173441e-05
-1.4056466460883e-05
-1.90409397577682e-05
-2.26365481694707e-05
-1.96272619502002e-05
-2.37595401827684e-06
-9.25207916548486e-06
-1.64323949185147e-05
-8.09603012249953e-06
-1.75450574928047e-05
-1.60728179696658e-05
-9.74215077532535e-06
-3.12740781994562e-05
-1.67495659912721e-05
-1.53333919512893e-05
-2.06073453948479e-05
-2.23780871510191e-05
-6.71445969949461e-06
-2.66938202287806e-05
-2.83494331527636e-05
-1.40087397998936e-05
-8.89754100384713e-06
-6.17650070639288e-06
-1.82389853369316e-05
-1.74158133939341e-06
-3.12057536437566e-06
-1.07302041033497e-05
-1.88226747890858e-06
1.09727159841798e-05
-1.10074329657671e-05
-1.01531962661699e-05
-2.444276350455e-05
-2.0405602271892e-05
-2.31606175232113e-05
-2.06498343668098e-05
-1.54293675602031e-05
-5.24539947302498e-06
-1.84554232823616e-05
-6.79649835343406e-06
-3.51504892877824e-05
-2.36088478639339e-05
-1.40466165429435e-05
-1.57753718565843e-05
-2.081755987854e-05
-2.28738786725811e-05
-1.00285357229266e-05
-1.95990123978539e-05
-2.40798348931445e-05
-2.17849428982305e-05
-1.54107016757224e-05
4.03704470588078e-07
-2.04898736427236e-05
-1.65049703180107e-05
-1.70582586285699e-05
-1.02464494011525e-05
1.290179971583e-05
-1.84030782447239e-05
9.5066186668686e-07
-2.14931719758414e-05
-2.37064335226503e-05
-2.13222033617919e-05
-1.425787471075e-05
-7.67528340784858e-06
-5.2540224665366e-06
-1.59724682470321e-05
-8.24898304501634e-06
-3.74570997026868e-06
-2.21784225104902e-05
-3.17338505224792e-05
-1.79869851659795e-05
-1.10461374504472e-05
-2.6165738965905e-05
-1.17500500963453e-05
-1.15155722431027e-05
-2.99011908033062e-05
-7.33791277521282e-06
-2.77997888945325e-05
-7.20118430332448e-06
-4.60357317470281e-06
-2.26324040014034e-05
-8.0264517614134e-06
-2.95224705410691e-05
-2.6475146336742e-05
-1.34268624169836e-05
-1.49532703194055e-05
-1.9712420572976e-06
-3.16901934395674e-05
-1.18413395732183e-05
-1.94310686112287e-05
-8.58793431902023e-06
-1.15737738082149e-05
-2.89140824459156e-05
-1.81822811554428e-05
-7.52955758875411e-06
-1.53241729327118e-05
-1.13408409217085e-05
-7.70411626122594e-06
-3.51419420979216e-06
-1.23334344129558e-05
-1.1578003501812e-05
-1.42041796893802e-05
1.40302125543118e-06
-8.37355072840349e-06
-1.30046781172163e-05
-1.98923755548316e-05
-2.68266636149987e-05
1.77451604382886e-07
-2.42444841662705e-05
-2.41295105162813e-05
-1.76447063542976e-05
-1.68113379188692e-05
-2.55609128644258e-05
-2.28099931791263e-05
-1.47378643028345e-05
-2.33533357430323e-05
-2.32019414822965e-05
-4.98142461812528e-06
-1.83746321477437e-05
-1.76539192748465e-05
-1.18298277493664e-05
-1.00159649760012e-05
-1.83891789766331e-05
-5.33311014852207e-06
-4.1540400730822e-05
-1.13351310222194e-05
-2.27604211632685e-05
-1.31815004801599e-05
-1.59165589678714e-05
-7.0131084798173e-06
-5.81812872527779e-06
-2.31024469421905e-05
-1.69894696836358e-05
-1.50797763439586e-05
-1.4295850218537e-05
-2.76649762697716e-05
-2.88611977563361e-05
-2.27296163636329e-05
-5.47440081420709e-06
-2.06380776640621e-05
-3.97081197999411e-06
-9.40534999398178e-06
-1.99356720604984e-05
-4.51067555470919e-06
-1.35728582159553e-05
-2.58554340628019e-05
-3.04910649495237e-05
-3.19602867027173e-05
-1.74721818300558e-05
-9.44738407875942e-06
-1.63752071562766e-05
-1.38648373454599e-05
-1.92410533213553e-05
-1.36690129017033e-05
-1.07806814306743e-05
-3.49960057952551e-05
