# Supplementary material for: Research on computational propagation and identification of mine microseismic signals based on deep learning
Source: PLoS One. 2025 Oct 22;20(10):e0334641. doi: 10.1371/journal.pone.0334641 (PMC12543183; doi:10.1371/journal.pone.0334641)
Supplement: S9 Data — (ZIP) [file pone.0334641.s009.zip › 000101100000370.xlsx_0.txt_24.txt.txt]

-2.06901085282436e-05
-1.41431215852949e-05
-2.25436814546634e-05
-1.08103096487827e-05
-2.18059707485264e-05
-1.89176461570767e-05
-2.50840312162433e-05
-1.40243525353273e-05
-6.23029072603441e-06
-2.18030145203715e-05
-4.40761301190938e-06
-1.58097228472354e-05
-3.13351766115496e-05
-5.44397060531153e-06
-1.42996096552585e-05
9.30737987562198e-06
-1.44102893067527e-05
9.16450848160738e-06
-2.61358824615912e-05
7.23250679893734e-06
-1.55646277187887e-05
-1.19135882275767e-05
-6.46244925754522e-06
-9.5550791655261e-06
-2.50390595266967e-05
-1.7203588315718e-05
-2.18357088877957e-05
-1.92054021687284e-05
-1.68551275427444e-05
-4.9722688426659e-06
-9.85280894134409e-06
-4.63911219576581e-05
-1.9686523683202e-05
-1.47046698404815e-05
-2.3130594612949e-05
-1.6971717571186e-05
-1.72120544729088e-05
-1.2102300117534e-05
-1.40987205329506e-05
-3.0307787962342e-06
-3.4371499201912e-05
-2.45247554639316e-05
-3.36740740029854e-05
-1.75331379416373e-05
-6.39274220432842e-06
-2.31784921351906e-05
-1.43921076844685e-06
1.8050798731301e-07
-1.31949099295771e-05
-1.77525029614487e-05
-8.08337719482149e-06
-1.25843901623289e-05
-9.78982379249174e-06
-9.14600593315917e-06
-3.19421097133741e-05
-2.38799539611869e-05
-8.89822986757215e-06
-1.56967124072564e-05
-8.95871942273981e-06
-4.05856402498868e-06
-3.37678859686386e-05
-1.65454874845645e-05
-3.28054700622646e-05
-1.15974776436739e-05
4.89503892757342e-06
-1.5147696297688e-05
-1.73083928137301e-05
-1.77383931799584e-05
-1.73947503084613e-05
-2.68318552511392e-05
-1.0431345557807e-05
-2.71981079264407e-06
-2.4662920189292e-05
-2.54845190557279e-05
-4.82246713075337e-06
-6.09407578114989e-06
-8.36484773485606e-06
-2.14071297053783e-05
-9.26539476991228e-07
-1.30288579245214e-05
-2.99253386764493e-05
-8.71216498991419e-06
-1.6863210517748e-05
-7.93782458096737e-06
-9.87350490798495e-06
-1.7935520846024e-05
-1.67235794894101e-05
-8.65837107255326e-06
-1.80479628378468e-05
-2.65032316030747e-05
-1.84952420625004e-05
-7.69817843535432e-06
-2.52432858410664e-05
-2.28629169035088e-06
-1.6215050239274e-05
3.18738753964249e-06
-2.85574285305127e-05
-2.80705207495724e-05
-2.11714149650785e-06
-2.06573297154205e-05
-2.24878415440487e-05
-2.95157071748652e-05
-2.98798806872204e-05
-9.94178572423103e-06
-2.20688858748253e-05
-2.6621454853107e-05
-6.12113222378357e-06
-2.55679077879029e-05
-1.76597403203771e-05
-1.83259984461976e-05
-2.1561487732726e-05
-1.5344926159334e-05
-2.70385034411512e-05
-1.45282971107653e-05
-1.71777538184876e-05
8.17753724520325e-06
-1.08658444839088e-05
-1.86163630591764e-06
-1.58494577502087e-05
-1.0200365859861e-05
-1.17103979070237e-05
-1.75429011897559e-05
-9.85511727409581e-06
-2.26494859668079e-05
-2.90820069762338e-05
-4.47037316176792e-06
-1.58824132543107e-05
-2.91834005634208e-05
-1.63732778976575e-05
-9.4419880356183e-06
-3.66091396236108e-05
-2.82506456124521e-05
-2.0046357520024e-05
-6.7056215679081e-06
-1.67345951578979e-05
-1.36278085862097e-05
-7.80548874340554e-06
-9.43545602877724e-06
-7.41456321833015e-06
-2.27097390591913e-05
-1.84682647346727e-05
-2.64203437032215e-05
-1.16452565347656e-05
-1.38269880403905e-05
-2.24415610315642e-05
-3.86739404321063e-06
-2.3655080660952e-05
-1.1737320762356e-05
-8.53579660056302e-06
-6.86003108713661e-06
4.95709469121881e-06
-3.51719185485589e-05
-3.72103033645661e-06
-1.50359734706544e-05
-1.79106491846993e-05
-4.48786046671199e-06
-1.48860276031724e-05
-2.55596804843972e-05
-3.92845278051672e-05
-1.40727664607441e-05
1.53070333357127e-06
-1.31857917195381e-05
-1.88926090442009e-05
-4.48518580497635e-06
-2.61895882422439e-05
-5.52645102401567e-07
-2.9476952016705e-05
-1.29555414251364e-06
-8.32970216510275e-06
-2.26693412457854e-05
-1.62093766067002e-05
-8.30484362327424e-06
-1.4775572821813e-05
-1.84538519979369e-05
-2.67380513919871e-05
-1.50228245212886e-05
-1.61240307884093e-05
-2.71549358446991e-05
-1.71356327247681e-05
-2.44721507388408e-05
-1.5838771418438e-05
-1.96255044717442e-05
-1.17646916202537e-05
-3.46031794435422e-05
-2.11862246184686e-05
-3.04985012102687e-05
-2.15513695010305e-05
-4.25485061042573e-06
6.20318375425608e-06
-1.23915162085366e-05
-3.00758845684238e-05
-3.06342637057961e-05
-2.11884259365188e-05
-1.69485469709235e-05
-2.22622077335909e-05
-1.78252678777928e-05
-1.50030250283121e-05
1.72226417897675e-05
-7.53263786814034e-06
-1.8875125848701e-05
-2.02897387459965e-05
-9.67111210461824e-06
-5.86268155926062e-06
-3.22350379112939e-05
-2.0482558680498e-05
-2.69532295958904e-05
-2.02318687962913e-05
-2.16385038671008e-05
-7.6137604419636e-06
-2.84412850394135e-05
-9.40973278032944e-06
-2.49691248680462e-05
2.53476048208574e-06
-4.92229535345812e-07
6.19205996025954e-07
-1.62423240771245e-05
-1.3152139011263e-05
-1.88809327676743e-05
-8.57065422865898e-06
-2.85364474668453e-05
-9.7259540437607e-06
-8.38079890531092e-07
-2.33456060707359e-05
-1.76180166072416e-05
-1.32293603681055e-05
-1.83760420465056e-05
-8.72292599594927e-06
-1.61631027059739e-05
-2.26254173162708e-06
2.51337046715122e-06
-1.09469771338668e-05
-5.60488973725519e-06
-1.31155317095932e-06
-1.49153188122314e-05
-1.39918815871569e-05
-1.42450851109637e-05
-7.90205256991956e-06
-8.07891579456513e-06
-1.44754128080923e-05
-3.31933555558851e-05
-1.87031643103132e-05
-1.80381255332421e-05
-2.04515245232926e-05
-8.59552102640259e-06
-9.87951234904126e-06
-1.49104489174308e-05
-3.09373621377749e-05
-2.50017141927765e-06
-1.54301056819001e-05
-1.14575666162154e-05
-2.37361960823085e-05
-1.72122197118708e-05
-3.69229596206489e-05
-1.32284923685075e-05
-1.16611927219586e-05
-1.13148142028181e-05
-3.22137346233358e-05
-1.59619831104058e-05
-7.33185049835494e-06
-3.90445352023468e-05
-7.55819609450745e-06
-1.20580255076988e-05
-9.56751839503607e-06
-1.79413022645845e-05
-2.19937203212074e-06
-9.03460802132846e-06
-2.56343703068475e-05
-3.22036505698465e-05
-9.78632006355215e-06
-8.69401834548864e-06
-2.61633260994442e-05
-1.32724375175871e-05
-2.05349558365043e-05
-1.34733282023602e-05
-2.37612122780175e-05
-2.32933459596628e-05
-2.67975576355376e-05
-1.24582087468741e-05
-1.09904516847768e-05
-1.56984909505931e-05
-1.22607024751698e-05
-2.08371709280625e-05
-2.33293818226393e-06
-1.26118894724169e-05
-1.33692917851654e-05
-1.41182872264342e-05
3.08598603405303e-06
-9.31712815342349e-06
-1.40060092808753e-05
-1.5048562380003e-05
-6.99561518748742e-06
-2.36758226049085e-06
-4.4726231550203e-05
-6.83879858950146e-06
-2.35097554059927e-05
-2.69561021418289e-05
-1.62970974092465e-05
-1.3158825756696e-05
-1.53550764775155e-05
-5.20612059762982e-06
-5.93625760207571e-06
1.01535999865961e-07
-1.02640165627405e-05
-2.33459921510643e-05
-1.92686716708037e-05
-1.424293962106e-05
-2.299072667368e-05
-1.234904991985e-05
-5.42329657074651e-06
-9.72376479248313e-06
-1.16484208195553e-06
1.61299542662774e-06
4.59080904087226e-06
-1.39905279819358e-05
-2.20830790723772e-05
-5.50141885724184e-06
-3.67978458645427e-05
-1.04125874259733e-05
-1.90655274108434e-05
-2.45215008398903e-06
-2.55463542311241e-05
-2.68695406033949e-05
-1.09934630960494e-05
-3.52232946540305e-06
-2.53584310291158e-05
-6.73399059243985e-06
-2.38209642273643e-05
-1.83780772303857e-05
-2.14232436097855e-05
2.37535575756115e-06
-1.31553001135323e-05
-3.25371737908442e-06
-5.1817508021091e-06
-4.47822048293855e-05
-1.16233667863916e-05
-2.54609823359475e-05
-6.85175943882585e-06
-2.62182820310759e-05
-2.80648357920576e-06
-2.74345908773246e-05
-5.24746932823644e-06
-7.85262924034911e-06
3.57318837815652e-06
-1.51245795695269e-05
-5.32374783181342e-06
-1.65856404777929e-05
-9.11879153966695e-06
-2.75856415278937e-06
-7.47260537424422e-06
-1.93086444342023e-05
-2.43002615156164e-06
-1.61638989323503e-05
-7.57221084681441e-06
-5.94218647995822e-06
-1.91050986645631e-05
-1.78647825227964e-05
-1.66283927168508e-05
-1.8716568550685e-05
-6.44415709043422e-06
3.883056778085e-06
3.87678749421766e-06
-8.24510592377558e-06
-1.32562528047462e-05
-1.96641348795856e-05
-2.05792812006952e-05
-1.03522746089982e-05
-7.76127152183111e-06
-2.55988107877598e-05
-6.06631313349967e-06
-7.52014408228292e-06
-3.31458045036004e-05
-2.11900484113097e-05
-6.36308675739844e-06
-9.4403084716068e-06
-9.42552094920333e-06
-1.73545442310838e-05
-8.80452897195082e-06
-3.86662203489787e-05
-2.56480436972704e-05
2.75506367186973e-06
-1.63338114846131e-05
-1.99246886778923e-05
-2.48038888523757e-05
-1.50189946436087e-05
1.4017703056874e-06
-1.78177760614235e-05
-2.20001197142302e-05
3.11145577426246e-06
-2.8240728394743e-05
-2.25810380433472e-05
-1.48129313014764e-05
-2.16109173116368e-05
-2.25850680505545e-05
-1.54782141452401e-05
-1.45520186455751e-05
-2.34016868088314e-05
2.77728045490974e-06
-5.6385412497933e-06
-1.47795039466565e-07
1.43336886421354e-06
-2.91317025979069e-05
-2.50632662611455e-05
1.98505332496951e-06
-1.06564237790443e-05
-2.84019551746051e-05
-2.20680751688219e-05
-1.35982273175234e-05
-1.65657484907135e-05
-5.28585677129203e-06
-1.9638312990045e-05
-2.25663426009101e-05
-1.41136276177025e-05
-3.08923228771263e-05
-3.08747206061474e-06
-2.01642822357098e-05
-2.30867772985188e-06
-2.39074048091811e-05
-3.83073132692806e-06
-1.16146461405559e-05
-2.53716143900942e-05
-2.0070327844765e-05
-1.52705355016807e-05
5.44676232107191e-06
-2.83810702337058e-05
-2.03405968736288e-05
1.89501091973467e-06
-3.15329806172603e-06
-2.16432073099121e-05
-2.45574578929839e-05
-1.29073096287102e-05
-3.26052247442948e-05
-2.37792749516806e-05
-1.90417373457789e-05
-2.40530939620479e-06
-2.66263264619315e-05
-5.3614479629631e-06
-1.2690783405485e-05
-2.56276887425427e-05
-1.60644015513319e-05
-4.34393346743055e-06
-1.8042804797358e-05
-8.78662463300204e-06
-2.95735381960666e-05
-2.75484760612356e-05
-1.87093727643501e-05
-2.16827352162459e-05
-3.48279586948124e-05
-7.21540450560992e-06
-1.38877906600836e-05
-3.03287094402275e-05
-1.29905149293434e-05
-1.8918280977919e-05
-8.11154494653968e-06
-8.6335256982413e-06
-1.58641743600141e-05
-1.42699103876152e-05
-1.14543106671093e-05
-1.50350262880458e-05
-1.34533159483747e-05
-1.52239741326857e-05
-3.04367015414461e-05
-1.4027774951015e-05
-1.75988311830822e-05
3.31715285969091e-06
-1.71596475167922e-06
-5.41553825461127e-06
-2.39174055927109e-05
-3.01391092442883e-05
-1.4810322758817e-05
-8.35251523357776e-06
-9.61244803641717e-06
-1.09456178939392e-05
-6.77431670304371e-06
-3.96991303390964e-05
-8.46292891769012e-06
-1.30903002158688e-05
-2.11681903561857e-05
-1.03614767724455e-05
-1.46802285574784e-05
-1.63612362577437e-05
-1.2319648892807e-05
-1.17737112679535e-05
3.94983386624958e-06
-1.10328844408415e-05
4.49998985923229e-06
-1.43312726601107e-05
-1.39080554673543e-05
-1.42873079731177e-05
-2.11810402179229e-05
-2.27146531556471e-05
-4.34177271179193e-06
-2.28171544815228e-05
-2.44110608985252e-05
-1.45827905996044e-05
-2.35002109237491e-05
-1.81872059892136e-05
-1.90148232732459e-05
-2.03761791931305e-05
-2.67138953214512e-05
-2.49879095728807e-05
-1.65989900504286e-05
-1.16584970945729e-05
-1.45231113598932e-05
-4.32928935465019e-05
-8.57612381472616e-06
-2.62786974742824e-05
-2.80873890820071e-06
-1.60540086824891e-05
-1.42140508853709e-05
-2.164958164411e-05
-1.17901483494647e-05
-2.44278771297155e-05
-1.26820203909876e-05
-3.06134475663781e-05
-2.24324071269116e-05
-1.83006362268359e-05
-1.45922307644897e-05
-2.39631152481805e-05
-8.33836473011691e-07
-1.84510186259124e-05
-1.68864476442524e-05
-3.49499718461743e-05
-2.37854244075851e-05
-2.93951235898438e-05
-2.25750539672588e-05
-6.04871266914914e-06
-1.54810440236435e-05
-5.65812738268669e-06
-1.5662495758293e-05
-1.77521695519273e-05
-2.76423081839752e-05
-1.99893970693714e-05
-1.41839829487784e-05
-5.98177076342843e-06
-8.08626630627243e-06
-2.90828473730694e-05
-6.73723874395267e-06
-5.11731744939882e-06
-2.37108845768385e-05
-1.59962301309724e-05
-9.09768701283975e-06
-2.24057537675815e-05
-7.44730806583989e-06
3.44805904203826e-06
-1.05375908243403e-05
-2.10131987742312e-05
-2.76903987172404e-05
-1.11256986190154e-05
-4.85195243660611e-06
-2.36479703159617e-05
-2.73309489419283e-05
-2.81840517548216e-05
-2.03486311179387e-05
-8.45058703249191e-06
-1.91681393292897e-05
-1.46908967832442e-05
-5.15265898920298e-06
-1.16460883698023e-05
2.16983055015855e-07
-7.57957881716824e-06
-1.47572168085748e-05
-1.5764660429567e-06
-1.41450205857301e-05
-3.34643473769043e-05
-3.55161829876933e-05
-9.60835586836858e-06
1.04659447685275e-06
-6.86419872118343e-06
-5.88950820105079e-07
-2.36944232269482e-05
-1.51432920757728e-05
-1.78767236109959e-05
-2.46734005615513e-05
-2.39856725772999e-05
-1.58117571691278e-05
-3.20594837303384e-05
-3.03516435339474e-05
-3.98502502452139e-05
-2.44088368823324e-05
-5.72579151014599e-06
-1.0987976862533e-05
-1.03868729883938e-05
-1.71754931622499e-05
-1.443944979753e-05
-2.50565629934292e-05
-1.66259900823922e-05
-1.97946940705842e-05
-2.34947473202466e-05
-1.56157235924084e-05
-5.87554570591642e-06
-3.13360290170704e-06
-3.50554725455708e-05
-2.90953945530657e-05
-1.99891582291172e-05
-2.17431847580731e-05
-2.71530779320993e-05
-3.014021381797e-05
-1.02453596553557e-05
-3.91527429301137e-05
-5.91901401317861e-06
-1.97363978200136e-05
-2.27683633192804e-05
-2.00811262854175e-05
-2.2082560676027e-05
-2.53510908160119e-05
-2.87435363224566e-05
-2.4501520755398e-05
-2.2523795403574e-05
-2.7543815692965e-05
-2.53854552337409e-05
-2.14579357140384e-05
-1.3013928189253e-05
-1.19233288846087e-05
-3.71033640188549e-05
-7.52902832309016e-06
-2.74346687556795e-05
-4.83252480901512e-06
-9.57575858451617e-06
-1.3976099741935e-05
-1.45871943876958e-05
-3.0192154590619e-05
-2.52797158319652e-05
-2.0156579419935e-05
5.26980620417018e-06
-1.39373549367005e-05
-8.13607193819871e-06
-1.19007392041867e-05
-1.51734462131047e-05
-1.66288731639476e-05
-1.47368905025721e-05
-2.68079091785931e-05
-4.55367299223801e-06
-1.0771014734328e-05
-1.39370145857595e-05
-2.15838351281508e-05
-9.87500317865778e-07
-1.539827900678e-05
-1.34595741028819e-05
-3.46784572170745e-06
-1.52636115386172e-05
-2.76433102856206e-05
-2.4048007613702e-05
-1.85527167546806e-05
-1.17119886444003e-05
-2.97645056894714e-05
-1.39455698286449e-05
-1.52310241531352e-05
-2.03527666447204e-05
-6.13572814077893e-06
-3.63746613556532e-06
-1.84124476075401e-05
-2.49511557245775e-05
-2.56350327460799e-05
-1.25479650572907e-05
-2.06403512812469e-05
-2.28189644919295e-05
-1.21498703186272e-05
-2.7717224866245e-05
-2.71334614439684e-05
-1.32162029235933e-05
-3.027197070131e-06
-1.48652761718554e-05
-2.52000669404847e-05
-7.91664598053688e-06
-2.40039634303922e-05
-1.25579689882864e-05
-1.80501997365249e-05
-3.12898266950598e-05
8.63276722874964e-06
5.57732971559134e-07
-2.12111523987047e-05
-1.03340320956283e-06
-3.04286916737466e-05
-3.05006205126701e-05
-1.3247984868509e-05
-7.90191740792696e-06
-2.61064726966082e-05
-2.86327161117696e-05
-1.16571041221197e-05
-1.24832244857388e-05
-1.5016620396335e-05
-1.37219089164983e-05
-3.09814964769937e-05
-3.58959932006601e-05
-3.67090341018675e-05
-1.21580006313512e-05
-5.36556345533032e-06
-5.41260407379124e-05
-2.87060073277888e-05
-2.25079798387286e-05
-3.6482084553649e-06
-6.57289686746628e-06
-1.93806714010095e-05
-1.77009157981228e-05
-1.22877810489451e-05
-1.10101231594299e-05
-2.10172374339231e-05
-6.81174771163358e-08
-1.26962010394553e-05
-2.8645019165623e-05
-6.1563940370032e-06
-3.48659763729839e-05
-3.34685342433473e-05
-2.4645993816094e-05
-1.75577866827316e-05
-2.09485312014678e-05
-2.428227392427e-05
-1.49296959634316e-05
-1.77641464663339e-05
-3.04711746318509e-05
-8.15280231770835e-06
-2.47638982155837e-05
-2.03978085477922e-05
-1.11167290168196e-05
-1.51094169554953e-05
-2.56918564670027e-05
-1.38856214033181e-05
-2.60439252347268e-05
-1.6942440853804e-05
7.00693809676178e-07
-4.82033321170985e-06
-9.40490264591148e-06
-6.4193422733866e-06
-1.41033973647172e-05
1.01229084080931e-05
-9.55809855918205e-06
-3.36505653644027e-05
-1.21607039579058e-05
-8.38080944129159e-06
-1.59793258404106e-05
-1.91911333866697e-05
-2.57253722838567e-05
-1.18389634174438e-05
-8.02731449965645e-06
-1.97356879389757e-05
1.27111123862626e-06
-6.42013215046224e-06
-6.42891655922058e-06
-9.73141398132332e-06
2.06181203605087e-06
-2.56258828489273e-05
-4.78592057179658e-07
-2.19736969372107e-05
-2.30776662411836e-05
-1.33592464188628e-05
-1.58468843684266e-07
-1.59209817409695e-05
-2.26701982566312e-05
-1.23171241243497e-05
-2.85410368768504e-05
-2.16080969356454e-05
-3.09642070593759e-05
-1.14634871439017e-05
-2.57636240137675e-05
-3.15886858198643e-05
-2.72804543490165e-05
-2.66775234937352e-05
-2.85050491926404e-05
-1.46817884088863e-05
-6.6610189441853e-06
-3.4008262656437e-05
-1.54756590636771e-05
-7.69011817556101e-06
-2.44229829025775e-05
-2.08156217605597e-05
-1.45501582414483e-05
-1.67236216060745e-05
-3.8523255551434e-06
-1.13751588335017e-05
-2.12780922164501e-05
-1.82622997176827e-05
-1.74121426289741e-05
-1.98401955147391e-05
-1.64930131958346e-05
-2.07922025395852e-05
-2.36219854126297e-05
-2.44659415655657e-05
-2.41220768001253e-05
5.07645445438141e-06
-2.49238840845544e-06
-1.39145136164644e-05
-8.70048264898098e-06
-2.36826123667065e-05
-1.37742688260284e-05
4.67744703024631e-06
-8.13568848290625e-06
-2.09216495279799e-05
-1.19238727174187e-05
-3.04029331275512e-05
1.38240296200158e-08
1.48490949441639e-06
-2.88405608382646e-05
-2.40858919167312e-05
-1.39034989717839e-05
-2.66833323791762e-05
-2.77966981006706e-05
-1.02977031981326e-05
-1.78038468206117e-05
7.35404267892256e-06
-2.75550228185085e-05
-6.7949131998981e-06
-1.04209494046483e-05
-2.23780038149426e-05
-2.95659984073448e-05
-7.85090901469398e-06
-2.27061946756408e-05
-1.4676414682654e-05
-1.57442316816435e-05
-1.64960901550032e-05
-2.40811326621754e-05
-3.94722240148401e-05
-8.80126938279456e-06
-1.58308875620493e-05
-1.85787403234396e-05
-1.69568415608588e-05
-3.15453027442969e-05
-2.44135080949963e-05
-1.80356747232916e-05
-1.29988449690678e-05
-1.91038416787681e-05
-1.91559321135707e-05
-1.36104609032723e-05
-3.70338192516705e-05
-1.88055635348736e-05
-1.03778503385215e-06
-1.53563547348652e-05
-1.01541089054813e-05
-1.07146910982247e-05
-2.06297781447887e-06
-1.57193940565245e-05
-2.78799596890513e-05
7.58202456821936e-07
-1.3444324456774e-05
-2.31359944939642e-05
-2.29397501096265e-05
-3.02598997589229e-05
-3.92548538553959e-05
-2.52200076101496e-05
2.70796709989196e-07
-9.85899637968635e-06
-2.59195362172107e-05
-2.51340079104568e-05
-1.01957692739993e-05
-1.62880821339225e-05
-8.94668769966366e-06
1.92542834412365e-07
-8.80591800356131e-06
-4.45426393795321e-05
-8.2276472282165e-06
-9.788516983617e-06
-9.74820735485971e-06
-3.53317047005792e-05
-2.13761835540984e-05
-8.73045082454071e-06
-2.76843586855691e-05
-1.39678527731487e-05
-1.45819277269795e-05
-9.91997378017119e-06
-2.56678429364493e-05
-1.0393567322362e-05
-2.15517274607623e-05
-1.18883264064523e-05
-1.84136770335778e-05
-2.4351901152958e-05
-1.33716554775738e-05
-3.82934988051774e-05
-6.52240656495828e-06
-2.16528001773971e-05
-1.34613031847851e-05
-1.08355707419651e-05
-3.00775721412991e-05
-2.8181847579696e-05
-6.35203805275365e-07
-1.54828014357616e-05
-1.65970369696003e-05
-1.40475708338679e-05
-1.92639984675883e-05
-1.6768174614879e-05
-2.98698214445778e-05
-3.19708405501434e-05
-8.52849468900356e-06
-3.46129130761182e-06
-1.99729312989433e-05
-1.5827645414025e-05
8.9214160900632e-06
-2.76986003374113e-05
-2.35190730437848e-05
-3.40984413092654e-05
-2.42905021615346e-05
1.41106094721456e-06
-3.13140654203584e-05
-2.28359805205618e-05
-1.09021978660523e-05
-1.36163100379107e-05
-4.69081438693018e-06
-1.21083844481129e-05
-1.48759292354154e-05
-1.7694775326312e-05
-3.30251081605029e-05
-1.68941796112189e-05
-1.53512514296869e-05
-3.14296802724845e-05
5.23609589403774e-06
-9.7209229370591e-06
-1.92233683941944e-05
-1.51292913077286e-05
-1.62429836493821e-05
-3.03031875897076e-05
-4.40860148587415e-06
-8.30045747986959e-08
-2.77593204899359e-05
-1.69076663422746e-05
-2.7783181378983e-05
-1.65155065679719e-05
-1.8697355593644e-05
-8.61075675470438e-06
-9.48293777724644e-06
-1.53303158542375e-05
-2.80882909547805e-05
-1.17804317019963e-05
-1.70222655093202e-05
-1.59105379746077e-05
-4.64924820599423e-06
-1.75093962570418e-05
-8.30999372312863e-06
-1.94704365474921e-05
-2.36188033260419e-05
-1.91795494729051e-06
-1.87132810157434e-05
-2.15351957992824e-05
-9.43787520024485e-06
-3.34022971072283e-05
-1.72442317221596e-05
-2.39894689314634e-05
-1.55741121554187e-05
-4.61681526839511e-06
-1.92990301756832e-05
-3.92056538987566e-06
-1.29422537318545e-05
-1.16382038151814e-05
-1.24015966719164e-05
-1.34196341408595e-05
-7.88704113777435e-06
-2.75477535326823e-05
-4.04586422235359e-06
-9.0227399255851e-06
-1.03246128172831e-05
-8.70803300423958e-06
-1.33623143757778e-05
-3.95919179000255e-05
-1.04796282455452e-05
-9.67010847513866e-06
-7.2557474091613e-06
-6.23384584039873e-06
-4.63302525301386e-06
-2.98062256873095e-05
-2.23247569391623e-06
-3.42682607560351e-05
-1.62150817891349e-05
-5.96741013797561e-06
-2.34458622528901e-05
-1.95352236447598e-05
-3.30156085834956e-05
-9.50431182094263e-06
-2.25967905349628e-05
-7.08302031305182e-07
-1.63748460232967e-05
-1.84194730624304e-05
-2.51058518897489e-05
-4.80920461348099e-06
-1.31969117537986e-05
-9.35639620185296e-06
-2.7761907402809e-05
-1.45036513238444e-05
-5.39440872047792e-06
-8.78374924297666e-06
-1.52843911861668e-05
-1.89989768068765e-05
-4.05907109830085e-05
-3.36177034187036e-06
-3.79557403760151e-06
-1.49883003510895e-05
-5.53211956187269e-06
-3.39370193488338e-05
-2.57155812368274e-05
-2.92214077238995e-05
-1.73763424870192e-05
5.10235599474588e-06
-7.19137452595014e-06
-7.83286472836175e-06
-3.06767399813393e-05
-1.6930218571258e-05
-9.38635096627873e-06
-1.80563164491845e-05
-1.48870800062577e-05
-1.60410254996997e-05
-2.97180974483743e-05
-3.04540897202587e-05
-1.93488547284037e-05
-6.59309243359449e-06
-1.28154382879859e-05
-8.29373872786624e-06
-2.64706029392242e-05
-2.07470474333206e-05
-9.89645797570981e-06
-2.60016649157804e-05
-2.65999572675675e-05
-2.46653542574046e-05
-1.33621883555589e-05
-1.1101636493792e-05
-1.01902221912606e-05
-2.05804393528876e-05
-9.05390745673877e-06
-2.58326610371884e-05
-2.72450570830862e-06
-1.11574263414162e-05
-1.4133087102338e-05
-2.39418496944421e-05
-2.80544435352196e-05
-1.51615499678221e-05
-3.10425858303978e-06
-2.09259047827517e-05
-1.88376067211857e-05
-7.96490038530548e-06
-1.9401172768477e-05
-1.17485285279844e-05
-3.14725440570796e-06
-2.2915315378628e-05
-2.6581553889747e-05
-1.35048482420628e-05
1.06518119734659e-05
-1.62674603493247e-05
-3.89870374589589e-05
-8.50469647726172e-06
-2.45397975761263e-05
-2.21736930379353e-05
-4.76597606124433e-06
-1.25030958863964e-05
-2.09754156802735e-05
-2.43319485041758e-05
-1.5362653694087e-05
-2.73373585175724e-05
-2.80029888414527e-05
-2.19480104550784e-05
-2.70172321109265e-05
-1.25953660102804e-05
-2.54828478300379e-05
-2.91874644838959e-05
-1.96365746783551e-05
-8.13334008184663e-06
-1.50899495947016e-05
-1.2162720613858e-05
-2.5098869955543e-05
-6.05123706732191e-06
-1.91037436220451e-05
-1.6149730188551e-05
-2.34437939057154e-05
-1.79185896703163e-05
-3.65376651929699e-06
-9.58414770981709e-06
-2.53882553330408e-05
-6.094766344088e-06
-4.40879968707264e-06
-1.64738665055021e-05
-2.15577059345899e-05
-1.31178544175957e-05
-1.41779868685188e-05
2.3324871387226e-06
-2.62922940796933e-05
-2.67147579001713e-06
-3.19667308110446e-06
-1.18703447744077e-05
-1.91959436513566e-05
4.04677929670229e-06
-1.24783199852852e-05
-2.45910652809456e-05
-8.09913411239131e-06
-1.94168673978729e-05
-1.00813950994758e-05
-9.92524572434976e-06
-3.26499887579983e-05
-7.74400050266005e-07
-1.46910277124207e-05
-1.65209096038201e-05
-2.46502271816343e-05
-2.03528319310674e-05
-6.88112600381902e-06
-3.66474265816337e-05
-9.35982103154457e-06
-2.24838361794219e-05
-1.17222623943557e-05
-3.02290624152808e-05
-6.8291613669856e-06
-3.63580973905047e-05
-1.11890345636736e-05
-1.65901176001932e-05
-1.19873286962447e-05
-1.02799207300512e-05
-2.02701137490975e-05
-1.25975871936946e-05
-1.14272981064469e-05
-1.86568142749695e-05
-2.78181155158932e-05
-3.64522262481376e-05
-2.28720899705919e-05
-2.70705002577961e-05
-8.91532306149961e-06
-6.99138392976009e-06
-1.58250652824897e-05
-1.79330812470223e-05
-2.71598879633278e-05
-9.65603128107941e-06
-2.37439601481161e-05
-9.86586372294422e-06
-2.37621771670112e-05
-2.91635609419654e-05
-2.56081343759619e-05
-1.56644010374818e-05
-1.66111581980165e-05
-1.9266054170951e-05
-1.57755569013087e-05
-7.29101300419907e-06
-1.88690543719405e-05
-3.50855193305542e-06
-6.29284631980237e-06
-2.18560779637779e-05
-9.64840121309106e-06
-2.55210383577747e-05
-9.65440131024039e-06
-2.73841935765866e-05
-2.45003823132891e-05
-1.87523769422535e-05
-1.70179268919104e-05
-2.3201664889929e-05
-1.64196948450228e-05
-1.51667062644602e-05
-1.49992397036017e-05
8.03952049914221e-06
-1.75312558781943e-05
6.95304835096035e-07
-1.81128169170512e-05
-2.46231935261901e-05
-9.72267200834717e-06
-1.52996003923421e-05
-1.92424796324631e-05
-2.8618476962074e-05
-3.96705632009049e-05
-3.56778518252061e-06
-8.68745564689025e-06
-1.11090957563804e-05
-2.65458883020459e-06
-1.38432427285847e-05
-2.33831258265441e-05
-2.11437505471723e-05
3.87531297354756e-06
-3.02106160543507e-06
-1.41202354717747e-05
-1.40738668594588e-05
-5.61477154793643e-07
-2.17919985176603e-05
-7.06596070677451e-06
-1.08550548071423e-05
-1.83986135369031e-05
-1.26742608242231e-05
-2.19375933408235e-05
-1.85291375864649e-05
-1.87710135562292e-05
-2.21798972008681e-05
-2.06721240720089e-05
-9.56605061694716e-06
-1.66475647852016e-05
-3.04265895243918e-05
-2.12859072120633e-05
-2.37834166454751e-05
-1.7778040859712e-05
-6.05430492948687e-06
-2.86556061743441e-05
-2.01293539241392e-05
-2.56062601025811e-05
6.1870375603464e-06
3.6233208456671e-06
-8.52357942006852e-06
-1.20367484598446e-05
6.95097915863231e-06
-7.62489268264578e-06
-1.30047789462069e-05
-1.61851832386729e-05
-9.96514216841852e-06
-1.15030366630281e-05
-1.17493642149562e-05
-2.11396780258857e-05
-1.48538851556855e-05
-4.34179208482674e-06
-2.23392007592811e-05
-1.3080913075236e-05
-2.07984278356523e-05
-1.29901591824189e-05
-1.12481436460385e-05
-4.90848312159293e-06
-1.66295303032494e-05
-1.55387562699613e-05
-3.29601636377169e-05
-2.45708162208268e-05
-1.87273708758996e-05
-1.9874331590967e-05
-1.10683988163373e-05
-1.94408935696717e-05
-2.06001715222811e-05
-2.17106759697919e-05
-1.42844404430731e-05
-2.02395717534332e-05
-1.60718445098871e-05
-2.02286914320077e-05
-1.26719819584005e-05
-1.4839802376634e-05
-1.65220109646021e-05
-2.76113735606855e-05
-2.25050922589198e-05
-7.72661731986977e-06
-1.83150798176988e-05
-1.47640915535032e-05
3.34602005792913e-06
-3.62743427102804e-05
-1.68093660899295e-05
-2.31305343241564e-05
-2.62797503338681e-05
-2.83580000664067e-05
-3.15292013757463e-05
-2.6090407505119e-05
-1.54372152824648e-05
-9.09405600987484e-06
-1.40942511870589e-05
-3.84372765310693e-05
-2.1162783375821e-05
-1.82669127869671e-05
-1.50234440111494e-05
-1.69241164386338e-05
-1.96885079633708e-05
-6.05768509725883e-06
-1.56039167754797e-05
-5.63299918716104e-06
-3.29775047270927e-06
-2.45923423275638e-05
-1.25212082522303e-05
-2.52224000435402e-05
-1.90297914590303e-05
-1.37246156135992e-05
-1.60360455535134e-05
-1.4051862871739e-05
-1.15215590069864e-05
-8.48777301604618e-06
-8.67850641573335e-06
-1.57781208260672e-05
-1.71096737572527e-05
-1.44901419441127e-05
-6.33697296621226e-06
-1.99218571927049e-05
-1.41645029435778e-05
-1.50333004282523e-05
-6.26609917211896e-06
-2.92857724675282e-05
-4.34776947821143e-06
-6.15521171883511e-07
-1.68097698666909e-05
-7.38360805374936e-06
-1.61542532154137e-05
-9.08655521272174e-06
-1.86319193871429e-05
4.4979631515672e-07
-1.23279306692979e-06
-3.96881959725831e-05
-2.32029730873701e-05
-1.34115938938301e-05
-1.24997139280278e-05
-2.70399315648208e-05
-1.08821661953012e-05
2.21200291319456e-10
-1.25850373238314e-05
-8.0589054547544e-06
-1.80875686733637e-05
-2.0924179207797e-05
-1.49841236454619e-05
-3.37760424168543e-06
-1.02002957340927e-05
-3.21712744584683e-05
-1.27599677526788e-05
-9.29152733796358e-06
-1.75576745369349e-05
-1.35857922548792e-05
-1.39015059783354e-05
-1.6289099356713e-05
-5.42075485410359e-06
-2.77145441873983e-05
-1.13873077017069e-05
-2.27397702398833e-05
-7.85949069467693e-06
-2.29663304534348e-05
-1.16411389555333e-05
-1.8971743043116e-05
-1.29088877661899e-05
-1.93811055526547e-05
-1.90120591275027e-05
-1.65870404956993e-05
-2.18489934290472e-05
-1.03504479790289e-05
-1.44006144602712e-05
-7.14333573294016e-06
-6.61328578554205e-06
-2.72677662251284e-05
-2.01611602404822e-05
-1.16349210971497e-05
-1.43711872865506e-05
-2.24598372301619e-05
-1.16079927556042e-05
-1.07276592216436e-05
-1.74222333150154e-05
-1.27760026733818e-05
-6.78838112467765e-06
-2.68007657510326e-05
-1.0945498259775e-05
-1.51495118244099e-05
-3.27232501081598e-06
-1.8290025753381e-05
-7.57736934448878e-06
-1.01042205991864e-05
-9.32601585535835e-06
4.3545126298348e-08
-2.03532328883538e-05
-1.51421345842278e-05
-2.4012542415257e-05
-1.59294550325951e-05
-1.53518311868256e-05
1.72466094217179e-06
-8.47223314907391e-06
-1.0981284456495e-05
-1.5043069946835e-05
-3.43993619402618e-05
-2.21959504421453e-05
-2.04185181952833e-05
-3.04822781714999e-05
-1.21944089974799e-05
-7.4704187705186e-06
-7.67007199933613e-07
-3.06842281166029e-06
-7.73664761420118e-06
-1.21614509797671e-05
-1.80460268427009e-05
1.43017110006749e-06
-2.24090606549658e-05
-1.55936144875307e-05
-1.28841042492459e-05
-1.75046957642597e-05
-3.23371642864674e-05
-8.28605794780958e-06
-1.2832450089474e-05
1.75025823022522e-05
-2.19376886512165e-06
-3.28923529294681e-06
-2.88673728853666e-05
3.26703812405896e-06
-2.05294356618242e-06
-9.32897387404071e-06
-3.25916585253538e-05
-1.96286466499689e-05
-4.38631463134648e-06
-2.34066725531855e-05
-8.90538254365903e-06
-8.95957950213878e-06
-2.02787759508839e-05
-2.67409558723621e-05
-9.22552497084466e-06
-2.58361735757553e-05
-6.27832658262431e-06
-2.23167253201614e-05
9.18866341862332e-06
-1.49979969409184e-05
-8.01226351866182e-06
-1.40910053395648e-05
-3.00645836311878e-05
-1.99643011594695e-05
-1.19540919988892e-05
-1.00288084065107e-05
-2.008358082632e-05
-2.5517210222315e-05
-8.91684095092533e-06
-6.83977700884923e-06
-1.82650587623703e-05
-2.64331043384841e-05
7.27469983866984e-06
-3.00038447465153e-05
-9.13564807642435e-06
-2.25160037537481e-05
-1.91426914031543e-05
-2.6099172463465e-05
-3.74897306538453e-05
-3.270406583923e-05
1.4366028502468e-06
-2.84259441816714e-05
-1.23508089564756e-05
-1.98901734931371e-05
-3.20037782124321e-05
-1.51006254572059e-05
-2.24742528308894e-05
-1.67033573481856e-05
-1.83110267210268e-05
-1.91230184009993e-05
-1.45377673198294e-05
-1.29359408088736e-05
-3.23134811139154e-05
-1.29027238849476e-05
-2.70478260453176e-05
3.04110932137559e-06
-3.19950899820948e-05
-6.29577796510593e-06
-9.86481317507712e-06
-6.9989091864647e-06
-7.82374693684103e-06
-1.83743280637927e-05
-2.4532114111754e-05
-2.64754861042553e-05
-2.91100157501946e-05
-8.22838656114445e-06
-3.48944570675595e-05
-2.11551914451609e-05
-4.24066053550037e-05
-1.67061141732005e-05
-2.33288825717952e-05
-1.17473989041725e-05
-1.75164716887162e-05
-1.54401917847965e-05
1.67188202458177e-06
-4.87492633558276e-06
-4.80124958209116e-06
-5.56401763831807e-06
-2.46935735389515e-05
-1.10705692953159e-05
-7.95394150470288e-06
-2.27041233390532e-05
-1.64705495793877e-05
-4.60693968801634e-06
-8.97360158255308e-06
-1.89300851330613e-05
-8.32417557167091e-06
-3.16774212811624e-05
-9.77720527340772e-06
-2.01865451472852e-05
-3.39082556983006e-06
-1.60227153392159e-05
-5.0163278895887e-06
-1.7627952337098e-05
-2.24440034771258e-05
-1.71892594139606e-05
-1.03767531472572e-05
-6.25004952847981e-06
-1.74699570753003e-05
-1.94732284417509e-05
-2.02213481157506e-05
-1.08134876873135e-05
-8.74314186339165e-06
-2.35705340756401e-05
-2.16531825170579e-05
-2.19174722105274e-05
-2.75327668412418e-06
-5.00844897970827e-06
-2.93236168299554e-05
-4.25350013758363e-06
-2.72277097762875e-05
-2.35372103240722e-05
2.33065052829702e-05
-1.39092643800013e-05
-1.72172951951452e-05
-2.06000607565482e-05
-2.53845526723543e-05
-2.05365148754663e-05
-1.50251943769658e-05
-1.98994765795111e-05
-1.64471734614571e-05
-1.66378465444843e-05
-1.11316186680541e-05
-1.20051291254087e-05
-1.40511571964034e-05
-1.64111611013034e-05
-1.95162065620856e-05
-1.51879417728399e-05
-4.1451667464888e-06
-1.95893920022133e-05
-1.80323832411645e-05
-2.58703777151912e-05
4.81293626944827e-06
-1.3499011006426e-05
-1.38264766403441e-05
-1.44657145611922e-05
-1.21234295115983e-05
-2.15714580969308e-05
-2.18923730718332e-05
-1.54209958387672e-05
-2.79670961586715e-05
-2.52255248724194e-05
-2.71305497866167e-05
-2.52739555741388e-05
-1.03765497717889e-05
-2.29738141499424e-05
-1.60390134125755e-05
-1.96024447614574e-05
-1.67382174619557e-05
-1.48146536879946e-05
-8.40692193548727e-06
-2.09797325228897e-05
-9.20142867789433e-07
-1.19252879596015e-05
-1.39685857427923e-05
-1.06600608996506e-05
-8.40553805404749e-06
-1.09416333929062e-05
-1.51738576749387e-05
-1.404088531671e-05
-2.10541649420866e-05
-2.48027223084252e-06
-1.79397030219034e-05
-3.50751137261027e-05
-2.85367833055718e-05
-2.63990381287343e-05
-2.52790084818876e-05
-3.67607566531742e-05
-1.30906233479299e-05
-2.22919331770259e-05
-1.14193698821979e-05
-2.53637765238347e-05
-1.42890732935933e-05
-4.40590598194833e-06
-1.03116480550897e-05
-8.43177828279565e-06
-2.99341078594806e-05
-2.00482560031424e-05
-1.32602492919335e-05
-1.68455158392939e-05
-8.47602924782194e-06
-7.83927833139101e-08
2.68512937159823e-06
-1.1961830621351e-05
-1.44011121341864e-05
-3.69618117072976e-05
5.54512997434385e-06
-6.10777290777229e-06
-2.82897632862782e-05
-2.38860579314722e-05
-1.18989065545702e-05
-2.95165063249691e-05
-2.39416868028429e-05
-2.9362525857715e-05
-3.2210336446962e-05
-1.29640529472344e-05
-8.78610520709842e-06
-2.56865496001687e-05
-3.049762587295e-05
-1.77517380630092e-05
-2.61201328855077e-06
-1.5470921635586e-05
-1.00494400129667e-05
-1.47573094134721e-05
-7.27753273252885e-06
-1.71362091499838e-05
-2.57253004129297e-05
-1.32844453778337e-05
-2.06473473655375e-05
1.99222975782337e-06
-2.12475146668648e-05
-1.57394890279365e-05
2.63360817118499e-06
-2.4185702473336e-05
-3.52086852764401e-05
-2.28321836813507e-05
-2.41244471222552e-05
-1.63432055856504e-05
-2.26777750293815e-05
-3.07794029428425e-05
-1.68802569070262e-05
8.62267098172714e-07
-2.2243918138404e-05
-1.37390347366611e-05
-2.2523269591668e-05
-1.15822343957585e-05
-2.50932716274025e-05
-1.37767425359589e-05
-2.23583745559757e-05
-8.38867236832192e-06
-5.04992401171657e-06
-1.8327466030139e-05
-1.06080631576454e-05
-8.03747597301912e-06
-3.56225269536538e-05
-2.59983652343302e-05
-1.34346278727348e-05
7.14290832647373e-06
-1.90892038691013e-05
-2.32933343069339e-05
-5.24158107152119e-06
-1.54216723371037e-05
-2.77045205491001e-05
-1.79448338586792e-05
-2.28472213861239e-06
-9.30014430438747e-06
-1.2593920648164e-05
-3.99047971205493e-05
-1.28005661163702e-05
-8.75773014105842e-06
-2.42828584945058e-05
-8.47804802988684e-06
-2.5801732201348e-05
-1.27323597474742e-05
-3.33539359201404e-05
-1.54130887830112e-05
-2.19945947694332e-05
-1.907015765138e-05
-2.16318450663049e-05
-2.58531141917121e-05
-1.97848764498762e-05
-1.42167879525571e-06
-1.52777766520051e-05
-1.87673792259255e-05
-1.14267876527079e-05
-7.91904904165882e-06
-3.88414738962394e-06
-1.52667431594327e-05
-2.59809636641034e-05
-4.31481404524797e-06
-1.85361657600207e-06
-3.27213417019383e-05
-1.23114302086806e-05
-1.55396874398237e-05
-1.09977022972438e-05
-3.60458893981178e-05
-1.52878168951758e-05
-9.80881534780906e-06
-7.71278051950364e-06
1.08283474294152e-05
-1.5074389390911e-05
-1.24617547591957e-05
-3.4017089261065e-05
-9.20869029426944e-06
-1.25479895060672e-05
-1.70678956070894e-05
-1.0558068188883e-05
3.82316885174578e-07
-1.30802076490622e-05
-1.76199411319981e-05
-3.26944781282868e-06
-2.46227864050356e-05
-1.43978090050317e-05
-1.53404078448462e-05
-1.35274067731958e-05
-9.18416229246742e-06
-2.79729578347716e-05
-2.29174541408979e-05
-1.35277704629152e-05
1.93244402825258e-06
-2.47416582457414e-05
-5.2300052686302e-06
-5.20469500789731e-06
-8.85327638856388e-06
-2.84162574391817e-05
-1.17034423022736e-05
-1.7943926265944e-05
-6.11469436085716e-06
-1.43611502998645e-05
-1.13851433247973e-05
-1.32540554813183e-05
-1.67608996044435e-05
-1.14924590394292e-05
-1.29688100882776e-05
-1.94965249397703e-05
-2.62008847250959e-06
-1.93262906130043e-05
-1.43402219961744e-05
-1.04746901963044e-05
-2.59206869447514e-05
-1.79322882340991e-05
-1.3373038235564e-05
-1.88468318332476e-05
7.87136883005522e-08
-1.27816948293379e-05
-1.0088188417005e-05
-2.49924062791135e-05
-1.45216255183962e-05
-1.03443168829399e-05
-1.3444267642046e-05
-1.64229117411782e-05
-4.10033843980573e-06
-1.73453403294052e-05
-1.70423867444691e-05
-3.4371101592899e-05
-1.43664479134807e-05
7.13542831674509e-08
-2.96146404649703e-05
-1.72875650401742e-05
-1.64469886762805e-06
-3.04839000062464e-05
-1.38939442576427e-05
-1.85467665855062e-05
-4.80861814864886e-06
-3.5517025156879e-05
-2.8815035608322e-05
-2.46894015327055e-05
-2.75283533877233e-05
-3.22683391127499e-05
-1.10910016934257e-05
-4.52106974873755e-06
-3.91663947245976e-06
-2.95516124823881e-05
-2.93036660017905e-05
-4.72328131909863e-06
-3.68240794414481e-05
-2.42430321455769e-05
-1.61496265430875e-05
-1.19286412899691e-05
-1.3056657570619e-05
-1.10965257168914e-05
-2.31564652111768e-05
-1.38771009241411e-05
-1.48750911801858e-05
-1.71192872904365e-05
-9.13781897164143e-06
-3.1696850268631e-05
-3.81695735435265e-06
-4.47160521435944e-06
-2.20458663423867e-05
-2.90012659599219e-05
-1.51878495069626e-05
6.42037611800578e-06
-2.96842364132696e-05
-1.11452851301013e-05
-2.55924576305146e-05
-4.00941085894988e-06
9.82583523115625e-07
-2.60308716678606e-05
-1.48693628423199e-05
-1.59452069767287e-05
-1.64802857515348e-05
-2.59186024780721e-05
-2.98274893047876e-05
-1.80893384839514e-05
-2.09332487962414e-05
-1.54161499710174e-05
-2.20643140556279e-05
-2.16117115137496e-06
-1.68974566748306e-05
-3.13366012416411e-06
-7.4470653711756e-06
-1.67501087671104e-05
-5.86786229559262e-06
-9.65389932848548e-08
-2.20082927945749e-05
-2.09938602152482e-05
-1.19595919124432e-05
-3.92797010519295e-05
-2.28389235594513e-05
-1.44275076820341e-05
-1.85262666771517e-05
-2.29049964223804e-05
-1.54535135229867e-05
-8.3875099493138e-06
-4.14009820470775e-06
1.19438018814329e-05
-1.37127048569584e-05
-2.3796495456004e-05
-1.17268528611835e-05
-1.63493677386505e-05
7.27571896269119e-08
-1.4925760833729e-05
-2.74476621964522e-05
-5.26715602126888e-06
-5.93317645911289e-06
-5.71857437475621e-06
-1.78685246153275e-05
-2.24031309797751e-05
-5.50118136630855e-06
-1.74115933672879e-05
-2.10169757161177e-05
-1.22331079084043e-05
-1.84840758185528e-05
-1.12285291957902e-05
-6.36884574350754e-06
-9.56359180576688e-06
-2.57072048525455e-05
-2.85084721636422e-05
-1.69027751919501e-05
-1.36682301024629e-05
-2.80397763423316e-05
-5.58912292296069e-06
-1.30104668076679e-05
-2.00838451048099e-05
-7.56340908504889e-06
-1.7041717819736e-05
-2.42319000196266e-05
-2.41118985238992e-05
-2.00654948573547e-05
-2.09857160958515e-05
-1.68001005850128e-05
-8.67402242517618e-06
-1.76050551927124e-05
-2.79222135384541e-05
-1.24865116072621e-05
-2.28590474574389e-05
-2.21748837495003e-05
-2.35263494080815e-05
-1.53052503580888e-05
-2.87767825157611e-05
-1.76989158795327e-05
-1.98984890757795e-05
-8.06966292501901e-06
-1.68281178562096e-05
-1.7159258563448e-05
-2.40946413963788e-05
-1.02210429791595e-05
-2.07797898292537e-05
-1.859804822346e-05
-8.07072378186156e-06
-4.32296892622902e-06
-1.75553254989355e-05
-1.33042674764162e-05
-1.14321350752029e-05
-3.19509668558623e-05
-1.98794585180511e-05
-1.17045092601372e-05
-1.26631348741e-05
-1.58447164706001e-05
-1.38484665742793e-05
1.69542041092603e-06
-9.52640266929627e-06
-1.79006910497442e-05
-3.32129734624677e-05
1.08062881631935e-05
-9.06771363412796e-06
-1.1456500130414e-06
-1.21561192622465e-05
-1.20032637673432e-05
-1.37932580981921e-05
-3.72356456666263e-05
-2.74902695216816e-05
-1.9219269569724e-05
-1.32632231644789e-05
-1.89185061296475e-05
-2.78529560621275e-05
-2.31465306022391e-05
-3.84260475008653e-05
-2.50493796750179e-05
-6.27323773173321e-06
-1.91152914572477e-05
-2.02517379687814e-06
-1.74562119109501e-05
-1.94698012640852e-05
-1.77879217990615e-05
-9.59940671679965e-06
-1.83457118105231e-05
-5.59439064266148e-06
3.50166109578805e-07
-3.14731411689047e-05
-2.41425670079605e-05
-1.20283558722508e-05
-2.15794187500235e-05
-2.81903174992307e-05
-1.54703969048429e-05
-2.42526149465278e-05
-5.92639814964566e-06
-4.33586819074099e-05
-2.44988191511804e-05
-1.68506908753549e-05
-1.30264573514365e-05
-1.92716667320014e-05
-1.39885367544043e-06
-1.8395716338807e-05
-1.43889569268382e-05
-5.09401252700649e-06
-3.11028397916565e-05
-1.97188633286013e-05
-1.12958820715822e-05
-4.22093273994521e-06
-3.724990694704e-06
3.10666275247677e-06
-1.15399650986554e-05
1.05964783299493e-06
-1.76828706595208e-05
-1.78547916969793e-05
-1.03073368362094e-05
-3.70558886190374e-05
-2.96709262422765e-05
-1.54433931815814e-05
-8.74451489147001e-06
1.81737010674821e-07
-1.28183506319227e-05
-2.86649249673445e-05
-2.64069823613227e-06
-3.81201386445228e-05
-3.43824034405252e-05
-9.29598893438517e-06
-1.79546196743165e-05
-1.94117355169172e-05
-8.14765211279834e-06
-2.3653269026696e-06
-2.37061701544929e-05
-2.18395107424636e-05
-1.66444740976617e-05
-1.4247654145142e-05
-2.15096536214026e-05
-2.52844279005914e-05
-1.28181061124018e-05
-2.10632127614169e-05
-1.04856821828594e-05
4.14152853465874e-06
-1.34737633631239e-05
-2.32142987820285e-05
-5.84564372988325e-06
-2.69158369568942e-05
-1.09795255073058e-05
-2.21768554498246e-05
-1.76476751991223e-05
-1.80482950204602e-05
-1.93449296548732e-05
-3.26770662517409e-05
-2.46602040327761e-05
-2.29995341675656e-05
-3.29873027901717e-05
-2.28560567158095e-05
-2.17043537995967e-05
-1.03576721900729e-05
-1.89292859613432e-05
-2.63228486520527e-05
-2.28172206996982e-05
-2.70973938070879e-05
-2.31143395458397e-05
-2.80457092060813e-05
-7.80801168697914e-06
-2.27140620539739e-05
-9.66092865842373e-06
-3.83341799824404e-06
-1.73630803367237e-05
-3.12164735578258e-05
-3.17279229029693e-05
-2.32377895102668e-05
-1.84894309905686e-05
-2.10530991698963e-05
-1.69540944077409e-05
-1.92220488461468e-05
3.03613519406441e-06
-1.10496810107083e-05
-1.19929704577067e-05
-6.03493554833827e-06
-2.33662012758088e-05
-2.01152973706779e-05
-2.97020697091465e-07
3.35426465057e-06
-1.37253102492871e-05
-1.77171409518405e-05
-1.51854122210803e-05
-1.96803737855673e-05
-3.41768680094571e-05
-8.39738697229894e-06
-3.31285362259734e-05
-5.26754187376346e-06
-1.58171865633653e-05
-2.29082323217805e-05
-2.50719191929983e-05
-6.55067016244228e-06
-2.55944372962884e-05
-2.24782596017678e-05
-2.34307289662021e-05
-9.15888806421879e-06
-1.80600010118638e-05
1.9775827894938e-07
-1.48957754304603e-05
-3.45321180233544e-06
-2.153532179271e-05
-3.55397240433003e-05
-1.45344943145548e-05
-1.07261736611607e-05
-1.0295199535498e-05
-1.85519576794892e-05
-1.15224313826979e-05
-9.10119199866924e-06
-6.86042030811603e-06
-1.2859354426483e-05
-3.77388570087572e-06
-7.74957879752629e-06
-8.22429567064451e-06
-1.53932540661384e-05
-2.01424650650084e-05
-2.84001454592205e-05
-1.14553310538051e-05
-1.22252395040432e-05
-3.16118015824777e-05
-1.70018540869665e-05
-5.61879168113191e-06
1.75597504295616e-05
1.10070141902778e-05
-3.33877531638557e-05
-1.63816997751745e-05
-1.16684675139118e-05
-3.15024041025034e-05
-1.51504542161682e-05
-1.32821963216059e-05
2.74573695951097e-06
-1.82387963118977e-05
-3.51506856132668e-05
3.6569816478712e-06
-1.1341589871664e-05
-2.69666464418224e-05
-3.24493926443623e-05
-1.59015232778407e-05
-1.25535613177793e-05
-2.23024065465049e-05
-1.90449178850534e-05
-1.87237448980853e-05
-1.10189258381906e-05
-1.76212304704276e-05
-1.80968409819216e-05
-2.02548477227251e-05
-2.91812969230269e-05
-1.55229465381615e-05
-1.52941606587062e-05
-1.08203277261698e-06
-1.3145898618636e-05
-4.78102403561404e-06
-1.03614513409946e-05
-3.02344663099654e-05
-1.67330875856472e-05
-1.75028044859853e-05
-1.23261706678264e-05
-1.19018754103218e-05
-1.41635787913265e-05
-3.06807768942406e-05
-1.74054967788658e-05
2.55642971403615e-07
-1.95995493909255e-05
-6.98992904527167e-06
-2.0782603043318e-05
-2.68625290831876e-05
5.37053739409798e-07
-8.43366121967488e-06
-8.81570423035641e-06
-3.22110264969631e-05
-2.25389113814229e-05
6.13546467316516e-06
-2.71423329635342e-05
-2.910673735969e-05
-8.19630906900852e-06
-1.54672193674746e-05
-7.16892987824902e-06
-8.42096982762363e-06
-2.66587536740687e-05
-3.38286025537237e-05
-2.01677560128182e-05
-6.8657926740069e-07
-1.35625871193604e-05
-2.1607385631439e-05
-1.79292668124027e-05
-1.97403962016072e-05
-4.04917554547874e-06
-8.02451559721904e-06
-3.10922595126835e-05
-1.15678368328966e-05
-1.03720762810263e-05
-2.02037844860944e-05
-3.05519843285064e-05
-1.24287269596197e-05
-1.14287537247e-05
-1.40196066964344e-05
-1.05534254494031e-05
-2.09383458637961e-05
-2.73783270357178e-06
-1.23031794539743e-05
-1.75374259897486e-05
-1.78057145721213e-05
-2.72160703123768e-05
-2.9214553102883e-05
-1.12158431058142e-05
-1.1043221390694e-05
-7.9331459560277e-06
-1.54324499632452e-05
-1.32803125104461e-05
-1.45085338829648e-05
-3.0500411139411e-06
2.58006749090233e-06
-2.61934357700327e-05
-1.21772624874111e-05
-1.91478193272098e-05
-3.67194050602192e-05
-8.17638895021749e-06
-9.05145799090596e-06
-2.44834339256185e-05
-1.47431839449234e-05
-1.18524897022383e-05
-8.71302320834149e-06
-1.12148893950467e-05
-7.56052355936324e-06
-2.66699033649356e-05
-8.42220206891624e-06
-1.6164237363676e-05
-1.42177982188272e-05
-9.08589188962555e-06
-3.26862341220843e-05
-1.54087693022081e-05
-1.40804545064524e-05
-2.83338243190697e-05
-8.31404004139353e-06
-2.25556490734532e-05
-1.22601268804293e-06
-1.94920605358996e-05
-2.29335153527987e-05
-1.76918286728595e-05
-8.28047737864744e-06
-2.38351693949646e-05
2.44953906618097e-06
-2.00322044774873e-05
-1.83298653404218e-05
-1.67180994332253e-05
-2.0675483527315e-05
-2.48558991201786e-05
-8.32517715500059e-06
-1.87070274644818e-05
-1.33897985402485e-05
-3.5153983132298e-05
-8.02989408349685e-06
-2.10004754282734e-05
-1.91932752699107e-05
3.69718372541245e-06
-2.0146932180384e-05
-4.91724684366324e-06
-2.51698632821471e-05
-2.11876495096101e-05
-2.280051381979e-05
-1.2976562810012e-05
-3.17214499257436e-05
-1.81924853076099e-05
-6.9892223312792e-06
6.30213855408463e-07
-2.83085589158812e-05
-3.19870069573402e-05
-2.29558775602352e-05
-7.73363474939689e-06
-1.79799199615795e-05
-8.61577933326173e-06
-3.14188262757876e-05
-1.34020152651723e-05
-9.63353304354376e-06
-1.35655916481827e-05
-2.08326690015467e-06
-7.92583133367553e-06
-1.60144597162192e-05
-6.43358781738545e-06
-2.24363741870486e-05
-6.71076455802373e-06
-2.72966604063349e-05
-1.93918552684984e-05
-1.50151419990248e-05
-2.28305325855646e-05
-3.2391900979032e-05
-7.90126729396624e-06
-3.32093929310134e-05
-1.78873660943464e-05
-3.86654483834859e-05
-2.08296021394402e-05
-1.96106887914598e-05
3.34575548805558e-06
-2.70980144706022e-05
-1.5111962951771e-05
-1.47304009179646e-05
-5.73341182854377e-06
-1.19955257575645e-05
-2.79785485400834e-05
-1.01501243612582e-05
-2.36462435587649e-05
-1.67845688347049e-05
-1.53409112227198e-05
-8.21238036075062e-06
-9.34774282413261e-06
-2.59864356323576e-05
-2.50489587876366e-05
-1.42735451867524e-05
-2.40976051217001e-05
-2.9663988083261e-05
-8.8871130863424e-06
-8.64894174064414e-06
-9.38970202439858e-06
-1.79589824978107e-05
-4.09530621395504e-06
5.29600510989603e-06
-1.43248263714619e-05
-1.57521933141597e-05
-2.78941202783208e-05
-2.08334788467354e-05
-1.09259366126559e-05
-7.21401895957683e-06
-1.72324859007665e-05
-2.31934452084188e-05
-2.02296406014455e-06
-1.56648860453569e-05
-4.12969332911404e-05
-8.10969544716231e-06
-1.59544799446146e-05
-1.71414921582616e-05
-1.49536308619029e-05
-1.36309919034505e-05
-8.99757692492843e-06
-1.15244267510602e-05
-1.98872110864216e-07
-1.97610096726028e-05
-7.27977907658203e-06
6.75994892690912e-07
-1.09544851742526e-05
-1.77371681769651e-05
-6.10704212683167e-06
-1.2188957425855e-05
-1.7731752703529e-05
-2.57989750113971e-05
-2.21573815554573e-05
-1.51336457170835e-05
-3.45436107433529e-05
-2.61659344725231e-05
-1.39553905329968e-05
-6.38855549233468e-06
-3.72170216668139e-05
-5.38548008473113e-06
-1.52986721218353e-06
-8.13721758341245e-07
-2.61789418926502e-05
-2.17203641179822e-05
-2.34940959652967e-05
-2.36153851796124e-05
-2.61444984403721e-05
-1.69770835848379e-05
-1.16354939188406e-05
-1.97345509973281e-05
-4.37420747480151e-06
-9.46770943713065e-06
-2.8949439873673e-05
-2.76680588649415e-05
-1.80606659433688e-05
-5.29165985285481e-06
-2.6187857075396e-05
-2.02345764714037e-05
-3.12203755539145e-05
-7.69937978380035e-06
-5.06036395215957e-06
-2.84616133469989e-05
-4.1890537775907e-05
-1.7616454696868e-05
-2.05185120965348e-05
-4.78742102795665e-06
-3.7269529712185e-05
-1.24106632371963e-05
-1.48768042480179e-05
-1.83997608658526e-05
-2.46869676390065e-05
-2.43422343618607e-05
-5.10558824542863e-06
-2.45006229894009e-06
-2.01477347920675e-05
-1.97157983484732e-05
-2.13824366177989e-05
-2.58048433915616e-05
-1.65101936116435e-05
-2.5512270266994e-05
-2.72506132401392e-05
-9.50013876714211e-06
-9.56989293328317e-06
-3.95054147915908e-05
-6.10018509896639e-06
-2.39881665532081e-06
-2.34211876385607e-05
-2.12518330211124e-05
-1.11862529387313e-05
-2.09026554273032e-05
-1.23420029140872e-05
-1.48563126800186e-05
-2.11459343063142e-05
-1.10097643624223e-05
-1.30328328318548e-05
-2.60682044083668e-05
-1.34791615699258e-05
-2.06772274614973e-05
-1.39421837511849e-05
-2.44741829521768e-05
-1.74006302120829e-05
-9.66919747676557e-06
-2.9765798865222e-05
6.5208382550787e-06
-1.56642165062591e-05
-6.3818178996522e-06
-1.39818899723204e-05
-1.03384651547556e-05
-3.46496647439504e-06
-1.18424779741944e-05
-8.45360561237215e-06
-1.58880202254618e-05
-8.77502868449632e-06
-1.26342622302378e-05
-1.12128434609505e-05
7.64693751526889e-06
-4.72916703830406e-05
-2.72229182290462e-05
-1.04894761590061e-05
-2.66739330611887e-05
-3.48763909698389e-05
-1.68324644746106e-05
-4.18856339983128e-05
-3.1105623521585e-05
-1.09394741653444e-05
-6.3241181508386e-07
-1.26131895745418e-05
-1.14213858101564e-05
-3.2071937192257e-05
-2.19614489583127e-05
-1.76144463134684e-05
-3.49921530186877e-05
-2.31705788035203e-05
-2.92604967969438e-05
-4.09025963056497e-06
-1.04039380532523e-05
-1.842726695316e-05
-1.42783065059603e-05
-3.46071717535841e-05
-9.19957775269177e-06
-1.23226862376339e-05
-3.16567612174324e-05
-1.33322194812241e-05
-8.1480052373771e-06
-1.99904319731807e-05
-2.7127136261868e-05
-1.19412540509077e-05
-1.55107852637223e-05
-2.99695352092485e-05
-8.52164763727805e-06
2.71642265979135e-06
-3.76958447890282e-05
9.30520428564933e-07
-2.49774274202315e-05
-5.97307714074162e-06
-1.90681743542535e-06
-2.35974684543941e-05
-3.75546140775687e-05
-8.76379150335787e-06
-1.55942278670534e-06
-1.52846244431051e-05
-1.1407252695707e-05
-1.99761753044113e-05
-1.33216840870056e-05
-2.82514481261434e-05
-9.97262549203549e-06
-2.48462458757932e-05
1.73424423323687e-06
-2.42728365921396e-05
-4.21312535659795e-07
-1.18706363710451e-05
-2.45469434892945e-05
-2.66783527674976e-05
-2.4336769507999e-05
-2.86295280664783e-06
-4.169943881227e-07
-1.83447959419995e-05
-6.63385102634376e-06
-5.71898181648597e-06
-3.46311171264341e-05
-1.69436803478673e-05
-5.83028122075264e-06
-2.67544643823481e-05
-6.29717305436522e-06
-3.20739912919161e-05
-8.91379307191402e-06
-2.32429809546726e-05
-2.46452652547918e-05
-1.90292299357116e-05
-2.02435268160144e-05
-1.9021754156683e-05
-2.2925282246516e-05
-2.60518824324503e-05
-1.18433515505296e-05
-7.27985541964336e-06
-1.83058588570632e-05
-1.25636058509646e-05
-2.96037218597017e-05
-2.19641752923932e-05
-2.07914133963074e-05
-1.93721922619633e-05
-1.84267908361675e-05
-2.48929813653902e-06
-1.22807317004664e-05
-1.66044938441361e-06
-2.5824073609566e-06
-2.58068192934658e-06
-3.30132641071498e-05
-1.81279111178183e-05
-1.52712815984098e-05
-3.1523074799e-05
-2.28410347062594e-05
-7.49586520690883e-06
-2.40701337574106e-05
-2.9634327890061e-05
-1.61788567886108e-05
-2.3912738247473e-05
-2.56611577850967e-05
-1.95947570255609e-05
-1.01664972932591e-06
-1.09945960267287e-05
-2.05101629304318e-05
-1.5104982541189e-05
-1.25541864408999e-05
-1.13925997356723e-05
-2.71141263554106e-05
-1.86986984972726e-05
-2.64860477709296e-05
-4.99871052107054e-06
-1.36634150702614e-05
-6.61290720074392e-06
-1.79436114688805e-05
-1.55582219629761e-06
-2.44986301114053e-06
-2.82011887506802e-05
-6.19625972532347e-06
-2.22661478453048e-05
-2.33387215707656e-05
-5.50096208222623e-06
-3.3375187885803e-05
-2.07638749820384e-06
-2.62675302409017e-05
1.41058571620365e-06
-2.27646123623822e-05
-1.0674479509717e-05
-6.35627083304416e-06
-1.55841825546416e-05
-2.26583882068961e-05
-6.88708062348082e-06
-1.70116956239559e-05
-2.1401571479457e-05
-9.0187486399388e-06
-1.83781790433772e-05
-3.10299735974023e-05
-2.38665222177203e-05
-1.42836268458286e-05
-2.20722461734733e-05
-1.34458418486716e-05
-2.31284543863911e-05
-2.26941818213327e-05
4.00927353639803e-06
8.68110333937212e-06
-2.51574314081087e-05
-1.59922817877991e-05
-1.15280219491244e-05
-2.27160547550935e-05
-1.59581973688587e-05
-3.22619363495393e-05
-1.78514021978042e-05
-1.60475709160149e-05
-9.51086289398747e-06
-6.50864520239812e-08
-1.43535209924997e-05
-1.75208892003677e-05
-6.65520296434108e-06
-2.2095216880205e-05
-8.47100140086562e-06
-6.02885826016426e-06
-2.4037574728188e-05
-2.43068071506075e-05
-1.08656351483748e-05
1.81101777071476e-06
-2.40298442691941e-05
-4.53054954008534e-06
-3.42967253113774e-05
-2.39145856849159e-05
6.72191425944751e-06
-1.02733657657227e-05
-1.84184634368364e-05
-2.08383267199514e-05
-2.6880748133844e-05
-1.50470561150091e-05
-1.36892985267133e-06
-5.85112875937637e-06
-2.34862782365962e-05
-2.34244344929874e-05
-1.48425895746455e-05
-1.95314236420678e-05
-1.17321603913624e-05
-1.07100874848691e-05
-8.12699854121452e-06
-1.935338362986e-05
-2.03022448846744e-05
-8.74957235808946e-06
-2.29306539000513e-05
-1.87721293946027e-05
-2.04651462022833e-05
-2.77912814224593e-05
-3.42878177413568e-05
8.3230860078542e-08
-3.3049466700462e-05
-1.51775643768316e-05
-9.6313879322319e-06
-1.1104616290983e-05
-1.48817741631122e-05
-2.01490520649253e-05
-3.66459562680532e-05
-2.38181562802417e-05
-2.26755761384382e-05
-2.26572079609756e-05
-1.37516321488638e-05
-1.32961338534705e-05
-9.73165351581114e-06
-7.70987479871503e-06
-2.24979293678363e-05
-2.32907781742072e-05
-4.59456068252266e-06
-2.81762950625808e-06
-3.06623699077993e-05
-5.83989415452244e-06
-3.27198611152006e-05
-1.96704467824165e-05
-1.85014305411357e-05
-2.02759335409443e-05
-2.02005442078242e-05
-2.38480064309437e-05
-1.61215529573743e-05
-2.6486281538789e-05
-2.07102213164883e-06
-2.79050493788316e-05
-1.66044635300626e-05
-1.66515572654734e-05
-8.41289294582602e-06
-1.71194128670634e-05
-2.47651123813993e-05
-2.62343044643315e-07
-1.77212653503322e-05
-2.33741032343329e-06
-2.81124501543074e-05
1.23242741467372e-05
-2.13974994266544e-05
-1.45856943068796e-05
-1.67963034659616e-05
-2.41836005319573e-05
-3.56058663296823e-05
-2.05263218407734e-05
-2.1483155960562e-05
-1.26641812021722e-06
-4.8431380891118e-05
-5.08407601539714e-06
6.85712959860238e-06
-2.2777490210197e-05
-2.74143671612373e-05
-1.162104669971e-06
-4.93883516233096e-06
-1.98065914722606e-05
-2.44010655918665e-05
-2.47783599725649e-05
-2.06371947580505e-05
-3.16404401999246e-05
-2.27622814294983e-05
-1.39110242930458e-05
-3.17895893035378e-05
-3.07011037059489e-05
-2.60924098289345e-05
-2.89386758980829e-05
-2.25048204096395e-05
-2.12157875518491e-05
-6.97367992464899e-06
-2.00968783601858e-05
-2.96182672217633e-06
-1.5522651688795e-05
-2.02530541904569e-05
7.63880834788628e-07
3.78665401279922e-07
-3.53200123092086e-05
-8.26088312201752e-06
-1.13849331418768e-05
-1.63072738877773e-05
-3.0537900222357e-06
-2.46943968548693e-05
-1.31588316240976e-05
-2.00009503222493e-05
-1.65701687976165e-05
-3.11493051753026e-05
-9.63105115482429e-06
-2.81628949243432e-05
-1.7225131810875e-05
-4.19197112053966e-05
-9.19780561431018e-06
-5.61178018274272e-06
-2.30120395171984e-05
-1.54530748063509e-05
-1.05493076703568e-05
-3.33179816310234e-05
-2.12096173559961e-05
-8.34285830038323e-06
-1.69800768818389e-05
-1.26528028497377e-05
-3.0200586653386e-05
-3.1779794922942e-05
-2.17969384286735e-05
-1.92391478979931e-05
-1.51709385090345e-05
-1.93596064563352e-05
-5.25438064613949e-06
-2.16848541138723e-05
-7.85294077774602e-06
-1.16567924635527e-05
-2.0183826281187e-05
-1.96314220511652e-05
-1.17256814342903e-05
-1.54335925667629e-05
-2.20087953919019e-05
-1.84448834420908e-05
-1.35014904934775e-05
-1.73420717864872e-05
-1.05227228099254e-05
-2.40993255520592e-05
-1.31938006522198e-05
-1.90787325727092e-05
-2.27888248730551e-05
-2.27890253739021e-06
-1.95749752103419e-05
-1.3903835421282e-05
-1.36499291320443e-05
-1.71703398499455e-05
-2.95080320990006e-06
-3.93239138491178e-06
-1.17605182641995e-05
-4.05447272767987e-07
-1.57592019022742e-05
-1.00187298137501e-05
-3.52474918239534e-05
-4.32620528811337e-06
-1.66901420027448e-05
-1.81040611978666e-05
-2.64905020105086e-06
-1.05755371061948e-05
-3.26506020597149e-05
-1.80928905592743e-05
-7.50648745648707e-06
-1.29447132349386e-05
-3.09035976411514e-05
-5.84266916584258e-06
-8.48301483892501e-06
-1.746070744688e-05
-2.84502912282997e-05
-2.67612390280768e-05
-1.74925881172373e-05
-5.39658113005023e-06
-1.79519956975658e-05
-1.32936238520954e-06
-2.08716656553138e-05
-1.81969428024058e-05
-1.76936170276178e-05
-2.35663475791476e-05
-1.50988024146092e-05
-1.08955235598437e-05
-5.04315143721397e-06
-8.32486315825121e-06
-4.36399307175184e-06
-7.5120326371419e-06
-1.56026505545974e-05
-2.58787838427387e-06
-2.14126814026863e-05
1.59488033255711e-06
-2.29366016195582e-05
-9.99223341568853e-06
-1.40370344101902e-05
-9.34715819932879e-06
-3.49533206500653e-05
-2.01825215598274e-05
-1.29787891405505e-05
-1.68923093123227e-05
-2.53696194792975e-05
-1.11594619472585e-05
-2.43302935691706e-05
-2.50397046732433e-05
-6.67322756623438e-06
8.43457767274687e-06
-1.53722360837014e-05
-2.44066667066316e-05
-2.5768014267656e-05
5.01917056517486e-06
-1.06946610720963e-05
-7.58272321762146e-06
-1.93879961021679e-05
-1.9944379617892e-05
-1.47683612041014e-05
-8.94065847221422e-06
-2.30710596610229e-05
7.98244362957082e-06
-1.98718247935244e-06
-1.26861880623638e-05
-1.91802257898292e-05
-2.31209769745736e-05
-2.14041812594386e-05
-2.23167525795023e-05
-1.56840809468285e-05
-1.07556615763034e-05
-2.54125621460909e-05
-1.51836305893652e-05
-1.3825825906268e-05
-2.14207194207117e-05
-4.37711282525574e-05
-8.78492765080441e-06
-1.6592402208017e-05
-1.80458005298144e-06
-2.47445027673866e-05
-1.72031867100361e-05
-1.99094946698826e-05
-1.91087301664642e-05
-1.22519918199575e-05
-2.66647026500232e-05
-2.08800603341707e-05
-2.75446810388475e-05
-2.72305771915953e-05
-1.11423007464036e-05
-1.84900266050451e-05
-3.32323629930384e-05
-7.58359534424344e-06
-8.9992483459001e-06
-8.34715284284179e-06
-1.00564980938319e-05
-1.34525763421205e-06
-1.26156427699014e-05
-2.10365750310285e-05
-1.80836346671989e-05
-3.67208617274064e-06
-1.70720951044719e-05
-4.88016753517904e-07
-1.29779875556641e-05
-8.85746719407352e-06
-1.52288273222889e-05
4.9770669123098e-06
-8.18753044783712e-06
-1.15192199467634e-05
-3.22598218678069e-06
-1.89304302467881e-05
2.38849569536613e-06
-9.80859208593779e-06
-1.78301429716478e-05
-1.0469982896265e-05
-1.58418531797139e-05
-3.1373636948254e-06
-2.81192123071507e-05
-1.71066938558253e-05
-1.70098924956483e-05
-2.18277464667852e-05
-4.15811209943268e-05
-1.89855790921228e-05
-2.8573796919957e-05
-9.53085878244918e-06
-1.38079447806028e-05
-6.38979901923511e-06
-1.68091915874688e-05
-2.54498778501365e-07
-3.97751905585792e-06
-1.68248610307186e-05
-6.44591962374235e-06
-2.2806288376288e-05
-1.50178572447328e-05
-4.3399346301402e-05
-1.67753625928822e-05
-1.48586624083492e-05
-2.29856684303731e-05
-1.6586112707221e-05
-1.97456963873134e-05
-5.33862029450177e-06
-2.43084788636057e-05
-3.59335650018266e-05
-2.1628283205138e-05
-2.51677763942714e-05
-6.02445148945898e-06
-8.08004052273238e-06
-3.49876003810597e-05
-2.79696990379338e-05
-2.32413906409451e-05
-2.60780720974357e-05
1.17596119461505e-07
-1.76174945642118e-05
-1.73141007901705e-05
-3.43626250710096e-05
-2.61271745224373e-05
-1.83290441520231e-08
1.43311936344161e-06
-1.4032941677104e-05
-1.60265743130456e-05
-1.55950234630833e-05
-8.05452148797224e-06
-1.53822602534024e-05
-1.46599807517296e-05
-1.66021013862278e-05
-2.44945198939423e-05
-1.00084235637355e-05
-2.4058029451312e-05
-1.60025097769281e-05
-3.35835349727796e-05
4.82110261422491e-06
4.02823527103933e-06
-7.43072476087794e-06
-9.24863661102912e-06
-2.69395924319574e-05
-1.48487205796568e-05
-1.33456996156821e-05
-3.20934052249777e-05
-3.87027469350596e-05
-1.25292779619951e-05
-6.98004201470908e-06
-1.20726392694183e-05
-1.72031819376586e-05
-1.78350150888349e-05
-1.47959589233652e-05
-9.25599508571463e-06
2.94104092916192e-06
-1.14155139816198e-05
-2.20342085787057e-05
-2.74508403586165e-05
-2.09490921840682e-05
-1.0748185418765e-05
-2.6842186340115e-05
-1.54716579204202e-05
-1.97241229677876e-05
-1.98755547061959e-05
-1.8640239586142e-05
-6.58955163133195e-06
-1.2089192897105e-05
-1.93128464075402e-05
-2.95501881763071e-05
-1.01080744273271e-05
-8.02240438152319e-07
-2.14311605458568e-05
-2.79240210496426e-05
-2.158291486579e-05
-2.18110482136847e-06
2.07054835830115e-06
-2.7444739113926e-05
-2.79364265251049e-05
-5.74036001671759e-06
-1.61543277297437e-05
-3.84175407452609e-06
-8.00826828918135e-06
-1.8807210286818e-05
-8.79039383145082e-06
-1.30869887727536e-05
-2.1472407635476e-05
-5.94320302524997e-06
-2.45582472986912e-05
-2.41648916056275e-05
-1.50756268851834e-05
1.73423886236179e-07
-2.37895004264941e-05
-2.07720960157315e-05
-1.11813876623272e-05
-2.25298205237534e-05
-1.67430343456458e-05
2.15871664424359e-06
-1.37465329928348e-05
-4.40115076223309e-06
-1.84321429009267e-05
-1.54019601162949e-05
-1.59189195968923e-05
-3.24531344276562e-05
-1.73440405526541e-05
-6.16387920591253e-06
-2.97954548708017e-05
-2.39691167999809e-05
-1.70506152815206e-05
-3.80695251193792e-06
-2.48547873649035e-05
-6.89259845208472e-06
-1.35212044766861e-05
-4.63801001612879e-06
-1.47980155989415e-05
-2.2076794481512e-05
-2.31953206567423e-05
-1.2799261820565e-05
-1.21195687045209e-05
-4.89149074707005e-06
6.85819829602432e-07
-3.08194889794719e-05
-1.34260379213461e-05
-6.166834691334e-06
-1.70269422946637e-05
-2.45789883999788e-05
-7.89657956291595e-06
-2.83697465499259e-05
-6.45387185684691e-06
-1.22121521709648e-05
-1.89336524656328e-06
-2.19257206834063e-05
-1.97734235066576e-05
2.48770432030029e-06
-2.98676581855033e-05
-1.73031649817359e-05
-1.85450048330858e-05
-2.00592796564703e-05
-3.02922199414697e-05
-2.10081606087916e-05
-1.92135218841309e-05
-1.64759246293101e-05
-1.83709631405823e-05
6.33917162632783e-06
-9.61724311424665e-06
-2.04465537307986e-05
-8.65395289993198e-06
-1.68396234986905e-05
-1.60072979275896e-05
-1.85887652901012e-05
2.98165669408908e-06
-2.41571416553172e-06
-2.03131265815406e-05
-1.10664305394084e-05
-1.58054085662564e-05
-2.53847534991222e-05
-3.15049589238519e-06
-1.67554110288809e-05
-2.24112288641785e-05
-5.96905898108078e-06
-1.63808324620058e-05
-2.40177675477218e-05
-1.12063074492628e-07
-1.68135628729302e-05
-3.26238138525659e-05
-2.235105641022e-05
-2.61192968706441e-05
-2.1959630672184e-05
-2.12931381589452e-05
-2.77883597847691e-05
-9.16859469467025e-06
2.79129722823189e-06
-1.37946590240433e-05
-1.14330914882484e-05
-1.73650835702027e-05
-8.20400536552941e-06
-2.55726826264877e-05
-1.57167451443912e-05
-2.44154929945669e-05
-2.23916987210686e-05
-1.88938780770495e-05
-1.61798317700204e-05
-1.66508636067057e-05
-2.40687265952719e-06
-1.90287091945128e-05
-2.7071498804141e-05
-1.14116539229722e-05
-1.17556124059147e-05
-2.41769900844473e-05
-2.20260317533077e-05
-1.32946936167201e-05
-2.07623201832316e-05
-1.84377386871632e-05
-2.08426426708084e-05
-1.92507861684333e-05
-7.42893706444404e-06
-2.44222531867303e-05
-6.2247732968666e-07
-2.46140408651054e-05
-1.82503277849637e-05
-1.59981224082955e-05
-1.32805496880423e-05
-1.44255858051361e-05
-2.8997012299584e-05
-2.30525277596745e-05
-2.82942695580703e-05
-1.81858347189249e-05
-3.74731459625384e-05
-9.07751780037001e-06
-2.28878445793963e-05
-1.05092242146884e-06
-8.68920598763528e-06
-1.11179727337452e-05
-2.86637729842617e-05
-2.60976545641414e-05
-7.37781277728159e-07
-1.03606378321117e-05
-1.32688572870328e-05
-7.82681377694393e-06
-1.5191437808875e-05
-2.39767254853557e-05
-2.78554287914618e-05
-1.22337236105101e-05
-6.41251409788575e-06
-1.39176057428506e-05
-1.24143337361867e-05
-7.33955844713946e-06
-2.9129714232678e-05
-2.97827020743113e-05
-2.01808359843937e-05
-1.93326638557515e-05
-2.20011991412703e-05
8.73448257802366e-07
3.62165907442067e-06
-2.92948864690561e-05
-1.97303697943909e-05
-2.1110600928822e-05
-2.21652099135769e-06
-2.76549968068178e-05
-1.28429043342754e-05
-2.69020390331162e-06
-1.86495297162581e-05
-2.17853022617786e-05
-2.65558891937732e-05
-2.4587668422805e-05
8.40719636530165e-06
-1.91465431673538e-05
-1.88195370777014e-05
-2.48561656046751e-06
-2.01622364746786e-05
6.52296259183604e-06
-6.25511820874262e-06
-1.90109819391512e-05
-1.35976875083262e-05
-1.02050530419322e-05
-1.27674760009493e-05
-1.70107410244697e-05
-3.47981482133989e-05
-2.12092698157684e-05
-1.92461362740197e-05
-2.07904223742287e-05
-4.67616654829372e-06
-2.38954237509516e-05
-2.4838229606583e-05
3.95730769704602e-06
-1.14480014740081e-05
-2.25576138944325e-05
-1.37982896380327e-05
-2.34930069703189e-05
-2.12638908232029e-05
-1.46499679678729e-05
-2.37169878222452e-06
-1.24910338521162e-05
-1.97909727859786e-05
-1.25794659501215e-05
-5.61540278735978e-06
-2.58527838177358e-05
-2.66543305955112e-05
-2.3851877790835e-05
-2.40790506525135e-05
-3.84620765950672e-06
-2.28521920882625e-05
-1.4347080309163e-05
-1.45267192674558e-06
-1.41185760900405e-05
-6.39679614818549e-06
-9.62549476111726e-06
-1.11360484340879e-05
-1.18568767482074e-05
-1.0035957191766e-05
-7.6946255096313e-06
-1.36077139876286e-05
-1.35609681026629e-05
-1.77639581227216e-05
-3.06456624515129e-06
-1.34299916451558e-05
-1.89912955485654e-05
-2.69257954984228e-05
-1.09559813546376e-05
-1.85910868128043e-05
-4.38423247542295e-06
-6.13368528527164e-06
-1.96680088220835e-05
-1.0444422573245e-05
-1.08433212919087e-05
-2.95456830790978e-05
-7.32835285097268e-06
-1.90150266742966e-06
-2.70877027281951e-05
-2.07043115505373e-05
-1.94299007375738e-05
-2.89342081331577e-05
-2.95278927628036e-05
5.74694434757671e-06
-1.54104164264959e-05
-1.66788948485111e-05
-2.84519484782622e-05
-1.68269264957883e-05
-1.48049350151497e-05
-1.74443949034848e-05
-7.86661785622859e-06
-1.34984989002526e-05
-2.25022371240055e-05
-1.98047975263037e-05
-1.68438914953746e-05
-2.90371952802967e-06
-1.29900500388953e-05
-2.19556102683489e-05
-2.81209618687644e-05
-8.27633283753384e-06
-1.14878625106303e-05
-3.90071062262401e-06
-1.99535169012716e-05
-2.32682172535203e-05
-1.29234849221461e-05
3.24550170449999e-06
-4.7837170354871e-06
-4.24683752553127e-07
-1.62366908158125e-05
-1.5345268548634e-05
-1.81813080581803e-05
-1.47382463720337e-05
3.86975163385022e-06
-1.74444470173428e-05
-2.92082634953823e-05
-1.61641945037525e-05
-1.46019533880075e-05
-6.59268921910146e-07
2.36011676336948e-06
-2.16785982286668e-05
-1.51444496661399e-05
-1.33864059956228e-05
-3.35405889967599e-05
-2.24840251852687e-05
-1.13923661991493e-05
-7.04201479425281e-06
-2.9027176824035e-05
-2.96097296097027e-05
-2.32742791818143e-05
-3.20175051193939e-05
1.11099829812388e-05
-8.43418060905813e-06
-4.63045470388728e-06
-1.68325060773456e-05
-1.97239301158418e-05
-2.14184347039388e-05
7.40648846796138e-06
-1.40516706894421e-05
-1.99131281194965e-05
-1.49926841900272e-05
-1.13266381185322e-05
-1.54526744093307e-05
-1.73386624392598e-05
-1.42311759449025e-05
-2.46885516609357e-05
-1.43348772468589e-05
-2.11475566591782e-05
-1.95927621728461e-05
-1.18127007555196e-05
-2.15917566807498e-05
-3.75505534864265e-06
-2.78310924391747e-05
-3.05034319333121e-05
-3.31617465425534e-05
-2.58874036831502e-05
-1.46721447727095e-05
-2.68867640344515e-05
-1.77467484247419e-05
-4.06726853506674e-05
-2.05308095920233e-05
-2.30553772037593e-05
-1.42389107844313e-05
-8.78490685997193e-06
5.19908823265342e-07
-1.37277280021258e-05
-3.22280376728649e-06
-1.0541494504875e-05
-9.23257741399047e-06
-1.0581313856182e-05
-2.30109648798837e-05
-3.0313059807669e-05
-1.63927354930486e-05
-2.59722955846816e-06
-9.96274931416267e-06
-5.95416084609959e-06
-1.95208398567069e-05
-9.49889572818568e-06
-4.19932492850855e-06
-3.1484603899799e-06
-1.3463835993154e-05
-3.54757186865554e-05
-2.6563769917153e-05
-9.5166905339651e-06
-1.47468222710237e-05
-3.23840410798139e-06
-6.99500724905082e-06
-9.85181379839515e-06
-2.27398818787988e-05
-1.07472602832653e-05
-2.06374429008561e-05
-3.11474576810002e-05
-1.40576360342818e-05
-1.52646046671872e-05
-2.29514523319147e-05
-3.3148439952485e-05
-1.23651928403446e-05
-3.69105001603178e-05
-2.28299745693927e-05
-1.5288346839324e-05
-1.65733131338973e-05
2.18164263600853e-06
7.47450299775015e-06
-2.0749330704888e-05
-8.82483625905132e-06
-1.25610251321947e-05
-1.08007220787996e-05
-3.17251019744623e-06
-2.8354765939107e-05
-3.98342276200097e-06
-4.21349860467511e-06
-1.9346713950338e-05
-1.54313076504396e-05
-1.49688517281746e-05
-2.45123587623512e-05
-1.22593896923957e-05
-4.09382854124271e-05
-2.15700981873037e-05
-1.48530176893175e-05
-4.34898314009635e-06
-1.38179393722541e-05
-3.13434799954087e-06
-1.98064687448133e-05
-2.92909544586598e-05
-1.44058634169936e-05
-2.06211228074456e-05
-4.57788629151099e-06
-2.18346615252678e-05
-3.38281824085392e-05
-7.09633249893698e-06
-6.21409179012849e-06
-1.42640309771628e-05
-8.00664150440183e-06
-9.46145892123743e-06
-2.13289406450955e-05
-1.97448828311417e-05
-2.01522341322289e-05
-2.58012197815033e-05
-2.42442353372408e-05
-2.07329275916419e-05
-2.29723247103057e-05
-2.1314030025107e-05
-1.37032109527637e-05
-4.55071450475142e-06
-4.02899383111067e-06
-7.2696247212805e-06
-2.17901373845089e-05
-6.73340900744204e-06
-3.77629301646114e-06
-2.61900700049361e-07
-1.75894631875461e-05
-2.81592388132555e-05
-2.21977768667779e-05
-1.1539939787415e-05
-2.11014407220649e-05
-2.36528455540996e-05
-3.93340305960502e-06
-9.58408244631215e-06
-2.21168329764122e-05
9.1328262681764e-07
-6.69871128745157e-06
-4.88305395072396e-06
1.69520856141185e-06
-3.02269644526141e-05
-2.40567997564002e-05
-1.5891166204719e-05
-1.95913721123473e-05
1.23745786813228e-07
-1.83622876375438e-05
-1.79666107747617e-05
-2.13280970063249e-05
-1.39024391307087e-05
-8.08261719970806e-06
-1.01438389536505e-05
-1.7342802935829e-05
-4.16990958676742e-05
-1.34493423961073e-05
-1.26275789307149e-05
-1.48220871595251e-05
-2.81450756407007e-05
-7.18990565023581e-06
-2.51978357922653e-05
-1.58519075035926e-05
-2.05366982202462e-05
-2.53997600498815e-05
6.17099348312244e-06
-2.49592733267328e-05
-9.76675466591686e-06
-8.79392714826844e-06
-1.0374665083271e-05
-1.79660753575402e-05
-1.76131665143167e-05
-2.53694251660529e-05
-4.64793301089434e-06
-9.92116233391765e-06
-2.79688712707612e-05
-2.00412401946004e-05
-9.18169178409139e-06
-4.38749619626966e-06
-5.62275784844063e-06
-2.40394083043447e-05
-1.86416381414303e-05
-3.02222570219754e-05
-1.16461664575991e-05
-1.33783018798158e-05
-3.58247854840329e-05
-2.91755803527044e-06
-1.72615587613598e-05
-1.48966994539692e-05
-2.67340457938613e-05
-1.57741390735384e-05
-1.47884660324856e-05
5.23365652517093e-06
-1.58985367950281e-05
-2.77342310077032e-05
-2.26360614019504e-05
-3.48914872685755e-05
-1.99470211117171e-05
-7.58844878429898e-06
-1.10773467112589e-05
-2.93469973324963e-05
-1.80015566902585e-05
-1.04750701940812e-05
-3.05268400943564e-05
-3.12589590746755e-05
-3.44611723999289e-05
-2.80915446841203e-05
-6.45469521462434e-06
-1.5738267988325e-05
-1.5045388842e-05
-9.96961682685308e-06
-8.33830961104247e-06
-1.91073316881499e-05
-1.67037238629914e-05
-5.92483698944403e-06
-2.93402173418726e-05
-3.21608882072976e-06
-3.10112120695233e-06
-3.59595785202525e-05
-1.03605267393993e-05
-1.0815815833418e-05
-1.84080663735245e-05
-5.53891322972164e-06
-2.56185559480795e-05
-1.12563675376788e-05
-1.48127912909987e-05
-6.29237881185816e-06
-2.46707745730612e-05
-2.79116579762892e-05
-2.50428785276696e-05
-2.14411827382656e-05
-2.44163398937575e-05
-1.87314221342757e-05
-1.19497957402034e-05
-8.08266067275225e-06
-3.33441520916489e-05
-2.54175880877683e-05
-2.28561719820933e-05
-1.3062221710718e-06
-1.90338622825027e-05
-9.30278886329712e-06
-2.82833062453801e-06
-1.01405008912812e-05
-2.67786074792936e-05
-9.02114402503156e-06
-9.47139266333105e-06
-2.89419769843599e-05
-1.43985435210496e-05
-7.93085502835731e-06
-6.0330471382242e-06
-1.82610633779187e-05
-1.66082261096246e-05
-1.43731660746247e-05
-1.49725483066765e-05
-1.03923221086916e-05
-1.46596553944211e-05
-2.27694577230343e-05
-2.54968668037387e-06
-1.57882677951099e-05
-3.80159290376251e-05
-2.74215545851801e-05
1.2743042395011e-05
-6.2433386763012e-06
-2.27597651634556e-05
-1.63201292721879e-05
-2.01950994033741e-05
-2.4423706983978e-05
-1.07639348605211e-05
-1.5394053095191e-05
-3.07897987500207e-05
-9.20374833456896e-06
-2.29316023441068e-05
5.75193468180926e-07
-1.22453652805756e-05
-2.61531938444463e-05
-1.76322908500553e-05
-6.75824700599781e-06
-6.7869722832178e-06
-2.43021586765962e-05
-1.98282455597461e-05
-2.19891635868912e-05
-2.99070958898673e-05
-1.59267892375432e-05
8.34225341089956e-07
-1.54221837811506e-05
-3.02996538873625e-05
-3.46626636444795e-05
-1.82616207896537e-05
-2.02877165242714e-05
-1.21673847557479e-05
-2.33965997095204e-06
-5.20445333082582e-06
-1.71421314813216e-05
-2.21522992152819e-05
-6.18225818898935e-06
-3.19443648461948e-05
-1.88872352414184e-05
-3.66270985728092e-05
-2.12902591683428e-05
-2.26896739550483e-05
-1.27899929694246e-05
-1.38329420724369e-05
-1.91155553565199e-05
-3.06445554630867e-05
-1.93411453232993e-05
-1.51078051594084e-05
-5.27338462619209e-06
-1.34344300687921e-05
-1.37276302918482e-06
-4.35506349328014e-06
-9.89976629029193e-06
-1.3994015844066e-05
-3.16707032317315e-05
-5.46690120530359e-06
-3.17105050938782e-05
-1.66193992712524e-05
-9.60196961445608e-06
-1.64519260074459e-05
-3.02497797128123e-05
-3.38919105029383e-05
-2.60517220226653e-05
-7.68147902449441e-06
-2.95010796032971e-05
-9.98756257359086e-06
-1.82015394700274e-05
-3.46961658936275e-05
-1.29393123078881e-05
-2.75342115230663e-05
-2.74375357092118e-05
-2.74461523172743e-05
-2.9587194317312e-05
-2.89471363169869e-05
-2.37310075331031e-05
-3.44551609689265e-05
-1.87390820596743e-05
2.16651371892429e-06
-2.32439528356483e-05
1.54306593409121e-06
-2.74167147377278e-05
-1.56148724869552e-05
-7.84517903560667e-06
-1.95328985669764e-05
-1.23764960125694e-05
-1.56466851463536e-05
-7.29617985774417e-06
-6.21193520038163e-07
-1.67983354381383e-05
-5.38911453162834e-06
-2.83299621723619e-05
-6.06194209974766e-06
-2.59029251950859e-05
-1.81256423251371e-05
-2.31086494808796e-05
-1.13397922255447e-05
-3.40403593705006e-05
-1.71045099438072e-06
-2.08404619581545e-05
-2.18628319014355e-05
-9.88660503454337e-06
-1.09140787601649e-05
-1.25317303927869e-05
-2.03864678347481e-05
-2.85044788310251e-05
-1.74930159556338e-05
-7.79621020452392e-06
-1.98646109639311e-05
-2.02027858489633e-05
-1.22008608041928e-05
-1.43706406982348e-05
-1.23903379903551e-05
-3.23288509326583e-05
-1.58511305978502e-05
-8.31178247827303e-06
-1.30176179943439e-05
-2.85201072588018e-05
-1.27356184552884e-05
-3.27043593575566e-05
-9.82180757307857e-06
-1.99870421587976e-05
-7.49669840710589e-06
-1.97439389086621e-05
-2.23172389926806e-05
-2.88169067559188e-05
-3.62201143946967e-05
-1.18986034960746e-05
-1.40727679367905e-05
-1.27584527064472e-05
-1.40396796746914e-05
-1.11958816885951e-05
-3.25383150895416e-06
-1.3340503750338e-05
-3.77249754275235e-05
-2.62220252533258e-05
-9.41652796756066e-06
-1.77364913204814e-07
-1.19318366517738e-05
-1.55788078446646e-05
-1.12972159685817e-05
-3.42789170756798e-05
-1.44916442185842e-05
-8.01484197499295e-06
-2.05224493163516e-05
-1.21475271486901e-05
-3.11520029719888e-05
1.45448611233086e-07
-4.95506410324305e-06
-1.51663514288728e-05
-1.86099609492377e-05
-2.72045114062679e-05
-2.05589864783426e-05
-1.47152928439856e-05
-3.10860366061373e-05
-2.47519148286869e-05
-1.11527316340073e-05
-2.33504772164813e-05
-1.14696429254037e-05
-1.87586747177589e-05
-3.25977302180256e-05
-2.90378124987903e-05
-3.69035519533798e-05
-1.33010398193436e-05
-1.34588390839715e-05
-3.08860996613596e-05
-1.03930750229381e-05
-1.47864554158583e-05
-8.45293636271856e-06
-2.73146756498864e-05
-1.91584024530289e-05
-2.95605537758792e-05
-1.55713106576444e-05
-3.67991846960524e-05
-5.45045551956927e-06
-2.24158922133006e-05
-2.18491110170653e-05
-1.81544223082142e-05
-3.21601506040888e-06
7.02508774577419e-07
-3.03223186213043e-05
-1.96047579327116e-05
-1.55996775026624e-05
-1.18345798910814e-05
-6.13522579779936e-06
-1.18035600979657e-05
-1.33188191480865e-05
-9.56708861909179e-06
-1.34468562671258e-05
-2.40880255311357e-05
-1.30894692127877e-05
-1.23075383489342e-05
-1.47701288660217e-05
-1.75127649137815e-05
-1.90014266508224e-05
-2.20705665818483e-05
9.11814361695412e-06
-9.87819428863472e-06
-4.83733734457738e-06
4.78626690479992e-06
-2.34410923656567e-05
-2.74209082625393e-05
-1.61573365200014e-05
-3.04483788114635e-05
-2.51625084776519e-05
-1.92853403419882e-05
-2.25110318042138e-05
-2.1504460113342e-05
-2.44789611603962e-05
-1.81846404641069e-05
-2.25468276029165e-05
-3.69581721081259e-06
-7.18525622099731e-07
-1.35951898891943e-05
-5.36917956233339e-06
-1.30450241086547e-05
-2.10809568037849e-05
-2.41278169788711e-05
-1.01709381927293e-05
-1.13180082960446e-05
-1.65850013105563e-05
-2.14446221586756e-05
-2.36719442029935e-05
6.2085779084241e-06
-3.79929766475583e-05
-2.31647315880243e-05
-1.28424626209433e-05
-3.36413418769158e-05
-1.30914425001379e-05
-3.12771342799899e-06
-1.22179046094683e-05
-6.92829061498383e-06
-1.56776533901275e-05
-2.26950081626447e-05
-1.88042718672292e-06
-1.14141886569927e-05
-2.98914368873738e-06
-7.83257240940371e-06
-2.98234122755531e-05
-1.12660341237976e-05
-3.31039797759756e-06
-1.98117040233311e-05
-1.76684261847048e-05
-2.0365198670386e-05
-1.61470268815281e-05
-2.05028499374549e-05
-7.1390322283754e-06
-2.69093476102167e-06
1.70899484586455e-06
-2.71368308016904e-05
-1.67846908772074e-05
-2.02054614108971e-05
-2.16616116550597e-05
-1.58861841947706e-05
-3.22464892699103e-05
-8.43211944690261e-06
-8.42003331112384e-06
-2.32869332644647e-05
-7.06266602281232e-06
-1.25854349463904e-05
-2.74368179876771e-06
-1.32978109718672e-05
-2.46825247130391e-05
-6.65237448713711e-06
-2.43321772882586e-05
-2.30047472935569e-05
-2.27067277678948e-05
-2.9430077662979e-05
-1.99471957325591e-05
-1.34299134098146e-05
7.16624850902968e-06
-1.59490100535299e-05
-1.89634111878284e-05
-1.68899481122373e-05
-1.10892057000334e-05
-3.74692335477617e-05
-1.96171598388675e-05
-1.71687042684507e-06
-1.58840032473999e-05
-1.52655043018864e-05
-5.72480318195618e-06
-7.47049575742239e-06
-1.58299350661743e-05
1.10412467432673e-07
-3.30569526083277e-06
-2.01518914797655e-05
-3.12288885245995e-05
-7.74080582772423e-06
-1.5224865059652e-05
-1.096117494754e-05
-1.71170821522963e-05
-1.10716516722958e-05
-1.97627645342725e-05
-2.55334689843553e-05
1.90592538762053e-06
-1.88900146164543e-05
-2.52458542706326e-05
-8.41380429155075e-06
-1.34598288073073e-05
-1.28348292315502e-05
-1.6781622957173e-05
-3.49887683179598e-06
-2.84470480890991e-05
-2.56781116545604e-05
-1.3087408620577e-05
-2.65405547335908e-05
-2.04879026277423e-05
-8.56270588153243e-07
-1.9737482869649e-05
-2.20730613873917e-05
-1.35253444526416e-05
-1.59074178676065e-05
-1.66679363935597e-05
-1.82075868495173e-05
-2.04650916297737e-05
-2.23918485185604e-05
-2.83081932665413e-05
-2.39677431867444e-05
-2.25929718042644e-05
-1.55250137645314e-05
-2.00236333733951e-05
-1.65950043851166e-05
5.46753574813759e-06
-3.47715314454794e-05
-1.2103963036039e-05
2.30782982508163e-06
-2.54400482566927e-06
-1.83216770071117e-05
-1.47732814533568e-05
-8.38444105656709e-06
-1.7394120288218e-05
-1.77163789088363e-05
-1.23106484035145e-05
-1.52868981296114e-05
-2.1508495381799e-05
-1.56184175452832e-05
-1.97848964178326e-05
-1.30056234109165e-05
-1.79325369181078e-05
-1.31223051206356e-05
-2.32800897283746e-05
-7.37190723447645e-06
-1.10357094826737e-05
-1.18543951514697e-05
-1.26734125347263e-05
-3.99502452345831e-06
-1.48853598892744e-05
-2.99898119159094e-05
1.99768429787151e-06
-1.88397012799775e-05
-1.23031105853598e-05
-2.33715388397241e-06
-1.80696152610878e-05
-2.60893584133798e-05
-2.77518070297793e-05
-2.33791679355165e-05
-1.03874479090203e-05
-2.80483125108466e-06
-1.25883279384646e-05
-1.55468913401044e-05
-1.0258197670162e-05
-2.94741918161824e-05
-1.25956866660954e-05
-1.47531699536802e-05
-3.23725309109525e-05
-1.50135021981091e-05
-2.01473092246976e-05
-1.61228464733878e-05
-3.04550706454262e-05
-3.86291219915857e-05
-7.71700996570025e-06
2.98043740670395e-07
-1.69580167511424e-05
-3.25477021065078e-05
-2.78949772461473e-05
-2.13218757447593e-05
-8.84604349724741e-06
-3.46480850749408e-05
-1.1665503863476e-05
-1.39221172697361e-06
-1.40165130756624e-05
-1.15548875526224e-05
-3.26743921237701e-05
-5.27529890546663e-06
-2.3428742181087e-05
-2.19119776857356e-05
-1.88710995143983e-05
-2.79162330817424e-05
-1.01017864767997e-05
-2.27067445143811e-05
-4.08766188077357e-05
-1.9104819378022e-05
-2.63990603282777e-05
-1.40998762073605e-05
-2.00843146577515e-05
-1.10254444401558e-05
-1.07683477959475e-05
-1.75280699743036e-05
-2.46865642458245e-05
-3.41281847993647e-05
-2.93616938767532e-06
-1.25722157615164e-05
-9.07030441404438e-06
-1.23489539801078e-05
-2.70970033000549e-05
-2.29375345889573e-05
-1.18843879133709e-05
-1.89700922203775e-05
-3.49335864230854e-05
-8.29505705699607e-06
3.27082765158996e-07
-2.25221402205197e-05
-1.04389669262181e-05
2.53629650367845e-06
-6.85538442299233e-06
-2.65626933673154e-05
-1.0727741129881e-05
-7.97764556592788e-06
-1.66554412446656e-05
-2.33512247978565e-05
-1.28323540215722e-05
-5.44224282073321e-06
-5.97601699971066e-06
-3.68178383001776e-05
1.27590128154646e-05
-2.1098075362263e-05
-1.22907345450158e-05
-8.10016906251568e-07
-1.19757014625987e-05
-1.24347926093329e-05
-2.0592599318161e-05
-1.50699036198669e-05
-1.79776719797014e-06
6.85909847068014e-07
5.35597777511614e-06
-6.85657256072881e-06
-1.16831567495835e-05
-9.8507298516249e-06
-1.96272207208246e-05
-2.56211530764186e-05
-1.86249112827444e-05
-1.39421129058689e-05
-1.26940361398783e-05
-1.750532024096e-05
-2.06399807283001e-05
-6.08361655045836e-06
-3.24289230041509e-05
-1.73199932595139e-05
-3.02110047438397e-05
-8.86429319791504e-06
-1.62307041291076e-05
-3.93070309209541e-06
3.97177247973746e-06
-1.48792141678383e-05
-2.57122671915513e-06
-1.02563318620657e-05
-1.16797588500427e-05
-3.25627334618094e-05
-4.02564205657366e-05
-1.71074910828055e-05
-5.23225786041197e-06
-1.80658923809868e-05
-8.81905939241605e-06
-1.65393071965717e-05
-1.16691572791853e-05
-2.2690772231653e-05
-2.74324926582524e-05
-1.66219830109617e-05
-3.99817109998164e-06
-1.54637852329978e-05
-3.35675667033619e-06
-1.09850149856963e-05
-2.63860932486955e-05
-7.11309329723108e-06
-3.94492677106916e-06
-1.09459006331355e-05
-3.84750198567549e-06
-1.69426824731448e-06
-1.05625414005062e-05
-1.78001251812234e-05
-1.48217728238622e-05
-3.63024457264889e-05
-2.49311619735868e-05
-7.95467624592862e-06
-2.84866617236058e-06
-1.50243096008871e-05
-1.4031142710052e-05
-2.0170097851796e-05
-2.04909847938979e-05
-1.41019330682763e-05
-8.82971763281633e-06
-1.14067771183262e-05
-6.18520913741713e-06
-7.54293977043319e-07
-3.04853461643513e-05
-7.84967971975833e-06
-3.11999075236019e-05
-1.19836571685608e-05
-1.47353384746749e-05
-2.24244032427123e-05
-2.05392539169022e-05
-1.54878488251236e-05
-6.3667790278833e-06
-2.18219006225709e-05
-1.27026339525983e-05
-1.65174578494329e-05
-2.08585445607626e-05
-2.36325764010365e-05
-1.11685585395428e-05
1.59276199650676e-07
-3.49768538187118e-05
-8.39479461553301e-06
-7.53002251380097e-06
-1.29738052814025e-05
-2.33012223962941e-05
-3.34482992036334e-05
4.77812318682128e-07
-2.10554794994754e-05
-1.53012783953906e-05
-2.63855751194218e-05
-1.86664836557063e-05
-1.63379645311163e-05
-1.88683611281735e-05
-1.08802181942936e-05
8.14932721358477e-06
5.57882801580216e-06
-2.97121061471178e-05
-2.74722909987675e-05
-9.5027239312507e-06
-7.04278802311707e-06
3.49081183356584e-06
-6.14509642411958e-07
-1.13540184928323e-05
4.12949596972008e-06
-1.17447003448439e-05
-7.05474810323186e-06
-2.19837185497249e-05
-1.28701225238115e-06
-2.21278811740633e-06
-1.6755723579125e-05
-2.11165773846912e-05
-2.83883556479315e-06
-2.23402862763324e-05
-1.39497597409689e-05
-2.07143982582133e-05
-9.32970036433205e-06
-2.67210116882469e-05
-3.01447622062077e-06
-7.4708064602756e-06
-2.21824691689958e-05
-1.72542603025422e-05
-3.14338678504067e-05
-2.84755680244552e-05
-1.57366878284203e-05
-5.76488484771168e-06
-3.04621734862439e-05
-1.70027311097915e-05
-2.54251584325676e-05
-4.00781979961315e-05
-3.87951144063711e-05
-1.37385984029341e-05
-2.1574599461113e-05
-1.49038256536667e-05
-1.51488822100041e-05
-2.61361282295449e-05
-1.7216677585226e-05
6.39280574810515e-06
-2.65954803242849e-05
-2.32821115911387e-05
-2.17846566923392e-05
-8.59199368756483e-06
-1.32760595420697e-05
6.46413813001095e-07
-1.42586499842654e-05
-1.09910185800121e-05
-1.26329798941221e-05
-6.35667549600906e-06
-7.1032250582998e-06
-8.8672476797366e-06
-2.41912401936045e-05
-1.15894769723373e-05
-1.1924637528222e-05
-1.19728128859e-05
-2.21133617931427e-05
-2.12832056793865e-05
-2.1201407848868e-05
-1.37331327923752e-05
-1.27007215903159e-05
-7.25503705777561e-06
-4.63667623852558e-06
1.14284173138191e-05
-2.19146508611093e-05
-2.94965768441035e-05
-2.0593636955347e-05
-1.93370392879709e-05
-1.53363560335521e-05
-1.08368616265668e-05
-2.30696178544433e-05
-1.04382545665277e-05
-7.74761544717979e-06
-1.66503004085646e-05
-1.23158544291199e-05
-2.20621290937763e-05
-5.18962148540963e-06
-2.30139239702898e-05
-1.80233010448931e-05
8.26165177684493e-07
-1.24778766811878e-05
-2.76373599391399e-07
-2.19035307525705e-05
-2.55871004705616e-05
-3.03265592603577e-05
-1.52687629056677e-05
-2.06251030528051e-05
-3.26387240335958e-05
-2.55292470563432e-05
-2.44777575732154e-05
-1.31090432716373e-05
-2.07312482669271e-05
-1.96243354153786e-05
-2.65900397428712e-05
-1.06512744376511e-05
-2.39518224970049e-05
-2.24862033634529e-05
-3.51386307353916e-06
6.68263032071008e-06
-1.25768778767851e-05
-1.57677174133705e-05
-1.72959531309333e-05
-2.74002535857913e-06
-1.44117259310693e-05
-1.36453305393858e-05
-1.34131902106267e-05
-3.03536435668321e-05
-1.76899192817832e-05
-2.30483042949853e-06
-1.43958628071395e-05
-2.10802732083299e-05
-3.79036507169424e-05
-3.25624336212243e-05
-2.46235158958104e-05
-2.17520867960757e-05
-2.40741305205588e-05
-1.9150595566142e-05
-3.7958013430202e-06
-2.0469991474652e-06
-5.35864331566143e-06
-2.21111569227787e-05
-2.47216970698902e-05
-5.47459363341493e-06
-1.91406963359485e-05
-1.51539298828342e-05
-1.76928399805045e-05
-1.71733881539814e-05
-9.60907343525394e-06
-1.79985248545292e-05
-1.24438810827552e-05
-1.77803299227088e-05
-1.06042907960295e-05
-2.03396307328747e-05
-3.11119371763675e-05
-2.91659167310553e-05
-1.77824685790959e-05
-8.36800705039333e-06
-5.05509185124239e-06
-1.99042803220893e-05
-2.0719665903802e-05
2.75347271470342e-06
-2.45871819030722e-05
-1.14340560593509e-05
-1.46082785550016e-05
-5.46867280573903e-06
-1.42017441622297e-05
-1.67090459173473e-05
-2.36917516409335e-05
-2.12010956773619e-05
-1.54837711441502e-05
-1.61506344687485e-05
-1.7375778726038e-05
-2.04944983001308e-05
-1.36205638964914e-05
-1.13018048802561e-05
-1.61209702417416e-05
-1.63565047909371e-05
-1.75299889411589e-05
-2.35536416808783e-05
-1.62708991021159e-05
-2.95571522249588e-05
-2.79102990818257e-05
-1.73622656393591e-05
-1.07471218019716e-05
-9.08024493236804e-06
-1.21722949494563e-05
-1.35002608122726e-05
-1.23135185258386e-05
-2.15111652662879e-05
-2.27151941542687e-05
-1.66478237620829e-05
-1.60360204116963e-05
-2.96724225961464e-05
-1.91189364080645e-05
-2.58281340550054e-05
-1.87439555596438e-05
-1.21206637621648e-05
-1.45369105148186e-05
4.35281630342791e-06
-2.20274978467494e-05
-2.46452390696295e-05
-1.585019720968e-05
-2.0176467529988e-05
-2.0621070927732e-06
-8.29258562313536e-06
-2.68655358184792e-05
-7.83891613079723e-06
-1.0861087866085e-05
-2.15281182269086e-05
-2.30244836563753e-05
-1.44962343516223e-05
-1.71643515867435e-05
-2.37706323198544e-05
-1.9532830256583e-05
-2.13842297270662e-05
-1.11488483226211e-05
-8.372181889187e-06
-6.70940023222426e-06
-2.43338885186529e-05
-1.42144164620845e-05
1.82552174429315e-06
-1.48238046772193e-05
-8.38915443332147e-06
-1.92368108095587e-05
-1.11456992006088e-05
1.56963323367522e-06
-8.9839090498705e-06
-4.32886355279708e-06
-5.36098590712282e-06
-2.17935418540414e-05
-1.57873264813476e-05
-9.4063709732138e-06
-3.5040183089789e-05
-1.67589456046287e-05
-1.08651652574079e-05
-2.79279422998932e-05
-5.21031395771057e-06
-2.1036999160118e-05
-1.6943959172029e-05
-1.3138547636425e-05
-2.33682084054843e-05
-1.15007312704782e-05
-1.63063576124231e-05
-1.72839704990037e-05
-1.48030678995717e-05
-1.05172257553686e-05
-4.35268408203466e-06
-1.14217008438191e-05
-1.62622981700434e-05
-2.25330633346286e-05
-1.29660309262611e-05
-2.99404624774731e-05
-1.91992231299784e-05
1.68402749092418e-06
-2.70457147985639e-06
-1.86964079194321e-05
-1.78471595291514e-05
-1.49254073862457e-05
-3.04803205324498e-05
-1.92008285507647e-06
-1.81559495064117e-06
-3.83019510858221e-06
-1.59192819200653e-05
-2.40305535426338e-05
-6.92627821085225e-06
-1.28741631672588e-05
-2.77178072642769e-05
-1.36336459712469e-05
-8.63714602362891e-06
-3.38113894932382e-06
-2.39962515533702e-05
-5.40624955322181e-06
-4.60744168097927e-06
-1.56599237253659e-05
-5.50886699482265e-06
-1.0994971386157e-05
-1.33786594908816e-05
-2.40760500760249e-05
-1.39979388268072e-05
-6.78490739272287e-06
-2.26502683133696e-05
-1.14608532269038e-05
-3.12493040910089e-05
-2.12888917539897e-05
-1.42956891173314e-05
-2.29494319878452e-06
-1.72833259867333e-05
-1.8971247523561e-05
-1.67039868591816e-05
-1.35261596901243e-05
-1.64585525927102e-05
-6.27790391505909e-06
8.51111367805402e-06
-1.41320119819831e-05
-2.11897666970918e-05
-1.73530928485766e-05
-8.28655565185626e-06
-8.41554411283897e-06
-1.31456792026345e-05
-2.88951891980349e-05
-1.6320236790206e-05
-3.15724456766001e-05
-2.6866926870708e-05
-9.85698327766611e-06
-1.30485356239821e-05
-2.18591045488033e-05
-1.86536245151499e-05
-1.79939107816922e-05
-3.82214220344299e-05
-1.65079472721261e-05
-1.46892136281225e-06
3.88746641939033e-06
-3.27249010129812e-05
-1.0573403661132e-06
-1.53685587665691e-05
-1.49989138036128e-05
-1.68292559829711e-05
-1.14034277754897e-05
-2.23368686588144e-05
-3.31165038495339e-05
-2.20466478479921e-05
-1.92999037219401e-05
-1.08495504292768e-05
-3.90305870588489e-06
-1.33070165417203e-05
-2.2990319188301e-05
-2.05754280315819e-05
-9.55389077212162e-06
-3.24916700352305e-05
-1.04483280185344e-05
-6.02656300487206e-06
-3.40704461093178e-05
-2.06282956343198e-05
-1.41823859713164e-05
-5.21818841369604e-06
-1.36176959812845e-05
-2.00485568793482e-05
-1.46606252910704e-05
-2.05613001297741e-05
1.85264495101397e-06
-9.10536382530868e-06
-1.25191955088062e-06
-3.80611384378169e-05
-1.61106189371332e-05
-3.24246233525412e-06
-1.24494009108585e-05
-2.37619763979879e-06
-2.42343282662373e-05
-3.1392415736359e-05
-1.60805536299878e-05
-1.06653197585874e-05
-3.76363159467286e-06
-7.11726246077686e-06
3.61371040324496e-06
-1.64637372774522e-05
-3.1148723352768e-05
-1.82968745086717e-05
-1.35616527286365e-05
-1.57091196722244e-05
-1.26901172399261e-05
-2.46119719957338e-05
-2.81719519301464e-05
-3.21785950595246e-05
-2.02708358412246e-05
6.58747180715868e-07
-1.50148875178995e-05
-6.60862309978703e-06
-9.07944564025865e-06
-2.421991589533e-05
-2.12254887911024e-05
-4.73229068623274e-06
-7.04308842417413e-06
-1.54598770582831e-05
-3.9947779323204e-05
-5.46536448799909e-06
-1.81431867515984e-05
-2.10795894096033e-05
-7.80131131268214e-06
-2.4271031143524e-05
-2.84188850658098e-05
-3.94163063297084e-06
-4.04210757672336e-06
-1.01065139704151e-05
-2.22631764371221e-05
-1.47822253910581e-05
-2.11261922512867e-05
-1.74105531241138e-05
8.33190689975317e-06
-1.39716016668187e-05
7.50745637196885e-06
-1.60171045746535e-05
-3.08691850725756e-05
-1.06456569686419e-05
-1.31029597384809e-05
-3.82565528401e-06
-7.07851214771681e-06
-3.33076603642907e-05
-1.80332645298564e-05
-1.46310420229218e-05
-1.54379879199973e-05
-1.28573592097753e-05
-2.19204013844438e-05
-3.25737812678798e-05
-2.33309588957405e-05
-1.48826228386531e-05
-9.97768383522953e-06
-1.65492084093918e-05
-5.02045192429977e-06
-2.17010846602957e-05
-2.07592204582801e-05
-2.4242770887367e-05
-2.36848487000641e-05
-3.24269415224679e-05
2.91413809017064e-06
-1.25709367985033e-05
-2.47135758278967e-05
-1.68013026164796e-05
-2.20874898541991e-05
-2.46885878463816e-05
-1.86879410973728e-05
-1.05973231377974e-07
-3.30832365029253e-05
-1.9269003500231e-05
-9.80716528592421e-06
-6.67333503064411e-06
-1.5347567366668e-05
-1.70094623847789e-05
-1.98415589931719e-05
-2.43612511508552e-05
-8.76947436550868e-06
-2.27498903823996e-05
-2.59279675408982e-05
-1.55969594660581e-06
-2.58099630086861e-05
-9.69649278013753e-06
-1.05664328311973e-05
-2.06076756559623e-05
4.72494214607381e-06
-1.56940282325124e-05
-1.16256962109091e-05
-1.32356946781346e-05
-7.08706699239997e-06
-2.16721766002597e-05
-1.49218450909372e-05
-2.46840986831468e-05
-2.26097312977909e-05
-2.32404673542224e-05
-3.17172123150021e-06
-1.1561934036073e-05
-1.54381723480797e-05
-2.06601172568327e-05
-4.24465469417216e-05
-3.07570456426709e-05
-2.47031028270314e-05
-2.75181138364264e-05
-2.1020582855003e-05
-3.89865177769727e-05
-6.82568500382501e-06
-1.1590346491702e-06
-2.69217040761329e-05
-1.97517488839097e-05
9.63672833672821e-06
-8.0757429478376e-06
-7.74574561032388e-06
-1.56984987798387e-05
-1.57308573854472e-05
-1.02542919516684e-05
-8.79877881560569e-06
-2.0698509035497e-05
-2.07294959470304e-05
-8.91501043600694e-06
-4.02631716922379e-06
-1.09069379809543e-05
-2.95611865480539e-05
-2.10859929165302e-05
-1.33980144541745e-05
-2.02435306729277e-05
-2.06422860253733e-05
-1.00757878205986e-05
-1.62297355673797e-05
-4.32997333620959e-06
-2.36657520104535e-05
-4.13963444069034e-06
-9.7078090993626e-06
-1.66998633363683e-05
-7.68503120072168e-06
-9.66180463739889e-06
-3.09179015217448e-05
-1.18254306191523e-05
-2.00015756605765e-05
-1.19588551075093e-05
-1.81436804868077e-05
-1.15799147799731e-05
-6.22674714907871e-06
5.66304146678229e-06
-1.95971565737082e-05
-4.70259583321583e-06
-3.44929531483224e-05
-3.25547549642817e-06
-1.69795535720609e-05
-2.56302925269559e-05
-1.81012745842522e-05
-2.28803308102506e-05
-1.23339777669633e-05
-2.43563670751204e-05
-3.22735829999286e-05
-2.99303012919574e-05
-2.99123763400381e-05
-1.52797624297442e-05
-1.53350733014655e-05
-1.78932222628085e-05
-1.6904237421885e-05
-2.14075927415551e-06
-3.71195080904085e-05
-1.89679064107245e-05
-8.43625454455972e-06
-1.673690394813e-05
-2.43701406985474e-05
-1.40968702816874e-05
-3.0287029092043e-05
-9.66815833083443e-06
-2.18736650850303e-05
-2.19807588866453e-05
1.94451973539902e-05
7.69090177020052e-06
2.00155463872695e-06
-1.92968934539317e-05
-1.81137652292695e-05
-4.61244939970967e-06
-2.70315700519686e-05
-1.69324605674831e-05
-2.3609207256432e-05
-2.49373031633305e-05
-3.34040090349555e-06
-2.26697519406755e-05
-9.83718184329122e-06
-3.9059355358037e-06
-1.34270812129462e-05
-2.15565391231832e-05
-3.03247984731463e-05
-1.29690495636369e-05
-1.07679494149058e-05
-1.46641871681581e-05
-1.74304014857497e-05
-2.42563035657165e-05
-6.33875561298203e-06
-4.75691417354675e-06
-8.26557603304961e-06
-9.33724600305311e-06
-2.31820358371412e-05
-2.29575938380031e-05
8.60717473239472e-06
-2.17511667542525e-05
-3.53654858629736e-05
-2.01249197282869e-05
-1.28535630103588e-05
-1.04452962066785e-05
-1.11133130300087e-05
5.18134919512051e-06
-8.74158412203327e-06
-1.64210470157539e-05
-1.9129785440901e-05
-1.88514692399815e-05
-1.63631921788437e-05
-1.10022019391825e-05
-2.29891434027047e-05
-1.2088920139775e-05
-1.45182507943376e-05
-1.80805860615981e-05
-1.71428154258736e-05
-1.355562746969e-05
-2.33152488087133e-05
5.02022987974934e-06
-1.64185050590941e-05
-1.34088862882478e-05
9.72923053984416e-06
-1.73418687662596e-05
-2.53295800611191e-05
-1.78544235737715e-05
-5.11711351859938e-06
-2.38957250236038e-05
-3.89725893351121e-06
-1.94909025123169e-05
-1.71327720068085e-05
-1.66349533036924e-05
-2.25684174974667e-05
-1.86164879211547e-05
-2.40611632635876e-05
-1.70846788492721e-05
-2.25435514543966e-05
2.54229580089231e-07
-3.19585169148384e-05
-9.62975984805434e-07
-3.26696507737028e-06
-1.40120158999379e-05
-2.55770557658684e-05
-3.75441766033076e-05
5.95969686577312e-07
-8.48360693398823e-06
-2.85584426318785e-05
-2.60483916410676e-05
-4.0162419532947e-06
-8.17050504190942e-06
-3.04417356306096e-05
-2.81169093383198e-05
-2.26887790212356e-05
6.15692862864681e-06
-1.7368347950443e-05
-1.19866513080921e-05
-9.84455398410533e-06
-5.05794871091776e-06
-1.92350616898311e-05
-3.80469351235827e-06
-1.68152926007324e-05
-1.5662107706782e-05
1.18186780163894e-05
-1.11162001837156e-05
-3.04611938061717e-05
-1.53760662886169e-05
-1.77071009362084e-05
-2.94345156493709e-05
-1.92647615947976e-05
-9.2156758794136e-06
-4.66338068496161e-06
-1.16895575265153e-05
-1.43359500721803e-05
-2.77777929211284e-05
-1.69729398811724e-05
-1.42355792613751e-05
-9.01470387449815e-06
-9.12129426537808e-06
-8.34442222840278e-06
-2.40112989732757e-05
-1.37303106511152e-05
-2.44229625100993e-05
-2.41092298523883e-05
-5.03548565150942e-06
-2.31300644346118e-05
-6.5555455808809e-06
-1.05137852842116e-05
-1.1484305885323e-05
-1.44416752542634e-05
-4.21887789722548e-06
-6.9554221648519e-06
-1.29469505663817e-05
1.00982552665271e-05
-1.88454109982069e-05
-1.49967043973867e-05
-2.39760317837801e-05
-1.57613023271533e-05
-1.82050088562674e-05
-1.45646150173798e-05
-1.52851785006934e-05
-5.906435616612e-06
-1.97255124400897e-05
-1.94562020724295e-05
-8.07030429614299e-06
-4.11818995754702e-06
-7.46817876142967e-06
-8.98034649724434e-06
-2.31256185680055e-05
8.27064396081035e-07
-2.49811202853207e-05
-2.30450030032874e-05
-1.67605472901504e-05
-7.19689177575039e-06
-2.86715129152225e-06
-4.39019077718799e-06
-1.85371945974253e-05
-1.84790554847359e-05
-1.82917188854225e-05
-1.88881837190849e-05
4.69274848082385e-06
-1.61951987573447e-05
-2.19211216693658e-05
-9.41487707858989e-06
-1.64222444648859e-05
-2.23255754350598e-05
8.19996375338259e-06
-1.69716655997447e-05
-1.05104723320917e-05
-1.07700321800657e-05
-1.3427651075472e-05
-1.36563033477326e-05
-1.71423889149992e-05
-1.35540704572542e-05
-2.58780014567013e-05
-2.36866496866142e-05
-1.64130131769929e-05
-1.9437150274578e-05
-6.16575931838092e-06
-1.80410791636212e-05
-2.18452845815336e-05
-9.88709962312816e-06
7.78612250884942e-06
-2.43685368134903e-05
-3.56529665456507e-05
-2.77256121387915e-05
-2.49375951848479e-05
-1.09968605500749e-05
-1.3765178458669e-05
-2.03274406870125e-05
-1.60348808663896e-05
-1.44420122477955e-05
-7.34787896798206e-06
-5.64341059770515e-06
-2.23372825103281e-05
-2.07252001327656e-05
-2.13367210573786e-05
-2.19657781630624e-05
-9.99833479883721e-06
-2.5319770642371e-05
-3.61782975830413e-06
-1.41022291275588e-05
-1.66120519931086e-05
-2.26378540081791e-05
-3.15458546650503e-06
-1.62364596907279e-05
-1.8233636049025e-05
-1.20348489436397e-06
-2.41258315783854e-05
-1.25563916907502e-05
-2.08291443502833e-05
-2.25122793878166e-05
-2.62799408391669e-05
-4.51660225973858e-06
-5.81440478481073e-06
-1.95764867061912e-05
-6.64673296903046e-06
-3.93884870299255e-05
-1.75168084691409e-05
-3.2078155919274e-05
-7.79292837020392e-06
-2.80879275022203e-05
-1.43334223351801e-05
-1.59854984591222e-05
-9.06569674923446e-07
-2.17379000221063e-05
-1.36740688231599e-05
-1.95088327035444e-05
-3.19439025222119e-05
-2.58683611971439e-05
-1.08840173013316e-05
-1.17028015436622e-05
-2.06160065360708e-05
-2.75076718729624e-05
-2.28966100164257e-05
-3.35633020146164e-06
-1.64568330108999e-05
-9.00910893711623e-06
-3.77726339189074e-06
-2.92691603475703e-05
3.88903629952614e-06
-1.99559395727141e-05
-1.33199326613739e-05
-1.51607044365028e-05
-1.00213005076055e-05
-2.15130509867834e-05
-3.06948362934932e-05
-1.8896872419401e-05
-1.38050109265978e-05
-1.932696485446e-05
-1.85559242267073e-05
-2.31673469907778e-05
-2.16203710111128e-05
-2.63647246155979e-05
-2.19239638505275e-05
-1.71916573508519e-05
-4.3117991414767e-05
-3.57531541118305e-05
-2.08089022933465e-05
-1.84173054306237e-05
-3.42983637797497e-05
-3.33854129240427e-05
-6.84030328639214e-06
2.59762279741303e-06
-2.84452242662746e-05
-2.33774846416397e-05
-1.74118491876862e-05
-1.38329742466564e-05
-2.96135026204875e-05
-2.66061702326414e-05
-3.57936733410026e-06
-3.43326222510221e-06
-2.38345302015521e-05
-1.07602014328962e-05
-3.18873724366035e-05
-6.34444804877471e-06
-1.4599227010997e-05
-3.38040161519928e-05
-1.31586408710575e-05
-8.31525214632706e-06
-2.37479450399207e-05
-3.03284250851477e-05
-2.70193552044287e-05
-9.5781033165993e-06
7.34410001692205e-06
-1.42207652420471e-05
-1.68596225219128e-05
2.34423610532165e-07
-1.67600281042382e-05
-1.38406301720682e-05
-2.0075899856617e-05
-3.36605779485907e-05
-1.97737812173147e-05
-2.51525477622318e-05
-2.2778776342188e-05
-9.41565070416372e-06
-4.21722090545722e-06
-1.86480800193531e-05
-8.39147041333576e-06
-5.58678222695817e-06
-1.41747785750696e-05
-2.78713422072346e-05
-1.5627468545135e-05
-1.49656119479276e-05
-2.56759760619874e-05
-2.32198047210578e-05
-5.22829750056703e-06
-2.11978671961735e-05
-1.31059396300314e-05
-7.05553523431875e-06
-7.69909287448427e-06
-1.34740526830228e-05
-1.95942662493585e-05
-6.53697229407776e-06
-2.77013125604875e-05
-2.77002389903698e-06
-1.61321378212855e-05
-1.74280950370018e-05
-1.99368208567528e-05
-1.4562301075469e-05
1.26728638469878e-06
-2.28643914551238e-05
-1.75492904778702e-05
-1.47610192159535e-05
-4.61507637105668e-05
-3.01231340786007e-05
-5.6006201143357e-06
-3.82370889052266e-05
-1.23691741117104e-05
-4.58578446135438e-06
-2.79340800692506e-05
-3.6991738131063e-06
-1.36764099260346e-05
-2.32782581109135e-05
-1.44597561338106e-05
-2.17313935143198e-05
-1.34972262629608e-05
-1.4346540708263e-05
-1.97034966483588e-05
-1.80006145153607e-05
-2.13229634072618e-05
-2.58862327927992e-05
-2.97830909605742e-05
-1.419914954277e-05
-5.81166161791282e-06
-1.95189913628712e-05
-2.68113084944752e-05
-9.43882045339881e-06
-1.98126650574912e-05
-1.52700399551288e-05
-2.40768100794651e-06
-2.29768838972582e-05
-1.78083303993214e-05
-3.13721299429789e-06
-1.2841905608445e-05
-3.02519428334906e-05
-2.61648198346688e-05
-2.30286610021002e-05
-2.90405724764481e-05
-8.97280506664022e-06
-3.86986395361432e-05
-2.4771133344167e-05
-2.24694211659203e-05
-2.28119304915966e-05
-6.38552705976073e-06
5.26349810850792e-06
-2.20219958875812e-05
-2.72389783676297e-05
-2.55213352913098e-05
-1.42671243997834e-05
-1.58542244956156e-05
-6.66101196909531e-06
-1.6990651223418e-05
-1.05815027081379e-05
-9.56640596588782e-06
-2.12384647827364e-05
-2.0832204442007e-05
-2.20947291338438e-05
-2.00764535274365e-07
-1.78649929154042e-05
-4.19935923265849e-06
-3.38535542958527e-05
-2.25271022662771e-05
-8.41610225688347e-06
-1.32860048894096e-05
4.08547536779588e-06
-3.29639983129133e-05
-2.18727232196243e-05
-1.13622752023368e-05
-5.67081329209378e-06
-2.23689236394554e-05
-1.68417879755289e-05
-2.17869845488285e-05
-1.14449922969359e-05
-1.13892507620195e-05
-1.21319056794242e-05
-7.34660012840157e-06
-1.74442554736381e-05
-1.80777619217799e-05
-1.87859378495774e-05
-9.83025253395127e-06
-1.74281048691169e-05
7.39377887104342e-07
-1.1523580075553e-05
-1.24502494300892e-06
-1.2363969589986e-05
-2.34784346560953e-05
-2.65124722238164e-05
-1.86159798806978e-05
-7.60063677710732e-06
-1.96224106372105e-05
-1.01327285428389e-05
-9.36188271745645e-06
-9.49127557286872e-06
-2.99323272279055e-06
-1.57892565026454e-05
-1.39300809895168e-05
-1.25631955103856e-05
-1.98506582874158e-05
-1.64113136651386e-05
-1.64144306954704e-05
-3.54299961571391e-05
-1.9786788574673e-05
-3.43469026652741e-05
-1.01367163013379e-05
-1.10782634418015e-05
-1.5322617276662e-05
-2.56861064395286e-05
-1.56050984025735e-05
-2.74253777022855e-07
-9.88941210361156e-06
-2.63192059972111e-05
-2.47993524993163e-06
-7.74497443399152e-07
-2.39446883362986e-05
-3.5245450106215e-05
-3.60326515662734e-05
-3.44349540198629e-05
-8.44559874648835e-06
-1.07640503678041e-05
4.0685836833391e-07
-2.70341648124039e-06
-2.87621371358938e-05
-1.17559913577097e-05
-8.71069613379371e-08
-6.18518422707874e-06
-3.2499804015776e-05
-2.69378525514569e-05
-1.39932853971139e-05
-7.47933340810392e-06
-1.68230734854058e-05
-8.71038881406907e-06
-2.30820302108665e-05
2.7796386539982e-06
-2.35491585699907e-05
-2.39001930553539e-05
-1.92267983686618e-05
-8.97807949417746e-07
-6.36695970578145e-06
-3.35772112265543e-05
-9.43930313909675e-06
-1.43802645694228e-05
-1.65755941911731e-05
-2.14053592563752e-05
-6.58627178420252e-06
-1.93763872221625e-05
-1.44550096844154e-05
-9.52507425556021e-07
-1.65587399244006e-05
-6.39209375233836e-06
-5.94499532090799e-06
-2.67676420524752e-05
-2.6687349089483e-05
-1.51237627721988e-05
-1.68483913907591e-05
-1.9275922394644e-05
-1.87565757498173e-05
-2.72768483618337e-05
-1.56623707759877e-05
-1.66798056206746e-05
-2.40045837958926e-05
-2.89297012206583e-05
-2.29948664853658e-05
-1.48603992751958e-05
-1.98158789527779e-05
-2.27088217216732e-05
-1.91568894565596e-05
-2.6215930623973e-05
-1.87275498912488e-05
-1.12667285952295e-05
-2.89688730253776e-05
-1.9065322179772e-05
-1.84504515612885e-05
-1.85374859240864e-05
-1.61891199388713e-05
3.39183931070436e-06
-1.49454890212826e-05
-7.34580567292985e-06
-3.83556350968777e-05
-2.12345774528862e-05
-1.65094560953e-05
-2.34416008524632e-05
-2.10504633349976e-05
-1.54393247510309e-05
-6.27043014621823e-06
-9.68702153249499e-06
-5.40254516031998e-06
-2.23232555744009e-05
2.57145655641109e-06
-8.96850827439691e-06
-9.99602423970059e-06
-2.81569853424083e-05
-1.37608619992296e-05
-2.42717805027608e-05
-7.23087141485733e-06
-2.43356391715692e-05
-2.05753419250249e-05
-4.13035693166081e-06
-2.87511297805572e-05
-9.85502934870745e-06
-2.06925942297332e-05
-2.77975619968251e-05
-2.85555974572964e-06
-1.84905878752421e-05
-2.0034251082029e-05
-3.22595437739204e-05
-2.25391587178559e-05
-3.23207041514911e-05
-1.97616513076674e-05
-1.4539280294815e-05
-9.93397769792698e-06
-1.68310275936793e-05
-7.01275257566909e-06
-2.40438905887231e-05
-7.23826768654688e-06
4.8438423393702e-06
-2.44073084474193e-05
-2.56328959000144e-05
-1.22446347699343e-06
-2.12432878246166e-05
-1.21147397568435e-05
-9.19962227247293e-06
-1.62493000653365e-05
-9.06672626496234e-06
-1.98415328497039e-05
-6.72355983999537e-06
2.7784435979328e-06
-1.52006050147636e-05
-2.35298655360409e-06
-4.02686734241488e-05
-1.52622735710396e-05
3.58945989128124e-07
-2.78447598669726e-05
-5.77155979705515e-06
-9.89434690098254e-06
-1.78182353311567e-05
-1.90050881453728e-05
-8.37850673798626e-06
-2.36521880232216e-05
-2.72314348485048e-05
-1.4009948754391e-05
-7.99265366510956e-06
-2.68879289468715e-05
-2.19098163860071e-05
-8.40690470622208e-06
-2.00132039535609e-05
-1.77070816594022e-05
-1.26246458731747e-05
-1.4362281093025e-05
-2.19533574767087e-05
-3.21733337152339e-05
-1.45762009889376e-05
-2.20193273109873e-05
-3.76166527906968e-05
-1.94369157737826e-05
-9.5915588076248e-06
-2.37472569846885e-05
-1.81122609831015e-05
-1.53886474711415e-05
-2.08484306779578e-05
-1.97826021405795e-05
-1.20165324166836e-05
-5.29612726737336e-06
-2.72047299936179e-05
-8.1622296850547e-06
-1.77995295099515e-05
-1.56190117620855e-05
-1.78887225326698e-05
-1.72322489421464e-05
-1.5560653892911e-05
-3.55268644984024e-05
-1.08339110800421e-05
-2.68813985176692e-05
-1.25834642033013e-05
-7.80540037733572e-06
-7.97465636038402e-06
-3.25611959828273e-05
-2.19950133857103e-05
-8.22687716484804e-06
-1.63028480916477e-05
-1.20663659414008e-05
-2.14240742424882e-05
-1.21612533987532e-05
-2.25344729216064e-05
-1.60776746461072e-05
-9.04371046182749e-06
-1.92031286914384e-05
-3.91125371439478e-05
-1.04206162846204e-05
-2.01776606556125e-05
-1.78714115124157e-06
-2.75107766826144e-05
-2.79780733050046e-06
-2.12952232592451e-05
-6.0396477269637e-06
-1.70291108326359e-05
-3.05641576040565e-05
-3.66173079480648e-07
-2.70213367990849e-05
-6.76624302792236e-06
-3.05129471750456e-05
1.58656654928101e-06
-1.51254510366643e-05
