# Supplementary material for: Research on computational propagation and identification of mine microseismic signals based on deep learning
Source: PLoS One. 2025 Oct 22;20(10):e0334641. doi: 10.1371/journal.pone.0334641 (PMC12543183; doi:10.1371/journal.pone.0334641)
Supplement: S9 Data — (ZIP) [file pone.0334641.s009.zip › 000101100000371.xlsx_0.txt_24.txt.txt]

-2.33602735135924e-05
-2.42252782136027e-05
-1.11060550761876e-05
-1.54483076190089e-05
-2.08169168100878e-05
-3.79509804595909e-05
-2.42714227729832e-05
-9.05954040429234e-06
-2.18874543717558e-05
-1.81746479824252e-05
-1.83201553501778e-05
-1.72528931527545e-05
-1.35620091313002e-05
-9.72513891122926e-06
-1.24758027038412e-05
-7.22350354201511e-06
-2.21990012151115e-05
-2.2180207375471e-05
-1.29797211482027e-05
-1.66696877183292e-05
-1.35599523036505e-05
-1.97742901549391e-05
-2.28930133261176e-05
-1.22316414305827e-05
-1.39955310915355e-05
-6.44296629241594e-06
-1.28262226298452e-05
-2.17723304250566e-05
-1.70101261419464e-05
-1.2236754536709e-05
-1.92846715868791e-05
-9.0569829488847e-06
-1.4336543387355e-05
-2.14741455563991e-05
-2.57192348021117e-05
-8.94142363302156e-06
-2.32748079048021e-05
-1.35807581551833e-05
-2.33504943540938e-05
-1.84129054280552e-05
-2.22784993195541e-05
-3.20268822179437e-05
-3.32153783204107e-05
-1.10636223848692e-05
-3.05164377961681e-06
-1.54942450820638e-05
-1.72958078028429e-05
-2.82919821104724e-05
-1.35517465986147e-05
-1.49161783822216e-05
-1.55710521463462e-05
-2.0484127372765e-05
-1.74442002189783e-05
-2.07707200522229e-05
-2.39789414275078e-05
-1.34237086774114e-05
-1.13324594538988e-05
-1.41019599978032e-05
-2.21797063571619e-05
-2.14580637134677e-06
-1.53801520278738e-05
-1.03899043712102e-05
-1.82185269128807e-05
-3.5208029168714e-06
-6.10062697810601e-06
-1.92119062852969e-05
-5.8199751596215e-07
-4.06498027826462e-06
-3.64025433610531e-05
-5.61261157877078e-06
-3.220446146087e-06
-9.98402815459682e-06
-7.41514694323651e-06
-1.06460892903594e-05
-3.27940807787084e-07
-3.77063196135327e-06
-1.89169462840538e-05
-2.38390552861076e-05
-2.09035690066575e-06
-9.42652566840661e-06
-1.00990976728752e-06
-2.57382069265767e-05
-1.05340962962885e-05
-4.80667203578369e-06
-2.54005768068628e-05
-3.03764538406113e-05
-1.31135605186678e-05
-1.65049689400634e-05
-1.3199936663985e-05
-1.69252856459832e-05
-9.85361823100282e-06
-3.64569799462491e-05
-1.14836726883781e-05
-1.46998333027409e-05
-1.80250402832277e-05
-1.01842564117426e-05
-1.24129761733022e-05
-2.30047249162794e-05
-3.02359278723085e-05
-1.56369581883506e-05
-9.01959534356748e-06
-1.63596227023508e-05
-9.11980586972533e-06
-2.39522072473329e-05
-3.90409392874622e-06
-2.64758877964171e-05
-1.35684717545504e-05
-2.71475716418084e-05
-1.71259465923438e-05
-3.1120446015353e-05
-4.40287868794717e-05
-1.21707497007618e-05
-7.61104720863071e-06
-7.48331523023566e-06
-1.36166299199196e-05
-1.90309039851001e-05
-2.88756525952056e-05
-1.83008542142684e-05
-2.12926569734486e-05
-4.21540487794537e-06
-1.0775119117972e-05
-1.2853320869929e-05
-2.38657038805532e-05
-3.9998898611394e-05
-1.82958768043563e-05
-7.07717955865267e-06
-1.11013832747345e-05
-6.27619979843781e-06
-4.60695889230692e-06
-3.15960930436603e-05
7.75629549031813e-06
-1.8264938129716e-05
-3.4201066309425e-05
-1.41761034809068e-05
-1.45519898141569e-05
-1.72776311006822e-05
-2.76363217823844e-05
-2.07879562184714e-05
-6.15629180277898e-06
-2.16494754910892e-05
-1.70240472814479e-05
-8.11200108103851e-06
-2.53260340055997e-05
-1.6972130247667e-05
-1.79397459561486e-05
-1.65303310347186e-05
-3.24985350928488e-05
-4.27095698427936e-05
-2.28778767749743e-05
-6.31280469008617e-06
5.73808118785748e-06
-1.26168666368315e-05
-8.21413952019572e-06
-2.62524847867919e-05
-1.38612951394204e-05
-8.65834932016735e-06
-2.73481043700894e-05
-1.95906284159136e-05
-1.14898002765555e-05
-2.87322102349201e-05
-1.10112899334537e-05
-1.85124934950734e-05
-1.23418356187375e-05
-1.05402923144158e-05
-2.21846946289881e-05
-1.22262041885231e-05
-2.03650166116216e-05
-1.24213181802059e-05
-7.45795909703789e-06
-1.69145461274453e-05
-2.13067407344112e-05
-1.87858969293659e-06
-1.43813701614774e-05
-2.40362999893313e-05
-3.46617763384486e-06
-2.57221985812538e-05
1.05759522417178e-06
-1.97763225270687e-05
-1.54637321687341e-05
-2.40416957635257e-05
-3.07935736216241e-05
-9.85992680414021e-06
-6.31894806616846e-06
-9.7091803550881e-06
-1.66611736710363e-05
-1.73221565170416e-05
5.52760064198127e-06
-1.354213236503e-05
-1.55284480553977e-05
-1.26091827353371e-05
-2.55057155650705e-05
-2.88670761397676e-05
-1.17837870532012e-05
-2.64788582662039e-05
-1.90407195355753e-05
-1.83445558594091e-05
-2.91809405225644e-05
-9.67677131033646e-06
-3.11008277753746e-05
-1.05754110144631e-05
-4.58423810608157e-06
4.02091453098208e-07
-1.97448892826832e-06
-1.37865948987782e-05
-3.31137980527706e-06
-3.2289830739757e-05
-2.49965678480234e-05
-1.94278477540468e-05
-2.71515275726932e-05
-1.7010423260513e-05
-1.26189820479425e-05
-2.12701377970628e-05
-2.83696833911461e-05
-1.90441840522967e-05
-6.03385082336992e-06
-1.75046970847571e-05
-2.43773444967482e-05
-1.33422003924348e-05
-1.6967973268879e-05
-2.31405842600239e-05
-7.24131115765384e-06
-2.33904016829294e-05
-2.46467413163624e-05
-8.45158870647236e-06
-1.92689254090151e-05
-2.39408365914487e-05
-3.64724959152455e-05
-8.58602793131445e-06
-1.35475579277092e-05
-2.12336007771701e-05
5.73927719222481e-07
3.35208644911207e-06
-2.63612255939249e-05
-2.51575382823053e-05
-2.19091445940142e-05
-1.76000311936398e-05
-3.8450839966796e-06
-1.56498143717317e-05
-2.83928832527245e-05
-1.17378953175302e-05
-1.64797568501547e-05
-1.54695585365927e-05
2.43911927501718e-06
-1.14786411068985e-05
-2.14684806281877e-05
-1.90451016713438e-05
-2.63815479519547e-05
-5.78372079054766e-06
-2.04854942368741e-05
-1.83383999083903e-05
-1.29255830633616e-05
-9.86687619453706e-06
-2.4136140154665e-05
6.62155803306844e-06
-3.21513097650918e-05
-2.53302297160927e-05
-3.4162880209442e-05
-9.20377439626346e-06
-1.39492070740543e-05
-2.44032173735432e-05
-1.30016254689303e-05
-7.48358261552152e-06
-1.9472835498682e-05
-2.72142395407769e-05
-1.75624781768212e-05
-1.70582025791446e-05
-3.22030519957057e-05
-1.79744372259231e-05
-2.2785381364315e-05
-1.48056709154741e-05
-1.93427211513523e-05
-1.61102941788333e-05
-2.55490105971653e-05
-2.88704486149199e-05
-2.90812957888552e-05
-9.59526195776004e-06
2.53022917311626e-06
-3.60473339245035e-06
-1.03858238519637e-05
-1.79074349525281e-05
-1.50886804827586e-05
-2.14878752169944e-05
-1.77512752610047e-05
-1.80220084625295e-05
-4.91346673178345e-06
-1.47782810280436e-05
-1.25811123165004e-05
-1.34926363716568e-05
-2.20585134435218e-06
-8.82719648567715e-06
8.54216303860188e-07
-1.68342966411827e-05
-1.60735841699758e-05
-1.17669900148854e-05
-2.8290197969479e-05
-7.7249779966116e-06
-2.0954421846795e-05
-1.0603873532268e-05
-7.18039229967052e-06
-2.97258935092912e-05
-1.07619590253725e-05
-1.44099642748788e-05
-1.78336049789829e-05
-2.78473306267224e-05
-9.5632819388255e-06
-1.71847474024013e-05
-7.77667152453243e-06
-1.497971214908e-05
-1.23278598920003e-05
-1.36791293958679e-05
-2.10605258595319e-05
-1.4327293094771e-05
-1.68140272352083e-05
-2.78922454353379e-05
-2.77523081657205e-05
-1.99445972007006e-05
-3.12109193406716e-05
-1.52257150220326e-05
-2.25953233003328e-05
-1.93439734897356e-05
-2.26716821693477e-05
-2.04063201709592e-06
-1.30229448211264e-05
-1.69347208653152e-05
-1.4753658517599e-05
-1.52140375119211e-05
-1.38329202332553e-05
-2.32254849118128e-05
-9.23183017550607e-06
-1.49781875000207e-05
-2.92687480906338e-05
-2.05297136203564e-05
-2.16150699026349e-05
-1.28992797540466e-05
-1.819948586426e-05
-2.55832045617519e-05
-1.6357791579592e-05
-1.55480086267628e-05
-5.25509718999218e-06
-3.23903911904324e-06
-2.0412216077759e-05
-1.43921867047642e-05
-1.23093817590542e-05
-8.55419044355897e-06
-1.97510190307866e-05
-1.62664361472211e-05
-1.57591747720083e-05
-1.54528588868441e-05
-1.6090268849094e-05
-1.84376846090859e-05
-5.01806859127717e-06
1.13227421318435e-05
-4.63660457219474e-06
-7.04999454185913e-06
-1.04876823071895e-05
3.66603281513983e-06
-1.62081031067429e-05
-2.62802672159277e-05
-8.76392151118626e-06
-3.96420194624455e-06
-1.49086257870396e-05
-3.2047819569551e-05
-1.68261867369964e-05
-2.34668721037044e-05
-1.00631053591801e-05
-2.35859504066015e-05
-2.11983220122245e-05
-2.23112671145175e-05
-2.05047550720139e-05
-3.47162745830007e-05
-2.63387021294718e-05
-1.28123700692998e-05
-1.47975060383611e-05
-2.09558084144291e-05
-2.18452597192689e-05
-2.17549705974643e-05
-2.04037691340898e-05
-6.72497325716555e-06
-8.12049829201682e-06
-2.21486225193556e-06
-1.40253671681049e-05
-8.86565626103603e-06
-6.7925186422779e-06
-2.70764802040488e-05
-1.71369559794655e-05
-2.78030638839336e-05
-1.09061476036629e-05
-1.34275465619255e-05
-2.32017586717873e-05
-3.61043597880489e-07
-2.02156284719792e-05
-1.45577113768566e-05
7.86899012550368e-06
-1.4807526825586e-05
-1.18235273182149e-05
-9.73430944018427e-06
-2.07375147435803e-05
-5.53546026242459e-06
-1.62162381593662e-05
-1.90064238408754e-05
-1.74025969919553e-05
-1.088317705214e-05
-2.27155274078343e-05
-3.1244117072723e-05
-7.65892493749021e-06
-3.14193270467299e-05
-2.13892885958887e-05
-2.70968466776017e-05
-1.94758007025475e-05
-1.91771552147274e-05
-1.92796212873893e-05
-2.24177145874873e-05
-3.69001140413031e-05
-1.7350216490256e-05
-6.36713345636344e-06
-1.33659512866132e-05
-1.5661139653583e-05
1.37507182748633e-05
-1.9642630941305e-05
-5.55166882511224e-06
-1.48035238097225e-05
-1.13406340247819e-05
-1.27710257599472e-05
-3.5722831328764e-06
-1.26165353767142e-05
-9.51696731159023e-06
-1.14955525611649e-05
-1.52881308586803e-06
-2.06405209812996e-05
2.67754534566582e-06
-1.61819011660598e-05
-1.68301443270522e-05
-4.24148051002132e-06
-1.00542450434913e-05
-1.25318318027004e-05
-1.33404104910394e-05
-1.99824843132467e-05
-1.62536125097745e-05
-3.05772983614649e-06
-1.29498601669974e-05
-6.31102447947367e-06
-2.90955203897227e-05
-8.17871004372498e-07
-1.7328799420684e-05
-1.34090256809293e-05
-7.51562406821173e-06
-1.12639126616746e-05
-1.35134349686938e-05
-2.36580716998096e-05
-2.39290636288445e-05
-6.4916662553155e-06
-7.17453009467689e-06
-6.99613954106679e-06
-1.4397083522933e-05
-2.8531194158576e-05
-1.82194818321092e-05
-2.80384298760474e-05
-1.62718961472946e-05
-1.64874257403486e-05
-2.79207220353686e-05
-2.8138317122216e-05
-2.41652940224232e-05
-1.1760239809095e-05
-1.10026835285897e-05
-2.70412032737305e-06
-2.71893883066165e-05
-1.5398281440924e-05
-1.3913419392688e-05
-2.76993175662525e-05
-1.14363960168325e-05
1.21151652672168e-05
-2.19763270819942e-05
-2.07052541847645e-05
-8.61654296958689e-07
-2.27882880772214e-05
-1.69816842398205e-05
-1.11750827870175e-06
-1.99035341390488e-05
-5.44815176630601e-06
-3.08435167994112e-05
-1.4563241587614e-05
-8.2163499303947e-06
-1.22231865924367e-06
-2.42935729290103e-05
-3.68699483486778e-05
-2.28376430512065e-05
-2.55062700833984e-05
-2.03421187464201e-05
-7.98925132306179e-06
-2.26899854987402e-05
-8.14704601834951e-06
-1.84183689892125e-05
-2.46649453081244e-05
-2.08490956594459e-05
-2.17243036650046e-05
-1.55950139811687e-05
-1.13271307733962e-05
-2.12657271724295e-05
-2.94680559482048e-05
-1.74816321439415e-05
-2.68367283729179e-05
-2.06240070709999e-05
-2.80419363790577e-05
-6.93557809687254e-06
-2.6936114466539e-05
-1.89116148936108e-05
-1.52657437093746e-05
-1.94404908283215e-05
-1.48811473860435e-05
-1.4902053332767e-05
-3.6006698133184e-05
-3.65640067678121e-05
-4.40328569283018e-06
-2.075327947687e-05
-2.05557787752751e-05
-1.4319569649167e-05
-1.66040028385993e-05
-1.6556697223374e-05
-2.04890319606705e-05
-1.08375888643075e-05
-9.6522672407319e-06
-1.96405172313795e-05
-1.23410749613644e-05
-1.47744112115354e-05
-1.01258294879814e-05
-2.48444804456546e-05
-9.9348549871523e-06
-1.69148053302615e-05
-1.15368544402596e-05
-1.606022169428e-05
-1.42325907994722e-05
-2.49195947248862e-05
-1.88350540844891e-05
-1.61705644985106e-05
-7.26033717661109e-06
-1.99796676566974e-05
-1.06690041593257e-05
-2.3960750474429e-05
-6.48970122451123e-06
-1.09918810859447e-05
-1.30201606276957e-05
-6.02848389749948e-06
-2.59489448293503e-05
-9.74649972894175e-06
-1.97431843283462e-05
-1.98972360698612e-05
-1.60605538354988e-05
-1.86619261398905e-05
-1.81805555752503e-05
-3.1761663357717e-05
-9.49157111512616e-06
-1.75443113627415e-05
-1.97869643926845e-05
-6.39779570051529e-06
-7.5227804384153e-06
-1.4735162406434e-05
-1.4755331449764e-05
-2.21063949990595e-05
-1.31646342692975e-05
-1.93843826422635e-05
-2.67173553536104e-05
-1.22565310816517e-05
-1.40465257686913e-05
-1.48203939016847e-05
-3.09333024818791e-05
-1.19298576660315e-05
-1.49351040010902e-05
-1.0127822465591e-05
-1.41370765182134e-05
-1.98932601600417e-05
-8.7718546448813e-06
-1.15946647599448e-05
-1.09509030023988e-05
-3.21668426283547e-05
-1.729983441235e-05
-1.56273320875096e-05
-8.10450363211977e-06
-5.99983245891591e-06
-2.00981181433183e-05
-3.73642715058829e-05
-1.24249548136084e-05
-2.05773967671041e-05
-3.64837513890986e-05
-2.95369349456311e-05
-1.41105789543663e-05
-1.21737066363e-05
-4.26123858629059e-06
-1.75288477731896e-05
-1.78890357770211e-05
-1.85913195079485e-05
-1.37246648628352e-05
-3.11979248627399e-05
-2.14607238263184e-05
-5.28355854336321e-06
-6.19787798715062e-06
-2.1037563335368e-05
-1.47462459887277e-05
-2.15726362189981e-05
-1.22302422515145e-06
-2.86942915714425e-05
-6.31070693490099e-06
-1.01251444460873e-05
9.38004972345368e-07
-2.15176885610218e-05
-2.19590549197644e-05
-3.4189183336904e-05
-3.57818593944599e-05
-1.04333159238108e-05
-1.64814296783324e-05
-1.56643798998873e-05
-2.07312108195833e-05
-2.63673129662805e-05
-1.12799522312822e-05
-1.8509754267918e-05
-2.24187211718323e-05
-2.83971895093986e-06
-3.11120503909195e-05
-1.16983609207367e-05
-5.8477139232656e-06
-4.2153928479556e-06
-2.06707362679903e-05
-2.4253603815927e-05
-2.18359387551563e-05
-1.94652159373859e-05
-2.77051581259998e-05
-3.82182941873209e-06
-1.46753016393198e-05
-1.36689711568048e-05
-2.59690802441684e-05
-1.38239016314782e-05
-2.41608283684306e-05
-8.99209987084587e-06
-1.92755200550498e-05
-3.28417045223778e-05
-2.193193182902e-05
-2.0746294331168e-05
-2.26527236749173e-05
-3.81297193465165e-06
5.95754914435707e-07
-2.59955166087423e-05
-1.6847376121823e-05
-1.33053008530875e-05
-1.87406769921384e-05
-9.7290904916807e-06
-1.3111121361659e-05
-6.76741316353139e-06
-1.99882543441309e-05
-2.23567867358552e-05
-1.72753333093525e-05
-4.06250026799579e-06
-4.55209753558543e-06
-1.61647579117792e-05
-1.07917214706443e-05
-1.62901719270826e-05
-1.2982708053036e-05
-7.63523261268188e-06
-1.21120407720062e-05
-9.94683135627929e-06
-1.20465562925465e-05
-1.88010152158467e-06
-5.32804844327306e-06
-5.34130206227312e-06
1.18737456591963e-06
-1.45594302391378e-05
-1.79709879657546e-05
-9.7754244460196e-06
-5.52652231140732e-06
-2.23502661731638e-05
-1.17829934367251e-05
-1.83592640241269e-05
-3.47436260742675e-06
-2.33413630981221e-05
-2.8352687883828e-06
-1.20007779461263e-05
-2.21423634579568e-05
-1.1063236753335e-05
-1.53165229115599e-05
-2.14653538419083e-05
-2.13358956418858e-05
-2.69294584369683e-05
-1.313527854138e-05
-8.83633852296626e-06
-2.19130579997114e-05
-1.86904999392584e-05
-7.23870961829019e-06
-7.33622016670585e-06
-2.59288925008972e-05
-5.76579411509466e-06
-2.17349744882952e-05
-8.38959207128652e-06
-7.67514590463702e-06
3.13399564625546e-06
-8.16128766997599e-06
-1.47150949232304e-05
-2.08591303818227e-05
-1.71345599193778e-05
-6.52946755138638e-06
-2.91557801940685e-05
-2.15638054939225e-05
-1.66104344113271e-05
-2.62305540718658e-05
-2.76388234851144e-05
-1.45191064071176e-05
-1.60397888675264e-05
-1.01815775862408e-05
-1.19990442984955e-05
-1.12479702523799e-05
-3.82901226930599e-05
-2.56536778608736e-05
-1.70073326520139e-05
-1.15097707104502e-05
-8.59497402204929e-06
-2.33690892188362e-05
-1.7530825620832e-06
-9.85695695720092e-06
-8.15969042253766e-06
-1.73994029858311e-05
-3.33147206852715e-05
-1.54120008760727e-05
-2.3516352943684e-05
-2.00292850756483e-05
-3.15806547518007e-05
-2.14804515399535e-05
-2.49326516195655e-05
3.49052549034596e-06
-1.75621645777149e-05
-3.6556547564886e-06
-2.27089151201579e-06
-9.20731753706588e-06
-1.34327131073818e-05
-2.34895590423265e-05
1.06862013327176e-06
-3.02290163475459e-05
-2.4289849671799e-05
-1.93073093056061e-05
-1.79553575766212e-05
-1.81523365495358e-06
2.46020696797618e-06
-1.07522616734245e-05
-1.1048382005759e-05
-1.8283392517873e-05
-9.00574804220097e-06
-2.31053463295825e-05
-1.74115930099504e-05
-2.1944681238889e-05
1.12975940623071e-05
-2.45437972947045e-05
-8.74737334948122e-06
-2.42773340988722e-05
-1.7461189091603e-05
-1.71838023496526e-05
-1.32729048929098e-05
-1.68641688126733e-05
-2.41984316697169e-05
-2.90596779356007e-06
-1.35845463820893e-05
-2.14436925224172e-05
-2.08842723260234e-05
-1.80946186454992e-05
-1.47125040256881e-05
-6.08293985444503e-06
-1.86754029174504e-05
-1.19806082780685e-05
-1.28031928681281e-05
-2.35201674381153e-05
-2.0917668619788e-05
-4.06782080950947e-05
-2.57133415833792e-05
-1.48752132210202e-05
-2.63403388022188e-05
-2.19569381291157e-05
-2.75269660790556e-05
-2.07062487854613e-05
-1.01587601643266e-05
-1.36963488134025e-05
-1.72425999543288e-05
-2.00094075343753e-05
-2.53897132972064e-05
-2.37259193614823e-05
-1.71329400609574e-05
-1.48796622841931e-05
-2.58925238264037e-05
-9.43243355300647e-06
-4.7940273267163e-06
-1.77412728435345e-05
-2.66416569284882e-05
-1.46000736228259e-05
-2.04320352768092e-05
-2.01436187623595e-05
-1.28850378040149e-05
-9.17882596937285e-06
-1.06970988529523e-05
-1.54346430443985e-05
-1.23202456935215e-05
-7.04818665662878e-06
-2.0002609567428e-05
-1.93373187682234e-05
-1.28245217521124e-05
-2.19418358480449e-05
-1.50405485252988e-05
-9.06392330640933e-06
-1.74924017928071e-05
5.87323774735558e-08
-1.01608011414573e-05
-1.55852237557103e-05
-1.48189749060483e-05
-1.22157631131403e-05
-1.51393996887204e-05
-5.5357314463098e-06
-2.91658055871712e-06
-3.57510160921002e-05
-2.72510299008993e-05
-2.29312130421978e-05
-1.51102805037306e-05
-1.17256987466941e-05
-1.72913988254775e-05
-6.43876421324325e-06
-2.14908587733867e-05
-2.54977138820792e-05
-1.97076581194885e-05
-1.69517300820263e-05
-1.60784254372307e-05
-1.38640566836061e-05
-2.05701743547773e-05
-9.22501031451378e-06
-1.28774776054888e-05
-1.11354998033439e-05
-1.55482901030196e-05
-1.98821543282194e-05
-2.36588863082116e-05
-1.32956590278904e-05
-2.61779763169728e-05
-1.75944360379924e-05
-2.59102255326616e-05
-1.5025308437666e-05
-1.53242688262945e-05
-2.43258892766977e-05
-2.73002053179741e-05
-2.45060563603646e-05
-7.19675782558652e-06
-2.19344700457728e-05
-1.62656878367856e-05
-7.96891202165478e-06
-1.76489888383872e-05
-8.33081946566723e-06
-3.21519066359139e-06
-2.96980924983736e-05
-1.47264183950612e-05
-2.95015882757972e-05
-1.61340055756599e-05
-2.17295480806773e-05
1.24579614659763e-08
-1.09475081144219e-05
-2.22058505967396e-05
-2.32064497628385e-05
-1.7484511834769e-05
-4.0013542366167e-05
-1.89061399261882e-05
-2.37136842206338e-05
-2.77665458827356e-06
-2.88474019294897e-05
-7.57791953991908e-06
-1.38149565538756e-05
-1.00368706891622e-05
-1.89930873502304e-06
-1.60830331911179e-05
-2.33865255939299e-05
-1.29221170803771e-05
-2.38698449685242e-05
1.95963888635507e-08
-7.86767715868094e-06
-1.83497781939921e-05
-2.74550823689482e-05
-1.47026418689317e-05
-2.45670600889273e-05
-1.40381797555121e-05
-1.47158276059529e-05
-2.93014293377124e-05
-5.55373107993336e-06
-2.09256534659673e-05
-1.70349347434771e-05
-1.74904844138135e-05
-1.77785435756295e-05
-2.59308562537774e-05
-1.84260379353538e-05
-1.17468796209821e-05
-2.05404912317307e-05
-1.7510112923244e-05
-1.69656910956317e-05
-9.48405001840872e-06
-5.65837866017762e-06
-2.67310332895953e-05
-1.48004821964096e-05
-2.49144900057321e-05
-5.14166950162661e-06
-1.93616849106096e-05
-9.91035746218475e-06
-8.38255035176947e-06
-4.26486053629621e-05
-1.44266847858196e-05
-1.42443109410789e-05
-1.23792303020145e-05
-6.53239037543506e-06
-2.24691846065733e-05
-3.83054852364881e-05
-1.21225721311305e-05
-2.1035371011736e-06
-2.00678601802279e-05
-1.01268623401988e-05
-1.3869823765958e-05
-1.776718733317e-05
-1.14448444473328e-05
-1.74475817341706e-05
-1.89334533499625e-05
-7.78770724493968e-06
-9.05785994326981e-06
-1.3507168891248e-05
-1.73122646232479e-05
-1.62436381933183e-05
-2.14059508208569e-05
-1.99034651201798e-05
-2.99876283553471e-05
-2.16416656333922e-05
-1.67991675957818e-05
-1.19721496499245e-05
-2.00784672817273e-05
-1.21579389399195e-05
-1.13599396696273e-05
-1.43636158305563e-05
-8.86063569731209e-06
-1.9067362929764e-05
-1.32358806766524e-05
-1.24661383356776e-05
-4.89153088988234e-06
-1.75395893478877e-05
-2.02021566938755e-05
-1.84533900270935e-05
-1.80587689691728e-05
-1.50049793160408e-05
-3.35376173540781e-05
-7.43218467580311e-06
-2.65754610195066e-05
-1.98213367803662e-05
-2.10953504905922e-05
-2.56267021291705e-05
-1.68286013915654e-05
-2.59047557182867e-05
-1.12543056092785e-05
-1.0000111637822e-05
-2.60475572965622e-05
-2.39703162345483e-05
-2.74084434389036e-05
-1.72383058302586e-05
-2.21526692263417e-05
-3.21161434895045e-05
-1.70635848958661e-05
-1.00532898395956e-05
-8.86208733082495e-06
-1.23301273773564e-05
-4.21993555270768e-07
-2.12863406470354e-05
-1.83481446824552e-05
-3.3646316360963e-06
-1.45013343865083e-05
-2.44506514358999e-05
-2.11186639264671e-05
-1.29650794023256e-05
-2.37577824065196e-05
-2.18568891105549e-05
-2.21857208732422e-05
-1.35746332614303e-05
-4.26568425937214e-05
-2.85216709424203e-06
-1.58285610749438e-05
-1.38190358573594e-05
-1.38554943822607e-05
-2.96330689037663e-05
-1.86059232775779e-05
-2.1374194920293e-05
-3.27774225552728e-05
-3.15022842966289e-05
-2.21538908061349e-05
1.25577300935046e-05
-2.84196025207948e-05
-1.79610302811349e-06
-2.57656853976977e-05
-1.99306316853908e-05
4.25613056283716e-06
-2.6308196755357e-05
-1.81766251325727e-05
-1.2068951333485e-05
-1.9158042482911e-05
-1.72629992599177e-05
-2.98153117795443e-05
-1.21774848629033e-05
-1.38088377658264e-05
-3.89426650854393e-06
-1.50093196251105e-05
-2.4496456544464e-05
-1.92648439864518e-05
-1.41835259138672e-05
-2.24231322024344e-05
-2.17270310434734e-05
-8.52972351121122e-06
-2.72688784593515e-05
-1.95722185586316e-05
-2.39551675709783e-05
-9.51260712280625e-06
-6.29392757222573e-06
-6.09114481418823e-06
-3.23756333071741e-05
-2.48169477018483e-05
-1.71337260446233e-06
-1.18905205265987e-05
-1.49350531221071e-05
-1.34207529989448e-05
-2.36699188608862e-05
-2.09894793897851e-05
-9.58496094717685e-06
-2.19556768430359e-05
-1.55377373963801e-05
-4.85836749131182e-07
-3.04428879887635e-05
-1.62484812590533e-05
-9.34676111006186e-06
-2.14858990883157e-05
-8.71744667429736e-06
-1.46310301586701e-05
-3.26788395592837e-05
-1.89574273649319e-05
-1.73960703613931e-05
-2.12192076431748e-05
-7.31640865155651e-06
-2.2023011325948e-05
-3.94980802271514e-06
-9.61354062218505e-06
-2.35918981128217e-05
-2.17600451749711e-05
-4.2213019235548e-06
-3.69106350963881e-05
-1.91783697216408e-05
-1.89365993371759e-05
-1.28842791773651e-05
-8.59844619374555e-06
-1.83606924392293e-05
-1.2150366049286e-05
-1.90413225996278e-05
-2.1433421506654e-05
-2.63399505930697e-05
-1.71381520994653e-05
-2.50098723320153e-05
-2.40230881216473e-05
-8.01370580962978e-06
-1.49539346373694e-05
5.41130024355122e-06
-1.40308033953699e-05
-1.7855684458289e-05
-1.24788098448316e-05
-2.07162267798118e-05
-1.61034720351085e-05
-1.98203854890056e-05
-1.46170894669658e-05
-1.25807316494936e-05
-2.15944051921308e-05
-1.34316017375265e-05
-9.30314080561968e-06
-1.60223332077878e-05
-1.48844576995039e-05
-2.2048802818093e-06
-1.4788686862726e-05
4.44147100531843e-06
-2.2544035796852e-05
-1.38314446640795e-05
-1.06438470145513e-05
-1.89255509632245e-06
-7.98951099029976e-06
3.23279265213096e-06
-1.33926726350081e-05
-2.76649072641523e-06
-1.37319791267138e-05
-1.31139679467206e-05
-1.43786013048021e-05
-1.13595192749371e-05
-1.24155611977459e-05
-8.1735075293061e-06
-5.0253342976758e-06
-2.50717515330956e-05
-1.51383151907449e-05
-9.39415567297028e-06
5.60169029250714e-08
1.08705400309438e-06
-1.23508145739801e-05
-2.16521961409134e-05
-1.21348789964595e-06
-1.50487699412804e-05
-8.8476260781642e-06
-1.50895622165553e-05
-2.9248739161796e-05
-1.56373809824211e-05
-8.13448253284888e-06
-2.65044608172727e-05
-1.39840544152211e-05
-2.13417421237671e-05
-6.75400645025392e-06
-1.30951147618471e-05
-1.66585410451591e-05
-9.18801421277926e-06
-1.82744878925475e-05
-2.55793446596197e-05
-1.49855192204485e-05
-1.81010594447841e-05
-1.13664661503779e-05
-2.74331549493926e-05
-2.56512427725731e-05
-1.95108722728379e-05
-1.90310051514576e-05
-2.04466862227865e-05
-2.13261636234845e-05
-2.07881512597793e-05
-2.00001310519139e-05
-2.6532340133516e-05
-2.93997726296882e-05
-2.44934327174869e-05
-1.29140654940998e-05
-8.22311703203621e-06
-9.72443098445858e-06
-2.78884895586469e-05
-1.43980601513697e-05
-2.06703878758085e-05
-1.14498784305557e-05
-7.74161623771255e-06
-1.80498503720951e-05
-1.27798856798493e-05
-2.40226724716896e-05
-1.49052715963403e-05
-1.70363146216666e-05
-2.37845787420251e-05
-5.34656363412015e-06
-1.45345465704271e-05
-2.37248169688493e-05
-4.67896952720914e-07
4.62533084727165e-06
-3.36946163439863e-05
-1.2364615776958e-06
-1.10062656587906e-05
-7.84758875622241e-06
-3.23717697550854e-06
-1.51745544893836e-05
-9.32432598979653e-06
-1.26800619227094e-05
-9.16067998067033e-06
-3.81102588869192e-05
-1.92315995167412e-05
-1.15824067208695e-05
-9.12207502936119e-06
-6.06742132085068e-06
-1.02310507686149e-05
-5.98857478845556e-06
-1.76043067148279e-05
-2.17982250506076e-05
-1.81725063975949e-05
-1.33419595772494e-05
-1.14654405073484e-05
-2.69203098710606e-05
-2.27321772973101e-05
-8.51921461383773e-06
-2.59514891275334e-05
-8.81209124309021e-06
-2.41241254018323e-05
-6.66994621661471e-06
-2.66545742830786e-05
-1.33510965983202e-05
-1.57528553206925e-05
-8.74370625978895e-06
-8.23391528185839e-06
-2.44201299778007e-06
-2.77750191048113e-05
-1.67563951959096e-05
-7.73645239851334e-06
-1.17880574626603e-05
-2.17530637549194e-05
-1.89851768419016e-05
-7.89533923896653e-06
-1.43678207276117e-05
-6.8826087557066e-06
-9.16018676291967e-06
-1.91377543469969e-05
-2.06203704313668e-05
-1.96076634378194e-05
-3.0098125343489e-05
-1.75624817560348e-05
-1.47118337924775e-05
-8.8892668791059e-06
-1.73485211415732e-05
-1.53284423834905e-05
-3.39635211145084e-05
-2.01323574527187e-05
-2.76079898317296e-05
-2.6824335087218e-05
-2.36977873964851e-05
-1.38682976253753e-05
-2.54239714152736e-05
-1.47639784511476e-05
-2.69842397462851e-05
-8.15948726005482e-06
-1.6032524993711e-05
-1.97393373616138e-05
-1.2322990842654e-05
-3.35171984573746e-05
-2.59290545294877e-05
-4.82020936051988e-06
-1.57245920800586e-05
-1.27277399135836e-05
-2.25232118455123e-05
-1.01370691229816e-05
-4.99357483726154e-06
-1.36828855042538e-05
-1.39373266386129e-05
-6.60259857249079e-06
-2.93152559901979e-05
-4.97580668728619e-06
-1.53714882334885e-05
-2.81699808489854e-05
-7.39674302852692e-06
-1.48730826317307e-05
-1.64615228248276e-05
4.76675239320916e-06
-2.00721210963484e-05
-1.11756056622511e-05
-7.95461637457299e-06
-1.91749692305366e-05
-2.68811815734778e-05
-2.63377080014523e-05
1.42601310598167e-06
-1.35547613236826e-05
-1.76198906480153e-05
-1.9097848208141e-05
-8.73433992290144e-07
-2.25139634423782e-05
-1.34847970720719e-05
-1.71460382397113e-05
-1.33251581453628e-05
-1.0967105103949e-05
-7.32329714862115e-06
-1.62346927561965e-05
-3.21491632482652e-06
-1.83138743894585e-05
-2.14062352294017e-05
-4.97270884503248e-06
-2.31215296641924e-06
-9.31270974122795e-06
9.22959759897979e-07
-1.8688210032621e-05
-2.71053866329484e-05
-1.98577102201286e-05
-2.08387402021965e-05
-2.5506355990865e-05
-8.2843265362927e-06
-1.29131599567606e-05
-1.35711306809196e-05
-1.78295740590228e-05
5.04695769207214e-06
-1.31791330583227e-05
-1.05423994273657e-05
-1.96989642172798e-06
-3.2299924045425e-05
-2.02452547311716e-05
-2.29433122037423e-05
-1.85231574656055e-05
-1.74583443560787e-05
-1.74125203259409e-05
-2.31899609451379e-05
-1.33553556121942e-05
-3.39378653684795e-06
-5.65331770627361e-06
-1.18238018148578e-05
-2.37530712505374e-06
-1.75371473731761e-05
-2.58689976222707e-05
-1.79572779193807e-05
-3.77937294469036e-05
-1.97493170634483e-05
-1.25056297984782e-05
-1.31473323788648e-05
-2.10128141800599e-05
-2.46587323766865e-05
-1.36767474096805e-05
-1.94315083323458e-05
-2.44134586517716e-05
-8.52689939140456e-06
-7.33990504268783e-06
-1.73781584862422e-05
-8.03697528550164e-06
8.17180455363079e-06
-1.11787865493228e-05
-1.46635799582868e-05
-1.21360786243727e-05
-3.02189104348951e-06
-8.40181587611889e-06
-1.21715590872425e-05
-9.26023085016732e-06
-1.38170725618483e-05
-7.90705744547628e-06
-5.5781535482828e-06
-8.2431619593928e-06
-1.76416098392685e-05
-1.31623395700104e-05
-1.73085602132435e-05
-1.86018694238344e-05
-2.32625000281092e-05
-1.95679947988135e-05
-2.42076736827082e-05
-5.89576213979793e-06
-1.24096125905365e-05
-2.1969338086828e-05
-2.29000617187778e-05
-1.01709391591061e-05
-2.09747003579644e-05
-1.65049584919293e-05
-2.12666601850577e-05
-2.60752315494087e-05
-1.92510451261068e-05
-2.87538149176644e-05
-2.61885216036955e-05
-2.19948551257718e-05
-7.55873964163852e-06
-9.14388492280042e-06
-1.8358125893411e-05
-1.32847745281193e-05
-2.6244404111847e-05
-2.42586788102884e-05
-4.75353781360536e-06
-1.82940124391616e-05
-1.14592127522068e-05
-2.56756315865591e-06
-1.95237390478588e-05
-2.1179431715655e-05
-1.34974897499474e-05
-3.53112001344237e-06
-1.58710490050556e-05
-2.46659216393022e-05
-1.12214609211577e-05
-2.47507125884574e-05
-1.78414568479221e-05
-1.84069670947114e-05
-1.70789215441995e-05
-2.01423147439e-05
-1.84790425833313e-05
-1.43819481393015e-05
-1.35626669808342e-05
-2.07974219740571e-05
-2.32873379162639e-05
-2.0214133318208e-05
-5.3842892140928e-06
-3.80412371154849e-05
-2.134202250146e-05
-1.47153190180542e-05
-1.97553768558312e-05
-7.82725554977e-06
-1.83066113186946e-05
-1.95231237562698e-05
-3.65611226852371e-06
-3.05876877592561e-05
-2.44790114580463e-05
-1.56416152625114e-05
-3.51426194137438e-06
-2.75520819644737e-06
-8.75716445460901e-06
-1.80299607650726e-05
-1.820907271666e-05
-9.71852287139712e-06
-1.11722875855324e-05
-1.36302444176158e-05
-1.66142391810835e-05
6.80902666261988e-06
-1.54041022464563e-05
-1.42376162800321e-05
-2.14946977864822e-05
-1.7561587947193e-05
-1.16793847263953e-05
-1.39545759556495e-05
-1.76940140961536e-05
-1.86850993769447e-05
-7.52278524178297e-06
-3.16159425138075e-05
1.95295015719579e-06
-1.61533933539299e-05
-3.0529775553538e-05
-7.94106839152599e-06
-4.19831828781694e-06
-1.73764529404572e-06
-4.58730112113187e-06
-1.36825283461418e-05
-1.77269076296362e-05
-2.17389234772602e-05
3.11744863857517e-06
-2.71415377303221e-05
-1.6259350080626e-05
-1.48098865522379e-05
-1.94412420432623e-05
-2.68021922730126e-05
-1.54872118140437e-05
-1.68637780213351e-05
-1.67590140321094e-05
-4.21023607252372e-06
-1.55456833653401e-05
-1.82415495943016e-05
-1.00598051809911e-05
-2.05229104296103e-05
-1.54479641514708e-05
-1.4256209712467e-05
-1.9018649845499e-05
-1.18207415968033e-05
-1.58571037340347e-05
-1.28857176508175e-05
-2.3562039160249e-05
-2.35711228615167e-05
-1.80416347868131e-05
-1.56483872698315e-05
-2.51910439942016e-05
-3.45207340360387e-05
-8.95661862689749e-06
-1.88096632067488e-05
-1.30899618053095e-05
-8.64210678147687e-06
-2.36429758388942e-05
-1.93553266604514e-05
-1.90458291521727e-05
-2.06936123640719e-05
-1.20988942570313e-05
-1.10284460178964e-05
-1.70670797846676e-05
-1.47900324905169e-05
-2.84866039447376e-05
-2.31246597792693e-05
-1.75773568718723e-05
-1.7245012901695e-05
-2.26275824460191e-05
-2.21935109335335e-05
-2.8039079857851e-06
3.73805228142634e-06
-2.04090509988871e-07
-7.32038144819123e-06
-1.61041222013633e-05
-5.42758105245034e-06
-1.61927751549716e-05
-2.48473744880449e-05
-2.03791975486201e-05
-2.41509395478738e-05
-1.43975379450913e-05
-1.1498231698593e-05
-5.58000680116354e-06
-2.09697110141071e-05
-2.26831795516456e-05
-2.75732750189758e-05
-1.56925667684449e-05
-1.48270803206867e-05
-1.71307469533094e-05
-2.01696943161865e-05
-2.62774386297552e-05
-1.08589212361422e-05
-1.1925421877781e-05
4.41528825115543e-06
-2.49576730744028e-05
-3.5287724974652e-06
-2.54645175646413e-05
-1.53509988296186e-05
-2.40754379266685e-05
-1.9459357113675e-05
-1.04478895013435e-05
-2.30619671556758e-05
-2.29709642904578e-05
6.73379456969473e-06
-1.22003490719563e-05
-1.59558971007736e-05
-1.60040336037926e-05
-2.34461827147173e-05
-3.00000726968664e-05
-1.0820164278839e-05
-2.39444146292903e-05
-2.07712566344664e-05
-1.46745857977715e-05
3.09337633181442e-06
-2.19261807553566e-05
-2.11192863916202e-05
-5.66953217863016e-06
-2.8872396813034e-05
-1.69885184155692e-05
-3.44726262656528e-06
-1.74884968908791e-05
-1.25024150192691e-05
-1.63784931884429e-05
-1.4164858057966e-05
-2.40239527510291e-05
-1.99983983914336e-05
-2.12665357834354e-05
-1.13466349984216e-05
-9.22534610134927e-06
-2.00807164218001e-05
-1.92904640542384e-05
-2.61928283406176e-05
-1.35953115263981e-05
-1.86860422069675e-06
-1.91274997624962e-05
-2.26377888455453e-05
-8.90509109530039e-06
-8.88402266518318e-06
-2.11651397253831e-05
-5.61142408316744e-06
-7.5956119276373e-06
-2.98317066898724e-05
-2.3456206603952e-06
-2.44954169648969e-05
-1.35812522644711e-05
-1.27003960505579e-05
-2.53922269604704e-05
-2.6647319666524e-05
-2.444025045808e-05
-3.76018862241318e-05
-1.23424935629812e-05
-2.37227300408029e-05
-7.60458564856502e-06
-3.49989610373191e-05
-1.43344552783949e-05
-1.26833621723296e-05
-1.09716075225638e-05
-2.13538369470816e-05
-2.32812365301925e-05
-2.52138048521959e-05
-1.3879077678931e-05
-9.31622422778611e-06
-8.43908522756744e-06
-3.43870970161299e-05
1.4147917707443e-06
-1.46729088649359e-05
-1.62014220369352e-05
-2.72534215553033e-05
-1.30188352978865e-05
-2.27660981628248e-05
-8.64287637300389e-06
-2.5471657927385e-05
-9.58498036991878e-06
-8.57776345121679e-06
-1.45857642346169e-05
-8.48776659852737e-06
-1.82593375863284e-05
-2.58809915973709e-05
-1.37872966512074e-05
-1.44186384373363e-05
-1.53798293242533e-05
-2.09020946492199e-05
-2.43100264354479e-05
-1.15092281274006e-05
-1.74537551896799e-05
-1.58218855221819e-05
-1.31124886062597e-05
-1.13525044465369e-05
-1.25361889590119e-05
-8.95595084755032e-06
-1.81601729306668e-05
-2.16026208437198e-05
-2.37149253112028e-05
-2.59834653744408e-06
-2.0918957934225e-05
-2.61928954535576e-05
-1.58618914592926e-05
-4.74201281929038e-06
-5.03045619992754e-06
-2.2852811661451e-05
-1.08807583307375e-05
-8.89008056195576e-06
-1.82361261649575e-05
-1.29975808465204e-05
-3.76148966213731e-06
-5.33382098887038e-06
-1.49322835006431e-05
-1.25511132238559e-05
-1.16102877332125e-05
-2.40215828099598e-05
-1.56969878239026e-05
-8.40537098317233e-06
-8.9372546101792e-06
-3.09287025223747e-06
-2.11283000946167e-05
-1.21124304062898e-05
-2.90906015580072e-05
-1.13315683693174e-05
-2.54105436326887e-05
-2.80035953949609e-05
-5.73817396136103e-06
-1.90402415331533e-05
-1.19582628745256e-05
-1.01917994303863e-05
-3.82007000594755e-06
-2.5113292912224e-05
-1.64675276241542e-05
-3.38259153965352e-05
-7.17057276619536e-06
-2.39742139437626e-05
-1.47256500248635e-05
-1.86666003002154e-05
-2.95080329300061e-05
-2.99717336123143e-05
-3.80734215576511e-06
-2.21099625653556e-05
-1.36277887267299e-05
-1.39026898681843e-05
-1.41705250173619e-05
-2.34866647796143e-05
-1.56307387300917e-05
-1.06605035989435e-05
-5.6223574621609e-06
-1.43366334632157e-05
-2.37424648389265e-05
-6.9322054164686e-06
-1.63566811090026e-05
-2.80083096386129e-05
-1.25849102955872e-05
-1.61525136327412e-05
-5.60939273649854e-06
-6.14779200976069e-06
-1.20745266345304e-05
-5.96979128823173e-06
-1.44419206542071e-05
-2.00782738135162e-05
-1.11063605543967e-05
-7.23795788036269e-06
-2.96211181472525e-05
-9.47647699161593e-06
-9.45261094355454e-06
-5.04734731929833e-06
-3.40379216942945e-05
-2.11708334469056e-05
-4.47215896678982e-06
-9.84416995212585e-06
-2.18596653373046e-05
-1.17189704983902e-05
-1.86443938809502e-05
-2.19936647386264e-05
-2.34184927953389e-05
-1.6894818514177e-05
-1.00569143957558e-05
-2.81543987688424e-05
-2.69109949970165e-05
-1.49791851056785e-05
-1.95926197981729e-05
-2.06681649656548e-05
-1.41188772711398e-05
-3.71066823846479e-06
-1.82698460216513e-05
-3.4383544783109e-05
-1.17499144391351e-05
-2.27251843789364e-05
-2.25959406110901e-05
-3.57911202862386e-05
-1.34152781797737e-05
-9.1433629381419e-06
-1.29863811307268e-05
-2.18796603935081e-05
-2.66243601268193e-05
-2.91929046084454e-05
-2.32377226411479e-05
-9.414402801665e-06
-1.50313929459179e-05
-1.49313669792671e-05
-1.48047046739093e-05
-2.22873413316371e-05
-1.79692191713251e-05
-2.6088007283965e-05
-1.32713149797091e-05
-1.40263831990794e-05
-1.46483384428968e-05
-2.07686669003149e-05
-2.11930312178015e-05
-1.86725006136836e-05
1.8231756167475e-06
-6.78929826008795e-06
-4.02330835851905e-06
-2.11107408914937e-05
-2.61491624670646e-05
-1.2813559645399e-05
-1.97168611880183e-05
-3.2079610257419e-05
-3.13667026997273e-05
-1.99548663756562e-05
-1.54863741257209e-05
-2.18543237286915e-05
-1.27773295034647e-05
2.8434910297804e-07
-1.60441185723494e-05
-6.08501603462867e-06
-5.88527607211992e-06
-3.81246593014996e-06
-1.96260940751294e-05
-1.3691079285517e-05
-1.75329965134459e-05
-1.77409336855334e-05
-1.5783298863916e-05
-1.83711022465344e-05
-2.43829382120657e-05
-2.95417181916894e-05
-1.64680876186325e-05
-7.23625410991697e-06
-1.6804465382461e-05
-2.10103757442034e-05
-2.38199538770701e-05
-8.90347241306457e-06
-3.48235310022934e-05
-1.72001190368765e-05
-7.79315444339984e-06
-6.8226391084068e-06
-3.17223351419844e-05
-2.15452495750971e-05
2.46342707487721e-06
-1.43244105680116e-05
-2.25715573511849e-05
2.2015574599887e-06
7.18051198916049e-06
-3.01806217358771e-05
-1.47740233879348e-05
-4.03524270016442e-05
-1.74591849688676e-05
-1.66349941565846e-06
-1.50918496497242e-05
-1.33332681718346e-05
1.20771804244913e-06
-2.16102006836305e-05
-2.81969668551714e-05
-8.75276175567957e-06
-1.78073703589719e-05
-2.78595023033282e-05
-2.25792693301013e-05
-3.57253289161754e-05
-1.0585294347717e-05
-2.17419697435632e-05
-2.52279671697608e-05
-2.37444779334174e-05
-2.67074887415361e-05
-2.38161884771556e-06
-2.7036465713791e-06
-2.47359935295074e-05
3.70708488860053e-06
-8.83236852605214e-06
-1.00652257707548e-05
-1.45921251807756e-06
-1.07153088986333e-05
-1.4291079555848e-05
-5.86701204399374e-06
-1.91549865082555e-05
-6.96322107890218e-06
-1.38887936149779e-05
-2.52679856865676e-05
-2.54474341701421e-05
-2.30266626800564e-05
-2.61731008117999e-05
-1.65121217031381e-05
-2.44168347880791e-05
-1.80664036724411e-05
-2.84325766283105e-05
-7.91037426279152e-06
1.83539646201781e-06
-6.52590475024837e-06
-1.4239553825645e-05
-9.48776596246456e-06
-1.97575888410405e-05
-1.37598734478865e-05
-1.16351937971642e-05
-1.31399999712155e-05
-1.65834842927948e-05
-1.82104096978908e-05
-2.43659753261512e-05
-8.03476875502107e-06
-1.95392494270935e-05
-1.15229345176695e-05
-1.65042209733353e-05
-1.55644845934203e-05
-2.26449207288938e-05
-3.14694908701392e-05
-2.23324531687064e-05
-6.11797137008791e-06
-1.81037187093436e-05
-7.70089483116229e-07
-5.72555839637471e-06
-1.29631232911114e-05
-1.01386382996543e-05
-9.86866219521285e-06
-1.83791665550946e-05
-4.35942599686483e-06
-2.2960762887853e-05
-1.20534911499068e-05
-1.16142196524577e-05
-3.08789783252496e-05
-9.73776296933177e-06
-2.49777331671335e-06
-2.78495668740268e-05
-2.27534320169666e-05
-1.78041765615764e-05
-2.56735179486623e-07
-1.33004661222623e-05
-3.58934860775963e-05
-2.16713480100559e-05
-6.56640986212796e-06
-2.82801581828958e-05
-6.696418200484e-06
-3.54099390251678e-05
-1.64493776869898e-05
-2.46397693154257e-05
-1.29280490689886e-05
9.17632659355317e-06
-2.88387647674059e-05
-1.98071275769919e-05
-2.64394869420942e-05
-2.27197636194784e-05
-2.02647776675181e-05
-2.20896316682495e-05
-3.81737785813951e-05
-3.25798358643832e-05
-6.06432559872702e-06
-3.44468514420041e-05
-3.30293452610901e-05
6.51879565880768e-06
-3.67872249713386e-06
-1.01073578976389e-05
-8.28936731352347e-06
-2.03767674956792e-05
-2.05460637956237e-05
-1.58141762971911e-05
-8.76388767696799e-06
-3.12790470298493e-05
2.30608268617124e-06
7.41378703496577e-06
-4.47159551080075e-06
-1.99053232413745e-05
-1.00687187209953e-05
-1.82079902260914e-05
-1.99819316861657e-05
-2.38058768589747e-05
-2.81546175760932e-05
-1.30746793618077e-05
-1.98541495800538e-05
-1.17708409747874e-05
-9.93223847848219e-06
-9.77372718632796e-06
-7.97963884641567e-06
-7.20337832568267e-06
-1.2923613853078e-05
-9.39785509740579e-06
-2.24676153831258e-05
-1.21248761627203e-05
-3.76837389906336e-06
-1.21615114460971e-05
-2.00437287079469e-05
-2.98300875232179e-05
-2.07971486845974e-05
-1.81330176679804e-05
-1.54132460908741e-05
-2.17913199914038e-06
-3.45976141101306e-05
-1.63517399768937e-05
-2.14266876318599e-06
-5.09930561707593e-06
-3.15165279529592e-06
-1.53109697168564e-05
-1.47720955327716e-05
3.76937080484789e-06
-1.77847190286804e-05
-2.26258330854276e-05
-2.32587742356978e-05
-1.7882237199514e-05
-1.81698362332095e-05
-1.73454630302162e-05
-1.35585799028827e-05
-9.55112247012547e-06
-2.1355963704735e-05
-1.64906293518224e-05
-1.26229963935841e-05
-8.53423258363304e-06
-1.26999843798923e-07
-1.54282511871832e-05
-1.46382618364454e-05
-1.48623879303491e-05
-1.14443106688599e-05
-5.62091487453653e-06
-2.82299795529602e-06
-4.07673913978345e-05
-1.27334718023528e-05
-1.83235720614675e-06
-1.88062282808044e-05
-2.24761153159135e-05
-2.41694712723412e-05
-3.28275533621022e-05
-1.21979154148061e-05
-5.07558696686188e-06
-1.93561143789192e-05
-1.12948007207066e-05
-1.13824176445479e-05
-6.31712374363896e-06
-1.36855770378752e-05
-2.06194795614493e-05
-5.34495765922771e-06
-6.53670992654312e-06
-1.00360050920088e-05
-2.59079357086156e-05
-2.18506391982801e-05
-1.98110944959244e-05
-2.35991917963483e-05
-2.17908047993336e-05
-1.79675985831883e-05
-1.77277188936089e-05
-2.69640438575714e-05
-2.16330633986896e-05
-2.4405540594714e-05
-1.16453909361801e-05
-2.68506342007393e-05
-1.70060736858894e-05
-1.97860626425535e-05
-1.41832737106492e-05
-2.26084823084124e-05
-1.17167698988451e-05
-2.36783865408163e-05
-3.79724754325771e-06
-7.79154248567458e-06
-2.46711602315564e-05
-1.50240804652422e-05
-1.92728890118571e-05
-2.87618006260706e-05
5.23572489304971e-06
-1.69965889889226e-05
-2.55720019675062e-05
-2.00652622268488e-05
-9.81453770706699e-06
-2.55187299175451e-05
-2.39188963361919e-05
-2.98039062500989e-05
-3.64158137820054e-05
-1.84754435194278e-05
-1.42632094198197e-05
-9.71974720002074e-06
-1.62151022709056e-05
-2.08525297750903e-05
-1.21240950426773e-05
-1.77497224519053e-05
-6.5415989753044e-06
-3.66605987984212e-05
-2.026216504276e-05
-8.86302082791142e-06
-5.37984627200987e-06
-3.34963033683859e-06
-1.56228554842164e-05
-7.21586590372437e-06
-1.0526248933993e-05
2.32173367017897e-06
-2.39333994330085e-05
-1.59120747636144e-05
-3.23129171402415e-05
-1.77348443889323e-05
-2.17114513011845e-05
-2.46338803650734e-05
-1.02861603713025e-05
-1.88828731115896e-05
-1.95428238393159e-05
1.20664610069179e-05
-1.18518727346374e-05
-2.83465538342393e-05
-2.35290707500449e-05
-1.66008487082431e-05
-3.01261412037312e-05
-4.38356578292398e-06
-6.47101861135603e-06
-1.48452362783859e-05
-2.83339897287646e-05
-1.25684816597917e-05
-1.3199034915126e-05
-2.84249193119185e-05
-6.93337064270194e-06
2.22195854775612e-07
-2.20515650571421e-05
3.04995080328821e-06
-2.15287122695889e-05
-1.01220130767111e-05
-2.2355206862385e-05
-2.1103095656516e-05
-2.51603274449897e-05
-7.37449927639757e-06
-1.29747595932421e-05
-1.28899384823365e-05
-1.17449688047438e-05
-1.51067052310693e-05
-2.10152289072127e-05
-2.56842676257061e-05
-1.46884977761418e-05
-2.86966207256677e-05
-3.45219346067527e-06
-2.12496592584359e-05
-7.66689559637479e-06
-1.8756305431152e-05
-2.91761579545318e-05
-7.31039332617636e-06
-5.37781779986748e-06
-1.54691723286706e-05
-1.84974265525389e-05
-2.18397836296434e-05
-3.26574385090917e-05
-1.54297854632956e-05
-1.64749735750801e-05
1.19395528824657e-06
-2.08031911377542e-05
-1.17308580360375e-05
-3.66763902331735e-05
-1.01416789964597e-05
-8.63838487121893e-06
-1.04440772528056e-05
-8.71061280762242e-06
-1.33134113245893e-05
-4.46170171786045e-05
-2.36100845913236e-05
-1.78152075199552e-06
-1.11749318980389e-05
-8.55430587761022e-06
-2.30833511015581e-05
-1.8508116319478e-05
-2.01363011748374e-05
5.83979767267718e-06
-2.40324771062658e-05
-3.0690384903742e-05
-2.33895993066093e-05
-1.27781388389026e-05
-1.71885535296127e-05
-1.47465530824991e-05
-1.11948578498336e-05
-2.49308272857848e-05
-1.57999031421701e-05
-1.92178798823347e-05
-2.72153706336943e-05
-1.72979961511359e-05
-1.53426601576744e-05
-2.88262737889307e-05
-1.43596042746422e-05
-6.1226378049932e-06
-1.02263558142916e-05
-9.27683112449471e-06
-7.00498083838767e-06
-2.28181667489007e-05
1.65825132047261e-06
-1.35787514543472e-05
-2.41231599404983e-05
-1.63339601458427e-06
-2.0020744381909e-05
-1.59083821686949e-05
-2.30543573035997e-05
-1.19826995831925e-05
-2.51995740489933e-06
-3.87705870263589e-05
-1.10056897054813e-05
-2.14270039854279e-05
-7.72043869657557e-06
-6.30617542180846e-06
-8.17075637936665e-06
-1.42931330281094e-05
-1.09486797807919e-05
-2.32964456134825e-05
-1.39369584327295e-05
-2.38317948692952e-05
-8.32854687999493e-06
-9.92318889743178e-06
-1.2769532691433e-05
1.09535705671953e-05
-7.09557055711217e-06
-6.50414367407397e-06
-2.50790774512524e-05
-2.57769216190531e-05
-1.79923411596101e-05
-1.80814136933162e-05
-2.53815157584235e-05
7.6224232280933e-06
-3.01326345680893e-05
-2.39545840816328e-05
-2.31659051333434e-05
-9.42120596622943e-06
-2.5496792640806e-05
-2.36646412059227e-05
-2.13739459022508e-05
-1.56068630321708e-05
-1.58386064737535e-05
-2.0759949456197e-05
-7.06502317085289e-06
-1.77185891063466e-06
-1.7713032007368e-05
-1.1677500300907e-05
-4.55494098466575e-06
-8.41695948834735e-06
-1.29236356852192e-05
-9.34698712492586e-06
-2.50378028084531e-05
-1.75711171790561e-05
-1.95833824795188e-06
-8.57262236011232e-06
-3.0010892357655e-05
-2.77594607990494e-05
-1.06371875497695e-05
-2.24788874798635e-05
-9.55253477459992e-06
-1.16129456816239e-05
-1.46825515648961e-05
-3.87004945354927e-06
-3.01413955760587e-05
-2.00340762653952e-05
-1.86682573594131e-05
-6.0724251973185e-06
-1.56598105687514e-05
-1.41487642042546e-05
2.02780046813378e-07
-2.63408412565017e-05
-2.1796681758585e-05
-2.12727508603022e-05
-2.31339335388607e-05
-2.72415253089567e-05
-1.36110985030166e-05
-1.30407949297572e-05
-1.20782240115446e-05
-1.56899196046546e-05
-1.66431299298094e-05
-2.39127884903081e-05
-2.19872715495163e-05
-2.12296939464857e-05
-3.82278524329869e-06
-1.41657196959147e-05
-1.59950222364626e-05
-7.2281521905593e-06
-1.92582920555834e-05
-2.62470057626224e-05
-2.46802575263037e-05
-2.26202377753718e-05
-1.33962369340565e-05
-1.41378600221544e-05
-1.51923499374088e-05
-7.98224093933624e-06
-2.19028403534732e-05
-1.96889279810591e-05
-1.34137185913587e-05
-7.81335754345847e-06
-1.07858992270039e-05
-1.23225570414413e-05
-2.04741596092547e-05
-1.44948408116536e-05
-1.78048083673759e-05
-1.47495727421925e-05
-1.68971599802859e-05
-2.5300411336435e-05
-2.13674794649796e-05
-1.83640461505675e-05
-9.09692167181721e-06
6.74955985764523e-07
-1.05088120940397e-06
-6.25607110530195e-06
-1.67048127365291e-05
-8.17127157062062e-06
-9.2523274645815e-06
-9.03335902629443e-06
-2.13729897187234e-05
-7.77530549774698e-06
-7.48294024982406e-06
-1.35148707063424e-05
-1.11629484503415e-05
-3.06463876188897e-05
-1.76099586809768e-05
-9.3371123078913e-06
-9.68178402355387e-06
-1.4353331376322e-05
-2.92969324203195e-05
-1.63130677219249e-05
-2.67645885761852e-05
-1.44345902226664e-05
-1.93635452643237e-05
2.94819497268245e-06
-9.19087765688391e-07
-3.50215788929923e-05
-1.33741436563447e-05
2.50064611256969e-06
-1.0596644829125e-05
-1.02439822163811e-05
-2.33022965271135e-05
-1.10963998493538e-06
-1.74054500382216e-05
-1.8031945588979e-05
-1.40599186113746e-05
-1.30006244492453e-05
-2.00915847010825e-05
-1.71118326692077e-05
-6.07397587747111e-06
-1.75660848611823e-05
-1.81499317144898e-05
-3.21667525022133e-05
-2.47762483004729e-05
-1.15222637708411e-05
-4.2181330946407e-06
-1.32924152573193e-05
-1.18059667712252e-05
-2.72072017384662e-05
-1.19315715952557e-05
-5.17727314611267e-06
-2.21126281725705e-05
-1.58786924806945e-05
-1.70755012667092e-05
7.63899966330286e-07
-1.64942267347271e-05
-1.84030618753272e-05
-1.11970591122119e-05
-2.40032560871239e-05
-2.86497410359516e-05
-1.97764390995121e-05
-9.89803274578118e-06
-1.71084715844805e-05
-1.6291626933766e-05
-1.80964040829751e-06
-1.50739127536553e-05
-1.44551629177282e-05
-9.54503236301998e-06
-1.1076564274397e-05
-9.57580299978056e-06
-1.79596385924541e-05
-2.49168993570014e-05
-1.04857450637717e-05
-6.97795681614719e-06
-3.48675025625355e-05
-3.66437772112379e-05
-1.96604927291811e-05
-9.85169378547456e-06
-8.99583835554485e-06
-2.57673252397693e-05
-1.62796850349008e-05
-2.72446515096345e-05
-1.86176703982907e-05
-1.00000097358857e-05
-2.34682514219438e-05
-1.12216753198766e-05
-1.27272105400258e-05
-2.36828750569345e-05
-2.63828035113454e-05
-1.43753694230728e-05
-1.33266166420996e-07
-9.8971816490087e-06
-1.47555611078761e-05
-1.13013556903708e-05
-6.59384583935525e-06
-3.17695860987066e-05
-1.41858083475711e-05
-8.53164483995418e-06
-1.86741447372546e-05
-1.42402704958918e-05
-2.558914230708e-05
-1.75458264975951e-05
1.48362913953087e-05
-2.02662500853969e-05
-2.09890271087522e-05
-1.91330755832997e-05
-7.57876781685496e-06
-1.71210099306757e-05
-2.81945998021125e-05
-1.29890922124539e-05
-1.79994314965967e-05
-2.74082370667982e-05
-1.47710130137336e-05
-1.73144498591221e-05
-1.42608969094023e-05
-1.63399913991504e-05
-1.53678428913112e-05
-2.24456879464009e-05
-2.05700884139438e-05
-2.42632671156375e-05
-6.78933416159252e-06
-1.12585581863331e-05
-1.32683826588882e-05
-5.86016518772224e-06
-1.49533994237065e-06
-2.21788451533731e-05
-1.13492672578736e-05
-1.09453064757388e-05
-2.1353673240427e-05
-1.66292752032925e-05
-1.66346749593264e-05
-1.98936532093316e-05
-1.76598115805336e-05
-1.99162089986303e-05
-1.34790663956235e-05
-1.09283260360171e-05
4.75177472589927e-06
-2.59505475147759e-05
-1.20049871754296e-05
-1.52481110452111e-05
-1.59691020172993e-05
-2.87655349185295e-06
-2.35769843626976e-05
-2.02179393524585e-05
1.89350357110665e-06
-1.18492017383159e-05
-1.97899373693921e-05
-1.29510325200907e-05
-7.39965164022472e-06
-8.52319988253179e-07
-1.79775266513204e-05
3.92402958153074e-06
-1.56185288713075e-05
-1.9346926436437e-05
-7.91228127324826e-06
-2.48436522528408e-05
-1.52622382888633e-05
-1.03435765777345e-05
-1.48748583497813e-05
-1.8341484217541e-05
-2.68101910128741e-05
-1.88037376292065e-05
-2.19120121257965e-05
-1.93595636912956e-05
-1.17318917023362e-05
-2.92112243833885e-05
-1.03921407609241e-05
-1.89216484406549e-05
-3.08205389619978e-06
-2.90556570443767e-05
-3.11443480926114e-05
-4.49081470773984e-06
-1.62077590926402e-05
-1.19728163297638e-05
-1.49591324601953e-05
-1.35861753561449e-05
-2.13420430488589e-05
-1.24548180676313e-05
-1.88418140582267e-05
-1.79393641230311e-05
-2.04477074870433e-05
-1.42424155812182e-05
-1.77677710669035e-05
-1.95574712580062e-05
-1.78950171495048e-05
-1.59261237261987e-05
-1.4519434333904e-05
-2.64299427708348e-06
-1.09910062594018e-05
-2.32147990021079e-05
-2.2406462323379e-05
-2.87410127324465e-05
-1.51012166327716e-06
5.66288469175638e-06
-2.33791628221001e-06
-2.01261218907506e-05
-1.27669947828552e-07
-1.21803357884993e-05
-1.28433791176073e-05
-1.62997095208867e-05
-8.5883791350332e-06
-2.45852466104919e-06
-1.75238072941578e-05
-2.24772171495347e-05
-1.2496507149499e-05
-2.46041056762078e-05
-2.08386575515081e-05
-1.77671486295057e-05
-3.62101943987332e-06
-2.05725518907694e-05
-2.12134231228065e-05
-2.25312746657685e-05
-2.30947352554199e-05
-1.20320786910381e-05
-9.65397472633534e-06
-1.8920994549194e-05
-2.8778329832975e-05
-1.00051143598562e-05
-1.83626473860879e-05
-2.95953570690934e-05
-1.81842245988465e-05
5.50677121053321e-07
-5.05950633410545e-06
-2.50279075785116e-06
-2.03019344265139e-05
-1.89283745182466e-05
-1.38111414619043e-05
-1.83701554386804e-05
-3.69525722135822e-06
-2.6136564446992e-05
-8.53492577453289e-06
-2.54181500745803e-05
-2.35771795933999e-05
-3.05471273296199e-05
-1.01819649251929e-05
-1.75076302162024e-05
-1.32327518150212e-05
-2.39703891576943e-05
-8.1755350969456e-06
-1.93442535238211e-05
-2.27263400051668e-05
-1.67788903748667e-05
-2.54559078486162e-05
-1.53953868496807e-05
-2.2768208123835e-05
-1.71711011086634e-05
-4.16557411761451e-06
-1.53456528724323e-05
-3.51185461220933e-05
-3.78773060492396e-06
-2.79677560875973e-05
-6.61029534984451e-06
-3.78452661837825e-05
-1.73487736425939e-05
-2.57298873214704e-05
-2.22013286398796e-05
-2.58664492538226e-05
-2.1500203420496e-05
-1.38963991017354e-05
-6.18927163922685e-06
-1.66891414011811e-05
-2.33100930169571e-05
-2.16351525037705e-05
-1.6817116017461e-05
-1.39280956972754e-05
-1.5655608116769e-05
-1.30842470373343e-05
-1.66743703759448e-05
-2.53016245236727e-06
-1.04056793498892e-05
-2.18689533547296e-05
-2.58644929018641e-05
-1.9881025862756e-05
-1.50264110240188e-05
-3.6629098427492e-05
3.471301789192e-06
-2.03873810600517e-05
-2.10210911018876e-05
-1.51557614843634e-05
-1.17250437629078e-05
-2.85263621238272e-05
-1.41438591883598e-05
-2.73877243574668e-05
-1.17033818409916e-05
-8.27996942872101e-07
-2.31580291687348e-05
-2.48388436585205e-05
-1.72814013812428e-05
-1.80323017721424e-05
-1.9164066733271e-05
-2.00058487287376e-05
-1.81054143792972e-05
-2.14512382404419e-05
-7.64620800802482e-06
-2.11692609379897e-05
-1.85247615123213e-05
-4.64686738200069e-06
-1.57898941608857e-05
-3.74398960775847e-05
-1.31268436420477e-05
-2.56537253831184e-05
-1.80222338025808e-05
-7.52871372072121e-06
-1.4335142170655e-05
-7.66766615684805e-06
-5.54205872096068e-06
-1.17708559905154e-05
-2.91334893700965e-05
-1.57782955957894e-05
-2.24082353736224e-05
-2.88034795134666e-06
-9.40797543576019e-06
-8.26908163169454e-06
-6.72542566093582e-06
-2.04109607329099e-05
-1.74293806920938e-05
-1.15286918492153e-05
-1.36798809178136e-05
-8.36941071392029e-06
-2.80714396950842e-05
-1.86686780020042e-05
4.99229242537196e-06
-7.12120394230909e-06
-2.87224206437341e-05
-1.40514208991268e-05
-7.02754244814711e-08
-2.46368132600885e-05
-2.44660124940435e-05
-9.43605413747632e-06
-2.06728988031864e-05
-1.23086641238312e-05
-3.05491163307353e-05
-2.02993946929846e-05
-1.86925006254395e-05
-1.75147129803117e-05
-2.25932452124282e-05
-1.30469168074722e-05
-1.96105141801785e-05
-1.0644265587693e-05
-2.36621329844171e-05
5.60279525236943e-06
-1.65222414985547e-05
-9.66103770365974e-06
-1.25494460403163e-05
-3.27144098584458e-06
-1.13815365916046e-05
-3.27366853733553e-05
-1.04453503031758e-05
-1.76349660024461e-05
-1.58122614251582e-05
-1.43482522345732e-05
7.65436324781753e-06
-1.43710737579317e-05
-2.4883722212808e-05
-1.5179786875144e-05
-2.62809371607941e-05
-1.09137798723254e-05
-3.07353197486208e-05
-2.84234783290437e-05
-2.72626265354027e-05
-1.6303415312579e-05
-1.57042566268158e-05
-2.26677836877011e-05
-2.96666447870302e-05
-2.19981328488894e-05
-2.3810068666544e-05
-1.66986397956375e-05
-4.79935582454462e-06
-1.91453273372386e-05
-1.47232386494321e-05
-1.80718199519004e-05
-1.90873352478402e-05
-2.98249310890629e-06
-1.74147447514805e-05
-4.49612586892214e-06
-2.68234812357925e-05
3.06068819665895e-07
-1.84180495400324e-05
-8.18969035588963e-06
-7.4542408404926e-07
-2.3513712729857e-05
-1.02114991874624e-05
-1.11586305509881e-05
1.69869722402822e-07
-1.29932184568557e-05
-8.67013773677142e-07
-1.33915485848206e-05
-1.60369928200149e-05
-3.21149770439552e-05
-1.1164263167711e-05
-2.58815022952385e-05
-2.38224403411386e-05
-3.82528896192429e-05
-1.23364865584107e-05
-1.39683064395771e-05
-9.53267858844374e-06
-1.77442747741419e-05
7.8125169435505e-06
-8.68769849873462e-06
-1.43029548388468e-05
-1.38270808088385e-05
-1.15001179533549e-05
-1.70088253019865e-05
-2.40236473167118e-05
-1.73731163033246e-05
-9.68059628855114e-06
-8.01199160630476e-06
-8.88091490373864e-06
-2.61770325619087e-05
-7.1840590233765e-06
-1.59705395519255e-05
-2.58605346884823e-05
-3.06989381284918e-05
-1.99853952547366e-05
-1.83247046214995e-05
-1.05286667290166e-05
-3.26319064751306e-05
-1.51051501877224e-06
-1.76417478926548e-05
-2.30852815704601e-05
-1.22517028030643e-05
-1.38170373365973e-05
-1.04191272862631e-05
-2.44949177348235e-05
-1.52431129362177e-05
-1.76067194677407e-05
-3.28766157276001e-05
-2.91560832689995e-05
-4.61060319566441e-06
-1.34735735932981e-05
-7.3088037124592e-06
1.52951886415663e-06
-1.33660659022681e-05
-1.35291917938499e-05
-4.88204211057591e-06
-5.18463665207266e-06
-1.84738386580154e-05
-1.69361141232867e-05
-2.51197744576332e-05
-1.61453655452791e-05
-1.0804377106074e-05
-2.86552194219367e-05
-1.19523867081159e-05
-3.29134240990797e-06
-4.31794626275426e-06
-1.38148376855105e-05
-1.63668728078127e-05
-1.08879349634581e-05
-1.10325268874535e-05
-1.81583236050607e-05
-1.7285979753898e-05
-8.71957129813e-06
-6.66591286157747e-06
-3.14213624591451e-05
-1.59560981119788e-05
-2.36559996273547e-05
-2.83907672262742e-05
-2.1461625239535e-05
-2.67940632285738e-05
-7.43831980937838e-06
-1.60511344487693e-05
-1.60880667338818e-05
-1.11177412230597e-05
-1.55148117426231e-05
-1.09224994002104e-05
-1.48848799726258e-05
-6.07215015597115e-06
-1.381973447913e-05
-3.44480973048496e-05
-9.12229200868053e-06
-1.87010679341468e-05
-1.60783077365006e-05
-7.99918023883038e-06
-2.63695605698317e-05
-1.14010606840998e-05
-1.07540327345572e-05
-1.36950027454112e-05
-6.30790083257671e-06
-4.29508386452861e-06
-2.00396926831828e-05
3.38362234677113e-06
-1.59083496844688e-05
-3.53295731076284e-05
-2.13717204056976e-05
-3.10750525195579e-05
-1.85271570837831e-05
-6.93966516825003e-06
-2.64271767013288e-05
-6.28826123010839e-06
-2.69807604873606e-05
-9.43463829799328e-06
-3.50451735933901e-05
-7.03504995284685e-06
-1.11333285017626e-05
-3.85517974152142e-05
-3.53786974267366e-05
2.25420140167665e-06
-1.03480112711865e-05
-1.95296782948777e-05
-2.31495145024588e-05
-2.65400580842807e-05
-2.40432821596066e-05
-2.32145023620669e-05
-1.12791565540614e-05
2.43281367427968e-06
-1.85805853979302e-05
-1.80610910874391e-05
-2.46173876153534e-05
-1.61372249866119e-05
-2.11392114712311e-05
-1.49199563999893e-05
-6.98590101541388e-06
-2.77338901294064e-06
-2.10457265263836e-05
-2.06064598570789e-05
-2.21016985520229e-05
-1.20199482143169e-05
-9.77450129991701e-06
-1.65861371547653e-05
-3.07022758813043e-05
-1.55660788836942e-05
-1.43993455451112e-05
-3.07511967737443e-05
-7.83189762239455e-06
-6.11627861301009e-06
-1.65182999682371e-05
-1.35142799481464e-05
-1.98251714667265e-05
-3.26153045582403e-05
-1.62857160898011e-05
-1.56414177287329e-05
-1.59355683228742e-05
-1.62208503332491e-05
-2.39053017670024e-05
-3.38307105392943e-05
-7.04896105250041e-06
-1.87786552833644e-05
-1.71436903686772e-05
-1.62292453667893e-05
-1.14848956117059e-05
-2.04597035180911e-05
-1.42567932057584e-05
-1.96896945696977e-05
-1.6363694249846e-05
-2.36375137613315e-05
-1.02665419557124e-05
-2.16696911454103e-05
-8.88456205159278e-06
-2.22175459938179e-05
-2.12332241229137e-05
-1.07437920001196e-05
-3.53498379748338e-06
-1.63591297007108e-05
-2.28428481596943e-05
-1.51296811517518e-05
-2.82537258932834e-05
-1.89968156788782e-05
-1.44839089792552e-05
-9.69739018579437e-06
-2.12280020567276e-05
1.08554953522101e-06
-5.50893110770712e-06
-7.19545130753299e-06
-1.71285452084276e-06
-8.97714606647421e-06
-1.73635588872833e-05
-2.14239174778719e-05
-1.23302615046729e-05
-3.11634972959764e-05
-1.46129613978282e-05
-8.85105324481217e-06
-9.61079281556242e-06
-1.03061593287985e-05
-1.15895344801441e-05
-6.8981515798171e-06
-2.17657503792672e-05
-1.40358741978649e-05
-1.49557214739396e-05
-5.6635264553722e-06
-1.43086660609021e-05
-1.90355657886763e-05
3.90011709702369e-06
-1.25495417379383e-05
-4.89597783952854e-06
-1.91567141587877e-05
-1.23398567053703e-05
-1.18063193131329e-05
-2.5529393539785e-05
-1.48587628797954e-05
-2.08655502520236e-05
-4.21552869637139e-06
-1.68595600190901e-05
-1.68073766753354e-05
-2.60494180661855e-05
-1.02557793398444e-05
-6.36609998609095e-06
-2.44285367122214e-05
-2.85192689296639e-05
-1.6831549084701e-05
-2.25436803069323e-05
-6.50077068046488e-06
-2.67199666528288e-05
-8.34665270670531e-06
-2.89788671621967e-05
-1.33640157742001e-05
-1.3629673327227e-05
-5.15332136265864e-06
-1.19989507346922e-05
-5.3243827777872e-06
-1.52860887479741e-05
-2.03774050226383e-05
-1.99768912543678e-05
-1.9758855327897e-05
-1.72845179518429e-05
-2.94528010364419e-05
-1.22179668376303e-06
-1.48199488523702e-06
-1.75410916460544e-05
-2.24651834761755e-05
-1.53155268961199e-05
-2.7836380893677e-05
6.24032757027402e-06
-2.72437126498746e-05
-7.2736700834228e-06
-2.09245898408137e-05
-2.21285642062431e-05
-8.57991684193034e-06
-8.86502926437608e-06
-3.08257660316653e-05
-4.49234233967432e-06
-7.1687511298163e-06
-1.78304882064583e-05
-3.14402405172596e-05
-1.34559165831957e-05
-4.90109135187914e-06
-2.11387900088302e-05
-1.49550664855936e-05
-1.27781167069288e-05
-1.83358133529655e-05
-3.26622882471329e-05
-1.71050543473117e-05
-1.96881066682832e-05
-1.38777220238003e-05
-7.27281299254259e-06
-1.52422012197193e-05
-1.17946304411636e-05
-2.37937863725111e-05
-1.53135959906144e-05
-1.87532597665036e-05
-3.17238284760808e-05
-3.97142752089104e-06
-2.5970080967873e-06
-4.19529694302069e-06
-1.66759766030191e-05
-2.69056274367506e-05
-5.9135813311243e-06
1.33247802600341e-06
-1.11705470421372e-05
-2.83531255800892e-05
-1.44713473001975e-05
-1.50836338937982e-05
-1.72645640322204e-05
-4.56384735067507e-06
1.03307555834377e-05
-2.7168190130834e-05
-2.20204008704419e-06
-1.23273852190564e-05
-1.97478179843762e-05
-1.51791467186088e-05
-7.40498316577217e-06
-1.48276279496146e-05
-3.59863171630278e-06
-1.06310447565731e-05
-1.1133145976216e-05
-1.99798902444823e-05
-2.18005784635906e-05
-1.83610233921131e-05
-8.51314648745309e-06
-2.10075477105985e-05
-1.47242265202897e-05
-1.53678168899137e-05
5.24801714306441e-06
1.70149708950661e-06
-1.31297621413851e-05
-1.93531605166194e-05
-1.70160388476039e-05
1.3909501979216e-05
-2.30492564653757e-05
-6.0642518063006e-06
-1.28105690870269e-05
-1.54644743205164e-05
-1.7551789867362e-05
-1.85681932133679e-05
-1.32527935107643e-05
9.52005244210048e-06
-5.54723555451661e-06
-1.2328260693541e-05
-1.23057244376005e-05
-1.61795111054622e-05
-1.46186746214867e-05
-2.36511271886946e-05
-1.64154083041064e-05
-1.42075063886138e-05
-1.90816324071759e-05
-1.14187094717417e-05
-6.46714531453578e-06
-1.23343755967264e-05
-2.34538225101851e-05
-2.28083439771026e-05
-1.78303606466692e-05
-4.30994142082536e-05
5.57032787798476e-06
-1.57802551880671e-05
6.93908670073322e-06
-1.94901934871183e-05
-1.61000534996168e-05
-1.95317408957662e-05
-1.98500462714896e-06
-2.21212257275959e-05
-2.27916371485923e-05
-7.24876094498798e-06
-2.22677556850562e-05
-3.97941062873456e-06
-2.08938618427366e-05
-4.64056448209553e-06
-9.19202379633878e-06
-2.05366317802982e-05
-7.42203201871079e-06
-9.32542328790538e-06
-2.54122314061514e-05
-2.74313616147791e-06
8.08773203752482e-06
-2.9238452145751e-07
-2.44998442262993e-05
-1.28134047382817e-05
-8.7289204641384e-06
-1.60130738045536e-05
-1.6152236746569e-05
-1.56189845470173e-05
-7.9149933289765e-06
-1.20345974682759e-06
-9.17471581484093e-06
-1.9377528809551e-05
-1.03766058808046e-05
-2.79353475243388e-05
-8.61894085394752e-06
9.84278128293296e-06
-1.36824066930512e-05
-1.3252435582427e-05
-1.16733968704164e-05
-1.90821666327855e-05
-6.69645403507751e-06
-8.63017355846828e-06
-7.17943090008093e-06
-2.63240338921764e-05
-2.22365579419048e-05
-2.29121784272191e-05
2.22872762834983e-08
-6.78349912985389e-06
2.38827385531069e-06
-5.1364313577478e-06
-1.22858185646271e-05
-2.12879790166246e-05
-3.48934847327645e-06
-4.64129199464697e-06
-1.61791420913464e-05
-4.6140837201515e-06
-1.68968033453635e-05
-7.4987402588372e-06
-2.11242122591247e-05
-1.57474194859755e-05
-8.77364652990887e-06
-5.08253594068008e-06
-9.61145983564122e-06
-8.15035869103214e-06
-1.25500378744858e-05
-2.23667912951877e-05
-1.99314005909017e-05
-9.23505897280198e-06
-2.68816589976407e-06
-4.03536448369592e-06
-2.43992639153731e-05
-3.02288920536847e-06
-1.20870771936325e-05
-1.89124030918211e-05
-1.66097557600261e-05
-2.86337351350824e-06
-1.13956477517225e-05
-4.24884764933119e-06
-1.36520686365928e-05
-1.92488226539496e-05
-9.82445922499371e-06
-1.17005867131368e-05
-9.39907683930218e-06
-1.15644053736294e-05
-1.76904110674158e-05
-2.05468167846918e-05
-2.26376769436297e-05
-2.20890088722073e-05
-2.07343959171081e-05
-9.41653586612145e-06
-1.46745915360973e-05
-4.25552081474689e-06
-7.04267838251543e-06
-3.67867083756065e-06
-7.31423063952997e-06
-1.91121317477472e-05
-7.89395962059246e-06
-1.97651444708609e-05
-2.36118510644418e-05
-7.31913688146087e-06
-1.89746213805624e-05
3.05356546654755e-06
-6.81653223733668e-06
-1.01064355261642e-05
-3.06101513815338e-05
-6.81329092858444e-06
-7.15336479903979e-06
-3.98526648654303e-06
-2.32437962602778e-05
-2.58368986415985e-06
-8.59148826055043e-06
-1.19816941442701e-06
-2.15052461432058e-05
-1.44248320610747e-05
-2.08091124766927e-05
-2.28742660294554e-05
-9.26676150252997e-06
-5.01089704382653e-06
-1.98673141106037e-05
-1.73565266740429e-05
-7.68537678630562e-06
-8.13413191530267e-06
-1.50092120440907e-05
-1.09677824636927e-05
-6.27310487247154e-06
-1.56581053875916e-05
-2.93667025619671e-05
-1.76280280404141e-05
-1.25740665743084e-05
-4.97415999687155e-06
-3.10511260389897e-05
-1.71864056223093e-05
7.94960051634575e-08
-3.47257917615934e-06
-1.580096627741e-05
-1.94873773404009e-05
-6.89070987187508e-06
-1.88647373576908e-06
-1.19309402498864e-05
1.67288898804171e-06
-2.86205588421632e-05
-1.3775767209459e-05
-1.01038340302545e-05
-1.34496919118077e-05
-1.81181392616004e-05
-1.07469830820437e-05
-2.08406626663728e-05
-1.03179743042232e-05
-1.47231036086437e-05
-2.56307140350354e-06
-9.71889215941782e-06
-2.22967092142056e-05
-1.53834203013885e-05
-1.51372991892572e-05
2.71839017122772e-06
-1.06954530246218e-05
-4.28486804149541e-06
-1.86234111004294e-05
-2.2399453113582e-05
-1.2014755541588e-05
-1.11770725979486e-05
-2.94454170529605e-05
-9.87383025169909e-06
-7.64342591462898e-06
4.83238028611828e-06
-9.5031632533619e-06
-2.13777624306564e-05
-2.96294288360615e-05
-1.62542684748942e-05
-2.76064824776548e-05
-4.39061858666953e-06
-3.25115996342106e-06
-1.25300205843307e-05
-1.23212540398926e-05
3.31146179550282e-06
-3.00159693815391e-05
-2.46387579667458e-06
1.49710660876196e-06
4.06705283478583e-06
-1.11913930314583e-05
-3.4584195001915e-05
-1.1525365299883e-05
-1.36785487890799e-05
-2.16810732250704e-05
-1.09013425179796e-05
-1.08331748599519e-06
-5.1513924014259e-06
-1.03874390650791e-05
-2.79256608761415e-05
-1.70649908720849e-05
-6.02234714636394e-06
-4.89716929970384e-06
-8.16457911469112e-06
-2.20817886871897e-05
-1.53844976626427e-05
-1.15077369743252e-05
-5.40768126966356e-06
-1.41549701744837e-05
-1.22254331942636e-05
-9.81520961731033e-06
-2.13483548133901e-05
-1.32425868339453e-05
-2.338413972455e-05
-1.75582132214274e-05
-9.21999622970331e-06
-9.75776220408759e-06
-2.58683962962573e-06
-9.94845410810862e-06
-7.47040602238737e-06
-2.11442324454136e-06
-2.36350671783233e-05
-2.03973594481511e-05
2.04905167598246e-06
-2.03195821506142e-05
-2.73270762774375e-05
3.77736973522729e-06
-1.96657435797681e-05
-1.86859661680072e-05
-1.87771527474996e-05
-3.42479371076582e-05
-1.07563731499093e-05
-8.85525913344374e-06
-2.29577143704297e-05
-7.4206964387619e-06
-8.63555439055306e-07
-2.43953164779423e-05
-8.50580218172482e-06
-5.79618159792977e-06
-1.25554010057837e-05
-1.59247554244499e-05
-3.85741571699121e-06
-1.22950620359708e-05
-2.14892498354556e-05
-2.70401268655605e-05
-1.26932389775083e-05
-1.32385685418725e-05
-2.78030729874797e-05
9.44470817121916e-08
6.79381927034404e-07
-5.36450124989686e-06
-7.16132148268756e-06
-2.16951952913333e-05
-1.90624108447066e-05
-1.15867168869489e-05
-1.19344211095321e-05
-1.23208363874277e-05
-1.70859724467757e-05
-3.75335080620961e-07
-2.05600541797154e-06
-8.06659476803446e-06
-8.03157851157823e-07
-1.39061837230643e-06
-2.16499623993177e-05
-7.36590649333089e-06
-1.75232239253523e-05
-6.5127910787071e-06
-1.97174616673121e-05
-4.9218490919984e-06
-9.91654614060758e-06
-2.54900975211939e-06
2.48087770677274e-06
-1.80312221898674e-05
6.36145193017594e-06
-9.6852098637576e-06
5.14124593641924e-06
-5.12241673235815e-06
-1.09795719006032e-05
-7.08494012338455e-06
-1.86004923720586e-05
-1.05015246367819e-05
-4.27351777418941e-06
-1.95870525678386e-05
-1.05610692410444e-05
7.03538623942268e-06
-8.66428062484679e-06
-1.32898527513897e-05
1.15300715700215e-06
-1.69599170142813e-05
-1.59243150961445e-05
-4.585799337387e-06
6.5653411989437e-07
-2.02736215599734e-05
-1.82158481983684e-05
-1.08629160172615e-05
-2.36468669078621e-06
-1.05969572142904e-05
-8.88370519519366e-06
-1.00667386458603e-05
-7.63323371981002e-06
-1.68282082177427e-05
-1.10198283840198e-05
-8.76497317192377e-06
-1.39928736385251e-05
-4.46140036893948e-06
-1.38092547951431e-05
-2.52344045310199e-05
-1.08085824929269e-05
-3.4428283733942e-06
-9.43244771839418e-06
-8.43665644175732e-06
-5.32055272194623e-06
-2.1377798687418e-05
-7.79201666180222e-06
-1.50473835962231e-05
2.56501295462043e-06
3.99487776186893e-06
-2.66921210133133e-05
-1.67398900444526e-07
-1.17496305293811e-05
-1.19694755172664e-05
-7.18518518818443e-06
-7.39239305633066e-06
4.34405261535318e-06
-2.32324753492026e-05
-1.86338329937934e-05
-4.97267866101125e-06
-1.71502115402101e-05
-7.9431541132064e-07
-5.8348265542831e-06
-6.62724951863488e-06
-1.38210177344016e-05
-5.49832547258743e-06
-9.35188577364974e-06
-1.28144737325204e-05
-1.81342279634742e-05
-1.85115168554714e-05
6.47455068441806e-06
-1.51776611855408e-05
-1.54198898437677e-05
-1.56367067856169e-05
-1.86278615687743e-05
-9.86553644341735e-06
-9.3563583723299e-06
-2.99007479791272e-05
-1.05997301580281e-05
-5.09613439282668e-06
-7.88234482492784e-06
-1.66582951429764e-05
-1.32168630387099e-05
4.64776314634213e-06
-1.22177757825455e-05
-1.57170028619739e-05
-5.15728133663342e-06
-2.0920132007841e-05
-1.25776539372363e-05
9.72607161712438e-06
-5.61627859559937e-06
-8.29411535500999e-06
-1.6839868399747e-05
-1.73276673848288e-05
-1.37064331003217e-05
-1.01195839410831e-05
-1.44179043039031e-05
-2.71280468616065e-06
-2.7156994962807e-06
-1.5644393180966e-05
-5.50112100098798e-06
-2.74188525443907e-06
-2.96975461008666e-05
-8.06704696029156e-06
6.01891503013993e-06
-1.64050038870297e-05
-7.50711666628723e-06
-1.1910664898609e-05
-1.7110124766196e-05
-1.4427111561442e-05
-3.12627128471792e-05
-2.79706536146006e-05
-1.93609529941098e-05
-1.76260919945243e-05
-1.5183614929451e-05
-1.34123024686829e-05
-3.7320464997951e-06
4.47343083341759e-06
-9.49628967192717e-06
-1.63551483501036e-05
-1.81414597133833e-05
-6.79252858887775e-06
-1.82728598596023e-05
-1.28964938525533e-05
-2.1712692324259e-05
-1.20385519474214e-05
-9.61691592664754e-06
-9.73183836573248e-06
-5.70467847887958e-06
-2.30126229973161e-05
-1.62288803120264e-05
-3.47453422640034e-05
1.7302734438612e-06
-1.05379824957544e-07
-8.7678969832555e-06
-9.57348953977572e-06
-1.62305665033213e-05
-8.69080492029847e-06
-2.61686001042113e-06
-2.88542908878286e-05
-7.75889585218288e-06
-1.66689654897227e-05
3.76746352183724e-06
-1.16047244927095e-05
-3.56443771601013e-06
-1.00140616593739e-05
-3.88093875074076e-06
-1.441352611421e-05
-4.68346660457779e-06
-1.7973483889316e-05
-1.86599749183357e-05
-5.06095067734017e-06
-5.91384195354091e-06
-2.29202277036421e-05
3.84825205090421e-08
-2.72570107898287e-05
-2.36238578228497e-05
-1.87650873973197e-05
-2.76777320383498e-05
7.07628592508721e-06
-1.75870935103752e-05
-2.18283789029162e-05
-2.02709707651308e-05
-1.00434765990783e-05
-8.79694509391139e-06
-1.47739048571705e-05
-8.53202821523567e-06
-2.13748539419453e-05
7.98630584018536e-07
-1.53314494421793e-05
-3.13131171423241e-05
-8.28972267042888e-06
-1.24643623348658e-06
-9.9502357456184e-06
-1.34491460306157e-05
1.80771347786377e-06
1.18311466593912e-06
-3.21242667519682e-06
-2.3738795035289e-05
-8.25354658816569e-06
-2.53786722792135e-05
-2.18883266882064e-06
6.96664147490917e-06
-2.10567175663191e-05
-1.18896566931515e-05
-2.77618420790286e-06
-1.50816263662218e-05
-1.31414002141164e-05
-1.73728034923827e-05
-2.31222489989374e-05
-4.03909573327625e-06
-2.88507772962506e-07
-1.74151259855857e-06
-2.15963402729523e-05
-9.33474724934782e-06
-1.26072388695912e-05
-8.40675135814244e-06
4.92004188599464e-06
-1.82588138767706e-05
-3.15915274741738e-05
-3.13806914568761e-05
-2.29825711983062e-05
-1.4001729772706e-05
-6.59310156549678e-06
-2.46345984336206e-05
-9.63336831574487e-06
-5.49103676811759e-06
-1.84308316475251e-05
1.05752535561692e-06
-7.24995758522519e-06
-1.4644130882869e-05
-5.14084202250319e-06
-4.99332164119252e-06
-8.00704125233165e-06
-9.98792503705433e-07
-1.18423865795083e-05
-1.96934704329718e-05
-6.44490524104743e-07
-1.34888329350374e-05
-1.71618945335813e-05
-2.4925984676573e-05
8.64233177498807e-06
-1.90897611546728e-05
-8.85828959130989e-06
-1.64330535231779e-05
-2.77628779939875e-05
-1.22765074517917e-05
8.73193741835199e-06
-9.70062555642849e-06
-1.67386998366989e-05
-5.19663405050094e-06
-8.9388185506509e-06
-9.69960754092866e-06
5.16011815900382e-07
-1.74319619414494e-05
-3.0413785870334e-05
-4.84372535552516e-06
-1.66071803758995e-05
-2.5803636391694e-05
-3.06182543100526e-05
-3.8758195487669e-06
-1.10447100672342e-05
-1.47119499744099e-05
-1.23417773862097e-05
-7.81664139151432e-06
-1.2796009427353e-05
-5.90745498925467e-06
-1.02509844515901e-05
-1.36687459724194e-05
-1.76166938730411e-05
-7.25610558831551e-06
-7.89368436433118e-06
-1.87638412703289e-05
-1.25952137750995e-05
-1.06481956101092e-05
-5.71215950708401e-06
-5.66737764688277e-06
-1.05997898267086e-05
-1.01652437665071e-05
-1.81810541967983e-05
-1.20589049501439e-05
-1.72838205860594e-05
-2.88230460964666e-05
-1.18398397643528e-05
-2.03494996949883e-05
-1.46783992656419e-05
-3.83250350681653e-06
-2.97621124276785e-06
-5.40042115276261e-06
-5.19699159693493e-06
-8.78813217825949e-06
-2.54950188475115e-05
-1.60905134543966e-05
-1.00125093777255e-06
-8.40264321005372e-06
-2.61461242585979e-05
-2.76393857888314e-05
-1.5083179841025e-05
-7.7139439597886e-06
-1.1613896082496e-05
-1.67024308027039e-06
1.24571989595812e-05
-3.1234975787492e-05
-2.95331142206725e-06
-8.55126717973001e-06
-1.40298310011722e-05
-9.35867521486624e-06
-2.41352232327555e-05
-1.12577952840829e-06
-6.18729942906601e-06
-7.27564250303712e-06
-8.06188844954433e-06
-1.94471100510431e-06
-2.28364795827112e-05
-1.34515218605967e-05
-1.81433059736604e-05
-1.05211032499466e-05
-1.30199444625601e-05
-3.56943420132974e-06
-1.0851443430449e-05
-1.69757087762612e-05
-7.43691298016359e-06
-9.24669943073273e-06
-1.06988202657142e-05
-2.01115954704387e-06
-1.93996831369364e-05
-3.19860436814374e-05
-1.67282841528542e-05
-1.00661187191757e-05
-1.93640373949714e-05
-1.59652852333107e-05
5.12502562553857e-06
-1.62993952355869e-05
-1.25555220945259e-05
-2.18804201698128e-05
6.67845845953219e-06
-1.48480276149187e-05
4.93657674343139e-06
-7.61855468618757e-06
-5.72858426399184e-06
-2.20402095585864e-05
3.45389310904301e-06
-1.88128834520903e-05
-1.85698253853116e-06
-6.2192286353795e-07
-1.03153449822448e-05
-2.03498601130421e-05
-2.6513401344095e-05
-1.40316540660028e-06
7.06533892778447e-06
-1.15755967691089e-06
-1.32720304141824e-05
-1.29604129830935e-05
-1.19849377283711e-05
-1.22740367379338e-05
-4.46771642241038e-06
-1.82302627506454e-05
-2.41486523092833e-05
-2.15454751894644e-05
-8.68088525943467e-06
-1.53355035378416e-05
-7.50088131342661e-06
-5.67402710653713e-06
5.40404152340183e-07
6.31699769259169e-06
-1.32781453663287e-05
-1.52439389284928e-05
-2.26986040308749e-05
-1.58412473274589e-05
-1.64807190858735e-05
-1.03139097194523e-05
3.60086082190168e-06
-5.53352608454685e-07
-1.52141087208998e-05
-6.58671230262644e-06
-1.48621322962235e-05
-1.94771357581559e-05
-2.6787062460901e-06
9.97858908201511e-06
-2.30073337373018e-05
-2.06663672720695e-05
-1.35985986107965e-06
-6.0914865394111e-06
-1.6310217865999e-05
-1.18157398330603e-05
-9.44194313273645e-06
-3.12985274256443e-05
-6.66261971063673e-06
-1.75645115086236e-05
-1.55373413115521e-05
-2.85510427624808e-05
-1.19399578109262e-05
-5.45985112918255e-07
-1.84866236819668e-05
8.36175613794451e-06
-7.82473157003742e-06
-1.99439286732173e-05
-1.11692234309535e-05
-2.26622617287339e-05
-1.74847351933473e-05
-1.66780112505904e-05
-1.12377211817212e-05
-1.00240474914032e-08
-2.51512675435476e-05
-1.21981552897174e-05
-2.43882873234726e-05
-3.22975387381041e-06
3.98121551477859e-06
-2.69685244614204e-05
-1.26678432285628e-05
-2.15656413513662e-05
-1.90325169965936e-05
-5.07819963406762e-06
-1.66700408869707e-05
-9.55723474305903e-06
-1.10466576404258e-05
-2.03232181406705e-05
-2.83989778983128e-05
-1.28293843941778e-05
-1.9581746720403e-05
-2.45166771514443e-05
-2.20959798586329e-05
-1.11069094517006e-05
-1.19032255261561e-05
-2.28578653598236e-05
-3.28685421447348e-06
1.10102825123355e-06
-4.08887988424108e-06
-8.61402468045799e-06
-7.93520220035137e-06
-1.07574091446968e-05
-9.64451853698506e-06
-1.62213693492069e-05
-9.78478133622278e-06
-1.54782640577104e-06
-1.29015631866424e-05
-2.01983012302091e-05
-6.86030358300157e-06
-1.96154190190545e-05
-1.90274764486277e-05
-1.49079050701507e-05
-9.54478178306027e-06
-1.83203976454276e-05
-1.90456095498634e-05
-1.643225881284e-05
-1.35894765904935e-05
-1.52181938201728e-05
-8.04784342433274e-06
-7.81870996144124e-06
-7.92843714633383e-06
-1.08847074700891e-06
-9.14765441630245e-06
-1.65402100888079e-05
-1.83453351786978e-05
-2.19426398458805e-05
-5.85657092720933e-06
-2.48462484275837e-05
-5.83094079301373e-06
-6.46038910439064e-06
-1.16435310973035e-05
-3.65565269993557e-07
-1.71384899623013e-06
-1.65803155396272e-05
-1.62960847537503e-05
-5.80211870678979e-06
-4.6171448971984e-06
-6.29819529593735e-06
-9.26338676685305e-06
-1.44245809002437e-05
-1.90048190353789e-05
-6.64914729957825e-06
-2.58921407487063e-05
-2.28144566768948e-05
-2.11155083908479e-05
-1.63963970768269e-05
-1.74188009270309e-06
-1.0820959518242e-05
-2.08667644912713e-05
-1.60542946472711e-05
-3.93230554979211e-06
-9.83611833097071e-06
-1.65507122859313e-05
1.19684092144534e-05
-2.21650884255197e-05
-8.32945867538668e-06
-1.49994182755572e-05
-8.14252416327663e-06
-8.33664252702505e-06
-2.06052388948891e-05
1.28528809595197e-06
-1.17913209397184e-05
-1.93143419245352e-05
3.04683026876242e-06
-4.94472499881426e-06
-9.41208088850068e-06
-9.13003906897196e-06
2.93683780953023e-06
-5.52465128478464e-06
-1.23750897679823e-05
-1.66597275802221e-05
-8.87609641344577e-06
-1.03853881212416e-05
-2.39529135660273e-06
-2.8210631856295e-05
-1.17367087877405e-05
-9.76284783453659e-06
1.29790807143706e-05
-1.76711791698896e-05
-1.74863106693515e-05
-8.28792741038881e-06
-7.47288446039673e-06
6.94964405072113e-06
-1.67317276357402e-05
-2.07769328117597e-05
5.78781554813401e-06
-9.06624549805247e-06
-5.05430496900275e-06
-1.1527850109273e-05
-5.73244714132584e-06
-6.01478311573265e-06
-1.79538865353757e-05
-3.85824346247159e-06
-3.23251462687824e-06
-1.95639729323092e-05
-1.5925924647281e-05
-1.31165696860071e-05
-1.56309053332916e-05
-1.30494734793452e-05
-2.24345306306626e-05
-7.84440815103883e-06
-6.49967290853006e-06
-8.21650166711094e-06
-5.50617383209792e-06
-1.91483950224861e-05
-1.85420571897983e-05
-2.4330607428995e-05
-1.60354767881414e-05
-1.57941319469412e-05
-1.71342937946125e-05
-1.75132064249182e-05
-1.08828231522214e-05
-1.02455974867581e-05
2.3972856373794e-06
-1.04440282748874e-05
-1.07860563400394e-05
-1.82439967762873e-05
-1.42432681134875e-05
-1.36496391842847e-05
-1.25868345261489e-06
6.3651502383123e-07
-1.52066193434913e-05
-3.57458793381839e-06
-1.21407509512634e-05
-1.24923090579441e-05
-2.38861723224133e-05
-1.98713670410675e-05
-1.13262743580288e-05
-1.5521268760816e-05
-1.16787203990692e-05
-5.81450968223813e-06
2.53378533053721e-06
-1.14116880919243e-05
1.33950500749657e-06
-1.84561706945563e-05
-7.29549757600998e-06
-8.1485895703202e-06
-2.22484677037472e-05
-9.34210355464863e-06
-2.3323224505934e-05
-1.77475297763483e-05
-2.89636699726066e-05
-1.55762725433229e-05
-1.52859689883528e-05
2.64592834761715e-06
-1.10957745874948e-05
-2.09625936939295e-05
-1.31959194676498e-05
-8.06939040812216e-06
-8.41121822159352e-06
-9.04722209283587e-06
-3.31220253338517e-05
-1.27515088853904e-05
-2.02512047578357e-06
-2.56426476744289e-05
-1.80882506900221e-05
-2.48620191094877e-06
-9.34499101887292e-06
-1.23823457053263e-05
-9.09453220976199e-06
-1.22184543260003e-05
-1.78001090621119e-05
-3.23789965252442e-07
-1.51230932619857e-05
9.26408771295617e-06
6.11791223061005e-06
-1.76479996261752e-05
-8.01047043379119e-06
-5.80685738711259e-06
-2.0705748556123e-05
-5.76170918952692e-06
-6.55635067240255e-06
-6.23151881715442e-06
-2.13145904286508e-05
-1.55891331572083e-05
-1.66758839758155e-05
-1.77140432425251e-05
-1.29083409500372e-05
-1.00784577179378e-06
-3.16529032027276e-05
-2.52013009986044e-05
-2.29667622808587e-05
-2.73841758645773e-05
-1.94768334693595e-05
-5.269494866453e-06
-9.41489037333724e-06
-1.1799346570004e-05
-1.51087676169194e-05
-5.53913475618549e-06
-1.63437719900152e-06
-4.57020463775876e-06
-2.09968923296012e-05
6.57761682571898e-06
-1.33836973126183e-05
-1.07254777411135e-05
-1.43097728596535e-05
5.30742218778454e-06
-9.46973965551978e-06
-8.78080855960023e-06
-2.64539921084169e-06
-2.64328291471893e-05
-1.1827897553864e-05
-9.92340075725522e-06
-6.16134462974095e-06
-1.09900519021283e-05
-1.73404933823418e-05
8.60594532198572e-06
6.25197203707633e-06
-6.50791176707475e-06
-1.23838768484718e-05
-1.12309310089606e-05
-2.29381635220466e-05
-1.63290238822807e-05
-1.61837505561439e-05
-1.80975158244179e-05
-1.5219434208253e-05
-1.31157288432537e-05
-1.11374416969282e-05
-1.39141840646006e-05
-8.31443391099204e-06
-1.9598720936831e-05
-2.08332718257526e-05
-6.93408302635784e-06
-1.82736196521289e-05
-4.14432054854426e-06
-1.94536158472391e-05
-1.40850979714223e-05
-3.93269196400904e-06
-8.5686147319446e-06
2.44819180860709e-06
1.52274876305311e-06
-2.98284774037398e-05
-8.23397813603384e-06
-5.85427483580926e-06
-4.6604740805512e-06
-1.33758123247591e-05
-1.93041661584331e-05
-7.50998363853649e-06
-7.85873141854085e-06
-4.04029564258859e-05
-4.19790130861685e-06
-1.34997116510158e-05
-1.28082806293044e-05
2.02906774040897e-06
-1.99743260660548e-05
-2.28738249295633e-05
-1.54433283495181e-05
-7.86893446223867e-07
-8.52101378431941e-06
-4.95775984517577e-06
-1.60343998737376e-05
-1.16686180143484e-05
6.50698587541415e-07
-3.26930486394207e-05
-2.44168768658357e-05
-3.48648802690897e-06
-7.37915652304424e-06
-1.24030254275329e-05
-3.4390428892172e-06
-2.08839716334271e-05
-9.11393522365715e-07
-1.07357907486089e-05
-5.97744155638437e-06
1.05437468036738e-05
-1.28494402189355e-05
-3.01693697986509e-06
-1.746339773999e-06
-8.73710201025529e-06
-1.27858660423531e-05
-5.09765764922275e-06
-2.43439931177762e-05
1.12250034566852e-05
-2.67245709169574e-05
-1.28813008078918e-05
-2.61694357413947e-06
-1.7936043037074e-05
-1.46202038763621e-05
-1.71125506352301e-05
-1.21762648545249e-05
-2.02742352094109e-05
-4.13557118552826e-06
-7.87370581362126e-06
-8.71022565260303e-06
-2.44593458294204e-06
5.77948210819907e-06
5.62617203293852e-07
-4.88304046928232e-06
-1.52574730166433e-05
-1.26190606673505e-05
-5.04890538049319e-06
-1.06490063162818e-05
-1.50852915959024e-05
-5.37208206674346e-06
-1.27527970816026e-05
7.32783655461095e-06
-1.35254914683921e-05
-1.47236123408024e-05
6.47925652531856e-06
-9.59662046268893e-06
-2.33305299248982e-05
2.09459556493607e-06
6.14697724500367e-06
-1.82788033058117e-05
-9.55044667072699e-06
-8.3461355522017e-06
2.78644310412287e-06
-8.00846101635352e-06
6.8008905824621e-06
2.23863930525219e-06
-1.68343353738982e-05
-9.73734474446628e-06
-2.37764182310128e-06
-1.1449791410495e-05
-1.56274781535819e-05
-9.76460833518378e-06
-1.32535317819911e-05
-5.47785815245888e-06
-1.4916714194787e-06
-1.61551897772942e-05
-8.64832109988961e-06
-1.0113222770866e-05
-2.70922829436599e-05
4.46229283903183e-06
-9.49508405725419e-06
-3.07567459641114e-06
-2.67840873545282e-05
-2.16928044109137e-05
-1.11845973883642e-05
-1.27462527583851e-05
-1.16727059201808e-05
-3.15534608528077e-06
-1.78037587248214e-05
-2.87629827379258e-06
-1.06262407124286e-05
-2.06697714588954e-05
-1.0571568590247e-05
-2.12131188000804e-05
-1.78007239295461e-05
-1.89870804591372e-05
-2.00362766854403e-05
3.85703307883798e-09
-1.77865053206396e-05
-1.76412075743998e-05
-7.1138339888946e-06
-8.09486309176791e-06
-1.32022355322076e-05
-2.34002626436565e-05
-2.84117371751375e-06
-2.31457346737561e-05
-1.9626551583405e-05
-2.22068806304805e-05
3.37558011449181e-06
-9.09519400425016e-06
-4.35693590127959e-06
-1.18061440466606e-05
-3.02033865312926e-05
-1.23873204028697e-05
-1.90585357076853e-05
-2.04194750747949e-05
-2.98252321512444e-05
-4.81948122677796e-06
-6.56684807456003e-06
-1.56640721692499e-05
-3.01492966684512e-05
-2.10314479820504e-05
-2.34013838260122e-06
-1.2934916638182e-05
-4.11753807148637e-06
-2.73744049833181e-05
-1.35368802489705e-05
-9.29949465381547e-06
3.71073732965033e-06
-6.06088456640204e-06
-8.74660436276967e-06
-1.1582396645879e-05
-1.68205739686993e-05
-2.37578061235541e-06
-7.11080023391158e-06
-5.95470206418856e-06
-6.18430002062024e-06
-3.74775898372128e-05
4.34909207996263e-06
-9.62494593688363e-06
-8.34027402104589e-06
-1.8634773617797e-05
-3.00621456207974e-06
-2.66178695735269e-06
-1.49340183060839e-05
-5.79114030040755e-06
-1.97722827158856e-05
-5.93738189123375e-06
-8.55633970847899e-06
-1.49623340277467e-05
-2.00095221036548e-05
-1.44270796142555e-05
-1.85470623933921e-05
9.54796165191296e-06
-2.25318041319468e-05
-1.80219854162957e-05
-3.8067583675417e-06
-3.73018433314768e-06
-1.72615253717471e-05
-1.82376962048615e-05
-1.42229249489046e-05
-1.17603859910748e-05
-1.83452620840481e-05
-5.64801765719054e-06
-7.39267506399343e-07
-1.45160226626461e-05
-1.85523152961785e-05
-5.64905946512378e-06
-5.67426105161385e-06
5.25341940072701e-07
-1.26283164002613e-05
-2.57619209635719e-05
-1.13458537671567e-05
-1.59753687100801e-05
-2.41727934894996e-05
-7.01898164233828e-06
-9.59763742583156e-06
3.68642620093862e-06
-1.93241086158366e-05
-1.19622141018763e-05
-1.10882000721036e-05
-1.43821542181331e-05
-4.41720589080737e-06
-2.66685097098952e-05
-1.46858836069458e-05
-2.33224271291384e-05
-9.7769445738805e-06
-1.9922350744447e-05
-8.90079090432491e-06
-7.77449021049521e-06
-2.91427240277328e-05
-2.82712738376537e-05
-1.08779608204634e-05
7.01741380066311e-06
4.06993974469095e-06
2.09551637826106e-06
-1.06160290313119e-05
-1.08729331004015e-05
-3.53445651996612e-06
-1.18635731913083e-05
-7.29241058311885e-06
-7.09005124999678e-06
-8.76865080853607e-06
-1.99744624037955e-05
-1.8492706429124e-05
-2.83644827047428e-05
-2.21951930202172e-05
-1.37275978011425e-05
-8.84412960614603e-06
5.86587517791191e-06
-1.39337449962534e-05
-1.57561118738782e-05
-3.87178291107199e-06
-8.06367859621032e-06
-1.13489646809237e-05
-3.75519965215856e-05
-3.219312075674e-05
-9.53131587582197e-06
-1.23050947225786e-05
-3.42713407378169e-05
-1.35609812804943e-05
-1.37758336356487e-05
-1.45343790040901e-05
-1.01147232193981e-05
-1.06101821280945e-06
-1.4538796087834e-05
8.36622598580986e-06
-6.4986148224982e-07
-3.17803106262757e-05
-5.81257305074592e-06
-2.38771319190663e-05
-1.99375878365046e-05
-1.01586276622784e-05
-1.68856919682669e-05
-1.44102366909111e-05
1.90238146326903e-06
-6.79362740663406e-06
-7.38555203347352e-06
-8.25259673963595e-06
-1.40102926935702e-05
-2.74440478657313e-05
-6.80849703009242e-06
-1.05138124310362e-05
-1.03587885119369e-05
-1.25886905922637e-05
-1.1618942855247e-05
-9.02053768713486e-06
-1.54315840986859e-05
2.48174445517291e-06
-1.81327650329316e-05
-2.04874059089875e-05
-1.40949342861743e-05
-1.0163067270986e-06
-1.63401647732479e-05
-8.79405890243081e-06
2.72106853752946e-06
-1.89687177272431e-05
-1.86160300522524e-05
-2.17890819918896e-05
3.97250538416656e-06
-1.21470100957724e-05
-1.19942814919959e-05
-1.63015062978739e-05
-1.14809716109421e-05
5.91064459944763e-07
-9.43261464380111e-06
-5.53241156981869e-06
-1.96438515477466e-05
5.02293676619611e-06
-1.83018451855302e-05
-2.78883188281955e-05
6.54831654962403e-07
-2.03756629368815e-05
-1.50286069716662e-05
-1.67516012845325e-06
-5.42849790210628e-06
-2.61382406148438e-05
-1.83039712459282e-05
-1.49422835254178e-05
-1.64819305120304e-05
-5.18386364123365e-06
-1.78623108631952e-05
-2.2136642043272e-05
-1.65534823721067e-05
-1.64056240156888e-05
-9.89354327796833e-06
-1.70255139754316e-05
-1.0871981061196e-05
-6.93269868385145e-06
-6.01238270373879e-06
-2.93948093374086e-05
-2.01869629338924e-05
-1.20482740456977e-05
-1.35631747854004e-05
-1.41862690963881e-05
-1.79214427949313e-05
-1.55546720115862e-05
5.61400010491842e-06
-9.44895687448751e-06
-1.72835485035979e-07
1.05721134460355e-05
-4.54846998387484e-06
-1.50495603416896e-05
-1.42315422856875e-05
-2.08379233287505e-05
2.85309466366965e-06
2.19819136476023e-06
-2.17554474574928e-05
-2.54554962406555e-05
-3.63065144384169e-06
-5.30956142609827e-06
-2.55679224292943e-05
7.60292914681023e-06
-1.66146826203415e-05
-1.02271323156389e-05
-2.44528738454418e-05
-7.75566078342238e-06
-3.04611905559555e-06
9.84335002207228e-07
-9.24287862553401e-06
-3.51156898157839e-05
-2.30207572817439e-05
-4.50061873100021e-06
1.28209981721648e-06
-3.57499426613637e-06
-1.12679270694996e-05
1.5751427826457e-06
-1.42128845082696e-05
-1.96652595422645e-05
-8.07903001903552e-06
-8.68439662199758e-06
-1.23122882394387e-05
-1.97657216119019e-05
-8.33821846762172e-06
-4.20447892702765e-06
-6.21640330877895e-06
-1.23040963615446e-05
-8.14122757878173e-06
-1.80229298376028e-05
-5.7011804681414e-06
-1.60397385992347e-05
2.73882718260001e-06
-7.59454337627016e-06
-8.39712678040294e-06
-7.59228332808304e-06
-6.16922250362541e-06
-6.83122820152051e-06
-1.60009935635299e-05
-1.16933558261797e-05
-1.53235486982552e-05
-1.55038063901613e-05
-4.44288544531792e-06
-3.65849219256975e-06
-1.25477335793448e-05
-2.4609723647898e-05
-5.20768715184701e-06
-1.59857947820194e-05
-5.00361614915572e-06
-5.16828947577872e-06
-1.17399258338402e-05
-1.2162414346949e-05
-1.21079197405112e-05
-6.32332439973692e-06
-1.09027757750362e-05
-5.53020620137859e-06
-2.2326118340217e-05
-1.84267711031322e-05
-1.0408122835872e-05
-7.32857756891117e-06
-8.84588773252092e-06
-3.97001080778645e-06
-1.69688455958766e-05
-1.14310415107046e-05
-1.21565240231592e-06
-1.56652492126239e-05
-3.37440050078867e-06
-7.08125428993477e-06
-7.34055368476647e-06
-4.28334044634199e-06
-2.11719065550055e-06
-2.57345461562625e-05
-1.51980449917162e-05
-2.04279172185932e-05
-1.22320807680449e-05
-2.0505784797594e-06
-2.20975038368319e-05
-6.45688307827313e-07
-1.01389712443098e-05
-2.81762613126544e-05
-2.19231960979682e-05
-4.09882539325636e-06
-1.42675253051385e-05
-7.42744054775412e-06
-1.15394801751029e-05
-1.25620196297226e-05
-2.6142730471457e-05
-2.25542656052047e-05
-1.42027051747697e-05
-1.9057373369065e-05
1.16655950951677e-05
-6.52530225636951e-06
-2.17169336925162e-05
7.75934477116085e-07
-2.65272437758489e-05
-1.46913266087668e-05
-1.5242148940224e-05
-2.83331690525993e-06
-3.19655130592256e-06
4.13914471044335e-06
-3.81204325377777e-05
-2.95747271658697e-05
-1.57581099343519e-05
-1.08994165201218e-05
-6.42100504744852e-06
-2.06213774468262e-05
-1.93884985131292e-06
-2.98925841142427e-06
-5.41415854727598e-06
-9.85734026067637e-07
-4.24825502467007e-06
-9.39070441870371e-06
-2.29993636349813e-05
-8.60783988871283e-06
-1.10978649268056e-05
-2.10444313475818e-05
9.43892913624301e-06
-1.44366412308412e-05
-1.72262282946532e-05
-2.93230346407875e-06
-5.20110356051679e-06
-1.72211522774265e-05
-1.27439383386605e-05
-1.77269792847342e-05
6.0722656428142e-06
-2.30047535746316e-05
-1.26502409412039e-05
-1.25108289489016e-05
-9.902552546995e-06
5.22952496166825e-06
-1.40591517217622e-05
-6.61496215942499e-06
-1.72823014368239e-05
-8.63852512867085e-06
-8.55993553707149e-06
-1.23032145651886e-05
-1.10329028287589e-06
-1.1158206095592e-05
-8.79511006471038e-06
-1.16419660331327e-05
-2.1433592424352e-05
2.14049357522847e-06
-1.36696471371193e-05
-1.8137606928615e-05
-1.94070885709327e-05
-2.17448539296115e-05
-1.27990827124401e-05
2.3364878838222e-06
-1.00641931671344e-05
-7.80994241831864e-06
-7.50189178753401e-07
-7.8316081119041e-06
-1.33015195600782e-05
-1.18279921938226e-06
-8.30181958364704e-06
-1.09429732707443e-05
-1.15490269372688e-05
-2.32469701636128e-05
-9.26993912595759e-06
-1.81820080646428e-05
1.25660610926485e-06
2.49937744982385e-06
-1.94741663445467e-05
-1.87889334663068e-05
-2.25813203164751e-05
-2.36563197886036e-05
-5.12680184111591e-06
-4.89625115653643e-06
-8.52764694100134e-06
-8.09293337403206e-06
-1.31847364613868e-05
-9.95894462503524e-06
-1.9176534286698e-05
-1.40806616938129e-05
-7.24950099861651e-06
-1.35101486890339e-05
-2.45148598637227e-05
-2.5898296642916e-06
-1.71833393039098e-05
-2.94816474218395e-05
-1.49814022631972e-05
-3.33935520402406e-06
-1.02012419366363e-05
-1.30700202417576e-05
-2.65856755673167e-05
-7.80596541750302e-06
-6.39167006957659e-06
-7.65170503836035e-06
-2.35341445000615e-05
-1.25085238390117e-05
-1.67310567339125e-05
-1.56292138980917e-05
-1.1392720190583e-06
-9.86322291819293e-07
-2.257857981376e-05
-2.54944097652724e-05
-3.55553814745277e-05
-2.12618363598139e-05
-6.7671799511839e-06
-1.04885951264175e-05
-1.46195817900055e-05
-6.88367410336522e-06
7.94577799094458e-06
-2.21757173282237e-05
-1.24046934896961e-05
-1.85989519180522e-05
-1.03273405990184e-06
-1.61847961435689e-06
-1.41556509178193e-05
-6.8866331312228e-06
-2.98416032056359e-05
-2.03895247196659e-05
-1.8355731345479e-05
-7.0784744500216e-06
3.22078619242594e-07
-1.06843288638477e-05
-6.77388056492371e-06
3.81549146324126e-06
1.01266490153641e-06
-1.28865829909953e-05
3.08877285449929e-07
-1.29951802673413e-05
-8.04337094518638e-06
-3.01552025931318e-07
-1.61039205871346e-05
-2.32623202211954e-05
-1.75329226104611e-05
-5.26201275119821e-06
-2.87764107823017e-05
-8.23221802728692e-06
-6.31729555217736e-06
6.13910713948169e-07
-4.6654094624404e-06
-1.40365852875097e-06
8.11844718304651e-06
6.20339920430947e-06
-9.51059853785408e-06
-3.35781358398938e-06
-1.01815493111458e-05
-1.42022968741072e-05
-8.11825778290201e-06
5.92597963991609e-06
-3.07998227735031e-06
-2.58201952106731e-05
1.13665664442684e-05
-1.94483407695195e-05
-9.25053855766354e-06
-1.02863841572181e-05
-1.00462898275027e-05
-2.54054729820091e-05
-2.67801153783427e-06
-3.19994134129627e-06
-1.56847920579048e-05
-3.10516360558707e-06
-1.21086537939124e-05
-2.08750866135013e-05
-1.72220401046476e-05
-2.03285444716858e-05
-1.30037195496405e-05
-2.39317567400289e-05
-1.5506395870878e-05
-1.68989717382421e-06
-1.64325969293115e-05
-1.87546501578272e-05
-1.10291036694309e-05
1.66412284704723e-05
-1.74016443936675e-05
-1.91981820536999e-05
3.68696122256803e-07
-3.67032039727295e-06
-9.53122736676275e-06
-5.53269395767357e-06
-8.21455601991936e-06
3.23670560818478e-07
-2.27673282156193e-05
2.8082089112989e-07
-6.13129235969698e-06
-1.78843901328832e-05
-1.33696254858997e-05
-1.08285434088426e-05
-9.63353482148229e-07
-2.21444281996201e-05
-1.84124281385501e-05
-2.75037452217453e-05
-1.28183336326415e-05
-8.36732810129697e-06
-1.45760497437274e-05
-1.02422176024961e-05
-5.97896661835339e-06
-2.76498889287117e-05
-1.64179731317741e-05
-1.87761215055524e-05
-1.42120181255468e-05
-1.22586233844639e-05
2.94814182830846e-06
-1.21356559871731e-05
-1.00049697864209e-05
-1.15217482071333e-05
-6.74525029238558e-06
-1.21262654992002e-05
-1.26004899411449e-05
-1.58719965927421e-06
-1.75939417024796e-05
4.62622656103321e-06
-1.53048366812551e-05
2.98538387660225e-06
-1.69141700448925e-05
-1.04261883675258e-05
-9.97417783470119e-06
-2.51673782806729e-05
-2.477949143486e-05
-2.87518188184476e-05
-5.94869273849335e-06
2.31810741880945e-06
-1.62648122852804e-05
-1.6996805259315e-05
-8.71434330899935e-06
-1.29314388530932e-05
6.90905442036422e-06
-3.8706894107098e-06
-1.67581359616231e-05
-1.82449390298273e-05
-2.56371738483729e-05
-3.14051981498563e-05
1.51654857823306e-06
-7.65388222177304e-06
-3.24715635021186e-05
-1.36334985128623e-05
-1.193098714898e-05
-5.08667240624851e-06
-9.31787342481135e-06
-2.33330596352835e-07
-1.3675182159393e-05
1.44102669823604e-06
-3.86052721397282e-06
-2.50699922378419e-05
-8.26928014012066e-06
3.68768697632696e-07
-1.42058995343339e-05
-1.68571897025244e-05
-1.32920145426027e-05
-1.05593883927513e-05
-1.60931117840855e-05
3.54641199440686e-06
-1.87124641830068e-05
-5.39085856451546e-06
-5.08868115341392e-07
-1.53570362108392e-05
-1.27387016817082e-05
-1.57698779418972e-05
-9.5645251185673e-06
-1.55875579363783e-05
-2.35479168262269e-05
-6.84761970783959e-06
-8.63042521065645e-06
-5.51702935670669e-06
-2.45927868086887e-05
-6.84817424443332e-06
-1.12479896590364e-05
-1.80380126080854e-05
4.59717402659606e-07
-1.0768727678037e-05
-4.73640040289541e-06
-1.85590131349738e-05
-1.54025268214957e-05
-3.32364068319546e-06
-1.29391711066588e-05
-9.45405436815938e-06
-1.54299619584842e-05
-9.47295683873477e-06
-1.23445159354884e-05
-6.57402943124827e-06
-7.33691932972765e-06
-2.70425278377477e-06
-1.26219401667701e-05
2.21340996645033e-06
-1.66720105015118e-05
7.7617114140796e-06
-6.48768035790567e-06
-5.1918397526084e-06
-2.81088809413719e-05
-2.08303779386773e-05
1.2113888793171e-05
9.16494017829697e-07
-2.17768718653618e-05
-1.35875590971247e-05
-9.61340690198428e-06
-8.74756674423839e-06
5.90577129083683e-06
-8.43097591623285e-06
-1.28802000963379e-05
3.68312940691886e-06
-1.88668411883536e-05
-9.23617784918905e-07
-1.55992199523013e-05
-2.75756868316785e-05
-1.0245201981824e-05
-1.48226761158586e-06
-2.39591312015421e-05
-1.2752022775048e-05
-7.0084766286e-06
-1.32894131867629e-05
-4.5952884944267e-06
-1.7991066312033e-05
-3.99253434122622e-06
-1.08820186829355e-05
-8.0024290790456e-06
-2.78609674929532e-05
-1.37312297141244e-05
-1.61523549799971e-05
-1.40802257764864e-05
3.02589947338122e-06
-2.05805317958998e-05
-9.83006578034608e-06
-2.10744548557327e-05
-2.25310572102854e-05
-2.67947048886647e-05
-8.93031962572265e-06
-2.34167579101474e-05
3.40651789914054e-06
3.58060609149005e-06
-1.1601386861251e-05
-9.11247096744509e-06
-1.29172074890961e-05
-8.9071354803318e-06
-1.28894601843171e-05
7.54668823777184e-06
-8.73935319962977e-06
-1.68842845647255e-05
8.26236511063393e-07
-2.29831657173472e-05
-3.02949948147909e-05
-2.15247130249957e-05
-6.19533662019439e-07
-1.90974754181144e-05
-2.34030530819761e-05
-1.71337794587337e-05
-7.38689338713727e-06
-1.98232210251162e-05
-2.61876014102548e-05
-3.23589977290999e-06
-3.48793829611184e-08
-1.17802042341209e-05
-1.64521868886652e-05
-1.99587217992826e-05
-2.18998860782049e-05
-1.44032882329279e-06
-2.67297872966687e-05
-1.54781251116662e-05
-2.73022172250256e-05
-2.14607385540727e-05
1.94476144487612e-06
-7.75366967707176e-06
-2.19239148966898e-05
-2.00347549243321e-05
-5.00176847404904e-06
6.15077252835394e-06
3.1902654992672e-06
-1.45065996815967e-05
-1.79367095267191e-05
-8.67329451324278e-06
-5.8385836362596e-06
-1.22049918821827e-05
-1.21552103266752e-05
-5.42625521117025e-06
-1.01099490758863e-05
-1.7129153978048e-05
-1.31575196453095e-05
-3.89670884028818e-06
-9.82340695115057e-06
-4.27091097214589e-06
-8.71987230055662e-06
-1.26989076659861e-05
-3.22762692641965e-05
-2.17212187189942e-05
-1.78178703385887e-05
-3.49821548150915e-05
-1.88169110497838e-05
-6.97127329746088e-06
-1.31604387011091e-05
1.37427956924525e-07
-3.3335975287728e-06
-2.79179179936024e-05
-2.20611971267339e-05
-1.68601515809292e-06
-1.92097735882509e-05
-1.24696121477773e-05
-4.06407029506718e-05
-4.87517367676193e-06
-1.44408740416569e-05
-4.47175874314099e-06
-2.1283745278399e-05
-2.31301122733798e-05
-1.03093562002984e-05
-7.44985557043659e-06
-6.01144886009447e-06
-2.80175746846141e-05
-3.64537406463344e-06
-6.61375344039667e-07
-2.4719288151692e-05
-1.14439053617929e-05
-1.12542371406216e-05
-3.85118123675109e-06
-1.05965721418864e-05
-1.53398741538668e-05
2.84295676273905e-07
-2.54420071872368e-06
-1.54514473487787e-05
-1.09950806751582e-05
-1.8638685570468e-05
-8.88993218590414e-07
-1.50370657636712e-05
-1.52279543018722e-05
-1.04398365389674e-05
-2.02566341054939e-05
-8.74799027044059e-06
-3.37470667839817e-06
-5.0101703943128e-06
-1.24799171966387e-05
-5.02088316626697e-06
-1.74327135113181e-05
-1.1305625117007e-05
-1.93209860674798e-05
-2.00236510182244e-06
-1.55923849275169e-05
-1.13516598377216e-05
-7.6851813533123e-06
1.71771793209874e-06
-1.63098837238666e-05
-1.97293077501692e-05
-1.85537414366071e-05
-1.44626171996741e-06
-1.39110302527103e-06
-2.768088212172e-05
-2.99080111208485e-05
6.74961580056871e-07
-2.58738479445812e-06
-3.0150916077222e-05
-1.04123014129238e-05
-1.27822765362964e-06
-3.62780764600136e-06
-1.7942570338844e-05
-2.00636954339464e-05
-3.14922387877606e-06
-7.23062630116541e-06
-1.43655989906076e-05
-6.70434394997143e-06
-1.97715167563297e-05
-1.08313746243908e-05
-2.44243447232881e-05
-1.04445696922203e-05
-1.38794053690985e-05
-2.0820784935301e-05
-1.34690277962563e-05
-2.83693349685673e-05
-1.01293665965975e-05
-1.69647405674708e-05
-2.41516443972109e-05
-1.86313067147916e-07
-7.2256952773665e-06
-1.8376445116925e-05
-3.03732262162776e-05
-2.43407230010291e-05
-1.96585531319285e-05
-7.74083356481668e-06
-1.86086794180022e-05
-7.54558969765053e-06
-1.58579124775683e-05
9.36748967483592e-06
4.08133309625101e-06
-1.18988134330713e-05
-1.2406107192428e-06
-2.35564920870176e-05
-1.45204551373876e-06
-2.33231825225432e-05
-1.80212703665986e-05
-2.18075094920436e-05
-1.44422311073098e-05
-1.63911279684716e-05
-1.49963574441601e-05
-7.40779523388495e-06
-1.14122078079275e-05
-1.94330874699191e-05
-1.56306217776701e-05
-1.34372774182032e-05
-1.49082384045137e-05
7.12520883526576e-06
-1.44217741368178e-05
-3.84397934715954e-05
-8.24345168747654e-06
-1.55886231055799e-05
4.88224136756289e-06
-8.95220488384998e-06
2.40455070911817e-07
-1.66777270174136e-05
-9.33143605168077e-06
-1.12434808063476e-05
-9.4076664943441e-06
-1.80286309705001e-05
-1.63296551901615e-05
-1.39686324848361e-05
-2.78995205562103e-06
-1.52465207492688e-05
-1.56901626789409e-05
-9.18286713757995e-06
-4.8168535804134e-06
-9.10540411871792e-06
-7.01742072856133e-06
-1.45298136018996e-05
1.67654882195052e-05
6.22504314234131e-06
-1.16863413900974e-05
2.07543591703556e-07
-4.45667305627224e-06
-9.4370457361805e-06
-1.19239589495328e-05
-9.80161350198951e-06
-1.3722793108435e-05
-2.96285928309492e-06
-1.81664785017878e-05
-4.3328125771534e-05
-1.09367141451164e-05
-9.99691496620357e-06
-1.66721495192367e-05
3.66100845953434e-06
-1.58184432843595e-06
-1.28700112386534e-05
-1.44463357610322e-05
-2.0885123137087e-05
-1.53241166692717e-05
-7.4132593530129e-06
-1.4508258699527e-05
-3.90725175864245e-06
-1.85478067081803e-05
-8.99987570510636e-06
-1.96740740112234e-05
-6.39024683621698e-06
-1.08647858898054e-05
-1.5110105966775e-05
-8.78386082999714e-06
-2.50257525644958e-05
-1.37062494918857e-05
-1.49960860995988e-05
-1.23693511454491e-05
-5.25430949706112e-06
-1.3805117161247e-05
-1.95596073603431e-05
-1.88624981749789e-05
-1.63657883531348e-06
-1.38917694294605e-05
-2.55667877965181e-06
-4.76007131587919e-06
3.31075947672111e-06
1.26763707756796e-06
-3.55257583142722e-06
-6.55175763599723e-06
-1.41503583189636e-05
-1.35959329133437e-05
2.51212225038188e-07
-2.39291624006043e-05
-5.12515261003942e-06
-4.07710573509727e-06
-6.03416088490636e-06
8.10560402085512e-06
-8.50065663912283e-07
-1.85902560329677e-05
-2.17928413944262e-05
-1.26299102514004e-05
-1.38273820137475e-05
-7.25007534184833e-06
-1.70649654159807e-05
-1.28486832644902e-05
2.06592509711546e-06
-1.67970238485056e-05
-1.89674057354734e-05
-2.52346373780785e-05
-6.8500709721065e-06
-1.4572921177566e-05
-4.22787346438642e-06
-1.37389722380418e-05
-8.8405812605537e-06
-1.41253686557796e-05
-1.12502801515756e-05
-1.38130089188166e-05
-1.25431414903823e-05
-7.90625961057146e-06
-1.18019719547746e-05
-3.44970437041275e-05
-2.35095124512134e-05
-1.40067852676104e-05
-2.86652657017336e-06
9.97695199051474e-08
-8.08051721219643e-06
-1.03614773083312e-05
-1.36430445317307e-05
-1.67415179400789e-05
-9.3619977415738e-06
-1.66749502765923e-05
8.23725966936555e-07
-5.96144712274686e-06
-1.59460030851052e-06
-1.61603353958137e-05
-1.3327165075856e-05
-5.58175871798065e-06
-8.50655442046596e-06
-1.9873342470407e-05
7.36290145194658e-06
-2.96287890366086e-05
-5.56373720751405e-06
-1.38496283501963e-05
-6.32001488923455e-07
-1.03299034325539e-05
-1.83663426191638e-05
-1.48040232858298e-06
-9.78498308171624e-07
-8.90049643992035e-06
-8.5046152618322e-06
-1.88637220917531e-05
-1.36691753613091e-05
-1.84280905675852e-05
-3.42093032293374e-05
-1.19163035008321e-05
-1.10110100983614e-05
-1.89194462467238e-05
-1.15288118754347e-05
-3.47132286621252e-06
2.63425029452078e-06
-5.75780417977118e-06
-2.08034397881301e-05
-9.37290054470744e-06
-1.2170699332403e-05
-3.82279420486587e-06
-8.9942778320431e-06
-2.20708872996956e-05
-3.03321833930441e-06
-1.56750063009191e-05
1.14863373003876e-05
1.83957692577756e-07
-1.76224341394373e-06
-1.11639029403605e-05
-6.57919918625084e-06
-1.69087595378256e-05
-9.52224086248653e-06
-1.32616781647289e-05
-3.23489864720397e-05
-6.06372135040019e-06
-1.57015507372935e-05
-6.86783212235943e-06
-2.0388425440399e-05
-2.13493010373421e-05
-1.113982578588e-05
4.98955421427224e-06
-1.85260158457507e-05
-2.82622310375804e-05
-1.29962639270393e-05
-1.17224271874087e-05
-1.49043642633768e-05
-1.7924594738202e-05
-4.0353449265549e-06
-1.22716084299469e-05
-9.46043306458773e-06
-1.0749680068569e-05
-1.05362598776618e-05
-1.35401498975175e-05
-1.62698370183785e-05
-6.28512439450621e-06
-1.17028362875159e-05
-1.39337195541277e-05
-2.2178302322077e-06
-3.29541508769849e-06
-2.91351321158475e-06
-2.17139907377517e-05
-7.60502849619018e-06
-7.26498774422684e-06
-8.22439539062811e-06
-1.43049295668797e-05
-9.68822461107168e-06
-9.56578167403245e-06
-2.32301836669166e-06
-4.33642790681836e-06
-7.75274014956262e-06
-2.22234834827378e-06
-1.71415178447271e-05
-1.27773862957521e-06
-1.45261045050851e-05
-1.2529286720258e-05
6.2976685966894e-06
-2.13964369626892e-06
-1.39649913300484e-05
-1.50759151185062e-05
8.29648086468806e-06
1.02978080109412e-06
-3.88067081655498e-06
-1.95362238277045e-05
-1.12851088188635e-05
1.44777365185886e-06
3.59884364452104e-06
-2.17201267084584e-06
-2.07511041691904e-05
-1.9114050096069e-05
5.58653542314481e-06
-7.56458909062236e-06
-1.12477917718015e-05
-1.04460146127714e-05
-1.1577819631748e-05
-1.01293397610708e-06
-1.16103390729332e-05
-1.34013056244289e-05
-3.27923849708452e-07
-1.05225112786704e-05
-2.0801601007916e-05
-1.6651225744318e-05
-2.06320085921528e-05
-1.24500755091016e-05
3.82254590112259e-06
-5.43917705134423e-06
-3.16984562823783e-05
-1.70247608922406e-05
-1.03957486637315e-05
-8.67699939581323e-06
-1.8490891864377e-05
-1.40556178175375e-05
-1.3355098490707e-05
1.54773729902263e-05
-2.90483684673459e-06
-1.88581165711788e-05
-8.79746066841364e-06
-7.50775361408635e-06
-8.92872952931691e-06
-7.70433071692497e-06
-6.75958505058988e-06
-1.86548217595221e-05
-9.21245899228691e-06
-5.82721733537072e-06
-1.5241453209983e-05
2.5767848817027e-06
-4.91742902107854e-06
-1.41558780757999e-05
-2.36132035450341e-05
-7.30307960425042e-06
-6.80028885879471e-06
-3.63126352018686e-05
-6.07731083233561e-06
-3.61359560636493e-06
-1.00416983538127e-05
-8.72352423707305e-06
-1.68441000803121e-05
-1.444963737339e-05
-4.73058357459922e-06
-8.70115528679544e-06
-1.95635478189963e-05
-2.1992521719568e-06
-1.05734018904728e-05
-1.43780235477395e-05
-1.75909443496683e-05
-1.33093867936295e-05
-1.52480581427583e-05
-1.79174644177267e-05
3.26037088422823e-06
-1.23605660144399e-05
-1.75390791465542e-05
-1.68440578158585e-05
8.8876856080484e-06
-1.29838875547126e-05
-3.01954729280835e-05
-1.18100123750444e-05
-2.31634182360728e-05
-8.52679876650887e-06
-1.42282700290411e-05
-3.4078526480755e-06
-1.273751603231e-06
-2.00718414474416e-05
-6.61975312670308e-06
-4.135969577856e-06
-6.22131086383688e-06
-1.07270516631697e-06
-7.07471005679677e-06
7.00847541696353e-06
-3.87522205571957e-06
2.98678034299304e-06
-3.21605454689213e-06
-1.89502670094693e-05
-4.97306997649832e-06
-1.06494569536221e-05
-1.96292100456944e-05
-7.51579620718758e-06
-3.9579492479598e-07
-5.60247483841505e-06
-9.29963126209678e-06
6.49384618849368e-06
-5.31487786594927e-06
-1.94499870882207e-06
-1.18549451455374e-05
-1.96037713040607e-05
-1.85678728225874e-05
-1.64897010290868e-05
-1.21482140468534e-05
-1.24989938003353e-06
3.78784784479346e-06
-7.01570520551231e-06
-1.43584136863893e-06
-9.90348745691514e-06
-1.1171600968895e-05
-1.08137294699765e-05
1.5494036539916e-07
4.44103698050586e-06
-5.4579935344985e-06
-1.50120230263034e-05
-1.36145440291233e-05
-1.53485729615508e-05
-1.13474132595327e-05
-1.05996896963383e-05
-7.48186523518741e-06
-1.65766153496161e-05
3.35233339293131e-06
-1.75960188939538e-05
-6.78678600336575e-06
-1.01369563837667e-05
-2.98801515310401e-05
-1.46509839085129e-05
-2.15201548429842e-05
-1.44192210565085e-05
