# Supplementary material for: Research on computational propagation and identification of mine microseismic signals based on deep learning
Source: PLoS One. 2025 Oct 22;20(10):e0334641. doi: 10.1371/journal.pone.0334641 (PMC12543183; doi:10.1371/journal.pone.0334641)
Supplement: S9 Data — (ZIP) [file pone.0334641.s009.zip › 000101100000372.xlsx_0.txt_24.txt.txt]

-1.08106174758684e-05
-2.14396673213889e-05
-2.43454837983092e-05
-1.1716405679587e-05
-1.77853005530483e-05
-1.38967192957128e-05
-4.71355596442348e-06
-2.97922690865922e-06
-4.7729967326194e-06
3.73629953182209e-06
-7.84148101228481e-06
1.28333280748471e-06
-8.17864371396227e-06
-1.54891079775982e-05
-5.03981039656614e-06
-1.86853376166546e-05
-4.50881613879056e-06
-1.5629250355581e-05
-2.73097758891235e-05
-1.07383139120325e-05
-1.50056404834015e-06
-5.78102070803423e-06
-1.85677165359912e-05
-9.22250614043503e-06
-8.77989604355972e-06
-1.6455520534577e-05
-4.83605163942178e-06
-1.03333941306447e-05
-8.53232181600904e-06
-1.63687467469946e-05
-1.95607439231289e-06
-1.3056132161813e-05
-8.18145337486368e-06
2.75322034836559e-06
-2.16873821580291e-05
-3.29162698110825e-05
-8.52430475979643e-06
-1.41945727131246e-05
-1.63547930715785e-05
3.29371836874315e-07
-1.68936885058407e-05
-1.49554256640627e-05
-1.29152125767602e-05
-1.75997794071937e-05
-1.65347702304704e-05
-8.6445259560396e-06
-2.66881726867071e-05
-7.96194142439438e-06
-7.36306842278941e-06
-6.94849093106992e-06
-1.1677089410897e-05
-1.3790886504301e-05
-1.0536509958961e-05
-5.07345859037766e-06
-1.5330606443986e-05
-1.02599093545645e-05
-3.70722624073097e-06
-1.0318948693284e-05
-1.31108879586397e-05
-9.55138221191148e-06
-1.44683150718157e-05
-1.07601582467502e-05
-7.76226905752076e-06
-1.11602837516327e-05
-4.46813265002032e-06
4.90112862534259e-06
2.21976560118517e-06
-1.15061669041297e-05
-1.26555434036877e-05
-1.69609981457014e-05
-8.31409109055405e-06
-1.44677556384386e-05
-8.51953806278976e-06
-1.09627729665706e-05
-1.36590894875263e-05
-9.28745231184079e-06
-3.84432132050503e-06
-1.61547959835668e-05
-1.46494795214977e-06
-1.79407401787005e-05
-2.70839514084892e-05
-1.97043060814867e-05
-1.62497656191597e-05
5.24394578369373e-06
-2.07838343806512e-05
-1.73640962175097e-05
-4.26095620215482e-06
-1.33230941348235e-05
-1.50507056918964e-05
-1.69380675761463e-05
-1.82754055465616e-05
-8.71062354557132e-06
-1.39923656229902e-05
-1.54263855088494e-05
1.63001063070009e-06
-1.37293603046579e-05
-8.80387353514162e-06
-1.28080902984752e-05
-1.84046416561714e-05
-4.66465162374398e-06
3.32669105728303e-06
-1.68348752276989e-05
-4.0941894277881e-06
-3.67328181400075e-06
2.75941237659886e-06
-2.3071190766336e-05
-1.39187436835355e-05
-1.42059464224685e-06
-8.91139423715559e-07
-2.03506312860967e-05
-6.78020402109144e-06
-8.55186015518645e-06
-6.55053439387848e-06
-1.81482534218098e-05
-2.90361165959292e-06
-5.41881991348102e-06
-1.28609629932865e-05
-2.47532153297683e-05
-1.96325725362298e-05
-1.43859128672199e-05
-2.40200696664417e-05
-6.34898669594959e-06
-4.93802336931663e-06
-2.06060914588287e-05
-7.63706720920219e-06
-2.37539858153023e-05
-1.79964296952687e-05
-9.75451059089934e-08
-5.75830023306376e-06
-6.0282459968125e-06
-2.61261786103625e-06
3.9763659190468e-06
-1.80078062356705e-06
-5.33513315236565e-06
-2.9805155658007e-05
-2.43597506201851e-05
-6.27156292826235e-06
-2.19867349527311e-05
-2.04077593573307e-05
-6.50568618948962e-06
3.36425343840094e-06
-1.26684503912498e-05
-1.55706334003983e-05
-7.03522381483464e-06
-1.65879794798078e-05
-8.05991621453551e-06
-1.0333817395951e-05
-3.27750264716226e-06
-2.38373621867287e-05
-9.64244304195089e-06
-2.17833983298488e-05
-2.37974290799786e-06
-2.04986075965442e-06
-4.63987841526616e-06
-1.29413268862746e-05
-3.12005060824994e-05
-1.02355034853769e-05
-5.90110013230592e-06
-3.67060522144343e-06
-2.12761865758142e-05
-6.45095376056802e-06
-8.04321366112874e-06
-1.18013225970086e-05
-2.55552403619757e-05
-1.92279260799038e-05
-1.28965061046172e-05
-2.34646499008217e-05
-3.66980597725036e-06
-1.52753612358986e-07
-1.86645265678659e-05
-1.08652095439138e-06
-8.12317022910421e-06
-1.73174619923e-06
-1.34061969470358e-05
-1.23147322152056e-05
6.89205904299807e-06
-4.13015817128892e-06
-6.96738565846738e-06
-2.11829873974295e-06
-1.9220341733612e-05
-2.35745174003181e-05
-7.89210053362503e-06
-1.03746247712736e-05
-1.76472924094603e-05
-1.68611084495203e-05
-7.88212370588181e-06
-9.07172834546786e-06
-3.89917462358457e-06
-1.3017030453169e-05
-5.72029095248872e-06
-6.79770642322858e-06
-8.47999527459811e-06
-1.07477431746329e-06
-9.86125256959281e-06
2.42012231903894e-06
-8.53364808622327e-06
-1.59481251698874e-05
8.57343343943887e-07
-1.56316221660115e-05
-1.84650742711898e-05
-1.51164789997427e-05
-1.18723749233616e-05
-1.1728596538615e-05
-7.92437216087175e-06
-1.58431989171889e-05
-8.40373182305517e-06
-1.62407574297282e-05
-8.39803752756371e-06
-1.56807474256692e-05
-1.1089346530411e-05
-2.66458178163428e-05
-1.47610682446518e-05
-7.72697845198543e-07
-1.45593122517425e-05
-2.08979799488377e-05
-2.57076377424066e-06
-1.54953883474531e-05
-1.27975791551971e-05
-1.3906450575306e-05
-1.90432693072157e-05
-1.87651058416509e-05
-3.01020567729084e-05
-1.9304759815406e-05
-5.66210420002411e-06
-2.50325292141996e-05
-1.26064438533794e-05
-5.84496391568243e-06
-1.58878147365605e-05
-8.65491471055975e-06
-1.48081161676559e-05
-7.31650191551035e-06
-1.78745408260401e-05
-2.63331691974901e-06
-8.08552132574524e-06
4.67765517075251e-06
-1.15125617164618e-05
-1.65413020731894e-05
-1.88327586450439e-05
-2.23652503244843e-05
-9.41258862648472e-06
-1.54893664459956e-05
-1.17786264015464e-05
-1.68222449654067e-05
-1.61030327331272e-05
7.22753017400007e-07
-5.19416599772266e-06
-7.82508079457326e-06
-1.2405599620374e-05
-9.91954953171264e-07
-1.69624940899926e-05
-2.3218687972803e-05
-9.74619696285156e-06
-2.02240889207826e-05
-1.94524842001486e-05
-7.1464673230331e-06
-1.12640457571241e-05
-2.33653404445442e-05
-2.37830181755751e-05
-1.13856196790673e-05
-1.46676897484907e-05
-6.53879034453907e-06
-1.63260982756695e-05
-1.79002991644715e-05
-1.67536733403363e-05
-1.11097638062604e-05
-1.18354629133048e-05
-1.02464503809976e-05
-2.05375018898157e-05
-1.41572883441232e-05
1.78179467757684e-07
-1.73699827784452e-05
-1.05313847909464e-05
-1.12030414034445e-05
-1.57139765067432e-05
-1.65697396948075e-05
-1.97525632416105e-05
-1.61926641462201e-05
-8.37687906973004e-06
-1.46976132794889e-06
-7.38835317917239e-06
5.83564813879262e-07
5.4555859775441e-06
-5.45629665920243e-06
-2.47566772169922e-05
-7.53951510849458e-07
-7.59519663090472e-06
-1.94751181615425e-05
-2.09606605008031e-05
-9.66739509462465e-06
-1.06174605068468e-05
-2.44562262703256e-06
-1.58685356770403e-05
-1.31572300745034e-05
-8.35353200551335e-06
-2.43367916357296e-05
-2.35906889753421e-05
-2.149583537644e-05
-3.31107142333812e-05
-2.45032487240043e-05
-9.25107091201168e-06
-2.28768696171555e-05
-2.88309422493589e-05
-2.23585529777801e-05
-1.70157800425756e-05
-1.09043185136809e-05
-9.98508774957108e-06
-1.30902868473924e-05
-2.43273769418215e-05
-1.36664900686636e-05
-8.04619853104496e-06
-7.95951430524562e-06
-1.46130983715046e-05
-9.58507190049331e-07
-1.01478105846097e-05
-6.14722232379298e-06
-5.56828747943189e-06
1.24072298779518e-06
-1.49250184460328e-05
-1.82192536552886e-05
-2.20232368178836e-05
-1.52409190326557e-05
-1.08190718824284e-05
-1.63757211206369e-05
3.76569423517514e-06
-1.63082800639693e-05
-1.12605399047862e-05
-6.37486889130252e-06
-2.14311814190688e-05
-1.26102560777168e-05
-4.74721904276719e-06
-2.11035572580553e-05
-1.1550662261377e-05
-2.21433326726409e-05
-1.31511885697034e-05
-1.76579674050472e-05
-1.69460479069147e-05
-1.49621013868436e-05
-8.79201161048921e-06
-7.55329586894752e-06
-1.3586489963997e-05
-7.78823076690583e-06
-1.38636774774201e-05
-5.84252888844928e-06
4.22875355328381e-06
-1.485774208326e-05
-1.82846039785272e-05
-9.76203300778435e-06
-7.40048092031326e-06
-2.09252886880977e-05
-1.38542182936164e-05
-5.81419830171967e-06
-1.35002459352803e-05
-3.90874173308514e-06
-9.3411133000629e-06
-8.29529128809385e-06
-1.2653203775142e-05
-1.11482412624059e-05
-1.0914836236757e-05
-1.99803042007346e-05
-1.28098700307008e-05
-7.16569809464709e-06
-1.32876284122009e-05
-2.08007727249846e-05
-1.18592046957037e-05
-3.21163682910038e-06
-1.17378833708524e-05
2.32917000557462e-06
-1.18764204511277e-05
-1.48536927172357e-05
-1.43931228061148e-05
-1.47466603248966e-05
-1.02294367736699e-05
-1.7470520829149e-05
-1.75927578275847e-05
-1.32925244993787e-05
-9.07162586953438e-06
-1.0014952501479e-05
-1.00521428021068e-05
-1.13140260470331e-05
-9.03907857768257e-06
-2.12610009671529e-05
-2.57944799938896e-06
-2.21037304728492e-05
-6.68317589025914e-06
-6.30653006687819e-07
-1.30904157185256e-05
-1.59287305684681e-05
-1.04122372565708e-05
-1.07619967566259e-05
-8.65211720043051e-06
-3.95771468956607e-06
-6.866562713326e-06
-6.68419549143905e-06
-1.06601023102277e-05
1.47297719246471e-06
8.63973843611997e-06
-8.58211443879168e-06
-1.33923082375395e-05
-5.28587487377118e-06
-2.23570836346856e-05
2.72063182756535e-06
1.06014208720162e-06
-1.22421340952398e-05
-2.88282676736358e-05
-1.23154311393744e-05
-4.86692087957986e-06
-4.54508581461797e-06
8.10710403863115e-07
-1.66850854078978e-05
-1.19027091167699e-05
-6.66478113207402e-06
-2.7782914685608e-05
-1.01701357864372e-05
-1.49383845019266e-05
-2.05594620186957e-05
-9.33424798974646e-06
-2.41358820101554e-06
-1.35970105388795e-05
-2.08122431879568e-05
-1.71778144879924e-05
-2.09381038769834e-05
8.50089762466881e-06
-1.77432025972246e-05
-1.57609280311431e-05
-2.90586695533052e-06
-1.13503847381861e-05
-3.72163410177685e-07
4.18724254576885e-06
-1.07067576977094e-05
-2.21146967906776e-05
-1.18111628056321e-06
-1.85916864043505e-05
-1.33975622981842e-05
-6.66941827888671e-06
-1.5282916888619e-05
-1.79881075648156e-05
-7.19465136031656e-06
-1.44071211183636e-05
3.662400643543e-06
-2.61694280093975e-06
-2.07507677460366e-05
-2.37383947449378e-05
-4.60090835138362e-06
-1.20636028976054e-05
-1.6035777037503e-05
-1.18698100614391e-05
-2.11654609027345e-05
-2.36119188001309e-05
-1.81467974782286e-05
-1.10864764180949e-05
-1.24053393284691e-05
-1.23981235095523e-05
2.58495621990916e-06
-1.69990691292234e-06
-6.86740041042104e-06
-1.0649505561302e-05
-2.07932830871883e-05
-6.18981960509795e-06
-1.92568267204002e-06
-1.30811104265984e-05
-1.14007259694876e-05
-2.0579311615832e-05
-8.01717414199789e-06
-1.76049438465421e-05
-1.88591115673766e-05
-1.62840417186337e-05
-8.33441123121685e-06
-1.5896677793128e-05
3.92289718884232e-06
-8.12438664606849e-06
3.93234454438958e-06
-1.0411958487359e-05
-6.66571786049223e-06
-1.87861307076133e-05
-2.11971821673358e-05
-1.16263411014575e-05
-5.9320013818784e-06
-5.0514858389202e-06
-7.01930714609727e-06
-9.89327690515792e-06
-9.56617079219451e-06
-1.62411134756297e-05
-2.17075103376458e-05
-2.10623166245756e-05
-1.27842177668731e-05
1.20871110122712e-05
-3.9464088080832e-06
-8.10661409033712e-06
-1.62265880422659e-05
-6.6282979680505e-06
-1.51043257905482e-05
-1.23169173286333e-06
-5.39078364142695e-06
-1.84538219226274e-05
-8.76104884368293e-06
-2.59096186867284e-05
-1.59102182568664e-05
-2.00371124412649e-05
-1.70425098654008e-05
-5.61337933332446e-06
-1.482667758494e-05
-1.70033775906722e-05
-4.30046569001534e-06
-2.06606225934348e-05
-1.68810799221295e-05
3.5195180449935e-06
-2.36685732861607e-06
-1.54341725262537e-05
-2.28798803638035e-05
-1.60569312936585e-05
-1.76751685370097e-05
3.0518156791487e-06
1.80504512071209e-06
-1.86704613956479e-05
-6.03367264780983e-06
-2.21623251338038e-05
-1.91561721764156e-05
-1.5276772832097e-05
-1.75154706187663e-05
-1.13337010281733e-05
-1.21118731740066e-05
-1.723537203173e-05
-2.9221356340268e-05
-2.06374164858959e-05
-6.73668977535537e-06
-1.9789866406913e-05
-1.18676366486859e-05
-1.69614668050266e-05
-1.0649947560148e-05
-1.13108216949374e-05
-2.41843619441706e-05
-2.12648696340869e-05
-1.11439348083623e-05
-6.04762961274316e-06
-1.4650482232017e-05
-2.24382238628027e-06
-1.53063435467798e-05
-1.13837333454982e-05
-1.07995092410585e-05
-1.48008139785052e-05
-5.24964624687778e-06
-2.22846915114502e-06
-1.72184830042746e-05
-1.93235054944551e-05
-2.13258941194112e-05
-6.82641372349356e-06
-5.70987209755581e-06
-1.21613322927953e-05
-1.39269131931154e-05
-1.39812054507432e-05
2.19940513703633e-06
-8.96156218257043e-06
-7.45128115286111e-06
-1.49886337032927e-05
-2.33438646153586e-05
-3.02554273926225e-06
-1.04797724357428e-05
-5.59347323122321e-06
-3.35379743835518e-06
-1.67320360479872e-05
-1.78141985857412e-05
-3.72439948102459e-06
-2.19994836340618e-05
4.76392593313731e-07
-3.8379233603391e-06
-7.75060516546106e-06
-8.98822075418857e-06
-8.81295420011988e-06
-2.29077184401307e-05
-1.01113228653706e-05
-4.23090978430388e-06
-1.79092503311018e-05
-4.91930503649747e-06
-1.13777121865421e-06
-2.94580530126332e-06
-1.65731006005723e-05
-2.59078717841867e-05
-3.81201679489401e-06
-5.80554047794451e-06
-2.00619743000073e-05
-9.45324429399783e-06
-1.18799429264039e-06
-2.17913762797044e-05
-2.13074610329345e-05
-1.1877320326725e-05
-1.29577053298199e-05
-6.78929095574048e-06
-2.57522925878759e-05
-1.02183354876153e-05
7.54117357617497e-07
2.94712348482158e-07
-4.50374444096947e-06
-5.52036066470896e-06
-6.11424267763887e-06
-1.06526748711257e-05
-1.1724074808515e-05
-1.54503157829731e-05
-1.29376053348735e-05
3.09863771264813e-06
-2.05089931165087e-05
-3.25687036340775e-06
4.50901753890611e-06
8.66459554348673e-06
-1.72826771591382e-05
-2.1959439836467e-06
-1.40803627114443e-05
-2.22001996498265e-05
-1.81394840220463e-05
-1.06511936826895e-05
7.78133031242197e-06
-6.45782910161312e-06
-6.67822518807487e-06
1.55887656632405e-06
1.78123753364136e-06
-1.16315313883708e-05
-9.80889846449046e-06
-8.75171538347004e-06
-1.02683167110547e-05
-6.40045951904441e-06
-5.24186794642183e-06
-1.48087364607252e-05
-5.84411980032713e-06
-1.08493545251881e-05
-2.14622272078081e-06
-9.70661864491289e-06
-1.09816651679146e-05
-2.73208543815122e-05
-1.10615268507109e-05
-9.20267944538388e-07
-1.1177290189548e-05
4.7314907288573e-06
-8.43423721331532e-06
-2.0997925969295e-05
-5.73780620306673e-06
-5.81658830167551e-06
-1.06914709502693e-05
-1.63790577919999e-05
-6.85047682322888e-06
-7.98012176159953e-06
-1.31931117531363e-05
-1.79152923812593e-05
-3.59628513068882e-06
-6.9006835493921e-06
-6.23920725614884e-06
-1.06395644203799e-05
-1.57097926664002e-05
-9.91466098117204e-06
-2.58931728649404e-05
-4.22237626660336e-06
-8.18562826084611e-06
-5.4795797483432e-06
-8.64143253732685e-06
-1.00335642735783e-05
-1.07089788564097e-06
-1.03291591752087e-05
-1.69087558651482e-05
-2.44397226611967e-06
-2.72347566181454e-05
-3.20764263164514e-06
-8.72866164873736e-06
-1.43553438584989e-05
-9.56137635171818e-06
-2.14193749791239e-05
-1.80598062017024e-05
-1.20726282747147e-05
-2.56601918421955e-05
-7.56555064796835e-06
-2.10605674895732e-06
-2.26913578356472e-05
-5.30234495510351e-06
-2.08504087165379e-05
-2.23056019118597e-05
-7.84634420804436e-06
-1.00281878114882e-05
-5.33233921215129e-06
-7.62390397626326e-06
-1.29531658766408e-05
-1.3273005110118e-05
-8.40203383523538e-06
-5.94123589537098e-06
-2.06406907111627e-05
-7.37857757242279e-06
-1.21206061447496e-05
-3.95365380233277e-06
-2.78037782865979e-07
-1.31373641834174e-05
-1.34207338712835e-05
-2.05694764723046e-05
-8.89688600707636e-06
-9.62442957251728e-06
-1.65465143746813e-05
-2.36489627800858e-05
-1.31661304966817e-05
-2.08988836627782e-05
-6.77933800206904e-06
-6.89699386672686e-06
-1.5227464477206e-05
-4.67268573036117e-06
-5.31923927069599e-06
-1.54244448183903e-05
-1.14047029523604e-05
-1.84648338135916e-06
-2.1610312356008e-05
-1.07944451295368e-05
-4.62624350036583e-06
-6.29734571172033e-06
-1.4868282060504e-05
-6.71859055420566e-06
-1.84524179283469e-05
-3.43866222938284e-06
4.03191893513631e-08
-7.63299532010973e-06
-1.45477449907261e-05
-5.71194793474858e-06
-3.2207199205663e-05
-1.9794950003295e-05
-2.08460666742797e-05
-1.69142804157667e-05
-3.37530943231829e-06
-4.97800945748575e-06
-7.44340226776766e-06
-1.2701186360439e-05
-3.88327671429862e-06
-1.23039508712248e-05
-9.43220446989408e-06
-4.63684383440054e-06
-9.96895048711913e-06
-4.91246434162588e-06
-3.41310164572472e-06
-1.0691885312653e-05
-7.13579032593613e-06
-1.76616537586607e-05
-6.2111186043244e-06
-1.69079021324369e-05
-1.10582222339655e-05
-4.75828120336287e-06
-1.48311594633019e-05
-1.07806922358782e-05
-2.95340677889679e-07
7.7017483297013e-07
-2.35997479459272e-05
-1.96004051460361e-05
-1.02238722444307e-05
-2.52856464934576e-05
-7.12173281843742e-06
-1.19927273312247e-05
-1.24967331113339e-05
-8.47168176539955e-06
-1.00238832716664e-05
-1.26256874528555e-05
-2.00524722001594e-05
-2.23366078258346e-05
-2.71586794171339e-05
-8.81233412975769e-06
1.55122054495138e-06
-9.39425784428291e-06
-1.93877392250205e-05
-2.52959428943461e-05
-6.24323566480581e-06
-1.22942907249869e-05
-2.07372237731442e-05
-1.54980765930958e-05
-1.13062279766486e-05
-6.79813711430185e-06
-5.93097145986405e-06
-9.31638754128866e-06
-1.67476759695564e-05
-8.06586980769486e-06
-7.37538358209327e-06
-1.12349510207e-05
-5.47304148236379e-06
-8.56388188100286e-06
-1.66791258320109e-05
-8.1091783225737e-06
-7.03534524128555e-06
-8.07903340917515e-06
6.41251096093452e-06
-1.85617986612744e-05
-2.09432927624831e-05
-6.88998687351785e-06
-7.12698107824113e-06
-3.07413732892208e-06
-1.00785144465155e-05
-1.04370393116066e-05
-1.09049943266247e-05
-2.93409414083417e-06
-1.62841141314672e-05
-1.8006972331655e-05
-2.00677830592478e-05
-6.098129573597e-06
-1.12046090197322e-05
-9.538589554551e-06
-7.8558814452986e-06
-1.38234960296812e-05
-2.12695384832262e-06
-1.72850084620424e-05
-1.17189492329631e-05
-1.58617247587063e-05
-9.89565836914223e-06
-1.6259972147034e-05
-2.26913644421867e-05
-1.55937103955879e-05
-1.80318587758152e-05
-8.91978866880809e-06
-1.80033898438357e-05
-9.36340071627464e-06
-1.4147533671457e-05
-1.18743616324541e-05
-1.50848411171969e-05
-8.67446151957527e-06
-1.31768875791546e-05
-1.58225621806678e-05
-2.96547913140988e-06
-2.05045621242563e-05
-2.72735047496492e-05
-1.79681606503215e-06
-2.70475140069015e-05
-1.55154600986387e-05
-1.73397570281055e-05
-4.41035468703773e-06
-2.42630470836087e-06
-1.70841832285185e-05
-1.32121844340377e-06
-7.58503023276959e-06
-1.83426323287134e-05
-1.54337880467167e-05
-3.70477367465834e-06
-2.23564481182673e-05
-1.88565226923648e-05
-7.69609439989365e-06
-2.00936749746993e-05
-1.12763653769211e-05
-3.76181505875993e-06
-1.72973674448145e-05
-2.11840231500956e-05
-1.00969450546552e-05
-2.08167548487189e-06
-5.65227764366704e-06
-4.26603462831044e-06
-1.48830548501122e-05
-2.69259274647178e-05
-1.57995409293915e-05
-1.11082256053067e-05
-5.40757688575575e-06
-6.5287115920691e-06
6.45614227109289e-06
-5.88266009448196e-06
-7.21392739396245e-06
-1.77524275216012e-05
-2.00036559438316e-05
-1.02809621656453e-05
-1.37359529242367e-05
4.96395857582264e-06
-5.48619424850971e-06
-1.05099281704132e-05
-6.95876293272919e-06
-2.87046445374095e-05
-5.99685469045435e-06
-5.96448967709484e-06
-1.48059602931405e-05
-2.40798963172281e-05
-1.62843031058671e-05
-4.07082206474358e-06
-2.10764842986106e-05
2.67653854445576e-06
-9.416555850539e-06
-5.09804345296209e-06
-2.35504653820702e-05
-1.59025232021326e-06
-7.59483584630037e-06
-1.51374548302275e-05
-7.94280180609148e-07
-3.86861475661047e-06
-3.02858948784169e-05
-2.19519577647614e-05
-8.29263629451865e-06
-1.59896520666048e-05
-2.67728184526688e-06
-9.13548749294149e-06
-7.1930077369318e-06
-8.53524714534878e-06
-1.69922415642083e-05
-1.58240676783834e-05
-1.89945747336048e-05
-1.21961837193835e-05
-4.53003427974338e-06
-5.82002406075072e-06
-1.96239983351583e-06
-8.55004089437138e-06
-1.82664080083918e-05
-8.16081952347299e-06
-1.03825482231142e-05
-1.68908766416295e-05
-7.53590322968662e-06
-1.57388751598946e-05
-1.38279677626886e-05
-1.83272071392548e-05
-1.31537439398119e-05
-8.13364991853175e-06
-6.51729576987562e-06
-9.31466487454711e-06
-4.97896597384453e-06
-2.08560060935384e-05
-1.03818211119567e-05
-9.97535871996191e-06
-1.6335472262619e-05
-1.22946201166903e-05
-1.23217038140845e-05
-1.2938383169551e-05
-1.49926963572536e-05
-6.68607101851692e-08
6.36504479591053e-07
-9.5487476937648e-06
-2.03912302108056e-05
-6.72168150220918e-06
-2.08976125177873e-05
-6.58007082525491e-06
1.51035805145388e-06
-8.92509321190445e-06
-3.49797466651139e-06
-7.40328178443343e-06
-1.63025211024419e-05
-9.65185283034907e-06
-7.74284201272995e-06
-5.69018125494939e-06
-5.7129874432615e-06
-1.49684793086437e-05
-1.17759734103065e-05
-1.4976009916054e-05
-8.64964030068643e-06
-1.39269160282223e-05
-1.23160393335536e-05
1.17705174696726e-06
-9.17662507262264e-06
-1.60093493987935e-05
-1.05278660392349e-05
-4.11612817113841e-06
-1.0691072201597e-05
-1.93485210916472e-05
-1.55385671123185e-05
-1.06172393662678e-05
-2.44622000671952e-05
-1.15754747565261e-05
-1.54393532450708e-05
-1.81881989678556e-05
-2.01474348513325e-05
-1.04563203988399e-05
-6.43932643771226e-06
-2.70545257133872e-06
-1.22506447200688e-05
-6.33806302158419e-06
-1.80791532015246e-05
-2.44770287797968e-05
-7.76982030867775e-06
-1.75209359043232e-05
-2.00430295014253e-05
-6.79656519052609e-06
-1.29735369498277e-05
-2.38739120959423e-05
1.49694141189354e-06
-4.62227707953567e-06
-1.767214347788e-05
-7.45491502445001e-06
-1.63991091144523e-05
-2.25881277508232e-06
-2.2190027676633e-05
-1.52836771051101e-05
1.44358331209442e-06
-2.88862562612609e-06
-5.8636267064878e-06
7.85952989257096e-06
-1.57860282826118e-05
-1.33728252024832e-05
-9.89541053032417e-06
-8.37968822931036e-06
-1.97381362068531e-05
-1.63709687761174e-05
-2.65927916761363e-05
-1.21619523274283e-05
-1.42167645931952e-05
-1.46072336278841e-05
-7.5718386004098e-07
9.31069867132655e-07
-1.1632725775147e-05
-8.08638737232141e-06
-1.17239838113891e-05
-1.09335574183193e-05
-1.53726041737943e-05
-4.70302128929062e-06
-1.26702085457018e-05
-8.45422459835573e-06
5.14141672873455e-06
-7.49222933651906e-06
-6.27254699551488e-06
-1.29450166476743e-05
-2.98505671410291e-06
-1.20640262279803e-05
-8.00489526984421e-06
-9.83786541195597e-06
-4.79789876181794e-06
-1.31032495706936e-05
-1.22897198170324e-06
4.82063251608289e-06
-1.10897881046394e-05
-1.20157266639305e-05
-1.56983114513031e-05
-5.04639039242974e-07
-5.04495077778384e-06
-1.17713380124835e-05
-1.869995308364e-05
-1.06270578193465e-05
-1.27485014159487e-05
-1.56376625199678e-06
-1.47645135024884e-05
-2.53893022421815e-05
-1.06335760494566e-07
-1.79653211016618e-05
-1.94711088687922e-05
-7.04225537817057e-07
-7.08366586285877e-06
-2.45397659162247e-05
-8.81463282780624e-06
-2.24889434942357e-05
-2.26054265755093e-05
-1.14180864447062e-05
-8.34152866695363e-06
-1.90596593401053e-05
-1.67756382165652e-05
-1.71784179738566e-05
-6.87409772584644e-06
-5.71132113411603e-06
-1.0911764779962e-05
-7.10059135702767e-06
1.99527639295073e-06
-3.32143498324809e-06
-7.92115555312986e-06
-8.77326634391122e-06
-2.50690538993864e-05
-1.40801973078295e-05
-1.05486846850059e-05
-1.6239762232109e-05
-4.36288879220189e-06
-3.49040634367656e-06
-9.6535870905023e-06
-7.10817600445252e-06
-6.93683223255889e-06
-1.97707408045068e-06
-2.38545445553185e-05
-5.34228314344374e-06
-5.99297914957976e-06
-1.31283125943068e-05
-5.27283244565974e-06
-1.80741169450722e-05
-8.84310177350498e-07
-1.03233028245653e-05
-1.01134120633998e-05
-7.34239270750954e-06
-1.78302852720904e-05
-1.55803072245936e-05
-9.63913371828784e-06
-3.83637365593677e-06
-1.1572685947979e-05
-5.84953032939359e-06
-9.56534320280831e-06
-1.38921314088355e-05
-5.61728716155358e-06
-7.53490145284138e-06
-4.57387143084855e-07
-1.9025237899938e-05
-1.26138018656119e-05
-1.28670867770305e-05
-1.18617233156535e-05
-1.42769627826905e-05
4.73997272516013e-07
-3.51354981061281e-06
-6.73840215019843e-06
-1.11869772351729e-05
-1.55637844308418e-05
-4.5336627036944e-06
-1.62915728185274e-05
-6.05883102575552e-06
-1.78410423899056e-05
-1.20061118209917e-05
8.66504457018512e-07
-1.24006808849612e-05
-1.19860113158604e-05
-7.65915133551328e-06
-1.45854842332487e-06
-1.26394940371573e-05
-2.57407403350189e-06
-1.59591996014303e-05
-2.06921975982472e-05
-2.21522154343812e-05
-4.51146466463564e-06
-2.81480293830438e-05
-1.32769683051476e-05
-1.11474440347826e-05
-8.64476392198654e-06
-1.80256900058365e-05
-7.03454060325751e-07
-4.2174481122497e-06
9.3716701104627e-06
-4.42714817842053e-06
-2.15495612297601e-05
-2.48647568036774e-05
-7.88967214341192e-06
-2.45107245957013e-05
-8.09089036051423e-06
5.51818816017056e-06
-1.63119986399723e-05
1.36088480263279e-06
-9.61716487515574e-06
-1.03150357191392e-05
1.66015091946273e-08
-7.73094952187748e-06
-1.69984029514256e-05
-1.70544807105316e-05
-3.67884118120738e-06
-6.0713162720992e-06
-2.63037382500898e-05
-2.19753178676388e-05
-1.39903562750513e-05
-1.54143617562526e-05
-7.37537871292728e-06
-1.8117209534951e-05
-3.81171679292365e-06
3.70750978944185e-06
-1.50977452268948e-05
-1.38349121817807e-06
1.24294241211219e-06
-1.11196740225123e-05
-2.10767773826507e-05
-1.49142048275626e-05
-9.22676378695111e-06
-6.30189589344883e-06
-9.47708701729034e-06
-1.10778614916687e-05
-1.70849225685624e-05
-1.27618925386473e-05
-2.08196921955553e-05
-1.11690702906703e-05
-2.3002647887284e-05
-1.29761424040941e-05
-1.23502878831671e-05
-1.58764028752705e-05
-4.40065100181062e-06
-1.55729055663051e-05
-7.32904661198352e-06
-9.55854249756198e-06
-1.97143492019213e-05
-8.63960759234127e-06
-3.67916782380496e-06
-8.8293254265028e-06
-2.01851448669426e-05
-1.77496543004442e-05
-1.05308186860643e-05
-2.21979536747165e-05
-1.86187414957132e-05
-1.15975378875656e-05
-7.88127131760675e-06
-1.73911233239554e-05
-7.8327527658775e-06
-1.5094073649631e-05
3.51018909380403e-06
-1.07012574444415e-05
-2.61942778141415e-05
-1.76346722488527e-05
3.87607443887067e-06
-8.0393124288262e-06
-1.06394361993797e-05
-1.65819476587198e-05
-1.54975656792291e-05
-5.60276433695285e-06
-1.34194335046505e-05
-1.12597848331072e-05
-9.3912331001661e-07
-1.8394357880199e-05
-8.75348591594562e-06
-5.67803562390959e-06
-9.22668229586397e-06
-1.48871678694118e-05
-1.37272369576747e-05
9.64130139256166e-08
-1.85893379741595e-06
-1.16842485777816e-05
-1.95278871131915e-05
-1.37625903917724e-05
-3.67420220105224e-06
-2.68036526729911e-05
-4.87262094654549e-06
1.55596422884042e-06
-7.33978829409222e-06
-1.09479890976791e-05
-2.13902863544247e-05
-7.35868054594627e-06
4.3285825315286e-06
-4.42821109253216e-06
-9.06344231661166e-06
-1.50869133287018e-05
-7.8258525325274e-06
-1.75281937128779e-05
-9.37583485058957e-06
-1.01784305591748e-05
-1.18287891171324e-05
-1.53365947915323e-05
1.65066876720614e-06
-8.626910584573e-06
-2.4759885878005e-05
-1.12757515461387e-05
-1.47049020195942e-05
-6.60633518042139e-07
-6.86235802784235e-06
-1.60173924311083e-05
-7.19649212063754e-06
-2.14622188836877e-05
-1.17167337891627e-05
-9.74419442154538e-06
-1.16404216524328e-05
-1.47439358003346e-05
-6.24993351144744e-06
-8.158201656025e-06
-2.35021835518091e-05
-1.04325161900841e-05
-7.77875221167681e-06
-6.32456362134523e-06
-8.34024285267958e-06
-1.81590750523088e-05
-5.14673443171765e-06
-9.19496197907433e-06
-2.11862517239792e-05
-2.6878550512437e-05
-1.05514297469964e-05
-7.76334998279703e-06
-1.29660475829604e-05
-1.39804198018422e-05
-1.12316384789409e-05
-7.18992923182574e-06
-1.8060147996481e-05
-1.70156330528027e-05
1.10107753641538e-06
-1.00581643489299e-05
-1.91521631509982e-05
-2.22366864180374e-05
-1.7339915348925e-05
-8.05857665563948e-06
-4.25589567945612e-06
-1.74042231206484e-05
-5.42823641505176e-06
-1.67817829036664e-05
-9.2158572753301e-06
-1.20830593591666e-05
-7.84401816004889e-06
1.83350188298463e-06
-1.85146193439818e-05
-4.78832068990875e-06
-1.4353485074663e-05
-1.6704552876207e-05
-1.01907486776076e-06
-2.64948674513366e-05
-9.36334061797691e-06
-8.07566303346962e-06
-1.45988050097688e-05
-1.13584910986855e-05
-1.56440789840969e-05
-1.10628060657741e-05
-1.73844744497302e-05
-2.00824425075821e-05
-1.80298420497088e-05
-4.69064320959918e-06
-1.05464823418873e-05
-3.86446756090276e-06
-9.25975841096572e-06
-5.70507987670385e-06
-1.83703366249203e-05
-1.01197712483827e-05
-7.58247880398245e-06
3.1663951461062e-06
-5.79478825705526e-06
-1.46799383185279e-05
-1.08902335147657e-05
-1.21269159602275e-05
-7.01595286990858e-06
-8.94751210150867e-06
-9.49407832958449e-06
-3.30442575423694e-06
-1.72677427364884e-06
-1.96254203663676e-05
-1.33041021904085e-05
-7.21768146970662e-06
-1.90265356724623e-05
-1.02613912517099e-05
-4.32677745350228e-06
-1.74978153396817e-05
-9.18756128431754e-06
-2.54648057549868e-05
-1.70231381936298e-05
-2.43102475648149e-05
-2.1160137767572e-06
-8.60327315295834e-06
-1.28975131540194e-05
-9.78611282676244e-06
4.51192708467599e-06
-2.40050141593854e-05
-6.16198994142474e-06
9.61247604544356e-06
6.50858309943673e-07
-8.64366387723326e-06
-8.47659541015946e-06
-1.99504118535219e-05
-4.87788274882732e-06
-9.83728894870233e-06
-1.96225519996069e-05
-7.89111601528843e-06
-1.50078464663706e-05
-1.49217015805065e-05
-1.22126517666924e-05
-1.33053780539665e-05
3.8771404015177e-06
-2.74727300257778e-05
-1.4316757673025e-07
-4.30835293307581e-06
-1.2697803754986e-05
-2.04789931816429e-05
-6.13329079442752e-06
-1.30233719036804e-05
-8.26955845573075e-06
-2.0246575245286e-05
-5.97777496504655e-06
-6.63215642496066e-07
-1.09508524078237e-05
-1.75878515456991e-05
3.27238124234692e-06
-4.01837375035521e-06
-1.39288836773116e-05
-1.59307572001015e-07
-1.91913887439896e-05
-1.5475905132036e-05
-1.31425962345429e-05
-1.80077911570045e-05
-5.85184620824609e-06
-1.01277497130065e-05
-9.6398267336604e-06
-1.01535674024916e-05
-1.5921126506822e-05
-8.48267361426337e-06
-2.56546963865681e-05
-1.01412216884446e-05
-6.76487119711757e-06
-8.77080320028406e-06
-7.07866382705026e-06
-1.84730975148138e-06
-2.90778949296705e-06
-9.08759117161092e-06
-7.62826062943716e-06
-1.29991744648224e-05
-1.95706177862665e-05
-2.92006003693948e-05
4.74777635523346e-06
-4.36771307251871e-06
-1.07556755848468e-05
-1.32958581178793e-05
-6.65999065987928e-06
-3.53394407608015e-06
-7.3097368456991e-06
-8.80568426828917e-06
-1.61570741187704e-05
-2.47857555110161e-06
-2.46891044790351e-05
-1.60533636667828e-05
-2.28810199314466e-05
-1.49905920309057e-05
-1.22339347575432e-05
-1.06940677297668e-05
-1.80604827370631e-07
-2.61062344705462e-05
-1.59982684816946e-05
1.05328644890068e-06
-1.18261202878334e-05
-1.0650979590282e-05
-1.18949199745783e-05
-1.08697177585223e-05
-6.87310702832008e-06
-8.46009211652227e-06
-1.37491906040276e-05
-1.86257654227988e-05
-5.3428170265422e-06
-1.36765909090388e-05
-1.34209588549175e-05
-4.84331284199408e-06
-4.98633419358202e-07
1.97427354768162e-06
-4.46950359797178e-06
5.09428057755848e-06
-6.06522547848358e-06
-4.47540283872755e-06
-8.24214539508067e-06
-1.84804708025609e-05
-1.31201834524037e-05
-1.56257278020448e-05
-3.86861338834879e-06
-1.31406041220777e-05
-3.81958866905313e-06
-2.78094753561323e-06
-2.441951166496e-05
-1.24906483199422e-05
-2.02796231855229e-05
-1.89490727593904e-05
-5.59143112360741e-06
-1.10747096987524e-05
-7.44593624270436e-07
5.5501542524173e-06
-2.5498791393339e-06
-1.02576319298246e-05
-6.33074885863165e-06
8.51547005551528e-06
-1.34115011821119e-05
-7.61316297804791e-06
-7.04754914056573e-06
-1.03033955188821e-05
-1.7127785050684e-05
-1.09523311704087e-05
-2.21868410680637e-05
7.81852825684338e-07
-2.07241215315752e-05
-7.47526336755965e-06
-7.3407644773401e-06
-1.24906569416449e-05
-9.64300928506044e-06
-1.04618675968887e-05
-2.72876628392402e-05
-7.94234695546357e-06
-1.41209749011462e-05
-1.68467926048934e-05
-3.9656472824788e-06
1.18777411594404e-06
-3.19636064345902e-06
-1.62621993011742e-05
-3.60214938228511e-06
-9.97527111327767e-06
-2.3375042693181e-05
-1.10433666174161e-05
-1.59431291887004e-05
-7.04367826461931e-06
-6.23538549994499e-06
-2.88052679769871e-05
-9.64893096080525e-06
-2.14669962669397e-05
-1.37116685307561e-05
-1.53278932988041e-05
-9.79068642778763e-06
-1.92568657618717e-05
-1.57869741379048e-05
-8.00962431357008e-07
-7.53272959496492e-06
-2.69015088459489e-05
-1.57450870824691e-05
2.2640774106474e-06
-2.02928811385105e-06
-2.02945328257979e-05
-2.81971154134152e-05
-2.41144918500736e-06
-1.11069683297803e-05
-1.65523296176432e-05
-1.71103669762386e-05
-1.79780546256474e-05
-1.23942500119266e-05
-3.3990956713984e-05
-8.89157893272217e-06
-8.56725780771089e-06
-1.37040826196101e-05
7.87676518720128e-07
-1.92810373716143e-05
-9.62469558236186e-06
-1.41076565770071e-05
-7.78195914025432e-06
5.86433220689314e-07
-1.40549739145516e-05
-1.09061778667226e-05
-1.33978361326298e-05
-1.01504461025254e-05
-1.10390725937655e-05
-1.12037337910876e-05
-1.88703464613603e-05
-1.45650154139412e-05
-7.93297394507221e-06
-1.20907826310746e-05
-1.40080111334842e-05
-1.99154967362399e-05
-1.51647201454587e-05
-1.25589976715287e-05
-1.43270336751173e-05
-1.29395317627077e-05
-4.47144853459953e-06
-1.07538792771958e-05
-1.7086097551635e-05
-1.56739131860589e-05
-1.61188606557323e-05
-2.5593442462229e-05
-1.73149009042288e-05
-2.52387854087534e-05
-1.02232790989231e-05
-1.01111917036303e-05
-5.74907168175609e-06
-2.06087829195407e-05
-1.05871035466679e-05
-1.96683215046176e-05
-3.96585805669984e-06
-2.08955525434468e-05
-1.3291392350224e-05
-1.76375628159888e-05
-1.50588127844572e-05
-1.85582004773534e-05
-1.73224908364694e-05
-2.09907238263472e-05
1.93129998470681e-06
5.66606925530556e-06
-2.05016253367962e-05
-1.66082674940813e-05
-6.1467305459307e-06
-8.60669308341551e-06
2.06527251793764e-06
-1.26642506756217e-05
-2.16852426971939e-05
-2.26108321629496e-06
-1.17248816987345e-05
5.74490476218119e-07
-9.86777954138982e-06
-2.05387710260868e-05
-6.37920016100905e-06
-1.75730003293426e-05
-3.50561709801783e-06
-1.55101434914375e-05
-9.72645541960369e-06
-7.19732302097715e-06
-1.13154029234568e-05
-1.9826063084551e-05
-1.29407798875318e-05
-1.01050749799957e-05
-1.5864640751824e-05
-1.54920085543029e-05
-1.89281200179102e-05
-3.23155040585568e-07
-1.27887056768925e-05
-2.92651117527061e-05
-1.42032394415007e-05
-1.35469615639598e-05
-1.22995168969587e-05
-6.28374040412603e-07
-1.14197637353361e-05
-1.61410512784528e-05
-1.14834497328974e-05
-7.84919000030878e-06
-1.20445800723367e-05
-2.33159914763271e-05
-1.89589332421586e-05
-1.54610497770897e-05
-6.20493086021882e-06
8.09598210741829e-07
-5.15808638976722e-06
-1.03909380745428e-05
-1.31891115473998e-05
-1.19647774227345e-05
-5.39206143778703e-06
-1.20168612612643e-05
-3.15315745115454e-06
-1.23555833301762e-05
-1.43056987182007e-05
-1.68527015982455e-05
-8.50472524497778e-06
-1.21505576851985e-05
-1.09803395814062e-05
-1.68767872476766e-05
-1.11148157453319e-05
-1.13501572849049e-05
-1.79987696648735e-05
-4.01863115047451e-06
-9.15527312557344e-06
-2.26595046604739e-05
-1.33428525673955e-05
-1.67413748929668e-05
-5.42617761595238e-06
-3.48492525736906e-06
-2.17641066727018e-05
-1.80714016372885e-05
-1.23249905349328e-05
-4.05270477126037e-06
-1.21626549477941e-05
1.72981581533698e-06
7.10964397395102e-07
-1.43291767859399e-05
-1.13134064671842e-05
-9.25040312047434e-06
-1.8027657735778e-05
-2.94377967072099e-06
-5.96237340865481e-06
-1.22803503000354e-05
-7.78612437173111e-06
-7.1814222110488e-06
-8.93149838704462e-06
-2.24749528177042e-05
-3.15771471223306e-06
-1.53970685243042e-05
-1.14178733399786e-05
-1.46190508132204e-05
-1.784420704759e-05
-1.26452712783716e-05
-1.36580365309243e-05
-1.31532591822055e-05
-5.14631902311482e-06
-1.28941714019774e-05
-1.26248096281139e-05
-9.98783379426925e-06
-7.80814542010086e-06
-1.59621021422647e-05
-1.55913818818575e-05
-5.21380377302543e-06
-1.98329230627788e-05
-1.10527613922795e-05
-9.37463830012663e-07
-9.31455379487646e-06
-9.66739411767623e-06
-1.14809391636661e-05
-1.57323828478965e-06
-8.65123927427291e-06
-1.14434842810079e-05
-7.05115350868639e-06
-7.47197128774998e-06
-8.48605014039053e-06
-1.62378044870673e-05
-1.95203246802228e-05
-6.7122207047057e-06
-1.82094276150623e-05
-1.35502499928696e-05
-2.16462812573424e-05
-9.7932921171329e-06
-1.08472291857361e-05
-1.89306137521711e-05
-2.43610295500355e-05
-2.66147364208242e-05
-1.71455612478339e-05
-8.45887896533979e-06
-1.84701018124136e-05
-1.24673841720955e-05
-8.47735665327123e-06
-9.74123917916435e-06
-1.42306682223123e-05
-2.11315741688201e-05
-1.47926445856741e-05
-8.85739712659134e-06
-6.02792029659263e-06
-2.01519787191076e-06
-3.82412741618426e-06
-9.52069571917429e-06
-2.03865403362024e-05
-1.03130804571284e-06
-5.36839520356939e-06
-3.0793246169584e-06
-1.02103089420483e-05
-1.70079644237429e-05
-5.95385731940813e-06
-1.86275798223488e-05
-1.04439518865535e-05
-2.31187000026196e-05
-5.68804049548263e-06
-1.39684047384e-05
-1.5514021636905e-05
-6.69972165614277e-06
-2.46010800069771e-05
-4.06288434128102e-06
-1.7865239750804e-05
-1.92435827494216e-05
-9.54615966566021e-06
-1.67553693978328e-05
-1.77570763075296e-05
-1.37976955698149e-05
-6.71459619879901e-06
-1.48822419438273e-06
-8.30125731153361e-06
-1.53985119318894e-05
-1.55879663210938e-05
-1.87399348206024e-05
-8.41928701309241e-06
-3.91616370553593e-06
-1.0213288597416e-05
3.03229001925039e-06
-1.33274992881966e-06
-1.08784553769137e-05
-2.47753063953889e-05
-1.57519880627404e-05
-1.42572644188106e-05
-1.32678553742372e-05
-1.06529437487752e-05
-2.01543493134697e-05
-1.73438404504707e-05
-2.19747138513515e-05
-1.29800354951428e-05
-7.3913444827321e-06
-7.29196881490767e-06
-3.39283943290134e-06
-8.35847243086048e-06
-1.06358888154516e-05
-1.76926607663025e-05
-3.38119883147332e-06
-1.2653136075386e-06
-1.13757562564208e-05
-1.09278898998281e-05
-1.32082630581751e-05
-2.58816966033851e-05
-2.02474494321363e-06
-1.23300553828073e-05
-9.21478140809916e-06
-1.05623053304723e-05
-1.89093794656498e-05
-2.13757647618931e-05
-2.2623746054614e-05
-1.40650985499478e-05
-1.89030652475676e-05
-2.40611243756231e-05
-1.97210958290437e-05
-1.47349602841829e-05
-7.35076125882065e-06
-7.21357349213111e-06
-1.16751263506431e-05
3.63869385145163e-06
-1.52051975794359e-05
-6.16998965894158e-06
3.96290098723786e-07
3.57387187713244e-06
1.61426497700518e-07
-1.43101583683953e-05
-1.12148958805895e-05
-3.80119449023876e-06
-1.47737950369734e-05
-1.7053738922507e-05
-1.64039518890508e-05
-1.62232303008143e-05
-1.36375303432208e-05
-6.86413536820533e-06
6.39636787037249e-06
-1.45337731557164e-05
-6.87125938889345e-06
-2.80925539434105e-06
-1.11928908937597e-06
-1.84883846012301e-05
-1.52481968490055e-05
-1.65362580093378e-05
-1.07298477671543e-05
-2.65759478627621e-05
-1.24217698331132e-05
-1.56494834821212e-05
-1.56644153582719e-05
-9.67647888873787e-06
-1.13785977961103e-05
-1.80469873575023e-05
-1.84533553056274e-05
-1.00651967959413e-05
-7.14657393763324e-06
-9.40179808410384e-06
-1.22183277664946e-05
-1.189804022098e-05
-6.27460625101772e-06
-2.7255226700788e-05
-2.98129142934555e-05
-9.91135256281625e-06
-1.21155213456158e-05
1.06871397611607e-07
-1.37872727832463e-07
-1.28862440310061e-05
-1.41026601845178e-05
-3.27720941692047e-06
-2.00112593756587e-05
-1.03792315039847e-05
3.43131282804899e-06
-1.95266351321135e-05
-5.55688601851911e-06
-5.3683024324436e-06
-1.99870834600101e-05
-5.20174146892162e-06
-1.52870853874268e-05
-1.59776170223091e-05
-3.92769626858453e-06
-6.55898440490132e-06
-2.10552938272314e-05
-7.01687185120541e-06
-2.20507168247848e-06
-2.07845968276172e-05
-1.6661752286197e-05
-1.74511631948445e-05
4.86689797575412e-06
-7.93216309170544e-06
-1.56020595581554e-05
-6.05762395316552e-06
-1.21366900632408e-05
-2.50211301142087e-05
-1.43688633338241e-05
-6.61729559340752e-06
-1.52609186101883e-05
-1.98735670744755e-05
-1.66863368002567e-05
-9.18739974785667e-06
-2.07557192603335e-05
-1.56794351349295e-05
-1.69407428550173e-07
-2.98327364068244e-05
-1.52206450433565e-05
-7.75914429857226e-06
-1.04203449364582e-05
-2.12617358174006e-05
-9.11781050961409e-06
-9.37301272939575e-06
-7.54946441466928e-06
-1.2017344860731e-05
2.75318694521895e-06
-1.85104621857283e-05
-1.44177128053346e-05
-2.18073892138183e-05
-1.62776643289099e-05
-9.419980631297e-06
-1.29578948173869e-05
-5.92009154244933e-06
-1.61688738095445e-05
-7.75383301810365e-06
-1.34114192277433e-05
-4.32089046707452e-06
-1.83452575555193e-05
-1.81557998520019e-05
-9.47978596191973e-06
-1.19937829390621e-05
-2.039756626403e-05
-1.18418816410354e-05
-1.02468208145459e-05
-2.56818780501224e-05
-1.31963460969122e-05
-4.39074149279158e-06
-1.58572651268804e-05
-1.18575947594853e-05
-2.55362608258285e-05
-2.27828143547132e-05
-1.25837538912893e-06
-1.1264477599425e-05
-9.28500722142868e-06
-1.3810436823837e-05
1.40509788501378e-07
-6.51529069631816e-06
-1.79536743750318e-05
-2.95603572206885e-05
-1.96734941132423e-05
-1.45915910144281e-05
-1.30881301942315e-05
-1.3627969489498e-05
-2.75601335776371e-06
-1.1036807868113e-05
-3.32939934573187e-06
-1.24092248996224e-06
-1.4598975647151e-05
1.07593577784271e-06
-1.148110868176e-05
-1.61163283576165e-05
-1.11374957329806e-05
1.08898280754331e-05
-6.63390428054827e-06
-9.05358732219293e-06
-1.51906678396916e-05
-7.89031648287299e-06
-7.39188030202092e-06
-7.21386721895647e-06
-1.68230400650878e-05
-1.54712408047099e-05
-8.02994800925388e-06
7.02845729294098e-06
-2.43966253679861e-05
-1.59517327664902e-05
-9.613679385198e-06
-9.90406971230562e-06
-5.79509349326393e-06
-4.49660220988192e-06
-7.97928942974315e-06
-2.82554571816329e-06
-1.60681811777022e-05
-7.36728590536465e-06
-8.7236881773157e-06
-5.95539893022865e-06
-9.20595380246204e-06
-6.37816452712523e-06
-9.82865877484734e-06
-8.1700425920616e-06
-2.04515339064871e-05
-2.09020951259427e-05
-1.93562421510932e-06
-7.03967443630653e-06
-1.87315508655663e-05
-1.09460620831647e-05
-2.17686212002775e-05
-1.31001662526047e-05
-1.17188019870142e-05
-2.18939979301723e-05
-9.25046789583492e-06
-1.5082318925848e-05
-1.95988723357332e-05
-1.05968193585029e-05
-1.39092312555409e-05
-4.73337459012362e-06
2.38051297201691e-06
-2.20911360309173e-05
-4.04087789235667e-06
-1.09343510761944e-05
-2.22855074640241e-05
-6.42834776369206e-07
-1.38156352167231e-05
-1.4580814037254e-05
-5.63422349384529e-06
-7.28614682732266e-06
-1.10299088949836e-05
-1.10041623584711e-05
-2.88988454325257e-06
-1.38139623658825e-05
-1.94312570370724e-05
-5.82476779140938e-06
-9.64491392340662e-06
-1.77558136340355e-05
-2.91360359615219e-06
-7.58210664947741e-06
-7.07471196642904e-06
-5.25165357580545e-06
-1.7761059373604e-05
-2.3899218748993e-05
-1.7370136405648e-05
-1.35157590743932e-05
-8.93080472334211e-06
-2.27453743376675e-05
-1.33466855652525e-05
-1.44345656154976e-05
-2.79403701270803e-05
-2.22703878804351e-05
-1.74547704256047e-05
-1.39543235771613e-05
-1.60501128381607e-05
-1.68202476326549e-05
-1.17219427506227e-05
-2.28127789563855e-05
-5.00404754167864e-06
-1.27401799201233e-05
-1.54029132194915e-05
-1.93942964271666e-05
-3.89649781693553e-06
-5.62173507925998e-06
-2.14972181627027e-05
-6.56034976832362e-06
-1.03317029024385e-05
-1.18869821579873e-05
7.64949910146735e-07
-5.55128690574038e-06
-2.0091110743866e-05
-1.22034978351509e-05
-1.77865374097653e-05
-2.05899037835168e-05
-1.12461390670062e-05
-1.50235561092352e-05
-8.46206380266772e-06
-9.68029194370493e-06
-2.83564468754947e-06
-6.25491048693518e-06
-1.45570043563293e-05
-1.32397573991527e-05
-1.49777985725129e-05
-1.03692074395657e-05
-5.54033840068607e-06
-6.15072631323914e-06
-1.92904365110723e-05
-2.35217662051739e-05
-1.8358211309891e-05
-8.21800165786246e-06
-1.13233040828726e-05
-3.98215913569472e-06
-1.53234704486369e-05
-7.64340966671879e-06
-5.77306608906998e-06
-1.58871693395029e-05
-1.01598086407398e-05
-1.29759670102255e-05
-6.40082712716558e-06
2.67227420076626e-06
-1.94399616040504e-05
-1.05877685999141e-05
1.45721480051744e-06
-1.56111607620878e-05
-1.75180778664053e-05
-1.11606953781588e-05
1.30849833663901e-06
-8.40084519350132e-06
-1.21049726547274e-05
-1.05943018731353e-05
-1.04081970640274e-05
-1.67706734191441e-05
-2.60564692307465e-05
-6.81532008642385e-06
-1.3001790234409e-05
-1.88798421194763e-05
-1.19664395950413e-06
-2.92958745677883e-06
-1.23217013257609e-06
-2.52144704528742e-05
-1.71355947928161e-05
-9.83881344456196e-06
-3.17582626347383e-06
-1.1575728939821e-06
-4.62977787405725e-06
-1.50495571571582e-05
-6.86072493166015e-06
-1.32160679691386e-05
-1.78219831758611e-05
-3.51729648680937e-05
-9.82599162157162e-06
1.41998887449154e-07
-1.65728196285285e-05
-5.73079660108059e-06
-1.35445903550846e-05
-1.70737768358502e-05
-8.54262786738846e-06
-1.32249409448569e-05
-1.10459277285695e-05
-1.27667542256711e-05
-1.50494642326112e-05
-5.97508323234234e-06
-2.377592770553e-05
-1.37064536923724e-05
3.67721104464259e-06
-3.13557075387264e-06
2.11485191970634e-06
-6.69464673429127e-06
-1.51772342372013e-05
-1.99959865188496e-05
-1.8872816136139e-05
-2.10237974393489e-05
-6.88121001758489e-06
-8.15654696463079e-06
-1.09067942343077e-05
-6.52901140619929e-06
-1.11586799960516e-05
-1.24484407094381e-05
-2.00184301435407e-05
-1.85184143546246e-05
-8.06702899857172e-06
-1.92236123034118e-05
-9.46406997932079e-06
-1.56052007646774e-05
-1.55878240466055e-05
-1.91089412609276e-05
-5.33780859005376e-06
-9.74900671857961e-06
-1.3153344141756e-05
-1.62844293481169e-05
-8.43201699450471e-06
-6.91956774628189e-06
-2.11368577720324e-05
-1.22600220719471e-05
-5.42928100619789e-06
-1.58882483483303e-05
-1.10506409965046e-05
-7.51673592388116e-06
-2.36064014523025e-05
-1.64229107573263e-05
-3.84556788060961e-06
-2.42057636516664e-06
-7.37201523714383e-06
-1.21324938466647e-05
-1.38409862122015e-05
-2.75905085825282e-05
-1.35071322799996e-05
-1.78992734787859e-05
-8.98319661529284e-06
-2.34643515558606e-06
-1.65486472113998e-05
-1.00478853250618e-05
-7.79056857422274e-06
-1.34253355380363e-05
-3.0098518083797e-05
-1.16381475130971e-05
-1.73660419828124e-05
9.40133892123127e-06
-8.34369992221118e-06
-1.06100375390299e-05
1.08481141000285e-06
-1.88244397697878e-05
-1.06077994103063e-05
-1.4612222285512e-05
-2.57931543171195e-06
-9.99295971145522e-06
-1.95210839794518e-05
-2.63597118005307e-05
-8.81852162920576e-06
-7.6921217827006e-06
-1.78993497991265e-05
-2.72661301205875e-05
-1.91638948495728e-06
5.95870710154388e-06
-1.21637917623593e-05
-9.62820362223466e-06
9.94477535006308e-06
-9.32783922068326e-06
-1.0671766798994e-05
-1.42943409442644e-05
-1.0007818581615e-05
-9.08223012322606e-06
-1.32243482702939e-05
-1.37382865830249e-05
-2.18913107531512e-05
-1.94898433081218e-05
-1.25244562454842e-05
-2.65492306166393e-05
-6.94137654002499e-06
-6.24362819262155e-06
-1.0552968781614e-05
-8.76201862447548e-06
-7.42719222913516e-06
-1.12002590145471e-05
-1.44808367853411e-05
-9.71436433102802e-06
-1.91154699868708e-05
-1.08352732974023e-05
2.20925417277376e-06
-1.42912412800652e-06
-2.05444781027834e-05
-2.15840870522135e-05
-2.19164665708889e-06
-1.09070940225873e-05
-3.3313231410807e-05
-6.58415623738633e-06
-7.55832609064793e-06
-2.44706131944932e-05
-2.02057425513751e-05
-4.89939385740199e-06
-1.02778985640287e-05
-1.95395807465936e-05
-1.54631513500866e-05
-2.07680827252281e-05
-2.04963042643543e-05
-1.24534979187595e-05
-1.53843641620362e-05
-1.78814587020795e-05
-1.23962662287611e-05
-1.53029392975834e-05
-9.94262837378274e-07
-1.04302167107973e-05
-1.87952411476646e-05
-1.81250778414661e-05
-1.38370565952017e-05
-1.97787638764191e-05
-8.89295046488039e-06
-1.31818400178497e-05
-1.08011470837582e-05
-1.08106958542564e-05
-1.83782021469198e-05
-1.3480806532694e-05
-2.65691683505615e-05
3.74397360801518e-06
-6.16390680366967e-06
-2.25052936318676e-05
-7.40627705389084e-06
-5.3251008574105e-06
-2.12307721483618e-05
-1.54263572976964e-05
-4.66623575505397e-06
-1.7459511625706e-05
-1.1606459734593e-05
-1.81997422871581e-05
-5.3075261469432e-06
2.23931065412022e-06
-7.17198531326215e-06
-2.48160140499671e-05
-9.44023564996509e-06
-5.41137007354249e-06
-1.81431828665984e-05
-1.5533542564634e-07
-3.26680832730328e-06
-1.69701851567173e-05
-8.96405076819502e-06
-1.40249769415674e-06
-9.03520211173848e-06
-1.06756003095405e-05
-1.16422222378898e-05
-2.04132356561106e-05
-1.66256353794031e-05
1.42174289107936e-06
-2.61387883576213e-05
-1.07171803766814e-05
-2.48219517453257e-06
-1.23942291082666e-05
-1.28746700946712e-05
-2.45307643686577e-05
-1.6224928532563e-05
-9.62394603393428e-06
-1.00826764789201e-05
-2.08214229639366e-05
-1.17635400937852e-05
-6.34823244050686e-06
-1.23634129925812e-05
-7.14752986209061e-06
-1.38964304337546e-05
-1.38541867778264e-05
-4.08477400754455e-06
-1.41227628503589e-05
-2.51778348174974e-05
-7.0062184443852e-06
-1.01596481300655e-05
-2.60775871916162e-05
-1.48614262824945e-05
-8.93272848977075e-06
-2.18551008950375e-05
-9.32103360196607e-06
-2.2691094903855e-05
-7.57295432610554e-06
-9.57040838920604e-06
-1.24015708700718e-05
-1.22552224173509e-05
-5.57384493658591e-06
-9.96736311191226e-06
9.19351645840449e-06
-1.6452132748569e-05
-7.33443181599979e-06
-6.57551564261122e-06
-1.1631448256097e-05
-7.0039852694019e-07
-2.59289715423817e-06
-1.46335859777212e-05
-1.87901883443281e-05
-1.28788030083547e-05
-4.94467359914433e-06
-1.73583187762789e-05
-2.72832923007875e-06
-7.78490944804015e-06
-4.9689925383271e-06
-2.35266893451354e-06
-1.18125024767744e-05
-9.29806476410154e-06
-1.74141823139803e-05
-4.24684003101235e-06
-1.99981686609619e-05
-3.15765591730385e-05
-7.25420586267466e-06
-1.08030485189679e-05
-1.17111354888318e-05
-1.78557282679787e-05
-9.92349051468003e-07
-1.50146855735301e-05
3.33461628436211e-07
-9.27803225956597e-06
-7.98591865156799e-06
-4.4361332311985e-06
-1.11262532173931e-05
-1.85841729863059e-05
-4.80241613195521e-06
1.10918597070183e-07
-2.12662653277664e-05
-5.28564533534283e-06
-1.73606426438527e-05
-7.21814443467457e-06
-6.58496235635487e-07
-1.3588963708454e-05
1.14846242187562e-06
1.16055850239929e-05
-5.80622774003522e-06
-1.50084340739385e-05
-2.06566840770373e-05
-1.77608982822794e-05
-1.55680608428086e-05
-5.26304213839245e-06
-2.9918884148411e-06
-2.11285579070395e-05
-1.56683403331632e-05
-8.62666711344147e-06
-7.73428932213547e-06
-2.75848555343644e-06
-2.18099757147784e-05
-1.65780626473563e-05
-2.12015118594114e-05
-3.77615774707632e-06
-1.12652075427872e-05
-1.57756090221732e-05
-1.66552045339878e-05
-6.00854380543733e-06
-1.78975285427604e-05
-5.84097455094607e-06
-1.39437045388924e-05
-6.70666667229395e-06
-1.26879750944024e-05
-6.86177179506776e-06
-8.14085698051872e-06
-1.58135723542734e-05
-1.98005506801132e-05
-1.81383779442031e-05
-1.7600528046899e-05
-6.68254468359939e-06
-2.38781424098936e-06
-1.49430719827277e-05
-2.01547221722964e-05
-1.62839521824583e-05
-1.22056723474763e-05
-1.44179633787268e-05
-1.50075788375403e-05
-2.0895946224506e-05
-1.58003430718921e-05
-1.62657448487057e-05
-1.13491939867808e-05
-2.23048485822961e-05
-4.67287300964018e-06
-1.39236714580277e-05
-2.07060588680815e-05
-5.9802246890875e-06
-6.58279697650996e-06
-5.15278454785439e-06
-2.01563783779945e-05
-1.54935588548525e-05
-2.92852849907189e-05
-9.4339906635997e-06
-8.1472531492675e-06
-1.16258038249338e-05
-1.34985683812076e-05
-1.91550468861892e-05
-1.3332442679263e-05
-1.67364909220066e-05
-1.44085344137282e-05
-2.30514475162018e-05
-1.5127515211294e-06
-8.00034453447784e-06
-1.12826346102519e-05
-9.89496230466046e-06
-7.71121912954423e-06
-1.06023670607121e-05
-6.18439929730016e-06
-2.04941780163476e-05
-1.71183531910047e-05
-8.26180940692013e-06
-1.37971451618324e-05
-2.38045970591646e-06
-1.28085960836522e-05
-7.59082462073137e-06
-1.37005482890962e-05
-1.78379491346897e-05
-7.54889673736788e-06
-4.22424520721956e-06
-1.00836340623878e-05
-1.06613240819995e-05
-1.49565967062486e-05
2.7640673184721e-06
-1.37248990556186e-05
-1.57079638649745e-05
-1.48933451796141e-05
2.39784666750339e-07
-1.42875920548369e-05
-8.73338257863608e-06
-1.03579434970903e-05
-2.04694391225137e-05
-1.45243250734063e-05
-8.24251894507605e-06
-2.04784405742707e-05
-1.54202465161225e-05
-1.10563583570547e-05
-1.87536762302842e-05
-1.015806616399e-05
-9.12687237955814e-06
-7.28976511126445e-06
-2.24008150929588e-05
-5.46114408390467e-06
-9.60797972435098e-06
-6.24205399267883e-06
-6.34580415214478e-06
-2.10600554064463e-05
-1.24733888106583e-05
-1.86890078201076e-05
-8.31278363138467e-06
-1.40453917325569e-05
-8.17904872905599e-06
-1.47847788858491e-05
-6.7685751494422e-06
-9.44746578265927e-06
-9.43931930221468e-06
-1.64691946626867e-05
-1.86031912972765e-05
-2.71462741417118e-06
-1.18365853270001e-05
-1.92238758072119e-05
-4.30826656598614e-06
-8.91626759630725e-06
-3.0215352843949e-05
-2.14875391310818e-05
2.46326800720799e-06
-1.98363990199122e-05
-2.25486936711171e-05
-1.31399681806115e-05
4.41132326906962e-06
-2.10375187961528e-05
-1.75112549384333e-05
-1.93118408359781e-05
-1.54499846982791e-05
-6.71849673762837e-06
-8.63935784341494e-06
-8.86787863937368e-06
-8.2156248433828e-06
-1.75521158412416e-05
-1.28984531642518e-05
-1.86670705090214e-05
-1.52220142856812e-05
-1.13044137591342e-05
-1.31135415341854e-06
-1.21014220534788e-05
-7.41336621409305e-06
-1.61957667757929e-05
-1.26536068839217e-05
-1.33606564147069e-05
-1.09236934462532e-05
-2.14769282854414e-05
-1.70201493930483e-05
-1.51329748318699e-05
-2.1877523876404e-05
-5.34714080217728e-06
-1.2538230749224e-05
-1.085631454809e-05
-1.92644581896779e-05
-2.34913175661527e-05
-7.10289603481803e-06
-1.43114261025938e-05
-3.14009304642171e-05
-2.35254339361064e-05
-1.38590887709784e-05
-1.25409832509128e-05
-1.93316774792845e-05
-1.30198765439943e-05
-3.21274551521726e-07
-1.09702382915616e-05
-3.0094045014773e-06
-3.06038677678643e-06
-1.32665103867127e-05
-9.17004776160367e-06
-2.26124715429726e-06
-9.54703789091549e-06
-1.24334124977142e-05
-3.21877532540647e-06
-1.52161977592062e-05
-1.86690062570278e-05
-2.18929545553833e-06
-1.18866212628302e-06
-1.65016057565414e-05
-1.41456596422755e-05
-2.47216783921991e-05
-5.34943435029457e-06
-1.88009295454266e-05
-1.28428533243604e-05
-1.40953330350857e-05
-7.99165785650132e-06
-1.12660402916527e-05
-6.09118410178735e-06
-1.32460189085971e-05
-2.32115270548715e-06
-1.10670345119224e-05
-1.38938919015909e-05
1.31489725356327e-05
-1.91883248382377e-05
-2.72627737204656e-05
4.71319062475969e-06
3.56091349002566e-06
-1.27274349975449e-05
-3.64221910522597e-05
-1.60014392065742e-05
-2.14234408459371e-05
-1.36686357873338e-05
-1.0891582584677e-05
-1.59163162086845e-05
-4.61259546753555e-06
-1.50923616071277e-05
-1.40478958579314e-05
-6.38935104921203e-07
-1.19814483575944e-05
-1.34836142024631e-05
-1.03623858303536e-05
-1.33968838093389e-05
-1.67929893720943e-05
-1.49719690291445e-05
-2.46123118534326e-05
-1.55105020916944e-05
-1.63195988129463e-07
-6.80873540066104e-06
-9.03920592857629e-06
-2.67739864830207e-05
-1.33251405931058e-05
-1.39957875497789e-05
-1.08764078768793e-05
-2.18207121661654e-05
-1.44924085577581e-05
-8.77241490800895e-06
-3.5077465434508e-06
-7.57646822977791e-06
-9.84494014244564e-06
-5.3755091343646e-06
-1.76699967554873e-05
-2.40848749808422e-05
-8.60911889386363e-06
-6.76933571952382e-06
4.9945284737539e-07
-1.10143018798134e-05
-1.34817295450272e-05
-3.65412214448708e-06
-1.32152272214594e-05
-3.15898766010767e-07
-8.89224570322221e-06
-1.04496917559894e-05
-1.22551819721605e-05
-1.78624295583128e-05
-1.26749326871587e-05
-7.05529929661163e-06
-6.51714291742495e-06
-4.97192478601735e-06
-1.87379289620583e-05
-1.1570512515842e-05
-8.77551371586849e-06
-6.98785365584811e-06
-5.82381188646049e-06
-2.00977158010931e-05
-1.04149919338883e-05
-1.43136928939794e-05
-3.52965268976405e-06
8.8854044767508e-06
-1.53978905800085e-05
-1.28648626040189e-05
-2.00793470817012e-06
-2.36687880077575e-05
-1.6047880241102e-05
-6.76808936700886e-06
-2.5084454265995e-05
-1.31710597834399e-05
-3.69294468601387e-06
-8.51112344277505e-06
-5.38107415426434e-06
-4.41876083685119e-06
-2.41568656265289e-06
-2.00143796137899e-05
-9.44344989508282e-06
-3.47783070306174e-06
-4.41223133154852e-06
2.26054942159672e-06
-1.45016362869302e-05
-1.88500598420809e-05
-2.7353942318389e-05
-1.61947129526799e-05
-5.53770674800382e-06
-7.51095083240206e-06
-2.21343607999189e-05
-2.54048201433564e-06
-2.02709367636462e-06
-8.80198392155609e-06
-4.19114044444026e-06
-6.09000260899373e-06
-1.56807460760837e-05
-2.61792027433507e-05
-5.92154780939111e-06
-1.29719167745569e-05
-7.65163077764239e-06
-2.00291641089688e-05
-1.31802211242961e-05
-8.03533431220239e-06
-1.28405089175276e-05
-6.51961028566718e-06
-1.216147346498e-05
-8.96671170136845e-06
-9.06729423448211e-06
-1.64319171179424e-05
-2.04561520683771e-05
-2.57395204460966e-05
-1.1321940534655e-05
-2.05674777244031e-05
-2.4888011265342e-05
-1.12304506388629e-05
-6.99830178283416e-06
-2.5515400157468e-05
1.95292161041305e-06
-1.87433850047187e-05
-1.56473522191139e-05
-4.4048966492138e-06
-3.09660301678204e-05
-1.02536749704361e-05
-9.52205697409893e-06
-2.38617307632529e-05
-1.36341396275242e-06
-1.82112813467685e-05
-9.78726515950542e-06
-1.74340609431146e-05
-2.04261025695134e-05
-1.16076223436203e-05
-8.08768958084414e-06
-8.35904941424471e-06
-5.17267940206875e-06
-1.53505312874383e-05
-1.99096283028023e-05
-7.16679726195348e-06
-9.62128720403095e-06
-3.37421103710115e-05
-2.08867110164244e-05
-1.33648828901939e-05
-1.26178029170452e-05
-2.520742357906e-05
-4.22032801371162e-06
-1.07317154186048e-05
-1.87435935168637e-05
-3.04763153759661e-05
-2.42414828977437e-05
-5.05798509874023e-06
-1.37169898154429e-05
-2.1410595072664e-05
-1.11955980998457e-05
-1.65871938745131e-05
-2.09847090777771e-05
-8.84103352880385e-06
-1.73853823878356e-05
-2.06129147544222e-05
-4.71860822868957e-07
-9.50374681811218e-06
-1.69103932806795e-05
-2.18202909381442e-05
-7.15569325548731e-06
-1.60447584065863e-05
-1.41508269787702e-05
-1.18413231744264e-05
-7.07525435928818e-06
-5.69229629305475e-06
-1.15745581971068e-05
-1.08665267959743e-05
-1.61567554210447e-05
-1.68631827107437e-05
5.84268331785365e-06
-6.97223383237328e-06
-2.02586118513691e-05
-3.67424118303005e-06
-1.15658445621651e-05
-1.16653438002946e-05
-6.80256615587941e-06
-1.03145506850855e-05
-1.98636174483637e-05
-1.82742073853773e-05
-2.36085080576425e-05
2.24519307874342e-06
-2.36650104610088e-05
-1.30267322916163e-05
-1.45657459385264e-05
-1.50415069018845e-05
1.79690415205839e-06
1.29999941371317e-06
-2.45346890834444e-05
-9.21603882911019e-06
-1.72389250743552e-05
-3.25910122991406e-06
-1.49236476244126e-06
-1.18636869909688e-05
-1.97949306247375e-05
-9.218025396042e-06
-1.78605080412337e-06
-2.32477137495725e-05
-1.78479272403709e-05
-1.73683607149242e-05
2.60715444836017e-06
-1.77540293329977e-05
9.26762318978877e-06
-1.77526264865165e-05
-1.51056487725723e-05
-1.47911117519289e-05
-2.42678001307347e-06
-1.73039811819509e-05
-1.73525517160377e-05
-1.77677649771583e-05
-7.91674002281946e-06
-7.0645886623897e-06
-1.60141392143307e-05
-3.59867814208863e-06
-6.65187352271026e-06
-1.73409158400896e-05
-1.08616867855221e-05
-9.86586189156703e-06
-1.28929273843213e-05
-2.73406360612356e-05
-9.9979606994569e-06
-1.29093578892108e-05
-1.38558419216916e-05
-1.51307968207288e-05
-2.31591673602971e-07
-8.01772795291867e-06
-8.28838524479801e-06
-1.21138008741383e-06
-8.54520625586523e-06
-2.0571392432211e-05
-2.06130263133886e-05
-1.11881995375895e-05
-5.77097026171574e-06
-1.6864403225823e-05
-1.31087562235282e-05
3.18624979596387e-06
-1.73099749480789e-05
-8.86085401118816e-06
-1.12180499577338e-05
-2.08296550382867e-05
-1.35236789031758e-05
-6.66998512905042e-06
-7.34945502150013e-06
-1.38734743016074e-05
-3.0228351470852e-06
-1.1127511377829e-05
-2.27611035949119e-05
2.66833564457247e-06
-2.1433965159162e-05
-9.35967142196634e-06
-7.16550199488341e-06
-2.11940187160541e-05
-4.78866837934754e-06
-9.65832543315962e-06
-8.77330787799721e-06
-1.24889582717343e-05
-1.67304363669146e-05
-2.9090825192801e-06
-8.50121731916915e-06
-1.75800771079379e-05
1.2511795277668e-06
7.94789045048024e-06
-1.4355406347809e-05
-1.40287335040915e-05
-6.01787320521211e-06
-1.40580871593529e-05
-1.33911712027923e-05
-1.3954042518591e-05
-1.45389125236627e-05
-1.31018225074139e-05
-2.01718223938967e-05
-3.68349509094978e-06
-9.24057318474923e-07
-1.47846904574376e-05
-4.46918533752698e-06
-1.29277764755472e-05
-2.6704470479159e-05
-4.85889538488337e-06
-1.68654374388408e-05
5.97514700215789e-06
-1.96119707143821e-05
-1.174284161474e-05
-2.68244118147044e-05
-1.96502976553899e-05
-1.29700225099772e-05
-8.56711809203761e-06
-1.15571401372837e-06
-8.27742013043362e-06
-1.12604494664978e-05
-1.13499238455697e-05
-8.84494943875865e-06
-2.41683180785188e-05
-1.33380955810029e-05
-9.35873249696867e-06
-1.66835631325507e-05
-3.5294481571498e-06
-8.31309190810128e-07
-2.29909034461594e-05
-1.3055141075608e-05
-2.07516920732193e-05
-5.72869740807815e-06
-1.35575963480272e-06
-9.0793688168175e-06
-1.82466103822827e-05
-6.97884112597175e-06
-1.26722064679439e-05
-1.02341970544076e-05
-2.26797987410641e-05
-1.60119462274832e-05
-2.4202407375881e-05
-9.10761509298697e-06
-9.20222473733889e-06
-2.29268048140029e-05
-3.00487687210223e-06
-6.72685966026811e-06
-7.2220674638923e-07
-6.248151612835e-06
-1.6450870878859e-05
-1.84898234843456e-05
-2.90178030601162e-05
-6.91889231431103e-06
-1.01559091505577e-05
-9.52954788103822e-06
-1.02248082011008e-05
-9.29379421985182e-06
-9.96840901727509e-06
5.20312613596905e-06
-1.05935390361519e-05
-1.55230848828382e-05
-1.56613260919866e-05
-5.34175823359373e-06
-6.9060042957764e-06
-2.17621725269322e-06
-3.60826357751622e-06
-2.8817150690342e-06
1.95479980132688e-06
-3.55974895824341e-06
-2.04825688446829e-05
-4.29239977813996e-06
-1.07408444705243e-05
-2.32994545238391e-05
-3.5094303160374e-06
-1.07101678706006e-05
-1.29054666413527e-05
-9.24998403245584e-06
-1.72409042503109e-05
-1.3826176937161e-05
-6.78714687600341e-06
-7.27471877909518e-06
-1.01149716904936e-05
-8.4806547660093e-06
-1.15836551341166e-05
-2.08492832326113e-05
-1.46461752132446e-05
-1.54389561860136e-05
-1.8192336909572e-05
-6.13952234030277e-06
-2.117633797526e-05
-1.68703106924749e-05
-1.16094098611454e-05
1.06699399207292e-05
-7.5916475852853e-06
-1.3127988467563e-05
-1.7241798285687e-05
-1.02909661860439e-05
-1.15457667418825e-05
-8.92397151664963e-06
-5.74255404720552e-06
-5.4086170727698e-07
-2.42334854284802e-05
-1.17805595475165e-05
-1.00611515053705e-05
-1.79429762162406e-05
-9.72812473418412e-07
-1.46040701317491e-05
-1.00578574461757e-05
-6.95829769978098e-06
-6.93469965901872e-06
-1.67054695674097e-05
-9.63678055991895e-06
3.05866875922591e-06
-3.88644643312072e-06
-1.31355539965081e-06
-3.50971271283138e-05
-1.86884731740573e-05
4.58540994791608e-07
-2.92742370147602e-06
-9.56443225457607e-06
-1.99571821852794e-05
-1.50561373192714e-06
-8.92941647828974e-06
-1.4913777173206e-05
-8.00636979234322e-06
-1.67744407734745e-05
-4.84219505055038e-06
-1.62569927830241e-05
-7.61033346737435e-06
-9.39910770093646e-06
-1.29966681844095e-05
-1.19993817556262e-05
-1.3727793541116e-05
-4.43160265392198e-06
-1.38415598774391e-05
-1.29082638213673e-05
-8.48733695265803e-06
-1.71267431877073e-05
2.07112121799599e-06
-1.95413979274501e-05
-1.84909635456641e-05
-1.09250193276382e-05
-5.68525074386181e-06
-4.96973335073689e-06
-2.72564937969016e-05
1.25447354513933e-06
-9.17316420757509e-06
-1.12153061240606e-05
-6.61272848201393e-06
-2.84888285360247e-05
-1.60824301025721e-05
-1.14203621176865e-05
-1.23611532414437e-05
-1.66226703548342e-05
-8.67742483929075e-06
-7.23191482865303e-07
-1.79972939231584e-05
-2.09513188270772e-05
-1.13709902927026e-05
-5.52088403794636e-07
-8.15975847685326e-06
-1.14844443032541e-05
-7.22096914697052e-06
-1.41121113851959e-05
-9.51024799409105e-06
-1.36580235662063e-05
-1.90922962172495e-05
-1.59113312340885e-05
-8.40513032775587e-06
-1.91338100573474e-05
-8.54137829387092e-07
-8.49070198975237e-07
-2.82733719927487e-05
-1.78068112334554e-05
-9.02896904123317e-06
-1.16807497551006e-05
-2.14969143879611e-05
-4.62630035346473e-06
-9.44233414862706e-06
-7.23973513877326e-06
-1.72013476023514e-05
-3.47313080356206e-06
-1.41399224519591e-05
-1.28396935134954e-05
-1.56600748396507e-05
-2.22561813652535e-05
-1.78995526511349e-05
-5.30945376501258e-06
-6.42832864220889e-06
-7.33859210519221e-06
-5.28761105394193e-06
-1.07427111573616e-05
-1.2263503437047e-05
-1.5180786646214e-05
-1.12936028620192e-05
-1.67053087794194e-05
3.27326300497182e-06
-3.98588940279087e-06
-2.9465789691307e-06
-1.14480613330989e-05
-1.94579739722629e-05
-6.70151763095477e-06
-3.84233462280741e-06
-1.09830694950356e-05
-1.35391443369163e-05
-1.44076934754441e-05
-2.70602013498143e-05
-1.48988864988499e-05
-1.17638046596566e-05
-6.72714800544722e-06
-1.14502686608344e-05
-1.71819664123659e-05
-8.84325927451938e-06
-1.46703938326508e-05
-1.0810465644226e-05
-1.17186047776104e-05
-4.72495164990356e-06
1.24809776510444e-06
-2.3029166573915e-05
-1.56119316524084e-05
-8.35065355663026e-06
-1.34471266297396e-05
1.06723246021867e-05
-9.5345040934015e-06
-6.44044135245316e-06
-1.79589012218318e-05
-1.37476440958748e-05
-1.59114680300626e-05
-2.30426482074869e-05
-1.02073970984814e-05
-2.94882550857929e-05
-2.04833839021335e-05
-1.06051203274828e-05
8.44191806743625e-07
-4.55237284531216e-06
-2.48807024109295e-05
-1.26625213504464e-05
-1.37498320353823e-05
-1.41665456763526e-05
-6.74526859410205e-06
-1.47722789830841e-05
-1.43182105987927e-05
-1.70812829413199e-05
-8.67669107173664e-06
7.04220519782321e-07
-2.36597042547452e-05
-1.4443080902639e-05
-7.55927922182286e-06
-1.73549766131715e-05
-1.17719519632805e-05
-1.41234729891564e-05
-1.39334763777945e-05
-8.65757916696769e-06
-7.42741220138482e-06
1.18116353383253e-06
-1.68663813756628e-05
-2.54468256379721e-05
-5.40566700601886e-06
-1.49148358981275e-05
-7.90037965563342e-06
-1.07233062483695e-05
-2.05411214581529e-05
-4.62825297562023e-06
-8.88438776972017e-06
-1.5881156416994e-05
-2.33774661647689e-06
2.89436645062461e-06
6.68167831151324e-07
-1.24926773066147e-05
-1.83278714683298e-05
-1.57530859720539e-05
6.80757774044035e-06
-1.23746712380183e-05
-7.36452117398705e-06
-1.26657526274328e-05
-9.04176249228837e-06
-7.40948515055255e-06
-3.95862101182726e-06
-9.86183448785623e-06
-6.41243633943389e-06
-6.54632106964498e-06
-2.36328360050829e-05
-1.29120190985995e-05
-1.69933034645866e-05
-1.58636671771138e-05
-6.12321988121315e-06
-2.99424738218746e-05
-4.56288118230401e-06
2.46895014037604e-06
-1.14788151470969e-05
-1.62224145410838e-05
1.38497691226851e-06
3.79280869463685e-06
-1.77751844435105e-05
-4.65334596512004e-06
-1.84491369560418e-05
-2.04926455621552e-05
-1.38524058332907e-05
3.83709493736046e-06
-1.79972285717789e-05
-7.22923082169735e-06
-2.02052974381764e-05
-2.02528062623319e-05
-1.46306203268264e-05
-3.92191775821742e-06
-9.46945819636635e-06
4.23298893668994e-06
-1.38879841467972e-05
-1.47889650050956e-05
-4.34389853872105e-06
-1.03732012356309e-05
-9.08383043485246e-06
-1.27045736094332e-05
-1.2167636392772e-05
-9.22044842653242e-06
-1.28558970171764e-05
-5.41749655413531e-06
1.01411229057004e-06
-1.68659792672893e-05
-1.26762404401178e-05
-1.99555877882157e-05
-3.48311471167266e-06
4.15064242409322e-06
-3.08318891836176e-06
-6.91093012489478e-06
-1.34821118877385e-05
-2.00906506450009e-06
-8.43242903112968e-06
-1.33849324031247e-05
-1.06823258166943e-05
-1.35816682801963e-05
-2.38558831394282e-05
-1.24466773033369e-05
-1.80702249896929e-05
-1.59532467093635e-05
-2.19223098142887e-05
5.38613179744792e-06
-9.54085242002843e-06
-2.06388050186858e-05
-3.80052021229737e-06
3.90482377428799e-07
-6.15275304353083e-06
-2.23047741855882e-05
-9.3766498243486e-06
-9.19778131670774e-06
-1.4698938571538e-05
-2.39581593645351e-05
-1.55106762433473e-05
-1.60386734523085e-05
-8.79590775931101e-06
-2.0498187604714e-05
-1.46735888584989e-05
4.37295422808963e-06
-1.00510211419511e-05
-1.2010414361673e-05
-1.07146716281182e-05
-1.10496510939046e-05
-1.42999520105476e-05
-1.20977611179427e-05
-8.70242862287906e-06
-2.29713209478276e-05
-4.58425174145684e-06
-2.05164828633636e-05
-1.83001167472214e-05
-1.41944891533427e-05
-1.93194128823034e-05
-1.52714464079634e-05
-8.18148388832131e-06
-1.74570408606979e-05
-2.49548231212303e-05
-2.29193063830013e-05
-1.55746267324941e-05
-2.04881504381734e-05
-1.14267406345645e-05
-3.53697703041829e-07
-1.98722538722573e-06
-4.87968426748495e-06
-1.85770641918242e-05
-1.5790166901997e-05
-4.72139420429786e-06
-1.22941047069041e-05
-1.55770190876191e-05
-1.77402486187494e-05
-9.84836789342997e-06
-1.02860051740437e-05
-1.06499735593743e-05
-2.36336991525753e-05
-1.0986755134721e-05
-4.50087822652551e-06
-9.32172167157148e-06
-2.10406683668815e-05
-2.08904359647219e-05
-4.6626364430132e-06
-1.47516773382601e-05
-1.71886321987519e-05
-1.47505967438324e-05
-1.6536646411884e-06
-1.26744085132883e-05
-1.45683748035846e-05
-2.95397730185796e-05
-1.38253775221426e-05
-8.11345938837033e-06
-8.73594203196171e-06
-2.02737005128519e-05
-1.10493469974199e-05
-1.71917863311364e-05
-1.70358351418686e-05
-2.32043497677128e-07
-6.63529846928623e-06
-1.23373058006078e-05
-6.38777186134016e-06
-1.31554528727225e-05
-2.204595502433e-05
-9.34092632220966e-06
-1.5230304709191e-05
-5.14824585147149e-06
-5.62358653372497e-06
-2.11121249390553e-05
-4.90969177354417e-06
-3.25299511042649e-05
7.66645434903758e-06
-4.35861060191188e-06
-7.55320005632514e-07
1.1526608587769e-06
-1.6868694458856e-06
-2.27161222966216e-05
-1.37056556179885e-05
-1.04641224389279e-05
-2.28619470187231e-05
-5.06197083506886e-06
-1.85719645343573e-05
-1.7156040296215e-05
-1.44638165276552e-05
-9.23158109740828e-06
-1.73588195924613e-05
-9.94556167922078e-06
-6.39305501371512e-06
-1.69032975611227e-05
-8.26486843351458e-06
-1.69127064365974e-05
-1.25200183953301e-06
-1.28588315290546e-05
-7.60707411462091e-06
-1.00360659658923e-05
-2.10724185976449e-05
-4.71088647830519e-06
-9.60328172479334e-06
-8.15090290157032e-06
-9.70691139012543e-06
-3.96140105823654e-06
-4.94278524037949e-06
-1.11502383067559e-05
-3.00804562073971e-06
-1.0266969230737e-05
7.98832404122746e-06
-8.7496722062909e-06
-1.94912662357408e-05
-1.31632538511755e-05
-4.77433364317669e-06
-1.21728045571981e-05
-8.20881904500084e-06
-4.50030559955049e-06
-4.94663084575434e-06
-5.95449147127083e-06
-6.05804808332668e-06
1.81761904265187e-06
-1.83159665204969e-05
-4.73284244784201e-06
-1.24303590976066e-05
-1.56863432891331e-05
-1.25707568729431e-05
-6.42726467444347e-07
-1.74200878244603e-05
-1.85235915288347e-05
-4.21803614477726e-06
-5.26289360336947e-06
-9.00148618181958e-06
-8.48679769370912e-06
-1.91455245265947e-05
-1.43345597215231e-05
5.27079449417403e-06
-1.04872907509675e-05
-1.16117707677471e-05
1.19999010869403e-06
-1.23266971522137e-05
-5.25915744421287e-06
-2.11048106399601e-05
-7.96317938737022e-06
-1.95832705688356e-05
-1.94458616021128e-05
-2.16949037160249e-05
-2.20475602717262e-06
6.54352274703021e-06
-1.05499787169087e-05
-8.90182839012154e-06
-6.16514571139125e-06
1.07376408124963e-06
-1.29582457430279e-05
-3.11073171859145e-05
-1.18616444773126e-05
-1.04208564837709e-05
-2.51564239058564e-05
-6.96914924828606e-06
-9.32832388957257e-06
-1.59374237510704e-05
1.82476655034871e-06
-1.04210032210881e-05
-2.58400239944822e-06
-6.51332909978201e-06
-2.18797364011605e-05
-2.69709485235526e-05
-1.43833546639223e-05
-1.19792668799999e-05
-8.14672923227666e-06
-8.81023002844623e-06
-5.2988124132498e-06
-1.32782992244718e-05
-1.05905104061232e-05
-1.41053007551169e-05
-5.69254666126504e-06
-1.6887901160793e-05
-1.44197682842506e-05
-9.23320211460029e-06
-5.61386544284645e-06
-2.05482680945283e-05
-1.15710936327682e-05
-7.24226670069214e-06
-2.14126385538211e-05
-1.71263132389742e-05
-4.9058623272702e-06
-4.28397918643352e-06
-1.8510641941354e-05
-1.73455953207124e-05
-1.46248644852753e-05
-1.06662061750961e-05
-2.25196271626495e-05
-1.64909190012134e-05
-1.4653208094361e-05
-3.95564043938953e-06
-5.62337542484972e-06
-1.4856891156753e-05
-1.99122256316694e-05
2.81762122975547e-07
-1.41665787122196e-05
-3.26499988735833e-06
1.14869326224893e-06
-1.56553261908882e-05
-1.75916100978076e-05
-2.330898954896e-06
-2.0527894222452e-06
-1.10532292847999e-05
-1.6937979500437e-06
1.91857717185209e-06
-1.83132220711938e-05
-5.14460844744063e-06
-3.131868700022e-06
-1.22752077490117e-05
-1.58788542221711e-05
-1.19855820895801e-05
-1.5277326088974e-05
-8.551553812769e-06
-8.92157289059502e-06
-4.48247309965487e-06
-1.40994407540689e-05
-1.14366848046576e-05
3.09360220330262e-08
-1.46764939678891e-05
-2.21119824965274e-05
-1.48419676353369e-05
-1.88362412859783e-05
-1.8393244630159e-05
7.023220637456e-06
-1.18963355158428e-05
-5.51835625093794e-06
-2.44201062647281e-05
-1.76664057101885e-07
-1.38747084480731e-05
-9.06984594629339e-06
-5.13197805131666e-06
-1.57346927778773e-05
-1.10876949198566e-05
-5.88296493485444e-06
-4.68979093866778e-06
-2.86621064054031e-05
-8.39990150273832e-06
3.35447642560806e-06
-7.80488020581203e-06
-2.47274342281729e-05
-2.73491399325531e-05
-1.22547082890859e-05
-5.96633493595066e-06
-4.22626349533038e-06
-1.75339047246128e-05
2.37076883177308e-06
-1.08646209723971e-05
-2.60553617810282e-06
-1.43441200700155e-05
-1.78176761347268e-05
2.44217825232538e-06
-2.36820462984367e-05
-1.0568099601765e-05
-1.86253822700779e-05
-1.14715777305422e-05
-1.72449164049263e-05
-1.55432051254081e-05
1.01648822225047e-05
-7.70070394110048e-06
1.05072022019526e-06
4.3679640815198e-07
-1.05693163526442e-05
-5.35561548228092e-06
-1.74832546295816e-05
-8.84253005210172e-06
-1.12119209355302e-06
-1.64620348958172e-05
-2.47345627550119e-05
-8.68032642606537e-06
-1.15813977761296e-05
-1.85558029988301e-06
-2.75189202208211e-06
-1.25145379011568e-05
-1.29763769185399e-05
-1.50975271867235e-05
-1.28374809810045e-05
7.85222055241536e-07
-2.04448235603436e-05
-3.05121465345318e-05
-1.16472493244865e-05
-1.03189461291078e-05
-2.20626594860343e-05
-1.45563873754793e-05
-5.98957072935788e-06
-1.532989866423e-05
-3.1422623566885e-05
-2.79503112147572e-05
-1.39681142704242e-05
-4.70031527193087e-07
-1.02944054623725e-05
-7.11593240401484e-06
1.55201956806133e-06
-5.09367909403396e-06
-8.34490045830828e-06
-1.52075627805877e-07
-1.27009849758045e-05
-1.26677018953596e-05
-8.40100798190945e-06
-2.58734981135723e-05
-2.56777552133777e-05
-1.32306401001552e-05
-5.85487691511987e-06
-8.00860976095258e-07
-1.34662461878844e-05
-6.72104120031674e-06
-6.86786254538723e-06
-1.40726859729862e-05
-1.77048254855746e-06
1.18879923000958e-07
-1.1557459685606e-05
1.7062675972219e-05
-2.54501312857953e-05
-1.42100850663361e-05
-2.4486267524447e-05
-7.54988654641059e-06
-1.88431757496737e-05
-3.98949897881571e-06
-7.00303317301269e-06
3.15088799610138e-06
-9.1375565924174e-06
-9.22381301795583e-06
-6.02329240987738e-06
-2.67085467728785e-06
-1.35517626055993e-05
-2.38734491089249e-06
-7.34215861874504e-06
-6.27188029150684e-06
1.62627604266405e-08
1.11799096457078e-05
-6.26263051823916e-06
-7.04580239859902e-06
-1.41814911237936e-05
-1.75451300050093e-05
-1.55172821661648e-05
-1.18062988514913e-05
-2.6116553718372e-05
-1.29421905515104e-05
-1.28628578590919e-05
-1.53414171666397e-05
-1.39443272029292e-05
-3.88884652533203e-06
-1.23141978584797e-05
-2.63377362518559e-05
-1.28361034669187e-05
-6.88383289441555e-06
-9.1997060627515e-06
-1.46232987618212e-05
-1.90691453625562e-05
-8.05153178851758e-06
-7.99710206336446e-06
-8.83402656574797e-06
-1.7254516212872e-05
-1.61774571574843e-05
-4.08635183786104e-07
-1.45108815505722e-05
-5.43907372410366e-06
-2.18979831766882e-05
-8.15338272645809e-06
-9.56774977347072e-06
-1.36550856780838e-05
-2.86823322521007e-06
-1.11132701137827e-05
-5.49837276323606e-06
-9.48804189329249e-06
-9.35443319615465e-06
-4.70814913812686e-06
-1.45026908005817e-05
-2.41484951686739e-07
-1.33702526721462e-05
-1.37176588760285e-05
-7.45106997845505e-06
-8.93173571742152e-06
-1.46734316956857e-05
-2.0474724379717e-06
-1.17157598528941e-05
-2.94428740546883e-06
-1.01904818594999e-05
-1.57990437612514e-05
9.06966227077789e-06
-1.73846423529305e-05
-5.92006446737656e-06
-1.2244761219394e-05
8.27802226477943e-07
-2.99876585125873e-06
-8.10993527339082e-07
-1.54589131660291e-05
-1.14169236914448e-05
-1.6022690588741e-06
-2.6143340764638e-05
-1.20340061110241e-05
-3.22291342532339e-06
-7.01210536177944e-06
2.57118109525359e-08
-8.56257903327235e-06
-1.06049980257284e-05
-1.7766416581988e-05
-1.02525279824508e-05
-2.39331256913289e-05
-1.29341626981999e-05
-2.23527529468543e-05
-1.59061092147064e-05
-3.54662816336375e-06
-3.81297131283111e-06
-5.37315950695615e-06
-1.93946651165495e-05
-5.31679415250974e-06
-7.62751731432993e-06
-1.25808402957982e-05
-1.29204330809275e-05
-5.25371166328542e-06
-1.17767859548722e-05
-8.51768985697983e-06
-2.65105042691328e-05
-1.47568257506101e-05
-2.05694371301546e-05
-3.52058577606561e-05
-5.69575073293818e-06
-3.16643493706337e-05
-5.78153749078202e-06
-7.61482640311885e-06
-5.83420382199318e-06
-1.19169323773956e-05
-1.23096018992287e-05
-1.63571871774546e-05
-1.93447707023331e-05
-8.12859520035339e-06
-1.63591116922622e-05
-6.84757489869143e-06
-1.0898468282322e-05
-4.28862521908563e-06
-8.9217776614773e-06
-2.17272898380871e-05
-3.2468380007662e-06
-3.41243752236019e-06
-6.24896113904801e-06
-1.47305125911987e-05
-1.37543669736792e-05
-1.11420335646291e-05
-4.35800098644214e-06
-8.29488007108903e-06
1.01328712468596e-06
-1.47588981650904e-05
-1.50026438478268e-05
-1.06905160333895e-05
-1.19281831643116e-05
-4.97601229102044e-06
-1.95617146742018e-05
-2.49984547819472e-05
-1.16721331442269e-05
-1.50200877363826e-06
-1.73219417364185e-05
-9.73093987197317e-06
-8.5320117127657e-06
-1.09231873201369e-05
-6.84505954595025e-06
-1.40224252481446e-07
-1.58138640075289e-05
-7.47299210664477e-06
-1.06027785615475e-05
-8.68839851348596e-06
-1.14880079690443e-05
-1.3939537392804e-05
-8.48842963534009e-06
-6.32042871494798e-06
1.21688280470053e-05
-1.31397191595188e-05
-1.90611193126156e-05
-6.30351491936247e-06
-2.38089739486758e-05
-1.75392098243596e-06
-1.58431234959399e-05
-1.30197372669319e-05
-3.17925152039132e-06
-1.56957037700927e-05
-8.37198642680516e-06
-1.37627842679226e-05
-7.73571452783398e-06
1.53116349456387e-06
7.36551186296259e-07
-1.82604582041381e-05
-1.54386549878173e-05
-5.32717376206117e-06
-5.32945769091126e-06
-2.42484384706978e-07
-1.36878165795226e-05
-1.73217221058782e-05
-6.34857416524926e-06
-9.59681531223225e-06
-1.72016088154485e-05
-7.47953673244903e-06
-4.47658966781289e-06
-4.95743321005061e-06
-2.13073854068783e-05
-1.24851362019631e-05
-4.29458296796478e-06
-1.20373786031383e-05
-1.48294392385567e-05
-1.13161897667891e-05
-8.28323046415626e-06
-1.93626668954557e-05
-7.83243993254389e-06
-5.61899029055731e-06
5.84623144371605e-06
-7.82353627383e-06
2.75038764575448e-06
-3.38996356418695e-06
-1.48458549514469e-05
2.01286052814131e-06
1.22497437966966e-07
3.94420442021602e-06
-5.420747989802e-06
3.52172366580768e-06
1.01721983656279e-05
-4.4088239141735e-06
-9.06369503847598e-06
-8.38644703798953e-06
7.18582441861413e-08
-2.05220250897526e-06
-7.91372238979363e-06
-5.27661608106964e-06
1.74338457902854e-06
-2.02367626275805e-06
-1.70768741244669e-05
-1.15726062674393e-05
-7.83996526651287e-06
1.43049698274992e-07
-5.63305111206569e-06
-1.74305158122568e-05
3.34441373895599e-06
-1.14395395161329e-05
-5.91388321896107e-06
-4.08572229250017e-06
3.93744370238249e-06
-1.37410687591791e-05
-5.05947584320568e-06
-7.7784473177684e-08
-1.37411192225424e-05
-8.80903820991391e-06
-9.93977113462082e-06
-3.35210022742888e-06
-1.43477861226211e-05
-4.47363106154316e-06
-9.79099245474012e-06
-6.07309242232018e-06
2.78355947937645e-06
-1.34571588254292e-05
-5.91180933879114e-06
-1.03938518805756e-05
-1.7723984434062e-06
-8.99927168903908e-06
-6.14277461475305e-06
1.28741816752077e-06
-1.26611379375027e-05
-1.37000667218193e-05
-1.1679625988604e-05
-1.27530777303785e-05
-1.52765454017755e-05
-1.53659665742455e-05
-1.00495707948461e-05
-2.41128910555566e-05
-2.08707564320575e-05
-1.0378320893786e-05
-1.34995594022818e-05
-1.11024639807703e-05
-1.51069845193558e-05
-5.5122496619277e-06
-1.56085176198747e-05
-1.36102411259064e-05
-3.49051308416114e-05
-2.34853720932422e-05
-8.5007761933922e-06
-1.31624280716788e-05
-9.92756158679965e-06
-8.67580448182846e-06
-2.23963906654379e-05
-1.74058782693559e-05
-9.70799586135066e-06
-1.7947677436833e-05
-2.51472452366507e-05
-3.17684726817483e-06
1.32068519263252e-06
-1.28293057095104e-05
-1.0810825595319e-06
-5.10506552934163e-06
-1.31037051092218e-05
-1.53693379527079e-05
-1.28630635465024e-05
-8.30548811931721e-06
-4.66753787540813e-06
3.03903625370893e-06
-1.24747049507797e-05
-1.89690250268951e-05
-5.54009970757652e-06
-4.2982461507079e-06
-5.63008000996208e-06
-1.30664553623079e-05
-1.59175371262941e-05
-2.0685395644209e-05
-1.73489345255143e-05
-9.56343011758096e-06
-1.02348845477501e-05
-9.74134899065181e-06
-1.19422788988402e-05
-7.40048432023514e-06
3.48386643638546e-06
7.48158679617794e-06
-1.84703485230682e-05
-9.8430061403689e-06
-1.67546158794668e-05
-1.68342153889252e-05
-1.67570702822119e-06
-1.11267734206089e-05
-1.15484096923071e-05
-2.18137635207085e-05
3.64837772956502e-07
1.14041585948193e-05
-2.49653430670948e-05
-1.74403388011965e-05
-6.34554008246513e-06
-4.05661015519851e-06
-2.18947941140174e-05
-1.54084306360185e-05
-5.23220715291393e-06
-1.75918877987024e-05
-8.63340931933295e-06
8.57189122365416e-06
-5.91581829375856e-06
-1.36689606152441e-05
-1.20420797526149e-05
-2.36650047878193e-05
-6.23048256022156e-06
-1.10444075244536e-05
-1.04171108773848e-05
-1.9860469401312e-05
-3.16305010388106e-06
-5.78882197010345e-06
-2.46084497135685e-05
-3.14785940490513e-05
-2.03370017309478e-05
-1.9323731371335e-05
-1.0571809624905e-05
-7.63937010024223e-06
-9.82327825310939e-06
-2.57198487598585e-06
-5.89829415846751e-06
-1.43005157522031e-05
-1.50428835706984e-05
-1.76624542817569e-05
-2.65781366859004e-05
-2.0804415817035e-05
-1.74007325031805e-05
-1.89325364751452e-05
-2.53617476490569e-05
-3.92474057578409e-06
-7.59420155255759e-06
-1.29390008603571e-05
-9.99195870219297e-06
-1.03458542284281e-05
-1.26099436390815e-05
-1.46990862572567e-05
-2.20259253181236e-06
-1.28312844242042e-05
-9.39333733752918e-06
-1.34080228361495e-05
-1.07738444146653e-05
-6.99345802983579e-06
-7.24922621260422e-06
-2.31331926291424e-05
-1.59951293127735e-05
-1.39708968702854e-05
-2.64922664261201e-05
-1.01262954080768e-05
-8.28597646187914e-06
-1.36127845279569e-05
-2.81105695244472e-06
-1.56490771798013e-05
-1.52104198098094e-05
-8.5989613587879e-06
-2.96195242729229e-05
-7.38403986179813e-06
-1.01216066652929e-05
-8.35002001487863e-06
-1.15114344294341e-05
-2.2989453567546e-05
1.10244511301039e-06
-1.0974151881362e-05
-2.83126300248796e-05
-1.45000688242422e-05
-1.14717804189943e-05
-3.83320313614012e-06
-1.73172003485393e-05
-1.39497557727796e-05
-1.21039111560089e-05
-1.08827364569974e-05
-1.18799775523982e-05
-9.26517141504246e-06
-1.23345637552463e-05
-1.53205586500416e-05
-1.26043846932998e-05
-1.5603796745474e-05
-1.36263680538626e-05
-2.09462172929993e-05
-1.19210072851422e-05
-1.01954803376594e-05
-1.22322048021993e-05
-1.81984008007632e-05
-1.75104498820422e-05
-4.3156930090709e-06
-7.20468500215822e-06
-2.25273334566204e-06
-9.04776262380125e-06
-1.62783910432216e-05
-1.35988082131143e-05
-3.45870450645916e-06
-1.97628716524512e-05
-1.30762434713225e-05
-4.27318468880212e-06
-2.29290364142876e-05
-2.10898171408015e-05
-2.72396605735917e-05
-1.9936981638244e-05
-1.39189976053125e-05
-1.37938509459099e-05
-2.33625776451508e-05
-1.48618781354255e-05
-7.87319235786505e-06
-6.92377352494277e-06
-1.05258097443112e-05
-2.25723513383939e-05
-4.69937770174395e-06
-9.60373779315241e-06
-7.58849052758422e-06
-2.52832931376475e-05
2.1380656286198e-06
-4.97871085779969e-07
-2.26099954075279e-05
-9.40490008616162e-06
-1.43874084294151e-05
-1.28054108927346e-05
-1.16968830490899e-05
-5.37780646742982e-06
-6.76414069815763e-06
-1.38403200497966e-05
-1.09449074329583e-05
-2.15649255519583e-05
-1.14605528039382e-05
-1.38896251267412e-06
4.30786779856422e-06
-1.75584281466995e-05
-1.78324929046628e-05
-1.49013321516938e-05
-3.35615956473532e-06
-5.96565907898774e-06
-3.59342906080432e-06
-1.96031925418089e-05
3.0400027015305e-06
-4.92193472916531e-06
-7.10771238058606e-06
-1.3905759319717e-05
-1.9852018006518e-05
-1.13954048525752e-05
-1.72930638937119e-05
-1.75619340869298e-05
3.04262026585356e-07
-2.22850230044591e-06
-1.62068256656092e-05
-1.17595741374624e-06
-2.1823882182719e-05
-9.25872971905881e-06
-1.37373975756691e-05
-8.45234949733334e-06
-5.43535691116355e-06
1.27145234292711e-06
-2.07095203979759e-05
-2.42980136324657e-05
-1.42822573678146e-05
3.51651706789331e-06
-1.20425774364145e-05
-1.77983589338349e-05
-1.31841691984885e-06
-5.38297351546226e-06
-1.92642502195568e-05
-4.34552792471752e-06
-1.6139683261509e-05
-5.45269487233028e-06
-1.48235081186321e-05
-2.00906852491012e-05
-1.11695686813564e-05
1.77267580924745e-09
-1.99195489516961e-05
-1.03965627706061e-05
-7.88291620056829e-06
-1.12982424297794e-05
-6.42389598647428e-06
-6.81093440245906e-07
3.84639940319664e-06
-6.71485284436625e-06
1.5357959445352e-05
-1.89085109425512e-05
-2.17801639513309e-05
2.85421038837098e-06
-9.65142875123453e-06
-2.19497386454821e-05
-2.22174877597928e-05
-1.20074690377211e-05
-5.89118011772026e-06
-1.07876266530005e-05
-6.73318572742034e-06
-1.80782964494315e-05
-9.17168246645417e-06
-8.10996140357061e-06
-1.56716295221529e-05
-3.13249076865603e-05
-1.16536470296897e-05
-7.43077842415921e-06
-9.66540346071599e-06
-7.65385299129103e-06
-5.87503291903989e-06
-5.76499707377454e-07
-7.40139855602334e-06
-8.64972314345421e-06
-1.34554387407335e-05
-1.21667578371527e-05
1.56354512528455e-06
-8.38231445225206e-06
-1.38669154261563e-05
-4.11690039955671e-06
-1.60575124421989e-05
-1.85690892451843e-05
-8.93926018512346e-06
-5.75095721775586e-06
-1.46542669162198e-05
-7.67775703717983e-06
-1.0140831738403e-05
-8.36574782346683e-06
-8.82179910463432e-06
-3.60252811043238e-06
-1.06240895697037e-05
-5.76059889229855e-06
-1.56771972929143e-05
-6.37253278057977e-06
-9.81879260512186e-06
-1.12221375298395e-05
-1.56310508493527e-05
-1.99546236059668e-05
-4.57425636676601e-06
-4.18063617039604e-06
-1.78589363320003e-05
-2.02585677409853e-05
-1.16955735867217e-05
-1.78001881677643e-05
-2.00385153113838e-06
-5.3481907860296e-06
-1.60507384456423e-05
-4.08799163928822e-05
-2.13691415669277e-05
-9.87814514451007e-06
-1.9533122366913e-05
-1.80281388088905e-05
4.04871342295807e-06
-9.96191761251586e-06
-1.22159226859161e-05
-8.01356662077792e-06
-8.98103345463885e-06
-1.6180599511564e-05
-6.6266332343053e-06
-1.23492288122502e-06
3.63210561376017e-06
-1.77347994466078e-05
-5.62375933943066e-06
-1.93098515381828e-05
-2.05550983118332e-05
-5.23356428504336e-06
4.03410547159786e-06
-9.54587328407837e-06
-8.79973127811779e-06
-1.15937694161316e-05
-1.50676033494875e-05
-1.87849809131314e-06
-6.06318206649824e-06
5.00348299559751e-06
9.91888087737958e-07
-4.35202574293772e-07
-6.0672412729583e-06
-1.48141019365892e-05
-1.481243320237e-05
-1.40305342809628e-05
-9.58719065732958e-06
-3.77468358721558e-06
-5.37155553260025e-06
-1.35222460905679e-05
-1.44902771013323e-05
-1.58496902555267e-05
4.43261924012724e-07
-2.52842776446677e-05
-1.61970910886038e-05
-1.39806812045534e-05
-1.91780310165963e-05
-1.23121836116145e-05
-8.19682923538951e-06
-3.61634430114563e-06
-1.21840854313783e-05
-1.1345111177109e-05
-1.09343435266543e-05
-5.89178690124721e-06
-9.54823099387873e-06
-9.99139235168683e-06
-1.87985443990625e-05
8.61970279683924e-06
-1.47602421186216e-05
-1.09917141659061e-05
-1.2733219058098e-05
-1.74204695619858e-05
-1.84977473499347e-05
-1.11833550961041e-05
-3.46521013699506e-06
-2.53188775456734e-05
-1.55977094224595e-05
-2.36171222588722e-05
-5.65606374397846e-06
-2.00773925016824e-05
-2.20461927498069e-05
-8.9071316704909e-06
-8.94966487282454e-06
5.3062951239507e-06
8.23062496024874e-06
-6.18242058712674e-06
-6.64733421226402e-06
-2.20949720331198e-05
-8.18631589521457e-06
-1.77990424360823e-05
-2.45825255122761e-05
-4.39998971652323e-06
8.99985279389837e-06
1.37298798555694e-08
-1.57169868503504e-05
-6.75084449370057e-06
-2.93004159853695e-06
-3.66917440467534e-06
-1.14447988253481e-05
-3.10791121371645e-05
-1.55948214410076e-05
-1.55665099962504e-05
-1.04410389969968e-05
-1.02989201339188e-05
-2.28457905557388e-05
-1.1095577145929e-05
-2.03082694467143e-05
-1.02478366045657e-06
2.65195534291901e-06
-1.53308128105246e-05
1.93112190191219e-08
5.7713955679605e-06
-1.3737673803752e-05
-2.20108806838803e-06
-1.63408397287428e-05
-4.55647883164146e-06
-7.47161677527586e-06
-6.72779055295299e-06
-3.13612677532791e-06
-1.21313801258551e-05
-2.05536188021491e-05
-1.32376399392143e-05
-1.80689749848963e-05
-1.0780224947763e-05
-6.86125607208153e-06
-1.31956722724405e-06
-1.56679512938973e-06
-1.50404107204076e-05
-2.00023041872869e-06
-1.04920441713379e-05
-1.30660039635139e-05
-3.07706675744173e-06
-1.86774303020023e-05
-2.34688179604314e-05
-7.26361027755342e-06
-5.21220106083548e-06
-2.12557886447898e-05
-1.31772001022859e-05
-2.40109225293048e-05
-1.27423250766628e-05
-8.18553995085604e-06
-7.17538619470923e-06
-1.57011601268519e-05
-2.46353142491262e-05
-2.59869375501602e-05
-1.5254647909852e-05
-1.87822900575452e-05
-1.31084640198271e-05
-9.58672044738743e-06
-2.08425874985862e-05
-2.02191380377158e-05
2.18524679437454e-06
-1.01459803766715e-05
-1.74876736447707e-05
-8.1940036099742e-06
-1.20329106364263e-05
-1.84561186947427e-06
-1.05959009941868e-05
-7.1570626527537e-06
5.18333372078959e-06
-9.64857560045682e-06
9.50565037392995e-06
-8.74506878933287e-06
-1.99041245324269e-05
-1.31268571855529e-05
-1.28172002848689e-05
-1.82828688140798e-05
-2.10646588122563e-05
-1.03370371190581e-05
-3.77065601052768e-06
-4.16083282696053e-06
-2.10339153252277e-05
-8.29842693796308e-06
-1.55208044286543e-05
-4.04004986073495e-06
-2.14241184820494e-06
-9.46802584735026e-06
4.71080329624413e-06
-2.12278786823602e-05
-1.93072430784253e-05
2.02327972743498e-06
-1.33532267656903e-05
-1.30982836338118e-05
-5.2079782912319e-06
-8.36742803834643e-06
-8.73736986634307e-06
-1.85400854971652e-05
-1.99887850167495e-05
-2.18682535267598e-05
-7.64535066845536e-06
-7.248885070905e-06
-1.23855116525405e-05
-1.02954529710761e-05
4.61203313391655e-06
-1.77438951102884e-05
-1.72936788629598e-05
-1.27618557507743e-05
-1.20652977953199e-05
-7.24871273883219e-07
-2.61411830540176e-05
-1.24783598127916e-05
-5.43016874308486e-06
-8.5936229902464e-06
-1.16312593377443e-05
-7.28224305095184e-06
-3.31881615481271e-06
-2.30222676514004e-05
-1.56813585791812e-05
-3.56345353760511e-06
-1.84975823222118e-05
-2.353885787293e-05
6.85607242923121e-06
-2.12922037339292e-05
3.26999880922785e-06
-3.6917775210269e-06
-1.24167937989376e-05
-1.4928823362301e-05
-3.50085838613176e-05
-1.87130874815592e-05
-1.83511958477976e-05
-1.48627326478387e-05
-3.86488877371124e-06
-1.17225850864565e-05
-2.35940999850217e-05
-9.02712547953386e-06
-5.63991387421275e-06
-4.78723204583392e-06
1.1151672437264e-06
-1.00770385471863e-05
-4.78920227682555e-06
-2.31451228763169e-06
-7.16960797572537e-06
-2.81577463314277e-07
-2.33784041338237e-05
-3.73640525091926e-06
-4.20239769980632e-06
-9.66277114729938e-06
-2.08875084018561e-06
-3.86816378955108e-06
-1.10433682899338e-05
-1.08501261867917e-05
-1.56928444453271e-06
-2.41044972241385e-05
-1.9713692452689e-05
-1.20031774259889e-05
-1.5949727949724e-05
-1.7426063773142e-05
-1.27953023120037e-05
-5.02682002668456e-07
-1.17288685372352e-05
-1.53733540707245e-05
-1.1493644265029e-05
-9.12685268727225e-06
-1.23131690688984e-05
-1.92615611853525e-05
-1.63334983643998e-05
-1.16873607450518e-05
-8.8925436824994e-06
-1.31082859589856e-05
-8.27192063703437e-06
-8.21403188692655e-06
-2.39740416656927e-05
-1.77994719567549e-05
-1.41702714525191e-05
1.02446288625602e-05
-1.29882173740609e-05
-7.39858534889381e-06
-8.36936632171797e-06
-7.11850183972277e-06
-1.70177040366524e-05
-1.31575769231808e-05
-1.84673882438492e-05
-1.29823294665886e-05
-3.73031423595081e-06
-1.50850151726716e-05
-4.93787968449897e-06
-1.3031820111145e-05
-1.3373613750555e-05
-3.35407007928927e-06
-1.76784417805964e-05
-2.06959431707032e-05
-1.04967794782963e-05
-1.66539736438556e-05
-9.55908322521217e-06
1.00236285194399e-07
-1.60906443576978e-05
-1.44397691190526e-05
-2.21873778922653e-05
-4.92474776628368e-06
-1.31337984790731e-05
-1.48256705799359e-05
-2.99049669950458e-06
-1.75322138160979e-05
-1.56367143881097e-05
-1.29168290129592e-05
-1.30225287604066e-05
-1.35864915187413e-05
-2.23710367151135e-05
-4.65420285389786e-06
-8.50577462522283e-06
-9.91750300255428e-06
-4.50579839768815e-06
-1.45619397007031e-05
2.07924316224582e-06
-1.10030795429074e-05
-1.93389667278117e-05
-1.77704222367423e-06
-1.60609631320477e-05
-2.30730071468912e-05
-4.07835193387522e-06
-1.22659003578934e-05
5.94387512244187e-06
-1.16438942952726e-05
-1.15303905415137e-05
9.92219467057908e-07
-5.11245505753092e-06
-1.69445960453471e-05
-2.14728809644482e-05
-1.81011129931691e-05
-1.6870818840404e-06
-2.40309914559618e-06
-1.01833703382525e-05
-2.0100313665863e-06
-3.28240745305567e-06
-1.03749561881153e-05
-2.11913311705952e-05
-5.5527552826461e-06
-9.44043386786188e-06
-1.4326990442085e-05
-1.0663916971742e-05
-8.15892350908007e-06
-3.5015047549441e-06
2.15400544820357e-06
-2.06676049079401e-05
-1.6578059909507e-05
-1.95661903850792e-05
-9.38724785473618e-06
-1.03182572163052e-05
-8.6599091635309e-06
-1.18402118515042e-05
-2.21800089908783e-05
-6.44490278429569e-06
-1.19206046038844e-05
-1.85476415858246e-06
-1.58817589036047e-06
-1.5159589668586e-05
-1.51823336545213e-05
-1.63675093681529e-05
-3.39599285100351e-06
-1.46839431838778e-05
-5.63795255940704e-06
-4.85349357438857e-06
-9.04274922805027e-06
-5.52095970393586e-07
3.02290187238208e-06
-1.79063968900055e-05
-6.47734518876618e-06
-1.29259589390209e-05
-2.25318818130834e-05
-1.81921423245696e-05
5.6760328536008e-06
-2.41903528782265e-05
-6.40649042941295e-06
-7.65679567602676e-06
-1.84465849151786e-06
-7.96312359309875e-06
2.00524520779219e-07
-2.78859690443848e-06
-1.50923138854818e-05
-2.31986148389682e-05
-1.90914099490642e-05
-1.15588409503882e-05
-4.40511365779078e-06
-1.39119383928607e-05
-1.03937334540037e-05
-2.51923251242733e-06
-2.03367458577753e-05
-1.66811324912647e-05
-6.76314448900261e-06
2.25248224572407e-06
-2.12594132574993e-06
1.27528561377159e-07
-1.23512869850085e-05
1.50800289963652e-07
-2.10207729050156e-05
-4.44071824657178e-06
-9.1585778789493e-06
-7.29490330743421e-06
7.76839736223276e-06
-1.45437216717282e-05
-7.58440371931719e-06
-3.98448173962312e-06
-8.96482949417039e-07
-1.44418112575676e-05
-2.5622906540531e-05
-1.18555419509731e-05
-4.45966476848767e-06
-9.83019920902575e-06
-1.38144876155546e-05
1.44609725720499e-06
-7.61253075953392e-06
-8.39343550257386e-06
-1.34122536437092e-05
-1.72356161645963e-05
-1.05603519212161e-05
-1.8410594390374e-05
-9.85643564091306e-06
-7.60538248300796e-06
-3.33923648693326e-06
-1.94878979761984e-06
-1.20062861773528e-05
-1.22635347664124e-05
-1.63555237217167e-05
-6.40475457760804e-06
-1.66053323000077e-05
-1.17003633466735e-05
-7.27211628759366e-06
-1.48387703655061e-05
-1.21684065459575e-05
-7.20143261564708e-06
-1.67418898209124e-05
-1.40483970612191e-05
-2.21886286845233e-05
-6.68313505550842e-06
-1.13242115753334e-05
-1.62102048639165e-05
-1.27564196288331e-05
1.34295369055612e-06
-1.05273308273004e-05
-2.2280081564837e-05
-1.22889536688879e-05
-1.0633713875611e-05
-2.95959534626284e-05
-2.20360224820888e-06
-3.00900652937445e-05
-1.53470905181115e-05
-1.20546384570016e-05
1.48712398952602e-06
-2.00658544457211e-05
-2.69080619398005e-06
-1.38373222240313e-05
-6.39215114008143e-07
-7.22076793595725e-06
6.04247860680309e-07
-1.09689458798278e-05
2.67432167649146e-06
-1.66829980990427e-05
-2.66372115745955e-06
-1.43808957425543e-05
-1.10641615909134e-05
-1.34260559297408e-05
-1.93659230867089e-05
-5.48864123655686e-07
-1.93761923871745e-05
-2.51026702298219e-05
-8.93549182576787e-06
-3.09977623730276e-06
-1.25105531877248e-05
-9.78183129979208e-06
-1.40227743461645e-05
1.11175645661643e-06
-2.35786401181151e-05
-1.21248633811859e-05
-1.40080922761349e-05
-1.41282599044015e-05
1.19531851759622e-06
-1.89914155547168e-05
-1.33098483706241e-05
-1.43908149207574e-05
-4.14950791571231e-06
-7.84326969513176e-06
-3.46157175943359e-06
-1.03701821987181e-05
-2.45622883756946e-05
-9.53924314712971e-06
-4.01271367832674e-06
-1.95252225253595e-05
-9.18122396718797e-06
-9.02965264508079e-06
-2.00870413635977e-05
-4.40397827518096e-06
-1.16870508576313e-06
-1.0638322548693e-05
-1.54980772058859e-05
-5.9022187339643e-06
-4.44149007945999e-06
-8.20916525841774e-06
-1.54632723882228e-05
-1.17822558370154e-05
-1.22263834188209e-05
-2.27678682942161e-06
-9.38413739736697e-06
-1.01190387778197e-05
-1.90349846356773e-05
-1.32022250507271e-06
3.2366348069346e-07
-1.25424127577822e-05
-1.31598997844364e-05
-1.58746973661485e-05
-5.36066439419995e-06
-1.74855293822643e-05
-8.64897797225987e-06
-1.36400115468695e-06
-1.55566369957758e-05
3.74273241606955e-06
-1.10068920744846e-05
-1.17697571097676e-05
-1.22229319382702e-05
-1.45508313836708e-05
-1.33685718432736e-05
-1.62250296743618e-05
-8.66102661978176e-06
5.75353756601027e-07
-2.24200387016145e-06
-1.36862315380998e-05
5.14014193400581e-06
-1.60472453510026e-05
-1.95368810748681e-05
-1.00935514211114e-05
-1.13183398344382e-05
-1.90122799286127e-05
-1.65732121770137e-05
-6.08746207137802e-06
1.78967819081329e-07
-2.5652211371584e-06
-1.89285927119964e-05
-2.15268745777033e-05
-1.4734835729823e-05
-6.67311786889432e-06
-1.59563378306975e-05
-1.16400905160649e-05
-1.98153796019647e-05
-6.09630364970247e-06
2.14214377691817e-06
-1.828672696169e-05
-1.15956334130968e-05
-7.06587050420354e-06
-1.16544204033856e-05
-1.15036128470588e-05
1.00732482512651e-06
-1.15658248755181e-05
-1.69285487091125e-05
-5.88280193949869e-06
-6.05692656824549e-06
-7.06494920679192e-06
-4.53835648319032e-06
-1.65501305354519e-05
-1.89227054222293e-05
-4.04761555870236e-06
-1.31955810946503e-05
-1.30915496042733e-05
-1.9056353888235e-05
-6.85898852133213e-06
-2.0532032409789e-06
-4.81159165829498e-06
-1.20596022798184e-05
4.72010658167206e-06
-5.00525412064116e-06
-1.16810903571834e-05
-1.7431707565684e-05
-2.22663315828322e-05
-1.84782586641092e-05
-2.17927576183848e-05
-1.50037567080962e-05
-1.78300133206943e-05
-3.06678077324487e-06
-1.04495553652528e-05
-1.19604884783832e-05
-1.75450391281251e-05
-1.80863767738273e-05
-6.93916452152098e-06
-2.09728321196701e-05
-1.91083046382974e-05
-1.97691594198423e-05
-1.31220631455993e-05
-1.70883934391704e-05
-1.30113503724642e-05
-8.52416691177422e-06
-1.52443645363476e-05
5.63269860930661e-06
-4.4846550477085e-06
-8.66244326674394e-06
6.82808730844081e-06
-2.1904700948891e-05
-1.68805141280066e-05
-1.39990476369497e-05
-2.18955854511451e-05
-6.07545040137385e-06
-2.46632794248128e-06
-5.31773826188404e-06
-1.37937164283646e-05
-1.499762692777e-05
-5.37955943231097e-06
-6.57747311100161e-06
-1.60852232501986e-06
-5.81041734849838e-06
-3.54781593876318e-06
-1.80175295816886e-05
1.51584743074908e-06
-3.67122014807571e-06
-4.69948603623821e-06
-1.00791271727213e-05
-3.13778752758453e-06
-6.09590387864357e-06
1.76778493433149e-06
-1.44778238614335e-05
-6.66259442797039e-06
-1.07648475028143e-05
-1.1001990453911e-05
-2.69739890751123e-05
-1.40406989654153e-05
8.45462340430896e-07
-1.55380011329419e-05
-5.47140953258488e-06
-1.29527677033078e-05
-1.43212329752721e-05
-5.25079252236125e-06
-1.72810169189267e-06
-1.62873178592089e-05
-1.14027838266459e-05
8.87802588087231e-07
-1.61253721850987e-05
-2.10541280152936e-05
8.51830449240724e-06
-9.08595583702826e-06
-1.62476667734046e-05
-7.92409002523115e-06
-1.51785139569522e-05
-1.38345116848851e-05
-2.14550117735512e-05
-1.32494416556112e-05
-1.05649313458947e-05
-1.18269086482142e-05
-1.26400648927268e-05
-1.30645208348647e-05
-1.36903894568582e-05
-2.81305295581949e-05
2.80904651070524e-06
-3.09230073805068e-07
-1.89261201420398e-06
-4.93278918196925e-06
-1.11526303455438e-05
-1.05353933553162e-05
-6.071092547336e-06
-7.9059631193716e-06
-1.9534569278904e-06
-2.23584308127816e-05
-1.90379411559496e-05
-1.72801376807485e-05
-6.02117210326212e-06
-1.81807809025588e-05
-5.19542936887404e-06
-6.8858963661101e-06
-7.62787552598527e-06
-8.97480880624352e-06
-4.45456245448752e-06
-9.6481828808272e-06
-6.62288079520316e-06
-5.18429000363381e-06
1.22002276880947e-06
1.26695487346408e-06
-1.542833079872e-05
-1.74315740262416e-05
-1.02561877401948e-05
-1.6425144593018e-05
-1.17393765139474e-05
-5.07503838411182e-06
-5.31033943049259e-06
-8.20493512508617e-06
-1.61475178198952e-05
-1.9729532183814e-05
-1.45482147404491e-05
5.38658884722507e-07
-4.93324021714553e-06
-1.26967456109961e-05
-8.37669208513177e-06
-9.42960435027839e-06
-9.34501606799599e-06
1.2543280092987e-06
-1.05323008534074e-05
-9.36293554267977e-06
-4.23198832927786e-06
3.80738814583243e-06
-1.42092619177073e-05
-1.41740427298805e-05
-4.93007349967576e-06
-2.20420303927874e-05
-1.54802076777376e-05
-2.05208963335219e-05
-7.44892641966165e-06
-1.73855981254947e-05
-1.07387052275768e-05
-9.55987873526716e-06
-9.86384734495971e-06
8.27446356467202e-06
-6.8798723172228e-06
-1.10838538214783e-05
-1.71078611933897e-06
-1.86333906174966e-05
-4.59962440324046e-06
-1.2997447601982e-05
-1.83994254139534e-05
-1.40443039266596e-05
-1.03890315366997e-05
-7.63154370820673e-06
-4.37685365084889e-06
-2.00950287879435e-05
-1.90546220222322e-05
-1.57782320029662e-05
-7.56678034381549e-06
-1.21649238232957e-05
-4.73206345428861e-06
-8.41328400421889e-06
-1.80328778856444e-05
-1.8654530943079e-05
-3.02511724706488e-06
-3.45904692089684e-06
-4.38017049349932e-06
-1.10688346345459e-05
-8.28045408270543e-06
-2.24136101874179e-05
-4.12979954086093e-06
-2.25332262105437e-05
-1.28765496002373e-05
-2.59395853424645e-05
-1.77792560211704e-05
-1.15840446314522e-05
-2.05711245444588e-05
-1.56100068541423e-05
-1.57028752870497e-05
-1.86684711966588e-05
-6.62039014440996e-06
-1.83397499497879e-05
-1.0044222403611e-05
-1.40692649602307e-05
-8.19566771641815e-06
-2.07230931169114e-05
-2.18771747875117e-05
-2.0828392866634e-05
-1.4729123727459e-05
-2.0959690315203e-05
-1.61456032684041e-05
3.21120137774605e-06
1.63543447987463e-06
-8.75446949849177e-06
-1.38016661135556e-05
-1.05793898191081e-05
-1.39210130487681e-05
-1.79541626494584e-05
-7.08115003956837e-06
-8.86552632232348e-06
-1.90761773208249e-05
-2.04526837971233e-05
-5.78217174295511e-06
-7.4395282677016e-06
-8.06590041952401e-06
-5.79412988433749e-06
-6.3419287652575e-06
-6.13929264383699e-06
-5.55844950072741e-06
-5.83950103713479e-06
-1.40039013131174e-05
-1.24834129198338e-05
5.55897069482878e-06
-1.8210639976477e-05
-1.36362133226232e-05
-4.87105266602421e-06
-9.95774464712484e-06
-3.36857875518109e-05
-2.0270195635335e-05
-2.43275800334076e-06
-1.35500802608813e-05
-1.15221871559255e-05
-1.03346025649601e-05
-1.51425233262367e-05
-4.52693142545073e-06
-8.93430058008429e-06
-6.77382889920491e-06
-1.39080651409078e-05
-3.31277766216306e-06
9.20738618634511e-06
-6.12352767855343e-06
-1.77423570712684e-05
-1.16235024136672e-05
-2.10277833720028e-05
-1.19657864433198e-05
-1.31609851072861e-05
-6.31516042371051e-06
-5.85720541445892e-06
-1.28888326949331e-05
-3.86896538635084e-06
-1.57545770778962e-05
-2.95771316461392e-06
-1.62721972506101e-05
-1.79209760373496e-05
-1.3363295079103e-05
-1.72281229585955e-05
-1.14580740834817e-05
-4.94567535389977e-06
-1.11322483057342e-05
-1.50690836787398e-05
-2.6283872596509e-05
-1.41339004402843e-05
-1.40422967842815e-05
-1.51393976324558e-05
-1.15689699341448e-05
-7.99571843118156e-06
-1.39074468651732e-05
-7.84938861455024e-06
-1.44613393080921e-05
-2.22800662935667e-05
-1.10884289662919e-05
-6.66236553875097e-06
-4.52437035144493e-06
-1.29772765486079e-05
-1.56465979409223e-05
-2.78577323473933e-05
-9.801734607963e-06
-1.97064243472672e-05
-1.68154702807081e-05
4.15591752641366e-07
-1.10920288242978e-05
-1.46865139427906e-06
-1.5791621906442e-05
-1.04955770074724e-05
-3.42977639309397e-06
-2.01420327931856e-05
-7.41677278826427e-06
-7.74969670584176e-07
-1.34055296393915e-05
-1.94388359329322e-05
-2.26308252641852e-05
-1.96745020685694e-05
-1.78006346871712e-05
-2.02056674197763e-05
-3.4784043985989e-06
-6.38933958463299e-06
-8.22527636323529e-06
-1.55308486333273e-05
-2.31095366396156e-05
-6.40522248391216e-06
-1.34017159911481e-05
-1.79539655031667e-05
-4.26284941733371e-06
-2.7486865900813e-05
-1.90020909316283e-05
-1.0492158266078e-05
-1.66896411904307e-05
-1.55439879912285e-05
-1.65223637698246e-05
-1.03262636873456e-05
-2.77530220726581e-06
-6.75250044656175e-06
-1.96602626458841e-05
-1.68743344756036e-05
-8.28628734469078e-06
-7.65052312146986e-06
-1.19069194673597e-05
3.05248501573865e-07
-3.01794292790767e-06
-1.68914843368509e-05
-4.42313681998833e-06
-7.59479484278206e-06
-4.28183584648477e-06
-1.49908506514141e-05
-9.63431064304779e-06
-7.20259026943732e-06
-8.31554778120999e-06
-1.08790827316594e-05
-1.9863068253091e-05
-7.52329811222968e-06
-1.78202317748452e-06
-1.98229846483589e-05
-1.25966777152983e-05
-1.05531093376661e-05
-7.22339163766341e-06
-1.46026547910373e-05
-1.29257594295288e-05
-1.53037179232237e-05
-1.16633638478707e-05
-1.43273177820272e-05
-6.8628926221818e-06
-1.30765252853495e-05
-5.08609057132815e-06
-8.61113201569952e-06
-1.7414908313796e-05
-1.24362870302014e-05
-1.47716396479958e-05
-5.7219705885504e-06
-4.81520228716025e-06
-2.6560627255035e-06
-2.05079822071475e-05
-1.11851684226762e-05
-2.01145379252764e-05
-1.37609657422695e-05
-4.04325415544187e-06
-2.82402267455301e-05
-1.20792847822097e-05
-2.33478103253107e-06
-7.43719684763863e-06
-1.27705540154101e-05
-4.42992765495431e-06
-6.30583242371304e-06
-1.85617449322267e-05
-1.48691544814568e-05
-1.77626277979334e-05
-1.76774180082309e-05
-1.64581608242117e-05
-8.99475400651644e-06
-9.05761687840578e-06
-1.83814857321937e-05
-1.27942911802248e-07
-1.95770182516227e-06
-1.51425861944066e-05
1.01340640095938e-06
-1.17635013827775e-05
-2.17859435004859e-05
-2.10464220035559e-05
-1.37825261233586e-05
-6.69325042668435e-06
6.2040436076358e-06
-4.73857965866559e-06
4.33559530908977e-06
-4.47259262024546e-06
-1.66388730972194e-05
-1.62716947305373e-05
-1.76223298575749e-05
-2.10933597093714e-05
-1.54745438513033e-05
-5.4058886357263e-06
-9.34141858082361e-06
-2.37987066566841e-06
-1.42372667961377e-05
-2.35412470747945e-05
-2.00488233657822e-05
-1.50893956118675e-06
-1.21511613294347e-05
-2.11634255541882e-05
-1.66223864548337e-05
-1.67315629764516e-05
-1.99368740468582e-05
-1.66726103130378e-05
-1.58365592773572e-05
-4.43592278371526e-06
-8.0756247624638e-06
-6.46123796593706e-06
-1.61081071162983e-05
-1.20546100065785e-05
-1.93557910397262e-05
-1.83340756186704e-05
-1.16051931013089e-05
-3.7792016105468e-06
-1.12202258160296e-05
-4.61923249908682e-06
-1.32051016119219e-05
-2.18642217258784e-05
2.84013371905181e-06
-6.52810665087331e-06
-6.69500844587839e-06
-5.68945952156681e-06
-1.36158821080124e-06
-1.49063811702842e-06
-1.68091871937066e-05
-2.03232509873518e-05
-2.51620748943547e-05
-1.39970228348002e-05
-2.580322148269e-05
-2.22875889136668e-05
-1.7146154253612e-05
-7.42240908508481e-06
-2.00643095792261e-06
-1.12346651542307e-05
-7.32125468074109e-06
-1.18066127715622e-05
-1.00836522986684e-05
-1.17595312607382e-05
-1.68689420332262e-05
-1.21681472063601e-05
-1.70339559886146e-05
-9.34976575947169e-06
-1.5922821770004e-05
-1.0475033352857e-05
-2.17127221579546e-05
-9.40028535618783e-06
-5.44424303903669e-06
-1.20950038221424e-05
-1.46905819047635e-05
-2.31736868947545e-05
-8.6655596120399e-06
-1.50650341914784e-05
-1.62825129437624e-05
-2.66363764470913e-06
-1.9448771721759e-05
-1.38676550409495e-05
-1.08453865048328e-05
-1.7704756263812e-05
-5.87144109058722e-06
7.77030854088764e-07
-1.54196416720449e-05
-1.38505408602465e-05
-2.85776427565875e-06
-1.51074406427135e-05
-1.13824441444267e-05
-6.36914129899691e-06
-9.38942070397858e-06
-3.31010556512678e-06
-1.20362960229908e-05
-1.79183080697842e-05
-8.46238128850661e-06
-8.04212603373316e-06
-1.94512583116146e-05
-1.28898905314238e-05
-1.75321941747598e-05
-4.03254226491205e-06
-7.7870944955106e-06
-8.16434082003822e-06
-1.27154419523244e-05
-2.49551092217688e-05
-3.16435426444562e-06
-3.15940458939643e-06
-2.01925954587306e-05
-1.57929932732667e-06
1.43115779389434e-06
-2.04772275471375e-05
-1.22082797538131e-06
5.82377291139039e-07
-2.17009228574612e-05
-1.44689710696043e-05
-2.36521344039311e-05
-1.46560563815356e-05
-2.14025875902859e-05
-1.34473699875371e-05
-1.25965313607157e-05
-1.5093179414074e-05
-8.00694316809029e-06
5.02789440548535e-06
-5.78169603012468e-06
-1.32645419431109e-05
-1.23035871579426e-05
-1.01071995975712e-05
-1.3962706761231e-05
-1.75968599753554e-05
-1.03415224971022e-05
-5.40583547974865e-06
-1.07713955198882e-05
-4.05307433466335e-06
-1.81801801465211e-05
-1.61152521129265e-05
6.81416169303196e-06
-1.04978089908106e-05
-1.10728728530597e-05
-2.0524357064842e-05
-1.35264938338409e-05
-1.21488221947416e-05
-6.45852068469365e-06
-1.32917575204217e-05
-1.72291578778034e-05
-8.62943628521169e-06
-7.3961984528039e-06
-9.92724643588039e-06
-9.48726979873252e-06
-9.5818789222008e-06
-1.53292629178714e-05
-1.38905159491021e-05
-2.51062858953232e-05
-1.60089377290255e-05
-1.41065066797806e-05
-2.0434608592796e-06
-1.11196176665874e-05
-6.46407235603372e-06
-2.08386219744309e-05
-2.30757311347936e-05
-4.79237656754848e-08
-1.82130220885924e-05
-2.81502336689929e-05
-8.41106345705601e-06
-1.61093818755434e-05
-2.39764374002738e-05
-1.27610508850525e-05
-8.28508768766152e-07
-1.33985345878593e-05
-1.09876261306151e-05
-7.87576624286695e-06
-4.1518897839084e-06
-9.13310179081957e-06
