# Supplementary material for: Research on computational propagation and identification of mine microseismic signals based on deep learning
Source: PLoS One. 2025 Oct 22;20(10):e0334641. doi: 10.1371/journal.pone.0334641 (PMC12543183; doi:10.1371/journal.pone.0334641)
Supplement: S9 Data — (ZIP) [file pone.0334641.s009.zip › 000101100000373.xlsx_0.txt_24.txt.txt]

-7.25300903995889e-06
-1.45997474452785e-05
-1.18552236762185e-05
-3.48187348068964e-05
-1.12093612456133e-05
-7.81106164899457e-06
-1.57533497558731e-05
-2.36957180339695e-05
8.73426748445714e-06
-1.04484207568913e-05
-7.23619785233592e-07
-5.47129189556741e-06
8.63609378241634e-07
-2.35702404277234e-05
-4.32463466282033e-06
-6.43216600603954e-06
-2.39397524768314e-05
-2.21206129931047e-05
-7.83559271318553e-07
-1.39625394046105e-05
-2.55244600651245e-06
-3.96288537194857e-06
-1.34150848074988e-05
-4.34885847011341e-07
-1.45137460544849e-05
-1.8033172350909e-05
-1.61066237453725e-05
-2.57907033823005e-05
-3.85069814193603e-06
-1.41872194887408e-05
-1.28069589364637e-05
4.89519910544097e-07
-6.31480911964579e-06
-1.65916829032439e-05
-1.72916232725201e-05
-5.03665053243593e-06
-9.86549671624885e-06
-1.66857459031684e-05
-1.85774346325665e-05
-2.52581495999286e-05
-4.81983278868788e-06
-9.22798367461385e-06
-8.81258324864171e-06
-5.10653026697389e-06
-6.30150983122654e-06
-9.98216433716452e-06
-1.52412853893086e-05
-3.5240415451784e-06
-1.08514632920882e-05
-1.76457256173222e-05
-1.06007381012846e-05
-8.64449092550884e-06
-1.27627241117428e-05
-2.11030673222118e-05
-1.20970688477078e-05
-1.04027134186073e-05
-1.03384957248823e-05
-3.14383151826349e-05
8.61776081427163e-06
-5.17569671348711e-06
-1.40735827408614e-05
-1.10689390255136e-05
-7.08200254742898e-06
-7.38293010756831e-06
-9.57359981265552e-07
-1.55168968807014e-05
-4.22507404823137e-06
-1.05500556627684e-05
-4.17829322634347e-06
4.38338066629342e-07
-1.49515336975887e-05
-1.81041805218542e-05
1.22687929879498e-06
-1.91590534808388e-05
-4.77070773600057e-06
-2.86981627140976e-05
-6.19632504599087e-06
-9.7048010904133e-06
-3.25775417496193e-05
-2.00097355610703e-05
-2.55241278050666e-05
-2.24838551139923e-05
-4.82613683546596e-06
-1.77188797490474e-05
-1.76184574796451e-05
3.71179558530303e-06
-1.00310457578984e-05
-1.39247586194847e-05
-2.55646325682367e-05
-9.06803555795125e-06
-3.93327990171598e-06
-9.39822656564537e-06
-1.94480985649533e-05
-8.77818393573249e-07
-1.15915521938259e-05
-3.7285713171786e-06
-2.65854023876351e-05
-7.32556980926874e-06
1.95990531826911e-07
2.74480599315421e-06
-5.64048182348325e-06
-7.96387688936804e-06
-1.29586219043034e-05
-9.79776041409998e-06
-1.37378837274343e-05
-1.06509501172993e-05
-5.84881203760278e-06
-6.56586767469859e-06
-1.02532806449182e-05
-2.62184087289344e-05
-1.87733508114889e-05
-1.28329706567224e-06
-1.34736923862979e-05
-1.12661551042521e-05
-1.6464868184664e-05
-2.57500022321918e-06
-2.12931797449318e-05
-2.58774596557089e-06
-2.50381484819224e-05
-9.43043045375828e-06
2.66283491998738e-06
-2.26063414365563e-05
-8.09479853510986e-06
-1.58806786332404e-05
-7.40198864895223e-06
-1.18130951321325e-06
-5.08198739486798e-06
-1.11772776327881e-05
-1.00553198818605e-05
-1.32834737118299e-05
-6.08675157827224e-06
-1.46842113719041e-05
-8.38478925990824e-07
-8.65261638106926e-06
-1.97964537804867e-05
-1.34791122707815e-05
-4.13830146392567e-06
1.81687547626369e-06
-1.38126710545871e-05
-2.63074884599092e-06
-4.43160149520856e-06
-1.87627077066532e-05
-2.03498928575036e-05
-9.65265575262976e-06
-2.79831096603124e-06
-8.87998573694504e-06
-1.07603831115169e-05
-2.01289039728222e-05
-9.67460279926365e-06
-3.16300520348131e-06
-1.88730471860766e-06
-1.93490527856314e-05
-8.919598557652e-06
-3.51257960882735e-06
-7.61480748879443e-06
-8.11525073326577e-06
-1.99018918908098e-05
-8.6921849453288e-06
-1.79091924751948e-05
-1.41593971423641e-05
-3.95616784831085e-06
-1.80082257425343e-05
-1.48951134905371e-05
-1.68312258543971e-05
-2.47509277829498e-05
-1.81114081625205e-05
-1.14533973002317e-05
8.70687609142836e-06
-5.96408353573524e-06
-3.084354208664e-05
-1.23863935638631e-05
-6.70812216365118e-07
-3.00527968280042e-06
2.16039065813577e-06
2.33163282446789e-06
-1.52836816027083e-05
-1.634629729526e-05
-1.05792996719576e-05
-2.17430440522624e-05
-1.50248717706218e-05
-1.28287806329105e-05
-1.73881569221869e-05
-2.86945427828406e-06
-2.18680607626945e-06
-3.00398410352606e-05
-1.55429245897222e-05
-1.14827262831918e-05
-1.05097104384334e-05
1.00767953455296e-05
5.93703285804148e-06
-7.68967133780001e-06
-1.11838909657619e-05
-1.27888012695686e-05
-2.26365619979271e-05
-1.35923547023675e-05
8.37282006189072e-07
-1.4198625987078e-05
-2.45991810819022e-05
-2.35259347834741e-05
-1.26149029247962e-05
5.93239575327534e-06
-1.6996484644613e-05
1.9973611968222e-06
-3.95225666208042e-06
-4.18944201894529e-06
-3.9392196224565e-06
1.80256622220625e-06
-1.31108127675679e-06
9.07422032120756e-06
-8.8211440077167e-06
-9.99965204921008e-06
-1.99856457944559e-05
-6.99894581403118e-06
-1.2815901536612e-05
-7.62835368779155e-06
-2.68982580670937e-05
-1.47317174389428e-05
-8.71405093706307e-06
4.19193592336883e-07
-2.59540491303654e-05
-1.09962340654655e-05
-1.05637870761024e-05
-8.4714253736655e-06
-9.65518948602418e-06
-1.02441032756675e-05
9.08224357951302e-06
8.994801735429e-06
-4.00470246796228e-06
-3.84489455207847e-06
-1.39876894965378e-05
-6.9414509652378e-06
-1.25113596985553e-05
-1.09626907777981e-05
-8.0762349459701e-06
-1.68381679018788e-05
-1.27276688727373e-05
-9.16423932247339e-06
-4.51686909059898e-06
-1.36868126433162e-05
-3.69814649539628e-06
-8.74556256449897e-06
-1.82046670548981e-05
-1.18297845194011e-05
-2.10072150423914e-06
-1.26448038164827e-05
-1.90896882627287e-06
-1.58514649333666e-05
-1.69574395329688e-05
-1.11778185837405e-05
-8.96795288975119e-06
-2.27004238792099e-05
-2.87771472750296e-06
-5.7168404965481e-06
-3.41275744219307e-06
-1.68793347707984e-05
-5.44254941286718e-06
-1.29165344795489e-05
-2.0311714172376e-05
-1.67917642807813e-05
-2.782260528472e-06
2.87366485071565e-06
-3.4919068072553e-07
-3.16798310123641e-06
-8.32326797197689e-06
-1.92092207432591e-05
-1.77066075375803e-06
-2.91220474407691e-06
-2.20046455447233e-05
-2.49917623313938e-05
-1.64125482566636e-05
-2.49200167354531e-05
-4.12475645847679e-06
7.20510092878497e-07
-1.3036015931546e-05
-5.67278544525276e-06
-4.76626678040655e-06
7.42417575583002e-07
-6.37465697293968e-06
-2.30489017975062e-05
-8.71887368996684e-06
-5.95712409299443e-06
-2.17658874070761e-05
-7.19097217560186e-06
-1.52226328981771e-05
-1.05340479720914e-05
4.08639699965337e-06
-1.12777468399491e-05
-2.34478785159837e-05
-2.05635113617766e-05
-8.10355535588618e-06
-1.39111144640077e-05
-9.75145381418876e-06
-2.34079963380201e-05
2.43335646402466e-06
-1.49273124174349e-05
-1.23131578652071e-05
-2.21549374729913e-05
-1.03825667718354e-05
-1.3222076519858e-05
-1.09262640051834e-05
-2.17993948960067e-05
-1.19666616414011e-05
-8.22041689182135e-06
-1.57404446714086e-05
-1.77536764992286e-05
6.61617648887568e-06
-4.94098301714633e-06
-2.52462479166354e-05
-1.7848806578286e-05
-7.28602157830552e-06
-9.98931015492816e-06
-4.87914960373512e-06
-8.04530517168834e-06
-1.39059526050703e-05
-1.65481407464492e-05
-2.91067602552669e-05
-5.73526319455696e-06
-6.33782532164811e-06
-3.61888646289302e-06
-1.60713286919068e-05
-2.65021339636751e-05
-2.07360335583962e-05
-9.90156081983026e-06
-1.77546104127154e-05
-1.7269179434167e-05
-7.63964769199559e-06
-1.98217443610992e-06
-6.20555573689834e-06
-8.19641130281984e-06
-4.70332433353209e-06
-1.70796636271476e-05
-1.78794386766363e-05
-1.29575729551831e-06
-2.69443054053346e-05
-1.63220730362504e-05
-2.17378475978622e-05
-5.0640309900992e-06
-7.46817586707869e-06
-2.45056200782476e-06
-2.5403452991199e-05
-6.26610467326554e-06
-1.47903083490304e-05
-1.62698060468613e-05
-2.49025005992352e-05
-5.7803484726426e-06
-2.17746390069886e-05
-1.19878083796078e-05
-2.21041979620151e-05
-7.89734044947192e-06
-2.31251962380996e-05
-8.51372978658218e-06
-1.4681175599694e-05
-1.22137401583222e-05
-8.74981268615239e-06
-1.06165205546485e-05
-1.59888343109117e-05
-1.96372035871849e-05
-1.01099328030396e-05
-7.969724068154e-06
7.52460345694648e-06
-6.7396609637654e-06
-1.42256702288235e-05
-1.02964984188924e-05
-1.57503285264134e-05
-3.53881824148546e-07
-9.83781701869828e-06
-1.96457237457533e-06
-1.36701363716868e-05
-2.15165912294919e-05
-4.99903413175954e-06
-1.8323884650802e-05
-1.63883106892074e-05
-1.8959740544361e-05
4.79194396246976e-06
-4.52371112666074e-06
-1.57215420238229e-06
-2.70026385285606e-05
-1.22518762346748e-05
-2.67035012862456e-05
-3.43406605141277e-06
-7.35813752233052e-06
1.82331807659453e-06
-1.84835732662533e-05
-1.15349832008873e-05
3.56535553036386e-06
-1.39504069530319e-05
-1.77624350730655e-05
-2.56929141257534e-05
-2.04222943719994e-05
-2.57058878411077e-07
-2.09142854688857e-05
-2.75185664822921e-05
-1.84209019366438e-05
-6.62763712809523e-06
-1.31320210352697e-06
-9.56337004794442e-06
-1.29807260272404e-06
-8.87320512077142e-06
1.76822078930843e-06
-2.32428606463156e-05
-1.47805458533509e-06
-7.9224011027842e-06
-2.5286921392669e-05
-7.8783357397702e-06
1.98785840859302e-06
-1.4049075979536e-05
-6.31863705748247e-06
-1.19290606384097e-05
-1.6108975293683e-05
-5.00832203552331e-06
-2.03584903649515e-05
-1.03410123237553e-05
-9.3784258801023e-06
-4.59247138367842e-06
1.44065523136082e-06
-1.92020566048732e-05
-2.67717830643667e-05
7.38820988697524e-07
-2.86222131923107e-05
-1.81677893466097e-05
-1.90728933026575e-05
-1.43558471275825e-05
-4.68914856602877e-06
-3.9948412039495e-06
-3.21685587053029e-05
-2.26364668939245e-05
6.93174318160704e-06
-1.96638694355203e-06
-1.7332796574295e-05
-1.15028494886917e-05
-3.7946937423758e-06
-2.61277954437237e-05
-1.28919122791965e-05
-1.31382479952718e-05
-2.7094516264538e-05
-9.92886797982771e-06
-1.73962759540524e-05
-3.44817337610143e-07
-1.28574153558692e-05
2.4866379700102e-08
8.84572569211775e-06
-1.10957680132377e-05
-2.94555826068762e-06
-9.64748788346582e-06
-2.85423632861067e-06
-8.31113006889582e-06
-2.11631983025965e-05
-1.17252353135587e-05
2.63917095311796e-06
-9.61649076717674e-06
-1.19155013297013e-05
-1.71312076142389e-05
-1.66769069669962e-05
-1.25342431523208e-05
-2.22877139573101e-05
-6.34009150725875e-08
-1.03736461954218e-05
-2.25074898449639e-05
-1.42775309221873e-05
-7.12098521486874e-06
-8.77116428189193e-06
-1.40554523878579e-05
-1.35924083465036e-05
-1.14461391159742e-05
-9.13146663681537e-06
-1.70377192497684e-05
-5.39693820893638e-06
-2.24455626570467e-05
-7.21928358486925e-06
-9.9185497853068e-06
-2.38315483932544e-05
-2.97480229440824e-05
-2.36404878450931e-05
-2.02924797273241e-05
-1.40483516685763e-05
-1.68335800468615e-05
-1.91523769849212e-05
-5.74360941276103e-06
-1.38957456535202e-05
7.55026493138718e-07
-1.22633076577515e-05
-1.35139373839799e-05
-2.22155348858894e-05
3.09032809683865e-06
-1.67367687630576e-05
-1.94450276834808e-05
-3.8923408366911e-06
-1.04940104885208e-05
-4.23223759224772e-06
-9.03993155515699e-06
-2.1192405473962e-05
-1.16522101259882e-05
5.69902553177438e-07
-1.67868738714554e-05
-1.34137003552034e-05
-2.47193609477641e-05
-1.25098508992373e-05
-4.41141770824656e-06
-2.22378287049352e-05
-2.77905662760968e-05
-1.31011192729904e-05
1.90737121053124e-06
-1.37911734057585e-06
-1.04255820536959e-05
-2.18540509886044e-05
-8.49752263894911e-06
-6.7865304668588e-06
-7.83118257811262e-06
-1.55952050303812e-05
-4.19651905286156e-06
-1.06415614078862e-05
-1.69812195020813e-06
-9.21368423002023e-06
3.74436409481413e-07
-1.86180016666286e-05
-1.07843117478679e-05
-1.4241092664505e-05
-9.54292444607995e-06
-6.54904866798965e-06
-1.31314290754064e-05
-2.46635690478708e-05
-6.74897316409923e-06
2.27525996920424e-06
-5.18153550261683e-06
-2.51039413069979e-05
8.83262651693004e-06
-2.8893375257597e-06
-8.55455389708494e-06
-4.97672692095895e-06
-1.38172330806938e-05
-1.56230283414065e-05
-2.24494131356974e-05
-1.34760955177009e-05
2.94792152658296e-06
-1.1698071608214e-05
-3.00032916597736e-06
-8.35881391571093e-06
-1.1462190240349e-05
-3.0732463036103e-05
-1.83469249522245e-05
6.89352828260724e-06
-1.91361264460346e-05
-1.76504487407249e-05
-2.74970715008881e-05
-1.01030345561992e-05
-1.13468545729734e-05
-2.2063611219266e-05
-1.45405714560326e-05
4.96301894672182e-06
4.53476578295769e-06
-3.26454241701902e-07
-2.92707108847753e-06
-1.08764909887514e-05
-1.81053669599777e-05
-8.08596527536989e-06
3.37133218855297e-06
-1.06776495013581e-05
-1.39141268295372e-05
-1.56484833279899e-06
-1.29033537169777e-05
-2.62147462390538e-05
-1.12504119557884e-05
-2.17417715435537e-05
-1.81200925013805e-05
-5.20674336167806e-06
-8.26387068331774e-06
-1.96606520296492e-05
-1.805833915245e-05
-1.04914902610717e-05
-2.27572704270872e-05
-2.60094542654909e-06
-9.05112535587292e-06
-1.68049812083322e-05
-9.7858799451126e-06
-2.04343540518581e-05
1.9297080486795e-06
-1.91850873726115e-05
-6.51839223997826e-06
-1.71005582999224e-05
-1.27393028888982e-05
6.92516341382966e-06
-7.15914914553097e-06
-8.3595550370089e-06
-1.32625912435428e-05
-1.41601085508081e-05
-1.38760162319331e-05
-1.76887250301915e-05
-2.51873311750738e-05
-1.90296196456172e-05
-1.64292321011966e-05
-2.54496011340732e-05
-1.02710671921329e-05
-1.88933070055287e-05
-8.64211094086532e-06
-1.63852154327814e-05
3.85867276554567e-06
-1.4370898599711e-05
-1.15996954548325e-05
-7.05212051503239e-06
-1.48942898956834e-05
-7.20704266046093e-06
-2.4576893617616e-05
-1.59232854887448e-05
-1.83657332458521e-05
-2.5850011833239e-05
-2.45635592086651e-05
-1.72516738978169e-05
-1.84447612241359e-05
-1.72945258320402e-05
-4.00262324143931e-06
-8.39954645533506e-06
2.35385276320657e-08
-5.00150691593487e-06
-1.67611000934567e-05
4.60823428429461e-06
-7.33252266425306e-06
-1.12708236709974e-05
-4.36276704685067e-06
-1.54088325275011e-05
-2.32149390535784e-05
-1.97865855354408e-06
-2.25146320794469e-05
-6.36109087563483e-06
-9.86865397688971e-06
-2.13363468409882e-05
-1.69466062194457e-05
2.31098276115009e-06
-8.18485423593469e-06
-1.22424598018375e-05
-1.79088517916487e-05
-1.49017042851386e-05
-1.38224872799245e-05
-1.84907205586681e-05
1.1182804231428e-06
3.35727281987844e-06
-1.66819015668789e-06
-1.1558509180267e-05
1.54097736234683e-06
-2.20939066186145e-05
-3.09150609792393e-06
-1.95819724143382e-05
-6.98336919706975e-06
-2.12091097561818e-05
7.5280336766288e-06
3.12149082436278e-07
-1.697342731345e-05
-1.35520590422992e-05
-8.5292667788854e-06
-1.11472444007788e-05
-8.37796340901815e-06
-5.39671783075499e-06
6.78885061623034e-06
-1.41313790550268e-05
-1.37457058572244e-05
-7.85506219776536e-06
-1.10657292257498e-05
-9.78573376210079e-06
-7.0109085118884e-06
-1.62024888746124e-05
-1.46076541848479e-05
-1.1449007695959e-05
-6.27054796894854e-06
-4.40730657298018e-06
-1.80643569102051e-05
-1.14015722989705e-05
-1.34071031962033e-05
-2.94757202759862e-05
-8.0710243902494e-06
1.97368806463018e-05
-1.01486121824513e-05
-2.65680762719937e-05
-7.10941851787114e-06
-6.80686742313832e-06
-1.25717159118739e-05
-8.54065967311438e-06
-1.68411873642053e-05
-9.50800111314554e-06
-1.41556119021864e-05
-1.35264101391582e-05
-1.58846957938438e-05
-1.91163153173016e-05
-1.0712858232772e-05
-1.7712511782642e-05
-2.31346880763303e-06
-2.03303649920788e-05
-2.69434898451866e-06
-1.70676933313846e-05
-2.98220382787836e-05
-2.35842752512886e-05
-4.85423394536614e-06
-1.34343406807107e-05
5.93488964435349e-07
-5.14751513687261e-06
-8.15451516881951e-06
-6.32484516594384e-06
-1.09765130593744e-05
-1.21903596311217e-05
-2.20002758292464e-05
-2.07831916340879e-05
6.75170245188859e-06
-8.67084179790464e-06
-1.51286365171338e-05
-3.4962801992263e-06
-1.46834613156142e-05
-6.45667074943325e-06
-4.51153547895121e-06
-2.04140508532082e-05
1.58340357065848e-06
-1.72907142133522e-05
-1.7680610877001e-05
-1.75669672629176e-05
-2.83419239976824e-05
-1.73565294851781e-05
6.7231526988558e-07
-4.20393605328855e-06
-1.71187581493489e-05
-7.00659058357618e-06
-1.46619906787936e-05
-1.75457168283862e-05
-7.59965706675727e-06
-1.2302833633773e-05
-1.2240620617461e-05
-2.49718954809204e-05
-1.7526529360963e-05
-1.1907952219484e-05
-1.96375934360951e-05
3.02063089574035e-06
-8.80328296851026e-06
-1.89718353531711e-05
-5.14460777470445e-06
-2.77180547421398e-05
-7.17425987349437e-06
-6.36253989891299e-06
1.3827216217577e-05
-2.26675295363246e-05
-9.21822690376336e-06
-1.23142068361869e-05
-2.04033143575791e-05
-1.84099236532947e-05
-4.0004633908915e-06
-2.68935932445271e-05
-2.39996766772938e-05
-2.60360981547497e-05
-2.04758455910573e-06
-1.45603595404206e-05
-8.86586682253824e-06
9.41824000539144e-07
-1.70347700444741e-05
-8.82733129057995e-06
-1.58901498857688e-05
-1.02513448597014e-05
-2.29950382310469e-05
-2.28350054775463e-05
-1.59242909152105e-05
-1.29810988545689e-05
-7.86459254392541e-06
-1.16975353264531e-05
1.16478086352625e-06
-2.33293088533637e-05
-1.27144004456048e-05
-8.55868281672262e-06
-6.98885552932586e-06
-2.44835017760063e-05
-1.15887841830863e-05
-1.01762391044151e-06
-1.27039011067808e-05
-1.7608298216894e-05
-6.32698439946877e-06
8.7322716183603e-06
-1.22731285248045e-06
-1.57382590346327e-05
-2.69577854240518e-05
-1.39437872382806e-07
-1.23380235232556e-05
-1.81035092052371e-05
-1.45037191453217e-05
-1.20726448001066e-05
-1.08773433429595e-05
-1.44167028810753e-05
-6.02929520854903e-06
-2.90721770654748e-05
-5.97072466659195e-06
-1.10982245551347e-05
-1.93021880849226e-06
-1.78881448395199e-05
-2.7244181539682e-05
-7.93022233141608e-06
-1.76829479547024e-05
-1.62277741105917e-05
-2.55379845542195e-05
-1.56878537391385e-05
-2.3818113502508e-05
-1.48968696423837e-05
-6.38068388860755e-07
-1.1611970000269e-05
-2.53584226952525e-05
-7.72748939190466e-07
-8.65597127066941e-06
-6.99285977974103e-06
2.10602094511441e-06
-2.93530835484802e-05
-5.71047149280385e-06
-2.96267153641714e-07
-1.34234101414706e-05
-1.10699851017451e-05
-8.5161501655617e-06
-1.70379508652607e-05
-4.05980596983137e-06
5.73140531746952e-06
-1.32890990769182e-05
2.65984433594806e-06
-2.81344641500204e-06
-1.56688603802485e-05
-3.71240949335428e-06
-1.4761759666968e-05
-6.8117160595358e-06
-2.29372551187027e-05
-1.36714881628348e-06
-1.02074248199039e-05
3.26515754361606e-06
-5.46023351518819e-06
-1.40695486143533e-05
-1.36253112426279e-05
-2.13336242177379e-05
-1.31276547215719e-05
-1.07577663432765e-05
-8.33169374711374e-06
-3.49341848534536e-06
1.13338021768521e-06
4.73230690727098e-06
-4.09168556066851e-06
-2.0093731551662e-05
-9.24086205427047e-06
-1.4764353607399e-05
-1.05573562114621e-05
-1.92208433785812e-05
-2.06409968999949e-05
-2.16464532812308e-05
-9.67244063476058e-07
-8.36995553242961e-06
-1.85633759334802e-05
-1.02055882876233e-05
-1.09294402324534e-05
-2.48476404731765e-06
-1.12112089981671e-05
-1.8400326326912e-05
-2.45339357008664e-05
-5.58575256684383e-06
-2.26864036763918e-05
-1.20936940377727e-05
-2.10201410002253e-05
-2.21253761289877e-05
1.14491688094546e-07
-1.32462544298132e-05
-8.51794400748649e-06
-1.85957269761891e-05
4.94364674798235e-07
-1.39867315335867e-05
-1.77603596552581e-05
-1.2313966830614e-05
-1.92151261992703e-05
-8.97948371869977e-06
-1.43745609032923e-05
-1.78359662901372e-06
-2.35574316790136e-05
-3.09985090346108e-05
-1.6627309693691e-06
-1.09494722456131e-05
-4.4941070898208e-06
-1.04869868846518e-05
-2.2889380713841e-05
-1.33607696267753e-05
3.17564622827146e-06
-1.12999980379192e-05
-1.24819912869244e-05
-5.46323260358373e-07
-1.29637499720969e-05
-1.61388004332046e-05
-1.74566951200632e-05
-2.21456452940028e-05
-1.8115886501991e-05
-3.93022786467106e-06
-1.68134548189222e-05
-3.22993770356208e-05
-2.015868111813e-05
-7.81170758696276e-06
-9.55568319701367e-06
-1.13342015873515e-05
-8.00538874488337e-06
8.72127654336315e-06
-1.74838178696572e-05
-1.290165667551e-06
-1.05225688733475e-05
-3.12661542301036e-05
-7.19825289641427e-06
-5.47077616124749e-06
-1.911986667838e-05
-1.03951275261994e-05
-1.67563427809508e-05
-1.6213042378442e-05
-3.23468885632426e-06
-1.07742206581686e-05
-1.9508517067581e-05
-1.27481569956145e-05
-1.2571613979522e-05
1.08393684333515e-06
1.5649740009781e-06
-1.05345194205517e-05
-1.0827175406736e-05
-1.49376599637675e-05
-2.74491688768541e-05
-5.83291778270735e-06
-9.09382273926884e-06
-2.14261802015245e-05
7.72861968715024e-07
-1.93296606748862e-06
-6.88820281096014e-06
-2.46634113760556e-05
-6.270680864351e-06
1.89723677688017e-06
-5.11992258572546e-06
-1.39113059433073e-05
-7.63039197676495e-06
-3.73649130373258e-06
-1.17652052827469e-05
-4.76671986306715e-06
-1.27087638616998e-05
-2.85468721287971e-05
-1.35372471622346e-05
-2.82806885183953e-06
2.45014706913754e-08
-1.48100942782296e-05
-1.46919386756219e-05
-6.77235309977649e-06
-1.98960011565756e-05
-5.20131249052144e-06
-7.74251002463245e-06
-2.42787948145737e-05
2.68973634107813e-06
-1.3668218181672e-05
-1.47818954234842e-05
-2.28991362291367e-05
-1.69161173719645e-05
-1.01110530033169e-05
-1.57742097677894e-06
-2.20583456657586e-05
-9.0795278061832e-06
-7.79280217653229e-06
-9.22482484805091e-06
-7.79351980349935e-06
-1.61144280429161e-05
-1.01559701846146e-05
-1.38301128811202e-05
-1.61938211810052e-05
-4.9618573817492e-07
-6.51975141492095e-06
-6.85791608134496e-06
-9.94428167982456e-06
-2.01838425590394e-06
-1.97823277498229e-05
-4.18067260515422e-06
-2.82457196318261e-05
3.7396740420797e-06
9.48913808294696e-06
-4.14307832948396e-06
-8.75014194729819e-06
-2.11885860776768e-05
-6.81873732868488e-06
3.00032752700415e-06
-1.04491424371216e-05
-1.36847175765681e-05
-2.45697664918657e-06
-6.52893034997498e-06
-1.60912809265335e-05
-4.41160742082554e-06
-1.2562848001164e-05
-2.49500156895159e-05
-4.77427981856456e-06
-1.07785914409187e-05
-2.02713473349945e-05
-2.43903178934368e-06
-2.43181679866946e-05
-1.10634833998197e-05
-1.22594650684512e-05
-1.80414088034014e-05
-8.6544134043329e-06
-1.44974693302846e-05
-1.06767496383883e-05
-1.73685289356214e-05
-4.44000554513542e-06
-1.88981906731203e-05
-5.50056365388117e-06
-1.65914297993528e-05
-3.43628142878898e-06
-6.51778874152205e-06
-2.31438967981448e-05
-1.05691822291888e-05
-2.93231148568368e-06
-1.78188594066806e-05
-8.05876448544326e-06
-1.03533989039709e-06
-4.87490997235945e-06
-1.53430535487735e-05
-1.35591508655922e-05
-1.61315581596208e-05
-2.4597484916124e-05
-1.41201005818938e-05
-7.90175118618348e-06
-1.58295094233953e-05
-1.69839133444556e-05
-8.15386789838639e-06
1.07144798567221e-05
-4.41804539281311e-07
-8.88084937257793e-06
-1.58825081526353e-05
-1.76639728294299e-06
-1.52489249353743e-05
-3.61332537581936e-05
-1.32465296804753e-05
-1.85386093999453e-05
-8.85213857131416e-06
-2.70160528726707e-06
-1.9557162281389e-05
-3.46968293213085e-05
-1.21042485061727e-05
-3.41866433491728e-05
-2.29125700792513e-05
-6.53425116532958e-06
4.70034043334344e-06
-1.35910397758921e-05
-4.63980885195121e-06
2.88335835881416e-06
-1.23752041565636e-05
-7.57513009319396e-06
-1.16440014098071e-05
-3.97207185176957e-06
-8.45280266669464e-06
-1.57684567708459e-05
7.67516932208317e-07
3.57851581732496e-06
-2.67227583786699e-06
-2.61034692673855e-05
-1.02070681460261e-05
-9.20268018226968e-06
-7.9304641723934e-06
-2.501780081079e-05
-7.14080296973255e-06
-1.38729906558768e-05
-7.70318733482832e-08
-1.00698079351184e-05
-1.47435422953331e-05
-1.30423511092671e-05
-7.35433608108674e-06
-1.2990423081134e-05
-2.00176572454543e-05
-1.03506609281608e-05
-9.51510352246335e-06
-8.16695326712656e-06
-1.35911449666107e-05
-2.63034444376604e-06
-9.72524424508084e-06
-1.26435463812664e-05
3.94872037560656e-06
-2.67502852441013e-05
-7.17595198982499e-06
-1.85647521997905e-05
-3.40878572447731e-06
-1.90540437336e-05
-2.52533278471274e-06
-1.06594945132781e-06
-1.84739476020225e-06
-6.68039097254128e-07
-4.3285901896676e-06
5.09632394257891e-07
-6.18109814038563e-06
-2.78495376582667e-05
-2.43332215997663e-05
-5.62109511937199e-06
-1.82082095459552e-05
-9.2682958563238e-06
-1.5846804375793e-05
-4.99323124067369e-07
-5.5438853389989e-06
-1.45565196720024e-05
-3.56040336136196e-06
-1.09472478557732e-05
-5.17346464544498e-06
-2.39723610126917e-05
-1.97622608588573e-05
-2.68841705497631e-06
8.57457089240632e-06
-7.37669305701299e-06
-4.27415272806497e-06
-7.52294243369026e-06
-1.71046716523418e-05
-2.19496002189517e-05
-6.30112568712904e-06
-1.63915125318474e-05
-9.04905628354667e-06
-1.62687093415519e-05
-1.22883803714691e-05
-1.89224985813733e-05
-9.70536072015989e-06
-7.09311366258804e-06
-1.16819569993485e-05
-5.72238688466549e-06
-1.38491282776974e-05
-2.14280018212451e-05
-2.44342556668736e-05
2.96750336247171e-06
-7.50675948865326e-07
-2.00179436571089e-05
-2.66734850979696e-05
-2.38815481242107e-05
-9.88475072200331e-06
3.34594666198492e-06
7.78427897117911e-06
3.61927215311414e-06
-1.80271419095734e-05
-1.26942051981133e-05
8.42453204798474e-06
-8.11189630002475e-06
-4.63926649387602e-06
-2.14767298723806e-05
-1.45992369387112e-05
6.4092577274164e-06
-4.20563072427287e-06
-1.21701258743053e-05
-1.99667724021308e-05
-6.74117510585349e-06
-1.25761324355753e-05
-1.2569225493125e-05
-1.51264685130537e-05
-2.2871244334511e-05
-3.1122670703361e-05
-7.49828179935308e-07
-1.14441046160332e-05
-2.80421739239358e-05
6.15889721342709e-06
-1.0688627964111e-05
-2.06865740639557e-05
-1.5869150707216e-05
-2.09374189911949e-05
-1.80460141928357e-05
-2.15466467389547e-05
-1.71819918573738e-07
1.94711515297745e-06
-3.37304373606008e-07
-7.43992660750774e-06
-3.29214086137222e-06
-2.63187876358054e-06
-1.01280678419815e-05
-5.24943465528828e-06
-1.40333975455449e-05
-1.08129343445784e-05
-7.24434646684949e-06
-7.00327229978609e-06
-4.10535578865814e-06
-1.95691651978504e-05
-1.64430908299312e-05
-1.379585255376e-08
-7.56156917656235e-06
-2.23534265653841e-05
-1.96416642016004e-05
-2.37275953611807e-05
-1.10337499649766e-05
-1.24945159075651e-05
-5.76208184634334e-06
-1.43485732602004e-05
-1.60706416142133e-05
-1.10891829150466e-05
-3.75504902104362e-06
-1.88287474327094e-05
-1.61659237878715e-05
-4.98933714755475e-06
-2.06717908401577e-05
8.74195322802959e-06
-1.44656227877098e-05
-1.95510400274931e-05
-1.25871317559136e-05
-1.60585294398626e-05
-3.08845928179044e-05
-1.53215422765016e-05
-1.16052409526977e-05
-1.81980292551022e-05
1.63985178710354e-06
-1.89548162816176e-05
1.16910867331249e-06
-2.12323576944959e-05
5.17239049312449e-06
8.77375896275195e-07
-1.21491265990379e-05
-5.3357145825057e-06
-9.27771008532087e-06
-1.66143699715869e-06
-1.27475490785703e-05
-1.46419716732881e-06
-8.2968786500461e-06
-5.2360524940496e-06
-7.42951884506082e-06
-1.96008821692948e-05
-1.32000639110361e-05
-1.32681095948065e-05
3.36690953132855e-06
-2.01282652438064e-06
-2.88584693941134e-05
-1.02861704339565e-05
-5.10182208296071e-06
-2.70473154625219e-05
2.65667486319862e-06
-1.1219041103209e-05
-1.58238307087751e-05
-1.23997807443017e-05
-1.08486169047969e-05
6.32252259924485e-06
-8.61486352662823e-06
-6.02716442415745e-06
-9.97945717998716e-06
-1.17945917492249e-07
-3.85918339753222e-06
-1.69891400925625e-05
4.18268241667563e-07
-1.14313953781526e-05
-1.19709953930493e-05
-4.5916231103566e-06
-6.46254741530409e-06
-1.61177983150928e-05
-2.19996207914363e-06
-4.30647558943944e-06
-4.35920721804248e-06
-1.2944718883847e-05
-8.68070216987403e-06
-3.78248834747037e-06
-2.78399703684434e-06
-1.29294828719062e-05
-7.7401374060319e-06
-1.12221760511522e-05
-1.04796836101442e-05
-1.25184357770507e-05
5.47820019628784e-06
-3.33505821149375e-06
-1.71565954651067e-05
-9.23318688111163e-06
-1.18805105119918e-05
-1.33602883727263e-05
-1.76260910895225e-05
-2.5036616220378e-06
-1.85324658050522e-05
-3.23616874038535e-06
-1.27494986465539e-05
-1.52813725988242e-05
-1.0922932898798e-05
-8.52905601062307e-06
-1.07838553843794e-05
-1.61141016403153e-05
-8.62205378639169e-06
-1.73695717352474e-05
1.08690921185405e-07
-9.5804473652161e-06
-7.06404106599538e-06
-1.75460854242033e-05
-9.26266554358776e-06
2.29358163268045e-06
-1.96171524238605e-05
-7.78362442263556e-06
4.76332598828973e-06
-2.22052946472179e-05
-2.13044582015131e-05
1.25173778526526e-06
-2.25303610439515e-06
-1.04392529871328e-05
-8.87219556835482e-06
-7.05259043869766e-06
-4.21748930182329e-06
-2.53353055190077e-05
-2.14979868404455e-05
-1.53805681594492e-05
-1.1080850626042e-05
-9.33009115119107e-06
-2.49306843701682e-05
-1.26143801563853e-06
-3.29554616110333e-06
-4.23908806892889e-06
-7.60373096604968e-06
-2.80356521256749e-05
-7.3296676950315e-06
-2.24082767024667e-05
-1.16869817745708e-05
-2.9958418589128e-05
-1.56151035860537e-05
-3.14392134560852e-06
-1.89887330077462e-05
-2.43658761087346e-05
-6.80047926684988e-06
-1.55886077184612e-05
-1.09100431462419e-05
-7.2886359973566e-06
-8.28822453246754e-06
-1.19613226379901e-05
1.04230994511616e-06
-9.39573522439443e-06
-7.31418903729481e-06
2.90436730378341e-06
-4.82613906458615e-06
9.56297883621859e-06
-1.52794293741234e-05
-1.3265550509869e-05
-1.48663886528833e-06
-1.08787404398492e-05
-1.51360747712003e-05
-1.78070716803985e-05
-2.75079282525913e-05
-8.09172348119525e-06
-1.70242075632427e-05
-1.54208342288975e-05
-8.26745893291805e-06
-3.94045863478648e-06
-1.18364947462326e-05
2.55731068880847e-06
-9.18341707630991e-06
-1.03972430373546e-05
-1.30463319973822e-05
4.21180002598019e-07
-2.12873210559123e-05
-7.18632353496466e-07
-6.4861620642416e-06
-7.7396681960914e-06
-3.09742394344819e-06
-2.45945022215819e-06
-5.65730032972471e-06
-1.28092279255657e-05
1.78789330752819e-06
-4.26503221267096e-06
-1.76307847156859e-05
-1.33117880827735e-05
-1.15214018864744e-05
-3.62427567834763e-06
-2.65456541794703e-06
-7.8656438960714e-06
-8.06245316669302e-06
-3.04292680697573e-06
6.91053164779031e-06
-3.40262947015484e-05
-1.50910291388297e-05
-6.80391838356098e-06
-4.84168701381753e-06
-1.8902539620223e-05
-2.73995408888285e-06
-4.85546355771208e-06
5.02120493141238e-06
-1.23005222422764e-05
-1.1584086432567e-05
-2.40879559361154e-05
5.98912160938895e-06
-1.2566003635114e-05
1.00935492903367e-06
-1.36447558584875e-05
4.22819296540601e-06
-2.6443355822449e-06
-1.61415841622465e-05
-1.6475643175905e-05
-5.99336842532661e-06
-1.77161704707542e-05
-1.04281889435708e-05
-1.06374055868766e-05
-1.41920677957342e-06
-4.72861458778952e-06
-8.77879703164259e-06
-2.46617145950384e-05
-1.12469698233143e-05
-6.5158074334875e-06
-1.17792407481051e-05
-5.66027242381902e-06
-1.8280542427925e-05
-1.63038457242514e-05
-7.88129117501616e-06
-1.03951551141594e-05
-1.78915401123605e-05
-2.50714982848213e-05
-5.1378005938509e-06
-1.82706976484764e-05
-1.79892059382866e-05
-2.59196256713405e-05
-9.73492049548477e-06
-1.50383889113443e-05
-1.13434229719892e-05
-2.35919939135364e-05
-2.56410404843731e-05
-2.61657798290288e-05
-1.1259202711626e-05
-1.07335272898778e-06
-2.32999373698526e-06
-1.48635342779403e-05
-2.78359373589301e-05
-1.94535810726775e-05
-2.05055895643764e-05
-2.1017995352824e-05
-1.37529564618684e-05
-1.07262194661545e-05
6.59715177580466e-07
-7.62548756618008e-06
-3.02437809040632e-05
-3.21324753603483e-06
-2.06049679194026e-05
-1.08829059555056e-05
-1.25625230985141e-05
-2.08416244152674e-06
-1.20165456258293e-05
-2.05521302775725e-05
-1.61668090421168e-05
-1.57384830671124e-05
-2.00924197994192e-06
-6.30581703067225e-06
-2.69338514800564e-06
-1.26760944074141e-06
-7.72566063865603e-06
1.00661244080876e-05
-1.25971634704231e-05
-1.51993864258765e-05
-7.13737723845228e-06
-7.13382042465781e-06
4.11304607915658e-07
-1.74428196184225e-05
-3.82143420590456e-07
-2.6028739008319e-05
-6.2531329672787e-06
-4.15168064971921e-06
-1.8067465955679e-05
-2.09469378371027e-05
3.93051904321606e-06
-1.50833161810145e-05
1.52091500277908e-06
-9.91905638124362e-06
-1.22509350701034e-05
-9.14501724792531e-06
-1.24331103184652e-05
-5.45459492778927e-06
-8.55847729577223e-06
-1.62774805938077e-05
-4.6960609674061e-06
-7.03016336060018e-06
1.58968163781845e-05
-5.00059595246303e-06
-1.22742482708054e-05
-1.48231842388571e-05
-8.02478772878223e-06
-8.76400316362837e-06
-2.26553414247568e-05
-2.5957086705255e-05
-1.05679677648842e-05
-9.08476411947212e-06
-1.58344221000667e-05
-3.43707201314972e-06
-9.58540124979427e-06
-1.20303980331586e-05
-7.20201973713726e-06
-6.84167025535571e-07
-1.20893744513415e-05
-1.09279128698442e-05
-1.52171968744119e-05
-9.18740537561044e-06
-2.09351289473921e-06
5.93814089453103e-06
-1.69758558922568e-05
-1.2646672949035e-05
-1.54722195661494e-05
-8.37599034604476e-06
-3.14045924470249e-05
-1.0775206012042e-05
-4.98503484839677e-06
-4.86104521620032e-06
-7.58634239420731e-06
-1.7469388386411e-05
-2.26687933789985e-09
-1.45395137482147e-05
-2.79960179446011e-05
-9.85544287842519e-06
-8.20589789749562e-06
-3.157553003213e-06
-9.89728253908071e-06
-8.07418388462378e-06
-2.48039016709416e-06
1.93822422044155e-06
-1.63234037348933e-05
-2.27228717682335e-05
-1.71561072316374e-05
1.07700667229315e-05
3.84046333001327e-06
7.37787879088172e-07
-2.45302838446859e-05
-1.67302042366625e-05
-1.16923689821302e-05
-1.16035835614214e-05
4.83213663091514e-06
-2.08575549594897e-05
-1.56590299201942e-05
-2.19184568537396e-05
-1.41970041503638e-05
-1.42920809459291e-05
-2.5827994276827e-05
-1.32157355015023e-05
-3.17200719060846e-06
-2.07091451579181e-05
-1.55056583163025e-06
-2.14727928309562e-05
1.11414258092086e-06
-6.82509225071832e-06
-4.93783990224988e-06
6.00973518606587e-07
-9.64548362110898e-06
4.55027613157963e-06
-5.3943819393404e-06
-2.49898504845189e-05
-2.66317068472286e-05
-6.55164503438413e-06
-7.70904353584583e-06
-1.76237933074869e-05
-1.60228763283572e-05
-1.76436494838012e-05
-1.48135000477284e-05
1.6219787831749e-05
-2.6919239445851e-06
4.91843904636752e-06
-1.2210479831334e-05
-1.05934888583834e-05
-1.07322594395625e-05
-1.51562981812112e-05
-1.38987075935525e-05
-1.74194067827271e-05
-2.30341553510042e-05
-6.86306438570547e-06
-1.12051513757685e-05
-1.77156164743386e-05
-2.31833444987961e-05
-1.15670731361773e-05
-8.60729808995772e-07
-1.0342491225498e-05
-1.28250983901574e-05
-2.03273234242809e-05
-4.86457588036939e-06
-6.42641332587681e-06
-2.47216684841752e-06
-1.42393534352636e-05
1.31991283500789e-05
-5.10650160582759e-06
-1.69080456703072e-06
-1.47236734442922e-05
-1.54058322288673e-05
-1.76779727038217e-05
-1.11656541830322e-05
-1.20172427635197e-05
-5.66623202584774e-06
-1.88355852310506e-05
-1.01012646150861e-05
-3.98481658514655e-06
-2.01003271010526e-06
-2.23448943074785e-05
-2.38039793968904e-05
-1.22246064025121e-05
-7.36091369012707e-06
-2.22904570246379e-05
-6.39387221746952e-06
-1.32350712120411e-05
-5.35816131301775e-06
-1.11821192934617e-05
6.03857774907301e-07
-9.8364588099077e-06
-2.15490202253346e-05
-1.69756231555459e-05
-8.58841200247956e-06
-6.16559998215885e-06
-1.87559779657532e-05
-1.21693255611137e-05
4.19779604045473e-06
-1.07003745974121e-05
-2.65076606723463e-06
-1.60954104401869e-05
7.69015577990152e-06
-1.02068359079184e-05
1.28887923790803e-06
-9.61547241452817e-06
-3.7533168740707e-06
-1.20803979564371e-05
-1.05047452182671e-05
-1.3283659838683e-06
-1.7123851177177e-06
-7.74522110528903e-06
-4.71589270280021e-06
-9.85952069749953e-06
-4.47571321630014e-06
-6.70779746977625e-06
-6.0099598992202e-06
-6.55462355632316e-06
-1.38009605112691e-05
-3.98014420075201e-06
-2.48293467513561e-06
-1.0443582006987e-05
-5.33088548486571e-06
-1.38605675568111e-06
-1.47200999329146e-05
-1.49191380319915e-05
-4.84063416172068e-06
-1.35795846169543e-05
-7.33366531666951e-06
-4.66025577815341e-06
7.59498030111486e-06
-4.13316629053177e-06
-1.20127830834274e-05
-2.11386198741401e-06
-3.31162676615157e-05
6.08075153491626e-06
-1.43060575375872e-05
-1.74831760530293e-05
-4.8227328107801e-06
-9.0550610604767e-06
-4.44232648787127e-06
-1.84204742438958e-05
-2.25224860437216e-05
-1.45070913139875e-06
-1.15997544212004e-05
-2.07653568675214e-05
-4.35362110119378e-06
-1.941225996687e-05
-9.3266705463419e-06
-2.50060359065457e-06
-1.68538955666092e-05
2.80763076755454e-06
-8.82269460555893e-06
-2.61680896136532e-06
-7.69289118048773e-06
-1.2432386432624e-05
-6.69902081639064e-06
-5.37747120747156e-06
-7.66185952541253e-06
-1.37225463529116e-05
8.99179499056313e-06
-2.22473133636092e-05
-2.72164058331176e-05
4.58689622373636e-06
-7.7103251597206e-06
-8.26818206175595e-07
-2.83998782973432e-06
-1.40511263820314e-05
-8.19458969810911e-06
-1.55086431495947e-05
-1.51827849000315e-05
-1.38900268091086e-05
-7.67688103953904e-06
-1.65366548686439e-06
-1.87633624922897e-05
-1.28248691763531e-05
-1.1258534216464e-05
-1.27129329850694e-05
-6.24003108944893e-06
-1.12746875107862e-05
-3.3961576498679e-06
-1.88963069297107e-06
2.6372452325072e-07
-1.02849920844929e-05
-8.41577185320513e-06
-1.90500794420757e-06
-6.09295255744869e-06
-1.29799701445622e-05
-2.89999404882149e-06
-3.72966397912045e-05
-1.55788829732111e-05
-6.97744503352974e-06
-1.60711451951717e-05
-7.36517081206644e-06
-1.30769155607923e-06
-9.52218103206001e-06
-1.27672543456277e-06
-1.23921639660641e-05
-9.3942442935934e-06
-1.46502183673491e-05
-1.93503680911412e-05
-4.6471852950288e-06
-1.3803873036668e-05
-5.2483502585852e-06
-1.51982350246898e-05
4.20983915987535e-07
2.22683391272692e-06
-1.33464022084038e-05
-1.00162554379807e-05
6.54763125361806e-07
-4.4634743734823e-06
-6.56603924195712e-06
-1.93025586352422e-05
-8.77970129018794e-06
-1.65225663989457e-05
-7.50929940286245e-06
-1.78625090055796e-05
-1.36140039904764e-05
-1.12495232417907e-05
-1.68074987271651e-05
-1.84143379977489e-05
-7.33113603784561e-06
-2.01545142001807e-05
-1.28432212675689e-05
-1.18803044384682e-05
-1.27294397371949e-05
-7.48170682884005e-06
-9.30733526316386e-06
-4.66378671767663e-06
-1.82607555522739e-05
-2.43198266666838e-05
-1.89095127139195e-06
-1.42159302719001e-05
-5.79174655131791e-06
-1.60899869692968e-05
-1.3602494657213e-05
-1.39873135384162e-05
-2.21657515725529e-05
-9.27679795441861e-06
-1.43142998602705e-05
-2.07104202142927e-05
-1.34035640726532e-05
-1.92234653421249e-05
-4.40090089050323e-06
-1.71810544438592e-05
-9.53225314317754e-06
-4.44411297882037e-06
-6.25703903271624e-06
-8.43576555283018e-06
-1.27348022819769e-05
-1.9006427892355e-05
-2.4512032801682e-05
-5.37027371510432e-06
-1.64141932617721e-05
-2.24533332504477e-05
-6.82486615659783e-06
-3.32117750243363e-06
-1.41294097139236e-05
-2.56533324295669e-05
-3.39690749052641e-06
-1.29333469916121e-05
-2.10102403188066e-05
-1.6557074968928e-05
-1.39657775619124e-05
-1.32516877632855e-05
-7.4805139157151e-06
1.99237489811927e-06
-1.72723534384718e-05
-5.25431132066107e-06
-1.65115568980245e-05
-9.9450758320788e-06
-2.56580626634599e-05
-3.57451928396912e-06
-2.2328530119609e-05
-1.10999019068148e-05
-1.24849367194395e-05
-9.8322992635757e-06
2.33199662625371e-06
-1.84752718620988e-05
-2.09359930763892e-05
-2.54252053213652e-05
-1.30816034907892e-05
-1.56856701397494e-05
-2.73637637955098e-05
-2.50653706016329e-05
-4.25729560839745e-06
-1.90883323283103e-05
-1.86144314040476e-05
-2.28341670164608e-05
-1.15191405103965e-05
7.12644778270556e-06
2.46846953246612e-06
-2.42774997874354e-05
-2.14434789751012e-05
-1.38869161413667e-05
-2.02149612313078e-05
-1.49151064065453e-05
6.0928162987132e-06
-3.85211644233204e-06
-1.28770732241078e-05
-1.75849249322362e-05
-1.80355954132205e-05
-4.08394677750972e-06
-9.95354126000903e-06
-1.08670722900253e-05
-1.69164941766803e-05
-1.19368765600012e-05
-1.72878330460066e-05
-5.40147155328863e-06
-1.88752547566861e-05
-1.26442784478702e-05
-1.39330148667463e-05
-1.43206957155613e-05
-1.31401558581242e-06
-6.40082313676801e-06
-1.50852500798555e-05
-2.56003069318357e-05
5.47150628708588e-06
-1.17410679388321e-06
-9.03045739592946e-06
3.18749663900992e-06
-8.06122105005411e-06
-9.88286738377743e-06
-4.73706037543094e-06
-1.77530017044622e-05
1.45841724802221e-06
-5.38931437380187e-06
-1.30585078918137e-05
-5.54843805603062e-06
-1.76428805907381e-05
-6.59718630517378e-07
4.52637136001075e-06
-9.21891319841201e-06
-2.7920720711602e-05
-1.99500644907252e-05
-2.20384241028626e-05
-5.08695760290241e-06
-2.50503757374749e-05
-1.44670916984093e-05
-1.32998712757552e-05
9.54593600344571e-07
-1.13256129092839e-05
-2.10029910387865e-05
-5.69440223353689e-06
-1.76052431497925e-05
-2.26730040902339e-05
-1.04426848444832e-05
4.92195901072744e-06
-1.82761674467189e-05
-1.91211368231918e-05
-1.5921947905089e-05
3.74712445407469e-07
-4.68083628491006e-06
-1.77225051911266e-05
-7.96294984609768e-07
5.89896107252568e-06
-1.15841612617445e-05
-1.68448373326636e-05
-7.99888178444852e-06
-2.01584409882093e-05
-2.36674082590605e-05
-1.97960840406849e-05
-6.01839892965146e-06
-1.19564908871452e-05
-4.85437963679294e-06
-1.30307916130316e-05
-1.07550075846661e-06
-2.15937676589477e-05
-1.20535487764974e-05
-1.11542418392426e-05
-1.2168926475065e-05
-1.565930916442e-05
-6.98366143231195e-06
-1.4053047198892e-05
-9.2652453962527e-06
-1.84048510430187e-05
-8.16097172098753e-06
-1.21892204520113e-05
-2.61641090030712e-05
3.64137290859204e-06
-1.49726920706986e-05
-1.95234112352553e-05
-1.48214915836259e-05
-2.03405639169068e-05
-8.73998015182217e-06
-7.7813534336752e-06
4.59926037453887e-06
-4.71885763800049e-06
-1.90068619951138e-07
2.70825010223785e-06
-2.06903918304901e-06
-2.44967245318047e-05
-2.01422500622436e-06
-2.50551509703578e-05
-2.49680447346324e-06
-1.27483974146821e-05
-1.9189053941696e-05
-1.61010442034501e-05
-2.43472547191315e-05
-1.55310319233979e-05
-2.65398148084392e-05
-1.19404588135919e-05
-2.13187251806943e-05
-2.41993171513906e-05
-6.207696721245e-06
4.43116681112521e-06
-1.1695687648574e-05
-7.1083823314323e-06
-4.92645754254992e-06
-8.09163166807247e-06
-1.02854075630422e-05
-1.13396041423688e-05
-1.65278857053585e-05
-2.51054184819602e-05
8.96958917550925e-07
-2.53459661053087e-05
-1.55068109387837e-05
-1.07726528926437e-05
-1.05668269685468e-05
-1.67853410672611e-05
-5.79578844290606e-06
-2.60933727968731e-05
-2.62995127054324e-05
-1.61831037704714e-05
-1.27115728245049e-05
-1.63958195759731e-05
4.45093853393424e-06
6.50077597703524e-06
-1.46640493114056e-05
-4.87678733724401e-06
-1.51427170030793e-05
-3.05760225403823e-05
-1.18495822695698e-05
-1.1448608952964e-05
-2.55295853986689e-05
-1.5562558758153e-05
-1.17182828824518e-05
-7.2236637868689e-06
-2.16032963793412e-05
-1.15441152798151e-05
-2.0418189729181e-05
5.29296236387121e-07
-8.10923923465545e-06
-3.51821563314969e-06
-1.5412881778979e-05
-1.67447797854592e-05
8.12576188448494e-06
-1.67888862806526e-05
-7.6458146193896e-06
-5.63714666546807e-06
-7.79622675894877e-06
-1.59909019493752e-05
2.8937841977606e-06
-1.95839245129512e-05
-1.3259705216193e-05
-2.10408829648534e-05
-1.40685537447207e-05
-1.16949080091872e-05
-1.05081733445113e-05
-2.50192994922164e-05
-1.7183603266288e-05
-1.33946284318864e-05
-5.2568168654708e-06
-1.51911585790825e-05
-1.50067872008669e-05
-8.66566604425748e-06
-6.55800118944301e-06
-2.61010495438309e-06
-2.62661013710866e-05
-1.76563783334998e-05
-2.27634832687759e-05
-2.31758075775343e-05
-2.92940496867277e-06
-1.15651572371686e-05
-2.44024813008872e-05
-4.38691703510486e-06
-2.47127813478289e-06
-1.50656037533787e-05
6.79159771017431e-06
2.12906943329871e-06
-1.30469513163047e-05
-1.00472947332418e-05
4.730308810842e-06
-5.26041603667472e-06
8.88028352848244e-06
2.53844591267119e-06
-3.56812525355566e-06
-8.16377279832197e-06
7.04087748851435e-06
-3.09005294853674e-06
-1.1906086699188e-05
5.85247715497864e-06
6.08938222557122e-06
-1.77471969309927e-05
-8.46805027638141e-06
-6.49719072321999e-06
-1.45928627544107e-06
-5.87144668996001e-06
-1.56324282569397e-05
-1.00541088619561e-05
-6.74447301563857e-06
-1.06097359615665e-05
1.27990996806218e-06
-2.60434959081986e-06
-6.94222103113284e-06
2.0669203795565e-06
-1.35930429380725e-05
-1.48569833592611e-05
-4.25694566964597e-06
-1.39015743747327e-05
-1.58184152216741e-05
-1.82265267429704e-05
-2.18883044552261e-05
-1.57024809902086e-05
1.4259138463804e-06
5.91284417283072e-07
-3.04506096434633e-06
-3.01939019416809e-06
-1.07403145605028e-05
-1.65918987983482e-05
-8.58675696068034e-06
-1.8518415077447e-05
-3.02952418439492e-06
-1.26861002552765e-05
-1.77158797025572e-05
-1.66161006210795e-05
-2.29803191363259e-05
-3.06575692769134e-06
-1.38499060634741e-05
-1.85323324511615e-05
-2.2973579149541e-05
-1.85359749188752e-05
-2.69516225667174e-05
-1.11525457636471e-05
-1.64854973764547e-05
-4.61585653286123e-06
-1.40155229374981e-05
-1.42075765756912e-05
-1.46114717032483e-05
-1.67893786196652e-05
-9.24057858237262e-06
-1.43843291445432e-05
-3.80933882084479e-05
-1.26942086254133e-05
5.75918411869332e-06
-1.38571937864492e-06
-1.98586139854157e-05
-8.49241764444413e-06
-2.24858390002757e-05
-3.21748035435344e-05
-7.18539880062285e-06
-1.82413895491675e-05
-2.78706377486639e-06
-1.05869639851372e-05
-2.0223513842268e-05
-1.70617884991276e-05
-4.58449635489785e-06
-4.07675771948511e-06
-6.3595617334424e-06
-1.74209935964787e-05
-1.32118620977183e-05
2.64350584160247e-06
-1.60619242902535e-05
6.05600652598788e-06
1.02059695303888e-05
-2.13585388617588e-05
-9.02693315878234e-06
-2.3593815672884e-05
-9.30041325780559e-06
-1.39133294526645e-05
-5.78572811050213e-06
-3.17485191259198e-06
-7.19573236629825e-06
-1.53211284204364e-05
-1.72035696216005e-05
-1.78033978507239e-05
-5.28523640209633e-06
-1.60559343089359e-05
-2.95160882396362e-06
-1.32506361348717e-05
-9.73571771169083e-06
-5.72525196503275e-06
-1.58940896374278e-05
-1.63788415695414e-05
-1.05205996496577e-05
-7.7471208993634e-06
-7.271561974327e-06
-1.90078505834258e-05
-2.3820279677168e-05
-6.78654034013475e-06
-1.83288957618788e-05
-7.76348193728594e-06
-1.40532153020562e-05
-2.18872490997904e-05
-5.59218094943253e-06
-2.33130531739143e-05
-2.10853077835924e-05
-1.51487041046097e-05
-3.102870871781e-05
-1.59210780832177e-05
-1.09668814456162e-05
-1.98165910701424e-05
-5.15614248732225e-06
-5.10601401308617e-06
-1.68938200030854e-05
-1.57640346496482e-05
-7.5393481703048e-07
-6.90977813356645e-06
-2.37362465404803e-05
-2.52941703499045e-05
-1.56792229945451e-05
-2.43770550179209e-05
-1.35700870039205e-05
-2.72056108532618e-05
-9.88855011105306e-06
-1.87591495839954e-05
-1.58565245756797e-05
-1.13596179033203e-05
-1.7131787114473e-05
-8.31581220023847e-06
-1.24993281312358e-05
-2.45766709942931e-05
-6.02112392810584e-06
5.4780133153544e-06
-2.10929584003969e-05
-2.19592649134506e-05
-1.26027904106539e-05
-2.17488669081995e-05
-1.80410745629802e-05
-2.28822192669364e-05
-1.82378894143245e-05
-7.43445887277917e-06
-2.1997179412162e-05
-2.00404487005893e-05
-1.70618318456191e-05
7.29158487184427e-07
-1.02997664188438e-05
-6.67527119822736e-06
-1.65717034695325e-05
-5.11008890864578e-06
5.1886094329926e-07
-1.84675248052566e-05
-2.17138917902002e-05
-3.71134733505668e-06
-2.65279665418742e-06
-9.85919862823524e-06
-5.69418206890658e-07
-7.1726074211385e-06
-1.00972758046744e-05
-8.94075371150891e-06
-1.55831952252106e-05
-2.37270587223677e-05
7.07113397945982e-06
-2.63994034994175e-05
-1.10519853857355e-05
-1.3775100309488e-05
-6.5920646301298e-06
-8.89543807539678e-06
-1.3203128395631e-05
-1.98593527861009e-05
6.80232678135344e-07
-2.18292437959899e-05
1.32217238973224e-06
-1.12901328009642e-05
-2.06206543079052e-05
-4.27423052051272e-06
-9.50721721353984e-06
-1.18297409043314e-05
-6.73929931299603e-06
-1.17105108434223e-06
-2.21221422082893e-05
-7.05779320980848e-06
6.41791857789588e-06
-1.72137949433942e-05
-2.47622475224657e-06
-9.42825851298539e-06
-7.91254209204088e-06
5.4995073281022e-07
-2.27375655933457e-05
-1.64282283915202e-05
-2.20469707595159e-05
-1.05655926597056e-05
3.81302234729648e-07
-7.70393870178549e-06
-3.71647530842982e-06
-1.47128606362862e-05
-2.97459199407265e-06
-1.90613633445306e-05
-1.08548620189287e-05
-2.46338018028861e-05
-1.6044709509052e-05
-9.8013955511483e-07
-1.43011517589981e-05
-1.37177482990328e-05
2.59953841109518e-06
-2.01213826086973e-05
-2.0724519700989e-06
-9.75457813647111e-06
-1.97656148888841e-06
-1.68049837146271e-05
-9.15643429994716e-06
-5.31915594068879e-06
-9.2730242038651e-06
-1.19472343932736e-05
-1.65508465887646e-05
-7.29637338788648e-06
-1.46847711259279e-05
-2.58623032772399e-05
-3.51188302396634e-06
-2.6578161458331e-05
-7.28950955565481e-06
-6.347067116977e-06
-1.01822618918736e-05
-1.12596429556347e-05
-2.00580612229784e-05
-4.22246819046579e-06
-1.85912696978813e-06
-1.08606679479232e-05
-1.05889034035279e-05
3.16704516782821e-06
-4.43553583737026e-06
-2.01311226478085e-05
-1.76589613429545e-05
-1.32338062146401e-05
-6.31705294023689e-07
-2.18890049854319e-05
-8.51782052678512e-06
-1.04187806117812e-05
-2.46267542829647e-05
-6.5990656625357e-06
-1.18273795700959e-05
-5.80426915327259e-06
1.73705397457226e-06
-1.14762041241755e-05
-6.5931767144841e-06
-1.46786885913088e-05
-2.7519546025691e-05
-1.00019504670733e-05
-1.84444742672392e-05
4.84238269222743e-07
-3.21597070524903e-06
-2.6012609663284e-05
3.47910430513185e-06
-6.67904263774946e-06
2.39806059798489e-07
-1.42634291762377e-05
-1.44438970510397e-05
-1.14426907970478e-05
-9.71618944821469e-06
-1.01079722764556e-05
-1.31010120403729e-05
1.90053666133478e-06
-6.00596386392206e-06
-1.4454473666411e-05
-2.01677627820123e-05
-6.94340852627212e-06
9.54752946124308e-08
-2.5798086471238e-05
-6.857323737072e-06
3.85029151106777e-06
-2.70657768892442e-05
-2.30656720609638e-05
-1.66172838675342e-05
-2.86046860030233e-05
2.85938924107874e-06
-1.93914196289368e-05
-2.23456910893836e-05
-2.33464114829194e-05
-1.61056208262739e-05
-2.26941668449499e-05
-1.56907867288129e-05
-4.65732312240644e-06
-7.7259694678917e-06
1.17209528056589e-06
-8.14220314394809e-06
-1.74380647352373e-05
-6.05299546816366e-06
-1.90931343652902e-06
-9.66204812355706e-06
-2.4116196314593e-05
-2.71331617226741e-05
-1.30965011057841e-05
-3.05694498565432e-06
-2.95464493639504e-06
-2.53671361440557e-05
-4.95690556875769e-06
-1.36126217544328e-05
-1.77702911509878e-05
-1.62686777858051e-05
-1.65596019286323e-05
-1.56252400454618e-05
-5.22998729977335e-06
-1.60198283738128e-05
-1.49114595522536e-05
-1.14220463635802e-05
2.47852912752977e-06
-4.03756063790254e-05
-7.96768877795993e-06
-3.32619138584279e-06
-2.08226076206331e-05
-2.68030635358489e-05
-1.0439815740132e-05
-2.22498239912686e-05
-1.28858624564783e-05
-6.70378317242717e-06
-2.80504070475841e-06
-1.85545545426523e-05
-1.53612487352493e-05
-2.55874835581493e-05
-1.21504094483528e-05
-1.68026865431499e-05
-2.24525269282672e-05
-7.24400893951062e-06
-2.33081804528236e-05
-1.47018681479212e-05
-9.79885187063874e-06
-1.73434439862197e-05
-9.53673283344039e-06
-4.55455500967843e-06
-1.40280640037053e-05
-1.93784159075113e-05
-1.21346026082726e-05
-2.21987363291141e-05
-1.01935312890669e-05
-1.75105063476173e-05
-8.69202543347087e-06
-1.76464386358956e-05
-1.40661529967609e-05
-2.12298865829883e-05
-1.37431341375286e-05
-1.26061576951948e-05
-1.1165647890074e-05
-9.05071524014517e-06
-4.04173339669395e-06
-6.05492085077332e-06
-5.68114570300895e-06
-2.33629684584815e-05
-1.45438587217825e-05
-2.2108010299803e-05
-1.08637859988147e-05
-1.69172216214683e-05
-1.91635545045929e-05
-5.77189315520836e-06
-1.87810375212534e-05
-8.26310515449336e-06
-1.98811226817683e-05
-1.17669260267349e-05
-4.32630121238452e-06
-9.67529036193407e-06
-7.86177558108158e-06
-2.72486258988175e-05
-1.14042855054354e-05
-7.8413101026664e-06
-2.74589159433419e-05
-1.2979543390135e-05
-1.46867535594818e-05
-1.58774411828355e-05
-1.79877309351637e-05
-1.17365655203161e-05
-1.59032595353455e-05
-2.08443465236553e-05
-7.93165988614624e-06
-1.06470582696579e-05
-1.41824810944857e-05
-1.56113621002558e-06
-7.7872251613471e-06
-7.42772838469972e-06
-9.05147308629279e-06
-1.05495987444179e-05
-1.67439892916103e-05
-1.60162729070942e-05
-1.38827817533901e-05
-2.09578820495249e-05
1.00827477181514e-06
-5.88403118395316e-06
-2.38149880750542e-05
-6.01108224214588e-06
-1.37484976619406e-05
-2.04612049537106e-05
-1.02616763667671e-05
5.32220612769365e-06
-6.97673898748751e-06
-1.39028096388283e-05
-1.6514744966063e-05
-2.19127577601768e-05
-1.36567763518326e-05
-3.85627987972073e-06
-1.87142648697897e-05
-8.95023338861296e-06
-1.61312377550946e-05
1.45510680297873e-06
-1.1649397700176e-05
-1.01842197646535e-05
-1.56753667622802e-05
-2.0295399098043e-06
-1.5566646662801e-05
-1.69056413821071e-05
1.11497172950115e-06
-1.82448677601726e-05
-2.01703241304485e-05
2.77872861414157e-06
-3.49409171347993e-06
-1.31150226030841e-05
-8.38143376108758e-06
-1.30638027475265e-05
-2.30631443872004e-05
-1.97122694245543e-05
-1.21670666470576e-05
-2.78807792234674e-05
-3.14717430353288e-05
-9.17395216805835e-06
-5.95856219716645e-06
-5.03116584529076e-06
-3.47974981075585e-06
-9.43874245751983e-06
-1.41624938820449e-05
-2.03376069606145e-05
1.18547382161997e-06
-8.1657010050343e-06
-1.36871781887089e-05
-2.52008615271656e-05
-3.38398262977994e-06
-1.56791648700294e-05
-2.90597166728589e-05
-1.86386547789088e-05
-3.0378993310016e-05
-1.85036640320477e-05
-1.16045936114326e-05
-2.49993237503275e-05
-1.65703537577049e-05
-3.7393363476689e-05
-2.71171122407588e-05
-6.84005126288942e-06
-1.9501742681185e-05
-3.08880117228752e-05
-1.19112908928081e-05
-1.59149532825446e-05
-2.53136777683011e-05
-8.66128022372774e-06
-2.8020912719819e-05
-1.29865091618954e-05
-1.34363396893194e-05
-2.4813825205809e-05
-1.03870788523418e-05
-1.26389823772762e-05
-1.89470023006297e-05
-2.84111313422599e-05
-8.1293355893148e-06
-4.35834141785714e-06
-2.11654649587679e-05
-3.06112808873105e-05
-9.65738204130303e-06
-2.03630140936186e-05
-1.68449096339831e-05
-1.6448586724936e-05
-1.66323142127121e-05
-1.34587623095024e-05
-2.28832599171462e-05
-1.63318018805995e-05
-3.82664877620901e-05
-1.19214097665288e-05
-9.69678520531443e-06
-7.27740549539227e-06
-1.83137249586277e-05
-2.37160575517667e-05
-1.9907619983645e-05
-1.71394326142111e-05
-2.41287200629042e-05
-2.16747064555402e-07
-5.33542457622596e-06
-1.92240131611389e-05
-2.417192117961e-05
-1.29300735551037e-05
-3.3932563511183e-05
-2.7943527937946e-05
-1.02301018464578e-05
7.3765879411506e-06
-1.47196576546055e-05
-2.45005589983859e-05
-2.14230047984362e-05
-2.2700545449252e-05
-2.53372893613655e-05
-7.69741300559542e-06
-2.36798037874016e-05
-2.18464319560081e-05
-2.25642077188268e-05
-2.33138417678522e-05
-1.57018479089009e-05
-1.30828962182832e-05
-2.85490461354514e-05
-3.53019473605739e-05
3.43602705058111e-06
-1.53211274588263e-05
-2.66370350685082e-05
-1.20106317897536e-05
-1.35598363533879e-05
-2.11177582365986e-05
-1.64191876397076e-05
7.54328783403968e-06
-1.80101681276815e-05
-6.68657161849885e-06
-1.75529246998326e-05
-9.73744700898726e-06
-1.30651494883638e-05
-8.46173928112523e-06
-5.28990699744741e-06
-8.62709802262363e-06
-1.17138605330186e-05
-2.04333828453476e-05
-2.0136887090625e-05
-8.36315460488078e-06
-2.01998079995597e-05
-4.43575193462264e-06
-2.17699194322011e-05
-1.50816541095926e-05
-2.68873156288081e-05
-1.70716490159352e-05
-1.95017455994603e-05
-1.31560381212486e-05
-4.0281310240586e-06
-8.63471893923805e-06
-6.26109978090779e-06
-7.70979660638525e-06
1.34008795228665e-06
-8.43355893095032e-06
-2.74033989470054e-05
-9.21748643863113e-06
-1.5549359222199e-05
-1.0714184726615e-05
-1.93336665441572e-05
-3.14397033382194e-06
-2.60896771765721e-05
-1.18882257761527e-05
-1.9066456759923e-05
-3.59268448493684e-05
-1.20818576590818e-06
-2.11904247401486e-05
-1.481065137601e-05
-1.90626090050092e-05
-1.69091420510598e-05
-1.72525637283893e-05
-1.63291295985937e-05
-2.09846248116614e-05
-6.60645384029083e-06
-1.51313323781598e-05
-3.75371237196112e-06
2.18847486748329e-07
-2.67034062019616e-05
-1.18939196547365e-05
-2.80898493628335e-05
-1.49792208368567e-05
-4.76044801424211e-06
-1.26588237839663e-05
4.57883052056866e-06
-2.15888797433158e-05
-2.34116589326723e-05
-1.27909702966161e-05
-2.17099620051775e-05
-1.16210680153161e-05
-1.3123058455487e-05
-2.15839420337368e-08
-2.58080599535422e-05
-6.49823805819591e-06
-1.38030355778216e-05
-2.48795789159925e-05
-1.28294864347725e-05
-3.79701024897657e-05
-2.94686798784091e-05
-1.34199563393629e-05
-4.45955359142732e-06
-1.3673442672133e-05
-1.54912019071205e-05
-1.15178411840488e-05
1.69870347560609e-06
-2.83652482607862e-05
-7.3428670659537e-06
-2.87448052863236e-05
-1.22081561493266e-06
-1.32880834302106e-05
-3.35372978356068e-05
-1.87876741302221e-05
-4.45160820037043e-07
-1.60604237079941e-05
-7.50333868870589e-06
-2.51469871357155e-05
-6.58613685969265e-06
-1.62559740422401e-05
-1.28647936818409e-05
-2.28475393675015e-05
-1.06467285240461e-05
-2.52509456487111e-05
-4.61771075462476e-06
-2.04049913550404e-05
-2.2573266630168e-05
6.9278809281673e-06
-1.92595509597577e-05
-2.83436239344203e-05
-9.78293069975959e-06
-2.18163714092445e-05
-2.58051958275412e-05
-1.76247914568883e-05
-1.28225671492423e-05
-1.55917232387101e-05
-8.16738304140111e-06
-2.13246790174992e-05
-6.06474042552576e-06
-1.28174851781061e-05
-9.21979787228287e-06
-2.87392000508702e-05
-1.28073942198338e-05
-6.80910482998141e-06
-8.48676353990796e-06
-3.17318278014259e-05
-2.16690863664509e-05
-1.75461220425128e-05
-1.08546325646743e-05
-1.73533971818553e-05
-4.35982596162376e-06
-9.03376889624463e-06
-2.11345176588612e-05
-6.60237799618401e-06
-2.1831500414771e-05
-9.92221033631909e-06
-1.79286805982573e-05
-9.16729925118863e-06
-2.02879253551566e-05
-1.78821750705281e-05
-1.22100064944711e-05
-2.61347087924397e-05
-8.95657762522865e-08
2.99437440443146e-06
-2.12067588876948e-05
-1.53329681549147e-05
-5.14429369984623e-06
-2.23432539153056e-05
-2.29252838150225e-05
-1.80387629019133e-05
-1.38314108808462e-05
-1.29986770266411e-05
-1.5647348866284e-05
-1.0646737730773e-06
-1.780787601426e-05
-2.08864629065467e-05
-2.75346079386335e-05
-1.31999555268093e-05
-2.94295900106767e-06
-7.27120132009609e-07
-5.57130399379184e-06
-2.0399691641509e-05
-1.8409581065215e-05
-9.20378653130537e-06
-1.49212412180836e-05
-1.54185577638251e-05
-1.55885246452477e-05
-2.04493379437161e-05
-8.22717530470976e-06
-7.74498308058236e-06
-1.9546744740423e-05
-2.35608313473109e-05
-1.87674364844872e-06
-2.07773607602177e-05
-1.27520558996467e-05
-3.67605921582704e-05
-1.23342886284937e-05
-1.4511499826986e-05
-1.42785010761337e-05
4.12823786638445e-07
-8.49985201928688e-06
-2.60754108846479e-05
-9.16676500720077e-06
-2.9210101730125e-06
-1.63131602214629e-05
-4.19348951994684e-06
5.05848011489085e-06
-1.00092943979571e-05
-8.02576222782075e-06
-2.20143809190956e-05
-8.50528637368072e-06
-1.52996572162232e-05
-2.30181590701327e-05
-2.14848332899583e-05
-3.06130075737218e-05
-1.72463512041989e-05
-1.90991635535311e-05
-9.04287789831002e-06
-1.9633992983887e-05
-6.55065600921255e-06
-9.54742177530806e-06
-2.57733092295612e-05
-3.11303305102425e-05
-1.45294621381308e-05
-2.51147320588633e-05
-1.25507709755214e-05
-1.62531481905247e-05
-2.3477859437082e-05
-1.94080729720451e-05
-2.25064493925184e-05
-1.14198129722753e-05
-2.49534469282193e-05
-5.88287872349395e-06
-2.29381955492057e-05
-1.49281772214313e-05
-2.36676724664713e-05
-1.06735477204671e-05
-1.7880104064413e-05
-3.24940700172383e-06
-1.25890181858944e-05
-1.5576715876843e-05
-1.9919350639289e-05
-2.64377051663466e-05
-2.37593213667353e-05
-1.75111295042157e-05
-2.84239987751526e-05
-3.39348833338675e-06
-1.13594607904819e-05
-2.77738786948536e-05
-4.23741349462062e-06
-2.04446193555722e-05
-1.55095465643616e-05
-2.19244085782359e-05
-2.5952765667629e-05
-2.81500080731386e-06
-2.67431489838384e-05
-3.32343294762856e-05
-1.75472112997302e-05
-3.9040844501975e-06
-1.71538098491667e-05
-8.07793854098494e-06
-1.89253851782064e-05
-4.47427712540431e-06
-2.08943499131248e-05
-2.20593150100307e-05
-1.79970403333928e-05
-1.87651530164887e-05
-2.07127307722753e-05
-1.65203269705743e-05
4.81398762440695e-07
-1.44404649463647e-05
-1.38357780759036e-05
-1.28316793650134e-05
-8.65209479957351e-06
-1.1251585913459e-05
-1.99886088024723e-05
-1.43085310072789e-05
-1.4238233391804e-05
-2.36270092460626e-05
-1.29767310400068e-05
-2.34706650249336e-05
-1.22869015832021e-05
-7.11980347530362e-06
-3.6391951992397e-06
-2.53834856557015e-06
-1.2193543917446e-05
-2.13119162487664e-05
-3.1695422650553e-05
2.51990638745821e-06
-1.29901987513955e-05
-1.48728855441558e-05
-1.60507189252953e-05
-9.79088345883206e-06
-9.77881467686962e-06
-1.38491845343306e-05
-6.70317302392287e-06
-3.55298702609194e-05
-1.18636828382939e-05
-3.36233883430625e-05
-1.79707724773576e-05
-2.14497573673237e-05
-1.63888868796011e-05
-2.63734379617384e-06
-3.01865898174015e-06
-1.72878191287519e-05
-1.44242195171938e-06
-2.55450746354229e-05
-3.03250654893715e-05
-5.61499258994521e-06
-1.28342821108753e-05
-1.99914319722619e-05
-3.05977294846743e-06
-1.91506366844172e-05
-2.595388432931e-05
-1.1537992786768e-05
-6.85123217648418e-06
-6.5436148357483e-06
-3.08650676378132e-05
-9.60319983130062e-06
-1.48641349506241e-05
-2.08847559517949e-05
-2.89910184035793e-06
-1.94536173303415e-05
-2.3408777798545e-05
3.69620719358983e-06
7.70701066705298e-06
-2.78453685697139e-05
-1.18262745393119e-05
-2.45908740682699e-05
-3.78675871355438e-06
-5.26741276671824e-06
-7.04587559266269e-06
-1.15535183902144e-05
-2.17560588345103e-05
-4.40650041820041e-06
-2.1478230482071e-05
-2.99431888014638e-05
-9.34936449775403e-06
-1.42883296635973e-05
-1.59131627241302e-05
-9.91287658188052e-06
-4.86680564339742e-06
-1.4526550079379e-05
-2.35527101442457e-05
-2.55843268385157e-05
-3.60211469333582e-06
-2.84243616802525e-05
-2.33126442363187e-05
-1.70839485163622e-05
-7.33223215031099e-06
-2.15843483903061e-05
-2.26367614204462e-05
-3.54743483862077e-05
-4.38241240469063e-06
-2.00626363236379e-05
-1.50506880935953e-05
-3.54072171353366e-05
-3.77328642185016e-05
1.55115509560082e-06
-3.3679055458758e-06
5.81580293319896e-06
-1.47450233803131e-05
-1.43135396528549e-05
-2.78471890697902e-05
-1.98350637913666e-06
-9.20724849702158e-06
-1.50631679352306e-05
-5.603160820163e-06
-5.56111941655381e-06
-7.57175971298997e-06
-1.78026826057546e-05
-3.10325137992372e-05
-2.3455326543992e-05
-2.36171474244323e-05
-2.71791679202899e-05
-2.26596736707009e-05
-1.37965454487107e-05
-1.37958014287421e-05
-1.51968960885744e-05
-1.62741453590368e-05
-2.37357834400032e-05
-1.68904460252297e-05
-1.34426093997238e-05
-7.78835038141164e-06
-1.90290358676452e-05
-1.78245747077913e-05
-1.57205170896524e-05
-2.2035209162341e-05
-8.40203978806866e-06
-1.85111129025614e-05
-2.84401459975656e-05
-1.29031014045091e-05
-2.90055099797978e-05
-1.39143639539697e-05
-9.81559607610396e-06
-6.6149623712584e-06
-6.03864700326785e-06
-2.48531282665052e-05
-1.24682566235177e-05
-4.01222039454837e-06
-2.52642229947315e-05
-4.82178948228513e-06
-2.21077151761287e-05
-2.62156093943566e-05
-2.55760091855969e-05
-2.52643024924469e-05
-1.67628434209591e-05
-2.48284695611062e-05
-1.42134752385499e-05
-9.94160250783097e-06
-8.50721404136583e-07
-1.27677875425324e-05
-1.20621893627213e-05
-2.99385423445401e-06
-1.4370222584101e-05
-2.45603562597863e-05
-1.08403422276715e-05
6.63910137867511e-06
-2.33976350461863e-05
-9.42658305083434e-06
-2.07810736355282e-05
-8.10414539793729e-06
-1.00490923899211e-05
-1.49300328734618e-05
-3.58152721429749e-06
-1.55537477087597e-05
-1.68922185534558e-05
-1.38353813529186e-05
-2.6563550728771e-05
-1.48514812479495e-05
-5.75124854847232e-06
-2.56536813027069e-05
-8.62945430446947e-06
-1.15658470160273e-05
-1.70318178839779e-05
-1.29006465358237e-05
-2.44164449069406e-05
-1.6465245826123e-05
-3.3586785172995e-06
-2.08593566651306e-05
-2.91176927512791e-05
-2.13997148818354e-05
-2.23531088386893e-05
-1.05049264186832e-05
-2.60458458088588e-05
-3.23896909065734e-05
-9.63619004363479e-06
-1.53736182975883e-05
-1.40278531404949e-05
-1.95834845955881e-05
-1.30834757121879e-05
-1.04426208131153e-05
-1.59136181256593e-06
-2.51911671291225e-05
-1.84567076007043e-05
-1.429725988598e-05
-3.41337290948935e-05
-9.18904392598294e-06
-1.16019298755042e-05
-2.58843291352498e-06
-6.39356015050526e-06
-1.36978808163047e-05
-1.16042956663123e-05
-1.81207718023835e-05
-2.22477663739384e-05
-3.10169382468167e-05
-1.18416003834544e-05
-3.059634641507e-05
-1.74548184253327e-05
-1.89463904319369e-05
-4.66139352100738e-06
4.81549131486824e-06
-2.04152979049356e-05
-2.21074736559151e-05
-2.33904878986007e-05
-2.37553342743391e-05
-2.03929121542869e-05
-1.55742866850738e-05
-9.53508321963519e-06
-1.71892105519935e-05
-1.29607522632434e-05
-1.94020732209441e-05
-1.5082955352957e-05
-1.83482931852793e-06
-1.84187237123028e-05
-2.01445861255069e-05
-1.1890318226371e-05
-2.1680223379581e-05
-2.32369649945129e-05
-3.58688337954384e-06
-2.09724211062711e-05
-8.8489378812064e-06
-1.72474277314564e-05
-6.17504658414564e-06
-1.82299847780619e-05
-2.44346365731166e-05
-1.48198217052316e-06
-1.19408587110154e-05
-1.43128680930774e-05
-1.62942676885602e-05
1.43049524259982e-06
-1.43313826950821e-05
-1.57825067776301e-05
-1.23432819356501e-05
5.74550511238332e-06
-1.62578575834086e-05
-2.40534472116954e-05
-2.98493231131365e-05
-7.63460270674459e-06
-2.35450238984071e-05
-2.08393968057972e-05
-1.1873645467248e-05
-4.3797368676466e-06
-2.66250416193573e-05
-2.00385426127679e-05
-2.83284904816147e-05
-1.96890866253129e-05
-1.74676283689553e-05
-2.68168208353604e-05
-2.15956577252509e-05
-1.5972097992747e-05
-1.62635521962529e-05
-6.60790319651595e-06
-5.44224069945557e-06
-2.41666063544307e-05
-7.99938214004795e-06
-5.50174629495258e-06
-1.75245786661047e-05
-1.86399497377217e-05
-3.67784058375952e-05
-4.07052853445389e-06
-1.75853610633489e-06
-7.74813341904467e-06
-1.19550880402717e-05
-1.108730495156e-05
-2.19845007309902e-05
-2.33855347262388e-05
-1.2950538994404e-05
-1.40614611030073e-05
-9.61142493247863e-06
-9.14545741435773e-06
-1.12314021263573e-05
-1.05460051898646e-05
-1.51878480697556e-05
-1.08018147158195e-05
-1.35823634182246e-05
-1.28623055398893e-05
-8.82528717472252e-06
-2.37861378445172e-05
-1.89799422913476e-05
-1.24497536297848e-05
-9.99533613097853e-06
-1.2841411903451e-05
-2.77242504044708e-05
-8.03414296372001e-06
-2.1510029754622e-05
-1.85018649165561e-05
-1.82024803317766e-05
-1.80537601028e-05
-2.19250024969101e-05
-3.01697728494788e-05
-1.31684852316893e-05
-1.39082064133861e-05
-2.42300805559957e-05
-2.03452324307155e-05
-9.11637131371797e-06
-2.82922639301198e-05
-1.37041683235075e-05
-1.93926784256744e-05
-6.65190092503064e-06
-3.29089735938397e-06
1.25502249943817e-06
-1.63030704005394e-05
-6.12625451166137e-06
-6.84525904976146e-06
4.7885736428374e-06
-7.14546211848902e-06
-1.4779222597015e-05
-4.01634372756243e-06
-2.08891826479949e-05
-1.66413943164587e-05
-4.86006458724093e-06
-1.6623128497839e-05
-1.96964636545216e-05
-2.07379669943748e-05
-2.08533315813392e-05
-1.30459738090867e-05
-1.23795721575133e-05
-1.30337571114207e-05
-1.9841965905577e-05
-3.67543044411192e-06
-2.50459643522172e-06
-2.31752412936897e-05
-2.8168060730651e-05
-8.60107439823533e-06
-3.23204643088743e-06
-1.45073250372108e-05
-1.19923363567245e-06
-2.57342115585574e-05
-2.51479636473854e-06
-2.20750334033116e-05
-9.54548475091404e-06
3.63990954045169e-06
-1.75217471971712e-05
-1.78348822277987e-05
-2.38945006780086e-05
-1.67482450281467e-05
-1.91127862676876e-05
-1.92131215182002e-05
-2.93790514041355e-05
-1.86108588815073e-05
-3.02275789596735e-05
-2.22566916910925e-05
-1.75251784149287e-05
-5.45099809801122e-06
-1.92936287430085e-05
-2.17212748646254e-05
-9.64314456087878e-06
-1.35027793787861e-05
-1.0358030847222e-05
-2.352263235408e-05
-1.63141105880929e-05
-1.05199406013904e-05
-1.4894561654832e-05
-6.78253877412954e-06
-1.56947269472541e-05
-1.57423232507572e-05
-2.19406791334737e-05
-1.60139018905364e-05
-4.04853486551975e-06
-2.81861744064328e-05
-1.76098114444855e-05
-2.43274570319587e-06
-6.91026969171207e-06
-2.03984872061741e-05
-4.95936245205949e-06
-1.35509774132778e-06
-1.78343770824702e-05
-1.88631319752723e-05
-1.08825167494422e-05
-6.94629553709173e-06
-1.95631372853609e-05
-1.64133339512237e-05
-2.21195660499719e-05
-1.91909969849334e-05
-2.06063728794457e-05
-2.42814586110786e-05
-1.37775822819084e-05
-2.19854026742654e-05
-3.11177240045665e-05
-1.35865630105329e-05
-2.57297728976159e-05
-8.34746256139891e-06
-1.62194684784293e-05
-2.34625178383269e-05
-9.77004121296206e-06
-2.83360970880697e-05
-1.58314177581084e-05
-1.08376028738634e-05
-9.16397048461423e-06
-2.6303412207234e-05
-1.2479039035689e-05
-9.12158407420245e-07
-2.95183772404781e-05
-1.76064787075427e-05
-2.1125980204745e-05
-2.26985535660447e-05
-1.83277563870607e-05
-1.3163253736821e-05
-1.11694591467805e-05
-2.36283835370266e-05
-1.99051587863253e-05
2.47115998292087e-06
-1.46759011022754e-05
-1.42467463200411e-05
-2.39854750072468e-05
-2.75593810327765e-05
-1.84845670473133e-05
-2.12509757334321e-05
-1.62819928506754e-05
-3.28151929698591e-06
-1.31832319657306e-05
-3.49798872775102e-05
-1.48426742138796e-05
-7.28553192814986e-06
-1.08702339673457e-05
-2.5073156311458e-05
-6.56173928789416e-06
-3.2192920371132e-06
-6.28386942743896e-06
-1.68329978701647e-05
-7.38280744017078e-06
-1.03736885689058e-05
-1.16776520852793e-05
-1.89707710692651e-05
-1.84632022800252e-05
-1.88828605626406e-05
-1.35915819198134e-05
-5.63437175580993e-06
-2.02565516252688e-05
-2.17834848270372e-05
-5.01806237922726e-06
-2.70299515511343e-05
-2.94581031282649e-05
-1.28134310730804e-05
-1.87091003879466e-05
-1.71304338208212e-05
-2.63895302026097e-06
-1.10672700072621e-05
-1.78795004177068e-05
-2.08009319062612e-05
-7.09129926177037e-06
-1.49909753909729e-05
-1.67032775963247e-05
-2.02263286886496e-05
-1.04830288228135e-05
-7.35613603360909e-06
-1.7505773546951e-05
-1.54997559468736e-05
-1.65221101863066e-05
-1.6350831736289e-05
-4.50520162399052e-06
-8.80596900165228e-06
-2.61328647144922e-06
-1.10785350152389e-05
-1.44598503597089e-05
-1.15115415388313e-05
1.30465733527348e-06
-1.15941068283341e-05
-2.34982895501394e-05
-1.01953865786674e-05
-3.89488934081548e-06
-2.22915163994293e-05
-2.25515191854532e-05
-8.8574532886394e-06
-9.44657881202964e-06
-2.06904643977843e-05
-9.60270916312153e-06
-2.11561222275306e-05
-1.29090298763712e-05
-2.62138782323406e-05
-3.3480966447748e-05
-1.87267137618384e-05
-1.47999645004545e-05
-8.50568519011097e-06
-1.18867663620834e-05
-9.43063397264865e-06
-7.73865021651523e-06
-1.19370014048551e-05
-1.61262762444563e-05
-5.43276527188702e-06
-1.49098322517542e-05
-2.14164217809877e-05
-1.68706912581697e-05
-9.78988462777669e-06
-7.30815810359361e-06
-2.08156301952212e-05
-1.47528219496203e-05
-1.1091326679764e-05
-2.10757957946019e-05
-1.24990779281525e-05
-4.86706586421856e-06
-1.56875119156847e-05
-2.08472435409685e-05
-1.67710169948704e-05
-1.88623518937266e-05
-9.41806885910481e-06
-2.96194916799132e-05
-2.35826881410667e-05
-7.89689740984673e-06
-1.85617811018582e-05
-2.10213439106781e-05
-9.36221508312709e-06
-1.3876099230262e-05
-2.1660972227294e-05
-9.59898403726067e-06
-1.48124916917211e-05
-9.22924148448128e-06
-2.56409206616324e-05
-1.8649756007615e-05
-8.30621379950518e-06
-1.44473731293725e-05
-1.28286035911486e-05
-1.11586472031742e-05
-1.61465328078565e-05
-8.40989462154612e-06
-1.41342492461951e-05
-1.32397121996168e-05
-5.92677746246593e-06
-1.76648067652191e-05
-1.99984067742897e-05
-2.22010114942089e-05
-1.95386096206434e-05
-1.21714369096087e-05
-1.88431799440058e-05
-2.53398888571262e-05
-5.62724868842582e-06
-2.30495711567998e-05
-1.90513029065054e-05
-1.19813617303784e-05
-2.34278281610848e-05
-1.15961453037122e-05
-1.69227431663623e-05
-2.10882115833411e-05
-1.31161660446677e-05
-9.83267329610908e-06
-2.28753399263287e-05
-4.73653278317624e-06
-2.68179607060369e-05
-3.25006521905729e-05
-1.12795270961816e-05
-1.4299183307128e-05
-2.28019794294936e-05
-3.10094684452704e-06
-3.24111307722934e-05
-1.10895740025731e-05
-6.55054448114076e-06
-5.86878121364581e-06
-2.79118597017022e-05
-4.36203407706338e-06
-3.07476417141283e-05
-5.94702332900727e-06
2.24480399945356e-06
-1.141040587806e-05
-1.97456217967429e-05
-9.10832025698434e-06
-1.12814807881932e-05
-1.15786980282555e-05
-1.50684710429622e-05
-2.93716496544483e-05
-2.13267435696105e-05
-3.1958532067061e-06
-1.82798588418261e-05
-1.33214756743966e-05
-1.35329471528146e-05
-2.19944812821812e-05
-1.81869428474444e-05
-1.87919518539157e-05
-1.69516374052282e-05
-3.76835964754597e-05
-1.51342628788114e-05
-1.21170282962367e-05
-1.57026554324844e-05
-2.68224414243907e-05
-1.85451802579696e-05
-1.14590856277338e-05
-3.53638950150026e-06
-1.21221601919203e-05
-6.42502246193367e-06
-1.91202917680691e-06
-1.67354082214866e-05
-5.53358385921907e-06
-3.2461148034393e-05
-1.39788713431629e-05
-2.04775771968812e-06
-8.88009606196554e-06
-1.41089720945858e-05
-1.1769770234532e-05
-5.44643254412492e-06
-6.45170287616079e-06
-1.99039960056311e-05
-3.59098903101919e-05
-2.44410887259177e-05
-2.54250902159768e-05
-2.31227084765739e-07
-6.69802930017849e-06
-1.79852335626346e-05
-2.04337883728624e-05
-1.23916038762692e-05
-1.92294744599019e-05
-1.40774917447393e-05
-1.73145948098882e-05
-1.28962565810145e-05
-9.21380011490419e-06
-2.38926922346337e-05
-7.33349727636844e-06
-5.02060229643573e-06
-1.23511365412189e-05
2.92206292529882e-06
-2.21314983270631e-05
-1.32021618257702e-05
-1.71300892472901e-05
-1.2066643369093e-05
-1.80273255675191e-05
-1.22602702672596e-05
-8.40906404370918e-06
-1.61399497540474e-05
-8.93865565440683e-06
-5.7035415767666e-06
-7.1855267210852e-06
-1.30865228700852e-05
-4.1973390850739e-06
-2.36823382008112e-05
-2.43798112660125e-06
-1.52325496006222e-05
-2.43259934398303e-05
-1.23413951946253e-06
-7.6817099243667e-06
-1.5792438663962e-05
-7.41409906899445e-06
-5.69900296332799e-06
-1.33470361909522e-05
-2.00763069607855e-05
-1.31402456835044e-05
-1.06818103442467e-05
-9.88960420757045e-06
-3.14733463542552e-06
-2.59433883340045e-05
-1.62216040398833e-05
-1.37866215315942e-05
-1.51504084648189e-05
-1.0706401552524e-05
-1.53066874722269e-05
-2.30015410539637e-05
-2.62534726952931e-05
-1.97166860749689e-05
-2.00984552495419e-05
-1.32012366975373e-05
-2.54798014277837e-05
-1.89205274326885e-05
-3.19684008636139e-05
-1.28347914815495e-05
-7.31128470604012e-06
-1.45503644679726e-05
-2.82143975600227e-05
-2.32054749533145e-05
-1.91541890992195e-05
-1.58936883126684e-06
-2.27772382723136e-05
-9.08668361791563e-06
-1.3589234364431e-05
-1.28426874759127e-05
-1.99509849145689e-05
-5.6348901666069e-06
-2.19775788862166e-05
-2.48326107722063e-05
-9.26485510683972e-06
-1.44201166403121e-05
-1.21539408650469e-05
-2.14735676889442e-05
-1.05389435188602e-05
-2.79115233192674e-05
-1.20202027460217e-05
-1.81048610710098e-05
-1.17116146282501e-05
-7.90944188033279e-06
-1.73942529249244e-05
-8.16095883538361e-06
-1.6798146415034e-05
-1.28217825866909e-05
-2.02707194854639e-05
-2.79088527081564e-05
-6.42481545682944e-06
-9.02331248487278e-06
-2.02546201574004e-05
-1.65613514664382e-05
-2.20121419349467e-05
-1.61785322074685e-05
-1.7872082710673e-06
-9.98668881865949e-06
-2.37992932774727e-05
-1.20769941173862e-05
-1.60316500362465e-05
-2.85427766551158e-05
-1.74627977102296e-05
-1.56573968018462e-05
-7.25551690219575e-06
5.48657187680106e-06
-1.0112383435098e-05
-1.02303980571885e-05
-2.32772874125459e-05
-7.80867370022699e-06
-1.03466662603236e-05
-1.33662377169261e-05
-3.81119593463734e-06
-2.55453704709135e-05
-1.37408658318809e-05
-1.32654800767125e-05
-2.30917383853958e-05
-2.32068251031032e-05
-1.93989082747052e-05
-1.37197982531954e-05
-2.25023930858412e-05
-2.18199756782407e-05
-2.13898880932345e-05
-2.52544891784623e-05
-2.01265151056303e-05
-1.04975570080676e-05
-9.50184391504159e-06
-2.84540148265254e-05
-1.67081844878635e-05
-9.6720522638184e-06
-1.15971111624844e-05
1.27999089027344e-07
-1.96631760751936e-05
-1.72323218496759e-05
-2.41307968796462e-05
1.52291143832439e-07
-1.29740496290732e-05
-1.7340415011635e-05
-1.14891134492955e-05
-1.84714592697097e-05
-1.17014082737714e-05
-1.62104571431834e-05
-1.22406940197805e-05
-8.40459312303066e-06
-2.25395751313309e-05
-6.9430375520231e-06
-1.95134838155104e-05
-1.95009346755244e-05
-1.46989104571776e-05
-1.26359927643372e-05
-2.52884480554787e-05
-1.98232126787029e-05
-2.53094641728332e-05
-1.82770124893866e-05
-1.30864216191982e-05
-2.65372227225412e-05
-5.52132828619152e-06
-5.66299149619072e-06
-1.73060846937492e-05
-1.01171244560211e-05
-1.80859130027862e-05
1.69171881454149e-06
-2.61977115300995e-05
-7.5801831146745e-06
-2.01801328128e-05
-2.91620854490171e-05
-2.19963905335395e-05
-8.08816262424505e-06
-2.30535383076612e-05
-1.23324661926321e-05
-2.74798460787125e-05
-7.68062079150107e-06
7.53499154432366e-06
-1.14224539891887e-05
-1.83895783417893e-05
-3.09137445128833e-05
-2.41146641921976e-05
-1.28182537785127e-05
-1.10878324487562e-05
-1.949202386201e-05
-2.91150128971632e-05
-1.04097949410752e-05
-9.26755994958324e-06
-1.00292945124494e-05
-2.24078086005862e-05
2.34844009800954e-06
-1.90577108594082e-05
-1.5394071612222e-05
-3.39763228654752e-05
-1.03771438705055e-05
-1.37932120603673e-05
-4.1071138478995e-06
-7.9753895554504e-06
-2.022220352594e-05
-1.83267719676779e-05
-2.81685511951703e-05
-1.5218399621318e-05
-1.42489635470872e-05
-9.12822143915602e-06
-8.7967833549592e-06
-2.05140724702209e-05
-1.48287965758208e-05
-1.33527603067454e-05
-2.5391519505247e-05
-6.76646068222408e-06
-1.75373884209595e-05
-1.20714332676678e-05
-5.93341422193449e-06
-7.46475931596439e-06
-1.30688122371799e-05
-5.43306768443573e-06
-1.328883170694e-05
-2.33137794405562e-05
-2.08702372521662e-05
-1.49176273134992e-05
-9.14034598477189e-06
-9.70189675531211e-06
-7.35243052221703e-06
-1.96470399961791e-05
-2.20419102681739e-05
-2.30710243454184e-05
-6.55011107950707e-06
-9.41809719880345e-06
-1.72991861744388e-05
-1.00597601788415e-07
-1.45253035500478e-05
-2.32263666089591e-05
-2.30996573275109e-05
-2.41309096826185e-05
-7.46109221068695e-06
-1.37767094574729e-05
-1.14554201760545e-05
-9.20298378441344e-06
-1.39060223455408e-05
-1.49812882778555e-05
-1.11858675222087e-05
-2.04590592114992e-05
-9.24423115911994e-06
-2.25164121448079e-05
-9.5588352328912e-06
-7.73255481434949e-06
-1.28097055319688e-05
-1.95063634859438e-05
-5.56851432049359e-06
-1.18252162226208e-05
-2.19627732944596e-05
-3.16522295037044e-05
-1.95880954521341e-05
-1.284961700237e-05
7.12241009812221e-06
-8.49457888208652e-06
-1.48754050744756e-05
-2.19628423250355e-05
1.08459619090765e-06
-2.20990024751296e-05
-9.01979976359419e-06
-1.30427490086508e-05
-1.17409317564568e-05
-1.41775480075335e-05
-1.52434286060427e-05
-2.48872797217433e-05
-1.70120838893161e-05
-1.22345192050794e-05
-1.6804179066179e-05
-1.3659321410176e-05
-6.95749515219577e-07
-1.66276254091404e-05
-1.01472652720886e-05
-2.77586880040385e-05
-2.2561510989019e-05
-2.75372580477429e-05
-1.46555651377548e-05
-1.20365083013169e-05
-2.16305409561137e-05
-5.58784192702298e-06
-1.8614843625453e-05
-1.92331168507712e-06
-5.16945378818298e-06
-1.31934299742397e-05
-1.62112192414321e-05
-2.34492993919059e-05
-1.84485785753212e-05
-1.45043240251387e-05
-6.7746217113475e-06
-1.61852423390862e-05
-5.49598003865058e-06
-3.18299070351464e-08
-1.97577310689721e-05
-1.12660400162125e-05
-2.16931464236084e-05
-1.83404648214202e-05
-1.10236515728318e-05
-2.87828847900231e-05
-2.82473195992826e-05
-2.40932851966843e-05
-2.47257514875654e-05
-1.18295175795061e-05
-1.17919118872441e-05
-1.72419643494608e-05
-2.38372848630754e-05
-1.95633780484208e-05
-1.14932374289757e-05
-1.59540752287264e-06
-1.99086023377574e-05
-2.6235199769162e-05
-1.60814328332708e-05
-1.82502659687929e-05
-2.13084641166941e-05
-1.07116301911118e-05
-2.17466540821408e-05
-3.24205159183342e-05
-3.4995990229807e-06
-1.78455593879475e-05
1.12904704072296e-06
-2.37311363736396e-05
-2.71922542810383e-05
-5.03914374456548e-06
-2.68528724005729e-05
-5.07447696070887e-06
-1.60793673297485e-05
-1.08529639132916e-05
-1.67135460247992e-05
-2.43097448514794e-05
-1.98305920984754e-05
-6.27001230654693e-07
-3.68369133368219e-06
-1.44705845671583e-05
-1.13125296656309e-05
1.59769848061305e-06
-1.3168150761282e-05
-1.2831039219165e-05
-2.17602488778478e-05
-7.99032958733315e-06
-1.73898323769537e-05
-8.18725404628084e-06
-1.17968739106903e-05
-2.506005714891e-05
-1.549402288734e-05
-1.98690560099129e-05
-1.62883567540155e-05
-1.26368287647782e-05
-9.53558878443971e-06
-2.37120661321026e-05
-1.71827167421093e-05
-1.67965636554169e-05
-1.78632083030841e-05
-2.22821312991726e-05
-2.58751174170476e-05
-3.60867004927821e-05
-1.13137190065203e-05
-1.45879574325652e-05
-1.47763376853943e-05
-1.50721260724565e-05
-2.17839504310602e-05
-4.37406893063902e-07
-2.0633830953431e-05
-4.58067735456576e-06
-1.57611192541302e-05
-3.18907080625355e-05
-4.71708271071037e-06
-9.85770688311557e-06
-1.38321143335471e-05
-2.05879002507799e-05
-1.76617335621897e-05
-9.12749639009031e-06
-8.19904291164141e-06
-5.7952120260695e-06
-1.22043520508476e-06
-2.04227037254714e-05
-3.54659562107202e-05
-9.37546174252871e-06
-1.33399252043296e-05
-2.16742837121976e-05
-2.15062479237048e-05
-2.4214144379269e-06
-4.5259621723198e-06
-2.04917115166634e-05
-1.36722717042207e-05
-1.26266414107382e-05
-1.30514887621505e-05
-1.59971110465561e-05
-7.14976370683533e-06
-2.01272418496279e-05
-1.72721233393535e-05
-4.77800494776227e-06
-4.13259034250136e-07
-1.42050640823318e-05
-1.03640637226102e-05
-1.73695121697949e-05
-2.54658643430477e-05
-1.39024679880956e-05
-1.68665675257582e-05
-1.3034041729294e-05
-2.22809022336125e-05
-1.39304219854262e-05
-1.67003042701314e-05
-1.37062816119244e-05
-1.76210058735938e-05
-1.52086619959888e-05
-7.00853075076835e-06
-1.2137694084892e-05
-1.21470030346979e-05
-1.33392979822689e-05
-2.37334012515428e-05
-2.07992760428566e-05
-2.4640813242279e-05
-1.63396075019901e-05
-2.31113057239508e-05
-7.10363997021865e-06
-1.57956323413301e-05
-3.9138504796306e-06
-2.53521412814751e-05
-1.01072687362085e-05
-3.1520618293989e-06
-1.73038620942099e-05
-9.0833127592245e-06
-2.45225811189772e-05
-1.20639714790828e-05
-2.607981325923e-05
-1.39950359085259e-05
-1.73621358402083e-05
-2.77134196016777e-05
-1.50058285514401e-05
-1.18312324025343e-05
-1.35175433183943e-05
-1.95916043960109e-05
-2.67936166176983e-05
-1.78435344236036e-05
-1.23499056631192e-05
-6.14589256611995e-06
-2.90315035784761e-05
-3.06138955051018e-05
-1.50297982616724e-05
-1.45510774928235e-05
-2.22590015858098e-07
-1.72974395237514e-05
-7.2996306612068e-06
-1.67354839274105e-05
-1.44851553479847e-06
-2.35957240549631e-05
-1.56569114768335e-05
-1.96096611880528e-05
-1.95534651496401e-05
-7.17795465127352e-06
-2.01367317793233e-05
-2.36747634212788e-05
-2.09723409912278e-05
-2.11370735493031e-05
-1.88976248695977e-05
-2.72961965273979e-05
-2.23134345120834e-05
-2.77527950019924e-05
-1.60658669452298e-05
-9.12078032068271e-06
-1.18827626971298e-05
-1.25739175377924e-05
-2.90032445811399e-05
-3.89210766386859e-05
-1.47702488788997e-05
-1.22218086894239e-05
-1.79332008939771e-05
-1.73203273901645e-05
-1.6629626205065e-05
-4.99580221934519e-06
-2.07937759634066e-05
-1.04070543787354e-06
-3.09015603831833e-05
-1.08952768448853e-05
-8.10253809646875e-06
-2.80060358905807e-05
-2.21442827922952e-05
-1.28440209035754e-05
-2.58881995480462e-05
-1.57907831906977e-05
-8.34430453123325e-06
-1.73122154518241e-05
-5.65487025695713e-06
-4.04872598637665e-06
-1.4375886403017e-05
-1.26339577400952e-05
-7.58806152674689e-06
-9.58653219532489e-06
-3.64636663524055e-05
-5.99911994491282e-06
-1.09730713482118e-05
-1.98995521699518e-05
-2.3009327008642e-05
-8.47177847659807e-06
-1.28356672578003e-05
-9.12597321867379e-06
-1.96407435859417e-05
-1.25819183845013e-05
-1.96180349899382e-05
-2.07995004105201e-05
-9.34401391508662e-06
-2.57195413577588e-05
-1.06321850611832e-05
-1.15190851056517e-05
-3.46241133867056e-05
-1.44108426053248e-05
-1.49441466473275e-05
-2.04852366234066e-05
-3.25750298131874e-05
-6.26258916404401e-06
-2.37066720142921e-05
-2.99998764146956e-05
-6.23597222902035e-07
-2.47514211988111e-06
-5.09418706987975e-06
-1.89399041609549e-05
-2.93420462892571e-05
-1.51900357683959e-05
-1.23360335706177e-05
-6.90132442946712e-06
-3.46866484986399e-07
-1.44058571006243e-05
-2.3855559388561e-05
-1.22101830530579e-05
-6.61601900342411e-06
-5.34833624860104e-06
-8.80894637299718e-06
-1.82216246025089e-05
-1.98990122314558e-05
-1.89508130688106e-05
-2.63310968415178e-06
1.12416913073048e-06
-2.55142316165357e-05
-2.34841256508631e-05
-1.54420746850495e-05
-1.55676268915141e-05
-7.92758619786064e-06
-1.77616382289427e-05
-2.7200572209366e-05
-8.83111135684545e-06
-2.0791339902743e-05
-2.26645449430696e-05
-2.14470607433501e-05
-1.18812426519021e-05
-3.04505675741483e-05
-5.07047544830717e-06
-1.11275981393027e-05
-1.37064214314731e-05
-1.05139056482175e-05
-1.10296408817654e-06
-1.84042773142154e-05
-1.47243645920265e-05
-1.02121241308701e-05
-3.3593092083147e-05
-6.39921650080794e-06
-1.21216902037073e-05
-2.39777588125706e-05
-4.60364797496351e-06
-1.52951540094562e-05
-1.27540950946018e-05
-1.97332167683127e-05
-9.56843708726332e-06
1.64041814336403e-05
-1.2672002746532e-05
-1.68997298119276e-05
-2.53137327885364e-05
-2.42387548739639e-05
-5.20322328659022e-06
-2.32694524359829e-05
-1.501946434729e-05
4.44214505367627e-07
-1.56173280489161e-05
-2.4968378139023e-05
1.27354487209146e-05
-1.20852518633988e-05
-2.27847652983588e-05
-1.46764828562434e-05
-2.01809440169546e-05
-1.34547740192786e-05
-2.372847527047e-05
-6.6680401383831e-06
-7.69680496262611e-06
-3.24407135700831e-05
-1.28968440398423e-05
-2.26704127188537e-05
-8.15881967403194e-06
-5.17686717089298e-06
-4.37112290548482e-06
-3.62156138427116e-05
-2.1236214445541e-05
-1.8826104448518e-05
-1.69694154109918e-05
-2.11757188584996e-05
-1.53086563132478e-05
-2.66222049223408e-05
-1.34439814840198e-05
-2.31609725462927e-05
-2.56321993819294e-05
-1.37146409099875e-05
-2.72991086884801e-05
-3.04302108405774e-05
-3.02591032321349e-05
-2.77255533128665e-05
-8.23367845882833e-06
-6.09639191743703e-06
-2.02646865479445e-05
-2.18785286690349e-05
-1.97362166997093e-05
-1.73004576164742e-05
-2.70732744365848e-05
-1.24330404609569e-05
-1.34169264723372e-05
-2.58096512316532e-05
-2.02687708277541e-05
-1.93978167175919e-05
-2.38436854909199e-05
-1.6506909578511e-05
-2.76929644624066e-05
-1.08632897471468e-05
-1.56216220247252e-05
-2.63545852841763e-05
-6.50722244426943e-06
-1.96547555413439e-05
-1.88267604271437e-05
-1.44734258662542e-05
-2.59220681463823e-05
-2.85122977446292e-05
-3.01370377300529e-05
-3.01543013154177e-05
-2.41511112373778e-05
-7.19322077394687e-06
-4.84658424929945e-06
-2.80894592394531e-05
-1.73412244333197e-05
-1.18396109934787e-05
-1.63629368314466e-05
-2.02976050993831e-05
-6.8791440139806e-06
-5.13768989208605e-06
-6.19712398548958e-06
-2.56966597058539e-07
-6.56330266947703e-06
-1.41508879973526e-05
3.9543425939021e-06
-1.67709796709882e-05
-1.87736459954363e-05
-2.92311482679669e-05
-1.93703231079461e-05
-4.18524575625228e-06
-6.56025377623022e-06
-1.76247523754057e-06
-1.3966583351589e-05
-1.39685181555461e-05
-1.73085079235059e-05
-2.99486319107874e-05
-1.07643292916722e-05
-2.97585028490503e-05
-1.45935500919607e-05
-2.40490736740851e-05
-6.53273573830554e-06
-4.06013159498716e-06
-1.32195292364251e-05
-1.65125180263449e-06
-1.10613904581893e-05
-2.13471389197731e-05
-1.42082790886807e-05
-2.58496493165308e-05
2.04355503050994e-06
-2.01035753063441e-05
-1.47949526700688e-05
-2.84853622850701e-05
-2.54395277244962e-05
4.95388539250127e-07
-1.79392310426432e-05
-1.23790303455966e-05
-2.71926389593621e-05
-1.60782506538436e-05
-9.58988341244702e-06
-1.37180066776528e-05
-1.54195358816061e-05
-1.40864973572255e-05
-1.58150205318822e-05
-4.96138240366126e-06
-1.95192683881516e-05
-1.69055977843466e-05
-1.82248488181076e-05
-1.64020048977361e-05
-1.61466866286404e-05
-2.06540517809548e-05
-9.38111509428589e-06
-1.25565910036518e-05
-3.75477421729731e-06
-1.88405580641893e-05
-1.70801950940252e-05
-9.28099740439493e-06
-2.76186133544349e-05
-1.67206714782112e-05
-5.39615019342226e-06
-2.12120515281916e-05
-1.65318284486917e-05
-9.52461786596866e-06
-1.11823361309675e-05
-2.46431872921296e-05
-2.0299489533492e-05
1.95354215257006e-06
-2.70265475868431e-06
-4.71637762398932e-06
-2.26639606285297e-05
-2.28596454633264e-05
-1.13192897002915e-05
-8.18270764648468e-06
-1.47290442586704e-05
-1.68243798793444e-05
-2.0297652948879e-05
-2.43889166504354e-05
-1.65929012870227e-05
-2.04862627188532e-05
1.32513222939352e-06
-4.36617600220053e-06
5.66683681917328e-07
-1.86451116227168e-05
-2.44350464573985e-05
-2.52764672472561e-05
-2.04111427908187e-05
-6.25008972887076e-06
-1.33902591782606e-05
-7.71414530360021e-06
-1.28180487900703e-05
-2.44147280884831e-05
-1.42774138194907e-05
-8.64525977761608e-06
-1.18241278181003e-05
-2.65191693890542e-05
-3.09435579290269e-06
-4.63561330705158e-06
-1.14005525570195e-05
-2.22428985849656e-05
-1.81694532378357e-05
-1.14379348586105e-05
-2.65136269881848e-05
-1.53148935137576e-05
-2.52185965855813e-05
-1.44803100004483e-05
-1.94266978298297e-05
-2.42234808473825e-06
-1.64777250780018e-05
-1.93238930017453e-05
-1.62703472030237e-05
-1.65151300529756e-05
-2.82938810490011e-05
-2.45730859852453e-06
-1.71248030742422e-05
-3.0851469226401e-05
-1.2157754819134e-05
-1.62820276274065e-05
-1.27318629753849e-05
-1.83263873556409e-05
-1.43501853864207e-05
-1.99378194101648e-05
-1.31480594225053e-05
-2.40473347503694e-05
-2.60889185500559e-06
-9.86400068355888e-06
-1.46374905255693e-05
-2.21785016684024e-05
-3.63923159894026e-05
-1.86230667671981e-05
-1.21207742625199e-05
-2.14391447003847e-05
-1.67404518828202e-05
-5.03789687641278e-06
-5.44037759315264e-06
-1.32355846420634e-05
-1.35292677358304e-05
-7.3791698129151e-06
-2.83205724663998e-05
-3.75699182473745e-05
-2.15947624119479e-05
-2.57314606026945e-05
-3.14459606220414e-05
-2.0646743723737e-05
-9.36933738227452e-06
-2.05696586275784e-05
-1.30847032211611e-05
-2.97130412348983e-05
-6.86527992855255e-06
-9.85425582365583e-06
-2.19537887832829e-05
-2.13360494344721e-05
-2.56386340232019e-05
-1.12932934157117e-05
-7.92272017356353e-07
-8.83166545579068e-06
-3.16148717362449e-05
-2.72133083855953e-05
-1.85148479032829e-05
-7.13693200749665e-06
-2.57275218073247e-05
-1.75607178679676e-05
-2.05411385012067e-05
-2.11051700096787e-05
-1.63903787994619e-05
-1.31892234062071e-05
-1.43588939799397e-05
-2.25739791554046e-05
1.82617220292761e-06
-1.59660452027307e-05
-1.1745330275558e-05
-5.48801299303417e-06
-1.9379026569884e-05
-5.59260881334079e-06
-1.43044207679839e-05
-2.21036008225845e-05
-3.01271393305142e-05
-2.81634545304286e-05
-2.56242116211164e-05
-9.27689926822819e-06
-2.85475034135338e-05
-5.47839815233767e-06
-1.62719678081142e-05
-3.69089985686474e-06
-1.53780171946004e-05
-1.47872054833647e-05
-2.59505231572169e-06
-1.57620810010083e-05
-1.38475506425789e-05
-1.6671788532979e-05
-1.50947008131998e-05
-1.41271207603976e-05
-2.15812985921193e-05
-1.40991901296977e-05
8.9166918849249e-06
-2.4449913202137e-05
-3.77512969632585e-06
-9.29632114802224e-06
-2.55015836332955e-06
-2.52921738227596e-05
-1.4229632599984e-05
-7.62361026589196e-06
-2.94710685574138e-05
-1.10148895082178e-05
-9.33536762093149e-06
-2.24858995439043e-05
-3.53876203016516e-06
-1.84587674997116e-05
-1.88072580074837e-05
-5.77661041859903e-06
5.37162261259591e-07
-7.63839192301938e-06
-1.11731521678873e-05
-6.72779226031942e-06
-5.02836708336636e-06
-2.17029230471127e-05
-1.88520903200631e-05
-1.4343285163225e-05
-2.01356236814384e-05
-1.28664325404682e-05
-2.3181833843527e-05
-1.10708797769735e-05
-8.48912556571703e-06
-1.53239579136275e-05
-2.01332631111001e-05
-2.1578432774149e-05
-2.91624436563501e-05
-2.11506811761952e-05
-3.01418597779372e-05
-2.07701551459428e-05
-1.8846044285008e-05
1.22149817490915e-05
3.14111076836773e-06
-1.5543904318873e-05
-1.48057622204289e-05
-1.43228665484068e-05
-3.26104519096523e-05
-1.222065234777e-05
-2.09538154228193e-05
-2.09287978583345e-05
-2.14232021385972e-05
3.21655910976004e-06
-2.98613230791788e-05
-1.84888003682367e-05
-1.01093933316553e-05
-1.71227877388155e-05
-8.31223938331902e-06
-1.19414546577233e-05
-1.92372251443384e-05
-2.39726549674081e-06
-2.82916586232265e-05
-1.04215288301343e-05
-7.21538582534629e-06
-1.08887433662337e-05
-1.38669284453577e-05
-9.15359893090617e-06
-1.14577004467912e-05
-9.36842907395384e-06
-1.81934015226791e-05
-8.42767717931781e-06
-1.32900346860221e-05
-1.66213423231138e-05
-1.29911616125901e-05
-1.87425429081609e-05
-1.82822529764266e-05
-3.25635703074037e-06
-1.51129045649029e-05
-2.40656680218063e-05
-9.26800673943685e-06
-2.06194237658544e-05
-1.52400557529692e-05
-7.57042270098265e-06
-2.12628677964846e-05
-5.02427197749313e-06
-8.36053543505314e-06
-1.79332450982146e-05
-1.46776563634208e-05
-1.43465721220177e-05
-1.69569839016654e-05
-2.48030338949563e-05
-1.2875046156251e-05
-1.42994397771715e-05
-7.37814756722499e-06
-2.09950096972571e-05
-6.3582513402659e-06
-1.51791782620193e-05
-2.68393790409028e-05
-1.64698723521825e-05
-8.41407416166329e-06
-1.86456188265727e-05
-4.36281767472488e-06
-1.55780744130686e-05
-3.23702147964454e-05
2.67575312291913e-06
-1.18471730138844e-05
-9.73469460422929e-06
-2.64413209887539e-05
-2.78505829989653e-05
-1.58739598547865e-05
-1.79361224671998e-05
-6.91897929547091e-06
-1.28899508473048e-05
-5.65107241482548e-06
-2.31611693854727e-05
-4.46543945050215e-06
-8.78359124439165e-06
-1.30705882796175e-05
-1.05875365570291e-05
-2.10832087274981e-05
-2.16682320786272e-05
-8.22732346543437e-06
-2.00741087811331e-05
-5.00809886272641e-06
-2.69818190915274e-05
-1.89165358680124e-05
-8.38838439230973e-06
-2.36866027462812e-05
-1.45454698577384e-05
5.02661627690856e-06
-2.1335794812575e-05
-1.96430992761557e-05
-1.36195256441857e-05
-2.32475951126007e-05
-1.02656058394602e-05
-2.57896789157716e-05
-2.19843251534485e-05
1.28678428643345e-06
-3.0256821234262e-06
-3.18986808623265e-05
-1.71494755889065e-05
-6.82619285552287e-06
-9.28758683751803e-06
-3.55635248832146e-05
-1.39999378137031e-05
-1.01996966885498e-05
-2.26058066775337e-05
-1.72492956425571e-05
-6.37951607505758e-06
-1.7144397771197e-05
1.76462372379193e-06
-1.29155919458374e-05
-2.04403360990117e-05
-3.92535311639626e-06
-6.44202692251028e-06
-1.38747601415679e-06
-2.47627383976029e-05
-2.42308944386776e-05
2.32108513244597e-06
-2.79412932519816e-05
-7.34464694946331e-06
-1.67483781818131e-05
-1.25563120500706e-05
-9.86952889234109e-06
-1.98996741018978e-05
-1.42531166241156e-05
-2.11978476533632e-05
-7.70276836019446e-06
-8.16268243314732e-06
-2.12571511574382e-05
-3.17787262513716e-05
-1.98763593757345e-05
-2.88453128319303e-05
-1.3292161884975e-05
-2.44960351087546e-05
-6.68505421208611e-06
-2.94871324727996e-05
-1.42077904213966e-05
-9.70256097153641e-06
-1.87774439731455e-05
-1.3053503906612e-05
-1.42277856634201e-05
-2.41687772530537e-05
-2.46508647050156e-05
-2.93759106084528e-06
-3.73500571989853e-05
-9.49857260533344e-06
-9.35611048767236e-06
-7.38416834768922e-06
-2.9086252851642e-05
-1.85924383514255e-05
-2.38320521599465e-05
-2.32138155259362e-05
-1.46459029921747e-05
-1.89368456331124e-05
-1.56533377736163e-05
-2.22840930806338e-05
-1.77688767736822e-05
-2.17831318488067e-05
-1.25050109445512e-05
-1.00763752571204e-05
-1.2048446885084e-05
-2.23747307306929e-05
-1.78526861817556e-05
-1.03159879008847e-05
-2.42397223996462e-06
3.30280676165781e-07
-2.04411925411777e-05
-2.6587603871069e-05
-2.11353327958959e-05
-1.06245688051488e-05
-3.05863294007226e-06
-2.00791133957765e-05
-9.13767615841021e-06
-3.80451122579511e-05
-1.01216091046088e-05
-1.76425477283814e-05
-3.63125967791559e-05
-1.09080714017307e-05
-2.21449502725958e-05
-4.13293944110368e-05
-1.25609401723622e-05
-1.4089945580837e-05
-1.54817717896032e-05
-2.58043695480947e-05
-1.54887739180746e-05
-1.53062508889117e-05
-1.92715388919177e-05
-1.73706748060056e-05
-9.76864849503461e-06
-1.3542973804441e-05
-7.87636611884955e-06
-1.04942019238237e-05
-3.49630957023812e-05
-1.9185427390138e-06
-2.03785520800938e-05
-8.0047535476248e-06
-2.1789514320118e-05
-2.02662350505897e-05
-1.39930544354371e-05
-8.63677063625256e-06
-1.12904243965416e-05
-9.41710687149533e-06
-1.82631729284185e-05
-2.65332105750603e-05
-1.2613392085514e-05
-2.37381055116903e-05
-1.18867708085485e-05
-4.52182609531094e-05
-2.34508374940629e-05
-3.02992563651292e-05
-1.72460366025919e-05
-1.84470639193631e-05
-1.42518954031349e-05
-6.55686279071282e-06
-3.79233739942073e-05
-8.01200674726563e-06
-2.03911788691166e-05
-3.51304901234714e-05
-3.57189053285386e-05
-2.81177527695214e-05
-1.33365353319994e-05
-2.52614124335346e-05
-1.55616879350969e-05
-8.81433269958019e-06
-1.28613840769346e-05
-1.72625995932537e-05
-1.26834956726132e-05
-9.70408577024836e-06
-1.11258660013488e-05
-9.32646175527704e-06
-1.0817949218709e-05
-1.88450669543356e-05
-1.03667146103332e-05
-1.84632338143714e-05
-2.16434542815785e-05
-1.15789419572546e-05
7.61496810769541e-06
-1.27979821679272e-05
-2.54497015625078e-05
-1.35407933518972e-05
-9.58623339641984e-06
-1.53898503383806e-05
-2.14086365784375e-05
-1.46799658696871e-05
-2.28336352081786e-05
-2.66596368057823e-05
-1.19638346518396e-06
-1.39431372825434e-05
-1.93063544899876e-05
-6.18057297882735e-06
-2.11080600638461e-05
-2.35874733322889e-05
-5.95211284886854e-06
-1.09131096766243e-05
-1.84931430874723e-05
-3.69697142515742e-05
-1.80999541548848e-05
-4.63325628625054e-05
-1.35804594641822e-05
-1.68767859076071e-05
-8.63810157624075e-06
-1.9991442701446e-05
-2.58507549552742e-05
-5.51762836597255e-06
-9.90239620323811e-06
-8.67648135522923e-06
-8.65074592304315e-06
-1.01116033123081e-05
-2.46931983316836e-05
-2.3582362574366e-05
-1.82097957426978e-05
-2.20200012424418e-05
2.10248056260377e-07
-2.35921900781997e-05
-5.29716192305423e-06
-1.89134296833726e-06
-2.18148650197485e-05
-8.0739178541104e-06
-2.11442849925888e-05
-2.82680529400902e-05
-1.58806439345302e-05
-2.5155969574513e-05
-1.59701174340175e-05
-4.84629752507468e-06
-1.22986585836295e-05
6.40730860144447e-07
-3.14594627835998e-06
-1.15050407624631e-05
-1.48088264098326e-05
-1.46492357483694e-05
-2.86586657249058e-05
-2.0246503473514e-05
-2.45487923055596e-05
-2.77626777118276e-05
-1.72240803606168e-05
-7.10979264306619e-06
-1.77784463732723e-05
-2.09170746504453e-06
-2.63135235626616e-05
-1.24571337603767e-05
-1.51085365561194e-05
-5.83967033586544e-06
-1.12824017356924e-05
-1.85766611821837e-05
-1.00624021226877e-05
-1.0972356229665e-05
-2.42624960444764e-05
-3.52607908280717e-05
-2.59255710839551e-05
-1.60800367850279e-05
-8.66347304256808e-06
-7.93813519770761e-06
-1.20135671406516e-05
-6.07374009121488e-06
-1.98908507218001e-05
-1.04108205879392e-05
-2.4262574063568e-05
-2.27403523599981e-05
-1.91969092274002e-05
-2.61641438399655e-05
-8.61428573433332e-06
-1.09288971594585e-05
-1.20946767098819e-05
-1.18897010420743e-05
-9.28307076141718e-06
-2.16020104784051e-05
-3.56143615810041e-06
-1.01004804326876e-05
-2.71796938561136e-05
-1.29145529387725e-05
-2.19115651683228e-05
-1.72189680846194e-05
-8.62383543854892e-06
-1.8664303052098e-05
-1.67643319301877e-05
-2.36898340773699e-05
-3.08619970317236e-05
-1.3484390965221e-05
-8.1956377266212e-06
-2.74245345287408e-05
-1.82662037614096e-05
5.57083675615578e-06
-1.72747668627537e-05
-2.39248461767567e-05
-1.01296644078465e-05
-1.47436336685315e-05
-3.18668756234299e-05
-5.75526820698796e-06
-8.15814901980653e-06
-3.50571010358713e-06
-2.25757164514535e-05
-2.79123488098439e-06
-2.38258470250368e-05
-1.66008697028668e-05
-5.28123205640907e-06
3.04270644441925e-06
-1.29670278564573e-05
-2.72748960262701e-05
-1.60070774446993e-05
-1.76871718196806e-05
-1.81313970272864e-05
-2.33722760202068e-05
-1.85618567261105e-05
-1.47095979423073e-05
-2.66728165390448e-05
-1.12206366640447e-05
-1.25360143737439e-05
-1.70212980229507e-06
-3.01425140291108e-05
-4.51116946941787e-06
-3.56960188623858e-06
-2.4475304283904e-05
-2.27978985905194e-05
-1.9842232358922e-05
-1.97605674586365e-05
-2.585988199764e-05
-6.35424884813159e-06
-1.22394617088673e-05
-9.84341981704534e-06
-2.66301584317728e-06
-3.00960082726425e-06
-2.91419333519214e-05
-1.89123756736558e-05
-1.58565717120961e-05
-2.71550066711047e-05
-2.17132084517395e-05
-1.85101822465531e-05
-1.87790844921338e-05
-1.32364803744204e-05
-5.69025762760395e-06
-2.03177218653497e-05
-4.87336338171344e-06
4.24841016292813e-07
-2.94217312687971e-05
-9.56868248722371e-06
-2.01172898611708e-05
-1.30683687363384e-05
-2.42780836654551e-05
-1.32674679597525e-05
-1.44050691797127e-05
-3.55498014898441e-05
-1.63731111263622e-05
-2.21268283361865e-05
-1.30827859792554e-05
-1.83732699193987e-05
-1.29380893515537e-05
3.14411701889506e-06
-2.32900447831901e-05
-1.16511317960637e-05
-1.05863864351073e-05
-7.47500101420059e-06
-4.85684404647366e-06
-2.53855608311754e-05
-3.15820605645141e-05
-1.53965462716653e-05
-2.35927228335693e-06
-2.24974352429355e-05
-1.88004409184483e-05
-2.85482662870054e-05
-1.49295883486165e-05
4.8199313754836e-07
-1.54689858629706e-05
-1.23960872437271e-05
-1.43721188081162e-05
-2.6714350858835e-05
-1.80440805743293e-05
-1.01203224994318e-05
-1.60940456923879e-05
-1.62141581280453e-05
-1.23339083774848e-05
-1.8914784487344e-05
-1.18694191110858e-05
-2.55794673895541e-05
-1.00239779349001e-05
-1.42420179776643e-05
-5.85638702520134e-06
-2.39469430996041e-05
-7.76936310642427e-06
-1.37395293134013e-05
-1.39601303185263e-05
-2.176974003201e-05
-1.74344877776719e-05
-1.75444697841106e-05
-1.56820588201181e-05
-2.03324643887422e-05
-3.66979691077561e-05
-2.08759038991138e-05
-7.87735556449484e-06
-1.77826586768751e-05
-1.07955800156494e-05
-2.6598406126801e-05
-3.23356112957375e-05
-9.81526951715907e-06
-6.66224839276204e-06
-8.6980264851215e-06
-2.1216773812651e-05
-8.92708617428848e-06
-1.35562227408219e-05
-1.74187036697368e-05
-1.25417908709204e-05
-1.75817745004553e-05
-1.53770495861926e-05
-1.34359415619864e-05
-2.01637109166436e-05
-2.56096592665653e-05
-1.50941817786593e-05
-6.51363003200902e-06
-1.27302350854378e-05
-1.43107635288018e-05
-1.53713177119802e-05
-2.78043518575385e-05
-1.53125058838714e-05
-1.86583114453135e-05
-2.76720132760309e-05
-3.54333164148929e-05
-3.29608297904863e-05
-3.7824055137591e-05
-2.68852022169491e-05
-2.16918078248062e-05
-7.17641757134728e-06
-1.82324768092826e-05
-6.46573392550415e-06
-3.52104510499143e-05
-2.36670724932614e-05
-1.95944076787971e-05
-1.13678340268353e-05
-1.47736937131303e-05
-1.33401370297369e-06
-1.79610149527987e-05
-1.1907152149259e-05
-1.6398265594999e-05
-2.67653737445757e-05
-3.0798795336261e-05
-2.12718859823483e-05
-2.19591389432093e-05
-1.52989768329057e-05
-1.77874020471056e-05
-2.80045805722436e-05
-1.3230902892468e-05
-1.96571277025565e-05
6.42054932598707e-07
-3.33367806409362e-05
-1.71136186045709e-05
-6.13364141066599e-06
-1.9994393824632e-05
-8.70476687784946e-06
-1.96805715658028e-05
-1.53360284346e-05
-2.62272321842759e-06
-9.023627418019e-07
-9.33737769781277e-06
-1.25152688095854e-05
-6.37608740105538e-06
-1.49085729243232e-05
-1.63146305557773e-05
-1.27123596657893e-05
-2.57036982519345e-05
-1.98481035953284e-05
-1.17090779132102e-05
-2.83962363033095e-06
-1.86620009515179e-05
-2.04983288270728e-05
-1.3108567475855e-05
-1.98106228899042e-05
-1.44076516815991e-05
-1.15219381530501e-05
4.44354598549804e-07
-1.0714021780503e-05
-1.27275149599438e-05
-1.55904129274572e-05
5.34179782976565e-07
-2.26974517831148e-05
-2.70634730132049e-05
-1.3730716845167e-05
-1.50511150448751e-05
-2.53636741721135e-05
-3.98948143655659e-06
-1.49619713710125e-05
-2.53347029864553e-05
-2.11506144846181e-05
-1.48598461134611e-05
-1.39393518630886e-05
-9.1426079057654e-06
-1.86562018820967e-05
-1.92685667449472e-05
-1.55951746248355e-05
-1.26497128340904e-05
-1.30373310013875e-05
-1.32987298477957e-05
-1.63948793042207e-05
-1.67869629599288e-05
-3.03717305134514e-05
-2.50914992138094e-05
-2.25456613345154e-05
-1.39074906194584e-05
-1.61873198650445e-05
-1.21003112226556e-05
-2.06919527750233e-05
-1.47482352709926e-05
-2.61063541578464e-05
-8.46760027173796e-06
-1.64457848666932e-05
-3.27491487070613e-05
-6.6688169148674e-06
-1.09943242853479e-06
6.55515543478414e-07
-8.57850733908496e-06
-2.15937169163261e-05
-3.17828721425489e-05
-1.82766778047693e-05
-2.07784301963174e-05
-1.52529489870802e-05
-2.6797821190434e-05
-1.13908752487748e-05
-1.73778152218916e-06
-2.03851494013178e-05
-1.74918162385015e-05
-2.31291735365968e-05
-1.31150537226727e-05
-2.14466346401793e-05
-1.7322279712564e-05
-3.02976890239853e-05
-4.05789509616007e-06
-1.47228375231424e-06
-2.08558493693159e-05
-1.93962161023866e-05
-1.35988231473113e-05
-1.77172869592443e-05
-6.0594563788471e-06
-1.67154828092698e-05
-3.10167996160083e-05
-6.71232121702228e-06
-1.40209539090479e-05
-1.31158454666936e-05
-3.44544137163281e-05
-1.82695137229762e-05
-1.02912293630494e-05
-1.17678963255003e-05
-2.42903117640433e-05
-1.96680890021969e-05
-2.28193154859717e-05
-1.07932951404564e-05
4.70447105058567e-07
-1.12324228944558e-05
-2.1085215440863e-05
-2.25448521269435e-05
-1.4467300660961e-05
-1.85086339614231e-05
-3.53019624442505e-06
-2.2697624830367e-05
-2.2466681516188e-05
-2.23529486098678e-05
-1.56975071533937e-05
-8.84662938073765e-06
1.16768041372393e-06
-8.60448416344612e-06
-4.72020055359826e-06
-6.1585312393622e-06
-4.55222732854109e-06
-1.70299654702592e-05
-1.23039816696497e-05
-1.77811324063214e-05
-2.45956911861276e-05
-6.12419365247683e-06
-3.44912155560222e-05
-1.23902609870964e-05
-2.52259814553124e-05
-5.39202829054044e-06
-3.97526454327652e-06
-1.88293569723975e-05
-5.73684054050318e-06
-1.22971111969307e-05
-2.56358987404475e-05
-1.84129422424414e-05
-2.14299114165967e-05
-1.73152257546101e-05
-1.95087660566216e-05
-1.77585556323696e-05
-2.37069218595678e-06
-1.73558349276959e-05
-1.00392563175628e-05
-5.63716851801516e-06
-1.10589941000945e-05
-1.29312546672923e-05
4.30649382827203e-07
-2.50767315327231e-05
-5.85376455299467e-06
-2.60311631816227e-05
-1.16330848638689e-05
-1.83388539346826e-05
-9.12296043665669e-06
-1.79737303005788e-05
-2.6568081524086e-05
-1.51469529546381e-05
-2.73058648998188e-05
-1.17410790935511e-05
-3.17424156885642e-05
-1.88004546686156e-05
-5.65700721369632e-06
-2.66302635283819e-06
-1.74537060112197e-05
-6.85133790490213e-06
-2.77094602955306e-06
-3.00858176114074e-05
-2.06020683707624e-05
-5.72832947122628e-06
-1.08686770529752e-05
3.54206718513608e-07
-2.66396211098129e-05
-2.02327722865343e-05
7.95247012297711e-07
-1.78731315187576e-05
-1.63266361478664e-05
-2.51502463001537e-05
-1.37472990357398e-05
-6.08908613118726e-06
-9.64119326885736e-06
-1.36373306921356e-05
-3.84701687214833e-07
-3.59067521165863e-05
-1.96349881538491e-05
-2.13099090813149e-05
-1.62970544307126e-05
-1.75805693060011e-05
-1.88341155403541e-05
-6.89504705823014e-06
-1.83167748283624e-05
-2.62155037338622e-05
-8.27539368515668e-06
-1.2422908244896e-05
-1.22081285929645e-05
-2.76590534113973e-05
-1.93475596987834e-05
-1.68048320661309e-05
-1.82478100127107e-05
-3.08671991633427e-05
7.06898657723358e-06
-4.34197180030373e-06
-1.28505416090099e-05
-2.43101176444873e-05
-1.93751416625316e-05
-6.03554201326102e-06
-2.13739524614924e-05
-1.72455753888959e-05
-1.86359164997776e-05
-1.39505580035319e-05
-6.16426509354768e-06
-1.59376215861741e-05
-2.11665880436321e-05
-2.07955601565743e-05
-8.91292302346895e-06
-2.03496673361371e-05
-2.19082274505243e-05
-2.97646664079958e-05
-2.56397161335782e-05
-2.73748890581001e-05
-1.05962358999551e-05
-3.41990150792476e-05
-1.72294161656249e-05
-1.15102806332825e-05
-2.45586841089334e-05
-9.46180743110947e-06
-1.14952924545859e-05
-1.31378764908266e-05
-2.15990465328112e-05
-1.35799861223624e-05
-1.30766020897071e-05
-1.23870905640785e-05
1.72524745273041e-07
-2.50331653578442e-05
-2.28732873750086e-05
-2.0865702779238e-05
-3.21002479410956e-05
-1.72338925116146e-05
-2.65625731892761e-05
-1.23978607534371e-05
-3.57034023245596e-06
-8.52842208958195e-06
-1.64168843830715e-05
-2.80193249605836e-05
-3.62982061756953e-06
-5.35220285912282e-06
-1.48572924008297e-05
-3.3036188972949e-05
-2.0708275612302e-05
-2.09565433304771e-05
-8.29169069693064e-06
-2.3333933304959e-05
-2.03798999707649e-05
-1.41692946998512e-05
-1.00230415271846e-05
-3.49039388553925e-06
-1.31393689940675e-05
-1.32963347123952e-05
-6.51700150861188e-06
-1.78149231870662e-05
-1.64623964186629e-05
-9.57247794539663e-06
-1.63459328972077e-05
-2.52031154105654e-05
-9.48653580568246e-06
5.13336241389307e-06
-4.3216160340367e-06
-8.21096796869638e-06
-7.60898853090571e-06
-4.04279685252092e-06
-2.6436021168525e-05
-1.64274211951228e-05
2.64150969287422e-06
-1.86293108930253e-05
-1.20603770279261e-05
-2.21727607049257e-05
-1.44690825464262e-05
-3.99182070676256e-06
-1.42134525632158e-05
-6.35157108373475e-06
-2.3736653884649e-05
-1.57605288492059e-05
-9.31667967144574e-06
4.47163482717268e-06
-1.13318171145149e-05
-2.66581328478437e-05
-2.02046521399929e-05
-2.36140710813527e-06
-1.23515836764445e-05
-1.01814997513721e-05
-2.16591155037203e-05
-2.32564066622109e-05
-9.58103351095205e-06
-2.04540118971121e-05
-1.20336091282288e-05
-1.92439829987602e-05
-2.46316609104241e-05
-1.15303357353179e-05
-1.0089958589679e-05
-1.72523020656706e-05
-1.50695729103289e-05
-6.50273151745576e-06
-3.48709384207802e-06
-1.16022410594412e-05
-3.84417990845155e-06
-4.57207443924629e-06
-9.10135127143822e-06
-4.59430568166529e-06
-2.17830046831244e-05
-9.82432178853063e-06
-9.26666285298184e-06
-8.53081956962529e-06
-1.16699660437475e-06
-1.68696510701504e-05
-1.37791393600115e-05
-6.6395982789301e-06
-1.49881696689523e-06
-3.3231234152965e-05
-1.65192421441905e-05
-1.98241772893056e-05
-1.50700927944957e-05
-3.00406901955894e-05
-2.05011180788632e-05
-2.57047140162657e-05
-1.35217868722913e-05
-1.46236385290481e-05
-1.42212562242607e-05
-2.02134275278475e-05
-1.54285981249154e-05
-4.16773092451253e-06
-1.60733573683619e-05
-1.02839719118268e-05
-2.56053308107488e-06
-1.74728641445591e-05
-2.1594988245154e-05
-1.31027476320088e-05
-1.98334871716034e-05
-6.28803465228891e-06
-1.5609410124e-05
