# Supplementary material for: Research on computational propagation and identification of mine microseismic signals based on deep learning
Source: PLoS One. 2025 Oct 22;20(10):e0334641. doi: 10.1371/journal.pone.0334641 (PMC12543183; doi:10.1371/journal.pone.0334641)
Supplement: S9 Data — (ZIP) [file pone.0334641.s009.zip › 000101100000374.xlsx_0.txt_24.txt.txt]

-1.9933790415165e-05
-2.40563102180575e-05
-2.32162886995168e-05
-2.00407231407611e-05
-1.6408900486931e-05
-2.18706826776339e-05
-1.7617976511937e-05
-1.42159318274447e-05
-1.53498273814902e-05
-1.7941907571938e-05
-1.0040674411628e-05
-1.71917220947889e-05
-1.96432956170057e-05
-1.03410899507917e-05
-1.86896769740696e-05
-1.63709377357077e-05
-6.79711092142921e-06
-1.70898832327904e-05
-2.0848906033403e-05
-2.95739331006105e-06
-7.48490028031045e-06
-9.56631145721542e-06
-6.84006582677337e-06
-1.97204729295782e-05
-2.79206347962704e-05
-1.62914466902139e-05
-1.15849280807009e-05
-1.39037429239776e-05
-2.82218658479213e-05
-2.67966979304797e-05
-9.71457430031413e-06
-2.27995801746858e-05
-2.18066685243699e-05
-9.54755464120564e-06
-1.48905783415209e-05
-2.05004022623219e-05
-4.07301513195102e-06
-8.69828922215493e-06
-6.18763620489982e-06
-1.55259387645847e-05
-1.85257112357513e-05
-7.65663961600611e-06
4.02960334253547e-06
-1.64127341262524e-05
-2.35942542111522e-05
-1.37159604215981e-05
-7.30394798402108e-06
-9.70735339383526e-06
-8.29196169566124e-06
-2.2247470574329e-05
-1.17102883643741e-05
-4.1623472368843e-06
-8.58349746390694e-06
-1.11110301252744e-05
-2.68311266241228e-05
-9.05273225661477e-06
-1.03145379479212e-05
-1.29351890088085e-05
-1.31382193820239e-05
-1.20215213852933e-06
-7.62563010256212e-06
-4.45745928345625e-06
-9.28755138908117e-06
-1.40429390910903e-05
-9.7711336979952e-06
-1.12661746880235e-05
-3.55070210808457e-06
-2.06123683786418e-05
-8.23961282451076e-06
-2.15939465069505e-05
-1.98313083376347e-05
-1.17642632917568e-05
-7.6980726547008e-06
-2.17412423915734e-05
-2.33659616178884e-05
-1.18105380310664e-05
-2.58795473747733e-05
-1.15791145978423e-05
-1.38678193127679e-05
-1.18891100905453e-05
-1.246164926688e-05
-2.79725138071005e-05
-2.20614675597276e-05
-8.19842413627319e-06
-2.68184907938075e-05
-1.55636382685891e-05
-2.28631265842544e-05
-1.10762001473138e-05
-1.48620985172586e-05
-2.59987734044059e-05
-2.24004728581467e-05
-3.33201888007799e-05
-1.87449143257697e-05
-1.14520191454542e-05
-5.71597594646687e-06
1.46907867610977e-06
-1.11656356605864e-05
-3.61768165659163e-06
-1.28634804909687e-05
-2.11181769043717e-05
-9.33123590173572e-06
-1.54285141457541e-05
-2.72786297700371e-05
-1.26301928749728e-05
-9.4399512303299e-06
-1.47291466080358e-05
-1.37789185785696e-05
-1.30772630089284e-05
-2.73243190003104e-05
-2.02601211117676e-05
-1.64089482715304e-05
-2.63445117137378e-05
-6.0955446300168e-06
-1.00217436589578e-05
-3.76974862494649e-06
-9.17416464504148e-06
-1.57009225089775e-05
-2.06626536140365e-05
-1.3376189126248e-05
-6.76462506584737e-06
-1.55094636149514e-05
-1.98986082144045e-05
-1.58003884874358e-05
-1.85603808312395e-05
-1.13083015579702e-05
-9.9430570045032e-06
-1.37659024689626e-05
-1.3970712915746e-05
-1.58822526833373e-05
-1.37706039374969e-05
-2.36278518330867e-05
-1.18097625250208e-05
-1.5135190027695e-05
-8.25475666072396e-06
-2.85848667169264e-05
-6.79208628715561e-06
-1.4071447671474e-05
-2.44333657184499e-05
-1.02271587053909e-05
-2.27259798379566e-05
-1.02928187320362e-05
4.31073594618738e-07
-7.68126102828965e-06
-9.63068958931703e-06
-2.60372413632629e-05
-1.49129485545432e-05
-6.38661728293196e-06
-2.62094308150292e-05
-1.56253836559908e-05
-1.81803664734579e-05
-5.80068421050835e-06
-2.17808814686128e-05
-1.79060208098152e-05
-3.41589428335374e-05
-1.67455716076819e-05
-2.16090958387473e-05
-1.47186707563824e-05
-8.7017686435433e-06
-2.97330582342365e-05
-1.82423832343226e-05
-1.36805466485502e-05
-8.78882748606557e-06
-5.3913178255694e-06
-2.77800137819952e-05
-2.49793014195134e-05
-2.00092956571216e-05
-1.76812635621899e-05
-1.46960163848361e-05
-7.57093049635783e-06
-1.33402228081098e-05
-1.04357159490976e-05
-2.17226638285859e-05
-7.16644889106358e-06
-1.67017682715923e-05
-1.70785689074047e-05
-5.41298173218587e-06
-2.08183942911864e-05
-1.18312833868566e-05
-1.73392921724363e-05
-1.69857480790001e-05
-1.68516267751828e-05
-2.65290930334243e-05
-2.5629572784067e-05
-8.59886306258602e-06
-9.5725075154055e-06
-1.69142728850185e-05
-2.10850505687128e-05
-2.47102315107176e-05
-2.61498792923913e-05
-1.69348911932282e-05
-2.98928818657757e-05
-1.82918784708091e-06
-4.28442044842706e-06
-2.07184893783889e-05
-2.24410781822573e-05
-1.67991083141849e-05
4.50474915911635e-06
-1.59789173315261e-05
-2.3235360096159e-05
-9.69256372766531e-06
-1.2618587710212e-05
-2.05369467042019e-05
-6.96178313185909e-06
-2.04803347053545e-05
-2.15834206518109e-06
-1.476713535026e-05
-1.45326258519966e-05
-1.88064802294643e-05
-2.35509920249575e-05
-1.49048139934716e-05
-1.37207355097173e-05
-2.97794432110588e-05
-2.92535426171674e-05
-1.84567279139948e-05
-1.64822897285349e-05
-1.58420803355859e-05
-2.11235573725065e-05
-3.52081648018112e-06
-2.47295152245178e-05
-1.31551873217803e-05
-1.69835451701313e-05
-1.53146871521239e-05
-1.91827085482122e-05
-2.46763348586868e-05
-1.36634152593802e-05
-2.18775321356342e-05
-1.30473470871673e-05
-5.69831623705088e-06
-9.64672447301987e-06
-8.53383396225325e-06
-2.57519758374166e-05
-1.06235373811925e-05
-5.78023832133871e-06
-9.10275574552728e-06
-1.28800076877795e-06
-1.26830784515768e-05
-9.66010451501407e-06
-2.60673846084222e-05
-2.52894463770171e-06
-1.21751621013247e-05
-1.30905473386485e-05
-1.93371450295954e-05
-1.90138085811707e-05
-2.9129345401844e-06
-2.53569507386916e-05
-1.07566229464266e-05
-6.63063698536147e-06
-1.8418003801443e-05
-1.87848317513037e-05
-1.44036341494e-05
-6.37783976911114e-06
-1.41430127031605e-05
-1.52461031896396e-05
-3.15580668589947e-05
-1.27927110630764e-05
-1.36614807840433e-05
-1.27502775242785e-05
-9.44958032942953e-06
-1.4558554704915e-05
-8.5223903233199e-07
-5.84934653283237e-06
-8.80659793347972e-06
-2.17257556734239e-05
1.08789287688221e-06
-1.47957428744606e-05
-1.99599428912135e-05
-1.8277344996667e-05
-2.58697533325298e-05
-7.77130168815044e-06
-9.1684436087866e-06
-2.17434261447535e-05
-1.39464231187417e-05
-7.19783459995075e-06
-3.14828758576872e-05
-1.64058894277812e-05
-1.30332713126897e-05
-1.35563585170311e-05
-1.23053728171581e-05
-2.11339732772538e-05
-9.19840506609619e-06
1.8938403149864e-07
-9.93770042863525e-06
-1.5037457839951e-05
-2.26911158525754e-06
-4.46057158026082e-06
-2.34235605539191e-05
-1.03467014166991e-05
-2.00042482007551e-05
-5.15994030197802e-06
-4.44706841463511e-06
-9.46747689475001e-06
-1.53223391080135e-05
-7.42557093385368e-06
-2.10959782223991e-05
-1.40476667131966e-05
-5.71205967260916e-06
-1.7821095656731e-05
-8.45661913863502e-08
-2.29214502787524e-05
-4.12909608302665e-06
-1.23448347065348e-05
-5.20345345676661e-06
-7.51815911563566e-06
-2.60522455960728e-05
-1.85285543148345e-05
6.49071286116166e-06
-6.93943335522542e-06
-1.13826218504602e-05
-7.7755138774126e-07
3.36513442432487e-06
-1.6069449726053e-05
-1.46829045309842e-05
-4.45890057526247e-06
-1.23577919718972e-05
-1.41925286501255e-05
-4.5627073055828e-06
-4.19843299429797e-06
3.88054559462922e-06
-1.23662866964262e-06
-2.73137597015589e-05
-1.77061172112083e-05
-1.9042517770924e-05
-1.58102421901998e-05
-1.39836414936051e-06
-1.24298091875911e-05
-2.38438215399127e-05
-2.16743567353212e-05
-1.12321295833324e-05
-3.46965035549054e-05
1.33771136648071e-06
2.47666449502432e-06
-1.62305518434744e-05
-2.75444887538749e-06
-2.2779439156439e-05
-2.72061119748242e-05
-6.65673243231154e-06
-1.45074248713873e-05
-1.18378201283247e-05
-8.05652470087946e-07
-1.01023324917599e-05
-7.85719064822006e-06
-1.50881131261826e-05
-5.45736742326215e-06
-1.15825552740572e-05
-1.29231536056025e-06
-3.0786282253141e-06
-7.06721932918156e-06
-2.15268716885108e-05
-1.03799299333369e-05
-2.04988854868158e-05
-2.50485086680114e-06
-5.54913183257251e-06
-2.44908066324362e-06
-2.13967123865516e-05
-2.7439657856208e-05
-1.36221430728195e-05
3.5157687387185e-06
-2.43183981383908e-05
-1.62948016975141e-05
-8.9702789225127e-06
-2.25495008354529e-05
-1.02839625393926e-05
-2.70175555020359e-06
-6.79945177051514e-06
-4.48775176710838e-06
-2.52091637929678e-06
2.13836901400614e-06
-2.37126191302457e-05
-1.48286664466551e-05
-7.70349693319491e-06
-1.67034905971641e-05
-4.52587718058625e-06
-1.54558353136346e-05
-1.25016962493024e-05
-7.26630274825743e-06
-1.66240172316678e-05
-1.57933420934887e-05
-1.27594869158332e-05
-6.06947069180013e-06
-5.62212151929951e-06
-1.62994665015921e-05
-8.09339985564145e-06
-7.65556836468448e-06
-4.05751499575355e-06
-1.26467604779552e-05
-1.31435399683779e-05
-9.32065380478538e-06
-1.46860990134962e-05
-2.36984073672616e-05
-1.26154578932184e-05
-1.13326710229485e-05
-2.90620298012206e-06
-1.34399902952165e-05
-1.5738380799925e-05
-1.59795368340673e-05
-1.28269395713516e-05
-1.62378470954325e-05
-3.31705010462932e-06
-6.80290212107099e-06
-1.84380380737932e-05
-7.79041390517385e-06
-1.00262251313943e-05
-2.07329762980443e-05
-5.76455187540263e-06
-1.43619398114007e-05
-3.00693808852789e-06
-6.75875692411132e-06
-3.26411197571641e-06
-1.04042289767159e-05
-6.05663887961024e-06
-4.85041311484794e-06
-9.60123432853657e-06
-8.68927499034383e-06
-7.47419124299831e-06
-1.72259227481319e-05
-1.02443990322595e-05
-1.04357630894793e-05
-3.34872778998946e-06
-2.66466190665249e-05
-1.01012972226504e-06
-1.4712721130379e-05
-9.16197003594599e-06
-1.38988205156478e-06
-2.37830016718762e-05
-1.03152793307684e-05
-1.32965306709514e-05
-1.76212550760577e-05
5.70720886594508e-06
-1.9805618462298e-05
-1.88546455301063e-05
-5.21684708380259e-06
-8.11800758591738e-06
-2.14006967808151e-05
-5.28132285545061e-06
-2.13577965451617e-05
-9.97014055969425e-06
-2.67938991367256e-05
-1.36664576177202e-05
-7.30675717191897e-06
-1.76335937466621e-05
-1.35113528783102e-05
-1.15910514725518e-05
-8.83693414030178e-06
-1.27732897087862e-06
-1.79033258568401e-05
-2.27413746889793e-05
-1.33520690218336e-05
-9.84707110509123e-06
-1.88555712090151e-05
-2.20962032994123e-05
-5.92233550814606e-06
-7.69586239220685e-06
-1.36924866304277e-05
-1.23317101441412e-05
-1.56085439972369e-05
-4.34200278361208e-06
-7.12084555940501e-06
-9.42663912029302e-06
-7.91768191903136e-06
-1.96331503199607e-05
-1.70356897527887e-05
-1.52297255749722e-05
-1.21478253388968e-05
-2.14542367684674e-05
2.28136671279962e-06
-9.28449545386175e-06
-1.12021278409734e-05
-1.28368565426532e-05
-9.63277820818467e-06
-2.19892254168988e-05
-1.8154235981008e-05
5.1955390554836e-06
-1.69352569371359e-05
-2.2171326531609e-05
-1.98658800959869e-05
-1.48909100936774e-05
-9.07383170244897e-06
-1.81137338665991e-05
-6.78173055909596e-06
-7.45756339121172e-06
-1.92114180318653e-05
-2.09661794152983e-05
-1.15925652554999e-05
2.65127246782328e-06
-9.70265315123039e-06
6.01632778450602e-06
-2.09106272605232e-06
-1.98379790660816e-05
-1.29732004818736e-06
-1.46854850110233e-06
-6.71085000545284e-06
-7.53256827380243e-07
-1.01307908576871e-05
-1.61980623658045e-06
-1.53092917978188e-05
-1.18444326678282e-05
9.22385248082081e-06
-1.24365189930274e-05
-1.40503264404529e-05
1.15321688542397e-06
-9.73161518770501e-06
-1.2107283542579e-05
-2.13097356776835e-05
-1.43010387886991e-05
-1.45662855573623e-05
-1.17177248786924e-05
3.66873985100258e-06
-1.34900332553289e-05
-1.34518601474942e-05
-8.16011826018976e-06
-7.77136632072466e-06
-1.48136390296835e-05
-1.05416025148675e-05
-4.35830464641138e-06
-1.17559619982633e-05
-1.43010525611063e-05
-1.43330515882392e-05
-1.99857562868556e-05
-1.80142769895768e-05
-1.26054913791293e-05
-1.73179326693167e-05
-8.21973582983385e-06
-7.44676817892057e-06
-3.4076349191147e-06
-1.20452297493932e-05
-1.1454252605709e-05
-1.47418954368613e-05
-6.82146466024862e-06
-1.65892604419759e-05
-1.44927067457977e-05
-2.62454382110564e-05
-2.20728212439836e-05
-1.73733572194671e-05
-1.28322181267357e-05
-1.78904169611829e-05
-1.35983889159207e-05
-2.02964818618879e-06
-1.26270962471383e-05
-9.22481205775146e-06
-1.33067127349452e-05
-2.18675166937613e-05
-5.7699901823077e-06
-1.80419930341428e-05
-2.57154086468065e-05
-1.83795392660714e-05
-1.37672323177133e-05
-5.65346383938815e-06
-1.68431624303297e-05
-1.68132599862435e-05
-1.01796582951601e-05
-2.23122681975533e-05
-1.13241793891176e-05
-1.86922554279631e-05
-1.64598025962011e-05
-7.20097799348084e-06
-2.19238563057698e-05
-1.86986597278037e-05
4.45267638393577e-06
-4.13702896801282e-06
-1.7619079720343e-05
-1.373223468705e-05
-1.29049065893927e-05
-1.78455348369015e-05
-4.53375322282881e-06
-2.39079814553906e-05
-1.84842233875134e-05
-2.14820793756185e-05
-1.43639576934666e-05
-3.77369932003775e-06
3.44096910772551e-07
3.09194456829352e-06
-9.1478013671814e-06
-2.48684648360535e-05
-6.78204074848397e-06
-7.40369847689809e-06
-3.03693550829628e-05
-3.66318172435626e-06
-5.87813350907346e-06
-1.38321653161284e-05
-4.87807981584925e-06
-5.35889305537933e-06
-2.47425901220959e-05
-2.62212176829802e-05
-8.74291502422861e-06
-8.92857377483275e-06
-1.73984974830952e-05
-1.04930714044369e-05
-1.68931005199067e-05
-9.16367548963516e-06
-4.95374728054583e-06
-2.0987498990736e-05
-6.40385295063648e-06
-1.60754144333462e-05
-1.49208986966057e-05
-1.92655735725527e-05
-2.63963258457369e-05
-2.31395854829087e-05
-2.09535496022916e-05
-1.51348848460653e-05
-7.66759059971328e-06
-2.58955076127638e-05
-5.05066631785924e-06
-1.56506636538458e-05
-1.36631892651811e-05
-1.58363355982059e-05
-2.25880108022478e-05
-3.26938204099434e-07
-1.84959737073019e-05
-1.72979575235585e-05
-2.49593523724166e-05
-4.85883822153093e-06
-1.18689914270754e-05
-1.95007414616529e-05
-1.91514485046132e-05
-2.963276076201e-06
-7.07863296952086e-06
-1.91945312762447e-05
-1.1339733557158e-05
-8.55973413324433e-06
-1.6919332638898e-05
-1.37057368052876e-05
-1.30318366356419e-05
-1.12087128111373e-05
-6.80122222646739e-06
-1.3302166886007e-05
-2.39194273447584e-05
-1.22671887536201e-05
-2.56522434128166e-05
-1.34108816631737e-05
-1.47261633836768e-05
-2.43540861628821e-05
-1.77439864878681e-05
-3.77916907070559e-06
-9.98018754056315e-06
-2.06196431978687e-05
1.75487506183082e-05
-1.19297378881007e-06
-2.04131342861307e-05
-1.6458568544804e-05
-7.19160229155917e-06
-8.6421064457663e-06
-1.80904009089983e-05
-1.62993233874031e-05
-1.00692638259914e-05
-1.61645766388737e-05
-3.13233496782401e-05
-1.62116273438815e-05
-1.01705689088454e-05
-1.1190405782432e-05
-1.22212787468028e-05
-1.57192887115554e-06
-1.12710680957651e-05
-7.07336289197e-06
-1.00973074370785e-05
-1.33920828492928e-05
-1.6097063372909e-05
-1.96255618591183e-05
-9.55689626206366e-06
-1.98093893605629e-05
5.46950521322637e-06
-1.06851372820419e-05
-7.80597332786072e-06
-1.13960396016426e-05
-2.56709596192856e-05
-1.92414074394487e-05
-5.64207301551908e-06
-1.68119778506425e-05
-2.25385397324453e-05
-2.14709169472721e-05
-1.6583819935391e-05
-3.13391040679791e-06
2.61486790494439e-06
-9.55276755059732e-06
-1.4630922898636e-07
-1.5999263348022e-05
-1.95113826518466e-05
-1.1192152826441e-05
-1.82407176125542e-05
-1.3880563713143e-05
5.86556267530429e-06
-3.18967981618886e-06
-5.35224843046512e-06
-8.7803901481186e-06
-4.65857852253253e-06
-4.12863589306375e-06
-1.85214998211513e-05
-7.3817236194049e-06
-5.90517356320435e-06
-1.73653539015053e-05
-1.47196644890113e-05
-7.89172283990943e-06
-1.98759481256144e-05
-1.18229088110128e-05
-1.16617567994824e-05
-3.03889266130643e-06
-1.83644805217018e-05
-7.74893551503534e-06
-1.0869206649793e-05
-3.49721939926955e-06
-8.97390903404246e-06
-1.95285338867361e-06
-2.56532295575442e-05
-1.63544138671861e-05
-1.55129817753984e-05
-2.26135273626154e-05
-7.82304485719623e-06
-1.98770776836679e-05
-1.54411757102208e-05
3.20904655304584e-06
-1.30638970293293e-05
-1.92935564932887e-05
-1.16065489330732e-05
-1.61332100586009e-05
-1.61544645430351e-05
-1.32524308006064e-05
-1.21856875223309e-05
-1.08369623480528e-05
-2.09641576202294e-05
-4.85565496384542e-06
-1.55950311769932e-05
-1.63220482860106e-05
-1.71047020811158e-05
-3.19960888364353e-05
-1.68984776028395e-05
-1.19572995592687e-05
-1.02001746939826e-05
-1.6528622918016e-05
-9.53998470558621e-06
-1.71820262239731e-05
-2.47486910956601e-05
-3.41597753656404e-06
-1.78020396121726e-05
1.98253475483454e-06
-1.52230351422799e-05
-3.53451167458412e-05
-1.82497476685129e-05
-1.7424027779208e-05
-1.54050129083798e-05
-2.40393423674454e-05
4.73259657028843e-06
-2.74738765258491e-06
-1.88864428210878e-05
-2.03513405223726e-05
-7.55871708043849e-06
-2.46719967500168e-05
-1.45765494683019e-05
-1.23959623943417e-05
-2.61539896227199e-05
-6.70731222743485e-06
-2.03449197019628e-06
-1.09139891692706e-05
-1.5049089875738e-05
-2.23594687489604e-05
-1.0425827893161e-05
-6.60384184781971e-07
-6.89030014762437e-06
-1.58535863097093e-05
-1.12476207406816e-05
-3.10841135291542e-06
-1.29272678239369e-05
-3.84802771444004e-06
-1.26160228989493e-06
-1.53853286172884e-05
-8.09753985818217e-06
-1.75048618088071e-05
-1.40337819694543e-05
-1.67148363516151e-05
-7.39742729249873e-06
-2.92714234417157e-06
-1.1914313447901e-05
-2.23725066278788e-05
-1.99330615743674e-05
-7.42671984947388e-06
-3.01320105980575e-05
-2.75276607429212e-05
-1.92204543627649e-05
-8.38617579301864e-06
-1.17067518607999e-05
-1.34751891583453e-05
-2.53819034963829e-05
-4.84310300411534e-06
-3.32459385135609e-06
-1.93735796712581e-05
-1.79936206817727e-05
-1.99002386389434e-05
-2.73899086011874e-05
-2.62191060926506e-05
-1.29793368822691e-05
-3.70660745101205e-06
-2.96621507853565e-05
-1.97698244682483e-05
-1.23607813620042e-05
-1.87669086751643e-05
-7.78805835823774e-06
-5.82903910483194e-06
-6.33340093832199e-06
-1.72707139091622e-05
-1.23866274861207e-05
-1.7249293748202e-05
-3.30620428355041e-06
-9.08757120510606e-06
-1.78345616051073e-05
-2.44271890997481e-05
-9.65653040303491e-06
-3.82878429883472e-06
-1.59704364000007e-05
-1.9705582992386e-05
-2.12843338471187e-05
-9.953469085081e-06
-9.57262965506448e-06
-1.90403628617399e-05
-1.16219431743558e-05
-9.64272441726967e-06
-2.44021599811529e-05
-1.35554322511498e-05
-1.57749927315976e-05
-8.48234231455238e-06
-1.61564109535524e-05
-1.05300525717239e-05
-1.92505612663216e-05
-1.20874243700356e-05
-6.85096141764725e-06
-2.76266693501787e-06
7.34188563956676e-06
-3.7121174653838e-06
-1.12990420733255e-05
-2.38458122404738e-05
-1.45186957115468e-06
-6.39605604772228e-06
-1.39328037775479e-05
-2.05306025056771e-05
3.2400943132685e-06
-1.05990311687978e-05
-3.96808169853295e-06
-1.22880223990863e-05
-1.09100693630873e-05
-4.77637388438504e-06
-1.10435139857182e-06
-2.28875784082411e-05
-1.05470798531311e-05
-5.68188824191711e-06
-1.9293858968301e-05
-8.59831584131919e-06
-1.73670768918218e-05
-8.20023656271476e-06
-1.61718367941063e-05
-1.08352285110247e-05
-8.87637076721938e-06
-1.87849324908749e-05
-1.15242103441593e-05
-1.73393756726579e-05
-1.28862699939067e-05
-1.77498229627077e-05
-5.86683326763797e-06
-1.83433098833857e-05
-1.40508549267934e-05
-1.34849466183278e-05
-1.65155182455781e-05
-1.97328241536215e-05
-1.06658466428357e-05
-1.63991538486778e-05
-5.58391530855072e-06
-4.97639216717749e-06
-1.42140867051559e-05
-1.14221595508592e-05
-4.44460065009156e-07
-2.18384404674848e-05
-8.2662851694391e-06
-1.95120405805076e-05
-2.52956421752226e-05
-1.31837748055898e-05
-3.91603253660019e-06
-6.42588099281029e-06
-1.13694857024991e-05
-1.77628461759411e-05
-1.3016269657604e-05
-1.6091751660337e-05
-1.25182703574369e-05
-7.30660035600591e-06
-9.5729253658564e-06
-1.00022572366107e-05
-8.22318364617734e-06
-1.84291629572744e-05
-1.75657555781447e-05
-3.32100430415767e-06
-1.94104933765673e-05
-7.81198815369305e-06
-2.0769174028778e-05
-2.3068155098937e-05
-5.68100509751496e-06
-1.43723364163507e-05
-2.13687706966456e-05
-2.10934510715663e-05
-1.38199278492477e-05
-6.73532736108546e-06
-9.04493196031553e-06
-6.61370060463371e-06
-7.6657807120757e-06
-5.31537234830666e-06
-1.3363316480421e-06
-5.99363841791658e-06
-1.43642270738397e-05
-1.11458420939785e-05
-8.92138506916303e-06
6.68220987812053e-07
-7.49582218662224e-06
-1.10843844015592e-06
-1.25041099005567e-05
-1.28166822403943e-05
-1.3962852647099e-05
-1.20023985464099e-05
-1.63635513973441e-05
-7.95424094341456e-06
-7.92943735930833e-06
-3.02660860233987e-06
-8.07125149981293e-06
-1.3541309469062e-05
-2.60212436692125e-06
-2.25782685700954e-05
-8.15365366750424e-06
-2.18037676650529e-05
-6.73045446896651e-06
-9.55768628289454e-06
-9.13913714437364e-06
-1.64705919660066e-06
-1.79215325377115e-05
-1.80564161432518e-05
-8.97585400677474e-06
-6.13588263763307e-06
-1.08518858610063e-05
-1.63576892690606e-05
-5.79933626718323e-06
-1.41677619801819e-05
-1.04543631323494e-05
-2.64753158982543e-05
-7.00041006493616e-06
-2.19591019698543e-05
-1.91500219275624e-05
-5.84568262965717e-06
-1.30517431814736e-05
-7.47641588916572e-06
-1.22612891442028e-06
-1.96843458720591e-05
8.42787535516206e-08
-1.4907867059741e-05
-2.05380515476475e-05
1.04024453991764e-08
-1.19342993489192e-05
-1.39319306767857e-05
-6.88283441052138e-06
-8.02455272697558e-06
-1.09450441681788e-05
-7.46896205651786e-06
-1.50323850707557e-05
-7.14902927585006e-06
-1.04749797357875e-05
-2.55616385613071e-05
-7.93815183164962e-06
-1.07590457984075e-05
-1.01354861852574e-05
-1.30039634596827e-05
-1.6704509585147e-05
-1.53011793710161e-05
-4.10431010518231e-06
-1.40715566966249e-05
-3.20547396455992e-06
-1.01086719860337e-05
-1.22817063240725e-05
-1.85420498032556e-05
5.86985349788736e-06
-2.437257014885e-05
-5.79058311895533e-06
-3.18749955126199e-06
-1.34792775949714e-05
-1.36320502863389e-05
-1.13140710008506e-05
-1.64444945349633e-05
-7.84951679295408e-07
-1.80674917560284e-05
-2.45344825614189e-05
-1.1773678794553e-05
-1.80808182288278e-05
-1.55243814813027e-05
-4.33089209146364e-06
-1.87295871114064e-05
-8.09295353722753e-06
-1.97086515884771e-05
-1.16777741580357e-05
-2.19699015547254e-05
-1.75845525064342e-05
-1.00119507935751e-05
-1.1278079497789e-05
-1.63387513166177e-05
-1.22075888831229e-05
-8.60737958046017e-06
1.14029828253487e-05
-1.38332465932851e-05
-1.71086524207699e-05
-6.07789013294013e-06
-9.26094102319388e-06
-1.05093191886712e-05
-1.05553378709273e-05
-9.96945784750348e-06
-1.99912782126514e-05
-2.20308235114254e-05
-1.81551064309449e-05
-1.43248369121723e-05
-7.99012187756043e-06
-2.15290299818824e-05
-2.67896998049297e-05
-1.61257675417476e-05
-1.11325684271923e-05
-1.01216627376531e-05
-9.01723953098966e-06
-1.18969646803813e-05
-1.09833613775693e-05
-2.28147903040216e-05
-4.77794970900687e-06
-1.50429432928826e-05
-2.42670533944352e-05
-4.08760061771147e-06
-4.51164527061195e-06
-4.116453164646e-07
-5.34852712177614e-06
-2.34880367406875e-05
-1.78304796658945e-05
-1.80077061705886e-05
-1.61162962028727e-05
-4.53750293964003e-06
-2.18561052947472e-05
-1.16050783948668e-05
-2.39317021687303e-05
-1.67953675218717e-05
-1.23870926125194e-05
-1.86893787583038e-05
-8.92611141033827e-06
-9.82981811289282e-06
-2.09144663596312e-05
-5.62129958096116e-06
-8.70843240822486e-06
-1.74647813850303e-05
-2.0559790068166e-06
-2.03719141324342e-05
-8.39635352757044e-06
-1.78662117405878e-05
-8.36067594512515e-06
-2.14616307849718e-05
-3.36731021163191e-05
-1.00562901633044e-05
-1.20599221178757e-05
-1.21723102344617e-05
-9.60167595683995e-06
8.98230664788958e-07
-1.07179744739167e-05
-1.61466308533037e-05
-1.62826191409665e-05
-8.95973562859702e-06
-1.41106793979047e-05
-7.99758662679139e-06
-7.22993014170035e-06
-2.28645483853882e-05
-2.38784269204276e-05
-2.18191784614087e-05
-1.37597683798065e-05
-3.6793743450688e-06
-3.11501864403879e-06
-9.88739860714457e-06
-6.23971764854551e-06
-2.04173179496837e-05
-1.6794461398701e-05
-1.33215596090895e-06
6.14567157077273e-07
-2.43741300721357e-05
-1.20558030516997e-05
1.61652398093603e-05
-4.615588292983e-06
-1.52482802254312e-05
-1.55088083522676e-05
-2.69668528297981e-05
-8.91243193234502e-06
-4.34291229510286e-06
-2.2410252801483e-05
-1.74512281621628e-05
-1.45030846414273e-05
-3.19486482051791e-05
-1.52722332452622e-05
-2.26990738954748e-05
-2.92218025880165e-07
-1.09455051521494e-05
-1.39711976353752e-06
-1.91702537406775e-05
-8.28389589129108e-06
-1.37808591672817e-05
-1.15246085593078e-05
-2.29655831147364e-05
-1.06466225088581e-05
-7.45736087523968e-06
-9.46915363097718e-06
-1.49115226620781e-06
-1.55747839585736e-05
-1.81976586728503e-05
-9.32947714338304e-06
-2.39037500699556e-05
-1.91237374946311e-05
-1.2445009724267e-05
-1.80818945948005e-06
-9.51373305081405e-06
-1.54729273628246e-05
-1.54555581057014e-05
-1.5027100853783e-05
2.68528044838254e-07
-1.48655480334197e-05
-4.53208717537604e-06
-1.12249427636859e-05
-1.39909865450485e-05
-2.75697072305167e-05
-1.19942250727367e-05
-2.58248753161319e-05
-3.57894406574666e-06
-1.93741525201657e-06
-9.93441622032402e-06
-2.44750145117232e-06
-5.26181076443006e-06
-2.2730626879446e-05
-1.47077212994772e-05
7.57072132819196e-07
4.23253623537569e-07
-1.89239050769056e-05
-1.73122169710261e-05
-1.81024828065711e-05
-6.89794133911489e-06
-1.26000639027109e-05
-2.25877879861554e-05
-1.48903867291088e-05
-1.85242721507278e-05
-1.47873743776655e-05
-1.20613849514536e-05
-1.20502663082249e-05
-1.04953144782851e-05
-1.03981120397491e-05
-7.33135127765012e-06
-7.59635418554369e-06
-2.208470782493e-05
-1.44584746832994e-05
-1.12026196182511e-05
-1.34454697557294e-05
-2.26818516175677e-05
-9.32068433808507e-07
-1.52841411736837e-05
-1.69905441454086e-05
-2.02457624837685e-05
9.37533185334039e-07
-1.38618471674765e-05
-1.01011824949234e-05
-5.18251331203468e-06
-1.26290098114461e-05
-9.35097180820231e-06
-1.14003085003662e-05
-1.64302554873459e-05
-2.47029826338407e-05
6.19620185904108e-07
-1.26768370590217e-05
-2.56146457365856e-05
-1.87931657385354e-05
-1.10560241030722e-05
-1.09925787005498e-05
-1.49446881746161e-05
-2.37850748845715e-05
-1.87593058620582e-05
-1.79972042403598e-05
-1.42586936584918e-05
-2.28868295589162e-05
-1.08862727210543e-05
-7.04771365952745e-06
-8.35116843248736e-06
-2.74184140769403e-06
-1.71512846858115e-05
-1.1317082024301e-05
-1.45871596570856e-05
-7.92290984900078e-06
-1.85569203870303e-05
-2.18611188062964e-05
5.02472539304128e-07
-1.8717453487899e-05
-8.31374648024822e-06
-8.00045102094924e-06
-2.07114506635931e-05
-9.27627375776507e-06
-5.95498166548419e-06
-6.11336997436719e-06
-5.12775355486596e-06
-2.47505421260122e-05
-1.32487878263069e-05
-8.82794512939495e-06
-2.4497861154288e-05
-1.9457886484545e-05
-2.35854937433409e-05
-1.2870559825046e-05
-2.16189626602079e-06
-1.15206940942805e-05
-8.10719379590986e-06
-9.3055597393653e-06
-1.02899531324967e-05
-4.21725205231203e-06
-1.00963992616628e-05
-7.53697670208884e-06
-4.89508394966075e-06
-2.61692453406822e-05
-5.6833291691815e-06
-1.77975820726244e-05
-1.32551503500061e-05
-5.36553417459973e-06
-2.5892259590986e-05
-6.40938555876055e-06
-1.37366518664863e-05
3.9450526328351e-06
-7.17925263630656e-06
-8.2621988614824e-06
-1.34581461443605e-05
-1.27866042762249e-05
-2.09225951098323e-06
-4.24758612695214e-06
-1.87370505070746e-05
-1.86080384660581e-05
-1.47779018810105e-05
-2.15129687035439e-05
-1.04845930435774e-05
1.28058893275246e-06
-1.57410243729082e-06
-1.02053387131029e-05
-1.16007709170641e-05
-2.05202674388799e-05
-8.16227901827794e-06
-2.54985437325208e-05
-1.49136087936659e-05
-1.66231512554666e-05
-1.58763830545347e-05
-1.29767126895544e-05
-1.97140319728332e-05
-1.93042207871828e-07
-7.87225024002392e-06
-2.74706084079197e-05
-3.32369536070003e-05
-5.54916158890153e-06
-1.02764355901089e-05
-2.50664103140646e-05
-6.66213800016009e-06
-1.28530480358978e-05
-3.39067513153929e-06
-1.16203374144677e-05
-2.52831500772994e-06
-3.32021506382804e-06
-1.07625521967299e-05
-1.44495033230559e-05
-2.35425491701593e-05
-9.3606531161728e-06
-7.62191781401316e-06
-1.20765374030786e-05
-2.84616206537378e-05
-2.11559417537933e-05
-2.75093875510137e-06
-6.13956383981559e-06
-1.220713684565e-05
3.56946329990706e-08
4.5387978596097e-06
-1.47798011244893e-05
5.41467445688007e-06
-1.86679355167554e-05
-6.18824675303521e-06
-1.25875615202912e-05
-1.71898296131779e-05
-1.39274143699457e-05
-2.64705210153114e-05
-2.17156725904459e-05
-1.2441132743291e-05
-6.49107416278761e-06
-1.50154112053843e-05
-2.74313687426859e-05
-6.1615280518088e-07
-6.21949216661408e-06
-1.07623230895424e-05
-8.12646253200289e-06
-8.80728554818891e-06
-1.61576375283294e-05
-8.15535209778262e-06
-1.92933645045832e-05
-1.17283865117575e-05
-8.11430067216126e-06
-8.12585546221642e-06
-1.72071876776453e-05
-2.02462974170525e-05
-9.5382711750568e-06
-3.4713101777382e-06
-5.36509633433435e-06
-1.24594468345408e-05
-2.99869509184627e-06
-2.36383571482099e-05
-8.53123850687509e-06
-1.59555703432064e-05
-1.20224384712343e-05
-6.07292337655809e-06
-4.47129338739488e-06
-9.11966845282412e-06
-1.84819498269439e-05
-9.44444075577285e-06
1.57216526324824e-06
-2.96012549361031e-06
-1.56185697192739e-05
-1.28351502748679e-05
-1.79828113974418e-05
-1.41085755377251e-05
-1.88284956107974e-05
-8.07530961361487e-06
-1.55527270421589e-05
-2.62657556865331e-05
-1.72530935044253e-05
-3.75966207051073e-06
-2.13136202681587e-05
-2.12537753064942e-05
-6.1741499166542e-06
-1.80539793944716e-05
-8.67083076959589e-06
-8.13141764893103e-06
-1.23283413114118e-05
-9.7662572742127e-06
-2.18299593234721e-05
-1.01904488699796e-05
-9.32676712935348e-06
-5.33496311318402e-06
-1.03914670301218e-05
-7.45277985870963e-06
-1.77078473469931e-05
-7.2676728764047e-06
-1.64616931502151e-05
-1.41067548302299e-05
5.5937871053767e-06
-2.11150417813995e-05
-3.18635929669298e-06
-1.73274283870956e-05
-3.99665657945186e-06
-1.7734346793063e-05
-1.83699274859714e-05
-1.02763582034342e-05
-4.31873790725722e-06
-1.48496967615675e-05
-1.47377462018477e-05
-2.60866834072787e-05
-8.92686150812983e-06
-1.867037775642e-06
-1.4425165171806e-05
-1.36679438611856e-05
-5.64447560560308e-06
-1.24892027526672e-05
-6.43908354360678e-07
-1.90683834579484e-06
-1.96254584559407e-05
-2.18117362524909e-06
-9.33611461848635e-06
-1.74048076094445e-05
-1.72312348261926e-06
4.3257517671643e-06
-9.79433718390621e-06
-3.9183617321078e-06
-2.55384337716134e-05
-9.52128898455099e-06
-7.3546777224418e-06
-2.61508564556482e-06
-6.64289185548217e-06
-1.2353559194735e-05
-1.25294126391331e-05
-3.70268992619899e-06
3.99392230917617e-06
-1.47586282460631e-05
-1.69158424785244e-05
7.67323647289503e-06
-1.39407527330928e-05
-2.05195932421878e-05
-3.98458535376511e-06
-4.5203951288952e-06
-7.54425230884723e-06
-1.4695298312394e-05
-5.42769135893404e-06
-1.55876221966154e-05
5.16756644690882e-06
-2.17064999722611e-05
3.06740078979154e-07
-1.58770242944587e-05
-1.60707574372336e-05
-1.54381801586348e-05
2.48721527185776e-06
-1.29751538337244e-05
-6.792107160068e-06
-2.06213390715384e-06
1.59608573908658e-06
-1.0896376883806e-05
-8.80194719426404e-06
-1.26333091830985e-05
-2.55177564394243e-06
-9.58340289055528e-06
-1.55982913990091e-05
-1.57472556780678e-05
1.3336597438856e-06
-1.70491023400852e-05
-8.62473644879953e-06
-1.51849120424911e-05
-7.59955247406838e-06
-3.35457736366982e-05
-7.10197974725167e-07
-1.54228199526949e-05
-1.26594655363504e-05
-1.0698650239427e-05
-1.50869633171075e-05
-4.21540956076629e-06
9.99479487731298e-06
-1.68209153988168e-05
-5.24582273278163e-06
-1.78474590664973e-05
-8.06456534500123e-06
-4.85893566233041e-06
-1.54900672187606e-05
-1.66294292690197e-05
-3.35254616075486e-05
-8.63825994835758e-06
-1.76215743364992e-05
-4.25106984267914e-06
-5.34212990028726e-06
-1.79251768549767e-05
-1.65265741037813e-05
-1.94695885778385e-05
-2.78890425445727e-05
-3.77800442890018e-06
-1.71370963727878e-05
-1.59920106112517e-05
-2.24852030321182e-05
-6.21841680841312e-06
-1.35176401976229e-06
-5.02902958517708e-06
-1.04253552581918e-05
-3.0132768615579e-05
-2.96877043954245e-06
-1.47911753356256e-05
-7.25990160949218e-07
-6.49373005542004e-06
-1.23879540154312e-05
-5.11877628109521e-06
-7.52946008738355e-06
-1.98903281216649e-05
1.34711358670258e-06
2.17018874325634e-06
-6.73463707080319e-06
-1.16881391823207e-05
-6.73916375000314e-06
-1.04257632150182e-05
-4.75721615521989e-06
-8.86678412723905e-06
-1.96621007873228e-05
-1.72764682465429e-05
-1.53277945245048e-05
-1.03624179166316e-05
-5.62981793018489e-06
-1.31318043150022e-05
5.825558790447e-06
-1.48881590532802e-05
1.97982468984335e-06
2.47484062400868e-06
-2.56324292074335e-05
-2.791507476019e-05
-3.15980768977287e-06
-8.4462119110635e-06
-3.9163774533981e-06
-2.01269792898308e-05
-2.42304101165643e-05
3.64796357494907e-06
-2.15455824797923e-05
-1.20218567519011e-05
-1.81662390200595e-05
-1.36356710150541e-05
-4.49896213724958e-06
-1.62214321747524e-05
-1.5610956441623e-05
-2.04816605302344e-05
-2.09225661264472e-05
-1.71250343684023e-05
-7.91473540928143e-06
-2.89897747178122e-06
-1.91701488179349e-05
-2.17542455469932e-05
-1.29974271208262e-05
-1.76080923644498e-05
-9.92675376375174e-06
-1.67114331928239e-05
-8.92597494771658e-06
-8.92348607683679e-06
2.38360159796021e-06
-1.65725922088837e-05
-1.98581052383856e-05
-2.08574483988179e-05
-1.83880033954309e-06
-7.84285167967877e-06
-3.40093670507085e-06
-1.27618882154823e-05
-1.51677666251924e-05
-1.20281907228036e-06
-2.51324348722538e-06
-2.69639184555177e-05
-3.70706866558195e-06
-1.60723040806185e-05
-2.34386929091823e-05
-1.82203093055529e-05
-1.62030490880972e-05
-7.10058915191393e-07
-1.39161292908051e-05
-2.04727566582473e-05
-1.44871302915436e-05
-2.27652932416581e-05
-1.73394326344144e-05
-9.42545096698933e-06
-6.43067527693345e-06
-1.2772558571888e-05
-1.2932337732595e-05
-2.34481270886967e-05
-1.47487194651754e-05
-2.51773352312391e-05
-2.65439689624943e-05
-9.01682522462617e-06
6.85580666948473e-06
-9.03921955024574e-06
-1.25062227222463e-05
-3.40950582851391e-06
-9.01318149210163e-06
-1.31235182029444e-05
-3.93890738759172e-06
-1.53932774437169e-05
-1.88360355481638e-05
-1.20641122020317e-05
-7.01116733506683e-06
-5.85564637427825e-06
-1.99352918656211e-05
-1.22797189237282e-05
5.51545531312373e-06
-9.51587897239427e-06
-6.24983860649813e-06
-2.16225439835429e-06
-5.58359481878022e-06
-1.35923927272287e-05
4.48686817913116e-07
-1.30811233784215e-05
-6.30126992231193e-06
-1.34151900872761e-05
-1.10441708435963e-05
-6.0798820340565e-06
-9.99714657051349e-06
-2.09149696517709e-05
-1.27081833782496e-05
-1.05545055429734e-05
-4.18429336540204e-06
-2.76148638074849e-06
-5.58771068986538e-06
-1.34129507801498e-05
-1.41601350090083e-05
-1.24659018279591e-05
-9.17050893496206e-06
-8.81410570851187e-06
-1.70227291727802e-05
-1.66923176033457e-05
-1.65576161284335e-05
-2.32880819462132e-05
-2.22012623224874e-05
-1.60101416297625e-05
-1.91430204289956e-05
-6.74523691871694e-06
8.8413327820273e-06
-3.08080912286518e-06
-1.02054754188959e-06
-2.52927724196925e-05
-1.06953737738476e-05
-5.24292506099247e-06
-3.53445586667849e-06
-1.94657582319585e-06
-3.50207953954375e-05
-6.46652828608355e-06
-1.30454102971514e-05
-1.65945228091235e-05
-1.04341534051642e-05
-1.4283983256834e-05
-2.33545413332965e-06
-1.42545175910242e-05
-2.22140129827117e-05
-1.24706317676042e-05
-1.62822273395887e-05
2.97270186632716e-06
-7.48132367219719e-06
-6.98494062553698e-06
-9.6201567863299e-06
-1.00817919071207e-05
-1.78517082864268e-05
-2.6390411999478e-06
5.49532329534199e-06
-1.2791285948604e-05
-1.51410492069715e-05
-1.69715225444146e-05
-1.03074014529665e-05
-1.52883187452956e-05
-8.44687844245099e-06
-1.07360718966891e-05
-8.95536666237945e-06
-2.82243920983519e-06
-1.26081578111498e-05
-1.30319374545727e-05
-2.18195396873431e-05
-1.27463879152357e-05
-5.61737464645559e-06
-1.45758866517198e-05
-2.14410538293187e-06
-1.04926716598744e-05
-2.11581467805475e-05
-2.02665037394368e-05
-1.60472619780717e-05
-7.78790708928843e-06
-3.1724461490294e-06
-1.85927555720936e-05
-1.38772028995358e-05
-5.04354047026832e-06
-2.12966980849268e-05
6.45440988949453e-07
-3.22217989305252e-05
-7.26703918540417e-06
-1.67901388284712e-05
-6.24908963618952e-06
-1.27713771196401e-05
-1.82042350182881e-05
-9.32328204030357e-06
-1.07945800268728e-05
2.3670957803679e-06
-9.74419930554704e-06
-1.7271298657675e-05
-7.30243236537641e-06
-8.60728298368029e-06
-9.7666722318687e-06
-1.97904809753887e-05
-1.06333353330183e-05
-6.26040324896991e-06
1.76175012141149e-06
5.1617124936687e-07
4.09110443709987e-07
-4.82255541996535e-06
-4.51538243524959e-06
-2.25632025463498e-05
-1.51023610552574e-05
-2.747346554902e-05
2.89063581527736e-06
-1.47217953992638e-05
-7.87209285479947e-06
-3.71698199474774e-06
-1.67290099617907e-05
-2.63905874653898e-06
-9.5814940810542e-06
-1.80227812668773e-05
-2.00585638867645e-05
-1.71694795346369e-05
-1.37361867934975e-05
-1.09795125513913e-05
-4.63490298017737e-06
-1.34047895249834e-05
-1.35542370208126e-05
4.30462114291724e-06
-2.34015179766787e-06
-6.67398483568372e-06
-7.58630202676003e-06
-5.02109433221364e-06
-2.57323651840623e-05
-7.86072546893098e-06
-2.51276748805451e-05
1.61077664611383e-06
2.13718352206492e-06
-2.26034450543652e-05
-1.29994790259403e-05
-7.83852301317957e-06
-1.63333310268118e-05
-1.45293029429374e-05
-2.25536138219561e-05
-7.31589776224386e-06
-7.16001673333689e-06
-8.24120896740932e-06
-8.52918985572592e-06
-5.86399270519119e-06
-2.20832719739514e-05
-1.74920405357049e-05
-1.24220648471698e-05
-7.9152019562838e-06
-6.55184043549522e-06
-6.15972310771865e-06
-1.24168732445741e-05
-9.37458768998826e-06
-7.79712492164922e-06
-1.02198778428579e-05
-4.22678599381471e-06
-1.07841951835956e-05
-1.18430912483986e-05
-1.84491410387262e-05
-1.9796836290838e-05
-1.28758596121021e-05
8.34570307624737e-06
-7.66638937588853e-06
-5.31577933174683e-06
-4.1335036409988e-06
-2.96287337137751e-06
-2.01118688444282e-06
-1.42901026705594e-05
-1.09067257387328e-05
-4.54555681405639e-06
-1.83348671266348e-05
-2.99709253301459e-05
-3.61171105918114e-06
-1.27296143318006e-05
-2.59374755674917e-05
-2.31967590004267e-05
-9.50515078436205e-06
-2.12509802259655e-05
-5.69867227346988e-06
2.02288766540937e-06
-1.69638086908724e-05
-1.32583071323029e-05
-2.08559973870587e-06
-1.28410654465826e-05
-6.61783843544241e-06
-2.06235272684657e-05
-1.46318934584671e-05
-6.8573356616006e-06
-2.20042116809426e-05
-1.60508286391344e-05
-6.48938873326883e-06
-1.52181707643433e-05
-3.38860764322208e-06
-1.42247928159017e-05
-1.54710635297914e-06
-1.04878278949246e-05
-2.28703989707834e-05
-1.19419632527722e-05
3.30256297510612e-06
-2.294620438322e-06
-4.4586847519035e-06
-9.60808697927852e-06
-9.26908769118939e-06
-5.09466892668803e-06
-1.35203722158727e-05
-1.67706479359988e-05
-2.07145822813038e-05
-1.43991882685919e-05
1.71398250676372e-06
-9.45246584950446e-06
-2.14514904570683e-05
-2.15857047892336e-05
-1.16279892356814e-05
-1.59775149860379e-05
-1.00883573046121e-05
-1.21604324947501e-05
-6.56681074859814e-06
-1.93509261822882e-05
-1.68498531834499e-05
1.33728627508489e-06
-8.96988055100008e-06
-1.02457265494061e-05
-1.7990506340179e-05
-9.71820707746158e-06
-2.38837129595527e-05
-1.5801573484652e-05
-9.4382672413687e-06
-9.03528069511049e-06
-2.73976353468685e-06
-2.01339414996308e-05
-1.7576902353886e-07
-4.56404555604557e-06
-2.82480749717835e-05
-6.87164337051177e-06
2.00538675481869e-05
-1.10197052291716e-05
1.00968777760051e-05
3.14015100749916e-06
-7.58988179437096e-07
-1.26659322250101e-05
-1.47412917390815e-05
-1.48126351636446e-05
-1.27311673284299e-05
-1.42027840798192e-05
-1.03399026574123e-05
-2.82423026108158e-06
3.99343646323194e-08
-1.86788736814658e-05
-2.98464772131555e-06
-1.28234586533164e-05
-1.2316383944527e-05
-2.13058794971726e-05
-2.97892898081208e-05
-1.29479053773851e-05
-2.100992048897e-05
-1.02407801609977e-05
-2.18902383300881e-05
-1.78045711176707e-05
3.7840506032992e-08
-7.05841290937701e-06
-1.8859874389151e-05
-1.86400785915279e-05
-7.96540514376459e-06
-1.79699818303363e-05
-3.59722001995604e-06
-2.22434327787546e-05
-6.50278608168143e-06
-4.79457107193732e-06
-1.81993164784149e-05
-5.9167895035136e-06
-5.17161349845649e-06
-1.74650127766214e-05
-6.10058271505077e-06
-1.58472976374877e-05
-8.2098753913878e-06
-1.3695264193457e-05
-2.06591494455752e-05
-6.10939054715479e-06
-9.85400112853768e-06
-1.09299228211181e-05
-7.73787421420325e-06
-1.53025876943424e-05
-6.2724648619865e-06
-2.81056616951179e-06
-1.63375083505489e-05
-3.28549156431231e-05
-1.04843643578365e-05
-1.61671178567177e-05
-1.3503664925596e-07
-9.75905638553433e-06
-7.47367581726158e-06
-6.56378238439649e-06
-1.7409328206401e-05
-1.56407891794071e-05
6.76207862013958e-07
-5.12398396030946e-06
-4.44791709005814e-06
-9.3590328715327e-06
-2.58788327010876e-05
-1.18208987908286e-05
-1.68937002687193e-05
-1.77364355057637e-05
-1.07195024378941e-05
-4.04847359614002e-05
-1.76318907235251e-05
-9.16932358359287e-06
-1.87342638722877e-05
-1.5733940954652e-06
-2.9210483827688e-05
-1.07597415343231e-05
-2.01782006776873e-05
-1.66044359180405e-05
-1.32687344312189e-05
5.94063364642631e-06
-1.71186251441699e-05
-1.47633100101268e-05
-6.75573928065312e-06
-1.96637571244315e-05
-9.82462030634458e-06
-2.96627498761642e-05
1.66559497602803e-06
-7.12286164786056e-06
-8.54638480218868e-06
3.24643903092052e-06
-6.04842947605643e-06
-7.93419974230852e-07
-2.08176711539452e-05
-1.26711514396577e-05
6.31791371032879e-07
-2.40822176346586e-05
-1.4875525937283e-05
-1.19349926226548e-05
-5.42050051516789e-06
5.87111650611118e-06
-8.46420661435313e-06
-9.62198577334288e-06
-8.0654786607985e-07
-7.41613848357102e-06
-1.08469660502758e-05
-1.88396665707469e-05
-5.33390835246915e-06
-2.53271436253336e-05
-1.97212971451416e-05
-1.95861241857296e-05
5.83790603887971e-07
-1.90500020117628e-06
-1.23995492636272e-05
-6.28376164860227e-06
2.84135276750226e-08
-8.73529077776812e-06
-5.2449675837282e-06
-1.50427155892443e-06
-6.40672651455226e-06
-8.81663373382897e-06
-2.87448150106954e-06
9.57754455622815e-06
-1.71587169574891e-05
-2.22109675093073e-05
-1.11672819176988e-05
-1.29955986243832e-05
-1.67796040828244e-05
-6.96356134441945e-06
-2.98456386522587e-06
-1.3124623203125e-05
-2.12749626598899e-05
-8.86624808491189e-06
-1.7272146517422e-05
-9.99426398949153e-06
-4.81707518896049e-06
-1.45914885519952e-05
-1.14944615962934e-05
-1.88637060103458e-05
-1.01586181851339e-05
-6.73176194219458e-06
-1.85079753325165e-05
-9.52022586161963e-06
-1.87188851873146e-05
-1.85783374795189e-05
-1.453786763922e-05
-9.96935810034258e-06
-1.54805441626313e-05
-7.82816951295053e-06
-1.37554244761127e-05
3.8809759028401e-07
-8.01426817754924e-06
-2.40278059753755e-05
-1.06203219732303e-05
-1.31264149533836e-06
-3.19698781651763e-05
-1.03650443275151e-05
2.68228526238975e-06
-1.74987278004224e-05
-2.68493799613088e-05
-1.53636428434049e-05
-2.14561594682367e-06
-2.11278053572586e-06
-6.80544313786921e-06
-3.23798694041169e-06
-9.42264027297147e-06
2.05909474754325e-06
-1.51001701714118e-05
-1.17102962240969e-05
-1.4799753494277e-05
-1.77404818835558e-06
-2.61863671252131e-05
-1.69654666631768e-05
-2.71454917527768e-05
-1.55517825183329e-05
-1.74485451362398e-05
-5.08147114176652e-06
-9.69026490337941e-06
-1.27255169225837e-05
-8.75122918368521e-06
-1.65864202494373e-05
-1.24171915170483e-05
-1.58040004391606e-05
-9.98492184302159e-06
-5.63465316986861e-06
-2.51596575896856e-07
-1.11545873369242e-05
-2.67451351253899e-06
-1.39803158121174e-05
-2.05639244239593e-05
-2.34863698539089e-05
-1.42662293889305e-05
-6.75280072488825e-06
-2.13204434851425e-05
-1.58152727131597e-05
-1.95599154885367e-06
-3.41198891617384e-06
4.64789804454254e-07
-1.96969496806328e-05
-1.05357293456791e-05
-2.00419859729484e-07
5.08125214603551e-06
-4.57350522479402e-07
-5.38031613427208e-06
-1.12420022190666e-05
-6.30721914649387e-06
-1.95665063540675e-05
-2.39096360186816e-05
-1.41766605635146e-05
-2.48487424526263e-06
-2.46620257197179e-05
-1.13783686267035e-05
-6.61268228696683e-06
-1.06316084902541e-05
-1.54083942377152e-05
-1.33602259873728e-05
-1.20163013722912e-06
-7.38795508367421e-06
-2.79074379038088e-06
-1.37107131149949e-05
-1.58544068993934e-05
-1.9210106673798e-05
5.28638595218974e-07
-2.05032924457777e-05
-4.49988411688494e-06
-1.69868738243309e-05
-2.0051242117031e-05
-2.22944738080711e-05
-6.3343961627323e-06
-8.94522325037346e-06
-1.48235899689789e-05
-2.02885801911132e-05
1.23099879175869e-05
-1.69473820855558e-06
-2.69791441928996e-05
3.40629817573022e-06
-1.23158912104711e-05
-2.12243448038498e-05
-1.19360622470865e-05
-1.32491811900043e-05
-1.65735517117236e-06
-4.36777822354745e-06
-1.24525520967375e-05
-1.18089904217662e-05
-1.699396730673e-05
-3.235853072702e-05
3.44206415888881e-06
2.29936403268982e-07
-7.47110186583639e-06
-8.27525008618213e-06
-1.00984365003523e-05
1.84004395087079e-06
-1.47561699905683e-05
-1.40654146206129e-05
-2.38494586303674e-05
-7.22776556903571e-06
-2.6220275623375e-05
-1.53184464178962e-05
-3.07980223105714e-06
3.00423957854077e-06
-1.36419253042019e-05
-2.70251875662986e-05
-9.27102407801123e-06
6.9439539493299e-06
-1.2898990058805e-05
-4.22675263028766e-06
-1.09251147236034e-05
-9.14868684286099e-06
-9.85427746555605e-06
-1.3973470888622e-05
-4.37787745180638e-06
-1.79784485510582e-05
-2.11105331584014e-05
-1.30197380151256e-05
-1.37917323272336e-05
-1.18838983509568e-05
-1.53646123228749e-06
-1.76695085151495e-05
-1.89261178676549e-05
-9.45240054029627e-06
-1.27399880031768e-05
-1.71059656311476e-05
-1.15974412628794e-05
-2.24606147534087e-06
-1.42329253126586e-05
-1.31838231393762e-05
-8.93334850094095e-06
-1.53770391212268e-05
-8.38780490429794e-06
-2.08590395577584e-05
-2.73338988139486e-06
-1.19610898521093e-05
-1.32701493413086e-05
-1.50036949538167e-05
-1.16760010378374e-05
-1.10763806486634e-05
-1.08740361238014e-05
-1.51719223294246e-05
4.90839523316791e-06
-6.57370004330005e-06
-6.01449635839372e-06
-1.15484662785523e-05
-1.67387945950398e-05
-1.95701740213231e-05
-1.49713630403298e-06
-8.48534100321338e-06
-2.8211644679841e-06
4.00544943125938e-06
-3.618734305271e-06
-7.20735927628766e-06
-1.11510327707044e-05
-1.2133951554927e-05
-3.06799876434029e-05
-2.00343751698629e-05
-1.47569529828427e-05
-4.73778090568961e-06
-2.84560260092327e-05
-1.72706647252659e-06
-1.09027038928202e-05
-7.54027408799281e-06
-3.52899462949134e-06
-1.66993346350722e-06
-9.40800244936648e-06
-1.53164388783257e-05
-2.43732249303772e-06
-8.51945779591955e-06
-1.14522635191555e-05
-1.5161958942748e-05
-3.68684091580541e-06
-4.29755289350957e-06
-4.32360001536099e-07
-1.00785419632498e-05
-2.02997503548445e-05
-4.44180256260318e-06
-1.81140303449358e-05
-2.78510487966724e-05
-8.19289359272657e-06
-2.49195842506418e-06
-1.52821910674373e-05
-8.4726365280422e-06
-7.3200013604415e-06
-1.14375417583439e-05
9.83275663554731e-07
-6.7475299963997e-06
-7.33574595725482e-06
-9.17174198339737e-06
4.00616728975863e-06
-8.05131984372097e-06
-1.09687340297307e-05
-1.50908315915323e-05
-1.90397310106182e-05
-1.75524880801752e-05
-6.57066105950443e-06
-6.36424107347444e-06
1.14036457606058e-06
-1.1924256597898e-05
-2.7825963324976e-05
-2.02438779761929e-05
-1.12576593989966e-05
-2.49216016335397e-07
-8.95908447871698e-06
-2.24139186021066e-05
-3.39816218244069e-06
-5.62372986781739e-07
-2.17947038969702e-05
-2.10068314058183e-05
8.31005430147534e-06
-2.26663616851162e-06
-2.38972688087728e-05
-9.01094208257818e-06
-6.03256631330445e-06
-7.41869797566267e-06
-2.73672298575596e-05
-9.73103900265382e-06
1.38236678828513e-06
-1.30886260691798e-05
-1.077198371953e-05
-8.4404327710886e-06
-1.36978859208706e-05
-8.1486498233441e-06
-2.00596628526902e-05
-1.10795907891791e-05
-1.13237193217202e-05
-2.80145274674878e-07
-1.09816041541801e-05
-2.2031037674929e-05
-2.94650685715627e-05
-1.34677876908355e-05
-3.84910691792298e-07
-9.99294447691638e-06
-1.2893204925156e-05
4.17989124337276e-06
-2.01702812840182e-05
-1.898378544677e-05
-5.21725929802888e-06
-1.47209212971846e-05
-3.56921937029868e-06
-7.31011071327363e-06
-5.62225065236658e-07
-1.51691489141235e-05
-4.34836270518513e-06
-1.80044144470814e-05
-1.87190828275632e-05
-1.21143579995176e-05
-1.90582510681777e-05
-1.43075135706964e-05
-1.79934702546128e-05
-9.11424591865239e-06
-1.39664107145986e-05
-1.00004011287502e-05
-1.69940263650012e-05
-6.51482797906875e-06
-1.82126078272986e-05
-2.70292929419222e-05
-1.30338397363333e-05
-7.43895918168226e-06
-2.44247314779549e-05
-6.75063913125237e-06
-7.12034131918716e-06
-5.22355501331226e-06
-1.05283579577266e-05
-4.61529113253069e-06
-2.41868116416127e-05
-1.62619155435782e-05
-1.43373588422462e-05
-2.54032716588768e-05
-2.1492794600851e-06
-1.69412596576001e-05
-1.41747189509901e-05
-2.64283423625106e-05
-2.77720259182598e-05
-5.2638738643894e-06
-1.89961634954778e-05
-5.58701865923823e-06
-1.33859246358415e-05
-1.37679436769967e-05
-1.77921624189603e-05
-6.62794153030353e-06
-3.61126505543024e-06
-1.6046681072827e-05
-1.35641458407045e-05
5.55069186703778e-06
3.43778962857987e-06
8.74013849648838e-06
-4.14899484627903e-06
-1.17356395265061e-05
-1.09835728554182e-05
-4.85260805013249e-06
-4.96985647492988e-06
-1.03949121530186e-05
-1.46062469432095e-05
-2.67341685168083e-05
6.10805279316485e-09
-9.20547818674421e-06
-1.30408989933065e-05
-2.33317498151999e-07
-9.97089143072711e-06
1.72158327735738e-07
-1.04645570922669e-05
-1.93254459610601e-05
-1.43919171915698e-05
-2.97368233282349e-05
-1.48183913295331e-05
-2.37565968533657e-05
-2.65790314865079e-05
-9.15282537872151e-06
-1.83898150141438e-05
-2.03676965727454e-05
-1.71963984009426e-05
-1.36012074195524e-05
-1.55524158714307e-05
-5.94864312692406e-06
-1.47945287211953e-06
5.08162769269796e-06
-1.06002458001985e-05
-2.43490856270396e-05
-8.32295814792566e-06
-2.08515662006061e-05
-2.09242949548064e-05
-1.48044815230098e-05
-2.03315478952309e-06
-1.80407427317674e-05
6.39731885332203e-06
-1.81380467317062e-05
1.00596025260641e-07
-1.41485932104669e-05
-1.10524816919432e-05
-5.24883894003816e-06
2.45822845206443e-06
-1.01538848205576e-05
-1.53349240740349e-05
-1.40702737019156e-06
-1.49115498277088e-05
-2.55328238346534e-05
-1.88993916302932e-05
-1.46158822226032e-05
-2.42426661259486e-05
-1.06505454244522e-05
-1.22980262355531e-05
-5.23249069217885e-08
-1.37864774839268e-05
-3.9814743206006e-06
-1.29690506337527e-05
-1.66614800694334e-05
-1.07225521455239e-05
-1.0342781813089e-05
-3.54807325578444e-05
-2.63809844367085e-05
-7.71732103013003e-07
-8.47719698792069e-06
-9.87764170626043e-07
5.53793482367432e-07
-1.30495050562105e-05
-1.50225257854959e-05
1.01081020290838e-05
-1.27300432642843e-05
8.78855615338722e-08
-1.00261213845417e-05
-1.98388028911499e-05
-3.78014056683295e-06
-3.04673961812279e-06
-1.2864575742509e-05
-1.47986873550892e-05
-1.65239866875599e-05
-2.0193233182046e-06
-5.41677103080549e-06
-1.04580904199575e-05
-2.54193844432521e-05
-1.39920688305114e-05
-5.80805760795618e-07
-7.15904537740388e-06
-1.70686334680443e-05
-1.02498540244358e-05
-4.16383897281341e-06
6.16813823220654e-06
-1.48269875438044e-05
-1.29476313161517e-05
-4.81998896158499e-06
-5.48915597096431e-06
-3.05698512018016e-06
-9.81038989672095e-06
-2.64480095611296e-05
-1.50051134179602e-05
-3.38997567485077e-06
7.64747722597342e-06
-6.91344436797662e-06
-1.43700207875548e-05
-1.61288831570446e-05
-7.28080114109655e-06
-1.08426168833206e-05
-1.92168089291242e-05
-2.35172822528659e-05
-8.9545119508418e-06
-5.22097791838488e-06
-7.30870484264387e-06
-1.46196744087697e-05
1.85070146512589e-06
-2.04700135728519e-05
-1.16166156146991e-05
-3.64229519658669e-06
-1.44491113732908e-05
-2.18881752898403e-05
-1.2701577774269e-05
-2.21388835265774e-05
-6.79479173773183e-06
1.01222152211833e-05
-1.94513635079147e-05
-1.79796840444009e-05
-1.17066193216038e-05
-1.46231459847793e-05
-1.07310304522447e-05
-2.74082500891288e-05
9.4166182661642e-06
2.00386984492193e-06
-1.09605667749564e-05
-1.52815666190743e-05
-2.59671908478825e-06
-2.26575182275443e-05
-8.63204470559602e-07
-1.01900908235794e-05
-9.30211424501331e-06
-1.23903644757454e-05
-1.49370586954728e-05
-8.54985431091484e-06
-9.02941472141224e-06
-3.32878478545153e-06
-1.07963005162713e-05
-8.37635271918398e-06
-1.81049625479675e-05
2.31033800348178e-06
-1.46540895348811e-05
-1.29063771261685e-05
-3.37163131141169e-06
-8.64169066108167e-06
-3.12557461621082e-06
-1.17355122653815e-05
-2.16784080455316e-05
-9.03284068509337e-06
-1.32388674458013e-05
-1.5168697579417e-05
-1.39753904663878e-05
-1.32281823583191e-05
-1.4453256965892e-05
-9.61823840072176e-06
-1.39771535073966e-05
-1.1001277517076e-05
-1.91307481174715e-05
-1.24769919802616e-05
-3.34157376464318e-05
-1.73771049545957e-06
-8.40940455272676e-06
-1.27270328589014e-05
-9.84054915031515e-06
-4.87804823793751e-06
-1.901124954826e-06
-1.814035044092e-05
-4.88209179940074e-06
-6.59136167555498e-06
-1.86053759636103e-06
3.51074647539693e-06
-8.99709150102858e-06
-1.21032197982602e-06
-1.1809433963917e-05
6.81630998018273e-07
-2.41293707632217e-05
-4.7940606074953e-06
-7.08557503495932e-06
-1.29703536538991e-06
-9.8830612816999e-06
2.34925522757217e-06
-1.12534013344415e-05
-1.69903988771275e-05
-2.21879237043676e-05
-1.63541947355573e-05
-4.32113999283827e-06
-1.23389203403043e-05
-2.13885059769882e-06
-9.93202080025738e-06
-6.73751731755118e-06
-3.34785647174286e-06
6.58720669463792e-06
-5.24695102429954e-06
-1.43670657058737e-05
-1.9635576105763e-05
-2.20924488357192e-05
-1.40894703795264e-05
-4.78342913071282e-06
-2.21237686502486e-05
-1.8104145219869e-05
-1.9408059426745e-06
-9.02254381305337e-06
-2.28767086904064e-05
-1.28405785629489e-05
-1.85187471268708e-05
-1.48945544690986e-05
-1.88694124226895e-05
-2.09910066245975e-06
-2.2510232897971e-05
-1.94572585229186e-05
-2.98388382110102e-05
-1.28443665387224e-05
-5.28000426186268e-06
-1.10358234869338e-05
-3.78889883188585e-06
-3.99423461473138e-06
4.26651825221621e-06
-2.13301341920164e-05
-8.8066161062538e-06
-1.54594199275423e-05
-2.18289764782504e-06
-1.53206925589981e-06
-1.14304624205479e-05
-1.40570425655232e-05
-1.81867840300429e-05
-2.7098400988053e-05
-1.15332863097938e-05
-1.3295244114146e-05
-1.24956475213447e-05
-1.47073246329431e-05
-6.87463121518174e-06
-5.42474790967092e-06
-2.48414710480599e-05
-8.30179999335459e-06
-6.37489994637414e-06
-8.78807171379777e-06
-3.1276036717487e-05
-1.2342717071544e-05
-3.27003813905448e-06
6.20461064289789e-06
-2.1012584760317e-05
-3.22525110217437e-06
-1.25195495055832e-05
7.54203539221003e-06
-1.41041296636534e-05
-1.19777377038774e-05
-2.3590746532992e-05
-2.36324684269515e-05
-2.4859656176342e-05
-9.06728042755865e-06
-8.91659683612142e-06
-1.23319741679073e-05
-2.32099566745642e-05
-1.40391245341347e-05
-4.61001486070188e-06
-2.64802993018482e-06
-1.56015284994376e-05
-1.72743963961188e-05
-1.36028593957485e-05
-1.21024731514422e-05
-2.2911982425436e-05
-1.71126864883055e-05
-5.4406718528339e-06
-1.04593007425257e-05
-1.09641951372669e-05
-5.60167344125133e-06
-3.98974524445621e-06
-1.32709599617755e-05
-1.08274952228918e-05
-4.37288542985779e-06
6.55613110569282e-07
-2.24200649571979e-05
-3.02837756211566e-06
-1.13527865797776e-05
-3.79147051549734e-06
-1.50775472344053e-05
-1.51760128256242e-05
-7.20311661566525e-06
-1.58590341261311e-05
-8.81531661733985e-06
-2.05927364323351e-05
-1.06851877675954e-05
-1.90289951492062e-05
-9.97891267031769e-06
-2.36265068861501e-05
-2.24500309167103e-06
-5.99429561800534e-06
-1.46466886993782e-05
-1.56613790747133e-05
-1.00294048487152e-05
-1.57003148854365e-05
-2.48489070552347e-05
-1.9814942468351e-05
-9.36820062251353e-06
-4.7931881046002e-06
-1.53894011898331e-05
-7.34830056892701e-06
-3.5958550845524e-06
-6.8509782973684e-06
-1.28993939125499e-05
-1.99078677458438e-05
-1.17371444955262e-05
-2.18332140734392e-05
-1.18302944733721e-05
-1.72319143812156e-06
-6.70346606572718e-06
-1.45570789708489e-05
-1.08589366380861e-05
-1.35315973801054e-05
-1.04544035675731e-05
-1.16155811432516e-05
-3.66099166529059e-06
-5.94776774508583e-06
-1.36625642159609e-05
-1.97227437340072e-05
-1.39922861357601e-05
-2.59364832008278e-05
-9.515652686379e-06
-5.269697664109e-06
-1.40932163536341e-05
-1.55872456403702e-05
-1.29419117888686e-05
-2.13194634801749e-05
-9.97534005288736e-06
-9.03355337798219e-06
-3.5668418758308e-06
-1.5174323689305e-05
-6.67744175080926e-06
-2.30112158286955e-05
-2.59197293378883e-05
-2.40967612238481e-05
-2.8836003915211e-05
-1.11831067948297e-05
-2.4723048327164e-05
-1.65414607729348e-05
-2.49798959472937e-05
-7.07862085914852e-06
-1.19744942928908e-05
-1.42354492548113e-05
-4.03191923562181e-05
-1.41209523197566e-05
-7.27196770570246e-06
-7.7160595200883e-06
-1.29796137465088e-05
-4.89254161741724e-06
-1.31836764729696e-05
-4.81138153667388e-06
-1.5268272892614e-05
-1.7541273865538e-05
-1.25239520460625e-05
-1.63198240507343e-05
-1.25613183386326e-05
-2.12541800845736e-05
-1.4765455345593e-05
-4.21401377990092e-06
-1.55758216532054e-05
-3.91163033857904e-05
-2.2356742764159e-05
-1.1779937202351e-05
-2.32222125092016e-05
-1.0212954255755e-05
-3.21136527371031e-06
-1.04188304074457e-05
-2.86984102483736e-06
3.42810503121022e-07
-8.00945197565846e-06
-1.76612082665161e-05
-8.34215124059461e-06
-2.43610683613747e-05
-2.25208836937479e-05
-1.85094719906765e-05
-1.4195971724674e-05
-6.57595141211195e-07
-8.28700620615676e-06
-8.44577253029311e-06
-1.83837374497265e-05
-2.32341277653751e-05
-7.51431701845535e-06
-2.46225198308248e-05
-1.30144015056198e-05
-1.67474222256967e-05
-9.5730433414138e-06
-1.58097054147612e-05
-2.09135339472929e-06
-1.13895203315361e-05
-1.26425048941593e-05
-5.76127897450008e-06
-3.95707657130545e-06
-5.8700134365983e-06
-9.01852446142532e-06
-1.06139811643368e-05
-1.02895782786275e-05
-7.18515848069301e-06
-1.35515017885747e-05
-9.5967431699223e-06
-3.62321595322397e-06
-1.19950978634699e-05
1.08174991736087e-05
-1.15659923269707e-05
-1.58362930899923e-05
-1.51639139207918e-06
-2.26367195455039e-06
-1.05361352696635e-06
-8.89741064235077e-06
-8.37704153845221e-06
-8.45236667736364e-07
-1.99841440408976e-05
-1.46400896091563e-05
-1.27787722927694e-05
-2.10916094537281e-05
-1.84571691566744e-05
2.43009183323868e-07
-1.22226072681978e-05
-1.67139162306313e-05
-1.56377921936533e-05
-1.09326955838085e-05
-1.33357492642054e-05
-1.42607525091336e-05
-9.15373333535449e-06
-2.72071806464519e-05
-2.8071255782279e-05
-7.88534028414826e-07
-3.58201407277189e-06
-1.88435568010964e-05
-1.25136216067967e-05
-1.60948703171794e-05
-8.04611659756712e-06
-1.29979408581633e-05
-1.23947849100565e-05
-2.22830687338194e-05
-9.99161710537539e-06
-9.62553467876237e-06
-1.91206910332532e-05
-7.01546773133597e-06
-1.61816429928895e-05
-1.72199470323297e-06
-2.62139305756278e-05
-2.58154886534918e-07
-9.4032419878333e-06
-1.14437534639583e-05
-8.33680333509491e-06
-2.38689695133194e-05
3.73588901879803e-06
-1.53339001918672e-06
-1.36531795423881e-05
-1.54164733071478e-05
-2.43123241490383e-05
-9.02497799244922e-06
-2.05259996384719e-05
-1.52806167035256e-05
-3.80074736929361e-07
-7.87109232149228e-06
-1.1992041355286e-05
-1.51468817979603e-05
-1.2638258372028e-05
-9.17091108951775e-06
-3.16025310708147e-06
-1.22383619478788e-05
-7.36707844798427e-06
-9.32271941820233e-06
6.61353132366486e-07
-1.28860147395098e-05
-1.42829604538854e-05
-1.44137826809233e-05
-8.24296289165832e-06
-5.86120778717169e-06
-2.48848668816746e-05
-1.86249531939465e-05
-1.9991813238003e-05
-1.73344948865513e-05
-1.16119269468326e-05
-7.28296558109424e-06
-2.7730465809647e-05
-7.04949379636403e-06
-1.2058572554151e-05
4.72782564189938e-07
-3.95700770626957e-06
2.48616453539473e-06
-1.37461323099585e-05
-1.18857403415829e-05
-8.70271917823782e-06
-1.25147751429085e-05
-1.7785006918268e-05
-4.36246294382129e-06
-8.92660882961539e-06
-2.18883152506182e-05
-2.14171046115604e-05
-2.14868078163734e-05
-6.80438423604396e-06
-5.22048331079209e-06
-1.39358572861425e-05
-1.80714082295591e-05
-1.15431174860948e-05
-6.66952089261307e-06
-8.14943236667444e-06
-1.95112644609239e-05
-1.34991498940695e-05
-1.32142064640141e-05
-1.66283512074183e-05
-1.97890294916755e-05
-1.78072277195982e-05
-1.52436447025021e-05
1.30191240868346e-06
-3.57458101133952e-06
-1.16590429920839e-05
-1.12396049217742e-05
-1.62984265705935e-06
-1.22552813602303e-05
-1.0703512821446e-05
-1.27098381693652e-05
-6.99550440580994e-06
-2.27953483839037e-05
-1.58128970933096e-05
-1.27169494734081e-05
-1.80273970653313e-05
-7.95017004369984e-06
-9.91052583009075e-06
-1.3923565151865e-05
-2.09278128383291e-05
-6.57924553746731e-06
-1.13669303048857e-05
-1.31247148469435e-05
-1.09600241496121e-05
-7.52111202826674e-06
9.1887606093925e-08
-1.59735796091061e-05
-1.95493413465833e-05
4.81043723047854e-07
-7.54600493104039e-06
1.52974421147455e-06
-1.79301342605326e-05
-9.88750054369731e-06
-1.42911949613282e-05
-1.68771249618621e-05
-9.01748221149854e-06
-3.87433198809407e-06
-1.45752163076121e-05
-2.07933191430855e-05
6.33614989977489e-08
-1.85900970905365e-05
-1.37556322276101e-05
-6.28650518337836e-06
-1.7866970189941e-05
-1.43049494296376e-05
-1.12195371026186e-05
-6.57572952527551e-06
-4.81686333567187e-06
-1.79907681709099e-05
-8.91460932272322e-06
-7.16682239284225e-06
-4.31561014460739e-06
-2.18821347534088e-05
-1.08077825522871e-05
-2.31264406102025e-05
-1.34706651744176e-05
-1.16495474002272e-05
-3.50236743765607e-06
-7.51651422385284e-06
-9.88061030467113e-06
-5.85442595721673e-06
-2.2248654214579e-05
-1.00259140748623e-05
-1.98018054362779e-05
-1.7368628149429e-05
-1.97082611689837e-05
-1.24730264030327e-05
-9.72102651738679e-06
-5.68512235384044e-06
-1.95988361384728e-07
-9.04259010358189e-06
-7.76005799811423e-06
-4.07077658974302e-06
-1.17270625673321e-05
-1.18005606286586e-05
-1.08520177914499e-05
7.94049976045789e-08
-6.40368041382069e-06
-5.23650351985854e-06
-1.86753409497658e-06
-2.65039764810328e-05
-1.30576337305582e-05
-2.30119773433691e-06
-1.75478488834974e-05
-2.26387769666209e-05
1.02471710238393e-06
-2.2554188572383e-05
-1.52077187625672e-05
-7.74262010367474e-06
-2.16930250095467e-05
-1.22484837059975e-05
-2.29066630122513e-06
-6.85256591355128e-06
-1.79995970341921e-05
-1.36240690644168e-05
-1.96866258147175e-05
-1.82473158703172e-05
-1.0574603434377e-05
-1.04476171793529e-05
-1.38200237104134e-06
-2.08772426176255e-05
-2.86615099907974e-06
-1.08244207250558e-05
-2.30487337132128e-05
-7.8418584604981e-06
-6.34264459401638e-06
-1.05210570980632e-05
-2.06283429947649e-05
-1.62624078971814e-05
-8.15401935207414e-06
-1.76574987848714e-05
-1.22515780375114e-05
-1.31960670291579e-05
-1.98030011243046e-05
-1.74278703274756e-05
-8.05798877657589e-06
6.71365411350722e-08
-8.97041273063346e-06
-1.20934876825213e-05
-6.45076414100581e-06
-2.71549490192756e-05
-1.37705046943374e-05
-3.79139215020361e-06
-3.39138696865722e-06
-1.35865799871652e-05
-1.83987384506891e-05
-7.14661213666411e-06
6.07476005964158e-06
-1.6316214814641e-06
-5.47656894027943e-06
-9.60994152710406e-07
-8.08646044544664e-06
-2.19128499644917e-06
-8.90957690110248e-06
-2.00510812843161e-05
-3.23443189372955e-06
-1.01248361299182e-05
-2.73053899034434e-06
-6.30665015015013e-06
-4.74513645122608e-06
-6.9456069777652e-06
-1.87361139558456e-05
-1.60507477196811e-05
-1.5195926400073e-06
-4.97047870034289e-07
-1.63899284983932e-05
6.54561850678264e-08
-9.76333314426652e-07
-2.12706603511899e-05
-4.71592848139133e-06
-1.10176892963848e-05
-1.60589515994296e-05
-1.06012969191218e-05
-4.88892111575122e-06
-1.08472309067193e-05
-9.08455867061222e-06
-6.94401982927176e-06
-1.11096733231892e-05
-1.6816570240111e-05
-1.94144411249267e-05
-1.3774799281785e-05
-2.12758217108579e-05
-1.59434728308785e-05
7.7355630627816e-06
-7.8626706579837e-06
-1.1106704881666e-05
-1.93018274984387e-05
-2.51880288425888e-05
4.26675430473829e-06
-1.78773696393978e-05
-1.79384832328749e-05
-4.94172811871178e-06
9.39138106545821e-07
-7.75802618253781e-06
-2.08377498388472e-05
-6.23416019770867e-06
2.10481833059347e-06
8.71944387807115e-06
-1.37914554139264e-05
-1.7445368074226e-05
-6.40281773416516e-06
1.33256217331202e-06
1.68854040934205e-06
-2.06191173243375e-05
-1.05289416747557e-05
2.65290049278965e-06
-1.0250175663566e-05
-1.41122018135494e-05
-1.33685598111322e-05
-6.04955463935454e-06
-7.04677922666891e-06
-1.84227054399832e-05
-1.01720757913597e-06
-1.41044798997909e-05
-1.61510481598455e-05
-1.39197759586022e-05
-1.64368184845908e-05
-1.73720945312468e-05
-1.70089108845241e-05
5.53915176599664e-06
-2.35500714550873e-05
-3.18739531836742e-06
-1.29125055891044e-05
-1.08078914891446e-05
-1.2048916965606e-05
-1.3258999381686e-05
-2.61804399196246e-06
-2.47753262100537e-05
-1.14390314018921e-07
-2.15643525302638e-05
-1.28663823677961e-05
-7.09003421427251e-06
-8.3707398873705e-06
-7.71075532626182e-06
-2.51159080964619e-06
-1.71599875734477e-05
-1.04312004755288e-05
-5.24432078047648e-06
6.87970288464484e-07
-5.07765729991522e-06
-1.44421885542592e-05
-7.28749626423493e-06
-1.03256260727855e-05
-1.65618868995169e-06
-1.70278202188023e-06
-7.16860742354748e-06
-1.62117962439845e-05
-5.41626609050168e-06
-6.92072290331895e-06
6.25725385869151e-06
-2.18870874041498e-06
-9.19471459744311e-06
-1.00235859866278e-05
-1.53190898846433e-05
-3.38185409261392e-06
-5.87965788858762e-06
-1.91158089620124e-05
-1.73552119999901e-05
-1.52625731791665e-05
-1.42058412338301e-05
-2.31057701540172e-06
-5.24565012038133e-06
-3.44987690374941e-05
-1.24901919476753e-05
-1.70617548031252e-05
-1.21832803316834e-05
-1.35656240602088e-05
-6.79694314890081e-06
-9.38503196925304e-06
-1.71626837400428e-05
-3.93349854633493e-06
-9.09937676930221e-06
-6.5050813801162e-06
-5.75721260879877e-06
-1.4210166737242e-05
-1.59182716292937e-05
-1.41855786932422e-05
-1.15406630338092e-05
-2.73659981652244e-06
-1.76658141609352e-05
-1.57461399345336e-05
-1.61703678982667e-05
-1.04183021435573e-05
-2.75103016962236e-06
-4.68241703443205e-06
3.00970286130533e-06
-1.41570176066334e-05
-4.7331592964059e-06
-1.81586798150517e-05
-2.51995215911362e-05
-1.61547103581816e-05
-1.64424495128661e-05
7.79467889149746e-07
-1.63189067835981e-05
-4.3155714339872e-06
-1.36517637182049e-05
-7.40605994339346e-06
-1.81514606837515e-06
-2.32597662205968e-06
-7.77305445505187e-06
-5.73460463754396e-06
-1.24875871249043e-05
-9.00038594003684e-06
-6.9036452498107e-06
-2.29741738980005e-05
4.61030300610024e-07
-4.40863538781313e-06
-6.63353363624007e-06
-5.5968348733709e-06
-6.658012981231e-06
-4.91771653393722e-06
2.89198078914812e-06
2.60434004104079e-07
-9.00552946266168e-06
-1.3998759660588e-05
-5.89282456889117e-06
-6.73175088685886e-06
-1.83472833667104e-05
-2.88353186031767e-05
-4.69458894679744e-06
-1.17395289689353e-05
-9.0249810260259e-06
-1.6622378613283e-05
-1.26581923501886e-05
-9.63008354865905e-06
-1.74081250934267e-05
-2.44657242668986e-05
4.12678469616418e-06
-1.50203485156404e-05
-1.9263676721987e-05
-1.62949988122719e-05
-2.47652128226498e-05
-2.3059784030502e-05
-1.70017759025218e-05
-1.72680641997218e-05
-1.85136042578628e-05
-1.25744803585146e-05
-5.58324001206843e-06
-2.17824916513934e-05
-2.95104311427522e-05
-1.01118398713928e-05
-8.93355522186869e-06
-1.25063307967609e-05
-1.12077016742315e-05
-5.3817748092956e-06
-1.23135582842845e-05
-8.38133670616968e-06
-1.8083631878312e-05
-3.38292658048199e-06
-1.98610411999714e-05
-4.03901678139263e-06
-1.84966909418516e-05
-1.00256477176295e-05
-7.16518132323965e-06
-1.12960140684816e-05
-7.94194465547644e-06
-1.57574861648703e-05
-8.42901582216903e-06
-6.88691168226253e-06
-2.0416862311051e-05
-1.6578730607371e-05
-1.15974501568824e-05
-5.50035473827376e-06
-1.09797765252045e-05
-9.51029525518511e-06
-9.55721509455001e-07
-7.79642940958276e-08
-1.49788271592079e-05
-5.04564870256795e-06
-3.99335492570539e-06
-2.0041291646728e-05
-1.80620387944555e-05
-1.77455399832414e-05
-7.78612251517903e-06
-3.48589140590145e-06
-1.88410970422745e-05
-2.61583012835914e-05
-2.17992464247674e-05
8.43653788740456e-08
-1.60136899750908e-05
-9.18456310163556e-06
-5.21868389935874e-06
-1.19852883402085e-05
-1.37461854851091e-05
-4.0081872437071e-06
-1.77380395572998e-05
-1.49304416433474e-05
-2.40608429068009e-05
-2.0254066453286e-05
-1.73381667121843e-05
-8.60363449431877e-06
3.07452525135305e-06
-1.38499081259059e-05
-2.27126265694566e-05
-1.69266928124905e-05
-1.54959281695045e-05
-1.18576636220208e-05
-4.52813881105552e-06
-9.79274413494838e-06
-4.13226107212533e-06
2.50535970757263e-06
-1.61459977836577e-05
-1.22177469806949e-05
-1.98074629243678e-05
-1.96361074720007e-05
-8.51328764333969e-06
-2.68801240524081e-05
-1.29163905605088e-05
-8.64621165890059e-06
5.84104494976844e-06
-1.63762661342249e-05
-1.40577240341407e-05
-1.17101891038904e-05
-1.23242839604491e-05
-1.57941221236113e-05
-1.27990643000583e-05
-9.76256622736216e-06
-1.50290410048506e-05
3.912733087326e-07
-1.31179950326742e-05
-1.41440133161978e-07
-1.61791805845881e-05
-7.60267438183928e-06
-1.20942060653321e-05
-9.72670398435833e-06
-6.13102755995893e-06
-8.02084115124427e-06
-2.43357545161346e-05
-2.90850352604387e-06
-1.44569734323354e-05
-4.99553743265723e-06
-6.57430357274823e-06
-1.85148116639704e-05
-1.45483882285748e-05
-8.65015769646281e-06
2.36304092386452e-06
-2.30089016084511e-05
-7.3996064871947e-06
6.79330221398789e-07
-1.73166985220173e-05
-6.56753834554059e-06
-2.09857766428771e-05
-2.04998085081007e-05
-3.8277369617272e-06
-9.75605848179457e-06
-2.04135053057208e-05
-1.02782158056894e-05
-4.13496791596937e-06
-9.0926523333239e-06
-2.23256245010362e-06
-1.40096881676368e-05
-1.12456744406505e-05
-7.00541390079702e-06
-1.21292771925626e-05
-1.60094254135006e-05
-7.89544420145762e-06
-7.50905394803459e-06
-1.29991317054676e-05
-8.72246756789257e-06
-2.06408285939229e-05
-1.34740386766861e-05
-1.17324667904005e-05
-1.32889199950248e-05
2.92500646603532e-06
-6.37028007742728e-06
-1.41997054238655e-05
-2.00537992402389e-06
-4.51059432903237e-06
-1.35290189941345e-05
-1.39218628116232e-05
-9.79702622606821e-06
-4.47870744802084e-06
-2.78759340346493e-05
-1.453344903075e-05
-2.00412132446039e-05
-3.3982460292009e-05
-3.49787377509612e-06
-1.43324737395502e-05
-2.42961272103678e-05
-1.86470774111528e-05
-2.50268710037901e-05
-9.04383042601197e-06
-8.59395414523168e-06
-9.68609824172642e-06
-1.30528854972826e-07
-1.82833378708835e-05
-6.63785571950129e-06
-1.84500895939549e-05
-1.35371657869228e-05
-2.20045483732853e-06
-1.29519388555718e-05
-3.03453977110079e-05
-1.74985367126476e-05
3.5737551513189e-07
-1.31932270887053e-05
-1.87605473975939e-05
-1.90299401858967e-05
-9.89965758171497e-06
-1.48123205040063e-05
-1.36759025102146e-05
-4.3156451025855e-06
-1.76595730884162e-06
-1.08948685977541e-05
-1.43413294999711e-05
2.88769230172786e-06
-1.26767845754047e-05
-2.17461171933611e-05
-1.51944654982782e-05
-2.31483300896582e-05
-8.24499298798432e-06
-2.29657374810222e-05
-2.14595863620772e-05
-1.66603636165081e-05
-3.58358026499042e-06
-9.24239045544159e-06
-1.56214033086783e-05
-9.65967065427018e-06
-1.86794668203059e-05
-5.76372003934902e-06
-6.0608200520601e-06
-1.38025393220687e-05
-1.53331570412481e-05
-1.18251896314221e-05
-4.69387862249733e-06
-2.72027412014634e-05
6.97681941477453e-06
-2.93240010614406e-06
-5.66764341347989e-06
-1.06736353356561e-05
-1.17531787945515e-05
-2.5377519545981e-05
-9.71899661312701e-06
-2.02599332199839e-05
-1.89468348211153e-05
-1.52804179882267e-05
-1.25463368898629e-05
-1.09572971189676e-05
-2.91347326856956e-05
-1.1284056203531e-05
1.97268972264146e-06
-1.12143602657393e-05
-1.20198634599624e-05
-1.76494370968599e-05
-1.8556121479739e-05
-2.3610571214775e-05
-1.96395657992604e-05
-1.14104113155702e-05
-1.70413073645581e-05
-7.98068679048336e-06
-6.36572269528635e-06
-3.06660258082355e-05
-6.96895435217024e-06
-2.85208794662956e-05
-5.14707475203926e-06
-1.69885896426882e-05
-4.77537714914727e-06
-7.78915528483782e-06
-2.11737419348583e-05
-1.1280507335075e-05
3.86713420792699e-06
6.32124856810746e-08
-1.4723581991884e-05
-1.15527014762796e-05
2.37728283483843e-07
1.7257794119854e-07
-1.52443563666966e-05
-2.59071581050617e-05
-1.49301097887297e-05
-3.49997250794937e-06
-1.78567594039428e-05
-6.35602419854791e-06
-2.64839008117901e-05
-9.64063559711218e-07
-1.35292671277055e-05
-9.17039181749009e-06
-9.55531817219925e-06
-3.29711922719286e-05
-1.63051940230921e-06
-1.03244072710412e-05
-1.29903922474531e-05
-7.7017692283698e-06
-6.66260492842628e-06
-1.92445961824043e-05
-8.79676282854945e-06
-9.60350500232835e-06
-1.71448649517698e-05
-1.16415571407498e-05
-2.11001149611659e-05
7.84917897165949e-07
-3.0994884760469e-05
-1.83691734850722e-07
1.28479561185791e-06
-1.25545528719797e-05
2.09275752153708e-06
-5.14647697448469e-06
-2.40478039810506e-05
-1.05282014051851e-05
-1.350077182501e-05
-7.30406099218146e-06
2.91427545923185e-06
-8.06365809926403e-06
-1.01755043197539e-05
-4.75523368890368e-06
-8.63948655903871e-06
-9.80294667094049e-07
3.10769254855997e-06
-5.38542978593766e-06
-1.13166982755928e-05
-7.55397068030382e-06
-1.17677470945614e-05
-1.90630640291094e-05
-1.68016840285539e-05
-8.90628115989029e-06
-6.60001922831291e-06
4.05279555452902e-06
-9.99724416843818e-06
-1.65779714268998e-05
-1.85505970021681e-05
-1.21197172670221e-05
-8.73290417528129e-06
-1.04700831817922e-05
-5.2666298346533e-06
-5.7363016516856e-06
-9.7247380894922e-06
-1.00317812501018e-05
5.43769185622561e-07
-4.48194326476112e-06
-6.88691545547007e-06
-9.58526282348266e-06
-2.46679411189598e-05
-3.01354353074633e-06
-2.0669155022941e-05
-6.56557740691859e-06
-7.03372583450596e-06
-5.0476984842789e-06
5.61197376417135e-06
-1.53302052594731e-05
-1.88687404088176e-05
-9.64990201067535e-06
-9.11328069389833e-06
-3.93222636152396e-06
4.91509250116344e-06
3.35799641218481e-06
-1.5706512420665e-05
-8.38961028169557e-06
4.09075419534823e-06
-2.1892579905062e-05
-2.16965567784709e-05
-1.03479966010013e-05
-4.05357453693642e-06
-1.50134644452043e-05
-1.34509894800619e-05
-7.14088512106841e-08
-5.94075121277272e-06
3.39719975289756e-06
-1.97090295433188e-05
6.21500724412019e-06
-1.35041169566665e-05
-2.14625195697363e-05
-1.03470199754877e-05
-7.91860247662637e-06
-1.09510346729479e-05
2.80514633038834e-06
-2.55124852221432e-05
-2.1459636971401e-05
-1.22674114701403e-05
-1.63759738863669e-05
-3.62038027671739e-07
-2.57815955829613e-05
-2.26843380792361e-05
6.37668453936024e-06
-1.75191374781911e-05
4.71066623046216e-06
4.22555367870168e-06
-2.07486339266958e-05
-6.81548238219154e-06
-2.5002470752595e-05
-3.18702029772139e-06
-1.34041036543171e-06
-1.38040151352106e-05
-9.66495967980298e-06
-3.94342126255337e-06
-7.34149348323682e-06
-2.45473780990559e-05
-3.57907159083823e-06
-7.58799497301719e-06
-1.43539497899566e-05
-1.30599944681876e-05
-1.43928567984054e-05
-1.28927382796148e-05
-2.64645344088452e-05
-2.17435469831852e-05
-2.78367626697834e-05
-2.37885125436005e-05
-1.16403198333736e-05
-1.3454241854217e-05
-5.73362888087561e-06
-1.15098268351288e-05
-1.70652363586085e-05
-8.51017260213391e-06
-1.15340466609056e-05
1.80393858824553e-06
-1.48019860575773e-05
-1.16297384359475e-05
-7.83417874631385e-06
-3.00179833092424e-06
-4.65973637646092e-06
-4.50349830096682e-06
-8.33425082785553e-06
-1.76429220099051e-05
6.34262778405278e-06
-1.25937398703829e-05
-7.69136443743413e-06
-7.96048297529903e-06
-8.70266974843001e-06
-2.15872069418686e-06
-1.38932680808652e-05
-1.40145084274435e-05
-1.31713098380096e-05
-1.86585786605304e-05
-2.14030353515057e-05
-1.07499859068303e-05
-1.36570413984334e-05
-1.10617088307081e-05
1.3621208999076e-06
-2.05800646616175e-05
1.97468815932742e-06
-5.29687530036625e-06
-2.4782602189222e-05
-5.85978761114317e-06
-1.53856556698262e-05
3.97384405190602e-06
-6.72071636742992e-06
-1.02420682264217e-05
-2.45562714283939e-05
-2.50042793805046e-05
-4.77084071414695e-06
-1.06106275232109e-05
-1.02116140625286e-05
8.16212694409411e-07
-2.49125670362695e-05
-2.30257876716492e-05
-2.74000325129409e-05
-2.75187470229595e-05
-1.09582671796123e-06
-1.31383560479461e-05
-2.26718926637862e-05
-1.72291963582216e-05
-1.83991936589251e-05
-7.0250830459666e-06
-1.42042617877888e-07
-3.75104685487481e-06
-1.73102679475913e-05
-1.35717173196505e-05
-7.53184421405892e-06
-9.84867745326154e-06
-2.83532285382572e-05
-1.28652430071916e-06
6.48783825314407e-07
1.80382055222032e-06
-6.69800129874452e-06
5.37027427193821e-06
-8.42872136186852e-06
-2.17951423018937e-05
-9.41440344577982e-06
-7.27071155384776e-07
-1.19452256366736e-05
-1.19965168530288e-05
-1.52919593235285e-05
-1.87147189050928e-05
-2.26322772825838e-05
-1.19567815247553e-05
-1.57780285437285e-05
-1.24078504648314e-05
-2.69186276179804e-05
-8.06614607904935e-06
-2.16071336565875e-05
-2.11663175394702e-05
-8.99409389575289e-06
-8.3985132044874e-06
-1.87687577871528e-05
-1.54727860094356e-05
-1.16777083644593e-05
-7.99728941632818e-06
-7.15300986055361e-06
-1.61586621196061e-05
-7.87337804344454e-06
-1.81904147607936e-05
-9.94527253620129e-06
-8.04505946361174e-06
-5.39728971633148e-06
-2.64626221787794e-06
-5.90286950693107e-06
-1.46100283517132e-05
-5.09468920106268e-06
-1.54823459016374e-05
-2.10715016965311e-05
-1.58848622113403e-05
-8.06433658244955e-06
-1.61105566284165e-05
-3.21151175934423e-05
-1.92857211361581e-05
-2.5667193200457e-06
-7.7220864439201e-06
-1.35284478233999e-05
-2.11116664540368e-05
-1.95290566596627e-06
-1.28879338204998e-05
-1.13439182459219e-05
-1.594360735462e-05
-1.92875063607344e-05
-2.2313715587092e-05
-2.43495118771716e-05
1.08620093788528e-05
3.77228847280078e-07
-4.33151316915154e-06
-3.91764999522175e-06
-1.02647537745185e-05
-9.06790894146798e-06
-9.10029091430274e-06
-2.72999397694265e-06
-1.02281954950617e-05
-1.1025556191782e-05
-5.00887628926078e-06
-2.11687919157494e-05
-2.34380586695051e-05
-1.9173220830726e-05
-1.54214676782997e-05
5.66970308503731e-06
-2.23738409432504e-06
-1.43363842845678e-05
-2.23048619903608e-05
-2.1240686835053e-05
-9.7141275890316e-06
-1.62366341522751e-05
-2.16461091733421e-05
-2.18919579150468e-05
-1.70272510547488e-05
-6.59660705048122e-06
-1.79474219408738e-05
-2.18472111617463e-05
-2.00627095786796e-05
-1.14563625665301e-05
-5.52088322503306e-06
-1.18077431668228e-05
-8.15140166210982e-06
-2.52756297384869e-05
-1.48333750404779e-05
-9.37812018975598e-06
-4.52643570091404e-06
-1.81932545377145e-05
-1.06647516237839e-05
-3.15464099638828e-06
-1.20987142031738e-05
-1.52236143606464e-05
-1.30054646132895e-05
-2.18645066970529e-05
-9.52931800738117e-06
-1.00092138966955e-05
-2.5387386579245e-06
-2.61563202668591e-06
-2.12957289066035e-05
-7.81644033719564e-06
-1.95251811439344e-05
1.37570530469007e-06
-1.15485997345293e-05
-1.60572954564221e-05
-1.58876578211454e-05
-1.68230543634202e-05
-1.71775613361301e-05
-6.16152631911762e-06
-1.76317957997515e-06
-6.78286040269564e-06
-1.89309314415654e-05
-5.48182980713078e-06
-1.44453903397808e-05
-8.68638161754517e-06
-3.21481803182491e-05
-1.44956684555451e-05
-1.4951683971569e-05
-1.77553710733926e-05
-1.50061774108503e-05
-1.80946184941221e-05
4.02280194557516e-07
3.00302426695471e-06
-1.4190207780165e-05
-9.3911742708039e-06
-5.49249026542314e-06
-1.08041201705429e-05
2.93206059213658e-06
-1.81960252929044e-05
-5.81298209985567e-06
-8.3650662862033e-06
-1.21254443353216e-05
-1.0525290750603e-05
4.36325906471886e-07
-2.7448790563151e-06
3.1736401421717e-06
-7.32644512900499e-06
-9.40804197984307e-06
-2.22322903309441e-05
-1.13204484511503e-05
-1.97460528116615e-05
-1.92846746621481e-06
-1.77909771520584e-05
-1.20034198793844e-05
-1.298772946006e-05
-1.33011665679053e-05
-1.36266271400216e-05
-1.96839595218009e-05
-2.16581600789677e-05
-8.45214871013546e-06
-8.99832225235417e-06
-5.30363939327742e-06
-3.54302303537239e-06
-2.22205270455967e-05
-1.56496189238119e-05
-7.18287387857163e-06
-1.40645419142628e-05
-4.34297635708617e-06
-9.56365651054086e-06
5.90714979940602e-06
-1.94637910047997e-05
-1.55245602713458e-05
-1.87106080728121e-05
-2.62313359723988e-05
-1.3457189495217e-07
-9.02029137534141e-06
-4.84214263475805e-06
-4.49794892421443e-06
-1.32868197270824e-05
-9.9983379269483e-06
-1.65772800325873e-05
-1.32088234824821e-05
1.4124545571515e-06
-1.67207137772006e-05
-1.34333492446624e-05
4.82061155306913e-06
-5.7929735200151e-06
-6.36728254309124e-06
-1.02059411676667e-05
-1.71081259610262e-05
-1.51246548656325e-05
-1.07754834289585e-05
-2.1220729241021e-05
-1.83216607927737e-05
-5.63660177799494e-06
-9.26058068902151e-06
-9.9151213703001e-06
-2.79430895520692e-06
1.14282082266348e-06
-1.44514794936499e-05
8.30110058373111e-06
-3.88104214828367e-06
-4.20696004905978e-06
-1.6466495694429e-05
-3.54960365917285e-06
-1.74263540694415e-05
-9.50741163828527e-07
-8.02346487718115e-07
-2.26954416408005e-05
-1.45436406806633e-05
-1.25808164519517e-05
-1.59926493732003e-05
-2.00456103267324e-05
-1.04727299163479e-05
-9.54680026464755e-06
-1.33894562472448e-05
-1.87193172860269e-06
-1.34425078609453e-05
-1.46423860119828e-05
-2.18036467450867e-05
-9.23498838703258e-06
-5.22188097722522e-06
-4.09529289606487e-06
-1.73776663822028e-05
-1.14338668127919e-05
-3.95166401397603e-06
-1.66812353375784e-05
-1.0826485423773e-05
-5.92256702781622e-07
-1.28302511242522e-05
-1.60664073316011e-05
-8.5272938116134e-06
-1.95930832500619e-05
-1.07146804274419e-05
-7.86836873640282e-06
-2.48643242413664e-05
-2.33415597404529e-05
-7.47359482035641e-06
-1.41977253589132e-05
-1.959636682364e-05
-2.1197700153043e-06
-3.35692883306544e-06
-1.80345512875271e-05
-1.75002569348084e-05
-9.467388869051e-06
-1.29508592667257e-05
-5.65646561980042e-07
-1.58607870673673e-05
-1.3380538550922e-05
-1.86681527574092e-05
-1.18235214823015e-05
-1.88601726342738e-05
-2.00284109294594e-06
6.06378399814941e-06
-9.82947462046336e-06
-2.40567494563456e-05
-1.19602301318129e-05
-7.65840892757726e-06
-1.06446972037247e-05
-1.06110703531169e-05
-5.72105858149364e-06
-9.84721835868897e-06
-1.39557364255635e-05
-1.01852648100374e-05
-3.98718711034043e-06
-2.45444544413469e-05
-1.56073393369121e-05
-1.47248825764522e-05
-2.48537303467359e-05
-1.52649135664484e-05
4.32108661985973e-06
-5.56520347600406e-06
-4.95528617107095e-06
-2.10501673590216e-06
-9.90062717243391e-06
-5.17256473470943e-06
-1.40110505174353e-05
-1.42108015388386e-05
-9.57023785622696e-06
-1.2283073091861e-05
3.28789574065434e-06
-1.86316866798465e-05
-9.44502250201426e-06
-1.08540299526898e-05
-1.36490682221832e-06
-1.15399027613344e-05
-4.86140215049598e-06
-4.54055987126513e-06
-9.29378916570478e-06
-2.46056147042237e-06
-1.7778933824351e-05
-8.58335774969237e-06
-1.27367260678634e-05
-1.42401259141414e-05
-2.21308724368746e-06
-1.12800916884115e-05
-1.68154554745407e-05
-5.33738788283915e-06
-7.48329043864375e-06
-1.08937364011563e-05
-1.78616887544725e-05
-1.56213351453128e-05
-1.86202910870271e-06
-1.74799451269927e-05
-1.45564590626691e-05
-6.50324954558771e-06
-1.37073516762121e-05
-1.41745983501146e-05
-1.01126538777317e-05
-6.55986688338366e-06
-1.248456533951e-05
-5.28984159268262e-06
-9.68698487469173e-06
-8.66833553525758e-06
-9.87039890397517e-06
-7.18965492047767e-06
-1.35727746315194e-05
-1.15315205861008e-05
-1.42679954982965e-05
-8.83107509293277e-06
-2.22475302766427e-05
-1.3528837387758e-05
-2.60757574162919e-05
-4.77169019146859e-06
-1.25145892412703e-05
-3.62572467151231e-06
-3.43435034975331e-06
-1.02173203292143e-05
-1.01173833786829e-05
-2.26729583259858e-05
-1.99127662137189e-06
2.5062635847883e-07
7.31384416489293e-06
-1.97140235456901e-05
-1.85884381855044e-05
-9.57471597088306e-06
-1.93637347195693e-05
-1.41782841469811e-05
2.90359992472962e-06
-1.55884906473546e-05
1.50200131715384e-07
-1.21945395390436e-05
-2.05674920654047e-05
-1.36854626366517e-05
-1.67444185172007e-05
-1.50212720928115e-05
-9.12376577642451e-06
3.57539852388795e-06
-7.5375519491796e-06
-1.26251843047386e-06
-1.37479153185644e-05
-9.78108255545843e-06
1.97740897859286e-06
-1.03779834491008e-05
-1.55055747579866e-05
-1.96721702754968e-05
-8.78578496007048e-06
-1.67807314337135e-05
-1.58174382593399e-05
-1.28774645264589e-05
-3.62954123216417e-06
-1.00218644779977e-05
-1.68107701879652e-05
-1.22574625960847e-05
-1.39689684123728e-05
-1.54379247374564e-05
5.00386347447064e-07
-6.84404644797349e-06
-1.24658578572052e-05
-1.92088837071806e-05
-8.25523161436504e-06
-3.24641573198075e-06
-1.84995039144204e-05
-9.29441075944153e-06
7.75881650816964e-06
-9.96521935336696e-06
-2.14119996439542e-05
-6.52590780526707e-06
2.35536000448204e-06
-1.57832176526174e-05
-1.56202070075881e-05
-2.33032032773826e-05
-2.26815435239235e-05
-1.62780853194123e-06
-1.14249893548303e-05
-5.26176037827241e-06
-6.42028100367134e-06
-2.5306708607653e-06
3.74607484904361e-06
-1.13136002247629e-05
-1.21502049405992e-05
-4.60941251731715e-06
-9.02688256664127e-06
-1.15845317431354e-05
-2.76613596930091e-06
-1.10716008566933e-05
-2.38600284100633e-05
6.87204226848041e-06
-3.16936868668172e-06
-6.73331527198259e-06
-6.09035516685562e-06
-9.77873586091014e-06
-1.02990084685712e-05
-2.59974572651093e-05
-2.60567586822099e-05
-1.05101921785814e-05
-1.52526530920354e-05
-2.14916876893166e-05
-2.24163294098207e-05
-4.46168608031055e-06
-1.01058303936871e-05
3.3063330584008e-06
-7.68905360343963e-06
7.52424458407138e-06
6.76505584916101e-06
-1.47329097616573e-05
6.95119752577293e-06
-1.20300644555363e-05
-3.54236350954064e-06
-2.22764913295272e-05
-2.39975281772155e-05
-2.05490081764048e-05
-1.43869508389371e-05
-1.33494364667794e-05
-2.25471312265171e-06
-6.18254343066659e-06
8.74411150467194e-06
-1.06721516563301e-05
-1.10365413906776e-05
-9.67158532108851e-06
-1.74296193616589e-05
-1.27054708638853e-05
-1.86471061486754e-05
-5.06616710003111e-06
-6.46879217196894e-06
-1.34743382564057e-05
-1.51483937541465e-05
-5.57258431783086e-06
-1.27473278324949e-05
-2.81489384238448e-05
-1.29206371062742e-05
-5.88359361068355e-06
-1.25849526667277e-05
-5.04970082121669e-07
-1.13860167936691e-05
-2.15870436510569e-05
-1.34619041868048e-05
-1.75651575096503e-05
-1.51305834817371e-05
-6.03189535660361e-06
-9.72210969470052e-06
-1.05754150912922e-05
-2.13097309172397e-05
-2.27634343856615e-05
-5.47162118497027e-06
-1.07976629010033e-05
-1.61625472546514e-05
3.18156637161779e-06
-1.26411453992252e-05
1.52733280175762e-05
-8.36170905549363e-06
-3.53779774425293e-06
-1.27744507372977e-05
-7.86281623791972e-06
-1.56683679010808e-05
-4.87824476816399e-06
-1.15151380738232e-05
-4.02404320991467e-07
-7.47627469554533e-06
-1.42520730992718e-05
-8.23473892187373e-06
-1.65478304776776e-05
4.2865107302707e-06
-2.31452846099525e-06
-9.87311287951436e-06
4.33778212123771e-06
7.95259930390026e-07
-9.94084131984227e-06
-8.31833582287357e-06
-6.10983138775781e-06
-1.13567491387462e-05
-1.39891110560505e-05
-2.14039649772215e-05
-9.98373768806126e-06
-1.60130562225498e-05
-1.71867379522267e-05
-1.68127256424552e-05
5.83024716088579e-07
1.02603834960062e-05
-9.38686049493983e-06
-9.62541782876236e-06
-1.52685619477181e-05
-1.77420120312261e-05
-1.50810877842144e-05
-1.7041279571335e-05
-2.04716307853394e-05
-2.97880942515715e-05
-6.15599365849021e-06
-5.55535870497126e-06
-1.09436388567312e-05
-1.79985327834098e-05
-9.33086586504181e-06
-6.2610817996122e-06
-7.67409329375138e-06
-1.13420974805973e-05
-1.09470489436012e-05
-1.31321803225282e-05
1.97569444370016e-07
-1.25085641929842e-05
-6.75611682123014e-06
-4.80645128436297e-06
-1.78484665345769e-05
-7.68171638354622e-07
-4.08884257699125e-06
-4.94196715466717e-06
-1.5519618147302e-05
-1.09048889864597e-05
-1.67686981880279e-05
-1.68743792470951e-05
-6.13535089410017e-06
-1.41410825928241e-05
-8.59929447845498e-06
-5.25747801178548e-06
-1.4956761837507e-05
-5.02381405672743e-06
-2.42367751519947e-05
-7.15215775628724e-06
-2.17457166721073e-05
-2.41432796276508e-06
-4.31714292890174e-06
-1.54843387852565e-05
-1.98972272866355e-05
-1.76470200420377e-05
-1.52335435376276e-05
-1.11175802891613e-05
3.83905570590906e-06
-2.30203994454537e-05
-1.32456816046132e-05
-4.7829804992393e-06
-7.18961199635042e-07
-1.01075144673126e-05
5.16804623310519e-06
-1.3208480055268e-06
-2.9981778232599e-07
-1.92406687240904e-05
-5.59147123867387e-06
-8.75160813701104e-06
-9.31764000463062e-06
-1.37745776069297e-05
-1.33134475359982e-05
-1.58839500038333e-06
-1.02118875872475e-05
-1.56471537472521e-05
-1.18235563479266e-05
-9.52046709701575e-06
1.43212054462555e-07
-1.15701164185663e-05
-2.03394245324513e-05
-3.21735788930408e-06
-1.78161285618205e-05
-1.23371546263274e-05
-8.59937407655649e-06
-1.09663687971454e-05
-1.35308869435429e-05
-9.62378074870924e-06
-7.99579697321571e-06
3.93102091724143e-06
-1.51714972760815e-05
-3.85227883211015e-06
-1.23100297341316e-05
-1.43643239343747e-05
-6.73986453678121e-06
-8.88924287951167e-06
-1.81710279312109e-05
-1.8083789539447e-05
9.24706660171821e-06
-4.28164104834047e-06
-2.13811449513175e-05
-1.465761177634e-05
-2.02998677815042e-06
1.59951254342452e-06
-1.30955315828095e-05
-6.48920499222745e-06
-2.20134123675942e-05
-2.26187379219426e-05
-1.27023845207255e-05
-2.02499717535785e-05
-1.49828763108252e-05
-1.42557986933499e-06
2.42223083155929e-06
-1.36637567517504e-05
-2.02950672216987e-05
4.72635579672609e-06
-5.85331178249665e-06
-8.56035209178467e-06
-1.67386547184981e-05
-1.30353115624822e-05
-1.77772632750477e-05
-1.10004002653922e-05
-2.41277749684362e-05
-4.94399042472975e-06
-1.55876818559967e-05
-1.36917120938467e-05
-9.4720406257479e-06
-9.15438581747566e-06
-1.35149188024999e-05
-1.14084049943217e-05
-1.10992284869949e-05
-1.60813921645201e-05
2.06116944607801e-06
-1.92557445052289e-05
-1.25983737863909e-05
-9.6890769248536e-06
-1.50792802711114e-05
-1.99338457229436e-05
-2.40108588227908e-05
-1.99938466227846e-05
-1.06515930649515e-05
-1.31175294424473e-05
-7.48943050539253e-06
-1.64866629939641e-05
-1.23528780648408e-05
-1.52622401926635e-05
-1.48113562276069e-05
-1.0426367683528e-05
-2.19565121550444e-05
-7.54028414466495e-06
-1.66102698619435e-05
-1.90810015047089e-05
-1.15121270943148e-05
-5.78562289871749e-06
-1.32070471259186e-05
-1.86159601264295e-05
-1.59474063400333e-05
-6.3131974683241e-06
-1.35919493248519e-05
-1.60158792311015e-05
-7.13353618478972e-06
-2.38061939400483e-05
-2.24553009121019e-05
-4.97655569601029e-06
-3.49090877536754e-06
1.41363346145383e-06
-1.2567301590576e-05
-8.63158538821963e-06
-8.2432496650834e-06
-2.60657415945544e-05
-9.29805605403805e-06
-1.62868988043286e-05
-1.42732177072627e-05
-8.75797392395531e-06
-2.18387077094741e-05
-1.59625158967905e-05
-1.02443694933825e-05
-6.4773121330951e-06
-1.20941102322067e-05
-1.75945267421863e-05
-8.44147645972148e-06
-2.80458488721911e-05
-7.79488141240505e-06
-4.43893112105059e-06
-3.68395337129203e-06
-2.84215296459688e-05
-2.92017869524592e-05
-2.34511015148427e-05
-1.73647238334862e-05
-1.58911192863161e-05
-8.41254437406102e-06
-9.20576533318335e-06
-4.35089894993441e-06
-3.32230478067339e-06
-2.04406474992904e-05
-1.06982500504133e-05
-1.12375471984015e-05
-1.02041078061945e-05
3.59192655037557e-06
-2.05264266272149e-05
-1.69881933796869e-05
-3.24229959534001e-05
-3.00917447684854e-05
-3.6018681592426e-06
-6.78202121546697e-06
1.36751166611402e-05
-6.41948951711949e-06
-1.57940652842544e-05
-1.39443219542105e-05
-1.12194077820111e-05
-1.34350933840522e-05
-1.97373024887701e-05
-1.06242405949611e-05
-9.68275138398589e-06
5.33945348377747e-06
-1.51516203782039e-06
-2.1562005922013e-05
-1.86146151569772e-05
-1.05410911700818e-05
-1.61884432108009e-05
5.74119703285347e-06
-1.38029690755029e-05
-1.05652163308041e-05
-8.74194719611771e-06
-1.11676909193209e-05
-1.12948640382018e-05
1.4772721135503e-06
-2.46615492993504e-05
-9.97339755610222e-06
-1.7465230156754e-05
-7.95677085668874e-06
-7.68422915336402e-06
-8.98190086683701e-06
-1.64461428352858e-05
-3.38280476085683e-06
-1.38421279744926e-05
-2.13640370062103e-05
-2.12853751533304e-05
-5.15248050258586e-07
-8.64112039800234e-06
-3.07973484166559e-06
-5.80001423581741e-06
-1.68421606682225e-05
-1.21362622919449e-05
-1.08860604961632e-05
-9.50358821819862e-06
-1.1662342796647e-05
-2.88282565193457e-06
-6.63933934581303e-06
-1.3511105271011e-05
-9.87176098932045e-07
-1.02382119724582e-05
-5.06349529411119e-07
3.59908209164656e-07
-1.80078401749774e-05
-2.81036237020604e-05
-1.46908127052037e-05
-2.02747311849568e-05
-1.00749760302617e-05
-1.70888383871764e-05
-7.87590575642893e-06
-1.04486881983838e-05
-1.46512627372913e-05
-1.41083978621714e-05
-1.42161049758602e-05
-1.28166458333234e-05
1.09414321204112e-05
3.41845535936969e-06
-1.12533631427522e-05
-7.63878104612755e-06
-9.52503292090692e-06
-8.92230840456641e-06
-1.71962623303e-05
-3.15930021893931e-06
-1.3104800212454e-05
-1.16854137916037e-05
-2.3558374101048e-05
-1.23706870524635e-05
-4.54606287801232e-06
-5.1314540724076e-06
-1.13360626259005e-05
-1.8439694358201e-05
-4.49840596870372e-06
-5.88942598655302e-06
5.87816975577369e-06
-8.61496624137247e-06
-1.49017500022303e-05
-6.6101634931359e-06
4.84256080783902e-06
-4.50496745512044e-06
1.81658252243277e-06
-2.08706544738264e-05
-1.59473278933253e-05
4.88883976269262e-07
-1.14472781379982e-05
-6.11656626879622e-06
-8.23613346411771e-06
-1.23233728138389e-05
-1.38607272578485e-05
-2.50489403741069e-05
-2.57328690369242e-05
-1.38793200884482e-05
-1.09992919584133e-05
2.43800278379804e-06
-1.39546446427253e-05
-1.76652477648976e-05
-2.58473227200605e-05
-1.44265256822448e-05
-7.11380691703426e-06
-6.68639285030308e-06
-1.44055927510234e-05
-5.17779765587339e-06
-7.93080478104488e-06
-5.91921004170519e-06
-9.78637175289427e-06
-4.61794905518781e-07
-5.09482452973131e-06
-1.57832781936133e-05
-7.53544101675704e-06
-1.55296271800342e-06
-1.20373446695543e-05
-1.5176249244131e-06
-1.85110245842639e-05
-1.97815980142148e-05
-1.05645724902977e-05
-2.47656978224077e-05
1.22726440763836e-06
-1.56379968229718e-05
-9.24952458237029e-06
1.02258726669967e-06
-9.04779529631958e-06
-1.57231334046161e-05
-7.29766963128029e-06
-7.70136937401255e-06
-7.64871006834142e-06
-3.19305545967085e-06
-1.1355303200129e-05
-2.64222024776932e-05
-1.13454190216153e-05
-1.00863182327367e-05
-1.50854145064994e-05
-4.46219548371929e-06
-6.68257375234519e-06
-8.92926497602639e-06
-1.8348821513076e-05
-1.02157154173784e-05
-2.25730368701924e-05
-1.11534484841657e-05
-9.65552714812825e-06
-2.20514103755076e-05
6.58171568810087e-07
-8.46316437308344e-06
-2.01007627598656e-05
-2.60695609863151e-05
-1.15543692108742e-05
-1.3012264898715e-05
-9.80893566427588e-06
-1.28637631448999e-05
-2.42887228914178e-05
-1.21446798523378e-05
-6.49437614485745e-06
-2.8119195527306e-05
-5.27172269332444e-06
-1.73204252608915e-05
-2.01704317496101e-05
-1.75586329666944e-05
-2.06475971581664e-05
-9.00224619044226e-06
-2.91722454620407e-06
-2.5835174466175e-06
-1.2540204525334e-05
-1.82272417563904e-06
-1.06025863869928e-05
-1.22140944331338e-05
-1.62635432490069e-05
-2.70484080884305e-05
-1.61174295569506e-05
4.08963690927557e-06
-2.81741992904528e-05
-1.08756700209744e-05
-2.57861660090889e-06
-1.24972773544019e-05
-2.25721869329978e-05
-1.38593482765471e-06
-1.82563155085431e-06
-2.22845031108576e-05
1.18920696492891e-06
-7.6473868591629e-06
-6.54315050216726e-06
7.36985128361577e-07
-2.07973995425686e-05
-1.20643672231763e-05
-4.31240173393484e-06
-2.70260220645791e-05
-1.42640776800714e-05
-5.48948872835184e-07
-1.31501172153409e-05
-6.93348721884143e-06
-1.36144068634734e-05
-1.83885569822207e-05
-4.68954190089038e-06
-1.42587808054015e-05
-1.72325730771368e-05
3.20045316799346e-06
-3.39116130889774e-06
-2.82903659336061e-06
-3.81356019157536e-06
-1.41982819320409e-05
2.83212588573621e-07
-2.73633106429524e-06
-1.07544886298332e-05
-8.61124592395766e-06
-1.17843802496992e-05
-1.74019008632887e-05
-9.06473878657001e-06
-1.98534720217427e-05
-7.09701839296816e-06
1.67573794199931e-06
-1.39864025855792e-05
-1.0096153074371e-05
-6.10464617247554e-06
-1.63021903461288e-05
-9.65290830145095e-06
-2.47910425048245e-05
-1.47870934474661e-05
-1.19939514064408e-05
-2.405217244852e-05
-5.43958869440679e-06
-3.95912150914498e-06
-1.92155932054755e-05
-1.94025053930821e-05
-2.66196304626282e-05
-1.54442849144638e-05
-6.4783014275619e-06
-1.5326282545937e-05
-1.39297515003003e-05
6.17092395984521e-07
-1.23880196097161e-05
-1.14977801120381e-05
-8.37114927060454e-06
-2.08895025775058e-05
-1.85978516672455e-05
-9.53003564865404e-06
-1.38062830580269e-05
-1.74785218038542e-05
-8.63602915713059e-06
-1.32525543443296e-05
-1.51421953887959e-05
-8.04187556006954e-06
-1.4932540558232e-05
-6.80975029023143e-06
-1.34039002410579e-05
-8.18857319204853e-06
-2.31327491600754e-06
-6.29471114519051e-07
-1.79532985333988e-05
-9.33512061421758e-06
-1.38192863207699e-05
-1.40756637860576e-05
-1.55453001914889e-05
-1.73154971126034e-05
-3.03704538353485e-06
-1.97132857485003e-05
-1.34056663644261e-05
1.51651338434879e-07
-1.68546836577954e-05
-4.98206297897592e-06
-1.00632498680324e-05
-2.61768550685066e-06
-9.14709835339251e-06
-9.13912223041111e-06
-1.36214819137336e-05
-1.22965632132586e-05
-1.73084740169083e-05
-1.55575823013979e-05
-2.07430874980573e-05
-7.39380050184999e-06
-1.4571882952977e-05
-2.04156066381268e-05
-1.26232841440795e-05
-1.56560309466527e-05
-1.04865264758468e-05
-5.27125595082727e-06
-1.66701167134146e-05
-1.20773378089927e-05
-1.34929818182001e-05
-1.23531670537428e-05
-4.98169846790991e-06
-9.24618639751227e-06
-9.18368115092478e-06
-7.22962896317944e-06
-9.90219621211328e-06
-1.12879812867168e-05
-1.95142213589364e-06
-1.65120200209834e-05
-1.38891851312321e-05
-1.45699003817462e-06
-1.92911397626242e-05
-1.70256606415657e-05
-5.49941089488534e-06
-9.75213432009608e-06
-2.90752905737666e-05
-1.39444773017398e-05
-1.4261410570293e-05
-1.28202669210524e-05
-2.58956456289796e-06
-1.23364523355969e-05
-6.64912420952089e-06
-6.65298012808265e-06
-1.6426013555072e-05
-1.60682385984779e-05
-1.94709518248515e-05
-2.22514172531662e-05
6.18494045388913e-06
9.63404251769582e-07
-5.64602521044786e-06
-1.05206175494851e-05
-2.14202144508944e-05
-1.63518589534157e-05
-1.79603611136735e-05
-1.83698776637067e-05
-4.44066555765953e-06
-1.64259266507219e-05
-3.09182864185513e-05
-6.47502109079216e-06
-1.60731739646555e-05
-1.05028870672793e-05
-1.37420820585111e-05
-1.63358369109865e-05
-5.31910692604083e-06
7.6944194960738e-06
-3.05144772620785e-05
-1.77291353574452e-05
-2.00684350748676e-05
-1.29086059171777e-05
-2.23085554521834e-05
-1.35991631539544e-05
-6.11946305153537e-06
-1.72815550587027e-08
-6.69944023182332e-06
-1.1251409231064e-05
-1.36095516362726e-05
-2.25610873538295e-05
-1.0734827181053e-05
-3.46107293614662e-06
-3.1524577476281e-05
-1.09701216281739e-05
-2.13799111792437e-06
1.48494204874405e-06
-1.71561376193636e-05
-1.6205573574107e-06
-1.57672644649342e-05
-1.99768627599453e-05
-1.40045822351179e-05
-1.60373175562861e-05
-1.87865658619827e-05
-1.28070277658566e-05
-2.32855542767987e-05
-1.1936539941866e-05
-1.78226538011039e-05
-6.07287627777465e-06
-1.1335990619249e-06
-2.82632680439597e-06
-2.21618560379748e-06
-1.39631063750303e-05
-1.02623265336513e-05
-5.29047027283743e-06
-4.43555047208827e-06
-1.77397664702166e-05
-1.30068023511231e-05
-9.92853670101782e-06
-6.86438549780771e-06
-2.29480845064922e-05
-1.21660201033016e-05
-1.95756296067767e-05
-1.45505394878579e-05
-9.13779696936719e-06
-8.91537012482637e-06
-2.78312665551865e-05
-8.09867292110922e-06
-7.91705676874317e-06
-1.89929758044568e-05
3.36223457818976e-06
-1.56663171720503e-05
1.0023515727549e-05
3.03352673401944e-06
-2.14211726781628e-05
-1.74180703336008e-05
-1.56461866165986e-05
-1.55364909702312e-05
-2.69222195968486e-06
-1.74499908190168e-05
-1.68993151155639e-05
-7.65286249327046e-06
1.26475604343828e-06
-1.92402699268494e-05
-1.75043611171026e-05
-2.54880219461176e-05
-2.26051369314361e-05
-1.31276285097243e-05
1.05337325956677e-06
-7.27266521172715e-06
-1.38722830021515e-05
-1.07663462210493e-05
-1.38564619774737e-05
-4.38911174632483e-06
-6.88944530151745e-06
-1.54609185163296e-05
-1.1927468704548e-05
-2.6579998408695e-05
-1.59963245985326e-05
-1.16358938224106e-05
-1.09257454954254e-05
-1.19365049871919e-05
-2.09932155451461e-05
-1.2926035785845e-05
-1.91931815478295e-05
-9.39260287488623e-06
-1.58749003477043e-05
-1.22832660048399e-05
3.98865207226661e-06
-1.15125158110778e-05
-2.86566622756269e-06
-1.79501218123201e-05
-1.93262338405285e-05
-1.98123221044567e-05
-1.07969962441342e-05
-2.38933595042707e-06
-1.117839043179e-05
-1.8197011973584e-05
-9.31960044883134e-06
5.54519738214246e-06
9.51087952872599e-06
-1.31986729364759e-05
-5.33356480017672e-06
-1.87538284261954e-05
-1.45407114185678e-05
-7.19969516712654e-06
-2.38143292599106e-05
-1.55297395683206e-05
-4.20684627934982e-06
-4.55403019345195e-06
-2.02443982094785e-05
-2.3136039755453e-05
-6.68702716216464e-06
-1.07108741956832e-05
-1.55330548342505e-05
-2.19015131054046e-05
-7.39616494283671e-06
9.28039688189913e-07
-1.00801946161815e-05
-2.43754592547421e-05
-1.1944504987849e-05
-1.07761694522684e-05
-1.04047688885503e-05
-2.40442773953982e-05
-1.92495028681317e-05
2.28950934340112e-06
-1.52321106126788e-05
-9.85858412144433e-06
-3.82584244857221e-06
-4.6691878740053e-06
-5.66334499698604e-06
-1.78695467150387e-05
-1.70880690894173e-05
-5.46196994360514e-06
-1.72436696576197e-05
-1.65909612233875e-05
-1.54962703808796e-05
8.17339083941191e-06
-1.4338363240739e-05
-2.61730097381806e-05
-2.34083017797602e-05
-7.72384807763539e-06
-4.44206510526862e-06
-7.43751725110219e-06
-2.38836076933496e-05
-1.19849586486032e-05
-6.6353671678005e-06
-2.16398388762935e-05
-1.28476324621504e-05
-6.22122025004934e-06
-1.08254322805477e-05
-1.36549752831261e-05
-8.55682156727016e-06
-2.30843970418875e-05
-5.4467012334516e-06
-7.307288399251e-06
-1.15432101390618e-05
-5.83178887285277e-06
-1.47572421418055e-05
-1.90807274633297e-06
-1.53585854405353e-05
9.35235549394978e-06
-7.99262431661487e-06
7.95981983860966e-06
-9.35967820172188e-06
-2.11978741577332e-05
-1.38461663006947e-05
-1.24771242015099e-05
-1.15612871548986e-05
-5.92776569322576e-06
-1.42033849893904e-05
-1.7495299077548e-05
-2.46881310255797e-05
-1.03175078747326e-05
-7.03981278116281e-06
-1.2133159630355e-05
-1.25398151855199e-05
-5.82138519548168e-06
-6.69685217005721e-06
-2.83684889179111e-06
-1.29838122148278e-05
-1.56823088396836e-06
-2.81006960153286e-06
-1.23188359649563e-05
-8.82622063139525e-06
-9.5072645408399e-06
-2.02228767344239e-05
2.51332852931191e-06
2.16024602281788e-06
-2.15477617892656e-05
-7.31038536875717e-06
-1.06962725828557e-05
-9.2767776990004e-06
-1.79807944287283e-06
-1.65366721671603e-05
-1.27938280737026e-05
-2.35174490500853e-06
-1.81287292095528e-05
9.20382015989446e-07
-6.750353853039e-06
-2.29121881909793e-05
-1.49200641483946e-05
-2.00310437803401e-05
-2.25311118019608e-05
-7.64140403088167e-06
-1.56391944330409e-06
-1.87181101546786e-05
-8.20217523326111e-06
-1.88511512176819e-05
-1.26412223912176e-05
-2.4479621465718e-05
-2.41646100264551e-05
-1.62898188578859e-05
-4.0503541896324e-06
-4.11815234578663e-06
-1.1425612485328e-05
-9.60721068277121e-06
-3.83263393037433e-06
-2.04007754811053e-06
-1.36555564736072e-05
-4.945452745308e-06
-1.65369441713054e-05
-2.99589552261962e-05
-1.46804619603435e-05
-9.84775864515044e-06
-1.44160356229371e-05
-9.68770610263423e-06
-1.29311404374609e-05
-1.07364683494644e-05
-1.70772731025026e-05
-1.38639394557205e-05
-1.49170493340646e-05
1.58564074465821e-07
-2.74811709530805e-06
-1.50031468243052e-05
-1.0564041299912e-05
-1.13061771359315e-05
-1.92632422138592e-05
-2.06599474997287e-05
-1.50415958715331e-05
-2.24614420687988e-05
-2.56376993084401e-05
-5.71447560104456e-06
-5.32338293536424e-06
-1.37310296696545e-05
-5.06300081235915e-07
-1.0438666071984e-06
-1.45939348561067e-05
-3.99218923129714e-06
-1.74882150474843e-05
-9.569830873092e-06
-2.27974792001496e-05
-1.78796967679942e-05
-2.3507676841444e-05
-7.77943881280048e-06
-6.70473107465117e-06
1.4455090363909e-07
-2.04486374869507e-05
-1.90953532748464e-05
-7.18913823168365e-06
-2.27960056440915e-05
-1.25155735277347e-05
-2.62261669923211e-05
-1.62924246942915e-05
-1.10900438722993e-05
-2.10609790435926e-05
-1.459682167092e-05
-1.72951449270745e-06
-1.38750568932384e-05
-2.75792766023156e-05
-8.21590578420371e-06
-7.10087425991535e-06
-2.22152212604176e-05
-1.49120709132971e-05
-1.44314069638208e-05
-5.87059703602319e-06
-7.18964220360646e-06
-1.56079315711548e-05
6.4187363085817e-06
-1.2649826285885e-05
-8.19706006653241e-06
-1.65777980315173e-05
-2.071293672138e-05
2.53657461751534e-06
-1.01009633030033e-05
-5.8629098430663e-06
-9.75459118628819e-06
-1.64051450523939e-05
-1.93291939582316e-05
-6.09048989999935e-06
-6.08979401568297e-06
-2.60453028053494e-05
-2.11565435231521e-05
-5.0558397885652e-06
-1.92122150264147e-05
-4.37401353878761e-07
-3.2305372239775e-06
-1.38537993469066e-05
-1.57973608028783e-05
2.02641995308701e-06
-2.15815462749349e-05
-2.6606262467074e-05
-1.74114097333383e-05
-1.1318783949402e-05
-2.29357434200731e-05
-1.25754314447707e-05
-3.54531440495905e-06
-4.89881880186178e-06
-2.04293721935923e-05
-1.11782184744574e-05
-1.37089370972983e-05
-1.11919972434255e-05
-1.31940337596368e-05
-1.83311606852438e-05
-4.61633694590396e-06
-2.03094353295144e-05
-1.48293825133407e-05
-1.20052594663056e-05
-1.33760665481456e-05
-1.99109317558604e-05
-5.37899680009408e-06
-5.92785358590786e-06
-1.02803823269487e-05
-4.41241376538874e-06
-9.20318921396196e-06
-1.83672332746962e-05
-3.18801784501433e-06
-8.73275849562939e-06
-2.68762914398644e-05
-1.34634375713384e-05
5.78544826777364e-06
-1.97455363920705e-05
-1.52066073172339e-05
-1.55910717280535e-05
-2.27769799320369e-05
-1.92383322293701e-05
-1.78533422057513e-05
-9.13628574336565e-06
2.81415873374703e-06
-1.07384656125527e-05
-5.82533560953803e-06
-1.12482891688702e-05
-1.89733701482148e-05
-1.52501861946173e-05
-1.67686648901839e-05
-1.90248295601401e-05
-1.01533632468564e-05
-2.28017211563455e-05
-1.29709129675929e-05
-2.11839123842539e-05
-1.42854254444206e-05
-1.25396448331134e-05
-1.09137610394762e-05
-3.70409466557919e-06
-6.34750663549686e-06
-1.96555847189978e-05
-7.68350617865699e-06
-7.45931687156418e-06
-1.04781666983254e-05
-2.66524998358033e-05
-1.14217392238655e-05
-5.57455125353847e-06
-2.16332663336258e-05
-2.09160752482393e-05
-2.38372022808436e-05
-1.83314560046877e-05
-5.6321471721574e-06
-1.62953040388967e-05
-2.03759499407722e-05
-1.92346730440717e-05
-1.71446137573992e-05
-9.25500774016166e-06
-3.5300382634586e-06
-2.02109934623327e-05
-2.38563163691148e-05
-9.55084370079235e-06
-1.65614151727956e-05
-3.58421353353346e-06
-8.48288921334197e-06
-1.60358450716345e-05
-1.50170489678868e-05
-6.43270051101591e-06
-2.84551371526942e-05
-6.84401941082465e-06
-1.47684585198015e-05
-2.79796625975117e-05
-9.89360030045164e-06
-1.67360464004128e-05
-7.96711491712811e-06
-3.52469072207231e-06
-2.58864508586301e-05
-1.70528317256321e-05
-3.19858903622217e-05
-3.32268194099924e-05
-1.25668813784245e-05
-1.64627457777538e-05
-1.75092942693199e-05
-1.59059300549897e-05
-1.66428154605762e-05
-1.33806579216889e-05
-1.13851880120324e-05
-2.07385932127989e-05
-3.81641464941523e-06
-1.75043126240975e-05
-2.73278238127985e-05
-2.35924209052377e-05
-1.71740113791183e-05
-8.05340172927822e-06
-1.6603039508316e-05
-1.66217376111493e-05
-1.5791950082339e-05
-2.08883638251157e-06
-1.69474742233338e-05
-1.93911750448285e-05
-9.5142593529174e-06
-1.2901761998774e-05
-1.76296887953892e-05
-3.07799953132561e-05
-1.84416836107914e-05
-1.36625926254687e-05
-3.3515635885512e-06
-2.51067263624905e-05
-1.93762790989233e-05
2.10014216473628e-07
-6.4279420109082e-06
-1.04877690835811e-05
-8.5678510356542e-06
-1.26093775150626e-05
-2.44280854831992e-05
-2.67921387963473e-05
-1.64422749818304e-05
-1.87807258955042e-05
-2.05014348770818e-05
-2.81639310667843e-05
-1.55928396114572e-05
-9.54099909623654e-06
-2.06625815060777e-05
-5.21074413933836e-06
-9.07562932878269e-06
-6.42760723257648e-06
-1.75507047399972e-07
-2.16531699300843e-05
-2.80185398071712e-05
-1.13924808603054e-05
-1.56928114287761e-05
-1.92054811178127e-05
-8.70820955912373e-06
-2.87951400742003e-07
-1.99529904189007e-05
-2.69682420180052e-06
-1.60492545901508e-05
-2.35816012695775e-05
-1.70821700696126e-05
-2.0263487661743e-05
-2.33310962971091e-05
-1.42898859667679e-05
-1.45310250844206e-05
-2.61811221882063e-05
-1.26026705525377e-05
-1.96484700127987e-05
-7.95918882044058e-06
-6.91065538432596e-06
-1.592085642602e-05
-1.62955910307743e-05
-1.41716694154985e-05
-2.14660274427032e-05
-8.88768589153759e-06
2.6735538981573e-06
-4.28756643246434e-06
-1.12589639180113e-05
-3.23517291873836e-06
-1.02421936600003e-05
-1.76833830377811e-05
-1.73329186573996e-05
-2.24428752199121e-05
-4.17944219608052e-05
-3.20194892240664e-06
-7.88104426465462e-06
-1.34146956141536e-05
-4.82597769952557e-06
-1.26920946138216e-05
-2.1820952003407e-05
-8.79066925429861e-06
-3.006952084531e-05
-8.36339734157001e-06
-1.66715402110184e-05
-3.39478535510606e-05
-1.40323679226324e-05
-1.27135249756177e-05
-1.81259303525503e-05
-1.06325802149481e-05
-1.15588555995508e-05
-1.90193886315136e-05
-2.00108780214381e-05
-2.5987772798558e-05
-1.20425964921174e-05
-4.81598999807839e-06
-2.6602834838277e-05
-2.316207030587e-05
-9.40614055411434e-06
-1.72619706023774e-05
-1.37644030856443e-05
-1.05842558227422e-05
-9.72074642221897e-06
-2.253527518501e-05
-1.22145121034466e-05
-1.74807524133911e-05
-1.15469689855329e-05
-2.31795428263754e-05
-8.9113829155854e-06
-9.93368274832844e-06
-2.34910131810665e-05
-1.09625267325008e-05
-9.38275352412512e-06
-1.65847175660074e-05
-1.21414828920316e-05
-1.83827961922489e-05
-2.25959488845979e-05
-1.8307539489415e-05
-3.04175641997307e-05
-1.60593271687063e-05
3.87400103181247e-06
-4.6886835491244e-06
-3.02380045563639e-05
-6.05592924271673e-06
-6.17288710060404e-06
-1.94611763166661e-05
-1.25965401764151e-05
-2.49444422731816e-05
-7.64456806510562e-06
-6.53356282442919e-06
-1.59626306448417e-05
-1.89935742626105e-05
-1.47970602752604e-05
-1.5870466289183e-05
-1.23072095070689e-05
-1.33128677251332e-05
