# Supplementary material for: Research on computational propagation and identification of mine microseismic signals based on deep learning
Source: PLoS One. 2025 Oct 22;20(10):e0334641. doi: 10.1371/journal.pone.0334641 (PMC12543183; doi:10.1371/journal.pone.0334641)
Supplement: S9 Data — (ZIP) [file pone.0334641.s009.zip › 000101100000375.xlsx_0.txt_24.txt.txt]

-1.870756715123e-05
-1.08577742265264e-05
-3.4732867529653e-05
-5.27475013008604e-06
-2.36539481752142e-05
-2.0438494732348e-05
-3.18758899776483e-06
-4.81145197667989e-06
-8.70199984855791e-06
-1.45321596366561e-05
-3.30213948713585e-05
-1.43820942629066e-05
-2.3976561071943e-05
-2.58675836455582e-05
-1.44410325194338e-05
-8.26577166603738e-06
1.03693653892017e-06
-1.93719984957676e-05
-6.74537981300339e-06
-5.01502728996338e-06
-2.22972096291979e-05
5.47389338623122e-07
-2.3372832659404e-05
-1.5146717897542e-05
-2.19874421134905e-05
-1.75201227988102e-05
-3.19232154492067e-05
-1.5573103392703e-05
-2.84114141290123e-05
-1.094588062184e-05
-7.35521099820525e-06
-2.73248560548321e-05
-2.26175288248632e-05
-1.51778060693206e-05
-1.49455902455132e-05
-3.09851453814584e-06
-2.66744908485474e-05
-1.69389762582093e-05
-9.52965274644555e-06
-2.80042621708022e-05
-8.84018360537205e-06
-1.4939988641028e-05
-2.19246588716916e-05
-2.55570955070013e-05
-1.9256122770707e-06
-2.46588675196955e-05
-1.83842545970424e-05
-1.26457358895019e-05
-8.60273314045857e-06
-1.30694293866723e-05
-1.50900029629959e-05
-8.84337973917649e-06
-3.06600380922833e-05
-1.73278172999643e-05
-1.10963332868723e-05
-1.26294243534095e-05
-1.88186720154187e-05
-2.91110721586739e-05
-2.32235045697555e-05
-2.20985704720507e-05
-2.99003678490905e-05
-9.43924732088603e-06
-1.97693081843103e-05
-4.37415881177958e-05
-2.52866451664207e-05
-2.5721690470975e-05
-1.15122213566318e-05
-3.12341190192681e-05
-2.16998739425234e-05
-1.85897740617861e-05
-2.2055767174381e-05
-3.18137058068447e-05
-1.83856767257257e-05
1.03781194666032e-05
-2.77531926932606e-05
-2.62329630998646e-05
-2.96883259683773e-05
-2.37576982360459e-05
-3.55786911222036e-05
-1.57947993084573e-05
-2.33337882659059e-05
-1.00127694419834e-05
-5.58670910402605e-06
-5.89662014547694e-06
-6.11197134893187e-06
2.93005877830647e-06
-2.85923729869336e-05
-1.1384416437437e-05
-1.6652604794396e-05
-5.41464694074419e-06
-1.27802224017053e-05
-1.45055811726903e-05
-9.30264035152575e-06
1.90876979087463e-06
-2.54875734541722e-05
-1.7022300718273e-05
-2.62885632144742e-05
-5.31737630941329e-06
-1.5752732619775e-05
-1.86307414291401e-06
-1.00965160566623e-05
-1.66792390733495e-05
-2.14533160161573e-05
-1.52281021975629e-05
-1.39738703421259e-05
-2.94693313575383e-05
-9.91138268612028e-06
-2.03648640087075e-05
-1.8823516052559e-05
-1.87482080522606e-05
-9.67973993166583e-06
-1.35324179339375e-05
-7.28148498146131e-06
-2.90715167516756e-05
-1.57843101845201e-06
-1.50945102073997e-05
-8.1913275145202e-06
-1.14599969674408e-06
-3.09364058363093e-05
-2.78717121092197e-05
-2.22026738144376e-05
-2.90287307863084e-05
-1.05274919695867e-05
-1.39159911331672e-05
-2.09822829905451e-05
-3.74295792286436e-06
-5.83226048813575e-06
-2.44227531991947e-05
-1.70692793495735e-05
-4.5306166750247e-06
-2.84106063690995e-05
-1.20073953359671e-06
-3.17472248618419e-05
-1.34316126079312e-05
-1.75816620324988e-05
-1.9977306215747e-05
3.57553906170644e-06
-1.59317468825864e-05
-1.47788526036591e-05
-4.19527652470798e-05
-4.19270971903559e-06
-1.84741065542996e-05
-1.87335537058921e-05
-2.16144134631417e-05
-3.79319516936441e-06
-1.53631891351271e-05
-1.74900883166787e-05
-3.255538970554e-05
-9.70377730658217e-06
-2.08138825049641e-05
-1.1532828357033e-05
-3.12410558692113e-06
-1.42772889792973e-05
-8.74190009457413e-06
-7.9005755325772e-06
-2.54946870407318e-05
-2.25852053539023e-05
-1.40191113363298e-05
-6.06936189762833e-06
-7.2255572015436e-06
3.21749713978157e-06
-2.32326219212959e-05
-1.36071893169704e-05
-1.936649624355e-06
-1.89504912135081e-05
-1.72986580339865e-05
-1.48459296368492e-05
-2.28582368830227e-05
-2.30999532149649e-05
-1.38038899783471e-05
-1.12061497857597e-05
3.49252237045542e-07
-1.41988984609189e-05
-1.086156422862e-05
-1.47767890746383e-05
-1.00882935651099e-05
-2.38861016397419e-05
-3.28465407780918e-06
-1.83058519079148e-05
-1.08990851008e-05
-1.53692632098932e-05
-3.03394166945335e-05
-8.81312659030551e-06
-3.74960654058126e-05
-1.29668024112187e-05
-1.58485656008619e-05
-1.61183026119125e-05
-2.05095044066447e-05
-9.23659149929557e-06
-2.63788185788667e-05
-1.4745990377401e-05
-1.89205280752683e-05
-1.01184122386046e-05
-1.54519373918002e-05
-9.31235050894803e-06
-2.24505575384299e-05
-3.1888608913327e-05
-1.24614256362786e-05
-2.36622432091642e-05
-1.5075817368608e-05
-2.59224165740364e-05
-8.24295267629541e-06
-2.00201711099605e-05
-8.8228039016402e-06
-3.76429330552095e-07
-7.5714045537745e-06
-2.64171465855241e-05
-9.60731949024464e-06
-8.74559885198224e-06
-2.14669574266707e-05
-1.56857070148679e-05
1.25607428993556e-06
-5.13692327630034e-06
-2.35661209952713e-05
-8.45545272311791e-06
-1.59481862475146e-05
-3.52380643494092e-05
-1.56179011627738e-05
-2.27680671668697e-05
-2.01744175957843e-05
-1.54721752094426e-05
-1.78509310768172e-05
-1.18878244281913e-05
-1.03239186148263e-05
-3.72448673457751e-06
-7.71520086484752e-06
-4.19928590509022e-07
-2.46582494052601e-05
-2.36476191004677e-05
-7.46382425225898e-06
-1.32982346406967e-05
-2.48337614964672e-05
-9.52032205972072e-06
-1.03440166194681e-05
-2.72215486523969e-05
-2.15770106014182e-05
-2.70698542434183e-05
3.17474731368479e-06
-2.17123841603895e-05
-1.42405684609684e-05
-1.6885563352551e-05
-8.87615948140717e-06
-1.31840183133017e-05
-1.25169262649247e-05
-1.01709965711957e-05
-1.01901403074858e-06
-6.33448630400651e-06
6.2682747260277e-06
-9.93229828668328e-06
-4.08748206614974e-05
-1.28244297536764e-05
-1.07227848756711e-05
-1.24714362452769e-06
-2.6797412585757e-05
-1.3646790514647e-05
-3.91918934495801e-06
-1.98640950298211e-05
6.33412771336258e-06
-1.64358748059964e-05
-8.77011797804804e-06
-2.74501971522134e-05
-2.34911181761109e-05
-2.00680645382241e-05
2.07864997122089e-06
-1.05055877381377e-05
-2.03090040287713e-05
-1.13211731888266e-05
-1.09247782474103e-05
-1.59981901752654e-05
-4.32350166766177e-05
-1.84702372884566e-05
-1.33333240049483e-05
-2.32842807817228e-05
-2.49130207176194e-05
-1.40981884801264e-05
-2.70609420929184e-05
-1.51821774276588e-05
-3.11303611782586e-05
-1.75374125601097e-05
-9.46145247708818e-06
-1.11703088308444e-05
-2.32296404810688e-05
-2.55691782832478e-08
-2.49557639617106e-05
-2.82123427696562e-05
-3.25982582023275e-05
-2.50615768451547e-05
-2.54908290617139e-05
-3.27888682511464e-05
-8.07022328545669e-06
-1.19009250383929e-05
-3.18327708088091e-05
-2.14290283094103e-05
-2.11221361974996e-05
-3.65174838651043e-05
-9.21144076004977e-06
-2.59650612849095e-05
-1.53633692861343e-05
-2.89912853431908e-05
-3.23702457698408e-05
5.38583505068974e-06
-1.21022481291727e-05
4.41316399468115e-07
-1.02930417206052e-05
-1.73614491166052e-05
-3.26178951133813e-05
-1.4195372666492e-05
-2.5942156554475e-05
-9.06163960439585e-06
-1.23555053701838e-05
-9.69651261200594e-06
-9.57563551410126e-06
-2.04656002287816e-05
-1.95221848340369e-05
1.48468150147387e-06
-1.82887733999706e-05
-2.77201684076703e-05
-2.02942294983922e-05
-1.98214611522011e-05
-1.24736245462636e-05
-1.30872190410851e-06
-2.20502205314868e-05
-2.49766980135033e-05
-2.93836834373671e-05
-1.48345713731976e-05
-3.12418056638088e-05
-1.45939198361263e-05
-1.7159236816861e-05
-1.84380554990209e-05
-1.94625845566791e-05
-1.51953170663748e-05
-1.28804959784823e-05
-3.07082681876533e-05
-2.63487913511129e-05
-6.83587726652737e-06
-1.48784964545411e-05
-1.08194677970282e-06
-1.78764039610768e-05
-2.97435817569715e-05
-3.59725863746448e-05
-7.36448629249613e-06
-9.06310013007719e-06
-6.63134881429873e-06
-2.42046868623616e-05
-8.30685923718762e-06
-1.99768068955291e-05
-2.96208885268064e-05
-2.18762126757293e-05
-2.7955900947122e-05
-1.76635869247669e-05
-2.17793309079116e-05
-1.41314053872535e-05
-1.56870893010194e-05
-2.98974588609754e-05
-1.43657998018256e-05
-1.38701319570901e-05
-4.53772127643542e-05
-3.57551350915678e-05
-9.64154674929545e-06
-1.80773416310663e-05
-2.56588218992548e-05
-2.44576243697411e-05
-2.53133395038572e-05
-1.42506609545595e-05
-1.94282160181541e-05
-8.18619865450948e-06
-1.08145715501769e-05
-2.45729325031658e-05
-1.39775436203502e-05
-2.7374720631676e-05
-5.22671279577545e-06
-1.20902019065422e-05
-2.37199578009452e-05
-1.17671416000687e-05
-3.48673607153906e-05
-2.01976078173358e-05
-2.6740728744228e-05
-2.85470899559174e-05
-1.73032551185841e-05
-1.87621464956913e-05
-1.39762614060154e-05
-1.44531452863284e-05
-1.83539374866744e-05
-2.13359168891341e-05
-8.80360880027041e-06
-2.94145830169968e-05
-2.67601513149513e-05
-1.19336705812216e-05
-1.57926768269502e-05
-1.58052911833293e-05
-1.78465714744194e-05
-9.73154328220319e-06
-3.10956402619892e-05
-2.6339222893466e-05
-1.50697785443918e-05
-3.46046585740378e-05
-1.1449894691306e-05
-1.35105141488645e-05
-8.4993790795231e-06
-2.15478586603517e-05
-1.25357207707529e-05
-1.68527871475249e-05
-1.11756026245887e-05
-2.5329836984929e-05
-2.06970043473781e-06
-3.02604367135732e-06
-1.23269472325106e-05
-2.35509157078528e-05
-5.46063857194011e-06
-2.31196907624686e-05
-4.11976606607721e-06
-1.28871984345855e-05
-1.95718374187612e-05
-1.27036118429301e-05
-2.1261124401039e-05
-1.48546312887251e-05
-3.58528318773558e-05
-3.29635692586965e-06
-2.01188173023227e-05
-1.78255182288831e-05
-4.61026492459075e-06
-2.0020735588882e-05
-3.24268866861461e-05
-5.48025722490605e-06
-2.33418573894415e-05
-4.85269151649583e-06
-2.00211298464327e-05
-8.4204631109376e-06
-1.835527225752e-05
-2.46544781383923e-05
-1.85271329381353e-05
-2.27941537058055e-05
-1.5142023525594e-05
-1.66851096106613e-05
-3.139664377485e-05
-7.78123677938608e-06
-3.14508412700417e-05
-2.8523547195505e-05
-4.11906411014153e-06
-1.92603504277447e-05
-8.9367700558967e-06
-1.34542624371007e-05
-3.78041132809623e-05
-4.37897404615607e-05
-7.39933929438505e-06
-1.28150677015761e-05
-2.15800872940464e-05
-2.8989187064925e-05
-1.60145271653229e-05
-1.69562790627357e-05
-2.12051007038283e-05
2.18840750712724e-06
-9.17904628053789e-06
-1.25528400946055e-05
-1.67000496158911e-05
6.14445717100753e-07
-1.2457969364391e-06
-2.4582697500284e-05
-3.53644073202595e-05
-2.47534157951719e-05
-1.71302419827709e-05
-1.77207326929455e-05
-1.60514971738499e-05
-4.30146630622487e-06
-1.3161093589813e-05
-9.57280228575179e-06
-1.69517050471354e-05
-2.17485753903485e-05
-1.87631451882597e-05
-2.5114746437875e-05
-2.1355219228399e-05
-1.47265799072463e-05
-2.74106212014711e-05
-2.01267400126557e-05
-2.76738596883999e-05
-2.46834108669198e-05
-1.68785353566872e-05
-1.32258337629562e-05
-3.1262362104949e-05
-9.40654468796371e-06
-2.26375544237204e-05
-1.37363130052329e-05
-7.64367247233484e-06
-5.57654122372526e-06
-2.06105596216664e-05
-3.22628531940612e-05
-8.13439576572549e-06
-1.89922470998092e-05
-1.24705754790804e-05
-8.42541887965598e-06
-1.82622906506815e-05
-1.08124766870872e-05
-2.87563320168779e-05
-4.10198174514052e-05
-7.446217222375e-06
-1.41082679639223e-05
-2.7286988746688e-05
-9.71060900257334e-06
-9.69320902979874e-06
-5.1178448019115e-06
-1.36692318321667e-05
-1.85441688117748e-05
-1.72484984827008e-05
-2.13881005823304e-05
-1.59099505903604e-05
-4.72205019738292e-06
-1.07201923880404e-05
-2.14538338542546e-05
-3.12228275679646e-05
-2.96601454555e-05
-1.53808773382486e-05
-2.22308936683589e-05
-1.14660947648263e-05
-6.51084692407628e-06
-2.69444582593372e-05
-1.81208395518981e-05
-1.22010237146888e-05
-3.21888139583303e-05
-2.82340216803955e-05
-1.31757178491283e-05
-8.88372346548053e-06
-2.69591093332044e-05
-1.16788462381983e-05
-2.89770659011443e-05
-2.24822305405053e-05
-2.42251554998939e-05
-1.34509435992833e-05
-1.77036330244625e-05
-2.58160556263601e-05
-1.79279424134928e-05
-2.67602998749282e-05
-1.40303057488718e-05
-3.84003528569079e-05
-2.11986877654185e-05
-2.16314321003384e-05
-1.02441887973725e-05
-1.38170563284796e-05
-3.01866175343865e-05
-2.32496832866179e-05
-4.05031656684483e-06
-2.21360188035076e-05
-1.08230835338697e-05
-1.14640845177731e-05
-1.39422844197708e-05
-2.77950038874622e-05
-2.66590905968422e-05
-1.3916739121336e-05
-1.72452084526067e-05
-1.25826989985256e-05
-5.19052477043853e-06
-1.37085341116578e-05
1.00468231625191e-05
-3.45183864017995e-06
-1.45550098934221e-05
-1.88109119710115e-05
-3.52167553426824e-05
-2.93024608946004e-05
-2.72573805252283e-05
-8.60288867172621e-06
-1.17339560984821e-05
-1.37156394569915e-05
-2.43797439249613e-05
-1.74829555859637e-05
-2.77774191531013e-05
-2.28948466105386e-05
-2.51624917132143e-05
-2.02173597582084e-05
-1.56356376289073e-05
-2.58052025418365e-05
-8.93887100182935e-06
-2.43596649627372e-05
-2.46256909531719e-05
-6.66992205659925e-06
-7.84168483070239e-06
-2.00993143277592e-05
-1.80684164723562e-05
-2.71596268914933e-05
-1.56412058531281e-05
-1.22267028830874e-05
-3.63262730462953e-05
-2.69999444749997e-05
-2.73961519108382e-05
-1.82804430814479e-05
-3.73913827161812e-05
-1.70890958258264e-05
-1.85366521719613e-05
-3.39201637600994e-05
-2.63256518747467e-05
-1.73369551004642e-05
-1.74010740230762e-05
-2.99043902120374e-05
-2.94927014337353e-05
-1.70675313887872e-05
-9.22392928703793e-06
-1.44923094635899e-05
-1.36088050192114e-05
-1.03071040779886e-05
-3.42190543107151e-05
-1.32063735745987e-05
-1.67419393854823e-05
-6.95363977720472e-06
-1.19424518435954e-05
1.9052476418642e-06
-3.81852799926666e-06
-5.35823721493518e-06
-9.31639668509782e-06
-2.15736160129047e-05
-2.86038808865907e-05
-1.33029369993152e-05
-2.0001352790181e-05
-3.93280638031167e-05
-1.51863767954388e-05
-2.72295312976506e-05
-1.86277939241272e-05
-9.64507128871044e-06
-3.34494988502358e-05
-3.37522475063488e-05
-2.29984870089489e-05
-4.71672286339827e-06
-1.4710717899341e-05
-3.21612222083728e-05
-1.75421387887917e-05
1.81876587499676e-06
-2.10547911511313e-05
-9.03434816089092e-06
2.51605498391204e-06
-1.6763662962574e-05
-3.40780372025512e-05
-4.01133171873522e-06
-1.80329926713904e-05
-9.98153782935839e-06
-1.04645066436255e-05
-4.16707903445633e-06
-1.24805660187736e-05
-1.97156590211133e-05
7.90326594052616e-07
2.48619711954911e-07
-2.86177179867921e-05
-1.69483679368954e-05
-2.09073767440734e-05
-3.0902397587906e-05
-1.23191166514159e-05
-1.25754137831324e-05
-1.31463525288057e-05
-3.77824264398849e-06
-9.32133140979852e-06
-1.71710201607042e-05
-2.79455908945873e-05
-1.55468193075191e-05
-1.68292858024192e-05
-3.28131870861345e-05
-1.90099164428157e-05
-1.12212868800853e-05
-2.14879537608111e-05
-2.67028898479459e-05
-1.36397688026709e-05
-1.02818562785348e-05
-1.09929719130756e-06
-1.06862094959323e-05
-4.81110819201396e-06
-2.68639708506883e-05
-1.07592068859383e-05
-1.0669748128395e-05
-8.47188692801801e-06
-1.47216994490787e-05
-2.53130905043504e-06
-6.57732130813795e-06
-1.95337929037214e-05
-1.20693083663529e-05
-2.30632355781083e-05
-2.72832451700704e-05
-2.18030493203687e-05
-1.13381114144736e-05
-1.23640426177524e-05
-5.0716859111833e-06
-2.11124233770339e-05
-2.02845303765323e-05
-1.04531086264458e-06
-1.0057719074124e-05
-1.86036067415418e-05
-1.44780076559667e-05
-4.37885136266577e-05
-1.69168041460584e-05
-1.91315005590436e-05
-1.60021122929957e-05
-1.31313823291622e-05
-3.14782986634576e-06
-1.72859479332571e-05
-3.05908350361762e-05
-2.77368571258228e-05
-2.58943973776143e-05
-1.21155829580558e-05
-1.53064630559498e-05
-2.78528920597479e-06
-7.147340078991e-06
-1.1887603548663e-05
-2.10757479673858e-05
-1.95921881028031e-06
-1.79389622280508e-05
-7.97162364825866e-06
-1.29068826009948e-05
-2.1820520831881e-05
-1.33247357557331e-05
-2.0544509131907e-05
-1.09654848221596e-05
-9.4023002399035e-06
-6.6736256424391e-06
-3.8743376249296e-05
-1.25610349081987e-05
-1.80178953749096e-05
-2.5006771780556e-05
-9.76477093109192e-06
-1.14707496580315e-05
-4.54978453240424e-06
-3.57321729796077e-05
-7.83026588781654e-06
-1.76511483476681e-05
-4.79681422933384e-05
-2.52346730295331e-05
-4.53868715936116e-06
-9.47114415406703e-06
-9.1307829202795e-06
-1.72094385582705e-05
-9.18277137316419e-06
-3.03105665544802e-05
-4.24736854938193e-06
-2.31916231486559e-05
-1.37000691905592e-05
-2.55808753113826e-05
-2.11146647803878e-05
-1.99298179861202e-05
-2.29604750240518e-05
-1.05188364190843e-05
-3.30442157061585e-05
-2.88998496246406e-05
-2.05510763039233e-05
-2.43363637789098e-05
-1.52739595364012e-05
6.37257286247848e-06
-1.94481151422281e-05
-2.67357379457365e-05
-2.60782488469062e-05
-1.07178835597736e-05
-7.40528555751943e-06
-3.26002123722874e-05
-1.39975920865373e-05
-1.52573037645355e-05
8.41456277244675e-06
-2.08366510012634e-05
7.95921744497936e-07
3.9202305955396e-07
-9.98497874003096e-06
3.79009578926359e-07
-2.51949750011776e-05
-6.89671820979678e-06
-1.37077173477849e-05
2.13041004423645e-05
-1.1916142664557e-05
-2.36681016026477e-05
-9.08939334771035e-06
-2.60032504970259e-05
-1.22857015763408e-05
-1.53662025671971e-05
-1.60417779834913e-05
-1.23838275913255e-05
-2.13747091646987e-05
-8.69587734320523e-06
-4.88245091013854e-06
-1.93416628488394e-05
-2.32792238014251e-05
-1.27744700540605e-05
-1.56445587694768e-05
-2.13907936075334e-05
-2.22004444876432e-05
-1.61852912002362e-05
-2.47959978038929e-05
-2.94181970260933e-05
-1.07710379787666e-05
-8.47415268740202e-06
-1.95706878910638e-05
-1.3447881342794e-05
-2.8392715379919e-05
-1.45485508278658e-05
-1.15931718950872e-05
-3.18554924025897e-05
-9.47426322950989e-06
-2.47836993117426e-05
-1.42127245831325e-05
-3.02552345032631e-05
-2.33715285408872e-05
-2.93490643946772e-05
-2.25251679010315e-05
-1.56513907842886e-05
-9.41946990051229e-06
-2.90482224466083e-05
-2.24645387390966e-05
-1.99004596560715e-06
-2.39812974812706e-05
-6.44474208819086e-07
-1.55905687566171e-05
-7.79744520878212e-06
7.79581022521125e-07
-6.72493656796584e-06
-2.39313571515184e-05
-1.24812423195519e-05
-1.35596451172417e-05
-1.53787178489349e-05
-2.52584136183321e-05
-1.8977073081995e-05
-2.05026724204002e-05
1.00842608240534e-06
-1.39754301193042e-05
-8.27464561263149e-06
-4.79353047878686e-06
-8.24568896114134e-06
-9.32050829717802e-06
-2.50475275211007e-05
-2.07955534812424e-07
-1.49651749900904e-05
-3.34867763270087e-05
-1.83952677266991e-05
-1.68818791125825e-05
-2.98601157696576e-05
-2.95963752346923e-05
-1.84249457090091e-05
-3.74848009962105e-05
-1.69341530832475e-05
-2.21900661603428e-05
-1.18885477087149e-05
-8.14040233503092e-06
-1.86604871936767e-05
-1.29122553886197e-05
-2.93094534281789e-05
-3.86190709208968e-05
-1.8017918074003e-05
-2.09100867026393e-05
-1.46104609716805e-05
-1.42277987104203e-05
-7.6246799407701e-06
-2.92714241439385e-05
-1.9483550335825e-05
-1.29748215587155e-05
-2.15295593240183e-05
-9.39256430348131e-06
-2.08726315826392e-05
-2.81903515880363e-05
-2.43265291838317e-05
-1.00470149089205e-05
-3.2437329406693e-05
-1.3735826232557e-05
-9.3006091888107e-06
-2.17689683403442e-05
-2.74364434500472e-05
-1.76399211932221e-05
-1.71006837669639e-05
3.61520376309457e-06
-2.70073376211471e-05
-2.43995848439834e-05
-1.95393120519725e-05
-1.21502178350658e-05
-1.34758726510797e-05
-7.29735114944402e-06
1.26543587693411e-07
-8.48381790729797e-06
-4.12929693959058e-06
-1.91349679877895e-05
-1.20858744444701e-05
-1.01313167607622e-05
-2.14541937425779e-05
-1.93984591851495e-05
-1.1994974229651e-05
-2.07821350045696e-05
-7.73379403894049e-06
-1.00423990832679e-06
-1.82502168111662e-05
-1.89246013090022e-05
-1.4195080588077e-05
-2.8858590340106e-05
-7.1580570948018e-06
-1.94422904424368e-05
-1.47615032038631e-05
-1.52599725163033e-05
-2.39429845903141e-05
-2.46456006884439e-05
-2.17638523460689e-05
-1.18410195869924e-05
-2.47935539136374e-05
-2.38969362180605e-05
-9.87514346655775e-06
-1.12689208515765e-05
-2.01563123528387e-05
-2.1837774617948e-05
-1.90316254932051e-05
-1.68520371414879e-05
-1.46884760526716e-05
-2.01235114292501e-05
-2.44205256354656e-05
-3.03521990686849e-06
-2.57225654473818e-05
-2.91210905977442e-05
-2.54446037081565e-05
-1.47932755258361e-05
-1.01122858479784e-05
-1.73497739374553e-05
-4.0672747173202e-05
-1.21464307342859e-05
6.25639311232821e-06
-7.16531502388985e-06
-2.81575435717544e-05
-1.41175806358495e-05
-1.58945265569541e-05
7.13250228266302e-06
-1.88766156265367e-05
-2.29557924072607e-05
-2.1534305081873e-05
-8.51516496242193e-06
-5.0148074745773e-06
-7.65270603767892e-06
-1.37457392626525e-05
-2.89078984314039e-05
-1.55617770452949e-06
-1.57066309367029e-05
-2.3923786131074e-05
-1.62088300525839e-05
-1.17505844328997e-05
-5.95335234749017e-06
-1.76423210519471e-05
-1.84910635029983e-05
-1.75005866661844e-05
-2.83055122165946e-05
-2.88298370537895e-05
-2.76107679420681e-05
-1.13359093447219e-05
-2.00764846181705e-05
-8.52075399311203e-06
-1.10621584894886e-05
-1.67535044633699e-05
-2.27332812908919e-05
-1.93874304376784e-05
-2.27697006334702e-05
-2.53630604146028e-05
-8.30348571643728e-06
-2.99953314784726e-06
-1.83785373905075e-05
-3.48297776563462e-05
-1.81534097631629e-05
-6.23698467016572e-06
-2.89845048867614e-05
-3.26214855861948e-05
-9.77441955505779e-06
-1.9023180576775e-07
-1.28942650857901e-05
-2.06196357064398e-05
-2.56801023481023e-05
-2.73695054506247e-05
-1.35961957673703e-05
-9.78971578080203e-06
-1.08335241542284e-05
-1.74946486404136e-05
-1.67338838165495e-05
-1.71342335149168e-05
-2.20630515650107e-05
-3.32432163152787e-05
-1.7768753931004e-05
3.62518255337162e-06
-1.90832878560608e-05
-1.63909146181479e-05
-2.58900337213815e-05
-2.0741580178207e-05
-4.040904040408e-06
-2.435036956469e-05
-2.15560982116481e-05
-1.75765072204591e-05
-5.73001574188059e-06
-1.27069849855435e-05
-2.69506101301864e-05
-1.61990127364256e-05
-2.15937503670898e-05
-2.11132603486609e-05
-2.50960077955215e-05
-2.02234251078542e-05
-1.95325043900623e-05
-2.67437271011318e-05
-1.96251508539441e-05
-2.05278738378238e-05
-2.43449825468894e-05
-8.00842838865407e-06
-4.99947534301958e-06
-1.39701207661403e-05
-1.95860143396837e-07
-1.53209790607062e-05
-1.70728524307458e-06
-2.42925755973816e-05
-1.04097495535957e-05
-5.05725444150491e-06
-2.44581790526398e-05
-2.40859863945731e-05
-2.44641883314879e-05
-1.55708945592344e-05
-2.14928609942901e-05
-3.07800983144253e-05
-1.17466967425691e-05
-2.23762405159055e-05
-1.64844176504333e-05
-5.87624802676039e-06
-1.42338350559528e-05
-1.86942388607242e-05
-1.16794704557355e-05
-1.59774481089648e-05
-1.67474334065073e-05
-1.77274356061805e-05
-2.82551763941391e-05
-5.75137761555253e-06
-3.10811818852296e-06
-1.21328984441203e-05
-1.60288278775951e-05
-6.75625936857533e-06
-2.54431955521e-05
-1.79108893028847e-05
-4.82031033938146e-05
-1.65221269725977e-05
-2.44970804342155e-05
-1.29535414225714e-05
3.02079284183441e-06
-1.92449101083537e-05
1.97238204203501e-06
-8.40674121695587e-06
-1.3902814497111e-05
-4.20842216024951e-06
-1.28757407917133e-05
-7.49910298886389e-07
-2.02231119699044e-06
-9.54662921964012e-06
-1.7318506267151e-05
-1.15921508634491e-05
-2.48835881466233e-05
-3.67455428170366e-05
-9.51159165895196e-06
-8.54539149698396e-06
-2.60488078920664e-05
-8.63592194428097e-06
-1.93630528558898e-05
-2.70751778084546e-05
-1.69178840144854e-05
3.1653639963247e-07
-1.86899619882932e-05
-1.28882822505288e-05
-2.15062399679085e-05
-2.45589595151844e-05
-2.96830635541552e-05
-1.82383366699749e-05
-2.41057292917612e-05
-1.64048942923805e-05
-4.47383530406087e-06
-2.62330110798168e-05
-8.59536537384241e-06
-1.56141104859054e-05
-6.60712087103396e-06
-2.34926802850595e-05
-2.73853213860402e-05
-3.48628599605987e-05
-9.71429245210507e-07
7.02362863333945e-06
-1.64716951333612e-05
-1.59379340129101e-05
-1.20829170679886e-05
-2.55189598876454e-05
-1.86477991487972e-05
-2.45076159800443e-05
-2.48880109230789e-05
-1.85747079222328e-05
-1.66401997473849e-05
5.76329752183081e-06
-2.69403958032178e-05
-1.09755422390298e-05
-1.47354204870336e-05
-8.52478880512756e-06
-2.89517588776633e-06
-2.52247043046621e-05
-2.798661295618e-05
-2.66215738689676e-06
-1.99130697413574e-05
-2.39226076758608e-05
-1.23104171222665e-05
-1.26092919343971e-05
-1.27219988030728e-05
-1.68479987882372e-05
-8.31443709227421e-06
-1.28175921685975e-05
-1.89892375843519e-05
-4.74824929339813e-06
-2.10617355567675e-05
-1.53211692660023e-05
-5.32397811072491e-06
-2.8356053008805e-05
-1.13340296252132e-05
7.38074640600814e-07
-2.18402687597169e-05
-1.57198987321274e-05
-8.93212900137067e-06
-1.94047935646805e-05
-1.72880424970729e-05
-2.82547272829414e-05
-1.17730050038886e-05
-2.61189773338107e-05
-2.35349211226388e-05
-9.26002630381917e-06
-1.4077684088651e-05
-2.06183166468755e-05
-6.12931563833896e-06
-1.09736384581836e-05
-3.09508941862342e-05
2.49904021397596e-06
-1.24188034103326e-05
-1.94562484658152e-05
-7.93710364348763e-06
-1.22193364877697e-05
-1.40226390202544e-05
-1.04040515888971e-05
-2.52039218273128e-05
-1.83522283872082e-05
-2.75956108570993e-05
-2.26542145850701e-05
-2.81076920289143e-05
-1.75938815410565e-05
-9.34834514105044e-06
-1.57838214226383e-05
-1.3706873978495e-05
-2.68730912676274e-05
3.36434480854871e-06
-2.13610617174588e-05
-2.44941922685755e-05
-2.70704818840854e-05
-3.24561318235492e-05
-1.41162680453818e-05
-1.70242708920336e-05
-6.69811812718093e-06
-3.1200024091987e-05
-1.27882383221613e-05
-8.35679507224815e-07
-1.79899852531282e-05
-1.02829322083964e-05
-2.2369863797332e-05
-1.93423013305334e-05
-1.57428259176099e-05
-1.57804438943182e-05
-1.14168758221307e-05
-1.73739904948208e-05
-1.15117851358509e-05
-9.02005467517045e-06
-1.44236256475363e-05
-3.12623447695113e-05
-2.91143837290925e-05
-2.85181916215411e-05
-2.23781455015905e-05
-8.7312215683314e-07
-1.29329419198324e-05
-1.05837427385116e-05
-7.97679193160137e-06
4.40974475038751e-06
5.20576705125543e-06
-1.55562878479208e-05
-3.21620861542964e-05
-1.30876608575881e-05
9.52776976028176e-06
-1.74733277762501e-05
-3.76033346583424e-05
-5.00277011187377e-06
-1.59065561017145e-05
-1.14457275346392e-05
-1.84037262307586e-05
-1.48016432694462e-05
-3.25671841443445e-05
-2.61540448109112e-05
-1.01420307590672e-05
-3.09571010976675e-05
-1.55938113885316e-05
-9.97566577800752e-06
-2.12353171958809e-06
-2.50781256094917e-05
-1.73255197657648e-05
-1.60648886414073e-05
-1.74690818981409e-05
8.97264427601818e-06
-9.08601646210041e-07
-1.24536767769716e-05
-1.54138289084682e-05
-2.12396921992192e-05
-3.08599977077629e-05
-2.39052913795525e-05
-1.0338487545733e-05
-1.21934009918488e-05
-1.71188602587836e-05
-2.00690578744534e-05
-1.56714940121115e-05
-3.79737081446296e-05
-1.19887761047888e-05
-2.79453610411277e-06
-1.08016343672705e-05
-2.51073439520458e-05
-2.69675457336032e-05
-2.38950168802674e-05
-2.2501651206721e-05
-1.59901610160957e-06
-1.35420198142979e-05
-1.53098504123484e-05
4.5255500476816e-07
-2.89637773816e-05
-1.80404383107684e-05
-2.11172589080553e-05
-6.27168533421919e-06
-7.79861467265429e-06
2.16379937481189e-06
-1.04753252965703e-05
-1.76568884192039e-05
-7.1009724906129e-06
-5.68977418373995e-06
-1.94210958385248e-05
-9.83150516736423e-06
-9.23718136525455e-06
-1.98621224326146e-05
-2.78014090820497e-05
-6.22651769272213e-06
-5.10589070255734e-06
-1.60704192549694e-05
-1.71402846636909e-05
-1.97067797893752e-05
-3.12807294737325e-05
-1.90927561637143e-05
-1.80285025949054e-05
-3.95837643949943e-06
-9.45814234570619e-06
-2.36004363412944e-05
-2.71158006547983e-05
-2.90024859441181e-05
-3.00687308932178e-05
-2.01149787155557e-05
4.64319366119817e-06
-2.88899424319896e-05
-1.77091126696776e-05
-2.13770760658949e-05
-2.42196640203347e-05
-8.00756491169643e-06
-1.67705924775081e-06
-3.18587756806349e-05
-1.73758680107324e-05
-2.4521844884414e-05
-2.47149846391483e-05
-1.03945533317945e-05
-1.49775411018794e-05
-1.29607194609251e-05
-2.28992482102795e-05
-3.07223122407271e-05
-1.19487910613822e-06
-2.03743295775317e-05
-7.53504724797162e-06
-3.3578054098881e-05
-1.4739979095902e-05
-1.00137644534393e-06
-1.15519360176687e-05
-1.91737906862172e-05
-3.20123732573997e-05
-1.10560592089532e-05
-2.39381626520942e-05
-3.69984058920616e-05
-2.14770314559536e-05
-2.63983634430765e-06
-4.65233920304588e-06
8.59219117290189e-06
-1.37221342279549e-05
-3.33983558227121e-05
-1.57380410204746e-06
-3.23379023421399e-06
-1.77514975826158e-05
-2.91187114909633e-05
-1.9061425924939e-05
-4.42496822473569e-06
-1.14992803272757e-05
-2.05371170303944e-05
2.3387678893971e-07
-1.28396946018439e-05
-1.93849591445279e-05
-6.61958317439272e-06
2.6417766369867e-06
-1.54800185181328e-05
-2.66067879766365e-05
-1.96122788054398e-05
2.52349472809906e-06
-1.7993878700115e-05
-2.53698831563824e-05
-2.83353789962206e-05
-5.90515290735105e-06
-1.6493333618532e-05
-2.11203383898086e-05
-5.20754043137431e-06
-1.84838548170049e-05
-1.61702367009896e-05
-1.7335233783778e-05
-2.55763030862885e-05
-1.00652496355603e-05
-2.41021397304926e-05
-1.67642455778061e-05
-1.63747040976579e-05
-1.98250510134298e-05
-7.37209580124059e-06
-2.74248159619089e-05
-8.48874684953643e-06
-8.13723407411671e-06
-1.31136684198151e-05
-1.14814020528705e-05
-1.90020441987572e-05
-2.36607681779786e-05
-2.78781595108811e-05
-3.39905029249483e-05
-1.63390621536397e-05
-2.4774364776621e-05
-1.35483842010292e-05
-1.86594063845367e-05
-3.28552736926245e-06
-1.86746900875447e-05
-3.24787071692441e-05
-6.32697192623727e-06
-2.75709635228236e-05
-2.37014557711775e-05
-9.22915869183695e-06
-4.41197165887845e-06
-1.08813528516326e-05
-1.90198968355727e-05
-2.91009458535418e-05
-2.1255828302281e-05
-2.25914944837697e-05
-2.66438484707165e-05
-2.35584849779056e-05
-2.50995326744327e-05
-1.88064393875847e-05
-3.17025901528961e-05
-1.08358674786668e-05
-1.68112278225665e-05
-1.23413748391588e-05
-3.05094159712205e-05
-9.23816641846799e-06
-2.48332228436948e-05
-1.59001299491143e-05
-2.60943533201303e-05
-2.73240824818567e-05
-2.02312867856345e-05
-1.41531299199205e-05
-9.74549493302126e-06
-4.25915743151916e-06
-2.49133228952417e-05
-2.54246372603253e-05
-6.48075422108589e-06
-1.19436928816346e-05
-3.33731973746323e-05
-2.68841833048355e-05
-2.22370924183155e-05
-1.32678265037894e-05
-1.90603986562221e-05
-1.06646022906284e-05
-3.64772466932534e-05
-1.0137018903239e-05
3.82712908268158e-06
-1.92659661861741e-05
-7.82938797807096e-06
-1.90237157638762e-05
-2.77767150312496e-05
-2.37878938540199e-05
-1.58842582756104e-05
8.58424472092614e-06
-1.35320263165087e-05
-2.03553579456567e-05
-1.04172707754157e-06
-2.8553365332592e-05
-2.7642529680908e-05
-9.0581746264989e-06
-2.70637351999109e-05
-3.09543695185264e-05
-1.03986496665492e-05
-1.59879829108916e-05
-1.00391890481702e-05
-1.53968645077517e-05
-2.73737582471457e-05
-2.58552070829891e-05
-1.65218528052249e-05
-8.37019572572056e-06
-3.84049693695413e-06
-1.45394905728318e-05
-3.13994883964662e-05
-9.29337563544924e-06
-7.28868893705884e-06
-2.6177225020266e-05
-2.041826809498e-05
4.37255330449468e-06
-8.35172426190395e-06
-1.54521501824773e-05
-1.32624812295651e-05
-1.17272475906657e-05
-2.11441933550238e-05
-8.94976651791374e-06
4.93654058745324e-06
-2.27229681478926e-05
-6.88199923220337e-06
-9.41151483317326e-06
-2.96219330362761e-05
-1.89201290055623e-05
-3.29440545796066e-06
1.32360125508102e-05
-1.87131129768687e-05
-4.63527308622363e-06
-9.75387698481156e-06
-3.67543592271249e-05
-2.32658074874099e-05
-1.26770960088666e-05
-1.06097781366055e-05
-1.2287773819196e-05
-1.31267776961791e-05
-2.35507934704909e-05
-3.07010593246108e-06
-2.65076904266555e-05
-1.5657178329405e-05
-4.11471715234816e-05
-6.48663271951956e-06
-1.62117626964809e-05
-3.14762734108257e-05
-2.62971223932782e-05
-1.75962656620353e-05
-2.87373385157478e-05
-1.62009924040057e-05
-1.92047555307273e-05
-1.33759197335064e-05
-1.10939433909869e-06
-1.99444384633981e-05
-3.77947419197406e-06
-2.9019797991566e-05
-2.83404842044547e-05
-1.29135792549274e-05
-2.19800341970115e-05
-2.7859390332627e-05
-7.14754258383179e-06
-6.54747857516602e-06
-2.55263928329508e-05
-4.05517718316836e-06
-4.21595744224496e-06
-1.6855622524405e-05
-2.73760053066247e-05
-4.69768540933619e-05
-6.09158457389947e-06
-1.49492679058308e-05
-1.50875393685841e-05
-1.11750506080087e-05
-3.10570364163158e-05
-2.86937134725428e-05
-2.67985690122966e-06
-4.66061314962274e-06
-9.55052468171898e-06
-7.90498962883436e-06
-2.52304297763178e-05
-1.40864429944496e-05
-2.06271390447683e-05
-6.27469677487586e-07
5.67862847476081e-06
-9.87427715236461e-06
-1.44143553610713e-05
-1.65418522171482e-05
-3.33991903322496e-05
-1.51531718957867e-05
-1.02382979181705e-05
-2.25314840684802e-05
-1.8305690030473e-05
-1.47673861670225e-05
-1.89843237668267e-05
-8.97215566995597e-06
-1.54236391168181e-05
-1.4811809525274e-05
-2.87606826320766e-05
-2.44129187413092e-05
-2.05946123594216e-07
-1.32968284019129e-05
-3.9138743768907e-05
-2.75962310220021e-05
-2.62139713892698e-05
-8.86835213565508e-06
-1.44818928216701e-05
-9.27600189100556e-06
-1.56662484031154e-05
-1.78784878972182e-05
-2.89701376827941e-05
-5.13313204435877e-07
-2.36411818650428e-05
-1.39308616987044e-05
2.74164863380092e-07
-1.23401772274259e-05
-1.29789925960204e-05
4.85920348728522e-06
-1.82279316622094e-05
-2.39077137922057e-05
-1.98775730039466e-05
-1.73989096005986e-05
-5.15724924861557e-06
-2.30464439205452e-05
-1.8427551546453e-05
-8.44542427654811e-06
1.11667539719635e-05
-1.64432517442547e-05
-2.70380168508187e-06
-2.70420464859613e-05
-1.65261361484937e-05
-1.79645381209742e-06
2.00240448158456e-06
-2.29642890378221e-05
-2.3794836715871e-05
-8.23945044719117e-06
-6.95027842008024e-06
-1.56747194171812e-05
-2.45813618691787e-05
-1.62834966472744e-05
-9.23600573833783e-06
-1.47826599127965e-05
-1.23274992409641e-05
-1.78320304813625e-05
-1.21571360975155e-05
-2.44312446766351e-05
1.08761760230208e-06
-6.20538954072187e-06
-8.28242699034895e-06
-1.21135002272576e-05
-1.62733706222001e-05
-1.36689987377688e-05
-1.54610857336046e-05
-2.16402742373559e-05
-7.97350078467258e-06
-3.19719068913693e-05
-2.72012642263069e-05
-1.50320857060368e-05
-6.10443834747514e-06
-1.95792750897914e-05
-2.68340490565802e-05
-1.43135512030112e-05
-3.25184772069343e-05
-1.95109621979225e-05
-2.22384951626857e-05
-1.82512566226346e-05
-1.15069815251084e-05
-1.93701675790665e-05
-9.64433330415977e-06
-1.49618942704019e-06
-4.39219597858954e-06
-1.28138989334397e-05
-2.59276841995331e-05
-1.74524309204338e-05
-1.54240275600968e-05
-1.35978634118248e-05
-3.22103643744033e-05
-8.20349098011654e-06
-1.36860682627463e-05
-2.05791689742058e-05
-1.89373026133659e-05
-1.62656054164083e-05
-1.40343210087763e-06
-1.30381761005485e-05
-2.63367286759434e-05
-1.17570877392957e-05
-3.17848288939266e-06
-2.18705623157915e-05
-2.658683182745e-05
-1.03510432670473e-05
-6.16239915620007e-06
-1.40779381044215e-05
-1.40492830329037e-05
-1.49415218079347e-06
-1.69940559182889e-05
-9.0580063866117e-06
-4.55048959428601e-06
-3.10506762447603e-05
-1.86601639336823e-05
-1.01871042700454e-05
-2.02901714711392e-05
-3.60544737944506e-05
-1.40152095093676e-05
-8.96756262712208e-06
-8.3937731137367e-06
4.05312863475757e-06
-1.88291510834428e-05
4.19422513955503e-06
-3.22881158158315e-05
-3.44953949455112e-06
-1.67440900711322e-05
-1.51975067292623e-05
-2.95024841517704e-05
-1.45723505262346e-05
-1.46813346512028e-05
-1.17028173722181e-05
-2.25395598320358e-05
-3.66317704864365e-05
-1.46393474393275e-05
-1.97848765109113e-05
-2.74418015309694e-05
-1.32173124109283e-05
-2.91109534556917e-06
-1.73096341786544e-05
-2.74543326947773e-05
-5.46883355278901e-06
-3.51095426778789e-05
-1.08853899732368e-05
-8.9555629853592e-06
-1.72473702107984e-05
-2.36895283520059e-05
-7.67943114934676e-06
-1.6889359343777e-05
-1.22103376562433e-05
-5.83008528510141e-06
-2.69337915780544e-05
-3.28676846203099e-05
-6.13749897570769e-06
-1.78632904036135e-05
5.23727639312629e-06
-1.18532207906914e-05
-2.85406980349703e-05
-1.03614364794286e-05
-1.54601741929417e-05
-1.24104810271721e-05
-1.85263989632268e-05
-1.21726207505156e-05
-7.85957821862362e-06
1.45422457008616e-06
-5.83782307932835e-06
-3.20291346864835e-05
-7.5693252273549e-06
-1.5799933176382e-05
-1.33861819249209e-05
-1.28688091497737e-05
-3.60188186785232e-05
-3.43110806709394e-05
-2.1832884119135e-05
-2.8711036059399e-05
-1.4310304330086e-05
-1.10081090147024e-05
-2.44193643572764e-05
-1.21560080288959e-05
-2.06084689925953e-05
-2.55336746623698e-05
-4.69764116987625e-06
-3.29830899692333e-05
-3.10259106739809e-05
1.19331583512421e-06
2.78999994014198e-06
-7.02122670776959e-06
-5.75898627846487e-06
-2.0890680537004e-05
-2.27791244474683e-05
-2.17707687658448e-05
-9.44846598861068e-07
-1.70900839090219e-05
-2.31634905434958e-05
-1.47289764637931e-05
-2.40205674990895e-05
-1.92573431896246e-05
-1.51338035542492e-05
-9.50088073548808e-06
-1.65350386016787e-05
-3.33082742891455e-05
-2.29353215593061e-05
-2.88187949937951e-05
-2.02584344658077e-05
-1.84178974967625e-05
-1.35287643915269e-05
-1.684327319414e-05
-2.6670162085644e-05
-2.25452280165987e-05
-1.6974964395867e-05
-5.52036598743799e-06
-2.80615054388906e-05
-1.25470156927801e-05
-1.390287532066e-05
-6.0648658495716e-06
-1.25544335241667e-06
-1.73617235928845e-05
-1.24396206690939e-05
-4.73094248382078e-06
-5.36733094859339e-06
-1.90226695885601e-05
-1.73634282179773e-05
-2.57892367534389e-05
-2.47472709557639e-05
-1.72362822845194e-05
-2.17665315453586e-05
-2.06769769711305e-05
-2.03464901068499e-05
-6.05623658153616e-06
-2.81770811300045e-05
-7.80776012660958e-06
-2.11357934303174e-05
2.67115678907891e-06
-1.52163393589619e-05
-2.92753206453573e-05
-1.35982698304314e-05
-1.68102217675641e-05
-1.04754062697034e-05
-1.47712648940835e-05
-1.14197301651098e-05
-4.2305669596462e-06
-3.45344794032901e-06
-1.9928997785927e-05
-2.52179260360566e-05
-5.6118141964345e-06
-1.9100450111478e-05
-1.42058942672296e-05
-2.14423581043668e-05
-2.10672260890231e-05
-1.58897970198994e-05
-1.8425674995483e-06
-1.3817463561373e-05
-4.90694669774543e-06
-1.57996933421195e-05
-1.02391218037946e-05
-1.6683423718227e-05
-2.18959764679559e-06
-2.98817814108938e-05
-2.56040646700219e-05
-1.3491269488883e-05
-2.95989904757388e-05
2.21768618225842e-06
-1.72552383529917e-05
-1.49494755548685e-05
-1.74903930233854e-05
-1.9926223683303e-05
-1.26207376760363e-05
-3.06818409191458e-05
-1.8717265172457e-05
-1.51908564950961e-05
-3.37642520282514e-05
-1.76631899168431e-05
-1.54690134993508e-05
-1.47676600875323e-05
-8.97527960726926e-06
-5.66956283624002e-06
-6.61547566422177e-06
-7.19980760846888e-06
-2.91063300029688e-06
-3.31683703098078e-05
-1.70539844323841e-05
-8.87246926625565e-06
-7.34978221580779e-06
-8.57307016718579e-06
-2.54413341634886e-05
-3.36046867062091e-05
-2.14200935340517e-05
-1.67545520975548e-05
-1.35984121314123e-05
-1.8018497380728e-05
-9.02475873620027e-06
-1.38922103681923e-05
-1.33584344633886e-05
-2.7458712059212e-05
-1.07211333926348e-06
-1.25371786662069e-05
-2.41015306915102e-05
-1.43185090229607e-05
-1.46983331733829e-05
-1.24299754350771e-05
-6.91787209055922e-06
-3.12949151047668e-05
-1.74173594896142e-07
-2.44786606354251e-05
-8.49742938906252e-06
-8.49834318145409e-06
-2.44844277928673e-05
-3.68941719312391e-05
-1.56203415308913e-05
-1.81244261172484e-05
-1.22010715189416e-06
-1.64305017501309e-05
-2.02151664277158e-05
-3.19624587106546e-05
-5.56614498322817e-06
-2.09074193982899e-05
-6.41557350015124e-06
-7.94346584112471e-06
-2.34583751892976e-05
-1.85960168696911e-05
-6.71581443406819e-06
-3.31661668233993e-06
-2.70614533845307e-05
3.73797315151001e-06
-5.8781875087606e-06
-1.96337170660722e-05
-2.50052575672439e-05
-8.77964898015829e-06
-2.31131103370516e-05
-1.06763709489217e-06
-1.2584775401361e-05
-5.96653171805699e-07
-2.70659094062198e-05
-1.34315169644058e-05
-1.35651612769049e-05
-7.16652985859955e-06
-3.34162936038129e-05
-1.97091991070973e-05
-3.17765398336592e-05
-1.51598056653508e-05
-3.56035081154369e-05
-8.40745140433047e-06
-5.65416412993046e-06
6.72744424504442e-06
-1.26696573707251e-05
-2.73105017393922e-05
-3.39153141784138e-05
-7.34418884953715e-06
-2.69775780973877e-05
-1.08032766239448e-05
-1.34087429342437e-05
-2.01197440803896e-05
-1.05652038194645e-05
-2.26965499306058e-07
-1.08619059079237e-05
-2.66490610885856e-05
-1.38831750459341e-05
-1.5187988510269e-05
-2.13906178010356e-05
-5.44480344553312e-06
-1.18315667661947e-05
-1.17780914483812e-05
-6.90482912673839e-06
-1.68772115853606e-05
-1.37350319509632e-05
-9.02398290956337e-06
-1.59784664839981e-05
-2.33559674543542e-05
-3.1340577844035e-05
-2.10921280196869e-05
-1.85873659424638e-05
-2.59284022730793e-05
-1.34268933216861e-05
-1.5825857212875e-05
-1.72825442942939e-05
-3.35420630548045e-05
-1.2815418061764e-05
5.83335609807725e-06
-3.14326610946307e-05
-1.45611445962145e-05
-1.61367043023244e-05
6.38572402481363e-06
-1.96051328080837e-05
-2.04707352026896e-05
-9.91679948363362e-06
-7.49894178881426e-06
-2.50625812570734e-05
3.30279841164846e-06
-1.27574052844576e-05
-1.28236383797525e-05
-1.92899747358355e-05
-2.42191181922812e-05
-4.01549998150879e-06
-1.96168895992616e-05
-1.21665755241317e-05
-1.65668144766966e-05
-3.69669622786761e-05
-1.2353251804823e-05
-3.61521136603164e-06
-1.887731950069e-05
-2.54530578314809e-05
-9.15382815740243e-06
-6.44111927782045e-06
-2.43330485319287e-05
-2.76816322334053e-05
-1.09656491691603e-05
6.6075129393767e-07
-1.07198526399098e-05
-5.79310244134195e-06
-3.97547451304985e-05
-1.02169993286252e-05
-1.1453748841525e-05
-2.00893442997116e-06
-1.42218436922911e-05
-1.621243393341e-05
-2.66236274653701e-05
-1.17071666566367e-05
-7.08952713523368e-06
-1.46677942055371e-05
-4.22872543686656e-06
-7.36577268223568e-06
-1.47988981431571e-05
-1.06935090408806e-05
-7.26771565670004e-07
-2.07284833003695e-05
6.06397210943101e-07
-1.18737524449554e-05
-2.12724414321633e-05
-1.50608506276977e-05
-1.26457888287402e-05
-1.52217991037458e-05
-1.7574398615317e-05
-1.7307492893555e-05
-8.63169171527582e-06
-1.72085766619641e-05
-9.58924111249889e-06
-1.06089792202149e-05
-5.83919175245674e-06
-3.63626986440446e-05
-4.15236225101696e-06
-1.22031762440815e-05
-8.49970185193461e-06
-1.67209792097992e-06
-2.28585977857122e-05
-1.52202546431854e-05
-1.28452199286252e-05
-1.32333961824082e-05
-1.19499977862052e-05
-2.29141638244559e-05
-1.40367104189028e-05
-1.69085106469027e-05
-5.21818505300335e-06
-5.76041521048291e-06
-2.16628526129969e-05
-2.62123023026929e-05
-1.65139837387364e-05
-1.02274206994883e-05
-1.86457743598561e-05
-4.38276679457372e-05
-3.90942801480049e-05
-6.71585842885077e-06
-1.88563123090025e-05
-1.39727593619837e-05
-2.45675394648447e-05
-1.84513176884774e-05
-1.56043316719224e-05
-1.91864084807103e-05
-1.13775628318514e-05
-1.02447501721779e-05
-3.36964396176595e-06
-1.60001966845827e-05
-9.47482000584431e-06
-1.68670988821108e-05
-8.04565332444054e-06
-9.24894920702332e-06
-2.08962772399247e-05
-2.46671619259239e-05
-1.12339695984083e-06
-5.57107459838394e-06
-6.12986509931864e-06
-2.87683804662397e-05
-9.07506765816263e-06
-2.97252255821475e-07
-1.35178452167887e-05
-2.03404712240334e-05
-1.64712361189929e-05
1.95979008612106e-07
-1.23554340055934e-05
-4.1814265774566e-05
-1.82048133397683e-05
-1.28864466101547e-05
-1.26241330122002e-05
-2.75258014327541e-05
-1.39033087960401e-05
-1.47388206027653e-05
-2.86759910499201e-05
-1.65039529943294e-05
-2.05255681335362e-05
-1.72982765937366e-05
-1.84855308141765e-05
-2.21844877696649e-05
-1.88531914277455e-05
-2.27967674028118e-05
-3.65222526653557e-05
-1.12707531602416e-05
-1.00463074564851e-05
-2.17642986158537e-05
-1.4219821495281e-05
-2.23997100439791e-05
-7.03445364501524e-06
-8.01681102570369e-06
9.62417525774667e-06
2.86053926321515e-06
-1.19437882261192e-05
3.86997642498087e-06
-4.65478363241732e-06
-1.3809289264033e-05
-1.60927603323154e-05
-2.60930470540455e-05
-3.6988726065185e-06
-2.61167248312557e-05
-2.13318568734539e-05
-2.69978276939518e-05
-2.03346742400742e-05
5.3794458455865e-06
2.78690102365744e-06
-3.09857254040793e-05
-3.62706466223382e-06
-1.9064732192606e-05
-1.14486025616734e-05
-1.97330242146408e-05
-2.20365590409536e-05
1.04418209943922e-06
-3.77218779439582e-05
-1.74001160520271e-05
-1.37415970226533e-05
-2.23935966536443e-05
-1.40084197181831e-05
-1.13349399881146e-05
-1.75381688298546e-05
-9.65334132092316e-06
-5.52482503949568e-06
-4.78506610874875e-06
-2.18850161865575e-05
-2.61852026363532e-05
-2.95548086526189e-05
-1.47424021505034e-05
-2.18125864296466e-05
-9.96037576741157e-06
-1.72673068524242e-05
-3.77697405799425e-05
-3.37577758340421e-05
-1.96239815162866e-05
-1.44633671441899e-05
-2.53699654300849e-05
-1.18325720082772e-05
-1.24089665559432e-05
-2.05687230840145e-05
-1.18414330254682e-05
-2.90617319338541e-05
-1.56081678126739e-05
-1.20749668085621e-05
-1.14260828636573e-05
-2.96056216287376e-05
-2.14760988615632e-05
-2.08160278086547e-05
-1.54612699001653e-05
-1.63550556350243e-05
-2.14622762242062e-05
-2.02790397759656e-05
-5.81006515379627e-06
-2.47557285724172e-06
-4.19989995000686e-06
-2.20726575667678e-05
-2.18767186536019e-05
-2.65719629483058e-06
-2.814203910116e-05
-2.07995676441307e-06
-1.72291357787814e-05
-2.11549812380836e-05
-2.84067285968565e-05
-1.48085568854887e-05
-1.76390790484345e-05
-1.16294850981308e-05
-4.37388514097662e-06
-2.39057751260129e-05
-1.14130003268925e-05
-1.14378755502995e-05
-1.6451601476953e-05
-1.93210681427181e-05
-9.14094340100494e-06
-9.59424493267142e-06
-1.52601249869659e-05
-5.75750539587156e-06
-5.33487428887055e-06
-1.27275195834294e-05
-1.09888348524166e-05
-1.65954111712814e-06
-2.59871785044676e-05
-2.99035315616303e-05
-1.08005857528219e-05
-2.16938212298707e-05
-2.28891269192308e-05
-2.69338313906329e-05
-3.51230019058724e-05
-1.18920665441952e-05
-1.78550007613697e-05
-3.22166473950178e-05
-2.25583187840065e-06
-2.13600342342791e-05
-2.07116783919262e-05
-1.71928279705809e-05
-9.45235957234423e-06
-1.98301141377329e-05
-9.31753662399046e-06
-1.94270746355799e-05
-1.40667412641432e-05
-7.55033980438146e-06
-2.46054696949618e-05
-2.18383258462789e-05
-1.67901635174666e-05
-2.14719096845089e-06
-1.6627408141108e-05
-2.05213217355246e-05
-1.19351054355848e-05
-1.66580556110527e-05
-1.29022042331194e-05
-1.5829498216662e-05
-2.30532029196533e-05
-1.65059442093454e-05
-1.41506798124356e-05
-1.73508365952429e-06
-1.59259790440354e-05
-1.50851458689106e-05
-9.11520596968754e-06
-1.44736007614935e-05
-1.87789274601031e-05
-3.08960772278639e-05
-7.22278799501407e-06
-2.11401410294009e-05
-3.44639753333268e-05
-2.51493467181538e-05
-1.99095613394655e-05
-2.64675341813651e-05
-3.30239024677823e-05
-3.35419193758139e-05
9.10303975516027e-06
-2.51894897756978e-05
-1.36813351840376e-05
-1.69379116065402e-05
-1.9209912321527e-05
-1.53446711718065e-05
-1.9102329052238e-05
-1.86176629488879e-05
7.62168179859444e-06
-4.0517314583905e-06
-2.80131529819418e-05
-1.25738915975372e-05
-6.06522456129688e-06
-6.29266568147196e-06
-2.97374247967426e-05
-1.3880342445968e-05
-2.20177104207844e-05
-4.08243412385789e-05
-1.99813418892731e-05
-4.13009628285568e-05
-7.92641495737371e-06
-1.33184010228893e-05
-8.31302064641412e-06
-1.31409400750791e-05
-1.78080307574691e-05
-1.71985882683188e-05
-1.12346496369334e-05
-3.15466951142716e-05
-1.04935695054397e-05
-1.17876385599535e-05
-2.42705337915338e-05
-2.42347494373065e-05
-1.08687407695574e-05
-1.56501959281748e-05
-2.68053800701835e-06
-9.68295942180711e-06
-1.31810929235076e-05
-3.18624981166604e-07
-1.42776651126778e-05
-1.39829893774682e-05
-2.43008848835731e-05
-1.52498746314282e-05
-2.77496988169742e-05
-6.36246777889224e-06
-1.67230132105709e-05
-2.90486824028916e-05
-9.34057842717103e-06
-1.74183256889183e-05
-1.46706976637747e-05
-3.40128700631311e-05
-2.00331441028224e-05
-1.64614162847934e-05
-1.48752121997039e-05
-2.18239332307542e-05
-1.04527138554425e-05
-1.45580898351878e-05
-1.11115838534598e-05
-1.26997948353883e-05
-1.94994427943088e-05
-1.31802641757846e-05
-2.80217422062409e-05
-2.18490422741241e-05
-1.30950680263655e-05
-2.4652785126474e-05
-1.20296111264564e-05
-2.79900099406297e-05
-2.72744834846208e-05
-2.17455631533114e-05
-1.53065249843056e-05
-1.79500389333057e-05
-3.24348116543258e-06
-2.52380098445456e-06
-4.07410274134533e-05
-8.58996167593192e-06
-2.68445485260897e-05
-1.48916853951695e-05
-1.31148336434192e-05
-1.6872713757944e-05
-3.1808732755794e-05
-1.49443782296073e-05
-7.51544608459667e-06
-1.30868651563616e-05
-2.44458034521219e-05
-1.99650791795228e-05
-1.14031864035477e-05
-1.60785951149417e-05
-2.30914873318439e-05
-1.30968489894609e-05
-1.6670470959053e-05
-2.20153952700448e-05
-2.70378820754526e-05
-2.07237417162337e-05
8.99520127964536e-06
-3.371115309758e-05
-2.49831719901544e-05
-1.9339625544015e-05
-2.12671583621958e-06
-1.09643770026071e-05
-8.64913074002568e-06
-3.44304428770129e-05
-2.48369913616243e-05
-1.3708033806927e-05
-2.40892457442794e-05
-3.30055866907226e-05
6.49876224496148e-06
-2.22864664293377e-05
-2.75020124839527e-05
-1.79011512340137e-05
-1.04000920914355e-05
-8.44524532111537e-06
-2.28633589079211e-05
-1.69139526216578e-05
-1.74606615996121e-05
-6.17539697456173e-06
-2.135009996221e-05
-1.58897801590973e-05
-2.96152515812801e-05
-1.17108531949381e-05
-2.0376778483427e-05
-2.99664690574719e-05
-1.44658471582074e-05
-2.63973360410767e-05
-1.77789202665823e-05
-2.68573858809334e-05
-1.57507119109213e-05
-2.49131929808456e-05
-2.99766609214128e-05
6.31232982361744e-07
1.67371615695361e-05
-1.92309434415854e-05
-1.72436627049021e-05
-8.817834329046e-06
-1.84026628160468e-05
-5.88355613885675e-06
-2.16602625563467e-05
-2.92789812550791e-05
-1.47899548470339e-05
-9.5106620877194e-06
-1.80751017090819e-05
-1.6471696606839e-05
-1.74132553918706e-05
-1.30720214490704e-05
-2.2830004690524e-05
-1.20904821834822e-05
-2.05171474624439e-05
-1.05085258682991e-05
-5.85433357394862e-06
-7.56310068978461e-06
-2.02292776449347e-05
5.08859025201806e-07
-1.1293636992455e-05
-1.23857197968907e-05
-2.52331152040654e-05
-7.54887290395052e-06
-2.92545146243346e-05
-1.08856119445295e-05
-2.57967138312103e-05
-1.81218025173484e-05
-2.51966896087946e-05
-1.35950533272356e-05
-2.25236593341454e-05
-2.14281357797644e-05
-7.48338595802561e-06
-1.76850977738362e-05
-1.31168712154548e-05
-4.7619647561557e-06
-5.24853889241139e-06
7.33331342645785e-06
-1.90840736679796e-05
-1.08730822183592e-05
-2.21528595588592e-05
-1.65726048372797e-05
-2.16966700219792e-05
-1.71804932042198e-05
-1.28540546448797e-05
-4.11032088030894e-05
-2.15385017294631e-05
-2.51035660766427e-05
-6.16176282478211e-06
-3.42053262840659e-06
2.25388254866748e-06
-2.67996633797581e-05
3.10974601226635e-06
-7.7309118877311e-06
-3.14887994113416e-05
-1.18306275311372e-06
-1.56753831382159e-05
-2.23733868253074e-05
-2.56314703152183e-05
-3.46025847474021e-06
-6.37256929206553e-06
-1.48620337121833e-06
-1.61074635748232e-05
-7.75658045935467e-06
-8.45104356172278e-06
-6.03450423153391e-06
-1.84090354961435e-05
-1.68095630603104e-05
-1.50592987482467e-05
-1.61348134870784e-05
-6.19884747086678e-06
-6.39878654422417e-06
-1.33089675414721e-05
-3.72590580805995e-05
-2.0707493849445e-06
-1.77130592654498e-05
-4.60074068545037e-06
-1.89083474649341e-05
-1.76041676898995e-05
-1.17848149645758e-05
-9.91225591723831e-06
-1.50153678600741e-05
-1.55891416101815e-05
-3.16989754899743e-05
-2.09199282878616e-05
-2.43817984013032e-05
-9.58332567719857e-06
-1.65257451300265e-05
-6.24552495618016e-06
-3.52505848585166e-07
-3.22473792401453e-06
-2.135068859774e-05
-1.76687784762455e-05
-9.67196441873424e-06
-1.58613513787055e-05
-2.29034995788165e-05
-2.32745379869035e-05
-8.81077338721804e-06
-6.23638456124484e-06
5.76150696860308e-06
-2.64730135609167e-05
-1.35204048638103e-05
-3.15629433899952e-05
-2.59876921244725e-06
-1.82863824497099e-05
-1.58787546812121e-05
-1.52051295545206e-05
-2.56896532082824e-05
-1.529282110004e-05
-5.45773012519857e-06
-9.98147679709439e-06
-1.31925072965716e-05
-3.10839668050189e-05
-5.98099743773589e-06
-1.40296434106289e-05
-2.54989621583289e-05
-6.67780555460305e-06
-1.99030400620609e-05
-2.40668146776321e-05
-1.16978351097484e-05
-4.82978824595823e-06
-1.60337019004163e-05
-1.81810344763351e-05
-1.81459276541426e-05
-9.68044164345979e-06
-2.6274504898054e-05
-8.79721157228889e-06
-3.07931814174555e-05
-1.96890518913324e-05
-5.83113601660525e-06
-5.76695195528129e-06
-1.35369624536458e-05
-1.98629811241612e-05
-1.70966473442218e-05
-2.07099024538841e-05
-1.55184246547239e-05
-5.9515064290778e-06
-1.37869801669379e-05
-7.03651824436342e-06
-7.69583000543941e-06
1.29816921259258e-05
-2.10461513078942e-05
-8.33742200062832e-06
-1.24300280319782e-05
-1.85147002440499e-05
3.88181517730345e-07
-1.00605857892601e-05
-2.56832830607349e-05
-3.3573066561145e-05
-2.14366582966325e-05
-1.04366623521264e-05
-2.13382126515452e-05
-2.32257969875052e-05
-1.59732207944012e-05
-1.99427980694257e-05
-1.30615033954239e-05
5.79837090279344e-06
-1.24797225252442e-05
-1.8424228645693e-05
-7.01072766125394e-06
-2.10509354045052e-05
-4.22488668711929e-06
-5.31670899042159e-06
-4.98571273463158e-06
4.97845225155269e-07
-1.9981154708618e-05
-2.30151572568177e-05
-1.60520637353994e-07
-2.59080245183166e-05
-1.41994293218138e-05
-1.23145381145433e-05
-3.39105802396106e-05
-8.61067007408011e-06
-3.14572804302671e-05
-1.84112188247831e-05
-2.33812160503725e-05
-6.18046400257875e-06
-2.30912297936448e-05
-1.84231870963765e-05
-2.06092130277885e-05
-6.05461789730692e-06
-1.48359174302903e-05
-2.28517660165291e-05
-9.8643314809936e-06
-1.48894079779415e-05
-2.24357393367814e-05
-1.56479315462722e-05
-1.58843284325006e-05
-1.46711075143217e-05
-8.72491662906073e-06
-4.13095222483819e-05
-6.61231031056109e-06
-2.8161109033134e-05
-1.50469856419889e-05
3.94901026040814e-06
-4.57954871281111e-06
-8.15739476396012e-07
-1.14162141108172e-05
-3.12558009272846e-05
-2.15109710042758e-05
-8.00240624252779e-06
-6.62726673809733e-06
-2.0905740166014e-05
-2.71062153331427e-05
-1.74937798558183e-05
-1.86288519448363e-05
-8.96056438293053e-06
3.03973679924452e-07
-1.68897332423119e-05
-1.95330277546968e-05
2.66122577979226e-06
-1.09920041355704e-05
-2.42652136612018e-05
-1.45333319901253e-05
-2.04729064812185e-05
-7.73250282736477e-07
-1.31858488069925e-05
-1.39110601321826e-05
-2.48505927423374e-05
-1.80440671410519e-05
-2.82364035887689e-05
-1.16598646427927e-05
-1.69887526711164e-05
-3.12943517218389e-05
7.76810980756381e-06
-1.02856594310207e-05
-1.43012888044085e-05
-2.77637199269801e-05
-2.04579848232679e-05
-1.28996521501655e-05
-2.46111170337932e-05
-1.31595137416881e-05
-2.77118106754843e-06
3.08921361207334e-06
-2.31074550602567e-05
-1.94206970005491e-05
-6.1904013156751e-06
-8.34065497908705e-06
-2.00401994869283e-05
8.40085277852422e-07
-7.35060588934428e-06
-2.67896858733435e-05
-1.16994694725712e-05
-2.20255266415093e-05
-2.75786652537399e-05
-1.80498181751797e-06
2.67424010638987e-06
-2.75341619836016e-05
-2.29708935104983e-05
-2.06578713650892e-05
-2.46463043280887e-05
-1.2689123665099e-05
-2.06221181797825e-05
-1.50248179446736e-05
-1.23735461450183e-05
-2.59560757711794e-05
-8.55689357324761e-06
-4.65609418677215e-06
-3.49552444449072e-05
-7.7919050863605e-06
-1.69224980259956e-05
-6.03112866162204e-06
-3.27103915994365e-05
-2.73276363620021e-05
-1.35358877912452e-05
-1.26604534383632e-05
-1.69381921671754e-06
-3.75942891186868e-06
-1.16468073379931e-05
-1.13122622282762e-05
-1.36492015360701e-05
-1.22296809316091e-05
5.6965398278704e-07
-1.59548600654539e-05
-3.8822922224912e-05
-6.46389416144304e-06
-2.7920618922197e-06
-1.29197865699232e-05
-1.66577033654633e-05
-1.14041003374263e-05
-1.09942467592293e-05
-1.70979399202496e-05
-1.82300160518515e-05
-2.4781560582893e-05
-2.26363001221312e-05
8.35474749234576e-06
-7.7690068581219e-06
-1.68288738855386e-05
-1.4079201865877e-05
-3.29929748278932e-05
-9.72784485814188e-06
-2.77939460669165e-05
-3.16791722951075e-06
-2.47196321269868e-06
-2.31444479366345e-05
-1.55200190057808e-05
-2.62564190639439e-05
6.28411007786412e-07
-2.29190699163533e-06
-9.10413325711261e-06
6.3676428948124e-07
-3.57535893571193e-05
-2.70081679288385e-05
-1.21010384252106e-05
3.34239900123584e-06
-1.79600393705043e-06
-1.32773423490246e-05
-6.72479997947434e-06
-2.22732163869401e-05
-3.89423260664981e-06
-1.84437479921601e-05
-4.22107427250661e-05
-1.00647306859023e-05
-1.79521278976669e-05
-6.59216553713616e-06
1.19842916297965e-06
-1.89038832504208e-05
-9.20695996115936e-06
-2.83395868565538e-05
-1.32608135592544e-05
-7.67123070216423e-06
-1.3795347597635e-05
-1.53445688006013e-05
-2.11992550506852e-06
-8.13489528899539e-06
-2.64833615560253e-05
-1.15849824004483e-05
-2.7959515076465e-05
-2.04682533413327e-05
-7.07077279330779e-06
-8.19505208970404e-06
-1.86645080225346e-05
-1.32064412877118e-05
-2.29025045587019e-05
-1.47919699765951e-05
-2.81855303386508e-05
-3.42759257324685e-05
-1.07190046969434e-05
-1.61043147568482e-05
-1.96945250711412e-05
-5.19076997294797e-06
-2.46564618140682e-05
-1.44819698720375e-05
-1.71289182047165e-05
-1.22895081324681e-05
-1.80231150644286e-05
2.62378290001434e-06
-1.04907947749742e-05
-1.03340013252929e-05
-6.83332923558581e-07
-1.76029234948895e-05
-1.1614787731665e-05
-2.75656807480351e-05
-3.33533870932747e-05
-1.17910126958108e-05
-1.79368868419947e-05
-1.99200424181835e-05
-1.10570812534915e-05
-2.65059223870154e-06
-1.69612907750347e-05
-9.29742058214696e-06
-7.80552852272239e-06
-1.08807243757856e-05
-1.98868163572229e-05
-1.27285589857813e-05
-3.13841956424766e-05
-9.80528604853645e-06
-3.50646885468355e-06
-2.11285016990582e-05
-1.74956170206035e-05
-5.34428625720799e-06
-2.6175554835786e-05
-1.71981764390434e-05
-1.9298995520487e-05
-7.12141287812725e-06
-6.5367936243497e-06
-3.26363549103291e-05
-2.34829364892734e-05
-3.43606296936781e-05
-1.72076203171105e-05
-5.08903722297229e-05
-1.2429509113088e-05
-1.88165732972129e-05
-1.70556880419261e-05
-2.85186609154728e-05
-3.56553457624525e-05
-1.87275140237615e-05
-6.57390173834747e-06
-6.60470884396637e-06
-1.9310116395638e-06
3.72996418849331e-06
-2.37992184693634e-05
-2.57298717249885e-05
-2.99197908572614e-05
-8.83429902229301e-06
-1.25385979889989e-05
-1.06068499413426e-05
-1.55972504507424e-05
-1.25499713376927e-05
-4.00757623499713e-06
-2.96843854730191e-05
-4.35217978062305e-05
-2.06054758089833e-05
-1.28922002127105e-05
-7.19732433425466e-06
-2.35445623524562e-06
-1.04011632810007e-05
-1.13740617236056e-05
-1.42733359752575e-05
-1.03225054626799e-05
-2.15387734736378e-05
-1.55487501983782e-05
-1.45250735875972e-05
6.20974396319148e-06
-1.38581126893618e-05
-1.24594209853465e-05
-7.38199192068307e-06
-2.01780915740404e-05
-2.05206628899137e-05
-8.16845042611661e-06
-8.27611645421165e-06
-1.17861949306406e-05
-2.20871850033242e-05
3.56816713130938e-06
-2.39940115900249e-05
-6.20034696395005e-06
-1.24466327999526e-06
-1.30102128890945e-05
-2.1001793553394e-06
-9.66611582396737e-06
-2.41610860407727e-05
-7.14325502728189e-06
-2.69028315095085e-05
-7.09040457532448e-06
-1.61073323332799e-05
-2.69128533566283e-05
-1.7886286653116e-05
-3.58521500672703e-05
-2.72675595600427e-06
-1.92798559690087e-05
-1.35599327738862e-05
-1.42101570963318e-05
-2.27796652035973e-05
-1.36726275682785e-05
-1.51284881461268e-05
-9.39878137453756e-06
-2.55809830586457e-05
-2.01549508237835e-05
-8.03943173723001e-06
-1.48767763993259e-05
-1.05310481396102e-05
-2.09835195950801e-05
-3.4463539754567e-05
-7.94574528929463e-06
-1.11551439077603e-05
-2.54919679012149e-05
-2.1142598005671e-05
-2.19044094552775e-05
-2.19539035666393e-05
-1.50782746405122e-05
-2.0934269936772e-05
-1.16226745265042e-05
-3.26134547205388e-05
-1.31584534816542e-05
-1.3916958553732e-05
-1.55772927777387e-05
-6.86727639217037e-06
-3.18920824610197e-05
-2.77651765159658e-05
-4.07595280691789e-05
-2.58522360990047e-05
-2.20082487929366e-05
-4.03403979553392e-06
-1.26158070273142e-05
-2.17062028820745e-05
-3.2022477877968e-05
-8.92519104830326e-06
-2.55099339051673e-05
-2.09227508088834e-05
-1.70090301145512e-05
-2.65024013482678e-05
-4.78111982895448e-05
-9.85426474479941e-06
-1.35561446566064e-05
-2.95848103828684e-05
-3.80288089799001e-05
-1.44780468724057e-05
-1.00147067144803e-05
-1.49026377139906e-05
-1.61665002617118e-05
-1.63352183233058e-05
-2.29379402275146e-05
-1.0520332279755e-05
-1.00819860317038e-05
-2.05367302491166e-05
-3.39386417802631e-06
-2.81139482831257e-05
-1.56365788732316e-05
-1.21703716792485e-05
-1.04187615207033e-05
-2.68779141375876e-05
-2.26814742432949e-05
-2.4276535487098e-05
-2.10692117896923e-05
-1.50659710694938e-05
-1.44820778791175e-05
1.12806266602335e-06
-7.23722474531682e-06
-1.65420144261342e-05
1.00233504517955e-06
-2.25198440553485e-05
-2.13009802343746e-05
-1.18169197369734e-05
-1.07136893252595e-05
-1.63308883328303e-05
-1.61281936028678e-05
-3.37301778535134e-05
-1.97839875547755e-05
-9.93331657250883e-07
-2.4095568324988e-05
-2.91366094630158e-05
-2.36103428531189e-05
-1.3556377534389e-05
-9.1411408844227e-06
6.38185658172048e-06
-5.97279787536072e-06
-1.98711662958319e-05
-1.81685507337493e-05
-1.11457488184104e-05
8.66466323784022e-06
-1.00557648808472e-05
-3.47764092759321e-05
-2.08121066530715e-05
-1.72577729452876e-05
9.86109601203776e-06
-1.54495660884722e-05
-3.26463081340585e-05
-1.89356422984714e-05
-1.61966520391659e-05
-4.37209311559481e-06
-1.7314643426395e-05
-2.04452291948174e-05
-8.14175524023448e-06
-9.01599264676144e-06
-2.03061836408974e-05
-2.1203772262659e-05
-1.2771401907076e-05
-1.50432842914845e-05
-1.4628202398162e-05
-2.88620383881146e-05
-2.21311211247577e-06
-1.03382503633091e-05
-4.53416053232791e-06
-1.77802310652986e-05
-1.38034176899139e-05
-1.83104670341814e-05
-2.0664788256896e-05
-8.32598953170963e-06
-8.97806149883489e-06
-1.26244888775098e-05
-1.50982871925088e-05
-1.68603793367702e-05
-3.26450876798982e-05
-1.61685140250477e-05
-1.59854111875919e-05
-2.1542758538478e-05
-2.74135424262045e-05
-5.66045798438724e-06
-6.94391600330961e-06
-2.02810309766602e-05
-1.59342179869539e-05
-1.1138427805511e-05
-1.91537114736079e-06
-2.9705680502761e-05
-6.33171576947403e-06
-1.10587679767754e-05
-2.24029592896873e-05
-3.95692687457915e-06
-1.73896886298861e-05
-2.36459346442871e-05
-1.07221921641201e-05
-1.46457701323971e-05
-1.24681308612328e-05
-2.5634315286063e-05
-3.09260120546145e-05
-2.12808591575536e-05
-3.06355229620661e-05
-2.807057057463e-05
-1.52390937128957e-05
-1.7030350786919e-05
-1.03020967493677e-05
-2.2680215940682e-05
-1.24506897213086e-05
-3.25407837091382e-05
-1.58290125830928e-06
-1.39948205093738e-05
-2.12735993655572e-05
-1.07999722186374e-05
-1.67839190170787e-05
-3.18859548317499e-05
-2.52493565610502e-05
-3.01497622169675e-06
-5.56296584100514e-06
-2.15174150865948e-05
-6.34562979694028e-07
-2.03310868662189e-05
-3.36609654668822e-06
-1.48290622225901e-05
-2.56201811001119e-05
-5.67528247783177e-06
-2.05846963022738e-05
-1.51944888529265e-05
-1.8558275946039e-05
-1.59756291974382e-06
-2.36550582502882e-05
3.51389570559787e-06
-2.43591282567483e-05
-1.84689376182641e-05
-2.04788409887995e-05
-4.91263029694164e-06
-3.16301172217148e-05
-1.03242713589235e-05
1.38369978231524e-06
-7.56713526977406e-06
-2.65074978914904e-05
-1.26601093798216e-05
-6.9934519575273e-06
-6.12895522427632e-06
-1.84443152478444e-05
-1.35356337055374e-05
-1.80610653537159e-05
-2.43308451580493e-05
-6.41211205976272e-06
-1.86582260980997e-05
-9.80151801621303e-06
-2.13199479843947e-05
-2.16276427039891e-05
-1.7742332674413e-05
-9.42665270925567e-06
-3.07563507764104e-05
-2.16938253724719e-06
-2.36047245739526e-05
-2.42982461427511e-05
-1.9146819532845e-05
-2.12344952066617e-05
-1.23444420986442e-05
-3.77110974710808e-05
-3.81112614073428e-06
-2.52636475749148e-05
-3.14889958712374e-06
-1.42108431148016e-05
-5.82644928134273e-06
-1.34672079157479e-05
-1.03794718773447e-05
-8.59316220535872e-06
-2.97753632386503e-05
-1.49408787551432e-05
-1.94973359606374e-05
-1.23350399103524e-05
-6.60641638072292e-06
-3.01492771105565e-05
-1.41957254792699e-05
-5.96003590771302e-07
4.93206946849951e-06
-8.57551286926089e-06
-9.96139773663918e-06
-1.99714367681427e-05
-1.25752718015541e-05
-1.8727814911956e-05
-2.07839336170913e-05
-1.60035241699209e-05
-3.93531820732704e-05
-1.06267677389958e-05
-1.94330730048317e-05
-1.61120584565244e-05
-2.70518816049705e-05
-1.33228704433675e-05
-3.34527878122874e-05
-2.61030565952447e-05
-2.52740547771522e-05
-1.93844377682943e-05
-3.61188493535199e-05
-1.32437510583731e-05
-3.53837095784579e-05
-4.84577385211699e-06
-1.37288621958823e-05
-1.90173524605017e-05
-1.05159830015766e-05
-3.13549309250919e-05
-1.19193109428552e-05
-2.07328594722597e-05
-1.52670721305923e-05
-2.55714855191445e-05
-2.270288349921e-05
-1.09195904292636e-05
-1.17534810644275e-05
-1.65939888316441e-05
-2.21033505241831e-05
-1.21687712793618e-05
6.30070232069325e-07
-3.06632291705528e-05
-1.13748644488274e-05
8.10119911632633e-06
-3.78967164154803e-07
-1.9145646108776e-05
-1.38389110535263e-05
-3.64521239112009e-05
-8.29887137243192e-06
-2.03156949128957e-05
-2.30410798266308e-05
-1.42737066423468e-05
-2.56653630658089e-05
-3.07207046323156e-05
-3.46373528770241e-06
-2.36950813391734e-05
-9.03647347552327e-06
-1.70415123052466e-05
-2.61725794400926e-05
-5.95901120663526e-07
-1.90160944122635e-05
-1.19477931374149e-05
-3.48977537942128e-05
-5.50497232613859e-06
-2.27164692445506e-05
-2.05525155344656e-05
-5.14829925522465e-06
-1.24622317922551e-05
-2.66699042383034e-05
-2.66887324057784e-05
-1.72468843441525e-05
-9.14777289235935e-06
-1.17637569713509e-05
-2.41281375283727e-05
-1.88945703655466e-05
-8.23753595505174e-06
-8.59439793446015e-06
-2.22590164539473e-05
-2.03677656169109e-05
-1.3667749453056e-05
-1.40830132406963e-05
-2.47370393867432e-05
-2.28276054065947e-05
-1.14785357521155e-05
-1.02170345305553e-05
-6.49566250963711e-06
-1.71856313823746e-05
-2.8309343002591e-05
-2.1157290632441e-07
-1.95929092866504e-05
-1.8162582490431e-05
-2.04805554215103e-05
-1.69952795610153e-05
-8.97004176663157e-06
-2.73115295814947e-05
-2.0322613692735e-05
-6.48907228358692e-06
-1.69978941798449e-05
-4.77953555091658e-05
-1.06942334221421e-05
-4.42654114824728e-07
-2.66398602553634e-05
-3.55929430535446e-05
-3.51855112627676e-05
-2.76378592328135e-05
-1.81880358086395e-05
-5.9422317488893e-06
2.89267868530014e-08
3.00424086967388e-06
3.19287015270576e-06
-1.94570114465587e-05
-2.43940497106675e-05
-1.60792326183338e-05
-3.86258185558204e-05
-5.44839220248785e-06
-6.5128571083729e-06
-2.34440004371796e-06
3.24108833902727e-06
-3.32645217574629e-06
-1.21971722760205e-05
-1.29228857295214e-05
-1.57762637663654e-05
3.59261370740241e-06
-3.48529308996884e-06
-2.94408119078468e-05
-1.294287086376e-05
-8.48919854825127e-06
-1.38533196067166e-05
-2.80172065236743e-05
2.59478900097681e-07
-1.12683763627933e-05
-3.08237203287404e-06
-1.41675562281146e-05
-2.70002119856397e-05
-2.61109411893721e-05
-1.78228768959743e-05
-1.62605672330171e-05
-4.79996832566152e-06
-1.8149955212922e-05
-1.46262613898303e-05
-2.05410085660943e-05
-9.14863829726644e-06
-1.73600203614967e-05
-2.66230763889739e-06
-2.22575366318298e-05
-1.90564706596869e-05
-1.6833644680664e-05
-8.03984928518677e-06
-1.86823138927884e-05
-1.98856763436722e-05
-9.91857090723611e-06
-2.83172361147355e-05
-1.04814146170507e-05
-8.09857457342397e-06
-2.00677813667484e-05
-5.36721273835048e-06
-2.34887895362145e-05
-1.49866868462411e-05
-3.28272834656391e-05
-3.19389285147828e-05
-3.10630407097533e-05
-8.33487242004403e-06
-2.64282828967845e-05
-1.65645699274377e-05
-2.03202024388194e-05
-1.83558407879784e-05
-2.87629742073931e-05
-1.12166907695976e-05
-1.08450193919395e-05
-2.29549183353516e-05
-3.80492301633794e-05
-7.91401749143561e-06
3.84768224427403e-07
-1.38170992145539e-05
-1.89415843537559e-05
-1.54761560473968e-05
-1.43904115171723e-05
-6.52282500799246e-06
-1.80380635599421e-05
-7.88884526662711e-06
-3.043189527889e-05
-1.34492708722946e-06
-4.22197985836529e-06
-6.65859739693732e-06
-1.48944928905497e-05
-5.70769823229787e-06
-5.66679769074546e-06
-1.79716566424316e-05
-1.51276445178128e-05
-3.21671934229972e-06
-1.25524319188216e-05
-1.56519623279396e-05
-9.38143633456593e-06
-8.2426168668385e-07
-2.38280605543976e-05
-6.60959097390957e-06
-9.84830475192183e-06
-1.93024660787278e-05
-1.55866783765513e-05
-2.15554971068351e-05
-1.09384797001955e-05
-1.48349085941417e-05
-3.17950925807587e-05
-1.36025361941524e-05
-8.04601915820403e-06
-2.84082760722311e-05
-3.45867407474362e-05
-6.68618298357523e-06
-2.8502727618514e-05
-8.44807955377096e-06
-1.07972862057547e-05
-1.21130238841986e-05
-2.45742823418716e-05
-2.41072154408471e-05
-2.24087574695303e-05
-2.82973727355679e-05
-2.32538753872736e-05
-2.43774761878859e-05
-8.93781258559659e-06
-2.22303370626405e-05
5.7012350286838e-06
-1.35333509366579e-05
-1.23298492964182e-05
-2.28526666100032e-05
-1.17998521613713e-05
-1.89743013198521e-05
-1.20057170264365e-05
-2.13458341236706e-05
-1.48634289298399e-05
-2.11026822589423e-05
-1.82915468273602e-05
-2.31016326700089e-06
-8.10821854626462e-06
-2.19037828482081e-05
-1.77810679628202e-05
-1.25283516951285e-05
-1.11622959122253e-05
-6.4553965325625e-06
-1.33411745517463e-05
-1.68726429037414e-05
1.4268708734051e-06
-1.36253931634933e-05
-3.44789567877224e-05
-9.91989122823316e-06
-2.20373175463469e-05
-1.46983740408486e-05
-2.343785424181e-05
-3.14572432056448e-05
-1.01376282285301e-05
-6.98333011080886e-06
2.78940147839557e-06
-9.74112043904374e-06
-9.13303071619109e-06
-9.99027311692105e-06
-1.79783865315614e-05
-2.56819534555996e-05
-1.80007125071062e-05
-1.34014566974932e-05
-1.82538914857206e-05
-1.27190139833547e-05
-1.37349612787686e-05
-4.84866617240762e-06
-2.48621523565201e-05
-1.16640762327944e-05
-1.86823972412339e-05
-3.28246158641137e-05
-2.03961451203635e-05
-2.74561793086599e-06
-3.20660657933831e-05
-1.41435873636627e-05
-4.97019103294037e-06
-3.10897817547548e-05
-3.0065061648178e-05
-1.82493072114054e-05
-2.0432526633821e-05
-3.15483584535353e-05
-2.11522049539231e-05
-1.23728865653123e-05
-1.67097194042379e-05
-1.2358124578168e-05
-2.56576916240141e-05
-1.75088273092672e-05
-1.25309476223132e-06
-1.09151569810413e-05
-2.36839808406761e-05
-3.37419773316922e-05
-2.66789108795854e-05
-2.01222906632287e-05
-2.02221182721057e-05
-5.32010602233133e-06
-3.44619010160945e-05
-2.63117483071157e-05
-3.10965471636819e-07
-2.98621691717486e-05
-1.47262475481071e-05
-9.83571969372354e-06
-1.93250041366397e-05
-7.7677108274083e-06
-1.04698455752085e-05
-2.14385169687633e-05
-3.18393799280228e-05
-1.94508547470191e-05
-5.35761083223381e-06
-2.90717823279353e-05
-2.70794677794169e-05
-2.69591815664649e-05
-1.98351281240943e-05
-1.16702935147893e-05
-1.28609487948606e-05
-2.72596126049591e-05
2.77776096645607e-06
-2.44944413692059e-05
-1.6532333213489e-05
4.72500659386457e-06
8.38077515012161e-06
-6.9868880848449e-06
-2.22584329442005e-05
-1.58556407124005e-05
-2.05563072109761e-05
-2.14563220368579e-05
-5.45771976834812e-06
-1.27209339273205e-05
-3.41567935568762e-05
-3.44661110822445e-05
-1.23411688506554e-05
-1.61319268824497e-05
-1.43872587952043e-05
-2.51862978471733e-05
-1.08751649224845e-05
-1.85101072296022e-05
-1.39743296786363e-05
-2.36733116504099e-05
-7.34450215647218e-06
-9.68991952766408e-06
-6.09698056936459e-06
-1.33278522420617e-05
-8.01534660751397e-06
-2.44372705066407e-05
-1.29367996067187e-05
-2.29956289161849e-05
-2.64202419667444e-05
-1.41204323900463e-05
-1.95367148777963e-05
-1.15921671632582e-05
-2.42329201160495e-07
-1.28628901965574e-05
-1.79902593290635e-05
-1.08608951153402e-05
-3.07603047006561e-05
-1.77121176000778e-05
-7.59913916488216e-06
-1.80004296263348e-05
-5.58622521773126e-06
-1.71302039499143e-05
-3.02682499151479e-05
-2.037589676119e-05
-3.21762447820254e-05
-6.75158482945379e-06
-1.67826559407144e-05
-1.76550405771822e-05
-3.12944637680787e-05
-2.08433943979268e-05
-4.18469239062654e-06
-4.06265956279947e-06
-8.67074199467597e-06
-1.65315457413046e-05
-9.15753878538711e-06
1.0441316793765e-05
-9.34603437589375e-06
-1.60052073926669e-05
-1.74405074461608e-05
-2.19521693516279e-05
-2.61082076120988e-05
-2.37853886993514e-05
-1.36973939697829e-06
-1.48222974007611e-05
-9.05426000559533e-06
-2.65832416460293e-05
-1.66793114112794e-05
-3.43304095704901e-05
-2.83833456304581e-05
-1.53579877268854e-05
6.03504557432484e-08
-3.20559324386196e-05
-4.40075235463462e-06
-9.82363018255343e-06
-1.56078583752952e-05
-1.76340371066247e-05
-4.60059349304887e-06
-2.05174288402929e-05
-2.72656639475604e-05
-1.8483603127743e-05
-1.65534182456495e-05
-2.16169516710944e-06
-2.1216606670541e-05
-1.56456035586734e-05
-1.70893096116919e-06
-1.99623455494697e-06
-1.00986894578313e-05
-2.65234407414086e-05
-1.24747022654083e-05
1.86680619031922e-06
-1.34445222719379e-05
-2.04812034366242e-05
-2.05497446448487e-05
-1.03891037614777e-05
-1.9350677173702e-05
-1.17562259401342e-05
-1.8273901371996e-05
-1.46792521289723e-05
-1.39959525535665e-05
-1.05179327680922e-05
-2.24988213110054e-05
-2.57164973942573e-06
2.18540250669119e-06
-1.74670061542339e-05
-4.18137108421417e-06
-2.91709522934464e-05
-1.30067357771059e-05
-1.21137228713749e-05
-2.73270319675519e-05
-5.14721987952829e-06
1.41874749256663e-05
-1.5718447684656e-05
-2.59650241639641e-05
-7.04537632587941e-06
-2.10433594636425e-05
-8.26161869069124e-06
-6.46529282856487e-06
-3.53878604467865e-05
8.19289557219818e-06
-4.30759606695531e-06
-1.1331740623536e-05
-1.32914512053566e-05
-1.01218168519839e-05
-2.69717630102285e-05
-2.9826310277624e-05
-2.0722552889425e-05
-1.3215413170369e-05
-1.95019323214622e-05
-1.55376139219065e-05
-2.96938112624863e-05
-3.26822112820194e-05
-1.44440017773091e-05
-3.35734414569479e-06
-1.36423203294555e-06
-8.43877984277222e-06
-1.28667359272821e-05
-1.42376543265567e-05
-3.46702891498342e-05
-2.69443066662717e-05
-1.40848754079248e-05
-2.3629322421788e-05
-2.53405710576407e-05
-2.04601358343309e-05
-1.10360412169061e-05
-1.14463711429172e-05
-2.77072152018451e-05
-9.57747515137438e-06
-2.44909311745108e-06
-1.21767068009967e-05
-2.45250325580391e-05
-1.2074567204456e-05
-1.70722963124035e-05
-1.06472259207238e-05
-1.58480665149883e-05
-1.66241383951778e-05
-8.3400868430021e-06
-2.76777910709099e-05
-2.65793784696209e-05
-1.58727140720703e-05
-3.30731266821636e-05
-2.36051032736635e-05
-2.49988885585578e-05
-1.36316370705283e-05
-4.95795400498805e-07
-1.69879845192613e-05
-2.7554272636128e-05
-1.21754913583629e-05
-1.79141579488598e-05
-1.42683746821166e-06
-1.32753260035855e-05
-1.94530561012107e-05
-1.50217044204972e-05
-1.39486141706383e-05
-2.61223303398891e-05
-1.8415933134745e-05
-7.1682251492399e-06
-8.14393283026514e-06
-2.58233254628933e-05
-1.59210167996926e-05
-2.4344745080344e-05
-1.72652664933075e-05
-1.35860873932927e-05
-1.9293670336838e-05
-2.08774370628589e-05
-1.82596889652527e-05
-9.61422211360284e-06
-1.28667494671589e-05
-1.45565106428881e-05
-2.22423765334139e-05
-9.90305371983546e-06
-1.74882683709748e-05
-1.54746203005346e-05
-2.94876044858939e-05
-1.93977565796138e-05
-3.31564842999828e-05
-2.50597557808487e-05
-1.17587063282463e-05
-1.98200520922075e-05
-1.15344645515988e-05
-2.57520381638197e-05
-6.71528228429709e-06
-1.47698337679798e-05
-7.17224122847976e-06
-7.97670236359613e-06
-1.99204091527702e-05
-2.40614853605628e-06
-1.49967153089869e-05
-1.6461517796432e-05
-4.17888879705919e-06
-1.09970536955708e-05
-8.86080060148289e-06
-2.46483364588488e-05
-1.24555555035246e-05
1.33294358935994e-06
-8.86865648336293e-06
-1.17703050066657e-05
-1.1213521544007e-05
-8.90854397553035e-06
-1.92588692922762e-05
-4.71883786122777e-06
5.04514823531739e-06
-1.16200390263962e-05
-1.79706394666441e-05
-2.37802194039182e-05
-1.72868658178421e-05
-9.32896658874515e-06
-1.71593762927202e-05
-1.45334080742371e-05
-3.21829085721001e-05
-2.34860844829798e-05
-1.1580906617416e-05
-1.76752798518886e-05
-2.60623807746594e-05
-7.39301390995326e-06
-9.78030482088067e-06
-1.53494462525704e-05
-1.37475691441723e-05
-2.74137212173871e-05
-2.59937774668778e-05
-1.4701502122099e-05
-1.33595354499752e-05
-1.42779481693568e-05
-1.13462953398059e-05
-9.74822942253696e-06
4.09591518700689e-07
-9.71526367624125e-06
-1.70960938237967e-05
-2.19424354157412e-05
-2.22545336271193e-05
-4.37535703355922e-06
-2.05729298485896e-06
-1.0042871302501e-06
-2.88339914175684e-05
-3.14720299941019e-06
-1.31922248667387e-05
-9.22118633597672e-06
-1.96465823383417e-06
-1.20508737231025e-05
-2.22187592794346e-05
-1.05442057739527e-05
-2.14063878006719e-05
-2.42444541825675e-05
-1.74043211118286e-05
-3.01233581706734e-05
4.16227487301599e-06
-2.11537583355697e-05
-2.29798945673744e-05
-1.33182212483414e-05
-2.01074628192144e-05
-2.4701772478607e-05
-1.36092313627491e-05
-2.66588814417824e-05
-1.81240506820686e-05
-2.83794375432496e-05
-1.33791766855131e-05
-9.47539183665548e-06
-2.81536462038502e-05
-3.81217734812281e-05
-5.44545905251732e-06
-1.32699371922426e-05
-1.91895056424221e-05
-1.54675199327203e-05
-6.64183716203153e-06
-1.51586663936797e-05
-7.86749901797233e-06
-1.71689452912513e-05
-6.40014845459251e-06
-2.97321359569209e-05
-2.38127935660509e-05
-1.44216052368309e-05
-1.51042069766931e-05
-2.35432884059196e-05
-2.88095574869668e-05
-1.83924957513928e-05
-4.86017280652651e-07
-3.18702736935992e-06
-6.39263349972519e-06
-2.80997085299694e-05
-1.52480442555453e-05
-2.15502489221875e-05
-1.35012551862239e-05
-2.37406254254664e-05
-6.06188419071153e-06
-8.95370952915586e-06
-3.4177636769834e-05
-3.40922372395724e-05
-1.61555116343024e-05
-1.60849130235897e-05
-1.00328942831411e-05
-1.58236972269184e-06
6.85694956222834e-06
-2.49725989423395e-05
-5.47193811489766e-06
-1.3798764719394e-05
-2.20481437705224e-05
-2.85326707641016e-05
-1.19579695228825e-06
-1.62663652484809e-05
-3.75173721423988e-05
-1.91535412698228e-05
6.75467299837403e-06
-2.75551565798722e-05
-2.73572379275491e-05
-1.38149550166806e-06
3.74794418044555e-06
-2.9421830080755e-05
-1.25566709953552e-05
-1.51716916992182e-05
-1.37253340539725e-05
-1.81061220607634e-05
-2.39416149712177e-05
-6.30351518579792e-06
-1.61366220954166e-05
-1.27253094285195e-05
-1.31444993644654e-05
-1.8525442695827e-05
-2.82247473163778e-05
-1.30107633189037e-05
-2.73839232679556e-05
-9.15789613222432e-06
-3.2036749730335e-05
-5.6689384083394e-06
3.12839891440393e-06
-1.51610407063528e-05
-2.2040795954329e-05
-2.16564422578444e-05
-2.10223784534776e-05
-1.58849392155193e-05
-3.32383053688658e-05
9.18300562619626e-06
-1.75203282837795e-05
-2.0992079995782e-05
-1.90591552938996e-05
-1.43089150110226e-05
-2.27242462771133e-05
-3.03871379374742e-05
-1.6624741194702e-05
-7.31892935423848e-06
-3.68206144581234e-06
3.80185843275348e-06
-9.44568148347453e-06
-2.76118352706624e-05
-1.80300552986721e-05
-6.92188766207782e-06
-4.1804965859371e-06
7.64008282058387e-06
-2.16724589741618e-05
-1.37372892193202e-05
6.46887726746766e-06
-2.66273335236647e-05
-1.49776743691048e-05
-5.95918923640451e-06
-1.6712893178295e-05
-1.86362645718429e-05
-9.37260684025083e-06
-3.57050232010377e-05
-1.615370133616e-05
-1.65765305063425e-05
-2.26779889200972e-05
-1.98923680497275e-05
1.43535136339458e-05
-7.39777394342124e-06
-8.10180032684261e-06
-9.87695129138805e-06
-1.29641517274161e-05
2.44601923028706e-06
-6.10356988674252e-06
-1.10795611807254e-05
-1.65734355239247e-05
-1.86713738994874e-05
-5.60006796277653e-06
-1.95171328521508e-06
-7.53412573213005e-06
-2.13269140151067e-05
-1.97762400919516e-05
-6.44133914123482e-06
-1.33234033128252e-05
-1.14438381012229e-05
-3.17906218718554e-05
-1.38905031415971e-05
-1.53218516851101e-05
-2.73255992003193e-05
-3.08255690391398e-05
-4.40174730697132e-06
-2.32372480668587e-05
-1.20903919609026e-05
-1.94385218670395e-05
-1.59596426458753e-05
-1.59569071023516e-05
-1.14008992966014e-05
-3.87235605094512e-06
-3.09952498125531e-05
-1.30163125841517e-05
-2.95173127831126e-05
-6.17591401637032e-06
-8.5537015648903e-06
-2.53367194145437e-05
-1.44549141696214e-05
-7.08480055138122e-06
-2.67927713775119e-05
-1.19500652515554e-05
-9.83870911890564e-06
-1.7396331964926e-05
-8.71514706612111e-06
-2.95199936693705e-05
-3.31363302468269e-05
-2.82662448458952e-05
2.27853777513389e-06
-1.29692699339778e-05
-1.61666439881791e-05
1.9303520713899e-06
-3.65864542468924e-06
-7.8041632432875e-06
-1.00838037890789e-05
4.09787181532062e-06
-7.46884405457807e-06
-2.35627453526641e-05
-1.42807906739508e-05
-2.31741958481661e-05
-1.15515262008937e-06
-8.26124666252417e-06
-1.68956841705875e-05
4.3592552481632e-06
-3.28870912814701e-05
-3.49950818381635e-06
-2.39631157561522e-05
-1.70983127816336e-05
-2.37062130706116e-05
-2.32893934968676e-05
3.39973896878618e-06
-2.08096880192031e-05
-2.44367491506846e-05
-2.20710289019496e-05
-5.42217225511853e-06
-4.30993435916065e-06
-6.53685256070356e-06
-2.10592029862604e-05
-1.22892066382587e-05
-1.49563827190847e-05
-2.11055841112133e-05
-2.70035502428801e-05
6.89841849371597e-07
-2.70278296444946e-05
-7.81341379798024e-06
-1.51594394765321e-05
-1.08130526544972e-05
-1.02615110347625e-05
-1.01677118585592e-05
-4.20415824685147e-06
-1.68521448624668e-05
-3.30903129344546e-05
-2.23968125556448e-05
-1.34170836525941e-05
-2.43637779108968e-05
-1.02199650181738e-05
-2.34445209149667e-05
-5.44353742238951e-06
-1.37437115597008e-05
-2.03028938244696e-06
-1.13412302385056e-06
-2.4273932130941e-06
-2.83372400116263e-05
-1.01035120262187e-05
-2.03186041805084e-05
-2.41918124149175e-05
-2.37199892550805e-05
-1.90752558216696e-05
-6.22181300212766e-06
5.95299733464693e-06
-1.41315546899728e-05
-1.36559226915995e-05
-2.39899057144337e-05
-2.18578184948317e-05
-2.60374155032792e-05
-1.72185009944547e-05
-1.28172904143087e-05
3.33071045651131e-07
-7.3080803080241e-06
-3.23642305764841e-06
-1.601382596342e-05
-3.0321122426177e-05
-8.6290900304012e-06
-1.42596692813317e-05
-9.41521795916412e-06
5.47901082538071e-06
-2.59663764521159e-06
-1.16465943845604e-05
-2.06935069478455e-05
-1.37247724168443e-05
-9.50412353952358e-06
-8.30390400791773e-06
-2.16014591947446e-05
-3.01918297645513e-05
-5.32493582567473e-06
2.88203613665944e-06
-3.14645978000458e-05
-3.64711617809124e-05
-2.03731723171205e-05
-2.62003740398646e-05
-1.92458576106647e-05
-1.88139593289278e-05
-1.99066305678937e-05
-3.1862462271944e-05
-1.3357789991847e-05
-3.46275056479868e-05
-6.62116750543422e-06
-2.15344902767813e-05
-2.25901666184253e-05
-6.10188229248432e-06
-1.87840447674817e-05
-2.04254619662369e-05
-9.88984692240534e-06
-9.07048413635639e-06
-1.94657118674135e-05
-2.18427178967464e-05
-1.95707891158767e-05
-1.26528398857741e-05
-7.22272784075229e-06
-9.51468885333606e-06
-1.86582465622068e-05
-1.27192415389619e-05
-1.47428241296329e-05
-1.51426386104784e-05
-4.72998656660043e-06
-8.43733841021985e-06
-4.09269193279026e-06
-1.42475149523096e-05
-1.94843856051107e-05
-2.06412752052517e-05
-2.15224689434151e-05
-1.70705918340734e-05
-9.09381513720039e-06
-1.58550528277318e-05
-5.18239758378625e-07
-2.74654742851691e-05
-7.40469706258162e-06
-1.55204973458349e-05
2.20825473751904e-06
-1.21643428449096e-05
-2.36972958875477e-05
-3.23261129375127e-05
-9.17970411224589e-06
2.83613602630081e-06
-2.18854175614852e-05
-7.73681280810162e-06
-3.11373975802324e-05
-2.12025944200512e-05
-5.92575034423472e-06
-1.36360371339711e-05
-4.40809176709752e-06
-2.03185168966173e-05
-1.79529628465354e-05
-4.9593484469495e-06
-1.72739721039397e-05
-3.11487853654347e-05
-2.61945630826623e-05
-2.28964615336535e-05
-1.44808980324033e-05
-1.0180714155793e-05
-9.1169067224991e-06
-1.78152865122444e-05
-1.33531764284977e-05
-2.54376756281427e-05
-3.18256200700811e-05
-1.10974412132467e-05
6.51009213982244e-07
-2.98772656777541e-05
4.0061839131005e-06
-1.68436664150487e-05
-1.48817518571014e-05
-7.15991239590739e-06
-1.10987444297649e-05
-1.51531211670658e-05
-1.04420320978248e-05
-1.89358786917759e-05
-2.17670903630925e-05
-1.52185244888698e-05
-1.44832322038856e-05
-3.07357267300164e-05
5.72495529279553e-08
-1.17220438218976e-05
-1.59798822107399e-05
-2.91547721645919e-05
-1.89590627258801e-05
-2.6881366008987e-05
-1.68050583529926e-05
-2.26881838479302e-05
-1.99010894398544e-05
1.26537101832772e-05
-1.28576294315251e-05
-2.2575724969356e-05
-2.77773345237357e-06
-1.74820356918948e-05
7.84491263911568e-06
-2.92215165750837e-05
-1.85628304649803e-05
-2.43120955919472e-05
-2.22306898005742e-05
-7.76116683537271e-06
-1.95379693129431e-05
-2.14184580157751e-05
-2.83017592066879e-05
1.01396643649262e-05
-1.77358477347673e-05
-2.64763150248367e-06
1.14550093550109e-06
-1.52162937204461e-05
-3.99605570305848e-05
-4.00865801378194e-06
-1.7810771810422e-05
-1.09218295690279e-05
2.39263135140846e-07
6.46546495403635e-06
-5.21309144299883e-06
-8.31176745423204e-06
-1.23573702748055e-05
-2.8052926179671e-05
-1.10442776711239e-05
-1.86027588115991e-05
-1.18198952653257e-05
-2.05361682661617e-05
-1.65584576239882e-05
-3.02060043633807e-05
-3.72775654247478e-05
-2.56089422107213e-05
-1.29878579454835e-05
-1.62231768514105e-05
-1.35578980502421e-05
-2.96661403450575e-06
-1.96758410036664e-05
-2.50914446254433e-05
-6.92189944209587e-06
-1.01979643311108e-05
-1.20738124693988e-05
-2.14973196543794e-05
-2.14218400489395e-05
-2.09883969243749e-05
-7.27086159115087e-06
-1.27964067465504e-05
-1.04934342824913e-05
-1.41219311982698e-05
-3.39640756980156e-05
-8.40619897210831e-06
-2.496218815951e-05
-1.8984880244662e-05
2.51788274903802e-06
-2.24484194943516e-05
-7.08696160860214e-06
4.10013065085693e-06
-2.36818250816593e-05
-1.56664676664311e-05
-2.51491070545774e-05
-1.41263296662711e-05
-3.09077730664234e-05
-2.26871258766539e-05
-9.75855474708799e-06
6.74025657376227e-06
-2.78697744314747e-06
-2.1524445993411e-05
-3.12511625925928e-05
-2.30949128378255e-06
-3.2068722874471e-05
-1.72339911808785e-06
-1.00026342785074e-05
-2.17733174021153e-05
-3.07627437101799e-05
6.85125066739833e-06
-1.94438396719899e-05
-2.02809205125561e-05
-1.36083761045276e-05
-9.76568912955759e-06
-1.49436566594752e-05
-1.02160909044737e-06
-6.37613251688321e-06
-1.5281538393343e-05
-2.86859060698219e-05
-1.69915330989308e-05
-2.0230625295432e-05
-9.24392798170949e-06
-3.53684676990364e-05
-3.13379265603718e-05
-1.54544996507429e-05
-2.39855949748547e-05
-1.51749314545451e-05
-1.22741095312951e-05
-1.3902200166301e-05
-2.7822405472818e-05
-2.30926460321633e-05
-2.21242687014781e-05
-3.18883984951311e-05
-1.82814915568433e-05
-1.00047734868592e-05
-3.15047021030931e-05
-2.88291094385153e-05
-1.69660789096114e-05
-1.20796426554322e-05
-2.18767602052562e-05
-5.39723646773852e-06
-6.9865354542001e-06
-1.4900206153181e-05
-9.98486255518863e-06
-6.10443703462385e-06
-1.96357849259601e-05
-1.82568826644478e-05
-1.18226902808622e-05
-1.76157523183246e-05
-1.33841239318194e-05
-1.80004058915001e-05
-3.54163328157297e-06
-1.79264829379299e-05
-9.37906429248059e-06
-1.61796701824975e-05
-3.73145236701466e-05
-1.90675483670719e-05
-2.55645741141652e-05
-1.69968908966729e-05
-2.07346817798954e-05
-1.29945008655981e-05
4.09253089674717e-07
-1.84465607622797e-05
-2.6865766677062e-05
-1.73215842340476e-05
-3.29167323983337e-06
-2.79913997795642e-05
-2.14687850995667e-05
-3.90072663274565e-05
-1.55515111644007e-05
-1.30722336062459e-05
-1.5982761737094e-05
-2.92773880463042e-05
-1.78938868215217e-05
-5.51211881855016e-06
7.10374885343883e-07
-1.43417631913467e-05
3.25158102313295e-06
-4.47322297305579e-06
-2.23076834179384e-05
-2.75016353044403e-05
-2.70596171550907e-05
-2.39994282060386e-05
-8.39365324258313e-06
-2.1935395566507e-05
-1.63111626799337e-05
-1.57248335906272e-05
-1.85284752063979e-05
-1.38778955508361e-05
3.00651080794804e-06
-1.19795819192079e-05
-4.14120555022645e-06
-1.06674951087697e-05
-1.66838354138062e-05
-1.14241387655814e-05
-8.69326124137699e-06
-2.71508944770418e-05
-2.63261043935417e-05
-2.95990692771805e-05
-1.5533611252919e-05
-2.9433091308328e-06
-5.82292165936441e-06
-1.12780905451476e-05
-1.0109824421856e-05
-2.23705043307684e-05
-1.44826381291292e-05
-1.37774724874565e-05
-2.30573099436494e-05
-1.62202862901223e-06
-3.15658481907717e-05
-3.00466281454233e-05
-9.95000638288375e-06
-2.24783539837436e-05
-2.13772837857096e-05
-7.74557776622008e-06
-8.57441396167035e-06
-4.02209668067429e-07
-1.82395052055254e-05
-1.66562319283497e-05
-3.17272802164558e-05
2.92315672112944e-08
-3.09264539523644e-05
-1.49245079465079e-05
-2.06250613843152e-05
-1.95519574159452e-05
-1.67361184190858e-05
-1.39050591365539e-05
-2.58721634442974e-06
-1.81840589857758e-05
-1.56980447735558e-05
-2.33461631880964e-05
-3.23619165102248e-05
-1.88571101485457e-05
5.66403571166376e-07
-2.02421307759499e-05
-8.82390176197425e-08
-3.05585441200122e-05
-1.18743255934017e-05
8.98951356835974e-06
-1.38458491726497e-05
-4.01328609037323e-06
-7.46564401905933e-06
-1.42205571168847e-05
-1.42906699075049e-05
-2.3951085597961e-05
1.41764514820274e-05
-6.24576621496402e-06
-1.35610228085744e-05
-1.64003372899745e-05
-1.99417513542397e-05
-1.69817126921096e-05
-8.03157281512195e-06
-1.80845998200045e-06
-2.14066304796205e-05
-2.46979991922399e-05
-1.04077121262363e-05
-3.28878575989741e-05
-2.4214760302751e-05
-4.32305838591834e-06
-1.89058373583616e-06
-1.80072924548574e-05
-1.46315528082964e-05
-1.40152324731541e-05
-2.71336849381428e-05
-9.39837814364695e-06
-1.04114901559629e-05
-1.30588754463778e-05
-2.5276819343111e-06
-1.55817457082506e-05
-2.70154871200785e-05
2.59580300279741e-07
-1.38624578333741e-05
-2.67375035850803e-05
7.70147353990406e-06
-1.21759650828634e-05
-1.4125417566185e-05
-1.77601653967456e-05
-5.06734370359325e-06
-9.29790591231171e-06
-1.961374916003e-05
-4.31222342215091e-06
-2.15253035554213e-05
-1.30642994102703e-05
-1.25190093686284e-05
-1.1127138881123e-05
-3.98435000321632e-05
-2.86029460643893e-05
9.77607145802271e-06
-4.10700713705831e-07
-2.6879467842194e-05
3.73975390394139e-06
-1.64321592318613e-05
-1.7792173343161e-05
1.08085868273405e-06
-4.36448208089755e-05
-1.12714300432649e-05
-1.86007870424774e-05
-1.62825629929427e-05
-2.98127831574555e-06
-1.34417143617904e-05
-1.45614666750058e-06
-4.67373679701149e-06
-8.51941180606612e-06
-9.23012775105558e-06
-5.07200042710436e-06
-2.43333329787805e-06
-1.30509612664374e-05
-2.0909310400711e-05
-1.20986716511099e-05
-2.70730722755835e-06
-2.39814597749451e-05
-3.25211030016964e-05
-4.71952193986563e-06
-2.40990006791306e-05
-2.84285090080384e-05
-1.76988622440689e-05
-1.96973266874485e-05
-2.45168626752235e-05
-1.32104061537069e-05
-1.14627723564871e-05
4.57710492045894e-06
-2.55145391510655e-05
-2.19865964440984e-05
-3.7440294791002e-06
-1.76401420006627e-05
-2.13502705812312e-05
-8.49528302572196e-06
-2.40302152879463e-05
-1.63894679853654e-05
-2.06851113800542e-05
-1.52845081247593e-05
-2.06029441185958e-05
-2.78235538804022e-05
-2.12782698864531e-05
-3.60059642531933e-06
-3.78056632414276e-05
-1.1932001480875e-06
-8.76024399135891e-06
-2.37725140338763e-05
-2.19193211840929e-05
-8.18334802920866e-06
-2.27276532172623e-05
-2.04243944340167e-05
-1.68689533403571e-05
-1.5148385365188e-05
-1.24985455408962e-05
-3.7513153936919e-05
-1.11756905079477e-05
-2.8721513093587e-05
-1.29388847244898e-05
-2.82084994179829e-05
-2.49275946194821e-05
-5.57940752948846e-06
-1.40883172289182e-05
-8.68537586745373e-06
3.34910730810788e-06
-1.33489568194745e-05
-2.79770754528078e-05
-7.74692088292141e-06
-2.48989768722646e-05
-2.81849463918486e-05
-2.07067672957835e-05
-2.42076326562701e-05
-3.71744592997298e-06
-2.0055176032238e-05
-1.11364696164551e-05
8.63440258369491e-07
-1.04798464934394e-05
-2.93277373240727e-05
5.49949549053303e-07
-2.03959680312007e-05
-1.16551514266221e-05
-9.15973016516204e-06
-2.17882792201465e-05
-2.09400002045081e-05
-1.0579069623617e-05
-1.3343961641047e-05
-1.80759870950361e-05
-1.59522083584104e-05
-2.14798851581149e-05
-2.50882430175506e-05
-2.63496072549858e-05
-3.56781590783048e-06
-3.16364173791895e-05
-1.38588349774318e-05
-1.28364844429884e-05
-2.73775037420235e-05
-2.09394097443797e-05
-2.99293139266076e-05
-1.71867664967927e-05
-2.82882401686791e-05
-1.86431970136945e-05
-2.13658422035822e-05
-1.81734824478486e-05
-1.22148969067569e-05
-4.29581671542132e-05
-1.35783677028131e-05
-1.74585593314709e-05
-3.31987643146263e-05
-9.98995599341889e-06
-9.52316287848958e-06
-3.29726311191324e-06
-1.97724791690209e-05
-1.67911012315427e-05
-1.88270912549393e-05
-2.78240819422803e-05
-1.73854525914073e-05
-2.47210420737975e-05
-6.70374028587455e-06
-2.35442709079402e-05
-1.5421687801118e-05
-1.29920953416643e-05
-4.96429511146862e-06
-1.12793294936025e-05
-1.79690047986562e-05
-2.19750348459023e-05
-2.99624894048054e-05
-9.08774915872642e-06
8.01114965585516e-06
-4.07049646582252e-05
-3.58775049640248e-05
-2.42841746910583e-05
-4.83458553668446e-06
-2.27018306580905e-05
-1.00155254576006e-05
-2.48855689785162e-05
-2.28007075604079e-05
-1.11977141632893e-05
-8.73793368715663e-06
-2.90546156232946e-05
-1.76940006469232e-05
-2.05466430709431e-05
-1.85520355774307e-05
-2.4403985073525e-05
-4.29831972924357e-06
-1.53976963043526e-05
-8.68184449348014e-06
-6.07994528694005e-06
-2.43310124292274e-05
-2.95734453121804e-05
-2.21488189481613e-06
-1.26819381077876e-05
-1.46182764722147e-05
-2.69906481652658e-05
-1.91709894333741e-05
-1.66377834402526e-05
-6.37457132159455e-06
-1.54051539429548e-05
-1.23975364727544e-05
-1.6234650664074e-05
-1.75504289007276e-05
-1.67681780720255e-05
-1.33732357612999e-05
-2.31472990815774e-05
-4.56980500471965e-06
-1.57792437806533e-05
8.68197306419993e-07
-3.12526815766992e-05
-4.21333252297159e-05
-6.50909705975818e-06
-1.16341415202057e-05
-1.20782657646442e-05
-1.20061351012979e-05
-2.35665852588116e-05
-4.48121050794602e-06
-2.14475531893618e-05
-4.32975456682431e-06
-7.57649846422022e-06
-5.810636980685e-06
-1.12517262396902e-05
-2.12693386790554e-05
-1.72370487218415e-05
-2.66829686718119e-06
-1.26930911404103e-05
-1.80101467021762e-05
-1.76818533322996e-05
-3.22941078071567e-05
-3.31919106177314e-05
5.69142147702679e-06
-1.54024299351271e-05
-1.66174123796061e-05
2.87876621955197e-07
-1.74679197406747e-05
-1.06540095958246e-05
-7.44300692469555e-06
-1.73836487752777e-05
4.84003656097565e-06
-1.57244951302271e-05
-9.0125892010878e-06
-3.56978373839691e-05
-2.10672502161358e-05
-1.8339916978811e-05
-2.22350712394017e-05
-1.83761878340665e-05
-7.91425701585825e-06
-6.38417816576089e-06
-7.29016329478888e-06
-1.07471243874033e-05
-2.67597074682036e-05
1.93436929353628e-05
-3.60052025349491e-07
-6.859308513921e-06
-2.4251119748524e-05
-2.73987484516262e-05
-4.86242293716625e-06
-6.82271769819544e-06
1.08406845536329e-06
-1.83046591305717e-05
1.22065212319781e-06
-1.41032011103033e-05
-5.9317092926947e-06
-3.70759386688762e-05
-1.68503741084623e-05
-1.87356090158473e-05
-3.92567601412967e-06
-1.8996894022459e-05
-2.62592597010777e-05
-2.13527666394929e-05
-2.17858892322003e-05
-1.54171873707749e-05
-6.92815343451189e-06
-2.09908244906039e-05
-1.41217002977952e-05
-1.92342915077912e-05
1.3384070702697e-06
-2.09625135700555e-05
-1.06815912456724e-05
-2.0200877433117e-05
-1.05296719251561e-05
-1.62491309377411e-05
-2.36092227019598e-05
-2.71130702992846e-05
-2.74441679433434e-05
-3.74459815857532e-05
-8.00756074531916e-06
-2.2195978404095e-05
-1.63691083439037e-05
-1.21661664613139e-05
-1.24905915256608e-05
-2.61607527535107e-05
-7.01028811326888e-06
6.94209652712355e-07
1.75584470112657e-06
4.81911545982983e-06
-1.53741096508312e-05
-1.52674739901514e-05
-1.02754980063288e-06
-1.00435511166234e-05
-2.51322189042306e-05
-1.18705750218641e-05
-5.34455533878482e-07
-2.50451314759899e-05
-6.14175729404257e-06
-5.81910641851337e-06
-1.65159069958374e-05
-2.14141730277432e-05
-1.32837988242433e-05
-1.57981462618141e-05
-1.58987927323133e-05
-3.64950601035384e-05
-1.99119648875569e-05
-2.65565577764504e-05
-1.62623545020934e-05
-3.46555613851426e-05
-2.09858656043511e-05
-1.31028488048279e-06
-5.24003831084913e-06
-1.31389970881507e-05
-1.46010860920409e-05
-1.24524695448629e-05
-1.91658519101156e-05
-2.39491165582629e-05
-1.19709283321612e-05
-1.32089419451603e-05
-2.34954514496114e-05
-2.27826023419767e-05
-2.74509041933828e-05
-2.47005041049811e-05
-2.63686489267299e-05
-2.07412870650705e-05
-9.47844177063422e-06
-9.10523320430575e-06
-2.76289002119101e-05
-1.52320794822454e-05
-1.11095882315228e-05
-8.80887768486706e-06
-1.3843244495861e-05
-1.45805434586535e-05
-3.50151165012841e-05
-2.21525060315499e-05
-6.36206133238483e-06
-4.48434700611524e-05
-2.07193287793649e-05
-3.06056635391605e-06
-1.27826023599434e-05
-8.82432849885637e-06
-8.74049677685496e-06
2.31207663044612e-07
-1.2250236583084e-05
-6.0467573187334e-06
-1.11952893335796e-05
-1.46729614923551e-05
-2.43603110030546e-05
-1.69671708230734e-05
-1.29260461204573e-05
-1.49922266615649e-05
-8.62868101126194e-06
-1.56580777308122e-05
-1.85937447247132e-05
-1.03288766113668e-05
-1.22201193614624e-05
-5.67660539471128e-06
-5.2935663678623e-06
-1.51118077969121e-05
-2.59721958874546e-05
-1.36825562687633e-05
-3.15211581436871e-05
-1.28199402442064e-05
-1.97627822086926e-05
-2.27356743031691e-05
-1.72428167333157e-05
-6.230514525492e-06
-5.43288214732963e-06
-2.01698225185377e-05
-2.0096087041892e-05
-2.9794511044842e-05
-4.13451670652765e-05
-2.3429556271011e-05
-6.2553011429768e-06
-1.59238923649647e-05
-1.78420822565483e-05
-2.61439769952734e-05
-6.65607210993845e-06
8.23371578198773e-06
-6.39225545449024e-06
-1.89191836813377e-05
-1.50820325643776e-06
-1.25843700681472e-05
-1.3450518634798e-05
-1.36044587205963e-05
-4.34139020227656e-06
6.8479774744022e-07
-1.50124039526843e-05
9.33247507698636e-07
-8.58223987345067e-06
-5.79827147496697e-06
-2.38011156988032e-05
-2.53384848706448e-05
-1.60696215390485e-05
-2.48530775974978e-05
-1.98216454882902e-05
6.2383783072329e-06
-1.90414605536454e-05
-2.55435873875357e-05
-4.26575129499777e-05
-1.50426711495499e-05
-3.38508896667856e-06
-1.28754573370251e-05
-2.41226950314295e-05
-1.45309263508201e-05
-1.16059340479497e-05
-1.00205964668259e-05
-3.75288140495589e-05
-1.86549513702178e-05
-1.23776595191267e-05
-3.66997329266974e-06
-3.74344382578871e-06
-6.56605731730747e-06
-2.95685977272969e-05
-2.40530476252053e-05
-1.80509914054594e-05
-2.54552182486444e-05
-1.5167340300854e-06
8.12932043089343e-06
-2.34271828484017e-05
-1.44589450396647e-05
-2.58613846110059e-05
-1.57935296678219e-05
-2.31563964578461e-05
-1.9629447135407e-05
-3.04421218100483e-06
-2.00653229590609e-05
-2.52687258846365e-05
-2.81371906472567e-05
1.75794593917307e-06
-1.45908166599693e-05
1.17300751357168e-05
-4.56280388118294e-06
-2.0074063826903e-05
-5.65388144118557e-06
-3.03566458241202e-06
-7.21031298049911e-06
4.24430074151114e-06
-1.27749073012374e-05
-3.17109499939783e-05
-1.56996371015575e-05
-1.88944113222473e-05
-1.48967638450646e-05
6.1529722837142e-06
-9.4103970256224e-06
4.17055752596873e-06
-2.02876288850744e-05
-2.61657141109381e-05
-1.81908660207841e-05
-7.99704030459291e-06
-2.04903442512344e-05
-1.23414303572184e-05
-8.79058691195743e-06
-1.86177704687124e-05
-1.7672094323561e-05
-9.04528782546153e-06
-1.96994084497204e-05
-1.24253104053108e-05
-8.25543599426402e-06
-2.01083761113664e-05
-8.4267535350025e-06
-1.46057201201636e-05
-1.40107477761475e-05
-3.83053032349729e-06
-3.4267227968104e-05
-6.74922234265823e-06
-1.52335942378387e-05
-2.86999668907182e-05
7.94053807587502e-08
-2.7464990818119e-05
-2.54559617653239e-05
-2.21047906635756e-05
-2.91315025394922e-05
-1.90542810685415e-06
-1.58336210002274e-05
-2.05893183708769e-05
-2.51227922542372e-05
-1.65949135569709e-05
-8.12152086606802e-06
-1.9569394422107e-06
-1.60170640696503e-05
-2.97012785229545e-05
-4.01706773504013e-06
-1.11986779734251e-05
-1.27367743443478e-05
-1.40131313781896e-05
-1.3356330736046e-05
-4.16227056859536e-06
-9.82850660518694e-06
-2.56933945625508e-06
-1.69097237817003e-05
-1.42801252277283e-05
-2.69559996482187e-06
-7.36431759846441e-06
-2.75229291432573e-05
-2.84339577892627e-05
-1.99161908314002e-05
5.37088302996628e-06
-1.09123897805682e-05
8.47080549378191e-06
-7.71923538114459e-06
-1.90951889609392e-05
-3.17050408577733e-05
-4.96906707993028e-06
-1.51248378013697e-06
-3.15741253287752e-05
-4.74494599255176e-05
-8.19881863927738e-06
-1.99611591809297e-05
1.08231771002203e-05
-3.70138990415657e-06
-2.23478193967247e-05
-1.73215877111966e-05
-8.93848501351614e-06
-2.23466760010178e-05
-1.15681473250189e-05
-1.46809644523598e-05
-2.11923001487542e-05
-2.11153405181725e-05
-2.55211449515096e-05
-1.67200683763843e-05
-8.89394297536956e-06
-1.70718245679244e-05
-1.67709320944547e-05
-6.15977274101517e-06
-4.14030011603016e-06
-7.67413594654681e-06
-1.59856301792103e-05
-3.57897893566409e-05
2.14113903731186e-06
-9.0150303266073e-06
-3.98655811264065e-06
-4.3363142677269e-05
-2.50019638466925e-05
-7.36473808102296e-06
-9.79274373599002e-06
-2.59815003520998e-05
-3.20606728471438e-06
-1.35845482592355e-05
-2.80463966248801e-05
-1.78547783570104e-05
-8.20176583794025e-06
-1.98433880411259e-05
-2.41312333406637e-05
-2.51707346148916e-05
-2.97911763254984e-05
-1.36236897040335e-05
-4.36439960258847e-05
-3.12137493018201e-05
-1.61704632660906e-05
-9.50568728064868e-06
-1.83410956918133e-06
-2.6749878626667e-05
1.68044465364055e-06
-1.02049784739911e-05
-9.71903737660564e-06
-3.2982463097597e-05
8.96474519687764e-06
-1.66861545760434e-05
-2.75237720660208e-05
-2.1141619142755e-05
-1.47753118623596e-05
-5.53306180340968e-06
-9.31290742960291e-06
-3.01208582956047e-05
-9.55478967452183e-06
-2.93931523761281e-05
-3.89397745803728e-05
-8.07637961434929e-06
-7.5868502346714e-06
-1.18184692215746e-05
-1.38291994001078e-05
-2.43160963505227e-05
-3.97531750222676e-05
-2.99865112887521e-05
-1.75348741202483e-05
-9.65127978363807e-07
-1.78501609139737e-05
-2.78807042976507e-05
-2.1227180215546e-05
-3.35446912606536e-06
-2.64956188719882e-05
-1.472025920178e-05
-1.54400562170881e-05
-7.18174446728701e-06
-8.31211716540678e-06
-1.04583199379893e-05
-3.33357759919262e-05
-2.66696718775607e-06
-2.14972335641663e-05
-2.49393962320934e-05
-2.67676148850367e-05
-1.95041024496078e-05
-1.91414634050708e-05
-3.35248643109275e-05
4.0215360956213e-06
1.89758848715759e-05
-1.59268096896487e-05
-2.28528562943136e-05
-3.17725848111221e-06
-1.40253826201913e-05
-1.34920910785229e-06
-2.63585476902872e-05
-5.36328474136183e-06
-2.43464245721398e-05
-2.88390581007788e-05
-5.53831102284873e-06
-2.41260163094023e-05
-1.5224692104445e-05
-2.74622071289668e-05
-1.08282871208249e-05
-1.30800363974984e-05
-8.20759826502988e-06
-2.19508867439705e-05
-1.60432941779572e-05
-1.5825736103789e-05
-1.82415370868195e-05
-6.83401795506683e-06
-1.03929919654912e-05
-8.31208427884185e-06
-6.46449103528643e-06
-2.24761765011726e-05
-2.801660350233e-05
-1.77993739390098e-05
-7.33965187150464e-06
-2.77348431851563e-05
-1.03267480721057e-05
-2.65556574275694e-05
-1.22018406107738e-05
-1.51332821945525e-05
-1.9703847988407e-05
-2.170182034056e-05
-1.40439517482023e-05
-1.54289423818381e-05
-7.39637687905057e-06
-1.56323650997258e-05
-2.3538143340217e-05
-2.25384599162015e-05
-5.68505586933169e-06
-1.02553546968743e-05
-2.6683651119556e-05
-1.61934115601889e-05
6.20393656591866e-06
-1.0836053427407e-05
-3.03868758891875e-05
-3.2850330635013e-05
-1.24246021680506e-05
4.19039403409029e-06
-1.88043429700856e-05
-4.55090076003675e-07
-1.25948816786007e-05
-2.86115987245698e-05
-1.94777973078389e-05
-1.81918764701223e-05
-1.40573237618175e-05
-1.61666024837691e-05
2.17499544165407e-06
-2.37805289436324e-05
-2.45764088463706e-05
-2.86401242318191e-05
5.98783385233172e-07
-5.08548167354665e-06
-1.6384174730474e-05
-1.13272151564024e-05
-2.18443763505903e-06
-2.38459145507568e-05
-2.91805088156576e-05
-1.44387272872881e-05
-2.42576350631606e-05
-1.87288138582169e-05
3.08550233167455e-06
-1.93118748653461e-05
-1.50030470449818e-05
-2.46094369014257e-05
-5.65211926584123e-07
-1.81009282707134e-05
-2.49566449419588e-05
-1.19056696909432e-05
-2.18254139864166e-05
-2.3846027978809e-05
-2.13404603497202e-05
-1.61722213151858e-05
-1.61412930969548e-05
-1.05721558513438e-05
1.649420348148e-06
-7.80884121189258e-06
-3.00201803615746e-05
9.80510218824322e-06
2.51478559819713e-06
-2.48515390114247e-05
5.36532749973836e-06
-1.37056415035843e-05
-3.01067633612642e-05
-7.46015013515434e-06
-7.199550120444e-06
-1.28403626755004e-05
1.14048894865074e-06
-1.74170572917095e-05
-4.93904718336062e-06
-4.22589599992616e-06
-2.81782392020905e-05
-2.50227394025892e-05
-7.60867735215509e-07
-3.5937385007719e-06
-4.98829149690948e-06
-1.31769598701538e-05
-1.61112796160372e-06
-1.92516614155665e-05
-2.04481100892434e-05
-9.08740609194417e-06
-1.01625749206364e-05
-2.08952899422583e-05
-8.0746362124601e-06
-2.5963039379792e-05
-1.62220458871387e-05
-3.59783364664127e-05
-2.07098239642529e-05
-2.25681650625032e-05
-1.82824558795699e-05
-3.04088195335818e-05
-7.79346564862131e-06
-6.1028181331659e-06
-1.4597949421323e-05
-3.28297493569717e-06
-2.42417829518059e-05
-2.29325998958471e-05
2.03601602630114e-05
-1.87947308643328e-05
-1.53693491458794e-05
5.93752073835574e-07
-1.06619202959183e-05
3.19469664591991e-07
-2.20550655334287e-05
-1.82455940190594e-05
-3.3443215276078e-05
-2.02062372933016e-05
-1.8887806618166e-05
-1.6594734345504e-05
-6.81535323619369e-06
-1.09750869747546e-05
-5.78441199745663e-06
-1.60443876613581e-05
-1.84751530206256e-06
-2.18159239508418e-05
-2.01841524323862e-05
-3.16669217669392e-05
2.84975772089731e-06
-1.16170389496406e-05
-1.82658710022418e-05
-1.81365699649071e-05
-1.90262790141667e-05
-1.25760411862244e-05
-8.68177476229925e-06
-9.28296135572791e-06
-3.33815455260791e-05
-5.43947914523911e-07
-1.23291272172492e-05
-2.57656644083672e-05
-3.00182056649902e-06
-1.61223676545127e-05
-1.82832952713408e-05
-1.88514995559139e-05
-1.56911663129132e-05
-2.12958683441934e-05
-5.63124926119984e-06
-2.57009503932028e-05
-1.41860266205744e-05
-1.65509934635614e-05
-1.69532870052592e-05
-1.82607741841319e-05
-1.77030493225098e-05
-2.09704644956341e-05
-1.2607699655996e-05
-2.00656322118898e-05
-3.52888348320641e-05
-2.15340757226403e-05
-1.56373125909235e-05
-1.88539734554336e-06
-1.5081409207736e-05
-1.58783001949064e-05
-1.22904228522197e-05
-1.46831555044297e-05
-8.61615831335476e-06
-9.55482054290181e-06
-1.04807414348352e-05
-1.43102674980011e-05
-6.73280496310156e-06
-1.19764822167863e-05
-3.38959914750518e-05
-1.02718441276362e-05
-2.1082453299414e-05
-2.21256001083518e-05
-1.39316107169185e-05
-1.66459983407516e-05
-6.63369199393142e-06
-1.54994896433711e-05
-1.91847277829224e-05
2.51764229812609e-06
-3.03785275524732e-05
-8.21835554938533e-06
-6.82710628283008e-06
-2.87077226111904e-05
-2.13702071949016e-05
-1.79082208775305e-05
-1.07065923254447e-05
-3.02213105107445e-05
-2.70965749371243e-05
-2.06451166222261e-05
-7.33422107238201e-06
-9.27542966304853e-06
-1.04034145715743e-05
-7.47792713686426e-06
-1.2127524049095e-05
-1.78851180868177e-05
-2.36831511183557e-05
-1.41564367869764e-05
-2.87848294357725e-05
-2.72922812735844e-05
-2.31420098204972e-05
-5.06420120386052e-06
-3.2243941846602e-05
-3.29565455389492e-05
-1.94024514151003e-05
-3.79013937502822e-06
-1.27093373983277e-05
1.09640029334546e-06
-8.00759557212119e-06
-1.47806266261745e-05
-1.35017692897426e-06
-1.12775665681272e-05
-7.94437831410994e-06
-1.04687845927034e-05
-1.74437958524483e-05
-1.26018316789611e-05
-6.66151483331945e-06
-1.76329448350046e-05
-1.13782479699092e-05
-2.99963935499324e-05
-2.13062941812803e-05
-1.42119164684805e-06
-1.41244245217548e-05
-1.65247168432742e-05
-1.16080383670778e-05
-1.79374838637513e-05
-4.9627197932185e-06
-1.52033349275269e-05
-2.00527869370329e-05
-1.84407011276299e-05
-1.718487275547e-05
-2.28895842538854e-05
-2.82590571055595e-05
-1.14064229226779e-05
-6.31643610703396e-06
-1.75840510275269e-05
-2.95463008702299e-05
3.35350147359603e-06
-6.21213271065748e-06
-1.46805596908527e-05
-2.54080791274666e-05
-1.30144085599087e-05
-1.14002437274835e-05
-1.89420389369521e-05
-1.73037818595017e-05
-1.44527780857529e-05
-7.51070128485567e-06
-1.55861564000194e-05
-2.98504748265937e-05
-1.83169915882116e-05
-1.74009659648644e-05
-1.75103513537916e-05
-4.99446638360106e-06
-1.02937830213641e-05
-2.62508757249582e-05
-5.77489902929742e-06
-1.45242771151561e-05
-1.51272670108266e-05
-3.52117573869232e-05
-1.08981950943821e-05
-9.7001543081212e-06
-7.46773687654029e-06
-1.81283341939574e-05
-8.40059051026492e-06
-2.02609536595199e-05
4.65801216306551e-07
-2.27066086947256e-05
-8.03319820817621e-06
-8.35405075746612e-06
-7.67938714130506e-06
-1.32614588085327e-05
-8.70441478759675e-06
-2.83914164024823e-05
-1.45798789096749e-05
-2.75203163279918e-05
-5.88158360307658e-06
-2.16513877975468e-05
-2.72531048568169e-05
-2.47726983659354e-05
-3.59514977685682e-06
-1.01040786178719e-05
-2.81035436232656e-05
-6.0815767670623e-06
-5.17486490310012e-06
-1.21207802854365e-05
-1.57934674469766e-05
-2.28988884882399e-05
-1.59927138438096e-05
-2.5555684711569e-05
-3.14182445030283e-06
-4.09813120524474e-06
-1.86249539139963e-05
-2.2711333426328e-05
-1.7327156490096e-05
-1.56375771563767e-05
-2.15510301840845e-05
-1.47505860227864e-05
-9.23286629477028e-06
-2.49666565224806e-05
-1.82322399047665e-05
-1.20096364652352e-05
-6.93462957364145e-06
-1.46537695476851e-05
-6.45165472831197e-06
-4.63026499526097e-07
-2.72796706274971e-05
-1.78883426302827e-05
-1.45007087608492e-05
-3.232326701524e-05
-1.86843134210001e-05
-2.34107562761375e-05
-1.37897108658949e-05
-1.39610443164704e-05
-1.34052737391e-05
-1.52556241288186e-05
-6.11133439577094e-06
-7.21506952878073e-06
-2.36030962232265e-05
2.07989673797344e-06
-2.67841855870335e-05
-3.72070719326822e-05
-1.36631973851119e-05
-2.25614820391811e-05
-1.30421636428799e-05
-1.91680091996358e-05
-3.03805610916151e-05
-1.37190598816195e-05
-1.85280074317115e-05
-4.9773450583544e-06
-1.38890361585341e-05
8.70739886560357e-06
-2.01295972502234e-05
-1.77110008928293e-05
-1.85192277524839e-06
-1.78987739076439e-05
-1.2335978268442e-05
-1.85331453147848e-05
-3.77889372791294e-06
-1.7674477479181e-05
-5.50033622857837e-06
-1.94896722310513e-05
-8.41924803481104e-06
8.34286904523018e-06
