# Supplementary material for: Research on computational propagation and identification of mine microseismic signals based on deep learning
Source: PLoS One. 2025 Oct 22;20(10):e0334641. doi: 10.1371/journal.pone.0334641 (PMC12543183; doi:10.1371/journal.pone.0334641)
Supplement: S9 Data — (ZIP) [file pone.0334641.s009.zip › 000101100000376.xlsx_0.txt_24.txt.txt]

-1.4180298849573e-05
-2.74296303646574e-05
-4.144772970252e-06
-2.86059798140918e-05
-1.05214254218283e-05
-1.2194835400543e-05
-1.69603730747046e-05
-1.53778267425529e-05
-1.90020311705092e-05
-2.39233642689852e-05
-3.13540478493715e-05
-5.50757252801737e-06
-1.48354169743604e-05
-1.54938478453219e-05
-1.26053858264405e-05
-9.93127822176751e-06
-1.54155052938297e-05
-1.42379448886503e-05
-3.02271108221719e-05
-1.56658342057913e-05
-1.54726268019702e-05
-2.25048502339731e-05
-1.65490783878083e-05
-1.41695402130985e-05
-5.99176749911594e-06
-1.84204615874443e-05
-1.67267660302327e-05
-1.02964264569901e-05
-2.94090498322963e-05
-2.6107274429147e-06
-3.62217760234719e-05
-5.7176957417301e-06
-3.15327594898707e-05
-1.64756223019968e-05
-2.46135417506403e-05
-2.43319995132783e-05
-1.07486521360579e-05
-7.99348942384859e-06
2.51469868518119e-09
-1.25891274817009e-05
-1.17007259112083e-05
-1.25937725233091e-06
-1.14167234143564e-05
-4.71481267433116e-07
-1.00051064328582e-05
-1.13835455057401e-05
-7.97449606782339e-06
-2.11086170513282e-05
-1.12707054813338e-05
-1.86218482600042e-05
-2.74219345471426e-05
-1.64381967676007e-05
-2.22540373182935e-05
-1.19429885233811e-05
-7.52751532957396e-06
-1.00835889126131e-05
-1.79552295001031e-05
-2.34321978580379e-05
-1.68709476764293e-05
-1.43759517736187e-05
-2.10491024655771e-05
-2.4367734352736e-05
-2.65961426802445e-05
-9.27724745088548e-06
-1.12179201362133e-05
-1.81455423195368e-05
-1.45382723288731e-05
-2.28294587295696e-05
-6.45202465031213e-06
-5.03883834048227e-06
-6.94166522852308e-06
2.23043394500728e-07
-2.34390459126005e-06
-2.10314838943573e-05
-4.01603215685923e-06
-6.23993076153108e-06
-1.46001804510336e-06
-2.08652965011796e-05
-1.60016199443808e-05
5.33064550062066e-06
-2.35282440736697e-05
-1.31857664287791e-05
-2.29329046418965e-05
-2.3929749827048e-05
-3.06994790037986e-06
-3.01609027815124e-05
-8.0484747048813e-06
1.49039983153815e-06
-2.79803937750515e-05
-1.95375852273989e-05
-2.29740916753465e-05
-4.38835091616646e-06
-1.9551150009083e-05
-9.7397677965034e-08
-1.47775091670312e-05
-7.30950129196606e-06
-1.13513333392057e-05
-1.42824444631578e-05
-3.11507386740393e-05
-1.89184760052512e-05
-3.07200825045868e-05
-1.4871612905039e-05
-1.2618007007536e-05
-9.88324921284838e-06
-1.40140694509624e-05
-4.50090562208417e-06
-1.92442326796164e-05
-2.51105097150197e-05
-1.69938722610522e-05
-2.26481799817076e-05
-2.3304101550205e-05
-1.05671727533747e-05
-8.05493730979273e-06
-1.36934967058019e-05
-1.53634334052831e-05
-1.07416347583633e-05
-1.77725705994508e-05
-1.39192499323621e-05
-1.3100479129967e-05
-2.29705710096123e-05
-4.83451290125255e-06
-2.53126322453129e-05
-1.90353161770811e-05
-1.72175603892489e-05
-5.13186501491556e-06
-1.77262479163018e-05
-2.14404676134982e-05
-4.03879483567823e-06
-8.11587131079726e-06
-8.91875679564177e-06
-3.03591720946072e-05
-1.64863222017887e-05
-2.43083258650616e-05
-1.27588229661857e-05
-1.95170369097084e-05
-1.55401913400462e-05
-7.46929071389104e-06
-6.01274161890806e-06
-3.68842807967355e-06
-1.80642367663113e-05
-1.27598886386174e-05
-2.31000062228164e-05
-1.64671835102153e-05
-2.26273866039261e-05
-7.29043885977615e-07
-1.42931989047786e-05
-1.9736597703225e-05
-1.69960245736926e-05
-3.24919384373246e-05
-1.54508932778754e-05
-4.75834186086077e-06
-1.99089736174668e-05
-1.25063269495245e-05
-3.37078078931062e-05
-2.51744932438975e-05
-1.54971279632159e-05
-1.48663415024984e-05
-1.65468100841712e-05
-2.05382078262189e-05
-3.34855662224585e-06
1.14419409407993e-06
-7.70977786022625e-06
-7.54166225149349e-06
-2.22520618616633e-05
-1.44752664931681e-05
-5.91078708362507e-06
-2.13117868501374e-05
-1.26886733141415e-05
-8.45613016302308e-06
-5.20684930728645e-06
-2.14611068456925e-05
-1.9480004028998e-06
-3.82764876499803e-05
-9.66508288489385e-06
-3.31530306584166e-06
-2.26852777965628e-05
-8.59068443063896e-06
-4.12994437137484e-05
-1.06417996972253e-05
-1.7907213278689e-05
-2.07692605784715e-05
-1.79855328990502e-05
-1.6986802045855e-05
-1.01519528149593e-05
-1.57101963376367e-05
-2.22806349552287e-05
8.63263818381023e-06
-6.39852960083615e-06
-5.4379179233347e-06
-5.25816690308802e-06
-1.62907512676595e-05
-2.01168018623041e-05
-2.59954549550976e-05
-2.61771335377497e-05
-1.38866355449419e-05
-3.31575138683391e-06
-2.02759340665924e-05
-1.87739996574161e-05
-1.19998239776714e-05
-1.10176875138016e-05
-8.85256993316784e-06
-7.67399991609455e-06
4.92966581794999e-06
-9.93188322499013e-06
-3.68638191870789e-05
-1.39151591189039e-05
-2.98643016919682e-05
-9.56128407416905e-06
-1.62807698720136e-05
-3.08102361089236e-05
-3.24732831938318e-05
-2.21658491573589e-05
-6.68837726707589e-07
-1.18360714893714e-05
-1.55232755347361e-05
-6.96972405892076e-07
-3.5010531616796e-05
-9.01555438444526e-06
-1.79338634539441e-05
-3.0792067539159e-05
-2.00421670921552e-05
-2.62169253029993e-05
-3.56694248886268e-05
-9.714810529407e-07
-8.44387008017153e-06
-1.96632460540126e-05
-2.12367120389014e-05
-1.08082542003699e-05
-3.94036398121005e-06
-1.72172544845529e-05
-2.16317330272023e-05
-1.79793486218132e-05
-1.87034833058451e-05
-1.23549882283129e-05
-4.39271603960341e-06
-1.75964514476188e-05
-1.24360334182931e-05
-1.12885637657671e-05
-3.1542873063695e-05
-1.63746748376075e-05
-8.72420362586509e-06
-1.65461726362215e-05
-1.92194409471697e-05
-1.73229425180377e-05
-8.54343994265757e-06
-9.30827560758269e-07
-1.61830075460138e-05
-4.97414735518283e-06
-2.0616291980385e-05
-9.10965748967069e-06
-2.27726061954651e-05
-2.39848255024618e-05
-3.35870488579482e-05
7.30203786535855e-06
-1.11338166146517e-05
-1.00495011525708e-05
-6.67347638536038e-06
-1.59068441221249e-05
-2.18842652303481e-06
-8.1962703791975e-06
-1.50041503830579e-05
-1.95318864746903e-05
-1.0698005136461e-05
-7.98868892906441e-06
-1.79594772582248e-05
-1.04053729491134e-05
-1.25830117973987e-05
3.73173437922881e-06
-8.11552661909433e-06
-5.57262297000166e-06
-1.40161323946308e-05
-1.83387467362815e-05
-1.52679889902051e-05
2.62590041567798e-06
-1.49352279360863e-05
-1.7860525943867e-05
-2.55457062685593e-05
-2.23636749834723e-05
-2.10915134211416e-05
-3.28910141777354e-05
-4.62610517089825e-05
-4.96181439144921e-06
-2.29643227417232e-05
-1.29407007616751e-05
-5.15917398666575e-06
-2.21107441889331e-05
-1.24901100909007e-07
-9.30111829426642e-06
-2.39016806727956e-05
7.30358276109668e-07
-1.04724125434801e-05
-2.26551047498038e-05
-1.34254137480591e-05
-1.92707474750453e-06
-1.28449938684611e-05
-2.24483587342383e-05
-1.11424417349257e-05
-2.02514260106431e-05
-4.71663215008196e-06
-1.66969829256475e-05
-6.07804031800242e-06
-3.25198660343669e-05
-2.75827903175953e-06
-2.38442297371489e-05
-1.13228961517075e-05
-1.85757433838474e-05
-9.68252453924083e-06
-1.64896909055179e-05
-1.16905653217641e-05
-2.40362117838497e-05
-1.01171827639264e-05
-5.19339811391355e-06
-1.14076681891053e-05
-2.06914501248698e-05
-4.51598142322307e-06
-2.53546545789606e-05
-2.19537279189292e-05
-2.43257491732244e-05
-3.08274108346761e-05
-9.92199422324858e-06
-1.0577390365721e-05
-1.71915443745684e-05
-3.24721721650812e-05
-2.21341298697744e-05
-9.15453338495042e-06
-2.51876746169082e-05
-2.1503314566587e-05
2.29803739171412e-07
-1.49071256606147e-05
-4.70880179189143e-06
-1.50972300232125e-05
-2.88479902424815e-06
-2.89068156742788e-05
-1.9628340867678e-05
-9.67364976214128e-06
-1.79502748180675e-05
-8.04731302648291e-06
-3.3528191831932e-05
-2.55955100309399e-05
-1.79802096310567e-05
-1.08836439435498e-05
-7.86598728560725e-06
-1.05181161549196e-05
-1.10614475443071e-05
2.62945360328231e-07
-1.8069002941602e-05
-1.71073815806537e-05
-9.54950110963657e-06
-2.03740572856592e-05
-1.03152998089366e-05
-1.65565222762714e-05
-3.24763231005222e-05
-2.11208174520572e-05
-2.34392374464255e-05
-1.66775375012217e-05
-1.66637748105571e-05
-2.34851374417577e-05
-2.25890255332734e-05
-1.85436149424078e-05
-1.08004614545886e-05
-6.23673361132113e-06
-1.74638458837895e-05
-6.55915501138671e-06
-1.12760303730712e-05
4.67228418659913e-06
-2.40413228437045e-05
-1.55261784182857e-05
-1.58015006367787e-05
-2.63367542311889e-05
-2.51689014772068e-05
-2.02935040198465e-05
-4.58754954132171e-06
-5.95730015348571e-06
-8.86691670031309e-06
-9.45309436455291e-06
-2.56634743099659e-05
-1.08432354333655e-05
-5.45961151403939e-06
-2.51850186182468e-05
-2.99241380562799e-05
-9.00930990151162e-06
-1.10599123409696e-05
-2.24426658769048e-05
-1.11961719083891e-05
-1.32676994551936e-05
-9.62288436409178e-06
-5.01336672689888e-06
-6.96546331837675e-06
-8.04984435033984e-06
-8.58186146340934e-06
-1.39412826082631e-05
-2.56061327214156e-05
-8.43911595229208e-06
-3.27035445470148e-05
-5.45075907558989e-06
-1.25422323327946e-05
-1.47682439161099e-05
-8.35069857466409e-06
-2.36819421872954e-05
-2.52029820631507e-05
-9.96330885288205e-06
-3.04091417378307e-05
-3.59459967060824e-05
-1.20586595261214e-05
-1.05638168536624e-05
-2.63502671063708e-06
-2.06113535209944e-05
-2.52793862636529e-05
-7.16124250085045e-07
6.78835347453483e-07
-1.89985636828069e-05
-2.27692157110956e-05
-1.49230782644599e-05
-2.00069716389766e-05
-1.59216055295056e-05
-1.31380147894731e-05
-2.47092594121069e-05
-2.6366814553743e-06
-3.9739247125684e-06
-1.18929985342839e-05
-1.94087174654289e-05
-1.95631974158242e-05
-8.11728526621318e-06
-1.09913146069406e-05
-1.15101463673516e-05
2.34922703730942e-06
-3.140997482981e-05
-2.48422267985378e-05
-6.82165223843072e-06
3.2802956359016e-06
-9.62072126088146e-06
-1.70291812439669e-05
3.33781888451002e-06
-6.73577527107791e-06
-2.0613744203637e-05
1.56994435831976e-06
-1.47478990089829e-05
-1.96602031458204e-05
-6.2533569121406e-06
-1.22610115956863e-05
-1.60382092450211e-05
-8.24152380280423e-06
1.29052684391089e-05
-1.89377514344352e-05
-2.09838761461098e-07
-1.69510999551686e-05
-2.90699386885912e-05
-3.15918365987272e-05
-1.37012141036976e-05
-3.60543769701665e-06
-3.7313819217644e-05
-1.81997908620725e-05
-1.96914812498754e-05
-1.67665693039066e-05
-1.09167553570482e-05
-8.94705421527147e-06
-1.71019131585422e-05
-8.43686898631487e-06
-1.44758842266392e-05
-1.03942643717083e-06
-2.44641583249183e-05
-1.72297378512408e-05
-2.09399752485252e-05
-8.24487612101691e-06
-9.00372421029414e-06
-3.21901719324811e-05
-1.226834657026e-05
-1.66225752977461e-05
-2.71424640693424e-05
-2.43518050581634e-06
-1.43765958398689e-05
-1.82206654325501e-05
-1.17249853426775e-05
-2.79845058248381e-05
-1.37934780729003e-05
1.38173122135858e-07
-1.36491732511248e-05
-2.69073444029076e-05
-2.00550689898982e-05
-2.52314203506958e-06
-4.34239076585634e-05
-7.23676766772338e-06
-1.85961283401592e-05
-2.09336344600964e-05
-1.90894114926532e-05
-6.44827833046807e-06
-6.25273400768745e-06
-1.86799444833422e-05
6.814849377171e-06
-2.70710844386131e-05
-2.67429661263241e-05
-1.30779112414143e-05
-1.66243118518741e-05
-2.42873558663862e-05
-1.22432897232744e-06
-1.1706775057434e-05
-1.57790194680046e-05
-2.9783133610765e-05
-1.17421938366998e-05
-1.4925498095699e-05
-1.7381149923429e-05
-1.90521977139302e-06
-1.32499707861349e-05
-1.3183850995782e-05
-3.65749282134309e-05
-8.27846749915135e-06
-6.15533196513344e-06
-2.56592486539622e-05
-4.92134752954532e-06
-1.87908745063359e-05
-2.93443914299541e-05
-2.29949911128382e-05
-7.34731352936394e-06
-5.63672232426869e-06
-4.30160480980301e-06
-2.65746815890242e-05
-1.21322797431983e-06
-1.1860461527165e-05
-3.27024891751703e-05
-1.49910230951664e-05
-2.41152549943522e-05
-5.15951451572795e-06
-3.02435331895232e-05
-2.22816102864036e-05
-2.02955437792759e-05
-1.42476212760562e-05
-1.00042615377933e-05
-1.55281720351417e-05
-6.97075963768941e-06
-1.78405015712768e-05
-2.64393774453433e-05
-1.98624522619295e-05
-1.77714235714182e-05
-1.36253776794751e-05
-8.45643132907657e-08
-1.1834253841896e-05
-7.8623232424695e-06
-2.84863281522783e-05
-1.57184313445253e-05
-2.12547414591851e-05
-2.42743939994293e-05
-1.99139745179976e-05
-6.46496756805507e-06
-3.31328971826397e-06
-1.96962031471472e-05
-2.08920842077194e-05
-2.39568279997686e-05
-1.61714489959205e-05
-3.26375841548004e-05
-7.58892116996291e-07
-1.96492852134743e-05
-2.31838143891729e-05
-2.52947406851414e-05
-4.3620655055934e-06
-2.53675716883522e-06
-2.07088015288715e-05
-1.39150785151179e-05
-9.32519364291825e-06
-2.96170641928289e-05
5.16818234292267e-06
-1.19429970603162e-05
-1.90124531812073e-05
6.58185585624429e-06
-1.86480288916471e-05
-2.31813518181535e-05
1.0007417840239e-05
-2.026888277958e-05
-1.34581775420546e-05
-1.90443727518774e-05
-4.6297620856121e-06
1.91129427615264e-06
-1.89585306314671e-05
-2.33420716527206e-05
-1.29967921977095e-05
-8.09411702645871e-06
-2.75542227842647e-05
-1.42018726728519e-05
-1.0972046402282e-05
-1.8262506609682e-05
-3.30857312339122e-05
5.85483870596402e-06
-1.37518092891994e-05
-1.62390817972632e-05
-2.33670710778545e-05
-1.43063929262067e-05
-2.13029116285568e-05
-1.17531510148902e-05
-3.16608496071292e-05
-9.22829764818778e-06
-3.63811339793811e-07
-2.17448211071404e-05
-1.97846476347083e-05
-1.7911391782932e-05
-1.3456325798398e-05
-1.56368684632671e-05
-1.90223325275645e-05
-4.02588302936663e-06
-1.74101407960787e-05
-5.09230928479979e-06
-3.06748334921925e-06
-1.21983725662627e-05
-5.60266964571063e-06
-1.15026344382525e-05
-2.59195166125548e-05
-1.1482524791927e-05
-1.33924488384383e-05
-2.49288074715063e-05
-1.48056019575832e-05
-1.14146187829129e-05
-1.37814840334723e-06
-3.01072364027253e-06
-1.59874521462118e-05
-3.72082809864018e-05
-2.228661162716e-05
-1.72451018708272e-05
-2.34601850916753e-05
-2.29466441386586e-05
-1.63879422775619e-05
-1.2310381904718e-05
-1.58528876910311e-05
-6.82517122661383e-06
-1.02975560860083e-05
-2.00831600954023e-05
-5.69842016121998e-06
-2.02996790378576e-05
-1.74876049803745e-05
-3.93632302919013e-06
-1.2544796481529e-05
-2.75372127325499e-05
-1.02882386098049e-05
-3.64827719646222e-05
-2.36193549250796e-05
1.21105046965988e-06
-3.83608546324241e-06
-2.91437626860573e-05
-2.43955835493404e-05
-1.46186014229429e-05
-2.16540214653027e-05
-1.07295368138341e-05
-2.08462186685542e-05
-2.26751488335412e-06
-9.99595706649974e-06
-3.51302621584236e-05
-9.56603596919427e-06
-1.3098882292557e-05
-1.73084494945021e-05
-2.14236061018105e-05
-1.2938132417727e-05
-1.57117626860724e-05
-2.75335388243647e-05
-2.46691906931403e-05
-3.2958307074587e-06
8.23701072558482e-07
-3.57853433703919e-05
-1.55159551034773e-05
-7.48206687509107e-06
-3.48319561493329e-06
-1.98122208822859e-05
-4.25865961922905e-06
-2.03509127619672e-05
-2.96904147510391e-05
-1.53959276014237e-05
-1.10592542706372e-05
-2.36385892222632e-05
-5.10007377938236e-06
-3.04109027700656e-06
-5.25481112219358e-06
-2.09051117971705e-05
-1.6398632118536e-05
-1.82625839398104e-05
-1.28948303922734e-05
-2.21750165376817e-05
-4.0542455961172e-05
-1.29500000472289e-05
-2.65952112357419e-05
-2.50759348648311e-05
-1.56164317448543e-05
-4.18163757012038e-05
1.14999638293287e-06
-8.05161699766249e-06
-1.43924557845197e-05
-2.1893923711071e-05
-1.63632565570753e-05
-2.83401032267944e-05
-1.04807505793344e-05
-1.95784806208108e-05
-6.62033842432823e-06
-3.68221415803936e-05
-2.83979618087662e-05
-1.32365197221262e-05
-1.31041176834393e-05
-9.28840346957471e-06
-4.49004324449908e-06
-2.41074936304346e-05
-2.91113007634145e-05
-1.50838124093987e-05
-1.01571488337809e-05
-1.7776556723698e-05
-2.38649556440677e-05
-7.7070488369591e-06
-1.95927546660036e-05
4.68535688008122e-07
-1.18135761880368e-05
-1.80815066272184e-05
-3.76469284987214e-05
-1.75540383905108e-05
-1.6304677496183e-05
-6.44597488630904e-06
-1.15035487079383e-05
-1.76898126623068e-05
-1.44430037322942e-05
2.47772385394496e-06
-1.45215368368839e-05
-9.57736995873774e-06
-8.01016785187063e-06
-2.11939613881101e-05
-2.30541727113847e-05
-1.95439485146881e-05
-3.021679930769e-05
-2.45318687538099e-05
-2.87151052314554e-05
-1.74570381196512e-05
-1.04386934907242e-05
-1.81281383528499e-05
-3.27077616525567e-05
-5.10542221356641e-06
-2.59965315408164e-05
1.69084717790313e-07
3.06141328363519e-07
-1.68189464375401e-05
-8.46601761550557e-06
-7.43652074737253e-06
-8.07544978201251e-06
-2.35392231944126e-05
-2.77531911331219e-05
-5.2666589970258e-06
-2.61748387967237e-05
-2.6919418846204e-05
-2.19945558012728e-05
-1.53425061862027e-05
-2.21936829516341e-05
-2.41372986628274e-05
-2.24125035401861e-05
-2.68016114198687e-05
-2.44929136520577e-05
-2.53106402991114e-06
-7.9822259087339e-06
-1.43592247747528e-05
-9.12613811352903e-06
-9.26294750986407e-06
-1.1408901722305e-05
-2.80970371141382e-05
-1.97926540790591e-05
4.19355247725594e-06
-1.11253697601423e-05
-1.3948721275893e-05
-1.41815716183604e-05
-2.57202312996693e-05
-3.72591844198619e-06
-8.27641095639672e-06
-7.96437544948973e-06
-1.78700205096774e-05
-5.13038722591994e-06
-1.87497129626956e-05
-2.65638530831651e-06
-1.17038604478021e-05
-2.13652538282843e-05
-5.54783623278676e-06
-1.76276403060479e-05
-3.01024312468487e-05
-4.14422090333535e-06
-2.23918499624618e-05
-2.40042467332567e-05
-2.67230617677968e-06
-1.74384243673801e-05
-1.79756760300795e-05
-3.72309631278394e-05
-3.73464837451439e-05
-1.49059502193728e-05
-3.80469340068388e-05
-1.18370534614095e-05
-2.15719825809159e-05
-2.15151714200972e-05
-1.60925213825687e-05
-2.42553477712046e-05
-1.48425057645491e-05
-2.517020735865e-05
-1.59758112264309e-05
-6.74122134501702e-06
-1.92517147003782e-05
-7.42900288092982e-06
-2.40125448590967e-05
-2.46428043868197e-05
-3.22149955097442e-06
-1.63486880641674e-05
-1.50434531526629e-05
-1.23656357235285e-05
-2.43252456745546e-05
-1.44560569395774e-05
-6.05265261868321e-06
-2.27137088463453e-05
-2.12581593508895e-05
-2.17672698751345e-05
-1.55569316902403e-05
-2.93609089542029e-05
-1.31988277195823e-05
-9.95863508221128e-07
-1.52273192816335e-05
-1.14349503295721e-05
-2.26967539844952e-05
-2.93074619746912e-06
4.26902080843793e-06
-5.97353847221517e-06
-6.20064745041784e-06
4.20415560991709e-06
-2.33486752187101e-05
-1.12453521515904e-05
-1.50367433134146e-05
3.24672074856117e-06
-2.83291301366295e-05
-1.87362920265326e-05
-5.23640573275828e-06
-1.43814398120726e-05
-1.22677149464984e-05
-6.87657648974073e-06
-1.13585028977999e-05
-1.72796988660465e-05
-1.29583021620933e-05
-4.01421994046129e-06
-6.42136230236253e-06
-3.76846479856894e-06
-1.92504485728409e-05
-2.09171579545707e-05
-1.56886315902827e-05
-1.00373921045221e-05
-1.92292858400796e-05
-2.58443447165475e-05
-1.40302111721744e-05
-1.95162358282769e-05
-2.78499641367575e-05
-3.58028876376664e-06
-1.30443166663673e-05
-1.76805079694585e-05
-1.10106411909714e-05
1.64505006309523e-06
-2.44087449802455e-05
-1.25131072205733e-05
-1.94335970183461e-05
-1.15018982819902e-05
-5.20012955419956e-06
-1.00360907972437e-05
3.88444051527971e-06
-1.23291084993433e-05
-6.26556958009106e-06
-2.06242879083283e-05
-2.18707067371287e-05
-2.53774902975952e-05
-3.7112168204926e-05
-2.40405057618954e-05
-1.58428136870154e-05
-1.41976746459674e-05
-1.81990573781221e-05
-5.63813599561527e-06
-1.88280797844612e-05
-1.51179175106892e-05
-8.33808701545406e-06
-1.17222388468505e-05
-1.55305229003112e-05
-2.71308725484491e-05
-1.70598759193475e-05
-1.15734461356956e-05
-2.24952164697886e-05
7.61669887905939e-07
-2.3547854326374e-05
-1.41980031074754e-05
-1.1695584052126e-05
-1.67301052695756e-05
-1.08516094879062e-05
-2.99010237309565e-05
-1.01796875599544e-05
-1.71865775444726e-05
-2.1891896704927e-05
-2.33282236392355e-05
-1.44235878220972e-05
2.31433410066134e-06
-1.44980395604256e-05
-1.21003509087318e-05
-2.47970885442621e-05
-1.18994065865452e-05
-5.42459685175845e-06
-1.78835670146744e-05
-1.50605029637281e-05
-9.89882022234765e-06
-1.69061741348467e-05
-1.36218835850667e-05
-2.75584634329267e-05
-1.44458015192846e-05
-1.14487508995221e-05
1.02509290370114e-06
-1.92144054507121e-05
-1.64688842101794e-05
-1.91516294563675e-05
-1.04219612333025e-05
-3.03334097357833e-06
-1.83313562449195e-05
-3.01207145399059e-05
-1.0655721170317e-05
-1.16135525250761e-05
-2.16964259850408e-05
-1.4751380613758e-05
-2.14085199633111e-05
-2.76739402365811e-05
-9.56187675835658e-06
-4.40092221295815e-05
-2.02381857852829e-05
-2.23823668855697e-05
-2.24716419026359e-05
-2.5052021971065e-05
-1.49118277548344e-05
-1.94300646817425e-05
-1.25132577355752e-05
-1.75189281844593e-05
-1.48224602859641e-05
7.40351997527028e-06
-5.84539496354139e-06
-2.70369667176363e-05
-2.59120401530261e-05
-2.92064251157219e-05
-2.45541838935353e-05
5.60876651267339e-06
-5.01110210404718e-06
-2.46520324449837e-05
-1.75003694855131e-05
-2.79543668061501e-05
-2.15201597493607e-05
-1.44258640878818e-05
-2.19748493461727e-05
-2.80510020998276e-05
-2.07796966021227e-05
-2.60391816736866e-05
-2.46549141564495e-05
-1.55039320065644e-05
-2.92391911692151e-05
-1.01102418490189e-05
-1.27899893151078e-05
-1.02377101096939e-05
-2.97621066821062e-05
-3.43608170141803e-05
-9.0114990529652e-06
-6.79781270373182e-06
-4.66171073907009e-07
-1.33208025056247e-05
-1.21220680146961e-05
-1.51519048370548e-05
-2.86008507913004e-05
-2.19967122912788e-05
-1.45364374450151e-05
-1.76508405110251e-05
-9.99244459160747e-06
-8.026322223256e-06
-1.96587818261415e-05
1.26183624819414e-06
-2.51746778596251e-05
-3.29039178140432e-05
-1.18056041498819e-05
-1.81046624944342e-05
-1.41259398823951e-05
-8.96412660957399e-06
-1.27580064959985e-05
-1.8936317289358e-05
-7.0936687727954e-06
-1.36013716677563e-05
-2.50755762866921e-05
-2.24134825188371e-05
-5.09778446463988e-06
-2.66060822278766e-05
-3.73911722394404e-05
-1.93742937482346e-05
-2.19629541125888e-05
-1.76217696151192e-05
-2.43420787739362e-06
-1.17701663447259e-05
-2.05371020651869e-05
-2.36037832306645e-05
-3.7947363721998e-05
1.9683415689066e-06
-7.3152265847332e-06
-1.91967180844982e-05
-1.36182121360963e-05
-2.63963708571038e-05
-2.09337525012286e-05
-9.74162152260864e-06
-1.35085097309251e-05
-1.6571307184172e-05
-1.45494150139419e-05
-2.39494214522301e-05
-1.64954186850158e-06
-5.46482732091356e-06
-3.20542611467382e-05
-4.15893677280872e-05
-5.94946925047848e-06
-2.47008131369933e-05
-8.44628399342296e-06
-1.35206762120074e-05
-1.61904210338179e-05
7.12485016339865e-06
-1.78725911464637e-05
-2.75473867420362e-05
-2.95263649169095e-05
-1.09397015982972e-05
-1.22942519148239e-05
-1.5846237724416e-05
-1.0572921000948e-05
-1.71488949115683e-05
-1.97849204261298e-05
-2.2347554291928e-05
-1.82333588589619e-05
-1.94729949873243e-05
-1.14535836283231e-05
-1.26690458250905e-05
-1.21498059141202e-05
2.37433966890858e-06
-1.10759044217304e-05
-1.59273481753113e-05
-1.76134389491854e-05
-2.40737917456174e-05
-2.50589058704296e-05
-2.84360371469993e-06
-4.31881530757178e-06
-1.59778222442045e-05
-2.25992956539889e-05
-1.44166881440502e-05
-1.32364753508267e-05
-1.45094527713787e-05
-2.18808091787632e-05
-6.40093485559172e-06
-9.9838639158932e-06
-1.35600682081105e-05
-1.08144210939666e-05
-1.14820908077127e-05
-3.55292217278833e-05
-2.42919298705892e-05
-7.19865283696747e-06
-1.66275498661177e-05
-2.45131616304827e-05
-1.8471022185932e-05
-1.93175756638414e-05
-1.9077185402675e-05
-1.11453635587178e-05
-1.3650638478247e-05
-1.71879491377336e-05
-1.17994048562974e-05
-1.46322262648795e-05
-2.48132995971145e-05
-1.08686961322358e-05
-1.86463112364817e-05
-8.71938865965671e-06
7.68419270047981e-06
-3.28069785330597e-05
-1.79894632665201e-05
-4.65694209831646e-06
-3.56249921756269e-05
-1.94470178318834e-05
-1.01678119134353e-05
-2.68530127451118e-05
-2.60019722703869e-05
3.33583556790111e-06
-1.22044628704885e-05
-3.90605290880711e-05
-1.88874523348213e-05
-1.90410625563592e-05
-2.33865068873379e-05
-1.6805434760437e-05
2.9434498131607e-06
-1.14718835932808e-05
-1.63828599921925e-05
-9.58616771381706e-06
-2.35198347652411e-05
-5.00073625730212e-06
-1.87803198413185e-05
-2.40460318326221e-05
-1.39818475595753e-05
-1.17027575557066e-05
-1.36564737659246e-05
-1.50202682139254e-05
-2.84924934708288e-05
-2.89668972843672e-05
-2.72575780697627e-05
-8.58265054100141e-06
5.21492851230563e-07
-1.40354502455629e-05
-1.47291678222516e-05
-1.44153713334055e-05
-1.76334287560359e-05
-8.79049542041017e-06
-4.78909753394709e-06
-3.99955228947859e-06
-1.19704027265797e-05
-1.35365652769783e-05
-1.24275792403729e-05
-1.46359884612587e-05
-1.34083512718704e-05
-1.85620340212149e-05
-1.84263017044806e-05
-1.80315021305607e-05
-2.01031687563254e-05
-1.68190730957161e-05
-1.54878671787625e-05
-2.89201352647371e-05
-1.94502677823614e-05
-3.01061666043963e-05
-1.14758122084878e-05
2.90734242193444e-06
-1.14003651078771e-05
-5.03374871691655e-06
-2.80915836574983e-05
-2.3002136368924e-05
-3.66331693134253e-06
-1.10505337643788e-05
-1.2297059606923e-05
-9.95092837703398e-06
-2.05930096448282e-05
-3.50486744726728e-05
-1.58980421254793e-05
-1.02962360362288e-05
-2.56224659266166e-05
-1.7195060014475e-05
-3.20457040801016e-05
-1.08353738896461e-05
-2.75349297152753e-05
-2.24191793440571e-05
-2.87214881100534e-05
-1.95724475975622e-05
8.64613150786913e-07
-2.15693766520786e-05
-5.25321737291165e-06
-1.97258832310533e-05
-1.89216463963267e-05
-1.00574165407818e-05
-1.41258460481751e-05
-6.98036754329925e-07
-2.39324039503097e-06
-2.41205025751122e-05
-2.81892207385129e-05
-1.77037323544488e-05
-1.18973197022172e-06
-2.01567594448119e-05
-2.01177356359018e-05
-7.86749685504687e-06
-2.36082230118406e-05
-2.81936165183484e-05
-1.88433909209135e-05
1.11468679247899e-06
-1.51706211845197e-05
-1.20769539934179e-05
-2.08122343109087e-06
-2.87689002471349e-05
-6.70689572146495e-06
-1.45937065333662e-05
-1.75257167255077e-05
-1.52959073916132e-05
-3.45973293283437e-06
-2.58886850518132e-05
-2.37127617829074e-05
-2.23169014425116e-05
-1.4436413651146e-05
-1.33061831569684e-05
-1.56209087093409e-05
-1.85623793670687e-05
-2.48534162049851e-05
-1.91019100685803e-05
-1.86335568593158e-05
-1.63854750287468e-05
-2.12848296811617e-05
8.91215443125168e-07
-1.37157917032078e-05
-1.65075767437957e-05
-1.45211628755985e-05
-2.41754128233161e-05
-1.66264593607405e-06
-3.85364235901981e-07
-1.57417328886087e-05
-8.25986325070871e-06
-2.08940626375834e-05
-2.24276664951918e-05
-2.24199428434501e-05
-2.50511112633985e-05
-1.17340999309243e-05
-1.15468912445034e-06
-6.84769408684952e-06
-8.81563104475099e-06
-2.10647372012437e-05
-8.80657330813853e-06
-7.62696996584999e-06
-2.04916256410102e-05
-2.67081603702979e-05
-1.55068033223534e-05
-2.12941181713943e-05
-9.07249259076753e-06
-8.33264304926304e-07
-2.59343388968327e-05
-1.30264023849997e-05
-7.74830449386416e-06
-1.59918344198481e-05
-2.7177613810554e-05
-2.05165169053116e-05
-1.18656413988664e-05
-2.41026817840312e-05
-1.75820987787429e-05
-1.9938906937969e-05
-7.48463922891468e-06
-2.80141373703072e-05
-1.56845984756696e-05
-1.51250170178238e-05
-2.86314014224196e-05
-6.36994276494304e-06
2.11069601336725e-06
-1.65140519784165e-05
-1.60777445223073e-05
-2.44392254681009e-05
-1.65839929921505e-05
-6.10385128397953e-07
-2.92333134507851e-05
-1.70630676218765e-05
-5.78666042139169e-06
-1.60891237111591e-05
-1.98390514678078e-05
3.02098071022166e-06
-9.54877659344426e-06
-1.17077299887386e-05
-1.2050387775445e-05
-2.37362135124049e-05
5.86027568662118e-06
-2.70425986711167e-06
-1.675463003041e-05
-2.66543569623827e-05
-9.89905408204434e-06
-1.57977160962178e-05
-2.93570788490153e-05
-3.19805588656333e-05
-2.62826579881081e-05
-2.22478181515503e-05
-2.21079319987767e-05
-2.7236865672629e-05
-3.27933256850627e-05
1.97699770852913e-06
-2.60717091451419e-05
-5.99889332191395e-06
-2.93425234333418e-05
-1.913467544587e-05
-1.38253363493255e-05
-8.02630539695647e-06
-2.70954098067668e-05
-1.12748243223051e-05
-5.06148724112127e-06
-2.59396340416365e-05
-2.66233894483026e-05
2.2022711265905e-06
-2.79065648775894e-05
6.29473578603002e-06
-1.0348608008952e-05
-1.11918841056007e-05
-2.39058663734492e-05
-9.82498144795816e-06
-1.12384540031389e-05
-1.43773770697906e-05
-9.53411986395869e-06
-2.67224878077177e-06
-5.42347009038855e-06
-1.39783336601427e-05
-1.47263668058132e-05
-3.20503308793784e-05
-1.47540588959812e-05
-1.04117965052438e-05
-2.87034000831169e-05
-1.03193071399478e-05
-2.54836981190761e-05
-1.31284079576805e-05
-1.74444087913576e-05
-2.46270823185335e-05
-1.29360253927441e-05
-1.48575517309245e-05
-1.18235479794821e-05
-2.33443107867948e-05
1.04618116936639e-05
7.94995866026083e-06
-1.43916644961896e-05
-1.89839870737104e-05
-6.27797193812038e-06
-1.89999088563957e-05
-7.62706333583419e-06
-2.55052213042224e-05
-8.4928478222917e-06
-1.71362203555662e-05
-3.26794177822123e-05
-1.01343287323307e-05
-1.61991056743322e-05
-2.29085943201655e-05
-1.40299753196087e-05
-2.91225354776988e-05
-2.34457980192086e-05
-8.39750868930249e-06
-1.83408746020888e-06
-1.31762211889347e-05
-2.86183942500901e-05
-2.71890489768651e-05
-2.67034984588043e-05
-2.81727597556036e-05
-2.01365998078258e-05
-1.34366655692814e-05
-6.55494661651152e-06
-2.80172935078937e-05
-2.6902184292723e-06
8.21749215076144e-06
-2.24767195226407e-05
-1.98374401053538e-05
-3.01298754539526e-05
-2.78728196598475e-05
-1.64375434041256e-05
-1.51239109613347e-05
-6.88957459809992e-06
-2.58427786448145e-05
-1.80266728701972e-05
-2.64218783451e-05
-1.12298792212165e-05
-3.17945049624512e-05
-1.58710731071775e-05
-2.15728638310807e-05
-9.7437590159787e-06
-5.13472942398009e-06
-1.51760036269095e-05
3.41394721803008e-06
-1.51204999707907e-05
-8.65905282438236e-06
-4.65310249720528e-06
-2.73132249249983e-05
-5.29801575482057e-06
-1.58561263863316e-05
-1.11831324229844e-05
-1.20394638584108e-05
-1.07412671128501e-05
-2.0223903286162e-05
-2.15967542818107e-05
-2.11000128150749e-05
-1.54542060540167e-05
-2.55663711607817e-05
-1.77881439994564e-05
-1.37054157825863e-05
-1.34529227933913e-05
-3.00426366063983e-05
4.89368317676127e-07
-1.41819899149082e-05
3.52823661765462e-06
-1.61325667724055e-05
-5.77419109995133e-06
-1.33689391720984e-05
-1.52927307725175e-05
-1.39437986070118e-05
-1.81919367506261e-05
-2.48612834809163e-05
-2.14626790603679e-05
-1.60147993939666e-05
-1.75368936184413e-05
-2.07708427688853e-05
-1.12712150240415e-05
-1.15437914809559e-05
-2.17732787264805e-05
-1.71955954203484e-05
-5.71515562607551e-06
-9.07601071670933e-07
-1.7053250503172e-05
-2.8486179210716e-05
-4.65972970496436e-06
-1.25711997741377e-05
-1.35922016309396e-05
-2.44459212826808e-05
-2.02511396815396e-05
-8.54294726251819e-06
-7.35619654255859e-06
-5.91834568413136e-06
-7.5314821748987e-06
-1.17756670646122e-05
-2.85425478076931e-06
3.25537095659447e-06
-1.26406235992755e-05
-1.08874265618783e-05
-2.13308712985861e-05
-5.30323680028562e-06
3.16581726076189e-06
-8.71074785757256e-06
3.02646215969852e-06
-2.77340455818636e-05
-3.46262269949595e-05
-1.70264373173165e-05
-1.77313416880813e-05
2.89777320675032e-06
-2.01830449550165e-05
-1.42193491520528e-05
-4.83699139102257e-06
-3.48756286795351e-05
-1.42625224367304e-05
-1.6760326531736e-05
-1.09983125149488e-05
-1.71190207003126e-05
-1.79280380141747e-05
-1.73563235708088e-05
-4.05808574294919e-06
-2.46802954865302e-05
-1.43693290534202e-05
-2.59371080939271e-05
-1.79111507685145e-05
4.75029783297715e-06
-2.5504769756317e-05
1.46658114040089e-06
-1.61119074973712e-06
-1.59205503735088e-05
-9.3181878730901e-06
-2.54509542548339e-05
-2.32117720371913e-05
-1.28450113015257e-05
-2.59182205081747e-05
-8.57873835116381e-06
-1.65540121198995e-05
-2.76079579364529e-06
-1.08165960094093e-05
-2.44555987482317e-07
-9.18662552865778e-06
-1.86526483470991e-05
-8.10651536723134e-06
9.79831167024075e-06
-2.0449149724174e-06
-1.01750933024319e-05
-1.73645130117554e-05
-1.6485451029701e-05
-1.22385913934097e-05
1.2549909776093e-05
-1.35990283830615e-05
-3.26477068307031e-05
-1.27987659233397e-05
-1.75260733000844e-05
-8.90373461219675e-06
-2.86888348772105e-05
-4.16993655729302e-06
-1.1930119528673e-05
-3.31506114306294e-05
-2.72811678672279e-05
-4.21406034264464e-06
-1.47144114636361e-05
5.6109889362197e-06
-2.8662735693967e-05
-3.08053426915772e-05
-3.48983211603592e-05
-2.24940369809766e-05
8.12671583561305e-07
-1.92844955254723e-05
-1.99010103211979e-05
-1.48758411547235e-05
-1.90703347856974e-05
-4.86466350382931e-06
-1.63272800152859e-05
-1.41439884523174e-05
-2.46514045148845e-05
6.5316970918024e-07
-2.22579881946405e-05
-2.58116193899925e-05
-1.86835107205618e-05
-7.01809880135409e-06
-2.57625583957143e-05
1.40470723790935e-07
-2.0319460605784e-05
-1.95785075953282e-05
-2.47103442267634e-05
-2.14440765837005e-05
-1.71211348689014e-05
-1.5797054350785e-05
-2.68846852795802e-05
-8.43362465411657e-08
-2.32111820480844e-05
-1.37077765822279e-05
-2.44012508646773e-05
-1.09069292327249e-05
-8.12505302937284e-06
-1.27304315594805e-05
-1.77877678359405e-05
-2.75736108470496e-05
-8.00876316663856e-06
-1.22772904778367e-05
-2.53045508386055e-05
-1.7698372727192e-05
-1.14364753435309e-05
-3.14795380239963e-05
-1.97038468494201e-05
5.77867077877695e-06
-2.90126174262444e-05
-2.49204788104986e-05
-1.20397593036288e-05
-1.18779673210572e-05
-1.12200974104463e-05
-2.13752121472459e-05
-1.76730066704355e-05
-2.17365955880072e-05
-1.0943981032965e-05
-2.34968481129428e-05
-5.89123922689972e-06
1.49354101287316e-06
-1.24230172088724e-05
-1.00217968439622e-05
-1.35390775659123e-05
1.77580672258371e-06
-1.00788063354913e-05
-6.95151615460976e-06
-2.09563466084355e-05
-7.93934861236288e-06
-9.71978941013742e-06
-2.08572009659033e-05
-1.97724518826131e-05
-8.84868619845032e-06
-2.04461738672101e-05
-3.58650661320035e-05
-2.83211079487054e-05
-9.97702913951809e-06
-2.56508227227022e-05
-1.82590411281365e-05
-2.84343898899285e-05
-3.30538528519385e-05
-1.73823333456346e-05
-7.58159751931245e-06
-2.5264899407856e-05
-1.800341608816e-06
-1.91119736595935e-05
-6.43420605156637e-06
-1.47918339556075e-05
-1.66145534276628e-05
-3.19261083448245e-06
-7.21760154666828e-07
-7.83804587343164e-06
-9.10656946926529e-06
-1.99424858533725e-05
-1.26207191525687e-05
-1.85938638126118e-05
-2.41182589461227e-05
-1.36669556903517e-05
-2.57568751213641e-06
-1.04121637825533e-05
-8.31233756419719e-06
-1.1760047957314e-05
-1.96295226402341e-06
-7.4575734658907e-06
-2.78989463112493e-05
-9.04939403870872e-06
-1.03401442593498e-05
-9.42693655482345e-06
-8.56213591544328e-06
-2.45753040887287e-05
-4.95938691023081e-06
-2.16821969679297e-05
-2.00122203039809e-05
-2.11073256036822e-06
-2.29214701293653e-05
-3.2279892940692e-05
-1.51012153152299e-05
-1.81045236207244e-05
-2.40577643162578e-05
-8.48055615233432e-06
-7.15023325876311e-06
-1.42571266380931e-05
-1.93937838246776e-05
-1.91959028455172e-05
-2.38814695842688e-05
-1.18998141621379e-05
-1.02634751258238e-05
-1.40088001610378e-05
-3.03498270028248e-05
-2.63575886495664e-05
-2.72531986950573e-05
-1.52221264363379e-05
6.20931183697094e-06
6.47587847924851e-06
-2.42281995618357e-06
-2.83895511089146e-06
-1.68274447761088e-06
-1.4258494954934e-05
-1.98784760148416e-05
9.1439800990883e-06
-2.35238048858957e-05
-2.49668622545496e-05
-1.9611432765264e-05
-3.51145115639005e-05
-2.35391150634803e-05
-2.67199686111393e-05
-1.71553270107896e-05
-1.4640419373405e-05
-1.84135948591937e-05
-1.93182012774421e-05
-2.38707988887422e-05
-1.64380808106101e-05
-2.9451188385057e-05
-3.17906503113739e-05
-2.32267321967695e-05
-2.18217386505251e-05
-1.02331771706693e-05
-3.00482982144632e-06
-2.09456000801879e-05
-2.07289670288769e-05
-2.3255775983572e-05
-1.2788226693905e-05
-1.93534091871014e-05
-3.22052224107669e-05
-1.79276545870361e-05
-2.29052584476279e-05
-1.07604970381622e-06
-1.7160489597546e-05
-7.24388581383937e-06
-1.30590314512695e-05
-1.33109115352257e-05
-6.65471330814064e-06
-6.42050635747323e-07
-1.91023540783988e-05
-2.02062813579143e-05
-3.07124745772587e-06
-2.34936986338472e-05
-1.02329472763304e-05
-1.83625485374868e-05
-1.52552544955553e-05
-2.37201262925075e-05
-2.56125195690833e-05
-8.65686624107004e-06
-2.22998041973444e-05
-1.67033626731536e-05
-1.70632185124592e-06
-1.00993886012329e-05
-5.55961747995258e-06
-2.40075274689992e-05
-2.79013976220233e-05
-4.39136847483514e-05
-6.92511298670125e-06
-2.55389890973103e-05
-1.12820524604843e-05
-2.28652835318569e-05
-1.64742571912977e-05
-4.56288086762088e-05
-1.19173966868565e-05
-1.04986407962904e-05
-7.74181970863195e-06
-5.99695235050203e-06
-1.64010876817706e-05
-2.21772525599353e-06
-1.57479142895847e-05
-2.09077854015222e-05
-1.30934463898001e-05
-1.65849007465317e-05
-1.73862248096277e-05
-1.25063239839955e-05
-1.44785982248938e-05
-6.79115048964673e-06
-3.94417081374568e-07
-1.45904010914123e-05
-1.36597330246951e-05
-2.59229833472973e-05
-3.21474187393727e-05
-1.06278987294625e-05
-1.96262679564577e-05
-2.99444774274404e-05
-3.34234467378104e-06
-4.84171243331694e-06
-2.19884762625498e-05
-1.29421819662475e-05
-2.78760655927424e-05
-1.55083547518479e-05
-8.43927090925218e-06
-1.96584654544802e-05
-8.86359924209844e-06
-3.57632242552349e-05
-6.34958470821368e-06
-1.78872072903998e-05
-3.09015674555837e-05
-1.21564439479746e-05
-5.48926347352961e-06
-1.9112136889179e-05
-1.40190574354084e-05
-2.47536218327022e-05
-1.09605587766866e-05
-9.93055837998898e-06
-3.0580499223435e-05
-7.1336193745821e-06
-1.51709156395156e-05
-2.24936196267686e-05
-7.85157892398786e-07
-5.73741085867752e-06
-2.95790099052057e-05
-1.21753491528111e-05
-1.42224502790707e-05
-2.42173188326098e-05
-1.91914591363258e-05
-3.38101931359494e-06
8.72161955330867e-06
-2.38874532688314e-05
-9.13357999419758e-06
-1.99783446993309e-05
-2.1403485403027e-05
-1.17861918105846e-05
-2.36281220091748e-06
-1.49850025055146e-05
-1.71611952178718e-05
-2.75703936235289e-05
-3.20547777350147e-06
-3.07381966147446e-05
-3.8331794797674e-05
-1.85892389040035e-05
-7.93243547779701e-06
-2.78393454050955e-05
-2.09942438622312e-05
-3.93039681424231e-05
-4.18689086157468e-05
-9.71154585503648e-06
-9.81245791314933e-06
-1.01710538099022e-05
-2.06513328786326e-05
-1.15931618056857e-05
-2.08612453801691e-05
-8.2123824928015e-06
-2.04765321277755e-05
4.06003417745497e-06
-1.64476598774718e-05
-1.9926936213595e-05
-2.22249338094437e-05
-1.66345755054011e-05
-1.47401265365523e-05
-2.5294703159255e-05
3.15899952387372e-06
-9.30348336162475e-06
-2.98763544602442e-05
-2.42082854288739e-05
-1.76285078779058e-05
-1.5692122818581e-05
-1.66260687129782e-05
-2.87688707049437e-05
-1.11654609889601e-05
-2.47810742074522e-05
-1.53629457295272e-05
-5.39404985398323e-06
-2.00924024562835e-05
-9.50113528191662e-06
-3.3403069734849e-05
-2.21257597660346e-05
-1.03694478570906e-05
-1.79250813905687e-05
-1.25733663721313e-05
-5.55067744895709e-06
-1.07316974844747e-05
-1.50874818657688e-05
-9.04411792733459e-06
-2.24985950896712e-05
-6.08237609331609e-06
-1.74368805677517e-05
2.25984056043682e-06
-9.55427694239342e-06
-2.01903041671364e-05
-9.86059638479036e-06
-1.0671676440326e-05
-2.59721992066501e-05
-1.03822380903295e-05
-5.54037188549203e-06
-2.10126266580411e-05
-1.58705855639026e-05
-9.6948680496308e-06
-1.5963914081696e-05
-3.91061331957969e-06
-5.81021352927546e-06
-1.63906101613561e-05
-2.01932952677762e-05
-2.48731085303384e-05
-8.75705098359046e-06
-2.39890518591778e-05
-1.68186637604264e-05
-3.89732875524698e-06
-2.16238522191892e-05
-2.09006011997367e-05
-2.27158091226395e-05
-1.34738637517418e-05
-1.81380583167896e-05
-2.66456820348739e-05
-7.4065185061343e-06
4.13877085726739e-06
-1.7038041490528e-05
-1.84102933628287e-05
-4.74714551420284e-06
-3.00653399521199e-05
-2.19918923577827e-05
-2.61314943260454e-05
-2.3730887563089e-05
-1.14918818515531e-05
-2.66715000594102e-05
-4.62946812709561e-05
-1.20985598500856e-05
-1.31617496726563e-05
1.10433873395427e-06
-4.54326896692605e-06
-2.35687741844308e-05
-1.28287921230558e-05
-2.56698396634229e-05
-2.0747111630958e-05
-4.33729344554948e-05
-3.22168381369286e-05
-1.84321663352675e-05
-1.18375988176188e-05
-1.52172647139562e-05
-1.56378944263759e-05
-1.993646240989e-05
-1.99938493977937e-05
-8.22904991171825e-06
-5.52607426498202e-06
-2.3667206785951e-05
-1.40957181533459e-05
2.24096131622868e-06
-3.03039689489949e-05
-1.62156838650489e-05
-2.2512215565788e-05
-1.11458401401169e-05
-2.88210058401901e-05
-2.18418241423064e-05
1.31411673689762e-05
-1.70336135785979e-05
-1.91179139972182e-05
-2.74086371318513e-05
-2.05907832013424e-05
-2.48742578264313e-05
-2.04189009912601e-05
1.39454727022259e-06
-1.3724837470405e-05
-1.5676244274676e-05
-6.16960609908378e-06
-3.08408560359625e-06
-1.13980888258462e-05
-1.79955638642394e-05
-1.06860823919538e-05
-1.07283572017757e-05
-1.32913005753417e-05
1.14952921798734e-06
-2.48877616573086e-05
4.60999845129626e-06
-4.23650698642588e-06
-9.0481394219949e-06
-2.4165847763016e-05
-8.72187006471724e-06
-2.51915581190493e-05
2.71684426815828e-06
2.16128804743527e-07
-1.12121436830617e-05
-1.08586566144635e-05
-3.30813573280167e-05
-1.15742137903574e-05
-2.7218836500366e-05
-1.79449063240771e-05
4.83501600410696e-06
-1.28698110617728e-05
-2.58485008586317e-05
1.14628613163963e-06
-2.43686773181063e-05
-6.33920503900524e-06
-2.31785045072104e-05
-1.00861014209961e-05
-2.81552603167337e-05
-1.69729391630645e-05
2.40016940597966e-06
-2.80899859973636e-05
-2.24767463941649e-05
4.76293449307496e-06
-1.04679380899831e-05
-1.08182744580764e-06
-1.89409830878427e-05
4.90980470661219e-06
-2.02548454156596e-05
-8.89479023214274e-06
-3.73066848941535e-05
-1.34005895286365e-05
-2.49184015598224e-05
-6.02745241819094e-06
-1.98221258277351e-05
-1.55750506560847e-05
-1.68209502422296e-05
-1.61794047697425e-05
-1.60091635791262e-05
-2.09148144002647e-05
-1.37656549964776e-05
-1.41999465711124e-05
-3.11889733371565e-05
-1.94069816884824e-06
-2.29779381776425e-05
-1.66626561361185e-05
-1.37369544680963e-05
-1.56116138070433e-05
-1.65688288554762e-05
-2.05658604092982e-05
-2.58111913551457e-05
-6.52370124888141e-06
-2.40633231601745e-05
-2.19448880226599e-05
-1.31851206149597e-05
-1.25730908856265e-05
-1.17519290191314e-05
-8.90756939079817e-06
-1.70041693065497e-05
-1.05994852503871e-05
-1.78253647209867e-05
-2.24639962956344e-05
-1.54729904795605e-05
3.71810642871254e-06
-5.9291255982367e-07
-1.09465164144884e-05
-1.42869696936838e-05
-2.53057115351741e-05
-2.6346515211197e-05
-1.91765701986417e-05
-1.38606697157104e-05
-1.17851329044256e-05
-1.65410585178281e-05
-2.35187011009197e-05
-1.90078619582575e-05
1.18967329012861e-06
-2.68399782624132e-05
-1.62511986305162e-05
-2.16429169578414e-05
-9.7406281318496e-06
-1.128519131906e-05
-9.1600826368895e-06
-1.00269923141236e-05
-2.54479361975861e-05
-1.81543358901249e-05
-6.32964063288362e-06
-1.52004873155747e-05
-4.38681404838555e-07
-7.63252176550559e-06
4.44530252517318e-06
-7.44426715656048e-06
-7.72526154326127e-06
-2.79977155902227e-05
-1.70134056151492e-06
-2.96977702979253e-05
-4.86969153563121e-06
-2.18043555384623e-06
-1.71918053484215e-05
-1.68110485200003e-05
-2.86719002284038e-05
6.56620551245382e-06
-1.98903568985933e-05
6.49263609180502e-06
2.49153845760133e-06
-1.54930170084759e-05
-2.37529599252001e-05
-2.26442326521977e-05
-5.43591879547659e-06
-1.623527893499e-05
-3.79547390403784e-05
-8.69835954746526e-06
-3.02061269571654e-06
-2.80895935689976e-06
-2.59506657009148e-05
1.21239741515622e-06
-1.77600449181749e-05
-1.42471440469629e-05
-2.88258775344614e-05
-1.99983695795579e-05
-2.51480612463783e-05
-1.45498157447518e-05
-6.12640532347578e-06
-2.24893133742158e-05
-1.68684171940802e-05
-3.57637610205157e-05
-2.411755309761e-05
-1.59136751549959e-05
-1.00671631392197e-06
-1.26622022559634e-05
-1.8030912065976e-05
-1.47838875240374e-05
-3.31286437142799e-06
-2.36901554955398e-05
-2.44052301569102e-05
-3.2747412535806e-06
-5.19086789186944e-06
-2.28484436876592e-05
-2.00477304923218e-05
-2.35449868914151e-05
3.34624631030211e-07
-8.87327417399462e-06
-2.21745927916084e-05
-3.27852961175981e-05
-2.86679303304716e-05
-3.41220847045366e-05
-1.62392258504008e-05
-1.57036111298683e-05
-2.27256777832538e-05
-3.38005413777032e-05
-4.93860382578224e-06
5.32847038536746e-07
-3.87711446594325e-06
-1.49360824053137e-05
-1.1872756084964e-05
-1.29120016363854e-05
-1.28759882270038e-05
-1.80748582141329e-05
-1.07675845230904e-05
-2.87984976516124e-05
-2.07090441252553e-06
-2.07651859933419e-05
-4.81461595734768e-06
-9.1247294493221e-06
-8.31964627614284e-06
-9.26715100948639e-06
-1.75498190439503e-05
-1.97178601007675e-05
-1.46167620695949e-05
-7.10592431068834e-06
-1.35680994165952e-05
-2.63531880029671e-05
-1.22086431635079e-05
-1.6572326377758e-05
-1.22931528020276e-06
-7.39685057604371e-06
-3.19848217308452e-05
-8.6861818535683e-06
-1.95113840562551e-05
-1.12889138020816e-05
-6.29748044218599e-06
-2.60263112604274e-05
-9.58036501542507e-06
-2.00101385548858e-05
-1.02817114635387e-05
-2.29967778058521e-05
-1.32619233374938e-05
-2.65289537237398e-05
-2.4870495826293e-05
-3.12382670508606e-05
-2.23580282187417e-05
-1.07485513587333e-05
-3.5433594028616e-05
-2.41021869785546e-05
-1.98169493203779e-05
-1.84520631007762e-05
4.14770073568483e-06
-1.06485283722421e-05
-6.07170235467605e-06
3.27708745961339e-06
-1.91492030237998e-05
-5.60854251992909e-06
-1.41531715430142e-05
-1.82163352230661e-05
-2.90910057754974e-05
-1.79279917959366e-05
-1.6603484149397e-05
-2.08083638721173e-05
-2.33466936597196e-06
-1.60884746504407e-05
-9.51278074877561e-06
-3.11594283330765e-05
-1.23776348532382e-05
-1.03072358102769e-05
-4.5794626826525e-06
-1.38766988134301e-05
-2.07007773063389e-05
-1.94961045094377e-05
-2.82679504773796e-05
-2.44632365580149e-05
-1.26971493978271e-05
-1.39298025667161e-05
-1.45319584193061e-05
-2.412088305264e-05
-1.39587386603496e-05
-2.2723636655593e-06
-2.60814827378462e-05
-2.70633591594835e-05
-1.73385705212739e-05
-2.84714517921376e-05
-2.32330305962213e-05
-3.11875811494932e-05
-1.35972149065371e-05
-3.19109874185802e-05
-2.4529092667409e-05
-2.88488747150511e-05
-1.78576717173345e-05
-1.3197028593202e-05
-1.62855384571514e-05
-5.50058869307581e-06
9.43286494367059e-06
-1.24953764702542e-05
-1.02350064503387e-05
-1.46731948675264e-05
-2.02113744968815e-05
-2.31764745655224e-05
-3.20026120113945e-05
-2.53076122362039e-05
-2.99961233485318e-05
-4.86568494930813e-06
-1.93123223308212e-05
-2.90961684686592e-05
-5.42874838202162e-06
-4.06963112233909e-06
-1.70033963243294e-05
6.65731944217101e-06
-2.44203690569921e-05
-2.76322207627274e-05
-1.32636962176607e-05
-5.70092008133176e-06
-1.1402543749612e-05
-3.69335750984051e-05
-2.34156873894928e-05
-1.2197936500128e-05
1.64875512161196e-07
-3.95407524459979e-05
-9.56022429975692e-06
-1.71024161972691e-06
-1.86736971358066e-05
-3.40149324995329e-06
-1.52891204836402e-05
-6.78331965247814e-06
-1.80310283698148e-05
-1.17462560232861e-05
-8.45727143747493e-06
-2.79818987230939e-05
-2.21749057902848e-05
-1.03944696013934e-05
-9.62746231384309e-06
-2.04806384415778e-05
-2.56512192198534e-05
-1.6631812808813e-05
-1.18414156356039e-05
-1.10989033598013e-05
-1.71784232827972e-05
-9.26983238502104e-06
-2.09756096620312e-07
-2.49270745177036e-05
-2.66933586499686e-05
-1.33437419005323e-05
-2.45384097999226e-05
-3.05565535837782e-05
-6.78811171256665e-07
-2.52822951781977e-05
-2.91478204587336e-05
-1.34927454943807e-05
-1.90371128937875e-05
-3.26476001608217e-05
6.21960237019152e-06
-1.94587338471987e-05
-2.49586243836039e-05
3.28407891006267e-06
2.09178575365073e-06
6.34901128131046e-06
-1.38731889682687e-05
-8.50122708571211e-06
-4.47627150129643e-06
-4.79410702174376e-06
-2.83174541281974e-05
-1.71461554332211e-05
-1.11144986113278e-05
-1.46479438657489e-05
-1.0419352108606e-05
-1.89371004078759e-05
-2.36849116210499e-05
-1.84126204962853e-05
-1.15138555333301e-05
-1.72896699069321e-05
-1.96680408365951e-05
-7.26049554407877e-06
-1.57747445453762e-05
-7.63880238338085e-07
-1.17826418775412e-05
-1.77375981778036e-05
1.77889304833238e-06
-1.25633766476407e-05
-1.96521268308022e-05
1.86318177171107e-06
-6.38757954825707e-06
-3.2520165152967e-07
-1.10993389355311e-05
-1.23518378638312e-05
-1.98359256875563e-05
-1.60194286521205e-05
-3.4113860735687e-05
-2.31858574931139e-05
-1.20674873859203e-05
-1.84864290300226e-05
-1.20323923210161e-05
-2.72137063154588e-05
-2.14290936623845e-05
-9.05744914263382e-06
-4.17479248919908e-06
-2.5376922664228e-06
8.0744376226595e-07
-3.85737322850255e-05
-2.1559791361608e-05
-5.97811277549827e-06
-8.08278338168045e-06
-2.96659627691494e-05
-2.24267290420507e-05
-3.10664255908708e-06
-1.03457293172389e-05
-1.82009664740249e-05
-2.61098109059258e-05
-1.83160828240227e-05
-1.09597514390931e-05
-1.14343533312146e-05
-3.81562988628192e-05
-1.26861390121013e-05
-1.11178660928266e-05
-1.14319659279294e-05
-3.11703678987724e-05
-2.20218435944974e-05
-2.0575636090931e-05
-3.746534047792e-05
-2.1159549166863e-05
-1.5303096542548e-05
-2.87698449510815e-05
-2.46383906700694e-05
-1.84907138428388e-05
3.03394322515926e-06
-1.12468872527793e-05
-1.93948680294896e-05
-2.4490760921734e-05
-1.41282120584982e-05
-8.63946252833903e-06
-3.20358874600516e-05
-1.01501831790407e-05
-3.35123842046343e-05
-1.11584585484409e-05
-2.05790729785682e-05
-2.52964180414101e-05
-1.92383773864787e-05
-2.47844765104965e-05
-3.92305265899999e-05
-1.67047688482354e-05
-1.15188716251929e-05
-1.76222594991335e-05
-7.5007479354423e-08
-2.5161854169257e-05
-1.89969388694695e-05
-2.59226020636026e-05
-1.26472549511373e-05
-1.63344395672378e-05
-1.61281009592732e-05
-7.72348253313075e-06
-2.46609407283055e-05
-2.07005476598908e-05
-1.13845967387093e-05
-2.74395539638177e-05
-6.59515829009027e-06
-1.49110260233659e-05
-3.87768520883628e-06
-8.54980291907443e-06
-1.67933016301262e-05
-3.01091953840597e-05
-2.00665774262856e-05
-1.19567323185209e-05
-1.07636269686745e-05
-1.50699360303914e-05
-2.38018298624307e-05
-1.53042867554957e-05
-6.81323396558525e-06
-1.57718237934083e-05
-2.020402309028e-05
-1.59233111599106e-05
-3.41369661131057e-05
-1.49408474948685e-05
-7.45463900725998e-06
-1.35106774832403e-05
-2.42971839935004e-05
-1.66104378559674e-05
-2.09690139731628e-05
4.85084587760009e-07
-1.27296426327933e-05
-1.94668813267364e-05
-1.4429903264222e-05
-2.59236845568107e-05
-1.75468983704165e-05
-9.32011741162791e-06
-1.78700992079084e-05
-2.14814266244067e-05
-1.15567402265073e-05
-2.31178654939026e-05
-1.67020500489789e-05
-1.58521015446892e-05
-2.69864627062619e-06
-2.05312303151909e-05
-4.2959254167814e-06
-8.78427334640814e-06
-1.22944121341036e-05
-3.35311577948381e-05
-1.31440404155507e-05
-7.02452199723483e-06
-1.68332153218686e-05
-2.66946509807233e-05
2.45950631818349e-06
-1.30638496676834e-05
-1.81584430987918e-05
-3.17383086825897e-06
-1.41352529464494e-05
-2.43576248482533e-05
-2.14363936100383e-05
3.73476879465867e-06
-1.0443324669421e-05
-2.69189997039241e-05
-1.67432442066687e-05
6.18374398713346e-07
-1.16403241513168e-05
-7.87236838898737e-06
-2.03127174013316e-05
-1.52892349247293e-05
-4.57810077499433e-06
-2.50082395421599e-05
-6.86434096061335e-06
-1.92997788689764e-05
-1.50148969943954e-05
-1.06289593803587e-05
-2.571584626586e-05
-9.77574874438319e-06
-2.39553757395305e-05
-2.77688896648084e-05
-1.03939622780812e-05
-1.13367083863826e-05
-2.82600615420764e-05
-1.02786289631747e-05
-1.84654456519777e-05
-5.19346511432717e-06
-1.27738268608787e-05
-5.82704382883584e-06
-5.57374141738744e-08
-3.55015942955037e-06
-6.9833214753226e-06
5.12290813378462e-06
-2.58932246103723e-05
-1.91363350078152e-05
-1.87613486384486e-05
-2.17673210032546e-05
-1.1196517843893e-05
-1.20320627542085e-05
-1.20789176159988e-05
-1.36444852244843e-05
-1.52094665139007e-05
-2.38553611524253e-05
-7.15502747209717e-06
-1.43682919129966e-05
-1.26171090129091e-05
-1.31997353070054e-05
-2.32670874560551e-05
-2.19017212607589e-05
-2.77261020417832e-05
-1.44078265112524e-05
-1.94550038357389e-05
-1.75881420596544e-05
-3.3919457404195e-05
-1.88597905988633e-05
8.35350501732238e-06
-1.75288505608354e-05
-4.72234509505681e-06
-2.47159480103408e-05
-3.11183128415088e-05
-9.56731271125102e-06
-2.43830257702421e-05
-1.06797188865472e-05
-2.70446321123573e-05
-4.3810493253607e-06
-1.90818983480046e-05
-2.86368505479202e-05
-2.66747917335388e-05
-6.82631381713976e-06
-2.1775683317497e-05
-1.74625079678139e-05
-2.44535420960379e-05
2.49237970346818e-06
-1.5613172840318e-05
-2.18963075863446e-05
-2.18968580560912e-05
-4.04782016070636e-06
-1.7535184273295e-05
-1.52645318678619e-05
-9.47099457609752e-06
-1.09341291990857e-05
-1.15909905244151e-05
-2.74993542389564e-05
-2.84299223504621e-05
-2.41855841520658e-05
-1.51466696938274e-05
-1.47543354543002e-05
-3.64850796105966e-05
-1.33442421920106e-05
-1.42201923197336e-05
-2.03766987711459e-05
-3.75543087453696e-05
-1.30793699248452e-05
-1.01944595778673e-05
-4.97523840060527e-06
-1.28666184600014e-05
-1.81320696125445e-07
-2.04687747415092e-05
-2.64897864502704e-05
-1.9641108351938e-05
-2.56587714679844e-05
-2.3130146058466e-05
-1.3519249652651e-05
-1.01464021402351e-05
-3.32563281026237e-05
-1.4149646544839e-05
-2.71862849983657e-05
-2.00446857329165e-05
-1.48990521068054e-05
-2.23566120675776e-05
-2.74044704395568e-05
-1.52465871650398e-05
-9.7927041472719e-06
-1.06189188304577e-05
-1.49906898728623e-05
-2.52131181770332e-05
-2.6565272433024e-05
-1.49106249602008e-05
8.56037762662224e-06
-1.92713670016224e-05
-2.39685162390498e-05
-1.53274455323735e-05
-1.51353345321233e-05
-6.98923944431349e-06
-1.12085776264239e-05
-8.86709726991568e-06
-1.48926319979958e-05
-1.67740524954849e-05
-1.7736065742946e-05
-1.61569078704752e-05
-2.22913976169906e-05
-1.56188959465843e-05
-4.08625311320969e-07
-1.56033460148622e-05
-1.97955846760844e-05
-1.10799355925624e-05
-1.13243266287166e-05
-6.91939329776362e-06
-1.71448271050281e-05
-1.52156672948919e-05
-1.25138409772884e-05
-9.8584392188485e-06
-1.34663812632915e-05
-3.57157222604309e-06
6.05161916080714e-07
-8.52301198450107e-06
-5.66228843813106e-06
-9.1338376247779e-06
-2.57813227140875e-05
-2.19784265502965e-05
-3.17235940260102e-05
-1.92116813941503e-05
-1.85741371788819e-05
-2.11678172524131e-05
-1.71207933181343e-05
-1.27516953073426e-05
-1.81485161683882e-06
-8.62181998677795e-06
-2.60788007921309e-06
-2.42186544448556e-05
-7.44223809392862e-06
-2.40506967703326e-05
-6.72741684106284e-06
-1.26173429834102e-05
-2.76454749287526e-05
-9.02792077366287e-06
-3.80712779421997e-05
-1.83860571918593e-05
-8.80620345121389e-06
-1.88218002476949e-05
-1.14755586572572e-05
-3.22326352179613e-07
-4.32362702712629e-06
-1.49643402417298e-07
-3.1805634671268e-06
-3.11558017796913e-05
-8.10511643342571e-06
-2.82258084994467e-05
-2.97948991498311e-05
-2.92315028386695e-05
-1.91633626448156e-05
-2.7640479403694e-06
-1.15289319028251e-05
-4.07977360752876e-05
-8.03065349885188e-06
-1.58296731074334e-05
-2.27676675201558e-05
-9.86744685522939e-06
-1.59906394125044e-05
-1.33582310071542e-05
-2.13799819610865e-05
-5.49464542183206e-06
-1.07960897472029e-05
-2.30442369518849e-05
-6.91585980594773e-06
-1.85724201018534e-05
-1.27548421289266e-05
-1.99770983128617e-05
-2.15004313112304e-05
-2.54363450838803e-05
-2.23927665346154e-05
-2.87839084652162e-05
7.91146535245791e-06
-2.1981924931065e-05
-1.0314991584599e-05
-1.74945808766775e-05
-2.45044470514662e-05
-2.79090617690573e-05
-2.33293010925559e-05
-1.89505806718128e-05
-2.69753717952005e-05
-1.87606178301157e-05
-2.61094508954787e-05
-2.53097855820688e-05
-1.99494712040897e-05
-2.05802945535935e-05
-2.02128598089773e-05
-1.08550696751511e-05
-1.00123939937666e-05
-1.11105718558445e-05
-3.99240286617489e-06
-1.91875728522085e-05
-1.61046111651183e-05
-2.93951987202664e-05
-4.09891664164949e-06
-1.53934154744769e-05
-8.50827983266452e-06
-5.28616198527512e-06
-1.77248898221312e-05
-2.26450431208194e-05
-1.91718921315661e-05
-6.626136781171e-06
-1.66988908461565e-05
-2.39054758274083e-05
-1.23591485793648e-05
-2.65365662595724e-05
-2.88426774917862e-06
-1.74691642179777e-05
-2.86654699103498e-05
-2.68076781130679e-06
-2.70352879307865e-05
-2.07606476647596e-05
-1.47014775326059e-05
-2.33088511190896e-05
-2.25893045966337e-05
-2.0550579415113e-05
1.1789510935729e-06
-3.43782018703601e-06
1.47140942695265e-05
-8.35606592933563e-06
-2.89074476748573e-05
-1.01210757781269e-05
-4.10603505966452e-05
-2.58046244786941e-05
-4.32435528355166e-05
-1.62858200047696e-05
-2.39148155115083e-05
-2.10099449091338e-05
-1.66698546016387e-05
-2.23200973951716e-05
-6.38146057263509e-06
-1.6640806480794e-05
-2.31071704238325e-05
-9.85043182499224e-07
-2.15613834565932e-05
-1.19329079816022e-05
-1.92075955615324e-05
-3.162631159666e-06
-2.65194516471077e-05
-1.45684277155103e-05
-1.13837772902482e-05
-2.10617774848311e-05
-1.30306147250672e-05
-1.29930689947893e-05
-2.14627434143583e-05
-1.85216457559839e-05
-1.12632028941524e-05
-6.94071860099508e-06
-1.83807964975165e-05
-2.97331551583505e-05
-3.29148494646096e-05
-2.10835369633312e-05
-9.5043305734661e-06
-1.02955674561362e-05
-6.14879943819658e-06
-2.11246980806442e-05
-1.18136097841868e-05
-1.99816082917394e-05
-1.0558023915766e-05
-5.80367833965405e-06
-3.34912059939292e-05
-7.41895695200137e-06
-8.02612359424703e-06
-1.19653374032383e-05
-1.39991665051488e-05
-1.81963881819148e-05
-2.69644304919759e-05
-2.24366293459421e-05
-1.41045701865644e-05
-6.14466116348016e-06
-1.80884668465121e-05
-2.37470729898392e-05
-1.733831361714e-05
-2.36237724999749e-05
-2.16716577482545e-05
-1.79770202905195e-05
-1.58645634017498e-05
-9.1313586401315e-06
-3.00786124956531e-05
-2.93194395593289e-05
-1.45343657107455e-05
-1.82976475465034e-05
-1.62290099126771e-05
-1.72906599360506e-05
-2.43088623580306e-05
-8.5659259615904e-06
-1.86249795289905e-05
-1.91992634511229e-05
-7.21049512667062e-06
-1.19728448671832e-05
-2.15368724478026e-06
-5.41771604959422e-06
-1.36174393496693e-05
-1.52108983337855e-05
-2.17604649991975e-05
-1.91818810273262e-05
-1.061596945707e-05
-1.68228706544486e-05
-1.49450844665532e-05
-1.62457718717376e-05
-1.86693100720336e-05
-9.94068531534309e-06
-2.49056485996308e-05
-1.20248722932134e-05
-8.61749245664893e-06
-1.83598880684305e-05
-1.2460047883105e-05
-1.75378776122554e-05
2.14413942008429e-07
-5.04286342977924e-06
-2.29713374675208e-05
-2.81251610460276e-05
-1.50722051671e-05
-1.46327897956701e-05
-3.65049073953392e-05
-1.4538637157576e-05
-2.34752555175941e-05
-9.55495214318471e-06
-1.29398594178744e-05
-3.28156870382316e-05
-1.84096082495618e-05
-2.52989930352645e-05
-1.47255738552098e-05
-4.50909301435703e-05
-2.86580540361915e-05
-4.74650407889344e-06
-1.20172350324044e-05
-1.74735976943211e-05
-1.30286219479551e-05
-1.91102250680533e-05
-1.96459266976133e-05
-2.59942274312609e-05
-2.30697379469654e-05
-1.78342427590612e-05
-2.83271383526871e-05
-3.75090239431323e-05
-3.42307939335718e-05
-8.90325199217071e-06
-8.38873877024705e-06
-2.69380776055953e-05
-4.72088035764364e-06
-3.57532333481606e-05
1.39123318250564e-06
-3.44238262000371e-05
-3.52595124299854e-06
-1.24477487033666e-05
-2.56646300603465e-05
-2.20392564041218e-05
-2.11219689936565e-05
-4.66249362483986e-05
-2.41905085243515e-05
-2.84587701206399e-05
-1.28078863974796e-06
-5.30519734745219e-06
7.33234651108572e-06
-2.74050765626344e-05
-2.84264067240437e-05
-1.86228015559156e-05
-1.79003759399585e-05
-1.03061707780437e-05
-4.11759583826195e-06
-1.29648913256404e-05
-8.57927834142586e-06
-1.11884190688643e-05
-2.88962899392627e-05
-1.24330709170704e-05
-1.50908568323242e-05
-1.42792620401397e-05
-1.51093672005147e-05
-1.87542387766952e-05
-1.35377165742544e-05
-2.40827851271094e-06
-6.60581508866496e-06
-2.83213948952135e-05
-2.1113591988685e-05
-1.86119350662883e-05
-1.95499659493227e-05
-2.91050695557907e-05
2.44659680132643e-09
-1.89475943318097e-05
-2.22974270419399e-05
6.61955055064446e-06
-3.10135341092237e-06
-3.08825947804804e-05
-1.86821902642248e-05
-1.65790212875142e-06
-6.49789939849177e-06
7.38593231917071e-06
-1.43604037077426e-06
-1.54507427226859e-05
-1.64748775998504e-05
-2.49396677543664e-06
-2.39241656923744e-06
-2.23398387657719e-05
-2.56607390597957e-05
-1.16697893279381e-05
-1.92658110407575e-05
-5.67806310387295e-06
-2.28560568970911e-05
1.11277847424499e-06
-7.78467877157421e-06
-2.56377196744843e-05
6.41653443381703e-06
-7.19082265325942e-06
-1.41542313188792e-05
-2.36565600796475e-05
-1.59326293191016e-05
-2.17123514701603e-05
-1.59446060309755e-05
-1.01320965502855e-05
-1.4312515617506e-05
-1.87600355932776e-05
-2.66715029450845e-05
-1.0973394404048e-05
-1.05920779399275e-05
-1.08102541596877e-05
-9.35719536008699e-06
-2.2755581751584e-05
-4.02939036746874e-06
-1.19679929027659e-05
-3.05706133306942e-05
-7.14544602222696e-06
-1.15919688154781e-05
-2.34257019039635e-06
-2.57288330247818e-05
-2.72839087011023e-05
-4.94765756830958e-06
-8.0843883112997e-06
-2.83073555103535e-05
-1.77149882608034e-05
-3.13101128000568e-05
-1.37143976603515e-05
-9.86108769133883e-06
-3.16786758368545e-05
-1.50622036893668e-05
-2.54829539002697e-05
-2.21923582781342e-05
-2.05869261181482e-05
1.22649201653092e-06
-1.0683501530868e-07
-6.93404267238561e-06
-3.34886151539321e-05
-1.46374483776132e-05
-1.23301670767958e-05
-1.25623494084725e-05
7.96179155453788e-06
-1.71322519397675e-05
-1.88410081139704e-05
-1.14363029112703e-05
-7.60073778244489e-06
-4.22181012226899e-06
-1.59559972284347e-05
-1.99186981743459e-05
-1.8705399659429e-05
-2.72070878093488e-05
-2.32410200990606e-05
-1.26590912752324e-05
-1.22299117329845e-05
-1.09173276675014e-05
-2.01061148696792e-05
-7.48080224927723e-06
-1.10368119600716e-05
-2.30489794361613e-05
-1.19986467210317e-05
-1.03726655510554e-05
1.12873540215941e-07
-1.68298349776118e-05
-7.53216390253506e-06
-9.56609297249129e-06
-9.15988714308947e-06
-1.82751834817649e-05
-1.69837027027472e-05
-3.28716341784066e-05
-2.34663834532834e-05
-5.67337914884609e-06
-1.07621514621414e-05
-3.02208919215069e-05
-1.09132889161199e-05
-1.5709696125593e-05
-3.4356145937686e-05
-2.41682300848329e-07
-1.77192227074709e-05
1.27229770670208e-05
-2.00820040943573e-05
-1.76782152627989e-05
-9.28798368864112e-06
2.28313552390477e-06
-7.64772475577958e-06
-5.89965288039128e-06
-6.80709415878933e-06
-6.2454820144631e-06
-2.35673974054439e-05
-2.95398740188565e-06
-6.01166199538678e-06
2.98984891192949e-06
-1.99377779969658e-05
-9.82447048863109e-06
-1.70361069985835e-05
2.19658940735715e-07
-5.37427211455041e-06
-1.01763768290583e-05
-6.67777733318553e-06
-6.83425721325815e-06
-1.94770975943089e-05
-2.31389009211694e-05
-1.44622193136791e-05
-2.29067338687054e-05
-2.77454406072788e-05
-1.93047773260169e-05
-2.02666693542461e-05
-7.53458598006163e-06
-4.39367515215369e-06
-3.07435566107009e-05
-1.1858696086797e-06
-2.3859810037272e-05
-5.8812004449225e-06
-1.2699034397335e-05
-7.19482843408525e-06
-1.3065996013268e-06
2.94876621836767e-06
-1.42863333879935e-05
-2.24393916746941e-05
-7.89720257608045e-06
-1.53991003882518e-05
-1.92724248310447e-05
-1.25752511184651e-05
-1.06165673324474e-05
-1.47824130990178e-05
-6.11707548753953e-06
-1.39268456357051e-05
-2.03946942625823e-05
-1.40448853616071e-05
-1.14566459931571e-05
-2.40283701624719e-05
-1.04882835874002e-05
-1.20574789361357e-05
-9.1349653690029e-06
-1.77842038754241e-05
-1.71855651081655e-05
-1.78189376201321e-05
-3.91894164866294e-06
-3.31803527262371e-06
-9.52627180144331e-06
-2.68015707587169e-06
-1.10942602011429e-06
-1.39063186750639e-05
-2.20666421829719e-05
1.05824905997092e-06
-1.86804745858037e-05
-1.53502020761079e-05
-1.28511364955472e-05
-1.62887400963668e-05
-2.54601530078777e-05
-1.10149515229386e-05
-1.68256461845817e-05
-1.90487800842737e-05
-1.03733401076847e-05
-1.00467863531014e-05
-1.01722063336379e-05
-1.27009916591968e-05
4.03788082058902e-06
-1.37623138208815e-05
-2.21101141566403e-05
1.80734626897436e-06
-3.45043332604208e-06
-7.35496692958945e-06
-2.44724886064941e-05
2.56871518880378e-06
1.28595490430214e-05
-1.0466106551336e-05
-1.76236866786165e-05
-1.32917423593642e-05
-1.78068427092004e-05
-2.31819598146783e-05
-1.35603388970635e-05
-2.93186571972608e-05
-1.17666021169121e-05
7.51404567784289e-06
-1.37645039353601e-05
-8.88368002831527e-06
-1.40981247452088e-05
-1.92396758451401e-05
-8.05392477229324e-06
-1.1813619308906e-05
-1.48704312147811e-05
-2.07728633084594e-05
-1.39496557113555e-05
-2.87295231492119e-05
3.52112748664095e-07
-2.05383693598428e-05
-1.46459422916795e-06
-1.83538193646331e-06
-1.37965324272989e-05
-2.18089828957179e-05
-2.49760936979798e-05
-3.07847744173915e-05
-1.0281726263162e-05
-2.61666742610993e-05
-1.3416679655307e-05
-2.33889007546784e-05
-1.37561388216278e-05
-1.42713337182681e-05
-1.04049954486806e-05
-1.4162400201839e-05
-4.26851890428233e-06
-2.52108847494606e-05
-1.77572846284519e-05
-1.02753432336373e-05
-5.55929045313239e-06
-2.11413645394592e-05
-1.81015756587975e-05
-7.7707401511626e-06
-1.16691606798274e-05
-1.43015851983157e-05
-2.09175305700787e-05
-1.93181602095707e-05
3.49346723209867e-06
-1.49991891901709e-05
-7.78047740634606e-06
-1.48034254515413e-05
-6.77885677957216e-06
-5.85524855400898e-06
-1.29238760935666e-05
-1.6492909775519e-06
-1.04873693369707e-05
-1.50169911894896e-05
-1.52631725193247e-05
-1.7235606942554e-05
-1.29191586440871e-05
-8.52918856762812e-06
-1.09510460928206e-05
-3.04007286860509e-06
-1.63310041802809e-05
-1.86875276245657e-05
-2.08950408633454e-05
-1.07255469964071e-05
2.67607773952836e-06
-1.42670968949412e-05
-3.00035360699751e-05
-2.8657874292144e-05
-1.96233284559132e-05
-2.04623602100825e-05
-2.48490809494256e-05
-5.88731066553367e-06
-1.09953339596719e-05
-7.63261933276896e-06
-3.21452868760385e-06
-1.38856978077141e-05
-2.41773699443843e-05
-2.57086618047542e-05
-4.37100999931144e-06
-2.0831808643839e-05
-1.50816721918067e-05
-1.82764701666613e-05
-2.04711984984653e-05
-2.88566386094362e-05
-1.76281873784548e-05
-9.83177452637832e-06
-2.99176988220133e-05
-1.52853481005194e-05
7.50887702129669e-06
-8.33896337133321e-06
-2.40300340291318e-05
-4.32491830638001e-07
-4.3333201170608e-06
-1.94827595088286e-05
-9.26370045383555e-06
-1.06947927274903e-05
-2.8975333523505e-05
1.01538835921564e-06
-9.35261719174502e-06
-1.21866846000254e-05
-7.19035113443665e-06
-6.63372912626056e-06
-2.48194358071454e-05
-1.16571268588446e-05
-1.6073152766249e-05
-2.27355239522633e-05
5.46094931185926e-06
-8.49738424572941e-06
9.17203201544866e-07
-2.69162433945059e-06
-2.44989137933848e-05
-7.3614490042776e-06
-1.63084747276599e-05
-1.45191680950532e-05
-2.80849160788572e-05
-1.14803780582857e-05
1.15951024523158e-06
-1.66541829711961e-05
-7.53044742764145e-06
-1.1589379146317e-05
-6.23857564652689e-06
-1.17358447153194e-05
-2.32483795860871e-05
-7.37685171642395e-06
-2.87811314754034e-06
-2.18795023950282e-06
-1.77756342419869e-05
-1.38871124844876e-05
-6.34619374392056e-06
-2.25695234781027e-05
-1.47171611389041e-05
-1.61584348164196e-05
7.76308215011967e-06
-2.54303501282984e-05
-1.83804167899486e-05
-2.79856935426032e-05
-2.21199011613723e-05
-1.089755411567e-05
-7.18096251608986e-06
-1.46186608617917e-05
-7.54923617346699e-06
-2.92685033835308e-05
-1.1958908086334e-05
-1.23886911879506e-06
-1.07671337604179e-05
-1.48146631427661e-05
-1.12974817074508e-05
-1.08607377349782e-05
-2.10873459779737e-05
-8.80557798112868e-06
-1.25735895496538e-06
-1.15402066550405e-05
-1.83164649178491e-05
-4.01787351967176e-06
-1.94334778674996e-05
-2.44321161796295e-05
9.83700822022532e-06
-2.37017155191729e-05
-6.60129294155934e-06
-1.1938468348345e-05
-4.94448292373295e-06
-2.56163442540284e-05
-2.39740817682556e-05
-9.68685962384927e-06
-5.43569992202378e-06
-1.20468652490812e-05
-1.16923400834981e-05
-1.71811209637025e-05
-2.549661020591e-05
4.21089340938465e-06
-3.04973479384676e-05
-1.65305256389414e-05
-1.48617141445295e-05
-2.49355530657488e-05
-2.59465335338453e-05
-3.24038458582875e-05
-2.10634512424984e-05
-1.34632215180887e-05
-1.85449039347819e-05
-1.03809817769843e-05
-1.30069471488263e-05
-2.36018519963269e-06
-2.36547065935354e-05
-3.46020225382425e-05
-5.82240362051869e-06
-2.17212724239952e-05
-9.0862036004705e-06
-8.28561644629144e-06
-1.43395255769529e-05
-1.1643725852515e-05
2.66742221710798e-06
-1.62706536192107e-05
-1.68868106618361e-05
-1.94277914685967e-05
-7.126081900841e-06
-2.32690634778723e-06
-1.94049803226289e-05
-2.52675421860206e-05
-1.2322627206951e-05
-1.36765010091831e-05
-2.14882577037405e-05
-1.51413843397341e-05
-1.1242147034426e-05
-2.7871632038563e-05
-2.1770671757245e-05
-9.42369384157967e-06
-1.60434094857319e-05
-1.1143199138956e-05
-2.30764299605328e-05
-2.58018190193035e-06
5.02614098310074e-07
-1.61953040294538e-05
-7.99632277986663e-06
-2.22350390118949e-05
-1.04167368519887e-05
-1.20253803207978e-05
-3.0835238105296e-05
-1.68622420844176e-05
-1.48491100193436e-05
-8.03542229048417e-06
1.26228881569516e-06
-1.92209939398373e-05
-1.08945136930774e-05
-8.54745126245699e-06
-1.59595524721804e-05
-8.4164218135917e-06
-8.52520358620771e-06
-1.16362857653764e-05
-1.26627753092595e-05
-2.94150312302877e-05
-3.26964573313608e-05
-2.22320560787295e-06
-9.28754313533219e-06
-2.59420173105026e-05
-2.80709834664042e-05
-4.84208127745329e-06
-1.69849412037064e-05
-1.89449864677325e-05
-2.45288567340856e-05
-1.70518117140225e-05
-8.0949364754519e-06
-2.18720551826245e-05
-3.05614900661032e-05
5.17329670932936e-07
-1.01640190194827e-05
-8.13682756044173e-06
-2.17117845843794e-06
-1.65678628818199e-05
-1.55589197829789e-05
-3.76564456208774e-05
-1.87467182488666e-05
-1.44482669571198e-05
-1.73536170089484e-05
-2.9554741419536e-05
-3.74723520322156e-06
-4.31045878726038e-05
-1.89061406184151e-05
-1.26454086124151e-05
-3.63485115684835e-05
-2.01325853082423e-05
-1.96917325832094e-05
-2.61366569181187e-06
-2.02736535123681e-05
-2.37417965401527e-05
-4.02331724863562e-07
-1.72900155275299e-05
-1.40977919189716e-05
-9.83960225602556e-06
-6.96220499079192e-06
-1.33707450289382e-05
-1.67835871754753e-05
-4.82600622939318e-06
-1.41149866385825e-05
-7.26624312534243e-06
2.89634235690633e-06
-1.20936933304932e-05
-1.88675449249727e-05
-1.43524026499775e-05
5.98452867723455e-07
-3.36391345662709e-05
-2.74871874955108e-05
-2.75001160299989e-05
-9.80860600035509e-06
-3.88177449914721e-06
-8.51394276740542e-06
-2.19164511554646e-05
-1.9850864898213e-05
-1.35701460071188e-05
-1.78047099623393e-05
-2.02268828936536e-05
-1.58380432639502e-05
-1.86407398975644e-05
-2.25042887677351e-05
-1.92711302877082e-05
-3.11514122022818e-05
-2.6942016604792e-05
-2.49519858759282e-05
-1.14964475396671e-05
-1.84003505531613e-05
-1.70744638738404e-05
-1.04130268389749e-05
-9.1638595845795e-06
-7.07667383064181e-06
-2.66958718876387e-05
-1.42712461355331e-05
-1.8520194579789e-05
-1.35915047554857e-05
-2.47937387449215e-05
-1.72283800954379e-05
-1.3963198064719e-05
-1.72086068830856e-05
-1.15457326768193e-05
-1.77322475863273e-05
-1.08369398548633e-05
-8.7246860920002e-06
-1.42105089180768e-05
-5.9429596456746e-06
-2.89510872308142e-06
-2.594289077134e-05
-1.42188239447957e-05
-1.86785017294991e-05
-9.21618868846686e-06
-2.64478136579554e-05
-8.53683077643211e-06
-6.05573913722446e-06
-6.45579933704027e-06
-2.21570660546415e-05
-1.50964050319264e-05
-2.10309645267534e-05
-1.50912021328519e-05
-8.4963383424572e-06
-4.79204179794917e-06
-4.23460093205109e-06
-2.07549039828529e-05
-1.04326698740316e-05
-7.83162698774699e-06
-2.61988800305441e-05
-1.885621948326e-05
-5.33202653907534e-06
-1.13416199434356e-05
-1.11663529241446e-05
-2.05709283188349e-05
-1.85650050092345e-05
4.62487932430958e-06
-1.56437032337405e-05
-1.37920067058183e-05
-2.72261719990204e-06
-3.21642856966985e-05
-3.37879335251103e-05
-5.04263548386373e-06
-8.82510448257261e-06
-1.70065751440055e-05
-1.28300078572005e-05
1.72724897577967e-06
-2.21793745548348e-05
-1.72390059956011e-05
-4.1185936819953e-06
-6.69927388998504e-06
-1.370447065938e-05
-7.72835559182928e-06
-8.73351714875067e-06
-1.94868994906427e-05
-9.20709621075659e-06
-2.67715237147324e-05
-1.28994595508796e-05
-1.66539417655406e-06
-2.69628224410275e-05
-1.17682168909918e-05
-1.49279218217311e-05
-2.55849290509511e-05
-1.52772647753063e-05
2.07563329460861e-07
-9.3035502636618e-06
-5.9849367777178e-06
-1.49632052657764e-05
-1.17427551734714e-05
-1.82181909295789e-05
-2.01831907061138e-05
-1.99893708697066e-05
2.35494170730174e-06
-9.610194977664e-06
4.67024260857282e-06
-9.27968655464735e-06
-3.17049512399316e-05
-4.91114565495559e-06
-2.56144021608546e-05
-2.7093615435203e-05
-1.65037552584994e-05
2.31409701982054e-06
-2.06234538472461e-05
-2.16124814444047e-05
-1.33762237494127e-05
-1.50050407916115e-06
-2.6452765914562e-05
-9.0972173583614e-06
-1.85198484338735e-05
-1.05885496070615e-05
-1.7172263409262e-05
-1.63736688618813e-05
-1.98279496286458e-05
-1.32665073904975e-05
-5.97363152119543e-06
-2.06325040189328e-05
-8.34855978067081e-06
-2.60003479134075e-05
-1.82920897102176e-05
-8.89437243961736e-06
-1.85745328225182e-05
-1.54883034654225e-05
-2.36193180690969e-05
-8.20722910470626e-06
3.52194800036583e-06
-1.67263247089345e-05
-2.3652950258875e-05
-1.52171521447264e-05
-1.52586744001976e-05
-2.00138324881805e-05
-1.4207966862405e-05
-2.55793843116669e-05
-1.47311693339405e-05
-2.53225572004262e-05
-2.70741177372025e-05
-1.64363873486819e-05
2.38465582728385e-06
-2.02364346128121e-05
-1.83852498796283e-05
-2.17030247855536e-05
-1.82771364824112e-05
-2.95221685128398e-05
-2.41496210257617e-05
-6.663330365477e-06
-1.30126781468841e-05
-2.90549019231775e-05
1.98068750887181e-05
-9.82837111043849e-06
5.05539630278406e-06
-2.27227649983256e-05
-3.49322045541029e-05
-2.04318975391903e-05
-3.41764568806518e-05
-2.52109899543316e-05
-2.10294606248433e-05
-1.38661780818993e-05
-2.72103350911227e-05
-3.00749339031132e-05
-8.70990622890169e-07
-1.58335268113225e-05
-5.62777667471584e-06
-1.7031268234166e-05
-3.84446440107605e-06
-1.45737265221301e-05
1.98082394232173e-06
-1.22250521772621e-05
-2.64591314778154e-05
-1.88574594879439e-05
-7.71709087382908e-06
-2.46327016975341e-05
-2.65988487916699e-05
-2.18061557736467e-05
-1.68216306853367e-05
-1.68253553598403e-05
-2.61184523646522e-05
-9.78267705321638e-06
-4.19239112538405e-06
-1.02631436986072e-05
-9.49228739649582e-06
-1.37398992802908e-05
-2.70242253396183e-05
-2.95218204581909e-05
-1.38176592659795e-05
-1.90315744666521e-05
-7.14471579823186e-06
-2.71770810418596e-05
-1.09876603051492e-05
-3.78646213955979e-06
-2.62697948004049e-05
-2.61519611367186e-05
-2.06376801185078e-05
-1.41789569341309e-05
-2.05043656112357e-05
-2.95413717220757e-05
-5.4192384883278e-06
-1.63447821690657e-05
-1.49196217024863e-05
-1.75533664954237e-05
-2.5116256125278e-05
-6.09418994486213e-06
-1.48793006379716e-05
-2.86369579351688e-05
-2.59936934811732e-05
-3.00491420987713e-05
-8.77225942306783e-06
-1.85876301923725e-05
-1.81969407966825e-05
-1.02121122232923e-05
-6.5768217457758e-06
-1.77642596661951e-05
-2.64865413359817e-05
-3.21480357915127e-05
-4.7410173549195e-06
-8.15159706818687e-06
-8.27002326877998e-06
-1.50226800885575e-05
-3.42673849823293e-05
-2.34673444775562e-05
-2.06628922018263e-05
-1.48478920005367e-05
-2.14900273306511e-05
-1.08114634419215e-05
-2.12914585212481e-05
-9.77420527382217e-06
-7.76643096739166e-06
-2.11719899301731e-05
-6.7266305242481e-06
-2.53933589475263e-05
-2.85730301350061e-06
-1.36751655403974e-05
-1.55051752012654e-05
-1.14662633731499e-05
-2.09970117746899e-05
-1.59880953741909e-05
-1.72504481592558e-05
-1.73167352777608e-05
-6.26670862182114e-06
-1.54908077233895e-05
-7.070275910087e-06
5.3475356499728e-06
-1.77680520155705e-05
-2.22673695533125e-05
-1.96086511291879e-05
-2.06248224879813e-05
-1.75955667728647e-05
-1.4093339580478e-05
-2.60926492684814e-05
-7.04392280364928e-06
-1.83994580055867e-05
-1.90854929477827e-05
-1.03706666016676e-05
-1.39890536947076e-05
-9.35554319449363e-06
-2.56319121860651e-05
-1.24183175116577e-05
-6.8251226523972e-06
-1.67723197585708e-06
-7.05377060951652e-06
-1.89037935904772e-05
-1.68569630252387e-05
-2.66489359647785e-05
-1.69999415855275e-05
-9.27592397103477e-07
-4.03904039562204e-05
-9.55578881637167e-06
-1.18192581533511e-05
-1.63113901124738e-05
-1.8054707574588e-05
-1.59717683834444e-05
-3.10879188524442e-05
-1.58062614604284e-05
-6.32005471254461e-06
-1.36342801727237e-05
-1.65229723813031e-06
-1.96306032135169e-05
-2.18410166068789e-06
-3.48131759531591e-06
-1.56269879694382e-05
-1.90199242016823e-05
-7.25781435492609e-06
-2.5779803153476e-05
-1.08340184991646e-05
-1.00667173299641e-05
-6.95124052288063e-06
-1.22325170182381e-05
-1.01693700419048e-05
-1.27231332285646e-05
-7.37008474130787e-06
-1.38714799130193e-05
-1.60636260353186e-06
-1.77193728087784e-05
-7.17184846168472e-06
-1.0191423920805e-06
-2.29259265422931e-05
-9.74887518637364e-06
-2.01095791381262e-05
-1.44904800368306e-05
-3.14449914511394e-05
-1.16484063225491e-05
-1.0706220912784e-05
-1.70226803692187e-05
-1.70760089055126e-05
-2.01152061808388e-05
-2.74164357549353e-05
-8.20270449440577e-06
-2.06207950476887e-05
-1.76305171290047e-05
-4.23275342950233e-06
-2.48700144124897e-05
-2.66147183195693e-05
-1.38193543942214e-05
-1.56937025373342e-05
-7.19276665899607e-06
-1.07566454638459e-06
-3.035498674112e-05
-2.04909691719218e-05
-1.2364485628896e-05
-2.88479950564212e-05
-2.71251472921529e-05
-1.27995952067461e-05
-3.29432995863065e-06
-1.08258805027153e-05
-2.20376455435503e-05
-3.16365583334279e-05
-2.85208916939672e-05
-2.22527870954888e-05
-1.6019186229748e-05
-1.92370957963012e-05
-3.07540510149044e-05
-2.51759649184784e-05
-7.49477409134007e-06
-3.24335296462185e-05
-7.17405374489032e-06
-1.85102027966945e-05
-2.42917601028e-05
1.06623746943673e-06
-1.23662880535118e-05
1.32919969491043e-06
-1.15269442616029e-05
-2.01616569078727e-05
-1.80483961433919e-05
-4.34554046111004e-06
-3.67823370452052e-05
-1.62603682745159e-05
-2.4300723159346e-05
-1.81627537417351e-05
-1.61060418226403e-05
-6.49794203137657e-06
-1.50563636635305e-05
-2.56686401615785e-05
-1.51647888402182e-05
-9.06113772188471e-06
-5.05970273666894e-06
-7.56087732666259e-06
-1.5258635100674e-05
-1.60040185709949e-05
-2.18368687610124e-05
-2.70208423415221e-05
-3.4165778131786e-05
-2.22572795875503e-05
-1.74986136838744e-05
-9.86550087222156e-06
-1.15199810046496e-05
-1.44721779668406e-05
-1.42112373925601e-05
-4.65519521685286e-06
-1.59934835839438e-05
-2.00879638790407e-06
-1.11917037681578e-05
-3.44095365642392e-05
-2.11554146443665e-05
-1.94700703960195e-05
-2.9391414632489e-06
-2.44325653957336e-05
-2.95038888888395e-05
-2.6940834113171e-05
-2.41947690167678e-05
-2.25476913087678e-05
-5.26819749116632e-06
-6.81623434753488e-06
-5.85118133632322e-06
-3.11009424142465e-05
-2.59796868615515e-05
-1.6067869510025e-05
-1.76910373363497e-05
-2.21694630456675e-05
-1.42673623599753e-05
-9.50478167239418e-06
-5.47599230922344e-06
-5.48761306259291e-06
-1.74969465642566e-05
-2.79518274872869e-05
-1.59172242613338e-05
-2.35200638275992e-05
-2.16934917782513e-05
-2.15857999031584e-05
-1.72557563095973e-05
-1.9503090550414e-05
8.1505678926564e-06
-1.57362442937416e-05
-2.82964775408965e-05
-2.50868884888316e-05
-3.16842089367741e-05
2.96984305028291e-06
-2.11334190612145e-05
-5.4194548648447e-06
-8.55505051592964e-06
-1.72496730314938e-05
-5.76613715247008e-06
3.72699796758761e-06
-3.25258372907526e-05
-2.89171188999245e-05
-2.84861799557029e-05
-2.42759828297984e-06
-2.35692617084932e-05
-2.56765889503549e-05
-2.19326712769952e-05
-1.4446204727589e-05
-2.86194550642462e-05
-1.31683510866012e-05
-2.04500441666004e-05
-2.22144956408451e-05
-1.01008401551976e-06
-9.58212765203227e-06
-1.41267247736872e-05
-5.58815949015209e-06
-2.48668933631956e-05
-1.08711440809145e-05
-2.28999016665727e-05
-5.44665473894524e-06
-1.3958713595985e-05
-8.32157342168248e-06
-1.39638684763113e-06
-1.24959835425051e-05
3.69140003012769e-06
-4.29668989790814e-07
-3.09614702215829e-05
-1.95087384555057e-05
-5.6387315962576e-06
-3.76265475455713e-05
-6.01103424699138e-06
-4.23204982809931e-06
-1.55859806316215e-05
-3.76110250030967e-06
-2.15562207500812e-05
-1.46803527575474e-05
-8.84205668835888e-06
-1.9020308093093e-05
-1.32929367601551e-05
-1.37591038137236e-05
-2.35514750229305e-05
-9.51350827056032e-06
-2.96738310930689e-05
-1.08025963672543e-05
-6.05273578940288e-06
-7.05614039953254e-06
-7.56685991736823e-06
-2.71815829536759e-05
-2.69806366477827e-05
-1.27319880274346e-05
-4.09787762148062e-05
-2.91135170631956e-05
-8.90517039513138e-06
-1.69786735423115e-05
-1.01681065417321e-05
-1.43427903032747e-05
-3.34895888131311e-06
-2.27072082791794e-05
-8.21277827338645e-06
-1.90318035575902e-05
-1.78598559945889e-05
-1.90730352665971e-05
-1.48934193414897e-05
-1.34058744754174e-05
-2.05828818677252e-05
-3.62057153179298e-06
-1.93922862966802e-05
-7.28458851665223e-06
-2.44470262445959e-05
-2.74850802093211e-05
-7.57366400600865e-06
-2.51258250689224e-05
-1.39324582406164e-05
-2.40968635148683e-05
-2.00574369654722e-05
-2.76071148632845e-05
-4.04006139756714e-05
-2.62627437823676e-05
-1.38668396315413e-05
-1.6432929251106e-05
-1.48330169457206e-06
-4.70590911340606e-06
-8.93128706386483e-06
-1.82565795902352e-05
-1.41234246336809e-05
-1.8667471702445e-05
-1.11061471377003e-05
-3.43307249922168e-05
-1.35781050963787e-05
-2.20867550329644e-06
-7.60839771948874e-06
-2.93567292439648e-06
-2.81296779909834e-05
-4.33924703386163e-06
-1.76808611557394e-05
-1.43948051843014e-05
-3.38571403858239e-05
-2.59506458159132e-05
-2.57011071269582e-05
-3.04911068558032e-05
-3.2057869084481e-05
-2.40799113759968e-05
-2.60602898017575e-05
-1.29693623992503e-05
-2.39901453045755e-05
-2.09052620802198e-05
-1.13436342470324e-05
-1.13586926304785e-05
-1.77961105012161e-05
-2.32940610980133e-05
-2.72820509873147e-05
-2.05598551271873e-05
-1.75373777326492e-05
-1.64332117010687e-05
-3.41216569532488e-05
-2.39966704681335e-05
-2.05499783278555e-05
-2.99879364127413e-05
-2.14771342572354e-05
-8.38997822757703e-06
-2.14558483324482e-05
-1.93938082683685e-05
-2.42269325169804e-05
-2.23702266935687e-05
-4.74546347970544e-06
-1.39121794357156e-05
-1.74511773548534e-05
-9.51355314205111e-06
-1.67614094631973e-05
-7.37978939452674e-06
-1.46038944272561e-05
-1.75661698488149e-05
-1.91091906807617e-05
-1.36736139131435e-05
-4.68913636509058e-06
-2.85905640531374e-05
-9.51627527750595e-06
-1.21144895932848e-05
-2.29566782139337e-05
-2.14467135171352e-05
-1.99586191724078e-05
-7.18642191105536e-06
-1.36984280732866e-05
-2.20959902666578e-05
-1.50403840723517e-05
-2.05691669565104e-05
-1.47661835125175e-05
-2.28408330273912e-05
-2.33583235584264e-05
-1.36991141648028e-05
-1.20909147647599e-05
-1.85479333541417e-05
-1.36402328694484e-05
-1.34819809067324e-05
-2.43957835608516e-05
1.73073835667866e-06
-2.1441248927034e-05
-2.64602798564648e-05
-1.16519142460378e-05
-7.09060853178621e-06
-2.21239293951043e-05
-2.07745698905122e-05
-1.6596313132687e-05
-1.68270012007981e-05
-1.98956455395777e-05
-4.35568378031955e-06
-9.07563650051071e-06
-1.26806949515369e-05
-2.21629928841378e-05
-2.41368343031132e-05
-7.32422317123994e-06
-2.40111994139822e-05
-2.14107476233408e-05
-2.66753679779498e-05
-1.73351609669271e-05
-2.76722819021972e-06
-2.13371617388892e-05
-1.53793349631032e-05
-6.03041481832335e-06
-1.64318308803079e-05
-1.61414747113399e-06
1.10778465108206e-05
-9.84886985628503e-06
-1.65559846943374e-05
-2.04796509204229e-05
-1.30428576097382e-05
-1.25340883334962e-05
-1.55317362824374e-05
-5.40324368759471e-06
-2.05698796488881e-05
-2.97958933383138e-05
-2.3822502824247e-05
-1.22279549893114e-05
8.54111244578342e-07
5.08123760584051e-06
-2.44772428604084e-05
-4.19338903343097e-05
-1.19937681753316e-05
-1.50661036626622e-05
-1.30700803897544e-05
-1.9215346713394e-05
1.18026349329814e-06
-1.12684956536786e-05
-1.87014234965967e-05
-4.71994835302472e-06
-2.12348863807108e-05
1.63096654890775e-05
-2.0602703809129e-05
-2.26323855767413e-05
5.04059574601007e-06
-1.92924035060954e-05
-1.09354002969357e-05
-2.43257154042607e-05
-2.1704618501964e-05
-1.45079822540963e-05
-2.68734794246906e-05
-5.76447993012401e-06
-1.63928634603379e-05
-9.08029026751965e-06
-4.44141766367273e-06
-2.48035504694093e-05
-1.04723776154056e-05
-1.93058449319066e-05
-1.89305854901829e-05
-2.03406717887662e-05
-1.18614643010421e-05
-2.67163138170402e-05
-3.41798763494551e-06
-1.64433331508688e-05
-1.76814556022463e-05
-1.13484991476116e-05
-2.67223735133619e-05
-8.30239401737927e-06
-1.29741185893976e-05
-1.18830861650601e-05
-1.5463692805061e-05
-1.95731759964248e-05
-4.58898032543722e-06
-6.25849739965883e-06
-2.90431470476149e-05
-1.70966375629833e-05
-3.2715820964566e-06
-1.39011805998875e-05
6.6010318802247e-06
-1.60318896559765e-05
-1.69642597674587e-05
-2.1271138588646e-05
-1.55852603022982e-05
-8.42343027168206e-06
-8.23587640969407e-06
-1.73490399184289e-05
-1.79942762317257e-05
-1.70328486444555e-05
-5.47484342798632e-07
-6.68520045187038e-06
-2.02042563751848e-05
-1.94701543470124e-05
-1.32156268089743e-05
2.47972265847715e-06
-1.82612867589985e-05
-2.67559619455036e-05
-2.83862632915385e-05
-2.04891692671195e-05
-2.34911226043628e-05
-2.5873214200773e-05
-1.79357166685002e-05
-1.29260538320556e-05
-3.91355535298816e-05
-1.13535954736501e-05
-1.69351917709787e-05
-1.96218245561903e-05
-5.8373953995319e-06
-1.62073076156757e-05
-2.66542966632543e-05
-1.14270008190033e-05
-2.11981134766036e-05
-8.97693511670804e-06
-2.34571022158398e-05
-2.2790042122279e-05
-1.55919621620131e-05
-5.07478466453912e-06
-2.63410944955922e-05
-1.32515585876596e-05
-1.32710369131066e-05
-1.39473449327354e-05
-9.15130071545812e-06
-2.90271342159516e-05
4.94760112877979e-06
-2.52812221140133e-05
-1.69834451314024e-05
-1.1604504138637e-05
-2.38505204101342e-05
-1.9960679710446e-05
-8.19597975486677e-06
-1.24582140609864e-05
-1.40952528351654e-05
-8.19558638884422e-06
-1.53955780960394e-05
-3.3095442750353e-05
-2.64101228637434e-05
-2.34073082436653e-05
-3.39522851294224e-05
-2.57992828838632e-05
-2.86278780874988e-05
-1.80710728484725e-05
-1.8724170982239e-05
-3.12400670942728e-05
-1.89983935023056e-05
-2.63212098118415e-05
-2.22149427610408e-05
-1.44985496379487e-05
-1.20201544489726e-05
-8.98619441355952e-06
5.57426066633988e-06
-1.38230560211765e-05
-2.05219665290668e-05
-1.55284782851632e-05
-1.92462554100044e-05
-1.0723109931311e-05
-2.54255533560201e-07
-9.57355943858943e-06
-9.93210693154685e-06
-2.09625484658708e-05
-3.08919507174218e-05
1.22425902109422e-06
8.53683935271017e-07
-1.87621558422005e-05
-2.18683804935291e-05
-7.90881077113452e-06
-1.31337636704519e-05
-2.74112305762536e-05
-1.19958280338435e-05
-8.91795844909882e-06
-2.715385801225e-05
-1.72318582643398e-05
-7.29032336669403e-06
-1.60396772298528e-05
-1.12909302117693e-05
-1.69697674174108e-05
-1.10300803791789e-05
-2.91140382968579e-05
-2.60331962634548e-05
-1.18513914929368e-05
-2.11340458963172e-05
-1.41768885117426e-05
-2.94951892324005e-05
-9.29060864901446e-06
-1.41717356616661e-05
-1.47681855402914e-05
-2.19620909702138e-05
-1.76742129786099e-05
-1.22102009904211e-07
-1.30074840770204e-05
-3.53170364899029e-05
-1.40530531752405e-05
-1.33531181557465e-05
-2.05634735046052e-05
-9.52305422122762e-06
-1.02862590359395e-05
1.8938495719655e-06
-1.39802726542608e-05
-2.19863260109499e-05
-2.42848894692702e-05
-1.90452313123515e-05
1.9769355431974e-07
-1.64784534909994e-05
-9.44017169947749e-06
9.05387056558588e-06
-1.2600252987777e-05
-3.16791473104822e-06
-1.3191145278951e-05
-2.37408246016631e-05
-8.1311580002465e-06
-2.56321419880954e-05
-1.63320039061356e-05
-1.28090084771598e-05
-1.56359722704954e-05
-2.32333307843593e-05
-3.3870259712378e-06
-1.61136165765721e-05
-2.5422400695165e-05
-1.1248578303175e-05
-1.59207075597964e-05
-1.41918437298879e-05
-2.02307903959e-05
-1.2034082475836e-05
1.13288331520866e-05
-7.00466188955216e-06
-3.01333579367893e-06
-5.93779913198971e-06
-8.93909930763978e-06
-1.85784506380258e-05
-2.4959005929663e-05
-2.30993354971168e-05
1.41684315954385e-05
-8.54596313937026e-06
-1.80623255824939e-05
-7.17947558490995e-06
-9.67905207627648e-06
6.10386309807526e-06
-1.98583156073576e-05
-1.52295345033104e-05
6.45215933684574e-06
-3.37384630730019e-06
-4.54957452152345e-06
-2.56857882701184e-05
2.84436310241768e-06
-1.18435394715513e-05
-3.13844136566946e-05
-1.22829767025303e-05
-4.62858178100573e-06
-1.05395000342059e-05
-1.13189241416305e-05
-3.15102636023015e-07
-1.33465623819306e-05
-1.83407612083091e-05
-1.44904172666732e-05
-2.51736360127669e-05
6.9637625035468e-06
-1.23153359434503e-05
-1.96053900025315e-05
-1.71679972017862e-05
-1.82263417280782e-05
-2.24794699053384e-05
-2.47110101592511e-05
-9.98227247323536e-06
1.08670536969285e-06
-3.58834766500084e-05
-2.10536702833806e-05
-9.77163907113985e-06
-8.24650295182791e-06
-2.13096551425461e-05
-7.0392426064484e-06
-3.13900118987184e-05
-1.29535354492124e-05
-8.57782644229388e-06
-2.54035281920474e-05
-1.53005550315717e-05
-3.25714477103702e-05
-3.01906571383152e-05
-9.97801455297849e-06
-7.30591254411687e-06
-2.20130134005415e-05
-8.05765072399788e-06
-2.45465379782165e-05
-2.10044046593128e-05
-1.47734856790903e-05
-1.88579518865268e-05
-2.22503930403918e-05
-6.35450275212571e-06
-1.93128786131373e-05
-4.36630951774922e-06
-1.36955130690516e-05
-1.07583903112148e-05
-2.33380422092317e-05
-5.11868375702944e-06
-8.37455402363838e-06
-2.82576058377393e-05
-1.24525611942418e-05
-1.10615729665863e-05
-2.11403083409975e-05
-3.76713932231151e-05
8.77957589799354e-06
-3.66085371134202e-05
-2.45515598568805e-05
-5.06816805494153e-05
-1.14656503925924e-05
-4.91832046875044e-06
3.94005124734838e-07
-2.28133228628167e-05
-1.98530784816335e-05
-1.76560988499938e-05
-1.76704960834633e-05
-2.23907405557562e-05
-3.21445164877744e-05
-7.29620663121447e-06
-4.03850919063279e-06
-1.12994817687127e-05
-1.15459482148392e-05
-1.45598715000861e-05
-2.04927409284368e-05
-3.20462988202706e-05
-2.86637680848462e-05
-7.63552609004525e-06
-9.52043587135156e-06
-2.33694623006167e-05
-2.81658617671428e-05
-2.3942995153283e-05
-2.09542325180939e-05
-7.24662837681617e-06
-1.65614439874778e-05
-1.9799582497949e-05
-6.87650148008426e-06
-1.21576315975028e-05
-3.07181814911535e-05
-8.40733412911641e-06
-3.19971904312175e-05
-2.57180617290763e-05
-2.03215056188965e-05
-2.35770352978198e-05
-1.74078454999309e-06
-1.60855761301422e-05
-2.53303268393318e-05
-1.45193190608772e-05
-2.48586580562079e-05
-1.01676486468191e-05
-1.57172762617398e-05
-1.69947478425476e-05
-2.02860290136942e-05
-2.50998654471406e-05
-1.0790089507233e-05
-2.51140239045773e-05
-2.44689898149149e-05
-2.42090758695791e-05
-1.78809861938243e-05
-2.12457128826768e-05
-2.21298881159724e-05
-6.26406046279611e-06
-5.97769446489917e-06
-1.73535715413267e-05
-7.51848940178413e-06
-7.25747970401521e-06
-2.04109863001262e-05
-2.80066177848689e-05
-1.24992263259795e-05
-1.26009511581888e-05
-1.27401570368314e-05
-5.20089662914275e-06
-2.71461190665891e-05
-3.97335324329343e-06
-1.72515655171047e-05
-2.20576646176564e-05
-3.43920647243833e-05
-1.62989952144366e-05
-1.27293100642029e-05
-7.37546417434742e-06
-2.17355790379252e-05
-1.46789782799864e-05
-2.19024459906836e-05
-1.83298724234569e-05
-1.17131996250281e-05
-2.84599769857923e-05
-7.33952409742174e-06
-8.85095869183679e-07
-2.41796211399885e-06
-1.64780533787186e-05
-3.07717497106037e-06
-2.15234236034413e-06
-4.80252101983742e-07
-7.49144031588926e-07
-1.36733817062648e-05
-5.63871600183782e-06
-1.53070678355491e-05
-2.60822609571012e-05
-1.65579447661016e-05
-1.82260603221933e-05
-2.29913803359615e-05
-2.35185048515827e-05
-9.84588374999812e-06
-2.71001430707799e-06
1.80279202784267e-06
-1.27771896584194e-05
3.88781319444446e-06
-3.26167645083515e-05
-1.62937511077269e-05
-1.20158165845678e-05
-3.09022106787322e-05
-2.1467492935835e-05
-3.78965070666125e-06
-7.29014962889996e-06
-9.76205731778135e-06
-2.28525814110813e-05
-7.17258058162681e-06
-5.61972474196251e-06
-1.54308954751772e-05
-2.48032903815932e-05
-1.77660264854011e-05
-2.20089117437988e-05
-1.57744023025115e-05
-1.45804865779489e-05
-2.41656467044032e-05
-6.6692746036502e-06
-5.01658350178447e-06
-2.81831262102226e-05
-2.82723393173536e-05
-1.48543068047012e-05
-2.57537303488947e-05
-1.23188436993073e-05
-5.28074240798674e-06
2.74871577799113e-06
-1.48157001731462e-05
-1.60545586545317e-05
-1.05084914063329e-06
-7.74486655567021e-06
-2.96700076358703e-05
-2.87945432932936e-05
-2.27131790631434e-05
-1.91900078930386e-05
-6.8343169871034e-06
-2.50663708344403e-05
-2.19319114529756e-05
-1.94711217572947e-05
6.71394837816934e-06
-3.66581454950885e-05
-1.62015481305016e-05
-1.528531697724e-05
-1.41499984364176e-05
-2.61745182148564e-05
3.04029796166274e-06
-1.2910969995873e-05
3.6111235807082e-06
-1.39466527630326e-05
-2.53692859721331e-05
-1.78104518722456e-05
-1.76087523420992e-05
-1.262539486097e-05
-1.17193385640655e-05
-1.79517545767601e-05
-1.42729891530455e-05
8.30204371525094e-06
-1.24129764508317e-05
-1.46666290330752e-05
-1.35368049615622e-05
-2.78910172387965e-06
-2.45973454296243e-05
-2.09459301443739e-05
-2.53925428187612e-06
-1.96440938027529e-05
-1.52289045809193e-05
-4.37879075787405e-05
-1.82472475530937e-06
-3.13444008666975e-05
-1.27859745920512e-05
-1.46547931690465e-05
-2.90601343798766e-05
-1.96319536263735e-05
-2.40895606438356e-05
-2.16459315203439e-05
-1.05415576102058e-05
-3.7700060807238e-05
-6.40979942763071e-06
-1.99226483565303e-05
-2.3756473059669e-05
-3.4611984470839e-05
2.25795056371148e-06
-2.42500142460327e-05
-1.38386035734691e-05
-1.36008357427015e-05
-7.14822606226332e-06
-3.32611192036334e-05
-2.52665376151511e-05
-1.64009977803297e-05
-1.00571028836457e-05
-3.96423451530322e-05
-1.2630766982817e-06
-2.61550601463302e-05
-2.57772396246504e-05
-1.33560520070792e-05
-1.52637954420732e-05
-1.96632010549684e-05
-1.01545523518273e-05
-2.93100901771911e-05
-1.6373531796675e-05
-1.63943634937332e-05
-2.40934131373191e-05
-4.92710816785646e-06
-2.77797446511718e-05
-2.22867368687906e-05
-5.51460310147347e-06
-2.968896756279e-05
-2.20374477722352e-05
-1.8149644744177e-05
-9.45533238328487e-06
-6.27373157064944e-06
-1.79361794033199e-05
9.33998100355167e-07
-7.6860180507324e-06
-1.75985942417192e-05
4.48804578800135e-06
-1.70855250952961e-05
-1.74454681970265e-06
-1.7650199014624e-05
-2.22784752117686e-05
-2.82993285690687e-06
-1.94219660989937e-05
-2.26679618670977e-05
-1.27834874596555e-05
-8.72731937722869e-06
-2.49264033196033e-05
-1.65219277895779e-05
-2.16043168276248e-05
-1.80376287033255e-08
-3.52375017193219e-05
-1.73717804089918e-05
2.40844778355598e-06
-2.43539595884036e-05
-2.17910130267309e-05
-1.57509044176013e-05
-1.84155197043177e-05
1.1439202998035e-06
2.82784376868524e-06
-5.05322744032614e-06
-2.21099012308453e-05
-1.97870812532732e-05
2.73118250621975e-06
-1.35772824219655e-05
-2.81245160947965e-05
-1.92833464031773e-05
-2.58301262740008e-05
-2.14269702205762e-05
-4.00855391789194e-06
-1.78148993932057e-05
-7.35618856926181e-06
-1.70060343427393e-05
-6.93409702831511e-06
-2.50477346256925e-05
4.55306213016372e-06
-2.28007140139466e-05
-3.63214560408816e-06
-1.32979090896147e-05
-2.67253746770867e-05
-1.1868596205369e-05
-2.14809944574218e-05
2.94102971409339e-06
-4.26713789543343e-05
-1.97837707143849e-05
-2.30684946049585e-07
-1.52583939863203e-05
-1.02217374468976e-05
-1.85757234913534e-05
-1.14262136958849e-05
-6.14503336968527e-06
-1.49979942201104e-05
-1.15187949805339e-05
-7.85659645495309e-06
-1.97026648020063e-05
-1.66173849815725e-05
-2.90201772019382e-06
-8.69796735367932e-06
-3.1127736576121e-05
-1.52304360439961e-05
-1.72762319933982e-05
-7.23044348105672e-06
-1.57261889991205e-05
-1.68750872184949e-05
-6.34082299654592e-06
-2.5602294946518e-05
-1.42790737630255e-05
-4.45196606084084e-06
-9.47357127146263e-06
-2.73643920916247e-05
-1.28126178837104e-05
-9.23468449810057e-06
-1.48503799697988e-05
-1.21220218227628e-05
-2.06367985867048e-05
-8.49419036174589e-06
-2.27784966136831e-07
-2.47002703591528e-05
3.91730700978009e-06
-2.37499392751468e-05
-2.73564356172532e-05
-1.29827084614268e-05
-6.74208457470632e-06
-7.59835292262723e-06
-7.84759710190108e-06
-1.57089525939141e-05
-1.12509451148308e-05
-4.26318266154797e-06
-1.78575721201272e-05
4.34345217194063e-06
-8.94488299536616e-06
-1.32601642145217e-05
-1.58560027720355e-05
-5.87383474539762e-06
8.22509054580292e-06
-1.57318681249639e-05
-2.77184707936415e-05
-1.42704502132211e-05
-1.29765887131585e-05
-2.33575730328101e-05
-2.25448668631939e-05
-2.37949523860736e-05
-1.26697292124248e-05
-1.53217118597106e-05
-8.47618917592568e-06
-1.1262548436232e-05
-5.8598335691071e-06
-2.93064330763319e-05
-3.02501574065999e-05
-1.59363901610745e-05
-7.40591060392053e-06
-1.3375256229756e-05
-9.49755273599961e-06
-2.48000597747946e-05
-2.25037159225893e-05
-2.50220634940682e-05
-8.08934922396491e-06
-2.7534658612484e-05
-2.99263169040146e-05
-5.10189280567529e-06
-2.50908165221147e-05
-1.65904938057849e-05
-1.11952384574291e-06
-2.68089593935332e-05
-2.24796388065481e-05
4.15735095895439e-06
-1.22131622637856e-05
-1.99548850328537e-05
-2.25536008860408e-05
-1.47948953994748e-05
-1.21097228139995e-05
-2.1371157551961e-05
-1.92898170621243e-05
1.16058241862414e-06
-1.46600582587107e-05
-1.08678635664641e-05
-2.11339144721704e-05
-2.90059734595332e-05
1.82003620088224e-06
-6.06061713047124e-06
-1.22380441651668e-05
-2.85472519581383e-07
8.62101366013598e-07
-5.49265980084338e-06
-2.90064388584127e-05
4.5202464353645e-07
-4.34403776616782e-06
-1.8206535303842e-05
-3.66547088437838e-05
-2.04965516966321e-05
1.46659885729965e-06
-1.55703286766821e-05
-7.81667117409506e-06
-2.39932266536665e-05
-2.17588394041988e-05
-1.02924988563409e-05
-1.22040612025049e-05
-1.80768641672033e-05
-4.36945324622684e-06
-2.63269880736631e-05
-2.45041194833323e-05
-1.737556102786e-05
2.53272722924231e-07
5.42715545343785e-06
-1.87921978607676e-05
-1.67908024160079e-05
-1.91291927181782e-05
-2.10196837908856e-05
-2.44347809556694e-05
-2.15116572153434e-05
-6.23892142940411e-06
-4.33448792114373e-06
-3.27216694243436e-05
-1.36911762693379e-05
-1.30491610868732e-05
-2.35717733481334e-05
-1.79057025797784e-05
-2.7216157493783e-05
-3.65899432365587e-05
-1.66253873452514e-05
-3.12805772432389e-06
-2.27543399012362e-05
-1.51757676845325e-05
-1.96990727931665e-05
-7.30455117733936e-06
-2.50201393632775e-05
-1.95766251034779e-05
-4.99989278084585e-06
-1.80744832229346e-05
-2.62700401482034e-05
-3.09921712859742e-05
-1.20680032463727e-05
-1.18831197468265e-05
-1.45862363133104e-05
-8.13856138527764e-06
-2.10296441199225e-05
-1.80043178504595e-05
-3.71001578798511e-06
-1.46996094663526e-05
-1.6170673213257e-05
-5.34476584529261e-06
-2.83936019421278e-05
-2.12716759645394e-05
-2.29330962409536e-05
-1.42082104798198e-05
-3.30430826883317e-06
-1.93928140438078e-05
-1.53965407646133e-05
-2.27803961778741e-05
-5.45078220365255e-05
-1.19069338747867e-05
-1.77425577157043e-05
-1.62720830154223e-05
-2.14713433682517e-05
-3.01748188311156e-05
-6.49164951864486e-06
-1.20512042225778e-05
-2.75802818162036e-05
-1.06852417424189e-05
-4.05453448534815e-06
-1.28070526060635e-05
-1.59847636381359e-05
-2.5657088656229e-05
-1.13710697613314e-05
-1.87426683176896e-05
-1.04914078812866e-05
-1.67162002119737e-05
-4.71228994180991e-06
-1.95757676107872e-05
-1.48395817933981e-05
-1.97130075888241e-06
-6.34896200350039e-06
-2.34302255300253e-05
-2.00058443656478e-05
-2.0499976212421e-05
-3.11115380549979e-06
-2.60788767558499e-05
-1.91692004712328e-05
-3.07368724011645e-06
-1.78383663526165e-05
7.43139888919622e-06
-1.91228054162939e-05
-2.46160334871148e-05
-1.36779065096768e-05
-1.48801658147389e-05
-2.9976111216566e-05
-1.46822776559245e-05
-3.53751048429252e-06
-1.09557099025218e-05
-2.2551654655246e-05
-9.52034212002045e-06
-3.53139984005356e-06
-1.68398102723408e-05
-3.64412427342423e-06
-2.21814309040057e-05
-2.18357806549814e-05
-2.72954092770245e-05
-2.75564310648273e-05
-2.93301044535469e-05
-2.69262266599645e-05
-1.2210186876892e-05
-1.91407729388437e-05
-2.04592620975316e-05
-1.98631577510479e-05
-4.65196772546767e-06
-3.96135220239311e-05
-6.57649903690372e-06
6.09591318682611e-06
-2.84751575928627e-05
-4.2487387168728e-06
-1.01184541425842e-05
-1.01870295112359e-06
-1.44778240290854e-05
-1.01406054701809e-05
-1.89853394505192e-05
-2.1402791074589e-05
-1.49388211532117e-07
-4.32038372860886e-06
-2.16809940885991e-05
-1.18509375132518e-05
-1.83772723884193e-05
-4.77746391974129e-06
-1.41246818074009e-05
-2.14680339798591e-05
-1.51438640787643e-05
-1.0251142588114e-05
-1.39435132369514e-05
-1.41075509133426e-05
-2.2361542112539e-05
-1.40639640547135e-05
-1.2905507103159e-05
1.04927320557822e-06
-1.70276907686809e-05
-2.05133599645529e-05
-1.50825769710847e-05
5.74534435377747e-06
-1.14204818228884e-05
-1.3588721765019e-06
5.26405482919293e-06
-2.68433833070561e-05
4.91608886623879e-06
-2.24051150730758e-05
-1.67936085962192e-05
-1.22452022600359e-05
-1.90780030771719e-05
-2.9477565839184e-05
-1.34512930683029e-05
-3.26166151272902e-05
-8.48708218103664e-06
-4.42946385198668e-06
-1.5413739002149e-05
-1.05529582104755e-05
-1.06121070100266e-05
3.02854362599757e-06
-1.26682616289602e-05
-1.47539690879292e-05
-1.67338210407754e-05
-1.27339839621353e-06
-3.04277408249528e-05
-1.39883684312803e-05
-1.89037954700252e-05
-2.0322851766851e-05
-2.50548613863792e-05
-1.02788713519708e-07
-1.46786615762705e-05
-3.015893499681e-06
-2.61896705675729e-05
-1.06892024814094e-05
-2.60280404165059e-05
-7.29272033145561e-06
-3.93721233150334e-06
-2.032464303408e-05
-4.79348135901943e-06
-1.35707065861426e-05
-1.12588442550715e-05
-1.52379363001028e-05
1.99501758683931e-06
-1.14480982697042e-05
-2.86938115461978e-05
-3.43514200266098e-05
-1.16160674622597e-05
1.07406342367797e-05
-4.79213706249289e-06
-1.60361049921824e-05
-2.92562106788176e-05
-2.62296767829351e-05
-3.52236698768227e-05
-7.82549093578223e-07
-1.99095543836161e-05
-1.53153472624983e-05
4.30883393625562e-07
-1.60883635291963e-05
-1.39859989570571e-05
-2.08679387948602e-07
-1.82144371808411e-06
-1.32310353963039e-05
-1.93797221643286e-05
-2.74613090039798e-05
-1.68687741548208e-05
-2.25704073986223e-05
-1.72233031300501e-05
-2.02976574170984e-05
-7.97958155810828e-07
-2.69325998996636e-05
-3.25677311742555e-06
-1.96008258772654e-05
-4.64443956275088e-06
-1.05699353930537e-05
-2.23609856926729e-05
-3.37020035855669e-05
-1.91110692240625e-05
-2.18468243865088e-05
-2.11942973309848e-05
-2.20581998951946e-05
-2.68951261035336e-05
-1.61209220492023e-05
-2.02729339216084e-05
-1.86771113616932e-05
-8.56386939090773e-06
-1.89765623701967e-05
1.5916004893814e-06
-2.28279208215097e-05
-1.54258065637998e-06
-1.53176540484269e-05
-1.44960343112142e-05
-1.04692818760256e-05
-1.78961195442562e-05
-1.76055664329998e-05
-2.43966794425678e-05
-8.36010356272347e-06
-2.28765809861963e-05
-1.5987023977286e-05
-1.09354112434079e-05
-1.03013567706854e-05
-2.24056304936223e-05
-2.53432646555289e-05
-1.97054349944154e-05
-6.05086002636232e-06
-2.58074606867618e-05
-2.57658855767506e-05
2.35100434268832e-07
-2.17211241314302e-05
-1.2481882679271e-05
-1.31812707651239e-05
-3.50843497007479e-06
-1.1980096282221e-06
-2.72150384129096e-05
-1.71889672646777e-05
-2.91662227490933e-05
2.03563846022997e-07
-2.14843281318525e-05
-7.21554438755234e-06
-7.74274246159167e-06
-2.07485758755149e-05
-7.04076607519702e-06
-2.05602915046602e-05
-1.66092578474533e-05
-1.628835015102e-05
-1.21343301213581e-05
-1.29148645991581e-05
-1.23582459528948e-05
-4.98195313151581e-06
-1.49422212982018e-05
-1.48659642239231e-05
-2.19175627815929e-05
-3.70641721794338e-05
-4.96445440365371e-06
-2.08199273257245e-05
-1.18663256622244e-05
-4.27472025534546e-07
-2.39300458055213e-05
-5.76467712245597e-06
-1.11490971076609e-05
-1.0974415989797e-05
-2.14678716636626e-05
-1.5823831681932e-05
-4.51966977208297e-06
-1.37357681145819e-05
-6.8726341807645e-06
-2.31822445067911e-05
-1.23417622911058e-05
-2.20113598459519e-05
-3.11780361806998e-06
-3.75401223617846e-05
-2.3132670949816e-05
-1.29607661694804e-05
-2.34996578998695e-05
-1.72518787584628e-05
-9.82598589244058e-06
-1.31885098719578e-05
-2.52779804337978e-05
-1.79503261346868e-05
-3.51529371915046e-05
-2.22615854547188e-05
9.25422660792069e-06
-1.6212963493965e-05
-3.96939788989358e-07
-1.60794450203898e-05
-2.48658491388294e-05
-8.86148275381133e-06
-3.78668424433808e-05
-1.4601964718434e-05
-1.33290025460219e-05
-1.99123180980712e-05
-1.0045403180579e-05
-1.76821883828758e-05
-1.33071047915001e-05
-7.99451107854912e-06
-1.91310273543916e-05
-1.06977903067628e-05
-1.78683338162989e-05
-1.66529213781484e-05
-6.43306677725069e-06
-1.40261795312425e-05
-1.82486695492505e-05
-1.63853495422101e-05
-3.14926279351148e-05
-1.8421682591222e-05
-2.3430923612857e-05
-2.11893580776535e-05
-9.74792422870422e-06
-3.23993216544761e-05
-1.68082786796741e-05
-1.8126278453148e-06
-3.82579056229911e-05
-1.26170619472006e-05
1.65497781939591e-06
7.4201059036767e-06
-9.2508549043569e-06
-4.30276450804352e-06
-1.89431497625183e-05
8.45461215530289e-06
-9.28400394588681e-06
-2.79655972613708e-05
-2.54879079439436e-05
4.00114301057376e-07
-7.45985521098943e-06
-7.22203892846293e-06
-9.91220840724571e-06
-1.66107064806809e-05
-9.72112572154132e-06
-2.55492370832425e-05
-9.74325932050784e-06
-7.56712095168375e-08
-2.38606142383667e-05
-2.82659612962316e-05
-2.42895047947898e-05
-1.18474210859291e-06
-1.58383375667005e-05
-1.63296545902813e-05
8.12059997653604e-07
-9.05647074179025e-06
-2.57271977778867e-05
-5.64306168648457e-06
-2.08228618775364e-05
-2.59652222432529e-05
-9.80969641547398e-06
-4.42344335835408e-06
-1.54279488027608e-05
-1.73852481655271e-05
-1.56649687501957e-05
-2.32466034734077e-05
-2.05263781273831e-05
-3.34560095277098e-05
-1.83383181672326e-05
-1.0205809491817e-05
-1.56102307821641e-05
-1.50761295985009e-05
-1.817474941684e-05
-2.35215389910532e-05
-1.05568574904673e-05
-1.37190143613056e-05
-2.40492541188672e-05
-2.10207522114798e-05
-1.83793725989861e-05
-1.81718261672344e-05
-1.59459030084316e-06
-2.60670603266087e-05
-3.6897021805786e-05
-2.98943239312133e-05
-9.59946945052517e-06
1.09749369376353e-06
-2.20566864004854e-05
-2.93930730274785e-05
-1.26990299576017e-05
-1.2618768912728e-05
-1.36380583651564e-06
-1.2387392397646e-05
-1.5327506307058e-05
-1.36744437690855e-06
-1.10023703579277e-05
-1.10541329134013e-05
3.91684249699092e-06
-7.87150886413523e-06
-8.53901142168912e-06
-1.01681392867018e-05
-2.79356092451475e-05
-2.08750624325253e-05
-1.10773604060161e-05
-2.42597503139284e-05
-1.24422885662441e-05
4.09415989539684e-06
-1.68310859594508e-05
-3.2680813278992e-05
-1.67627425627736e-05
-1.88912165189661e-05
-1.70011110663622e-05
-9.25192502563192e-06
-8.63141912963668e-06
-2.2437597032026e-05
-1.13418599492772e-05
-6.74261591133391e-06
-1.58950270958443e-05
-9.8486438484996e-06
-7.43805614813731e-06
-1.64116561051503e-05
-1.6574412862094e-05
-1.59660041081259e-06
-1.04384050318602e-05
-6.02557967082653e-06
-1.38948500423078e-05
-1.23031884231217e-05
-7.08631524284838e-06
-1.62153139756653e-05
-3.11661817270726e-06
-1.3571890506649e-05
-1.33281789823735e-05
-4.70406642934464e-06
-2.73107356998205e-06
-1.21068917318422e-05
2.74882048369484e-06
-1.03819666160997e-05
-1.58072964006582e-05
-6.57715695967637e-06
-1.05703208809311e-05
-2.02768150750724e-05
-2.66920711194913e-05
-7.79537939967457e-06
-7.5453358855947e-06
-8.77977998155199e-06
-1.33158663743331e-05
-3.51295988475532e-05
-1.01420955266071e-05
-2.0926331101904e-05
-2.53480591851876e-06
-1.95526602343913e-05
-2.19665995999049e-05
-8.64124216614835e-06
-7.4226453090379e-06
-2.94411118018745e-05
-1.07060793678985e-05
-1.32165512268745e-05
-3.33519312139021e-05
-2.04438187586523e-05
-2.89806687573971e-05
-1.59151563220154e-05
-3.62184014824034e-05
-9.93526144081604e-06
-1.85341382772064e-05
-1.7989394268838e-05
-6.24768077240893e-06
-2.26371904392534e-05
-1.92664520709418e-05
-2.55717068484733e-05
-1.14150129738032e-06
-1.44139179826414e-05
-1.68720887590579e-05
-2.47386113722179e-05
-8.40874887557682e-06
3.04260025576884e-06
-1.06111843556655e-05
-1.52231832773742e-05
4.54592418888786e-06
-2.4567079481695e-05
-1.55014040490565e-05
-8.10764675132874e-06
-1.80840772768398e-05
-2.4525545611419e-05
-1.31752112921224e-05
-1.43314415503256e-05
8.78298678643176e-06
-2.64669807652227e-05
-1.59874841279421e-05
-3.27315416428217e-06
-1.50231101382299e-05
-3.25059543187806e-05
-7.0294024887565e-06
-8.87382776630695e-06
-1.3746634009413e-05
-1.03949917062252e-05
-5.75020786633271e-06
-8.34560244104602e-06
-2.33284824245918e-05
-2.19196228258752e-05
-6.34576376433779e-06
-2.57364048716469e-05
-1.2478346970295e-05
-4.2539888695055e-06
-1.98740772854465e-05
-1.36476267622722e-05
-2.0377585773187e-05
-4.64600415270226e-06
-1.73472161924072e-05
-2.25532950684475e-05
-2.052855375941e-05
-3.02073023055047e-05
-1.11027928155628e-05
-1.09516708154839e-05
-2.18934178583502e-05
7.52682076746159e-06
-3.07079515681905e-05
-2.09206660700994e-05
-7.74447695969528e-06
-7.09209106778044e-06
-2.13985520882764e-05
-1.39658214512299e-05
-1.78078498826041e-05
-1.77304152776089e-05
-1.90913320462596e-05
-2.02914794939099e-05
-1.44283548924414e-05
-1.75740474133781e-05
-2.25953092753803e-05
-1.19563520039481e-05
-7.48074869370865e-06
-2.65111872006719e-05
-8.0208486454428e-06
-2.26226701862749e-05
-4.57257844918928e-05
-1.25042855243159e-05
-1.58453750534608e-05
-2.15595797005051e-05
-7.14280513365251e-07
-6.94958242043927e-06
-2.25829622653474e-05
-1.50670942401861e-05
-1.06248706707718e-05
-1.56687937513677e-05
-1.09802017232431e-05
-7.82375479039536e-06
-2.16720624070649e-05
-1.80195466155166e-05
-1.31461317581376e-05
3.07239909186434e-06
-2.43383440872639e-05
-1.31434125005916e-05
-9.46379077037318e-06
-2.64130581784683e-05
-4.72259536361931e-06
-2.1077708199622e-05
6.12014830326189e-06
-1.87025859046494e-05
-1.56727691288679e-08
-6.59082626124538e-06
-1.954988508362e-05
-2.65675366334714e-05
-2.61771377882309e-05
-9.25573599616345e-06
7.17109298985844e-07
-8.83664055398682e-06
-4.47149327093113e-06
-1.82269360942172e-05
-2.39634846878664e-05
-4.36711456982504e-05
-1.92371068803448e-05
