# Supplementary material for: Research on computational propagation and identification of mine microseismic signals based on deep learning
Source: PLoS One. 2025 Oct 22;20(10):e0334641. doi: 10.1371/journal.pone.0334641 (PMC12543183; doi:10.1371/journal.pone.0334641)
Supplement: S9 Data — (ZIP) [file pone.0334641.s009.zip › 000101100000377.xlsx_0.txt_24.txt.txt]

-1.11268700809416e-05
-1.61597686226558e-05
-1.87581007822436e-05
-1.63622074267478e-05
-2.58858436993298e-05
-3.02932469834403e-05
-1.74193712663988e-06
-1.27409858783103e-05
-8.11962709969383e-06
-1.02734620616112e-05
-1.72403336295383e-05
-1.75446940961235e-05
-2.28850725732228e-05
-7.1571453606836e-06
-2.70774125153592e-05
-1.42029206762893e-05
-7.93253889264266e-06
-1.79240633739904e-05
-1.94013925675831e-05
-2.83486186953815e-05
6.75033114493566e-06
-1.46404634411112e-05
-2.38763323343631e-05
-1.58162027169046e-05
-2.99343930442087e-05
-1.91039949208784e-05
-2.72065908549721e-05
4.95999606001849e-07
-1.7007896560202e-05
-1.98765117517447e-05
1.00716846972631e-06
-1.85827534842783e-05
-1.82699685222939e-06
-2.91280996100884e-05
-2.35183137507207e-05
-1.66248620865611e-05
-2.07425854421344e-07
-9.26487468049193e-06
-2.57586123373759e-05
-7.13201248956116e-06
-1.65782570446589e-05
-1.12693342884221e-05
-1.01670471246841e-05
-1.13263167879577e-05
3.20051816950839e-06
-1.07641353283753e-05
-3.92497564016464e-06
-1.91214070112928e-05
-2.40606250587067e-05
-3.3147905351442e-05
-2.58145572336063e-06
-3.68989808571621e-06
-1.74194249520127e-05
-8.88970661922359e-06
-3.72884038637455e-05
-2.43696509957686e-05
-1.40883331361315e-05
-1.33186072084888e-05
8.0278262444392e-06
-2.15880609422397e-05
-2.57830090683694e-05
-2.14277925686807e-05
-3.26633653167095e-05
-7.81783338052654e-06
-1.79204798102935e-05
-4.05156181739077e-05
-9.27261931431858e-06
1.35980232854525e-05
6.20643823068554e-06
-1.08853925844623e-05
-1.67154615935184e-05
2.1184634464798e-07
-1.65546505767555e-05
-8.82128053630579e-06
-2.68034467561715e-05
-1.28017988849066e-05
-1.42742763942808e-05
-1.7563284624422e-05
-3.78658000919239e-05
-1.89823502345229e-05
-2.87400776157136e-05
-4.09985954022446e-06
-1.48308105537457e-05
-1.62788384334445e-05
-1.73726587723222e-05
-4.98277270137114e-06
-1.11854937114042e-05
-1.13145912885386e-05
-8.70247696248588e-06
-9.9784606470743e-06
-2.1117610365869e-05
-1.77209526764222e-05
-3.84883154215825e-06
-6.99844506022626e-06
-2.63710577116393e-05
-2.27950778850079e-05
-3.01581489241546e-05
-3.06007317944726e-05
-7.03941253829154e-06
-1.93651866139748e-05
-7.95780108101272e-06
-2.56003573598014e-05
-2.9083636637057e-05
-1.00237552373603e-05
-4.5829092887544e-07
-1.93158257704788e-05
-1.5236862880689e-05
-1.63453250747812e-05
-5.39152471430786e-06
-1.24125797752609e-05
-3.28701738804976e-05
-1.45268874093486e-05
-2.78742587705424e-05
-8.56768703271903e-06
-1.07401853753742e-05
-1.81417354797726e-05
-1.57118072023606e-05
-1.72123766469922e-07
-1.72781192356838e-05
-1.3324661358456e-05
-1.09032206730227e-05
-1.74257533404439e-05
-2.57364400008151e-05
-2.30049224901434e-05
-2.56240524660375e-05
-7.24482191814821e-06
-8.87579235086415e-06
-1.97083698826261e-05
-2.461507992445e-05
-7.9737078068111e-06
-2.54035542870659e-05
-8.38514110503019e-06
-1.47312265161755e-05
-2.18549150023142e-05
5.52756031572937e-07
-6.65770098953707e-07
1.10695615683821e-05
-1.23033060944917e-07
-1.3045610335696e-05
5.96109552137259e-06
-1.38842501396902e-05
-4.25044792904996e-06
-8.02158692129933e-06
-2.86163646174285e-05
-1.38438773775099e-05
-1.55396597252031e-05
-8.05017341914221e-06
-1.22470615080411e-05
-2.33536978678837e-05
-7.91816095003432e-06
-2.01070331201617e-05
-9.5059979801696e-06
6.94321591822806e-07
-4.51549831366765e-06
-1.99725724955351e-05
-5.26421546147347e-06
-1.89870685390085e-05
1.63019455613924e-06
-2.26238694898851e-05
-2.41333551232859e-05
-2.54078473915374e-05
-1.72386055230694e-05
-1.14541513734964e-05
-6.68561211423541e-06
-5.47069210432085e-06
-1.26650564322089e-05
-4.05169181653596e-06
-2.77589445326253e-05
-2.15971980443372e-05
-2.49039085781922e-05
-3.26060299999242e-05
-9.80761164597246e-06
-6.8761668348037e-06
-2.36092159811843e-05
-2.76863350969465e-06
-1.35733447632873e-05
3.96334147899915e-06
-1.49974836416328e-06
-1.01695866419514e-05
-1.5535716153079e-05
-7.50429763063683e-06
-1.1932450480227e-05
-1.61883934445545e-05
-1.45431797948988e-05
-2.32686291405834e-05
-2.88383696836171e-05
-1.79435317738681e-05
-1.02517500450358e-05
-2.13702564801649e-05
-2.04641648323317e-05
-1.2544885354591e-05
2.28843364194688e-05
-1.87227810301861e-06
-2.13531604803721e-05
-7.27058740617579e-06
-5.22423144764646e-06
-2.57025425334121e-05
-1.90880767786163e-05
-1.83691950689617e-05
-1.47504221235543e-05
-1.25044078742782e-05
5.79621677348296e-06
-6.79585580163898e-06
-2.32742117911309e-05
-1.25014031553403e-05
-1.36644765031911e-05
1.03744921818516e-06
-1.40107184768163e-05
-1.148271662585e-06
-2.17336219939148e-05
2.25265108438626e-06
-5.97711050499486e-06
-2.33113925539249e-05
-8.1466480631517e-06
-1.65583653424587e-05
-1.2337393641319e-05
-2.99544603274033e-06
-2.70005633735236e-05
-1.79794060583625e-05
-1.30549929674144e-05
-5.32419561831778e-06
-1.89575719711037e-05
-1.74201106401676e-05
-6.25054740528202e-06
3.60846569997964e-06
-7.44204627732321e-06
-9.07755904021856e-06
-1.45532679261789e-05
-3.2203087748979e-05
-1.55144752219802e-05
-1.01090284797508e-05
-1.03745374383278e-05
-4.571546617123e-06
-2.34021172436661e-05
-1.7408797197512e-05
-4.27340546719342e-06
-1.3522165822933e-06
-1.49370219244883e-05
-2.43916403228396e-05
-8.45456429588567e-06
-3.29839648188963e-05
2.74701347555508e-06
-2.57823013915961e-07
-5.48016731106246e-06
-1.98435236778097e-06
-4.59812839417767e-06
-2.2156606084084e-05
-6.98627968000597e-06
-7.68535236632041e-06
-1.96363001379775e-05
-3.66166439116307e-06
-2.71799249243784e-05
-1.45071767407902e-05
-1.35563103090586e-05
3.35004556072016e-06
-1.9233223906705e-05
-1.89488428047122e-05
-1.07928493642937e-05
-1.24657249931676e-05
-2.24769161534002e-06
-2.68488162801245e-05
-2.85315708103644e-06
-7.52699689060332e-06
-2.30633725828409e-05
-3.86832088649439e-05
-3.72964959050959e-05
-1.62691165197248e-05
-1.90296089827638e-05
-1.54154649811658e-05
-5.86479756518477e-06
-4.86737045653463e-06
-1.24273905038369e-05
-3.55337535784707e-05
-1.04096525722389e-05
-1.13631297815704e-05
-1.09910384257526e-05
-3.22519785064955e-05
-1.45265049966584e-05
-7.84902249071038e-06
-9.34953807887083e-06
-4.29092689085932e-06
-1.45306330325687e-05
-7.56086798085608e-06
-1.22210090104121e-05
-1.08822870789881e-05
-2.12667692871121e-06
-1.19210134813765e-05
-1.58379512141518e-05
-1.19628332402293e-05
-9.94432027412323e-06
-1.07722961253775e-05
-2.69532478211613e-05
-1.39284169442256e-05
-2.01412311801758e-05
-3.14756701247883e-05
4.11402530665159e-06
1.12457164409439e-06
-2.3572243225205e-05
2.4832414555611e-06
-1.49971040865352e-05
-2.51414179562648e-05
-2.07109682149402e-05
-1.71537787638985e-05
-6.20561469497487e-07
-2.85058027417138e-05
-6.16523601784701e-06
-2.24084664722919e-05
-1.32173999778933e-05
-2.43783448374203e-05
1.01638493110622e-05
-1.99931572481943e-05
-1.15347841464092e-06
-1.26374870330697e-05
-6.34803916315328e-06
-1.90778249920462e-05
-6.67063319378162e-06
-2.67083871620621e-05
-2.04953226644459e-05
-2.0132450882688e-05
-2.3531190532452e-06
-1.80979408605896e-05
-3.30751113894241e-05
-1.50831584299688e-05
-1.97044715293115e-05
-8.21479661177848e-06
-1.79626807403775e-05
-2.67007216861925e-06
-2.65539712049897e-05
-9.150767905022e-06
-8.54197663006686e-07
-1.57542030209066e-05
-1.79484433139463e-05
-1.38377494711169e-05
-6.90027443572573e-06
-1.02869991199118e-05
-2.71320283563287e-05
-1.45761612963608e-05
-1.51341065927282e-05
-1.70420582445689e-05
3.17659185788758e-06
-1.96435975670479e-05
-2.48356484714261e-05
-1.08295927902304e-05
-1.67123163672911e-05
-3.99793899030481e-06
-4.73489925577888e-06
-2.66861195858572e-05
-1.24554964770457e-05
2.45143586333171e-06
-2.86335467848169e-05
-3.81160755511119e-05
-2.8985929447431e-06
-2.18393331693775e-05
-3.26547261166784e-05
-2.61764074705977e-05
-1.05794671559945e-05
-1.24929467308463e-05
-1.05647375205091e-05
-1.87782397264033e-05
-5.11648746761653e-06
-1.79023017934651e-05
-1.44877666036993e-06
-2.0019151301841e-05
-1.0534723541513e-05
-2.24927190319072e-05
-2.05010034630511e-05
-1.58838148534106e-05
-4.10473588007794e-07
-8.7533604624188e-06
-3.00262865221656e-05
-2.5320944880008e-05
-6.07008617305585e-06
-1.26979471310998e-05
-1.63273531789152e-05
-1.14507024223141e-05
-1.31548360421559e-05
-1.80828190327068e-05
-1.86114832112565e-05
-2.76960867189112e-05
9.69785942135541e-07
-2.9778993082683e-05
-2.54803182335635e-05
-2.821576922134e-05
-2.64265591372987e-06
-1.92257099931902e-05
-8.76892517918987e-06
-1.46563462925928e-06
-1.39575782043241e-05
-2.50984077273537e-05
-1.99483689875425e-05
-3.74739806734226e-05
-1.4170196848522e-05
-1.43049945147932e-05
-1.1604655045338e-06
-1.06031371924155e-05
-1.58925412145836e-05
-1.73023828602057e-05
-1.76084128512867e-05
-3.60134232354518e-05
-1.92252595161775e-05
-9.83148200112176e-06
-2.18303397120192e-05
-1.25578860498912e-05
-3.55956123806214e-05
5.22366859359352e-07
-1.68207141100407e-05
-2.85517305373926e-05
-1.89022215152909e-05
-5.87669764976968e-06
-9.74138606317635e-06
-3.22183032627593e-05
-1.32253167099649e-05
-1.22556664790271e-05
-2.26029768319307e-06
-1.60663113666482e-05
-1.35007421149507e-05
-1.55433697114531e-05
-1.03088144743006e-05
-3.59999875041628e-05
-1.01725749512243e-05
-2.26322902507883e-05
-1.27681389318945e-05
-1.74905648112759e-05
-1.6445553756638e-05
-1.23583287030061e-05
-2.12703470401294e-05
-2.45456231191654e-05
7.46075163077047e-07
-1.22793689887608e-05
-1.63623541584358e-05
-2.66495435342567e-05
-1.19905895706618e-05
-1.46495934144338e-05
-1.74977423349503e-05
-9.46050491145248e-06
-2.77416599605396e-05
-8.28774599267448e-06
-8.50364693357322e-06
-8.42206973317958e-06
-3.23137963043403e-07
-9.39450767281883e-06
-2.29666623780041e-05
-2.41023210819872e-05
-1.01158431044138e-05
-1.66720489488818e-05
-1.04915584420389e-05
-2.66088897034358e-06
-1.38688480533279e-05
-1.6301075229151e-05
-2.18927174120048e-05
-1.58802220063245e-05
-1.24259489868596e-05
-2.3041002181377e-05
-8.17060695234785e-06
-3.68843391856277e-05
-2.35940141625564e-05
-1.44993984858663e-05
-5.49725119210428e-06
-2.15260786787106e-05
-3.21503899585827e-05
-2.65174244785414e-05
-9.64487855294158e-06
-2.52448939765137e-05
-2.36552546057882e-05
-2.83849707133378e-05
-6.09079622671991e-06
-7.84040252281704e-06
8.1740705542795e-06
-1.02544015114516e-05
-1.05176584229237e-05
-1.45204101964297e-05
-1.77711055420092e-05
-6.84222843518522e-06
2.66292563873573e-06
-2.29274809289055e-05
-2.11688118069421e-05
-8.96021127294823e-06
-1.67992020581482e-05
-2.48431698569046e-05
-1.30957272686497e-05
-7.06544833264696e-06
-2.59775319717002e-05
-8.64481281051163e-06
-1.75772357486166e-05
-2.08331735979772e-05
-1.08674872822763e-05
-2.91315259651143e-05
-3.42030635800109e-05
-3.56424828686512e-06
8.10668239650317e-07
-2.70767566352597e-05
-1.80278836806668e-05
-2.19967037377247e-05
-1.09566009667376e-05
-1.47524385058482e-05
-3.430808034628e-05
-6.98779044807983e-06
-1.38985105878077e-05
-3.13904942420289e-06
-3.77016871586544e-05
-9.07022426144902e-06
-7.7822884392761e-06
-7.99055965112118e-06
-1.64200042693196e-05
-1.44748079729679e-05
-1.47091583518683e-05
-5.96262135546545e-06
-1.01379612884809e-05
-1.84303044627271e-05
-1.97892695467401e-05
5.61413217929282e-06
-1.02180805035421e-05
2.63074042718165e-06
-7.287394087926e-06
-2.10076381864007e-05
-9.89439301088539e-06
-8.3517961472494e-06
-1.66905550491225e-05
8.60465994996245e-06
-2.40480183669715e-05
-1.26948042427052e-05
-1.22877514287907e-05
-8.15050583679593e-06
-2.59835993500547e-05
-2.63583681027005e-05
-1.86330384993059e-05
-2.07696987953071e-05
1.717540769347e-06
-3.30427614682179e-05
-1.94383389272355e-05
-1.15085152816552e-05
-2.18150557010737e-05
8.02918339736937e-07
-1.97661463273158e-05
-1.16011223023234e-05
-1.72411263495736e-05
-1.73653147851916e-05
-2.25814786875639e-05
-1.65398334356014e-05
-1.9430312399017e-05
-1.72233657941992e-05
-1.35554745758507e-05
-2.03097852673805e-05
8.85642280766113e-07
-3.08616475895493e-05
-2.88801638644066e-05
-1.89147151384391e-05
-2.08165133935978e-05
1.3588819143594e-06
-1.71092970002778e-05
-1.46249476520315e-05
-1.15616121333808e-05
-1.89674376440725e-05
-2.83905857208886e-05
-2.41251955997291e-05
-1.38419088145569e-05
-2.1146176745154e-05
-1.79994925028656e-05
-1.74465847897623e-05
-2.79296237630505e-05
-1.16674124886282e-05
-1.57750450998004e-05
-1.68661993819869e-05
-1.70661360982883e-05
-1.29765682107074e-05
-1.18511103493182e-05
-1.41410288674335e-05
-1.56063083063465e-05
-1.26949619673048e-05
-5.09385205933246e-05
-2.51373985716658e-05
-7.63348177992279e-06
6.90315942072369e-06
-4.37752369532366e-06
-2.52214748662245e-05
-3.85314656452813e-06
-3.16598767456012e-05
-3.12270150528802e-05
2.2218134766944e-06
-5.74706252511683e-06
-8.3960759065775e-06
-1.71675223251789e-05
-8.74227463068587e-06
-3.13441674211101e-05
-2.22579125262761e-05
-1.13210152526375e-05
-9.31664660008739e-06
-2.43898412363339e-05
-1.16992088829669e-05
-1.98065392215133e-05
-1.94929122756831e-05
-2.38166409055257e-05
-3.1098148948344e-05
-1.12899918301178e-05
1.00651061620383e-05
-2.27345142906155e-05
-7.07602859323179e-06
-1.6980082862704e-05
-1.36838431897254e-05
-1.7790061047796e-05
9.74327380255085e-08
-1.76734830792833e-06
-1.81752955314137e-05
-1.80160746302727e-05
-1.07176117663147e-05
-1.14996065588428e-05
-2.30649783986749e-05
-3.61829041839808e-05
-1.38341341940534e-05
-1.34892448008023e-05
-7.02410694874434e-06
-3.14176664363147e-05
-1.65341153792652e-05
-2.84998633269911e-05
-1.18863864456215e-05
-1.55684085628224e-05
-7.99079026404665e-06
-5.96277401325813e-06
-9.41553556333781e-06
-2.03472058446105e-06
-1.97054944958577e-05
-2.2774250072387e-05
-2.53162345030449e-05
-1.97693304656056e-05
-9.45804207214213e-06
-3.07868194912022e-06
-1.35070159800774e-05
-2.2980568183428e-05
-7.96272533842945e-06
-6.18705180160903e-06
3.20897001409917e-06
-1.48990653340662e-05
-1.7155903461976e-05
-9.66064536248604e-06
-2.8608149309468e-05
-4.74912396425038e-06
-2.77995948712437e-05
-1.45346444198916e-05
-2.43570875250434e-05
-4.58471654444318e-06
-2.22509595066421e-05
-3.47053318492375e-06
-5.20744909652018e-07
-1.15492136274061e-05
-8.68599719287257e-06
-2.03939679920178e-05
-8.29741366663014e-06
-1.95552613001206e-05
-1.11200119343334e-05
-2.06134049536983e-05
-9.90382345767757e-07
3.9084997137411e-06
6.00272424521344e-06
-1.77078091671377e-05
-1.52148905168306e-05
-1.85838845243969e-05
-8.08101895924144e-06
-7.30860370961052e-06
1.99462915776017e-06
-2.38374187659701e-05
-1.84066342421921e-05
-8.26493304090522e-06
-1.62115103323689e-05
-1.80015633324939e-05
-7.37655216282343e-06
-1.85695060808271e-05
-2.34121016094926e-05
-2.91961510936182e-06
-6.27371059312248e-06
-9.84534965702105e-06
-9.71987835644481e-06
3.0098374619812e-06
-1.31216719477667e-05
-2.14427129316207e-05
-4.55983523971678e-05
-1.8675713508876e-05
-1.62772811168705e-05
-2.60866567806925e-05
-1.94484372890798e-05
-3.61980614804117e-05
-1.99421898135649e-05
-2.3408440781294e-05
-2.14302177392591e-05
-4.89250033298226e-07
-1.84018914852564e-05
-1.86740556605716e-05
-1.45798315792916e-05
-4.05936985187042e-05
-1.56479050598972e-05
-2.4152135007672e-05
-2.63086188272272e-05
-3.89301797719601e-06
-2.02711098999414e-05
-1.28123368291e-05
-4.78502121749353e-06
-5.09298054372763e-06
-1.02656129303584e-05
-3.14112227358779e-06
-2.12402679698963e-05
-2.20704604627724e-06
-1.30594907266653e-05
-1.55292485143702e-05
-2.30462572106901e-05
-2.89276187981124e-05
-2.73664216143472e-06
-1.35568256392776e-05
-1.65463793433125e-05
-2.25115795122356e-05
-4.94784720021535e-06
-7.36634293409113e-06
-2.39447099497863e-05
-8.55083208173538e-06
-2.83106232704112e-05
-1.73860863441399e-05
-1.15050254494516e-05
-2.81456599179328e-05
-1.03038950542144e-05
-5.12513337590311e-06
-1.18505450319157e-05
-8.31858071761588e-06
-2.48475222820108e-05
-2.03038023615658e-05
-9.74873344859276e-06
-1.08201145950043e-05
-2.40484294761077e-05
-1.57299710469896e-05
-1.09735764076909e-05
-9.44308683930677e-07
-2.11407909194743e-05
-2.98074279636357e-05
-1.25394323257361e-05
-9.4308830642359e-06
-2.16984604805347e-05
-2.21264080647314e-05
-1.82979587441979e-05
-2.21380898115294e-05
-1.1030169882804e-05
-1.69147100876856e-05
-2.3367265717496e-05
-1.78505805129202e-05
-1.40085033238845e-05
-1.75129198110329e-05
-3.43279369303523e-05
-3.13244396750989e-06
-9.62532508123607e-06
-1.93318103256087e-05
-1.51036944263191e-05
-4.17226705789774e-06
-1.84443383943102e-05
-3.79978625048485e-05
-1.54152569110521e-05
-3.0546712660841e-05
-9.84170494794262e-06
-7.333971891026e-06
-1.82314865530885e-05
-8.59564589659653e-06
-2.87436480328841e-05
-6.09923848623698e-06
-6.985677316729e-06
-2.80831007661226e-05
-1.23281797462072e-05
-1.79379263079943e-05
-8.05120625229175e-06
-1.93103630896952e-05
-3.42857441694878e-05
-7.3746462715907e-06
-1.61357821212821e-05
-3.59595121818431e-05
-8.05012893896578e-06
-3.46647804192307e-05
-1.39979365263519e-05
-8.53687085201709e-06
-9.63232368887347e-06
-2.22838767204544e-05
-1.73469145217695e-05
-9.85794643435059e-06
-3.10122047760124e-05
-1.11525134903508e-05
-1.95691279563288e-05
-1.85902356127397e-05
-1.7518686489614e-05
-2.09819136548369e-05
-6.86465137729344e-06
4.94170869665708e-06
-2.14096571352348e-05
4.36523873007646e-07
6.66150804686716e-06
-1.87242475000175e-05
-1.59443897936755e-05
-1.58186543124902e-05
-1.77929021262131e-05
-2.63648043480139e-06
4.87582935988149e-06
-6.37971209446403e-06
1.01477112019703e-06
-1.34614274023666e-05
-1.74129735431187e-05
-1.68658092645961e-05
-4.4289642646596e-05
6.08704775768956e-07
-2.3366668647116e-05
-2.02453632141203e-05
-7.91033552984946e-06
-1.07755062129622e-05
-2.23498036324702e-05
-2.30096962638534e-05
-1.03669873826965e-05
-1.15770978092408e-05
-1.85678997641104e-05
-2.1090858167355e-05
-6.93115285283677e-06
-1.45661774276958e-05
-1.35389914292605e-05
-1.71957989390217e-05
-2.97568082806899e-05
-1.95667088795047e-05
-7.44031116910835e-06
-9.19228025479296e-06
-8.73471643990574e-06
-2.58553813906374e-05
-8.86620193726225e-06
-2.07285187076671e-05
-4.87011621677744e-06
-1.10256514266638e-05
-9.85509264366789e-06
-2.19098032450436e-05
-1.41714474857215e-05
-7.93292158094565e-06
-1.61721903864395e-05
-2.29321774223626e-05
-2.65860665822507e-05
1.63050032363751e-06
-2.12883960098126e-05
-2.64722435180673e-05
-1.42609232568378e-05
-1.63504838498978e-05
-1.65732356921355e-05
-9.88891961761941e-06
-1.0607354902914e-05
-8.80038481975345e-06
-2.27010142957194e-05
-2.24746624287157e-05
-2.24233817800692e-05
-6.81457938450317e-06
-1.70707671870631e-05
-6.27117753329695e-06
-1.16001757977293e-05
-1.90200810877157e-05
-4.29530008396948e-05
-8.93133212824154e-06
-2.07738527062293e-05
-3.97149470749025e-05
-2.02368892860349e-05
-1.08120141971388e-05
-3.27234190408797e-06
-2.6675947015747e-05
4.85261542017051e-07
-9.90994157684971e-06
-1.64102069545346e-05
-7.3942801065665e-06
-1.12969511692451e-05
-2.22471450768886e-05
-7.65531896009648e-06
-2.70946251831567e-05
-8.95716995634251e-06
-2.59177132104994e-05
-3.5487654901722e-05
-1.40693730759809e-05
-2.88823868075372e-05
-1.89571011233214e-05
-3.44885607365422e-05
-3.05644643630363e-05
-1.16083717249715e-05
-2.19849164213026e-05
-1.83835861675279e-05
-1.73607313825896e-05
-1.08951051916713e-05
-1.15230921162229e-05
-1.12061738919132e-05
-1.32849588269248e-05
-2.04127884901033e-05
-6.19909964884938e-06
-1.66138320199177e-05
-2.53462762213471e-05
6.15436173456728e-08
-1.30602885532483e-05
-2.92082328435529e-05
-1.99718438980699e-05
-6.71635265311391e-06
-9.24379177755222e-06
-2.49988444585013e-05
2.37432416316554e-06
1.30072608337117e-05
-2.55664008904162e-05
-1.1773160972613e-05
-1.3060376531103e-05
-1.67961177477231e-05
-2.14588733270546e-05
-2.6363642440606e-05
-2.74762030760652e-05
-4.14873983396313e-06
-1.88978199352712e-05
-2.71125182172022e-05
-7.15724767320247e-06
-1.65899877608269e-05
-1.67704401959587e-05
-1.63295312442331e-05
-1.75540455955804e-05
-3.53138355575636e-06
1.28981706032731e-06
-2.12221681249225e-05
-1.05321232853629e-05
-8.72310756437247e-06
-9.33632605593337e-06
-7.1105338185736e-06
-7.90417406617364e-06
-4.69893569196689e-06
-1.35272806452157e-05
2.47706601996516e-06
-2.7362203245514e-05
-1.4786242039987e-05
-1.12297649939639e-05
1.22115039275897e-05
-3.76470355431718e-05
-3.27194561796613e-05
-2.50755418861462e-05
-4.69795461510028e-06
-8.76463970163351e-06
-1.80863130738347e-05
-1.65541775445762e-05
-2.65293286831537e-05
-1.33266717223854e-05
-1.87260681924675e-05
-8.7672647768122e-06
-7.29880287599776e-06
-1.24499326192403e-05
-1.40985355778991e-05
-3.55091085247913e-06
-1.33781769975134e-05
-1.7713490281921e-05
-2.90505864813104e-05
-2.28515931448104e-05
-2.9756186836176e-05
-1.25577497654334e-05
-1.74163495477608e-05
7.64386590392458e-07
-2.34514396996778e-05
-4.23869671382182e-06
-1.79336803708428e-05
-5.6350215605746e-06
-2.11538667201144e-05
-1.33331187844019e-05
-1.53452083863778e-05
-1.36194335176086e-05
-1.8966806307567e-05
-1.96861364969e-05
5.55259929713471e-06
-2.5263201364819e-05
-6.1713565128021e-06
-2.02498995018365e-05
-3.66726591841599e-05
-2.49405941961288e-05
-1.70415178523308e-05
-1.43140627253906e-05
-2.68817288030681e-05
-1.44150860432977e-05
-1.73555981962315e-05
-2.04352990514643e-05
-1.00303742058965e-05
-2.0724920401341e-05
-6.29883072707514e-06
-1.92573868278983e-05
-2.84922035254594e-05
-5.3176259561117e-06
-2.87692366795256e-05
-1.06501045175868e-05
-7.41793111189336e-06
-3.59948346700933e-05
-2.6894416921445e-05
-1.16347029130743e-05
-2.04143017019798e-05
-1.42333680243208e-05
-1.30457378854706e-05
-2.57624598819305e-06
-2.97189013161632e-05
9.22815835430009e-07
-3.33956625226919e-05
-1.53812360548142e-05
-4.33589038581331e-06
-1.40857191435236e-06
-1.19158116494386e-05
-5.44299433171125e-06
-9.89130670099177e-06
-1.72342758057706e-05
-1.87078716300518e-05
-2.83821016840159e-06
-1.9819225880898e-05
-8.85335855857837e-06
-1.32736439062858e-05
-2.57745823216658e-07
1.47585235111752e-06
-2.52098093459021e-05
-8.1083894044163e-06
-8.81212074646494e-06
-1.12645505574924e-05
-2.34673537921881e-06
-8.41659718359348e-06
-2.21435518214914e-05
-1.24634806896392e-05
-1.32795925842898e-05
-1.7782051034864e-05
-4.28582778239027e-06
-1.82184513722715e-05
-1.32942886458308e-05
-1.51635380232713e-05
-1.84795777593474e-05
-3.42861943401606e-05
-3.33552614738852e-05
-5.95153082974811e-06
-6.77666755046413e-06
-1.20763986523156e-05
-7.2737323723678e-06
-1.46224818016916e-05
-2.49455700029479e-05
-2.88288108339477e-05
-3.37217283013261e-05
-1.87776504154955e-05
-2.92260253391038e-05
-2.88990884337193e-05
-1.89687258546301e-05
-2.11112299377212e-05
-9.34684112913695e-06
-6.49513978360912e-06
-6.08258072260586e-06
-1.50634749224221e-05
-5.3073225504732e-06
-2.97716256589543e-05
-7.83411821455629e-07
-1.49277864954681e-05
-2.61917127942882e-05
-1.08744078448799e-05
-3.01436476667817e-05
-3.35203406874473e-05
-1.87365240406086e-05
-2.74762963661873e-05
-4.28687936646039e-05
-6.54375794560143e-06
-5.13785821515266e-06
2.32520718036256e-06
-3.94243914341705e-06
-1.54514414263755e-05
-1.88326120220598e-05
-1.10152475558465e-05
-1.56113700020109e-05
-1.30596582188652e-05
-5.94683820621688e-06
-2.39978677023842e-05
-1.03913598179059e-05
-3.24775711502624e-05
-1.62674288501894e-05
-7.41828752175195e-06
-9.96429568694131e-06
-1.69471801986839e-05
-8.06716920390148e-06
-3.66785138049316e-05
-2.27924692326007e-05
-1.2985704831352e-05
-1.88272063495957e-05
-1.0770447322297e-06
-1.71761495897219e-05
-2.58904825110291e-05
9.70788325042852e-07
-1.28980690597476e-05
-2.32317572286487e-05
-1.77230707941354e-05
-3.18366429065911e-05
-1.59165912989828e-05
-2.76322556550242e-05
-7.64761302850556e-06
-1.64340684284785e-05
-2.45700424452712e-05
-1.02944268878938e-05
-6.82395184767357e-06
-1.81260142912015e-05
-1.79422096044886e-05
-1.05798354991168e-05
-2.74211772684175e-05
-7.28632270540556e-06
-1.9605086622114e-05
-1.36097131824985e-05
-1.34411514025498e-05
-1.38914879187503e-05
-1.01919261501118e-05
-1.49126766062013e-05
-1.58088936015982e-05
-1.26668682323828e-05
-2.11854246518496e-05
-2.24930214093297e-05
-1.67388267260499e-05
-6.78931766154589e-06
9.82922265223667e-07
-2.81340361230373e-05
-1.42548968830736e-05
-7.93772430021296e-06
-9.1834708224009e-06
-1.60731010500091e-05
-2.29257167902203e-05
6.01174843017268e-06
-3.58932528103811e-05
-2.38714843163408e-05
-2.05861677332014e-05
-1.22845333580069e-05
-8.77965865655578e-06
-2.0542783762337e-05
-3.21264911775536e-05
-2.67410736619174e-05
-1.22365723726886e-05
-1.13853080966724e-05
-3.64558921598965e-05
-9.2134410675828e-06
-2.11566945149454e-05
-1.17584482810495e-05
-2.14604907183561e-05
-2.81009959509967e-05
-1.12631637027642e-05
-1.8878908524165e-05
-2.18775996334016e-05
-3.17253113865625e-05
-6.16368019369444e-06
-3.26804692312032e-06
5.51518393611441e-07
-2.57844464728225e-05
-2.91121892457339e-05
-8.23439553940978e-06
-1.38202633660625e-05
-1.60650094060494e-05
-2.38444623870375e-07
-7.38589158641375e-06
-1.61998804774531e-05
-3.28294025062076e-05
-2.30357971473097e-05
-2.22985943922742e-05
-2.14832467342793e-05
-2.14207760819569e-05
-1.80057357721685e-05
-2.80451659525412e-05
-2.05368580312311e-05
-1.50093906660824e-05
4.14998170306117e-06
-1.55547298073449e-06
-9.66300931302075e-06
-1.30901050552664e-05
-1.49018726076379e-05
-2.17888627545584e-05
-7.48007926941632e-06
-2.8690465863588e-05
-1.07909114423864e-05
-2.12581298882472e-05
-7.82567884435331e-06
-1.47188422334555e-05
-1.31018878376799e-05
-1.54727010472617e-05
-1.94555321666452e-05
-1.87174132061189e-05
-1.71047023452182e-05
-1.66679206523917e-05
-1.51930739136741e-05
-2.27158948021877e-05
-1.29467442118365e-05
5.04031352984286e-07
-8.41944738877394e-06
-2.04502789486038e-05
-1.53760100351524e-05
-1.36324666989531e-05
-1.93658626047383e-05
-1.72051855047073e-05
-1.3520301166231e-05
-7.58548593995368e-06
-2.57152178043142e-06
-1.38025281062074e-05
-2.29299921528893e-05
-1.61115288395606e-05
-4.94945949459852e-06
-1.73450644318645e-05
-4.7622832928779e-06
-1.5186539338121e-05
-2.50791311061535e-05
-5.18662844633433e-06
-2.83455816512991e-05
-1.34356267511047e-05
-2.07344703164795e-05
8.3542595848496e-07
-2.64198042708853e-06
-4.25542192084789e-06
-1.96838025591923e-05
-9.86599603163615e-06
-2.75661854152636e-05
-2.14965832361767e-05
-8.12890274611454e-06
-1.43592963763833e-05
-6.20206058105846e-06
-1.61093755473629e-05
-1.68180372641994e-05
-2.70754876356019e-05
2.37235945425213e-08
1.37364197007063e-06
-9.11648012828035e-06
-2.00366784226804e-05
-5.0778283108595e-06
-3.90178932008452e-05
-1.86303190241085e-05
-3.14686597147808e-05
-2.77494472198581e-05
-2.94604909169602e-05
-1.71189929538114e-05
-1.23249205831589e-05
-1.34372711246757e-05
-1.79895584660299e-05
-2.04351050387391e-05
-2.03888513300749e-05
-9.16637471621499e-06
-2.44038721648855e-06
-1.65495767283847e-05
-2.44313781967193e-05
-2.74636318713438e-05
-3.31488370643629e-05
-1.76315276828914e-05
-2.24603087005976e-05
-2.21510679376333e-05
-1.4974939611519e-05
-1.07274196680518e-05
-2.27625030525527e-05
-2.09329532952133e-05
-1.18075000638976e-05
-1.06672728754755e-05
-8.44519450691541e-06
-2.12720439337056e-05
-2.33532015188272e-05
-2.67690400502516e-05
-1.82928933208552e-05
-2.23282511415492e-05
-1.41993357868328e-05
-2.15790523209761e-05
-6.8640099863604e-06
-3.2619369196957e-05
-1.27174514652993e-05
-1.54252484879586e-05
-7.29535459845741e-06
-1.93616935264568e-05
-7.06012799180936e-06
-2.39960765661451e-05
-2.243389276642e-05
-1.01103488558996e-05
-1.15640669410716e-05
-1.65604981067258e-05
-1.97417000313185e-05
-3.8260081153372e-06
-1.23754562206298e-05
-3.45155742116734e-05
-2.508019845367e-05
-2.11048344443589e-05
-1.66862604989786e-05
5.00185245567833e-06
-1.52535878512061e-05
-1.18077231505706e-05
-2.57114228823984e-05
-1.61880521091077e-05
-4.24484355791331e-06
-9.53035688034506e-06
-1.82473334079034e-05
-1.81294559183802e-05
-2.17346820241946e-05
-1.51047414692781e-05
-1.42334897326333e-05
-1.60024945864765e-05
-3.84041932515912e-06
-1.58394775919931e-05
-2.60010134256396e-05
-2.2831516834151e-05
-2.8056728379382e-05
-2.65446153002992e-05
-1.84462205271571e-05
-1.73872316689976e-05
-4.00559331453538e-06
5.5658354657361e-06
-1.48716283875056e-05
-7.58374054282574e-06
-1.39436628824606e-05
-2.04712709995087e-05
1.72637618014119e-06
-2.18640879927547e-05
-1.95415835417059e-05
-9.69733350634362e-06
-7.22299361041738e-06
-1.61102010124496e-05
-3.31870149355719e-05
-1.31213629386508e-05
-1.10172617261627e-05
-8.62986700379901e-06
-2.26745758576147e-05
-1.39930252154794e-05
-5.8905456501702e-06
-1.71042569969418e-06
-8.48417437678328e-06
5.51894620907293e-07
-1.46771744971483e-05
-2.11372136354733e-05
-1.99273624380514e-05
-8.15250932715407e-06
-3.43594666649671e-05
-1.45035544693608e-05
-3.2115820801175e-06
-9.496768576759e-06
-1.37273787806509e-05
-1.92792741430635e-05
-1.2282911476644e-05
-1.83355061906625e-05
-1.65155003282502e-06
-1.19401317755948e-05
-2.61825715051309e-05
-1.00429574403275e-05
-1.83325468876025e-05
-2.09679008542832e-05
-1.65747632818389e-05
-1.60781334642465e-05
-1.62694784706274e-05
-1.2914924674277e-05
-2.89039190152219e-05
-1.42457569687895e-05
-1.30467569739277e-05
-2.65837181190154e-05
-3.0967648681171e-06
-1.99664666827046e-05
-1.21601985130605e-05
1.33890155175214e-05
-8.0190959041538e-06
-2.33429234204505e-05
-1.54662517769536e-05
-3.08810400347231e-05
3.26032083737572e-06
-1.92248770287827e-05
-1.9335734710456e-05
-6.43030713330145e-06
-1.68775771692404e-05
-5.80130822811671e-06
-2.16647655357114e-05
-6.88832834337621e-06
1.95993936285298e-06
7.67364010435184e-07
-1.41742965503902e-05
-4.52818762070673e-06
-2.85608467758802e-06
-3.33894604311066e-06
-2.24449411239679e-05
-1.89895593529461e-05
-5.41685781557179e-06
-1.69272179127592e-06
-1.7209256423003e-05
-1.49292898372261e-05
2.65136612887757e-07
-1.64832091715459e-05
-9.05445066429704e-06
-1.98559026144793e-05
-2.34069599569746e-05
-1.72945019540988e-05
-3.21390625496241e-05
-8.85063888302062e-06
-2.22317660931932e-05
-2.00089612760044e-05
-3.02358171988094e-05
-6.95155682690273e-06
-2.87803638399182e-06
-1.56619632341817e-05
-1.31926330125501e-05
-1.23238308667194e-05
-1.37176664998501e-05
-2.22706626154878e-05
-2.12207076387537e-05
-1.01171534641433e-05
-2.50202190506201e-05
-2.12930191606071e-05
-5.47779709725138e-06
-1.82377237205609e-05
-2.18248347265407e-05
-2.32290585809127e-05
-3.09381909099485e-05
-8.51577143417392e-06
-8.55470141967428e-06
-1.68318063978236e-05
-2.28441935777525e-05
-2.25215057599551e-05
-1.93788803695834e-05
-3.86513971445878e-06
-4.68618515860666e-07
-1.76934859823464e-05
-1.85874412982186e-05
-2.66401851857041e-05
-1.47659260650397e-05
3.53706580823223e-06
-1.19617213532446e-05
-2.9901550541062e-05
-3.11968080048159e-05
-1.61340518303639e-05
-1.44022876937062e-05
-1.15406134278453e-05
-1.75510321562813e-05
-2.8123933856423e-05
-1.23205455495392e-05
-3.70427355003398e-07
-2.09496717517311e-05
-2.52405915409658e-05
6.98154862919991e-06
-1.35924100737964e-05
-2.6319851986822e-05
-1.59514951830516e-05
-8.95149592442173e-06
-1.77298522210996e-05
-1.80289444912973e-05
-1.85241435665104e-05
-1.21716200483029e-05
-2.47469912675326e-05
-2.43199463961974e-05
-2.61622065788197e-05
-3.2641834984016e-05
-2.94662054187184e-05
-1.51859060028619e-05
-1.69139299885759e-05
-1.36379559803134e-07
-1.28842866879616e-05
-1.96646955758712e-05
-2.55914506252522e-05
-1.37126275886269e-05
4.57225711327345e-06
-9.54194651909877e-06
-1.44516931676231e-05
-3.33294483541035e-05
-1.45254263758262e-05
-2.79687101172082e-05
-8.77737456233676e-06
-1.75477594707232e-05
-1.02044535269186e-05
-1.45737635910904e-05
-8.97464834678262e-06
-1.56138271146211e-05
-1.33963929436412e-05
-1.36215351987202e-05
-5.40266513759453e-07
-2.01122829633178e-05
-7.2315365050388e-06
1.31853744757482e-05
-4.0986498641212e-05
-4.64279511651261e-06
-1.73784538957188e-05
-2.97581774293474e-05
-1.35208012943245e-05
-2.56527059630183e-05
-2.17786814791081e-05
-1.61607094454021e-05
-1.88157669635357e-05
-2.19818262908227e-05
-3.29361967133184e-05
-2.29040766062171e-05
-8.26604227234734e-06
-2.29067073364403e-05
-1.91788345697203e-05
-1.62429196310865e-05
-5.77405339232086e-06
-3.24814681902758e-05
-1.18547562240405e-05
-1.22455704952938e-05
-3.2853285010323e-05
-5.74633772487378e-06
-1.37313773338478e-05
-1.32184773809119e-05
-6.17721200383534e-06
-9.54391939684682e-06
-1.59267862798227e-05
-1.98286894144542e-05
-2.71679375712313e-05
-2.25657429821046e-05
-1.74465532010822e-05
-2.55483421173541e-05
-1.61046479111002e-05
-1.53017406530535e-05
-2.33895044181603e-05
-3.07838266314453e-06
-5.91864846027781e-06
3.75701912784703e-07
-4.42697678409477e-06
-7.19536611847222e-06
-1.36039013606836e-05
-1.41247054884016e-05
-1.1620640306696e-05
-1.39352207836175e-05
-4.15859949354803e-06
-1.28776154716049e-05
-7.62740143738792e-06
-1.30979103643262e-05
-1.48151370386084e-05
-1.3446570158143e-05
-1.35889031613547e-05
-1.25752650093475e-05
-1.23150322739466e-05
-1.33122076096963e-05
-9.36085974900211e-06
-4.22377394880766e-06
-6.1048962559063e-06
-1.81149057699764e-05
-1.98395093202245e-05
-2.9500614676653e-05
-1.08742192585146e-05
-2.30586387939466e-05
-1.3169347467329e-05
-1.37519873400142e-05
-1.72215794557175e-05
-8.18091388549511e-06
-7.28340503191512e-06
-1.34264643528862e-05
-3.17502023891489e-05
-3.48723778493077e-05
-1.18754150982168e-05
-2.28080568227919e-06
-2.7216589387013e-05
-1.29998354475103e-05
-5.15019182488329e-06
-1.3052489172765e-05
-2.72338724974364e-05
-1.45418127658202e-05
-1.81920127182802e-05
-1.94818417334383e-05
-1.53125775287699e-05
-3.95402869914468e-05
-2.4889494700966e-05
1.39845135266967e-06
-1.15234758278736e-05
-8.80782805290994e-06
-9.60576679118222e-06
-1.33028301514078e-05
-1.94043063477042e-05
5.60359934550299e-06
-3.50002971888659e-05
-1.0877132587411e-05
-2.49101136286152e-05
-1.68077706970379e-05
-2.68727882574886e-06
-1.12599865513634e-05
-2.4876839526156e-05
-2.95794580579914e-07
-1.5410093154714e-05
1.03266397553321e-05
-2.1545683949735e-06
-3.58265675065948e-05
-1.71081746242086e-05
-1.37961647185885e-05
-2.28254375161209e-05
-2.56638012893721e-05
-2.95249924982901e-05
-9.54635511291941e-06
-8.16601758856822e-06
-1.44327407616322e-05
-1.89554859646257e-05
-1.76315754165238e-05
-3.12225018513161e-06
-2.08439113846371e-05
-7.23558543117721e-06
-8.9610926376629e-06
-3.903997553615e-06
-7.13734064286619e-06
-7.94259561681002e-06
-1.41844882397377e-05
-6.66947770487974e-06
-1.75423927890984e-05
-3.83709605878575e-06
-4.02783081102018e-06
1.09399084885841e-05
-2.31322634492307e-05
-3.22430646735942e-05
-2.11296884318097e-05
-2.02196680741221e-05
-2.51978864145656e-05
-4.86511763213984e-06
-2.32477272700654e-05
-9.74827889940459e-06
-2.40447165155021e-05
-2.25911485133298e-05
-5.01608198215057e-06
-1.68185419737217e-05
-2.63598078718912e-05
-1.10565848506931e-05
2.30645370272607e-06
-1.79567652402234e-05
-1.68636394591524e-05
-1.581538555136e-05
-4.97246265769925e-06
-5.81590774324883e-06
-6.32306342645961e-06
-2.07770427764373e-05
-1.73052931172073e-05
-2.07277574747243e-05
-1.41084512448557e-05
-1.17867568631067e-05
-1.73478480182342e-05
-9.06150325430568e-06
-1.68318187944026e-05
-9.86335739310503e-06
-7.43050884015049e-07
-7.51421752515953e-06
3.69115768213379e-06
-1.98451969981526e-05
-3.76801877051741e-06
-1.54772101359032e-05
-5.4755792150316e-06
-1.02797263934553e-05
-2.34177815377433e-05
-2.44791898465246e-05
-1.42476410433126e-05
-2.1796859639096e-05
-4.36885326995467e-06
-2.83633086565309e-05
-1.31445475182356e-05
-2.3122438124241e-05
-1.29655974247798e-05
-9.82231844814105e-06
-2.83221110828148e-05
-2.53368926144418e-05
-1.21239765809512e-05
-2.28740775657556e-05
-2.40706745366092e-05
-1.62386070792679e-05
-2.09302124030965e-05
-3.68243260103932e-06
4.3632572536391e-06
1.42988596618527e-06
-3.00562904132978e-05
-3.25766501600024e-05
-1.1332792998675e-05
-2.69575558496556e-05
-1.10409228133009e-05
-2.54638607583653e-05
-1.90791560063254e-05
-2.02491307463329e-05
-7.15328059896452e-06
-2.02146911909731e-05
-1.03301816218981e-05
-1.00921123796522e-05
-1.7298736287354e-05
1.94425711052757e-06
-2.12022150790805e-05
-2.11672126442675e-05
-2.82014054724179e-05
-9.9955414579358e-06
-2.11634667753339e-05
-2.11019244148136e-05
-1.24360365095734e-05
-1.23556514360213e-06
-1.80940583416672e-05
-2.60637231493861e-05
-1.8817286501866e-05
-1.46231143862126e-05
-3.26063507393161e-05
-2.23092758760676e-05
-1.65448069517728e-05
-2.09808539660953e-05
-1.01443621416129e-05
-4.51074917890893e-06
-8.83704708662779e-06
-2.05515340087879e-05
-2.16211797421002e-05
-1.73776907269066e-05
-2.50038361827342e-05
-2.41970458633427e-05
7.86651460199859e-07
-1.67731145621537e-05
-2.22411476387978e-05
-1.9361606476754e-05
-1.77457013598528e-05
-2.2085885539867e-05
-1.62628753213924e-05
-1.34804272632968e-05
-3.38396385977996e-05
-1.61772718302775e-05
-1.22488092435651e-05
-5.71796059978632e-06
-1.69798074203172e-05
-2.88329876482705e-05
-1.04918546919941e-05
-1.79152736467077e-05
-1.0448782934813e-05
-1.71102499026455e-05
-1.26228560368091e-05
-1.38436631443159e-05
-2.32937822072878e-05
-2.57435362926281e-05
-2.14229134428639e-05
-1.57571819310716e-05
-1.2441343635692e-05
2.35757248563482e-06
-9.58636812243195e-06
-8.91703777915179e-08
-2.53587944302844e-05
-1.82032576283403e-05
-2.1835549784185e-05
-1.0678049561803e-05
-2.6573492876245e-05
-1.49680639378259e-05
-2.0380643095368e-05
-2.47868917602485e-05
-9.4240298555136e-06
-5.3237480064931e-06
-2.00906269359301e-05
-1.06862995696599e-05
-1.21780634940705e-05
-2.60023130654175e-05
-1.68661079218364e-05
-3.93863712129927e-05
-2.14609980288091e-05
-2.14148709708728e-05
-1.63048713783882e-05
-2.22658245208819e-05
-4.10258894767236e-06
-1.13393033378488e-05
-8.63725140170661e-07
-3.45005845249376e-05
-2.59997923003646e-05
-1.99198346121513e-05
-1.40963476199359e-05
-1.8149828978528e-05
-9.62180509436896e-06
-2.80735886472199e-05
-1.07866629214684e-05
-1.3992896990066e-05
-7.3342377050016e-06
-5.94970867622648e-06
-1.60758141243155e-05
1.9373161545128e-06
-3.64344395673211e-05
-3.95260918622342e-06
-1.13822641373474e-05
-1.50831086376348e-05
-1.25727643967779e-05
-1.90016025511615e-05
-2.29732109697753e-05
-2.21978584148505e-06
-1.12585555670018e-05
-1.60740462684791e-05
1.0138224937856e-06
5.3791011396673e-06
-1.80054158588033e-05
-1.04245052627717e-05
-1.12654998237096e-05
-1.24174833612169e-05
-4.46697636761449e-06
-2.89355125179454e-05
-2.28252544607187e-05
1.53377807858572e-05
-5.06856907601456e-06
-8.41088114381566e-06
-3.53230018101871e-06
-1.09089324459205e-05
-2.39940978654554e-05
-1.48827103891349e-05
-1.7008256117451e-05
-9.08371638835265e-06
-1.25404647556851e-05
-4.42975908790141e-06
-1.49926163911482e-05
-1.78251487383659e-05
-1.62740753836072e-05
-3.16418746970354e-05
-2.46793236444345e-05
4.02980166026405e-06
-1.168322023594e-05
-1.85972509746808e-05
-8.02180805971803e-06
-5.67382995542091e-06
-1.99617446845557e-05
-1.86115273969246e-05
-3.49041078346967e-05
-1.53028532453071e-05
-8.78922616903265e-06
-3.2254345021839e-05
-8.70966727130239e-06
-1.14056579851642e-05
-2.35055250155625e-05
-6.20434957656879e-06
-7.2583624368012e-06
-6.74455166250121e-06
-1.3317987595854e-07
-2.7953230855887e-05
-2.48496509422585e-05
-1.32052043134876e-05
-9.78650284259968e-06
-1.82139259008693e-05
-1.36451531786131e-05
-6.44536559100077e-06
-1.53057744043106e-05
-2.32951740037109e-05
-1.67015943682947e-05
-1.57336512108739e-05
-1.92402388644429e-05
-1.22452312841474e-05
-1.34983371761617e-05
-1.2229003705065e-05
-8.92161717589816e-06
-2.04558459641804e-05
-3.72789262662176e-05
-1.44397627492212e-05
-3.80272155513751e-06
-2.3244791072921e-05
-2.80470560297097e-05
-9.9430982920078e-06
-1.43758912565911e-05
-2.19424245178732e-05
-3.37550435923573e-05
-1.23568386074024e-05
-1.36906306746417e-05
-2.04238041244813e-05
-9.60737623569932e-06
-1.17906694015573e-05
7.19196483598447e-06
-2.35032597127305e-05
-1.47499524099728e-05
-1.24366927441899e-05
-9.79822500770275e-06
-2.02784716022271e-06
-2.8580884491499e-05
-1.26546066618309e-05
-1.31096908668439e-05
-5.81263730296685e-06
-2.6353381930225e-06
-1.408440432994e-05
-1.43309509726684e-05
-1.37967815246216e-05
-7.28690212056048e-06
-1.45049664059445e-05
-4.23436165010787e-05
-2.23313111383239e-05
-1.45158875232566e-05
-1.06788346070127e-05
-3.6195855303434e-06
-1.18696676645864e-05
-3.39165068437087e-05
-1.35451290688114e-06
-2.34295662048735e-05
-4.78570479741622e-06
-4.34175230648687e-06
-1.77132673066113e-06
-2.10833155311981e-05
-3.79655803033084e-06
-1.18131597837552e-05
-1.76364888427922e-05
-1.11691465966716e-05
-1.71816066309846e-06
-2.83475454265285e-06
-1.97547427408775e-05
-1.06047953016936e-05
-1.81250397340945e-05
-1.43579705970657e-05
2.69586294556219e-06
-7.9406677731803e-06
-2.83097257990216e-05
-2.01468144693359e-05
-1.13010942102652e-05
-2.78569341563527e-05
-1.76175549673927e-05
7.27523532867183e-07
-1.86200127368172e-05
-1.09529062035927e-05
-2.21736413537672e-05
-3.42632557883778e-05
-1.18530359300059e-05
-3.67982503445169e-05
-1.04172208883071e-05
-1.65028383864143e-05
-2.68373884146036e-05
9.06994678887658e-07
-4.36561173988548e-06
-7.42986254117632e-06
-4.40691514270293e-06
-7.96342057350604e-06
-1.47887062840883e-05
-1.80231758954744e-05
-2.89877325137188e-05
-2.06925477213545e-05
-1.97531126564016e-05
-1.2400805178554e-05
-2.13934078903698e-05
-7.19760643120707e-06
-2.90477754414041e-05
-1.96597072095712e-05
-1.6209159982622e-05
-1.29188533090845e-05
-5.69207342051961e-06
-2.0588449746502e-05
-2.45621899733946e-05
-1.12641441433648e-05
-2.95573742095341e-05
-1.73384019094877e-05
-1.61900062814638e-05
-1.62433002939753e-05
3.94918262756179e-06
-2.6995287968105e-06
-2.55650980143569e-05
-2.65366801113475e-05
-1.72779203782795e-05
-9.23265693076004e-07
2.43838799950005e-06
-7.66481158691844e-07
-2.07127737515729e-05
-1.24639216220603e-05
7.9860545302079e-06
-1.27691918333215e-05
-1.69251946532078e-05
-1.52685385913399e-05
-1.79339000882859e-05
-2.9900669655634e-05
-1.62138441804312e-05
-1.6217564219499e-05
-1.28598683844426e-05
-9.97566440453086e-06
-1.16927673399758e-07
-1.71743706606381e-05
-1.86709281725255e-05
-2.20840464004361e-05
-2.80936109788002e-05
-1.85913411528261e-05
-1.0894285074131e-06
-2.97885055972143e-06
-2.23325914943265e-05
-9.36529242760424e-06
-5.61310204883494e-07
-1.89790764908703e-05
-1.34971345728903e-05
-2.36985480056057e-05
-1.3460388919196e-05
-1.12386308355324e-05
-9.92185742614768e-06
-2.065825430339e-05
-1.59427940035791e-05
-7.59343262403577e-06
-6.73659451613247e-06
-9.86047485084735e-06
-2.0317159186636e-05
-1.80303738169889e-05
-2.13630880558838e-05
-1.57628616783147e-05
-3.2249627970982e-05
-1.57778604317795e-05
-6.27342383347729e-06
-1.65117059033825e-05
-1.969055893015e-05
-1.52140442833526e-05
-1.60372519078932e-05
-1.15441932517457e-05
-1.43874553973993e-05
-8.50080633060904e-06
-8.45446050506088e-06
-2.55183348042537e-05
-5.54227165380589e-06
3.58640735879433e-06
-1.69923058281815e-05
-2.47290302417536e-05
-2.04995482779774e-05
-4.93976694075599e-06
-8.36350174242446e-06
-2.54090822375594e-05
-1.58338278187096e-05
-3.07316392682962e-05
-2.30192826076095e-05
-2.18280586876804e-05
-1.67204573897118e-05
-7.98633548181202e-06
-2.25756886060903e-05
-1.26672475379381e-05
-1.51824402492233e-05
-1.03445203926929e-06
-8.82000301295252e-06
-1.000986476945e-05
5.66741838606411e-06
-2.45676676133305e-05
-5.0224816884615e-06
-1.07432758267593e-05
-7.96960916301137e-06
-1.67553174634769e-05
-1.00231695237685e-06
-1.50538608016029e-05
-1.4711485527632e-05
-5.59854799915789e-06
-3.14578442553445e-05
-1.43577384661947e-05
-6.63480505135718e-06
-1.97197365412293e-05
-1.85050474251475e-05
-6.66183392480812e-06
-5.1410891696513e-06
-1.03794763530175e-05
-1.1565797830458e-05
-5.12319869023315e-06
-3.47589130807824e-05
-2.54364353408853e-05
-2.31331928184129e-05
-1.11105837660793e-05
-9.09973702893579e-06
-1.72181164908618e-05
-2.38055012690064e-05
-5.35953327001636e-06
-1.0466697546537e-05
-7.95778670342246e-06
-9.6728362583562e-06
-2.38055276099935e-05
-1.79048555442156e-05
-2.07730773833376e-05
-5.41528822881989e-06
-2.79657567156893e-05
4.1014016064691e-06
-1.56684035889012e-05
-1.95207180099065e-05
-1.62863715051104e-05
-1.48601716163364e-05
-6.6387996193494e-06
-3.5319670860678e-05
-1.75142195430991e-05
-1.00556835295388e-05
-1.14970389966922e-05
-3.08784262312891e-05
-1.46463702739379e-05
-1.33631915755122e-05
-2.31500592842272e-05
-1.70401087166689e-05
-1.65105557183162e-05
-1.3339748317355e-05
-3.2563020644749e-06
-1.59314124344496e-05
-8.32120281183301e-06
-3.28420789122507e-05
-1.21258825188847e-05
-1.94670839581917e-05
-2.65926309750812e-05
-2.00247342468717e-05
-3.97033837631694e-06
-2.72922412623749e-05
-2.76239338750015e-05
-2.19267915032844e-05
-3.42340065176969e-05
-8.77874837270552e-06
-2.26571562353091e-05
-9.38612144774525e-06
3.38902021156155e-06
-2.83100206317022e-05
-2.03178719445323e-05
-2.26965623320376e-05
-4.76814987309704e-06
-1.87521429028126e-05
-2.17581777301038e-05
-1.05262816409097e-05
-2.96219713692933e-05
-2.7639094021737e-05
-2.49431432854794e-05
-1.67140994367386e-05
-1.43424331702196e-05
-2.93118602712936e-05
-2.46254445918857e-05
-8.50840692613014e-06
-5.0720954013541e-07
1.06423966888513e-05
-2.1642735712183e-05
-1.07493637820267e-05
-8.21758510243607e-06
-2.47993141291295e-05
-4.60415728351814e-06
-3.33830856935011e-05
-6.28290629847374e-06
-1.39120039077422e-05
-1.8878483895718e-05
-2.17203597338247e-06
-1.19586335025587e-05
-1.07292785052273e-05
-2.4661923816408e-05
-2.35432328366091e-05
1.82616760326064e-06
-1.97660896619727e-05
-1.9084489976582e-05
-1.35973541646347e-05
-1.58334690706956e-05
-8.43094278071127e-07
-1.65220138535587e-05
-1.56107943100343e-05
-2.15011043361037e-05
-1.18941435735364e-05
-6.31992523228061e-06
-1.48881577341706e-05
-4.08448659335927e-06
-2.65815490051552e-05
-2.22624738846587e-05
5.67357051995559e-06
-1.1964239905575e-05
-3.22210918797654e-05
-1.72344529024906e-05
-9.69741520559348e-06
-2.61617201992266e-05
-1.03972556418473e-05
-7.51550722093017e-06
-1.31771583057735e-05
1.37507539659541e-06
-2.90107874323907e-05
-1.33636055656052e-05
-1.6099405654042e-05
-1.93056545288082e-05
-3.01387465063012e-05
-2.3105442658421e-05
-1.10422495910834e-05
-1.33360440467475e-05
-1.37775504322038e-06
-1.24008819604067e-05
-6.50909886751649e-06
-2.8026837329615e-05
-8.75320390742614e-06
-1.37131206738122e-05
-3.23983650412939e-05
-2.33271956441069e-05
-7.94016573557273e-06
-2.04617351152047e-05
-1.54348580038625e-05
-5.98361077297456e-06
-1.91936502992864e-05
-2.03378809212251e-05
-1.6460108753706e-05
-1.26959803932669e-05
-3.55747102926832e-06
-3.42720356572106e-06
-2.68403446891322e-05
-1.19272466741018e-05
-3.16160489622337e-05
-2.41313679410945e-05
-1.82708379855517e-05
-1.34834120529388e-05
-1.26398084030425e-05
-1.37121528586612e-05
-3.08604678701672e-06
-1.20219553357318e-05
-9.95245103402242e-06
-1.17216783594394e-05
-1.56951359232886e-05
-1.60323311305116e-05
-1.97477437356116e-05
-1.77187674061186e-05
-2.82399527653323e-05
-7.44410174340345e-06
-2.68224847619632e-05
-2.75140918433752e-05
-1.54541157607588e-06
-7.06822574825727e-06
-2.12643925980221e-05
-4.63412870294907e-06
-1.53414716182574e-05
-2.53460863326182e-06
-1.54743728899325e-05
-1.7456270543784e-05
-1.85064067467719e-05
-1.49361511924942e-05
-1.05827352525379e-05
-2.40891616588877e-05
-1.1821197212731e-05
-2.48411240894571e-05
-2.27433935454954e-05
-9.11700703785683e-06
-1.44410242674795e-05
-1.1484321375676e-05
-1.16516859213511e-05
-5.56437683229788e-06
-3.25160632414593e-05
-9.41739476724606e-07
-1.02094331124675e-05
-3.01673489973124e-05
-9.94445517960323e-06
-1.80131634664131e-05
-1.27805229945244e-05
-1.42208947600222e-05
-3.06401121761863e-05
-1.26665679287776e-05
-9.62811729499319e-06
-1.99298964084332e-05
-2.26021554650454e-05
-2.75700042122056e-05
-3.19360427360169e-06
-1.54300959356803e-05
-1.35599711354717e-05
-1.91198824971325e-05
-1.41292066516889e-05
-1.50963334927772e-05
-1.84021073548225e-05
-1.82105058987134e-06
-2.74801078117936e-06
4.1327292074634e-07
-1.36466857413503e-05
-1.91702155909277e-05
-8.61549745178333e-06
-3.71936419911643e-05
-2.69287817475605e-05
-1.44166693245362e-05
-8.84679375877023e-06
-3.20306309784847e-05
-3.15213090694998e-05
-1.55504467092101e-05
-1.82765690116508e-06
-1.91430857703521e-05
-4.31232640420031e-06
-1.07298343814825e-05
-4.46249456975489e-05
-2.06651191447e-05
-2.98595607504673e-05
-1.1099979908979e-05
-3.80715189118648e-05
-1.49585600189159e-05
-1.23076067542856e-05
-1.51772961075236e-05
-1.45557688328218e-05
-5.61489138164922e-06
-7.67161308213342e-06
-1.16835798636204e-05
-1.63186455976092e-05
-1.8307201200053e-05
-4.07137814382743e-06
-1.81454896932689e-05
-3.36235584058366e-05
-4.40000048137963e-06
-1.79620295817804e-05
-1.46827038719379e-05
-1.79519013916823e-05
-2.56315084535037e-05
-1.06045882774076e-05
-1.93584714172568e-05
-1.52200717107633e-05
-1.34749876629912e-05
-1.82648716597656e-05
-1.88281748332786e-05
-1.76957240957375e-05
-1.99170276764574e-05
1.93512983710704e-06
-1.17239358722711e-05
-2.40296963818165e-05
-3.053474874199e-05
-4.66456272828261e-06
-1.23507477049595e-05
-1.25894588804544e-05
-1.50574188335624e-05
-1.27036973694342e-06
-1.56970363871658e-05
-1.00700327927289e-05
-1.53491761039674e-05
-8.30688266762305e-06
-5.25979930784453e-06
-2.99128441221617e-05
-4.03512378196302e-06
-3.00327280416001e-05
-1.09991038950093e-05
-1.24368997210043e-05
-1.74732100121348e-05
-2.74732506503997e-05
-3.86200250680977e-05
-3.20921916480936e-05
-1.84109727183583e-05
-2.01255699340306e-05
-2.9409367059342e-05
-2.53754737462373e-05
-3.88499934235995e-05
-2.44756238826428e-05
-1.44166945136977e-05
-9.3003646950234e-06
-7.02157245172963e-06
-7.30943406565812e-06
-9.12277636682166e-06
-2.55137762724984e-05
-2.33881615889411e-05
-1.69767349558111e-05
-1.13710221690138e-05
-6.46489506353693e-06
-1.64773766156891e-05
-1.69442943677383e-05
-1.4090788983236e-05
-2.21006840870146e-05
-1.12352572348105e-05
-8.59678934631672e-06
-1.72436797442144e-05
-1.11069970191596e-05
-2.44166058847836e-05
-2.97369068960689e-05
-1.63303937510481e-05
-1.52211935199735e-05
-2.25314152299571e-05
-1.36308062494834e-05
-5.79865895206475e-06
-2.35772351259804e-05
-2.27688095697053e-05
-5.3027597168556e-06
-2.53005849572148e-05
-2.53931524217718e-05
-1.00442750810167e-05
3.21891370223291e-06
-1.52017269337688e-05
-1.18904855061422e-05
-1.52215439611517e-05
-2.58927614351376e-05
-1.98255996813834e-07
-1.41352281169783e-05
-1.41796244616866e-05
-8.18052243124148e-06
-1.9435826534265e-05
-2.02313189257531e-05
-3.45431007046406e-06
-1.46391782208976e-05
-4.23666256058708e-06
-1.03260621001743e-05
-7.95662874358397e-06
3.51869136493002e-06
-1.15824290370431e-05
-3.44479875203463e-05
-4.46715024215507e-06
-1.09401349569531e-05
-8.64916911226518e-06
-5.49455836891974e-06
-2.55668970767776e-05
-3.52513438403061e-05
-2.62282382910823e-05
-1.06702402815537e-05
-1.06910060346995e-05
-2.55903553593506e-05
-2.26124334398224e-05
2.22401152434782e-06
-7.65921358452921e-06
-1.17492673498671e-05
-3.20051739457266e-06
-1.00126329740342e-05
-1.46174872988711e-05
-1.85153217245313e-06
-2.84187923270458e-06
-1.93105995591858e-05
-1.45442105535222e-05
-7.30009211422901e-06
-1.09270043393715e-05
-2.05538033479363e-05
-2.08863985663623e-05
-1.77683390020316e-05
-4.84889992911072e-06
-1.79547281434842e-05
-1.93554761832836e-05
-2.18964084946563e-05
-1.78339878267762e-05
-2.00602837365796e-05
-7.55879554094033e-06
-9.77057697169624e-06
-3.21960655788255e-05
-8.07074451787388e-06
-2.96233526762045e-05
-1.294028875116e-05
-6.34673160298504e-06
-1.4416223993736e-05
-2.20445274533445e-05
-1.141464675481e-05
-9.39467996904298e-06
-1.1493650122305e-05
-1.7951893064759e-05
-4.67222494338147e-06
-1.75572169525248e-05
-2.54624359819999e-05
-1.91305039837379e-05
-2.7027070694866e-05
-2.09957755210476e-05
-2.36555505484392e-05
-1.9223076709715e-05
-2.80313260485209e-05
-1.3907182981803e-05
-1.37381884601849e-05
-1.02049607956064e-05
-2.0667972791635e-05
-9.32672536867663e-06
7.32456521496435e-06
-1.07966081184861e-05
-2.35176750460772e-05
-8.17362604193434e-06
-3.65240784714873e-06
-2.00530554527839e-05
-1.99362811997404e-05
-7.98471026936367e-06
-1.6530232319023e-05
-1.4187486560321e-05
-1.42694120634585e-05
-1.15182467902598e-05
-2.705333345985e-05
-2.30764275947502e-05
-1.62761725691795e-05
-1.11901286293125e-05
-1.37884097217889e-05
-2.09565172283324e-05
-8.55576645092763e-06
-2.42131634066447e-06
-1.25780975229697e-05
-3.15798382954899e-05
-8.20000179339492e-06
-8.75814365065191e-06
-1.84697339698565e-06
-3.18490366292895e-06
-8.73552143157086e-06
-1.78094475948816e-05
-1.12080125818843e-05
-2.02798075132832e-05
-3.25073122355403e-05
-1.10646490078493e-05
8.36796519585872e-07
-6.85235981109321e-06
-2.07955961168196e-05
-7.44900734066128e-06
-2.08484811627545e-05
-1.06729411457578e-05
-1.74072715842561e-05
-2.15293509156081e-05
-2.14580987545041e-05
-7.86330797162033e-06
2.83977325552037e-06
-1.63560213913878e-05
-9.70873630607293e-06
8.65518392888047e-06
-3.14783776335793e-05
-1.19253392782564e-05
-2.61574390568242e-05
-1.12921094991467e-05
-2.82976073977999e-06
-1.50341041596283e-05
-2.3885968896524e-05
-2.25184840934206e-05
-2.44228824908962e-05
-2.37469224646007e-05
4.0393064056336e-06
3.73491485726802e-06
-2.232251158685e-05
-8.80661146475833e-06
2.18176875855134e-06
-1.60820608372924e-05
-1.95120259153744e-05
-8.84346496477863e-06
-1.70092196569518e-05
-4.03607186555555e-05
-1.18518904110255e-05
-8.60644155391517e-06
-8.39690735427821e-06
-3.16448551459773e-05
-1.08442751138544e-05
-1.72398769763645e-05
-1.65686759630609e-05
5.78565710945131e-06
-1.37018760636772e-05
-1.79404439742577e-05
-2.50624098784591e-05
-9.10060556596401e-06
-2.92601514658157e-05
-1.66238629017173e-05
-9.0911727192056e-06
-1.26290558863861e-05
-2.69677955206577e-05
-3.2134407498812e-05
-5.16812824431205e-06
-1.71095979506884e-05
-1.63606041727693e-05
-3.93316975347558e-06
-7.57274463397502e-06
-1.55016949178878e-05
-2.72639797182668e-05
-5.02708258177105e-06
2.69906744878128e-06
-1.86816190249814e-05
-2.44844050666629e-05
-3.59193946596256e-05
-1.70220594216255e-05
-1.75885616102207e-05
-1.50644542839241e-05
-2.596833619089e-05
4.32212800550153e-06
-2.52289512952638e-05
-8.46189373374044e-06
-1.28930113269988e-05
-1.62333641825146e-05
-9.79674103887526e-06
-3.13178268943169e-05
-2.70299907991515e-05
-1.61772789709599e-05
-2.04913090383558e-05
-2.67224649154302e-05
-2.59239930972205e-05
-5.16743397683396e-06
-1.99324689334719e-06
-1.3521668850157e-05
-1.19529741107162e-05
3.26645405194168e-06
-1.3566221781599e-05
-1.80250179484273e-05
-2.89754886414623e-05
-2.57596898433021e-05
-9.74382455613289e-06
7.64915165069375e-07
-1.46774929659103e-05
-2.64502956112262e-05
-1.906930759812e-05
-1.3093830123245e-05
-3.24698436145596e-05
-1.01112096805199e-05
-2.33972705295938e-05
-1.44137681112609e-05
-1.91977889171076e-05
-1.31168608962122e-05
-1.6068252317162e-05
-2.36180691778523e-05
-1.24208216897466e-05
-1.39783450329358e-05
-1.07261884112273e-05
-1.30408927794432e-05
-2.10603598438024e-05
-2.01662323117166e-05
-9.31955398961718e-06
-1.47405780974521e-05
-1.89985159903786e-05
-1.1540409827929e-05
-2.69420253664093e-05
-1.33144375472537e-05
-1.03663188686404e-05
-1.33675699567497e-05
-9.28332903265725e-06
-2.49675578648228e-05
-1.84324675192516e-05
-1.46129186898502e-05
-2.18843926036819e-05
-1.75207944633141e-05
-7.10204968071551e-06
-1.21280068976425e-05
-1.54593206542135e-05
-2.7114888798042e-06
-1.51809999978857e-05
-2.3178153496364e-05
-1.39996909525533e-05
-1.83813448035858e-05
-2.04421940891188e-05
-2.10292954030499e-05
-1.92715994630429e-05
-2.58222465800349e-05
-1.81257877000109e-05
-9.99046239758807e-06
-5.32989339571449e-06
-2.47209530584777e-06
-1.18094088504705e-05
-2.29854191080099e-05
-1.80615439042617e-05
-5.48850909073646e-06
-2.25248658816991e-05
-3.58753678150751e-06
-1.40635602515212e-05
-5.93746611277418e-06
5.47057844048279e-06
-1.72622771376614e-05
-2.55129996776065e-05
-1.43654266261362e-05
-1.59463720292965e-05
-2.12914965467533e-05
-7.11062936749759e-06
-1.89337505542371e-05
-2.40066795651727e-05
-2.35667144745853e-05
-2.08725008228313e-05
-2.08598638587764e-05
-6.75727123560833e-06
-7.03072095538495e-06
-7.82102108210635e-06
-1.36824050122304e-05
-3.84517659636948e-06
-1.38167869542276e-05
-1.3230097161147e-05
-2.3789725787808e-05
-2.39600239645715e-05
-2.52274589323217e-05
-1.635724312806e-05
-1.91946502134532e-06
-2.05090890174335e-05
-1.34916669867082e-05
-1.096075655481e-05
-1.79712561378324e-06
-2.64377480733608e-05
-3.20979145982846e-05
-1.23403284129974e-05
-1.11483323672215e-05
-8.00318955784818e-06
-1.38618546543188e-05
-1.58215432261616e-05
-1.91474368177828e-05
-3.03957036726495e-05
-3.03808382295434e-05
-2.24692142098806e-06
-4.740276702833e-05
-1.27167329072774e-05
-1.62688640842116e-05
-1.3249662978188e-05
-1.76304897658228e-05
-2.94947359677918e-05
-3.35175650624171e-06
-2.75487183785348e-05
-8.64585575819643e-06
7.46318347417008e-07
-2.81661218286645e-06
-6.3289114146566e-06
-9.47181493431719e-06
-3.60279215346432e-05
-2.4564434588121e-05
-2.50478616693111e-05
-3.14631851960755e-05
-2.15375507997406e-05
-1.71842974991095e-05
-9.52389663702626e-06
-1.62190136330003e-05
-9.92856919489336e-06
-1.92048887000704e-06
-1.50470594160297e-05
-1.66682421513662e-06
-2.15296718135076e-05
-6.80463612427087e-06
-2.19359704272197e-05
-2.06321956708496e-05
-1.11333920154332e-05
-9.20466003609868e-06
-1.13819206068125e-05
-3.33115937762778e-05
-1.97129306192222e-05
-8.11864901483431e-06
-1.51660230182089e-05
-1.95753913932557e-05
-2.57926864933821e-05
-1.8540839623591e-05
-1.58346233726586e-05
-7.36755003373021e-06
-1.22027982516532e-05
-7.78315407979876e-06
-3.19165371620331e-05
-5.41730649317489e-06
-1.60447176175439e-05
-1.98167842749796e-05
2.52708847832825e-06
-9.52349408680305e-06
-6.26453231303457e-07
-2.19423640386716e-05
-4.98234997802222e-06
-1.76988040207017e-05
-2.31103859418881e-05
-2.18204181764834e-05
-1.60340030391179e-05
1.17141617142283e-05
-1.63436872904939e-05
-1.07835501737789e-05
-3.66747285961203e-06
-1.03672857249241e-05
-1.88261116099994e-05
-3.10396717001523e-05
-1.10624367685844e-05
-2.66850370811417e-05
-3.34157003169013e-05
-1.73435028581519e-05
-5.22657617135637e-07
-2.01503932209382e-05
-2.37486671442179e-05
-1.45518267123738e-05
-2.66955396688365e-05
-2.74982685450862e-05
-1.1300992193777e-05
-2.41238656117504e-05
-1.72429418731393e-05
2.37247078356329e-06
-2.40662371885716e-06
-5.78913708274298e-06
-5.55100946463518e-06
-3.32424424164779e-05
-2.518802182383e-05
1.77660084636752e-05
-5.2216915251274e-06
-2.67213696238105e-05
-4.14047150657275e-06
-1.59461882240455e-05
-8.46299567023364e-06
-4.01499059721713e-06
-1.2279270530269e-05
-4.30816329820494e-06
-1.53323320222192e-05
-1.65873810001828e-05
-1.45001082196883e-05
-2.25413091146677e-05
-2.6585583249244e-05
-1.02671482203678e-05
-1.57684786568887e-05
-8.15399180515603e-06
-2.95222754592668e-05
-3.02275944038177e-05
-4.94198629176452e-06
-1.78321703816528e-05
-2.14510138475346e-05
-2.62702472204974e-05
-2.73290334672802e-05
-2.29904169473929e-05
-9.17350287715548e-06
-3.10628643718272e-05
-1.27963306220738e-05
-1.30919071032993e-05
1.18986791653766e-06
-8.3762389917609e-06
-1.39806376182582e-05
-1.73779420074245e-05
-1.96895657933408e-05
-5.06684136622876e-06
-1.05851409608376e-05
-2.54560206378348e-05
-2.00904485736257e-05
-2.35508793333023e-05
-9.36997994786558e-06
-2.45696350017895e-05
-1.99396655282664e-05
-2.28179059068289e-05
-1.79542932832762e-05
-1.24019805652825e-05
-4.16591588693987e-05
3.67551862614268e-06
-1.46541947747496e-05
-2.40945365954306e-06
-1.46622109384986e-05
-1.88573068977811e-05
-9.64587233364906e-06
-1.38657534358151e-05
-2.01585618320857e-05
-1.70089563196748e-05
-3.39981826364716e-07
-6.42680039897132e-06
-1.95403310233148e-05
-2.32704118148231e-05
-2.78511373633499e-05
-9.82150575055069e-06
-2.84421074447887e-05
-6.28666370894908e-06
-1.54494923803667e-05
-4.68997757020178e-06
-5.76243726583602e-07
-1.66393267296417e-05
1.40355897856376e-06
-5.39203241364196e-06
-8.72584475706535e-06
-2.3174560819051e-05
-1.36436891560184e-05
-4.07513552858045e-06
-1.19920201851797e-05
-2.3040433189889e-05
-1.4843794452143e-05
-1.59142206926974e-05
-3.92667378537221e-06
5.42812402072309e-06
-3.08250233470135e-05
-1.43039954304754e-05
-2.33271223490296e-05
-1.37141866862793e-05
-2.96435042388921e-06
-2.71024398727846e-06
-1.76801634981375e-05
-2.00880747948639e-05
-1.30998686355162e-05
-1.38489127170994e-05
-1.74155049847777e-05
-1.57205416885605e-05
-2.14243765641422e-05
-2.76626746413253e-05
-3.37936500830865e-05
-2.43370901924494e-05
-2.6403779139066e-05
-4.18479659378086e-06
1.52888101128427e-06
-1.52458072923137e-05
-1.38182158155427e-05
-1.33941821932624e-05
-3.38300495668464e-05
-5.23674920447462e-06
-8.26737575591635e-06
-1.6840688668776e-05
-2.10084590032233e-05
-1.65809860928127e-05
-1.76565834344254e-05
-1.55016265918599e-05
-2.30132652354857e-05
-1.59828961394075e-05
-1.20180018822255e-05
-6.7059404523108e-06
-9.58048294245245e-06
-1.56918555701222e-05
-1.89987993679979e-05
-2.2450767077867e-05
-3.49878813623077e-05
-1.50178202030121e-05
-1.60835545600212e-05
-1.95283045111261e-05
-7.02243406510926e-06
-8.3119975098642e-06
-2.0290479863151e-06
-1.18332357911633e-05
-1.33150662675085e-06
-5.8603831910158e-06
-2.69727196643801e-05
-2.00265294942619e-05
-1.51974855233953e-05
-9.09518725806857e-06
-1.06384049192985e-05
-2.43312459235054e-05
-1.42864191361026e-05
-2.19658713483628e-05
-1.75421387768395e-05
-1.40287335430432e-05
-2.03112878811472e-05
-2.64149729740515e-05
-8.264340478366e-06
-1.36106220434745e-05
-1.59029867663164e-05
-2.04074814195403e-05
-1.5117345434907e-05
-1.53585692346277e-05
-1.6276167403755e-05
-2.66730705133768e-05
-2.28339415773017e-05
-2.06382268499834e-05
-2.97606492819208e-05
-2.33677666485202e-06
-2.31273357912926e-05
-1.72928429271953e-05
-1.07216446496514e-05
-2.7432123040316e-05
-9.74305974964448e-06
-1.36486198064153e-05
-1.8515866826413e-05
-3.10506708060624e-06
-2.0900481273191e-05
-1.71724944556954e-05
-1.46498667762472e-05
-2.54529176428291e-05
-5.00778253292274e-06
-1.14631023740275e-05
3.1734551586383e-06
-3.10086260853466e-05
-1.76819895527133e-05
-1.57735986191203e-05
-8.60989140178218e-06
-7.16503173064529e-06
-2.05342636612596e-05
-1.19568882526126e-05
-1.49591693197126e-05
-8.44489031764202e-06
-1.98674852969255e-05
-2.61991104569366e-05
-2.1788914753546e-05
-1.05535170077525e-05
-2.09105990513627e-05
-1.82306828686583e-05
-2.17174974263918e-06
-2.40003470341074e-07
2.46411485968587e-07
-1.57081658790367e-05
-1.09698337768796e-05
-1.31736008209524e-05
-2.90606684705465e-05
-1.20901804714408e-05
-1.34217014333685e-05
-1.37736769596061e-05
-2.0382013622775e-05
-1.7090326537016e-05
-2.20902421214287e-05
-1.04036566829746e-05
-2.5986857619611e-05
-2.9148439839294e-05
-1.22480680805714e-05
2.14480569182732e-06
-3.00219542482882e-05
-2.72331859578263e-05
-3.01677609139321e-05
-2.20624719832722e-06
-1.70014356038494e-05
-2.490866443049e-05
-5.87357579678496e-06
-3.56737582212464e-06
-3.75176260154997e-05
-2.50635978597366e-06
-9.54207749288466e-06
-1.79151101463696e-05
-7.79065495940972e-06
-2.15191328403338e-05
-7.46696511619972e-06
-2.49203907594781e-06
-3.97946238275413e-05
-1.17190179756841e-05
-1.27236936323373e-05
-3.2200932031428e-05
-1.74735470694786e-05
-1.02811789808239e-05
-2.30917314637479e-05
-1.45533486202567e-05
-9.93796559949994e-06
7.26501283283278e-06
-7.20989656740264e-06
-3.32277655030911e-05
-3.12771376846489e-05
-1.58317728669928e-05
-7.62930496504838e-06
-3.01571156210859e-05
-3.16215483593512e-05
-1.19826183564591e-05
-1.58635150863141e-05
-1.19188568381671e-05
-1.94096046974822e-05
-2.17888884289978e-05
-1.53709687819582e-05
-1.75015762610471e-05
-1.64794901540291e-06
-1.13428786472717e-05
-1.64217645846591e-05
-1.75025681996386e-05
-2.6120560013543e-05
-1.93361972818117e-05
-2.27064961748433e-05
-3.54836689429186e-06
-1.01989894085407e-05
-2.43423946908413e-05
-2.0411974360571e-05
-4.47681624778105e-06
-2.38996458584335e-05
-1.15360381674077e-05
-2.82996886230769e-06
-1.92715740271771e-05
-4.04411679821295e-06
-1.73353907459753e-05
-1.50852623584919e-05
-2.07763764259852e-05
-1.23725248030595e-05
-1.58921882610554e-05
-9.3893517061475e-06
-2.24652750818102e-05
-5.56988747432235e-06
1.99822818077778e-07
-2.05272329139764e-05
-1.78340119691972e-05
-1.18198381319149e-05
-1.7800905911145e-05
-1.68752103216556e-05
-2.72323509300463e-06
-2.26544574328218e-05
-1.48500584127837e-05
-1.36824952927341e-05
-1.34604910656836e-05
-1.3129806970596e-05
-1.8603540813264e-05
-2.78787422346214e-05
-1.49738755299193e-05
-2.50701452192367e-05
-1.77922259849265e-05
-1.56546831011166e-05
-2.15665276538209e-05
-1.79639254705024e-05
-1.49644008596673e-05
-9.55775987329853e-06
-2.22988787639612e-05
-1.34949570521855e-05
-7.12217867130229e-06
-1.17358390225335e-05
-1.37619239347873e-05
-1.11267562320974e-05
-2.23493195451365e-05
-2.0039408373662e-05
-1.57345629982239e-05
-5.59849651110776e-06
-6.74987313773835e-06
-2.42491593514669e-05
-1.31140857675657e-05
1.19992728160801e-07
-9.6817941204491e-06
-2.64800348088924e-05
-3.09292834696245e-05
-3.20132681151865e-05
-2.79801384795968e-05
-1.08368647103182e-05
-9.44734430636853e-06
-2.14334415248769e-05
-2.25358525629466e-05
-2.95935825142318e-05
-1.41670688737347e-05
-1.66666312928523e-05
-1.72452096534661e-05
-2.08101225210628e-05
-2.06156947554646e-06
-1.70670503195901e-05
-3.06281233281313e-05
-1.59786343976511e-05
-1.65264221507124e-05
-1.12518486941244e-05
-1.1593124214418e-05
-1.60069900674222e-05
-1.07148314442534e-05
-2.90524348490061e-05
-7.20612415582436e-06
-2.77308552355012e-05
-2.61414860510203e-05
-1.21767822776934e-05
-1.8598279560608e-05
-1.28697288590632e-05
-1.21973185585666e-05
-1.73511310201143e-05
-2.21277020506861e-05
-2.36529600121016e-05
-2.08274118169164e-05
-1.17521082797522e-05
-1.8321879597979e-05
-1.24170042169613e-05
4.59213398636071e-07
-1.86773596656937e-05
-4.21744357671231e-06
-1.79987759611849e-05
-1.35261951324899e-05
-6.12180894001148e-06
-1.95114696818407e-05
3.9961636595073e-06
-1.33634058517649e-06
-1.64043070657572e-05
-2.09334935094554e-05
-2.00033949576546e-06
-1.74375329736567e-05
-9.27879717614693e-06
-2.78118765009743e-05
-6.89585235376591e-06
-1.81395064147709e-06
5.90740698934713e-06
-2.7863636625917e-05
-9.80909612115572e-06
-1.47738989014149e-05
-1.52790506435571e-05
-1.36610156053089e-05
-1.88578835030625e-05
8.23247208805334e-06
-2.1012599831972e-05
-2.11983062001829e-05
-1.85502124685085e-05
-2.47728419534995e-05
-1.33824899858388e-05
-2.52576602624123e-05
-2.70878989419683e-05
1.13276583734914e-05
-2.01166152947113e-05
-3.28789361626595e-06
-3.15400315631681e-05
-4.59123741882073e-05
-2.10473057383741e-05
-7.31385907551328e-06
-3.75399245657668e-05
-3.84778768536845e-06
-1.37667328032677e-05
-1.26782236397031e-05
-1.39825991419395e-05
-1.5767217156148e-05
-1.30068357243754e-05
-7.52842178997616e-06
-1.14993592184691e-05
6.32778609636993e-07
-1.44305417435248e-05
-2.56545998708831e-05
-3.17535493263093e-05
5.58050243959501e-07
-6.77816706397557e-06
-4.64998542006593e-06
-1.82952843308117e-05
-2.28104632886103e-05
-4.00664137283745e-08
-1.56416661934095e-05
-1.83492526469544e-05
-1.05762742501757e-05
-7.56189466253639e-06
-1.164793614394e-05
-3.15110035034323e-05
-1.89800352751992e-05
-1.03439687776036e-06
-2.44049613094225e-05
-3.09415571011117e-05
-9.44180238514418e-06
-1.89156376624421e-05
-1.86569693725208e-05
-1.39158763290286e-05
-1.35090744533584e-05
-1.43493171562327e-05
-8.20616758893313e-06
-1.9322394826633e-06
-2.66103953077983e-05
-2.17138420052322e-05
-4.96029123469232e-06
-2.05835050100129e-05
-2.67903076979557e-05
-1.39648253650474e-05
-8.73508297182581e-06
-7.1852595047194e-06
-1.54090152970714e-05
-1.910126233887e-05
-1.38348915384463e-05
-1.36800362998677e-05
-2.17235068842219e-05
-2.40876509905949e-05
-3.05424299419013e-06
-2.06215341679459e-05
-7.57341315518277e-06
-2.32338543482169e-05
-1.73843681930289e-05
-4.14715979819867e-06
-4.35832198048932e-07
-1.51851780464185e-05
-9.7929909166955e-06
-2.09989704794111e-05
2.3897532335032e-06
-1.88871898978698e-05
-8.13249364761532e-06
-1.0231894566397e-05
-1.56894958939534e-05
-8.97923791199149e-06
-1.6759159155665e-05
1.32024117385481e-06
-2.37642265094747e-05
-3.76739293126025e-06
-1.39923663692167e-05
-1.83336523418512e-05
-2.18897859204663e-05
-7.131554867932e-06
-3.27726117981236e-05
-6.14578999053964e-06
8.56190897639107e-07
3.57515521594816e-06
2.20772787173064e-06
-1.45173239842269e-05
6.30435384504044e-06
-1.66990126831138e-06
-2.0835487104883e-05
-1.79460205754179e-05
-2.97390500428707e-05
-2.05264382872394e-05
-1.77750245502997e-05
-1.21653927095648e-05
-2.17507507663432e-05
-2.09028255448336e-05
-1.38463907435508e-05
-1.70320851761049e-05
-5.66802552503203e-07
-3.84796266946009e-05
-2.70157085511599e-05
-1.45290591550379e-05
3.35160170175819e-06
-1.98239753460233e-05
-2.77687345373251e-05
-2.42592295738968e-05
-1.49385577981783e-05
-4.57972997934117e-06
-1.56238092198749e-05
-9.09852949000841e-06
-1.82090083934657e-05
-7.44261822036394e-06
-1.3873292081185e-05
-2.36117878893945e-05
-2.637342841144e-05
-2.53480120507238e-05
-1.07443958859683e-05
-3.13288598890054e-05
-2.57430231979914e-05
-8.46014065386392e-06
-9.0071577692445e-06
-1.49333911297996e-05
-2.59889547899046e-05
-2.81506122102333e-06
-1.64239443241711e-05
-2.15815460349587e-05
-1.56793584969543e-05
-1.79435591957032e-05
-1.55260128753363e-05
-2.66593788134472e-05
-3.90891416542477e-06
-5.49639234962218e-06
-2.55417582934109e-05
-1.72806128959399e-05
-1.97213486102798e-05
-2.34709894966051e-05
-1.54298930393957e-05
-1.63762689953896e-05
-1.71132053960015e-05
-1.20661388640962e-05
-1.69833209577786e-05
-6.98645509905795e-06
-2.15566698049601e-05
-2.21691995213149e-05
-4.45786550185667e-08
-1.70800066005368e-05
-2.95675996773148e-05
-1.6641281295904e-05
-2.91706153138566e-06
-1.53346943884984e-05
-3.02958490424704e-06
-1.3985216984444e-05
-1.89002253800593e-05
-9.24876011707169e-06
-2.28499474638735e-05
-1.41606742553874e-05
3.1077087207441e-06
-3.1826465193571e-05
-1.90418886071615e-05
-2.42206544492138e-05
9.31535362030445e-07
-1.3989179636329e-05
-1.52243271797097e-05
-1.1565794679033e-05
-1.32942870559162e-05
-1.60753488849839e-05
-1.94200142898865e-05
-1.85599575764197e-05
-2.64955261812889e-05
-9.29088231227162e-07
-1.03804328645419e-05
-2.89539468020087e-05
-2.50633133697894e-05
-2.51895480623914e-05
-1.20528796602561e-05
-1.26453286307534e-05
-4.02434881762889e-06
-1.87167529079113e-05
-4.11509234640676e-06
-1.10775640236073e-05
-2.04844075389625e-05
-1.59593250457465e-05
-2.00250351807879e-05
-1.66198617316018e-05
-2.47351731136148e-05
-2.91654752371775e-05
-1.39500007695992e-05
-1.67612569584048e-05
-2.97683733008045e-05
-1.66534904442144e-05
-1.8730454586879e-05
-2.44238297904334e-05
-6.63701742398245e-06
-1.9853872457828e-05
-1.42380475302789e-05
-2.02719125393377e-05
-1.92079166040299e-06
-1.43028393188141e-05
-3.35694188729904e-07
-2.1068782084031e-05
-1.98608482021395e-05
-2.83876427989528e-06
-5.52667592112156e-06
-2.77623674660333e-05
-2.30348925342609e-05
-3.02829297312327e-06
-8.81181631960279e-06
-2.06516706300089e-05
-2.36791087958988e-05
-2.09749163603564e-06
-2.57819703165516e-05
-9.79258312566362e-06
-4.60402705704802e-06
-1.68309044624227e-05
-2.59570053068082e-05
-2.41469075581348e-05
-1.93690825733975e-05
-1.88557120131422e-05
-2.37587519078183e-05
-1.93704234318855e-05
-1.27936584139849e-05
-1.06258175677429e-05
-8.82333503314147e-06
-3.51189838685598e-06
-2.60690781325847e-05
-1.06932528644125e-05
-9.18467738201386e-06
-2.82770081959409e-05
-1.97142255122079e-05
-6.88527378763264e-06
-1.82607604496624e-05
-1.17828149162538e-05
-2.20478671767612e-05
-2.40567860956102e-05
-1.68674080111275e-05
-1.74006964467266e-05
-1.89687195581464e-05
-4.82850835444505e-06
-1.55913157886625e-05
-2.33183759722863e-05
-1.88845515650849e-05
-8.59420045097544e-07
-1.83038444775911e-05
-1.56907316453978e-05
1.22891764014044e-06
-7.30985814816157e-06
-5.50070705608254e-06
-2.43610334716328e-06
-2.61656534756706e-05
-1.32815155191482e-05
-2.85952891103096e-05
-7.93755773134241e-06
-1.88951031871876e-05
-1.07845352332304e-05
-2.40182738691332e-05
-1.20000572373373e-05
-1.27960054864083e-05
-2.03825796040149e-05
-8.89931579801729e-06
-1.64626602175471e-05
-1.96675117062876e-05
-1.62735087148871e-05
-4.27274823604468e-05
-7.7646432592702e-06
-1.63834428531967e-05
2.47990514471333e-06
-1.69651234275946e-05
-1.10753373183774e-05
-5.59732291177406e-06
-5.14115008293272e-06
-6.10244045435536e-06
-3.15965539706076e-05
-1.45891472390689e-05
-2.22645574022868e-06
-2.36886100460502e-06
2.20855769173981e-06
-1.65541454112574e-05
-1.79630924555396e-05
-2.47168267951267e-05
-1.09717051903115e-05
-3.16099684265071e-06
-2.04318234763367e-05
-2.25502854359749e-05
-1.49281498213242e-05
-1.14088361612553e-05
-1.22457668107785e-05
-1.65927405698767e-05
-1.04596271660274e-05
-7.37617651532142e-06
-2.04338008749071e-05
-2.5154454215505e-05
-1.85989541758066e-05
-8.20367831408261e-06
-1.87695563503996e-05
-1.77384634715742e-05
-1.74951348869227e-05
-5.14656446997083e-06
-1.02290121831123e-05
-7.27651239606639e-06
-8.26697666109924e-06
-1.284950537038e-05
-1.71393509432262e-05
-5.92202491672155e-06
-7.91784199697008e-06
-1.00643478056472e-05
-2.64780232860831e-05
-1.95322657854746e-05
2.7843829158118e-06
-2.37269888117241e-05
-3.20729045234229e-05
-1.22388258644612e-05
-1.36610332665562e-05
-8.11327935937461e-06
-8.13251345855872e-06
-6.39136993067025e-06
-4.58386775736639e-06
-2.57975783404338e-05
-3.10033101003203e-06
-1.0105840175286e-05
-1.22062603907081e-05
-8.38714538399914e-06
-1.89332170290801e-05
-2.41698987809878e-05
1.32354985063791e-07
-2.0884549886535e-05
-3.08668399784269e-05
-2.05188704548429e-05
-1.52185152280416e-05
-2.0884104589119e-05
4.09065041031037e-06
-2.67487505418883e-05
-2.54648174351318e-05
-8.51349294605035e-06
-2.12006020155455e-05
-2.23547824123205e-05
-9.15524871959571e-06
-5.39410594496582e-06
-2.34178411792914e-05
-2.67528087388797e-05
-3.61423747812149e-06
-3.30590699085531e-05
-1.2693503533562e-05
-2.63566599877993e-05
-3.49101054323451e-05
-5.03944718139952e-06
-4.93069546812375e-06
-1.31329643206235e-05
-5.04001135314322e-06
-7.01213423084805e-06
-1.46180802340295e-05
-1.48602344791203e-05
-1.54490685961689e-05
-6.56964183420669e-06
-9.64378831108542e-06
-1.90724639290239e-05
-1.69268802253128e-05
-5.32589155721134e-06
-5.81218954164263e-06
-1.95624204385105e-05
-1.45473286136893e-05
-7.83275946537106e-06
-2.04006817486478e-05
-3.2275165207087e-05
7.20985026459542e-06
-3.07518288656025e-05
-1.41816371461612e-05
-2.65426389349492e-05
-2.66227778062356e-05
-5.16361649946176e-06
-1.9134161945604e-05
-3.55044108922429e-05
-2.60424876798189e-05
-1.20006333096878e-05
-1.49467513088687e-05
-2.09760170195507e-05
-4.18068469374731e-06
-1.58863561379884e-05
-1.69859783225363e-05
-1.39759314528425e-05
-3.20180195329496e-05
-1.92288555491266e-05
-1.3978504601703e-05
-8.31292737693835e-06
-9.92196986115362e-06
-1.37509776513183e-05
-1.60054424724537e-05
-1.56698675992425e-05
-2.2016420536825e-05
-1.97753940255229e-05
-2.55301780968692e-05
-1.51714060405844e-05
-2.74973750217214e-05
-1.74104990425983e-05
-1.47921179620486e-05
-8.58640620606265e-06
1.11338803637542e-06
-2.10144025174784e-05
-2.66246413218766e-05
-1.43915070266973e-05
-1.43774675156306e-05
-1.28696528156031e-05
-4.42837111431303e-06
-1.29185370067933e-05
-1.25165237115142e-05
-5.53859340432205e-06
-3.19893584717459e-06
-7.89690108188761e-06
-1.55401396391038e-05
-2.59478592693528e-05
-5.82187094546281e-06
-9.4978627949384e-06
-1.2752105814489e-05
-1.54219925645398e-05
-1.96019020436202e-05
-3.54946372720382e-05
3.53466931459092e-08
-2.47583563849529e-05
-2.25423065582345e-05
-2.30284784720084e-05
-1.97544982963369e-05
-1.02834163264914e-05
-3.59880350326767e-05
-2.59335732718799e-05
-2.11158689271946e-05
-3.43430163226732e-05
-1.38302146834733e-05
-4.68995055899404e-06
-1.77761765595724e-05
-6.90266838422587e-06
-1.01931253319214e-05
-1.69040639988034e-05
-9.58140930370108e-06
-1.41255703457639e-05
-4.50660089680877e-06
-1.69481234511713e-05
-2.32061916190242e-05
-1.00054012324093e-05
-6.89219222418162e-06
-5.07947336853067e-06
-1.36422253075858e-05
-1.00885463740057e-05
-2.78006930118979e-05
-2.03333141708356e-05
-1.56983903282502e-05
-1.40796021989645e-05
-2.59536613118792e-05
-3.48719968885984e-05
-9.50581230468861e-06
-1.52284926584423e-05
-8.48525496992196e-06
-2.07071773027911e-05
-1.93443227119568e-05
-2.74503832352325e-05
-2.50285833979385e-05
-2.43638927708786e-05
-2.24111362068657e-05
-1.97740180906759e-05
-1.36637824271994e-06
-2.40473595019113e-05
-3.01477047619845e-05
-1.12309980442796e-05
-2.23976414321922e-05
-1.86262032528878e-05
-1.34615212805722e-05
-1.59160998905404e-05
-5.16725580204814e-06
-1.63325545916628e-06
-1.60295916123012e-05
-3.52796336130038e-05
-1.83898558538856e-05
-6.29898011107553e-06
-1.93990353827478e-05
-2.35714844574267e-05
-2.49010006931385e-05
-1.01797655887485e-05
3.66574892889423e-06
-1.78921704459815e-05
-3.1738893811222e-07
-5.70081160124828e-06
6.85915362386567e-06
-1.66912068175025e-05
-2.21652650185311e-05
-1.63082076588634e-05
-1.48609842172369e-05
-1.60218233642763e-05
1.5778588109993e-06
-1.26409122922494e-05
-2.64747722399031e-05
-5.00733042773074e-06
7.97251854209647e-07
-2.09792139016494e-05
-3.3031957630617e-06
-4.01738483899887e-05
3.80983250178276e-06
-1.67484653101942e-06
-7.12626061641529e-06
-4.1100556633374e-06
-1.97121217859155e-06
-2.65587780871446e-05
-2.02028320686121e-05
-9.65384398526731e-06
-1.62828538659911e-05
-8.85505788998616e-06
-1.4477963436158e-05
-6.60535373124934e-06
-1.46193640461118e-05
-2.9406403953262e-05
-1.95482501978826e-05
-2.04298063661682e-05
-1.43077216090462e-05
-2.01060447898817e-05
-3.00470074009258e-05
-8.21866047580032e-06
-1.76679021437928e-05
-2.517626767222e-05
-1.61469074477358e-05
-1.12696289979292e-05
-4.06876641299712e-06
-1.38069659545157e-05
-2.51841857165313e-05
-2.48843141243732e-05
-1.0243233285856e-05
-1.27781649449564e-05
-1.36388172404315e-05
-3.5152759471801e-05
-3.25261776519652e-05
9.97322327188609e-08
-9.86324382879722e-06
-2.85501907285234e-05
-1.74135821385298e-05
-1.83634771687505e-05
-1.79299994522628e-05
-1.21552690435203e-05
-8.84430143422047e-06
-1.39171969397872e-05
-1.05781022998216e-05
-1.24296934894539e-05
-2.55519654416883e-06
-1.54367782675865e-05
-2.13717868579724e-05
-2.89433125841759e-05
-1.22931383422855e-05
-3.22195180622084e-06
-2.22673682396081e-05
-1.73065645848965e-05
-2.72657589297804e-05
-1.29614571262678e-05
-1.38301045270864e-05
-2.33345904952285e-05
3.41376398938195e-06
-5.10696431582245e-06
-2.03688444095573e-06
-1.3927394159469e-05
-2.97574424919211e-05
-2.56859048892836e-05
-2.5335510377736e-05
1.82446863122641e-05
-1.23400525987466e-05
-1.70763627624038e-05
-9.60734599940349e-06
-1.67913549534506e-05
-1.09434129609828e-05
-2.44898959325471e-05
-1.27279703702277e-05
-1.25635174892532e-05
-3.07079104892762e-05
-2.29862791745764e-05
-1.60326570343808e-05
-6.16566209214871e-06
2.23493657299329e-06
-1.78333966308205e-05
-3.05813661165284e-05
-2.41150711601414e-05
3.36704372945573e-06
-3.01488411006095e-06
-3.98477723952913e-05
-9.02161685668721e-06
-1.65606873067361e-05
-2.77905541031198e-05
-1.02682145592743e-05
-2.28276500646388e-05
-2.33773052268829e-05
-2.50496554339361e-05
-1.06845098861558e-05
-2.32847926776909e-05
-2.17919934901224e-05
-1.67774020445051e-05
-3.14674164118961e-05
-2.05375187818675e-05
-9.53119465386364e-06
-1.8785537483646e-05
-2.38170181580722e-05
-1.02115289987689e-05
-3.43263266063907e-07
-1.47710355113207e-05
-1.50726380763109e-05
-1.37588327641226e-05
-2.91722668694662e-05
-3.01872184030181e-05
1.46227903165179e-06
-1.38160588493852e-05
6.59834703531515e-07
-1.47583411724195e-05
-2.22601021112366e-05
-2.66277732327491e-06
-1.85238817000559e-05
-8.05963533933452e-06
-2.04182628874856e-05
-1.73780372572153e-05
-1.49918246686553e-05
-7.61082006526852e-06
-1.14388637563203e-05
-2.92759545789854e-05
-1.32295981755115e-05
-1.33681666949186e-05
-1.84322340274547e-05
-2.21466265806946e-05
-1.06707258952854e-05
-5.23460750502836e-06
-2.24145667860614e-06
-3.00536604639072e-05
-3.20726260363952e-06
-5.85839032824515e-06
-1.25871863475006e-05
-9.2015387123736e-06
-2.44255813081397e-05
-1.55598647969992e-05
-1.51552111891234e-05
-2.00918445307802e-05
-6.43106451032307e-06
-1.59150767662394e-05
-2.03680337246807e-05
-1.68423978081281e-05
-3.36376559389934e-05
-8.85998680758299e-06
-2.18119480422686e-05
-3.84512011866248e-05
-2.01851715057473e-05
-1.74371104037087e-05
-1.41247113333314e-05
-9.04507114316975e-06
-1.62832644825969e-05
-8.62172217383126e-06
-1.88112482253624e-05
-2.70009693440754e-06
9.88826763914158e-06
-1.30641584420055e-05
-2.23641790703384e-05
-1.94665241390522e-05
4.14236048998957e-07
-1.82377514586019e-05
-1.19042477902886e-05
-2.39783738873714e-05
-2.32258645624868e-05
-1.23147372550465e-05
-1.41520365054583e-05
-2.36027145669488e-05
6.98968134747286e-06
-2.57533779039791e-05
-2.95663856164372e-06
-2.34305029234974e-05
4.51434633805013e-06
-1.06105914437364e-05
-1.07706783824474e-05
-1.27662344692095e-05
-2.24836907450261e-05
-1.39622528032171e-05
-1.44688797004504e-05
-1.37204834006342e-05
-1.39187079467449e-05
-1.74551970629909e-05
-1.99853298693049e-05
-1.78727454778879e-05
-2.89247211998123e-05
-9.44201428729613e-06
-2.24197407025938e-05
-1.96985913292974e-05
-2.81658156997688e-05
-1.63992431139557e-05
-3.45211726093471e-05
-1.57514736674408e-05
-7.30929094322406e-06
-4.9846273997113e-06
-1.75395924532248e-05
-2.5415024727409e-05
-5.63059955349253e-06
-9.23041210781743e-06
-2.32742631061655e-05
-1.61530951117328e-05
-8.7217471225325e-06
-2.23415624309707e-05
-2.57916604194149e-05
-1.58726994234851e-05
-2.17167169898147e-05
-2.11624075827907e-05
-2.77925185620229e-05
1.19293830977981e-06
-3.11222774849423e-06
-1.30989692598852e-05
-8.61357491463135e-06
-1.13211318894453e-05
-3.656342326329e-06
-5.81192903322292e-06
-1.5954264767188e-05
1.31227441532986e-06
-2.42224991315842e-05
-1.6165500409312e-05
-5.60507188672366e-06
-2.43829061828241e-05
-1.63083849445174e-05
8.06009077206035e-07
-1.6279495916301e-05
7.1068957052192e-06
-2.18580253873371e-05
-7.95836458672447e-06
-1.42018627235681e-05
-3.43692781348314e-05
-1.8173681800321e-05
5.1555952651825e-06
-3.15379895105473e-05
-7.42486761710525e-06
3.04124500177971e-07
-1.98250203333664e-05
-2.21831454211942e-05
-5.69134148895603e-06
-1.89094485371877e-05
-1.38918964005285e-05
-8.85698794002216e-06
-4.38935177485641e-07
-3.47889717241059e-06
-2.84882564733919e-05
-2.12490762797289e-05
-6.85152133901606e-06
-2.45336581142163e-05
-8.30536182657829e-06
-2.33444841817885e-05
-1.95288600119588e-05
-1.4614514351178e-05
-2.50183408744521e-05
-4.95303548921864e-06
-1.64409087724961e-05
-2.17350095594854e-05
-1.48842598981946e-05
4.86522741521592e-06
-1.95437169132143e-05
-1.24830353083022e-05
2.69784604816459e-08
-2.11295257248513e-05
-2.38377709974005e-05
3.93145143796355e-06
-1.24105437139956e-05
-6.98993315615634e-06
-2.0046959312139e-05
9.73109767515772e-07
-5.26579110227472e-06
-2.01460999458303e-05
-1.13806469393505e-05
-5.61906361380252e-06
-2.28170289871101e-05
-1.69349250537079e-05
9.96315850640891e-06
-1.65048598985386e-05
-3.16878475920881e-05
-1.11025564715863e-05
-2.65558317424806e-05
-1.79345608403924e-05
-2.17123665650559e-05
-1.19886848158005e-05
-2.97946985595478e-05
-2.6841974844666e-05
-3.6915463892381e-05
-1.00189348228806e-05
-2.52395112021244e-05
-4.15715671721116e-07
-1.4325678715452e-05
-1.29632178879962e-05
-1.17760878109484e-05
-9.19472392443873e-06
-2.08328146837881e-05
-5.17370117332753e-06
-3.17038446072056e-05
-1.06875723732637e-05
-2.7773820308649e-05
-4.65622590797354e-06
-4.95784884488455e-06
-2.37097890747842e-05
-2.0336689064907e-05
-2.32707625192507e-05
-2.95337941898213e-05
-9.75548628148761e-06
-1.31879874020957e-05
-1.55085979745202e-05
-3.28783724084291e-06
-1.46629707665337e-05
-1.86925317157455e-05
-2.89730370618885e-05
-3.0610740064539e-05
-9.99668770451977e-06
-6.80828510746749e-06
-1.76669564642026e-05
-2.34110485252931e-05
-1.16377728733754e-05
1.27046244463625e-05
3.87784218315996e-06
-4.63114053942432e-05
-1.43776129355236e-05
-1.05533296495879e-05
-2.57598348623383e-05
-1.71020234484322e-05
-1.98708441737093e-05
-2.83324379368853e-05
-3.06475345419056e-05
-6.88179874224446e-06
-1.99020247482543e-05
-2.0054843973008e-05
-2.55343893489508e-05
-1.93624477236026e-05
-1.0792754419077e-05
-1.15623768024742e-05
-1.15720722785278e-05
-2.87578391116315e-05
-1.67672164289805e-05
-8.41716186260544e-06
-2.42159859149775e-05
-5.12834670925877e-07
-2.25638700342006e-05
-2.02359922285635e-05
-3.01820171132015e-05
-9.9879933668704e-06
-2.64989485291876e-05
-1.91027383039436e-05
-3.44745576252812e-06
-1.1605569319365e-05
-3.04921987023354e-05
-1.39701250532423e-05
-3.44194587994661e-05
-3.14661237507277e-05
-1.15843497535403e-05
-3.88339217337461e-05
-8.53395162199625e-06
-1.89021256066141e-05
-1.32918198013439e-05
-2.01264218861581e-05
-1.12223768214887e-05
-3.06994352137896e-05
-1.45841777377372e-05
-1.92746673037303e-05
-1.8842323988147e-05
-1.06980576243055e-05
-6.65368992466348e-06
-9.84880020556164e-06
-1.69195057603989e-05
-1.22828409107788e-05
-3.52480669305306e-06
-4.19850092055938e-06
-1.82480580929134e-05
-2.43468518990739e-05
-1.5119290519603e-05
-1.06486042893454e-05
-1.90831055816706e-05
-2.95857658671941e-05
-3.15425283279031e-05
-2.39573857744415e-05
-6.63653990128155e-06
-1.22518897657719e-05
-1.65149669198588e-05
-1.96809416320739e-05
-2.70593418833756e-05
-5.18735899983851e-06
-7.94737925957956e-06
-7.37548940079064e-06
-1.50341138883149e-05
-1.19813781833282e-05
-2.51563947565251e-05
-3.13241225276972e-05
-1.20931205056317e-05
-2.99548249134286e-05
-3.27443324113917e-06
-1.58880847796364e-05
-1.81762283627053e-05
-2.04698926684834e-05
-1.61976335926269e-05
1.7015181404011e-06
-1.33185000007606e-05
-1.99865549679396e-05
-6.33396969725937e-06
-1.52621781752966e-05
-6.92683078735628e-06
-7.98614810362873e-06
-3.13892445174188e-05
3.47905771499405e-07
-1.85151778440634e-05
-1.76151719898226e-05
-1.58474939048431e-05
-2.02025517575479e-05
-1.70816483877247e-05
-2.75228822342476e-05
-1.25362343546968e-05
-1.71913226648733e-05
-2.10994479333229e-05
-2.95124466631906e-05
-1.86886452348254e-05
-2.11761122691419e-05
4.89673441500808e-06
1.00608782888409e-06
-6.09955691050208e-06
5.87958737551673e-06
-1.77610850315594e-05
-1.52203657053964e-05
-2.86743951823504e-05
-1.07892229004808e-05
-1.47686081868829e-05
-3.17309483027957e-05
-1.31171586575922e-05
-2.45144290185752e-05
-4.21907614515734e-06
-4.35115491191167e-07
-2.2206859785462e-05
-4.34189964601046e-06
-1.80831583782203e-05
-1.01679243016449e-05
-2.54108271710889e-05
-2.82616358233996e-05
-8.98383179891938e-06
-5.49862200968077e-06
-3.77747062604311e-05
-2.25356154619355e-05
-2.42243410344688e-06
-2.00496477097058e-05
-2.23549208825008e-05
-1.28738308679367e-05
-1.07938414486852e-05
-1.89173510013743e-05
-2.29699291958244e-05
-3.38670169238491e-05
-2.73470868791447e-05
-4.56911573031798e-06
-6.94397874705495e-06
-1.02038308388333e-05
2.88195189691498e-06
-2.83040261323382e-05
-2.47819171541422e-05
-2.24982322625431e-05
-2.72415553252753e-06
-2.13161435180551e-05
-5.28652816796559e-06
-2.00685548108478e-05
-2.27803913768411e-05
-1.86358115183718e-05
-1.52586599786747e-05
-1.42219458355969e-05
-2.24396469548768e-05
-1.45578531648747e-05
-1.67727372009848e-05
-1.7342067831426e-05
-2.16626946018057e-05
-6.53577353729039e-06
-1.88260028368123e-05
-5.75555718190524e-06
-1.9294162329815e-05
-5.42766150377929e-06
-1.77880699436988e-05
-2.3893670191042e-05
-1.38814584976351e-05
-1.53156018485181e-05
-1.00145103018363e-05
-5.75711689624783e-06
-2.5947593202847e-05
-1.82546845270011e-05
-8.16412181185782e-06
-1.02585285254834e-05
-1.18361046028256e-05
-8.15225692579474e-06
-8.73656117411811e-06
-9.60912372057116e-06
-1.78843108301846e-05
-1.97412900409265e-05
-2.51949736652995e-06
-1.24906085261651e-05
-1.88884283351006e-05
-1.84073626254143e-05
-1.12807823508676e-05
7.8661161526381e-07
2.15402641426083e-06
-1.87417789031601e-05
-1.51801973474696e-05
-2.81821480838397e-05
-1.22648945387821e-05
-3.08480480411052e-05
-8.40241535498696e-06
8.17843632634594e-06
-1.0053824590151e-05
-1.61534422330073e-05
-2.4118553850887e-05
-1.18634914947532e-05
-2.41436805845493e-05
-3.06921697821634e-05
-2.24756235378234e-05
5.64382556536133e-06
-1.73814814615475e-05
-1.01084897701237e-05
-1.34656331249314e-05
-1.38485959725461e-05
-2.89025319456258e-05
-2.50617940630404e-05
-2.4861340576536e-05
-1.60212678495484e-05
-1.84908165716113e-05
-1.61103900433645e-05
-1.95432207834676e-05
8.97939126557302e-07
-3.31874521293215e-05
-6.19709834606441e-06
2.24203194721909e-08
-1.49012336527776e-05
-1.80121834589798e-05
-2.35746583217414e-05
3.35147977665671e-06
-1.12827677561748e-06
-2.35807848525846e-05
-2.92788833866416e-05
-2.00732738261781e-05
-2.03610929697792e-05
-4.7624722860583e-05
-1.18476098401243e-05
1.16935666997047e-05
-1.22833823728558e-05
-2.81529849756167e-05
-1.15379854867924e-05
-9.26535634254565e-06
-4.71399867509784e-06
-1.86902450823497e-05
-9.97866818243384e-06
-8.33129770508974e-06
-2.69020396473609e-05
-2.05901734741499e-05
-2.86419488923849e-05
-1.87912277240497e-05
-1.60765469576394e-05
-9.8568920450662e-06
1.81526396140286e-05
-3.49131628200758e-06
-1.42573101882037e-05
-1.57796411441516e-05
-8.12275306524339e-06
-8.14022300248332e-06
-2.13637993315172e-05
-2.32432805979122e-05
-3.89001462766847e-05
-2.09403723182116e-05
-2.05975172874562e-05
1.92334451988168e-06
-2.32316106278827e-05
-1.07697422471763e-05
-1.57078716218693e-05
-1.85546247181264e-05
-1.03075966068857e-05
-1.64246755082586e-05
-1.03312201335482e-05
-2.76847228449937e-05
-1.56934862805963e-05
-8.21769382234459e-06
-2.42504853310687e-05
-1.19306747431454e-05
-2.23105425724018e-05
-5.19929094551591e-06
-2.11231672187632e-05
-2.02208884471474e-05
-1.16638635092774e-05
-1.97261050909714e-05
-2.51793485471221e-05
-1.91692163657954e-05
-2.48017188909154e-05
-3.02488639998847e-05
-1.05137266387946e-05
-1.80364385441698e-05
-5.95565145820965e-06
-1.98342424216756e-05
-1.78934695542643e-05
-4.24506535297231e-06
-5.31114777796896e-06
-2.04828757978151e-07
-1.55756753105063e-05
-1.61646847896037e-06
-6.11563038486597e-07
-6.58553228082869e-06
-1.62440641218398e-05
-7.844131931297e-06
-3.11817969939539e-05
-2.18415479387816e-05
-9.85002322826287e-06
-4.93615289550532e-06
-1.30499579579848e-05
-1.13475542985515e-05
-2.14821338962427e-05
-1.34309642424402e-05
-8.47323498953667e-06
-1.79062303046675e-05
-1.49907163354555e-05
-1.9307676065381e-05
-2.77165272675229e-05
-1.15300526607944e-05
-2.01237999954263e-05
-2.32972819283585e-05
-9.89448670343543e-06
-1.05322442856838e-05
-3.4272052752062e-05
-2.59766844268255e-05
-1.51590186154784e-05
-1.43990235324471e-05
-2.23458814396652e-05
-1.69891148917374e-05
3.46299684119495e-06
-3.13467453147207e-05
2.45710010339398e-06
-8.55072794429956e-06
-5.30985312627135e-06
2.63062793522525e-07
-2.63362767708699e-05
-5.49978381024959e-07
-2.1138440606813e-05
-2.17947190514476e-05
-4.7837467383959e-06
-1.31274845880419e-05
-1.49961626801282e-05
-2.36363328252234e-05
8.47915859457647e-08
-1.38216894891667e-06
-2.35400471655393e-05
-1.32255797226603e-05
-2.91369466017679e-05
-3.21573889919542e-05
-2.11464593986796e-05
-5.64062048737933e-05
-2.56620830594468e-05
-2.52422108721053e-05
-1.54273721308741e-05
6.41165210808526e-07
-1.24012534306632e-08
-8.82109707726233e-06
-6.81086479328592e-06
-3.04578758114192e-05
-1.8365673823588e-06
-1.68140301807074e-05
-2.13857587274958e-05
5.02075561226502e-06
7.27988138830537e-06
-2.73011941820897e-05
-2.3143335801319e-05
-6.22315878718464e-06
-1.15414179359549e-05
-1.75859708299074e-05
-1.70465933693586e-05
-1.53819469216824e-05
-1.48711006567278e-05
-2.07735892109174e-05
-2.43510999736171e-05
-2.40162739096955e-05
-1.79471507507565e-05
-2.3826280791241e-05
-1.98586431253712e-05
-1.12507881903064e-05
-1.03440038001336e-05
1.17389976502023e-07
-2.86844818970027e-05
-4.14535343757754e-05
-2.10173624687349e-05
-1.96976477955534e-05
-2.33804817242886e-05
-2.764025317671e-05
-2.92506628797364e-06
-1.56693602830763e-05
-1.7950815563225e-05
-2.79755451033228e-05
-1.72442027523703e-05
-1.91982286965434e-05
1.70265121986398e-05
-2.49275785313683e-05
-1.3826649517099e-05
-8.77820633031772e-06
-7.7044307447723e-06
-1.87278012150514e-05
-7.76557527304834e-06
7.34904635258242e-06
-3.73719167138356e-06
-1.80430535508239e-05
-1.87239718000439e-05
-9.23541077988886e-06
-1.80729743891953e-05
-1.65820150527919e-05
-1.65305140540441e-05
-2.04568766877602e-05
-3.80504823956952e-05
-2.25916198514187e-05
-2.18357067110474e-05
-1.96490545858319e-05
-3.78034104798953e-05
-1.86472867827411e-05
-3.80919678460302e-05
-3.00048747027931e-05
-1.35171841212272e-05
-5.47236372950854e-06
-1.10170287698175e-05
-2.9728898644022e-07
-1.16516288721667e-05
-1.91467255239031e-05
-1.74028826746787e-05
-2.33718064158319e-05
-3.06810970936923e-05
3.55656562823649e-06
-2.51807184499469e-05
-1.21779812398983e-05
-2.37247676454799e-05
-1.40260389818205e-05
-1.45422429734648e-05
-3.29360461653894e-05
-2.95105675318497e-05
-2.27959747283877e-05
4.90337295869226e-07
-9.84987668770501e-06
6.66300454457663e-07
-1.30304235278949e-05
-1.79450934894211e-05
-1.16061378838218e-05
-1.42620761688896e-05
-6.13961351906413e-06
-3.24936837576946e-05
-5.08822585441945e-06
-1.23761060364959e-06
1.06428758467044e-05
-7.16956982680048e-06
-9.97460926171199e-06
-6.5718796496233e-06
-1.09773461951408e-05
-1.18828407884373e-05
-2.16821219558585e-05
-7.97309243955485e-06
-2.34762468017688e-05
-1.63157170986177e-05
-7.51196067714239e-06
6.18029499678259e-06
-1.92602437387337e-05
-4.46043526409782e-06
-1.11007579474539e-05
-1.91429772228552e-05
-3.1290478650501e-05
-6.15967552405248e-06
-7.70821207861671e-06
-1.09937551551953e-05
-1.41072115547303e-05
-9.29096251938042e-06
-2.37061946831458e-05
-1.49334242671914e-05
-3.13514849154721e-05
-2.29981609509273e-05
-1.9027863060284e-05
-2.00939271360752e-05
-7.71983264177301e-06
-1.60214566017469e-05
-1.33565326588731e-05
-4.14835239747679e-06
-2.0819686457993e-05
-2.71361639165257e-05
-1.75969220428026e-05
-2.49053620409958e-05
-5.62269801950215e-06
-2.83517540474287e-05
-2.22552753778662e-05
-7.74787614798562e-06
-7.19159318161895e-06
-3.00234397191875e-05
-3.6063100305185e-05
-2.72622710233842e-05
-6.54460709892563e-06
-1.04355337783343e-05
-1.72988732755047e-05
-1.64248269370832e-05
-9.42909353929426e-06
-1.22772440607951e-05
-2.26248105309335e-05
-4.44857646831522e-06
-2.24812478209894e-05
-1.71746197532091e-05
-1.55985745085727e-05
-1.735778993375e-05
-1.84200322266937e-05
-6.5556718316403e-06
-1.63152658773218e-05
-1.15807103818492e-05
-1.54390875029539e-05
-2.72819786562639e-05
-2.21646198395024e-05
-2.03574955063533e-05
-1.41261740564372e-05
-9.43525645562208e-06
-1.78511164826434e-05
-1.47012393468726e-05
-6.0603932561804e-06
-8.28781913715797e-06
-7.19879797741923e-06
-1.15888309620944e-05
-1.75169705305476e-05
-1.9397478363419e-05
-1.88684420764443e-05
-9.86680159764269e-06
-2.05943740665085e-05
-1.17560153661685e-05
-3.39230302782562e-05
-1.73839135207061e-05
-8.88420096150771e-06
-2.74307176845763e-05
-3.10628281650068e-06
-2.46286776393831e-05
-8.42634916753522e-06
-1.26657569181368e-05
-8.70542579935016e-06
-2.72630794393485e-08
-2.54996003883102e-05
-1.35644608350215e-05
-8.26323482043467e-06
-3.52356543283738e-05
-2.6741530045917e-05
-1.50089964197792e-05
-2.02558389348163e-05
-2.47653183876319e-05
-1.79268722432028e-05
-1.27407325416748e-05
-1.04768467350512e-05
-6.51043155972432e-06
-1.5679671659487e-05
-2.48326874906422e-05
-8.53561468685009e-06
-2.49708480350376e-05
-2.13399279014461e-05
-1.11599537617536e-05
-1.69530114373935e-05
-2.80756370425674e-05
-2.16817003412472e-05
-1.53285408787084e-05
-2.75004419785689e-05
-1.13527639988834e-05
-1.69107004943726e-05
-3.71617966583598e-05
-2.70129679429432e-05
-3.37989735407626e-05
-4.03013350981288e-05
-7.0517761835779e-06
-2.80132270003858e-05
-6.94188772763059e-06
-1.95896216105994e-05
-2.7619651419525e-05
2.00106977256039e-06
-2.3029983884193e-05
-2.87292019911608e-06
-1.31466188007117e-05
-2.68434637114352e-05
-1.46717642659492e-05
8.52525850625685e-06
-1.75864519032382e-05
-3.59984578344661e-05
-2.93181666423165e-05
-1.29451793633766e-05
-2.31160613364386e-05
-2.60955231845101e-05
-2.1609463511929e-05
-5.10111106943509e-06
1.89956599051928e-06
-1.17897587198962e-05
-3.6218298367488e-06
-2.60052418525224e-05
-2.82925546875597e-05
-1.89547737147303e-05
-2.28971619468695e-05
-9.66784122406336e-06
-1.41114638896597e-05
-4.05494622405606e-06
-1.66520571134111e-05
-2.80763357365082e-05
-5.86456842803388e-07
-1.44148749115372e-05
3.43200749920287e-06
-1.95920515057853e-05
-1.08573902603266e-05
-1.98968535954192e-05
-2.04855759743004e-05
-1.55814595375567e-05
-9.36103871542922e-06
-6.59800239349616e-06
-2.6622633992357e-05
-1.79775405256364e-05
-1.19887178681823e-05
-1.22628981183604e-05
-2.85089506830318e-05
-1.62151008432002e-05
-5.381572269731e-06
-2.14245060289899e-05
-2.87873588201338e-06
-2.75056102740116e-05
-6.14393355903484e-06
-5.9489146982224e-06
-3.2453552691146e-05
-2.72648963434717e-05
-1.11682121519686e-05
-2.14394942362757e-05
-1.23884208013224e-05
-7.59836435193313e-06
-2.74137169046895e-05
-1.70900185128955e-05
-9.11420432598146e-06
-1.46619114771983e-06
-1.93124235080579e-05
-2.59457091400185e-05
-4.4854331291717e-06
1.65308306743898e-06
-2.51227908100652e-05
-1.65198084898756e-05
-1.02816347150839e-05
-1.35760716541938e-05
-1.37610367879588e-05
-3.25342783023184e-05
-1.11583030068242e-05
-1.45414699698416e-05
-2.18648830207908e-05
-1.75025579559561e-05
-2.39568191576485e-05
-1.65734838708034e-05
-8.18247462638088e-06
4.20160075595337e-06
-4.13882627531244e-05
-1.37376322435159e-05
-1.02382089766762e-05
-2.93195962604343e-05
-1.90463541068062e-05
-2.15262137560378e-05
-1.49919511374764e-05
-2.39904364413728e-05
-1.45574663526876e-05
-1.8575849680838e-05
-2.19342379522845e-05
-2.09397945771169e-05
-1.24244585506172e-06
-1.76036925853715e-05
-1.46823577173354e-05
-3.13503383667713e-05
-1.44166382017308e-05
-8.67580512073676e-06
-2.45090304955841e-05
-3.02158828594763e-05
-1.35401810767704e-05
-2.77757675300826e-05
-1.43401133178029e-05
-3.85209930111245e-06
-1.78677037702532e-06
-2.52144083857339e-05
-1.34456941132417e-05
-1.29438513972726e-05
-1.21545496438124e-05
-1.764809519277e-05
-2.16368594003651e-05
-5.14346179737852e-06
4.60676082865798e-06
-1.66515947272332e-05
-1.91310936561071e-05
-2.1388946344823e-05
-1.24805350942245e-05
-1.90481974620507e-05
-3.99734969242984e-06
-7.67502688801219e-06
-2.38378141009108e-05
-1.62206518795127e-05
-7.41964970928816e-06
-1.8495634519478e-05
-2.2879999841551e-05
-1.02222110504375e-05
-2.9588469721057e-05
-2.82026376342993e-06
-2.95912029667638e-06
-1.53661113315415e-05
-1.1418933402935e-05
-1.38995588060769e-05
-6.67959488076785e-06
-7.68556469519914e-06
-1.00045388771049e-05
-2.30211639156368e-05
1.28279018769531e-07
-2.59175952650005e-05
-2.19206225894915e-05
-1.38871023548936e-05
-4.79723682646818e-06
-1.61999016509411e-05
-2.69117667084088e-05
-5.44569480318344e-06
-1.74828176685665e-05
-1.20453237910555e-05
-1.78063801126613e-05
-2.41494888452735e-05
-6.90851935716576e-06
-1.03574972229122e-05
-1.70834643917331e-05
-2.11998656967093e-05
-9.89217051131574e-06
-1.53490338911178e-05
-2.6827264451293e-05
-9.89997528569904e-06
-2.04152488778776e-05
-2.54245692743238e-05
-1.33514303799602e-05
-1.83869017334875e-05
-9.06425651988408e-06
2.19848917667752e-07
-2.36286438470122e-05
-7.98358556038131e-06
5.62174153556913e-06
-1.37792530013805e-05
-2.92849677210789e-05
-1.83039158661046e-05
-2.0059926090336e-05
-2.82530124926222e-05
-1.76018132786485e-05
-1.45384129506444e-05
-1.22161553787759e-05
-1.6673413492346e-05
-1.6529883049124e-05
-2.76193433918024e-05
-1.51014485421677e-05
-1.55330172304433e-05
-4.47406291408928e-05
-1.98589357752943e-05
-2.36029648726094e-05
1.85549025117274e-06
-2.00118571885898e-05
-2.0568912597668e-05
-2.57135798531159e-06
-4.11182191542596e-06
-4.01305935837626e-06
-1.3622208177571e-05
-1.46915229025159e-05
-1.45175192106517e-05
-8.80045324967276e-06
-8.43164752030873e-06
-2.7819154246376e-05
-8.83595581355063e-06
-1.95625194125376e-05
-1.07048256802523e-05
-1.30737614603878e-05
-1.60590186410833e-05
-1.71857453630011e-05
-1.71784669889875e-05
-9.9566472303536e-06
-1.75870681143235e-05
-2.27707058932903e-05
-2.1329144784903e-05
-2.31549732580674e-05
-9.46264062355707e-06
-1.07785981464091e-05
-2.2561569333178e-05
-6.98893275496028e-06
-2.06958478340628e-05
-5.54089643908007e-06
-1.80343884278465e-05
-3.66857341352985e-06
-2.06638489876746e-05
-2.8557715266406e-06
-8.64817301901932e-06
-3.1704621299917e-05
-1.71033112483261e-05
-1.97060822115354e-05
-1.55675956105609e-05
-1.5318546042514e-05
-1.72439805504829e-05
-2.92007299482265e-05
1.80869577235083e-06
-1.32172427026811e-05
-1.6999647405194e-05
-1.17522835146131e-05
8.64422038449888e-06
-1.03837788888237e-05
-1.37133531638498e-05
-1.25930855728088e-05
-2.32968329373873e-05
-1.36242994455743e-05
-2.67114952630881e-05
-1.49672531208034e-05
-4.55098846449597e-06
-6.46469733159737e-06
5.8444583164845e-06
-2.47806467482355e-05
3.85303424358567e-06
-4.65161033498867e-06
-2.52695463926233e-05
-5.80495716384442e-06
-1.38760183041713e-05
-8.65913110467941e-06
-1.53540241635619e-05
-1.54573642369381e-05
-3.86970877489118e-05
-2.3027053339753e-05
-2.17733209322188e-05
-1.71514377131099e-05
-2.24113061103362e-05
-2.06902101873293e-05
-7.26948853078061e-06
-1.68449703912494e-06
-8.68682046880639e-07
-1.26143162849676e-05
-7.87212173345502e-06
-3.35554444951803e-05
-2.52547361973022e-05
-2.13162836706302e-05
-1.52902976227889e-05
-2.52898941007187e-05
-1.23525489864199e-05
-4.42739091471943e-06
-1.8778468650596e-05
-1.36206875252382e-05
-1.18350468722768e-05
5.89573148949727e-06
-2.0137773362769e-05
-1.72727305483256e-05
-1.24392729272194e-05
-3.90638856163421e-06
-2.55142022816815e-05
-1.30933263862506e-05
-8.84401266723142e-06
-1.32762226947388e-05
-2.76098226117653e-06
-1.16396317005562e-05
-2.70232810557606e-05
-1.13340503585483e-05
-3.28644658295131e-05
-2.49487950212482e-05
-1.66507607188372e-05
-1.71224793734438e-05
-2.29338926492228e-05
-9.85371669637372e-06
-2.09014256849344e-05
-9.59833242366434e-06
-1.60207793985891e-05
-1.72369124292357e-05
-1.89644420540939e-05
-1.22537348000264e-05
-1.22654506918348e-05
1.50714574879416e-06
-2.28256991645211e-05
-2.38527440848815e-05
6.3348711231567e-07
-1.0871542094257e-05
-2.96059938095967e-05
-2.20012924373729e-05
-1.7182769414378e-05
-2.6817496962473e-05
-3.36882033569553e-05
-1.20959248287141e-05
-9.79457198358693e-06
-1.09041059197955e-05
-3.04981578366505e-05
-3.5941475966688e-05
-2.63729383280327e-05
-1.1271026579316e-05
-1.30260392021754e-05
-1.76987892067363e-05
-2.04857996079216e-05
-2.10286862721757e-05
1.05191268548804e-06
-1.59253722705244e-05
-1.5560121605313e-05
-2.47180584496186e-05
-2.07103582882891e-05
-3.32351206439821e-06
-1.29559025938597e-05
-1.15165118527094e-05
-1.55259952694357e-05
-1.73208418026746e-05
-2.4403079931289e-05
-1.16623224561369e-05
-1.17237715237905e-06
-1.16035324698921e-05
-1.95516501496459e-05
2.38027489215274e-06
-1.13751717184476e-05
-1.34513213063027e-05
-1.70135908197646e-05
-1.39830763320843e-05
-1.37010111961967e-05
-6.90537624541466e-06
-1.62682490222152e-06
-1.18128060557957e-05
-1.71845719452458e-05
-3.58772990057435e-05
-2.58961757044209e-05
-3.27252172467742e-06
-3.92286604143017e-06
-2.5351407374357e-05
-2.8178110402784e-05
-1.39049634698429e-06
-2.10999444962956e-05
-2.70611365610978e-05
-3.72453261813996e-05
-6.4784216314456e-06
-3.16590059416575e-05
-6.73417888059228e-06
-2.55439702223741e-05
-1.4034232334649e-05
-1.85539370866937e-05
-2.15487425261941e-05
-1.09714548241305e-05
-1.88195392638265e-06
-1.07188657695578e-05
-1.73124632656448e-05
-1.37262163623579e-05
-2.52385480581527e-05
-1.01620113780629e-05
-4.33491479170465e-05
-8.97358233692718e-06
-2.1570920388747e-05
-9.33128407891202e-06
-6.26184899446146e-06
-7.81630815119715e-06
-1.93620287695117e-05
-2.06441306206818e-05
-2.28766073875991e-05
-1.64172206889728e-05
-1.60087407198994e-05
-2.826748802827e-05
-1.92608206238589e-05
-3.3172668260596e-05
-2.74306806076355e-05
-1.8487990912375e-05
-7.52820101950049e-06
-2.44775217804597e-05
-1.27625830797569e-05
-7.72089955672978e-06
-2.58601756227345e-05
-1.23542225334275e-05
-6.66008978987436e-06
-1.14651734202123e-05
1.0371692492452e-06
-2.06787226990087e-05
-2.49848204436434e-05
-1.30151596918099e-05
-2.20200640499527e-05
-2.08897936721624e-05
-2.47561537852316e-05
-2.46592248452461e-05
-1.69968055685137e-05
-1.83850370406602e-05
-1.30440864385281e-06
-1.44702899272392e-05
-1.34366763326876e-05
-4.60874805395861e-06
-1.13015932940827e-05
-1.08671528470331e-05
-1.54073948046954e-05
-2.3538950338257e-05
-1.41225332388737e-05
-9.75383541444804e-06
-2.10886577842993e-05
-4.10260600117441e-06
-2.34713658758258e-05
-1.76827235039861e-05
-9.14600375660292e-06
-1.51682372327626e-05
-1.9629783760548e-05
-1.18237032468895e-05
-2.42444103694927e-05
-2.1285352726364e-05
-1.64142000322141e-05
-2.50609951352991e-05
-1.03609053833825e-05
-4.88439936196161e-06
-1.8503061900745e-05
-2.37951685069624e-05
-4.28927686030889e-05
-1.4767693699136e-05
-1.50593571928449e-05
-1.03472802606685e-05
-1.87533842958794e-05
-8.10420248299735e-06
-7.317075196113e-06
6.86417628675936e-06
-1.34285898421961e-05
-2.48517580637318e-05
-2.87843790993827e-05
-3.1883454443128e-05
-2.48703485812496e-05
-1.47467465613271e-05
-2.03443980245428e-05
-7.0238938736001e-06
-2.90300405917006e-05
-9.32144487625678e-09
-2.15037467559147e-05
-1.21172361341928e-05
-3.13586766194393e-05
-1.01718056090445e-05
-2.61407476273888e-06
-1.72292219679827e-06
-1.15519516716014e-05
-1.26154657271451e-05
-2.39987772993648e-05
-1.50804211575868e-05
-1.9328315398752e-05
-1.76433678757008e-05
-1.2353020219472e-05
-1.65257585834864e-05
-1.23222517326673e-07
-1.11895715646007e-05
-4.35633265772875e-06
-1.86892992918678e-05
-3.54009648141731e-05
-1.95068425952693e-05
-2.12534584946758e-05
-1.06900957545332e-05
-2.73247131887956e-05
-2.08500087462097e-05
-2.46878153338167e-05
-2.07169623588613e-05
-3.75431373001029e-06
-1.26493589824086e-05
-1.27524950815692e-05
-2.31570657617196e-05
-1.25631865015785e-05
-4.76644432241557e-06
-3.13323704215967e-06
-9.53312923966774e-06
-2.09968826008959e-05
-1.32774163201346e-05
-2.33522011562573e-05
-2.47385968452756e-05
-2.86842522548616e-05
-3.14581562666976e-05
-1.95163073475682e-05
-1.80684598307604e-06
-2.02737587796518e-06
-2.16049731183802e-05
-2.42518868278636e-05
-1.79687819943877e-05
-8.90287266800146e-06
-2.78047593322775e-05
-1.22798312702769e-05
-6.88746024242413e-07
-3.64565825448233e-06
-1.09921500979147e-05
-1.84881367405091e-05
-1.40678667411859e-05
-1.00143183292235e-05
-1.48939293563334e-05
1.18490926524321e-05
-1.66469672616005e-05
-1.01411906757853e-05
-2.5632409008982e-05
-2.21014837846183e-05
-2.8335871774514e-06
-9.84010732642009e-06
-1.49137959522379e-05
-4.95042772741452e-06
-2.16425334177209e-05
-1.41351414746951e-05
-5.14880908449725e-06
-2.5637724922611e-05
-1.44359642356097e-05
-1.85696986059152e-05
-2.05945675191835e-05
-2.65537647234508e-05
-1.40981366890085e-05
-4.00505213930712e-05
-1.69784635707288e-05
-2.5381000845828e-05
6.59612867504801e-06
-1.04923966673196e-05
-8.86482413548362e-06
-1.48423510086312e-05
-1.87172687355713e-05
-9.65168064268819e-06
-4.60127037360674e-06
-1.77582684070713e-05
-2.06971181984591e-05
4.52626938246692e-06
-5.17164423531217e-06
-1.59670185987004e-05
-8.96974742974179e-07
-2.41443869228248e-05
-2.50418916254654e-05
-1.34993470856359e-05
-2.72393882568339e-05
-1.66748432212507e-05
-1.21317518530114e-05
-8.41600411660979e-06
-1.81444706210881e-05
-6.64295654958396e-06
-7.77088070669939e-06
-1.80515522619671e-05
-1.27228521836007e-05
-3.16344693121664e-05
-1.67603880319065e-05
-2.3261805572721e-05
-2.65914219895715e-05
-1.18126311836297e-05
-1.40637065324597e-05
5.36295931377277e-06
-2.24233272452459e-05
-4.18990545607264e-06
-1.04881020270985e-05
-2.61258326107555e-05
-2.43143980013092e-05
-1.8502415340294e-05
-2.45682568682961e-05
-9.0977725724822e-06
-3.57044179197847e-06
-5.65554538198334e-06
-1.45373838756555e-05
-1.76549956229857e-05
-2.45365526694073e-05
-1.9812703182721e-05
-6.57924738323856e-06
-5.98518902333977e-06
8.63413336403946e-06
-2.06750058916649e-05
-2.22342895497013e-05
-1.72583290837666e-05
-1.25434661642832e-05
5.07003379058664e-06
-1.77175453852568e-05
-2.75044562147488e-05
-2.61937481061401e-05
-2.49206333832201e-05
-1.63702831302843e-05
-1.99170514163799e-05
4.95535661974153e-06
-1.43901166650194e-05
-1.69471699332746e-05
-2.0318046627235e-05
-1.85407645030219e-05
-9.28344491638841e-06
-1.00111251393181e-05
-3.01352914390785e-05
-7.41428379086478e-06
-1.99941747862793e-05
-7.26298669593282e-06
-2.08785371934598e-05
-9.64725525859742e-06
-1.80590332799601e-05
-7.11933012241322e-06
5.42380207288456e-07
-2.07482485194504e-05
-4.10486500322357e-06
-1.52911439322066e-05
-8.07824067054122e-06
-3.15454194954772e-05
-2.33325943586804e-05
-1.21128627169863e-05
-1.39443479152968e-05
-1.77013970545732e-05
