# Supplementary material for: Research on computational propagation and identification of mine microseismic signals based on deep learning
Source: PLoS One. 2025 Oct 22;20(10):e0334641. doi: 10.1371/journal.pone.0334641 (PMC12543183; doi:10.1371/journal.pone.0334641)
Supplement: S9 Data — (ZIP) [file pone.0334641.s009.zip › 000101100000378.xlsx_0.txt_24.txt.txt]

-1.73051050438233e-05
-5.49989940962979e-06
-1.15218779421773e-06
3.17040604155106e-07
-1.35071322274565e-05
9.1389643258763e-06
-3.11422933648306e-05
-1.81537784802612e-05
-2.52990889024639e-06
-1.29746306605698e-05
-1.59406552532073e-05
-1.17823673629165e-06
-5.5206951274955e-06
-2.14235542071513e-05
-2.24881812091406e-05
-8.39073705238237e-06
-1.09173003633427e-05
-1.45833853667481e-05
-1.55218719242793e-05
-1.28704271685165e-05
-1.20762914339729e-05
-4.41445436389021e-06
-2.22756324842541e-05
-2.49276521330355e-05
-7.2594128137148e-06
-1.41665575153768e-05
5.21757111613367e-08
-2.07041441521972e-05
-3.26386314879695e-05
-2.99271869993324e-05
-2.02393064412798e-05
-1.13723200768772e-05
-1.43793969640068e-05
-3.25001597049437e-06
4.43906168906008e-06
-1.09154479357143e-05
-1.55119174816071e-05
-1.78688183627479e-05
-1.86973139285266e-05
-9.69779172871822e-06
-2.72120018751874e-05
-2.16797894627845e-05
-1.45129862439162e-05
-9.18219537771094e-06
-1.37079502414169e-05
-1.31387493585317e-05
-1.46646691905006e-06
-1.35129009311979e-05
-1.41604600522329e-05
-2.15522861740725e-05
-7.41912986658598e-06
-3.69588668420293e-05
-1.57909156246145e-05
-2.65602038803986e-06
-1.32236863859075e-05
1.1362179334462e-05
2.87777030003769e-06
-3.07094382558525e-05
-1.86060217094249e-05
-7.45789048866805e-06
-2.30515235221338e-05
-1.65698813575556e-05
-1.11515465632738e-05
-2.68430772021923e-05
-1.80252794604915e-05
-9.12656931227444e-06
-2.29949497591e-06
-1.17150209598327e-05
-8.69264716075774e-06
-7.43245690740489e-06
-3.76541209328482e-06
-2.08398297115824e-05
3.60993474213588e-06
-1.42301363518822e-05
-2.34460322903484e-05
-8.97301578256637e-06
-3.68423666384234e-05
-1.47270492652834e-05
-1.12915418341275e-05
-2.24715577155068e-05
-1.74335057445107e-05
-2.21990286389267e-05
-2.25095481263316e-05
-1.36263954202659e-05
-2.0392852257476e-05
-4.56838972995795e-06
-2.32198250546863e-05
-1.27612117196385e-05
-3.06409656636258e-06
-3.92724487465423e-05
-6.24586235644508e-06
-8.28728761432255e-06
-2.37980855591951e-05
-1.53730020576511e-05
-1.26382626273916e-05
-1.5691807035673e-05
-1.24533284626835e-05
-9.32065676802453e-07
-2.55359345776324e-05
-9.86949549392682e-06
-3.12809566612804e-05
-2.79679604031389e-05
-1.89623276555072e-05
-1.76518789280604e-05
-5.81856827112229e-06
-1.95810083895598e-05
-1.57162806939145e-05
-9.8588381655039e-06
-1.99227817195203e-05
-1.75201787748668e-05
-1.43145956705014e-05
-6.00341188702479e-06
-1.90239986639179e-05
-3.73855640293279e-06
-3.44462963646982e-05
-2.30071530152831e-06
-1.31447126447963e-05
1.07309858797109e-05
-5.1119953418448e-06
-1.38666980905716e-05
-2.98235378708679e-06
-2.6537945350447e-05
-1.49008042481549e-05
-1.7122263742527e-05
-1.5519949219446e-05
-2.64549189395192e-05
-4.10697510147479e-05
9.27905644020116e-06
-1.07392860851665e-05
-1.82155530463068e-05
-1.59183049612934e-05
-1.1622986569234e-05
-2.29614336713311e-05
-2.98454910612265e-05
1.32050904316784e-06
-1.0712702231222e-05
-1.26540806518087e-05
-4.04609722315544e-05
-8.61678230583389e-06
-1.13180051436271e-05
-1.31997253537784e-05
-2.66089794258035e-05
-3.57074469395327e-06
-2.1748864021089e-05
-1.9184951767419e-05
-1.27396850417944e-05
-3.41673982932725e-06
-9.79369096662258e-06
-3.07041962257977e-06
-2.37281105763442e-05
-1.57438221013155e-05
-1.97522894567324e-05
-2.73869598548268e-05
-1.73384473107337e-05
-1.86905721881084e-05
-1.38354814143602e-05
-2.53059653148606e-05
-2.31755084012108e-05
-2.48397228975205e-05
-1.61741818261681e-05
-2.12141742516365e-05
4.51477932219023e-07
-1.09000931635709e-05
-2.50765162039084e-05
-1.71050840770764e-05
-1.55267843125005e-05
9.52349816949972e-06
-9.60879562053842e-06
-1.69691930205272e-05
-1.45355893568203e-05
-2.05097536710814e-05
-2.88649016967884e-05
-2.54555437763061e-06
-1.03655341532148e-05
-2.60647270058643e-05
-1.98377582375924e-05
-1.2581236060963e-05
-1.68076013889127e-05
-1.6335524004399e-05
-9.72795482799229e-06
-2.66538060215952e-06
-1.93840743648258e-05
-1.9533937171949e-05
-2.95936804659093e-05
-2.83968213318849e-05
-3.64932636923921e-05
-3.11409502083105e-05
-2.61017733956863e-05
-4.99138023248821e-06
-2.79416704997634e-06
5.22996972844944e-06
-5.99081071474662e-06
-7.62054611666863e-06
-1.51396325141682e-05
1.9317628316776e-06
-1.58659518030966e-05
-1.8012737360515e-05
-2.06302057451283e-05
-2.01480005337479e-05
-1.84167210311853e-05
-1.62040084044998e-05
-1.61938305202306e-05
-1.66122970551824e-05
-3.07669231230676e-05
-1.9167238243844e-05
-1.48015598702456e-05
-2.98630807951891e-05
-1.87496718736853e-05
-1.1606468732351e-05
-2.67965597071818e-05
-7.37955305642532e-06
-2.28324053455445e-05
7.34017996216348e-06
7.33878842912037e-06
-5.59587866205857e-06
-1.71465820111729e-05
-9.70127537896612e-06
-1.2700482924327e-05
-1.20083137877271e-05
-1.10896587508227e-05
-1.05516952128729e-05
-1.86130125993267e-05
-2.1770692550462e-05
-1.00422349069543e-05
-8.08978016621682e-06
-1.53680773158124e-05
-1.15735679495548e-06
-1.21153092330953e-05
-2.19563486660484e-05
-8.08635759772275e-06
-1.95646039106556e-05
-1.13809012103152e-05
-2.47217361529134e-05
-2.31061364700526e-05
-3.57675428051436e-06
-1.3574364193518e-05
-3.60403447763765e-05
-1.42122824472064e-05
1.94518931051446e-06
-8.95756718069775e-06
-1.06138922220414e-05
-1.41309573342189e-05
-2.15465388400417e-05
-2.87086355508439e-05
-1.58972469844612e-05
-1.30846748625914e-05
-1.64926446066501e-05
-2.39161644528956e-05
6.79325850986523e-07
-7.33779724726946e-06
4.25808742696864e-06
-8.26478413592988e-06
-2.07357429137911e-05
-8.58008554308987e-06
-2.24484819844497e-05
-2.25378829219381e-05
-1.7366324471703e-05
-1.45287919004145e-05
-1.0445983230259e-05
-1.58612935748565e-05
-4.19485135468576e-06
-2.01130826296585e-05
-1.93298115905733e-05
-1.05917324158457e-05
-1.62318375169183e-05
-1.55153019906067e-05
-2.65373199711703e-05
-1.07536303531343e-05
-8.79841698857991e-07
-2.67346758588712e-06
-1.892101569143e-05
-2.81020952906139e-06
-1.04979182667178e-05
-1.14895286510248e-05
-1.44701007649991e-05
-1.71007827364525e-05
-2.18839590832664e-05
-1.7635143685862e-05
-5.41503360462653e-06
-2.1906134261111e-05
-1.66456969755098e-05
-1.14005304740522e-05
-2.63326732244436e-05
-1.10370239826667e-05
-7.58579839832896e-06
-2.28025991154476e-05
-1.53657417840124e-05
-1.48391088165425e-05
-1.08515003562856e-05
-2.26912809324701e-05
1.24798491292483e-07
-1.97416494690989e-05
-1.41032016885874e-05
-8.61711405518741e-06
2.09353376579181e-06
-1.18073310857089e-05
-1.81903550247093e-05
-5.6102098624138e-06
-5.24080187708985e-06
-1.10060222570178e-05
-1.90738308249608e-05
-1.18213681925507e-05
3.7151356350108e-06
-9.12739121868074e-06
-1.97983146644072e-05
-1.77687412614243e-05
-3.42438591670357e-05
-2.39301359829542e-05
-1.86622824022201e-05
-1.75114817772605e-05
-1.53093083903707e-05
-1.51048583017921e-05
-1.12863071358723e-05
-7.36314693393097e-08
-2.01018489091611e-05
-2.06419323270789e-05
-2.5652018243496e-05
-1.57150829554891e-05
-1.3258525151614e-05
-2.22337172846714e-05
-2.31561880807696e-05
-1.40810634163826e-05
-1.5299091017324e-06
-1.67175227635686e-05
-9.63814709213841e-06
-1.867505483972e-05
-1.89122543573069e-05
-6.22646545207305e-06
-8.50632929277637e-06
-1.21289662715856e-05
-1.06254088413823e-05
-2.36875520124702e-06
-1.72346878919199e-05
-1.14611979848476e-05
-1.96179753552428e-05
-2.02662902251416e-05
-1.09845285070577e-05
-2.50447863150563e-05
4.88949357363245e-06
4.42587146194413e-06
-2.14161726944185e-05
-2.79145306349266e-05
-3.21376069377673e-06
-5.48584796935099e-06
-1.61069577551804e-05
-1.67069292165459e-05
-5.42526821726932e-06
-1.78392332036762e-05
-2.30440959866043e-05
-2.17592710862787e-05
-3.77373322302788e-07
-3.50908060902708e-06
-1.17033534873711e-05
-1.46575665141964e-05
-1.00753887817857e-05
-6.0849406072675e-06
-1.84506472086709e-05
-2.71048082729743e-05
-3.77434631454728e-06
-1.22153982303298e-05
-2.8774078104743e-05
-3.19496920012553e-05
-1.43165126805267e-05
-8.34273935380765e-06
-2.87673733076385e-05
-1.93489982612598e-05
-1.73667447690923e-05
-2.31122044079588e-05
-2.83892623281502e-05
-2.60589486369702e-05
-1.36755782875159e-05
-1.03106314702218e-05
-2.74884021272194e-05
-1.68742407311267e-05
1.81653359034424e-06
-1.37468601421157e-05
-2.25555170533476e-05
-2.25777518669339e-05
-1.07379376752395e-05
-1.15038144982576e-05
-2.17224509169645e-05
-1.4066332421013e-05
-2.87572798150544e-05
-1.8022638512497e-05
-1.5204970940294e-05
-3.93095020100104e-06
-2.74154719091049e-05
-3.30487288085669e-06
-1.56142836290694e-05
-3.2019647130485e-05
-1.84865403553659e-05
-1.61559779968219e-05
-1.67569541478108e-05
-1.72778797078251e-05
-4.76835253954242e-06
9.16733590124761e-06
-1.1043035457361e-05
-2.26287320057911e-05
-1.86966559857716e-05
-2.16755403301623e-05
-7.25042903382007e-06
-1.43724306005382e-05
-1.7587442455949e-05
-9.03786849896895e-06
-9.85411234037351e-07
-2.09718990101199e-05
-1.53103401056857e-05
-2.28063403155625e-05
-2.08649000664658e-05
-7.76581666826607e-06
-1.83855333413046e-05
-3.57891781061064e-05
-1.86424763805415e-05
-3.33820709850194e-06
-1.75945681621597e-05
-1.73371745022117e-05
-1.69982411650092e-05
-2.61934619590641e-05
-3.06083882538475e-05
4.87055433022576e-06
-1.25836448980893e-05
-7.11298132810207e-06
-2.47746955366799e-06
-6.01567916373054e-06
-7.14547366326598e-06
-2.01112456915323e-05
-9.86175287030283e-06
-1.33660413944858e-05
-1.19837234741378e-05
-2.10754019753263e-05
-1.69983266681518e-05
-5.39708621943378e-06
-1.15367167278463e-05
-1.56708690242541e-05
-1.34369582080011e-05
-2.15312863209906e-05
-1.57825264749576e-05
-2.32172281582386e-05
-1.8857265206535e-05
-1.452105026507e-05
-7.27322262794693e-06
-2.54965848044036e-05
-2.75801878221529e-05
-1.24840950058766e-05
-1.69630063751279e-05
-1.17703835782833e-05
-1.04844681703456e-05
-1.01144765306821e-05
-5.5176277962269e-06
-1.6345939524096e-05
-4.70645680309653e-06
-1.32797796383953e-05
-2.21614318979242e-05
-1.82519979670079e-05
-3.01605680509068e-05
-2.22738075966527e-05
-1.93573448023036e-05
-5.38333514619534e-06
-2.44840124679327e-05
-9.09333488031318e-06
-9.7009237874735e-06
-2.71642671770593e-05
-1.95925390771852e-05
-2.01473532367876e-05
-1.7058494306249e-05
-1.60303093669881e-05
-1.64388664105176e-05
-2.80035646837544e-05
-4.33124328867797e-05
-9.22317055809588e-06
-1.28874864822889e-05
-7.77236115200748e-06
-1.19536857150038e-05
-1.51402180564652e-05
-2.93262032061675e-05
-1.35285549859644e-05
3.82805763042687e-06
-7.92708790400829e-06
-1.76094210346149e-05
-2.18703517831554e-05
-2.73405453915152e-05
-1.7370442010792e-05
-1.26092006200456e-05
-1.63165517034593e-05
-2.62365159714139e-05
-1.43568082439516e-05
1.99041911207513e-06
-1.58542354944446e-05
-1.44350308988949e-05
-2.813948186758e-05
-2.26563336075307e-05
-6.82496997885065e-07
-1.72625680979302e-05
-9.54505503148265e-06
-1.39904472716388e-05
-3.18902740329909e-06
-1.81175198188303e-05
-3.4524894753418e-06
-2.68294564899411e-05
4.97595211136572e-07
7.7337611102338e-06
-4.35271836063745e-05
-2.68286206943336e-05
-9.83477606729286e-06
-1.54665124009799e-05
-1.37865523976685e-05
-6.18627676924575e-06
-1.4437073652741e-05
-3.24049125131793e-05
-7.26446891430713e-06
-2.54671733555739e-05
-2.5817209406799e-05
-3.60216213632141e-06
-3.69899817537432e-05
-9.07120909288174e-06
-4.75662642815172e-06
-8.23201353567284e-06
-1.90927626689914e-05
-1.91724973093552e-05
-1.23784738173797e-05
-1.52153425182438e-05
-1.40535888865664e-05
-4.21454971442385e-06
-2.73728126063433e-05
-1.41522040814599e-05
-3.24141969553118e-05
-1.84066273554414e-05
-5.42889294543789e-06
-2.07518024256412e-05
-1.64185046690181e-05
-2.72094149463552e-05
-2.22200981852169e-05
2.74259453169203e-07
-1.51792887215065e-05
-2.4042227324935e-05
-1.21659458505841e-05
-1.85079461027626e-05
-1.32901163612831e-05
-1.53825871437859e-05
-1.28513286355893e-05
-1.45072400547792e-05
-6.3723740492042e-06
-9.29134336397747e-07
-7.17364297173328e-07
-1.0074060798001e-05
-1.84295202859454e-05
-2.10007828349261e-05
-8.45006124848431e-06
-9.5117571824539e-06
-2.95126350520522e-05
-1.42338497326705e-05
5.4766842073476e-07
-2.28169066504278e-05
-2.50389381320633e-05
-1.70686676244061e-05
-1.67318374829884e-05
-1.48558766236361e-05
-1.37866750277985e-05
-1.46831545728911e-05
-2.62143903837422e-05
-3.1185279578096e-05
-2.58990855948446e-06
-2.24592017231132e-05
-2.13599377044832e-05
-2.72011434754957e-05
-1.244993353098e-05
-1.51418406440751e-05
-3.21900289033871e-05
-1.18037466670007e-05
-1.04286287135666e-05
-7.84573402787182e-06
-2.40084770110546e-05
-5.57397550257895e-06
-1.23144520594633e-05
-9.94728784153991e-06
-1.5616555960423e-05
-1.33109942579622e-05
-2.07480060125652e-05
-1.97908531256021e-05
-1.74189034491992e-06
-1.07022378467082e-05
-5.62143222510032e-06
-2.24229880644957e-05
-1.68483406279762e-05
-4.43927800145807e-06
-3.00567225266941e-05
-7.3732092923972e-06
-1.6801106682445e-05
-2.00365625691672e-05
-1.4358023343555e-05
-2.23404210532166e-05
-1.39955209229591e-05
-2.90756169766431e-05
-7.61043587301277e-06
-2.24674109177362e-05
-3.00590508278344e-05
-8.04573211471348e-06
-1.17734735958824e-05
-1.13851885619515e-05
-2.50367932096995e-05
-1.26850320577288e-05
-1.46751634620178e-05
-1.54918018460091e-05
-1.18779423652796e-05
-1.20606868066874e-05
-1.03261888104157e-05
-1.4764242425541e-05
-4.22631302020929e-05
-2.4321747225604e-05
-8.94245922664547e-06
-1.38789596056204e-05
-1.54923443693596e-05
-1.36981713620127e-05
-1.65263862298055e-05
-1.30094705815233e-05
-2.16317241988325e-05
-9.5625173040226e-06
-1.84572452344636e-05
-2.69086679428524e-05
-2.13569667194012e-05
-3.50507200377962e-05
-2.07924198279307e-05
-1.28329605976187e-05
-2.28750176656218e-06
-9.94700415238931e-06
-6.76852794517625e-06
-2.16550113307946e-05
-5.72869295029152e-06
-2.50554892079341e-05
-2.18983604333169e-05
-2.66122569658339e-05
-1.3149650366179e-05
-1.73749404309934e-05
-1.33194093927012e-05
-1.84567416357333e-05
-2.88357545367368e-05
-1.12327922343771e-05
-4.6294609688416e-06
-2.65397683621679e-05
-3.11268615636148e-05
-3.35649089095856e-05
-1.34167407318409e-05
-1.05793199319413e-05
-1.90223413559635e-05
-2.07567150556258e-05
-1.97630547684213e-05
-9.99335516805498e-06
-2.09439984557308e-05
1.41965421143708e-06
-1.89181651169045e-05
-4.28529284034388e-06
-2.37759491910352e-05
-2.16767785632186e-05
-1.86405823909222e-05
-1.83679587844405e-05
-4.73437101751082e-06
-2.04167871105265e-05
-5.97976081259294e-06
-2.15255990020078e-05
-7.85937464748325e-06
-1.05460435484602e-05
-5.49954642682647e-06
-9.01722676536091e-06
-1.85655553710022e-05
-3.82741585234479e-06
-5.99843126336388e-06
-1.2609927879234e-05
-1.27885970667577e-05
-2.10687142403767e-05
-4.46581037737426e-06
-1.97729266127827e-05
-2.03324024851856e-05
-2.40516406098567e-05
-1.91484925986702e-05
-6.04502923486817e-06
1.02188688013715e-05
-1.66636584497158e-05
-6.22558673058471e-06
-3.02508247669018e-05
-2.11189802251678e-05
-1.53859218937351e-06
-6.70530696898083e-06
-6.53225959582342e-06
-1.47064399602341e-05
-1.36865778143698e-05
-1.78344300523274e-05
-1.0119642125238e-05
-8.70512729250408e-06
-1.91631888821326e-05
-3.44794478086273e-05
-2.1820679517636e-05
-2.47963052085188e-05
-3.2110387336864e-05
-2.00780799732228e-05
-5.66284615861959e-06
-2.32021352851019e-05
5.83686056613457e-06
-1.64808434030367e-05
-1.74863073855555e-06
-2.07237036805529e-05
-1.74406410141886e-05
-1.43129342484283e-05
-1.30115756697172e-05
-7.12144182675888e-06
-1.22886565949077e-05
-6.55148927328736e-06
-2.64051939781127e-05
-1.14611646566862e-05
-1.38582731253041e-05
-1.52998005238438e-05
-9.5171719433833e-06
-2.13486195333858e-05
-3.60412672415604e-06
-2.20783880401008e-05
-3.12257766882772e-05
-1.68708634666051e-05
-3.20272555280431e-05
-1.99514233457051e-06
-1.18129675305025e-05
-1.55571633245198e-05
-4.2728217692675e-07
-2.58427689745232e-05
-1.38969210247048e-05
-2.67399841075925e-05
-1.49497282325927e-05
-2.56400648621538e-05
-5.8597781913521e-06
-1.020595744688e-05
-1.72048054179745e-05
-2.23135702846829e-05
-1.03939453896887e-05
-9.07639041108646e-06
-2.21885573215682e-05
-1.54845467867245e-05
-1.90516377060773e-05
-1.80299856063652e-05
-2.09747158041806e-05
-2.27362102518691e-05
-1.31692099177601e-05
-1.847749665553e-05
-2.36773540401204e-05
-2.01380894324536e-05
-2.92344552466087e-05
-9.66892444070692e-06
-3.70200437681253e-05
-2.05492119680643e-05
-2.19054391840135e-05
-1.88287124283094e-05
-3.09489709420397e-06
-3.4102019154566e-05
-1.35085630515167e-05
-1.73032736890539e-05
-5.15028384033584e-06
-1.40887545217892e-05
-3.30289176390324e-05
-8.20642144111016e-06
-1.76199845944855e-05
4.14791303885676e-07
-5.96970847933617e-06
-1.40155741271629e-05
5.67727497043931e-06
-1.21264196478698e-05
-2.65797342414132e-05
-1.09791392869512e-05
-1.65046192304491e-05
-1.28362577909868e-05
-1.81563150214484e-05
-2.16473152497815e-05
-2.02592256620259e-05
-1.69800558525266e-05
-2.04477820203113e-05
-3.70950273866347e-07
-6.10748447620015e-07
-1.98589781480872e-05
-2.49956860866668e-05
-1.8623363621954e-05
-1.62800044387038e-05
-2.64854595600653e-05
-1.23757982888945e-05
-3.53671111675538e-05
-8.81557873741114e-06
7.32638109918048e-06
4.79091762086275e-07
-1.50202578334094e-05
-1.64495088324052e-05
-1.55339243622007e-05
-7.12230292151645e-06
2.04761460031384e-06
3.11332407791264e-07
-1.21235582124611e-05
-3.5310421732924e-06
-1.34374583457013e-05
-2.21572002245842e-05
-2.73634593243466e-05
-2.82627080713491e-05
-2.43098002061859e-05
-1.58835187076788e-06
-5.76596259980602e-06
-7.49812911048452e-06
-2.65678150385488e-05
-8.49920754814298e-06
-4.64949501441874e-06
-4.14388881575584e-06
-1.92699372168907e-05
-3.38015020108245e-06
-1.48434919681703e-05
7.92289862786067e-07
-6.16171675863356e-06
-1.28955229142986e-05
-1.44040977879749e-05
-1.93324009966065e-05
-1.50188788863531e-05
-7.64428150819099e-06
-5.94640011621305e-06
-1.53610851438213e-05
-2.08268695123493e-05
-1.68556939706803e-05
-1.88382305293613e-05
-2.33855971237638e-05
-4.4504683197119e-06
-1.17099407495452e-05
-2.11421554397146e-05
-1.60020256338451e-05
-2.75001324384592e-05
-2.40502041900524e-05
-2.50224102322412e-05
-1.6326532961016e-05
-1.88510852034144e-05
-1.91873932566766e-05
-1.9273643850785e-05
-2.70392318009093e-06
-2.47496312922638e-06
-9.96903696178117e-06
-4.10693067835682e-05
2.74390393600848e-06
-6.2819310344571e-06
-1.3523567294824e-05
-1.72972854029484e-05
-9.52149808989039e-06
-5.86315922371467e-06
-3.49406259945144e-05
-2.9542621624298e-05
-1.813254047735e-05
-4.68695744545551e-06
-2.61500365742187e-05
-2.56384493475992e-05
-1.53800606047193e-06
-1.70608207309291e-06
-2.00184341131823e-05
-2.23882465077114e-05
2.03238435742588e-06
-2.65809906180026e-05
-1.33063884181531e-05
-2.32662374456589e-05
-1.64217079683989e-05
-5.67455034446161e-06
-2.44304084648386e-05
1.78758713669639e-06
-6.64384316892171e-06
-2.63156137997361e-05
-1.24423341113299e-05
-2.07512806422451e-05
-1.25207685776711e-05
-3.41623564449329e-05
-1.02057898146949e-05
-6.79331889955514e-06
-2.21906760001215e-05
-7.40921732878658e-06
-2.75106041417966e-05
-1.90510561311037e-05
9.00472979200388e-07
-1.55403143759502e-05
-1.61921264179224e-05
-2.87649095052296e-05
-1.46047154056088e-05
-7.46856807173908e-06
-3.59910079854456e-06
-3.31215931497313e-06
-1.14109576480767e-05
-1.26307979419909e-05
-2.19448907597818e-05
-2.05875475994937e-05
-2.4451351778404e-05
-1.67387498117987e-05
-1.62872161470067e-05
-5.70233711926337e-06
-3.4696201868249e-06
-2.06832320128452e-05
-2.73852036322724e-05
7.99129182812271e-07
-1.81057221118077e-05
-2.57019694708047e-05
-1.18162609208721e-05
-1.31665512382205e-05
-1.73301390151462e-05
-5.60281065089579e-06
-2.18803525916614e-05
-2.83251841534331e-05
-1.07272091932716e-06
-2.23248560555936e-05
-2.71611102958354e-05
1.78551473831341e-06
4.29986832537815e-06
-1.65081650595511e-05
-8.74016286094589e-07
-1.52803699090946e-05
-3.39204695026961e-05
1.70498240997562e-08
-1.5215633780425e-05
-6.97423739605473e-06
-1.12099834344674e-05
-3.02670833690617e-06
-1.43359878682542e-05
-1.86397507704678e-05
-1.9172293067711e-05
1.68704636884762e-05
-1.73424211030444e-05
-6.20228031689983e-06
-1.25717544719728e-05
-1.37120081363949e-05
1.33288396960268e-06
-2.24113236571498e-06
-2.28942742541516e-05
-6.2801053287572e-06
-2.21033820219556e-05
-9.96755286803843e-06
-1.8059080112974e-06
-6.62069197622999e-07
-1.26476955225919e-05
-5.82798752147291e-06
5.19160293232177e-06
-1.52639766564782e-05
-7.64066057302004e-06
-2.06309493785127e-06
-5.74297825647517e-06
-1.80638564956079e-05
-2.54325168991151e-05
-2.94210786298626e-05
-1.66351332179062e-05
-2.27848649993278e-05
-2.12851738502913e-05
-1.06799045535255e-05
-2.01486325263268e-05
-4.31978958070639e-05
-2.18383835974239e-06
-1.21863505027533e-05
-5.40300788766817e-06
-1.57845292955442e-05
-1.77413941924495e-05
-1.55005998907721e-05
-1.40430688050415e-05
-4.7602550192496e-06
-6.78054420856323e-07
-1.83939413082252e-05
-1.99176925863229e-05
-2.10042942985247e-05
-2.65037885158582e-05
-1.50075007042132e-05
-1.68544617147708e-05
-3.27618761110659e-05
-2.3587650860825e-05
-1.67870463359905e-05
-1.53184338550162e-05
-2.11093222933818e-05
-1.71538204544584e-05
-1.43646532500085e-05
-2.24034812332714e-05
-9.13469373952225e-06
-1.35547582913886e-05
-2.96372581147677e-05
-2.4613909039944e-05
3.36346076996823e-06
-6.63884457009991e-07
-6.8922756805842e-06
-2.40274704781908e-05
-2.12950329096295e-05
-2.80580276155266e-06
-1.15614926845738e-05
-1.66079346004668e-06
1.82544185964442e-06
5.68558471621224e-06
-1.5350759723855e-05
-1.28083177051255e-05
-1.18935867090345e-05
-2.32772917115679e-05
-1.99701730247501e-05
-1.59366573505623e-05
-2.55734206153801e-05
-7.75017218493528e-06
-3.21212869624848e-05
-1.07911207346035e-05
-6.05248737305423e-06
-8.63064347583573e-06
-3.76304858141459e-05
-1.11365053278375e-05
-2.3100815848556e-06
-1.19744867599007e-05
-1.37414127481865e-05
-2.41817900258371e-05
-2.00624160431948e-05
-2.87699906847172e-05
-1.98871038519077e-05
-1.65959696322816e-05
-1.7932028486442e-05
-1.47185846884754e-05
-1.53887065376593e-05
-1.79920918705121e-05
-5.52221204050933e-06
-2.52985673830651e-05
-1.48711348691936e-05
-1.77303014262036e-05
-1.12439429129078e-05
-1.4455541289502e-05
-2.32269898858247e-05
-1.27350497779581e-05
-1.93404719545893e-05
-7.40498261168737e-06
-6.64875301158031e-06
-3.19286609921141e-05
-2.1120828235962e-05
-1.81788335268404e-05
-5.12147257803262e-06
-2.50225838135118e-05
-7.7392225724074e-06
-1.44961947926155e-05
-6.40789094462863e-06
-1.63292108509239e-05
-1.44622812716077e-05
-2.04152268819665e-05
-2.29058840967612e-05
-7.28597603120589e-06
-1.71687860784305e-05
-2.60310352485979e-05
-1.43609953967457e-05
-4.93561060173217e-06
-1.28270391931411e-05
-1.09053511063325e-05
-1.83148290286759e-05
-1.98262010883947e-05
-1.23429920201913e-05
-2.44547478794391e-05
-3.57541453139237e-06
7.32958419423893e-06
-8.8304219988491e-06
-1.69929304396667e-05
-1.42669094739818e-05
-8.36290096846258e-06
-1.43382057096388e-05
-1.50982693637297e-05
-1.0183190291963e-05
-9.65596917285891e-06
-1.88187826447569e-06
-9.25329644142831e-06
-1.24379186154603e-05
-1.64070393395924e-05
-1.55912237185552e-05
-1.71633071843138e-05
-1.5621231572391e-05
-9.49927765179116e-06
-9.3582384562103e-06
-2.03902548034982e-05
-9.53024476604743e-06
-1.65633052165354e-05
-1.84125647094012e-05
-1.55210755252431e-05
-1.35139298692666e-05
-9.34254949388635e-06
-1.35087860521647e-05
-2.45569964378473e-05
-2.26579621945244e-05
-6.94538771661784e-06
-1.36762464737594e-05
-8.78516317023996e-06
4.21011122130836e-07
-2.96218390721869e-05
-1.32763785784952e-05
-3.252534092835e-05
-1.8112145823062e-05
-1.12479180469439e-05
-2.31102821465997e-05
-1.56708481169878e-05
-2.36115961326634e-05
-1.89019314372971e-05
-1.00455666247472e-05
-6.59906619610543e-06
-6.79011889581651e-06
-2.17821427442938e-05
-1.43371060512358e-05
-6.50838698525702e-06
-2.90131918537042e-05
-1.26314361378204e-05
-2.10223521043674e-05
-1.25904578747031e-05
-1.6793568906222e-05
-1.41866206328731e-05
-1.30786232270586e-05
-2.03217441948307e-05
-1.75002637614655e-05
-6.66077050540527e-06
-3.1081915197196e-05
-3.18646121353262e-05
-1.357825410702e-05
-1.53828831833378e-05
-1.24876969902628e-05
-1.42548278610723e-05
-1.26385279809086e-05
-1.06296583527867e-05
-3.95115139194394e-05
-2.14161629775957e-05
-1.81458511279434e-05
-1.18357494463359e-05
-2.55900562966651e-05
-2.33885739478114e-05
-7.44433694779111e-06
-3.42955740452981e-05
-2.31899400533329e-05
-6.36369458483891e-06
-2.33533192039519e-05
-1.67912619631653e-05
-1.08130546536104e-05
-1.34117941786433e-05
-2.1862591318427e-05
-1.79792314376055e-05
-2.72390489280213e-05
-2.98483879472929e-05
-2.41583150336029e-06
-1.3240711181558e-05
-2.47072581440572e-05
-6.7459522953086e-06
-8.00772515113153e-06
-2.78031054643234e-05
-3.05178993436882e-05
6.46533923367501e-06
4.83808347028596e-06
-1.66500599674625e-05
-1.52975797881488e-05
-2.27284031444522e-05
-1.59800686691818e-05
-1.8194011505633e-05
-2.15422818538698e-05
-2.40371316483622e-05
-2.12267832292436e-05
-1.13969345540231e-05
-8.51690139934548e-06
-1.74331282857207e-05
-2.43506194589232e-05
-3.36020249688621e-05
-1.33423317927913e-05
-6.91577238376211e-06
-2.41174176191297e-05
-1.94834913706523e-05
-1.72699501979412e-05
-1.68405723600691e-05
-1.2315289880368e-05
-1.68850833938354e-05
-2.21561461577877e-05
-7.1053520025565e-06
-9.10579316971814e-06
-3.23923321757135e-05
-2.84489459995939e-05
-3.4301977659151e-05
-1.58263698905774e-05
-1.8140925309916e-05
-2.65368650828362e-05
-1.90960100309445e-05
-1.78885053743648e-05
-7.18809759332765e-06
-1.71270482422534e-05
-2.18800627163015e-05
-8.66727032119818e-06
-9.08112450194636e-06
-2.67917704953362e-05
-2.6254456618902e-05
-2.57955363913022e-07
-1.17294611869228e-05
-2.7344343409641e-05
-1.7941862359902e-05
-1.6829668673266e-05
-3.8231101198216e-05
-1.5211992103773e-05
-2.68733174628633e-05
-1.8763218748111e-05
-1.84203158146449e-05
3.63862537829822e-06
-3.05364387705668e-05
-2.37959583330576e-05
-1.2095937715398e-05
-8.00222794158431e-06
-2.64294720420977e-07
-2.29679309517705e-05
-1.84845814587702e-05
-7.76667049785617e-06
-1.62967874237566e-05
-5.31184383293534e-07
-1.84596960735899e-05
6.99517730293125e-06
-2.51213666457686e-05
-1.63116016314035e-05
-3.64155690240428e-05
-1.77853388779358e-05
-2.34702279930829e-05
-1.59375711446832e-05
-1.02769771436893e-05
-1.38709994802383e-06
-1.9743071587042e-05
-1.97198482283192e-05
-1.5868851303029e-05
-2.99063544226199e-06
-1.11625710992336e-05
-6.76012567916331e-08
-1.20307663100992e-05
-1.58494995467124e-05
-1.12096068825345e-05
-6.65777157154124e-06
-1.19992853422884e-05
-4.06456649615573e-06
-1.46977596911877e-05
-5.45140461725661e-06
-1.87412649005525e-05
-1.22505016050318e-05
-5.48312101810454e-06
-9.98837763776016e-06
-1.83963199562778e-05
-2.89359658886907e-05
-1.98590208768427e-05
-1.79024079826551e-05
-1.72266613255968e-05
-2.95258159175642e-05
-1.11653498399435e-05
-9.16665387625229e-06
-1.61685222657128e-05
-1.04567768868471e-05
-1.65351039719383e-05
-6.5323724036674e-06
-1.63397975635701e-05
-2.67702237431757e-05
-2.04622111813855e-05
-1.83995016216361e-05
-5.83389131364766e-06
-1.57961083657269e-05
-2.09252005729854e-05
-1.49267234047603e-05
-1.99012537232175e-05
-4.96816311910562e-06
-1.39450464382416e-05
-2.21603528229007e-05
-2.50905480258992e-05
-1.19009896027285e-05
-2.34782177145914e-05
-2.86302314768405e-05
-2.12656818615982e-05
-1.50734151776656e-05
-7.24431491041109e-06
-1.46141416290127e-05
-4.609127509384e-07
-3.03233993583335e-05
-2.59321286854919e-05
-1.16075779872961e-05
-1.63518328052759e-05
-1.50515224088891e-05
-1.9476358004683e-05
-1.70125538114856e-05
-1.56640937885897e-05
-8.47217930369242e-06
-2.04446888569999e-06
1.88433892943813e-06
-1.44655353821958e-05
-8.12847465251837e-06
-1.74253879863588e-05
-3.17814592390208e-05
-6.49218461952505e-06
-9.40181591931415e-06
-7.88598714409153e-06
-1.83826008271103e-05
-1.64291389996353e-05
-7.02478999322612e-06
-3.15413501873757e-05
-3.59422601562195e-06
-2.40301694122314e-05
-2.86382577718701e-05
-1.24881481740869e-05
-1.24288405132655e-05
-1.57558863838468e-05
-1.68139871432689e-05
-3.9563384493477e-06
-1.30704817590798e-05
-2.36590182694388e-05
-1.64730757899327e-05
-3.10601758423474e-06
-8.70939459792147e-06
-1.92653858683737e-05
-1.22324694640646e-05
-2.55085916033307e-05
-3.35063376962593e-05
-1.29545072979019e-05
-2.98372965053281e-05
-2.47809034195918e-05
-1.40238535907445e-05
-2.53351247696864e-05
-1.6712836628148e-05
-2.83575125696924e-06
-1.93852628497802e-05
-1.23661912543954e-05
-6.43167987581852e-06
-1.84448781098159e-05
-2.55276413813457e-05
-6.02989931626384e-06
-2.52111989329191e-05
-1.36623613862983e-06
-2.39090679562954e-05
-2.18213704924127e-05
-3.34315544013993e-05
3.43605034938212e-06
-9.56579085714892e-06
2.37367919549264e-07
-2.0026184791725e-06
-1.68348015948436e-05
-4.79282064990739e-06
-9.88289260222825e-06
-1.40380044462587e-05
2.51199296013154e-06
-1.56798206521391e-05
-1.97472780618787e-05
-1.79881693333815e-05
-1.80483748766342e-05
-2.20787259453191e-05
-1.6498576855488e-05
-1.89046230361646e-05
-2.84684359787207e-06
-1.86190396793048e-05
-3.26555254046397e-05
-1.26186392961938e-05
-1.34093165893443e-05
-1.19371957866931e-05
-1.00800102070615e-05
-2.02016830959281e-05
-2.46529105656118e-05
1.05458562192529e-06
-2.16330663056915e-05
-5.97879681431454e-06
-7.82401539146332e-06
-1.37259291166227e-05
-1.94889712165301e-05
-1.43226243449088e-05
-2.7153897256405e-05
-2.1458805294353e-05
-3.92239228348078e-05
-3.22130243023856e-05
-1.25713580583104e-05
-2.78835590465385e-06
-6.21472271323298e-06
-2.79417863627206e-05
-2.55582089016255e-05
9.40213801452475e-07
-2.72263628901576e-05
-1.69325010573213e-05
-2.23556962266212e-05
5.5367059524015e-07
-1.08419649259438e-05
-1.36171527966384e-05
-1.48646912285645e-05
-8.81272259301191e-06
3.86925943096668e-06
-1.67063162308081e-05
-1.87848487150961e-05
9.893343855394e-07
-3.05940172046908e-05
-1.07709975228515e-05
-1.42100147514531e-05
-9.51266572395228e-06
-1.16388663949545e-05
-2.7386349472298e-05
-1.17968261069661e-05
-7.61987912666011e-06
-1.13426297501085e-05
-1.46277193707311e-05
-3.90994545874322e-06
-2.09984781969061e-05
-1.79548511692947e-05
-3.83779822976984e-06
-1.39413510958137e-05
-7.24519516021916e-07
-1.89725172391699e-05
-9.59573555009018e-06
-4.56884820389292e-06
-2.53090159900116e-05
-1.06054361845087e-05
-2.50116921553837e-05
-1.21213325072127e-05
-9.70371305944115e-06
-1.63510816581486e-05
-7.21364839090041e-06
-1.71007281142359e-05
-1.41188413747268e-05
-1.4624728989538e-05
-2.04841684980985e-05
-1.6249535106649e-05
-1.85896578447727e-05
-9.3680387476822e-06
-1.79448243704523e-05
-1.36306753311767e-05
-1.80902033863164e-05
-2.51472697380618e-05
-2.11901253519787e-05
-1.93591235854472e-05
9.76318780892065e-07
-1.25335490077127e-05
-2.56750858583532e-05
-2.52768158935473e-06
-2.71815578622237e-05
-2.82044851102161e-05
-1.80721830915373e-05
-1.61963967589483e-05
-2.59219719145482e-05
-3.89544181814614e-05
-3.68524502215777e-05
-2.55309541737765e-05
-2.32363608342311e-05
-2.32063438152329e-05
-1.74857348253841e-05
-2.76636793539675e-05
-1.28562751935385e-05
4.88976049079526e-06
-3.42676873593941e-05
-9.00278493815388e-06
-7.78156644634011e-06
-1.86539445186633e-05
6.88705783232172e-06
-1.33151818726268e-05
-1.96337714008418e-05
-2.99310422770841e-05
-5.17689039271509e-06
-1.30556769739091e-05
-2.04195371344608e-05
-1.14408756856543e-05
-8.55235230918734e-06
-1.54786574142083e-05
-2.64652399024949e-06
-8.77131402953831e-06
-1.59898197188951e-06
-2.32293079737418e-05
6.15220840152395e-07
-1.48174258381836e-05
-1.69180927783366e-05
-1.5458632837322e-05
1.19244515218957e-05
-2.23178251213083e-05
-5.74464959837456e-06
-7.19595629189528e-06
-1.8038486905294e-05
-1.85035931004365e-05
-1.44828936891835e-05
6.68623663442971e-07
-1.14045500433394e-05
-2.00382754834461e-05
-1.75216416777205e-05
-7.97697684674531e-06
-9.53215618955045e-06
-1.68742741853608e-05
-8.15622636361888e-06
-2.49968080021301e-05
-6.22066684033484e-06
-2.4144480665928e-05
-3.56328520662487e-06
-1.89486898615356e-05
-2.73797066483783e-05
-2.30840595598126e-05
-1.86300869076681e-05
2.29612840011145e-06
-3.81556290372266e-05
-2.33027056171102e-05
-1.07865727069584e-05
2.64662746546191e-06
-1.06740388491757e-05
-8.36360231922974e-07
-1.24790819535471e-05
1.41118754271875e-05
-3.58652562690502e-05
-2.85731649408468e-05
-2.17870022453912e-05
-1.08643658786519e-05
-7.75213485966691e-06
-2.05883229267784e-05
-6.06638817033122e-06
-1.53463764054325e-05
-1.01750121792953e-05
-1.23024179166903e-05
-2.41858022832485e-05
-1.89815318688061e-05
-2.15572666951648e-05
-1.36190212581868e-05
-2.18298485471593e-05
-1.42180985017583e-05
-2.47410529601014e-05
-8.4026579683796e-06
-9.51832575637124e-06
-1.74287485931428e-05
-1.29401135400615e-05
-1.81171721955701e-05
-9.50375171628528e-06
-2.42772584353992e-05
-3.07372327414959e-05
-4.80312748757967e-06
-4.68441913117484e-06
-2.14391895438305e-05
-3.26774330665035e-05
-1.27358342879192e-05
-2.29302268919151e-05
-1.54802428587715e-05
-1.19577065990243e-05
-1.41703711459923e-05
-9.10625183183486e-06
-1.88830804875626e-05
-3.45617324637572e-05
-2.48138586633082e-05
-1.85115982440256e-05
-5.11707353132298e-07
-2.00112716467367e-05
-1.91710421764934e-05
-1.30789297905395e-05
4.17564260442038e-06
-1.5810425593177e-05
-2.35394316729489e-05
-2.51642992170279e-05
-8.80834982211395e-06
-3.75278978406827e-06
-1.65857870602321e-05
-1.03143103667698e-05
-1.86134061356739e-05
-1.61558671894796e-05
-8.34293851783228e-06
-2.40704059294957e-05
-1.0927913245492e-05
-1.92858694532907e-05
-1.84614131829303e-06
-1.75660667236724e-05
-3.53770407739125e-05
-1.90407018357573e-05
-2.72316370638449e-05
-2.84319015554089e-05
-4.78212762071426e-06
1.82534850382788e-06
-1.02472646590346e-05
-2.34979771389882e-05
-1.87223801087077e-05
-1.42250567205936e-05
-1.48946237849503e-05
-2.49629848563274e-05
1.28294243576183e-06
5.06226738504138e-06
-1.38077253781517e-05
-5.06809445637406e-06
-1.79869705136239e-05
-2.81443820178954e-05
-2.12494677533214e-05
-1.77748079240896e-05
-1.89275480713828e-05
-1.31310944088908e-05
-1.40879522655488e-05
-1.36810858687704e-05
-2.05870625760886e-05
-1.63007503112142e-05
-1.04941444191564e-05
-3.05661552507316e-06
-1.23537475362536e-05
-2.93612619009001e-05
-9.31012427829259e-06
-1.63409953758155e-05
-1.60905880716075e-05
-1.83231025968239e-05
-2.01920539595555e-05
-5.35410453694085e-06
-1.61365911622577e-05
-1.0070948816726e-05
-9.10194935315518e-06
-1.51822379382656e-05
-2.22823650654784e-05
-1.9497491876561e-05
-3.26601872929874e-05
-8.73266747346013e-06
-2.26614646331177e-05
-1.17289298448739e-05
-1.45819749977272e-05
-9.61787053345703e-06
-2.58013099757838e-05
-1.32356899608885e-05
-1.84200607240499e-05
-2.1211865392299e-05
-1.11450198538991e-05
-3.03342187734711e-06
-1.45212681699239e-05
-7.90567913919431e-07
-2.45517669664654e-05
-4.28545339021207e-06
-1.68372252281014e-05
-1.59603144362347e-05
-3.18107292374089e-05
-3.68219049714441e-06
-1.1475885530115e-05
-1.78170605282364e-05
-1.22932408721064e-05
-2.78723639303805e-05
-1.02191499962652e-05
-1.19883131962733e-05
-8.7557298361004e-07
-1.01176895458726e-05
-2.58945840256376e-05
-1.9577589943918e-05
-1.58983284748163e-05
-2.51037175335573e-05
-3.27160253737884e-05
-7.88098428928666e-06
-3.93472957402291e-05
-8.3694073612057e-06
-6.78993323053192e-06
-9.38662260948087e-06
-1.62969871572516e-05
-2.1272660965532e-05
-1.39330236314475e-05
-2.20313516797567e-05
-1.0144320663977e-05
-1.71368943444064e-05
-1.66313611990615e-05
-9.15373966953895e-06
-1.75120362454919e-05
-1.46056607757513e-05
-1.35670877496287e-05
-1.80613169202117e-05
-1.73899395591751e-05
-1.23068766300253e-05
-1.37525924950891e-05
-5.10967961363232e-06
-2.5128222013581e-05
-2.77310119632444e-05
-2.7572932010712e-05
-3.0406540485162e-06
-2.01307723891978e-05
-3.60145107236087e-05
-1.41722899228023e-05
-2.89524874049708e-05
-1.33651244286442e-05
-2.33530137448388e-05
-1.44066939810525e-05
-2.46251994167176e-05
-1.26596630453386e-05
-1.81739260642475e-05
8.61464546617092e-07
1.68368471683211e-06
-7.98076269966483e-06
-8.60290403134605e-06
-2.79506806055829e-07
-2.55558733830655e-05
-1.70355070252023e-05
-1.09685328217126e-05
-1.81161404006922e-05
-5.98346531072343e-06
-2.49664891331131e-05
-2.25379416588931e-05
-1.72580064943142e-05
-2.8991063478004e-05
-1.05792816779918e-05
-2.26246160411755e-05
-1.50560541704871e-05
-1.9373057933714e-05
-2.75474579930041e-05
-1.19664939780205e-05
-5.00933459719828e-06
-1.58564689306145e-05
-2.97217895022813e-05
-1.00135914078461e-05
-2.00742937701832e-05
-7.52941981162447e-06
3.73141695434699e-06
-1.29790105516902e-05
-1.61112864496488e-05
-1.46610911596774e-05
-2.02310325748974e-05
-1.49951985090824e-05
-2.79689553439656e-05
-2.24320452247909e-05
-4.345540385979e-06
-5.71155678328941e-06
-2.51566674059571e-05
-2.24795813957121e-05
-8.55881614835398e-06
-6.44999233452979e-06
-4.30638317262134e-06
-1.80967458482216e-05
8.78132246204244e-06
-1.0747539584913e-05
-2.49784644971047e-05
-5.42249631131231e-06
-6.31136575784531e-06
-1.87416410100531e-05
-2.92135118481217e-05
-6.87492943883301e-06
-1.8995860410865e-05
-5.19479341657666e-06
-3.64511360221537e-06
2.7945557055728e-06
-1.59566156804184e-05
-2.50194767725818e-05
-1.12206292071362e-05
-1.79516794248259e-05
-1.41232591533412e-05
-2.21147729136146e-05
-1.71503685292509e-05
-3.24192141113688e-05
-4.07828735279352e-06
-2.0128620104466e-05
3.2457303978555e-06
-1.09664890741114e-05
-1.50893064063436e-05
4.53913125147895e-06
-9.37726012976521e-06
-2.51375468971885e-05
-6.62390559220294e-06
-6.65670104398506e-06
-1.62604810534418e-07
-2.09554162691201e-05
-1.74157114139994e-05
-1.66638994175057e-05
-1.87464628145494e-05
-1.00669792498978e-05
-1.29301076646091e-05
-7.48565158504922e-06
-1.41622314644665e-05
-1.71301800835181e-05
-2.09978229760844e-05
-8.11992889985428e-06
-2.09113108940654e-05
-3.2339839463016e-05
-2.17119489137227e-05
-2.01562512311456e-05
-1.21837497316757e-05
-1.60409361866878e-06
7.73792992902579e-06
-8.93351827780588e-06
-1.47366296028751e-05
-2.20956001319434e-05
-9.96661892402099e-06
-5.23541167776083e-06
-1.54678338693129e-06
-3.00759452128031e-05
-2.28753841511062e-05
-1.0117476848721e-05
-1.07721296926455e-05
-2.06543422996756e-05
-2.3062466254352e-05
-2.17499795466703e-05
-3.49475319666912e-06
-1.01237061765395e-05
-3.85617952990006e-06
-1.41231864957846e-05
-2.1466510086482e-05
-1.48905162617483e-05
-1.79334690092794e-05
-5.71923658136868e-06
-1.56500714612972e-05
-1.71330664346532e-05
-1.99728292098481e-05
-2.53529116146057e-05
-1.20309590449689e-05
-9.08068111406848e-06
-6.82249883858725e-07
-9.75675047168511e-06
-1.17260561222604e-05
-6.29998777058399e-06
-2.36135973417551e-05
-2.35141826759918e-05
-2.65552018557527e-06
-2.5722172503241e-05
-4.95576336688994e-06
-2.15255720259144e-05
1.68629866904074e-07
-1.33535860013028e-05
-1.74296918462441e-05
-1.06509863199519e-05
-1.19636306437905e-05
-9.74904174449715e-06
-1.69422626952057e-05
-8.30758643606866e-06
-2.82121484608749e-05
-1.04978265751086e-05
-1.52135283675591e-05
-1.10184821112347e-05
-1.41309415672968e-05
-1.77470950678479e-05
-2.89807227937416e-05
-2.29302589734023e-05
-2.0482690820269e-05
-2.67007695348222e-05
-1.61695419412686e-05
-2.16666963398927e-05
-6.41096845078926e-06
2.19247443028111e-06
-2.3355055904607e-05
-5.81187818373536e-06
-2.48644385049928e-05
-7.67763377725029e-06
-1.49577512499769e-05
-2.4044410267608e-05
5.93009857799395e-06
-1.73931273299459e-05
7.45324007673044e-06
-1.69082935344335e-05
-1.04335982057616e-05
-1.23657396185724e-05
-1.59346797247434e-05
-1.89692273991817e-05
-7.16794143681655e-06
-1.39235004667405e-05
-1.39578699865377e-05
-1.67060099154292e-05
-1.63251852096204e-05
-2.64977390009741e-05
-1.06643015620349e-06
5.85718737884377e-06
-7.11102724940074e-06
-1.60135611232577e-05
-1.45131071059618e-05
-1.8013585577949e-06
-1.82086444577192e-05
-2.34849471980408e-05
-2.26783424845871e-05
-1.25968337117491e-05
-1.95195322898789e-05
-2.87103660227188e-06
-1.07234700427709e-05
1.07589190135277e-05
-1.80091355808252e-05
-2.36971130437176e-05
-2.42609125979415e-05
9.33442991864242e-06
-5.842389546937e-06
-1.44648132098352e-05
-6.24629707740549e-06
-1.0224443738649e-05
-1.64113380120844e-05
-6.07278239065532e-06
-2.25486017010141e-05
-2.71893034538954e-05
-2.28754999690105e-06
-1.67781307068236e-05
-1.74759392276122e-05
-2.57385882455567e-05
-1.30867407634072e-05
-1.15806085327805e-05
-1.54384698191795e-05
-1.01704727088115e-05
-2.36865095643336e-05
-2.6862219518295e-05
-1.61462752431791e-05
-1.64534528972391e-05
-1.53847389677078e-05
5.55671877647725e-06
-1.75567950783806e-06
-1.31677774781169e-05
-9.68206028110549e-06
-1.50189444138222e-05
-2.6613690842365e-05
2.92183941996872e-06
-1.06321506557342e-05
-2.19465499753729e-05
-1.5313598394519e-05
-2.38137901681221e-05
-1.92025247780917e-05
-1.01471875938128e-05
-2.0280072488392e-05
-2.50280527986306e-05
-8.62515731045798e-07
-2.65033881366097e-05
-1.434807697188e-05
-8.48288843689567e-06
-1.19586644853631e-05
1.34129850903479e-06
-7.92554770099287e-06
-2.96655587800987e-05
-1.96166597010756e-05
-9.66133427617115e-06
-1.20883172319534e-05
-1.2670099326337e-05
-3.09750465781166e-05
-3.20804795700205e-05
-1.24036414332168e-06
-8.84536981735385e-06
-2.98281190011706e-06
-2.17486131744761e-05
-1.87877765858733e-05
-2.7098711717245e-05
-1.652102207433e-05
-2.51206123054254e-06
-5.55389499444356e-06
-2.14595414674581e-05
-1.11293654968074e-05
-1.56482800796366e-05
-2.02828235603321e-06
-3.47540191291877e-05
-2.22155036453448e-05
-1.51117431884895e-05
1.37609855464352e-05
-1.53179626281817e-05
-2.24594018471035e-05
-2.45638113748104e-05
-1.65833709774409e-05
-1.5571642958378e-05
-2.85111922332212e-05
-2.48703657890756e-05
7.99098737160064e-06
-1.17012103712263e-05
-1.48047272018151e-05
-8.94679360385532e-06
-1.84689338960859e-05
-1.14424472039086e-05
-2.8884046823329e-06
-3.36714411380338e-05
-6.96400412924854e-06
-2.17596524441083e-05
-7.2504139250476e-06
-1.18715174194887e-05
-3.12209969644812e-06
-9.89366888360155e-06
-1.72623205588067e-05
-2.08490082861201e-05
-5.62627519052089e-06
-3.53071778403597e-05
-2.49053188007981e-05
-1.48059401987476e-05
-1.80673744875797e-05
-2.21480411879745e-05
-1.79710382711279e-05
1.72317210379391e-06
-1.45548292226448e-05
-1.57646182632448e-05
-1.58346235002231e-05
-2.13236981750459e-05
-1.60063617986349e-05
-2.81146964947857e-05
-8.63193345141238e-06
-2.04092643911073e-05
-1.32433816952498e-05
-1.42223071845626e-05
-2.28957665499225e-05
-1.7329668099648e-06
-1.24237266024179e-06
-1.71383120407809e-05
-1.77309983803832e-05
-6.15614007983751e-06
-1.81980249349049e-05
-1.77065922371457e-05
-2.83490749103657e-05
-2.27157252903079e-05
-8.92404849086028e-06
-2.23831133426781e-05
-2.98177703044658e-05
-1.02826862079629e-05
-3.25383068272254e-07
-2.86517607678099e-05
-9.99969843666004e-06
-1.5737076115592e-05
-1.04017879740947e-05
-1.52273958799601e-05
-2.40354021873786e-05
-1.3055176676089e-06
-1.17836105620853e-05
-1.55411236327681e-05
-1.72581048129284e-05
-2.37260306842471e-05
-4.03233532681442e-06
-2.30443207459365e-05
-2.73649747429708e-05
3.16995729906568e-07
-7.27923305374471e-06
-2.89147381516249e-05
-1.79239535110855e-06
5.91351573076881e-07
-2.76281182250031e-05
-1.52326724462587e-05
-1.41192992818113e-05
-2.20341145238898e-05
-2.88278852803535e-05
-9.57784986012773e-06
-3.47667465093709e-06
-2.03077000362049e-05
-2.16306403924439e-05
-1.31852929968265e-05
-6.37381238554889e-06
-4.90524947235188e-06
-2.91275651401728e-05
-9.51571492209041e-06
-1.05031963972225e-05
-2.88787412013257e-05
-1.33059668957404e-05
-8.97944844096028e-06
-3.00955627699277e-05
-6.34769442972156e-06
-1.31023869929901e-05
-2.8202628156277e-05
-1.8091120879115e-05
-9.66163578189046e-06
-3.34552069993015e-06
-1.2138455207925e-05
-1.4495681220638e-05
-7.0412454844028e-06
-1.22210733058063e-06
-2.37318292685983e-05
-2.45707684472594e-05
-3.20571040880308e-05
-2.95171656539201e-05
-1.01919551331256e-05
-3.42041304234001e-05
-2.79747660428193e-05
-1.76737459696522e-05
-1.24762359191377e-05
-1.41856848811051e-05
-1.51978699050797e-05
-1.91829845655956e-05
-9.82075053379979e-06
-2.4486569495985e-05
-3.3898755324443e-06
-2.45324163773622e-05
-1.09117915365865e-05
-2.18457725736358e-05
-1.07093160317209e-05
-2.71151730397543e-05
-1.75537156053174e-05
-1.49634339279863e-05
-1.52462952335014e-05
-1.40382219182651e-05
-1.86406299851753e-06
-5.32502070990795e-06
-2.85330034612379e-05
-4.16967343056069e-06
-7.98374663893963e-06
-2.52932423675723e-05
-1.17593890729951e-05
-1.14728936091705e-05
-2.24352758043719e-05
-3.0780514078816e-05
-2.41920501565322e-05
-1.07407794131437e-05
-2.00827051546038e-05
-1.6726815866226e-05
-3.01852673232739e-05
-1.10652648706925e-05
-4.50066811884307e-05
-5.95164850520841e-07
1.32672002207524e-06
-1.69100780261631e-05
-2.01303476249038e-05
2.85359131091594e-06
-2.07354481049354e-05
-1.09541548354196e-05
-1.23009915666359e-05
-5.30153917763567e-06
-3.14755205890016e-05
-2.10028892599123e-05
8.16547130159495e-06
-1.23880934118619e-05
-1.18972531836353e-05
-5.89613199556708e-06
-5.29640588481952e-06
-1.48086286043644e-05
-2.11168789103883e-05
1.32038939612026e-06
-1.09415115483816e-05
-2.6065100607682e-05
-2.96479121738817e-05
-7.43714708733017e-06
-1.22668059503028e-05
-1.64202431737806e-05
-2.28859938407222e-06
-2.13366289567752e-05
-2.83355444768172e-05
-1.95940514593768e-05
-3.16047861432581e-05
-9.26556818039039e-06
-2.93283476859055e-05
-6.26754590235486e-06
-1.57374262156942e-05
-8.31464877854357e-06
-1.63620680496855e-05
-2.18578454952429e-05
-2.36754464486738e-05
-2.20228777951706e-05
-1.97445806599914e-05
-5.280407112113e-06
-1.7595052856233e-05
-2.15316664647406e-05
-1.92189895455817e-05
-1.39969551563463e-05
-2.30123947755722e-05
-2.41083892420115e-05
1.01601035221029e-06
-1.70491247988087e-05
-2.8308866803377e-05
-2.83155499192907e-05
-1.13028505851724e-05
-2.19675775353072e-05
-1.19621797124524e-05
-1.13049797493698e-05
-2.89820068420049e-05
-2.00702683001735e-05
-1.0879531020883e-05
-2.54157003564283e-05
-2.88783811432492e-05
-1.72551047000832e-05
-1.99636054861696e-05
-1.78526851038188e-05
-8.19613126991873e-06
-2.79219672909119e-05
-2.68829157861096e-05
-1.00786973484005e-05
-2.4213464546336e-05
-6.35829927394527e-06
-1.83303463523727e-05
-1.45450855274715e-05
-4.68065277945264e-06
-1.22529525420772e-05
-1.994028402923e-05
-1.76112631536961e-05
-1.32335392116903e-05
-6.4487079706946e-06
-2.10874204653167e-05
-1.72559850934788e-05
-3.53031167432292e-06
3.56812589886755e-06
-2.54990521033155e-05
-2.16338191192837e-05
-5.53163898774358e-06
-1.82841887904501e-05
-1.76892902325176e-05
-1.83729425570295e-05
-2.14792020976418e-05
-1.3137160831527e-05
-5.6246295402037e-06
-1.400237799958e-05
3.79899153751733e-06
-1.4372849684757e-05
-5.14566473531901e-06
-4.21688675832376e-06
-1.57864189915817e-05
-1.04275901671677e-05
-1.52868117202843e-05
-1.45177214026097e-05
-1.14387423156924e-05
-1.56562975344532e-05
-1.74627962979289e-05
-4.64713968658955e-06
-1.43565660958083e-05
-5.16343490309003e-06
-1.74928953238658e-05
-5.53319242890843e-06
-1.43911782669849e-05
-2.21655592542056e-05
-3.08427995206415e-05
-3.78750885906414e-06
-2.63597351502092e-05
-2.42082086959497e-05
-7.12436124265638e-06
-5.40049173065953e-06
-1.13683563502746e-05
-8.7224142663623e-06
8.65649159718118e-06
-2.0019728659589e-05
-1.8502108544043e-05
-6.47589927043527e-06
-4.29618264879147e-06
-1.74825279584582e-05
-1.89362694284249e-05
-1.51972336970108e-05
7.83718378498635e-06
-2.6622806706809e-05
-2.25326644636633e-05
-2.54173007171893e-05
-2.08502847835628e-05
-1.40678893969244e-05
-1.22384119904569e-05
4.86341146803154e-06
-2.17944433686653e-05
-2.06019226852405e-05
-2.45357487437114e-05
-9.90717676777891e-06
-1.02045687174527e-05
-7.82223116115421e-06
-3.60348441497843e-05
-2.22236762120903e-06
-2.25262173311407e-05
-1.07721393070795e-06
-1.78323483419399e-05
-1.31765566782441e-05
-1.26687570428084e-05
-2.35095609482267e-05
-2.36950711018055e-05
-3.18267565664114e-05
-9.35568913238824e-06
-5.67711557813104e-06
-2.98140169857032e-05
-1.13725992206176e-05
-5.15804277581989e-06
-2.10198486962206e-05
-1.33159358726549e-05
-3.85757879956554e-06
-1.17653865951018e-05
-3.45524344830593e-05
-2.06840909320767e-05
-2.15958591535675e-05
-8.13025549368392e-06
-7.49590999385975e-06
-2.77899859822792e-05
-1.1733948725568e-05
-2.09864892500421e-05
-2.58780588654009e-05
-2.12041324748881e-05
-1.46272648344049e-05
-1.25692378298748e-05
-2.48334294610523e-05
-2.12011905663173e-05
-6.61904052716833e-06
-2.09539229009647e-05
-4.66147251554873e-06
-1.52196811728992e-05
-1.48537031275842e-05
-2.89109931379875e-05
-2.73938382129299e-05
-3.08401816604224e-05
-6.36300899517048e-06
-1.52031507305011e-05
-2.03015090787421e-05
-1.38076492579076e-05
-1.26266366444565e-05
-1.62853119845034e-05
-3.01462527899847e-05
4.32980263720003e-07
1.02415653759243e-05
-2.11141678895385e-05
-1.43701351550509e-05
-1.76525381760211e-05
-1.83136397880109e-05
-2.25683323852642e-05
-3.15540104449281e-05
-1.23841077424146e-05
-1.35204066616e-05
-1.35686772394746e-05
-1.87631322043243e-05
-2.98046447884921e-05
-2.91266025437524e-05
2.65712879868151e-06
-1.09881677228892e-05
5.98994178992724e-06
-2.46236125074325e-05
-1.54474441943424e-05
-1.53465335366375e-05
-3.22169424798551e-05
-4.6366787037002e-06
-1.19235255514473e-05
-1.1983117746747e-05
-1.91301978964088e-05
-1.24351790966005e-05
-9.07207963352188e-07
-1.83413982429675e-05
-1.34481742346514e-05
-1.38859077154255e-05
-3.30604365729823e-05
-1.3205064345044e-05
-2.79604447177675e-06
2.09387266213553e-06
-2.20745570927694e-05
-5.23099243765465e-06
-8.63201332938478e-06
-1.58041225665614e-05
-2.86088875334264e-06
-1.45910435172883e-05
-1.1024090663451e-05
-1.91134077116062e-05
-1.43053171821936e-06
-4.65052473366077e-06
-2.16860848119489e-05
-8.93057773868721e-06
-1.39101661295769e-05
-1.98164342311277e-05
-1.50492387910983e-05
-6.71127915171414e-06
-1.57542968816612e-05
-1.52266759473968e-05
-2.22791967388709e-05
1.0942286347972e-05
-1.4654773175993e-06
-7.92371634873139e-06
-1.63783962135811e-05
-1.60056242045007e-05
-2.26824755687878e-05
-2.24413900434177e-05
-2.39425302551159e-05
-2.0590870187326e-05
-1.95525977225461e-05
-1.55989241632222e-05
-2.31912350206053e-05
-1.90472234955013e-05
-1.2222928180497e-05
-2.32252374493949e-05
-9.57405340592372e-06
1.00099637585603e-05
-1.27671050209879e-05
-1.73706385991267e-05
-1.45536848534146e-05
-2.42862591713217e-05
-3.29920419680175e-06
-2.51523648267421e-05
-1.43504246319911e-05
-1.87185778239536e-05
-1.78951703522359e-05
-2.51846775463379e-05
4.90121750098464e-08
-2.45558455962783e-05
-2.20319575724078e-05
-1.20828298061626e-05
-1.77900460155607e-05
-3.05852924924677e-06
-1.35903994826636e-05
-1.90728193724611e-06
-1.63700145941154e-05
-2.32005266004743e-05
-1.43537327715534e-05
-2.23439593900902e-05
-1.44754595642885e-05
-1.74757829242708e-05
-1.04141432349182e-05
-1.34914622157245e-05
-1.60210095367051e-05
-1.29132974553176e-05
-1.62866823974579e-05
-2.62598499125851e-06
1.99926958944835e-06
-2.93563713895986e-05
-2.66572876344724e-05
-2.53756547942116e-05
-2.94484151844278e-05
-2.67188725466305e-05
-1.91467030528946e-05
-2.80531486360119e-05
-3.11438083096952e-05
-1.26838539844414e-05
-1.14193756896012e-05
-1.72435324388832e-05
-2.12393398797383e-05
-5.97847042340399e-06
-2.55091279441619e-05
3.52684091799496e-06
-1.77419807851316e-05
-2.43473032229374e-05
-1.06477455269011e-05
-2.78524654324908e-05
-2.37725322378826e-05
-1.73658816955062e-05
-2.7739888552008e-05
7.61607592292261e-06
-2.2404115562882e-05
-3.0108137372663e-05
-6.60827148778534e-06
-2.87251549467899e-05
-1.60144496685811e-05
-1.75475267634257e-05
-3.58684763277146e-05
-2.65858824538988e-05
-1.43847326883498e-05
-6.7464754154273e-06
-1.31048772619867e-05
-1.88284429586543e-05
-1.15632502130699e-05
-2.04760360588254e-05
-2.07342500341508e-05
-1.22124794587403e-05
-2.99157251361044e-05
-1.35790036694386e-05
-1.4107772796016e-05
-3.94780864139654e-05
-1.1223673616775e-06
-2.70971009539017e-05
-2.64126058529963e-05
-8.73193642090873e-06
6.14872601387066e-06
-1.27228832541896e-05
-7.82850598636047e-06
-3.99926533869597e-07
-5.2841438615275e-06
-1.43024885779615e-05
-8.15755300328447e-07
-6.56528462616457e-06
-2.0116068044547e-05
-1.73109233280366e-05
-2.17386045666577e-05
-1.96206568328466e-05
-3.41274236227279e-05
-1.67397193219561e-05
-1.88929548947754e-05
-1.3342705464763e-05
-3.3225111169874e-05
-1.90883271758721e-05
-1.87863180891113e-05
-1.96852750512953e-05
-8.11555297092104e-06
-1.68487488195429e-05
-1.90101336398091e-05
-9.83862153823926e-06
-2.71505924086818e-06
-2.71990085063751e-05
-2.01004132305839e-05
-1.52228608844867e-05
-1.73157740298491e-05
-8.91670820212723e-06
-5.90238865197712e-07
-2.33355798870581e-05
-3.64507572450158e-05
-7.66629881168722e-06
-1.24914987130756e-05
-2.09643166998821e-05
-1.83999406932945e-05
-1.54910271474257e-05
-1.60382263673955e-05
-2.80376022527611e-05
-2.07622355496153e-05
-3.33197191630768e-05
-1.84653807763546e-05
-2.9997582178342e-06
-2.86287441838105e-05
-1.75203992799384e-05
-2.3963556256716e-06
-5.80609569568597e-06
-1.63131615291418e-05
-3.28020918278736e-05
-7.84474856093327e-06
-1.20795812534995e-05
-4.39047579270303e-06
-1.69001301787073e-05
-5.23574205867241e-06
-4.28682398414007e-06
-1.87639100310506e-05
-1.35809473801608e-05
-2.84694712464106e-05
-3.16967022822109e-05
-8.39289565723965e-06
-8.51533929553955e-06
-2.05785531080057e-05
-2.49377006874532e-06
-1.59308853522173e-05
-1.91203786760864e-05
-7.26848086590285e-06
-2.58805370384285e-05
-3.04769450284925e-05
-2.1383067605818e-05
-4.5429628312043e-06
-1.9727335157717e-05
-1.54574364930441e-05
-3.295982367728e-06
-1.1434193108882e-05
-3.04094539003076e-05
-1.34294785353343e-05
-1.86927659437232e-05
-3.97577345196063e-07
-1.0398266032894e-05
-1.52574858632386e-06
-4.55911223737993e-06
-1.07633479628532e-05
-1.84061906742332e-05
-2.67787855146756e-05
-2.81391335215928e-05
-1.95475476695834e-05
-1.7626625247866e-05
-2.31026571645057e-06
-2.88812714389879e-05
-1.3133898739799e-05
-9.45625042220202e-06
-1.95270880349858e-05
-1.27936503117201e-05
-3.82459011685494e-05
-1.55736694456467e-05
-1.54753117410168e-05
-3.72955065918477e-06
-1.4327265657655e-06
-5.37935881467417e-06
-3.66222319431881e-06
-4.84765034460226e-06
-2.08718466654662e-05
-5.39184813442867e-06
-9.94052641551052e-06
-1.7381049819644e-05
-9.3441010427744e-06
-1.63627520938268e-05
-6.61399987877372e-06
-3.10952114781069e-05
-1.33534224183147e-05
-2.7570497994066e-05
-5.9808648371308e-06
-2.9680471640814e-05
-5.72257553348615e-07
-4.28298453271996e-06
-1.67673752118059e-05
-2.54950127469466e-05
-1.53283733013926e-05
-7.26740400881802e-06
-1.17974960225108e-05
-6.19984395170445e-06
-2.3591653250642e-05
-1.53088327395697e-05
-1.60036582123785e-05
-1.97274260282886e-05
1.16475282706984e-05
-7.54793538098467e-07
-9.81095033020594e-06
-1.69456431562086e-05
-3.16633953908887e-05
-2.39455953737517e-05
-2.38241053020258e-05
-2.30054333878635e-05
-2.65299273760421e-05
-1.57636776665417e-05
-2.38016524468881e-05
-1.05648789868946e-05
-1.88989788954604e-05
-1.50353396045253e-05
-2.55153795922666e-05
-2.40916969294824e-05
-2.81949859523102e-06
-1.4923932765894e-05
-1.66273536253893e-05
-1.62791779578816e-05
-2.42550635523501e-05
-8.24676248376465e-06
-1.95698820717296e-05
-1.19045489077126e-05
-1.8383474834659e-05
-9.91263266384719e-06
-1.28703890444863e-05
-2.77356498028279e-05
-1.50937729924991e-05
-1.93054448326391e-05
-2.66071266824122e-05
-1.89968401488236e-05
-2.03398024225114e-05
-1.28023981925163e-05
-5.86034894889973e-06
-1.21659252731068e-05
-1.79511725443692e-05
7.86781515589223e-06
-2.43729629383191e-05
-2.46986041290158e-05
-9.84132946655483e-06
-3.40752174636105e-06
-1.34896588604817e-05
-1.23390869932546e-05
-1.51155669526229e-05
-1.24626665826761e-05
-1.20595475962742e-05
-1.23882007669936e-05
-1.70089415989507e-05
-1.34431686380621e-05
-2.68580190794861e-06
3.57985562188787e-07
-3.26126538439368e-05
-4.18189368959659e-06
-1.34773048407546e-05
-7.85413889866256e-06
-3.09707075985267e-06
-1.73788130182761e-05
-7.8666703251483e-06
5.83016895851383e-06
-1.19204903042166e-05
-1.39795440752469e-05
-1.02326418674955e-05
-2.67817714927242e-05
-1.54627980854707e-05
1.07998529852884e-06
-5.26077179367847e-06
-1.41631914037807e-05
2.04092975897445e-06
-1.50767798146051e-05
-2.16356446185184e-05
-4.22678236872742e-06
-8.39694265339263e-06
-2.15427749818482e-05
-3.12701748222481e-05
-8.73701116520526e-06
-1.9224483378908e-05
-1.34201580963212e-05
-1.41534497932171e-05
-3.97174923548439e-05
-2.19064054666361e-05
-1.41736783748282e-05
-2.75312252187843e-05
-2.15620354351877e-05
-1.53766568402318e-05
-2.83423665354649e-05
-1.03722287065043e-05
-9.94936352537219e-06
-1.37329828661346e-05
-8.88168237978322e-06
-2.6127016235647e-05
-6.64477570106082e-06
-2.0173395128458e-05
-2.87217178384247e-05
-6.40271715900122e-06
2.44374372450978e-07
-1.86495022975098e-05
-2.26935565508883e-05
-1.90429149139552e-05
-1.18640646793945e-05
-8.53174473018464e-06
-2.1548653701293e-05
-2.03324932384126e-05
-1.97918125595072e-05
-5.42495048619343e-06
-1.76630704795138e-05
-1.6112526886744e-05
-2.03497350334492e-05
-2.90866481062897e-05
-1.16309582685415e-05
-1.2317391273328e-05
-3.48794469051408e-06
5.64488696070133e-06
5.26833923947762e-06
-1.15854904822306e-05
-2.40419288337793e-05
1.09345315829838e-06
-1.02619875070385e-05
-1.69047287479937e-05
-1.61732397234979e-05
-1.0399593566436e-05
-1.87529424744072e-05
-1.04809985661028e-05
-2.16905086848901e-05
-1.14367238812524e-05
-1.98388327703418e-05
-4.2824663791944e-05
-8.27530295487562e-06
-1.73278614118675e-05
-1.60282157896752e-05
-6.18568520609376e-06
-2.33680847321762e-05
-2.54349098888558e-05
-7.91019548835744e-06
-1.66665893281431e-05
-2.50394342045632e-05
-2.30348554660411e-05
-2.9225640640363e-07
-1.94582744670868e-05
-1.60902753270927e-05
-1.62746817043062e-05
-2.07612827925927e-05
-1.6020482952475e-05
-9.45413010681338e-06
-3.79540396899598e-06
-1.65405858949612e-05
-9.45910414169049e-06
-1.43258113866993e-05
1.57460436477947e-06
-1.10520125090192e-05
-2.92199541298925e-05
-9.43925263688586e-06
-7.97041894865623e-06
-1.97970993400541e-05
-2.93340724259854e-05
-1.28069752092694e-05
1.81474837227662e-06
-1.240300523673e-05
-1.01890263943003e-05
2.12805686656073e-06
-1.55654524139054e-05
-1.28618020745121e-05
-2.05554533378639e-05
-6.23683186469057e-06
-2.91200901323211e-05
-1.72424075962948e-05
-2.56336425525561e-05
-1.23871377732856e-05
-1.41981586594315e-05
-5.28592706453783e-06
-3.70605866924801e-06
-1.18837638607529e-05
-1.57027607694151e-05
-9.61095862962145e-06
-1.01225065866687e-05
-1.55089809994494e-05
-2.12370472101621e-05
-2.18111665442031e-05
-2.59954891974327e-05
-5.65347189792455e-06
-2.40549813537392e-05
-1.5072191574979e-05
-2.17119469511591e-05
3.1223997482965e-06
-7.07374955460249e-06
-1.35136272734508e-05
-2.28221744779628e-05
-1.94393621323289e-06
-4.18089150243453e-06
-1.74421459444091e-05
-2.15653695492609e-05
-1.60680459512196e-05
-2.23840053293209e-05
-1.72703777430258e-06
-2.65024371082463e-05
-5.15946863249594e-06
-8.01257567625047e-06
-5.80300079983166e-06
-1.2374882394344e-05
-2.10146049169132e-05
-1.75229899258479e-05
-1.72132387576905e-05
-2.73984179692824e-05
-3.04317490935298e-05
-8.02557606055893e-06
7.92779608429506e-06
-9.24406979949911e-06
-1.65098268124549e-05
-1.58922061101334e-05
-8.28363634927349e-06
-2.32356497003801e-05
-1.80473187850744e-05
-7.79611545913179e-06
-3.43578289564136e-06
-1.38021353942927e-05
-4.94836930559538e-06
-2.80726631287649e-05
-1.31558681773324e-05
-1.03167144725951e-05
-8.12003453983433e-06
-2.23514936449756e-05
-5.50009103251386e-06
-2.16496122210473e-05
3.66899816580427e-06
-1.07105754910944e-05
-9.3389259416068e-06
-1.27317588229919e-05
-1.85111815545471e-05
-2.61642797950672e-05
-1.99780877050639e-05
-2.64826920742624e-05
-2.15353860173432e-05
-7.61269237144937e-06
-2.20603035171297e-05
-9.83382542303909e-06
-1.58644820094139e-05
1.87983953156037e-06
-6.91941643034135e-06
-3.89233289901934e-06
-3.23163860392461e-05
-3.26104635731689e-05
4.29382746175827e-07
-1.07875873462477e-05
-2.14659577525103e-05
-3.62458289223238e-05
-1.56908767497992e-05
-1.78208514556079e-05
3.06652098764814e-07
-1.10143108302411e-05
-2.56056911077928e-05
-1.13744985956868e-05
-1.01830232436434e-05
-4.27888615513036e-07
-1.94302055805682e-05
-2.65924710913892e-05
-1.29144087027462e-05
-1.87159997610461e-05
-5.73145884835934e-06
-2.01187695577356e-05
-3.70233247038987e-05
-2.12543752768381e-05
1.78260559424461e-06
-1.19961551038009e-05
-1.05009674245351e-05
-1.83548360991774e-05
-1.04522146993205e-05
8.14524315273841e-07
-2.30667819000436e-06
-5.79027414050102e-06
-2.3692957796969e-05
-9.98890744110136e-06
-3.97969174683276e-05
-1.61485419486285e-05
-2.71521764160838e-05
-3.94764794890602e-05
-2.47071514695831e-05
-1.18624954447858e-05
-3.43635413307471e-06
-1.94897126660102e-05
-5.00356117357041e-06
-1.31249663289895e-05
-3.0620802596512e-05
-1.73483834954679e-06
-9.23561694264618e-06
-1.01926531361417e-05
-2.77946475152124e-05
-1.79335541960597e-05
-1.84191523067488e-05
-1.21864500702134e-05
-2.27948663445609e-05
-2.09630106379015e-05
-1.18205517284092e-05
-2.2279329314271e-05
-1.44602195706666e-05
-1.51255908372638e-05
3.16661761541618e-06
-1.81643907188582e-05
-1.26455786712392e-05
-1.67882417840583e-05
-8.1009796330475e-06
-2.1712829079425e-05
-1.29033898754079e-05
-2.7068567320305e-05
-2.87649367904316e-05
-1.18202746117869e-05
-2.44862837598025e-05
-1.11065914623086e-05
-1.07915700709562e-05
-2.14013081556021e-05
-1.98110967370159e-05
-1.53240777265937e-05
-4.75997105200725e-06
-2.41553782840716e-05
-1.97924193351204e-05
-1.31401801988394e-05
-1.73346453290064e-05
-2.12760844963704e-06
-3.85338503191654e-07
-2.85015035547679e-05
-1.48215273296316e-05
5.81110601588248e-07
-1.34689455005555e-05
3.39297806904149e-06
-1.95911222892432e-05
-7.51526517602424e-06
-1.26508477803295e-05
-1.15680033656866e-05
-1.88031351846475e-05
-3.42783564243177e-05
-2.650308258776e-05
-2.98406398530662e-05
-1.36783930764826e-05
-2.74952083732264e-05
-7.00764244973004e-06
-9.17233691615431e-06
-7.20741300737218e-06
-1.41551230548063e-05
-8.37958063992061e-06
-8.28995142990272e-06
-3.95127378369695e-06
-1.94105539169583e-05
-1.94726917807294e-05
-1.33178612116844e-05
3.44642268445562e-06
-9.13608573588277e-06
-1.4048107942646e-05
-2.17918783912614e-05
-2.75458081596388e-05
-5.92960041462821e-06
-7.44604685266363e-06
-1.13575367586439e-05
-7.07262594568955e-06
-1.83589657039756e-05
-2.64783241800474e-05
-2.24100805469086e-05
-3.26167266701657e-05
-1.0325992402756e-05
2.09170141014346e-07
-5.514975130357e-06
-1.253897823127e-05
-1.22939125243027e-05
-1.50817775073027e-05
-1.88969980603063e-05
3.96486449574081e-07
-9.22800048273962e-06
-8.78848962499566e-06
-5.27335934640006e-06
-2.08896317748616e-05
-2.3159286829042e-05
-3.74292688764417e-06
1.64226927265751e-06
-1.21420609906359e-05
-1.42524354081827e-05
-9.31481861910035e-06
-1.08961016161153e-05
-2.4562319329536e-06
-2.77011114104243e-07
-2.32785802687617e-05
-1.19990740824516e-05
-2.18150684986767e-05
-3.25007839150547e-05
-1.2553987594925e-05
-5.38942262943406e-06
-2.14020981258152e-05
-7.43085489834341e-06
-2.35995389548811e-05
-3.12871488030275e-05
-1.98367995479244e-05
-2.34531840718541e-05
-1.77529558717026e-05
-1.06561847654366e-05
-1.46441495591654e-05
-1.45196161709801e-05
-1.52650424709226e-05
-7.45021232599411e-06
-5.61910018037932e-06
-1.47609328146509e-05
-7.98927921967489e-06
-1.22799387758857e-05
-1.94141226671085e-05
-8.4280613253933e-06
-2.46341675099306e-05
-2.56431205018025e-05
-2.38060082718713e-05
-3.58148166914273e-05
6.78016838335617e-06
-3.02642993604038e-05
-6.4038564226269e-06
-5.7176183246227e-06
-2.51889179276287e-05
-1.58306111899349e-05
1.30670972726177e-05
-7.10112089334363e-06
-1.37405600636125e-05
-5.44849135943717e-06
-1.30416603377895e-06
-1.82257994357749e-05
-1.87257753127359e-05
-1.21249777565689e-05
-1.38326744186812e-05
-1.80113959122373e-05
-3.02181140107492e-06
-2.98822394192424e-05
4.97496008152591e-07
2.47813698164402e-06
-1.92344331377074e-05
-4.75663780028929e-06
-1.0190267892641e-05
-2.01813421437568e-05
-2.38829622599251e-05
-1.27770735799569e-05
-1.74894728462802e-05
-2.05072585187164e-05
-2.53624672646371e-05
-1.51004040264711e-05
-7.98286854584054e-06
-2.58264670407441e-05
-1.81667452413226e-05
-9.01522407535096e-06
-2.06306799803378e-05
-1.42994253844559e-05
-2.7319589575815e-05
1.45336838264733e-07
-1.33266539738979e-05
-3.76670242714522e-05
-1.81062586213909e-05
-1.73284703737956e-05
1.20067654015093e-05
-2.14682769969066e-05
-2.45067043634614e-05
-1.35781900840189e-05
-1.83985627642879e-05
-1.97777148547754e-05
-1.37146973519369e-05
-1.12156876140014e-05
-2.05799126433834e-05
-1.6793101451971e-06
-1.26327087189903e-05
-1.17364954621119e-05
-4.55590592341789e-06
-7.77187559315652e-06
-8.77439722787252e-06
-2.42570853316744e-05
-2.53288569126954e-05
-9.13819251129658e-06
-1.75367222223209e-05
-1.96845723176068e-05
-1.14643752719136e-05
-2.39383207702606e-07
-3.5132013493495e-05
-8.21489373718575e-06
-5.05131240930751e-06
-3.39498112701e-05
-9.05631968966126e-06
-9.98147468301432e-06
-1.25363519969031e-05
-2.19971597717381e-05
9.74359221719666e-06
-2.44972426343587e-06
-2.07070314581405e-05
-1.65017050926206e-05
-2.0839615807883e-05
-9.59531992201055e-06
-1.50800488461152e-06
-1.34324715224885e-05
-1.76369820060079e-05
-2.05869468638657e-05
-4.31889214416342e-05
-1.43164146135211e-05
-1.52996048277982e-05
-3.2042095930571e-05
-1.24384099918093e-05
-1.61636500591849e-05
-1.17653610837926e-05
-2.99128593632227e-05
-3.13999410949866e-05
-1.74356851665461e-05
-1.67643840705404e-05
-1.75741651456838e-05
-1.70912584257985e-05
-5.68688144521196e-06
-1.49634144558267e-05
-1.62077009286429e-05
-2.11005851908399e-06
-1.40843611426794e-05
-6.66889827040297e-06
-5.91724025289513e-06
-7.17069832684539e-06
-6.99941510786631e-06
-1.30534494520554e-05
-1.83578123779643e-05
-2.18658397205859e-05
-1.13900748068111e-05
-1.34643212537173e-05
-1.45195091381511e-05
-1.14716172359802e-05
-5.17480157248615e-06
-2.57346815328784e-05
-1.77594633828723e-05
-2.52354474180198e-05
-1.01931394551198e-06
-5.39088124531963e-06
-1.82539590866746e-05
-9.60335233521515e-06
-3.22323055334247e-05
-2.87970861694808e-05
-6.66207131179952e-06
-1.49691253777796e-05
-2.76367850238213e-05
-1.74078554743318e-05
-1.06648114240236e-05
-1.19036814257065e-05
-7.99573120471976e-06
-3.11197949410843e-05
-8.57135487416615e-06
-9.52254331422127e-06
-2.71209263157705e-05
-1.98966048882295e-06
-1.67782781484769e-05
-2.17988151670334e-05
-1.72094110240141e-05
-1.66545251283434e-05
-1.55190167239279e-05
-3.98429828218665e-06
-1.86375523011696e-05
-2.83887752521184e-05
-1.42737001383301e-05
-7.86335130859304e-06
-7.20064863141119e-06
-2.91772407565489e-05
-5.09286752865606e-06
-2.76902262626467e-06
-1.38803638521111e-05
-1.38721842662825e-05
-2.61004780404534e-05
-1.69457316782815e-05
-2.02865659060243e-05
-2.93994841334108e-05
-3.54404832796241e-06
-3.69832039027756e-06
-1.89008499550028e-05
-1.28443892404167e-05
-1.59856733981698e-05
-2.95431745406014e-05
-1.71727458323018e-05
-6.62148865168764e-06
-1.56003400787215e-05
-9.76842046064025e-06
3.51595803073128e-06
-2.30099436985102e-05
-8.2693402731859e-06
-1.56471655576619e-05
-7.98042347573947e-06
-5.67333535998192e-06
-1.34572373852954e-06
-9.86290418316487e-06
-1.85851744706324e-05
-2.00442444450376e-05
-3.53201826598854e-06
-2.27581009994611e-05
-3.49117202358453e-06
-1.46122957623437e-05
-9.83970301887127e-06
-4.41506826416342e-06
-1.28430245217575e-05
-1.1327876310896e-05
-2.00666254724958e-05
-1.84061802558913e-05
-1.32034539144857e-05
-1.94383348173986e-05
-1.74337991039225e-05
-1.06438319271803e-05
-5.95074476857889e-06
-2.01056518108674e-05
-6.36302454147623e-06
-2.11974703205653e-05
-2.07110647938536e-05
-1.67508580827473e-05
5.33539765406123e-06
-2.42961274784983e-05
-1.78763020291187e-05
-5.66507184163893e-06
-2.41462270608967e-05
-1.40064823602878e-05
-1.61085611864423e-05
-3.17194760499165e-05
-1.43079930975406e-05
-2.02022015433141e-05
-2.57629762741333e-05
-1.2270681745819e-06
-2.61117801970075e-05
-2.05490568965193e-05
-3.03699854282585e-05
-6.72594988701062e-06
-7.15926869918673e-06
3.29221930279546e-06
-9.31559903467973e-06
-1.57301040010272e-05
-2.72001333885263e-05
-1.82641129108929e-05
-2.01587954381182e-05
-2.22594789325007e-05
-2.60073053458068e-05
-1.38279000654786e-05
-1.19595491378741e-05
-2.89025057032215e-05
-2.16255490408718e-05
-1.46536424149019e-05
-9.38902763852798e-06
-1.46476432620002e-05
-1.54729000122821e-05
-1.05179090455671e-05
-2.63092324187209e-05
-1.31149395395698e-05
-1.3399746743742e-05
-1.88716897118433e-05
-2.33812897743273e-05
-3.30052134770712e-05
-1.25337499322147e-05
-1.21667981568785e-05
-1.59338551999648e-05
-3.93307538499111e-06
-1.91039813020749e-05
-1.76546222976352e-05
-1.08275059875365e-05
-2.90530802770112e-05
-2.90811425003758e-05
2.55920298525607e-06
-2.48402010160227e-05
-2.83168243027977e-05
-2.83122684974405e-05
-1.35503295614941e-05
-1.80470027308375e-05
-1.49777177644187e-05
-1.31916917354527e-05
-2.97065169851614e-05
5.72845074068295e-06
-2.74401549394139e-05
-9.94030078296915e-06
-1.47422580174478e-05
-1.91343650396545e-05
-2.78093480238964e-05
-2.24577400968172e-05
-1.61499191101587e-05
-2.04044074811258e-05
-4.85275536171784e-06
-9.14133383799468e-06
-3.37217116171878e-05
-1.78082903627375e-05
-2.24162269596307e-05
-1.96016980643565e-05
2.22990866580896e-06
-1.86255583694086e-05
-1.63093745999563e-05
-1.86551751534221e-05
-1.19315492630609e-05
-2.02552977343628e-05
-6.07282305353167e-06
-8.58929125015928e-06
-3.15702354473385e-05
-2.28415791258492e-05
-7.37197377999373e-06
-1.30757230515894e-05
-6.45501811224406e-06
-1.23006086006064e-05
-1.2546161226652e-06
-1.50784106764731e-05
-2.57835867922076e-05
-9.71835580618224e-06
-1.57979030257659e-05
-1.82530807189509e-05
-1.2022251587485e-05
-8.86525016441088e-06
-4.08101561764338e-07
-7.97087555553714e-06
-1.62782094951562e-05
-1.95098777082549e-05
-9.89905244401386e-06
-1.70765940627596e-05
-2.40154751374064e-05
-3.94678924247454e-06
-2.09827081948621e-05
-1.7160655100272e-05
-1.43005403996101e-05
-1.13281562591714e-05
-1.75617521236231e-05
-1.69172978879722e-05
-1.22778220842447e-05
-1.41677236048582e-05
-7.14468334436405e-06
-2.2357818057446e-05
-2.01919894530096e-05
-1.36599283145105e-05
-3.02155509022729e-05
2.40016158295559e-06
-1.62465031810365e-05
2.58822045570872e-06
8.0830358859357e-07
2.5610302374007e-06
-3.00811264773857e-05
-1.06079677279918e-05
-6.21349422473048e-06
-2.09880543800855e-05
-1.11034037228156e-05
-5.12775221511719e-06
-3.04912811169569e-05
-1.67655856974925e-05
-1.32387780295713e-06
-8.1897540607281e-06
-1.43922023408568e-06
-5.76121729853016e-06
-1.87087185982982e-05
-3.86485995298372e-05
-1.60418147628013e-05
6.85330388839514e-06
-1.648699357939e-05
-2.06557628655556e-05
-1.89663728775692e-05
-1.07114197904788e-05
-1.05373849782819e-05
-2.01620799834274e-05
-1.04932831257961e-05
-7.2969876060512e-06
-2.27580228239455e-05
-2.70225233940932e-05
-1.74469103801415e-05
-3.82949620798823e-05
-1.28852797495497e-05
-1.42922631777277e-05
-1.94412055904505e-05
2.40677008991423e-06
-1.86430576229251e-05
-2.19528044132361e-05
-1.78786722337932e-05
-6.76004324342406e-06
-1.44192066516949e-05
-2.31124385772514e-05
-2.45667227991321e-05
-2.23595473791172e-06
-1.61589212721761e-05
-2.05567094263317e-05
-1.83405537709571e-05
-4.96355822057294e-06
4.48663940205082e-06
-1.55804032778845e-05
-2.02431868959938e-05
-4.06874962172557e-06
-7.69091761090283e-06
-2.78370003699163e-05
3.92426373751449e-08
-9.50633684008146e-06
-1.28588918045542e-05
-1.83238106688759e-05
-4.61467713448586e-06
-2.17474781731648e-06
-2.11885210704366e-05
-2.59004181333569e-05
-3.05913451173333e-05
-7.72620533119095e-06
-1.60985075360518e-05
-1.40115748821846e-05
-1.13668347412816e-05
-2.3217031570267e-05
-9.36844595166966e-06
-1.0730535110304e-05
-1.76899454460607e-05
-7.37623705677541e-06
-1.33818822029167e-05
-1.11397930939879e-05
-4.5492957554298e-06
-1.07710076086559e-05
-3.34238845779426e-05
-4.98380432854568e-06
-2.84472152930473e-05
-3.00411014517367e-05
-1.44751022933583e-05
-2.28986865649304e-05
-2.2809054345612e-05
-2.16854819301057e-05
-1.07423216197143e-05
-1.42705985344766e-05
-2.4136804214033e-05
-1.31871148739205e-05
-1.31399327611437e-05
-1.26639484243067e-05
-1.84934233977707e-05
-2.33458243305156e-05
-1.98755799123403e-05
-8.2291067550045e-07
-2.93316504644144e-05
-1.13136354856457e-05
-1.80825234787346e-05
-2.29253007043454e-05
-2.26424090900936e-05
1.54459553290586e-06
2.11638488098874e-07
-2.82762360219685e-05
-1.85587655429641e-05
-2.45327050058685e-05
-6.19546652105502e-06
-1.09103025629217e-06
-3.97777863431664e-06
-1.57511715597986e-05
-1.13299748086567e-05
-2.22579227285273e-05
-1.23093265373788e-05
-3.28485355590241e-05
-1.61104493461504e-05
-5.30357576580734e-06
-2.37953172443965e-05
-2.59345975293085e-05
1.1193588455175e-06
-1.3511977318018e-05
-2.61622320966012e-05
-5.5429791417791e-06
-1.35476158339059e-05
5.65167681789497e-07
-2.0423667485989e-05
-3.39614500856266e-05
-4.91350013494879e-06
-2.07108126923306e-05
-2.86854867574669e-05
-1.8060519792922e-05
-2.19286987149052e-05
-1.44514074043711e-05
-2.67624397486482e-05
-2.53903594232858e-05
-1.23868343446959e-05
-7.16619945993471e-06
-3.4613487762041e-05
-1.31225333274421e-05
-1.50407639363647e-05
-2.25724680257413e-05
-2.13551833220385e-06
-8.6944853549243e-06
-3.04588812998304e-05
-1.37054417389245e-05
-1.23259799190813e-05
-1.63975256112536e-05
-1.90378830728241e-05
-1.06070506127073e-05
-1.61107160309102e-05
-2.02559713445961e-05
-1.61829503668077e-05
-1.41773055196957e-05
-2.75716424925297e-05
-1.26777004707591e-05
-9.40693247047373e-06
-9.38192399729307e-07
-1.58758053654021e-05
-1.65136827133668e-05
-3.92499005277364e-05
-2.33008516710081e-05
-9.20513649495369e-06
8.73528415482977e-08
-3.16332305782686e-05
-2.61669014229342e-05
3.99801953825672e-06
-3.30012706032449e-05
-1.14198780666777e-05
-1.58163040407677e-05
7.99038430146379e-06
-2.28491786899668e-05
-2.49687558235336e-05
-2.35392331686244e-05
-3.1790879755245e-05
-3.0417962541482e-06
-1.72592101103089e-05
-5.37962928157444e-06
-1.02036251549646e-05
-4.6244982875708e-06
-9.86960743033343e-06
-2.31271769293961e-05
-2.11689640266096e-05
-7.90758114847949e-06
-1.04846136982763e-05
-2.36065283184699e-05
-7.15314582780645e-06
-8.03807370658097e-06
-2.47662371761626e-05
-2.68444947109571e-05
-2.1548062182074e-05
-2.10854902373272e-05
-3.44228975058516e-05
-1.56483423264228e-05
-1.65889329114746e-05
-2.64624740465295e-05
-1.86394500940818e-06
-1.52333647588585e-05
-1.50122865771399e-05
-3.17973079742926e-05
-2.97008474614938e-05
-1.58522637793186e-05
-2.71586594485529e-05
-1.25486119911655e-05
-1.71863316991091e-05
-1.19630527695112e-05
-1.36904360333053e-06
-1.86217939544048e-05
-1.67465532181001e-05
-4.31290724331922e-06
-3.61635231226813e-05
-3.12020397959787e-05
-2.10375812632214e-05
-7.54280769099691e-06
-6.8938050919397e-06
-3.57542835358928e-06
-1.43561388627546e-05
1.06073062321014e-05
-2.76969422682401e-05
6.01389493011486e-07
-1.94276585418422e-05
-1.15695999793676e-05
-2.22495353550462e-05
-2.54432873396754e-05
-7.65160973817691e-06
-7.83922623051949e-06
-1.15281598770309e-05
-1.71641889865279e-05
-1.46907619998408e-05
-1.60719456013557e-05
-1.89380589867727e-05
-8.00752185847851e-06
-8.92586188995715e-06
-3.51825903032215e-06
-1.61887386353513e-05
-2.12220515159583e-05
-2.019673553426e-05
-2.07431168677256e-05
-9.64992378396074e-06
-2.03606623856892e-05
-1.97362633772492e-05
-3.21530931766212e-05
-1.67071675345644e-05
-8.53011504964017e-06
1.09005022868056e-05
-2.19387423340684e-05
-1.71769647470952e-05
-3.18426474634082e-05
-7.52090110462833e-06
-2.39391446032834e-05
-2.15850708379759e-05
-1.55232441595448e-05
-6.89204650088615e-06
-1.39781167506411e-05
-2.00675597130528e-05
-1.29602015882996e-05
-1.03933260613587e-05
-6.96052059326341e-06
-1.07593708461448e-05
-8.52963269765967e-06
-1.49630424311867e-05
-1.48220074719186e-05
4.22927444782144e-06
-7.29118846470297e-06
-1.28894180449805e-05
-1.24220528391623e-05
-1.42100679976905e-05
-9.43198385928158e-06
-9.0400872067063e-06
-3.33389878971813e-06
-2.23674578755816e-05
-1.83690841136423e-05
-2.70920351529998e-05
-6.49435846284192e-06
-1.7333757484742e-05
-2.7386221751974e-05
-1.65167858131103e-05
-2.7649742000499e-05
-6.91944323619274e-06
-2.31924478689378e-05
-2.46995005402892e-05
-5.98577697290607e-06
-1.59548189132243e-05
-1.3368203549629e-05
-2.24673563797061e-05
-1.8495681380661e-05
-7.91087652102472e-06
-1.72647217375783e-05
-3.48811043667187e-05
-3.28806803832868e-05
-1.7066764881737e-05
-3.2563920073379e-05
-3.68242485417207e-06
-1.88216948117385e-06
-2.262932516932e-05
-2.01327750051236e-05
-2.28806894729284e-05
-2.32871485376859e-05
-2.66873403698718e-05
-2.23765001854915e-05
-3.4915305435142e-05
-8.82653200171152e-06
-6.32642636387512e-06
-8.14925056120664e-06
-9.64628300908358e-06
-6.39574117373056e-07
-3.87013199417208e-06
-1.63096788331404e-05
-3.1480394354485e-05
4.59903407640814e-06
-2.54589072490569e-05
-1.62752173062995e-05
-2.55741707244343e-05
-2.58773482140806e-05
-1.56577499295624e-05
-3.06525467414453e-05
-1.08736381974691e-05
-1.62932586527735e-05
-3.39525403863077e-05
-1.07886430207804e-05
-1.30699015392417e-05
-3.50676061592216e-05
-2.95536417892878e-05
-3.28753481615895e-05
4.79371649547231e-06
-2.03249541212439e-05
-1.22453813803131e-05
-2.54440221738642e-05
-7.82006607043469e-06
-3.98498444625526e-06
-2.43973176513092e-05
-2.21420592168976e-05
-6.01559391833394e-06
-2.81508514604966e-05
-1.35914324948338e-05
-6.76564980969773e-06
-3.16978236636282e-05
-1.81198066259756e-05
-3.48187091822608e-05
-1.89382350728735e-05
-4.84200735453161e-06
-1.33737752890609e-05
-1.58047848449673e-05
-1.64255060047658e-05
-2.29236171624202e-05
-3.09634118349884e-05
6.13190787350724e-06
-1.05238198855882e-05
-1.21517375340544e-05
-1.84167683538975e-05
-1.79396525321651e-05
-2.82539711145235e-05
-2.25555572239679e-05
5.44068699223754e-06
4.62549318225599e-06
-1.92366451330122e-05
-1.18150616189143e-05
-2.83851623500492e-05
1.36527621396982e-06
-1.42174501098935e-05
-3.99052543162123e-05
-1.461567077721e-05
-9.26314876023843e-06
-8.73429085560975e-06
-1.28681412339324e-05
-1.86924551934887e-05
-1.43554224680631e-05
-2.19745637036265e-06
-2.00527926061848e-05
-8.9222165402196e-06
-3.09160206534555e-05
-1.12567795854275e-05
-2.49030580678002e-05
-1.0041559312376e-05
-4.42257298662343e-06
-5.70003190549184e-06
-2.53190700845566e-05
-5.34214909641728e-06
-4.88015313558386e-06
-3.17174387472904e-05
-8.62186645000045e-06
-2.54490159995897e-05
-1.4703677723279e-05
-1.31819995166214e-05
-1.15748143499694e-05
-2.31496457192583e-05
-6.98900056128663e-06
-1.7861929206203e-06
-1.30309312000004e-05
-1.47352673585476e-05
-1.4902195359872e-05
-2.08296467930232e-05
-1.5760440862439e-05
-2.35111092261766e-05
-1.30948759174766e-05
-4.09796796534385e-06
-3.93625652592545e-05
-6.79148295674334e-07
-5.86205659893162e-07
-2.37306426443317e-05
-2.64805206515693e-05
8.01909566450769e-07
-2.09867663061097e-05
-2.14873897258349e-05
-1.74688749507315e-05
-1.51687331444537e-05
-1.23604829774038e-05
-1.33004757572197e-05
-2.05984349314255e-05
-7.58095118853949e-06
-1.49740748539766e-06
-1.58983167096098e-05
-2.1947961477609e-05
-1.30206686057244e-05
-9.49672924494106e-06
-2.06664707067072e-05
-8.58324314012697e-06
-1.03982177674365e-05
-8.35329303706305e-06
-1.57046757339254e-05
-1.75531804918682e-05
1.38337397382465e-05
-8.00182153156448e-06
-2.17951440568729e-05
-1.65520877904864e-05
-1.93613945999695e-05
-1.99809882178014e-05
-1.49838837245322e-05
-1.37723156723799e-05
-1.45173548952908e-05
-9.95905236459076e-06
-1.08095161401522e-05
-1.25187980313885e-05
2.25979012283174e-06
-1.77403544709557e-05
-1.53545904212377e-05
-1.14060454035753e-05
-3.10541484826872e-05
-3.2150002045813e-06
-1.95810832569026e-05
-1.22738045514341e-05
-6.47701887505361e-08
-3.15513505352368e-06
-9.90483522672022e-06
-2.96252208890984e-05
-1.90701226861928e-05
-1.26071698731227e-05
-1.32827725853815e-05
-2.68077791289629e-05
-1.3460016430433e-05
-9.96367581938694e-06
-1.96147927467776e-05
-2.46994741317846e-05
-1.74142365717822e-05
-2.00135000310969e-05
-2.89120088917249e-06
-1.78133946977279e-06
-2.10213224397442e-05
-1.74044089796698e-05
-1.42369328670465e-05
-9.34258969864465e-06
5.49737820113905e-07
-2.36966010832697e-05
-5.86804277466712e-06
-2.03974538920807e-05
-1.19406283503186e-06
-7.5054658015806e-07
-2.15219648698734e-05
-1.79153540443591e-05
-1.0394087740172e-05
-1.34555180564906e-05
-1.77657925444982e-06
-2.28198307483053e-05
-1.87735008818338e-05
-2.14793572706874e-06
-1.01549534345645e-05
-9.55327546568109e-06
-5.48967247682589e-06
-1.06878129487513e-05
-2.55391071296122e-05
-2.28875761000703e-05
-5.92248557053127e-06
-2.16735530752413e-06
-1.08264372480208e-05
-1.12484369306779e-05
-3.16860530107954e-05
-1.63609532345884e-05
-1.61013572324905e-05
-1.58131890867359e-05
-1.53216616368937e-05
6.79042692146999e-06
-3.4390896098407e-05
-1.17658031455358e-05
-1.22111932321238e-05
-1.65060411677375e-06
-1.04074618595739e-05
-1.51671443758728e-05
-1.91278131371557e-05
-2.08695754115402e-05
-9.98777564088484e-06
-3.32786617537211e-06
-1.40029752214374e-05
-1.57758854557683e-05
-2.81866178757371e-06
-9.975520231525e-06
-2.92947684569086e-05
-1.16886661913505e-05
-3.23607397918342e-05
-1.6383476507556e-05
-2.45413573946432e-05
-6.1995668923345e-06
-2.20221113884457e-05
-6.62804361991263e-06
-1.3272334264877e-05
-1.49655188554455e-06
-1.15303819114715e-05
-1.89076201923576e-05
-1.02323297413791e-05
-2.57620530131456e-05
-1.03100422888449e-05
-1.22860931737803e-05
-8.17809497407976e-06
-1.01385825116773e-05
-1.2667443710396e-05
-1.31962718810151e-05
-3.10425141650814e-05
-7.78086435170037e-06
-1.52314364535018e-05
-3.00020301669423e-05
-1.20582875929013e-05
-2.23300921771383e-05
-1.57546052238371e-05
2.0181763390503e-05
-2.54562884925817e-05
-2.23598510607629e-05
-1.32856058991468e-05
-1.84332854150411e-05
-1.84780819815828e-05
-1.30035399531332e-05
-4.29581956161193e-06
-1.47779489797477e-05
-1.26335497294811e-05
-1.26688954350323e-05
-1.62738346972223e-05
-1.46848404844596e-05
-3.05821311116998e-05
-1.39242720504138e-05
-1.1855615446565e-05
-7.97622654362283e-06
-1.53823038725694e-05
-1.05385919705238e-05
-1.57992823606414e-05
-1.46868210618881e-05
-3.2717698618297e-05
-8.36397854094702e-06
-1.07706894321129e-05
-2.8688682625405e-05
-1.69446834139764e-05
-1.84347870390336e-05
-1.73858875928598e-05
-1.98624893112908e-05
-1.85120255834809e-05
-1.42845451975703e-05
-2.02208703124407e-05
-1.37685476278784e-05
-3.60637572926638e-05
-1.92428007230047e-05
-1.5221530057571e-05
-1.49823864489808e-05
-1.37181902098064e-05
-2.84480605195625e-05
2.01026335285533e-06
3.22885643920549e-06
-1.4240347177357e-05
-2.12388961546819e-05
-1.3674486335418e-05
-2.24094248704224e-05
-1.33808465134804e-05
-1.04922903852378e-05
-2.31232168892759e-06
-9.27040440548622e-06
-1.2897741360944e-05
-1.77154393337579e-05
-1.54327000638582e-05
-1.72375502884497e-05
-2.46236108071024e-05
-1.32487401363151e-05
-1.13115121552005e-05
-2.42018734586944e-05
1.90464221325125e-06
-2.20130350153566e-05
3.22508043700496e-07
-2.51133421111357e-05
-2.61628221598914e-05
-1.33790397704151e-05
-4.78383789956579e-06
-2.32913818236595e-05
-2.00720318251765e-05
-1.91699537348234e-05
-1.0868932284843e-05
-1.91764670984973e-05
1.28341377913831e-07
-1.91844054747768e-05
-2.46448295260539e-05
-2.52046795278936e-05
-2.8358403293473e-05
-4.98476183566981e-06
-9.65104333921659e-06
-1.73269559444452e-05
-3.83195162091167e-05
-2.46542323680716e-05
-4.13181424046096e-06
-7.40789162086526e-06
-1.47571107498065e-05
-1.97465580973629e-05
-2.83942484413121e-06
-3.49346914433739e-05
-2.48398251507458e-05
-2.42372730193437e-05
-2.16326339506644e-05
-1.12708706120275e-05
-8.89309678507318e-06
-1.81761398859071e-05
-3.01987398318816e-05
-1.919015837999e-05
-6.78462296841041e-06
-2.75195374671267e-05
-3.4238805467119e-05
-2.01854328656709e-05
-1.6819934794564e-05
-1.81347967758451e-05
-9.2089135638057e-06
-1.82172703711826e-05
-2.01518402529078e-05
-8.70503096831427e-06
-1.35373412641333e-05
-1.36156967316495e-05
-1.44972466668864e-05
-1.41839104612668e-05
-2.24704741910988e-05
-1.38075310712685e-05
-2.67635148665603e-06
-1.31920314860073e-05
-7.01377426105393e-06
-1.20056633018401e-05
-2.56940909955297e-05
-1.53294433278991e-05
-2.23698237185899e-05
-6.83329769553438e-06
-1.72795278157503e-05
-9.67838535401466e-06
-3.14195908456117e-05
2.04778558751576e-06
8.9040760646289e-06
-2.67282808727614e-05
1.13917104365418e-05
-1.72282898744054e-05
-4.48463519013607e-06
-1.9032755615378e-05
-1.09429278923866e-05
-2.24746431609155e-05
3.18830145231352e-06
-1.17317853953483e-05
-1.11340300656035e-05
1.01843267109132e-05
-1.30624077092962e-05
-2.85520658383556e-05
-2.9968102740073e-05
-4.14548221464124e-06
-2.88582430840035e-05
-1.59188275217399e-05
-5.75278115580724e-06
-2.99271491564694e-05
-2.29365525295505e-05
-1.94808710979731e-05
-1.5481476831256e-05
1.07447069771665e-05
-7.43011945349394e-06
-1.84435386653619e-05
-2.3516507407267e-06
-8.34321188798146e-06
-1.33751014599359e-05
-1.95558399611165e-05
-3.46288863589011e-05
-1.51823863482598e-05
-1.57356463944857e-05
-1.37608220005411e-05
-7.15607756297105e-06
-2.84922603261666e-05
-1.79926373202315e-05
-1.06675198186856e-05
-1.62488042455588e-05
-4.39130279296753e-06
-3.91514394197907e-05
-2.13313619951056e-05
-2.11708521611563e-05
-1.57691267139872e-05
-2.4299725618918e-05
-2.03198551760684e-05
5.09201117948947e-06
-7.58806341646458e-06
-1.7976263148368e-05
-3.69033283785837e-05
-5.39995567842522e-07
2.55046543793017e-06
-2.14908722301172e-05
-1.96872864610206e-05
3.54538411481733e-07
-9.15517167812993e-06
-1.156715265578e-05
-1.64194239713053e-05
-1.52839521115697e-05
-6.64708817127075e-06
-6.31173407440775e-07
-2.50769799704691e-05
-1.78039934208985e-05
-1.58961996099125e-05
-1.64162481904939e-05
-1.32610450997167e-05
-3.15012194087602e-06
-2.3163929078387e-05
-2.79004907759158e-05
-3.11206415154224e-05
-1.49470427523499e-07
-1.76610856877194e-05
-1.46146006354437e-05
-1.34220953881015e-05
4.52445296265076e-06
-1.10369750310753e-05
-2.13931234397928e-05
-5.68705769135027e-06
-9.62366532565216e-06
-1.61665902370142e-05
-8.19542773217588e-06
-4.39039668519024e-06
-1.97825058593179e-05
-1.17774376663952e-05
-1.8029217748726e-05
-3.21828231472213e-06
-2.09544285834234e-05
-1.01588481589584e-06
-6.50000990056241e-06
-1.98394183131372e-05
-2.33085772255572e-05
-2.7957398330089e-05
-1.16703944308524e-05
-1.4556987631134e-05
-3.01626818702714e-05
-1.65069488243058e-05
-6.59841827877112e-06
-5.50152712220679e-06
-2.69721301197928e-06
-3.23355573825162e-05
-1.56809669301911e-05
-2.12762514828877e-05
-1.52180152280345e-05
-1.88027800661517e-05
-2.03533182563522e-05
-7.19010494242684e-06
-1.06683272611674e-05
1.77935080713069e-06
-7.16182251202347e-06
-5.91578709071259e-06
-1.4759864383233e-05
-1.68891252473552e-05
-1.73344681244938e-05
-8.54505529432166e-06
-1.40694946480317e-05
-1.50824345867103e-05
-1.70106414326566e-05
-6.84315725095528e-06
-1.19558498230178e-05
-5.64890121839067e-06
-2.64316014995362e-05
-2.66664172318639e-05
-1.51845080531105e-05
-1.27882420637997e-05
-8.01702014832501e-06
-1.81519951213424e-05
-7.09272309325167e-07
-1.77587591247616e-05
-2.94999376175075e-05
-2.1228525030485e-05
-1.96953364505431e-05
-3.36294584444337e-05
-2.66738704077105e-06
-1.82931619140816e-05
-1.58089420521991e-05
-2.50562489879875e-05
-2.47652800032895e-05
-2.40040371454937e-05
-7.95979351265199e-06
-1.83977554457652e-05
1.98647790092234e-06
-1.10789061990065e-06
-9.83666579224744e-06
-4.19245021394804e-06
3.94604525415851e-06
-1.60196485031579e-05
-1.83326920606423e-06
-2.10522233662716e-05
-2.64533876769645e-05
-9.6467363327929e-06
-2.00170359584849e-06
-6.34477620887477e-06
1.3338356654469e-06
-1.3108508387037e-05
-1.64063699027347e-05
-8.16835478489363e-06
-4.8477336086987e-06
-2.37470714082916e-05
-2.91750276065149e-05
1.07870595188014e-06
-1.84509860829418e-05
-2.16394315775095e-05
-1.30495885940847e-05
-1.57184855338622e-05
-2.52037884898168e-06
4.10488772061653e-06
-1.10491705789251e-05
-2.6390498788372e-05
-1.72543132747401e-05
-2.62025721875863e-06
-6.23814918274955e-06
-1.8268777358745e-05
3.96377719783759e-06
3.06575812273336e-07
-2.303487033245e-05
-1.48744457953263e-05
-1.05296177241411e-05
-1.25398088933148e-05
-2.11537788845889e-05
-1.61056439130109e-05
-1.44333055392577e-05
2.43492208982523e-06
-1.43155414088453e-05
-1.80863840633403e-06
-2.04622324744656e-05
-4.3119517228283e-06
-1.62014956174968e-05
-1.11744054563902e-05
-1.23130962976253e-05
-2.17211595625718e-05
-2.91010613562767e-05
-1.45256699578843e-05
-1.64791058475826e-05
-1.77660258465708e-06
-1.868754706134e-05
-6.38789995725924e-06
-2.2707049769179e-05
-2.13199460545977e-05
-1.95475299848701e-05
-2.3765581850076e-05
-1.45748651379908e-05
-2.0806244283732e-05
-1.57204550717322e-05
-9.85563376573693e-06
9.53628539362382e-06
-5.0109393250549e-05
-1.74173863415769e-05
3.04331702602763e-06
-3.78833493311381e-06
-3.58996466088075e-05
-1.97013200217564e-05
-2.36486573365953e-05
-1.18458842664305e-05
-1.05111461205876e-05
-2.08262692297991e-05
-1.7771698165087e-05
-1.76724215602112e-06
-2.69399198850752e-05
-8.38878741534008e-06
-1.80648280158555e-05
-1.70592522772259e-05
-1.28567773762066e-05
-2.13730045642594e-05
-3.5524905664919e-05
-1.41687623883569e-05
-2.75703240473376e-05
3.59070020701153e-06
-8.21053903257032e-06
-1.96563055705682e-05
-2.65018747722187e-05
-7.43558227938248e-06
-5.60953888058857e-06
-1.1179928973201e-05
-1.62045553629999e-05
1.43548952573056e-07
-5.07645934715511e-06
-1.64898954058974e-05
-1.04703227894766e-05
-5.80700211279902e-06
-1.68987023998956e-05
9.05921887683549e-06
-2.85149743286735e-05
-1.00734600078455e-05
-7.22656910946922e-06
-1.07927536254535e-05
-2.60139868307634e-05
-2.14375578456221e-05
-2.33914481056659e-05
-1.11359089418619e-05
-2.69080640951834e-05
-2.57746986503261e-05
-2.48896023834204e-05
2.81200977532842e-06
-2.47732702656024e-05
-2.44468447785614e-05
-1.7544746285732e-05
-1.81997741654512e-05
-3.42791693099046e-05
-1.85451481461917e-05
-9.54879252426251e-06
-1.02247600142344e-05
-1.01916955883568e-05
-1.2477379662131e-05
-2.28819295939975e-05
-2.24344746449985e-05
-1.72900750227068e-05
-5.95693859948851e-06
-1.82297354993658e-06
-2.0386967479845e-05
-1.04488713906497e-05
-4.3122485116186e-06
-1.89309520585495e-05
-3.28136955224413e-06
-1.06217671811109e-05
-2.26405932762913e-05
-1.2612040514895e-05
-2.48835515715759e-05
-2.12829384150077e-05
3.42157871204153e-06
-2.10440557711367e-06
-1.77429511444355e-05
9.65976532818494e-06
-2.01107141820281e-06
-2.34174435698578e-05
-2.94363075598284e-05
-1.83340863713219e-05
-2.04232898929396e-05
-1.40428609890372e-05
-9.69847348595357e-06
-5.37989935129665e-06
-3.73614770575294e-05
4.99070506257537e-07
-1.07058584313885e-05
-1.34455944633707e-05
-4.67995777370863e-07
-3.36170057773864e-05
-1.59058480417961e-05
-1.35691648272243e-05
-1.90717706692005e-05
-2.06300280806395e-05
-2.23443712752287e-05
-1.76845625808505e-05
-1.59487757550835e-05
-2.23232926395514e-05
-1.19070590329551e-05
-1.29734119441836e-05
-1.79806278538682e-05
-3.45918114257775e-05
-8.9784947234251e-06
-1.37637716309614e-05
-9.31238122369228e-06
-2.13036330289317e-05
-2.34536359352381e-05
-1.36743053345798e-05
-2.15185759858316e-05
-8.82721211279999e-06
-1.86429805526425e-05
-1.09819169266477e-05
-1.70517328712042e-05
-4.93584178555006e-06
-2.67835072677735e-05
-4.25544415659659e-07
-1.15342810449466e-05
-2.05061479634495e-05
-2.56515379506336e-05
-1.73228462469459e-05
-1.31956732004868e-05
1.25355631438538e-07
-1.49315381049563e-05
-7.46233525184492e-07
-1.96664181482097e-05
4.93861540582091e-07
-7.6358754217145e-06
-1.76817838018425e-05
-4.99944514273082e-05
-1.40748290272526e-05
-1.65103656902937e-05
-7.01655942849819e-06
-1.70363263140853e-05
-1.04200339345132e-05
2.90078465047363e-06
-9.79076842545018e-06
-1.16611058574195e-05
-2.4498193021373e-05
-2.22639693968263e-07
-4.57387700400735e-07
-1.18747237773438e-05
-1.45760371400333e-05
-2.92183540972552e-05
-1.84602660681438e-05
-1.9006606326135e-05
7.56410060168273e-07
-2.10716654133149e-05
-1.66492121575122e-05
-2.58805065994231e-05
-2.42921075642828e-05
-1.3192021997057e-05
-1.61483990333378e-05
-1.83398795258163e-05
-1.89571484294856e-05
-1.56147246925208e-05
-2.2481333249853e-05
-2.51057705977758e-05
-1.98512548843928e-05
-3.49681892420162e-06
-2.11611699214986e-05
-1.31616159245179e-05
-3.62407357753729e-05
-1.46882943937001e-05
6.7677424079009e-06
1.22753068883455e-06
-1.62726640408195e-05
-6.19326251861222e-06
-1.0975611822796e-06
-9.54926615575123e-06
-1.90605492004024e-05
-1.63960322830408e-06
-2.76430667093765e-05
-2.28852528142036e-05
-1.17998624166467e-05
-1.57016149609276e-05
-1.2204452403616e-05
-2.18061323447003e-05
9.4562743840518e-06
-2.94202630827548e-05
-3.39112947845336e-05
-2.66422332248164e-05
-1.2019244417196e-05
-1.13394496385904e-05
-1.26534928403216e-05
-1.6802150596544e-05
-1.7176488349401e-05
-7.36967233521488e-06
-1.03286610828038e-05
-2.24201497571913e-05
-1.16354667339764e-05
-2.18224550330437e-05
-6.95789747700337e-06
-1.54944740658781e-05
-2.81645946363205e-05
-2.75120567860293e-05
-1.86068360090213e-05
3.24930849276887e-06
-7.82834652739879e-06
-1.84835148839406e-05
-9.90893535360039e-06
-2.29779509226735e-05
-8.68186948444676e-06
3.2799726888669e-06
-2.02173479319851e-05
-2.85275717339394e-05
-3.43736165516937e-05
-1.89331068513409e-05
-1.14657476629607e-05
-2.1250232473737e-05
-5.759640830446e-06
-3.48885366968625e-05
-2.08898185073493e-05
-1.28014470220648e-05
-1.4169310654085e-05
-1.95654711602219e-05
-2.01098884737479e-05
-2.20314993071814e-05
-7.57846516313056e-06
-1.77741710768226e-05
-2.90745056824776e-06
-1.71179940062243e-05
-1.07292948609115e-05
-2.86148564457534e-05
-1.43135888450608e-05
4.21207796636311e-06
-1.27314546732391e-05
-4.34000455690964e-06
-1.54758834135109e-05
-2.43007442931166e-05
-1.99504534296183e-05
-3.23611661142738e-05
-6.37388239098052e-07
-2.17761651204076e-05
-2.10806940322707e-05
-1.13648503006607e-05
-3.00440587032141e-06
-1.62639801154009e-05
-1.72890751548015e-05
-4.96732575135382e-06
-1.26481342469365e-05
-6.51031584747728e-06
-1.84487613269867e-05
-6.31462749760856e-06
-2.20102394765431e-05
-1.43030846725715e-05
-9.64647209142536e-06
-1.40136033231301e-05
-1.17964336541465e-05
-9.57079557528366e-06
-1.25073330762042e-05
-2.10563821187471e-05
-4.90940077471678e-06
-1.7724010931791e-05
-1.89894460813125e-05
-6.24413469864994e-06
-2.47983348599708e-05
-1.03118720182888e-05
-2.06439470771075e-05
-1.02995964910362e-05
-1.88971780953283e-05
-1.61738357042585e-05
-6.72095912462125e-07
-2.04971429089715e-05
1.2493839301496e-07
-1.3826978802087e-05
-9.43832978129655e-06
-3.01465635005317e-05
-1.52238002825662e-05
-1.37386490717196e-05
-1.45889687710021e-05
4.43856582818751e-06
-9.60829656217183e-06
-1.19033966850793e-05
-9.52762214427638e-06
-2.30652394139771e-05
-1.4734117485238e-05
1.24160420562181e-06
-1.18527109196327e-05
-2.88588298157507e-05
-2.05780013950117e-05
-2.66197541974949e-05
-2.50704568357572e-05
-1.44483123495276e-05
-4.14552985762898e-06
-6.19180923160713e-06
-2.27981939500422e-05
-4.34339669723649e-06
-1.80695679529319e-05
-2.48399221305045e-05
5.57179513764172e-06
1.69673976354935e-06
-1.43257584193139e-05
-1.3610833114717e-05
-7.08679294370585e-06
5.51176918088974e-07
-1.92032477641453e-05
-4.47598323903082e-06
-1.50719111003622e-05
-1.71027858013032e-05
1.06479155236664e-05
-6.67179533531006e-06
-1.51806626077453e-05
-1.12113039421877e-05
-2.63666208318295e-05
-2.5389215098241e-05
-1.80572826260722e-05
-1.046185547272e-06
-3.56053072418046e-05
-9.80881063787422e-06
-7.93767025183203e-06
-2.79498401586293e-05
-2.80647682669969e-05
-2.96426548138826e-05
-1.70763225272941e-05
-5.61066543000002e-06
-1.27202537821522e-05
-1.3247852736048e-05
-1.9069531682537e-05
-7.97740418163524e-06
-2.01623476548242e-05
-4.4258331207955e-06
-9.15126409111077e-06
-2.32100122963187e-05
-3.08684870163632e-05
-1.07270744705812e-05
-1.63763850550896e-05
-2.51690247077381e-05
2.15819746025979e-06
-2.16054998768254e-05
-2.31354027113787e-05
-1.13330787754405e-05
-2.89557732473142e-05
-1.25124185454079e-05
-1.58280081850744e-05
-3.58711406883665e-06
-1.48682523153906e-05
-2.16550900883032e-05
1.42615469765246e-06
-1.21237219717999e-05
-1.21303967078994e-05
-1.00247230704071e-05
-1.62836720036555e-05
-1.30827930266753e-05
-2.19552147645296e-05
-2.68193435535501e-05
-8.9106811140579e-06
-2.44094458624663e-05
-3.31668473497244e-05
-1.83816396383091e-05
-3.00389036497274e-05
-1.50691636123782e-05
-9.21538007352224e-06
-2.9193228024732e-06
-2.32536604040301e-05
-2.06957672926725e-05
-1.95896669638248e-05
-1.61201582518723e-05
-2.86818446808713e-05
-2.61405831446654e-05
-1.54983002606236e-05
-1.5014086489918e-05
-1.44959626601002e-05
-2.58729990772335e-05
-3.02037526215104e-05
-2.13649557072089e-05
-1.81173563177762e-05
-2.09916376851443e-05
-1.23851505259204e-05
-6.92502493034638e-06
-1.93478423897214e-05
-2.17316675242364e-05
-1.13069800123632e-05
-9.33259764589275e-06
-1.1958300457537e-05
-1.67328907941661e-05
-8.14263384205637e-06
-1.4922827993805e-05
-1.74520701997696e-05
-1.42403690944877e-05
-1.99804588175863e-05
-1.31204047923328e-05
-2.38946816294587e-05
-1.82199933376892e-05
-1.80260870117091e-05
-2.17648471202769e-06
-2.08382595967089e-05
-1.68389048037068e-05
-5.65214337139417e-06
-1.59695530718302e-06
-2.1525027766138e-05
-5.85504734751837e-06
-1.20422820406051e-05
-1.36115259546681e-05
-1.76975064536006e-05
-1.2520402162311e-05
-3.28082048743807e-05
-2.32978835160811e-05
-2.02396285746551e-05
-2.82386930655961e-05
-2.04639444064552e-05
-1.90764949229198e-06
-2.2486630276493e-05
-6.16263738760795e-06
-1.87386382601835e-05
-9.89690109378848e-06
-9.07869399024401e-06
-1.45315022944992e-05
-4.71675141270022e-06
-9.4922217357403e-06
-2.58094026441427e-05
-1.64284218724234e-05
-2.09235200510643e-05
-1.81019358564434e-05
-2.80648107003729e-05
-1.82915290032616e-05
-7.42938477776581e-06
-3.09805446698782e-05
-2.59452924889816e-05
-3.73576361171463e-05
-3.53839095956069e-05
-2.84698962336278e-05
-7.99737610919443e-06
-9.1398661901149e-06
-5.12647474776081e-06
-1.19081006415577e-05
-1.56100816015572e-05
-2.0456006476009e-05
-1.34612866221265e-05
-2.67283110552689e-06
-7.85005779022879e-06
-1.46108352601786e-05
-2.49713446030512e-05
2.58403457865199e-06
-1.19881773827539e-05
-1.50457972017562e-06
-2.59622448071467e-05
-1.24816531179601e-05
-2.54850718187774e-05
-2.28545904860509e-05
-9.3365089134754e-06
-1.08061150297868e-05
1.11379260038293e-07
-3.30758371866021e-05
-4.47462354521042e-06
-6.99884061374143e-06
-1.92067484971854e-05
-1.88876042380599e-05
-3.17166698712768e-06
-2.1099900684837e-05
-1.88956397292923e-05
-1.77547579808134e-05
-2.15336157524838e-05
-1.823674347171e-05
-2.0797326743485e-05
-2.30886502309049e-05
-1.12151443083746e-05
-9.50851100395098e-06
-1.45559868537119e-05
-1.61074705980675e-05
-8.88281648081498e-06
-1.11242254580449e-05
-1.62620822474906e-05
-3.31004685340808e-05
-1.33203747434623e-05
-2.6557930145703e-06
-2.42455580871685e-06
-1.41741760720125e-05
-3.30225685104685e-05
-1.84217711858079e-05
-2.24499211618761e-05
-2.3184137264064e-05
-2.76200002454291e-05
-7.96564265519707e-06
-1.3465118912098e-05
-1.21757558135218e-05
-8.21187592276266e-06
-8.29695243507845e-06
-1.57663330919652e-05
-1.61960531308952e-05
-2.55980819676538e-05
-4.41117189234608e-05
-8.21477052932395e-06
-2.26392575874073e-05
-8.89547558035352e-06
-1.96416953353833e-05
-1.85095365172987e-05
-1.57131898300998e-05
-1.09490289053955e-05
-2.6378256187895e-06
-2.21343958489888e-05
-1.33550758665343e-05
-9.13469510675784e-06
-1.58035344357945e-05
6.50626378858978e-06
-1.0599094182404e-05
-3.34293392874004e-06
-1.11290115090662e-05
-1.08052823874569e-05
-3.01266192925582e-06
-1.64094022687847e-05
-9.54253319265204e-06
-2.60850528764849e-06
-1.2190997088785e-05
-1.67835036484831e-05
-1.73182543629218e-05
-9.22553530573746e-06
-8.29539778804203e-06
-9.24120968900647e-06
-1.14557120599553e-05
-3.468861285422e-06
-2.00471866945296e-05
-6.51659907266952e-06
-2.62323744661822e-05
-3.52911048387464e-05
-2.33862415552968e-05
-2.23986249283916e-05
-2.44006571468928e-05
-2.47463352800722e-05
2.96205064673858e-06
-1.60667603336065e-05
-3.88891300919175e-05
-1.37223859789148e-05
-2.79916613489931e-05
-2.27600510751261e-05
-8.42916730672444e-06
-3.13079894826527e-05
-1.62522123943748e-05
-2.10003925879733e-05
-2.933493872446e-06
-2.69749763818284e-05
-1.08161392493628e-05
-8.03834326385803e-06
-2.19055132411898e-05
-7.02820634754499e-06
-1.38452801240966e-05
-4.31995540909601e-06
-4.72331275112269e-06
-9.68583584579674e-06
-1.24690923362427e-05
-1.15737928572055e-05
-2.03231399083871e-05
-1.68299870464927e-05
-3.23525063252696e-05
-4.86249744697561e-06
-9.1199558323627e-06
-3.17348107014544e-05
-2.27082226059195e-05
-1.78711796503554e-05
-8.28040103132609e-06
-1.79431899275349e-05
-1.76426330410335e-05
-2.23041923613336e-05
-2.09230945554616e-05
-1.46731321941973e-05
-1.49180137838082e-05
-2.32609670586074e-05
-1.4261024680118e-05
-1.45156547590959e-05
-2.03679586675048e-05
4.07053163847109e-06
-2.16306621510437e-05
-7.59194579078236e-06
-2.26822538549552e-05
-1.03702857904679e-05
-5.96578375236241e-06
-6.27886687229871e-06
-8.70171223753529e-06
-2.64331791408863e-05
-2.76478027812032e-05
-1.66529760679402e-05
-5.3415903913245e-06
-4.29547619095154e-06
-1.12056901779338e-05
-1.89276747956314e-05
-8.48029510348722e-06
-1.22995155635632e-05
-2.49108096404717e-05
-7.75637878851911e-06
-3.51986579382546e-05
-1.64087054676396e-05
1.142859468415e-05
-2.89894091446645e-05
-3.52684040620011e-05
2.71633149902182e-06
-1.18508091794224e-05
-1.12153887065245e-05
-1.33308783510018e-05
-2.5300540487769e-05
-4.14302434894767e-06
-3.54813940397001e-05
-2.88113821219962e-05
-1.65213570724907e-05
-1.816304768455e-05
-1.78650431578346e-05
-2.22182643772962e-05
-1.2503848937997e-05
-1.09154331019233e-05
-2.38035680464828e-05
-5.07210742917891e-06
-1.25854411159451e-05
-2.5769748860745e-05
-1.11347517166982e-05
-1.47127456107964e-05
-1.99800315908084e-05
-1.25321083258542e-05
-3.8745186488655e-05
-1.247951281447e-05
-1.21141093428005e-05
-1.29021162427946e-05
-2.42476453775292e-05
-3.38032663844964e-05
-1.98262960630446e-05
-1.09386969457279e-05
-1.8453944930237e-05
-3.50870056186388e-05
-1.05589478213661e-05
-5.76239065954297e-06
-1.65898095396338e-05
-1.61233808069718e-05
-1.54237613717893e-05
-4.14402618713033e-06
-4.96850996002451e-06
-1.1116806958778e-05
-1.16216932618269e-05
-1.24574592994557e-06
-9.58834450292673e-06
-2.2762536057524e-05
-1.77177297080718e-05
-2.00781480927563e-05
-1.79318440809319e-05
-2.04253719113989e-05
-1.755420466975e-05
-2.73403159999512e-05
-1.62635598208615e-05
-1.41624345625841e-05
-1.75748165831536e-05
-3.28614798925253e-05
-7.73489835592645e-06
-1.24928838226716e-05
-1.50237752296974e-05
-9.08049404357494e-06
-1.65671958100997e-05
-2.00068634665451e-05
-1.54063234155488e-05
-1.70863482047557e-05
-2.62613510012311e-05
-1.15247007709325e-05
-1.48794238676968e-05
-1.18757744492036e-05
-7.79378573862809e-06
-1.35782833710504e-05
-3.22408933734461e-05
6.64638268495026e-06
-7.29881791181819e-06
-1.08558767974719e-05
-2.732823743996e-05
-3.54961859095135e-06
-2.33631346596329e-05
-1.12983973246952e-05
-2.2043610923749e-06
-1.27104562976852e-05
-3.53918891783163e-05
-8.37075746273134e-06
-1.24423893282194e-05
-1.59478246578408e-05
-2.0388366256555e-05
-1.12007258620678e-05
-1.15545481218007e-05
-9.25128682046256e-06
-1.67306918581677e-05
-1.44944622031072e-05
-2.27772027244695e-05
-1.99400281064032e-05
-1.20737194230812e-05
-7.51084262950777e-06
-3.40225790245513e-05
-8.43085716621619e-06
-1.97087510144173e-05
-1.06610561184756e-05
-1.28022330741519e-05
-1.85233467076171e-05
-2.3116273285795e-05
-1.52225377662075e-05
-2.43913480398212e-05
-1.08583362424587e-05
-2.23570593375767e-05
4.43321116482804e-06
-2.49817796412254e-05
-2.97827968199163e-06
5.9386184771375e-06
-1.12029211306574e-05
-5.42140053894905e-06
-3.03403349217041e-05
-7.66177953477228e-06
-1.82909889537971e-05
-1.00413585069147e-05
1.10055576480142e-08
-2.23617681499219e-05
-1.31634329612604e-05
-8.75776322010952e-06
-1.24159058065726e-05
-7.47984697915474e-06
-2.1020470413033e-05
-1.15805063002097e-05
-1.08231493435365e-05
-1.33389274682096e-05
-1.48260151812179e-06
-1.53242883139063e-05
-7.98742210493845e-06
-1.26107763709848e-05
-3.08298232324856e-05
-2.23886159225079e-05
-3.11458032504877e-05
-4.2465411926174e-06
-2.15743723313613e-05
-9.28714727251579e-06
-8.40388313617787e-06
-9.87774765312241e-06
-3.27450698915857e-06
-2.86250434084806e-05
-2.33847024674454e-05
-1.97316477229568e-05
-1.31393186037941e-05
-1.26833944396172e-05
-2.13889951365785e-05
-4.0751005555055e-05
-2.09364125105105e-05
-1.99230436099833e-05
-1.08627554536256e-05
-2.13804563967402e-05
-2.53134062900815e-05
-6.52832481571036e-06
-1.89575955142006e-05
-2.23592338682974e-05
-1.66957622287282e-05
-1.4673251046179e-05
-1.14241329297948e-05
-2.47538312708777e-06
-1.3783798479558e-05
-2.62795821901607e-05
-2.45939167225486e-05
-3.01005665033587e-05
-2.20759420777783e-05
-1.39941686520704e-05
-1.38542761098849e-05
-2.10145320680148e-05
-1.19554991094087e-05
-1.97605453666831e-05
-2.62144953615393e-05
-1.08507410307904e-05
-1.57471934286203e-06
-2.25827901638282e-05
-3.19753439622498e-05
-1.04172086759776e-05
-1.62037356857403e-05
8.00551423310911e-06
-2.26443006916415e-05
-3.58554544967766e-06
-1.40922075913708e-05
-2.12826141454221e-05
-1.46443358877818e-05
-4.03931486868059e-05
-2.67828526274302e-05
-2.85739361822077e-05
-1.93639654932918e-06
-1.81318002309817e-05
-2.6387247766451e-05
-2.15034228339198e-05
-2.01912029287214e-05
-1.70184880864512e-05
-1.11012562363206e-05
-1.77561140268594e-05
-2.11675182120937e-05
-2.31367315971842e-05
-2.05495588832897e-05
-1.30375711539249e-05
-1.29823698770756e-05
-2.98451606260769e-05
-1.2261049172735e-05
-2.63643606777815e-05
-2.31673006836799e-05
-1.90749849101631e-06
-1.19184023091803e-05
-2.19215695922149e-05
-1.75252964951869e-05
-1.84187403021577e-05
5.65365383265451e-06
-2.35102293241844e-05
-7.72463216267216e-06
-2.46918877717945e-05
-1.95147779676603e-05
-9.18258773723012e-06
-3.16547391423383e-05
1.58696581867435e-06
-2.92573881494868e-05
-1.60377840056607e-05
-1.79517455529243e-05
-1.37217431873033e-05
-1.51656880247758e-05
6.21781229361886e-06
-1.14754665301236e-05
-1.09614456854809e-05
4.28699161364092e-06
3.97992754025143e-06
-1.97734791591695e-05
-1.82203021815566e-05
-3.12323451351601e-05
-1.63986017112357e-05
-1.92737952500815e-05
-1.52864518120643e-05
-2.01385414628691e-05
-1.5926763362389e-05
-8.4276027506778e-06
-8.51661467442336e-06
-3.11944167137363e-05
-2.99724794623093e-06
-3.59926649296005e-07
-1.17114155632752e-05
-7.22106983169458e-06
-9.43211714241264e-06
-5.4091819199816e-06
-9.85108924330272e-07
-2.8193757919799e-05
-9.52465119854861e-06
-3.08285410834056e-05
-1.73644439257061e-05
-6.67497651446671e-06
-1.19649080665178e-05
1.87176634664673e-06
-6.23472354301995e-06
-1.6444206892107e-05
-1.81334164942409e-05
-1.18762476310156e-05
-1.19177756282016e-05
-1.64877465427274e-05
-2.48040136898898e-06
-1.21128582512166e-05
-1.51242417819499e-05
-7.54818599074769e-06
-3.30903133290619e-05
3.40332331631014e-06
-6.35968865019534e-06
-2.124298228818e-05
-1.00017793760297e-05
-1.81396013038137e-05
-2.59608350575219e-05
-2.75682323718858e-05
-1.13912112392115e-05
-1.86853221954156e-05
-2.26990065650318e-05
-3.1184009913738e-05
-2.83023272608003e-06
-1.77634384952795e-05
-1.02636053536038e-05
-1.78157726033024e-05
-3.15271018478409e-05
-1.14632860071968e-05
-1.24711230212815e-05
-2.11930458821372e-05
-1.42547843904003e-05
-2.05675735707494e-05
-2.37615580307238e-05
4.19732231377859e-06
-1.60034117695072e-05
-2.02893624324646e-05
-1.28281417842634e-05
-1.93500729449419e-05
-2.2745425796206e-05
-1.42876601155815e-05
-9.01788881361145e-06
-1.93554574439513e-05
-9.01509442818123e-06
-2.10322394194435e-05
-1.5997645642469e-05
-1.78642761232962e-05
-2.46518385507522e-05
-2.28037118073547e-05
-1.23155082305772e-05
-3.02100114150744e-05
-8.98473240770931e-06
-6.51798030221385e-06
-2.54832027803547e-05
-1.36114404602384e-05
-6.57635608247355e-06
-2.2587838376154e-07
-1.86820471185525e-05
-4.98185439018198e-06
-1.21697762942673e-05
-1.06122708107099e-05
-2.05589953225478e-05
-1.68543658248922e-05
-1.14769465031942e-05
2.90719909955286e-06
-6.70183458453802e-06
-5.63334057585911e-07
-6.76655039225128e-06
-3.55201311521882e-05
-2.8126534155332e-05
-5.91806080983577e-06
-7.48518676713133e-06
-3.51264805890196e-06
-1.36054181848518e-05
-2.22040549067031e-05
-2.27831725912201e-05
-7.45235105384043e-06
-1.5834703728996e-05
-5.73840045235354e-06
-1.31658781275953e-05
-1.52097944703631e-05
-1.18782138861894e-05
-2.41739671266503e-05
-2.21832940068433e-05
-1.74627624065802e-05
-1.81433686439807e-05
9.16521135083626e-06
-1.07609232682062e-05
-2.51102291030699e-05
-2.4536304720831e-05
-1.76218498684735e-06
-1.70524520777775e-05
-2.31412661160041e-05
-5.91987029072156e-06
-1.87836520854368e-05
