# Supplementary material for: Research on computational propagation and identification of mine microseismic signals based on deep learning
Source: PLoS One. 2025 Oct 22;20(10):e0334641. doi: 10.1371/journal.pone.0334641 (PMC12543183; doi:10.1371/journal.pone.0334641)
Supplement: S9 Data — (ZIP) [file pone.0334641.s009.zip › 000101100000379.xlsx_0.txt_24.txt.txt]

-5.5220838731915e-06
-7.60763075098225e-06
-1.86438790792164e-05
-3.35450017535073e-05
-1.20578251702678e-05
-9.58189710706238e-06
-2.25134937274352e-05
-5.69722972699332e-06
-1.22457168647141e-05
-1.97017729353858e-05
-1.72125544137266e-05
-1.79517318579536e-06
-1.4544368888672e-05
-3.0255046036222e-05
-1.70612549075114e-05
-1.25042817816531e-05
-1.91502711906497e-05
-9.83513642470822e-06
-2.3448459410711e-05
-1.4087613487673e-05
-1.50578989713119e-05
-8.24827109402822e-06
-1.40135800437411e-05
-1.72064570376157e-05
-1.01804114775945e-05
-9.98502805019874e-06
-1.2706522732943e-05
-2.69071526107927e-05
-4.25338053038052e-05
-3.06106656004775e-05
-1.24735439315483e-05
-1.86243482829827e-05
-2.61756746993264e-05
-1.60220292731737e-05
-1.10897258443931e-05
-1.19792550335168e-05
-5.68745614512684e-06
-1.14685876391598e-05
-2.08951022616866e-05
-1.03755678098097e-05
-2.7197908376654e-05
-1.48209607486332e-05
-1.76134947489394e-05
-1.30683953944328e-05
-1.44993883161112e-05
-2.12907184607202e-05
-1.93677979751651e-05
-1.89107034363241e-05
-1.59962109290043e-05
-9.62034787871267e-06
-8.52301055469323e-06
-8.60640417981753e-06
-1.80431505316996e-05
-4.25344106952903e-05
-1.54697030303984e-05
-2.88188587948681e-05
-2.32681915936172e-05
-2.15112086368529e-05
-1.97751243348283e-05
-2.16675752102067e-05
-2.60997886639696e-05
-1.03977950112928e-05
-6.94985333767752e-06
-1.21829791185469e-05
-1.48335962763086e-05
-1.06149809445855e-05
-1.43004609328759e-05
-1.81246368067501e-05
-1.05815964782299e-05
-1.05594198794254e-05
-2.00096838934732e-05
-1.56718627895527e-05
-1.99161842831942e-05
-2.10373971508174e-05
-1.28356189902818e-05
-9.99497494696381e-06
-1.66186238360433e-05
-1.8226447867508e-05
-2.22743823431579e-05
-1.41584721481122e-05
-1.51210607222884e-05
-2.25869040533652e-05
-1.52776589213294e-05
-1.99575036947514e-05
-2.0440743828974e-05
4.6932094419859e-06
-9.10132971505649e-06
-8.26582619639574e-06
-1.20557962437329e-05
-2.08059107514646e-05
-9.37376198346558e-06
-2.01487789744617e-05
-4.06592176865002e-06
-1.18647023210286e-05
-1.75912813428652e-06
-1.98641611647801e-05
-4.60243067470994e-06
-6.54997932252963e-06
-4.92936727733676e-06
-1.12340642654563e-05
-1.56361641116959e-05
-1.85545013673074e-05
-1.7284906657614e-05
3.52447867637579e-06
-9.58603320338957e-06
-2.16143878868898e-05
-1.22688839561491e-05
-1.92526273677567e-05
-1.48294650179942e-05
-4.52004064386447e-06
-1.85309435691551e-05
-1.43104141680067e-05
-1.54646485127323e-05
-1.5513034118108e-05
-1.37003047735455e-05
-1.18574616684501e-05
-1.16108395396155e-05
-2.3445499671729e-06
-1.75236302795641e-06
-2.55515250350135e-05
-1.24898877936835e-05
-4.43915496791664e-06
-9.10982860120516e-06
-1.41226752363424e-05
-2.61645609961251e-05
-1.03275556293759e-05
-2.88033584551516e-05
-1.6636283407368e-05
-2.42053320994373e-06
-1.14340054354515e-05
-2.68934128672141e-06
-1.7675877266101e-05
-8.93866233527012e-06
-1.90770021601963e-05
-7.52824341191858e-06
-1.99432552825456e-05
-1.94731692848993e-05
-1.49109774154005e-05
-5.3153167376537e-06
-2.38065925106273e-06
-1.77803483671336e-05
-1.24787057899946e-05
-1.97137243099663e-06
-1.33067069050089e-05
-2.55527329665253e-05
-2.62847144826444e-05
-1.91944615991721e-05
-2.52398933374064e-05
8.39354884452868e-06
-2.72155971933205e-05
-1.36754470052524e-05
-1.02336456015602e-06
-2.03787834140114e-05
-2.29168943573044e-05
-1.58124222351428e-05
-1.36318644461775e-05
1.16589926878556e-05
-8.57775172037428e-06
-2.38819547222676e-05
-2.47007171984642e-05
-2.26802973875997e-05
-7.23086929891053e-06
-1.98053886275481e-05
-2.33617476080561e-05
-1.02396184397675e-05
-7.6471682090102e-06
-2.41066602030015e-05
-9.57931965345635e-06
-5.88104496170802e-06
-8.8916750454545e-06
-1.66491587773703e-05
-1.03087318285676e-05
-1.66269227667079e-05
1.87945861263507e-06
-1.64079597382124e-05
-8.71573622675873e-06
-5.12083056901292e-06
-9.91994751978152e-06
-2.16215775266408e-05
-1.12734347187912e-05
-7.27491222101998e-06
-2.88296044529495e-07
-1.80006502196949e-05
-1.69851239959094e-05
-2.48967247832128e-05
-2.51485877314e-05
-1.64264671595264e-05
-8.13065437633224e-06
-1.54074604290249e-05
-1.42660456336182e-05
-1.00427289401027e-05
2.3585276736997e-11
-1.37398300211254e-05
1.05165954659007e-05
6.00469386489991e-06
-1.24349428871411e-05
-2.95064318645854e-05
-3.87878657443938e-06
-1.56618816541519e-05
-1.69764932985528e-05
-1.68019067627614e-05
-1.58670589118687e-05
-1.03112243254867e-05
-1.3049073296647e-05
-2.87239158395344e-05
-1.39113658827949e-05
-3.5283488151242e-06
-1.03747861703748e-05
-1.07818522603641e-05
-2.31377395900697e-05
-1.61331931506519e-05
-1.56421518481834e-05
-1.65464868745101e-05
-2.47381867106426e-05
6.312484817816e-06
-4.0317310692247e-06
-2.04796573550184e-05
-1.63592185248696e-05
-1.83107418600082e-05
-2.16288581736489e-05
-1.33432259835941e-05
-9.93250065558372e-06
-1.52416012885309e-05
-1.9395983370012e-05
-1.55149464521274e-05
-2.13652832314882e-05
-2.28353489477998e-05
-8.02868150383473e-06
-9.94567231876462e-06
-1.6145658025444e-08
-2.47749330402729e-06
-1.80362411592549e-05
-1.56598119938734e-05
-3.39032252155138e-05
-1.77731479216997e-05
5.61252630332763e-06
-6.35053969266412e-06
-1.75975610111598e-05
-2.78930453523135e-05
-1.06285419150637e-05
-9.44186523609728e-06
-3.0617872319156e-05
1.18170045160545e-06
-7.89385665332868e-06
-8.76102874429611e-06
2.75960159664485e-06
-9.53926800949123e-06
-2.8671421080131e-06
-1.69785132412981e-05
-2.1370741054464e-05
-2.33487003520987e-06
-1.71976908028946e-05
-1.58339627081875e-06
-4.65580964080993e-06
-5.28553082623826e-06
-2.00298342722427e-05
-1.56513352325145e-05
-1.45976371131778e-05
-2.06032956370364e-05
-1.17469724761103e-05
-2.58612915392041e-05
-1.92520367631447e-05
-1.9517191217689e-05
-1.40333013395916e-05
-5.6181923740245e-06
-4.34412182434722e-06
-1.92704733460854e-06
-1.15863481545953e-06
-5.8810206964374e-06
-8.91664996776213e-06
-1.04797503039901e-05
-2.62889860171468e-05
-8.77501614549688e-06
-2.96922164834312e-05
-2.00418195362824e-05
3.93537692638282e-06
-1.52478907659633e-05
-6.24029949327605e-06
-7.92322946186522e-06
-1.62893435749505e-05
-1.72724308101816e-05
-2.68650063127787e-05
7.67661011722148e-07
-1.37358312446531e-05
-2.1199362587637e-06
-2.33185471251382e-05
-3.72362955138042e-06
-1.76418333847769e-06
-2.0411625504316e-05
-1.7574470096283e-05
-2.55576300962229e-05
-1.71847878031502e-05
-1.8547580368969e-05
-2.41545597253349e-05
-6.32636314804333e-06
-2.18605325753317e-05
-2.55044923479268e-05
-1.71914075619709e-05
-9.84919699678001e-06
-1.52668365394548e-05
-1.15929290842659e-05
-2.00491303768224e-05
-1.98547108900632e-05
-8.60696541157364e-06
-4.13808221028744e-06
-4.57336786327486e-06
-2.38918982273522e-05
-9.83117595559681e-06
-1.1154096080847e-05
-1.758260787083e-05
-1.99599081458308e-05
-1.1442021515254e-05
-2.6591057229398e-05
-9.27806507471716e-06
-1.50800670996719e-05
-2.50834584278895e-05
-1.18664521586497e-06
2.0767702900027e-07
-2.71107196824637e-05
-4.79047118279517e-06
4.35355709781871e-06
2.03594458791998e-06
-1.46443328205122e-05
-8.44210896788136e-06
-2.08621653279865e-05
-8.21961721955544e-06
-1.85630271689037e-05
-1.70723541621324e-05
-1.69498664980215e-05
3.33370155299496e-06
-2.07961488822149e-05
-1.85460897025677e-05
-7.77350243075319e-06
-2.65073779463148e-05
-1.40293235241811e-05
-1.25330811414177e-05
-4.15924100053427e-06
-1.17321564914794e-05
-1.63386294614833e-05
-1.58003157519168e-05
-2.43857640837312e-05
-1.89504656772134e-05
-1.61359753849559e-05
-7.36840439524053e-06
-2.54339212755469e-05
-1.40554368349537e-05
-2.97976464458297e-05
1.22141538943072e-07
-4.77697884707139e-06
-2.82067277980829e-06
-8.26384893317313e-06
-2.29442329982691e-06
-6.3308130059134e-06
-6.78929120047176e-06
-3.88814986086173e-06
-2.15284823298835e-05
-1.46782746683543e-05
-1.18067043468298e-05
-2.55361106652266e-05
-1.04026314504081e-06
-1.06688241897832e-05
-1.7693348417802e-05
-1.80942674684445e-05
-1.64982543873389e-05
-1.12974879047054e-05
-1.32331954496046e-05
-3.79502283341371e-06
-1.07506359174519e-05
-7.13140496084617e-06
-1.70102869216712e-05
-1.56974102096396e-05
-3.03434748589513e-05
-1.47625302665204e-05
-2.166874037288e-05
-2.13628696600176e-05
-2.45429363177892e-05
-1.93381104552469e-05
-1.7141492357702e-05
-2.9689657681757e-05
-1.91573196824069e-05
-2.42223387837477e-05
-1.0398529587371e-05
-1.31259161825029e-05
-3.03091128513791e-05
-2.56024675087108e-05
-2.91380802452357e-05
-2.76545521146845e-05
-2.22828161181246e-05
-6.305352861632e-06
-1.74859305472038e-05
-1.33121594116251e-05
-6.07092977887797e-06
-2.57527016574328e-05
-4.53466724762379e-06
-1.97817419070738e-05
-9.87025957773976e-06
-1.43447770859478e-05
-9.2161722801119e-06
-2.12229901100697e-05
-2.0245027378791e-05
-1.31248997073631e-05
-2.91412527566203e-05
-1.7599083568124e-05
-7.93107984138703e-06
-2.09661328130822e-05
-3.57351538074807e-06
-2.6888083547292e-05
-7.23068447705389e-06
-1.27861081595099e-05
-1.51216298886264e-05
-2.02888792981933e-05
-1.52677200253964e-05
-2.24058606644299e-05
-1.08783927908228e-05
-1.85479586184122e-05
-3.0627987853447e-05
-4.01049001594409e-06
-1.24178695202614e-05
-1.47473293687988e-05
-1.79331882658341e-05
-2.9436337977967e-05
-1.68877152630342e-05
-1.18193091399392e-05
-5.69205561751604e-06
-1.44496254283031e-05
-6.60357428027641e-06
-1.3809915341858e-05
-2.04530825530044e-05
-2.53518751601506e-05
-1.40986502432875e-05
-1.07540325233326e-05
-2.80491886196892e-05
-1.65912414684404e-05
-2.90091073338524e-05
1.06163189565104e-05
-2.40300567906421e-06
-6.70818724820408e-06
-4.63240014038963e-06
1.5758893082968e-06
-2.72848572034556e-05
-1.0513138762618e-05
-2.70997849933116e-05
-2.64866972702675e-05
-1.67292249692425e-05
-1.54054257686556e-05
-2.8471561874076e-05
-1.21954809709689e-05
-1.88213808218563e-05
-1.99577992162588e-05
-2.47799263199137e-05
-8.49226215896061e-06
-1.39313747723559e-05
-1.49206276973332e-05
-1.80678734392123e-05
-8.04167412972648e-06
-2.4404696550358e-05
-2.80037624614398e-05
-3.09818858302015e-05
-6.39515618435534e-06
-1.19568079687003e-05
-2.37261879346687e-05
-1.67346891373756e-05
-8.83701977403815e-06
-7.25179634389775e-06
-2.14335654157191e-05
-1.41276395316374e-05
-3.54583752444459e-05
-3.19574325617118e-05
4.12466467648737e-07
-3.08075304048067e-05
-2.40336869261675e-05
-2.28591954139749e-05
-1.12816531417886e-05
-2.28699178241777e-05
-3.90006965933783e-06
-1.14420988435281e-05
3.00444564448553e-06
-2.48658201627888e-05
-4.68405092452286e-06
-2.28389965851877e-05
-8.4933765612578e-06
-1.01795886915133e-05
-2.55617372895073e-05
-2.04153915218623e-05
-1.61024481322677e-05
-9.23799122463593e-06
-1.27032054762703e-05
-6.93454401678872e-06
-1.54161513006731e-05
-8.70110292699404e-06
-2.0547678252517e-05
-2.77034485088204e-05
5.28326625521205e-07
-1.67486116778982e-05
-1.61496034083046e-06
-2.17790186057015e-05
-3.13290276891498e-06
-2.15756038290345e-05
-6.59029243171466e-06
-2.34031998033628e-05
-2.80539913421685e-05
-1.17338886839907e-05
-1.66955008252692e-05
-8.52480504924164e-07
-9.44008938408816e-06
-1.35352396771622e-05
-2.01096397120746e-05
8.57789667239979e-06
-1.84664223736397e-05
-1.63457376023509e-05
-1.45913761681526e-05
-2.32791010720138e-05
-3.91419534782818e-05
6.97056425693278e-06
-1.8007584360901e-06
-2.36038850216551e-05
-2.06203552259552e-05
-1.23892210518353e-05
-6.33448009181446e-06
-2.57313891992375e-05
-9.10237957649702e-06
-1.37097452736958e-05
-1.4719761090451e-05
-9.94663742603807e-06
-1.58737019411482e-05
-1.51513007639351e-05
-2.02553980637577e-05
-2.44426260496793e-05
-2.19120583821139e-05
-2.19810132296786e-05
-1.61518386409281e-05
-1.75680710522844e-05
-1.35796879958126e-05
-1.08209438794917e-05
-1.11594901337493e-05
-2.16392098595397e-05
-1.33015511197658e-06
-1.76832837196065e-05
-1.11389406613001e-05
-3.359483397981e-06
3.46140917740116e-07
-1.24087561477103e-05
3.74811264997839e-06
-2.21521499760705e-05
-2.37487989660876e-05
-2.17165639959415e-05
-2.87303165063694e-05
-1.04550061936203e-05
-1.31531349080265e-05
-6.89371790262591e-06
-1.62573479407714e-06
-1.63925603647234e-05
-2.49168388350635e-05
-1.24541806069393e-05
-8.57131959188078e-06
-3.4125149331273e-05
-7.73451931723553e-06
-3.1670695646114e-06
-2.00309019249082e-05
-2.71427336207159e-05
-1.41578619065346e-05
-2.0059042481064e-05
-1.46827244173537e-05
-7.85068418268256e-06
-2.05160746557681e-05
-1.5260287536107e-05
-1.27892785060973e-05
-1.97767709842982e-05
-1.62554548687612e-05
-1.18932740896544e-05
-3.20112849909288e-05
-1.56936678789459e-05
-7.88920119386113e-06
-5.66548091949641e-06
-1.7204126069061e-05
-1.67629958870909e-05
-1.54217255827617e-05
-1.29759956252096e-05
-1.39923450156354e-05
-2.63078559667287e-05
-7.32729101102125e-06
-2.78368903358479e-05
-2.25083252700446e-05
-2.87537952382017e-05
-1.29509366755159e-05
-1.3776100544635e-05
-1.92281367133789e-05
-2.9569571066551e-05
-8.78336971297306e-06
-8.87991876739903e-06
-4.59341084913905e-06
-2.53636808944037e-05
-3.03513752051272e-05
-1.71588653237019e-05
-1.6847760547815e-05
-3.2055596446101e-05
-2.85379454979542e-05
-2.24556697268185e-05
-1.98065955101033e-05
-5.12229545427723e-06
-1.93511286508841e-05
-1.22143611071848e-05
-1.9543643691823e-05
-1.74350314770667e-05
-1.4686594066028e-05
-9.92287293170316e-06
-1.87401405107165e-05
-1.90771612284365e-05
-1.96367658551593e-05
-1.34981719225337e-05
-1.00617859782535e-05
-1.55524646565178e-05
-8.35289529248246e-06
-2.20108765882778e-05
-2.31522241761057e-05
-1.69927970197901e-05
-7.44519538798514e-06
-6.07936101232846e-06
-1.32596126596861e-05
-1.0134472222811e-05
-5.4834429011529e-06
-1.29917184183051e-05
-1.29143826013704e-05
-2.48245498249133e-05
-7.53291942006969e-06
-9.85474464513144e-06
-1.63816536963623e-05
-5.84806142369376e-06
-7.49597386898429e-06
-1.59812182544261e-05
-4.80317649027672e-06
-2.79593953265283e-05
-2.74119334585116e-06
-1.50423171775374e-05
-2.36465626700207e-05
-5.98798843269035e-06
6.9239283006758e-06
-1.31264459561789e-05
-1.99589602189476e-05
-4.35695140419489e-06
-2.22834547223446e-05
-3.08243023213758e-05
-1.3672010691151e-05
-2.48857004758091e-06
-8.71566006728343e-06
-2.20498619669299e-05
-1.49090611207907e-05
-5.75109867314429e-06
-2.83849013282356e-05
-1.67199011072158e-05
-2.21857655003906e-05
-2.17457570350927e-05
-1.44052755354381e-05
-2.24549024801705e-05
-2.40218033426824e-05
-2.95579771729136e-05
-8.75638367093988e-06
-9.73282674044033e-06
-3.73472194704682e-05
-2.05027474854347e-05
1.24820998207733e-06
-5.24883100431411e-06
-1.49956380608554e-05
-1.29772501178672e-05
-1.51194218240403e-05
-3.0667087457786e-05
-1.06925370698947e-05
-1.24265279135985e-05
1.39647067447046e-06
-6.80200823939905e-06
-2.43185493336746e-05
-6.81270354339095e-06
2.2957538196192e-06
-9.0177706929121e-06
-1.87700033101115e-05
-3.41588712401586e-05
6.03239056197482e-06
-2.42411891406899e-05
-3.51288390139379e-05
-7.08775115764038e-06
-2.50789805483027e-05
-5.1879033360966e-06
-1.48646468771941e-05
-3.29701399325958e-05
-5.79842180990442e-06
-3.1020127155655e-05
-2.003632669655e-05
-1.33100033704278e-05
-1.70275906203669e-05
-2.22682862847113e-05
-2.30166178383113e-05
-1.68751130111703e-05
-5.00581133550526e-07
-8.19812417239503e-06
-1.03626187909907e-05
-2.542969809276e-05
-2.06571062790255e-05
-7.64886154488913e-06
-9.77418080335326e-06
-1.30124611094584e-05
-1.18148409440089e-05
-1.07791943577007e-05
-6.11584383883721e-06
-9.85129406196235e-06
-7.34904824944434e-06
5.45945201584654e-08
-2.06318014571809e-05
-2.06108134656422e-05
-1.90669692366362e-05
-9.46543306682918e-06
-4.63884469221871e-06
-1.85380933215995e-05
-3.90931456281226e-06
-2.01672471550852e-05
-1.00914464436571e-05
-1.53953237906973e-05
-1.18916873174568e-05
-1.49898377409435e-05
-1.66004236895272e-05
2.5405393361069e-06
-1.74346561158363e-05
-2.06950622145892e-05
-3.45099183722552e-05
-2.3382074935471e-05
-2.89874707009036e-05
-2.48662214173825e-05
-1.10635117826585e-05
-1.04630883618508e-05
-3.13081184728224e-05
-1.94068047445761e-05
-1.08907286263051e-05
-1.20807977233091e-05
-1.5165008839964e-05
-3.06985793143352e-05
-1.61531567580579e-05
-1.73310237230742e-05
-1.30806590811656e-05
-3.38965305003203e-05
-1.82436918166291e-05
-3.21118543727473e-05
-2.47068083239668e-05
-1.91197775273589e-05
-2.10167781248075e-05
-2.19539867820144e-05
-1.03470986020255e-05
-1.73865331783202e-05
-2.66805043005297e-05
-2.60078849233677e-05
-1.46563876293742e-05
-5.48835348918571e-06
-2.03817704869541e-05
-9.4458459869121e-06
-5.00920218134125e-06
-2.4088679819994e-05
-8.00024178657853e-06
6.55761598788548e-06
-7.93312419972624e-06
-1.2589865375203e-05
-1.87729930777137e-05
-2.71101673184559e-05
-2.22292346609078e-05
-1.12244311476932e-05
-3.04754289115801e-05
-2.63381084237845e-05
-2.96451685510436e-06
-6.64962185141165e-06
-7.2262043610112e-06
-3.454997206323e-06
-2.02302130186716e-05
-1.02843111748826e-05
-5.313306491748e-06
-1.33908526311025e-05
-1.78821253028385e-05
-9.10669927740267e-06
-2.44311648464784e-05
-1.75181866649599e-05
-1.69251533075552e-05
-1.84303049286626e-05
-3.58555826320133e-05
-1.05123699970788e-05
-1.26875764197224e-05
-1.76529198859098e-05
-4.31809192315404e-06
-1.63577605662337e-05
-1.63738674347541e-05
-4.59221426808193e-06
-1.41700222497566e-05
-2.91187596467872e-05
-1.92178613349164e-05
-9.82999955213449e-06
-1.79788810758043e-05
-2.145833052172e-05
-2.63332022294293e-05
-1.64206833393173e-05
-1.70378815157021e-05
-1.27132650117296e-05
-1.67142246476685e-05
-1.23660184683828e-05
-9.20953452389398e-06
-1.90659320581263e-05
-2.50237564300932e-05
-1.06889893459122e-05
-1.95425131737639e-05
-8.36718673716535e-06
-2.802368892744e-05
-1.4240528764313e-05
-1.01278971014664e-05
-4.17080399444042e-06
-1.42525937158439e-05
-1.79942427598298e-05
-9.82279618078656e-06
-1.03349436001375e-05
-1.40502536915343e-05
-2.51425168035119e-05
-6.61111958886998e-06
-1.43687697418695e-05
-1.60008320279843e-05
-2.16900189520405e-05
-5.45860366849021e-06
-1.67385091808129e-05
-3.65214023386204e-05
-2.067256653071e-05
-7.53198119954243e-06
-2.63713340814526e-05
-1.70681055478644e-05
-1.63430901121846e-05
-3.28369250400041e-05
-3.14282430977723e-06
-4.33752683122821e-06
-1.84086612099727e-05
-1.0905565801029e-05
-1.26118287451037e-05
-1.08916275193835e-05
-1.6217044930399e-05
-2.86639091475602e-05
-2.90452951854865e-05
8.51128628464582e-07
9.62643495476268e-06
5.14557873106791e-06
-2.09305045009371e-05
-1.59598614240034e-05
-1.88337102435334e-05
-1.19994781490427e-05
-1.69021810540152e-05
-2.04244399355208e-05
-9.25379489835783e-06
-1.06733039186653e-05
-3.12025982534233e-05
-1.11819431156214e-05
-7.15369970982842e-06
-1.25624943802101e-05
-2.30107269910443e-05
-8.10801083623169e-06
-1.58455834838611e-05
-1.42661116080697e-06
-1.30479586738089e-05
-1.42169935300116e-05
-7.38031388962555e-06
-1.12940231136493e-05
-1.45365632831049e-05
-1.95577931187138e-05
-2.14679657066441e-05
-1.81183950125245e-06
-6.73333491875556e-06
-2.81883385408943e-05
-2.16406957371472e-05
-6.47559016302914e-06
-1.82711175590503e-05
-1.58097732735538e-05
-2.92009046859103e-06
-2.02789039246721e-05
-1.38473736116433e-05
-1.58442401942819e-05
-7.59937210044313e-06
-8.55058694803993e-06
-1.46841153189578e-05
2.02501846192326e-06
-1.33559625622265e-05
-2.44661820712452e-05
-1.90064885883185e-05
-1.24443637872106e-05
-2.97667683283237e-05
-1.42120973597803e-05
-1.49679498450913e-05
-9.16725872729203e-06
-1.54719639541926e-05
-1.37054290677058e-05
-1.93933684907322e-05
-3.92607915254159e-06
-2.53949877830257e-06
-6.27335734874604e-06
-2.21520735996894e-05
-1.38297656574205e-05
-2.33333761002654e-05
-2.67524276080576e-05
-2.28621249851738e-05
-9.99470668737009e-06
-6.4200961516629e-06
-3.53203660339459e-05
-1.4789397222447e-05
-1.11478610152898e-05
-2.95033386396854e-05
-9.44593628139255e-06
-1.59813244137521e-05
-2.19880266391717e-05
-1.29339999436356e-05
-1.22881517957161e-05
-1.0300030900725e-05
-2.11674269753581e-05
-1.71081089097916e-05
-2.16588256347338e-05
-2.49853717968597e-05
-6.47022062759245e-06
-1.73895437858901e-05
-7.17723950502477e-06
-2.49647890073937e-05
-1.99612058071059e-05
-6.37891476400464e-06
-2.02568609084421e-05
-1.60527929166058e-05
-1.57487662883722e-05
-1.53746792484788e-05
-8.69251275663422e-06
-2.0578198225006e-05
-2.01413953211819e-05
-2.27535405549995e-05
-1.0918169536842e-05
-8.1085129476997e-06
-8.53148587176634e-06
-2.60261795117618e-05
-2.56451956258703e-05
-1.58599835393473e-05
-1.23553693760576e-05
-2.21561835496451e-05
-1.77584825687336e-05
-5.72742483255719e-06
3.51216193207236e-06
-1.71811757135645e-05
-3.14561353851478e-05
-1.62669027461273e-05
-1.65423318647148e-05
-3.61031355549899e-05
-1.20192506402557e-05
-1.42961305399025e-05
-1.46603652564475e-05
-1.52922010718717e-05
-1.23571745129034e-05
-1.32598307469431e-05
-1.23616754712859e-05
-2.1825848877998e-05
-1.23691258677717e-05
-2.26129761043186e-05
-2.6815533004131e-05
2.54894553285347e-06
-1.17057303076078e-05
-1.753422462058e-05
-1.38824315431852e-05
-3.77521579906636e-06
-1.04712838766842e-05
-1.25203407563784e-05
-9.52069453667025e-06
2.12645074033414e-06
-5.23929098964236e-06
-2.13653424863327e-05
-3.49945112609285e-05
-1.77276734600581e-05
-1.46986574197148e-05
-7.55142553813185e-06
-4.0801560401201e-06
-1.84301236995448e-05
-7.24446477296482e-06
-1.62381508933291e-05
8.68609379095835e-07
3.53464944072257e-06
-1.97947486539754e-05
-2.26914061212043e-05
-2.02129489223378e-05
-1.47640013382658e-05
-1.52111649407054e-05
-1.63402525661413e-05
-1.20329758392689e-05
-2.2209833784814e-05
-2.11163620111235e-05
-2.18154158175581e-05
-1.53786941235701e-05
2.32895066021937e-06
-7.29235467729403e-06
-1.79249607849325e-05
-2.33349976743262e-05
-8.59909805759859e-06
-2.09387399660416e-05
-9.70551818800727e-06
-9.31405779469449e-06
-3.45041700072813e-05
-3.36686201330135e-05
-8.70490358903054e-06
-1.55997582721568e-06
-1.13177942316597e-05
-2.15316744112629e-05
-1.26534342752498e-05
-2.45959682883577e-05
-1.06647546312627e-05
-2.87779486110179e-05
-2.08710619628771e-05
-3.55768893657618e-06
-1.19546780655136e-05
-1.82840126952592e-05
-1.10516382317196e-05
-1.72060205397248e-05
-3.35433860510076e-06
-1.93583984033443e-05
-1.50887795032651e-05
-2.33301030812355e-05
-1.83855451635747e-05
-2.26583061364245e-05
-1.76289979037378e-05
-5.27693398896629e-06
-1.98713557315698e-05
-2.30846405924039e-05
-8.65805123557167e-06
-1.70501910490881e-05
-2.34325509927174e-05
-1.30745837736285e-05
-1.45683298933668e-05
6.14871284381642e-06
-2.74326305469224e-05
-2.23355376496863e-05
-1.35221424952406e-05
-1.98131165160812e-05
-6.65215394548859e-06
-2.13254413979294e-05
-1.08995286241254e-05
-1.1787545371307e-05
-2.2151775720041e-05
-1.41781438542244e-05
-2.85189339823675e-05
-1.08531118412267e-05
-2.87452224021117e-05
-1.60913705029212e-05
-1.04806138351203e-05
-6.02448405345796e-06
-6.17808404513107e-06
-7.18293005270009e-06
-2.27845794016564e-05
-1.07482349978093e-05
-6.558931910305e-06
-1.67753174880189e-06
9.67212536971085e-06
-9.21622150486198e-06
-2.77066348214445e-06
-2.14207855601126e-05
-2.65101105176407e-05
-8.29107374401882e-06
-1.58587478885977e-05
-1.20097029385383e-05
-8.58585484795355e-06
-7.89721544651886e-06
-1.57862474516565e-05
1.06505686973114e-06
-2.39897140367515e-05
-1.13754217244852e-05
-1.8577421193507e-05
-2.23375967698086e-05
-2.333344702672e-05
-1.39654522658847e-05
6.57006483460729e-06
-1.61704657219681e-05
-6.12145947731392e-06
-1.69548943517086e-05
-7.90954464507156e-06
-3.03583519844661e-05
-7.13191508979044e-06
-4.15008337419436e-06
-1.65506348425661e-05
-8.31409472458478e-06
-2.19911693800254e-05
-1.04193844006973e-05
-5.91873447270097e-06
-1.90644660763992e-05
-3.6529142202602e-05
-5.14504532757719e-06
-1.82211274481583e-05
-7.59572482077737e-06
-2.73524564795337e-05
-1.34537639594861e-05
-2.59907345617867e-05
-1.60970082291426e-05
-2.98265094602909e-05
4.96197112911867e-06
-2.27198304366398e-05
-3.49112484281225e-05
-2.57455403644356e-05
-1.89472033970886e-05
-1.74724205373651e-05
-1.89786353835798e-05
-1.81556982153312e-05
-1.50681108633519e-05
-3.72304343399373e-06
-1.90224041568344e-05
-1.80460713196655e-05
-1.06473781270284e-05
-1.90384056806617e-05
-1.93294496883127e-05
-1.46247620720984e-05
-3.67448385261258e-06
-1.84056051846346e-05
-1.4393676610207e-05
-2.58586597536563e-05
-4.17210722264718e-06
-4.17530023408787e-06
-7.86066955060127e-06
-7.08417145066992e-06
9.95000955067611e-06
-1.99819941396712e-05
-1.06962795353834e-05
-8.25862974188573e-06
-2.195211346895e-05
-1.80686135329986e-05
-2.42406451121095e-05
-9.12393380144669e-06
-2.21663831229833e-05
-2.52138015687881e-05
-1.19360635022266e-05
-2.69051298227544e-05
6.12239492668523e-06
-2.86550840749191e-05
-2.44502145083476e-05
-1.16290394458203e-05
-1.97359326309594e-05
-1.55501096039276e-05
-1.39908001902883e-05
-1.1137923609348e-05
-2.6477550662897e-05
-1.91604453577136e-05
-9.35042268526259e-06
-9.62665410717331e-06
-1.38271375574693e-05
-1.77422465095673e-05
-2.1580427397138e-05
-6.90360855545143e-06
-3.26766071955084e-05
-2.5528529620893e-05
-2.15874112970259e-05
-2.59228997788439e-05
-1.88966430001251e-05
-1.4993806692381e-05
-1.99740240404807e-05
-1.44248039991474e-05
-9.28365595810707e-06
-1.24758145230996e-05
-6.79865172233874e-06
-2.66535719708858e-06
3.5160714278698e-06
-8.60030064445323e-06
-1.03636651143428e-05
-8.3427338551726e-06
-9.59633607408217e-06
-9.91099177239624e-06
-1.01712854607472e-05
-1.13698596755392e-05
-5.49807996084008e-06
-1.19197384744934e-05
-1.28048335738333e-05
-2.41317032049856e-05
-2.24503542131208e-05
-3.68921745688745e-07
-2.36957942065367e-05
-8.3796345323287e-06
-5.61309321124307e-06
2.86521330741781e-06
-1.64166693804517e-05
-1.70025041998494e-05
-2.20363146451981e-05
-1.16456670287665e-05
1.85441662824055e-06
-2.21618571137303e-05
-6.07301026962441e-06
-1.04240115987698e-06
-2.20005672926592e-05
-1.88540866367522e-05
-2.54017615130987e-05
-2.86775662525575e-05
-2.37748887072077e-05
-1.49326346696153e-05
-1.86094552765491e-05
-1.81679079356419e-05
-2.1058360608224e-05
-1.01894159353531e-05
-2.07102932209731e-05
-2.46566026053027e-05
-2.2189510383927e-05
-1.08749921908269e-05
-3.84450897863355e-06
-9.0406328140086e-06
-2.53068010437502e-05
-1.42487577862816e-05
-1.57510012404571e-05
-7.64929683034706e-06
-5.63081606572509e-06
-1.08846356374335e-05
-4.60274205766974e-05
-3.54630963359629e-06
-1.81689372554133e-05
-1.31623888320224e-05
-1.17993465640741e-05
-2.32317413412334e-05
3.55645474682363e-06
-1.67767970763356e-05
-2.39559904266163e-05
-1.39311730959014e-05
-2.13111076677193e-05
-9.28696186886135e-06
-1.10266191332752e-05
-9.08010851819347e-06
-1.80031998876669e-05
-1.0622052455607e-05
-1.14148681524806e-05
-1.5095850060168e-05
-8.28098537412845e-06
-1.46749389607447e-05
-1.12145744946372e-05
-1.92985967728183e-05
-2.15824451417608e-05
-1.70950221619376e-05
-7.93886207203249e-06
-2.13162452979652e-05
-1.57048250796953e-05
-9.26621958243196e-06
-3.12921748888337e-07
-2.03253543051229e-05
-2.74292791944869e-06
-1.46773437488054e-05
-7.65677409528907e-06
-2.70084304443119e-05
-1.22208048735309e-05
-1.48235286251588e-05
-5.53598534980039e-06
-1.94432832121428e-05
-1.05981898277252e-05
-1.45613891902807e-05
-3.6157927537592e-06
-1.15462299678638e-05
-1.36313529118296e-05
-2.36456379550972e-05
-1.03459626797275e-05
-2.30987970056169e-05
-7.26302078065627e-06
-1.41480860894154e-05
-2.22616804536607e-05
-6.31268378993906e-06
-1.4219065498362e-05
-2.824014447394e-05
-5.82978560357242e-06
-1.89783161654458e-05
-6.26013841478617e-06
-1.10739604663808e-05
-1.61215313542392e-05
-2.32556208249255e-05
-1.53132557134667e-05
-6.05795734611364e-06
-1.71495606714061e-05
-1.66425363815718e-05
-1.11816034690189e-05
-2.00279805213804e-05
-2.01825304022487e-05
1.82524600946882e-06
-1.22848723525116e-05
-3.20381760052085e-05
-1.86621887072622e-05
-1.02103838563085e-05
-2.18482529477958e-05
-6.14473048296014e-06
-2.27120369305097e-05
-1.77876185586015e-05
-2.05885369372286e-05
-2.17055135824961e-06
-2.15991207989828e-05
-3.57531462274102e-05
-1.52405378133267e-05
-2.87531821023416e-06
-2.49169994959793e-05
-3.00910486743397e-05
-1.04278493049351e-05
-1.69878857821417e-05
-1.28538016816817e-05
-1.79013840360802e-05
-7.04141042855838e-06
-8.55144596735204e-06
-3.32581535498314e-06
-6.33027026436728e-06
-1.39999568282466e-05
-1.30842006172892e-05
-2.19822693205877e-05
-1.49788825052636e-05
-1.49785970852497e-05
-1.06180064458863e-05
1.35024533785066e-06
4.5342730952095e-07
-1.73940873440895e-05
-2.11657413499767e-05
-1.2828988986174e-05
-1.24751741811478e-05
-2.00319586109821e-05
-2.3955897736309e-05
-1.61475682479435e-05
-7.59265536716509e-06
-2.14737516146973e-05
-1.53286967947959e-05
-4.76099182370392e-06
-1.8381419883208e-05
-1.36936547459716e-05
-2.18846096098011e-05
-4.68888759510405e-06
-3.06813013870259e-06
-1.8132372163254e-05
-1.89504888030694e-05
-2.14712996200997e-05
3.70799561027987e-06
-2.89396483334438e-05
-8.50875457142351e-06
-7.06532603632335e-06
-3.25946872091343e-06
-1.835871888646e-05
-3.2743152996915e-05
-8.79708836262784e-06
-5.5771319392594e-07
-1.06257262197961e-05
-1.57584212719159e-05
-1.03464351531439e-05
-2.64319931631189e-05
-1.43920484820026e-05
6.11350797317615e-06
-8.89995359128123e-06
-3.65471746036575e-05
-2.02347929447549e-05
-3.30083041112139e-05
-3.12965343684412e-05
-9.40799862172102e-06
-9.22662433918268e-06
-2.42804727474003e-05
-1.22045065361707e-05
-5.86072181630916e-06
-1.74706999147172e-05
-1.50854317889637e-05
-2.83788992890484e-05
-3.19384648802542e-05
-1.88658322997981e-05
-1.84661966971676e-05
-2.52942137589629e-05
-1.29308443138507e-05
-4.46474460024288e-06
1.52857765895596e-05
-2.05218290688469e-05
-2.70419252956318e-05
-2.14848428002604e-05
-2.20105599963181e-05
-1.78928300060043e-05
5.37878252769431e-06
-1.87151208674893e-05
-7.54382291389883e-06
-2.57375139905254e-05
-3.05461066953459e-05
-7.54099284403626e-06
-1.37002790010063e-06
-6.5976324453201e-06
-1.81474834597787e-05
-2.04407983505141e-05
-1.91290106473608e-05
-1.43370388948718e-05
-7.85277384596681e-06
-1.23886110122588e-05
-1.98808049786858e-05
-8.22927809132216e-06
-3.14666986766459e-05
-1.10336691442338e-05
-1.17769939337351e-05
-2.15307838708286e-06
-2.30306672712314e-05
-1.09149828154121e-06
-2.26342396126302e-05
-7.49169470045764e-06
-3.09582642306814e-05
-1.15231870207818e-05
-1.83758169388556e-05
-2.01862811343748e-05
8.35488962437154e-07
-2.50303249766545e-05
-2.990654116712e-05
-2.35703726899263e-05
-2.69152951743624e-05
-5.20550127460169e-06
-7.15227351224966e-06
-6.84889447236631e-06
-3.96327056520496e-06
-2.21648176901037e-05
-1.37975203885819e-05
-8.08276125912156e-06
-8.34162961296118e-06
-6.7273229897017e-06
-5.77498908867944e-06
-6.94668366986324e-06
-1.14509081822787e-05
-6.81415130011297e-06
-7.30499366331369e-06
-5.08874423078828e-06
-1.41837597912178e-05
-4.04860357352848e-06
-3.53828936076083e-05
-2.12036248232255e-05
-1.15125331175987e-05
-1.27493014198888e-05
-1.52176824278276e-05
-2.15103904815938e-05
-1.65861173249515e-05
4.79071722643286e-06
-8.24792975307813e-06
4.12385197065183e-06
-2.37663210379359e-05
-8.60087344554882e-06
-1.43208121068018e-05
-4.96106239155537e-06
-1.09704658841379e-05
-1.92946740144216e-05
-2.72416316845509e-05
-2.58842029862116e-08
-1.48917590755393e-05
-8.80149676202491e-06
-1.65710091342967e-05
-1.68162391588579e-06
-2.56721104123557e-05
-2.12901459958554e-05
-3.68397564859191e-06
-2.37180999916894e-05
-2.23699569391984e-05
-2.34508329164963e-05
-1.22318033215028e-05
-1.35048746541506e-05
-2.48813717254722e-05
-1.23335856060232e-05
-8.83937768980699e-06
-1.50080835268356e-05
-1.28948330443235e-05
-1.13523006149923e-05
-6.28737001994061e-06
-9.47299169660353e-06
-1.57370156858059e-05
-2.95715222437021e-05
-1.30509119236742e-05
-1.14202487187248e-06
-2.19797653942458e-05
-1.43960535781635e-05
-1.17344526517207e-05
-2.19261850339688e-06
-3.41380746628988e-05
-2.26895885848602e-05
-1.06915859529763e-05
-2.18930671783962e-05
3.79068867106841e-06
-3.01586875439691e-05
-1.88517016714595e-05
-2.06076365029039e-05
-2.37690336084943e-05
-1.90362037406218e-05
-1.39947149241351e-05
-1.40748165067195e-05
-9.04378716633115e-06
-1.87865833084541e-05
-3.75593811298058e-05
-1.22781097255465e-05
-8.49414020829315e-06
-2.43667617085024e-05
-3.3091181183027e-05
-1.69057548776419e-05
-4.64679254813107e-06
-1.1116699231994e-05
-7.13347726185227e-06
-6.33727345431243e-06
-2.33643285307124e-05
-8.12775942596799e-06
-3.18839441459065e-05
-7.1354397262557e-06
-8.23538708180472e-06
-8.98186283017489e-06
-6.50000754420597e-06
-3.9435609020029e-06
3.23496074169192e-06
-1.5304142793106e-05
-1.17096833012738e-05
-2.17170089876859e-05
-4.9349979861233e-05
-2.13355084607242e-05
-2.49799221154642e-05
-2.01227431261807e-05
-1.66677207243129e-05
-1.93889461596485e-05
-1.37493459309003e-05
-7.03607279067841e-06
-2.17513737794729e-05
-2.17466860263868e-05
-1.55436880780444e-05
-1.56592533670334e-05
-1.58715594376013e-05
-7.03464290199075e-06
-1.73802638572696e-05
-1.01072135603073e-05
-2.62068904955929e-06
-3.2096491347866e-06
-1.9038653262427e-05
-1.47682594474638e-05
-2.86940133200646e-05
-2.44858126683702e-05
-9.73748226427391e-06
-2.27124501370109e-05
-3.91864056736977e-05
-2.28766735260328e-05
-9.76976617713565e-06
-8.77050130689893e-06
-5.07782240387681e-06
-2.21228056982836e-05
-7.54143483793496e-06
-8.95110359206131e-06
-2.65469536178276e-05
-2.28124709857899e-05
-9.09646942909556e-06
-1.89177869158481e-05
-2.8643803316937e-05
-1.13217666943732e-05
-2.42986264424299e-05
-1.10889165722973e-05
-1.71908248360715e-05
-2.23185613087988e-05
-2.24234559414866e-05
-1.80308241812679e-05
-1.18401909094906e-05
8.79328316199158e-07
-1.0275083031433e-05
-9.49986978390773e-06
2.02437953901578e-08
-1.47992180421751e-05
-3.90343179636413e-06
-1.10076393887044e-05
-1.41475790581359e-05
-1.91191003296958e-05
-2.43499475646671e-05
-4.65636322014156e-06
-1.18339737025359e-05
-4.61978593459972e-06
-1.51278129707981e-05
-2.12953730652818e-05
-1.94322599701638e-05
-1.52635646520853e-05
-2.13522660800284e-05
-2.56648228601828e-05
-1.59116844954026e-05
-1.07876503283103e-05
-1.12449348910049e-05
-2.45388375549234e-05
-1.25657249223774e-05
-8.77455786192259e-06
-1.23298003290466e-05
-2.34209105584591e-05
-7.18104389158839e-06
-1.56081832278082e-06
-1.63048551878797e-05
-2.29019856167785e-05
-6.35950389060963e-06
-7.52135541837619e-06
-2.91107699766919e-05
-1.43475932771886e-05
-1.58670693185573e-05
-1.68031190476714e-05
-2.88293911419342e-05
-1.18809015918592e-05
-2.52458441454548e-05
-1.28500536610532e-05
-1.09247390871649e-05
-2.27981761081581e-05
-2.09918884478615e-05
-2.11686760612853e-05
-7.22567150941163e-06
-1.88280889946523e-05
-2.74790403169465e-05
-1.52965694753579e-05
-2.06296826546347e-05
-2.87315420514716e-06
-1.33652841059205e-05
4.23519689530853e-06
-2.73934754209275e-06
-1.3571436669992e-05
6.38861724449279e-06
-1.9387032957781e-05
-2.14631679702354e-05
-1.3099449639372e-05
9.51992623375966e-06
-2.07750120810965e-05
-2.00847963110074e-05
-2.26382927223768e-05
-8.35737758300709e-06
-6.23262729468986e-06
-1.71122196949804e-05
-1.49322216963013e-05
-2.04025203414802e-05
-1.50295159410074e-05
-2.96384287772112e-05
-1.0945693550957e-05
-8.22149440337743e-06
5.32410831534033e-06
-3.04619182776377e-06
-7.990822332509e-06
-5.03034521055948e-06
-1.86650656294297e-05
-1.41016278266284e-05
-2.57179511259548e-05
-1.63614741161495e-05
-2.44921548217497e-05
-4.48393892444054e-05
-1.7458244323329e-05
-7.75631260832706e-06
-2.3666874202094e-07
-3.00234975270548e-05
-1.56370498780275e-05
-1.05523024614616e-05
-1.98245846437293e-06
-2.20284733878914e-05
2.21043959898585e-07
-1.98318924201464e-05
-2.10575412279961e-05
-1.7657504880374e-05
-1.37678876658984e-05
-1.12905080725482e-05
-7.81473608299969e-06
-1.30463578952623e-05
-3.68781804977783e-05
-2.79272143323684e-05
-1.18199156238554e-05
-1.99701952696196e-05
-2.08823646163414e-05
-1.94889125199005e-05
-1.95567755976397e-06
-1.40822730556936e-05
-1.30210093191553e-05
-1.25115886479474e-05
-2.04919872604228e-05
-2.73230422406151e-05
8.42578528887302e-06
-8.92209403142504e-06
-2.0033990182035e-05
-2.76080981954991e-05
-1.21731298525339e-05
-1.66979455058363e-05
-2.82205712518875e-05
-1.21524247863889e-05
-1.3172069263555e-05
-3.63344024285976e-06
-4.87723948467264e-06
-3.34020225277047e-05
-3.49468237760107e-05
-1.66824029785178e-05
-1.11994942207085e-05
-1.20556629589345e-05
-2.88201541913299e-05
5.67328141202978e-06
-5.13775350068878e-06
-1.59712963887897e-05
-2.74119908103541e-05
-2.39033848597407e-05
-1.95117977723286e-05
-4.69725530105808e-05
-3.23656826139299e-05
-1.99610325412173e-05
-7.14125692332004e-07
-2.00035268900431e-05
-1.82217831223174e-05
-1.50851374090096e-05
-2.30930804151173e-05
-7.39557396988819e-06
-5.52497323945719e-06
-2.26109720244474e-05
-1.03775628599205e-05
5.52231862234566e-06
-9.98930920802377e-06
-2.30081861921012e-05
-2.30926825392142e-05
-1.37677841753674e-05
-1.77714687377575e-05
-1.4618788924231e-05
-1.50718186294025e-05
-1.25187436820886e-05
-1.04965568879918e-05
-7.5715051117135e-06
-1.88310173145424e-05
-1.36548778404058e-05
-1.82887343045359e-05
-3.12258645295499e-06
-2.10965211411285e-05
-1.91157650246601e-05
-1.44500087442053e-05
-1.88021740703203e-06
-1.49320704861901e-05
-1.14710836110033e-05
-4.91249310054123e-06
-2.45395182000837e-05
-1.96730592245246e-05
-1.83855378828242e-05
-1.779756262532e-05
-1.52257432651974e-05
-1.63606941099665e-05
-1.07523149317208e-05
-1.80272615263715e-05
-2.92051367077876e-05
-1.96421882413802e-05
-1.8268557856063e-05
-1.11729811691696e-05
-1.76110019564896e-05
-1.65595425846293e-06
-2.46782341207121e-05
-1.44169597285084e-05
-2.00264843593869e-05
-1.86634633648199e-05
-3.19183442420757e-05
-2.11827498325337e-05
-2.59632076361267e-05
-1.99697836154245e-05
-2.13110979086309e-05
-1.07152762498105e-05
-1.27418606530115e-05
-2.72282401857466e-05
-2.29648387038066e-05
-2.85582560088653e-05
-1.61502572835429e-05
-7.57390798635666e-06
-1.21571802368041e-05
-1.00505541963341e-05
-5.57668341444504e-06
-7.39690172747191e-06
-8.79166403490865e-06
-1.5020137037344e-06
-1.1643289289738e-05
-1.29784911730272e-05
-2.23108611322558e-05
-2.1219757812458e-05
-1.85010072445049e-05
-6.35999110253108e-06
-3.02845069446951e-05
-1.98004030460875e-05
-5.00559832498532e-06
-1.41676578704243e-05
-1.18683459033809e-05
-2.57625243543404e-05
-1.53040881258679e-05
-2.04801794306506e-05
-2.64231322891317e-05
-9.170285302024e-06
-6.06475832268003e-06
-2.60131708702028e-05
-1.67474806888883e-05
-1.28048022076553e-05
-1.48308054865823e-05
-2.54035759141975e-05
-3.18896488835409e-06
-1.84590302875723e-05
-2.13866055251866e-05
-1.49803205258712e-05
-1.91450357927433e-05
-2.52813318807245e-05
-2.34933862312557e-05
-2.31394664850353e-05
-1.96515979718788e-05
-2.32981292669394e-05
-1.75260068176145e-05
-1.26321878198484e-05
-2.27804540130546e-05
-2.16746476354853e-05
-1.17167282829613e-05
-2.34689588370398e-05
-2.08895054176347e-05
-2.1691011255783e-05
-3.07856727680757e-06
-9.82597785658094e-06
-1.50887456302495e-05
-2.25719996581768e-05
-1.22872906972754e-05
-9.00185692872301e-06
-1.03155460148275e-05
-1.35291944417339e-05
-2.64585311740913e-05
-3.68356663017833e-06
-1.32408047885533e-05
-1.19951883222378e-05
-2.69933252998927e-05
-1.03652123401466e-05
-5.66256167229231e-06
-2.39373220139839e-05
-3.36770870266867e-05
-1.52721480973007e-05
-1.78260763301156e-05
-2.34719658629322e-05
-1.06375796626285e-05
-1.68248025621878e-05
-1.02229579445691e-05
-2.46286860148801e-05
-1.34237266723166e-05
-9.30427928650323e-06
-1.22091833008366e-05
-1.79269132393281e-07
-1.683488610551e-05
-2.48217445902265e-06
-2.74988272622615e-05
-2.60413985518233e-05
-1.982303760636e-05
-1.80448511410429e-05
-2.14878009136211e-05
-2.48587029432267e-05
-1.81533058667059e-05
-4.52021938207317e-06
-1.96777750051572e-05
-7.1556585309457e-06
-1.44050877474216e-05
-1.5797954862005e-05
-1.705484647663e-05
-1.04259573904654e-05
-9.85338873636518e-06
-2.55991253226169e-05
-3.66755777372675e-06
-1.24615136997803e-05
-1.97436095071245e-05
-1.60627876729037e-05
9.49506399483076e-06
-2.5888744255169e-05
-2.3382725372501e-05
-1.57810961246396e-05
-1.51725211503771e-05
-2.24691986352188e-05
-5.89929703527618e-06
-1.9854180402786e-05
-2.29215504575638e-05
1.93756531163971e-07
-1.16092531315865e-05
-1.31235821210475e-06
-2.59793695632039e-05
-2.28142648006064e-05
-1.17024484961563e-05
-2.75233073269928e-05
-2.58917672812144e-05
-6.43395869240768e-07
-3.58143565296252e-05
-1.43816688640921e-05
-9.26100102958497e-07
-2.12225269135296e-05
-9.78332404075924e-06
-4.95034626283804e-06
-1.26067961745434e-05
-2.5322880860395e-05
-2.75584832941931e-05
-2.26330673860393e-05
1.25168696227276e-05
-4.19209212588223e-06
-1.5373110463514e-05
-2.07296136521598e-05
-1.15526445114099e-05
-7.96003195126266e-06
-9.49569355869174e-06
-1.55698802949165e-05
-1.37480868830601e-05
-1.54916325047031e-05
-1.53032618046502e-05
-1.98493880156525e-05
-7.9611432555893e-06
-1.19861130556717e-05
-6.18278453990956e-06
-1.89345083247066e-05
-3.84479752842223e-05
2.18781998492971e-06
3.12278407212195e-06
-1.61777255944898e-05
-2.66313324391447e-05
-1.09218858155079e-05
-5.11725001156717e-06
-1.38306154986169e-05
-1.44655047948094e-05
-2.33048687490426e-05
-1.13499191778908e-05
-1.2346733956563e-05
-1.56579589718691e-05
-2.06107190347525e-05
-6.66186594824515e-06
-1.79364754431475e-05
-1.99120267777297e-05
-1.24697258741368e-05
3.44697498106585e-06
-1.16052418986964e-05
-2.82036491550071e-05
-4.05211241181785e-06
-1.1268018307714e-06
-1.25428918750882e-05
-6.11709890097569e-06
-3.39849191923392e-05
-2.2753022764389e-05
-2.11526568150408e-05
-2.52552226700582e-05
-1.07064476194075e-05
2.2214692316243e-06
-1.3500084735819e-05
-1.56967616095959e-05
2.37605221917687e-06
-1.44243929605644e-05
-7.88450640624821e-06
-1.45491805117792e-05
-2.38934540584482e-05
-2.33467436659186e-05
-1.14551580598957e-05
-7.98507241350763e-06
-2.28718557695481e-05
-5.73400285635542e-06
-7.58352919318458e-06
-8.8187897543089e-06
-5.37223550381711e-06
-8.24302456508016e-06
-2.53967962215366e-05
-5.3971900684455e-06
-1.9910592515214e-05
-4.63608804413861e-07
-5.56617347926019e-06
-3.54717931084416e-06
-5.21727988515802e-06
2.17152518130084e-06
-2.46569556330759e-05
-2.01796374623311e-05
-1.27726893844563e-05
-1.92630363350098e-05
-4.18090635759773e-06
-4.47852675785957e-06
-1.16688603500579e-05
-8.40250214395265e-06
-1.75136780414511e-05
-1.87863880524749e-06
-1.0686952416724e-05
-2.22417783683693e-05
-2.74746082236896e-05
-3.12847960919464e-06
-1.25660985962275e-05
-1.82766709918316e-05
-1.76684334508235e-05
-2.3990148603452e-05
-1.73689317181e-05
-1.38483361464185e-05
-1.9339742091971e-06
-8.93895117361395e-07
2.69484990990888e-06
-2.67826964225647e-05
-3.24528281310458e-06
-1.15057728633998e-05
-2.97210918813633e-05
-3.05243800836662e-05
-1.0373128257925e-05
-2.00892750538454e-05
-2.44379865723576e-05
-2.43129871299345e-05
-1.02437317736615e-05
-2.75202377831081e-05
-2.57402046708909e-05
-4.26801131410714e-06
-8.77106003356983e-06
-1.6838841428797e-05
-2.78956159721454e-05
-1.44983968309833e-05
-1.48745909311764e-05
-1.02947398448649e-05
-1.79253110157789e-05
-6.38356867464533e-06
-2.39984310737852e-06
-1.93382143699564e-05
-9.18926247581918e-06
-2.50150678638075e-05
-1.43156953224446e-05
-8.9468551465166e-06
-6.14248557514593e-06
-1.92374575474561e-05
-6.07945474283356e-06
9.21012009192543e-07
-2.41515145682782e-05
-2.55031035663263e-05
-8.95859279210121e-06
-6.95854933921553e-06
-2.76094924401212e-05
-2.5399764869861e-05
-3.87036461448487e-06
-2.18186800161093e-05
-2.26723021309335e-05
-1.51332094875586e-05
-2.41431246508621e-05
-1.50684986354368e-05
-1.54996789307166e-05
1.75584719752383e-06
-5.06488298375137e-06
-7.29804521972373e-08
-1.44258684072246e-05
-1.36440830692365e-05
-7.62777569912834e-06
-3.35021871853277e-05
-2.05715863897239e-05
-5.43336036739404e-06
-1.0360327820296e-05
-3.86728808673894e-06
-2.63945306085951e-05
-1.64482075250033e-05
6.84001325304061e-06
5.22809362062172e-06
-2.81511079097178e-05
-1.55708085560788e-05
-1.74415650290587e-05
-2.81330727716649e-05
-9.85776728000302e-06
-1.21915586663218e-05
-1.0685440399407e-05
-3.68300141155958e-06
-2.67881662066629e-05
-1.2552625538527e-05
4.35702301692612e-06
-1.79248509426047e-05
-1.673443037025e-05
-1.77773576857421e-05
-2.23946001136925e-05
-1.9496064977599e-06
-1.15606293690089e-05
-1.65208808718145e-05
-1.46871848930173e-05
-3.25789811909083e-05
-2.21530107592674e-05
-1.22193973459291e-05
-1.91931154705358e-05
-6.61172521853843e-06
-2.53608196157901e-05
-4.72961258280221e-06
-1.37319458205756e-05
-2.00443090490908e-05
-2.26393468031999e-05
-7.26768964112109e-06
-1.12575156846968e-05
-1.34719184169916e-05
-1.7943349487299e-05
-1.70574731876931e-05
-1.65989832693812e-05
-6.46383445966818e-06
-1.06031136559934e-05
-6.22919320353056e-06
-8.73634102647014e-06
-2.02176802002656e-05
-2.53957813521182e-05
-1.55690364572508e-05
-1.87913696654652e-05
-7.28854424222175e-06
-7.38283098450876e-06
-1.20368386548189e-05
-7.48311052546701e-06
-4.97732257525043e-07
3.56383642487707e-06
-9.53599673880202e-06
-2.95215477367803e-05
-2.63652965996734e-05
-8.08311302088935e-06
-1.56721221441091e-05
8.43475702871636e-07
-1.65554601487511e-05
6.61735876248288e-06
-3.1336747984717e-05
-1.28338534777109e-05
-1.49707289083405e-05
-2.63867527944023e-06
5.45843035294652e-06
-1.42518388880591e-05
4.2521656378972e-06
-1.74444850089868e-05
-3.17697010188411e-06
-1.56840005465798e-05
-1.46904191189406e-05
-1.29754485096022e-05
-6.78492302490824e-06
-1.24262298249016e-05
-1.90675930424232e-05
-1.80951484387496e-05
-1.08111833023846e-07
-2.93337310630133e-05
-1.19128623011043e-05
-1.78643639896603e-05
2.18113163802199e-06
-1.04421621308252e-05
-1.30852350081854e-05
-2.35603858047028e-05
-2.55255931794378e-05
-8.32907473180738e-06
-2.88657494296347e-05
-1.57270918395895e-05
1.4193645475481e-06
-2.03002819172746e-05
-1.12167185227937e-05
-1.70502562998983e-05
-2.15166670975149e-05
-2.80147402185623e-05
-9.8880693404857e-06
-1.02919016810886e-05
-1.32655249402908e-05
-1.00154986655555e-05
-3.04773650181971e-06
7.63431043593286e-07
-1.3855011995305e-05
-4.23363540427367e-06
-1.95306316945618e-05
-1.87954856011683e-05
-6.78053228904402e-06
-2.33701723668616e-06
-1.33449017793115e-05
-3.99348355970725e-06
-1.35869333120571e-05
-1.44862455589553e-05
-2.38623580793653e-05
-2.4520516891937e-05
-1.35778481436271e-05
-6.12868754679126e-06
-9.5721169375536e-06
-2.40802898747779e-05
-9.66148274317733e-06
-2.40807094284395e-05
-2.40908886332353e-05
-6.18848349498084e-06
-1.54243559766537e-05
-1.62551655078856e-05
-3.87596839426819e-05
-7.37704980575659e-06
-1.3819668412394e-05
-1.4169450446801e-05
-1.21483561210305e-05
-5.25299491834464e-06
-1.40684259846851e-05
-1.43222894453629e-05
-9.39331467149257e-06
-2.1482359805188e-05
-5.91570465278549e-06
-6.52143324826609e-06
-2.79525496712627e-05
-1.36284420678367e-05
-1.61441910843195e-05
-3.54692213074306e-05
-4.14210538880897e-06
-3.60392992962166e-06
-2.51252323721481e-05
-2.34226624489737e-05
-6.22218885110729e-06
-2.32545953836134e-05
-1.20359476455165e-05
-1.59957693076951e-05
-3.20529871226088e-05
-2.18334126964166e-05
-1.21647990964182e-05
-1.66489803774409e-05
-7.12301000905077e-06
1.01801947037279e-05
-9.40498652522529e-06
-2.14785374215371e-05
-1.1795591038692e-05
-4.68384944393142e-06
-2.53866269185263e-05
-3.11412663684077e-05
-1.74774653823996e-05
-9.55693163637483e-06
-1.44226122740823e-05
-5.22591848455766e-06
-2.22812764988526e-05
-1.22904367393015e-05
-2.07386871554374e-05
-1.3060319820869e-05
-3.22658034529306e-05
-9.9913383251479e-06
-1.64580489222076e-05
-1.30735231460161e-05
-1.33629129242143e-05
-2.58876693212322e-05
-1.4660202817513e-05
-9.13878743471309e-06
-7.29695581365709e-07
-1.55691661504532e-05
-2.26136505053973e-05
-1.44097402951636e-05
-1.76878961767416e-05
-2.51547244098587e-05
3.15506436451983e-06
-1.46266783080574e-05
-1.57959340939394e-05
-1.43778274630795e-05
-7.78196253982651e-06
-8.23316094869478e-06
-1.54584947302402e-05
-5.33328568292987e-06
-1.85775460545108e-05
-1.78693990691805e-05
-1.44109123661167e-05
-1.94858363225834e-05
-5.08625594320553e-06
-1.44621589738103e-05
-1.79313024828889e-05
-8.31117113264335e-06
-6.40116804866905e-06
-7.01992705814293e-06
-3.24523736640307e-05
-1.02372548825752e-05
-2.0653827355907e-05
-1.65184158649407e-05
-1.35352595498364e-05
-2.2750064131544e-05
-3.31035342676517e-05
-6.7437000204865e-06
-1.41310100089683e-05
-2.78389475070142e-05
-1.72684947470031e-05
-2.30366830444265e-05
-1.35266196615984e-05
-1.07969449527991e-05
-2.27268614948466e-05
-5.63277855538639e-06
4.82733874111405e-06
-3.97740272074261e-05
-1.55085461010831e-05
-1.93410167503781e-05
-1.09318577426355e-05
-1.21087598931767e-05
-2.42201558157144e-05
-8.78759311279046e-06
-2.79187228378599e-06
-1.07843899077334e-05
-1.36206234698332e-05
-1.22103909721419e-05
-2.64497547664015e-05
-1.85871573048351e-05
4.38605220603325e-06
-2.59949189595158e-05
-3.12423341528738e-06
-7.24440840595367e-06
-2.12423050559552e-06
3.40976887954596e-06
-9.77516759340642e-06
1.84605557894982e-05
-3.45411790923716e-05
-2.27950785514762e-05
-1.5166201945865e-05
-3.65749161887295e-06
-1.13621292447057e-05
-2.13253508571987e-05
-6.12430935339307e-06
-1.73497333946532e-05
-1.51656739503236e-05
1.95694305149365e-06
-2.33033427396271e-05
-1.26406094353339e-05
-1.55975369287439e-05
-1.94533931675655e-05
-2.06210636979224e-05
-8.26352143703884e-06
-2.17996149369221e-05
-1.22772591107371e-05
-2.66080167438247e-05
-4.28915667854561e-05
-1.79772767857556e-05
-2.37672230462179e-05
-1.86681087436021e-05
-4.61368984729224e-06
-3.41205718206601e-06
-6.41142143523117e-06
-1.39456363652288e-05
3.19307858776132e-06
-8.01941475850041e-06
-1.34440225352849e-05
-7.66702828741973e-06
-3.58335262796633e-06
3.43779675953384e-07
-7.52382804781026e-06
-1.370764231911e-05
-1.58195188478866e-05
-2.35388106150644e-05
-1.34887716698835e-05
-2.8391351559479e-05
-8.11468396623391e-06
-1.39082850862779e-05
-2.05766334122988e-05
-1.46397584913347e-06
-1.30452374932485e-05
-2.21536077134105e-05
-1.24457333062611e-05
2.83426755664846e-06
-1.34649843645354e-05
-2.37155134140037e-05
-6.57834601192003e-06
-1.52481309618887e-06
-3.37948612807953e-05
-1.90496198001792e-06
-2.65180346174727e-06
-2.06845154075286e-05
-4.45793812230642e-06
-2.25391340063073e-05
-1.42794503965846e-05
-2.66901562553237e-05
-2.3625376923383e-05
3.3894289446293e-06
-2.15076093707753e-05
-1.35127497621475e-05
-1.35644991625221e-05
-1.77710001369948e-05
-8.64844074935122e-06
-3.23937286569964e-05
-3.11353474924221e-06
-1.50185000182221e-05
-9.36744296548907e-06
-1.99706100895641e-05
-3.5336085821227e-05
-1.19856434350097e-05
-1.10464235281951e-05
3.86324025049558e-06
-6.52238334208091e-06
-2.24020919430728e-05
-2.21106638930073e-05
6.35213274659875e-06
-2.21733946342026e-05
-2.63812704164428e-05
4.0531706197836e-07
-2.20039892591341e-05
1.13541875142283e-05
-1.57743339878818e-05
-1.2770664812494e-05
-6.90802323799448e-06
-1.81404952869606e-05
-1.75131669127221e-05
6.47116178422975e-07
-1.40187201465701e-05
-1.14674089349623e-05
-7.41489771248967e-06
-1.85238731877046e-05
-4.03826006700475e-06
2.6915493284709e-06
-8.5669791566607e-06
2.99693622395282e-06
-2.26051566522866e-05
-2.7712404445012e-05
-2.32890053859967e-05
-1.54760090294039e-05
-2.10366765891326e-05
-2.93681248124934e-05
-2.66782714247738e-05
-1.25641218886102e-05
-1.50969768456505e-05
-1.47063566513169e-05
-1.26698154689306e-05
-1.84777588566705e-05
-1.7605939158446e-05
-1.78034048370768e-05
-6.06627675080029e-06
-1.935617349149e-05
-2.98990532600176e-06
-1.81552127190205e-05
-1.34606994113638e-05
-1.79714087282497e-05
-1.01264644221848e-05
-9.31539982127648e-06
-1.53541698331223e-05
-2.6315412097636e-05
-4.62435394733867e-06
-1.62314188786186e-05
-1.43852353818625e-05
-2.77082344842091e-05
-9.10099741382946e-06
-1.32954589829542e-05
-7.56775823783882e-06
-7.16942448854432e-06
-2.31197245009094e-05
-2.13960941931181e-05
-7.66703299344285e-06
-1.35592661076161e-05
-1.24412078320138e-05
-2.10300506792403e-05
-3.18292544744273e-05
-3.34050308794525e-05
-3.38470169285005e-05
-2.20697930994256e-05
-1.77856431973615e-05
-9.15863388563524e-06
-3.68723217804002e-06
-8.30915936285526e-06
-1.03185196427159e-05
1.98121382010486e-06
-3.11689149386539e-05
-2.20864221410993e-06
-2.27932759242009e-05
-3.21567165971936e-05
1.3137599517788e-06
-1.05697984246625e-05
-6.08550152591038e-06
-3.69530995776473e-05
-1.42213174670898e-05
-8.29821234957864e-07
-1.98172976389668e-05
-6.59920133296866e-06
-2.1663202474573e-05
-1.4165625647408e-05
-1.38310234406955e-05
-1.65755777990836e-05
-1.65300221424368e-05
-1.21500262545762e-06
-3.00294192880252e-05
-2.46570156801661e-05
2.07754875344264e-06
-1.84669987670187e-05
-1.88984922566685e-05
-1.2819276767454e-07
-1.08602050633147e-05
-4.72931747665264e-06
-2.5536524132678e-05
5.13836885215091e-06
-8.99771259501349e-06
-2.91274227900119e-05
4.89186581179343e-06
-8.71870171103331e-07
-1.12778624192291e-05
3.20829580398543e-06
-3.27089126570187e-05
-2.70105793532108e-05
-7.93326770722317e-06
-1.84757111725146e-05
-2.05352491565404e-05
2.57809817135206e-06
-1.04757354484615e-05
-1.67106715319844e-05
-9.84370199164864e-06
-2.22036039262779e-05
-7.97254393113776e-06
-1.31981501679296e-05
4.21372648809623e-06
-9.95600406437623e-06
-9.70752321850847e-06
-1.98777977474497e-05
-8.97355443632609e-06
-1.45216847188841e-05
-1.73174657561035e-05
-1.20568501039967e-05
-1.5204411371609e-05
-3.31059605027126e-05
5.7805270598071e-07
-1.3820888053477e-05
-2.36821150653439e-05
-2.06062788517377e-05
-1.23998907632119e-05
-1.20426918946251e-05
-6.27830075860797e-06
-3.41777917372838e-08
-8.42563471452389e-06
-5.33641081664837e-06
-3.81905475226296e-05
-1.79543307809244e-05
-2.16868235335455e-05
-1.76680261449666e-05
-1.89949172281011e-05
-2.2110475264429e-05
-8.23926425630588e-07
-1.03203678699548e-05
-1.9562093791259e-05
-2.24490846354216e-05
-1.74583279352039e-05
-2.27885658461423e-05
-3.83813049267448e-06
-1.42055840912793e-05
-2.76090118311687e-05
-1.73744441151796e-05
-2.07324761974828e-05
-1.95525057250506e-05
-4.15823642770823e-06
-1.69803789181273e-05
-1.52511139762116e-05
-1.14510000672268e-05
-1.2688978966902e-05
-9.56973920468112e-06
3.03412765345806e-06
-2.05027064548697e-05
-2.94586621407345e-05
-1.98761193298886e-05
-2.32155535647113e-05
-1.24512137774312e-05
-1.96786999327801e-05
-4.74196734902102e-06
-6.36877493313898e-06
-1.33159664274149e-05
-2.32342996634375e-06
-4.44913515569784e-06
-7.22021294162481e-06
-6.8439855417307e-06
-1.91853805891695e-05
-1.30977463303055e-05
-6.45786747389961e-06
-7.79078508626982e-06
-8.08470491797265e-06
-1.33160387447059e-05
-2.18237320684153e-05
-1.29585243803915e-05
-5.50745787252492e-06
-1.49245698793323e-05
-2.76697702676268e-05
-1.13102063554642e-05
-3.50778287295051e-05
-1.68921347529311e-05
-8.87249572136055e-06
-3.50796741297778e-05
-1.43217574292792e-05
-1.89104293396163e-05
-2.12505238367573e-05
-1.61720626138671e-05
-6.07277294583519e-06
-1.42876735836262e-07
-1.19396810011511e-05
-1.09141004604634e-05
-1.56433127374135e-05
4.26610274552379e-06
-3.08530259117632e-05
-3.15968142016786e-05
-9.32721936030658e-07
-1.61663189639077e-05
-1.30607841265203e-05
-2.07442850296329e-06
-1.57606240152232e-05
-1.45991366213239e-05
-2.10628339042397e-05
-1.59534742472055e-05
-9.5974244968304e-06
-2.76512180626463e-05
-1.61735389879967e-05
-2.52016835431096e-05
-2.31828710924931e-05
-1.21665004066785e-05
-1.01886157583237e-05
-2.23550344748707e-06
-6.17267422463009e-06
-2.13286854313723e-05
-6.57610448174569e-06
-1.98386363487016e-05
-8.53083522144247e-06
-3.24698135221134e-05
-2.80031280358183e-05
-5.41282842348738e-06
-2.97098891315122e-05
-1.97458670096756e-05
-1.99639353217098e-05
-5.40379368106026e-06
-2.07407153705709e-05
-4.73835356233847e-06
-8.13828371299287e-06
-2.17084534818526e-05
-1.85180682973024e-05
1.09270202154421e-06
-2.13325101885015e-05
-3.55119241252479e-06
-1.4843705692807e-05
-2.69088155866747e-05
-7.28662426408733e-06
-1.13143346644379e-05
-1.02521874321557e-05
-2.45742065116316e-05
-2.00982872352411e-05
-1.38385622304684e-05
-2.66888443261075e-05
-2.26496118005154e-05
-1.82674718069624e-05
-8.25496090268494e-06
-1.10518980617128e-05
-1.61300849706278e-05
-3.11989847328718e-05
-2.52573700765357e-05
-1.74767423521274e-05
-2.11959648479618e-05
-1.73666687660509e-05
-1.54715568243209e-05
-1.36444748422452e-05
-2.97850141054064e-05
-8.48366620938122e-06
-1.8500961191523e-05
-3.94084936163664e-05
-2.27596272953139e-05
-6.40572044611495e-06
-2.12054637725238e-05
-1.52048763345228e-05
-1.69719714694204e-05
-3.71801049834546e-06
-1.98996453373663e-05
-6.93746824704674e-06
5.38401134144224e-06
-1.20549540008034e-05
-1.32149877570908e-05
-3.14915597186196e-05
-1.67715538408672e-05
-2.6240101134376e-05
-9.08171222196333e-06
-7.39284605506631e-06
3.55849420948944e-06
-8.02187931017395e-06
-1.90737049659049e-05
-6.4024732512733e-06
-2.72441714289954e-05
-3.65828797388795e-06
-1.06237146132817e-05
-3.03233789711668e-05
-1.17058224188336e-05
-4.69950796394117e-06
-2.0729753179178e-05
-9.85731495785975e-06
4.72736280265343e-06
-2.36303438448299e-05
-2.50984931860596e-05
-2.20922225986727e-05
-1.8365386264397e-05
-1.09594892795037e-05
-1.09645189497531e-05
-2.19965395745767e-05
-1.12282443106151e-05
-2.39162885986345e-05
-1.8106734969423e-05
-7.99592623846433e-06
-1.15060848857138e-05
-2.54051497683731e-05
-1.27948624638985e-05
-1.11883096467879e-05
-3.2404770160545e-06
-2.31705499523854e-05
-1.50222770287993e-05
-7.81489543941581e-06
-1.75010669133978e-05
-6.62944021636663e-06
-2.84728321315698e-05
-1.24049878926623e-05
-2.13553747024522e-05
-1.94635617420496e-05
-1.53303682524269e-05
-4.62502475846155e-06
7.38133947579992e-06
-7.71588372898405e-06
-2.21490310239001e-05
-1.16441692341475e-05
-2.92748192909518e-05
-1.1515881217095e-05
-1.72554314716068e-05
5.30835593105685e-06
-2.72713476706801e-06
1.70475360972092e-06
-6.16363583219269e-07
-1.35221834319118e-05
-1.78793064842524e-05
-1.02870492258185e-05
-8.86561790747381e-06
-2.07043725156957e-05
-1.99847217764675e-05
-1.91161682447453e-05
-2.90352726859463e-05
-2.34409258958667e-05
-1.36261481180074e-05
-1.29653350999133e-05
-7.33755394956697e-06
-2.25505049349796e-05
-9.92880231874259e-07
-5.71702073532237e-06
-7.76990176455703e-06
-1.09297177382225e-05
-2.0285120079728e-05
-1.70770194329102e-05
-3.15281864183285e-06
-1.44638578538877e-05
-1.06355762160323e-05
-1.74020944404985e-05
6.25090950000353e-07
-1.25249191884807e-05
-3.10970534827845e-05
-4.12516850009481e-06
-1.58067941023758e-05
-2.28413131832334e-05
-1.71955913963451e-05
-1.1058483534276e-05
-1.07672620108623e-05
-2.57787401226383e-05
-1.69935000367231e-05
-1.81547255575587e-05
-1.00826924842119e-05
-1.1008433826407e-06
-5.27297134255411e-06
-1.89201597292899e-05
-3.35563206221982e-06
-3.85901692900431e-06
-1.30267709608678e-05
-1.89331667752236e-05
-7.80131433256868e-06
-1.59214492571694e-05
-2.93807726804877e-05
-3.76864729711759e-06
-1.663013974333e-05
-2.13629308651885e-05
-1.88898277721503e-05
3.83697484780999e-06
2.20298550570753e-06
-2.08844117052623e-05
-9.96669356206427e-06
-2.45002740836259e-05
-3.09736250874544e-05
-1.2233351875619e-05
-2.8445532882305e-05
4.90054399941596e-06
-1.98883953276308e-05
-1.01978140190708e-05
-2.13531944284559e-05
-2.69148772381864e-05
-1.38262573610428e-05
-2.53565327668452e-05
-7.54841130781557e-06
-1.51509258006112e-05
-1.83078523192292e-05
-9.65793118736287e-06
-2.18156770393648e-05
-2.39077556194721e-05
-1.15892862514823e-05
-1.4202558410521e-05
-2.3731099316337e-07
-1.50506154326516e-05
-1.78759466962387e-06
-6.03066237194761e-06
-2.48344816853794e-05
-1.00713335345019e-05
-1.36723486003396e-05
-1.66204095468839e-05
-2.62264663902785e-05
1.11800898287172e-06
-2.2736155787552e-05
-2.20089836083389e-05
-6.2576545379869e-06
-2.60188237393199e-05
-1.57826712599123e-05
-1.24361930856928e-05
-2.64756794135785e-05
-7.14792804593428e-06
-1.22763101379289e-05
-1.18556775842447e-05
-1.71112510919343e-06
-5.3714840128513e-06
2.77776961592148e-07
-1.95033854181076e-05
-1.13988985394087e-05
-5.91716604909921e-07
-7.59891483694284e-06
-2.19666905516095e-05
-2.30716960250527e-05
-1.56671989819737e-05
-1.22280130077529e-05
-3.12315331568776e-05
-1.97932004487738e-05
-1.82840916091455e-05
-1.23832223681799e-05
-2.23561119838853e-05
2.37641926556862e-07
-1.11997488442907e-05
-7.14008113500792e-06
-2.18115607308846e-05
-1.80935153806719e-05
8.04486332480807e-07
-1.91094000853072e-05
-2.15926121255091e-05
-2.52429098837003e-05
4.80328408597864e-06
-1.66973394273357e-05
-2.55109426569034e-05
-4.20249369552918e-05
-3.65821880462362e-06
-3.33418936392238e-06
-2.26759911942461e-05
-3.23978734653892e-05
-1.02072089624263e-05
-1.56330144823456e-05
-2.22626376358172e-05
-1.53172896332397e-05
-1.18264051781146e-05
-7.83296598418517e-06
-3.23296868876118e-05
-1.22024912394446e-05
-1.9384847482608e-05
-3.26132243407154e-05
-6.66120766766176e-07
-1.96238630951803e-05
-2.36838127987535e-05
-1.02712740602782e-05
-1.01407469143047e-05
-1.38664209520884e-05
-1.6691718886703e-05
-2.49118764765692e-05
-2.09649198850508e-05
-2.10520380844724e-05
-2.27348619221104e-05
-1.12373485972805e-05
-8.91670776448256e-06
-1.59897536870645e-05
-2.8922355336179e-06
-1.37824646221084e-05
-2.67038951424632e-05
-1.03414240620894e-05
-1.57875611805103e-05
-1.00226951683698e-05
-7.51666900930428e-07
-2.05989318741085e-05
8.82924775063667e-07
-4.29243532713766e-06
-1.76905683676747e-05
3.15773255332777e-06
1.37293469316374e-07
-2.29563583502194e-05
-8.37042294899536e-06
-1.71635192430452e-05
-2.73223393073013e-05
-3.00278941705188e-05
-1.36318417367953e-05
-1.3869445027205e-05
-1.00130392387558e-05
-3.02047558095766e-05
-7.20067550836143e-06
-1.49706936454301e-05
-5.89196409288402e-06
4.39107011072984e-06
-2.06158687180024e-05
-1.81174404334751e-05
-2.61457186485585e-05
-1.96657211681442e-05
-2.3220782068513e-05
-6.62151147286463e-06
-1.52583060966195e-05
-2.33126671073922e-05
-3.31536333110661e-06
-2.25339307770403e-05
-1.32187837751488e-05
-2.44159026752503e-05
1.2098203482808e-06
-2.49614824376369e-05
-9.79282006983294e-06
-9.93827364390136e-06
-3.56401908521482e-05
-2.21663400383814e-05
-2.10367792267518e-05
-2.02575730573504e-05
-1.76846856589452e-05
-2.02594980386205e-05
6.02726087748342e-08
-7.76895653976686e-06
-1.32913239641183e-05
-2.06456681409318e-05
-5.81151879690593e-06
-8.15012064807231e-06
-5.78157878414828e-06
-8.2903766204466e-06
-1.24289276834396e-05
-2.14673195865473e-05
-1.1504497701687e-05
-2.05291849984956e-05
-1.22351225473922e-05
-3.72728769096315e-05
-1.22347801186492e-05
-6.10261413874064e-06
-1.65642150373624e-05
-1.95595755559956e-05
-2.03442239905567e-05
-1.74187533088265e-05
-1.87630946758571e-05
-9.01230438158345e-06
-8.25487369152884e-06
3.86690594332295e-06
-3.07388088943454e-05
-3.38977325292466e-06
-1.09701269870233e-05
-9.86451374676323e-07
-2.62563584438002e-05
-5.23442980719809e-06
-5.76229343950546e-06
-1.95719491693367e-05
-1.41219090941441e-05
-2.29480081123949e-05
-3.90892763835509e-05
-6.88085605584379e-06
-8.60514642130155e-06
-1.52266815215627e-05
-3.70795449891235e-06
-1.96297752173442e-05
-1.8195149882619e-05
-1.66762893927849e-05
-1.61881050576668e-05
-6.44255843031272e-06
-1.33547544409817e-05
-2.74226563668491e-05
-1.2046984476284e-05
-9.22674895102681e-06
-9.31680880735153e-06
-2.18050285728856e-06
1.35439049700715e-06
-7.58676380510106e-06
-1.49781585183698e-05
-1.21141355069144e-05
-6.04948794888785e-06
-5.11536232978959e-06
-1.35838512616486e-05
-2.55687569112586e-05
-5.12413598394421e-06
-8.51527431264916e-06
1.32522042575375e-05
-8.85074637983408e-06
-3.59334299298174e-06
-1.48985872413751e-05
-1.18031230436233e-05
-2.44144320263731e-05
-2.00419882676504e-05
-2.54473733889325e-05
-1.81268424352399e-05
1.11629449172412e-06
-1.75021990057808e-05
-4.01661349771785e-05
-9.65696472933008e-06
-1.82125111762955e-05
-2.081352443269e-05
-1.98452100829089e-06
-1.03050842763756e-05
-6.23969305920899e-06
-2.22762741218318e-05
-1.29802279474625e-05
-2.00943933180281e-05
-1.58839777153486e-05
-2.35312699849106e-05
-9.08332125927789e-06
-6.58130100897492e-06
-1.77525491210599e-05
1.73000783194943e-05
-2.11362647722092e-05
-2.34349129103332e-05
-1.72416234671115e-05
-6.16412116796405e-06
-1.50486458292943e-06
-1.86072479927946e-05
-2.01215000213459e-05
-1.82376841324892e-05
-1.66305326903644e-05
6.06084921413304e-06
-1.58357292114005e-05
-9.75522346168619e-06
-2.6832675696436e-05
4.35747136668158e-06
-2.14698581559648e-05
-1.22026259661595e-05
-2.18223774176089e-05
-3.16570330907005e-06
-1.7673422266193e-05
-6.12431490245801e-06
-5.02147453187772e-06
-2.06121884730427e-05
-1.07802772973395e-05
-2.56882070407134e-05
-3.01522969473249e-06
-1.20391212420082e-05
1.55074613008675e-06
-1.64988207838493e-05
-3.18929443405292e-06
-1.27762623276608e-05
-9.29630213179905e-06
-1.68196809547614e-05
-1.60760930789692e-06
-1.9424470539226e-05
-1.86463784733491e-05
-2.36632247118899e-05
-1.28812692039528e-05
-2.57397607933386e-05
-9.49194558855283e-06
-2.28768730536724e-05
-1.50938351285013e-05
-2.14210939399657e-05
-1.32941290140661e-05
-1.91817768899989e-05
-1.84223080231899e-05
-3.49389415027997e-05
-2.72553157501104e-05
-1.48338520518693e-05
-2.35994514826982e-05
-2.53673320511767e-05
-7.92395589277697e-06
-1.05805895753204e-05
-1.48343637809708e-05
-4.82450790525287e-06
-9.94653261489691e-06
-1.07641535104887e-05
-1.0029767934844e-05
2.02769240564519e-06
-2.86689257921e-05
-3.14310896378339e-05
-3.17517661287917e-05
-7.67820589324925e-06
-2.55053155139674e-05
-1.99484748497142e-05
-2.50441170396518e-05
-2.02331935139355e-05
-1.34938619808576e-05
-2.28269803430684e-05
-1.13321181490761e-05
-2.19439735216553e-05
-7.56216960601633e-06
8.35006309903674e-07
-6.74462089230458e-06
-6.30509559386264e-06
-4.0349166104375e-06
-1.57515245229446e-05
-7.33835330553655e-06
-2.74336469127514e-06
-3.61368013486093e-06
-2.13727368059229e-05
-4.15548002608467e-06
-2.68217827451495e-05
-1.47682407025403e-05
-4.76056664159596e-06
-2.98595633239976e-05
-1.55442776570876e-05
-1.5267461455255e-05
-1.10474997291564e-05
-1.89538342808723e-05
-2.10095003558039e-05
-2.05062701093426e-05
-1.78567798712915e-05
-6.42921121920675e-06
1.8540433167057e-06
-2.80057452101319e-05
-1.2080087191722e-05
-1.88744648685027e-05
-1.88792566687334e-05
-2.4672102227183e-05
-9.2839156355893e-06
-3.39164527341156e-06
-2.07358278219705e-05
-1.35375240567114e-05
-9.61005908599893e-06
-1.98043816301315e-05
-1.17162612600252e-05
-1.5201197746169e-05
-2.82254354195254e-05
-1.30847565741052e-05
-3.71881451739477e-06
-3.16203062843881e-05
6.02755089267308e-06
-1.0361186916692e-05
-1.13492575069198e-05
-2.73501649059107e-05
-1.8039254817482e-05
-5.73962139514042e-06
-1.77442544142061e-05
-1.64231585544041e-05
-2.07303423147304e-05
-1.23803685262885e-05
-2.34001883795303e-05
-2.42121200878431e-05
-1.4973693438046e-05
-1.3172091603191e-05
-1.63497466277566e-05
-2.94804519808939e-05
-1.45923741214321e-05
-1.52185523767052e-05
-1.17749008544611e-05
-1.16624421989941e-05
-1.84189330774201e-05
-2.45197228331475e-05
-1.66883475195749e-06
-1.12725473302887e-05
-9.02475659437127e-06
-1.00254468980178e-05
-1.36358364283032e-05
-2.25574002516553e-05
-6.48099255270708e-06
-3.48445930849751e-05
-1.5879483800896e-05
-1.71852478081368e-05
-1.69359201246345e-05
-2.53674315282839e-06
-2.44262542005067e-05
-2.87048179169604e-05
-3.62550684580981e-05
-3.48348734599069e-05
-2.09394282728198e-06
1.23386377777198e-06
-2.00889660741837e-05
-2.08692951274809e-05
-2.09268053444533e-05
-1.82227000709764e-05
-2.01069174446606e-05
-1.72733176530409e-05
-8.22687777551008e-06
-1.13898955627652e-05
-9.74387160436882e-06
3.84600703656425e-07
-2.21739216308928e-05
-1.17070930475572e-05
-1.97599081269607e-05
-3.70833369861496e-05
-2.42980795703994e-05
-2.19498956485705e-05
-1.21763899716752e-05
-1.95216130918665e-05
-1.12754726920652e-05
-6.21839109106147e-06
-1.45176499257021e-05
-1.81111092189459e-06
-1.55239697292802e-05
-4.85984650998634e-06
-1.41771409828035e-06
-2.04434480087444e-05
-3.08829831006422e-05
-1.04213753529747e-05
-1.51443256755957e-05
-1.77189133297609e-05
-1.26270882309978e-05
-1.45787625995006e-05
-1.05699439098143e-06
-2.02450718665954e-05
-2.02144798456833e-05
-7.04771114349868e-06
-5.20964399042712e-07
-8.42320710311927e-06
-1.61351697516353e-05
-1.5051178612547e-05
-2.46062228435701e-05
-1.90060779114937e-05
-3.1237064496477e-06
-1.05221338481371e-05
-2.6395270551297e-06
-9.18527145490318e-06
-2.63550443561351e-05
-1.25493355334349e-06
-1.22266085372676e-05
-1.06444234431741e-05
4.14086370900496e-07
-4.50537988438607e-06
-3.21091344140764e-05
-5.31745171868377e-06
3.80381121369026e-06
4.3307188342761e-06
-8.09552675483789e-06
-1.94182375388333e-05
-2.41077715726414e-05
-6.90583047012552e-06
-1.96915117347567e-05
-8.9920051964907e-06
-1.69444752333444e-05
-1.53799672912543e-05
-2.11023244407547e-05
-1.1875613177472e-05
-1.66498844150315e-05
-1.13537665608235e-05
-1.66093774769281e-05
-1.16608840119237e-05
-3.38808940262975e-05
-6.94804833517896e-06
-6.32544166268622e-06
-7.93076376823116e-06
-1.95103619401454e-05
-1.62977244322299e-05
-1.281901833373e-05
-3.08995780067932e-05
-9.93744909274609e-07
-3.13254744320827e-05
-3.10175249313371e-05
-5.29569720747742e-06
-2.55628994141929e-05
-2.45517684723455e-05
-8.99284682986575e-06
-8.938909712755e-06
-1.12167602898401e-05
-2.97885770555535e-05
-2.62424758940977e-05
-1.6873138393142e-05
-1.94521040980223e-05
-1.62238701989428e-05
3.66406842128555e-06
2.91674998028758e-06
-3.57838566419848e-05
-1.59035198213415e-05
-9.56435541850076e-06
-1.82578366160743e-05
-1.84798750032737e-05
-3.21279760389792e-05
-2.03318497361155e-05
-1.79251532999672e-05
-7.29580272911547e-06
-6.10387912989782e-06
-3.62397256971573e-05
-1.52330620292209e-05
-3.62911036577862e-05
-1.73031041150591e-05
-1.25967407591309e-05
-1.49871866176728e-05
-1.31896322778332e-05
-4.0135830667675e-07
-4.63833601385316e-06
-2.85763985387994e-06
-1.18167847378236e-05
-1.56557213714567e-05
-5.41325203525083e-08
-1.04466365835799e-05
-1.7231117698668e-05
-1.7034759253329e-05
-1.54050272211094e-05
-1.39872108220831e-05
-1.17173954248524e-05
-6.70592422951664e-06
-2.39496772710218e-05
-1.57207287663182e-05
5.77005819248538e-06
-1.18856487293678e-05
-1.83198305258227e-05
-3.18150896510652e-05
-1.57412665150405e-05
-1.29901986728125e-05
-1.79034923522788e-05
-1.43566151956564e-05
-1.89347383065809e-05
-2.04981189967164e-05
-1.86065220693708e-06
-2.90298098734058e-05
-9.44176141386508e-06
-4.41067755358495e-06
-3.98445329600032e-06
-2.27654946993976e-05
-8.87464406369545e-06
-1.40019902268986e-05
-1.40386836671253e-05
-1.19793885556832e-05
-1.70381947830578e-05
-2.39854660761974e-05
-1.78333427288755e-06
-2.48737351246182e-06
-1.89183325130915e-06
-1.64400342454428e-05
-2.14731342236307e-05
-2.2261969089042e-05
-1.61276818137945e-05
-1.24149872994319e-05
-7.20545726381149e-06
-3.8518851956874e-06
-1.71864049311744e-05
-1.27618363471505e-05
-7.29790681982239e-06
-1.332757048937e-05
-2.31916633598255e-05
4.11112530108706e-06
-2.64638815303172e-06
-2.63016459812695e-05
-1.41586167278776e-05
-2.25698685810681e-05
-1.77772001087744e-05
-2.7306880987739e-05
-1.32370063378537e-05
-2.11395491528012e-05
-1.52542757482693e-05
-1.24595269541563e-05
-2.47754079043563e-05
-1.21629622663579e-05
-2.11332318585206e-05
-3.77593882830725e-05
-1.27321334851146e-05
-1.72335040826243e-05
-9.50952507803818e-06
-2.83005556252246e-05
-3.53303478013151e-05
-1.18868487680902e-05
6.97066539091025e-06
-2.64882352074669e-05
-3.31893518530857e-05
-2.50741410431127e-05
-6.88760947858149e-06
-2.31016701675275e-05
-1.92572324536335e-05
-1.27618787810223e-05
-1.0881093401355e-05
-1.74636663169481e-05
-1.75921053732993e-05
-7.97033185990431e-06
-3.33656292672282e-05
-6.70760326285194e-06
-1.9368986476734e-05
-2.17491476663748e-05
-1.76362834626998e-05
-4.81314865798737e-06
8.23872646150087e-06
-2.360511899455e-06
-1.41294188856212e-05
-2.11482027143293e-05
-7.84663129181517e-06
-5.65211765943888e-06
-1.37205395735371e-05
-9.4184000663825e-06
-1.59799885887699e-05
-1.0328808761026e-05
-1.96992692184181e-05
-9.04738064158454e-07
-6.60787656269991e-06
-3.07530310171798e-05
-1.28929095377047e-05
-1.61252320870186e-05
2.72333388824319e-06
-9.24300840004305e-06
-2.06387810574784e-05
-9.55437203667713e-06
-1.82986698333462e-05
-2.06576775687319e-05
-6.04340120023664e-06
-1.27381005371132e-05
-9.70723183347358e-06
-1.71375121228125e-05
-1.83309015944432e-05
-1.43025902831289e-05
-2.67033818291432e-05
-1.55480433075172e-05
-1.57695343620689e-05
-1.20976414204461e-05
-1.87909265656207e-05
-6.12265327207984e-06
-7.97234596676196e-06
-3.09931483379438e-05
-1.00783042293597e-05
-3.25595065849834e-05
-2.71812439666533e-05
-2.50145217596125e-05
-2.45035450488607e-05
-2.99697245673174e-05
-2.10802404945769e-05
-1.86026963407159e-05
-1.46652366093137e-05
5.70262436776627e-06
-8.45839345346178e-06
-1.27859167747586e-06
-1.21500575355655e-06
-1.5804792167499e-05
-1.00291765141387e-05
-2.2542789772976e-05
-1.86344941654329e-05
-2.36464326179496e-05
-7.0958960958854e-06
-1.05758290670169e-05
-9.30894848400547e-06
-2.08152301833654e-05
-2.29219741549639e-05
-1.03190977053399e-05
-2.72444635796446e-05
-2.50016439236573e-05
-1.69462962458214e-05
-7.26577197549888e-06
-7.446856859568e-06
-1.7374277532978e-05
4.12312560897639e-06
-1.98012197472103e-05
-9.76417601634666e-06
-9.03953380885548e-06
-1.68679028059909e-05
-1.53787741347452e-05
-5.69256907981114e-06
4.15062925595643e-06
-1.21055421693593e-05
-8.11381245239963e-06
-3.0193056739694e-05
-1.15088391242555e-05
-1.34563775561382e-05
-1.05978306037567e-05
-1.33452859150243e-05
-1.23217540175826e-05
-2.13137985961388e-05
-4.48545327618495e-06
-2.12014432734002e-05
-2.11136888697824e-05
-1.85186970978006e-05
-1.34085313132877e-05
-9.93255230325734e-06
5.05147795717069e-06
-1.64022153447815e-05
-2.0740533995277e-05
-2.34832767499606e-05
-1.48629266392841e-05
-1.25227643491474e-05
-6.65706960522626e-06
-1.34368345787526e-05
-3.39695328297326e-05
4.86694866509198e-06
-1.94446820295344e-05
-6.11898779300687e-06
-1.47068462458072e-05
-1.39272427079874e-05
-1.90473594023529e-05
-2.80090438928341e-05
-1.09976212353514e-05
-1.23268928129988e-05
-1.65626467167515e-05
-1.0563715571539e-05
-1.38661499841898e-05
-1.13453553822769e-05
-1.06454550305815e-05
-2.37989770618072e-05
-1.11942172002331e-05
-1.70622742887013e-05
-4.91900498469996e-06
-1.73300292052631e-05
-2.58796198657839e-05
-2.64446511211696e-05
-1.30888619117349e-05
-1.76761641526105e-05
-1.69263650243736e-05
-1.00947342428334e-05
-1.81802783803998e-05
-2.36852329859924e-05
-1.1559638584022e-08
-3.6790045278022e-06
-1.81418828079143e-05
-1.26495079323928e-05
-9.8719985377301e-06
-2.79605268016723e-05
-3.03703358924012e-05
-1.43711801230324e-05
-2.56395435015339e-05
-2.20525128594998e-05
-1.58174785231737e-05
1.20671241547907e-06
-2.38267372653664e-05
-1.40577142670808e-05
-1.25845821763649e-05
-1.91734536742264e-05
-1.79134335333632e-05
-7.5323646928855e-06
-1.97485573113246e-05
-2.14471298483578e-05
-1.91740403194915e-05
-1.81851750970949e-05
-1.0451069524571e-05
-6.52708428077183e-06
-2.00729622666117e-05
-9.62399171418279e-06
-2.22658195330289e-05
-2.12482425383019e-05
-2.52536907123381e-05
-1.25418062630252e-05
-1.42573430961276e-05
4.60264753552551e-07
-5.54590311989633e-06
-1.09021034909356e-05
-3.72469265088115e-06
-2.46892688560727e-05
-1.88404160122507e-05
-9.00564235048756e-06
-1.37287337772334e-05
-2.02511482356098e-05
-1.83149891736436e-05
-4.68778441328687e-06
-6.77147533874919e-06
-1.68008566784839e-05
-8.71063399679464e-06
-2.07314994689e-05
-2.09443916414641e-05
-9.19854549156787e-06
-7.42443770687213e-06
-1.70218219596206e-05
-2.4404031455185e-05
-3.77862171170978e-06
-1.71641750367582e-05
-1.99586476087903e-05
-1.155461995705e-05
-1.86756405287619e-05
-2.23144512190436e-05
-4.36677555385491e-06
-2.08382203220261e-05
-3.40135649288633e-05
-1.43592084572374e-06
-1.41161092605252e-05
-1.26305642239094e-05
-8.71703997251123e-06
4.330821989936e-06
-1.32277102678327e-05
-1.66379096031271e-05
-1.23575910133828e-05
-1.31143571329751e-05
-4.21619348069659e-06
-1.07643356113077e-05
-1.18481723327548e-05
-1.31583654989385e-05
-2.20954578643466e-05
-1.81262965595561e-05
-1.96138435681469e-05
-1.21680121858365e-05
-1.96999969910541e-05
-9.76136785503545e-06
-1.84495940931873e-05
-6.46411644668998e-06
-1.76547544220908e-05
-1.1498595703872e-05
-1.16592349666412e-05
-1.41610362954419e-05
4.29743067594893e-06
1.61558597020081e-05
-2.37533220224369e-05
-3.09660395102181e-05
-7.95769601115845e-06
-1.20024129780665e-05
-2.15069520336207e-05
-4.54362173790226e-06
-1.876262076726e-05
-3.05610972732551e-05
-2.38318588569599e-05
-1.60110390357712e-05
-1.42356354470033e-05
-1.64507656405717e-05
-2.37302890093295e-05
-2.47707390816667e-05
-1.13554697641817e-05
-3.04024558849358e-05
-3.59661914568707e-06
-2.25635762440343e-05
-2.05278276463217e-05
-1.0764834812356e-05
-2.86463059477917e-06
-2.49193980765928e-05
-1.59942267883327e-05
-1.61010175321961e-05
-1.81708442720358e-05
-2.0244806934624e-05
-5.78513571039093e-06
-1.29610537042701e-05
-2.37801085035512e-05
-2.75253746021869e-05
-1.09400924980584e-05
-3.55686754447613e-05
-2.34727407976157e-05
-5.77402636787876e-06
-4.68519366790418e-06
-1.02668086301483e-06
-3.11876527433394e-06
-1.23808693534718e-05
-7.07115772124323e-06
-2.00650181842903e-05
-2.4400785191274e-05
-2.36742523284842e-06
-1.82769557567857e-05
-1.79603691700848e-05
-1.9100789217534e-05
-1.9222580409682e-05
-1.60288367564349e-05
-1.15609824562995e-05
-2.27036051462616e-05
-2.23052076115985e-05
-1.73375347896069e-05
-2.41285279215057e-05
-1.40400212405873e-05
-1.32279312190791e-05
-8.31100151418629e-06
-1.9697215631599e-05
-1.11275478431845e-05
-1.51674608266454e-05
-1.35240993928789e-05
-1.68841953914109e-05
-1.13265253471081e-05
-1.99075124922243e-05
-1.0234534760742e-05
-1.8506523054678e-05
-1.94228209199832e-05
-1.26399932181776e-05
2.64406816376717e-06
-2.43905368525395e-05
-1.34956218973022e-05
-1.78216662451492e-05
-3.25776936468779e-05
-2.4777328377009e-05
-9.73825185406507e-06
-1.11838071386001e-05
3.0270850154148e-06
-9.35990237620607e-06
-3.04626351553667e-05
-2.22127178962188e-05
-2.68493930821585e-05
-2.40603266676777e-05
-3.85872608175915e-06
-1.53372359056218e-05
-1.23657178930274e-05
1.91217176315308e-06
-1.29302745564736e-05
-2.03635844154114e-05
-8.2238707220695e-06
-1.55091692721812e-05
-2.15096457256457e-05
-1.51243556701977e-05
-5.83927962526384e-06
-1.38593893907101e-05
-2.25723217137614e-05
-1.78326233742083e-05
-2.95180927125427e-05
4.70873832896052e-06
4.49427701422056e-07
-3.60354877113385e-05
-2.40959789201383e-05
-1.70527437952042e-05
-6.69175905288028e-06
-2.42487657768931e-05
-8.95904749663517e-06
-2.79613806199163e-05
-2.39034749619134e-05
-8.16330194110954e-06
-1.40574029076338e-05
-4.54091070859576e-07
-2.18451534204402e-05
-2.68834014600426e-05
-4.05330183850936e-06
-1.45342058634404e-05
-3.34458584790206e-05
-1.68035900454407e-05
-1.33902651867935e-05
-1.01424880010717e-05
-2.64075045836469e-05
-4.86523420884701e-06
-5.73845606797237e-06
-9.42594555069806e-06
-1.76474399976239e-05
-3.24873458525381e-05
-1.80662034671951e-05
-9.56079003548711e-07
-1.70258107246101e-05
-1.37538259308627e-05
-2.38675858100204e-05
-1.36549770709792e-05
-2.40932145432751e-06
-1.34322794713834e-06
-1.48299856395938e-05
-2.14746145644726e-05
-1.15325647741005e-05
-3.60930835149773e-06
-1.43873223743281e-06
-2.03159254056266e-05
-2.64622749761397e-05
-3.57432525094482e-05
-7.3386683159959e-06
-1.48424745508499e-05
-1.43727123972017e-05
-1.05106026520096e-05
-1.11191358755265e-05
-1.73911688058192e-05
-2.1719321210592e-06
-2.06558389452936e-06
-1.02373523046156e-05
-1.53531954087139e-05
-2.92678071245632e-05
-2.60491774843303e-05
-3.46163084850829e-06
-6.02057358293114e-06
-2.7825329605782e-05
-2.82130950141555e-06
5.03525479135322e-06
-3.04993087727135e-05
-2.6226582885091e-05
-1.27723182044578e-05
-1.03443298777507e-05
-5.2386166780786e-06
-7.29108752969029e-06
-1.27051579976045e-05
-1.39459109936091e-05
-8.06550253787993e-06
-1.56870300456304e-05
-2.7104062536514e-06
-2.45963831659556e-06
-1.37936879343042e-05
-5.42534852155278e-06
-3.16325070182607e-05
-4.5123652386401e-06
-1.27526539367501e-05
-1.14456553460779e-05
-2.46904664174291e-05
-3.17221721244556e-05
-1.77265944877086e-05
-1.23749380156826e-05
-9.43402663097924e-06
-2.59838990736641e-05
-1.84626159341321e-05
-8.84527113751977e-06
-4.35701037630647e-06
-2.30687134308699e-05
-2.32649634781328e-05
-2.14019608830098e-05
-1.84176425642062e-05
-2.43320533734533e-05
-1.44092951803754e-05
-7.94075379100879e-06
-1.82342150919956e-07
-1.11143577193303e-05
-2.10439857953562e-05
-4.10404039117638e-07
-1.07944692020253e-05
-1.26398472431951e-05
-1.52129764185623e-05
-1.69893151733868e-05
-1.59182344149093e-05
-1.49000866672756e-05
-7.60517832106136e-06
-4.27454099028267e-06
-1.09230166492678e-05
-1.28577704582368e-05
-6.99039339220283e-06
-2.30122793864668e-05
-1.42817653487261e-05
-8.86992066984995e-06
-1.40254563567564e-05
-1.2254177275336e-05
-3.38089611761046e-06
-1.28110708867045e-05
-2.80396370885473e-05
-1.6843458951719e-05
-9.46268259604418e-06
-9.5351099377547e-06
-1.55548523420049e-05
-1.2689378660837e-05
-2.58837362760626e-05
3.79804067052213e-07
-9.12358936590564e-06
-1.15790755658633e-05
-6.02786468488136e-06
-1.75334122406485e-05
-6.5855425090436e-06
-6.68065447450736e-06
-3.85510243143809e-05
-1.12329895423092e-05
-1.95163755045162e-05
-1.60952914444114e-05
-2.25701852777983e-05
-3.24425101613938e-05
-1.92086569910214e-05
-1.29213907372607e-05
-1.71677144621267e-05
-1.92899471016933e-05
-9.29683541108994e-06
-2.07097043227513e-05
-1.37340699463736e-05
-1.35205654245748e-05
-1.68994988441822e-05
-9.18836684941647e-06
-1.41691979456822e-05
-1.96119005446276e-05
-1.1306689810086e-05
-2.49042210938195e-05
-8.59895831080273e-06
1.7470052344491e-06
-8.49566725689496e-06
-1.63199521820632e-05
-7.22835962327389e-06
-2.47003896076217e-05
-1.23995443372656e-05
-3.42697961008641e-05
-3.8849190584991e-06
-1.79278202423642e-05
-1.93305325743878e-05
-2.11770469236365e-05
-6.45747629465515e-06
9.30329153087748e-06
-1.50523897239178e-05
-1.62974224795273e-05
-2.31984222220767e-05
-2.03027281624895e-05
-3.94918604242473e-06
-1.11891716717938e-05
-1.19443730334702e-05
-1.77255167669213e-05
-4.78402800946031e-06
-2.90011210207302e-06
-5.95572891004689e-06
-2.21894312252433e-05
-3.25822921854661e-05
-1.14768564489693e-05
-1.73088235204521e-05
-1.62348906735114e-05
-9.02337908736488e-07
-3.04567613393582e-06
-3.01788889205179e-05
-1.52167315002994e-05
-6.7309211966023e-06
-8.38416352941818e-06
-6.64466170074132e-06
-1.6012521744546e-05
-2.13533553734907e-06
-6.56279269062974e-06
-8.09854950353599e-06
-1.45151482612297e-05
-1.11410430848544e-05
-2.03492303539538e-05
-1.03397254241254e-05
-1.94888045474504e-05
-2.07406642317228e-05
-1.46907863539262e-05
-1.05173068772814e-07
-3.17161972351155e-05
-1.17544223703336e-05
-1.29644310308489e-05
-1.30642620296924e-05
-6.32127954617182e-06
-2.4687592803915e-05
-2.22088832045946e-05
-1.12194369415471e-05
-1.55609368034721e-05
-1.394218385769e-05
-1.09367231333876e-05
-2.69951717923488e-06
-2.41506943803646e-05
-1.85901521278888e-05
-1.07330919156449e-05
-7.79667087944082e-06
-1.59062256334502e-05
-3.64317960921622e-05
-1.17902283738767e-05
-1.30318725139138e-05
-7.3987332149287e-06
-2.61257167448084e-05
-8.26463630557528e-06
-1.38708452504455e-05
-2.99105944270531e-05
-1.0285178762021e-05
-2.01460701275304e-05
-2.28436096982362e-06
-3.00239562348962e-06
-1.88897860563404e-05
-1.57340647831116e-05
-9.6015465299189e-06
8.06589185932139e-06
-9.1613903386599e-06
-1.54735252952478e-05
-2.15553423111843e-05
-1.84110262592244e-05
-8.66037412866131e-06
-1.45773651686361e-05
-1.70388381037422e-06
-1.72971697858251e-05
-1.70150546514339e-05
-1.52969302311596e-05
-2.06566457553988e-05
-2.22151524531945e-05
-1.48395194292315e-05
-2.52307727837211e-05
-1.60505687826286e-05
-2.18446295676806e-05
-1.27310864623695e-05
-1.07426434979471e-05
-2.19062253376139e-05
-1.46628954783211e-05
-2.05538906206742e-05
-3.91834558208888e-05
-1.58503619019206e-05
7.37346469253059e-06
-1.44717358079466e-05
-1.40178051053723e-05
1.70701650738213e-06
-3.46867839165483e-05
-1.43226489737612e-05
-7.20569640183817e-06
-1.27133481891125e-05
-2.18057671868388e-05
1.28491432817384e-07
-1.99868618522944e-05
-5.81128544726693e-06
8.24978066814712e-06
-9.39821428101757e-06
-2.23080634735123e-05
-1.36460257098063e-05
-1.8351274377592e-05
-1.59930363849383e-05
-2.11473676758881e-05
-8.29412777689818e-06
-1.24972536264242e-05
-1.30990837051103e-05
-2.39912313372463e-05
-2.598407019288e-06
-1.9920638976567e-05
-1.08899561856114e-05
-1.20709416162142e-05
-3.07419266448546e-05
-9.57724276065018e-06
-1.38712455645874e-05
-7.36083701008535e-06
-1.91882934500915e-05
-1.19615452747901e-05
-1.69344124410483e-05
-2.28988151524415e-05
-1.0267171422373e-06
4.12283281535753e-06
-7.69152573000928e-06
-3.94074166197303e-06
-1.74794661642153e-05
-1.2910171957519e-05
-2.55426422910293e-05
-2.93637479162992e-05
8.14415213343076e-06
-4.48570213431148e-06
-1.45268468191665e-05
-9.96025941770553e-06
-3.68820539565106e-06
1.53721975016228e-06
-9.47073741423052e-06
-1.7667214148511e-05
1.75112233124706e-06
-1.89117659480134e-05
-1.48218570924804e-05
-1.82918064610496e-05
-3.1465087599099e-05
-1.17971140632665e-05
5.89672758840773e-07
-8.68550948896868e-06
-2.73571854332925e-05
-1.88402913750105e-05
-1.52452715535434e-05
-7.34828965030117e-06
-1.00408412210784e-05
-8.75911123091572e-06
-2.47771436558042e-05
-2.97817575043431e-05
-1.96266348610931e-05
-8.37934536942838e-06
-1.82043476128368e-05
-1.60536235758595e-05
-2.56463565203568e-05
-2.67513054933513e-05
-1.76527466902836e-05
-2.0836140981841e-05
-1.91531531688125e-05
-2.59163989450297e-05
-1.24989893389814e-05
-2.65808440390302e-05
-1.90894005553458e-05
-2.69710959722737e-05
-1.64660934903661e-05
-8.13919288708643e-06
-1.84482678913237e-05
-4.00509475688184e-05
2.94885333155925e-06
-9.89789169391184e-06
-2.89033762340609e-05
-1.88374524842111e-05
-6.48469073541441e-06
-1.87315230492438e-05
-2.03845096432966e-05
-8.43031883056062e-06
-1.77753372227624e-05
-1.35966254493035e-05
4.90523333380592e-07
-3.62712411861182e-05
7.00361158725445e-06
-1.22052318201487e-05
-2.31732372127498e-05
1.48936338384608e-06
2.50236095337077e-06
-2.13768559375505e-05
-3.99671579826845e-06
-2.43426828230727e-05
-1.51580279018741e-05
-9.99099023768706e-06
-2.80370707012802e-05
-1.10220978079254e-05
-1.05452515053805e-05
-1.78358292434528e-05
-1.15914266116049e-05
-1.20326047401077e-06
-1.68961386832657e-05
-2.91506259803916e-05
-1.520358146363e-05
-1.92972494049211e-05
-1.21752047221416e-05
1.95282494576078e-06
-2.71611276452167e-05
-1.32429443352846e-05
-1.14968701740355e-05
-2.29420788889098e-05
-8.51019083203513e-06
-1.03716489102186e-05
-1.19743019255118e-05
-1.30646906648218e-05
-5.32935253594711e-06
-1.52049362412053e-05
-1.57334426568115e-05
-1.7955832806866e-05
-3.55481173395151e-06
1.89664470898088e-06
-1.87250802261469e-05
-2.61657373328388e-05
-1.50370877641835e-05
-1.54806483467337e-05
-9.55148456247799e-06
-4.97852256946601e-06
-2.46196716952585e-05
-1.76057531676581e-05
-1.30882751145206e-05
-2.4088404927535e-06
-1.71727800846004e-06
-1.92641514800993e-05
-1.08390449855211e-05
-1.79914010066445e-05
-1.83392341128183e-05
-2.34942910412303e-05
-1.21798011204017e-05
-1.62449945940979e-05
-2.10674741185533e-05
-1.91813448739747e-05
-1.38401023401079e-05
-1.12142922620063e-05
-4.32441867823931e-07
-1.22825625267075e-05
-2.32525563177985e-05
-1.064324833435e-05
-2.18711165342803e-05
-2.06659563164095e-05
-2.85122178820252e-05
-2.09101189180196e-05
-3.51857123594801e-06
-8.0470440567015e-07
-2.49569580340112e-05
-6.1838661005816e-06
-1.74684398693557e-05
-8.5948477517499e-06
-1.49075971088736e-05
-2.59188251272878e-05
-1.03146902017307e-05
-8.34109991280884e-06
-2.39390275644929e-05
-2.34506586790529e-05
-2.33969488746169e-05
-1.7595915828246e-05
-1.21776612558623e-05
-1.37607832450813e-05
-3.1171030046909e-05
-1.38760173453471e-05
-2.8347618709791e-05
-9.44451130204731e-06
-2.17948100266048e-05
-1.39758830954686e-05
-1.65475751116976e-05
-2.2171190767126e-05
-9.28757672105641e-06
-2.34496107652072e-05
1.03968069225617e-06
1.71418579547927e-06
-2.53534291727815e-05
-1.1089482316558e-05
-2.35943466708288e-05
-1.35187724339336e-05
-6.70071954906431e-06
-2.53850933820922e-05
-2.91045707510353e-05
-9.48930898813981e-06
-2.65791188893291e-05
-2.05377435222179e-05
-2.06594079555534e-05
-2.63284247053822e-05
-1.22558914576544e-05
-3.23421203635091e-05
-1.4351697875155e-05
-2.53700054254815e-05
-1.0651431482063e-05
-1.63779380074802e-05
-8.74310132395843e-06
-7.8648593955423e-06
-1.95510501185572e-05
-2.07783103244001e-05
-2.63934881945586e-06
-3.71554371053739e-06
-2.20222723776013e-05
-2.67915874140125e-05
-1.77025840579606e-05
-3.67385553055356e-06
-2.73679690397919e-05
-1.96343453818973e-05
-8.04692656452968e-06
-1.60935467007757e-05
-5.38758253511832e-06
3.82574538525273e-06
-1.58626354056626e-05
-1.64045606950416e-05
-1.10882283024921e-05
-1.21441812366873e-05
-4.68188562686561e-06
-1.37683538013125e-05
-2.6017203812318e-05
-2.25397859858545e-05
5.04169030889788e-07
-2.22767715592427e-05
-6.14909600560592e-06
-2.52996190059969e-06
-3.15735242850946e-05
-2.28630608081883e-05
-1.60973914480162e-05
-1.33431463716811e-05
-2.08944625172804e-05
-1.70777014044289e-05
-2.74231778066105e-05
-7.89673563505649e-06
-1.52497500585107e-05
-1.51125770903749e-05
-2.31615513380514e-05
-1.49650143934546e-05
3.16509450636078e-06
-1.28809492563878e-05
-1.82254586557055e-05
-2.29307695457107e-05
-8.91768667620204e-06
-1.90663411044165e-05
-1.2461344269114e-05
-1.49783675475448e-05
-7.73572726428835e-06
-2.03128966244104e-05
-1.43853710873772e-05
-9.86556377548635e-06
-1.74514650124383e-05
-1.36841919697765e-05
-1.32565980026986e-05
-9.15749460931135e-06
2.97384868063567e-06
-1.7771071335293e-05
-2.368610130449e-05
-1.33935040311403e-05
-4.48185943057334e-06
-2.13731953610456e-05
-3.66537661891059e-05
4.90728045584608e-06
-2.21450999067202e-05
-1.18059706884948e-05
-2.27337100230069e-05
-2.37871375813321e-05
-1.21648888004545e-05
-2.98914656872375e-05
1.45005368303483e-05
-1.51512780670772e-05
-3.59119703274473e-05
2.02177038745812e-06
-2.06571109796424e-05
-1.66303102102652e-05
-8.13901643678e-06
-1.16340232675891e-05
-6.68100487661539e-06
-7.53042438986802e-06
-1.36061970563361e-05
-1.23437227060129e-05
5.18807997089177e-06
-1.76683292391846e-05
-2.50760333422032e-05
-2.62902620694963e-05
-1.98586124593595e-05
-5.76672872558161e-06
-2.18633643549955e-05
4.30079288552137e-06
-6.8487772313252e-06
-1.84629282158775e-05
-1.02549208278814e-05
-1.13069878223361e-05
-1.57426322405072e-05
-2.78011994417856e-05
-5.24863043473842e-07
-2.36792291585e-06
-7.76299986804067e-06
-5.73555127437396e-06
-1.09686741901025e-05
1.08445862768674e-06
-1.89514205761416e-05
-1.84884266075453e-05
-9.78186124650035e-06
1.29062831883882e-05
-9.04174925263315e-06
-1.3502282272108e-05
-2.04425343392133e-05
-1.47148246706989e-05
-1.34367555935829e-05
-1.17351644572092e-05
-2.24854421729506e-05
-7.22232185410354e-07
-1.49066393491766e-05
-1.66301985405086e-05
-1.80663686224112e-05
-1.82855605193609e-05
-3.00664753596647e-05
5.51277154539452e-07
-1.58459006239631e-05
-1.63931314534761e-05
-1.87532375622607e-05
-2.68837924215968e-05
1.96362710100479e-07
-1.04564473828264e-05
-1.86084943319223e-05
-5.52072387925845e-06
-8.68122677345389e-06
-8.02585855270117e-06
-1.93804473938256e-05
-1.84804029837024e-05
3.75482071978832e-06
3.93620108108241e-06
6.02006038965182e-06
-1.34345031629661e-05
-1.64357782179792e-05
-1.99104741388695e-05
-1.33681845365519e-05
-1.78753625039317e-05
-2.12472989902039e-05
-5.38946185777861e-06
-1.1206637834171e-05
-2.04478781671702e-05
-2.62264869707554e-06
2.33778811534483e-07
-5.56708999576313e-06
-1.14144292453573e-05
-2.17334431468338e-05
-7.19773857245576e-06
-1.19259978790751e-05
-1.72052084744405e-05
-8.94420954277166e-06
-2.41572302864835e-05
-1.22129449358729e-05
-3.33652878293822e-05
-1.01140377300545e-05
-1.98597129428895e-05
-3.12651840934192e-06
-1.25320511043026e-05
-3.40713155978561e-05
-1.00766677830637e-05
-4.10182129625937e-06
-4.66309647267602e-06
-1.37596301533962e-05
-2.16803220482516e-05
-5.65719639425881e-07
-5.1968887350846e-06
-7.27572729916212e-06
-1.70069153923515e-05
-1.34262358579903e-05
-8.60396946238714e-06
-1.16042914244416e-05
-1.63001221321452e-05
-2.8873963705717e-05
7.70803004531241e-06
-4.90119518768802e-06
-1.67107331214067e-06
-1.09135555631073e-05
-1.81129997993601e-05
-1.38030019246093e-05
-1.2226598163233e-05
-2.47780430360808e-05
-1.74523026825867e-06
-2.0237300475477e-05
7.77516615434844e-07
-1.63001469081514e-05
-3.14431914099439e-05
-1.43558090396592e-05
-1.57159627058248e-05
-3.80256727677412e-06
-1.07993490518079e-05
-5.69451945602593e-06
-2.76730249949907e-05
-9.07747354394084e-07
-8.40856235607544e-06
-3.04062218584758e-05
-1.87527652848436e-05
-2.56121026127163e-05
-1.76777686650975e-05
-1.87408538122957e-05
-1.97121572166151e-05
2.20532052684468e-06
-1.07586815011924e-05
-6.1711637862953e-06
-2.0783482105606e-05
-5.55814766477408e-06
-1.96819217284415e-05
-9.45191193565754e-06
-1.27590811543137e-05
-1.59141351377664e-05
2.00370827594746e-07
-9.85901505438246e-06
-9.11345236643313e-06
-1.93011018763329e-05
-1.27289944741576e-05
-2.40769729604372e-05
-2.73164292386946e-05
-2.00717982279558e-05
-2.18190026091742e-05
-8.18006415122153e-06
-1.82828921259978e-05
-1.18057310319533e-06
-3.21165710690907e-05
-2.21418472386938e-05
-1.28131719002069e-05
-8.41216465013992e-06
-6.64966029403235e-06
-2.57228792232896e-05
-5.25189751011297e-06
-1.89951826403087e-05
-5.26634839535393e-07
-8.79138460932108e-06
-1.05909783524849e-05
-1.96605491552874e-05
-1.57779965392312e-05
-2.39701845203204e-05
-8.96794552896954e-06
-1.50902884918131e-05
-1.50225589192516e-05
-2.3725098690717e-05
-9.72750174832746e-06
-3.07979325179061e-05
-3.8423895995479e-06
-6.42437480887146e-06
4.20827265609488e-07
-1.48597960779781e-06
-5.76462403353625e-06
-1.10303665431316e-05
-8.27228339515397e-06
-6.07512021508271e-07
-7.94987690297502e-06
-1.74275990208024e-05
-1.32035851394918e-05
-2.13986205059111e-05
-7.39580396343433e-06
-2.0232571489022e-05
-2.44441269917078e-05
-1.04719271234166e-05
-1.14700651611611e-05
-1.93640452157145e-05
-1.71042077523055e-05
-1.20244146542379e-05
-1.3769097518793e-05
-9.36660988660972e-06
-1.94308359382751e-05
-1.29991154046748e-05
-1.36589352916986e-05
-2.43048783064743e-05
-1.08994140492848e-05
-1.60699542048829e-05
-1.100175041161e-05
-2.03740766078284e-05
9.77347587676443e-06
-1.00583741790462e-05
-3.78545780544531e-05
-6.97118818066934e-06
-3.47059513169396e-05
-1.86824798490416e-05
-9.04898358503812e-06
-2.11852326822032e-05
-3.37015975925491e-05
-7.2825606274792e-06
-1.51298471496467e-05
-1.32102069009178e-05
-1.44674267661473e-05
-1.27713089883511e-05
-8.14982413673699e-06
-2.76809529825074e-05
-9.41691016280767e-06
-1.80260466889285e-05
-2.08282782790133e-06
-2.50940671073013e-05
-1.13364318867605e-05
-9.02272175810025e-06
-2.04441662105435e-05
-2.21533623837002e-05
-1.14836204689083e-05
-8.62688447279037e-06
-7.88502461179019e-06
-4.34695064986558e-06
-2.56471413118966e-05
-7.84349367673724e-06
-2.03507762499461e-05
-2.24009032129981e-05
-1.5684480842086e-05
-1.03254654777241e-05
-2.61504105644027e-05
-1.2151840686879e-05
-3.29939339354699e-05
-8.48746718959223e-06
-5.13537161283462e-06
5.35257855492165e-06
-1.73877074674733e-05
-3.09190166449351e-05
-2.21367098115414e-05
-1.32321217630407e-05
-1.66488241692862e-05
-7.94243051031401e-06
-8.98855133586233e-06
-1.88328147321497e-05
-1.31327162663966e-05
-1.12068559522804e-05
-1.23662820637178e-05
-6.78375326131265e-06
-2.13010692854719e-05
-2.98618717089009e-05
-2.08374510485609e-05
-2.59844867300273e-05
-2.07164102996001e-05
-3.36723371642018e-05
-1.97647049877862e-05
-6.31136098371262e-06
-1.2224278100305e-06
-1.75938933904447e-05
-2.01083238395307e-05
-2.06954973697533e-05
-2.482001027411e-05
-1.8972286429177e-05
-1.07975479725873e-05
-5.54067915991956e-06
-1.59352273278101e-05
-1.73309307180886e-05
-3.07434448954096e-05
-2.813475231181e-05
-8.49153210153224e-06
-2.54732636474862e-05
-2.28454818314379e-05
-1.82986334185876e-05
1.0798546611303e-06
-2.36897900183195e-05
-2.88569668673186e-05
-1.86563654132768e-05
-4.54436515231038e-06
-3.12479381830258e-05
-1.84494025004781e-05
-2.45101402573434e-05
-1.85027264289598e-05
-2.58681525506621e-05
-9.82005742969486e-06
-2.77252846105079e-05
-2.0522634018783e-05
-1.7463695871127e-05
-3.47430169958427e-06
-9.53671355981569e-06
-1.84641439549496e-05
-1.27214084528489e-05
-3.18730258586299e-05
-1.47584379589097e-05
-2.03954371352902e-05
-1.86672455073065e-05
-1.7089167508885e-05
-2.66386524714119e-05
-2.59568990654874e-05
-2.40128637839922e-05
-3.53822861013945e-06
-1.22705674992174e-05
-7.12035644821839e-06
-1.89163489948061e-05
-6.28489308551981e-06
-1.12427781789653e-05
-2.02553382831868e-05
-1.83519411791051e-05
-1.63395701883644e-05
-2.06426669017816e-05
-3.08672962084142e-06
-7.72465875250238e-06
-1.72928397764723e-05
-1.21051357045428e-05
-2.68128156462561e-05
-1.92919091106243e-05
-1.42029909116954e-05
-1.33998256000693e-05
-1.78744321334165e-05
-1.20279440423048e-05
-1.32842247026438e-05
-1.72486847587017e-05
-7.45954362284133e-06
-1.69161532254847e-05
-1.98957018121908e-05
-3.27590457368186e-05
-1.87983786602692e-05
-6.2697919284243e-06
-2.25871485355518e-05
2.0924792377372e-06
-1.17866029371477e-05
-8.67274505789611e-06
7.12397919617732e-06
-8.75780820220296e-06
-2.38232368212492e-05
-1.19319880903166e-05
-4.05935985037516e-06
-1.26140560601821e-05
-4.30167645257104e-06
-1.63379373289387e-05
-1.22123999917166e-05
-2.07465479271294e-05
-1.57661711579615e-05
-2.09135704063304e-05
-6.25029862717816e-06
-1.78967357510626e-05
-9.14595994928178e-06
-2.13766546802339e-05
-1.75206581903008e-05
1.6051813356484e-06
-1.94299092343205e-05
1.00659729036598e-05
-7.31291747032179e-06
-2.61302505451143e-05
-1.84314349796649e-05
-1.10131477131534e-06
-5.6950401010064e-06
-1.51403450694596e-05
-1.60565379897503e-05
-8.58304896110325e-06
-2.03136837410445e-05
-2.52780124896486e-05
-1.66548509426544e-06
-4.165517483806e-06
-1.9415375577861e-05
-1.40868027657211e-05
-5.33058849618087e-06
-3.07250314520299e-05
-2.9582525104874e-05
-2.34831386394792e-05
6.10340834938796e-06
-9.28149681012655e-06
-1.97103904985201e-05
-1.0433956267843e-05
-8.12893978329535e-06
-5.33129973500837e-06
-2.62983130944669e-05
-1.3344654496845e-05
-1.30013760543501e-06
-1.68802364368448e-05
-1.94318524040217e-05
-1.54429090648252e-05
-1.25573834787847e-05
-2.52718353978313e-06
-2.49340153950633e-05
-2.5699733045708e-05
-1.01526646483862e-05
8.99936243950876e-06
-2.05870074444136e-05
-4.1421029945578e-06
-2.80499283948993e-05
-6.27300646094579e-06
-1.16924110152915e-05
-6.50644255536533e-06
-1.4312548738713e-05
-2.33679807185574e-05
-1.6876553052068e-05
-1.38236594919083e-05
-6.55032191493854e-06
-2.75809288064785e-05
-1.84731999176035e-05
-1.29222213534679e-05
-1.77804425504134e-05
-2.41628414075428e-05
-3.38285252468975e-05
-1.44106656750195e-05
-1.44015882052608e-05
-4.82192961614629e-06
-8.72744464902244e-06
1.08357171634385e-06
-1.59685593034528e-05
-2.04585445801057e-05
-1.91910373032972e-05
8.29014221225001e-07
-1.4117679387301e-05
-1.50874952139683e-05
-1.84358404343858e-05
-2.11298434203812e-05
-1.43434375367269e-05
-2.0373065112049e-05
-2.00783199249046e-05
-1.23865894523969e-05
-1.86617938399924e-05
-8.0666215285921e-06
-2.13035610342243e-05
-2.6130619298945e-05
-2.41646571207763e-05
-1.05028132022856e-05
1.455206722447e-06
-3.48394558550534e-06
-1.50659129454791e-05
-5.87307009081232e-06
-2.63795792985179e-05
-2.4385541851594e-05
4.09133196771787e-06
-1.34495563503105e-06
-2.59950201875125e-05
9.4874446011426e-07
6.63237821504338e-07
-2.30300667427385e-05
-5.38524265055326e-06
-2.44487456578083e-05
-2.48048033164238e-05
-2.05684783557351e-05
-1.21747554915637e-05
-7.75057560352053e-06
-2.80435508089505e-05
-1.71356869527994e-05
-2.52010026568129e-05
-7.30276120410514e-06
-1.64161057062481e-05
-1.82410552650377e-05
2.8555574988907e-06
-2.33371052915319e-05
6.56174344282491e-06
-1.13909025405838e-05
-1.83635440701257e-05
-2.76067193049305e-05
-1.58055233712506e-05
-1.30175076805347e-05
-2.47726734989032e-05
-1.99571253399492e-05
-5.57340621959686e-06
-1.58842816811757e-05
-3.34653727696162e-05
-1.11169468440368e-05
-5.28159278260076e-06
8.27129045885289e-06
-1.0599434831857e-05
-2.06791763037479e-05
-2.5074192010653e-05
-1.7225148952083e-05
-4.35662688684526e-07
-1.69410154350939e-05
-2.0077460363934e-05
-2.82267311906414e-05
-1.41936446463571e-05
6.32580256714216e-07
-7.78670500029218e-06
-2.65129815862603e-05
-7.53566324022309e-06
-2.24289657877502e-05
-1.6594913374717e-05
-1.53135758317509e-05
-3.44903401446161e-05
-2.17501707353051e-05
-3.70432771016649e-05
-3.34868016258792e-05
3.85863065104357e-06
-1.62367356173273e-05
-6.59308299125827e-06
-3.15075641842505e-06
-2.63929312424106e-05
3.8710667855006e-06
-1.62720335326542e-05
-2.70389987262627e-05
-1.81697561004387e-05
-1.92225297849079e-05
-1.84356195770309e-05
-1.55845066924493e-05
-2.07760430919111e-05
-4.56912938588643e-06
-8.25109341316609e-06
-2.78329851852869e-05
-3.88152123592008e-05
4.49532960347197e-06
-1.21447008184676e-05
-1.66597611248799e-05
-2.24812308533323e-05
-2.26447605661141e-05
-2.41149287224991e-05
-1.3680667763684e-05
1.61372906501966e-06
-9.24865148061055e-06
-2.60053770963584e-05
-1.66447490958724e-05
-1.50080552111232e-05
-2.16128181901836e-05
-2.51131165580566e-06
-1.0114191950453e-05
-9.87921258111518e-06
-8.90039148530596e-06
-2.43214819245666e-05
-1.38382940762053e-05
-1.83078689686092e-05
-2.58102306584127e-05
-2.66299735598013e-05
-2.83117589489755e-05
-1.3729760712265e-05
-6.00141588907989e-06
-1.94481005331433e-05
-3.9010812117543e-05
-2.20711829904983e-05
-1.76878784290134e-05
-2.45326282211096e-05
-1.51504988459653e-05
-7.830046915205e-06
4.95803278435587e-06
-1.66489186101276e-05
-8.72635843642485e-06
-1.21350014635497e-05
-2.54197267261047e-05
-1.11904639591191e-05
-2.00256999928176e-05
-2.85915054634239e-05
-3.39374566508236e-06
-1.80833813893975e-05
-2.35295197325141e-05
-1.78554101032775e-05
6.04864739067868e-07
-2.00019291168996e-05
-1.68980540354874e-05
-2.11710469668983e-05
-1.20893638534303e-05
-1.90345596387069e-05
-1.9626687101434e-05
-2.70469615907884e-06
-1.78562281592224e-05
-3.34274417071729e-05
-1.72699230586553e-05
-1.18535009481231e-05
-1.1652863105021e-05
-2.65619303831011e-05
-1.39782661538281e-05
-1.50542284421382e-05
-8.07463979679186e-06
-3.18854307311568e-05
-9.30030662190617e-06
-2.37122083172616e-05
2.12575242870571e-06
-2.31625520235109e-05
-3.16723692650364e-05
-1.45074378488724e-05
-1.31331261213243e-05
-1.50602650120259e-05
-1.87663534726249e-05
-1.93137487314629e-05
-1.36837121113447e-05
-2.2069695838505e-05
-3.85880003277071e-05
-2.51005921677573e-05
-2.35388347951109e-05
-4.52990299235156e-06
-1.71130007250826e-05
-2.92042142721368e-05
-2.39332994952211e-05
-2.77881416356893e-05
-1.74735138723322e-05
-2.62648552188918e-05
-1.60384531838158e-05
-1.08192944499114e-05
-4.66947836443219e-06
-2.68363375855874e-05
-4.43760909742168e-06
-7.76701842084639e-06
-1.95741464912437e-05
-8.55819166409639e-06
2.5016676256905e-07
-4.54905265252354e-06
-2.04367559716475e-05
-2.1577713527481e-05
-3.08401714833069e-05
-1.61898149622539e-05
-1.73601565890842e-05
-5.85121244663543e-06
-3.00154568788882e-05
-1.77532503631428e-05
-2.51016834126361e-05
-1.58358917176243e-05
-1.14820616332133e-05
-1.69337275511181e-05
-1.74771725933357e-05
-1.47682795398122e-05
-1.24891137476686e-05
-1.05645386012353e-05
-1.78963700143173e-05
-3.61201551436504e-06
-1.69118405674777e-05
-6.00310588462496e-06
-2.03874667910128e-07
-1.75539331413926e-05
-2.03955992657048e-05
-2.92194175243409e-05
-1.91044305388878e-05
-1.51680283373684e-05
-9.66402706467266e-06
-3.39437817915972e-05
-3.85804088549846e-06
1.87344305657506e-06
-2.32374673430727e-05
-3.02009609886421e-05
-1.59503255962785e-05
-1.69903034616997e-05
-4.26678628819416e-06
-1.36159663331481e-05
-1.42349115091498e-05
-2.34708321642212e-05
-1.08249837987907e-05
-1.97214221477919e-05
-2.17339320853422e-05
-3.37067701193036e-05
-1.74755321397269e-05
-1.81838567948699e-05
-1.00379563618026e-05
-1.0079462609774e-05
-1.17420439446843e-05
-2.1892928616913e-05
-2.53232242796257e-05
-1.76890430127453e-05
-2.94491016801035e-06
-6.7349444919577e-06
-7.39377503485601e-06
-1.22113309339642e-05
-7.82185325706006e-06
-2.53840919390818e-05
1.93170923380003e-06
-2.10223811024064e-05
-1.53247606102505e-05
-8.69736500803299e-06
-2.26545764390356e-05
-2.06300423938082e-05
-1.45092386142207e-05
2.75661274490284e-06
-1.29558628917001e-05
-2.69889420677679e-05
-8.34836062637297e-06
-3.86921504986258e-06
-1.4921627530167e-05
-1.46958139982765e-05
-1.67979120197531e-06
-2.12071192723695e-05
-9.44556731717937e-06
-6.18798366208456e-06
-1.76116715998465e-05
-1.63492124007102e-05
1.57921322405728e-06
-1.18751053109722e-05
-2.24276593776013e-05
-2.40071957684308e-05
-9.48849112373219e-06
-5.52349192468305e-06
-3.00748644458284e-05
-2.25068456815889e-05
-9.47995301838566e-06
3.19441864312586e-06
-2.4022073544098e-05
-1.00293892982228e-05
-1.12168532353777e-05
-1.25828832311993e-05
-1.51830919886928e-05
-2.25590563922878e-05
-2.50360372055126e-05
-1.01690211319217e-05
2.90858477827679e-06
-1.21014949711039e-05
-2.2693518082906e-05
-1.05511696191828e-05
-9.06474284337066e-06
-6.83978811560222e-06
-2.22920956132283e-05
-3.42754439706065e-05
-3.69614261635369e-06
-3.80219105290866e-06
-5.0416480239409e-06
-1.34468774098289e-05
-1.813087996745e-05
-1.07592413950354e-05
-1.70256377017833e-05
-9.86790136985311e-06
-6.68826491509942e-06
-8.27318013722223e-06
-6.80530191173633e-06
-2.97787328206799e-05
-2.21981110830351e-05
-4.23634093879394e-05
-2.01523437726581e-05
-2.83503301371235e-05
-1.55939951147203e-05
-1.03456218331916e-05
-1.40978524248606e-05
-2.47954495562753e-05
-1.91769254875416e-05
-1.5792150231265e-06
-2.22682959739674e-05
-3.61651705075869e-05
-1.05530558456223e-05
-2.93473243380701e-05
-7.14097738847535e-06
-3.06425576822871e-05
-2.37105830312371e-05
3.23092807105154e-06
-1.49399499581277e-05
-6.52935922777886e-06
-2.06757737015294e-05
-1.96994015911934e-05
-5.44560018434963e-07
-3.07120165361005e-05
-1.92393891255918e-05
1.44628923162751e-06
-1.42616783574327e-05
-1.74121976295683e-05
-1.71046532874317e-05
-1.49200468648575e-05
-1.93588876664866e-05
-1.52839445713058e-05
2.9714130736461e-06
-1.38718647255892e-05
-2.18544312887845e-05
-1.54026945359859e-05
-2.69116801125836e-05
-1.36953511850588e-05
-1.96455074485026e-05
-1.65941737824866e-05
-9.17939145560954e-06
-1.02285375668215e-05
-2.27044015557747e-05
-8.91217336039589e-06
-8.71908598695633e-06
-6.11082780325777e-06
-1.94053585511207e-05
-1.14258384775188e-05
-2.38699376165135e-05
-1.93256673342134e-05
-6.87619992468243e-06
-2.33285747186493e-05
-1.92463491327528e-05
8.64368919390416e-06
-2.65796134769058e-05
3.40792228492017e-06
-1.48504805684155e-05
-2.96162565157278e-06
-1.57392520217685e-05
-2.01583728147551e-05
-1.15636102476103e-05
-1.16361530194162e-05
-1.09768696412188e-05
-6.06300382471764e-06
-1.85213538090441e-05
-4.29415424417439e-05
-1.40450667722658e-05
-1.20866282403325e-06
-3.10308004264334e-05
-7.98165207992388e-06
-1.10500023593916e-07
-6.0348445381013e-06
4.19747993837388e-07
-9.65781447749619e-06
9.19600233539599e-06
-1.74014502865766e-05
-1.54233217386001e-05
-2.05788415851392e-05
-2.71837970096293e-05
-1.16378264203244e-05
-3.66214581244253e-05
-2.68194540562298e-05
-4.70273728676172e-06
-1.09973439814759e-05
-3.49224300187078e-06
-1.52779662398627e-05
-1.91333754086656e-05
-2.11545556808769e-05
-6.10095310906506e-06
-2.64633543527456e-05
-7.13725079865272e-06
-6.44364177859292e-06
-1.05861741792791e-05
-2.46652912277134e-05
-1.38293230851515e-05
-3.73031746244443e-06
-7.90438954779236e-06
3.35502036433497e-06
-1.27361345713605e-05
-2.20234017296881e-05
-7.36355411843909e-06
-1.26869160968025e-05
-7.50142289161253e-06
-1.30719300774428e-05
-1.74865233754276e-05
-5.52372494118062e-06
-2.8968361539989e-05
-2.63822245445521e-05
-2.30747597625529e-05
-2.1315977266455e-05
-4.70158763535099e-06
-2.03103057865056e-05
-6.27197697059936e-06
-1.59139942899335e-05
1.29290676980733e-05
-2.92198705064924e-06
-3.41563262908582e-06
-9.46616219586884e-06
-7.05260383512655e-06
-1.12688937842638e-05
-2.41822421618723e-05
-1.00703577847648e-05
-2.70335648538004e-05
-9.31921834817647e-06
2.37724652130941e-06
-1.0568553289461e-05
6.69405408830631e-06
-1.53971345254203e-05
1.43051025215587e-06
-2.1918210852862e-05
-6.27680081931862e-06
-2.6918769985935e-05
-9.54841201345133e-06
-1.75191391338705e-05
-2.60718005631917e-05
-1.31779412003658e-05
2.93769522905204e-07
-1.76161781226417e-05
-4.06019057208151e-06
-9.45024508959612e-06
4.48589084031172e-06
-1.34781538231398e-06
-1.16265596670965e-05
-1.75236345917413e-05
-3.79618788370818e-05
-8.92686815358143e-06
-9.89617452777625e-06
-1.27632280972585e-05
-1.00536738480061e-05
-1.93343846847537e-05
-1.52918756499437e-05
-1.53088013364492e-05
-8.84667304510661e-06
-9.26339842158807e-06
-2.75673653601078e-06
-1.69690779788707e-05
