# Supplementary material for: Research on computational propagation and identification of mine microseismic signals based on deep learning
Source: PLoS One. 2025 Oct 22;20(10):e0334641. doi: 10.1371/journal.pone.0334641 (PMC12543183; doi:10.1371/journal.pone.0334641)
Supplement: S9 Data — (ZIP) [file pone.0334641.s009.zip › 000101100000380.xlsx_0.txt_24.txt.txt]

-2.19964271886308e-05
-2.93663329550441e-05
5.63141916646482e-07
-1.46076261655697e-05
-2.65568199340955e-06
-1.56552213798594e-05
-8.01395480661755e-06
-2.4180474452124e-05
-9.53144395612718e-06
-7.25281800165049e-06
-1.40599693816552e-05
-1.70977023574318e-05
-1.96149491277948e-05
-5.27158177210518e-06
-1.80576792166726e-05
-2.68654968715202e-05
-2.19886633013951e-05
-5.21086455314823e-06
5.7967312871406e-06
-6.8130338605373e-06
1.45423847583738e-06
-2.08643140399514e-05
-1.21253711092913e-05
-6.06874096956786e-06
-2.91040541438271e-05
-1.32203052093892e-05
-2.74922493130267e-05
-3.252514440449e-05
-2.43308561039041e-05
-1.55052830625828e-05
-2.16987808964608e-06
-2.43146698053584e-05
-1.13244066807532e-05
-8.30217427505723e-07
-1.80296893803693e-06
-1.09169679621092e-05
-2.25544415542037e-05
-9.04672348291089e-06
-1.69488130201512e-05
-1.21926760791491e-07
-9.81953808311909e-06
-1.52292048884854e-05
-7.24137924635007e-06
-1.0465869191252e-05
-2.46295145521515e-05
-1.14006701702254e-05
-1.99999317840305e-05
-3.89444031799302e-06
-3.7023913272253e-05
-2.35874964825942e-05
-1.78420789710677e-05
-2.10535395892163e-05
-5.17736959470552e-06
-1.03331922074141e-05
-2.38246541952205e-05
-1.39021496347316e-05
-2.02771981690252e-05
-8.64307271220487e-07
-2.7907160915788e-05
-1.01287361790585e-05
-1.30377574601858e-05
-6.29596783310538e-06
-1.86034442844312e-05
-1.41947054832077e-05
-9.62122993494258e-06
-2.42098070618711e-05
-1.82812300432188e-05
-1.81648753703725e-05
-1.67829627786862e-05
-1.77557570630814e-05
-1.07461065376366e-05
-6.54202884629436e-06
-1.81440308230777e-05
1.01775235540635e-06
6.96772991319562e-06
-1.51981861004195e-05
-1.67503351085481e-05
-1.84139142605043e-05
-1.5819111237494e-05
-1.8811315648066e-05
-7.44420364208525e-06
-4.11832806951614e-05
-9.07881212341597e-07
-2.34726114970809e-05
-1.07152265809534e-05
-9.11402963336409e-06
1.01738935993643e-05
-1.71134855624204e-05
-1.21532084425677e-05
3.42607365873944e-06
-8.57424848571743e-06
1.00116510327203e-05
-1.48178086591838e-05
-1.13312828034386e-05
-1.93087457736117e-05
-1.56766340198344e-07
6.76439781839617e-06
5.83888886465439e-06
-1.17460632640207e-05
-6.79435801311776e-06
-1.6422899618621e-05
-2.4079672274332e-05
1.22586791353896e-06
-1.53855967000791e-05
-2.97849009988535e-05
-9.9341715949515e-06
-1.04760760140973e-05
-2.27088812223716e-05
-1.75842659079706e-05
-7.03012730225802e-06
-4.02886266500113e-06
-2.93019536342194e-05
-2.94700817221959e-05
-5.36603710928807e-06
-7.01638429708341e-06
-1.18839211854908e-05
-8.90654052423692e-06
-3.03770215727328e-05
-1.36202275462431e-05
-2.31390613010476e-05
-1.83702643459615e-05
-2.5154818005457e-05
-1.97734905498775e-05
-1.70442590563188e-05
-1.23927900673585e-05
-2.13923232803468e-05
-2.23374192044449e-05
-3.96876034535577e-07
-1.21997830412342e-06
-7.3107394963403e-06
-1.66834184220605e-05
-1.42628600882829e-05
-1.11947350583921e-05
-2.56546742038342e-05
-2.9128349625316e-06
-3.12932001832449e-05
-5.71253383132152e-06
-1.22442637747757e-05
-1.18370612866337e-05
-2.47138444274632e-05
-7.12894113285758e-06
-1.04896617735022e-05
1.43783821686501e-06
-8.38209014183115e-06
-1.47436940863353e-05
-2.20662939803296e-05
-1.29314137911596e-05
-2.29892964978661e-05
-3.25953745749615e-06
-1.99467464796492e-06
-2.07057156657539e-05
-2.43016174164145e-05
-3.80231917256369e-06
-3.27612697119851e-06
-1.09173009884933e-05
-2.78999017814633e-05
-1.94189059049898e-05
-2.62052614104518e-05
-4.91966719073384e-06
-2.4359657341241e-05
-1.39051778777226e-05
-6.5402892378225e-06
-1.72124091121461e-05
-2.38373575984429e-05
-1.51161550469556e-05
-1.009539306115e-05
-1.53128385244545e-05
-1.0811304447176e-05
-1.87205037816429e-05
-1.92707551877556e-05
-4.56559557731622e-05
-2.69077289841603e-05
-6.58349165288794e-06
-1.91014835335406e-05
-2.17968981505966e-05
-1.04060801979539e-05
-3.00885673995749e-05
-9.78106524343837e-06
-1.183571456881e-05
-1.07435364441994e-05
-1.8785348953655e-05
-5.61252237735445e-06
-1.67416510922552e-05
-7.51889300004977e-06
-1.51455168168265e-06
-2.48977818251267e-05
-2.04899058228634e-05
-2.33553673115631e-06
-6.76532441561045e-06
-2.0272873410094e-05
-7.59631102037483e-06
-2.12977415838011e-05
-3.6977015134601e-05
-6.96370040997415e-06
5.92759287843889e-06
-8.95262116561922e-06
-1.88366424304404e-05
-1.77811544831011e-05
-3.24680915496509e-05
-2.78064049704983e-05
-1.75707645419748e-05
-6.93751462590805e-06
-1.61422349363078e-05
-1.5050514608531e-05
-3.89532102599167e-05
-1.3622621466795e-05
-1.79968134119013e-05
-2.00573616105272e-05
-9.38520783790231e-06
-2.8234766709463e-05
-8.35473003564239e-07
-7.93949165901379e-06
-1.85342292810022e-05
-1.86353804134914e-05
-1.031688190062e-05
-1.76878545900896e-05
-1.72490124114317e-05
-1.27380489947259e-05
-1.39852080932268e-05
-1.37855873509574e-05
-1.45931787157294e-05
2.36373670988672e-06
-2.01496887175534e-05
-1.25388154412632e-05
-1.28650607036393e-05
-2.57514510466417e-05
-2.31868688037874e-05
-3.15572437947396e-05
-2.24201333059602e-05
-7.1987073264563e-06
-2.00633891020605e-05
-1.16882584772257e-05
-8.17839559152579e-06
-1.52956099137703e-05
-8.49346594192397e-06
-6.02256157090066e-06
-1.70141573738372e-05
-1.38734653133528e-05
-2.26090331179744e-05
-1.13936257129639e-06
-1.10858593854444e-05
-4.14598123473682e-07
-1.13280690605717e-05
-1.17351243579711e-05
-1.73721957793011e-05
-9.56892307178031e-06
-1.37594599705896e-05
-1.13166651763652e-05
-1.45456827591435e-05
-1.64251874994779e-05
-2.64404980677726e-05
-2.35840649985039e-05
-2.95440110857657e-05
-1.31350092825593e-05
-1.94087511768146e-05
-1.6063388491133e-05
-9.98025538983846e-06
-1.68616560729039e-05
-4.26187291546914e-06
-8.26406577579834e-06
-2.07598742296208e-05
-1.75840056191076e-05
-2.81964761423548e-05
-1.6094616299473e-05
-2.42115762700458e-05
-1.73751627499617e-05
-2.54458229569462e-05
-2.04542847571357e-05
-2.49224345191958e-05
-1.56549474175013e-06
3.15232350809138e-06
-5.53161474024025e-06
-1.42391867503153e-05
-2.2328166290297e-05
-1.99467002421183e-05
-1.39648111255836e-06
-2.15082502907775e-06
-2.24233626452102e-05
-9.25191137803599e-06
-8.6375184437793e-06
-2.6921463437075e-05
-1.44235540912029e-05
-1.92723619199468e-06
-1.20668443447976e-05
-1.06199366704284e-05
-2.12916113433907e-05
-1.98804106253734e-05
-2.87602220478254e-05
-1.90197015986817e-05
-2.78496796065483e-05
-2.76405617443366e-05
-1.70454639466148e-05
-1.96891323906198e-05
-2.29700894568611e-05
-1.40322134010613e-05
1.11819486547217e-06
-2.78436083344485e-05
-7.48932192769687e-06
-1.33304794163021e-05
-2.24734636535347e-05
-2.1019993721811e-05
-3.11013193071576e-06
-2.60820760240787e-05
-1.01622687341664e-05
-1.85146243515364e-05
4.92132136642471e-06
-3.17388926926768e-05
-6.64349459295525e-06
-3.2388885450965e-07
-5.17027222154551e-06
-1.32959131818285e-05
-2.11235420870128e-05
-2.47754260369273e-05
-1.22165903392172e-05
-1.24404987135749e-05
-1.3150289311961e-05
-1.91217888452829e-05
-1.32135429891581e-05
-3.30159426029524e-05
-2.28195100751448e-05
-3.67116491200528e-05
-2.93601011501086e-06
-1.22100485096277e-06
-1.04070861942459e-05
-3.34953038133591e-06
-2.33494907726027e-05
-1.05701074596112e-05
-8.72787596101574e-06
-6.39531067604935e-07
-2.71592389967864e-05
-2.20806545313354e-05
-2.76419053312103e-05
-2.02503155839349e-05
-1.69653293675567e-05
1.43686946168476e-05
-4.57955713315908e-06
-1.21231979454533e-05
-9.43300790199112e-06
-1.39551382860494e-05
-1.72958751961551e-05
-1.56738241501915e-06
-2.68680238750295e-05
-9.76569471491637e-06
-1.51176248605356e-05
-1.75637281910255e-05
-8.91076708789389e-06
-1.42799250342277e-05
-2.66285235608888e-06
-1.8462584504981e-05
-1.27246456685732e-05
-1.30699997476172e-05
-1.71549644763556e-05
-2.88226900584204e-05
-9.79682519379382e-06
-1.78016067382234e-05
-2.11939336429884e-05
-1.36342755195098e-05
7.25484522955223e-06
-7.83788796701451e-06
1.25546820355315e-06
-1.77748451896293e-05
-1.37383649126708e-05
-2.59612211404189e-05
-2.40985966247687e-05
-6.6455724981378e-06
-2.59791546328017e-05
8.65912666659108e-06
-6.61229020089594e-08
-1.23469532574279e-05
-2.12857115203605e-05
-1.70792695517921e-05
-2.49456181631405e-05
-4.30256013485679e-06
-2.49282680309537e-05
-2.15514681062343e-05
-1.22274609644728e-05
-2.72418678465199e-05
-1.62433346613892e-06
-1.51076111789074e-05
-1.97643287136243e-05
-3.15785121094831e-06
-2.7107380143124e-05
-3.04216541656002e-05
-1.84380512749821e-05
-9.54061115210617e-06
-7.07685727255582e-06
-1.32949960615413e-06
-1.811338286767e-05
-1.8788873881705e-05
-1.2851408206057e-05
-2.11422760063223e-05
-2.47102999475861e-05
-1.16913559633315e-05
-1.65242145410962e-05
-1.91713393871389e-05
-1.21281256365078e-05
-1.68426620561814e-05
-1.22951469190319e-05
-4.71710067473749e-06
-4.54023223214074e-05
-1.73845333395693e-05
-1.90960629885524e-05
-5.0333643118216e-06
-9.77373728299466e-06
-1.96006673958161e-05
-8.61173336344556e-06
-8.79267006352772e-06
-2.97362727235372e-05
-1.81041959862105e-05
-2.27626978915953e-05
-1.94917514350095e-05
-2.50525649958922e-05
-1.12710721695419e-05
-3.78130302493856e-06
-8.04917842714474e-06
-9.39205830294013e-06
-1.26699356714979e-05
-2.11750925921921e-05
-2.2750523762329e-05
-1.92606172576776e-05
-6.01072596274077e-06
-1.53565216529924e-05
-1.64671920859309e-05
-1.62533047289744e-06
-2.00354078482348e-06
7.64105392584146e-06
-2.59375156758292e-05
-1.23036020580355e-05
-1.31461537563826e-05
-2.05191076830366e-05
-1.16469955408141e-05
-1.4715486164904e-05
-1.13259026660098e-05
-5.27749758244063e-06
4.87694223223971e-06
-9.29469667005798e-06
-3.65334546016339e-05
2.26119062523345e-06
-6.33093651324418e-06
-7.26717205161805e-06
-8.50695316155401e-06
-1.1081404000998e-05
-2.33796778383066e-06
-2.168937724533e-05
-5.40355991160701e-06
-1.37669788125576e-05
-3.83602943184019e-05
-2.06302811551565e-05
-1.24895234592661e-05
-9.79632120533058e-06
-3.22996450059522e-06
-3.87882196625926e-06
2.3932881932373e-06
-1.83130374312216e-05
-2.8602388358799e-05
-3.70217978264956e-06
-2.43525894336767e-05
-9.72948095339251e-06
-1.37836719945646e-05
-1.41529240035721e-05
-1.78435530624412e-05
-2.05496915227704e-05
-2.35559787480592e-05
-4.32176881128712e-06
-1.34049131548609e-05
5.25010020077299e-06
-7.66779444688012e-06
-2.87725883828908e-05
-2.12625121733553e-05
-3.12933791236866e-05
-1.99604289093856e-05
-3.96961045769648e-05
3.58170535044833e-07
-1.77255555894185e-05
-1.42865425550744e-05
-7.00799347483393e-06
-7.48044344794483e-06
-1.20410016346241e-05
-3.33901538928523e-06
-2.67070805501691e-05
5.55769976413782e-07
-8.49996601294344e-06
-2.69877084695965e-05
-8.59972606750393e-06
-1.77117894313242e-05
-1.76991951645129e-05
-5.42336517666083e-06
-2.02735206416588e-05
-2.60008080954636e-05
8.55637311104239e-06
-2.09955211570048e-05
-1.18554589754e-05
-1.31547306254784e-05
-6.41648034391114e-06
-1.68896128104746e-05
-1.90171808414369e-05
-1.78086023599505e-05
-2.81540562337542e-06
-9.56746298597826e-06
-3.08922017949336e-05
-2.66455708419101e-05
-1.41265533181763e-05
-1.65013333980246e-05
-6.38891060827744e-06
-1.35005659194046e-05
-2.14402909834102e-05
-1.31237020310842e-05
-1.92889377500326e-05
-1.73670729868958e-05
-1.91712699217771e-05
-2.54658812632481e-05
-2.75398595663221e-05
-2.44340764184863e-05
-2.26606682144421e-05
-5.79872220469998e-06
-2.65156867157387e-05
-1.88818033531174e-05
-2.20313777240673e-05
2.57020086442576e-06
-3.18884007292837e-06
-1.54885784220371e-05
-1.12454917609293e-05
-2.50169452268186e-05
-4.95327787048378e-06
-1.92064122144968e-05
-1.38415039676931e-05
3.56830994331613e-06
-1.08195173171078e-05
-2.68664442497792e-05
1.83206682530441e-06
-4.95364264378939e-06
-2.61587757176826e-05
-2.74124494186628e-05
-3.47393706642015e-05
-1.80158736376549e-05
-6.35214915197419e-06
-3.27448920645068e-05
-3.23489334498128e-06
-2.5132307503391e-05
-2.4585403343153e-05
-1.87456086526566e-05
-2.1540409821255e-05
-1.23017968442881e-05
-1.44854641714172e-05
-1.9815714074484e-06
-1.754700143331e-05
-1.90666299109108e-05
-1.21536706855271e-05
-1.73849781638687e-05
-7.07209263887255e-06
-1.21829075585022e-05
-1.63359774879764e-05
-7.79800439191775e-06
1.4898739028982e-06
-1.53682885659242e-05
-1.93420620778508e-05
-2.22695294005978e-05
-1.38015119405354e-05
-5.37761212386426e-06
-1.13003243275825e-05
-1.90419224086675e-05
-1.04068378561117e-05
-2.60084477064864e-05
-1.79890200691456e-05
7.20060351128046e-07
-1.2671076430785e-05
-2.29739965459402e-05
6.82415860717664e-06
-1.64762597828654e-05
1.49513532692117e-06
-1.23130047414645e-05
-1.58151607294135e-05
-1.06147887014782e-05
-1.9143509029145e-05
-2.04801849251213e-05
-1.67523888632182e-05
-1.71855836314172e-05
-2.08666589358294e-05
1.104403712492e-05
-2.38792155243554e-06
-3.42072877652073e-06
-1.67832753291694e-05
-2.71868144536353e-06
-1.96934800855093e-05
-1.78814829290785e-05
-1.52192350462777e-05
-1.08961771461027e-05
-3.28534860971063e-06
-1.3916260193006e-05
-7.98383644282231e-06
-1.96081600707122e-05
-2.27631533635446e-05
-1.73946476136881e-05
-2.12346212993305e-05
-1.5782573095789e-05
-7.07990232837761e-06
-2.37918782859252e-05
-5.17952297508729e-05
-4.96881623616519e-05
-1.81206544903175e-05
-2.98006847484086e-05
-1.54116777379449e-05
-4.4073339551037e-06
-4.09084819941331e-05
-2.36586167952521e-05
-2.9494688826805e-06
-3.03410479919413e-05
-9.61995803284261e-06
5.25855158790427e-06
-2.40960227621284e-05
-1.58897997978193e-05
-1.64724704428052e-05
-4.66781305618272e-06
-1.30832083264373e-05
-4.85636260077892e-06
-3.15352711228054e-05
-1.96433491054494e-05
-8.38271361007323e-06
-2.62200166147439e-05
-1.04060945154728e-06
-4.9449521858058e-06
-2.60577693704175e-06
-2.27261878502042e-05
-2.74430038607559e-05
-9.84429293625257e-06
-2.37778986405595e-05
-2.09611436528649e-05
-1.49035166514556e-05
-7.36854285059182e-06
-2.05682209631811e-05
-1.12313007323056e-05
1.69881651583007e-06
-7.54574185940737e-06
-1.67270568644788e-05
-2.93208614978291e-05
-2.15107212547428e-05
-3.20478196786347e-06
-3.18103820070362e-05
-2.23367995939688e-05
-1.20156934325543e-05
-2.59435605743329e-05
-2.06383118907092e-05
-6.70158580035004e-06
-1.87066533663384e-05
-4.59652682346702e-06
-1.25718585852891e-06
-1.53766648345901e-05
-1.15429402851246e-05
-2.17645861674546e-05
-1.60533355544963e-05
-1.43306598172954e-05
5.9473456756941e-06
-1.3589126043692e-05
-1.95535156845072e-05
-1.68152521605678e-05
-2.28687265834827e-05
-1.43242290662533e-05
-2.88581413622276e-05
-1.69350103337925e-05
-2.10862843635038e-05
-2.63841570124238e-05
-1.11066414528644e-05
-1.36879447474354e-05
-1.23876309644523e-05
-3.25299477801131e-05
-2.38461080353317e-06
2.77695400844063e-06
-1.86820465883859e-05
-3.61323996657826e-06
-1.90404300863147e-05
-2.10607384029349e-05
-1.53451470556304e-05
8.94577012195948e-06
4.43860302341966e-07
1.06081778865318e-05
-7.75765484920997e-06
-1.71091677995422e-05
-1.88003594789451e-05
-1.41644936370242e-05
-1.37259474550413e-05
-3.1833516971579e-05
-1.31476575706142e-05
-2.39551105794932e-05
-1.83790966099077e-05
-2.41603217514094e-05
-1.50183900000928e-05
-1.68996137673106e-05
-2.65486857806943e-05
-2.8154362741489e-05
4.65233965753453e-07
-9.03414003302463e-06
-9.55534233574741e-06
-1.66956838517502e-05
-6.5153530275276e-06
-2.17456894701794e-05
-2.35839309300543e-05
-6.74036956464345e-06
-3.53111260081994e-06
-1.32077479787871e-05
-2.80956244399497e-06
3.50696616844316e-06
-2.3828756834869e-05
-2.03890111894687e-05
-1.32939112735837e-05
-1.36121357654935e-05
-2.28484065460661e-05
-2.26901018051982e-05
-3.4198270899538e-06
3.53117404126067e-06
-2.45045470803178e-05
-2.99601158768472e-05
-2.50734918351203e-05
-1.00909737504868e-05
-1.82122556106651e-05
-3.44779192019746e-05
-1.91097903798842e-05
-6.74724781321583e-06
-1.18815041266331e-05
-5.9351022130044e-06
-2.4435335935782e-05
-3.15384364474997e-05
-2.310393225516e-05
6.46193691232527e-07
-1.9646476345845e-05
-1.29781679254966e-05
-4.79564312603194e-06
-1.09658152824096e-05
-3.34672539033184e-05
-1.0660421674923e-06
-2.01812867493065e-05
-1.10136587867725e-05
-1.14060651869373e-06
-4.17899733678992e-05
3.17929860922708e-06
-4.89942103416869e-06
-1.44862142957405e-05
3.42831233655956e-06
-1.60437739422609e-05
-2.19677526920705e-05
-1.45847330398996e-05
-1.00641621374683e-05
6.23090887878719e-06
-1.96317178805631e-05
-3.36131092470978e-06
-1.13098410647279e-05
-1.85813869994475e-05
-1.35000812756414e-05
-1.42818517308325e-05
-1.09317819053809e-05
-3.76450425060506e-06
-1.58212209988537e-05
-1.61911262816828e-05
-1.81106455693494e-05
-9.85544084444646e-06
-2.80790488834333e-05
-3.91834530670121e-05
-8.08733370225718e-06
-2.68496469889462e-05
-9.45353230109044e-06
-2.71901494049645e-05
-2.67260323395193e-05
1.01007365753141e-06
-1.84450163838979e-05
8.74147061419194e-06
-1.62878109971324e-05
-1.17114024830945e-05
-9.94824592587608e-06
-4.23349332482558e-06
-2.21637699919557e-05
-2.08146861307559e-05
-2.52001117036392e-05
-2.94031318806831e-05
-3.22314151739483e-05
-9.91543147457773e-06
-1.19225546577286e-05
-2.75996107315893e-05
-1.71583989133381e-05
-1.31604180649001e-05
1.24305353702423e-06
-1.61959497327788e-05
4.76602770389424e-06
-1.94845235604832e-05
-9.09502248346687e-06
-6.72783125491354e-06
-2.85145358442262e-05
-1.06419687352302e-05
-2.17135199262978e-05
-9.43737757889538e-06
7.69015068087076e-07
-2.1609550608212e-05
-2.79003223984282e-05
-1.23190043415098e-05
-1.69046748370079e-05
-1.18155722914994e-05
-1.46301143060435e-05
-3.35862567389624e-05
-9.74455167846592e-06
-6.72849480080768e-06
-3.05217499789825e-05
-1.81551484776091e-06
-1.33387992063097e-05
-1.19400264417755e-05
-3.00012769623442e-05
-5.24685074458457e-06
-1.65123980491727e-05
-1.95577447983036e-05
-9.82807125714543e-06
-8.45721212692384e-06
-2.87394110926695e-05
-2.20879734633789e-05
-3.49472155556017e-06
-1.44638012504657e-05
-5.02931166724753e-06
-1.68441376320059e-05
-7.16486505484644e-06
-2.32878845861988e-05
-1.23258074631748e-05
8.5574453069748e-06
-5.07487888861544e-06
-1.68641184353558e-05
-1.83934399212872e-05
-3.31482480358056e-06
-9.35169330172341e-06
-3.1493220859744e-05
-1.44274043199269e-05
-5.95376632128266e-06
-8.73025437297605e-06
-1.74333046707079e-05
-2.13802619042976e-05
-1.02811960840007e-05
-2.79371496983714e-05
-1.2577512467293e-05
-2.77064700999978e-05
-1.38274623696786e-05
-1.89307852450332e-05
-2.98315029764302e-05
-2.78819916646033e-05
-2.34081266100087e-05
-4.65537096639013e-06
-6.062713703416e-06
-2.30630700262735e-06
-1.7885817547785e-05
-2.69662722782358e-05
-1.46191033616951e-05
-2.66104408082953e-05
-5.32192795251382e-06
-2.37053309228375e-05
-2.28823043208361e-05
-2.44321353059901e-05
-2.95218156001925e-05
-1.88951211991561e-06
-2.35382822188393e-05
-6.23720758769254e-06
-2.0329779983628e-05
6.71359248564325e-06
-1.8789018961571e-05
-3.46983726698471e-05
-2.6208998730938e-05
-4.5066367090787e-07
-1.20797207900867e-05
-8.9778735346084e-06
-2.70266877314301e-05
-2.38066989095089e-05
-1.21485936775942e-05
-1.59307408819514e-05
-1.16724308880563e-05
-2.35141116841804e-05
-4.03504911556749e-06
-6.45781995930384e-06
-3.07836534457867e-05
-1.06847732513298e-05
-4.87572877591039e-05
-1.09939448675646e-05
-2.47833017129881e-06
-1.55580017525853e-05
-1.10865008834178e-05
-1.17402516649432e-05
-2.04805850522834e-05
-2.59629640791698e-05
-9.97479495712776e-06
-1.78102964329812e-05
-2.93671612814843e-05
-1.65359719696734e-05
-1.55051549732481e-05
-3.11028611593815e-05
2.06602592848026e-07
-2.15529729514396e-05
-2.57746066305909e-05
-1.41388233477872e-05
-3.51929977217843e-05
-1.6625316095235e-05
-1.69991639322982e-05
-2.00011163532474e-06
-5.00995360940602e-06
-2.930648599333e-05
-2.50100380671752e-05
-1.45832397507251e-06
-9.89893616396342e-06
-1.45509423609025e-05
-1.65059185119302e-05
5.16774675357711e-07
2.59435968832935e-06
-1.53059554164792e-05
5.11218197205461e-07
3.5461906753404e-06
-2.79586489687136e-05
-2.63769531242088e-05
-1.6827711192664e-05
1.04833371380064e-05
7.59667187584315e-06
-2.59652800181598e-05
2.95395659320792e-07
-6.53093711396814e-06
-1.45425491864471e-05
-1.8132236370114e-05
-5.08972638497184e-06
-3.10052268581513e-05
-1.39008541011117e-05
-1.61298226497002e-07
-1.41377908060418e-05
-1.42530577943946e-05
-6.0791373818348e-06
-9.47797469379538e-06
-2.10993806270257e-05
-1.70115774457106e-05
-1.17253085192176e-05
-9.00764451053784e-06
-8.10967011433859e-06
-7.49016066162702e-06
-1.40070895688757e-05
-1.66537105171043e-05
-1.92756827471914e-05
-3.5756264053051e-06
-1.28792232324851e-05
-2.24098661525011e-05
-1.51439340144168e-05
-1.53087348974287e-05
-2.18654120325245e-05
-5.96292793806355e-06
3.97117843296934e-06
-2.63886228758214e-05
-1.25222010683496e-05
-1.44325983561703e-05
-8.74326929187188e-08
-1.28680367417396e-05
-4.58335037160559e-06
-2.42750273442877e-05
-1.80065386877552e-05
-2.7530872175798e-05
-1.87979174948845e-05
-1.19332535107086e-05
-7.80333660375454e-07
1.97332311679441e-06
-3.26781409159907e-05
-3.56321390110181e-05
-1.88043703735354e-05
-7.18747784264009e-06
-9.86378328664753e-06
-7.26194433389381e-06
-2.09480602314024e-05
-3.49928255871474e-05
-2.33254602310098e-05
-2.17740049262804e-05
-2.75881151104746e-05
-2.43541367926391e-06
-2.69813628508755e-05
8.57730360727719e-06
-3.36322462508302e-05
-1.23948536812674e-05
-2.54913604764924e-05
-1.86654244297952e-05
-1.73722133887946e-05
-1.18314583616195e-06
-1.62686460895873e-05
-2.71150550932072e-05
-2.54302924812164e-05
-1.05491017629554e-05
-1.68732570684657e-05
-1.203144042239e-05
-1.92474311881878e-05
-1.7009025343418e-05
-6.13445421898067e-06
6.61523806008627e-06
-2.22478562318079e-05
-2.45340352840168e-06
4.38991516355013e-06
-2.02330734437009e-05
-1.25489024877914e-05
-1.75493333904063e-05
1.10855187703483e-05
-1.52685014253003e-05
-1.34434478982134e-05
-8.36427066914203e-06
-1.1672838598046e-05
3.82732599764405e-06
-6.19038095949343e-06
-9.14663500598417e-06
-1.24098839034224e-06
-1.30340619785032e-05
-2.12450890187087e-05
-2.92010168538237e-06
-1.47802036538248e-05
-6.71663948486874e-06
-1.65128022458005e-05
-1.24618347668236e-05
-1.90551914950252e-06
-2.52310066114381e-06
-1.81431293169045e-05
-1.90023903723629e-05
-6.9125264410626e-06
-2.23401372708464e-05
-1.58695575296646e-05
-2.29113563916541e-05
-2.61075379093241e-05
-1.46248816915022e-05
-1.48422145918445e-05
1.87370956270615e-06
-1.02521646665359e-07
-1.65606575232793e-05
-2.32117515856828e-05
-2.97563568773403e-06
-2.23496359429551e-05
-2.32537069792185e-05
-2.80216846891137e-05
-3.90523673209131e-06
-1.86692618011441e-05
-2.24065445403769e-05
-3.08124657169108e-05
-2.55731550556546e-05
-2.50355116928501e-05
-3.99557876686306e-06
-6.99778364549336e-06
-9.13842922234886e-06
-4.33652564408172e-05
-9.11754164975015e-06
-1.98318251695659e-05
-7.18777330450623e-06
-2.93189523593609e-05
-2.85229290166088e-05
-1.04138189101978e-05
-1.99698091109918e-05
-2.45262571124522e-05
5.61034501245167e-06
-1.27366701345565e-05
-1.00321179809967e-05
-2.57346935317363e-05
-1.55060454396965e-05
-1.51718061052399e-05
-1.31325043757116e-05
-1.53714376800329e-05
-1.88236745564608e-05
-3.26293902863896e-06
-8.45022764336141e-06
-1.87868788169059e-05
-6.69362679703053e-06
-2.96487351113539e-05
-2.90393690953215e-05
-1.99740242077812e-05
-1.50587158890847e-05
-7.20221156781753e-06
2.99474402216105e-06
-1.59027726215222e-05
-2.31032108023651e-05
-7.34429089869354e-06
-2.47830889779545e-05
-6.95653687408249e-07
-2.216119967866e-05
-8.95635291695926e-06
-1.63115759605089e-05
-2.13191653214132e-05
-1.88670743719737e-05
-1.35498385106722e-05
-9.51348614568358e-06
-1.61197897372215e-05
-3.36298556824579e-06
-2.26338741404792e-05
-2.0289927283857e-05
-2.25042985127348e-05
-3.62763945408981e-05
-1.56518797113243e-05
-1.69743909438359e-05
-3.58385058560223e-06
-3.39546134027131e-06
-3.20408389905407e-05
-2.03807888775347e-05
7.10541657248664e-06
-9.97252771875459e-06
-9.68247096935235e-06
-1.74005438883888e-05
-6.18479356159646e-06
-1.81470155107202e-05
-1.00981373346793e-05
-1.29575663319385e-05
-4.7674421347695e-06
-1.36461842203094e-05
-2.09901876536337e-05
-1.84436905399053e-05
-2.30168558027545e-05
-1.27300838621346e-05
1.06707887889758e-05
-3.2389890680161e-05
-9.11062689228906e-06
-1.08607856152859e-05
-1.82328525782842e-05
-1.13141570025515e-05
-2.9755156692315e-05
-2.22941301135537e-05
-1.94407976149119e-05
-4.11343610073227e-06
-1.6789343556825e-05
-3.1191519495807e-05
-1.57369351334081e-05
-1.11130366812245e-06
-9.07426984788954e-06
-1.18809348967909e-05
-1.56216468075551e-05
-8.70189069549456e-06
-5.18529301832247e-06
-2.48411962835962e-05
7.50035075898965e-06
-1.02215771139475e-05
-9.35821360350058e-06
-2.725698674564e-05
-1.50083789640778e-05
-2.4585901284223e-05
-7.13114530749999e-06
-2.46127006086101e-05
1.47720317932371e-06
-1.83313632030587e-05
-1.88667432091403e-05
-2.3549086632926e-05
-2.01048386817709e-05
-2.26871897896141e-05
-1.20655055150618e-05
-1.15170786398833e-05
-3.75923472996516e-06
8.5521861015436e-06
-1.38269844156419e-05
-3.976386699389e-06
-3.71749212343813e-05
-1.87116265513195e-05
-1.55030652325527e-05
-8.47364930115019e-06
5.99637997934899e-06
-2.70992116879531e-05
-1.72406509154403e-05
-2.56283138565125e-05
-1.57159232678927e-05
2.43765337727572e-06
2.75031016098052e-06
-4.11471927066452e-06
-4.02831284048535e-05
-2.32219133429449e-05
-7.47759589309064e-06
-2.04754624820534e-05
-2.57328715552275e-05
-2.35253327597926e-05
-5.60132445316322e-06
-3.14882376709739e-05
-3.89214231372048e-05
-1.23470718031388e-05
-2.14861011250721e-05
-1.96471875703525e-05
-2.42583264228926e-06
-2.4985075469508e-05
-2.92577732883157e-05
-2.12515609716686e-05
-1.69169674826478e-05
-9.47532103313436e-06
4.51792710056292e-06
-3.60665492883125e-06
-1.13744594154115e-05
-1.6343174405792e-05
-3.45744180686124e-05
-2.12904305253453e-05
-1.60539972656538e-05
-3.72563883039853e-05
-2.77796668380319e-06
-1.81283193400813e-05
-1.65875468530444e-06
-1.38723539482576e-05
-1.99302507335128e-05
-9.01453840017618e-06
-4.45270549540098e-05
-1.7967681098255e-05
-2.36990721816554e-06
-2.4160035841165e-05
-2.11384972007178e-05
-1.44050379848014e-05
-1.85808322061615e-05
-1.72508607037129e-05
-1.56193667872359e-05
-9.49900553139758e-06
-1.31477505456403e-05
-2.16942831579697e-05
-9.37751556503514e-06
-1.9529781328832e-05
-1.7137634892547e-05
-1.28907235650122e-05
-1.78118846866582e-05
-7.51051783974911e-06
-6.76750232312983e-06
-2.36679324238498e-05
-1.93307050581542e-05
1.22302192225001e-05
-9.60043881453336e-06
-2.68750700684656e-05
-2.23324835253013e-05
-5.88880716460699e-06
-2.08435858356275e-05
-2.98824639505247e-05
-1.55219402247013e-05
-1.97209443941665e-05
-1.58716789981537e-05
-1.72060113678775e-05
-2.43676005368123e-05
-3.32829338258564e-06
-6.07440560587039e-06
1.14489772396129e-05
-2.24563413817206e-05
-1.00091801707314e-05
-1.22095387125881e-05
-2.07891213608193e-06
-6.67482697464627e-06
-1.75597820627214e-05
-3.370927174978e-05
-2.8658880904747e-05
-2.28514038590937e-05
-8.55536252190625e-06
-8.59829221460889e-06
-1.55997381834314e-06
-1.3657970663806e-05
-9.09027148120659e-06
-1.4028593588302e-05
-8.38781110313261e-06
-1.03526684054743e-05
-1.49370713549709e-05
-3.04589330682484e-05
-3.98102255221459e-05
-2.74265307196778e-05
-1.51025070705761e-05
-1.11412668255399e-05
-1.61676193362432e-05
-2.03553829453324e-05
-6.63178677920584e-06
-3.41424815466445e-06
-2.02955962447988e-05
-2.01325351020153e-05
-1.32690574692644e-05
-9.85485118037497e-07
-2.18669505395063e-05
-7.87399987952131e-06
-1.69734884166557e-05
-2.47972063362799e-05
-2.93549212073767e-05
-1.67372179777256e-06
-2.34095686999433e-06
-1.57496772709079e-05
1.79462066048221e-07
3.27506564160781e-06
-1.49968453648685e-05
-1.13177007065256e-05
-9.36673749209427e-06
-3.9006836697746e-06
2.22051118838177e-06
-1.14053331191881e-05
-2.46583609461671e-05
-1.90876777629438e-05
-1.40248321839717e-05
-2.33851408409865e-05
-5.82086137361427e-06
-6.11538810948178e-06
-2.21667560923438e-05
-2.76132233744568e-05
-2.20710702858491e-05
-1.51106368834402e-05
-7.38051093303679e-06
-2.60447174289561e-05
-1.74877945114253e-05
-1.57372772984957e-05
-2.15650078118863e-06
-4.76332249377575e-06
-1.55324541103962e-05
-1.49755270426817e-05
-1.87676671908263e-05
1.82072777256617e-07
-2.90844914168677e-05
-1.99266548864592e-05
-1.12966410146478e-05
-1.39083889261685e-05
-3.09908775112181e-06
7.34121366786877e-06
-1.77463357097319e-05
-2.34098034147311e-05
-2.95779205696273e-05
-3.95169926625706e-06
-1.28138047825769e-05
-2.85629190209417e-05
-2.12427145361451e-05
-3.52765718347006e-05
-1.80859387211883e-05
-7.1934570505062e-06
-8.87431227088882e-06
3.34594903146335e-06
-3.30954204828742e-05
-1.62956120883576e-05
2.2354540560818e-06
-2.30341362626719e-06
-8.13424808553087e-06
-1.59666809999181e-05
-1.51378007309249e-05
-2.57002071919638e-06
-1.81291099420781e-05
-7.17510658784031e-06
-1.65245710639098e-05
-1.85296347263543e-05
-1.69518515247034e-05
-1.55676748133067e-05
-4.38907437012532e-06
-1.32442404113763e-05
6.72310904828948e-06
-7.97462477851369e-06
-2.74578530579318e-05
-1.02288688274312e-05
-1.26980869761319e-06
-1.00872402191608e-05
-2.51840564930518e-05
-1.85831160264225e-05
-1.73014752117858e-05
-2.81084197100141e-05
-7.54478673164655e-07
-1.99495539759112e-05
-2.3810536783688e-06
-8.0467930847344e-06
-3.44292767884916e-05
-9.49354408032778e-06
-2.13810646998743e-06
-7.26451403700555e-06
-8.07330264006442e-06
6.80409907103717e-08
-1.06296569440073e-05
-1.33261374722923e-05
1.37871305747178e-06
-1.62964541242955e-05
-3.63603424166515e-05
-1.29797010988784e-05
-2.18221589823553e-05
-2.58440351737526e-05
-2.33395646145955e-05
-8.1859342468789e-06
-1.47620186675537e-05
-3.44237150930401e-05
-1.07814789073875e-05
-1.24935762414528e-06
-6.37045813779127e-07
-2.02472977439314e-05
-1.84580190774178e-05
-1.26845002422989e-05
-6.35003844109538e-06
-2.48581905772992e-05
1.1950911568082e-06
-9.93243539531587e-06
-1.68785243419293e-05
-1.84313269560058e-05
-8.31635632104728e-06
-2.12157886361987e-05
-2.04525863336018e-05
-2.45467749434934e-05
-3.71236499998667e-05
-1.67186852471983e-05
-1.54710135339061e-05
-8.12356540470606e-06
-3.22617331255684e-05
6.65861440057804e-07
3.3434747038114e-06
-2.55311456688441e-05
-5.91818948483313e-06
-1.60075726164334e-05
-1.77170000350059e-05
1.03808471692178e-06
-2.5771930551475e-05
-1.89296183798186e-05
-1.44165225191269e-05
-2.0817621064154e-05
-1.88744886687127e-05
-3.32355321971624e-05
-2.65444840344853e-05
-4.32628633977539e-07
1.6952226553841e-06
-2.39020914496088e-05
-1.05209393270237e-05
-1.70727905381685e-05
-9.56493207299015e-06
-1.02720612156747e-05
-6.16810974692869e-06
-2.08052833268164e-05
-1.50469216591955e-06
1.0563617875928e-05
-1.34222522748929e-05
-2.44723911179304e-05
-2.4195166871003e-05
-2.97671148067561e-05
-7.8486205744569e-06
-6.57833542186892e-06
-1.40006540586194e-05
-1.57614173194683e-05
-2.9901712741464e-05
-1.36053431037652e-05
-5.60173216417208e-06
-3.87800219663626e-07
-1.63218712593697e-06
-1.57909422930498e-05
-8.08934651979965e-06
-1.32775068853838e-05
-1.49127293116199e-05
-1.11571679455083e-05
-3.72785654600492e-05
-7.55838339082441e-06
3.5879677464942e-06
-2.69503295022126e-05
-1.55184041769379e-05
-1.66318381971566e-05
-3.85781425685895e-06
-1.96971847345026e-05
-2.20258753111458e-05
-1.75127467561167e-05
-6.60814474269265e-06
-1.6029892785505e-05
-1.31599995795247e-05
-1.0418258653817e-05
-2.68616845239967e-05
-1.09816720115616e-05
-1.54016189459825e-05
-1.54103150501731e-05
-5.56108413167259e-06
-2.2701932067789e-05
-2.36484984653447e-05
2.86320511509448e-06
1.055146209948e-05
-2.55780615584977e-05
-1.14952582863362e-05
1.7373440176063e-06
-8.93305690915158e-06
-1.02319380106563e-05
-7.47197843335169e-06
-6.37508215142776e-06
-1.4765259218653e-05
-2.37714075946745e-05
-1.21914034677904e-05
-2.51149937390147e-05
-2.27336251362271e-05
-6.14742969643712e-06
-2.21199950104079e-05
-1.5547910675658e-05
1.67556347034723e-06
-2.04833260789571e-05
4.40259262795172e-06
-1.53157729203274e-05
-1.78699971569852e-05
-5.45007987486022e-06
-2.12724060514383e-05
-1.6050297177161e-05
-1.12168091074958e-05
-1.28679520674539e-05
-9.80093437119132e-06
7.26085636754752e-06
-1.71099987493098e-05
1.55905317255128e-06
-9.98615504123012e-06
-2.86656461113339e-05
-8.10551087236464e-06
-9.61024988014025e-06
-1.8734904142348e-05
-1.63618966730209e-05
-1.30891818067096e-05
-2.87516001389719e-05
-2.18695901915621e-05
-2.19080699826813e-05
-2.08255908584631e-05
-1.13488112771675e-05
-7.18915661079891e-06
-1.32706617843303e-05
-1.42601628999141e-05
-3.37941661304495e-05
-9.14152484610528e-06
-5.8562854081915e-06
-1.69039488360515e-05
-9.23890973758391e-07
-2.75354735571056e-05
-1.9414140509431e-05
-1.51818163426797e-05
-1.19810583907924e-05
-9.68096771221272e-06
-1.75062747299828e-05
-1.28304341261217e-05
-2.27557470384182e-05
-6.64489590110302e-06
-6.86102794731725e-06
-1.61446612245707e-05
-1.74041748231406e-05
-2.42125749958538e-05
-1.78024267957888e-05
-8.56080571763007e-06
-1.47812789707527e-05
-1.06301626281076e-05
-3.39394696366374e-05
-2.43439372610858e-05
-2.04847781234556e-05
-2.06051121399125e-05
-7.46080564580317e-06
-5.39468042949619e-06
-7.13503225182152e-06
-1.38461092966841e-05
-7.58839890416114e-06
-1.94262158526681e-05
-1.27133481275814e-05
-1.18584037943207e-05
-1.30084621312108e-05
-1.80049964244424e-05
-3.08228133229477e-06
-6.15159074387128e-06
-1.58600229865582e-05
-4.15832571908706e-05
-1.84599672347072e-05
6.19390541626786e-07
-3.85918789204179e-05
-4.32964933953644e-06
-1.26776446246963e-05
-2.54199848739953e-05
-1.75016559484251e-05
-8.94091278413067e-06
-2.8948271737417e-05
-6.56127622905759e-06
-8.95100529766814e-06
-1.17942594000372e-05
-1.58914990149007e-05
-4.99343823475356e-06
-2.48139623705092e-05
-7.53147889334715e-06
-2.98817954033882e-06
-1.83013761259695e-05
-1.51695222932803e-05
-9.26833345642315e-06
-1.94661277786401e-05
-6.15983962718384e-06
-2.56413002097164e-05
-5.86433138437691e-06
-1.22730352079802e-05
-2.38147480519208e-05
-1.45602104763557e-05
-1.83329589960552e-05
-1.23981240609458e-05
-1.59255405413778e-05
-2.13449653938603e-05
-1.34740247009493e-05
-2.15817469328774e-05
-1.85770902762092e-05
-1.72050185340898e-05
-2.26952105345571e-05
-2.13424650062787e-05
-1.5237317575373e-05
-2.1259954155756e-05
-2.33580631697015e-05
-1.83976014895966e-05
-2.14037595506556e-05
-2.06287455339216e-05
-2.19630742104844e-05
-2.37121512806766e-05
-8.75153681857696e-06
-1.19227344179236e-05
-1.94934455404582e-05
-2.14820742328164e-05
-2.1197789948243e-05
-1.6312883833555e-05
-8.12946442014078e-06
-1.25188188890334e-05
-1.95034654902721e-05
-1.98201042197771e-05
-1.367837209973e-05
-1.21423188688386e-05
-2.67168165916429e-05
-3.03435730977481e-05
4.10543719341625e-06
-2.95271700440658e-05
-2.44115446306219e-05
3.07163957647632e-06
-3.33398169082941e-05
-3.44097388347249e-05
4.59121955098261e-06
-6.58231897833954e-06
-2.51549493032501e-05
-1.68580598273248e-05
2.64247558756603e-06
-3.31439517335993e-05
-1.0364951655507e-05
-2.64391650076178e-05
-1.8298708727872e-05
-1.26288740510104e-05
-7.77561589673548e-06
-1.92380355986456e-05
-1.37340836557266e-06
-1.6206814111284e-05
-2.43008219133181e-05
-6.52164802124738e-06
-2.97978285064105e-05
-2.1117113288148e-05
-2.11552143551678e-05
-1.27815738135017e-05
-1.37083653698156e-05
-1.68984797697096e-05
-3.14035460055353e-05
-1.43895329795943e-05
6.46183452524604e-06
-1.97068390380867e-05
-2.35547891273652e-05
-1.5835469207494e-05
-2.80788940183747e-05
-2.19734610017019e-05
-2.5223303872831e-05
-1.25063605336764e-05
-2.65284849025452e-05
3.1846809840901e-06
-1.53001985750871e-05
-6.52400341409879e-06
-1.39215537029909e-05
-3.95075935029834e-05
-2.37438940967823e-05
-8.31130994566731e-06
-1.96529584292972e-05
-2.96492446930557e-05
-1.27501923736131e-05
6.58858511971868e-06
-2.77625812898264e-05
-8.26136184567679e-06
-2.10925655339523e-05
-9.06579645536605e-06
-2.2954095050366e-05
-3.95316688647453e-05
-1.46669616782108e-05
3.61780198568128e-06
-2.96591541242802e-05
-3.51101401886257e-06
5.28867565368698e-06
-2.54431182106358e-05
-4.53246420385723e-06
-1.35292212750924e-05
-1.49669249811513e-05
-8.51377072316985e-06
-2.44053440544882e-05
-1.29136676340981e-05
-5.49452116413617e-06
-1.40978580346199e-05
-7.05878753469182e-06
-1.07717950754769e-05
-7.44630678499301e-06
-4.62584178012594e-05
-3.10958535180851e-05
-3.08437168202702e-05
-1.288663334165e-05
-2.20517957128398e-05
-2.39737184408709e-05
-2.62540314674874e-05
-1.63856193045098e-05
-1.3065531877234e-05
-2.48355813536397e-06
-1.21323856663883e-05
-2.03065823257469e-05
-1.51803000370564e-05
-1.3612581779576e-05
1.58448814524497e-05
-8.74181973213473e-06
-7.55523087747742e-06
-9.01225286470779e-06
-4.4240173163553e-06
-3.62642356597625e-06
-1.50980177384372e-05
-1.54139891692696e-05
-5.67620578317326e-06
-1.15377082217573e-05
-1.23404000906538e-05
-1.81341478879055e-05
-4.4652233241024e-06
-9.21673794409945e-06
-2.73916743904987e-05
-1.61616055645218e-06
-2.12386425216729e-05
-1.67373867605021e-05
8.44612283060081e-06
5.21177626848282e-06
-1.70978414276858e-05
-1.96216372429619e-05
-1.77714489335717e-05
-1.47943359694569e-05
-1.87240173294432e-05
-1.96802537902654e-05
-2.10814748441473e-05
-2.2333711767895e-05
-3.45681819376623e-05
-9.80908681236087e-06
-2.37568517554309e-06
-2.98675031366822e-06
-2.10178622153248e-05
-1.60923953485118e-05
-1.563527380567e-05
-9.58841583435059e-06
-1.51391303949185e-05
-4.92772490038102e-06
-2.41878201461108e-05
-2.00126104217606e-05
-2.17726146981234e-05
-1.4905140486688e-06
-2.42237045622018e-07
-8.75209599445829e-06
-2.4116272225151e-05
-1.18535872201978e-05
-7.85572651508608e-06
-3.05274321881419e-06
-1.34971560582642e-05
-2.23843723698413e-05
-1.92779539362728e-06
-8.19347197173973e-06
-2.24627421746145e-05
-2.16739850026961e-05
-2.85684317914323e-05
-1.12874276306542e-05
-1.10115252000435e-05
-2.74804577685305e-05
-1.90002878367608e-05
-2.25399052641725e-05
-4.19046530923201e-06
-3.93020483689587e-06
-5.93815875307213e-06
-1.99417865348003e-05
-1.94807592955293e-05
-1.52621629390012e-05
-2.44145118531845e-05
-1.52358511798115e-05
-2.62473788974485e-05
-1.1655867113264e-05
-1.3415244584169e-05
-6.88857879480729e-06
-1.18826660150179e-05
-1.56424502244709e-05
-1.68673161274005e-05
-1.83503255187729e-06
-1.84100925542406e-05
-1.23619240767808e-05
-2.03307743831555e-05
-1.48157786711955e-05
-9.00937691572963e-06
-1.78934433891686e-05
-8.00277823980722e-06
-2.81237361328739e-05
-2.96631526409533e-05
-1.51084814666141e-05
-6.07641048582632e-06
-1.64832546221199e-05
-2.00448253672405e-05
-2.14041558136887e-05
-7.23148338990339e-06
-1.83715261301115e-05
-1.7972058003763e-05
-1.91838967770946e-05
-9.74169488349116e-06
-3.66666532548925e-06
-7.80491689709973e-06
-8.97242557204417e-06
-5.31879815537403e-06
4.81653254718482e-06
-1.30996251414728e-05
-2.22184335495875e-06
-1.96481741311137e-05
-3.0608818344615e-05
-2.18534100602331e-05
-1.71370510059602e-05
-6.3115570101396e-06
-1.16154865170266e-05
-2.80013073176713e-05
-2.37931365031005e-06
-6.73442594360618e-06
1.82169453163608e-07
-1.41677694509919e-05
-2.73555530251638e-05
-5.42614036041033e-06
-1.7782117949831e-05
-7.43079817409737e-06
-7.71197149888773e-06
-2.16131113010256e-05
-1.70232205230262e-05
-1.4585826644523e-05
-2.18982699516434e-05
-1.16657151958928e-05
-6.60465012081931e-06
-6.42798810105191e-06
-7.68801463915305e-06
-1.55377412852285e-05
-1.88151636618477e-05
-2.13788142251889e-05
-2.42406869724444e-05
-1.26990857827348e-05
-1.62198990659978e-05
-6.87322551943677e-06
-1.00413717222193e-05
-3.37456720107142e-05
-1.18374133955383e-05
-1.9649655818541e-05
-1.06715584436481e-05
-2.29138654113212e-05
-1.13151716068616e-05
-1.58774175910712e-05
-4.26512786515233e-06
-2.56165728559281e-05
-8.16953411323449e-06
-3.93282411042677e-06
-2.29372619689399e-05
-2.36599994179988e-05
3.02367322096401e-06
-7.89883086843305e-06
-2.54836774287011e-05
-1.60360170994761e-05
-1.346404447006e-05
-3.10511600165904e-05
-1.59708972583233e-05
-1.67979896610175e-05
9.79635538096138e-06
-1.84037758675127e-05
-1.34002451157383e-05
-9.01185889954172e-06
-1.81471155521166e-05
-1.83841360354666e-06
-1.14544114246647e-05
-1.64707235325698e-05
8.72692910654667e-06
-1.87645282009222e-05
-1.75298504418167e-05
-1.45544860628216e-05
-1.4970943392551e-05
-6.45745014526711e-06
-5.94012921173638e-06
-1.2346471529318e-05
-1.70713160518864e-05
-1.49254247748347e-05
-5.05016917355891e-06
-2.05821564156039e-05
-6.49474305162333e-06
-2.25011431382274e-05
-1.35755341365401e-06
5.55775444310432e-06
-2.29306950314016e-05
-2.37210818141346e-05
-1.65649204532758e-05
-3.00495962689828e-05
-1.69726821600591e-05
-1.89744475335125e-05
7.6478215505482e-06
-2.10527227572339e-05
-2.4297761084724e-05
-1.44155317224262e-05
-2.20344384051077e-05
-1.84845669567295e-05
-2.62050393641759e-05
-4.75137171679891e-06
-2.24370691917443e-05
-1.53782740565294e-05
-2.42070211275481e-05
-1.50259539285258e-05
-1.48937812006065e-05
7.76800358707774e-06
-7.64196025397651e-06
-1.32427666701009e-05
5.04271817270424e-06
-7.1496436754395e-06
-2.11721371431569e-05
1.86634368907601e-06
-1.26708945061806e-05
-3.65902414185453e-06
8.78317972631019e-06
-3.01768339529405e-05
-1.47737593986713e-05
-2.01548901021688e-05
-1.670362485808e-05
-9.1488529426156e-06
-2.01923698364865e-06
-2.57151244231689e-05
-8.75058072865588e-06
-1.30313510480462e-05
-8.9248968566001e-06
-1.46202446932143e-05
-9.70809874905179e-06
4.96333513445519e-06
-2.405110863316e-05
-9.51385790694886e-06
-2.35177177128301e-05
-1.89434167131238e-05
-1.30043379801967e-05
-3.66084955789924e-05
-2.81899641579e-05
-2.7427663783441e-07
-2.02742408006485e-05
-1.87032122934881e-05
-1.20963045741114e-05
-2.35387414773005e-05
-2.66206848882237e-05
-1.04007224966769e-05
-1.53701072000993e-05
-1.77347501522693e-05
-1.79701177071014e-05
-1.46165565389823e-05
-1.91497385210159e-05
-1.67382623403427e-05
-1.77969549664156e-05
-2.20740294269033e-05
-1.17715745050063e-05
-1.29855860077437e-05
-6.39626923467407e-06
-3.29752788914639e-05
-1.75885825439573e-05
-4.20922089145579e-06
-1.28676625058736e-05
-9.98264047531073e-06
-2.24693528736316e-05
-1.30066047778794e-05
-2.70063317958619e-05
-2.41398665113529e-05
-1.41915981161399e-05
-5.04627025973939e-06
-1.14241679908378e-05
-1.88756924468184e-05
-1.86505143458102e-05
-2.31825174628605e-05
-2.87478339697515e-05
-1.77158681441085e-05
-2.74857876224623e-05
-1.58041167867698e-05
-6.28256882310642e-06
-9.63895817175104e-06
-3.63619209697602e-07
5.14719695319516e-06
-1.80054598917784e-05
-1.34449306054278e-05
-9.52073365662822e-06
-1.43022891088287e-05
-1.14334208593672e-05
-2.37343033317639e-05
-2.00063020553562e-05
-1.35772418242135e-05
-2.11127825651891e-05
-1.94732438161147e-05
-3.3292260125348e-05
-2.48281073572198e-05
-1.69938559230012e-05
-5.99652945869585e-06
-2.30948425645658e-05
-7.11457419479534e-06
-7.45813024633865e-06
-2.09674499321923e-05
-1.41435569640427e-05
-1.60020360867986e-05
-2.64118459977911e-05
4.39848468935243e-06
-1.35535849730017e-05
-3.74894207050247e-05
-1.31539205129396e-05
-5.29262269592173e-06
3.25541780458671e-06
-5.67227199489811e-06
-1.0573213908275e-05
-1.38829830886942e-05
-2.19806400261354e-05
9.14384561767103e-06
-2.86393461415268e-05
-4.34684553455092e-06
-2.1279665119069e-05
2.14110720625575e-07
-1.86813662520663e-05
-2.31401432177648e-05
-1.60544655258084e-05
-2.30423127757105e-05
-2.64146744937374e-05
-5.8855597246699e-06
-1.62709394888176e-05
-2.01128347529262e-05
-9.22769377005839e-06
2.97564677395602e-06
-1.47598723273566e-06
-1.39486178273136e-05
-3.80392878851502e-05
-2.2769007008154e-05
3.05045561831103e-06
-1.46129483432143e-05
-1.77121450270337e-05
-2.54801865725807e-05
-8.58345557290886e-06
-1.56077440524805e-05
-5.47341418842913e-06
-2.14350098512036e-05
-2.16872713168535e-05
-2.08221479361703e-05
-1.72309760032177e-05
-1.44013671415062e-05
-1.38328699565643e-07
-1.61636100420302e-05
-1.81374564871134e-05
-6.48301482790445e-06
-3.18192448118388e-05
-2.15612490753071e-05
-2.52727070850957e-05
-2.47065601960218e-05
-2.49084933717585e-05
-1.68959406285977e-05
-1.51589522981814e-05
-3.9170478410027e-06
-2.46794300841499e-05
-1.43877561362856e-06
-2.72305539503701e-05
-1.40768636944624e-05
-4.17022220575324e-06
-7.19934479793203e-06
-2.07041778791955e-05
-2.52560315829265e-05
-1.08305752672459e-05
-2.46894635202708e-05
-1.86275277312312e-05
-1.70211209886761e-05
-8.08884245976125e-06
-7.88634260412462e-06
1.03685212187094e-05
-1.57411474960748e-06
-1.87586881373442e-05
-8.12465364203085e-06
-1.51807921655052e-05
-9.08250533729167e-06
-1.84834186032341e-05
-1.55298225865493e-05
-2.42446211309989e-05
-1.60974025228086e-05
-9.34514479109041e-06
-1.60680895485576e-05
-2.21756305002336e-06
-1.82756936270828e-06
-1.501484092903e-05
-2.44968869822319e-06
-1.84374793873525e-05
9.63977340024788e-06
-8.52033577731449e-07
-1.50283426796442e-05
-1.18520683944653e-05
-1.79603621387044e-05
-1.64687630985437e-05
-1.46776446945527e-05
4.92201321508199e-06
-1.47792918384584e-05
-1.40081633121401e-05
-2.23786862306065e-05
-2.30254226058425e-05
7.74931859177368e-06
-1.77312424226799e-05
-2.04667170287631e-05
-2.15127632811368e-05
-2.7376847807999e-05
-1.08329608968844e-05
-1.71642782644043e-05
-1.44715666059486e-05
2.64746168686159e-06
-7.95480120696464e-06
-1.46687834180321e-05
-7.29686006169909e-06
-7.07979185415275e-06
-1.0077848902701e-05
-1.9829909841311e-05
-7.16611326072047e-06
-1.92096527489786e-05
-3.07404867344514e-06
-2.05909247223068e-05
-1.49319741205949e-05
-3.44026507231987e-06
-1.47045522412091e-05
-1.9540730428222e-05
-2.60096169600161e-05
-1.36588950107903e-05
-2.33481552619149e-05
-1.02900490685295e-05
-1.71102877454911e-05
-2.65986398966395e-05
-2.42176384516015e-06
1.75041754111354e-06
-1.24987735399823e-05
-5.55598906329587e-07
-8.53425383617993e-06
-2.06605267281692e-05
-2.33601387741609e-05
-2.39723228790019e-05
-7.89164732391769e-06
-1.60177128448868e-05
-1.47855450229912e-05
-2.14242299864658e-05
-1.60577973244753e-06
-1.2696255611559e-05
-2.24305121265748e-05
-1.49199051843476e-05
5.2769795750212e-06
-5.03300811270303e-06
-9.81911350483484e-06
5.31427465644624e-06
-7.83890459527496e-06
5.82528184161964e-06
4.78506280094105e-06
-3.71619336486771e-05
-1.06289807870127e-05
-2.49917430860023e-05
-1.81316817906191e-05
-1.8212876271569e-05
-2.15597135968328e-05
-1.19568494827412e-05
-1.49842705227388e-05
-3.16317936947671e-05
-9.90836470655778e-06
-7.67273417061779e-06
-1.69109918785472e-05
-3.42560767740714e-05
-6.91005305272017e-06
-1.09033161827874e-05
-1.51342943168472e-05
-1.65801998870813e-05
-1.630478162037e-05
-2.31832615672524e-05
-2.44991786145824e-05
-1.91153249582909e-05
-1.2870985843306e-05
4.83536000452549e-06
-1.00603674250617e-06
4.62518630980992e-06
-2.49156230169223e-05
-2.59724350200726e-05
-5.89588899425595e-06
-7.5519216818763e-06
-1.18862133781023e-05
-1.89726903648468e-05
-6.93115612679332e-06
-1.58695274840049e-05
-8.13105943706302e-06
-1.99314601266811e-05
-3.23330273463982e-05
-8.42975920922264e-06
3.47964159450946e-06
-6.96018177190062e-06
-1.73036560601348e-05
-2.24610756606505e-05
-2.58288236713201e-05
-1.49982366351146e-05
-4.46096769473264e-06
-1.21659266147885e-05
-7.5678911259502e-06
-3.83747881253735e-06
-3.04861076758415e-05
-1.216017642875e-05
-1.78247813220851e-05
-1.72863311555935e-05
-1.92266420684235e-05
-1.56481017498388e-05
-4.39375183852763e-06
-1.65807006139009e-05
-1.1625919236622e-05
-3.731539884319e-05
-1.24797932513075e-05
-3.09699781142755e-05
-2.12688833587467e-05
-3.2344804317892e-06
-2.60813586482331e-05
-1.13839543455393e-05
-6.06497830173457e-06
-1.09155138014563e-05
1.05643582597931e-05
-3.15872148172082e-06
-2.34565913901088e-05
-1.23895744218029e-05
-1.28893857029723e-05
-2.4671867681706e-06
-3.13928005693504e-05
-2.04795335655239e-05
-1.06791019617553e-05
-1.73595652292006e-05
-1.96729459191614e-05
-9.65388654495608e-06
-3.07078961241591e-05
-4.3282146530398e-06
-7.01017225320837e-06
-9.31035373785764e-06
-1.70542893592175e-05
-1.59929192706399e-05
-1.20734831173107e-05
-1.50912193621594e-05
-2.05829008144012e-05
1.71976407246846e-06
-1.35156617347643e-05
-2.21577108160641e-06
-1.98949749882227e-05
-5.51631740293553e-06
-1.03160472324993e-05
-2.6257848305517e-05
-1.76473488495058e-05
-1.41508152114437e-05
-1.37877366870777e-06
-5.75272164239674e-06
4.45109896486363e-06
8.70185577664864e-06
-1.16747436834394e-05
-1.13970079396475e-05
1.52097373856477e-05
-3.03681066957827e-05
-3.97843571661053e-06
-1.35499069702083e-05
-2.1899767514533e-05
-2.81286902280704e-06
-1.13205337726012e-05
-1.07624684560134e-05
-2.74277180442776e-05
-2.082991869693e-05
-1.32393558699487e-05
-6.39704882974584e-06
-7.24054314434513e-06
-1.14378150202891e-05
-2.01656371358739e-05
9.24290674377681e-06
-1.10178065459837e-05
-2.00319357066189e-05
-2.27129736857772e-05
-2.11766032737192e-05
8.64659471807096e-09
-2.72840197102733e-05
-2.13639045075364e-05
-3.98440330256339e-05
5.30538923760884e-06
-1.1801428256674e-05
-2.57136792427836e-05
-1.69998395603936e-05
-3.78852216892319e-05
-2.2403455157757e-05
1.20182582831998e-06
-1.9657532796379e-05
-4.21486213564199e-05
-2.52403890057057e-05
1.28210946838803e-05
-5.30382164145476e-07
-1.77790381814049e-05
-1.19987634626953e-05
-1.09528089575544e-05
-6.65899447062165e-06
-2.07481501225411e-05
-2.33885120806591e-05
-1.51274928345273e-05
-3.03723734186675e-05
-1.72151944047807e-05
-9.02724891534543e-06
1.80122795539719e-06
-1.69002643099862e-05
-2.18239336228833e-05
-2.64518131199153e-06
-1.96053411792024e-05
-3.11391364955241e-05
-1.06635301565223e-05
-2.6852958100325e-05
-2.12749725476046e-05
-1.96747768982433e-05
-1.08286395521395e-05
-1.66777416022739e-05
-3.85498357401522e-05
-5.32339217844086e-06
-1.40407095942921e-05
-1.98536909933071e-05
-8.73811877686541e-06
-1.77875042386767e-05
-1.37633657575508e-05
-3.73824117087629e-06
1.35237506683845e-05
-3.72988746696567e-05
-1.65209405656016e-05
1.69848174135761e-05
-4.33220940697658e-05
-2.36130323050303e-05
-5.49315952648947e-06
-1.37903234479375e-05
-2.09757126013963e-05
-2.48105123236105e-05
-1.25761844835468e-05
-1.50184516732522e-06
-1.36820538043789e-05
-2.28689534157483e-05
-2.37853562971532e-05
-1.52206908519842e-05
-6.47986257390606e-06
-3.34215916944492e-05
-2.14851304882693e-05
3.5947521401713e-07
-2.52309417526059e-05
-1.30862597099628e-05
-9.53529705456164e-06
-1.9062958855259e-05
-9.47574036708308e-06
-1.11921408618204e-06
-3.42324721047749e-05
-2.4760891413053e-05
-2.06355998881669e-05
-4.52621418266175e-06
-1.15842869391489e-05
2.03494691062249e-07
-1.28539788877235e-05
-1.73696681197843e-05
-8.68314173463943e-06
-2.23422618278717e-05
-3.25870807473885e-05
-1.3361208906684e-05
-2.26533561088037e-05
-2.57582720275388e-05
-1.18400695059141e-05
-1.17395850762456e-05
-9.57281748712606e-06
-1.39994989928298e-05
-1.93525282632819e-05
-1.54884735386092e-06
-2.10537528001119e-05
-1.34244617485577e-05
7.94003029221107e-06
-2.37222684483676e-05
-1.89439012078389e-05
-3.73723485434096e-06
-2.1115129581844e-05
-1.89558639632158e-05
-1.01223802184026e-05
-2.26647789276177e-05
-2.63642554582546e-05
-3.6200881498681e-05
-1.88171774178681e-05
-6.7788901320786e-06
-7.07032121957193e-06
-2.38869040503176e-06
-1.19115601255154e-05
-1.28024852023587e-05
7.37849144228307e-06
-5.03733591353996e-06
-7.80017140407095e-06
-3.21783302733958e-05
-2.13746226256914e-05
-1.33698623589471e-05
-2.08208424615976e-06
-5.66730854612259e-06
-1.30771541334273e-05
-2.22509377254587e-05
-2.14320956373777e-05
-2.12615915615873e-05
-2.70994220091567e-05
-2.44318430861615e-05
-1.21352777841901e-05
-1.8963446691819e-05
-2.05033176816172e-05
-1.06629661468027e-05
-2.40299465961799e-05
-1.96695044265612e-05
-1.36620633487973e-05
-2.40356899788907e-06
1.88531095093058e-06
-1.22414462514436e-05
-3.12740473139223e-05
-1.31785031790893e-05
-4.6744148984929e-06
-7.86033331420735e-06
6.29983664753591e-06
2.09350567739083e-05
-2.90615246278384e-05
-1.88283996484852e-05
-4.6182667427636e-06
-2.06117380321016e-05
-2.75391893334804e-05
-2.58015342192753e-05
-1.97585762256415e-05
-1.51957058725146e-05
-6.77656403245257e-06
-1.124017995192e-06
-8.37898023363723e-06
-9.00474335701577e-06
-1.35631502544986e-05
-2.60420040520877e-06
-3.42495233578775e-05
-8.92694805343775e-06
-2.24589237329477e-05
-1.71849214749147e-05
-3.78230732154291e-06
-1.69503895883425e-05
-1.34581148508485e-05
-2.04285512386955e-06
5.92799837036563e-06
-3.63040129511896e-05
2.20618078278988e-06
5.05724331025937e-06
-1.73097589780361e-05
-4.6029309352289e-06
-1.81860933819204e-05
5.10987329644183e-06
-1.254167841894e-06
-7.52682864001674e-06
-4.43163955934997e-06
-1.73444908214706e-05
-8.59875030340653e-06
-1.27019766889329e-05
-2.08896283420091e-05
6.38189550565231e-06
-1.24237736021466e-05
-2.98984102709571e-05
-1.88595300271101e-05
-1.48416878346647e-05
-7.81026860751804e-07
-1.14408417693598e-05
-1.42156702499365e-05
-2.01512604437607e-05
-1.86160064817888e-06
-6.75466299686352e-06
-8.73145049613245e-06
-2.29742983469937e-05
-1.58119828327031e-05
-1.51213524458284e-05
-1.88920700470913e-05
-1.17327048297897e-05
-1.99779297236359e-05
-6.18110034998072e-06
-2.24908999468838e-05
-2.16645839256997e-05
-8.45030987434446e-06
-1.78351173273535e-05
-2.62430688869624e-06
-9.36779260169131e-06
-3.86794968912597e-06
-7.59506427638065e-06
-7.81974896542505e-06
-7.3828812784223e-06
-3.220405894512e-05
-1.05763383634304e-05
-3.50012164898583e-06
-1.18719986480168e-05
-7.20587678615465e-06
-5.5578360949404e-06
-6.59074479201955e-07
-8.93145839653017e-06
-1.8093492881417e-05
-1.57966363965133e-05
1.88851501563005e-06
-1.96509826680786e-05
2.531211616174e-07
-6.44146598631635e-06
-2.07605315394649e-05
-4.12036432693752e-05
-1.65958626791859e-05
-2.42304621411568e-05
-1.91679388710676e-05
-1.35683940073457e-05
-1.79948645694782e-05
-1.30296361233356e-05
-5.43607359813254e-06
-2.92085697921507e-05
-7.40578174997453e-06
-1.71547595218257e-05
-3.21747520029576e-06
-2.03618218639329e-05
-2.34176928208145e-05
-2.42741964301282e-05
7.16120079856659e-06
-7.63369995592065e-06
-2.30063869775514e-05
-2.61622935994271e-05
-1.65310962766393e-05
-2.54331270165741e-05
-3.9727674510813e-05
-6.42737099223604e-06
-4.49622003731349e-06
-5.58941065893802e-06
-1.20509173884901e-05
-1.13719626324749e-05
-7.45059258419559e-06
-2.48230732572879e-05
-6.26493177906906e-06
3.25602249575265e-06
-1.80439910444687e-05
-5.76141227437149e-06
2.01974378184307e-07
-2.50541004518939e-05
-2.17395506852482e-05
-5.51227132469837e-06
-2.41990209726908e-05
-5.21803212974441e-06
-8.28117667877868e-06
-1.85740080475646e-05
-2.40007473753608e-05
-1.83901844701448e-05
-1.51733283860686e-05
-2.84210336098955e-05
-3.48937889789815e-06
-1.03943409299597e-05
-2.64134833009191e-05
-5.43169567851148e-06
-1.9282726317062e-05
-1.04906887009639e-05
-3.86058268894162e-06
-6.49752090400982e-06
-1.20926227852032e-05
-7.01088535338075e-06
-1.35853896850231e-05
-2.88077439848755e-05
-1.02327187775406e-05
-1.75528050368581e-05
-1.44470284794303e-05
-2.57381846912496e-07
-2.4409731328763e-05
-9.95493167663792e-06
-2.4734179591529e-05
-1.07666628384905e-05
-1.93236686357455e-05
-3.03342594054172e-05
-2.61751647875769e-05
5.07278097886435e-06
-1.63122784076262e-05
-7.17187618868794e-06
-1.40225894912734e-05
-1.76279415510133e-05
-1.41334892767484e-05
-2.03022472645404e-05
-1.77649148583258e-05
-2.19341755503166e-06
-1.26467781943286e-05
-4.57438016419667e-06
-1.13706209563022e-05
-3.22874738601014e-05
-5.15239698951824e-06
-2.20013530938865e-05
-1.31606653220594e-05
4.37059618426295e-06
-1.5028124209882e-05
-1.4313135617154e-05
-1.95371775371439e-05
-1.86268680913721e-05
-2.40248562095282e-05
-1.07278202523618e-05
-5.13261134217276e-06
-1.48524214425137e-05
-1.06949617365962e-05
-1.02810621943436e-05
-1.25681514469391e-05
-9.33624452651765e-06
-2.24230472807232e-05
-7.32811372667483e-06
-7.88287209186466e-06
-1.23655992040282e-05
-8.29292552987822e-06
-1.09188796793158e-05
-2.47327784362388e-05
-2.88686590885186e-05
2.17455264005035e-06
-3.16685774770206e-05
-7.04926880584439e-06
-1.49044293392141e-05
6.62783536968289e-06
4.43772699150105e-06
1.94555684543631e-06
2.95483649411961e-06
-5.01528806774301e-06
-2.31989906999601e-05
-1.26826791924848e-05
-1.05460799912193e-05
-2.01634057486555e-05
-2.36088887588388e-05
3.2980262551856e-06
1.18220161439684e-05
-9.43304819943215e-06
5.75130887993492e-06
-1.60570837982056e-05
-1.58270747937458e-05
-1.25536101898867e-05
-4.17998095544351e-06
-1.48002402432481e-05
-2.69208727092466e-05
-1.75911942832147e-05
-2.85899207404889e-05
-1.60266225850268e-05
-2.21283431601116e-06
-2.86438665583889e-05
-1.79808842335497e-05
-1.58451132990659e-05
-8.03447530064244e-06
-4.19230321614615e-06
-2.41139141963726e-05
2.74883287248685e-06
-3.01078490235055e-05
-1.13618030639273e-07
-4.92715665143376e-06
-3.99158441254909e-06
-9.27091297219559e-07
-2.64072717479462e-05
2.4581689468195e-06
-3.21879392149802e-05
-1.53656376539191e-05
-3.31774018017108e-05
-1.15559534732191e-05
4.36976731503749e-06
-2.975119821845e-05
-3.93888596522462e-05
-1.77907946724437e-05
-9.83703197865609e-06
-1.21458758654528e-05
7.61437737071399e-06
-2.42901188080457e-05
-1.41109589928704e-05
-2.21343551144127e-06
-6.57429421179166e-06
-2.99819598953041e-05
-1.83210169650033e-05
5.57393519760103e-07
-1.20882349664488e-05
-8.2823519064123e-06
-1.50059743199895e-05
-2.39102404099424e-05
-8.67280681725418e-06
-1.48718419451317e-05
-2.42079152987937e-06
-3.71231269685905e-05
-1.58647836076463e-05
-2.3437680511697e-05
-3.73121475915171e-05
-1.75658345087265e-05
-9.80408251178306e-06
-1.20774478384889e-05
-2.13959526107939e-05
-4.22895611095783e-05
-1.84609468328887e-05
-1.09415182361538e-05
-3.01862542790822e-05
-1.32757123145321e-05
-1.8564151279941e-05
-1.8892697203447e-06
-1.46886016943265e-05
8.58125552126552e-06
-1.28069571129397e-05
7.45516882307997e-06
-4.25227410568816e-06
-2.82322493623129e-05
-8.9161393114824e-06
7.01710231318905e-06
-1.9060128079648e-05
-1.23752745222302e-05
-7.48185888188074e-06
-2.23276587812723e-05
-1.00843883938951e-05
1.52529156590117e-05
-1.77750743879844e-05
8.68545691008808e-07
-3.53029781426316e-05
2.69529747088531e-06
6.60530468809758e-06
-1.28153531971922e-05
-1.39159540918889e-05
1.00407827546149e-05
-2.33378735083782e-05
-2.25290430807847e-05
-7.75839575696927e-06
-2.34034282476431e-05
-5.4509103012639e-06
-1.73276575816756e-05
1.60463057720672e-06
-1.94926103883627e-05
-1.85696338190871e-05
-7.93472286892594e-06
-1.24254134015222e-05
-4.4090101918314e-06
-1.59963739101805e-05
-5.70985467253402e-07
-1.89607728786632e-05
-5.6286728373979e-07
-2.70095976974662e-05
-9.50404020277765e-06
-2.69539287424205e-06
-1.371952182725e-05
-9.53753201815649e-06
-2.07980944154448e-05
5.20467273807231e-06
-1.96108916246189e-05
-1.07327658042633e-05
-4.13994175633664e-06
-3.82077725543042e-05
-2.27154795503223e-05
-1.8203665573238e-05
-5.57659921636438e-06
-3.03349065353047e-05
-2.83465712514033e-05
-2.47405100435637e-05
-3.71002290614714e-05
-2.02552103117432e-05
-1.43938016173097e-05
-2.49801916772002e-05
-3.61983119286745e-05
2.15313711117945e-06
-1.03395257702145e-05
-1.49439074467658e-05
-1.48291734837815e-05
-9.85129198227238e-06
-9.67090944342641e-06
-9.61243422124107e-06
-2.51730642782252e-06
-8.78389214834739e-06
-2.97572979295874e-05
-1.45968704666975e-05
-1.39257216740222e-05
-9.67924363999347e-06
-2.80452528170658e-05
-3.99591115118158e-06
-2.50198286329509e-05
-5.59074967146456e-06
-7.055391565248e-06
-2.90354384596608e-05
-2.29271342949353e-05
5.46829802925332e-06
-5.6709757084421e-06
-1.25051912004558e-05
-2.78418531346016e-05
-2.9270301492817e-05
-1.92076789826531e-05
-3.01288467235844e-05
-1.88596234034518e-05
-2.02159573801973e-05
-1.64197932482153e-05
6.61592651178889e-06
-1.73580375378603e-05
-1.55781205368004e-05
-2.58959854740607e-05
-2.53801471886633e-05
-2.05522487631113e-05
-4.80411594110773e-06
1.0282268688836e-07
-1.40306497615435e-05
-2.99280038884221e-05
-3.78078149770835e-05
-2.8613357578177e-05
-2.53488191969799e-05
-1.09656674049782e-05
-2.9484013333863e-05
-1.98907979086701e-05
-2.79956621145019e-05
-2.38738934498479e-05
-5.38656096364481e-06
-5.60835702270978e-06
-1.65225854991423e-05
-8.70542212947387e-06
-1.57067375823665e-05
-6.70244790265608e-06
-2.02684707104272e-05
4.79853647413086e-06
-1.22315786407943e-05
-2.30906249772576e-05
-1.37277623091335e-05
-7.65764296987069e-06
-1.2536658519562e-05
-6.26938238034221e-06
-1.76614663390951e-05
-1.20879179205143e-05
-2.40907653531522e-05
-1.69512315644623e-05
-3.01533832406742e-05
-2.74940789124038e-05
-9.2082780452172e-06
-1.34548746011237e-05
-2.50553071482679e-05
-1.39046981691742e-05
-1.55292666823447e-05
-1.33237035699506e-05
-2.10544642988136e-05
-2.34484367643758e-05
-1.46281601247173e-05
-1.56778155345657e-05
-8.01868778508523e-06
-8.21229809083818e-06
1.38610209419829e-05
-3.54782001103626e-05
-1.26877081450962e-05
-2.51489712997729e-05
-2.63414420201923e-06
-1.22092296467625e-05
-1.41594197978002e-05
-3.29423896265082e-06
-1.79964443567298e-05
-2.16118503640089e-05
1.09989963682565e-05
-1.23997178838154e-05
-2.35067742625807e-05
-2.86874619363282e-05
-2.29115541452562e-05
-1.73152126508158e-05
-1.82440428418521e-05
-7.14859352838079e-06
-2.79110966963112e-05
-4.14094547799293e-05
-2.24789776010652e-05
-2.93399795048374e-05
-1.77893642958074e-05
-2.93214761876347e-06
-7.43826207510746e-06
-3.78844997381285e-05
-6.06693528459793e-06
-1.95946275595599e-05
-3.80854359150588e-06
-2.7711590334558e-05
-2.92266749020477e-05
-3.82190397211958e-05
-1.72119272155979e-05
-4.62379916648311e-06
-2.20978872777587e-05
-9.65592068549809e-06
-4.43764193967357e-05
-2.49215961002866e-05
-3.36019646156644e-05
8.11354899690754e-07
-7.29335711795156e-06
-3.90733859077252e-05
-5.24114687844299e-06
-1.33448533077954e-05
-8.93415994419162e-06
-2.38019724225141e-05
-4.03144938702684e-05
-1.76767030728029e-05
-2.33306973153611e-05
-2.84437455832794e-05
-1.19032505219627e-06
-1.17994774757818e-05
-1.03049675923825e-05
-1.09038544201365e-05
-9.33004316477875e-06
-2.01245590046771e-05
-1.56650106129125e-05
-1.03644464020567e-05
-6.99046363032757e-06
-1.66492084949934e-05
-1.50227185427132e-05
-5.30394419314943e-06
-3.02308359966855e-06
-1.72645840591356e-05
-1.65416310475731e-05
-2.07799125787563e-05
-2.53335976379257e-05
-1.89494221785927e-05
-3.16023372092768e-05
-1.91918006304676e-05
-3.52610366182673e-05
-1.83545753143313e-05
-2.51101237123165e-05
-1.04539379796178e-05
-1.60984362391418e-05
-4.54915628051179e-06
-1.32651563893444e-05
-2.6914475928866e-05
-1.23049560840536e-05
1.3900265733442e-07
-2.07084171923235e-05
-2.19986996687918e-05
-3.32348654562992e-05
-2.13340579449226e-05
-9.55021221032556e-06
-1.15357324323791e-05
-1.40503756179654e-05
-1.27518039985602e-05
-1.46120196192855e-05
4.04309411320232e-06
-1.87376739382604e-05
-9.51870831717206e-06
-8.14276814431314e-06
-3.93590654222185e-05
-6.30747632835504e-06
-1.25891941861931e-05
-1.27874291757289e-05
-2.06702033092769e-05
-2.14821997234821e-05
-1.89757603309501e-05
-1.05296808046083e-05
-8.80045488704924e-06
-1.29175879974288e-05
-7.03106300335824e-06
-1.30998200409424e-05
-1.80916745827375e-05
-8.91507741763279e-06
-2.52553747901963e-05
-1.67741050226527e-05
-3.18806697463537e-05
-1.55563478120303e-05
3.8898987916508e-07
-2.43900098167729e-05
1.44553764869596e-05
-3.08658320389357e-06
-1.17893769963848e-05
1.12857423002614e-05
-1.66527565795732e-05
-2.25225712293986e-05
-2.25290021930375e-05
-7.71274903295968e-06
-1.78751753438166e-05
-5.37672438710424e-06
-7.30429556738158e-06
-1.58241349514956e-05
-4.49181354814646e-06
-1.10025488032645e-05
-7.85192830771507e-06
-4.02198194324306e-06
-8.21896080256256e-06
5.05085736682027e-06
-3.2410977611783e-06
-2.80421527057897e-05
-2.8890342540625e-05
-1.62603905389538e-05
-2.33775721445194e-05
-4.47255783112679e-06
-8.34062102719512e-06
-2.8301334306434e-05
-3.69669794498522e-05
-2.05923643200731e-05
5.17551762139375e-06
-1.76719485265763e-05
-5.6764826884131e-06
-2.7615624708849e-05
-7.45556881743523e-06
-1.31273732808981e-05
-1.24365854136379e-05
-2.05330702491044e-05
-1.47211463763192e-05
-5.25966445020522e-07
1.81089962792726e-06
-3.53666902051789e-05
-7.87508207781045e-06
-3.74949844223442e-05
-1.78763150441738e-05
-1.62444947496617e-05
-1.25581998617795e-05
-2.37024024456414e-05
-2.97161616823582e-05
-1.3740124565421e-05
-1.92382692837541e-05
-2.07283031732729e-05
-1.19368943184897e-05
7.74689883040068e-07
-9.81544395881756e-06
5.85370746189422e-06
-2.64427109330435e-05
-1.7831567262395e-05
-1.26373007333393e-05
-6.43979784933073e-06
-2.08079321634068e-05
-9.98113444958238e-06
-3.60792303490258e-06
-1.15316259962661e-05
4.75972055244861e-06
5.34295227823422e-06
-9.0596871976703e-06
-1.21762574007968e-05
-1.31224531546784e-05
-8.90095838311093e-06
-2.48396828001139e-05
-5.92845064298412e-06
2.17250613202455e-06
1.42039579505468e-06
-2.16567969947382e-05
-1.23158137514453e-05
-8.21789532085683e-06
-1.59679706233874e-05
-2.01139943223385e-06
-1.56809437040034e-05
-9.244290478009e-06
-1.18727018982512e-05
-1.92518882496852e-05
-1.42463533179671e-06
-2.50543447214583e-05
3.09838245981621e-07
-2.0400408311964e-05
-4.52942306541296e-06
-2.72496717307525e-05
-2.98515116065075e-05
-3.55033027071561e-05
4.51534481455541e-06
-1.47355243634668e-05
-1.77030322193948e-05
-1.43208638056802e-05
-1.99048195831843e-05
-1.25359788266002e-05
-1.94008375076885e-05
-1.69818046853934e-05
-2.36179355680825e-05
-1.58643509370776e-05
-1.45381336923311e-05
-8.55319835708162e-06
-1.97093947499539e-05
-2.46466000075085e-05
-2.76537081769236e-05
-1.30468223876992e-05
-1.85706433455362e-05
-2.89327699725986e-05
5.51708302926401e-06
-9.39040930175675e-06
-1.83672734955483e-05
-2.04092551748093e-05
-1.39582971803735e-05
-1.7095596294959e-05
-2.63019358829674e-05
-2.96456863505708e-05
-1.61252578218753e-05
-5.4152699398384e-06
-2.00092278961194e-05
-7.45277423326827e-06
-9.44681290342086e-06
3.13954371130568e-06
-1.6858186820498e-05
-4.904944072586e-06
-8.02530632168481e-07
-1.94970378231539e-05
-2.56652366215282e-05
-1.19651007807487e-05
-3.5010833213554e-05
-2.288520514078e-05
-2.48346455346596e-05
-9.69368541078417e-06
-2.19781580195711e-05
-2.63088131056489e-06
-4.70919853218271e-06
-1.74572646065641e-05
7.45156060905023e-06
-1.75872610860327e-05
-2.22502924675422e-05
-2.08186325131968e-05
-2.11436569514339e-05
-2.08289869245511e-05
-1.61698761985053e-05
-1.21774790804487e-05
-5.9797028107017e-06
-5.1712168319872e-06
-1.14771301264552e-05
-6.43917728407807e-06
8.28277548980772e-06
-1.91107024068259e-05
-2.72049790172423e-05
-3.4592093796491e-05
-1.07365668707288e-05
-1.28715135594131e-05
-3.46334432659982e-05
-6.27905912047e-07
-1.2647149827047e-05
-2.3452351943085e-05
-1.57463301259073e-06
-2.53595456673199e-05
-1.81463429948712e-06
-3.87956347016231e-05
-7.38039186514083e-06
-2.72358151995169e-05
-3.54747676849228e-06
-1.73384033758806e-05
-2.61342805495115e-05
-8.87477239363924e-06
-2.63661966296881e-05
-4.84481347908727e-06
-1.91995564408391e-05
-1.72768463467814e-05
-6.60523744038425e-06
-9.58007318688944e-06
-6.57186708844052e-06
-2.21031550027332e-06
-1.72831594607552e-05
-6.54512898381945e-06
-4.15039759916107e-05
-1.27505218883377e-05
-1.72046437191849e-05
-2.61333003181917e-05
-2.37452591048315e-05
-2.68847401882011e-05
-1.36989867284007e-05
-2.97141597501793e-05
4.4808927494073e-06
1.68084930707415e-05
-1.58119857169459e-05
-1.84023788708413e-05
-1.40665470220095e-05
-8.12382654672275e-06
-1.10743988967853e-05
-1.68674461437266e-05
-1.85606232624449e-05
-1.02453740559671e-05
-1.78379317233514e-05
1.76256575048168e-06
-3.11188793692608e-05
-2.05022527025062e-05
-1.6563910717571e-05
-8.58859412127481e-06
-9.14388479640903e-06
-2.51416271572418e-05
-1.77367657352158e-05
-1.62830496169823e-05
-1.13487444539358e-05
-2.03549719147601e-05
-1.67235263360767e-05
-7.77744821830283e-06
2.78010815689141e-07
-1.03144704262162e-05
-1.7513785413143e-05
-1.72304888345501e-05
-3.06496038066303e-05
-3.27897243148335e-05
-1.1391202801693e-05
-1.10758999830143e-05
-1.05773174158174e-05
-6.89372082654687e-06
-2.77807254273052e-06
-4.06016953652756e-06
-2.05026016283202e-05
6.356165525698e-06
-1.04124322875062e-05
-1.54201316575026e-06
-1.10578984402089e-05
-3.43025836609712e-06
-2.64366679613116e-05
-9.83044233319956e-06
-2.51869643640251e-05
-5.60278726390763e-06
-1.73331892205339e-05
-2.38961340601639e-05
-1.75435164002609e-05
-1.75825286404506e-05
-1.32623969341423e-05
-1.80893298098774e-05
-2.47968884755589e-05
-1.86969404881579e-05
-3.08876681057734e-05
-2.32426882171817e-05
-3.7975531678134e-05
-1.46223785103804e-05
-1.8615090511214e-05
-6.44129981923081e-06
-7.24244123017151e-06
-4.5134513918068e-06
-1.04571367265457e-05
9.15158226408242e-07
-1.88063132496899e-05
-2.49613076143092e-05
-1.06730123530917e-05
-2.24957609395557e-05
-1.01332828893846e-05
-2.2733817784687e-05
-3.02065938435241e-05
-2.03794501035551e-05
-2.68438342443614e-05
-1.3854804138612e-05
-6.57399684742888e-06
-2.01254185368894e-05
-1.57121760546123e-05
-1.01266258538276e-05
-1.05734284895045e-05
-1.32732828371271e-05
-6.03141093877988e-06
-2.57593226189224e-05
-1.34218590759589e-05
-1.29781425800155e-05
-3.1842174302847e-05
-1.90386442434933e-05
-1.84379756747791e-05
-3.08119303525702e-07
-2.23318118805063e-05
-6.70222905354353e-06
-2.49103802781354e-05
-1.47723889747551e-05
-1.08588267072462e-05
-6.88123804804317e-06
1.0800232608078e-05
-1.45291007147963e-05
-1.9899689833248e-05
-9.65827109054736e-06
-1.21304548284059e-05
-2.15751204212733e-05
-1.93044124729173e-05
-1.64067256243342e-05
-7.69353613710646e-06
-2.14586805361459e-05
-3.25058926996817e-05
-3.58902060883422e-05
-1.88898742009783e-05
-9.16183585942477e-06
3.3054730561723e-06
-2.49622678252357e-05
-2.13842282484512e-05
-1.24438710026292e-05
-3.00026613205979e-05
-3.52170100338709e-05
-1.98625356041649e-05
-4.00245087757879e-06
-2.88832456708027e-05
-1.61957646911954e-05
3.85809434765039e-06
-1.72825478635781e-05
6.39801528726352e-06
-1.19534776615373e-05
-1.3602456701946e-05
-4.86439868639152e-06
-1.30433411562305e-05
-1.79021892247863e-06
-3.13478924344468e-05
-1.40860031154989e-05
-1.22950041942279e-05
-1.01329582079519e-05
-7.97315366733109e-06
-2.2908241409344e-05
-1.92412892007131e-06
-2.03884449233828e-05
-1.8196733885691e-05
-6.19606177171441e-06
-2.22039128759447e-05
-1.13668217818766e-05
-9.21465795041317e-06
-2.23452359668409e-05
-1.83206388292099e-05
-1.87520029908379e-05
-3.77985740767652e-06
-1.53221066993604e-05
4.40138151641967e-06
-1.29785672492394e-05
-1.71833320129416e-05
-3.5414103084818e-06
-3.23644461744281e-05
5.05649676835244e-07
-1.84725140865404e-05
-9.37844947556103e-06
-1.47381589875543e-05
-1.02133497818064e-05
-5.81133948634388e-06
-1.58432787039653e-05
-3.10557513752225e-05
-1.13663834181e-05
-1.26091235664386e-05
-9.39291750491064e-06
-1.41982304417952e-05
7.30560310113349e-06
-2.32388120392935e-05
-3.06555907612877e-05
-3.30196866935954e-05
-1.41931328820885e-05
-3.36469695348522e-05
-2.80259092589001e-05
-1.62709089018624e-05
-1.69792977188269e-05
-1.63586772316339e-05
-3.09091087132005e-05
-1.19912303765463e-05
-2.9110353816331e-05
-2.87614814045959e-06
-1.65340856983672e-05
-1.94879536269844e-05
-1.07837874372276e-05
-1.96403312999711e-07
-6.78580512080863e-06
-1.22189348751456e-05
-3.62471227781966e-05
-2.25712737784888e-05
-3.10308577887147e-05
-1.52433668232429e-05
-2.14278196540149e-05
1.45121069267371e-06
-1.13301041516454e-05
-2.81826629809462e-06
-1.34670666072273e-05
-1.86941854012974e-05
-1.47982444165865e-05
-8.92784210665477e-06
-2.40902991073434e-05
-2.9714933020935e-05
-5.16561799320988e-06
-2.45112532552557e-05
-1.63271127233369e-05
-3.27133597021997e-06
-7.6381830531915e-07
-3.05814459473741e-06
-2.89778149016758e-05
-1.22753433653206e-05
-2.24021724406306e-05
-7.78290282795625e-06
-2.16379615562341e-05
-1.05657993853822e-05
-3.50241415240668e-07
-1.09984359183414e-05
-1.26361495130312e-05
-1.52536136756739e-06
-2.57074011521676e-05
-4.05190425042523e-05
-2.64518948745808e-05
-2.00453531070343e-05
-1.23814465064316e-05
3.931900516898e-06
-2.70514465306785e-06
-4.17768917063175e-05
-1.68570257763299e-05
-1.90923217095759e-06
-1.8832904683413e-05
-2.93719334695625e-05
-1.66626688820777e-05
-1.21130316210131e-05
-1.67605759252234e-05
-1.84980626721543e-05
-9.8647975435919e-06
-1.25371208980612e-05
-8.261052574436e-07
-3.31038082528263e-05
-1.11618353960542e-05
-1.93325901861587e-05
-2.97303132026711e-05
-7.05191223269489e-06
-1.34858398974076e-05
-3.06063497324459e-05
-2.25576030686114e-05
-2.26638883571622e-05
-1.01964551011359e-05
-1.40641975958888e-05
-1.90046794086174e-05
-2.28082277105009e-05
-2.02981160761769e-05
-1.70039005839071e-05
-1.48890156054474e-06
-2.04592743944782e-05
-3.01229852994585e-05
-1.62404272610064e-05
-8.71864794274929e-06
2.89952011906084e-06
-1.00939012972536e-05
-5.03108227041793e-06
-1.06479386034418e-05
-1.19063188096759e-05
-1.0747057983891e-05
-4.15402301737031e-05
-5.93008749979704e-06
-1.87383087012253e-06
-1.37442807341729e-06
-7.54320160841414e-06
-1.33813099636242e-05
-2.5903932439561e-05
-1.60960925887057e-05
-1.66309744791846e-05
-9.23890838833441e-06
-2.14637667522356e-05
-1.37681131560291e-06
-2.06924926999036e-05
-1.86783882467574e-05
-3.33827607466602e-05
-1.65881681545155e-05
-2.9895348507951e-05
-1.97054179021897e-05
-6.1451241792479e-06
-1.22874469828632e-05
-2.44739320515219e-05
-1.83769967622757e-05
-2.84924872478981e-05
-9.23412875658811e-06
-2.21942821165003e-05
-1.86169066308365e-05
-2.18194516098161e-05
-1.33979897049898e-05
-1.48825936198693e-05
-1.47000908514452e-05
-2.17499215303642e-05
-2.04024909565185e-05
-2.559408535548e-05
-6.61290868002622e-06
-1.76105687747572e-05
-1.96194426414921e-05
-1.65324023461159e-05
-2.40931477181551e-05
-2.60874021212008e-05
-8.77312004795695e-06
-9.84964079601103e-06
-2.49969285779305e-05
-1.36998408587581e-05
-9.08991824721857e-06
-1.55826489518477e-05
-3.55872388601433e-07
-2.00448396285024e-05
-1.94645765938077e-05
-1.62598746280379e-05
-3.02579499664391e-06
-2.51756270831367e-05
-2.64481558520586e-05
-5.20145663851741e-06
-1.32981687057411e-05
-2.04480743410021e-05
-2.00031086237746e-05
-2.0269162292277e-05
-2.13417855176014e-06
-2.67506008919379e-05
-2.17260373107519e-05
-1.69909668059038e-05
1.73441598099675e-06
1.14185213512836e-05
-2.03923503898711e-05
-1.92401098103542e-05
-1.23023725664279e-05
-1.1295282855564e-05
-2.52197369110128e-05
-1.32488468775042e-05
3.59954593903264e-06
-9.94184116651311e-06
-6.7599832420945e-06
-2.38657285176563e-05
-1.35802784325659e-05
-1.19356476862254e-05
-2.01334133765988e-05
-6.15736827895335e-06
-2.38359016331587e-05
-8.84613882855356e-06
-1.71324564044403e-05
-1.24338948337878e-05
-1.64711708443536e-05
-1.5398747876555e-05
-2.21786835023697e-05
-8.51069375175632e-06
-6.11668528174639e-06
-2.01515873972156e-05
-3.46776889321669e-05
-1.05798415621175e-05
-7.33140832517967e-06
-2.22144308797637e-05
-3.91194379953196e-06
-1.76848430044826e-05
-6.43760797342328e-06
-6.9078601661061e-06
-7.35226506586916e-06
-2.20421065958773e-06
-1.51015702518815e-05
-1.58568930737101e-05
-1.23950662073844e-05
-1.72716400286707e-05
7.20908862174471e-06
-1.0120758096939e-05
-2.40059922930367e-05
-5.85870689029141e-06
-1.62585461796162e-05
-3.00316752245719e-05
-8.69416277788822e-06
-2.13137720346186e-05
-9.67775845935697e-06
-3.60463712392091e-05
-2.54633924609127e-05
-1.65214833075027e-05
-1.2651636676723e-05
-1.92946684766262e-05
-9.42142352837646e-06
-6.81064770404516e-06
-8.84512941170508e-06
-1.74074952839707e-05
-1.87099144074692e-05
-8.3060958516785e-06
-1.88215432788496e-05
-2.57495865148671e-05
-7.83473157145275e-06
1.58483039600135e-06
-2.43266932937518e-05
-2.79632568890264e-05
-7.45947785075322e-06
-2.40291695310717e-05
-2.62145637062553e-05
1.60288241940747e-06
-1.67768660755578e-05
-1.059589570919e-05
-1.26346038237682e-05
-1.06095890925164e-05
-1.98552392052128e-06
-1.64937613248611e-05
-3.21046918544687e-05
-1.41971897470662e-05
-1.62673352751959e-05
-1.10688738031397e-05
-1.76706803584957e-05
-1.25107064154589e-05
-1.40733713242257e-05
-4.72508329028067e-07
-1.89640365076725e-05
-2.02315542369914e-05
-1.33965776271223e-05
-1.36457502503964e-05
-1.45383941636883e-05
-2.70663282925132e-05
-5.9614182643596e-06
-1.05836330493491e-05
-6.48675847391668e-06
-1.50641908595349e-05
-1.02738933494078e-05
-6.91371352403532e-06
-1.49707206752118e-05
-1.61957870688438e-05
-1.49459528848399e-05
-3.24217830012653e-05
-2.14750089836315e-05
-1.12328136129122e-05
-6.45598569449579e-06
-1.03397675457372e-05
-4.43568320932045e-06
-1.89659692770093e-05
3.02008807652069e-06
-8.10789181895383e-06
-1.19859949345934e-05
-5.58311184113465e-06
-3.10587848284384e-05
-2.5906314379534e-05
-1.20698473126999e-05
-1.83698489495369e-05
-7.92715415132926e-06
-1.68640599100702e-05
-2.03183137458762e-05
-9.4538727065579e-06
-1.65703211883425e-05
-2.77117296924394e-05
-6.96328716503664e-06
-3.42966660690953e-05
-2.58246770071443e-05
-1.35113535476419e-05
-1.50540247516862e-05
5.36266945080461e-06
-1.08722698504223e-05
-1.18431216926424e-05
-2.47044594873232e-05
-5.20522013552465e-05
-1.35443281097247e-05
-8.63510957801515e-06
-1.44186929635732e-05
-1.76181602263077e-05
-1.25585457051149e-05
-2.00600963781611e-05
-1.64748859594301e-05
-1.02347135344348e-05
-4.31229068327823e-05
-2.43880441618157e-05
-1.38868854100092e-05
-1.44906429562129e-05
-2.15100387107481e-05
-8.30356845981795e-06
-1.36720597042937e-05
-1.99175992099455e-05
-2.60394752780868e-05
-1.30697369762962e-05
-7.64514911595023e-06
-2.13748423540343e-05
-2.08874078907894e-05
-9.8014080789508e-06
-1.17506287840701e-05
-2.88971073504557e-06
-4.58537035091132e-06
1.07505474845502e-07
-1.11676856909755e-05
-1.48672488722615e-06
-1.04772638777757e-05
-1.95269336371877e-05
-2.77155184088956e-05
-1.40383082168214e-05
-1.10193585697607e-05
-4.59414293070498e-05
-1.65072726661057e-05
-1.06252263599927e-05
-3.27012840386604e-05
-2.56121488843311e-05
-3.05811466691169e-05
-2.23006753181718e-05
-2.52942829128561e-05
-3.80589073740463e-05
-1.95691717035581e-05
-2.15822526585393e-05
-1.90984672018049e-05
-8.87421470437833e-06
-1.7621719747517e-05
-1.59071601374522e-05
-4.44114338689798e-06
-4.35410037203864e-06
-3.47097725739345e-05
-3.48044370415991e-05
-1.26263331029846e-05
-4.79414881559356e-05
-1.24991875492237e-05
-1.30137577173554e-05
1.82743499022259e-06
8.75809804442909e-06
-1.65956111628841e-05
-2.3480438080993e-05
-1.2909146282998e-05
-1.80054179194083e-05
-1.5725393201565e-05
-1.89407837587629e-05
-1.3794347928995e-05
1.21941861745715e-05
-2.64503150771522e-05
-1.69687217001715e-05
-5.53201578095979e-06
-1.5855001235825e-05
-2.08811818438957e-05
-1.90560441025676e-05
-1.89006570346932e-05
-1.54587244542566e-05
-1.15155470904685e-06
-1.93780212465744e-05
-1.16790507340491e-05
-2.53385316149695e-05
-4.38435688252859e-07
-1.6244856644875e-05
-2.02910934159206e-05
-5.22479910895437e-06
-1.295899101663e-05
-1.14372126631718e-05
-3.34822602844776e-05
-2.57506635439797e-05
-1.90452034477767e-05
-1.71542640694859e-05
-1.20307008680817e-05
-4.31951005632225e-05
-1.9725158716851e-05
-1.85850918255282e-05
-1.59531960015463e-05
-1.47571604549594e-05
-5.01160748776251e-06
-9.87952345656627e-06
-1.90277167983834e-05
-1.14895816489009e-05
-2.4976483091863e-05
-7.20638951936027e-06
-2.78851030345415e-05
-2.50942269725128e-05
-7.2732444626016e-06
-1.06172521482887e-05
-2.20256535983513e-05
-7.76436964788435e-06
-2.31078680490339e-05
-9.20388639300149e-06
-2.62868408194584e-05
-2.19350060741659e-05
-1.82308932930539e-05
-1.03229077389655e-05
-1.3829283602734e-05
-2.0780014046027e-05
-1.26017832349805e-05
-1.14698683245146e-05
-8.77424277699545e-06
-2.54407924751581e-05
-4.76015065257547e-06
1.11623434855588e-05
-3.37683203602672e-05
-2.04907668811554e-05
-7.73192306861986e-06
-1.32162970929172e-05
-1.36508670915165e-05
-6.45835373960899e-06
-1.90440067330201e-05
-9.40821670026678e-06
-2.10047386803192e-05
-2.96414132643497e-05
-4.68483517255754e-06
-2.43536609829458e-05
-8.29793178694347e-06
-1.44591485699158e-05
-6.96828227828397e-06
-3.45898507108656e-05
-1.66660899146657e-05
-1.05363574975282e-05
-3.95424322654701e-05
-1.55985132659309e-05
-1.79310343596587e-05
-5.18001417604202e-06
-4.23733312675532e-06
-8.16580286353325e-06
-1.30004719905805e-05
-1.65097683861037e-05
-2.50416769862036e-05
-1.5781417008642e-05
6.01476993657506e-06
-1.91137553961858e-05
-3.0782282654148e-05
-3.17322551643022e-06
2.16865750642722e-06
-8.59643062541859e-06
-1.66740028841597e-05
-6.86425911961887e-06
-3.77002877982177e-05
-3.77618554814387e-06
-1.46094918126555e-05
-1.5101469457361e-05
-6.86214365246087e-06
-1.21281708585186e-05
-2.28081349975916e-05
-6.5334737128513e-06
-2.58325835329337e-05
-2.96636461649858e-05
-1.52328581756192e-05
-1.26231231392325e-05
-1.03184249382977e-05
-2.65000470781878e-05
-2.62202169275928e-05
-1.1757654499498e-05
-7.63087232476993e-06
-1.23904945212289e-05
-3.68118557424101e-05
-3.93748270335294e-05
-2.42399921720907e-05
-1.57954013816151e-05
-1.83371629839022e-05
-1.6918634524158e-05
-2.93277422961327e-05
-1.09641262586095e-05
-2.34130112599313e-05
-3.33234710052706e-05
-3.7491463828678e-05
-3.17805001143817e-05
-2.26441871283751e-05
-1.94681733085488e-05
-1.21225506358076e-05
-3.02502387265235e-05
-1.56516829425481e-05
-3.09513272076186e-05
-9.39480978604536e-06
-2.10954854396883e-05
-1.2098860007372e-05
-2.94359299049428e-05
-2.15701203151807e-05
-1.98167516157262e-05
-1.691298647846e-05
-1.77876443308756e-05
-1.64688556492297e-05
-4.45559138215808e-05
-4.77913981060241e-06
-2.67029963557428e-05
-2.10867405944077e-05
-2.4922575511191e-05
-1.63351640246076e-05
-3.96627331025595e-05
-1.71036374406818e-05
-7.30036786772225e-06
-1.98701168706658e-05
-3.0986278857337e-05
-2.66801404071575e-05
-2.19114406839438e-05
-1.50172030322181e-05
-4.84216334272001e-05
-2.99471113731885e-05
-1.37453997900084e-05
-3.65089180066088e-05
-9.92845498000583e-06
-1.76446261561349e-05
-4.97745817873292e-05
4.78718986924974e-06
-9.93822963385016e-06
-1.03190688947201e-05
-2.35753534664969e-05
-3.63228461430626e-05
-1.72436521279059e-05
-1.2652128569376e-05
-1.69362068451057e-05
-2.46059517773293e-05
-2.9837575965005e-05
-1.40819499462302e-05
-1.77583554049077e-05
-1.18108132928348e-05
-2.18481042326273e-05
-4.01597179715983e-05
-7.66495874322936e-06
-2.96957986429862e-05
-2.13141275736904e-05
-1.63770084568826e-05
-1.69259399887638e-05
-1.42679746232531e-05
-2.21857846131843e-05
-1.64695055180678e-05
-2.26753093361449e-05
-1.32611870693465e-05
-1.36677555534438e-05
-2.00032912226474e-05
-1.83896899762812e-05
-3.49156894352593e-05
-2.35534279688633e-05
-2.52993284286341e-05
-2.99917481254103e-05
-1.94025579534411e-05
-2.20758778716378e-05
-1.67333148575461e-05
-1.88047435677408e-05
-5.23643865560346e-06
-1.28197377720107e-05
-1.98692635894278e-05
-7.95098134792848e-06
-1.47936047897935e-05
-2.46907643200792e-05
-2.24824386832405e-05
-2.6801437243409e-05
3.47157749396413e-07
-1.19353725598757e-05
-2.16589211806727e-05
-7.2834936087242e-06
-2.29612194505759e-05
-2.50141825684957e-05
-2.70916337173182e-06
-1.51888789872201e-05
-1.32727925701125e-05
-8.78651253897524e-06
-2.66142624120211e-05
-3.4736770325872e-05
-8.9309631894718e-06
-2.31325406304277e-05
-1.9680632480981e-05
-1.22750075902949e-05
-7.32824431238088e-06
-2.20769828340456e-05
-5.11824019790154e-05
-1.7163286093534e-05
-2.67082622928911e-05
-1.42193403118103e-06
-1.40446434410337e-05
-5.60160342308675e-06
-4.27317023763696e-05
-2.95577653521288e-05
-1.84798088825757e-05
-1.43553542713582e-05
-3.42844181445854e-05
-2.98334476956767e-05
-2.86198134717017e-05
-3.31416294062929e-05
-4.08058663476129e-05
-1.91339272803397e-05
-2.00775582240557e-05
-3.71607833779356e-05
-8.22936635458922e-06
-2.47573621512459e-05
-2.95660222911157e-05
-1.30100740609057e-05
-3.83591184639106e-05
-3.09367812043911e-05
-1.78479092086543e-05
-3.52129024957358e-05
-2.34888566811604e-05
-2.20980835638145e-05
-3.64357285123304e-05
-2.72175617889233e-05
-7.60400609140841e-06
-2.47697698886424e-05
-2.03967913034218e-05
-1.75697001615641e-05
-1.99928368966486e-05
-2.78267564373391e-05
-2.12283261366981e-05
-1.95218113423805e-05
-1.04632147209136e-05
-3.10947426281916e-05
-2.03697752743321e-05
-2.69969092075939e-05
-1.31256522750096e-05
-3.15612588406797e-05
-2.26877420562283e-05
-4.24311178879698e-06
-2.34949139135865e-05
-2.24539442476419e-05
-2.57136419348496e-05
-3.79338586811456e-05
-1.98740540977512e-05
-2.16224619044774e-05
-5.74779633573083e-06
-1.59128074767777e-05
-7.88207051796208e-06
-4.65854180634188e-06
-4.16072586344679e-05
-1.63999002216019e-05
-3.13106817814154e-05
-3.24321560582514e-06
-3.14488132827518e-05
-3.71903913478444e-05
-3.00686428196612e-05
-4.15226749879883e-06
-9.7455287036897e-06
-1.62150655637735e-05
-6.35753481277662e-06
-2.8523934924842e-05
-1.84972199085644e-05
-3.82534072642396e-06
-8.77649947644592e-06
-2.30322608749696e-05
-1.08283368744241e-05
1.40618565030983e-06
-2.7084550116571e-05
-1.95260157708455e-05
-3.44255361354875e-05
-1.56518485835146e-05
-1.94551676795512e-05
-1.31898636341668e-05
-2.3108529296479e-05
-2.35323136127105e-05
-3.15524511693351e-05
-3.00874555166432e-06
-1.30007515713823e-06
-2.55230844782089e-05
-4.01211748355941e-05
-5.24942346849082e-06
-1.67181265402595e-05
-3.17616875412839e-05
-1.59334774558367e-05
-1.67341193891084e-05
-2.32546503870157e-05
-2.18044082059364e-05
-2.68273287190028e-05
-1.19701620154008e-05
-4.7604550665806e-06
-2.89446165100251e-05
-2.20006177953366e-05
-3.53528104130809e-05
-2.94223411161511e-05
-9.75758411037897e-06
-1.51636257350074e-05
-1.51100956377562e-05
-3.06040177471855e-05
-1.99951402117823e-05
-2.20251401473138e-05
-3.14124534991404e-06
-2.71133574656455e-05
-2.18873968425404e-05
-2.51481385148352e-05
-1.16377595109483e-05
-1.06812331750502e-05
-3.60068146649389e-05
-1.07848208396501e-05
-2.4963572507311e-05
-1.24496038911967e-05
-3.09760100320555e-05
-3.21919910565783e-05
-1.08299524387285e-05
-2.36484121253185e-05
-2.08434340670555e-05
-2.6589311682127e-05
-2.25398472989476e-05
-2.89620093071489e-05
-3.24896273396539e-05
-1.83680670085646e-05
-1.50889889606648e-05
-1.93067385433399e-05
-1.24739399249893e-05
-1.91818741587461e-05
-2.21219460196716e-05
3.14666714095236e-06
-1.99203071625414e-05
-3.15778440882564e-05
-3.66237143539289e-05
-4.60969129674964e-05
-2.88715194596711e-05
-2.4492053147892e-05
-1.92966535975233e-05
-1.03678234163458e-05
-2.50142004781855e-05
-2.41497876176637e-05
-2.3890868151937e-05
-2.45179372568332e-05
-1.34405628781318e-05
-3.35150721586393e-05
-3.26398753302665e-05
-1.75644909190362e-05
-3.18784219045932e-05
-1.24478591835983e-05
-7.53439402119748e-06
-2.06052975306057e-05
-1.40919652331122e-05
-2.11620329905128e-05
-2.72693914066841e-05
-2.83111908545942e-05
-1.29066802555897e-05
-4.44913349150679e-05
-1.73208332845116e-05
-1.39275020159589e-05
-4.77680353219809e-06
-2.85580957900713e-05
-4.33517463196025e-05
-1.26971971514112e-05
-1.88746669103353e-05
-1.38548681923358e-05
-2.41739566306963e-05
-1.94820381725711e-05
-1.60041354702085e-05
-3.40475178631944e-06
-4.09194506995197e-05
-2.09078516096877e-05
-1.59395116550326e-05
-2.75921796557815e-05
-3.44384445681744e-05
-1.82942678032385e-05
-1.49240959598393e-05
-5.60042427920293e-06
-1.59638367171882e-05
-2.35667962244711e-05
-2.36175997323423e-05
-1.10338469218669e-05
-2.97554772047628e-05
-2.37398131665218e-05
-2.01765224663087e-05
-3.21288254223748e-05
-2.85898881275417e-06
-2.16891645352846e-05
-1.29196491265629e-05
-2.77337467674226e-05
-3.18578686529476e-05
-1.37532911316654e-05
1.13669794129698e-06
-2.5278166269022e-05
-2.52071369536297e-05
-2.49152160513095e-05
-2.57212238146652e-05
-2.41646426000503e-05
-9.06366934024401e-06
-2.49479831920901e-05
-9.42928866461301e-06
-1.14257100225622e-06
-4.20045781954136e-05
-3.7881430583389e-05
-1.60277398475284e-05
-2.07591277765079e-05
-3.83003819895142e-05
-1.43047539075803e-05
-2.33364405823319e-05
-2.07522352403075e-05
-2.61835023624563e-05
-2.95504205436037e-05
-2.89835102274771e-05
-5.70373379526708e-06
-2.03049091119597e-05
-3.3166992282492e-05
-1.69640185287619e-05
-2.33109641436319e-05
-8.74747937091866e-06
-1.31092691173655e-05
-3.69086159775257e-05
-9.41458373174209e-06
-9.52373438072717e-06
-3.25909466957502e-05
-2.01703366288021e-05
-1.82305906178162e-05
-1.96710417770741e-05
-1.167382159231e-05
-1.69133765157548e-05
-4.89840344141616e-06
-1.61116073573548e-05
-2.92354078946134e-05
-1.84051337113244e-05
-1.75523223642302e-05
-2.41116740134157e-05
-2.06268318659359e-05
-1.87915465635014e-05
-1.91753697777959e-05
-2.88307147529245e-05
-3.93987229763117e-05
-9.20960497941299e-06
-1.9107283124527e-05
-2.15965660216881e-05
-2.88129520250648e-05
-1.64338070280586e-05
-9.18454433458563e-06
-1.87418114629286e-05
-3.26140469176187e-05
-2.15997137489696e-05
3.17972848359903e-06
-4.32894209194997e-05
-2.94592283739827e-05
-8.88071704308161e-06
-4.06296013872092e-05
-3.7126489391201e-05
-2.82171793088265e-05
-8.73017529940133e-06
-1.85297197922091e-06
1.86975777855948e-07
-1.18272297959941e-05
-1.66093205665043e-05
-3.25969107709694e-06
-1.97683357637358e-05
-2.14653157896822e-05
-2.52232121051034e-05
-1.84681887470061e-05
-2.22215271355825e-05
-3.78356179430984e-05
-2.71598229150912e-05
-2.8612822984646e-05
-1.56072226946202e-05
-4.05403406643551e-06
-3.42102327297511e-05
-7.43386344625034e-06
-1.7818447569551e-05
-3.06038947964657e-05
-6.71770004006314e-06
-2.81180938578191e-05
-4.71840700547348e-05
-3.42140665476656e-05
-2.54950777590143e-05
3.40433631333097e-06
-1.46848479760693e-05
-9.4568535390912e-06
-2.09065118090351e-05
-2.45828355196073e-05
-3.26049354657513e-05
-2.30773079284465e-05
-2.29126328876884e-05
-1.54492729199449e-05
-1.75804881450956e-05
-1.53921298393297e-05
-2.53322824268845e-05
-1.6828527760638e-05
-2.72594441139194e-05
-2.42231577758796e-05
-8.64511085580692e-06
-3.35561007663602e-05
-3.07206397547682e-05
-1.70199257579439e-05
-3.2658723797309e-05
-1.73473970595664e-05
-4.33078877022401e-05
-2.83175574294467e-05
-1.81272646137554e-05
-1.94869649848626e-05
-4.75364637826083e-05
-3.17742103725142e-05
-1.52386500993961e-05
-5.42476060009835e-06
-2.30568709998913e-05
-3.6530030897338e-06
-1.70562653518589e-05
-2.27486660630414e-05
-1.72837260788208e-05
-2.11079177885957e-05
-1.50126263541782e-05
-1.94307178223606e-05
-2.48587069278767e-05
-1.63646088659193e-05
-2.54543922429924e-05
-2.00071527752104e-05
-2.70036242771561e-05
-3.11319417406264e-05
-2.15934903154673e-05
-1.8398169469657e-05
-1.95490644531097e-05
-9.06097309450638e-06
-2.6285747353445e-05
-1.5187162781968e-05
-4.66491943455629e-05
-4.2497668694686e-05
-2.87417666915726e-05
-1.22994198680947e-05
-1.32399244278056e-05
-1.02616391860246e-05
-9.5163505530786e-06
-2.96949123423198e-05
-3.35188492825197e-06
-1.74073342882135e-05
-3.55071654287973e-05
-2.83842412466455e-05
-1.6719593240723e-05
-2.5115521088653e-05
-2.61864904732149e-05
-1.52950067431513e-05
-2.62509816465426e-05
-3.78333822990306e-05
-1.13501063632783e-05
-1.2569638875676e-05
-2.54329048323969e-05
-2.07584168339362e-05
-3.77743932721884e-05
-1.7690019383566e-05
-2.87215681897934e-05
-2.40164989456632e-05
-1.28562642190443e-05
-1.25385921165518e-05
-1.99334974975271e-05
-1.35053021102204e-05
-2.15291929077916e-05
-2.1408993409627e-05
-5.10885148720784e-05
-3.12010242761666e-05
-3.52490861331121e-06
-2.79681890321418e-05
-3.46876256814312e-05
-1.09675643210878e-05
6.21372362458899e-06
-2.54835251268547e-05
-3.17465768168402e-05
-2.43451590327811e-05
-1.95922886435916e-05
-9.07152202782235e-06
-2.89077691020305e-05
-2.07365565186432e-05
-3.14923606584607e-05
-1.99853224658283e-05
-8.98873109081807e-06
-2.27820539592347e-06
-2.13443805143134e-05
-3.32959220465191e-05
-1.23469317370647e-05
-2.50359797748599e-05
-1.23508121558747e-05
-3.07665570552227e-05
-1.78878018633027e-05
-3.5559054044598e-05
-2.5556249353582e-05
-2.6100106861866e-05
-2.41898012549756e-05
-2.21798301183184e-05
-1.39853168019015e-05
-1.26484503272223e-05
-2.82277511494313e-05
-3.04668940361136e-05
-1.78399745318064e-05
-6.88694167099551e-06
-2.16208579249033e-05
-2.37524623645282e-05
-6.94897008167988e-06
-1.70717521336338e-05
-2.35260301598866e-05
-1.44602356672446e-05
-1.74282571188794e-05
-2.46215250704306e-05
-1.91580078480159e-05
-3.43431347806672e-05
-1.13154770582674e-05
-2.55298233879214e-05
-2.61773927879711e-05
-2.00947392660855e-05
-2.03775254961753e-05
-2.40151654860041e-05
-4.67966825243301e-05
-2.21799334793328e-05
-9.07088826532305e-06
-3.12034450002203e-05
-1.77544526557663e-05
-2.2831585318672e-05
-1.98146746053104e-05
-1.73347063527779e-05
-1.10734917735194e-05
-5.18451041656325e-06
-3.8741930182471e-05
-8.76532233903443e-06
-1.09035419780101e-05
-1.59935675686025e-05
-1.93305205055182e-05
-1.71058835639923e-05
-1.64981631215857e-05
-2.61076637939534e-05
-2.35959315305222e-05
-2.29189834051268e-05
-2.18057102280992e-05
-1.43020190818741e-05
-1.91685007681286e-05
-1.7349792976556e-05
-2.82668479263062e-05
-2.70926601359452e-05
-2.38696985029163e-05
-2.23804773045339e-05
-1.08986876145162e-05
-3.12716109393962e-05
-3.76499785523418e-05
-1.2186541577388e-05
-2.35738970566358e-05
-7.40593353920556e-06
-2.23732969084765e-05
-2.64057319343218e-05
-1.98380839232163e-06
-3.18179495574291e-05
-3.17279682885609e-05
-2.82888587403065e-05
-2.1591826597456e-05
-5.00575938855417e-06
-3.34543163255938e-05
-2.3985453155984e-05
-3.04276034503607e-05
-2.41652169821104e-05
-2.93116273938704e-05
-4.61411549577379e-05
-3.41564091665318e-06
-2.41566228893621e-05
-3.41045007191525e-05
-1.87954387906174e-05
-1.38016746870512e-05
-1.63229860792777e-05
-2.94307333960284e-05
-2.64571283875353e-05
-1.51039604635692e-05
-2.14739654710835e-05
-2.37539420238452e-05
-3.34266094518773e-05
-2.39586235838994e-05
-2.45971900982788e-05
-2.33494423000384e-05
-3.18687065930356e-07
-2.54628491495364e-05
-3.37138312406158e-05
-3.35126367420854e-05
-1.22591023485317e-05
-1.95295477094118e-05
-1.93992056354999e-05
-3.18051242772157e-05
-1.49032802725313e-05
-1.71963027155693e-05
-1.93523046913026e-05
-3.14003097835898e-05
-8.58626213811099e-06
-2.04904776309335e-05
-1.96706434333073e-05
-2.87452807371429e-05
2.70241671980002e-06
-1.61613389122502e-05
-3.01089645298468e-05
-2.62705319604532e-05
-2.02177659686566e-05
-2.14735680785726e-05
-1.95916022874876e-05
-2.99008231402475e-05
-2.48333214300912e-05
-2.97586454170299e-05
-1.52500512293671e-05
-2.23235935034453e-05
-2.45493997391204e-05
-2.25806530668719e-05
-1.59314945077403e-05
-7.40940640161088e-06
-2.64038255877163e-05
-2.78741372732543e-05
-1.74121003592226e-05
-1.68986488323295e-05
-2.16511603288373e-05
-1.73460643210585e-05
-1.97490039417722e-05
-1.07297699182546e-05
-2.15603012475047e-05
-2.91825559412176e-05
1.59622433016358e-06
-3.58804919016042e-05
-1.90162136504907e-05
4.67355905092174e-06
-2.30282802557233e-05
-1.1791483827839e-05
-2.34142005817696e-05
-1.42159561987868e-05
-1.67428839191476e-05
-2.91038103234884e-05
-4.39447748629305e-05
-1.92764638537279e-05
-1.498537865071e-05
-2.94288486152386e-05
-1.77386629322502e-05
-2.95003271176684e-05
-3.07481729385459e-05
-1.17992580080192e-05
-1.98143219502327e-05
-9.50020618445073e-06
-1.16296971702978e-05
-3.58637765715761e-05
-2.33623957450217e-05
-1.76294427699261e-05
-2.01437769458357e-05
-2.1743658808183e-05
-1.65873495440034e-05
-2.96268898375323e-05
1.08934649434284e-06
-3.97696983504058e-05
-3.04797139720009e-05
-9.17068769714567e-06
-2.70430624453596e-05
-4.42716677808112e-05
-7.33394874908662e-06
-1.97214054380843e-05
-2.22531174940825e-05
-1.9252097533653e-05
-3.2283681412843e-05
-5.75533994932482e-06
-3.15212663080299e-05
-1.81412634617997e-05
-1.42675441772811e-05
-1.24034744126065e-05
-2.6384589127566e-05
-1.24979939640325e-05
-1.17847204695211e-06
-1.84169040250308e-05
-2.9950943313247e-05
-1.56851907763546e-05
-3.68194604491336e-05
-7.56583124170442e-06
-3.15044052406068e-05
-2.49913693454898e-05
-2.03842973369513e-05
-8.11075857954181e-07
-2.72580613457613e-05
-2.27345776686e-05
-1.19730869083068e-05
-2.87398876797617e-05
-3.86305943255587e-05
-2.31706833701845e-05
-2.37724071436843e-05
-1.71680728307842e-05
-7.4000261663753e-06
-1.79718165588728e-05
-2.99757606493984e-05
-3.05525733142251e-05
-3.57049268814039e-05
-1.88046591925877e-05
-2.13963561190768e-05
-3.46490612933577e-05
-2.32328012638948e-05
-1.79011225991235e-05
1.37889689186344e-06
-2.8865579325509e-06
-3.67756317171322e-05
-1.59264274751872e-05
8.75276844179641e-06
-2.02919806225237e-05
-4.17577148727228e-05
-3.11939142252464e-05
-1.88468432636367e-05
-2.13063848894157e-05
-1.97279032753033e-05
-2.51598933189497e-05
-2.57790600521604e-05
-3.06432638354733e-05
-1.55581608896496e-05
-2.19160028983692e-05
-2.24923494382481e-05
-1.49275609023123e-05
-7.8675418149431e-06
-2.48608421939548e-05
-2.07040600823705e-05
-1.93518833008055e-05
-7.78881591296146e-06
-3.01328575210747e-05
-2.77110825392639e-05
-1.9856594403603e-05
-3.35098098951939e-05
-3.00526014422746e-05
-2.5459453545614e-05
-6.10742321442137e-06
-1.52476853596708e-05
-2.93967525763952e-05
-2.99569346095622e-05
-8.47229671232198e-06
-6.85710935875365e-06
-1.7570233668127e-05
-2.53952316463269e-05
-2.36479481634867e-05
-2.23718262758723e-05
-2.58217907451761e-05
-3.57073595677623e-05
-1.77081773590796e-05
-1.15515323393406e-05
-2.151383522012e-05
-1.84079210233841e-05
-3.36875474510611e-05
-1.87078932927917e-05
-8.71229987160966e-06
-1.29220942925008e-05
-1.14401291087752e-05
-3.14501397309183e-05
-1.18228243779728e-05
-8.06774448348836e-06
-1.57829487302562e-05
-7.19472187183033e-06
-3.3488802074705e-05
-1.95963187397447e-05
-3.26823909319689e-05
-2.35264617456763e-05
-3.01219119828168e-05
-3.2728329816352e-05
-3.01138149136906e-05
-3.00492314774201e-05
-3.6430066596827e-05
-8.47715494298597e-06
-2.15700328127987e-05
-2.25652859546783e-05
-2.1896300358149e-06
-1.32400992847028e-05
-1.01175030973717e-05
-2.66551153215858e-05
-1.03453472847357e-05
-7.29583541780395e-06
-2.35929201118219e-05
-7.13506426830954e-06
-2.23748819672378e-05
-8.66858866304379e-06
-2.24859406142915e-05
-2.39816170334371e-05
-2.78768643614714e-06
-1.2303200980729e-05
-3.90435800098129e-06
-2.11758741982158e-05
-1.10369336555544e-05
-8.86360694396656e-06
-1.33018087865255e-05
-1.23242606833942e-05
-7.45361852424494e-06
-3.06270992767685e-05
-2.7348559792368e-05
-3.27365479257061e-05
-1.63220970838574e-05
-3.93008988072968e-05
-2.17905094907614e-05
-2.62888266676914e-05
-1.00296340149236e-05
-1.70296578893195e-05
-2.16993836100964e-05
-1.89859895820919e-05
-1.77508606086144e-05
-1.60573708036462e-05
-2.63704518717962e-05
-3.42719398221079e-05
-3.69088862446724e-05
-2.98113233410638e-05
-2.22799488593921e-05
-2.36246053975717e-05
-2.33657605271948e-05
-1.91133077573238e-05
-2.62694466961259e-05
-3.56053806359426e-05
-1.34853785567981e-05
-9.04784196830445e-06
-4.27406111319023e-06
-1.69227535636782e-05
-1.91074433761954e-05
-3.06559205439749e-05
-1.46180875137359e-05
-1.59407301249347e-05
-1.98627695296087e-05
-2.020377689325e-05
-1.45963201360168e-05
-2.3474898073953e-05
-3.32206366337812e-05
-2.85219116649804e-05
-2.02252136752598e-05
-1.59617131360991e-05
-1.94341688171928e-05
-1.00979012837032e-05
-1.51824156765289e-05
-3.65607217518732e-05
-2.31268408176769e-05
-1.80084663871582e-05
-3.49965517391852e-05
-3.02357248655564e-05
-2.52104322161955e-05
-2.48679830503287e-05
-9.85612023071666e-06
-4.49984595041617e-06
-2.89853407826764e-05
-2.7226715537208e-05
-3.09631654141523e-05
-2.36811391704868e-05
-2.28483029830443e-05
-2.35665146583406e-05
-2.95967072691068e-06
-2.90602332389267e-05
-2.93232965700485e-05
-2.96193427364982e-05
-3.40784919589794e-05
-1.3082731345422e-05
-2.11463712636846e-05
-2.44451075919148e-05
-2.38910689213084e-05
-2.01303645314597e-05
-1.93568617236439e-05
-1.23654672817973e-05
-2.60194936671355e-05
-2.45566252402025e-05
-1.71323028868908e-05
-1.18921589580717e-05
-9.20788062844227e-06
-2.97784550070785e-05
-1.8785600157315e-05
-4.40251451029001e-06
-2.60085104602646e-05
-2.89905073101648e-05
-2.53925718425064e-05
-1.68222180598897e-05
-2.40273845204334e-05
-3.08995363726386e-05
-1.74271734975779e-05
-3.00033357055727e-05
-2.42646086681174e-05
-2.47091590738946e-05
-1.19647669824085e-05
-1.71158781176553e-05
-9.67719990423955e-06
-1.37785337964291e-05
-1.45388267607186e-05
-2.99663699795173e-05
-1.62707565897648e-05
-3.61837818528339e-05
-5.99170216864468e-06
-1.60553738054132e-05
-3.61642596774217e-05
-2.51420357276804e-05
-2.73147795617705e-05
-2.61768041576197e-05
-7.84511783051369e-06
-9.26242497151929e-06
-3.41940394032933e-05
-2.60781423281492e-05
-2.10486509459436e-05
-1.55966343923081e-05
-2.68647307086704e-05
-6.12249733960241e-06
-1.83308262357409e-05
-1.02480135904242e-05
-3.35089072135545e-05
-3.56798177119351e-05
-1.24592712970134e-05
-2.39552946167011e-05
-2.9298383503184e-05
-2.8444550796829e-05
-3.70084982226119e-05
-2.05255053299449e-05
-1.01143805727067e-05
-2.74116307671652e-05
-2.51369149289948e-05
-2.72196420089153e-05
-6.17987296004423e-06
-1.15657658819195e-05
-1.53574725794287e-05
-1.09803381358571e-05
-1.44342098894718e-05
-1.13955700090679e-05
-3.55042515390735e-05
-1.36280480837931e-05
-1.79313255007761e-05
-2.43634919800756e-05
-1.31637300704772e-05
-2.65154811678269e-05
-1.1746342085793e-05
-1.668920061942e-05
-2.09466996734948e-05
-1.90895268132907e-05
-3.05302197820148e-05
-2.83083166984317e-05
-1.15718714192662e-05
-2.54161403237171e-05
-6.70975282488784e-06
-3.56976518297485e-05
-2.15204648074935e-05
-4.65906048635091e-05
-2.31729366071605e-05
-4.3318324851072e-06
-2.73745960355001e-05
1.52195671570943e-06
-3.19175366564511e-05
1.55798511437771e-06
-2.36758498959513e-05
-9.59699956327483e-06
-2.15748750829276e-05
-1.57768378627739e-05
-1.44727881576153e-05
-2.75982770098688e-05
-3.27947565149533e-05
-2.9519070854988e-05
-1.08838718914451e-05
-3.00216033062205e-05
-1.42884720084786e-05
-2.44940819871425e-05
-3.36965012775932e-05
-1.50566192967829e-05
-1.28712529665576e-05
-3.00429659375421e-05
-1.13925846123373e-05
-2.90517105553522e-05
-2.15507887199183e-05
-1.37249056836594e-05
-2.58651846726922e-05
-5.78599198196489e-06
-1.53020169460308e-05
-3.25223374484634e-05
-2.69792587474586e-05
-1.35956904349723e-05
-2.57040552866253e-05
-1.7099995432921e-05
-1.77491522135798e-05
-3.67208262498785e-05
5.78472393274129e-07
-3.17279819395106e-05
-3.12607064355032e-05
-2.64672169578063e-05
-2.29752564367592e-05
-2.03962790921849e-05
-2.08714469433702e-05
-4.48734694815026e-07
-2.12307656491891e-05
-1.87755631758294e-05
1.13025983147437e-06
-3.26938160570103e-05
-4.18656329320012e-05
-1.73881400319793e-05
-1.44306413380442e-05
-2.62194065587244e-05
-6.26351158911626e-06
-1.97842019919982e-05
-9.19929399767369e-06
-1.86621172598788e-05
-1.87954048988213e-05
-7.70081102675721e-06
-1.72624340682507e-05
-1.43490971856674e-05
-2.61027726488777e-05
-1.44881383400726e-05
-3.3484540164881e-06
-2.15719614238541e-05
-3.23627162999144e-05
-1.63334413500231e-05
-2.38846399013357e-05
-4.45895239130475e-05
-2.62300198376508e-05
-7.11315002744524e-06
-3.05245319095376e-05
-1.79296049211413e-05
-1.15452074366543e-05
-9.6161284847953e-06
-2.4829619547017e-05
-3.79710145130391e-05
-2.22017334276354e-05
-2.31438364688029e-05
-1.68235912785838e-05
-3.13495033456757e-05
-2.3728438436383e-05
-2.02869333449346e-05
-1.63678612682582e-05
-1.85625319461715e-05
-2.50664449504235e-05
-1.41765892587927e-05
-6.55106764735072e-06
-1.92308527690102e-05
-2.6658460002694e-05
-2.3166548270166e-05
-3.81469917497989e-05
-2.84620409439967e-05
-1.78694584516679e-05
-3.07020578494079e-05
-3.13814859643218e-05
-2.66084707213173e-05
-6.53221239368648e-06
-2.88452825048674e-05
-2.77753931261495e-06
-1.73981707562925e-05
-2.32853182183654e-05
-2.73436647444119e-05
-2.53157201830529e-05
-2.61433330590851e-05
-9.05371906873619e-06
-1.17086493088019e-05
-5.57091760734492e-06
-2.08824365642518e-05
-3.60415749261194e-05
-2.37882323676975e-05
-2.28216945711293e-05
-1.48950395800469e-05
-8.63254035132129e-06
-1.03556760235984e-05
-2.77653016667161e-05
-4.31311952507932e-05
-2.83146444250114e-05
-2.50084125448792e-05
-2.05789207064096e-05
-1.87402719407479e-05
-3.12379517586393e-05
-2.63132863995824e-05
-1.649816115394e-05
-1.71160882192154e-05
-3.56362915739042e-06
-1.74144784524013e-05
-2.5511408388633e-05
-2.02293549564229e-05
-1.30857069630706e-05
-2.33065951110117e-05
-1.64011262514047e-05
-1.0368466660292e-05
-8.16328643906187e-06
-2.69834668293013e-05
-1.19967212881695e-05
-3.14960963200551e-05
-2.029091865665e-05
-3.39430017589422e-05
-1.74581581747796e-05
-1.03812067854705e-05
-3.54344692429889e-05
-2.15802232719215e-05
-2.19725713563644e-05
-2.73875822333817e-05
-2.15966450548808e-05
-2.03830492319028e-05
8.21682765077028e-07
-4.15102448819295e-05
-1.11616500136151e-05
-9.83630479315509e-06
-2.80790559981534e-05
-1.26774098527404e-05
-2.14746663209502e-05
-1.57759272702713e-05
-2.20520959343519e-05
-2.33198881778578e-05
-1.30514199370813e-05
-1.83087160700769e-05
-8.1273415931019e-06
-3.12904385647896e-05
3.96420194880349e-06
-1.53032534935262e-05
-1.96877105664814e-05
-1.37680294780569e-05
-1.82199819805113e-05
-1.64076701190411e-05
-2.87918669228564e-05
-1.43362475823886e-05
-1.03511879900768e-05
-1.44445218680925e-05
-2.00377567400993e-05
-1.78133274429808e-05
-1.68765720635292e-05
-3.96711371590841e-05
-4.13009530106312e-05
-3.61205009547689e-06
-1.86034617745417e-05
-1.99387560889208e-05
-3.36428420392701e-05
-1.13469587694618e-05
-1.05834583675169e-05
-2.09089518609204e-05
-2.698955879706e-05
-3.15422335719367e-05
-2.84145088010803e-05
-9.28213623334473e-06
-1.04096069334289e-05
-1.42652045170074e-05
-1.50865594464032e-05
-1.57075367460768e-05
-2.2565350035309e-05
-5.45234056339238e-06
-2.67383793371819e-05
-3.59424999421273e-05
-2.64328410736707e-05
-2.43174171528249e-05
-1.15167908508706e-05
2.8133522267979e-06
-1.99493736238771e-05
-3.96604591785356e-06
-7.40677833398326e-06
-1.06437961127907e-06
-2.58732008797403e-05
-2.48320497611874e-05
-2.12417162295682e-05
-1.88310835717722e-05
-1.54412178254441e-05
-2.99713437577201e-05
-1.05949411253736e-05
-1.73625428667882e-05
-2.37279224857351e-05
-4.09655071270589e-05
-9.97080478201931e-06
-1.06141495987007e-05
-1.75974333650296e-05
-3.67597941032028e-05
-2.38123723588698e-05
-1.01700435275892e-05
-3.36075379335007e-05
-2.02458288651652e-05
-2.32284755598503e-05
-3.00660348815851e-05
-1.03492156124247e-05
-2.4526131246583e-05
-3.16419149752199e-05
-3.08967785574258e-05
-2.40486468315771e-05
-2.1427790485443e-05
-2.8784128749045e-05
-4.8321823875033e-06
8.13632149588952e-07
-2.17798669258963e-05
-3.3750645228387e-05
-7.65819421767735e-06
-1.60529244525387e-05
-2.74151935685628e-05
-2.92316889747698e-05
-2.69417266610127e-05
-9.79115394512339e-06
-5.77435230117375e-06
-2.17533851440772e-05
-1.67433185911491e-05
-2.36317914787768e-05
-1.3570985103363e-05
-5.51750553440183e-06
-2.63224448845186e-06
-2.11125522075373e-05
-1.20490411021724e-05
-3.16505978534597e-05
-2.07474338605585e-05
-1.77395402269969e-05
-2.11149903875936e-05
-1.79567755533219e-06
-9.37530283703352e-06
-2.23822726267417e-06
-1.28678139658848e-05
-2.88371566585802e-05
-4.96121559967036e-05
-7.09011337186021e-06
-2.79549124332405e-05
-1.89381650126624e-05
-3.56741220546009e-05
-2.16196868315527e-05
-2.93232991850597e-05
-3.09156317866411e-05
-1.93475522329973e-05
-2.62970597765896e-05
-2.09894687622515e-05
-3.85863091215173e-05
-1.34254916416604e-05
-3.04302414193663e-05
-5.26748777227926e-06
-2.05306160075245e-05
-5.34665018660662e-06
-2.46533165059557e-05
-4.45268694135821e-05
-2.35435269037919e-05
-1.94291873452758e-05
-3.93906120136601e-05
-8.75211015221066e-06
-2.24255544808647e-05
-9.76060791873167e-06
-1.97271334488386e-05
-2.23934888825605e-05
-2.43011321452811e-05
-4.24622712107715e-05
-2.51239289242948e-05
2.2389730185653e-06
-2.64228572582453e-07
-1.33622301346858e-05
-1.35553866429303e-05
-2.6215281675826e-05
-1.97391789259273e-05
-7.11353432408005e-06
-2.11322163468699e-05
-2.49005909486583e-05
-3.55499152119932e-05
-2.01126526803857e-05
-3.65793206905028e-05
-2.3313469796371e-05
-2.39284433809379e-05
-4.09436432905415e-05
-3.26444421267654e-05
-1.07230458671328e-05
-2.14237090861592e-05
-2.43713256970161e-05
-2.26437113149687e-05
-2.12655147053937e-05
-2.65989589799644e-05
-2.40299258538302e-05
-3.005593203839e-05
-2.76299216347175e-05
-2.7452669285663e-05
-3.29992424099232e-05
-2.13504478223456e-05
-8.36571634384907e-06
-2.93267434944172e-05
-2.7559991875149e-05
-1.28506019982221e-05
-2.11261286093779e-05
-2.9410800435949e-05
-1.98314900311512e-05
-1.37233348513002e-05
-1.96451321631979e-05
-1.99122818208161e-05
-1.16164547647714e-05
-2.98464501412633e-05
-1.67597495607291e-05
-4.49089536941899e-05
-2.37977077726071e-05
-3.17617551800623e-05
-1.31142181613566e-05
-8.05232896543686e-06
-7.27116818632253e-06
-2.02249042484866e-05
-8.6671815461435e-06
-4.55588237275505e-06
-2.7830644518775e-05
-7.43412481246057e-06
-2.7010349064613e-05
-2.07373502389309e-05
-1.93167616036072e-05
-2.3697948488507e-05
-8.40777725678915e-06
-1.62462997986271e-05
-1.89210845790711e-05
-1.71394842144955e-05
-1.98736096891168e-05
-9.35947521161777e-06
-3.49269463550269e-05
-1.1800910094335e-05
-2.51918424040179e-05
-3.79206495922696e-05
-9.54730255192145e-06
-2.60015933554205e-05
-2.18262892383916e-05
-4.00995760947966e-05
-1.32577751496065e-05
-3.38621923866504e-05
-2.02451891028477e-05
-5.74058374851443e-06
-9.88020774594515e-06
-1.42010781891953e-05
-2.38093272531985e-05
-2.72227511488849e-05
-3.78085781147639e-05
