# Supplementary material for: Research on computational propagation and identification of mine microseismic signals based on deep learning
Source: PLoS One. 2025 Oct 22;20(10):e0334641. doi: 10.1371/journal.pone.0334641 (PMC12543183; doi:10.1371/journal.pone.0334641)
Supplement: S9 Data — (ZIP) [file pone.0334641.s009.zip › 000101100000381.xlsx_0.txt_24.txt.txt]

-2.58862801862956e-05
-1.50641008426931e-05
-3.75477356885913e-05
1.25298995569818e-05
-1.67209564355547e-05
-4.322752964783e-05
-1.53477451225136e-05
-1.25306624559737e-05
-1.95963325472908e-05
-3.51948384069425e-05
-1.69487831856859e-05
-1.41985435609817e-05
-1.66852404537071e-05
-1.71317860020284e-05
-8.41988196696025e-06
-1.58905614989608e-05
-3.35516750567237e-05
-3.20484668353555e-05
-7.72994966174751e-06
-1.2182931431654e-05
-2.25752357993683e-05
-7.00919453807319e-06
-2.1730412409938e-05
-1.78469274199586e-05
-6.15801718085991e-06
-1.75154287878394e-05
-2.18130476025019e-05
-6.07644738145118e-05
-3.82177329189374e-05
-7.13221815227018e-06
5.49043474417655e-06
-3.28217073856997e-05
-1.37916456493842e-05
-1.52415803360508e-05
-1.43475703575872e-05
-9.41779954627945e-06
-1.31224337420333e-05
-2.5984203415889e-05
1.01231777301301e-05
-3.35839192540854e-05
-4.10760318053763e-05
-3.12894554915068e-05
-1.73002563982597e-05
-3.39592441812995e-05
-4.2158389405218e-05
-2.14340390162018e-05
-2.40257241055304e-05
-1.70344841429013e-05
-4.00068306941935e-05
-1.65042856875766e-06
-3.91891083441755e-05
-7.97488684611382e-06
-1.0709554773011e-05
-2.76459151522128e-05
-2.27862701032282e-05
-2.09639847411192e-05
-8.54821630297883e-06
-1.30695705330329e-05
-3.14344540450367e-05
-2.67037345890902e-05
-1.74027355009526e-05
-2.94988410230053e-05
-2.2334651071345e-05
-2.6311518956509e-05
-1.3763035871053e-05
-3.59843324288745e-05
-2.16809858815342e-05
-3.71576135489246e-05
-2.33631344730095e-05
-1.46362440589792e-05
-5.16883743005119e-06
-1.32282483785702e-05
-3.71118830053549e-05
-2.56323577719729e-05
-4.86542666010548e-06
-2.82092427158851e-05
-2.18704482281665e-05
-1.5971272026843e-05
-7.82390259683138e-06
-1.28613644366834e-05
-2.50046512978327e-05
-6.64258759929148e-06
-9.31668149314902e-06
-2.08606106341941e-05
-3.60115938161756e-05
-3.99562904715379e-05
-2.54551024090593e-05
-7.85700116236243e-06
-1.93424990387698e-05
-1.39706839287628e-05
-2.30699273237732e-05
-1.78052679296538e-05
-1.38378738268146e-05
-4.41577758202896e-05
-2.38627756401237e-05
5.38549466035798e-06
-3.39088820260799e-05
-9.47749864026851e-06
-2.1294099122313e-05
-2.68809086620095e-05
-3.5020700294025e-05
-2.56832736665125e-05
-1.23290892050308e-05
-2.58009240707288e-05
-1.54065910971958e-05
-2.29938956368454e-05
-2.33137720717148e-05
-2.71529741639645e-05
-1.50209128500517e-05
-5.07621874654324e-06
-3.91315877014896e-05
-7.11790301552956e-06
-7.80533622418969e-06
-3.44097923309161e-05
-3.23164739915313e-05
-3.50995233297869e-05
-2.69968236732625e-05
-1.29460506354309e-05
-3.49208290099978e-05
-2.1442932325863e-05
-4.10890747692457e-05
-3.60007866838768e-05
-2.06379072379276e-05
-3.55472843482151e-05
-3.5531920989957e-05
-3.42499095148645e-05
-2.43994376576341e-05
-3.48005317504878e-05
-1.16414732133799e-05
-2.13357430590291e-05
-2.87978194103377e-05
-1.80712734293698e-05
3.46319688817759e-06
-1.97557535690494e-05
-1.96348649064404e-05
-3.3841311429636e-05
-2.91398190138664e-05
-1.64698477179314e-05
-4.16836511322296e-05
-2.27471627913586e-05
2.87831278392809e-05
-2.42813728767898e-05
-2.3434214659692e-05
-2.37206987501977e-05
-1.11329116377858e-05
-4.06070581567842e-05
-1.25038547649155e-05
-3.46927131935999e-05
-5.27386876037378e-05
-1.92736730242358e-05
-2.62437357321889e-05
-1.69517322618109e-05
-2.37702303001217e-05
-2.18482535467856e-05
-4.1338737378643e-05
-2.21547554293973e-05
-1.60851787795793e-05
-9.06368981741796e-06
-1.81702662587336e-05
4.91774042383159e-06
2.77540418878514e-06
-5.32053513033537e-06
-2.27979241255992e-05
-2.61350384215742e-05
1.91586375086845e-07
-2.26754044926217e-05
-9.11338433006154e-06
-1.01866320622305e-05
-1.72575730499713e-05
-3.15163221388419e-05
-1.21319342247342e-05
-2.1177375951589e-05
-1.22940465850549e-05
-8.49879576290257e-06
-1.19934264420417e-05
-4.13850723971135e-06
-1.44141801865841e-05
-3.30416294027859e-06
-3.11224934763903e-05
-1.63256055635196e-05
-1.46071782906816e-05
-3.39022207229899e-06
-2.79223427043963e-06
-1.70602361895662e-05
-2.07442579433793e-05
-2.65189298147282e-05
-6.71364270413165e-06
-1.60339091709108e-05
-1.11469184270201e-05
-2.2299355901415e-05
2.52331255218212e-06
-2.16290468380111e-05
-2.45947822084606e-05
-1.0780829836918e-05
7.75981071336725e-06
-2.7752794973447e-05
-7.73586170986768e-06
-2.18254333043425e-05
-1.25744621424264e-05
-8.11334782262364e-06
-9.34283471740074e-06
-2.58093654570399e-05
-1.87360451456542e-05
-3.02323241379339e-05
-1.96925437743225e-05
-1.89811962456181e-05
-7.63041580274828e-06
-3.72797227432462e-05
2.16176145781039e-06
-4.308693444774e-05
-7.98260177937025e-06
-2.0551000262358e-06
-3.00188807661428e-05
-3.63212128633649e-05
-1.23294640476075e-05
-7.33880865904285e-06
-7.03364661791416e-06
-2.168969671328e-05
-3.50296906751509e-06
-1.80246469039672e-05
-1.83824823593041e-05
-2.93981871475539e-05
-3.34616693933906e-05
-3.19901736365117e-05
-1.87870701999894e-05
-4.32573683283125e-05
-3.45751338309913e-05
-2.6066972965737e-05
-1.67140380335444e-05
-1.38163238740905e-05
-2.47537172524838e-05
-4.43277987547508e-06
-2.39733482177556e-05
-1.68216134165203e-05
-1.20010504408161e-05
-2.73080551638102e-05
-2.34788329304997e-05
-2.2745783146671e-05
-3.09991577136056e-05
1.43093425097924e-06
-1.54850099789014e-05
-2.90419427602175e-05
-1.72046525244564e-05
-2.82835968009832e-05
-2.69063384947586e-05
-8.74017035256258e-06
9.41756411677726e-07
-8.13705931725439e-06
-2.229347922854e-05
-8.27285496144244e-06
1.96787965461167e-06
-2.90371930495682e-05
-1.38720794872003e-05
-2.51181360961083e-05
-3.92974630458002e-05
-2.68131850282697e-05
-2.11337816048424e-05
-2.58150494850405e-05
-2.20646949588527e-05
-1.3700385964873e-05
-2.46706982313613e-05
-2.66661506551992e-05
-2.56322438268105e-05
-5.60581874211823e-06
-2.30688644864663e-05
-2.2797777816794e-05
-2.41169404833985e-05
-2.23051036601971e-05
-1.26809468608705e-05
-1.53234128591784e-05
-3.64884210938381e-05
-3.80306576262365e-05
-2.17684449515814e-05
-3.30971014796909e-05
-1.36810178964326e-05
-2.61448043826064e-05
-4.6103468109853e-05
-2.37743731695143e-05
-3.32111758052421e-05
-2.51155404789769e-05
-3.33901860980165e-05
-1.53913164018527e-05
-2.13911884707859e-05
2.63742498078741e-07
-4.1313726956698e-05
-1.57489903048724e-05
-2.63001943523336e-05
-5.3478655282085e-06
-6.1996270974693e-06
-3.13234810115134e-05
-2.14086567252387e-05
-3.21714133338474e-05
-5.82509413607378e-06
-2.68818602654437e-05
-2.37802536934174e-05
1.3173017107628e-05
-8.58536623119925e-06
-1.45627775518705e-05
-9.27153612200339e-06
-3.48584604797957e-05
-4.46385093567299e-05
-1.24097390644856e-05
-2.10792127669119e-05
-2.40833803676163e-05
-7.5000012677997e-06
-7.35473841454402e-06
-2.67159880617317e-05
-5.91858521714833e-05
-3.03199693779245e-06
-2.76543003053185e-05
-1.82231509119271e-05
-4.16084836608589e-05
-3.12624698155e-06
-1.68513817195105e-05
-1.19151152038484e-05
8.87662580853153e-07
-2.40662929800297e-05
-3.23354112736201e-05
-7.56662769317256e-06
-1.56660771155061e-05
-1.68982172472578e-05
-2.07742354558957e-05
-1.68199053418548e-05
-5.50693686922944e-05
-2.04093836896414e-05
-2.99646940963041e-05
-2.15997594210871e-05
1.62670358110916e-06
-1.70683768068484e-05
-5.95532906711504e-06
-2.18693722222143e-05
-6.18371804463532e-06
-1.04662220631443e-05
-3.14236162463582e-05
-2.20078399436923e-05
-1.64299301397877e-05
-2.46796177448399e-05
-1.58494950103687e-05
-3.24731165230945e-05
-2.39717262851623e-05
-1.76542397957528e-05
-4.01050833912877e-06
-1.82981685851678e-05
-1.13712883605557e-05
-2.84230095233126e-05
-1.92190785742416e-05
-3.05034075338184e-05
-1.04047281145129e-05
-3.21697055146332e-05
-1.46373411754433e-05
-6.83426546612189e-06
-2.65426315642677e-05
4.28157304097472e-06
-3.54995129117242e-05
-2.54346867660336e-05
-2.80533747018374e-05
-3.64519094384199e-05
-2.05820078729697e-05
-1.93260516506798e-05
-3.44544418462479e-05
-1.75803771723979e-05
-1.24164821322686e-05
-2.02816694076897e-05
-5.22095623164717e-06
-1.96980655257167e-05
-1.58602726231379e-05
-9.35206225644493e-06
-3.71178220430335e-05
-3.25909964440624e-05
-2.41181649893613e-05
3.1016014406464e-06
-2.669192244285e-05
-2.32201618596697e-05
-3.51873693728743e-05
-2.26060865207688e-05
-4.90561106042869e-05
-1.84209690195528e-05
-1.24672320983621e-05
-3.43842625249509e-05
-8.97624033792543e-06
-3.05006101587387e-05
-1.65991944069212e-05
-5.56883392123367e-06
-3.14621211385997e-05
-1.52118612908102e-06
-1.49486987223183e-05
-9.27224404140243e-06
-2.53583101196995e-05
-2.01500976987607e-05
-1.20161741419582e-05
-4.00196840759589e-05
-3.7170761162749e-05
-2.36387321777543e-05
-1.39500921600011e-05
-2.02021378426026e-06
-8.98532073470869e-06
-3.05799925816245e-05
-2.6277228615899e-06
-3.50094683905291e-05
-3.02053997926869e-05
-2.85994951941017e-05
-1.35376687429632e-05
-1.99548599639942e-05
-2.06576146770795e-05
-6.30541862066429e-06
-1.72015888416175e-05
-4.28864553558939e-05
-1.53277912261548e-05
-1.91892216233657e-05
-2.45236671853386e-05
-2.19448860429207e-05
-1.23025193634176e-05
-2.89356794702825e-05
-3.65261708308392e-05
-3.08907528736422e-05
-1.51840318704882e-05
-2.56704950472037e-05
-2.54009792112331e-05
-3.97954426921277e-05
-2.48623098179313e-05
-7.10688978418803e-06
-1.2055101189836e-05
-4.10465648432379e-05
-1.48724806163144e-05
-2.92121902958173e-05
-2.28864700534349e-05
-3.7277132568111e-05
-2.76016771333585e-05
-4.37167610570827e-05
-1.59312046903239e-05
-2.20623271651464e-05
-2.39666167695347e-05
-2.25503611574301e-05
-2.89940740052496e-05
-3.16615762034014e-05
4.83039433132232e-06
-6.91690518064217e-06
-4.5197898350461e-05
-2.78101597907314e-05
-2.24649027863473e-05
4.60591041797926e-06
-3.01860737964732e-05
-1.59066400765407e-05
-1.08599624564629e-05
-5.9510964522387e-06
-2.85116063153611e-05
-2.45206205421062e-05
-3.24484707609558e-05
-1.74610674355143e-05
-2.67037318398359e-05
-7.35206660679673e-06
-1.25300482294996e-05
-1.44597661872918e-05
-2.89385656283021e-05
-3.27667579967294e-05
-2.08139889285267e-05
-5.8841670593645e-06
-1.42164228294622e-05
-2.74123369886578e-05
-3.50957024793382e-07
-1.48097876891552e-05
-3.0965399437132e-05
-1.38507835995828e-05
-3.13364905569176e-05
-3.28435084752573e-05
-3.47421396733267e-05
-3.42630103465734e-05
-2.04637891388433e-05
1.03197227268885e-05
2.71757723463172e-07
-5.26183882164281e-06
-2.28266210985364e-05
-2.5219202799894e-05
-4.25385344137781e-05
-2.36228729026611e-05
-1.89272754470359e-05
-3.01743435428003e-05
-1.8060539536273e-05
-1.80407182125363e-05
-3.92533125327777e-05
-4.35867694230583e-05
-2.26291247720268e-05
-3.31499518548117e-05
-3.08725502491311e-05
-2.52108286989545e-05
-4.4287838838667e-05
-1.43594366359329e-05
-1.1024051115397e-05
-1.91874000387333e-05
-1.19416927584628e-05
-3.40858309487699e-05
-2.84773852573692e-05
-2.65802905221137e-05
-3.40679949183104e-05
-1.94108308614429e-05
-1.95821053836279e-05
-2.69497503176835e-05
-2.25673063854768e-05
-2.76124013250059e-05
-1.21486278766558e-05
-3.71462225422655e-05
-1.73048833523246e-05
-6.18917676681612e-06
-1.85725527612937e-05
-2.32311694871014e-05
-7.22844697049258e-06
-9.21497900697846e-06
-2.23575398744328e-05
-2.33591035697621e-05
-4.10334032908201e-06
-1.78568616201899e-05
-2.31963588607059e-05
-1.17033096855515e-05
-1.15761263150286e-05
-1.23732403877445e-05
-4.10272584338761e-05
-2.15235714000449e-05
-3.77516613312027e-05
-2.76492539329644e-05
-2.70241306205216e-05
-1.30126219435977e-05
-3.10136068799376e-05
-1.8069304116338e-05
-4.50338009996959e-06
-2.91390402616762e-05
-1.48792547205869e-05
3.84675233704674e-06
-3.38023952163529e-05
3.63694115572935e-06
-7.87643829012663e-06
-3.17485823895293e-05
-2.99186278083396e-05
-3.15473309628541e-05
-4.31554773359792e-05
-2.89416265183945e-05
5.94535567565348e-06
-1.05879852935737e-05
-1.79357262834101e-05
-2.58010338603947e-05
-2.43520125710423e-05
-7.72296690694453e-07
-5.17878885225692e-05
-2.81814514529922e-05
-2.57840670977669e-05
-3.5628035635123e-05
-1.57864458206583e-05
-2.73485480876839e-07
-3.99941876505368e-06
-1.40726398487215e-05
-2.9798617996976e-05
-1.02404948366401e-05
-2.59693993952043e-05
-2.23848282073333e-05
2.90128971024235e-06
-3.85416444717343e-05
-2.69654795531879e-05
-2.69246974066006e-05
-1.20088812100649e-05
-2.40071503981662e-05
3.31690961450779e-06
-2.28573922301883e-05
-2.66181217248886e-05
-2.4969383215851e-05
-1.40920668336862e-05
-2.23429972865675e-05
-1.61226392925911e-05
-7.30627552253565e-06
-5.75937334500232e-06
-4.03189755621253e-06
-2.67813521893753e-05
-3.80638280146077e-05
-3.79970577188056e-05
-3.11596916502581e-05
-3.18995928709203e-05
-2.46759065350145e-05
-1.44530946842608e-05
-2.46656830130336e-05
-3.59498270687203e-07
-4.98624260825832e-06
-1.58853441813798e-05
-1.580650064521e-05
-2.76388285173832e-05
-2.28695455650855e-05
-3.12264222963496e-05
-1.82824913301089e-05
-2.31698898909301e-05
-1.30083059239263e-05
-2.40344401661167e-05
1.01131103280427e-05
-4.64052135347774e-05
-2.36418004542752e-05
-3.29133898279377e-05
-1.64510809102049e-05
-1.38367477754893e-05
-2.17822620395432e-05
-3.29769254276788e-05
-1.23711955490318e-05
-2.57488655455101e-05
-1.55494212409071e-05
-1.75520454058157e-05
-2.74813339648978e-05
-2.18711390931097e-05
-2.63650244462941e-06
-4.15258090949266e-05
-1.64473498048449e-05
-1.82566690935842e-05
-4.58915946864446e-06
-2.72093346483515e-05
-3.15919832368625e-05
-4.49571077814393e-06
-1.50106644218552e-05
-3.88305423356904e-06
9.00480332967501e-06
-5.9882717411238e-06
-2.84499711253482e-05
-3.00751941716984e-05
1.08917516220443e-07
-4.4683057927933e-06
-1.62190600645607e-05
-2.56569356097703e-05
-7.6469203782794e-06
-1.46505680521178e-05
-2.03815104222747e-05
2.38245820143355e-07
-4.21025859504135e-06
-1.4214281020247e-06
-1.65696585044468e-05
-2.47236228172612e-05
-1.67255293108912e-05
-1.64899021485552e-05
-3.33646931563819e-05
-1.5872537180034e-05
-2.64976402968326e-05
-1.81626759701912e-05
-2.49856489401792e-05
-1.01732502460044e-05
-3.44626977538017e-05
-1.92457727499293e-05
-3.14202688366671e-05
1.84423963840723e-07
-1.00305513904364e-05
-1.57088627695068e-05
-2.89116078018887e-05
-9.90676626052681e-07
-1.49326632305307e-05
-4.24928964216345e-05
-4.49668187405213e-05
-1.47281924389241e-05
7.47112781873784e-07
-1.47916839346457e-05
-2.45227147074672e-05
-2.32012215468159e-05
-1.99077952419565e-05
6.34036061658779e-06
-2.59959632888059e-05
-1.81007340757328e-06
-2.38896362886853e-05
-4.68953886988032e-05
-5.53786597528592e-06
-1.9743899842188e-05
-3.15505964990284e-05
-2.66782881920432e-05
-2.2103389311726e-05
-2.55118419283984e-05
-1.54349288398697e-05
-8.75801304290147e-06
-3.36541047197969e-05
-4.45506848215315e-05
-1.24002288893489e-05
-2.96806540495518e-05
-2.56627990552875e-05
-2.90684238531437e-05
-1.14221491148541e-05
-5.27765610133072e-05
-4.74992192342441e-05
-3.59305637521065e-05
-7.25738081281931e-06
-1.32530141649612e-05
-4.33691531418182e-05
-4.64771592251356e-08
7.00672759289124e-06
-2.48243207366206e-05
-3.99291690823682e-06
-1.9611338589512e-05
-1.9686894091152e-05
-4.27038397669483e-06
-1.07812864335227e-05
-1.42753853638444e-05
-2.92273477969812e-05
-1.22255128960583e-05
-5.37537243916255e-06
-2.33638996998397e-05
-1.60451580566204e-05
-1.39616926048428e-05
-3.0957669968167e-05
-3.04731665979419e-05
-3.28304127045918e-05
-1.0395803112355e-05
-1.72114773756263e-05
-3.02718819746861e-05
-2.92799330167958e-06
-4.98968022528319e-06
-3.8179761576734e-05
-1.92081375699521e-05
3.88263817479499e-06
-1.12999987165931e-05
-8.3064694401046e-06
-2.73481742938773e-05
-1.23166516112259e-05
-2.24559000554366e-05
-1.97658184155059e-05
7.18009730110242e-06
-8.56077862833409e-07
-1.30042552355204e-05
-1.61997881961717e-05
-1.79035372468365e-05
-3.05164054409924e-05
-1.33968817453644e-05
-8.10323704968774e-06
-3.55492113665792e-05
-5.18857376095485e-05
-3.21313582620008e-05
-3.91057353580866e-05
-2.00340583507277e-05
-3.95280989587644e-06
-2.95033220939837e-05
-2.55708171771426e-05
-2.89864064731561e-05
-2.50432928421983e-05
-2.67126399082369e-05
-3.40750642765511e-05
-2.18063907821241e-05
-2.24288352511325e-05
-1.58864743194053e-05
2.04877675435547e-07
-1.63153491977845e-05
-2.98301963257631e-06
-9.4813127813612e-06
-1.72492509751729e-05
-1.51587578670617e-05
-1.53442211931029e-05
-1.23399760939712e-05
-3.81505563849867e-05
-2.6127520597138e-06
-1.01156028297259e-05
-2.43824049850927e-05
-6.68924593636797e-06
-2.94287360339889e-05
-3.04489728277425e-05
-3.05382631437291e-06
-1.14943395317155e-05
-1.88478813906369e-05
-1.82441214511215e-05
-2.61467066496556e-05
-1.13053371748234e-05
-1.87340855271542e-05
-1.79790037997189e-05
-8.18001319798645e-06
-3.85476566290053e-05
-3.15192640677631e-05
-3.01171522060463e-05
-1.57407797748394e-05
-1.9526999509862e-05
-3.07026012923753e-05
-1.56032002083836e-06
-1.88884728789652e-05
-4.76535253113632e-05
-2.14042789735964e-05
-4.0602482213658e-05
-2.10754781352537e-05
-3.0021727251185e-05
-2.74490422044053e-05
-3.83561598556667e-05
-4.96021710547182e-05
-2.44943409522341e-05
-1.69839141210284e-05
-3.13891706154449e-05
1.06023427212576e-05
-3.73533971719985e-05
-1.46496871493425e-05
-7.29857395373488e-06
-2.53395803069198e-05
-7.14265679074042e-06
-1.64165518258513e-05
-2.02796804649981e-05
-4.95664759081221e-05
-2.33180390403766e-05
-2.11772621868866e-05
-3.98076839785608e-05
-3.87362531685381e-05
-3.09000111133535e-05
-1.64855218270288e-05
-3.53424229164234e-05
-2.80649529800205e-05
-3.03352551081572e-05
-3.12207121651035e-05
-4.31377886446771e-05
-1.40315046533176e-05
-6.42754167300804e-06
-3.83620085864657e-05
-2.71662013069542e-05
-3.17044236808449e-05
-2.65422798259816e-05
-2.04423522909982e-06
-4.1757917058254e-06
-2.96192293023751e-05
-2.13944499600967e-05
-3.93290275761931e-05
2.19220928973916e-06
-4.98248310307346e-06
-2.45742547645354e-05
-2.39369521305956e-05
-1.83474423519628e-05
-2.24173472097581e-05
-1.67905888244644e-05
-2.51315302165012e-05
-1.91723938353168e-05
-8.52392959491533e-06
-2.074777866642e-05
-1.55308573994303e-05
-3.02652616999604e-05
-2.12366977481406e-05
-2.1276061992116e-05
-2.00867309643669e-05
-1.55348849303711e-05
-3.19710256491951e-05
-1.18024399444404e-05
-2.1085395907211e-05
-3.1757280102686e-05
-4.40578127831485e-05
-2.29391224575728e-05
2.7422530529103e-06
1.23460535059448e-05
-1.71419471679637e-05
-4.23851010774749e-05
-3.75173165076878e-05
-1.06530227633673e-05
-4.936388719855e-05
-1.18554388755172e-05
-5.04011645831208e-05
-1.58860178026561e-05
-2.19894489600078e-05
-2.78051833357788e-05
-4.26937118752774e-06
-1.26581168567047e-05
-1.19136176751382e-05
-6.79583029507303e-06
-2.51647259559277e-05
-2.91253716474917e-05
-5.81245510813022e-06
-2.95199329393254e-05
-1.58170806322609e-05
-1.71344061860715e-05
-7.48065037917246e-06
-1.56220250794483e-05
-1.22716382159822e-05
-4.55379265254633e-05
-3.22751861333552e-05
-3.4038747286751e-05
-1.2704279178424e-05
-3.34770473817812e-06
-9.04963515432901e-06
-2.91504372598268e-05
-3.58900757929127e-05
-3.86575315967439e-06
-2.01647702564713e-05
-3.85486987755718e-05
-2.97089081824303e-05
-2.52160142852099e-05
-2.80434142968961e-05
-3.10199373207659e-05
-2.4738789982911e-05
-3.13965351782991e-05
-1.22572005573327e-05
-3.49375762840669e-05
-2.82662927951917e-05
-2.61946537880943e-05
-4.32540415101329e-05
-3.18979807859176e-05
-1.38940439654057e-05
-6.39554458716363e-06
-2.93895000514206e-05
-1.05092977424086e-05
-3.79764360354891e-05
-1.68758142930843e-05
-2.08724154741777e-05
-2.5424094559556e-05
2.10891057750886e-07
-3.31361183407901e-05
-1.30685303525054e-05
-1.55129723481836e-05
1.29880238118612e-06
-1.83452011820554e-05
-3.01759963312929e-05
-2.97948096738965e-05
-3.19582372833522e-05
-3.7442926789009e-05
-2.06460506453122e-05
-2.19749875671323e-05
-1.49026167065737e-05
-4.33445217628763e-05
-1.08092430954793e-05
-2.17378444338869e-05
-2.71532522865784e-05
-2.85659990205514e-05
-8.7025555214948e-06
-2.33659643070133e-05
-4.40688257246732e-05
-3.4883886693698e-05
-2.67993159468634e-05
-3.60603371550087e-05
-2.32592532449441e-05
-4.6917969948779e-05
-1.82575232153415e-05
-1.40705314639298e-05
-4.03898031359613e-05
-3.29421219881476e-05
-2.24643442318752e-05
-2.07605540351276e-05
-9.02181733121693e-06
-1.07996733984029e-05
-1.20788382779557e-05
-4.90231968617189e-06
-1.56461234538657e-05
-2.70070962957988e-05
-1.87919255510021e-05
-8.60983409934471e-06
-3.32711188205338e-07
-3.1232602445402e-05
-2.38439156665302e-05
-2.23897890647608e-05
-1.60080044340388e-05
-4.09915782690284e-05
-1.62600266325832e-05
-2.87545861686663e-05
-1.33908986833635e-05
-1.73619484339607e-05
-2.41763950448218e-05
-8.46090356417084e-06
-2.60791385387634e-05
-2.80453447369961e-06
-2.83050638374131e-06
-3.85367606316721e-05
-2.10185649340844e-05
-3.48024056216168e-05
-2.49129686712032e-05
-2.35608345706253e-05
-1.06921253868563e-05
-2.52885479610169e-05
-3.4713131537435e-05
-2.00390827699767e-05
-1.66824418428688e-05
-2.49498931834282e-05
-2.43131406758541e-05
-1.64808462030518e-05
-1.78135521332958e-05
-1.10440665353456e-05
-5.18935421992074e-05
-4.09357848969519e-05
-6.39566647756303e-05
-3.97056949502411e-05
-6.53577175513231e-06
-2.93373887006842e-05
-1.11103337024664e-05
-1.59887693802917e-05
-1.10168202333142e-05
-2.55048041473458e-05
-1.75455668569387e-05
-1.17903878471408e-05
-3.23513101761268e-05
-2.93143222535609e-05
5.34581897094925e-06
-2.74504343876566e-05
-1.37273533889375e-05
-1.46836370755207e-05
-1.7538226531263e-05
-5.23397520412075e-05
-4.83071070385287e-06
-1.2542512057713e-05
-2.45042162899077e-05
-1.17398875140009e-05
-2.92487453058396e-05
-2.3731256416055e-05
-1.35453746008771e-05
-4.10043557839855e-05
-2.91280290812026e-05
-2.70458542830954e-05
-2.65684793479227e-05
-4.16996190942841e-06
-3.16097477864721e-05
-1.32665570197383e-05
-1.84051575340494e-05
-4.99299243910193e-05
-2.14049409723685e-05
-1.33546059957087e-05
-3.64879969621746e-05
-1.21433086125528e-05
-4.50554137953123e-05
-2.8137117381463e-05
-3.62456299441965e-05
-3.10112337636644e-05
-1.57783124314105e-05
-3.37043064434239e-05
-3.62040345878837e-05
-2.86148074696192e-05
4.01496358040776e-06
-2.68747187376895e-05
-2.38618497285856e-05
-6.7687154427219e-06
3.0525322432607e-06
-3.52503647951072e-05
-4.08828742057595e-05
-3.76403198498629e-05
-4.25198554914856e-05
-1.15846057404346e-05
-2.85447131451691e-05
-1.23391038691916e-05
-1.43756833642185e-05
-4.29488141275091e-05
-2.03453864505594e-05
-1.66997407505792e-05
-3.34492969442481e-05
-3.01129259809813e-05
-2.41748574849535e-05
-5.13862227011015e-06
-4.6060128756248e-06
-2.44314755798829e-05
-2.36319799073679e-05
-3.98826094863513e-05
-2.48541168387089e-06
-2.75014189335789e-05
-1.17963650395854e-05
-4.41114509432804e-05
-3.90209448229748e-05
-2.09548113601404e-05
-2.83455024788678e-05
-1.66528375538425e-05
-4.30568412347622e-05
-2.88580211001171e-05
-3.06442507304974e-05
-2.11259053978886e-05
-3.57175014766863e-05
-4.31871298921716e-05
-3.27296498437309e-05
-2.01978552970883e-05
-4.41885826890455e-05
-2.04679498250178e-05
-2.19857176295438e-05
-3.06848696439435e-05
-5.55165102928241e-06
-1.72634337462244e-05
-3.22568337048176e-06
-2.67941170855694e-05
-3.05970988761793e-05
-2.42954943086179e-05
-9.92803553893421e-06
-9.63960290750863e-07
-2.20067263955806e-05
-2.9948034924021e-05
-1.66660724207298e-05
-2.25000193252243e-05
-3.33946479610081e-05
5.51182767987695e-06
-4.78630551657953e-05
-3.57189413446322e-05
-2.28826165862521e-05
-4.94319244901459e-05
-2.76742964040426e-05
-6.53634912377673e-08
8.15448026208342e-07
-3.03560031144122e-05
-3.32312211101407e-05
-1.63245520390571e-05
-3.12372437968734e-05
-1.4420186508279e-05
-2.80082071131414e-05
-4.77343237581544e-06
-6.99596030123034e-06
-2.80304663025352e-05
-1.34497006269374e-05
-4.17394816397026e-05
-2.35552661030423e-05
-3.06208485366489e-05
-2.86644903868848e-05
-1.85792239299653e-05
-1.9089011874837e-05
-1.106086567289e-05
-1.40417363986808e-05
-3.02523313023101e-06
-2.82652910073059e-05
-1.03364354935347e-05
-3.03653011139687e-05
-9.58507527750507e-06
-4.90274947490582e-05
-3.19346402520316e-06
-7.3466212306073e-06
-2.24356634022372e-05
-1.75079887296324e-05
-9.0622037810553e-06
-1.6881978052132e-05
-1.25442005953794e-05
-1.24354471149511e-06
-4.74625445207744e-06
-2.55747249280454e-05
-2.24615682197939e-05
-2.28216709721526e-05
-3.88526711701944e-05
-8.31367352895623e-06
-1.68329543106396e-05
-1.73975365475639e-05
-3.52523890581899e-05
-3.64008516298343e-05
-2.2293994715269e-05
-3.99776584404821e-05
-1.62436568674392e-05
-5.2031556983596e-05
-2.34544541917934e-05
-3.160149892854e-05
-2.39896071864012e-05
-9.48583914261444e-06
-1.40713172131527e-05
-1.91026881530804e-06
-1.23469862644911e-05
-3.76004653567351e-05
-3.43119959321287e-05
-3.15404809897127e-05
-2.76313292679274e-05
-3.58159270550892e-06
-5.81331978918586e-06
-1.42299443736105e-06
3.83309923926406e-06
-1.09407590393947e-05
-4.26736197015273e-05
-2.89506709637712e-05
-6.87715156250192e-06
-2.52101833145989e-05
-4.52153637214806e-05
-2.41691553761217e-05
-3.56645664651694e-05
-2.04113373755667e-05
-3.38537197239094e-05
-2.58939861185506e-05
-2.97580993829846e-05
-3.01930999090173e-05
-3.21070239528443e-05
-2.74283845498224e-05
-9.40698526988515e-06
-1.4118746909482e-05
-3.26197200308274e-06
-1.63631759464279e-05
-3.59088996100477e-05
-8.98120005576266e-06
-1.39995668806717e-05
-1.8428483341775e-05
-2.3224432445382e-05
-2.41453729592957e-05
-1.46063845011971e-05
-3.14385949337758e-05
-1.72486159416514e-05
-3.09586616725058e-05
-6.11642780158467e-07
-9.52964705461176e-06
-3.80384392415893e-05
-1.0767684816015e-05
-1.56060687397346e-05
-3.19669697284235e-05
-2.22369266039044e-05
-4.1882918941027e-05
-2.17411058942884e-05
-3.22247022484116e-05
-1.84613737440052e-05
-3.1648417311026e-05
-2.58685832851307e-05
-4.29239928378613e-05
-9.13502806114877e-06
-1.62769369039332e-05
-1.32221290756778e-05
-8.47265778984698e-06
-2.93921550417544e-05
-3.44074993988075e-05
-3.48494275803894e-05
-2.7912685919062e-05
-4.52489598583291e-05
-8.91285712208709e-07
-9.31049315011396e-06
-3.26379701579483e-05
-4.28898927068993e-05
-2.06928478252435e-05
-2.07228299236457e-05
-4.61561833063444e-05
-3.58179773574797e-05
-2.64433702595351e-05
-8.88011154838261e-06
-2.46382047929837e-05
-1.21706426422881e-05
-3.93212077025057e-05
-1.60561208806244e-05
-1.07894766778677e-06
-2.77554985138754e-05
-1.87901271539251e-05
-2.34339640795485e-05
-2.43588091389942e-05
-3.04684377598956e-05
-1.89405265689202e-05
-2.44047499524083e-05
-2.10125097875866e-05
-2.98261546768853e-05
-2.12314577679895e-05
-1.0393160502913e-05
-4.39227530406879e-06
-1.19496359870057e-05
-2.1768464268132e-05
-3.21429215009049e-05
-4.15816714231293e-05
-3.26617104254851e-05
-2.13907063778467e-05
-1.32665885269536e-05
-1.80504835586424e-05
-1.81928673159884e-05
-2.13509298463147e-05
-3.08415112858797e-05
-7.38805304318302e-06
-2.62343718038444e-05
-4.1013047603547e-05
-2.65970927315651e-05
-2.91122674615091e-05
-1.34274313182013e-05
-1.6428964511859e-05
-1.14954074155215e-05
-7.57302130973055e-06
-2.45503768127844e-05
-3.32754599050434e-05
-2.33895948096814e-05
6.79859884986822e-06
-1.39671412690036e-05
-2.23219239188906e-05
-3.41890384650599e-05
-1.91792655216253e-05
-3.06420783734831e-05
-3.21263725132227e-05
-2.06430930773571e-05
-2.38253246315454e-05
-2.02887525437087e-05
-1.05556969630768e-05
-3.66279881913638e-05
-1.0411364895239e-05
-4.82692810371839e-05
-2.49308390936343e-05
4.09338302953444e-06
-1.11754131264283e-05
-2.77727016316062e-05
-1.38659442423341e-05
-2.2367870728187e-05
1.42152299609191e-06
-2.02833862815534e-05
-5.9829091321226e-06
-4.02577294002524e-05
-4.27520555241707e-05
-4.20931191798501e-05
-2.180926013396e-05
-4.45352277744147e-06
-2.43484793234541e-05
-1.86887277233945e-05
-2.40758600574045e-05
-5.04587233484449e-06
-2.39533743558355e-05
-2.52965816791743e-05
-7.65602058097937e-06
-1.8410656040148e-05
-3.47010181492044e-05
-4.47294060053363e-06
-3.42001959359111e-05
-2.42100139562703e-05
-1.51134325347644e-06
-1.52734333283669e-05
5.4094484876265e-07
-1.16583552263669e-05
-2.7410297003882e-05
-1.40565116736476e-05
-2.01922079621328e-05
-2.07400202345354e-05
-1.59150694840476e-05
-4.50277882852218e-06
-3.80499579960335e-05
-2.66011884184713e-05
-5.5593155995473e-05
-1.9887688390871e-05
-1.45129583781877e-05
-5.16009096644519e-06
-4.92112077476906e-06
-1.44641823233003e-05
5.04277884160443e-07
-1.83104202641987e-05
-1.60024686226325e-05
-1.26636626232955e-05
-3.3708909326645e-06
1.23974279349398e-05
-2.49583684254758e-05
-1.32043998122038e-05
-2.16733797887796e-05
-4.2516082570404e-05
-2.53425561835921e-05
-1.62184369485132e-06
-8.84806627891483e-06
-9.85705736308213e-06
-1.96864551832945e-05
-2.17134220944089e-05
-2.53322479647872e-05
-1.36015483859474e-05
-4.22096399939271e-05
-3.07564050632532e-05
-3.08609298584949e-05
-2.3453664915468e-05
-2.47294799325183e-05
-2.62506297529964e-05
-6.82141529728933e-06
-1.74304926523301e-05
-3.00138059575794e-05
-1.91951272965262e-05
-1.9185394008206e-05
-5.26955763973488e-06
-1.76485515847053e-05
-3.08672387916702e-05
-2.13111606881393e-05
-9.17956589367406e-06
-2.99255599091026e-05
-2.89101036868896e-05
-1.01894660622156e-06
-1.38826693540338e-05
-3.61383855286103e-05
-2.21469506165138e-05
-3.93631521436078e-05
-1.61987882849159e-05
-1.26238801563599e-05
-2.52564715494043e-05
-1.04544096141316e-05
-1.08454671212147e-06
-1.7382711918499e-05
-1.26161207263523e-05
-2.71069356974592e-05
-1.60747268846519e-05
-2.78877809453753e-05
-2.79966108213541e-05
-2.0283963357907e-05
-2.19769771244681e-05
-2.00185785895181e-05
-2.27176253744274e-05
-4.17967859519877e-06
-1.41829373514684e-05
-4.07881529233666e-05
-1.96090094320267e-05
-3.69342218752503e-05
-1.63376879905033e-05
7.68935772095595e-06
-2.90135461076828e-05
-2.36448440622899e-05
-2.0434159854137e-05
-2.98862890996454e-05
-2.6418108556029e-05
1.14893982520655e-05
-1.65964463634153e-05
-3.15766903119605e-05
5.66559320206366e-07
-9.7078082474361e-07
-4.79119162793662e-05
-2.95033183655541e-05
-6.62900043783604e-06
-3.15612373488334e-05
-1.16681248194897e-05
-1.66500363214294e-05
-3.46037886362955e-05
-1.30163101506478e-05
-2.45274490507386e-05
-1.73393069844575e-05
-1.44889353205989e-05
-4.68146738995755e-05
-4.47953825985235e-05
-3.96527863579619e-06
-5.53700978343305e-06
-3.4314667986777e-05
-2.94830985037426e-05
-1.6314809115658e-05
-2.68107872938759e-05
-2.77121855714446e-05
-1.78363299849783e-05
-3.80950976071093e-05
-2.06128493086425e-05
-2.77474399584431e-05
-1.61881445824368e-05
-7.03751016880663e-06
-1.95230132094717e-05
1.35495777969305e-07
-2.95913911780715e-05
-2.69844663357831e-05
-3.13081900005513e-05
-1.31313324100123e-05
-1.70426879672539e-05
-3.29672523483451e-05
-4.14999764077803e-05
-1.28004426302361e-05
-6.78651840124884e-06
5.50239916746615e-06
-1.45274263838457e-05
-1.56632233273406e-05
-1.59397681971132e-05
-1.93105364715798e-05
-1.76083519656499e-05
-4.04435308346316e-05
-2.47818478156001e-05
-2.20223050878481e-05
-1.12377811322926e-05
-1.81802457501475e-05
-1.50967898355723e-05
-1.6350985338592e-05
9.99137579603283e-07
-1.53180457276779e-05
-4.74353006733666e-05
-1.92235963655552e-05
-4.26145798028509e-05
-1.23010869728844e-05
-3.96160513127647e-05
-2.53539328961269e-05
-1.58221948125929e-05
-2.24978966375558e-05
-5.77381459273214e-06
-5.164771772824e-06
-2.75952498301926e-05
-1.12002237559204e-06
-3.66657340161035e-05
-2.93341484595995e-05
-1.42972593170963e-05
-3.57497503180502e-05
2.22592415013739e-06
-4.54313078957371e-05
-2.2674640340749e-05
2.11173150612666e-06
-2.13556774208649e-05
-1.61987046563537e-05
-2.72708937199933e-05
-2.49975862127575e-05
-2.32774119857088e-05
-4.54300304765786e-05
-4.00820500906743e-06
-3.52250627434754e-05
-3.54172233800704e-05
-2.94520403210934e-06
-9.96462538908536e-06
-6.40304877854703e-06
-2.60437646968231e-05
-2.40049884219164e-05
1.1109053079549e-05
-2.67990475955483e-05
-1.08406393077196e-05
-2.59460775718501e-05
-3.14202685122491e-05
-2.97175374137343e-05
-2.53225643507651e-05
-1.24336029000759e-05
9.82255469983392e-06
-1.51909968683694e-05
-3.19405424277561e-05
-2.98379485340757e-05
6.79911666129781e-06
-3.49387980936358e-05
-9.7363574370618e-06
-4.43079885319179e-05
-2.06099849537324e-05
-1.74383215967233e-05
-1.41337218274302e-05
-9.92090969667177e-06
-1.71932108652708e-05
-1.17000389602856e-05
-1.70661311539223e-05
-3.14708811323971e-05
-1.47772890439935e-05
-1.57268477305965e-05
-1.41226423101129e-05
-2.6989567466948e-05
-3.33100010114696e-05
-2.17049818398715e-05
-9.54126166238286e-06
-2.09527066812203e-05
-2.80154685633935e-05
-2.54439600385092e-05
-2.211545021888e-05
-4.62473733728498e-06
7.61491823561198e-06
-2.4335944457015e-05
-2.51515613557629e-05
-2.16490410342231e-05
-3.15159213036002e-05
-1.14162047249092e-05
-1.449889501657e-05
-1.84746721397273e-05
1.34956181359665e-07
-3.39688779521286e-05
-1.26521961494554e-05
-4.15888897666352e-06
-6.71756880392281e-06
-2.35875962155746e-05
-8.41774857468958e-06
-2.74089958548292e-05
-2.36431820011729e-05
-3.64753424185698e-05
-1.76863061163729e-05
-3.02894031350021e-05
-1.99567249441014e-06
-1.87905162422001e-05
-1.75819374923964e-05
-2.90700632815628e-05
-3.56780426160223e-05
-3.1433505586284e-05
-3.61335531497545e-05
-1.75226585252698e-05
-2.12485304653584e-05
-1.78612420669163e-05
2.39124917045561e-06
-2.70001866063888e-05
-1.71299520934828e-05
-7.67438960953337e-06
-3.61139904085183e-05
-4.89016713200296e-05
-1.57134427937937e-05
-1.32829027527768e-05
-1.92846899395346e-05
-3.57360635249176e-05
-3.51067896869722e-06
-9.19646098919218e-06
-3.25184051119926e-05
-3.38171567458523e-05
-3.19289235131952e-05
-1.49407944345648e-06
-1.66208120884464e-05
-3.12031158760307e-05
-1.61216637340728e-05
-3.61357474542609e-05
2.71107035873112e-06
-1.43110499584924e-05
-2.90786830692152e-05
-2.6996537371627e-05
-1.20596511742162e-05
-2.21541961421508e-06
-4.62271318245274e-05
-1.3709820144574e-05
-3.68345179702783e-05
-4.61717439544845e-05
-2.04064384553092e-05
-1.95202599309724e-05
-1.72223178293236e-05
-1.69516173815061e-05
-1.75817456024624e-05
-3.22583307728889e-05
-4.03455439174188e-05
-3.84525570936467e-05
-1.0561677749574e-05
-2.18721657283567e-05
-2.22422788152612e-05
-2.56234772020919e-06
-3.52517625287008e-05
-2.88598354827009e-05
-2.92615588696019e-05
-1.88464367619426e-05
-9.18991990888209e-06
-8.48311480892054e-06
-9.147893651792e-06
-2.11318020263122e-05
-3.05478491415285e-05
-1.98021111417321e-05
-2.16187058646459e-05
-2.30211915294978e-05
1.03725342033011e-05
-2.02398967747646e-05
-1.62649853377455e-05
-2.34678299748416e-05
-4.2362341035665e-05
9.68580515224233e-06
8.52114258733754e-06
-2.59136540144964e-05
-1.53146178786329e-05
9.91906169911431e-07
-9.7548763404316e-06
1.07662078218226e-05
-1.98542407455064e-05
-3.05896269150103e-05
-3.69874698055051e-05
-1.23220433841726e-05
-1.57166754624986e-05
-2.36541248207455e-05
-2.82168279639221e-05
-3.90765296551637e-05
-4.84955447967803e-05
-3.24586953352855e-05
-3.95200141619281e-05
-1.79394592362678e-05
-3.36972571369139e-05
-5.03602074388467e-05
-1.428606313355e-05
-2.70347019174952e-05
-2.38140409770584e-05
-1.04066976801304e-05
-2.72287704201807e-05
-3.43050764087405e-05
-3.04893048644362e-05
-2.53461363961413e-05
-2.24077793409059e-05
-2.842545155864e-05
-2.45738291567388e-05
-3.33345410709925e-05
-1.54262946611393e-05
-3.17869621962017e-05
-2.05950986220151e-05
-2.42815391559407e-05
-3.17412027866675e-05
-2.85188106298739e-05
-1.50844536460783e-05
-2.51502425574118e-05
-6.73139212051337e-06
-7.51679790143504e-06
-3.27334288156646e-05
-8.28762156103156e-06
-1.22529251848204e-05
-3.3407332147703e-05
-3.59418145623687e-05
-1.79924303418339e-05
-2.18379207585081e-05
-2.79996720396295e-05
-8.03287154274927e-06
-1.5688336467279e-05
-3.80257311545579e-05
-2.7107023675452e-05
-3.38496798512805e-05
-8.87036163208619e-06
-2.18382124124939e-05
-1.89520742334121e-05
-4.67517195153058e-06
-3.00119811236362e-05
-1.16115522470721e-05
-1.91826330838674e-05
-3.57378905588473e-05
-1.13643757694393e-05
-1.71391126108406e-05
-2.59588545258766e-05
-5.10545158151806e-06
-7.50161835155884e-06
-1.00148165144797e-05
-1.96517136649384e-05
-1.20094556332352e-05
-1.63421099027555e-05
-1.61624512726536e-05
-9.49084151423314e-06
-3.89572452797605e-06
-4.34304068079785e-05
-2.05612723063085e-05
-1.55758201388381e-05
-1.93979149650272e-05
-3.34915779234674e-05
-2.01740341943578e-05
-2.64826284756183e-05
-1.13492453280729e-05
-4.62490271300116e-05
-4.59300171483308e-06
-1.78623936713963e-05
-3.52960220066821e-05
-3.00297645990542e-05
-2.2732359766699e-05
-2.44110529470691e-05
-3.58948458359004e-05
-4.40037945214025e-05
-9.68851111056355e-06
-1.52315888329394e-05
-8.79437216973266e-06
1.24117662072306e-06
1.07774576838854e-06
-9.63974112437607e-06
-1.28975746153092e-06
-3.67181899397848e-05
-4.60631902321398e-05
-3.24881435821345e-05
-1.91738692951709e-06
-3.88625310006441e-05
-8.83182211452826e-06
-2.44919353581069e-05
-1.9623702105741e-05
-2.68696569614492e-05
-9.22793624024008e-06
-3.10512111259514e-05
-1.04698667258539e-05
-1.38840632484407e-05
-1.30055543674443e-05
-1.6878009504441e-05
6.15010775990184e-07
-3.42402827376591e-05
-3.27869922832406e-05
-2.00136405981456e-05
2.39209472416291e-06
-2.32917729888797e-05
-1.76060687797658e-05
-5.26968530963987e-06
-1.60451338020143e-05
-4.54514726471227e-05
-2.14950580118629e-05
-2.07134694738645e-05
-2.39737617187232e-05
-3.01778140168341e-05
-1.46804353923449e-05
-1.47713510695433e-05
-8.45732486637785e-06
-4.48090097591546e-05
-1.98744453659475e-05
-4.16714194378492e-05
-3.55717570558178e-05
-2.38305232250829e-05
-4.149866261481e-05
-1.29478975376852e-05
-3.07197001982744e-05
-1.76198454644944e-05
-2.85549558905461e-05
-8.87610159103654e-06
-2.63542621621041e-05
-3.00743186430869e-05
-1.02774863391169e-05
-4.03331923408829e-05
-2.76953320584788e-05
-2.24093929991675e-06
-2.20996887770939e-05
-3.45671048790505e-06
-1.93626131293942e-05
-3.71594228530505e-05
-1.17587122077532e-05
-3.47355758868214e-05
-3.62266780531142e-05
-3.5853877767185e-05
-3.55316767441608e-05
-3.29399505041395e-05
-1.03216809660597e-05
-3.55693354024675e-05
-4.2116816774825e-06
-4.4720467923202e-06
-1.84928373293536e-05
-2.01699284899191e-05
-2.80542784327019e-05
-2.11016456796131e-05
-2.43316065901617e-05
-3.37498005879325e-05
-2.27466183585497e-05
-1.72994891036043e-05
-7.05555515188305e-06
-9.41196181445644e-06
-2.15098637868575e-05
-2.95971872177746e-05
-3.75214279959079e-06
-1.81979400794447e-05
-2.68327609940924e-05
-3.08677682007524e-05
-2.40650999467083e-05
-5.3071682201411e-06
-2.65654236681356e-05
-1.32398320783656e-05
-3.06782258532522e-05
-2.85657296027527e-05
-2.26245472605171e-05
-1.56791650678066e-05
-2.95891401492969e-05
-2.68959454745269e-05
-1.27072174575413e-05
-3.34181759045711e-05
-2.37553502161179e-05
-1.6488675447615e-05
-2.40473827348091e-05
-2.79498329608143e-05
-8.46811867731977e-06
-1.17559177401975e-05
-2.00420013151658e-05
-1.57947961600504e-05
-7.46666526168029e-06
-1.58101947875628e-05
-2.57890070867848e-05
-3.65085361528764e-05
-5.11121130347002e-05
-3.2863022547048e-05
1.75868855885578e-06
-2.9129722712882e-05
-3.75606743866261e-05
-7.70628422584954e-06
-1.26561375862542e-05
-1.44268582918907e-05
-3.5332553504879e-05
-3.16444879085348e-05
-3.3900771549464e-05
-1.29884890690895e-05
-3.70618126050323e-05
-4.37734042398066e-05
-1.6239269200148e-05
-1.20738845056738e-05
-1.70837495944558e-05
-3.83045697645371e-05
-3.37142763333727e-05
-3.02239117695615e-05
-3.01760042394262e-05
-2.43469519185722e-05
-1.732868326523e-05
-2.2772884218774e-05
-1.55142538031257e-05
-2.18520931372852e-05
-2.01608025904184e-05
-2.50959951493844e-05
-1.76167069340734e-05
-1.5715805140752e-05
-3.47646818229719e-05
-2.534574375986e-05
-2.33629118562055e-05
-2.53966193560961e-05
-1.40658445054952e-05
-3.08282729025899e-05
-1.75724197630348e-05
-8.99715514466176e-06
-3.56529537481164e-05
-3.02179597265461e-05
-1.31149145352646e-05
-5.05025648774518e-05
-1.90641792388498e-05
-1.8074396283073e-05
-2.24269905583337e-05
-1.0311237333224e-05
2.04472523341105e-06
-2.01723659072052e-05
-1.64122207886544e-05
-1.05358306386181e-05
-1.71495084991633e-05
-3.38652330231258e-05
-2.07676263358337e-05
-3.23048740226675e-05
-2.23832161577745e-05
-2.23993847823573e-05
-2.15578934226558e-05
-2.47238413355976e-06
-5.01289398017233e-05
-9.83600656081665e-06
-1.55160597532919e-05
-2.98552964467735e-05
-2.18067124067282e-05
-1.22977801890619e-05
-2.95160766548053e-05
-2.16965363259105e-05
-9.64350805791296e-06
-3.29554206332847e-05
-1.07129429272759e-05
-1.77831729136278e-05
-1.51191522126321e-05
-2.66627891471982e-05
-1.17395334584437e-05
-1.88912341055306e-05
-1.43219763079351e-05
-2.21203703242752e-05
-1.83016484684991e-05
-2.84757153567818e-05
-1.54087295175462e-05
-3.27404897712587e-05
-1.85170768860573e-05
-2.65634246632182e-05
-2.91752312258986e-05
3.95454843936985e-06
-3.38371616961825e-05
-4.26477000385993e-05
-1.58384757463409e-05
-2.98762016122932e-05
-3.36804918267668e-05
-2.07180414530023e-05
-4.37532440118306e-05
-3.05223041094271e-05
-2.89626965291103e-05
-1.95513004601127e-05
-3.69232415112448e-05
-2.96823358912329e-05
-3.14531043595364e-05
-3.11584997975345e-05
-5.19346806480207e-06
-3.19794458564316e-05
-1.00529408901854e-05
-1.45232919654088e-05
-1.08221855984705e-05
-1.01705804802292e-05
5.39102919018281e-06
-2.48629639799765e-06
-2.47324956786551e-05
-2.83353085147427e-05
-1.69577202460707e-05
-2.25621456470714e-05
-4.83882547588886e-05
-9.84207277082219e-06
-1.46233032429195e-05
-2.734169669029e-05
-3.08931068238547e-05
-1.3149378965093e-05
-1.07069104903405e-05
-2.61623358793445e-05
-2.44194050904951e-05
5.75916554442626e-06
-1.77001784309944e-05
-1.0514687068757e-05
-2.65307315321586e-05
-2.35464429384598e-05
-2.11218495911782e-05
-1.03183507633506e-05
-4.49979255768275e-05
-2.85810263727924e-05
-7.69052210392316e-06
-4.20364975645865e-05
-2.3851350530353e-05
-3.01945429693728e-05
-1.62156201395781e-05
-8.95219734768085e-07
-2.4721113028409e-05
-2.98626632789526e-05
-4.33287351388412e-10
-2.43964382406103e-05
-4.89506246380128e-05
-2.82128684622681e-05
-6.10381763133919e-05
-1.70961072288459e-05
-4.77886382729806e-05
-3.71037790373175e-05
-2.88123021295909e-05
-2.11243091354176e-05
-3.22426486131184e-05
-1.86859892699201e-05
-3.05960204601305e-05
-3.10658594104226e-05
6.62711404704154e-06
-1.55052356101359e-05
-4.62730927613576e-05
-1.27225950694785e-05
-1.3196061263669e-05
-1.91523357202848e-05
2.80478939324858e-06
-1.14402514119661e-05
-1.76997531932973e-05
-2.72427158665474e-05
-5.79384330811644e-06
-3.21367303034812e-05
-2.2392798621229e-05
-3.88598056627464e-05
-1.76910483245088e-05
-1.90142039791496e-05
-3.98929942099035e-05
-1.5281165325205e-05
-2.76002503272398e-05
-4.44081683382826e-05
-7.86557661416386e-07
-9.75637979599574e-06
-3.49998882261041e-05
-1.80000601359098e-05
-2.31264279784307e-05
6.32545058591874e-06
-1.94367931729847e-05
-3.31279689228448e-05
-2.28294368875677e-05
-2.88983367995604e-05
-1.0628369076063e-05
-1.47021338603627e-05
-1.15726141812834e-05
-2.83422334714995e-05
-3.05223570510747e-06
-6.54266912165803e-06
-9.22539082644957e-06
-2.9225919970051e-05
-1.91239568056707e-05
-2.83875288980761e-05
-1.51400153165973e-06
-1.82127634558711e-05
-2.69902796243527e-05
3.8562694258231e-06
-2.44143462930512e-05
-2.79600729322996e-05
-1.55748936326894e-05
-1.51346990936713e-05
3.2240644978889e-06
-2.36584916530967e-05
-1.74847524139222e-05
-1.06534580794697e-05
-2.56180928215307e-05
-2.36583647302646e-05
1.48623689742153e-06
-7.72955893371878e-06
-1.87395568463529e-05
-7.35101952579958e-06
-3.41176945349565e-05
-1.84485598198791e-05
-2.90887188963665e-05
-2.26254709907469e-05
-3.44008230698485e-05
-1.90574952410576e-05
-3.10489034732069e-05
-5.0544150750299e-06
-2.64590582281309e-05
-2.47464857189849e-05
-1.45879778311347e-05
-9.94948433468674e-06
-2.68291612716162e-05
-2.48785186949986e-05
-2.11201794121324e-05
-2.96880684949478e-05
-3.11304064177454e-05
-1.36268339552197e-05
-4.86532820763372e-05
-1.89597151750554e-05
-1.39511513167284e-05
-1.11419887548029e-05
-3.18943228342481e-05
-1.98937221067483e-05
-1.58507918489558e-05
-3.97817574153627e-05
-3.32802942289476e-05
-1.480456703992e-05
-1.54632684425655e-05
-1.74311963661969e-05
-2.04902937087569e-05
-2.44198652810198e-05
-1.9620483312531e-05
-4.4632004536964e-05
-1.86497658405756e-05
-2.87884951880861e-05
-1.67505348602767e-05
-2.06821636761611e-05
-4.91344190893316e-05
-3.18978949539724e-05
-1.6735204474305e-05
-2.7527404065602e-05
-3.00889744624195e-05
-4.23180608178469e-05
-3.01666958652085e-05
-2.01062632356754e-05
-3.99384996157593e-05
-2.07110860132601e-05
-3.23962768253834e-05
-1.04990417289824e-05
-2.41055802098797e-05
-3.51504921140594e-05
-2.84172190336198e-05
-2.39432616062749e-05
-2.91287059490015e-05
-3.18861697974694e-05
-2.97498714280356e-05
-1.57798514846725e-05
-3.61804268391586e-05
-1.78980928788209e-05
-3.93944868736746e-05
-2.4623026463093e-05
-2.58198422931368e-05
-1.50540937257833e-05
-2.70171648446684e-05
-1.95460365707394e-05
-2.79037772954039e-05
-3.11759838555205e-05
-3.87280093768127e-05
-1.95184333014945e-05
-1.00935997788622e-05
-7.09243380914547e-06
-2.69351238296085e-05
-1.02745766025143e-05
-3.70461634674605e-05
1.13268567669763e-05
-3.45074917389838e-05
-2.210969884994e-05
1.47768808793957e-05
-1.58803108049019e-05
-4.69336046734242e-06
-2.09542817849245e-05
-2.32289901605133e-05
-3.68554483853209e-05
-7.13252767913976e-06
-1.91234543848732e-05
-1.03899637306656e-05
-3.99600744345171e-05
-2.78690631948719e-05
-1.23588317017191e-05
-1.89741661655003e-05
-3.26116895430927e-05
-3.45476330871964e-05
-3.55610900797931e-05
-3.2172139463244e-06
-1.69418229653095e-05
-3.76586592804343e-05
-2.4212152935397e-05
-2.38697293972205e-05
-2.42867941881289e-05
-3.43268082910942e-05
-1.49965821164883e-05
-5.76824492838106e-06
-3.81620034528914e-05
-3.15928082579023e-05
-1.12787243108006e-05
-1.81205763535642e-05
-4.88756623013879e-05
-2.84293097078159e-05
-1.82848804133418e-05
-2.49427560423563e-05
-2.30518060055973e-05
-3.95180581119656e-05
-8.19001352422208e-06
-1.93077701498082e-05
-2.49357932117567e-05
-2.18333223702133e-05
-3.77268349382589e-05
-3.59500408478107e-05
-1.49125264731599e-05
-9.70283183591197e-06
-1.86644404796998e-05
-4.05941286241296e-05
-1.46410416854826e-05
-9.9939679091369e-06
-2.68982851518797e-05
-2.73246327500809e-05
-3.66124613049257e-05
-1.37449064421058e-05
-1.81765452068075e-05
-3.06010313397141e-05
-3.39262544079329e-05
-6.18708209428228e-06
-2.93217741872942e-05
-2.76447741101202e-05
-2.51134572989545e-05
-2.38967273561907e-05
-1.69994248835445e-05
-2.56760814178898e-05
-3.53224945485176e-05
-1.51133994512574e-05
-3.4865241703856e-05
-2.17050997934363e-05
-3.49295791337243e-05
-1.06274076859388e-05
-6.5590708027272e-06
-8.26954009138628e-06
-3.42555885226448e-05
-3.32809456942294e-06
-1.97427204064694e-05
-2.9655980180481e-05
-4.13418648157674e-05
-3.01396579564041e-05
-1.56706172556997e-05
-2.64389863794126e-05
-4.73105170596879e-05
-3.81693509526831e-05
-3.01277090588337e-05
-2.16928239028353e-05
-2.82671579468302e-05
-4.33368194061986e-05
-2.22699021074161e-05
-2.76684660322005e-05
-3.22778260151959e-05
-3.07539950092811e-05
-1.62831366158208e-05
-1.36914338077932e-05
-4.05323847973383e-05
-5.07673245759276e-05
-2.26264703701972e-05
-3.68672565256825e-06
-2.41626413269552e-05
-3.71185339074067e-05
-3.13155687954381e-05
-1.57512461021308e-05
-1.67493315011417e-05
-1.77548943158228e-05
-1.55715295821243e-05
-1.20894640697794e-05
-3.92446864454685e-06
-2.9383546156113e-05
-2.88294789244428e-05
-1.46586771079148e-05
-1.14180249504744e-05
-3.20255375304191e-06
-4.18265004984795e-05
-5.05396958234709e-05
-2.29825038621119e-05
-5.06925477112566e-06
-3.27675223529587e-05
-1.98143683181865e-05
-3.98572712233894e-05
-2.53725759654469e-05
-5.22296733089707e-06
-2.19201014217415e-05
-4.43972009171586e-06
-2.71441342418952e-05
-4.02442982063956e-05
-3.29983569793744e-05
-2.49438725867644e-05
-2.97668826854362e-05
-1.83513498605944e-05
-4.30823309713631e-05
-1.77918799845548e-05
-2.57867106403515e-05
-1.25790726759483e-05
-3.62781999161102e-05
-1.3085258439604e-05
-1.14321863764806e-05
-6.11419453676258e-06
-2.9616680209271e-05
-2.26133900945282e-05
4.42631377363681e-06
-2.84849269366601e-05
-3.63628031553006e-05
-2.00281801461835e-05
-9.18781895501872e-06
-2.61416871814265e-05
-2.04795223171311e-05
-2.55636785963495e-05
-3.03008513753929e-05
-1.75731943594903e-05
-2.53935597046142e-05
-1.3793591088259e-05
-3.27049511252919e-05
-1.85561095058397e-05
-1.61479945449694e-05
-2.06046574132076e-05
-3.91956125370793e-05
-3.93632077373794e-06
-1.22762018507896e-05
-4.66352457380098e-05
-2.40272852478938e-05
4.79732747839251e-06
-1.82250305604344e-05
-2.1568862163641e-05
-1.49106395386202e-05
-2.02729868695762e-05
-4.53013152234486e-05
-2.62232100904068e-05
-1.13366312482297e-05
-2.19384509360074e-07
-2.18923007129505e-05
-2.16122451593735e-05
-6.11046346397818e-06
-8.7477100170851e-06
-2.37613858927969e-05
-3.81432617451333e-06
-8.72695766632111e-06
-3.29509110041279e-05
-1.25417777685685e-05
-1.32356934248201e-06
-2.67041667875905e-05
-1.81451015423252e-05
-8.20129784703094e-06
-3.34967567724094e-05
-9.43839378429553e-06
-1.37639832842663e-05
1.0785041546502e-06
-3.01062141031158e-05
-4.10062604185507e-05
-1.82042858829849e-05
-1.36621341213174e-05
-8.1998968982607e-06
-3.33779095842466e-05
5.4761871526117e-06
-3.94732218271841e-05
-2.00776453507982e-05
-3.4281745322955e-05
5.67540234852251e-06
-1.42069509795435e-05
-3.53131980958571e-05
-4.46960782463352e-05
-2.58373504999741e-05
-4.61168429743177e-06
-3.0637055679781e-05
-2.44132781347717e-05
-1.64527735897447e-05
-2.82758714625726e-05
-8.86372086917535e-06
-1.83987120100978e-05
-3.74392425523066e-05
-2.26896758711889e-05
-9.46248670552966e-06
2.0829531867257e-06
-3.16781749404288e-05
-2.56374867480407e-05
-3.75489305831676e-05
5.28278096451374e-07
-4.08938229418758e-05
-1.42211557004915e-05
-2.7305529416463e-05
-3.31370736176121e-05
-1.89334554889123e-05
-2.69177001595281e-05
-3.46843681184745e-05
2.54997910431406e-06
-6.72625505140156e-07
-2.22265323799471e-05
-3.32354611488831e-05
-2.6764364628387e-05
-8.15460600834973e-06
-1.34632133253715e-05
-2.60205422816285e-05
-4.95207290275183e-05
-1.86886923992105e-05
-4.0797468239079e-05
-1.46018098684983e-05
-2.09573604490154e-05
-1.69319920002702e-05
-4.8257583858957e-06
-1.34139731947228e-05
-2.89789365188478e-05
-6.44138831519219e-06
-6.90505517811488e-06
-2.81819707014828e-05
-1.68914253771428e-05
-1.37827245698418e-05
-4.5208922154299e-05
3.99276042545292e-06
-7.57016214765998e-06
-1.80875806233523e-05
3.04775018873306e-07
-4.12411162561702e-05
-4.60617966614867e-05
-5.36835437599331e-05
-2.30954148048523e-05
-6.40753009268224e-06
-1.98452825327001e-05
-2.87045879780481e-06
-1.27446731610127e-06
-1.00144768863462e-05
-3.26481637369022e-05
-1.37671775450476e-05
-1.41107369297069e-05
-8.2391047796883e-06
-1.27586401242951e-05
-2.6072701361419e-05
-1.93459078065565e-05
-3.27553130880484e-05
-3.13801122846664e-05
-2.4930207002756e-05
-1.88577755602078e-05
-2.95460340924406e-05
-4.12049863454434e-05
-2.05913520422742e-05
-1.11183367557191e-05
-2.48061616361963e-05
-1.13630798224788e-05
-2.33715512297692e-05
-1.46982074415047e-05
-2.69620440605388e-05
-4.24167439505134e-05
-1.70908488296394e-05
-1.60189609968921e-05
-3.11434868061065e-05
1.67948302624593e-06
-3.44862410693165e-06
-3.143316702794e-05
-2.86810329588508e-05
-2.86579152782759e-05
-2.20700226766107e-05
-2.40525303099088e-05
-1.45546812026526e-05
-3.53379984609003e-05
-1.03319512578439e-05
-1.2751044100741e-05
-2.1950583379856e-05
-2.9514482238956e-05
-2.37529450502986e-05
-2.4646022385399e-05
-3.48651996900767e-05
-3.5013746987993e-05
-2.32196514227289e-06
-3.85652773075816e-05
-2.97737244827201e-05
-3.65222149198929e-05
-2.01259656805438e-05
-3.15303531706033e-05
-2.45034819138248e-05
-3.10301150194245e-05
-1.7644400658483e-05
-1.84176728014992e-05
-3.26837422785902e-05
-1.51733717534814e-05
-2.97167660592287e-05
-2.22611072449501e-05
-3.23841167260486e-05
-1.78019873384668e-05
-2.92959658989399e-05
2.62754053099651e-06
-1.51493859728106e-05
-7.57260443820411e-06
-2.61442836584292e-05
-3.01554774197634e-05
-3.04539730323822e-05
-1.07705543904509e-05
-3.2912957343003e-05
-3.60806341625445e-06
-2.92478882952329e-05
-5.09142177818144e-06
-1.09403842275506e-05
-2.99472582942207e-05
-1.9734854283668e-05
-1.55789407155286e-05
-3.14498277807982e-05
-2.7890748051315e-05
-1.89485994275695e-05
-2.6532784964808e-05
-2.88835653038083e-05
-1.38789839696291e-05
-2.06760348031272e-05
-3.85295068052126e-05
-1.71421143777633e-06
-4.05051068231344e-05
-2.11759623403697e-05
-1.6932952725305e-05
-8.26238474151027e-06
-2.98137826933213e-05
-2.9997382578837e-06
-6.45632426109617e-06
-2.73221227870246e-05
-6.74661230793502e-06
-1.63910998028253e-05
-3.49707172075427e-05
-6.33794162205716e-06
-4.16758875518718e-05
-2.32372526188568e-05
-2.70571991929207e-05
-1.21429160148542e-05
-2.46658346753499e-05
-1.92281128669238e-05
-3.96613919774342e-05
-2.62134082879923e-05
-3.64466822300077e-05
-2.3064705761477e-05
-3.36533702637152e-06
-6.82827726090112e-06
-3.45962502587802e-05
-1.76057831449734e-05
-1.51899929403902e-05
-8.70398170637106e-06
-2.45100462241989e-05
-3.57956825675032e-05
-1.3360176556027e-05
-1.01795102484791e-05
-2.00449141886106e-05
-1.50190645851133e-05
-1.36063634827684e-05
-3.93712495146863e-06
-2.03020959034082e-05
-5.5555406135067e-06
-1.53183136667069e-05
-1.49344553026513e-05
-5.79576748435624e-06
-2.90921692661405e-05
-1.39849904784295e-05
-3.9086145452909e-05
-3.47452639257171e-05
-1.40193293265901e-05
-3.59107951390002e-05
4.66336161135689e-06
-2.16532314488664e-05
-3.24553365520554e-05
-2.97459985899269e-05
-2.66537322242825e-05
-3.45786459904199e-05
-7.9754269105585e-06
-2.41868104292967e-05
-1.81737921855791e-05
-2.12453244094325e-06
-4.64236095621279e-05
-6.00387977833821e-06
-2.64369130349714e-05
-4.16122360288257e-05
-2.13792954884753e-05
-2.11759921325256e-05
-4.03292305408589e-05
-2.78213828996285e-05
-4.17503597486314e-05
3.13225631848058e-06
-7.02218981256425e-06
-3.22336702640888e-06
-8.3626703796198e-06
-2.11242981425161e-05
-2.82657290233878e-05
-2.73902443810013e-05
-1.47084715235559e-05
-1.57003741952321e-05
-4.80721435663526e-06
-1.40673877829701e-05
-2.08404066971312e-05
-2.23254466096573e-05
-7.21466127948284e-06
-5.72083393208793e-06
-5.46624699503241e-06
5.10296662503417e-06
-1.3417514150638e-05
-3.4800001976792e-05
4.9632138214568e-06
-2.59941780328279e-05
-5.5080351985894e-06
-3.44905866622486e-05
-3.57865536641818e-05
-1.17018819619044e-05
-1.7172108239508e-05
-3.53051824128857e-05
-1.04616322259634e-05
-4.94632965777133e-06
-2.54962640663641e-05
-2.72362982057065e-06
-1.48686394475937e-05
-1.90021421238611e-05
-1.02918444179657e-05
-2.59336824915805e-05
-2.06597077664233e-05
-2.21938699817557e-05
-1.45841441336763e-05
-1.7855598246528e-05
-3.91044235458351e-05
-1.20299392662283e-05
-2.51547512524889e-05
-3.62698837106301e-06
-3.50909733123275e-05
-1.49570563515671e-05
-1.41460481846876e-05
9.40829528086369e-07
-3.57301334338421e-05
-1.29530630615157e-05
-3.0728025277081e-05
-1.26729622098331e-05
-2.77361225808381e-05
-1.66744379777207e-05
-9.9411556171016e-06
-1.19035024466433e-05
-2.94411280082238e-05
-2.38682624852114e-05
-1.67326662643133e-05
-4.49285227049229e-05
-3.02939596118526e-05
-4.88986496221574e-05
-3.02480638341043e-05
-2.98795358869856e-05
-3.74858974470316e-05
-1.55502875039969e-05
-2.16667517538489e-05
-2.51951757214228e-05
-1.39786329507461e-05
-2.79685410240033e-05
-3.03242465442364e-05
-1.48118369475586e-05
-1.87677783891918e-05
-2.9505201781858e-05
-2.19965658221107e-05
-2.84681744823882e-05
2.60863702381009e-07
-7.33693938158389e-06
-3.46937433940576e-05
-2.11821903088007e-05
-2.10195552253651e-05
-2.60709724214082e-06
-1.21337681958839e-05
-2.07079702876053e-05
-1.2021690253471e-05
-2.38771401504861e-05
-1.5624522549332e-05
-3.73420835258746e-05
-2.68877087293052e-05
-2.14287663290344e-05
-2.02044497704535e-05
-1.76050573056597e-05
-4.7704633637483e-06
-1.53363234109272e-05
-4.22525382443576e-05
-1.09644353945334e-05
-1.93906301469154e-05
9.96874652538274e-06
-2.59536610912508e-05
-1.90135351347639e-05
-5.04008845635354e-05
-2.40772881861754e-06
-3.99584910328889e-06
-3.44776844206512e-05
-2.23551032406899e-05
-4.84767889946266e-06
-2.43198866474886e-05
-3.28120407231225e-05
-1.80130743064342e-05
-3.26716649778614e-05
-6.07564976318749e-05
-1.47850536201515e-05
-1.19821355023824e-06
-8.80669407600753e-06
-1.36946710185867e-05
-1.67391851397591e-05
-1.03797099310646e-05
-2.13961365417554e-05
-4.56652232414768e-05
-1.95297590617658e-05
-4.95897723853367e-05
-8.68955302030777e-06
-1.85677235245549e-05
1.53298678208082e-06
-1.30793970283478e-05
-1.85969112670609e-05
-2.03591046884024e-05
-2.71380647127316e-05
-1.06851405737436e-05
-2.49276573315829e-05
-2.77005550735812e-05
-2.16994362372223e-05
-3.00668601120276e-05
-2.80858585349745e-05
-3.556422923615e-05
-3.04176556289808e-05
-1.67784094474974e-05
-3.71325033762949e-06
-3.91157965335371e-05
-5.07626324161995e-06
-1.05492319076679e-05
-9.10765080923371e-06
-3.64028631950342e-05
-6.617877902149e-06
-3.81614504267519e-05
-1.05502689177689e-05
-1.72355376455407e-05
-1.21254022297657e-05
-2.91729362902612e-05
-3.35227898628243e-05
-2.46257104772192e-05
-1.85038440848428e-05
-3.82006138425976e-05
-1.07861171286121e-05
-1.57492659325305e-05
-1.95318930270546e-05
1.59265151663731e-05
-2.01094621652753e-05
-1.57827455086572e-05
-3.76502818052482e-06
-3.04441666514882e-05
-2.05758159463383e-05
-4.07833417364614e-06
1.62197451113072e-06
-3.49074169789043e-05
2.62016907288267e-06
1.3909026174337e-06
-3.94837870869166e-05
-3.54032149811967e-06
-1.00055146777392e-05
-2.71400003376e-05
-2.57318454755565e-05
-3.28510253316639e-05
-3.54759047481325e-06
-1.45159973418268e-05
-2.61236628140913e-05
-3.44509924239373e-05
-1.76496829377996e-05
-1.25628931475282e-05
-7.78715566147031e-06
-1.30917274288932e-05
-2.2653603952837e-05
-2.67165932064338e-05
-1.86597565831204e-05
-1.6308300919611e-05
-2.15027483464075e-05
-1.62872408614643e-05
-2.47045490616965e-05
-1.69255827793816e-07
-1.16144246635172e-05
-2.16888338649183e-05
-3.60264427062888e-06
-2.71099427212397e-05
-3.46241548265002e-05
-4.39559028859739e-05
-1.48082708095123e-05
-2.33289628849057e-05
-3.42240112073046e-05
-4.20735316301719e-05
-1.75054799461379e-05
-2.30308169256852e-05
-2.21655576441702e-05
-1.87648802488388e-05
-1.33912596991925e-05
1.5670253737894e-06
-6.41709580984631e-06
-1.74052644984881e-05
-4.21779730715363e-05
-1.3116712867979e-05
-2.22706668332641e-05
-2.13668171652009e-05
-3.25303722101146e-05
-5.14408549251032e-05
-2.02241079505627e-05
-1.58232590428615e-05
-4.44212827628394e-05
-3.06295813781404e-05
-2.10822293993615e-05
-1.64188686373597e-05
-3.6974225167391e-05
-3.10804973879e-05
-1.73307619428762e-05
-2.71902159104377e-05
-1.46797323509883e-05
2.82110856851378e-06
-2.983612935568e-05
-3.76751866837768e-05
-5.36474154193736e-05
-2.95212260089555e-05
-1.49773251100212e-05
-1.3110873429543e-05
-1.93794041642238e-05
-1.6293637905562e-05
-1.07415889225848e-05
-9.56861959387863e-06
-1.06064864011543e-05
-1.83662120955396e-06
-2.77877471783777e-05
-2.55604947793422e-05
-1.01637519734098e-05
-5.97483049307456e-06
-1.64409962975173e-05
-3.90279741583259e-05
-1.23717922684373e-05
-3.52092301835514e-05
4.76494638089973e-06
-2.93729407825482e-05
-1.20071123762596e-05
-2.72163678994213e-05
-1.35569003476269e-05
-3.32413870053823e-05
-2.53851685104644e-05
-3.90735694887136e-05
-1.88257552496119e-05
-5.23616572523182e-05
-3.15972283122211e-05
-3.34230712438903e-05
-1.85031384936709e-05
-5.04407125359234e-06
-3.27676486600535e-05
-3.74599939585343e-05
-2.46984176374791e-05
-1.72396506658235e-05
-1.94120368833835e-05
-8.27738932627312e-06
-6.48889657826407e-06
-2.04309835330374e-05
-1.47932768259624e-05
-2.24072809648574e-05
-2.84496978002151e-05
-5.04976856279687e-05
-1.35004233577819e-05
-1.25171556504181e-05
-4.20617983044833e-05
-2.64834026137057e-06
-1.29174845054202e-05
-1.19011584921917e-05
-1.58650535393702e-05
-2.18732569964313e-05
-1.01248120044203e-05
-2.08396888785303e-05
-2.78863011215076e-05
-9.87967572741921e-06
-1.05659272902802e-05
-1.53333163629302e-05
-2.24123778173605e-05
-1.8547046285164e-05
-7.93791351211907e-06
-3.15824751355806e-06
-1.00684113179732e-05
-1.09085085850076e-05
-4.27687138072098e-05
-1.05707433028957e-05
-2.44060149598375e-05
-2.00297231974221e-05
-3.60531492187737e-05
-7.52642759907384e-06
-2.66224104401757e-05
-2.7937137901145e-05
-6.10539119972002e-05
-1.24172000853847e-05
9.70060314612787e-06
-1.91287128089223e-05
-2.51756236445635e-05
-2.90822321234197e-05
-2.51495093992417e-05
-3.31414976507414e-05
-3.84321512831391e-05
-3.00919464824728e-05
-2.29497068438457e-05
-3.31427866529915e-05
-9.80208848880438e-06
1.58632890285122e-05
-2.60856676962001e-05
-3.67062427062596e-05
2.30502393495163e-06
-6.52168532860576e-06
-8.28460871738656e-06
-4.70330351566942e-05
-3.13859296777334e-05
-1.2794304217331e-05
-2.3898027829636e-05
-4.50045563616488e-05
-3.07117990343841e-05
-2.37764540035813e-05
-7.46300103763861e-06
-2.55592878462622e-05
-3.46287800718582e-06
-1.3946515553766e-05
-3.69255139817871e-05
-2.53615544787071e-05
-2.36246857389785e-05
2.16387430241897e-06
-3.20017317358464e-05
-1.65793725873873e-06
-3.68773275282692e-05
-4.10930513268309e-05
-1.25568729469009e-05
-4.77880057446354e-05
-5.42208165854081e-05
-1.37047266718077e-05
-4.57854437488342e-05
-1.4543486725518e-05
-1.90180882516091e-05
-3.00059088065675e-05
-2.30565283039527e-05
-2.86164386281287e-05
-2.74917887394318e-05
-1.60882068186591e-06
-3.27494375322348e-05
-2.21931757206341e-05
-2.09753526498226e-05
-1.0786733974442e-06
-4.07492444552895e-05
-3.4195371359705e-05
-2.05416597234302e-05
-2.16039554043703e-05
-3.51797597815244e-05
-2.16813690890581e-05
-1.57522151648621e-05
-2.11898393842745e-05
-1.67064109152423e-05
-1.15556990602234e-05
-1.31534614145338e-05
-4.3846135134992e-05
-2.53624693630323e-05
-2.52619483121461e-05
-3.34234404527323e-05
-2.29138550725423e-05
-2.22872734220776e-05
-4.28659653292441e-06
-1.65774234975275e-05
-3.10100584862888e-05
-1.48531331976913e-05
-2.07232822261153e-05
-8.2272272686509e-06
-1.5772146298355e-05
-1.86054662861045e-05
-2.67462778409393e-05
-4.01497480920662e-05
-1.41208648370948e-05
-1.71162960343099e-05
-1.17695113720028e-05
-3.20019399306123e-05
-2.71323989649852e-05
-2.63003975211128e-05
-2.39122388816481e-05
-3.12211601310661e-05
-1.98876345836324e-05
-3.2366845113112e-06
-2.41442957407624e-05
-2.38280441968629e-05
-4.20316822451127e-06
-2.23628678822678e-05
-1.76836673769728e-05
-2.58277092917572e-05
-4.7250280628608e-05
-6.3454748715515e-06
-3.17477234158054e-05
-1.07853814202785e-05
-1.40597220903196e-05
-3.78399898114352e-05
-2.09911756562382e-05
-2.67751198258253e-05
-4.8963386551543e-05
-2.28164920059247e-05
-2.05259730839847e-05
-3.44618468297539e-05
-2.50462908222351e-05
1.73142733410863e-06
-2.78874327938149e-05
-4.32424581756126e-05
-2.23554073949738e-05
-1.73091152753498e-05
-4.58480752515953e-05
-9.68907499154599e-06
-1.9775958064212e-05
-1.77258748818814e-05
-2.27865356668585e-05
-1.18628914526868e-05
-1.23529216426469e-05
-1.31489764649654e-06
-1.9024759403774e-05
-1.89388200407801e-05
-5.45706579487523e-05
-2.28538257823752e-05
-1.00561003543809e-05
-7.35878515562579e-06
-3.38159342277256e-05
-3.39021846241497e-05
-1.59646312451878e-05
-2.73891942618988e-05
-5.11637587708859e-05
1.06237123666263e-05
-2.94636543378492e-05
-1.24964771942844e-05
-5.00549727409005e-07
-2.0013883782106e-05
-9.19959146361104e-06
-1.78339741585744e-05
-1.76528709374578e-05
-2.35746185713799e-05
-2.19815936255216e-05
-1.46890270904859e-05
-9.93684482755146e-06
-8.48096975127513e-06
-2.02801863807266e-05
-3.38596555973989e-05
-8.19717924342291e-06
-2.50712056908667e-05
-9.02224719432853e-06
-3.85858411042066e-05
-3.89555834686958e-05
-3.18743187552238e-05
-7.41117748283666e-07
-1.3932301121227e-06
-1.80864428154254e-05
-6.06311160792033e-06
3.28426147462282e-06
-2.37048462159121e-05
-2.15707640366567e-05
4.59315962763498e-07
-1.46195856167594e-05
-1.28416525443304e-05
-1.81145647031991e-05
-1.76003342343358e-05
-1.41541273591691e-05
-2.56599627536486e-05
-2.91721867699261e-05
4.12402754074456e-06
-1.06138463018141e-05
4.45950937043864e-07
-3.35876860956044e-05
-4.20865114532815e-05
-4.19516746432119e-05
-2.83783775773809e-05
-2.1438415464262e-06
-2.68320541888856e-05
-2.94135409494656e-05
-2.53222753714975e-05
-3.00186244792846e-05
-1.85842694886812e-05
-2.15663545391563e-05
-1.54988025856038e-05
-2.14297620523521e-05
-3.32465372565784e-05
-3.22673365554316e-05
-1.12281686508094e-05
-2.30658331400666e-05
-2.14059392355803e-05
-1.12347917018333e-05
2.41702694437827e-06
-1.51262437765244e-05
-6.37239044095498e-06
-3.68927568354457e-05
-1.96683727262528e-05
-8.84699970491265e-06
-2.23449932115605e-05
-2.85099330542569e-05
4.76240090303087e-06
-2.20873339864823e-05
-3.3338965570869e-05
-3.64470444325165e-05
-2.64159740918667e-05
-2.41947656961796e-05
-1.80008148099733e-05
-2.47509431851034e-05
-2.50618328254364e-05
-2.71344306201751e-05
-3.61246654688616e-05
-2.62173304083508e-05
-6.01782522033309e-06
-2.65797991385017e-05
-1.65936693203905e-05
-9.13646991284065e-06
-1.96753124844014e-05
1.86283240131561e-06
-4.49326775303914e-07
-2.71143546283819e-05
-2.48995799923939e-05
-1.31493671904115e-05
-3.23922374031617e-05
-2.0344350692551e-05
-1.68749155412045e-05
-1.38428420967112e-05
-1.42365201895053e-05
-3.67445839592215e-06
-1.85889325348827e-05
-2.12667811003318e-05
-1.89531088235487e-05
-1.68000707681865e-05
-2.81772798614105e-05
-9.85090676936364e-06
-4.97405962619762e-06
-2.18346820214422e-05
-1.61921396258937e-05
-9.17643031099081e-06
-3.38031974321762e-05
-2.50462346880063e-05
-1.96600948886048e-05
-1.06823604556532e-05
-2.17222999263902e-05
-1.30736086615976e-05
-2.54157092617915e-05
-1.58720117196333e-06
-1.76112380213475e-05
-3.49896767743434e-05
1.33509332189525e-05
-2.79190188551206e-05
-2.66880497084049e-05
-3.81535986350709e-05
-2.63542484207095e-05
-2.23236908903392e-05
-2.5385732481411e-05
-1.67302086354428e-05
-3.19778671089435e-05
-3.00469667157169e-05
-8.90301370319933e-06
-2.43391067646219e-05
-1.60574882280856e-05
-8.79116183284199e-06
-1.00798787875631e-06
-2.23958843434751e-05
-1.68981716826028e-05
-1.82511408812472e-05
-2.03370020876727e-05
-2.88509292604848e-05
1.11710662550465e-06
-9.7923421102728e-06
-2.60791476319769e-05
-2.41661185591844e-06
-1.50110195410743e-05
-1.47115549947419e-05
-2.66646244571458e-05
-3.5163505153226e-05
-1.76720655009985e-05
-2.13639796311925e-05
-3.9366053348901e-05
-2.04656895395568e-05
-2.83493791416629e-05
-2.84766283368756e-05
-9.48005763179314e-06
-1.70977580471409e-05
-3.50027214785452e-05
-1.6600997770674e-05
-1.69675864796792e-05
-3.41761393144542e-05
-8.43876333518921e-06
-2.92628587639524e-05
-3.24524804520085e-05
-2.45482164307318e-05
-9.3374521939849e-06
-2.23418167982468e-05
-2.77179915590568e-05
-4.71520668179494e-05
-2.65263754665268e-05
-8.99979510626058e-07
1.31488823177857e-05
-2.14490247362167e-05
-3.26284901827536e-05
-2.29844461914189e-05
-3.47627230629676e-05
-2.01208062475751e-05
-6.6238553591031e-06
-1.72857952850301e-05
-2.85860840609943e-06
-1.63746744113816e-05
-1.73647480966221e-05
-2.28841189191412e-05
-3.80817185207408e-05
-3.54966234336979e-05
-3.55840864808718e-05
-2.04469058379677e-05
-2.76970939143205e-05
-4.32954359597942e-05
-1.43980303345689e-05
-3.01874834942643e-05
-3.17354683142965e-05
-3.04449727279617e-05
-3.0549329357052e-05
-4.64912912147574e-05
-1.31983626156327e-05
-1.91100164527715e-05
-5.49978153365325e-06
-3.70688946932353e-05
-6.53857263285969e-06
-1.43304376946015e-05
-2.26572090983681e-05
-1.65922067649907e-05
-1.65597014831575e-05
-2.84949172814388e-05
-3.55218562681354e-05
-1.73927633543575e-05
-3.86810976674022e-05
-2.23394756990572e-05
-1.577623235024e-05
-1.8833987195149e-05
-2.18789877477316e-05
-9.31538801591716e-06
-4.31469519240577e-05
-1.06062132103598e-05
2.4511413854548e-07
-2.72462229170142e-05
-2.6404736333607e-05
-7.2657674836328e-06
-2.97699690831456e-05
-3.21041066493085e-05
-3.97854266328158e-05
-1.77729438278653e-05
-2.74145664778142e-05
-1.81322701260203e-05
-2.54788843592724e-05
-1.42066899483813e-05
-4.62504716965346e-05
-2.2999325335236e-05
-6.40971938890695e-06
-1.75333314913742e-05
-1.23823084307774e-05
-3.18395609465669e-05
-2.17513367761802e-05
-1.00804050491183e-05
-1.60864697448953e-05
-1.88625642054093e-05
2.94222780334757e-06
-2.29742032760073e-05
-1.90005774337899e-05
-2.88059760765285e-05
-1.22443219196839e-05
-8.22149007015774e-06
-3.37713503444488e-05
-7.89646043471599e-06
-2.35123149576251e-05
-1.15539060215115e-05
-2.66468680467686e-05
-3.80703781274701e-05
-1.95839684468576e-05
-5.57603258646233e-06
-6.66744606966605e-06
-1.55237113414412e-05
-9.69777623462034e-06
-4.10158553921306e-05
-9.86249211563093e-06
-1.59119955933393e-05
-4.03251913694597e-05
-2.58090134687652e-05
-2.20416695171765e-05
-1.04563453340626e-05
-3.13396595396975e-05
-1.52036327052174e-05
-3.72296817950042e-05
-3.35121225002022e-05
-1.97771221064536e-05
-2.85494994938071e-05
-1.61188539611483e-05
-2.64815896537218e-05
1.36328109098791e-05
-3.46429650706834e-05
-2.45542341424439e-05
-2.04664910580654e-05
-2.18769728363314e-05
-1.46378079241845e-05
-1.67909411249301e-05
-1.06388839864847e-06
-4.55162557179239e-06
-3.02096603533658e-05
-4.260867421353e-05
-3.6786128070568e-06
-3.15364152352825e-05
8.60893739669913e-07
-2.52201722202389e-05
-3.2270626833706e-05
-1.29517415656541e-05
-7.33032234331395e-06
-1.76170559480848e-05
1.10133233787071e-07
-1.14222759418154e-05
-2.9177181751618e-05
-3.58937414919615e-05
-2.36197452134708e-05
-2.36678731722151e-05
-4.67221877497935e-05
-3.36525931089459e-05
-2.51494241727858e-05
-1.35869971771846e-05
-7.00629110539251e-06
-9.06942491516999e-06
-1.44826267489211e-05
-2.67119127235416e-05
-5.37974233701583e-05
-2.63232651875115e-05
-3.42313190108594e-05
-3.48804344967743e-05
-2.85079776413101e-05
-2.06409286539894e-05
-2.83142654019714e-05
-1.16681447433827e-05
-3.74758539806936e-05
-1.22396560184179e-05
-4.47051810524255e-05
-2.29433265228482e-05
-2.3256766819364e-05
-4.60015680274285e-05
-3.40618876603786e-06
-1.72835084206617e-05
-1.91080925561314e-05
2.58257167941984e-06
-6.45696180619681e-05
-1.89484098146896e-05
-3.72773525564918e-05
-1.04082780489965e-05
-2.56025712633199e-05
-4.66072755161521e-05
-4.28696157143432e-05
-8.44080279616905e-06
-2.16432058953308e-05
-1.33348787292727e-05
-1.30657700106728e-05
-1.28701078160807e-05
-1.8474163903244e-05
-1.111599152679e-05
-1.37569322004078e-05
-2.05327213043198e-05
-1.15058373819658e-05
-3.21818575094234e-05
-3.74014097634718e-05
-3.70851779901643e-05
-1.89859857370986e-05
-2.0135104507071e-05
-2.41090550677312e-05
-6.64808470992007e-06
-4.73061765287009e-06
-3.02415357532833e-05
-9.06126180023304e-06
-2.09970344916097e-05
-2.32801659168213e-05
-2.18464387817102e-05
-2.15009273084312e-05
-1.55465365903299e-06
-3.06648589469421e-05
-3.09314309628467e-05
-7.58083926349613e-06
-5.73045268066156e-06
-1.80116257462206e-05
-1.54521728233304e-05
-1.37223887594828e-05
-7.46219471414864e-06
-2.84087220917031e-05
-2.73626012097951e-05
-1.94505949296219e-05
-2.2106847857403e-05
-4.32746857774201e-06
-2.23403314391579e-05
-3.06151102282064e-05
-1.72977835238582e-05
-5.73917515098084e-06
-1.88101002626097e-05
-2.25658910804611e-05
-1.18476422279705e-05
-3.553463070279e-05
-1.61265413390632e-05
-9.865580404024e-06
-2.29380973486069e-05
-1.89327108964188e-05
-1.46087794092309e-05
-3.65887337112288e-05
-1.04609507246249e-05
-3.6575589448585e-05
-2.23093065617666e-05
-2.65064804753307e-05
-3.23067560504252e-05
-2.06265165567401e-05
-2.6475238792452e-05
-3.68120917167456e-06
-3.73244646064121e-05
4.92506797198438e-06
-4.04043282349561e-05
-3.52460580233159e-05
-1.13709779408658e-05
-4.59810211247837e-05
-2.34041041261261e-05
-1.45315033326236e-05
-1.51068145758111e-05
-2.05606043906527e-05
-1.48583456427038e-05
-2.75694960516496e-05
-1.48068255064443e-05
-1.1991969704748e-05
-2.06973911859257e-05
-2.16727438329224e-05
-2.07321335449162e-05
-4.2485684719571e-05
1.98606767492419e-06
-7.97037821077716e-06
-1.28435516575874e-05
-3.32270260614814e-06
-2.98153889993978e-05
-3.82412958792395e-05
-2.05756070904002e-05
-8.15264852432326e-06
-1.62679175824231e-05
-4.4637925579908e-05
-1.76044138565588e-05
-1.07305089672235e-05
-3.56311429466773e-05
-2.72484137930361e-05
-1.39968276832641e-05
-1.39832885626229e-06
-3.036610895937e-05
-1.5605036057754e-05
-2.72856610355476e-05
-1.62001710067418e-05
-2.79159960134361e-05
-7.71392610039537e-06
-9.49799641153567e-06
-4.15267799875134e-05
-5.33659194083191e-05
-1.28127201143999e-05
-2.98775386954017e-05
-1.47401951655823e-05
-3.20863711838479e-05
-1.50749230698095e-05
-2.21279798512597e-05
-3.67038714429313e-05
-1.93569567895031e-05
-2.09035005051897e-05
-4.8477840749331e-05
-2.84123120621407e-05
-2.50880523367556e-05
-3.56968557029065e-05
-9.02775663083335e-06
-3.43641069018841e-05
-1.56758825913962e-05
-1.78962125800023e-05
-1.91443306661565e-05
-3.3719896700731e-05
-1.62300514068216e-05
-2.44467596450437e-05
-2.88856258668482e-05
-7.79005100258842e-06
-3.26975428250189e-05
-1.47686347723275e-05
-6.83163726548989e-06
-5.30362664580726e-07
-2.35301527817731e-05
-2.52076332652068e-05
-2.61990899326628e-05
-7.01148290542113e-06
-1.60648645819879e-05
-5.81509287356616e-05
-1.76842151805351e-05
-1.6853785605761e-05
-2.72710240994807e-05
-2.14355627944029e-05
-4.38559179911326e-05
-3.2384307692959e-05
-2.5341431299941e-05
-1.80900693642233e-05
-1.37614062167639e-05
-2.37788061238851e-05
-3.98969831712945e-05
-2.01366254290142e-05
-7.28055906399793e-07
-7.67582739086238e-06
-2.71529499942025e-05
-5.68266209579035e-06
-1.77191326845353e-05
-2.70434248352925e-05
-2.3229682921834e-05
-4.67627171019673e-06
-8.73149103957707e-06
-3.58181761422171e-05
-3.44537033081315e-05
-3.14521693472953e-05
-3.85008322121265e-05
-2.70363019967381e-05
-1.24566598067872e-05
-1.6528727938486e-05
-2.39389483834008e-05
-3.95290734499797e-05
-2.72771555277308e-05
-1.89301250839166e-05
1.63504530069749e-06
-3.79182256636263e-05
-1.53425749169994e-05
-3.12719775740647e-05
-1.54470525139096e-05
-1.43332282924214e-05
-3.11694009231836e-05
-2.13889410415909e-05
-1.04924719831272e-06
-1.65429712810851e-05
-2.48808499918697e-05
-8.54361578158471e-06
-3.40320993893042e-05
-9.76156790460352e-06
-4.39257848109925e-05
-4.26215049193282e-05
-1.23978022517911e-05
-3.30601677053271e-05
-3.52955566670169e-05
-1.91069007300766e-05
-3.87240720705678e-05
-3.82450157467844e-05
-1.51774067307605e-05
-3.26092515482959e-05
-4.20037935797794e-06
-4.10601386673833e-06
-1.16878121877741e-05
-1.94642936056604e-05
-2.11215187534542e-05
-4.11839629516287e-05
-3.32246570594197e-05
-7.21819432674391e-06
-2.86617276396959e-07
-1.28420200423e-05
-2.04229028180787e-05
1.48384720359789e-06
-2.65197420207196e-05
-4.06855178835928e-05
-1.62723204181946e-05
-4.32467189345715e-05
-1.24049268848378e-05
-4.4291042711661e-05
-2.9088915591822e-05
-1.6044222733803e-05
2.60668186669065e-07
-1.79974390584555e-05
-1.4438471516973e-05
-1.51907293681272e-05
-7.69359643602702e-06
-3.02617870365292e-05
-3.7719527017091e-05
-2.59769215059996e-05
-1.16057460122439e-05
-2.33561157682202e-05
-2.06452864309882e-05
-9.02003426085341e-06
-1.37510173008408e-05
-8.23353521259781e-06
-2.16329956112044e-05
-3.04491941316718e-05
-1.77584052767901e-05
-1.47821349975152e-05
-2.24625400709556e-05
-3.83973066560683e-05
-9.38367766886484e-06
-1.74970488300465e-05
-2.20806002662975e-05
-1.78122820787186e-05
-1.50567433290568e-05
-2.89021984686116e-05
-5.6717905177242e-06
-3.96208760409309e-05
-1.67822477922108e-05
-1.29662602802694e-05
-3.01410542226551e-05
-1.99931099255799e-05
-2.20269400620889e-06
1.39261005696656e-06
-8.23247337940948e-06
-3.36813870019409e-05
-1.06834206588995e-05
-2.72995114397239e-05
-2.48017379938104e-05
-2.45195111229317e-05
-2.91413748231961e-05
-3.28381273379286e-05
-3.78576073842077e-05
-1.76465503729929e-05
-1.14380621981406e-05
-2.85610989461214e-05
-1.33911434120829e-05
-3.48186884390737e-05
-2.17047863575915e-05
-2.53562094242461e-05
-2.70748861321255e-05
-1.85079064670515e-05
-2.23857192160333e-05
-2.38810175162592e-05
3.78766436440526e-06
-1.05124656109893e-05
-1.89514548028952e-05
-5.00043532102512e-05
-2.41339865365038e-05
-1.2245163523675e-05
-2.03935828492013e-05
-2.6345075408372e-06
-2.02616211456648e-05
-2.52807599752479e-05
-7.09822575354081e-06
-2.84676022312312e-05
-2.27874280122923e-05
-2.64391388056364e-05
-4.30940299270255e-05
-2.21600962056437e-05
-3.54564865836493e-06
-1.00273034803078e-05
5.39786122074718e-07
-1.91055386520365e-05
-1.97284815638665e-05
-1.24770820709391e-05
-2.73923096960083e-05
-3.28452164457439e-05
-3.58699095689793e-05
-5.47564595163557e-06
-7.92411009447037e-06
-1.9382331361246e-05
-1.74984686118863e-05
-2.20423169979589e-05
-2.34252977948282e-05
-7.50764906525802e-06
-1.30659036133017e-05
-2.42460819132206e-05
-2.10377021058303e-05
-2.82405769482867e-05
-1.26670715991039e-05
-2.60542318275277e-05
-8.19105888013443e-06
-1.17575395304945e-05
-2.03419370130931e-05
-3.99611593038745e-06
-2.2401997301262e-05
-1.68684363954491e-05
-2.21787293904076e-05
-2.24142111220927e-05
-4.61858809781165e-05
-5.09342010339436e-05
-1.0099947203768e-05
-2.84028284421311e-05
-8.7621622871033e-06
-8.14154455339401e-06
-1.9231343487348e-05
2.17373990796466e-05
-2.42170759059301e-05
-1.83736018504232e-05
-1.2198762972297e-05
-1.29480185834297e-05
-2.13845287762468e-05
-4.26626276402539e-06
-3.06875120434568e-05
-1.59143509429634e-05
-1.87051411826029e-05
-5.12917835191333e-05
-3.14920697028101e-05
-2.06206847524738e-05
-5.46562581512398e-06
-1.4851368706394e-06
-2.67059566169346e-05
-3.7884581169525e-05
-1.44309005431636e-05
-4.20686936039569e-05
-3.69510458312859e-05
-2.49913019399935e-05
-1.32215326436582e-05
-2.16965043949362e-05
-1.49560451889599e-05
-2.51361265093205e-05
-2.86252569629959e-05
-1.14580072677572e-06
-9.47161839673288e-06
5.42430864601572e-06
-2.58199153878898e-05
-4.16971005117105e-05
-2.79362780525645e-05
-2.76353899055989e-05
-4.25507472462263e-06
-1.27275775037079e-05
-4.51163626645667e-06
-3.44137331305597e-05
-3.14545397372276e-06
-1.872837965655e-05
-2.63943969552559e-05
-3.08447542348744e-05
-2.65202514559332e-05
-1.37578073173855e-05
-2.72643272048819e-05
-2.11928345179198e-05
-3.95568973679478e-05
-2.07336160336882e-05
-8.65853915907109e-06
-2.46799408855993e-05
-2.71662458774429e-05
-1.02311956742155e-05
-4.17375497951795e-05
-4.15704763365403e-05
-2.41029901278089e-05
-4.80857290443703e-06
-2.94390740161555e-05
-4.64929405386454e-05
-2.66118177039969e-05
-8.56220153396938e-06
-1.61490175692504e-05
-2.79586021478618e-05
-3.75279113987297e-05
-3.41058639670645e-05
-1.82101589768654e-05
-3.69891298308637e-06
-2.05767086155932e-05
-2.06811643330849e-05
-3.00585274421243e-05
-1.73468797590795e-05
-8.98176503453379e-06
-2.65709440569619e-05
-3.0877636789599e-05
-3.20033667074365e-05
-4.17079840372997e-05
-3.2132674379446e-05
-3.31722395250287e-05
-2.51797139599407e-05
-1.59585445819265e-05
-2.99451005832486e-05
-1.65959062589127e-05
-1.23201713607535e-05
-2.39690638719864e-05
-1.94102899676503e-05
-2.70289426094483e-05
-3.40220859688104e-05
-2.96766115505293e-05
3.26334914289454e-06
-2.29758449140643e-05
-2.60331482976924e-05
-1.6914828700676e-05
-2.39832490259321e-05
8.81833607559815e-06
-1.84942031908131e-05
-8.24014031401013e-06
-2.13531111164442e-05
-2.09926977791914e-05
-3.81419268065528e-05
-3.34895105210871e-05
-2.41317946602756e-05
-2.82770871011558e-05
-4.33296594812991e-05
-1.33892053230482e-05
-2.49130784342825e-05
-4.02787260946926e-05
-2.70544437872741e-06
-2.27187171068527e-05
-1.3143903294295e-05
-1.16750194815707e-05
-2.38813878462519e-05
-2.26778079121851e-05
-3.01521702721318e-05
-3.17226675366791e-05
-2.79737889375263e-05
-3.73165838080488e-05
-1.27525368211965e-05
1.57032938834929e-05
-8.89999292675844e-07
-1.13575021649096e-05
-1.93471204162209e-05
-8.4993568993165e-06
1.1924238437173e-05
-4.50087557183081e-05
-3.22348242949764e-05
-3.74100592284947e-05
-2.79252279817166e-05
-1.71291378300224e-05
-3.44762065412399e-05
-2.022248313605e-05
-2.85458281173654e-05
-2.69369900162783e-05
-8.05059059294557e-06
-3.22490016369261e-05
-1.20824657965669e-05
-1.20598346624361e-05
-3.36196821331398e-05
-7.07679005216219e-06
-3.46474442146362e-06
-2.87582809167001e-05
-1.50392815286976e-05
-6.57972754203256e-06
-3.94140993590022e-05
-3.19769753465826e-05
-2.67727070349635e-05
-2.775255809234e-05
-1.17331891390994e-05
3.09087069998907e-06
-3.28556222962637e-05
-6.73768756851768e-06
-3.35163446672502e-05
-2.41801096416966e-05
-3.1684614391006e-05
-2.17668527247802e-05
-1.28890099990289e-05
-1.57967803819458e-05
-2.72215321342306e-05
-2.906662774952e-05
-3.57881073766079e-05
-9.48581058886555e-06
-2.05244130422243e-05
-4.53998646553932e-05
-2.00504414088342e-05
-3.35521894783171e-05
-3.1262936493824e-05
-3.52086033538051e-05
-1.89858569968417e-05
-1.67291726656129e-05
-2.4628524495314e-05
-2.98959847441179e-05
-4.43064170379358e-05
-8.27165119450347e-06
-2.93499957571557e-05
-9.23792495769876e-06
-2.77132702391225e-05
-2.8311616614207e-05
-1.6373218580382e-05
-2.42370574436911e-05
-2.47257309314397e-05
-1.96827887660637e-05
-3.16986925612126e-05
-3.68579788774665e-05
-1.56501525221835e-05
-2.19341343734425e-05
-2.29090099865563e-05
-1.61361567616907e-05
-3.37467155379242e-05
-2.93351739398659e-05
-3.91355958149083e-05
-6.21866006367001e-06
-2.09409002782599e-05
-4.38863264870995e-05
-2.21687209029226e-05
-2.65010967135106e-05
-1.84686024250164e-05
-1.79356913912308e-05
-2.65915038613199e-05
-1.03126909028627e-05
-3.49526842990434e-05
-2.05632715076098e-05
-1.88041801101832e-05
-1.73986259581859e-05
-1.03362157758951e-05
-2.0627884061591e-05
-1.03164112662888e-05
-2.2731874115644e-05
-4.39006727166455e-05
-1.48198359830679e-05
-1.44184143492147e-05
-1.09270783003762e-05
-1.9690353103281e-05
-3.13908543886165e-05
-1.8421825735086e-05
-2.09306645673056e-05
-2.28806604719348e-05
-4.31848837314992e-05
-2.52885806141966e-05
-2.61024733213211e-05
-3.87809123469681e-05
-1.3237024768677e-05
-2.3839955668379e-05
-2.30859028080855e-05
-1.62024828211404e-05
-4.02464814522982e-05
-9.38572335281068e-06
-2.06885352106364e-05
-1.29305652135183e-05
-2.29988548780965e-05
-2.78122213643605e-05
-3.06733052069232e-05
-3.38402494892158e-05
-3.56440760263536e-05
-2.42132726998319e-05
-1.85641650250412e-05
-3.2134754629494e-05
-2.73291687511615e-05
-2.15662323185575e-05
-2.08023897539379e-05
-2.50645393636394e-05
-2.66670308501359e-05
-3.42664139029679e-05
-2.42851055100157e-05
-1.47897803389362e-05
-2.75786549826797e-05
-4.44336839008365e-06
-1.11425054976072e-05
1.52747472198943e-06
-1.42575242393566e-05
-3.24614747667005e-05
-1.00174235362752e-05
-1.99269310803386e-05
-9.58673800480237e-06
-1.04217054164495e-05
-3.47311643983889e-05
-3.16220087774877e-05
-2.4240499684632e-06
-2.89317303271304e-05
7.63444617265379e-06
-2.04368991775024e-05
-1.60448055359305e-05
-2.26780224088124e-05
-1.51806955204186e-05
-1.95425498892948e-05
-1.5190336600111e-05
-3.36791428010136e-05
-1.66090242887819e-05
-3.71567312759842e-05
-1.69535646646045e-05
-2.88136802233924e-05
-6.63106556691699e-06
-4.16644135480017e-05
-1.91542858010415e-05
-9.37918854916723e-06
-4.6212851215179e-06
-3.24624151313429e-05
-2.29420332177348e-05
-9.45591353528038e-06
-2.65961258815628e-05
-2.23356754808837e-05
-1.5286779437686e-05
-1.29892943748524e-05
-1.38672499768873e-05
-1.86333725686096e-05
-2.12136349555217e-05
-3.39946711967149e-05
-2.14100365600337e-05
-8.82638015483624e-06
-4.2171675940498e-05
-2.90963186342581e-05
-9.986859321271e-06
-2.34460642226131e-05
-2.43020510918791e-05
-1.26108802290723e-05
-1.84380703294632e-05
-2.1487733402991e-05
-2.8656127086088e-05
-4.55333897810302e-05
-6.57025318090768e-06
1.24914386089563e-05
-2.37884237787559e-05
-3.5483107978157e-05
-1.92492063481974e-05
-2.54653569607025e-05
-2.72382718129176e-05
-9.40346615128771e-06
-3.00760766484895e-05
-1.4690650057278e-05
-3.18980772339503e-05
-3.14031548635785e-05
-1.81984682617798e-05
-2.44474033662062e-05
-3.40716463399094e-05
-1.00734755775117e-06
-1.59375923763792e-05
-1.14081451169765e-05
-2.97021294494176e-05
-2.42093764980597e-05
-3.52847147728056e-05
-2.64730821758231e-05
-2.68144616431157e-05
-2.43212467989989e-05
-1.69408136488804e-05
-2.92022749857552e-05
-2.19002721702319e-05
-3.87595355372861e-05
-3.1842720412574e-05
-3.23867131522818e-05
-1.96010557993872e-05
-7.98627654019726e-06
-3.91396000340419e-05
-3.73736100574938e-05
-1.78936467626137e-05
-4.75785991175203e-05
-6.82479255358809e-06
-2.73348239929736e-05
4.59660794556698e-06
-2.41697134878979e-05
-1.66418712601775e-05
-2.26659491569639e-05
-2.08825011592909e-05
-3.32007324005553e-05
-3.13435592293165e-05
-1.36526342525104e-05
-3.17776122463816e-05
-1.91037122589724e-05
-6.35832605201907e-06
-2.94934697808085e-05
-3.6526888378597e-05
-1.23384405704844e-05
-2.46876277730056e-05
-2.24656028854713e-05
-2.00181285853734e-05
-1.72127498855118e-05
-1.53130767202612e-05
-1.81051173176853e-05
-4.51204619323925e-06
1.00664395790323e-05
1.80122873789209e-06
-1.98100774893152e-05
-4.4433464481127e-05
-2.72600874269125e-05
-1.38205628867265e-05
-4.4038078569745e-05
-3.0001110503324e-05
-3.03938473766203e-05
-2.83598593706671e-05
-2.92661946030517e-05
-3.09668488527547e-05
5.42542743824932e-07
-1.90544338684532e-05
-2.38698808671336e-05
-6.80234194798994e-06
-2.66029847525187e-05
-1.39530344246009e-05
-4.7341170177932e-05
-1.8074210186778e-05
-9.06182277056747e-06
-3.37502896832161e-05
-5.5990308714127e-06
-1.61732252957029e-05
-1.97474124541751e-05
-3.55621740779841e-05
-1.69166398049324e-05
-1.2722589155211e-05
-2.09767856865967e-05
-1.1201902761671e-05
-1.93663784229871e-05
-3.40827756243171e-06
7.41158455019632e-06
-1.63877780454242e-05
-1.03639691553023e-05
-1.95379084928991e-05
-2.17815112339008e-05
-4.00199349816023e-05
-2.75827546233818e-05
-2.85382419502821e-05
-4.06664363794927e-06
-2.78034285352534e-05
-2.38992728182985e-05
-1.49407469863339e-05
-3.12593687379787e-05
-3.40693472817798e-05
-3.08508287668306e-05
3.37291049249879e-06
-1.8706123874284e-05
-2.7587265462597e-05
-3.01528753056632e-05
-1.21534808101076e-05
-1.87835460526527e-05
5.25936227580785e-07
-2.09653240312573e-05
-2.84434941790809e-05
1.78960181887597e-05
-4.59489586835191e-05
-1.8976011741001e-05
-5.16081397878445e-05
-2.30288704573657e-05
-4.23775061881105e-05
-6.12558877279708e-05
-2.93258197431335e-05
-1.38389668870887e-05
-1.10468976873497e-05
-1.1726819935768e-05
-9.81343422656205e-06
-3.69364205592396e-05
-3.46738017515058e-05
-1.15693662436015e-05
-1.20395488884465e-05
-2.48308418790982e-05
-1.63355500401966e-05
-3.23749776556733e-05
-2.91142104031699e-05
-3.6599371631917e-05
-1.77252620866844e-05
-3.50672727640308e-05
2.57159132510421e-06
-1.8486761316812e-05
-3.79419610786824e-05
-2.94557334802081e-05
-2.59648922609902e-05
-1.97945985414194e-05
-2.22761845589652e-05
-2.2773240687e-05
-6.06180617007702e-06
-3.08284124712712e-05
-6.66783107457733e-06
-3.39565333346567e-05
-1.90212189414912e-05
6.56651138915876e-07
-3.66268936723378e-05
-2.8043214648785e-05
-2.71831519755736e-05
-2.68922188028496e-05
-1.97675715528759e-05
-1.55829940764545e-05
-3.99799466540671e-05
-3.81778922634401e-05
-1.82535456594548e-05
-3.58085435060485e-05
-9.98991147031241e-06
-6.8680282248543e-06
-1.01797965817098e-05
-3.01769975823012e-05
-1.39301298906912e-06
-7.22254037206811e-06
-1.87485531728891e-05
-2.99661747297577e-05
-2.14829898246669e-05
-8.86165450403994e-06
-1.45090370960502e-05
-1.10568251363294e-05
-3.18431995605206e-05
-1.82072667615777e-05
-2.25184033183348e-05
-2.71737840250951e-05
-1.06321933593212e-05
-3.44699469725168e-05
-1.62610717988312e-05
-1.91230591989483e-05
-2.09726333619103e-05
-4.27658531563151e-05
-1.3879948500352e-05
-2.561740901624e-05
-1.54394019874572e-05
-1.02676178304733e-05
-1.94448102810515e-05
-3.80016993319661e-05
-3.44147587739105e-05
-2.01324272575286e-05
-8.4935259688569e-06
5.42105507053451e-06
-2.17901980619312e-05
-1.16380071919095e-05
-5.04560459773187e-06
4.36948873689455e-06
-2.40448228653987e-05
-1.37836937186452e-05
-2.63516919014313e-05
-3.30477222573001e-05
-3.25429310417626e-05
-3.76387508227831e-05
-6.61985807897649e-06
-2.08839944455352e-05
-9.4775973668933e-06
-3.78393239039562e-05
-1.79287896256743e-05
-1.21807419873313e-05
-1.09710382396043e-05
-2.82398657343792e-05
-3.18095329150703e-05
-2.30712166422352e-05
-2.79698960297673e-06
-3.21685587047903e-05
-1.77132442031518e-05
-3.9741401350673e-05
-1.40841621171971e-05
-1.55302671428524e-05
-2.46080162301434e-05
-1.6449621579922e-05
-2.60552538240982e-05
-2.12045040056272e-05
-1.21560829586342e-05
-2.68199091177473e-05
-2.14815524163258e-05
-1.40837049667227e-05
-1.41986054437562e-05
-5.06974250675528e-05
-3.42525822212071e-05
-4.02105335511709e-06
-2.05444509352325e-05
-3.19941148614237e-05
-2.236100489393e-05
-3.07579124074636e-05
-1.33620165113994e-05
-5.71063645187328e-06
-3.10189035694409e-05
5.59972741803115e-06
-3.01176840607051e-05
-4.87361192457005e-05
-4.29151489202307e-05
-3.10163913691635e-05
-2.44158640406487e-05
-4.3440074631087e-06
-5.5424976360905e-06
-1.6233123114701e-05
-2.38411082680596e-05
-2.52234793058075e-05
-2.86855554363694e-05
-6.4998716951315e-06
-2.0470029145881e-05
-2.58630283632426e-05
-9.68495222283813e-07
-1.95100380950363e-05
-1.99336574256851e-05
4.66880460858915e-06
-2.20544467467767e-05
-1.09612745928254e-05
-1.73170032879049e-05
-2.71885895733338e-05
-2.16724890035804e-06
-4.28990682124799e-05
-2.87530025121151e-05
3.81967839304648e-06
-2.27716250130678e-07
-2.77302341928569e-05
-2.01545514468791e-05
-2.84541254672407e-05
-2.31053410131474e-05
-2.35316754178068e-05
-2.76092841102512e-05
-2.30910367660345e-05
-1.60033330708151e-05
-3.21098204307605e-05
-2.05960195599042e-05
-6.18629747926288e-06
-1.10023233879018e-05
-6.15475041890366e-06
-1.20826121891058e-05
-3.69314264159659e-05
-2.93646440784553e-05
-1.86612505538864e-05
-3.53613413472944e-05
-3.32368839975224e-05
-1.04939912240109e-05
-1.21040732598316e-05
-1.4112472503295e-05
-2.3768114811815e-05
-1.82398774253407e-05
-1.01627797513104e-05
-2.74574296772274e-05
-2.00749517336318e-05
-4.73062845601141e-06
7.06781474261749e-07
2.45026102168526e-06
-1.26847483791199e-05
-1.23033348821878e-05
-3.14747164520725e-05
-2.96533973109119e-05
-3.77865158329161e-05
-4.51400083208817e-05
-2.02575736495258e-05
-1.5719744403486e-05
-1.94576221893102e-05
-1.39102656970457e-05
-2.46436284508692e-05
-1.55501547594395e-05
-3.04617364993198e-05
-3.37030704621187e-05
-4.34339487599556e-05
-1.73670615167867e-05
-3.03607096631372e-05
-3.64903294129454e-05
-2.87172448542914e-05
-2.41535397106488e-05
-1.25660775038577e-06
-7.62081705828073e-06
-1.40934557120456e-05
-1.07855418396667e-05
-2.87825127571765e-05
-1.75021186646537e-05
-3.11922928467751e-05
-1.12684971320321e-05
-3.70140948786266e-05
5.98741261783427e-07
-2.98997753229547e-05
-1.90230274034112e-05
-1.28918397994949e-05
-2.38975818751258e-06
-2.01318319909131e-05
-2.8346626329786e-05
-1.34783705881146e-05
-3.16635058692232e-05
-9.65881928983185e-06
-1.37012151231975e-05
-1.97368522085557e-07
-2.12942905197019e-05
-3.95372516480163e-05
1.36677250321224e-06
-2.13486021526012e-05
-1.36641222704968e-05
-3.01969903322903e-05
-1.29401913450035e-05
-7.11797402966239e-06
-1.47539293062998e-05
-4.37255774810827e-05
-3.15989735285914e-05
-2.875129759719e-05
-1.77463844698623e-05
-1.07051491677523e-05
-1.65694807585487e-05
-5.30204370491821e-05
-2.40137326998326e-05
-2.69967311804794e-05
-2.12215888044773e-05
-3.1780016309474e-05
-1.8416333668179e-05
-2.68167087489505e-05
-3.85879904185143e-05
-1.75896312847629e-05
-3.31225685540659e-05
-1.95119771949773e-05
-1.96509891402258e-06
-2.35360895692147e-05
-2.70919613015351e-05
-2.89499650953086e-05
-8.63367828594489e-06
-1.99139855801443e-05
-2.85852304774413e-05
-1.21523498777636e-05
-7.46533395082781e-06
-4.04006699403525e-05
-2.68897809189096e-05
-1.66450940652189e-05
-3.17806387982076e-06
-2.37361825382047e-05
-2.21245147248418e-05
-2.53183777056392e-05
-1.2101815207402e-05
1.51898766861063e-05
-4.60677241149095e-05
-2.41007837334196e-05
-2.43112678813331e-05
-5.29227533990921e-06
-2.0057125816034e-05
-2.71257214476336e-05
-1.31894476353806e-05
-3.31223283471476e-05
-1.53120859129648e-05
1.50124084157097e-05
-2.02765010146262e-05
-1.42343010751761e-05
-1.63876489926624e-05
-4.43180639143511e-05
-1.70296613698609e-05
-4.56640076395302e-05
-2.08387091030501e-05
-2.83553084489343e-05
-2.60504946651462e-05
-5.80330994176792e-06
-9.93428258789358e-06
-2.31855679960239e-05
-3.09101588386357e-05
-8.57947441324799e-06
-1.67147268851562e-05
-1.8080398729068e-05
-1.95924342573689e-05
-1.9446719633831e-05
-3.04601640100562e-05
-3.31855627842002e-05
-1.48277139119555e-05
-3.22174075465328e-05
-2.55797312668664e-05
-2.56550795093712e-06
-2.87156997743456e-05
-1.32953647654906e-05
-7.86436378713638e-06
-7.51715774939111e-06
-1.69749703906475e-05
2.39230266576121e-06
-6.24363277276681e-05
-1.14077088339131e-05
-1.87880201279897e-05
-2.24332542251657e-05
-8.24587704572423e-06
-2.58032004081214e-05
-2.18045141473544e-05
-2.73205110005355e-05
-3.61106673455356e-05
-1.98178948877624e-05
-3.81962655946616e-05
-3.92102917818943e-05
-2.92266399134649e-06
-1.9377556571965e-05
-9.54702546653065e-06
-3.41948911879641e-05
-1.21888144565745e-05
-3.6652810955073e-05
-1.30351842203521e-05
-2.22260302468538e-05
-2.71393932154161e-05
-1.56356917561845e-05
-1.63547050229314e-05
-2.69636536813019e-05
-1.62315347077778e-05
-2.74104131089809e-05
-4.59082582913779e-05
-2.64840879450292e-05
-1.63260858051514e-05
-4.32194493784701e-05
-8.92009915244035e-06
-4.63866832308342e-05
-5.10717552049905e-06
-6.52611961842007e-06
-3.15392532924558e-05
-3.90844822492832e-05
-1.27905993924434e-05
1.62074624438392e-05
-1.25221162304268e-05
-3.27602135119676e-05
-8.64959831953797e-06
-3.53693322312414e-05
-2.50007325904685e-05
-3.41895559569732e-05
-8.7886000484079e-06
-3.82874042404828e-05
-8.15582812372672e-06
-5.87002289895858e-06
-2.76775911016858e-05
-4.50615402231827e-06
-5.50242486144709e-07
-1.24777073230471e-05
-2.68450183294512e-05
-1.20402124354498e-05
-1.61995909262311e-05
-3.68362479059736e-05
-1.17952832843814e-05
-1.53289672009954e-05
-1.61226605867523e-05
-6.24189083496494e-05
-1.76453647392238e-05
3.9775550816153e-06
-3.61128129480852e-05
-1.35136155699787e-05
-3.59178522670193e-06
-1.67284831825867e-05
-3.16185622398344e-05
-5.78544065951549e-05
-4.26072796929101e-05
2.56213048493521e-06
-4.13646561322053e-05
-3.86161111700964e-05
-1.01050442843534e-05
-1.09187487774296e-05
-9.57314813330244e-06
-3.6028680806292e-05
-2.46444636261685e-05
-2.18204568383928e-05
-2.20172551341479e-05
-2.52891114761378e-05
-8.77331713237294e-09
-2.81009423976622e-05
-2.10547328155939e-05
-3.00755721700884e-05
-1.00691794931266e-05
-2.39074720178935e-05
-2.52477520851577e-05
-2.6377083228159e-05
-2.35589182970594e-05
-4.32437002613571e-05
-3.24407187516176e-05
-2.03851823563433e-05
-4.5102346566905e-06
-2.63939673790861e-05
-4.93995976740009e-05
-1.89084132305703e-05
-1.20696083801878e-05
-1.13503517911728e-06
2.16072559703069e-05
-6.27767575686602e-06
-9.31373749345191e-06
-2.86778191868471e-05
-2.13569877023506e-05
-3.49096594635375e-05
-4.03350526961289e-05
9.07182015518627e-07
-2.78609231580056e-05
-9.55986092584914e-06
-4.48159493833968e-06
-3.51327435901004e-05
-2.06401689360945e-05
-2.69409234155915e-06
-4.87334698121837e-06
-5.16818682812907e-05
-2.72124832411904e-05
-2.23465080869542e-05
-2.4439906115722e-05
-5.57635767134059e-06
-1.99882880558408e-05
-5.95252887321609e-06
2.88030572211983e-06
-8.94934346816282e-06
-2.78310548856911e-05
-3.75183838013451e-05
-2.53338509751504e-05
-1.14135756427873e-05
-6.3163507740437e-06
-2.45060389705607e-05
-2.73301872953689e-05
8.38903653018239e-06
-3.37884974408296e-05
-1.61749474759395e-05
-9.8792251711326e-06
-2.00437312429583e-05
-2.70983022411013e-05
1.68454289456948e-06
-1.72402431405211e-05
-3.67655467925437e-05
-3.23384017694656e-05
-7.15285564214093e-06
9.16564862199277e-06
-2.14663230899007e-05
-2.61808317803883e-05
-2.79795876636128e-05
-1.45023685442636e-05
-2.14075920862543e-05
-3.2250189925065e-05
-2.58092696950819e-05
-5.57271888394585e-05
-2.47313071632922e-05
-6.62787479726116e-07
-2.31307141138512e-05
3.4300697393697e-06
-1.56011269126183e-05
-1.77341140399959e-05
-6.98730533651057e-06
-1.21508478911565e-05
-3.45688686297992e-05
-2.13270986168968e-05
-3.43524447101252e-05
-3.97164256172089e-05
-2.49958930194625e-05
-1.40985826339315e-05
-1.21400996589194e-06
-2.58318560527295e-05
-2.48542500011951e-05
-2.26981031858791e-05
-5.00053006155438e-06
-2.28803812435702e-05
2.44373675886414e-06
-8.46727507581016e-06
-1.14857222522021e-05
-5.09934018646676e-05
-7.93293105212964e-06
-2.62141949486358e-05
-3.18970465040377e-05
-1.68019077344768e-05
-2.66327035614888e-05
-3.13672428795338e-05
-2.13678058810776e-05
-1.62783791536259e-05
-2.89355518737834e-05
-7.35943981202989e-06
-1.54764712250554e-05
-1.25025766851731e-05
-2.28691936079848e-05
-1.49785396976444e-05
-1.78069393618512e-05
-3.72266664938333e-05
-2.30010627511592e-05
-2.4469070784922e-05
-1.73180338801587e-05
-2.36510365750344e-05
-2.35452623088441e-05
-2.252685824397e-05
-1.63076323302636e-07
-2.39589547779793e-05
-3.33489529336357e-05
-1.40227323658544e-05
-3.88304160141495e-05
-1.49333570500067e-05
-1.60107033188441e-05
-1.11091868732737e-05
-5.76783106162052e-06
-2.50509967444601e-05
-2.1653911044971e-05
-6.06680436641598e-06
-1.06114443155685e-05
-3.90268396464953e-05
-1.20356500537673e-05
-4.85383783372459e-05
-2.7895391037731e-05
-3.0280379169529e-05
-2.52808411912484e-05
-1.85532358576467e-06
9.03867530345492e-06
-1.80257989408102e-05
-3.27593258760578e-05
-1.43712671254795e-05
-3.22898258229477e-05
-1.249994899556e-05
-7.00314756591287e-06
-1.45359369230627e-05
-4.2334774658449e-05
8.31033539027535e-06
-3.81114453688676e-05
-2.20371511199706e-05
-1.44003876051549e-05
-2.01738707238659e-05
-3.22775293027913e-05
-4.77941494875567e-05
-3.30050144325914e-05
-3.52339090104847e-05
-1.6657402594808e-05
-5.08172154448792e-05
-5.41428156838127e-05
-1.46148891808061e-05
-3.8916353755604e-05
-2.45459147516411e-05
-1.45230652150314e-05
-2.3288805513797e-05
-1.85852574781874e-05
-4.41680567539357e-06
-2.39853880987989e-05
-1.82380327187848e-05
-2.10782298377624e-05
-1.20493148737977e-05
-4.98123242135856e-06
-1.81862102523151e-05
-3.7426313204908e-05
-4.83139893669327e-06
1.01156799527169e-05
-2.03772438079462e-05
-3.38782983534041e-05
-8.36539679983286e-06
-2.4346976328267e-05
-1.3482116683936e-05
-2.87293530239741e-05
-3.26889737018177e-05
-3.80687645530853e-05
-1.89636107214793e-05
-2.98023371053908e-05
-1.96957870918954e-05
-1.68968572671801e-05
-1.62967042433336e-05
-3.47119674774205e-05
-2.39142822865862e-05
-3.33744046431164e-05
-3.3654406799821e-06
-2.65283348926877e-05
-3.65390964633205e-05
-3.54743859625694e-05
-3.02140973435103e-05
-1.82602047866195e-05
-1.20039172014503e-06
-1.33942865863824e-05
-2.8370394399147e-05
-7.15801223319582e-06
-5.36983443318603e-06
-2.80121874583843e-05
-3.25742773074076e-05
-1.1773929868589e-05
-2.25570353388002e-05
-1.98432403735924e-05
-2.75015763474055e-05
-3.87842531406637e-05
-2.82338759458882e-05
-1.57589976497337e-05
-1.79500243646361e-05
-3.33481682898997e-05
-3.60021312206939e-05
-1.66168489178799e-05
-3.90987402074529e-05
-1.73818558164026e-05
-3.19927206129281e-05
-2.47848788950042e-05
-6.78308141312419e-06
-1.61652011702652e-05
-4.08984414249605e-05
-1.7500525237449e-05
-3.36893393329035e-05
-3.26542603262538e-05
8.1782217653677e-06
-1.81671800444997e-05
-2.23107261054023e-05
-1.82262728612136e-05
-6.13608000116576e-06
-1.64801773174525e-05
-8.21129062396482e-06
-1.88321439023816e-05
-1.84206003847267e-05
-2.51679230571973e-05
-9.6208283864583e-06
-3.18773469393475e-05
-3.06738652853862e-05
-7.1795039246139e-06
-2.42267199183368e-05
-3.22189792641477e-05
-9.88125600382072e-07
-2.83113551431064e-05
1.30163445864427e-05
-2.90615232481852e-05
-1.19001803415962e-05
-3.89109286230211e-05
6.01624624131683e-06
-2.45876324261286e-05
-4.02054870567998e-05
-1.76924294662308e-05
-1.47270855139281e-05
-1.45795951182804e-05
-2.61542191381259e-05
-3.6876361430355e-05
-2.67778183731618e-05
-3.33133433091628e-05
-6.60277375576712e-06
-3.90737400866226e-05
-2.03002032441412e-05
-1.70420836592349e-05
-2.53733431659201e-05
-1.72666788235202e-05
-3.3769105959282e-05
-2.94690918132616e-05
-2.08059599786555e-05
-1.71308504217849e-05
-2.38516338866996e-05
-2.32619738520533e-05
-1.99611888453623e-05
-1.04948611776104e-05
-1.67772209309025e-05
-2.42769208724536e-05
-2.02297132908595e-05
-4.27584693315595e-05
-2.31288734013775e-05
-2.3334209564194e-05
-1.12285867601375e-05
-2.25289993984766e-05
-3.75402466246449e-05
-2.01729451192869e-05
-2.02173956901351e-05
-2.30397704379255e-05
-2.76790794331227e-05
-2.85523992106659e-05
-3.53725282637751e-05
-3.26283879859168e-05
-4.67000873027922e-05
-1.83768368875568e-06
-1.19957233837193e-05
-8.07797702940297e-06
-2.50852195465983e-05
-4.24165348650743e-05
-2.71802827026706e-05
-3.42888976701978e-05
-4.0035809601842e-05
-1.24972044147362e-05
-1.97220234111521e-05
-2.22344248889484e-05
-2.15396845318848e-05
-3.65083800716084e-06
-3.2594152409201e-05
-3.83326423587471e-05
-1.56475727272744e-05
-3.94676641578897e-05
-3.43718272846508e-05
-1.60463841368408e-05
-1.94304384477368e-05
-3.84851660570542e-05
-2.67350410304696e-05
-2.20753085385187e-05
-3.63603899732501e-05
-4.88070854775685e-05
-1.59211730169708e-06
-3.28672873811687e-05
-1.64734089566435e-05
-4.94408794566475e-07
-1.90971869523957e-05
-4.56473313447691e-06
-1.24026178211368e-05
-3.48581398241075e-06
-1.68888063841745e-05
-1.36672345896692e-05
-3.78275060562099e-05
-6.57973791858346e-05
-2.593844164978e-05
-2.6995098193388e-05
-3.01591222061187e-05
-2.19378736841598e-05
-5.34478126931245e-05
-2.16066992473808e-05
-2.07190281309626e-05
-3.00967675145503e-05
-3.65702684948218e-06
-1.19592458694401e-05
-3.2734117357632e-05
-3.07459238586068e-05
-1.50862946760209e-05
-9.28357976702738e-06
-3.20762842519317e-05
-3.57720551290165e-05
-2.55688979270549e-05
-1.81824156791254e-06
-2.78297894188654e-05
-3.34126534674676e-05
-4.06164758439738e-05
-1.44611633974871e-05
-2.03635002616219e-05
-2.60735533214715e-05
-1.41035839358173e-05
-3.03172868748362e-05
-2.44998705359052e-05
-1.69831298152705e-05
-2.90669255732431e-05
-3.24467756902497e-05
-2.28880008425326e-05
-2.880818991826e-05
-2.0264559505199e-05
-1.45328436171847e-06
-1.71405753724732e-05
-8.54277735654372e-06
-3.31110417846532e-05
-1.34666629606986e-05
-3.25807158090007e-05
-2.99566094869213e-05
-3.5167855738919e-05
-2.60696798865331e-05
-1.64765865076387e-05
-4.28498953746522e-05
-1.77224849278444e-05
-3.3334237453466e-05
-2.32307294783883e-05
-3.72912884548191e-05
-2.54434522751444e-05
-3.35632811805257e-05
-4.64930042397778e-05
-2.91262735997996e-05
-3.29273803910739e-05
-2.50863729594065e-05
-2.01991587788733e-05
-2.78638976283742e-05
-2.10495672709849e-05
-3.90130644165647e-05
-3.05723873001449e-05
-3.49991535027499e-06
-1.82127630468112e-05
-6.28293680314864e-06
-1.20907168001304e-05
-3.43348637041889e-05
-1.61467224221891e-05
-1.74583159914386e-05
-1.59960564669953e-05
-3.12873378753201e-05
-2.74271625933602e-05
-3.93746500360898e-05
-5.05974705432897e-06
-2.64488223533101e-05
-3.24075710231037e-05
-2.20520957463568e-05
-3.19678304752677e-05
6.23083318663574e-07
-2.32602194763364e-05
-3.27281792671417e-05
-2.70444505821896e-05
2.55016499449359e-06
-1.63723496231817e-05
-2.6213606795734e-05
-8.55440477470817e-06
-3.85234788933417e-06
-2.60646446700187e-05
-1.58983092178906e-05
-2.90843784161522e-05
-1.28424715403301e-05
-3.01654736375037e-05
-2.43190913378325e-05
-2.7042156515537e-05
-3.28214704922944e-05
-1.20468095727122e-05
-2.70915861211046e-05
-3.74959849689843e-05
-9.98917974080128e-06
-1.54055632242223e-05
-7.10988009510957e-06
-1.18858653816211e-05
-4.02595293279404e-05
-3.46971024376444e-05
-3.63083776637276e-05
-2.09797540576641e-05
-3.77448386315219e-05
-2.95109554491043e-05
-2.52908054930427e-05
-2.32160529858323e-05
-1.46665160462779e-05
-2.5299001933564e-05
1.64613927808693e-07
-1.52282214191003e-05
-6.21303526443091e-06
-2.25337693223595e-05
-6.58046607311478e-07
-5.97237106813316e-06
-1.39543734688791e-05
-1.00712230956493e-05
-1.28231272851052e-05
-4.5591918097048e-06
-1.84151019796687e-05
-3.56499359413042e-05
-2.82170904849317e-05
-2.58137715027356e-05
-2.37081218370696e-06
-1.83271864633227e-05
-2.92946468386039e-05
-2.50287312546498e-05
-1.83780079065256e-05
-1.72669776289846e-05
-2.14891566285575e-05
-1.80438024230328e-05
-3.97382070040313e-05
-3.84532088534425e-05
-1.15273411808602e-05
-1.58241056402511e-05
-2.7285083045782e-05
-2.7879076322376e-05
5.00898196250501e-06
-2.11335721476561e-05
-2.34161071784629e-05
-1.82673648841883e-05
-1.86279674668624e-05
-2.96062422911225e-05
-9.17990399972902e-06
-1.40226137198567e-05
-2.37068600233554e-05
-3.4196449259033e-05
-1.73727059757284e-05
-1.77855969029957e-05
-3.44732273760026e-05
-2.37453986824128e-05
-3.80600665459788e-05
-1.56849987759098e-05
-3.31185125791875e-05
-2.12486038563308e-05
-8.1206734586777e-06
-6.9127470247074e-06
-1.81522920926e-05
-3.91488661646707e-06
-2.08031016370051e-05
-3.13232134976258e-05
-2.27306113899312e-05
-1.73857622112381e-05
-9.1702424526172e-06
-3.21240791039239e-05
-1.77494757655403e-05
-2.61196256198644e-05
-1.17682797013666e-05
-3.67169105544871e-05
-1.27585731430387e-05
-1.8663140688016e-05
4.19303369351965e-06
-1.61860780749645e-05
-2.69368892238143e-05
-2.38741602583143e-05
-3.46269181566977e-05
-2.43471077216137e-05
-2.42083334235681e-05
-4.31967738794131e-05
-5.87101529178415e-07
-2.41239472311982e-05
-2.95593769415505e-05
-9.72887842490062e-07
-2.34803965339803e-05
-3.79916908310677e-05
-1.18738554636359e-05
-3.06390684599535e-05
-1.61785221331264e-05
-6.66636633712813e-06
-1.98443008741926e-05
-1.9355772022052e-05
-3.27559481386521e-05
-2.45447112303958e-05
-1.66936889317829e-05
-2.88096816044057e-05
-1.81228293455178e-05
-4.55297448546472e-06
-1.95776880668847e-05
-4.03252370687614e-05
5.23252904407501e-06
-3.47830212458136e-05
-1.61123593383504e-05
-2.63607367623431e-05
-7.80840876266416e-06
1.17495692890698e-05
-7.82689112226075e-06
-4.66315551051398e-05
-3.90114621806088e-06
-3.16767557553831e-05
-3.3420896990751e-05
-4.48204432649674e-05
9.50824993602942e-06
5.7537289331632e-06
-2.04893720166147e-05
-7.34682897074417e-06
-2.26476377349992e-05
-1.29902382872301e-05
1.72211169299756e-06
-2.00885730158192e-05
-2.48447662978948e-05
-3.16412622465526e-05
-6.25100181967935e-06
-7.7042559017647e-06
-1.94161156224302e-05
-1.65355643904909e-07
-2.47544230908921e-05
-7.16079442980747e-06
-2.20697321686512e-05
-1.4124566919291e-05
-2.8657275882651e-05
-1.10653498492373e-05
-1.16457446436101e-05
-1.56560615791642e-05
-4.28916337628471e-05
-2.48197709524553e-05
-5.33489835321493e-05
-1.37327321459094e-05
-2.0560483159344e-05
-1.69065337846672e-05
-3.25582909804177e-05
-4.68371260991994e-05
-2.0463097101126e-05
4.29700464638782e-06
-3.25091284748935e-05
-1.76235851190486e-05
-2.38839121993983e-05
-4.57463728842479e-05
-6.75689116767962e-06
-2.18730715366019e-05
-1.73677975493854e-05
-3.57782507344785e-05
-1.91569697308954e-05
-2.48068977001243e-05
-3.18035630200585e-05
-1.47436999807924e-05
-2.40186584491103e-05
7.04784650769582e-07
-1.6243548409095e-05
-2.2762155475741e-05
-6.87836856449516e-06
-2.44286015987035e-05
-4.37622102375013e-05
3.79424785517354e-06
-2.28647956838073e-05
-3.55918456932053e-05
4.53756703779259e-06
-2.469385469843e-05
-4.40756781112094e-05
-2.43365272075944e-05
-3.57232091917291e-05
4.70423530710562e-06
-3.06589265134795e-05
-3.98853303935911e-05
-2.08473008372024e-05
-2.02796408516983e-05
-2.34840946107416e-05
-5.5666815188405e-06
-2.20210460682307e-05
-2.35847318419192e-05
-2.63254998822227e-05
-2.06960040935128e-05
-2.48457275882822e-05
-4.19450298001951e-05
-6.67315050130907e-06
-4.50704313752095e-05
-2.72825457422645e-05
-3.75421136898953e-05
-1.9165873987128e-05
-1.21507684385249e-05
-2.31739043898389e-05
-1.24021821398673e-05
-1.69037035884517e-05
-7.01387036293352e-06
-2.7497339292933e-05
-8.81625943954828e-06
5.90248710535179e-06
-2.13536591676632e-05
-1.52017398005628e-05
-2.11053573160219e-05
-1.33973103830734e-05
-1.18651377266262e-05
-8.57209190726193e-06
-1.3005983092181e-05
-4.92141013054533e-08
-9.14522655089654e-06
-1.52300615677621e-06
-1.06542194705826e-05
-1.62615030422525e-05
-4.19494757250913e-05
-1.77587186998559e-05
-1.28625049780644e-05
-7.01789401312249e-06
-2.31382347076698e-05
-2.18684854652885e-05
-3.26172404210339e-05
-1.45050507358977e-05
-6.11188366242904e-06
-3.02605144270015e-05
-2.91260405625469e-05
-2.16649832329354e-05
-1.6220708621034e-05
-2.12909998844373e-05
-2.63512138162622e-05
-2.91755664610791e-05
-1.96352745190964e-05
-1.61438801510126e-05
-7.32032896986473e-06
-2.56876155512558e-05
-2.96279930941254e-05
-1.87762321351733e-05
-2.84222100901952e-05
-4.33703002469559e-07
5.09437385335741e-06
-2.4016367369437e-05
-2.51607653618453e-05
-2.38834816784067e-05
-1.81328685516174e-05
-2.14973558710873e-05
-2.55830287452139e-05
-2.31452144632542e-05
-1.8957632246518e-05
-1.15786240094159e-05
-1.9673785060439e-05
-1.08167243322841e-05
