# Supplementary material for: Research on computational propagation and identification of mine microseismic signals based on deep learning
Source: PLoS One. 2025 Oct 22;20(10):e0334641. doi: 10.1371/journal.pone.0334641 (PMC12543183; doi:10.1371/journal.pone.0334641)
Supplement: S9 Data — (ZIP) [file pone.0334641.s009.zip › 000101100000382.xlsx_0.txt_24.txt.txt]

-3.21526639881396e-05
-1.52347899504431e-05
-1.10664950989765e-05
-1.91326070945548e-05
-1.93812866012287e-05
-1.22429668595642e-05
-2.68453114413447e-05
-3.00778651306334e-06
-2.54787573008283e-06
-7.41261774704935e-06
-2.38477686961211e-05
1.55306571542362e-05
-2.5435975985555e-05
-2.66156463803972e-05
-2.61923867602785e-05
-2.53149308557433e-05
-1.42355441336193e-05
-2.36841029991326e-05
-1.75623597726057e-05
-3.96463231798259e-05
-2.16017618823248e-05
-2.69245946459371e-05
-1.06611860759267e-05
-2.5275687492924e-05
-4.98629915091373e-06
-2.87068524546069e-05
-1.33293691192334e-05
-3.04772474477447e-05
-5.3095205944901e-06
-1.43596578616191e-05
-2.59472208697993e-05
-3.13450522518559e-05
-8.06171957923871e-06
-4.80690020820379e-05
-3.88535185546733e-05
-2.77575361275988e-05
-2.57542391250526e-05
-2.18812474596258e-05
-8.00924440713015e-06
-2.78866016890683e-05
-1.91690378013743e-05
-3.33852816979924e-05
-2.27459354315667e-05
-2.1007206963006e-05
-2.44432375284031e-05
-2.66490220985206e-05
-3.04380171091857e-05
-2.2918482040223e-05
-1.4847429478305e-05
-2.48982575629733e-05
-1.30553172974586e-06
-7.04397620671807e-06
-3.61993734488502e-05
-3.17345867387623e-05
-3.05040491113088e-05
-2.40592823757682e-06
-1.53931943774586e-05
-3.17078131258189e-05
-3.76580387748115e-06
-3.1791370267714e-05
-4.41908635120376e-05
-9.81497533431229e-06
-3.86798737867422e-05
-2.33744419739114e-05
-1.28066572484246e-05
-2.77206799270663e-05
-2.96575297515216e-05
8.31303500921334e-06
-1.3076656259227e-05
-1.89100924971189e-05
-3.07017070385689e-05
-9.0946134524596e-06
-1.8017968803985e-05
-4.73991999858119e-05
-6.98783940735249e-06
-3.05926862308101e-05
-3.28414782819765e-05
-2.95593788423872e-05
-3.1471504147588e-05
-1.186089287362e-05
-1.71652312156168e-06
-5.08785897875126e-06
-1.08703888883266e-05
-2.6315765367238e-05
-3.19040580612297e-05
-1.78077957516817e-05
-1.83018524495361e-05
-1.80954016011297e-05
-2.20620453874169e-05
-2.54425623783354e-05
-3.43284108004655e-05
-2.04687298410193e-05
-3.74920372315868e-05
-2.69496744041088e-05
2.01467980424111e-06
-2.38969113497467e-05
-3.59640940718144e-05
-1.10023050776084e-05
-2.33289521269196e-06
-3.22745223223053e-05
-1.03556982478553e-05
-2.21249577861931e-05
-5.42168632740636e-05
-3.68496868686617e-06
-2.54466178584576e-05
-2.29252278827929e-05
-6.32309038648723e-06
-2.72379009196832e-05
2.30189499191408e-07
-2.12814358641533e-05
-2.2238460231219e-05
-1.36434029466477e-05
3.78306728267974e-06
-1.78773400334036e-06
-6.29530326538647e-05
-2.46463015314314e-05
-1.97742784715784e-05
7.75927347390289e-06
-5.12614656279896e-06
-2.0234959281504e-05
-1.94753265175483e-05
5.6736102765271e-06
-2.08468520062349e-05
-3.45338942051753e-05
-1.73101443031936e-05
-1.89572368746539e-05
-2.41675824694458e-05
-1.27638704803312e-05
-3.76419722444715e-05
-3.08560730649446e-05
-7.79882544312417e-06
-2.2406077285748e-05
-2.91369358351164e-05
-1.55390530106344e-05
-1.69055978048954e-05
-1.07581234818448e-05
-2.90169439803359e-05
-1.44793428374493e-05
-1.6928158969632e-05
-1.66803409472626e-05
-1.96175174762748e-05
-1.14489621448819e-05
-2.75683226920239e-05
-1.57928965969554e-05
-6.82299977955336e-06
-2.45303238758748e-05
-4.73862605070221e-05
-3.09827690943769e-05
-2.97584385963658e-05
-2.33003321422613e-05
-1.53236562365651e-05
-3.70782120082374e-05
-2.75945003691673e-05
1.7480287079051e-07
-1.00858903952427e-05
-2.6780757331243e-05
-2.40673868594397e-05
-5.3183061644471e-05
-2.90203916610093e-05
-2.6431264178026e-05
-3.15664173450815e-05
-8.79199157006278e-06
-1.39849453802955e-05
-3.3996730719705e-05
-4.23835212758864e-05
-4.23187816345293e-05
-3.16468075957992e-05
-1.87794229860043e-05
-1.75168722485317e-05
1.50734463980746e-06
-1.60674720605003e-05
-2.98608846089971e-05
-2.51210740433259e-05
-1.97903125210707e-05
-2.50163850258628e-05
-1.43940234211968e-05
-8.37831485643388e-06
-1.21450247213472e-05
-3.55850584141801e-05
-9.74367949253316e-06
-2.98119554861917e-05
-2.21054948111151e-05
-2.2412262210659e-05
-1.88405406156546e-05
-1.19839645644002e-05
-2.79610516777709e-05
-3.81555421518562e-05
5.37929376896108e-06
-3.16268861252908e-05
-2.175747684532e-05
-3.74764859647142e-05
-2.49211172279248e-05
-1.46214479525771e-05
-1.45408345107182e-05
-2.17663581927243e-05
-2.80128945137267e-05
-2.59527624689911e-05
-4.63565801786889e-06
-1.65424029507205e-05
-2.91326101876572e-05
-2.11297008237558e-05
-2.7757393431368e-05
-2.31380137402697e-05
-8.43171885739536e-06
-2.99108398994699e-05
-4.17071710599678e-05
-1.39627188657839e-05
-2.66364731850088e-05
-3.43738802152811e-05
-1.11696852071759e-05
-1.72293928545515e-05
-3.37183175103664e-05
-2.19893203883844e-05
-3.00685151628658e-05
-3.99345498445056e-05
-2.15439464869138e-05
-3.65243417360565e-05
-1.77829312335327e-05
-3.00497405891679e-05
-2.88419109483685e-05
-4.37553146978016e-05
-3.59414884074967e-05
-3.06818936630164e-05
-1.34587600232319e-05
-2.01195023509092e-05
1.91389410834525e-06
-3.55070046371855e-05
-1.26427128826928e-05
-5.6244921851112e-06
-2.0366823999202e-05
5.34275533709711e-06
-1.20366859891895e-05
-2.33796932107593e-05
-1.67122961975485e-05
-1.46835305014275e-05
-2.85403758511374e-05
-3.01653075988573e-06
-3.60262795800768e-05
-1.1919637272539e-05
5.80557876736182e-07
-1.99943748400898e-05
1.5720365005365e-05
-2.72124210331664e-05
-1.19147947589679e-05
-2.4326981906533e-05
-2.34989536215405e-05
-8.74538900064974e-06
-1.72967607652174e-05
-5.05572377374948e-06
-2.52932288798811e-05
-2.57296887240305e-05
-4.61911990899771e-06
-3.31181403113608e-05
-1.93897446073522e-05
-3.33788427560601e-05
-2.58431020091061e-05
-2.26047745101541e-05
-2.68408373678711e-05
-2.71757349806698e-05
-2.22809164230644e-05
-3.76167284928967e-05
-1.33185931387986e-05
-2.2597255353705e-05
-3.28677895927809e-05
-4.02985142083095e-05
-1.73639512737109e-05
-3.11026548860289e-05
-1.97610972361506e-05
-4.02525169299248e-05
-1.12835632760478e-05
-1.15769358974934e-05
-1.7569622295046e-06
-2.12129273765183e-05
-1.00321486973362e-05
-3.64711335493372e-05
-1.54840330869806e-05
-3.22966389496012e-05
-3.35891613724284e-05
-2.50800188642231e-06
-1.76025841866669e-05
-2.6606869054493e-05
-1.569947225102e-05
-6.97338318503196e-06
2.38600794402951e-06
-1.58273174391573e-05
-2.59191709549609e-05
-3.45157640809563e-05
-1.35345775480775e-05
2.77831572518691e-06
5.35522611905741e-07
-8.71363094479164e-06
-2.07864041174622e-05
-2.44050221744309e-05
-2.13901330357318e-05
-3.35890616232808e-05
-5.63317425672268e-06
-2.41875379053322e-05
-3.9889430367372e-05
-2.18133863321838e-05
-2.28239078759408e-05
-1.8212639252576e-05
-2.68534085192105e-05
-3.53636464661494e-05
-2.65972849086824e-05
-3.38168522524377e-06
-4.29943041155015e-05
-1.22568982991972e-05
-2.86577429741806e-05
-1.63192532795119e-05
-9.13094472478396e-06
-3.95547096089255e-05
-3.1974943819328e-05
-2.94187184834065e-05
-4.42582084011411e-05
-1.19997055400228e-05
-2.68542400743118e-05
-2.99663874899087e-05
-1.25526437658418e-05
-1.9809052788709e-05
-1.07011944085171e-05
-1.63592978730069e-05
-1.32806763470965e-06
-1.63743622365212e-05
-1.37384507864403e-05
-2.12780073669396e-05
-1.80826934953035e-05
-9.00367695800892e-06
-1.69567635797448e-05
-4.13706207421972e-05
-1.58183596336161e-05
-1.79490088522679e-05
-9.58211119870211e-06
-4.01896793014186e-05
-1.99370153212525e-05
-2.51457858648932e-06
-9.32182931390919e-07
-2.04728987869936e-05
-1.83661715578672e-05
-2.52341567643035e-05
-1.83240370621134e-05
-1.65653297098739e-05
-1.57011034143256e-05
-2.24457412890475e-05
-3.18655509475119e-05
-2.81445395756556e-05
-1.37834367792938e-05
-2.36831994197012e-05
-2.74874750723267e-05
-2.98436165260709e-05
-3.38260100644568e-05
-1.10511979866381e-05
-2.95523058322423e-05
-1.8345891273675e-05
-2.30604996972735e-05
-3.25364548833518e-05
-4.04732194975693e-05
-3.30959239685561e-05
-4.97249667335125e-05
5.75692219544007e-06
-3.0411552777897e-05
3.42531895032594e-06
-2.90879117598051e-05
-2.61624268663596e-05
-3.71411522084384e-05
-1.42140396383888e-05
-2.61407032323295e-05
-1.56288484847349e-05
-1.9679604997861e-05
-3.66492892378066e-05
-1.67661082633639e-05
-2.92982198317192e-05
-2.36061042828188e-05
-1.63145776680892e-05
-3.75319249260366e-05
-1.9724038353635e-05
-1.47365123374125e-05
-1.07725038349216e-05
-2.69954130920279e-05
-1.80099397345669e-05
-2.31076219998674e-05
-2.93195953915228e-05
-4.40400144952521e-05
-1.40031009699912e-05
-1.1191571372662e-05
6.51445833414901e-06
-2.79822564628155e-05
-3.58267302919316e-05
-9.83812393158216e-06
-2.26969597964583e-05
-2.29776302568149e-05
6.54893135702129e-07
-9.09538872888343e-06
-1.63860410198521e-05
-2.01186591143847e-05
-1.28358315000738e-05
-1.80605007629215e-05
-2.36152679611186e-05
1.79531299735536e-05
-8.03628551549729e-08
-2.76618072590175e-05
-8.40998876070032e-06
-3.26171184129475e-05
-7.97919386012107e-06
-3.13371518228604e-05
5.86687661849407e-06
-1.27031127677641e-05
-2.75359330055164e-05
-3.01157965601561e-05
-2.52898887696248e-05
-2.74617147158012e-05
-4.1074627290406e-05
-4.75057853844969e-05
-1.44040022752767e-05
-3.7586721444473e-05
8.24390427137601e-06
-4.74585751119875e-06
-5.51831520641158e-06
-8.34369824527504e-06
2.36019653319295e-06
-2.99009870561056e-05
-4.70287435953353e-05
-1.68533447124943e-05
-3.98543000052685e-05
-3.60795263502662e-05
-3.85214879510405e-05
-1.55630409378913e-05
-4.47393179906931e-06
-4.06225673639476e-05
-2.83348012703698e-05
-2.05099552817265e-05
-1.68007512844093e-05
-1.9405290981433e-05
-2.45140487951421e-05
-1.194684187468e-05
-2.94696122562315e-05
-2.0018983997872e-05
-1.10314982097327e-05
-2.44523351620804e-05
-2.11936679152041e-05
-1.70060156660392e-05
3.98687874298801e-06
-1.50909303456844e-05
-2.91082528852586e-05
-2.37060409506891e-05
1.46531055920799e-06
-2.25354805558149e-05
-2.10797969679831e-05
-2.11348634926906e-05
-2.62447918071928e-05
-1.86010535334199e-05
-1.65884686289119e-05
-1.08111925267445e-05
-1.92993195714666e-05
-7.14264850888102e-06
-3.42921059986343e-05
-3.85651569491982e-05
-2.29104702613226e-05
-2.98228330308555e-05
-2.4597811623488e-05
-3.52441705776553e-05
-2.80732224334427e-05
-2.26755886221535e-05
-3.09625437421769e-06
-3.95483243332526e-05
-2.36176868512702e-05
-3.14806283175858e-05
-4.54563950952808e-05
-6.31865489754966e-06
-2.81241724879621e-05
-1.5639171903105e-05
-3.25967288827211e-05
-2.01606467562217e-05
-8.71177935729638e-06
-3.04920532115681e-06
-2.0563023258799e-05
-2.30114449325861e-05
-3.23758437027041e-05
-3.91685854307211e-05
-2.74875919073959e-05
-2.08399267035383e-05
-1.49255064177138e-05
-1.21121850417344e-05
-4.19253817924797e-05
-3.51956878392435e-05
-5.23094618914425e-05
-9.18920079066227e-06
7.19270736837841e-06
-1.15207397738345e-05
-2.67612023910425e-05
-3.57245131793283e-05
-1.2627144175001e-05
-2.53373345255955e-05
-1.75858001828371e-05
-3.9345522564503e-05
-3.19480541756397e-05
-3.58309625779177e-05
-2.64448497156418e-05
1.90018723560323e-06
-1.60684507813495e-05
-3.14118731306377e-05
-1.23984546751795e-05
-1.42064751160802e-05
6.37440022304685e-06
-2.90857781312892e-05
-2.95613388161436e-05
-1.50048323288417e-05
-4.20319205889844e-05
-3.38122631794394e-05
-2.24866753543384e-05
-1.53662805675636e-05
-1.75282646393018e-05
-2.20084136220549e-05
-3.3726643853094e-05
-2.07742890189288e-05
-2.59081431140925e-05
-4.53577357182836e-05
-3.51853415011969e-05
-2.81477958844667e-05
-2.08495296173046e-05
-1.7717334406422e-05
-2.67956478693376e-05
-2.77095034552204e-05
-1.71095081803828e-05
-1.38746377084897e-05
-7.14152908752677e-07
-6.25110656727124e-06
2.68307155596054e-06
-1.95354095638856e-05
-1.55545896118939e-05
-1.79058846234625e-05
-1.72158432665039e-05
-3.18177861588216e-05
-1.05691981671664e-05
-1.0429402116719e-05
-3.99044009074459e-05
-2.76951167546251e-05
-1.09767324289893e-05
-1.47916719186059e-05
-2.91549898561191e-05
-2.38590172078185e-05
-2.0561525901448e-05
-1.72404412929184e-05
-1.55385870360201e-05
-2.75852368173193e-05
-2.05753501318319e-05
-2.68244853919147e-05
-3.59047696433295e-05
-3.04145251882958e-05
-1.73398053408341e-05
-1.90415731468007e-05
-2.26060027713847e-05
-3.71287034527064e-05
-1.34113940159446e-05
-4.36361059321979e-05
-3.35526734137347e-05
-5.44002604821501e-06
-2.40510521769443e-05
-4.00189415911227e-05
-1.79642317706389e-05
-1.29260448626948e-06
-8.42656363245086e-06
-2.15720595135351e-05
-3.62005658996791e-05
-1.75516309819093e-05
-2.18083021456318e-05
-2.6464803814587e-05
-3.0527447322008e-05
-1.63706673649324e-05
-2.53982036433004e-05
-1.45933489990892e-05
-2.2412138190094e-06
-2.88736530321087e-05
-3.78374178380405e-05
-5.04051403990143e-05
-2.25933969029861e-05
-3.45626595918233e-05
3.58683441122035e-06
-4.66249090218098e-05
-2.46399392300044e-05
-1.83803957379917e-05
-3.22845886668098e-05
-3.46112037038932e-05
-2.98911478502541e-05
-2.32634155653887e-05
-2.07748910467294e-05
-2.66671924981066e-05
7.36579385489977e-06
-3.1146238623657e-05
-3.10787091061887e-05
-2.29343904659746e-05
-1.27098093262593e-05
-2.18333750031325e-05
-3.73576087805733e-05
-2.06306524015884e-05
-2.1558798341383e-05
-2.66203895733941e-05
-1.91589630253001e-05
-4.72291831020219e-06
-3.47249589950202e-05
-4.3025263240149e-06
-2.04468780837117e-05
-1.35910409590372e-05
-7.01113178875252e-06
-1.30218709364976e-05
-1.71799415321008e-05
-1.54290394368659e-05
-4.27278040283572e-05
-1.51498488564417e-05
-1.49156112657759e-05
-2.15174592847936e-05
-3.55307053047381e-05
-3.72823610307427e-05
-1.50565242680436e-05
-2.29822126891457e-05
-1.31533725136439e-05
-4.81959987265975e-06
8.52968314186515e-06
-3.68976189692512e-05
-4.38402640293313e-05
-2.15547508991041e-05
-2.05825752077623e-05
-2.10866361872599e-05
-4.05017395183506e-08
-4.58750094347168e-06
-3.1653259146474e-05
-2.78675125697246e-06
-4.14463830020843e-05
-4.69954123592515e-06
-4.37980523697018e-05
-6.33478005997921e-06
-3.73348319406557e-05
-1.91478651489547e-05
-2.032114093968e-05
-2.86088405133338e-05
-2.56125019634172e-05
-9.09490931683395e-06
-1.98661111996461e-05
-2.07523838417707e-05
-3.04881483935055e-05
-3.08438329738054e-05
-1.02833654053718e-05
-6.25636289815346e-05
-6.62630541169191e-06
-1.4983134217688e-05
-1.3446235761122e-06
-1.48679149197155e-05
-2.33724291165969e-05
-1.69991336889859e-05
-2.64461953980502e-05
-5.36736525028689e-06
-1.85837196393444e-05
-2.78846495848626e-05
-1.84269091232635e-05
-5.56602625640409e-06
-2.46150508110367e-05
-1.70763793892622e-05
-1.98476223267198e-05
-3.12344335249686e-05
-4.94858853347736e-05
-1.77477353678316e-05
-1.1204092499703e-05
-1.5123032255521e-05
-2.05948383786575e-05
-6.85423517862205e-06
-2.37304712389379e-05
-4.81697453421586e-05
-2.23266381606714e-05
-1.90044360808931e-05
-2.66953240927475e-05
-3.6321568818427e-05
-3.31485430604921e-05
-9.66491830495866e-06
-1.04740900272598e-05
-3.56442309486718e-05
-3.40544146536223e-05
-3.05591069821858e-06
-3.53073302925508e-05
-1.24946512441835e-05
-2.64733123775766e-05
-2.31624270896209e-05
-1.49693846734215e-06
-1.51736786762953e-05
-1.1758348920326e-05
-1.03375024481877e-05
-2.20417183302848e-05
-1.24568981909768e-05
-3.25037521319884e-05
-1.95232133884682e-05
-3.59411587778908e-06
-2.79219709989161e-05
1.40779727048848e-06
-7.27137946858576e-06
2.5566281516499e-06
-1.52495322114439e-05
-1.29338298300268e-05
-3.40743389889442e-06
-2.73472021868926e-05
-5.6257813935503e-06
-1.07812597824398e-05
-4.51576906360735e-05
-1.48828236272856e-05
-1.65317100909271e-05
-3.71221773362407e-05
-4.13699141732743e-05
-2.68877602985731e-05
-2.379474700919e-05
-1.7411289300423e-06
-2.58861123922823e-05
-4.23482671799447e-05
-3.81810689151543e-06
-1.02656701764931e-05
-3.65077224535706e-05
-1.80106959286556e-05
-2.69276856320473e-05
-1.72301505329387e-05
-3.88767024726642e-05
-3.36403744719459e-05
-1.3432402602048e-05
-2.00852213951398e-05
-2.21845516955741e-05
-1.09851056925317e-05
-3.31538079357695e-05
-2.76208987632815e-05
-4.66426630112862e-05
-3.56945979544025e-05
-1.96162790353855e-05
-1.70312504756323e-05
-2.76320152523333e-05
-2.39811357501974e-05
-3.24282205247945e-05
-1.82789596333545e-05
-2.11614998076831e-05
-1.44974938777893e-05
-2.34516702589821e-05
-3.77557033599077e-05
-9.62658092601699e-06
-4.39097336019655e-06
-3.41313178064965e-05
-3.06700162604379e-05
-2.62978334439928e-05
-4.03743879973027e-05
-9.47735606221763e-06
-9.42942162351776e-06
-3.41674176456439e-05
-5.60777013704516e-06
-8.5746313211511e-06
-2.9357147799694e-05
-2.73585091842105e-05
-2.0369172586964e-05
-2.29544154984953e-05
-2.58934794819656e-05
-2.16872323489112e-05
-3.8118459508641e-05
-2.25728500038924e-05
-2.09004566885612e-05
-2.48933640730855e-05
-1.00541717784308e-05
-1.98471351498515e-05
-2.2668973403848e-05
-3.07859357880252e-05
-1.36268220404725e-05
-1.60422440858266e-05
-2.03863838361861e-05
-2.15313324787518e-05
-1.30694908973317e-05
2.7666831418879e-06
-1.62722048976014e-05
-1.86687401371897e-05
-2.48722423949243e-05
-2.16213192488597e-05
3.46924602717675e-06
-2.43155040817462e-05
-2.97347846252927e-06
-2.84488710014189e-05
-3.66048064913914e-06
-3.26531415772925e-05
-3.69795075386135e-05
-3.845948887498e-05
-5.5752687674985e-06
-1.99400325961485e-05
-2.91366269879025e-05
-1.39291792014313e-05
6.50665067719148e-06
-3.15340722136316e-05
-2.95434929664649e-05
-1.72758760278215e-05
-1.86994224923421e-05
-3.26943512850646e-05
-2.04161448985599e-05
5.52063106561466e-06
-2.33536817863508e-06
-6.23053332690802e-06
-3.21245504097285e-05
-1.05101158977479e-05
-1.87319564195948e-05
-2.79661928087866e-05
-1.1682114888111e-05
-4.31121923953081e-05
-4.37612989039093e-05
-1.69481056168682e-05
-1.67808943725571e-05
-2.39077885984123e-05
-4.15220545111116e-05
-1.71107238879839e-05
-1.7375285041606e-05
-4.47694995564809e-05
-2.98639941754282e-05
-3.56093615042197e-05
-3.95120460815717e-05
-2.19934802679487e-05
-6.14987242431743e-06
-3.03594917906975e-05
-2.10790131613768e-05
-1.86106485107381e-05
-3.13770317365485e-05
-2.10958307038464e-05
-3.05144050598578e-05
-3.07865175956198e-05
-1.60782229304093e-06
5.76108230123832e-07
-1.09539356552196e-05
-1.11074657729064e-05
-1.08412443777332e-05
3.04383120535598e-06
-3.88555869726331e-05
-1.54664771225831e-05
-1.76829106836429e-05
-2.94900172656768e-05
-4.70967834834391e-05
-3.62687347674724e-05
-1.78488343208932e-05
-5.08919383942372e-06
-2.80352931866335e-05
5.54503198579974e-07
-1.6762398957037e-05
-8.87297256691788e-06
-2.37173167118468e-05
-2.96776525556832e-05
-1.00105371698761e-05
-2.86128959776757e-05
-2.41541010572877e-05
9.66870624865791e-07
-2.30010143682953e-05
1.28835845551012e-05
-1.20267780325001e-05
-2.7583182596657e-05
-2.92665397297516e-05
-1.66926313277952e-05
-1.67485409146472e-05
-3.29913670311626e-05
5.23129825766806e-06
-2.45333946256357e-05
-4.29847671474766e-05
-2.97268766279876e-05
-2.70823715996638e-05
-9.85916007138863e-06
-9.51690550972482e-06
-3.44126206052882e-05
-1.47930716858813e-05
-2.09242626528054e-05
-1.47389303446495e-05
-2.12796645945999e-05
-8.43642610919649e-06
-3.89242451541585e-05
-1.8318365282878e-05
-6.24293790197263e-06
-6.27411647859891e-06
-1.0770055979468e-05
-4.13667355592105e-05
-2.36320065907311e-05
-2.61709936480417e-05
-5.86308713710856e-06
8.32992734560906e-07
-1.33187619845714e-05
-1.67630344117054e-05
-2.42531622034207e-05
-1.89612672917637e-05
-1.89713523873747e-05
-1.12208914658959e-05
-1.91858303402952e-05
-2.59346907429113e-05
-3.12738670457825e-05
-9.96958761974638e-06
-3.41288543280138e-05
-4.73210747459839e-06
-2.54262500198809e-05
-2.34926959507267e-05
-3.43881717094995e-05
-2.74183310534242e-05
-3.12026066427129e-05
-2.55778704169102e-05
-1.24617826240129e-05
-2.34616248628498e-05
-1.13963389119315e-05
-1.02534563830988e-05
-1.4724861654597e-05
-3.59806720053909e-05
-2.47360790307677e-05
-3.8006645649686e-05
-3.39188880917425e-05
-2.28684141742662e-05
-4.01037832301543e-05
-3.13256112882655e-05
-2.38779124745892e-05
-2.14313873378636e-05
-9.84227111712988e-06
-1.2796459139203e-05
-3.08151987388254e-05
-3.02363940397444e-05
-1.68333116721772e-05
-3.73554001099412e-05
-2.20372906998746e-05
-8.19025951299475e-06
-1.91556691227765e-05
-2.44928689155014e-05
-2.91680303434737e-05
-2.40038363054674e-05
-2.05880669609384e-05
-2.04757734625542e-05
-3.89251280425276e-05
-3.13542308404546e-05
-3.10257886331056e-05
-2.5374619845031e-05
-2.48974296508879e-05
-2.27528453721956e-05
-1.46127648994735e-06
-2.32980186391404e-05
-1.44074237734347e-05
-2.77401794238663e-05
-4.52525141994409e-05
-1.70611870694845e-05
-2.21944206001372e-05
-2.09361177944494e-05
-2.98464471460163e-05
-3.95080410195345e-05
-3.16150759954929e-05
-2.51186969254931e-05
-3.80532651566537e-05
-2.4772410073659e-05
-2.13061828838775e-05
-8.30026694565296e-06
-3.30360552691713e-05
-3.62370578219394e-05
-9.93889417390236e-06
-7.68088144121851e-06
-1.42331875897132e-05
-2.82632844738592e-05
-1.91315811523765e-05
-3.40002782456399e-05
-4.55055444151308e-05
-1.82250386370822e-05
-7.75702274444848e-06
-3.59032415599823e-05
-2.18640693127403e-05
-2.53743830057168e-05
-1.58110309102824e-05
-2.67921236647432e-05
5.28782755202231e-06
-2.18390054798853e-05
-2.24409927071146e-05
-2.32029666206352e-05
-2.24683145567498e-05
-2.87218404979518e-06
-2.35180285852428e-05
-2.52017084234835e-05
-3.5340711926133e-05
4.85556204949875e-07
-2.21428563203295e-05
-9.26575277123845e-06
-1.16385328459614e-05
-1.68852543601611e-05
-1.3679907082249e-05
-2.73874545307388e-06
-6.20976839701414e-06
-3.87544630435626e-05
-2.58069507783575e-05
-3.12344453880228e-05
-2.40706773289056e-05
-6.88845315082438e-06
-2.09282477835138e-05
-2.49936159502551e-05
-1.73982139854654e-05
-1.47994597755235e-05
-2.54702317207553e-05
-1.50412708563661e-05
-2.46577736639448e-05
-2.08730898609811e-05
-2.4483920304528e-05
-2.00176396395156e-05
-2.23751311713855e-05
-1.49847424586378e-05
-2.09788482799746e-05
-1.21965980272364e-05
-3.85430703299978e-05
-1.46659348571864e-05
-2.36978103855877e-05
-6.53098944697775e-06
-6.75684301918541e-06
-9.61022021851086e-06
-1.33773248652944e-05
-1.22699510004809e-05
-7.56717461178397e-06
2.9570114233845e-06
-1.62744081899835e-05
-4.99551916717967e-05
-1.65782513050964e-05
-2.89670591626463e-05
-2.34490284101585e-05
-1.51484029218146e-05
-3.22267545502447e-05
-6.45321980856381e-06
-2.34428685840522e-05
-2.69978909876255e-05
-5.40067795799095e-06
-3.43147691797959e-05
-2.46707059389608e-05
-2.31898760062796e-05
-1.47429906257811e-06
-1.01561203487403e-05
-2.78678492210362e-05
-3.19127699810159e-05
-2.3535493130351e-05
-2.01183185995513e-05
-1.80674675028112e-05
-2.27480146370023e-05
-6.20940846948119e-06
-1.68960008821705e-05
-2.99657171553084e-05
-3.35933745182753e-05
-5.37517868338636e-05
-2.04846549262011e-06
-1.40194027086087e-05
-8.32003833576134e-06
-2.55447202994744e-05
-2.37400173512869e-06
-1.0203607383685e-05
-2.79252129442616e-05
-2.29425979987593e-05
-2.03605097334586e-05
-3.8809424200069e-05
3.63774107440522e-07
1.33326463057646e-06
-3.44593977070317e-05
-2.16521561850988e-05
-7.16501764690646e-06
-6.23603737533699e-06
-1.85907884384712e-05
-6.02815301459641e-06
-3.86246641963706e-05
-2.25161169879448e-05
-2.98207307482817e-05
-1.38683050324078e-05
-5.45445103279528e-06
-5.1975028132175e-05
-3.16116723595604e-05
-3.21159387320507e-05
-1.42656130250595e-05
-5.98338377434448e-06
-1.08482085573585e-05
-1.03545848282716e-06
-1.30519651022716e-05
1.98676827024647e-06
-2.93799115633915e-05
-1.76945351715784e-05
-1.97452635084254e-05
-3.84839685385719e-05
-1.97595596139022e-05
-2.61073450972606e-05
-3.34152259953531e-05
-2.88665283419956e-05
-2.72549073341484e-05
-1.04180102151054e-06
-2.03499804843648e-05
-2.82959130641758e-05
-1.44271085583471e-05
-3.60168695604916e-05
-2.82007723178134e-05
-2.20926509741961e-05
-1.88989254070008e-05
-2.72497231140775e-05
-3.71948512687598e-06
-1.81050514171631e-05
-3.40103551889702e-05
-1.23068845419707e-05
-9.04648853777633e-06
-1.74823787566327e-06
-2.26441596441303e-05
-1.88762856652147e-05
-4.50516680012124e-05
-3.30430438681754e-05
-1.73168542779441e-05
-2.18664580975942e-05
-3.44413143393928e-05
6.10483967821917e-06
-1.2062899418877e-05
-1.98020062641009e-05
-2.75591433347209e-05
-2.37103992900554e-05
-1.21436739024851e-05
-3.08922153124668e-05
-2.26067764006017e-05
-1.03498426435685e-05
-1.65911950782077e-05
-3.11644382260305e-05
-2.36525401649207e-05
-1.86413780082473e-05
-1.16928434050164e-05
-7.87304065062782e-06
-2.20647459788962e-05
-3.12067026100837e-05
-3.34953572165084e-05
-3.50625126296178e-05
-8.5430802116829e-06
-2.49001017820712e-05
-3.16575125850756e-05
-1.76793556893675e-05
-1.00239606343178e-05
-1.3857086619995e-05
-2.73839088817626e-05
-2.30938054303615e-05
-2.4504015089476e-05
-1.8734671335431e-05
-2.66643858526615e-05
-2.5127701146998e-05
-2.59226670514996e-05
-2.47587647450081e-05
-3.66405652539525e-05
-1.55712834386563e-05
-2.61086122120671e-05
-1.52801614573106e-05
-1.48774402713475e-05
-2.15813387757176e-05
-1.37085668927037e-05
-2.79857641859532e-05
-4.4393610603811e-05
-3.78874885035099e-05
-1.1275877416577e-05
-1.5954143112023e-05
-2.44312394160133e-05
-2.23808149277709e-05
-4.86900627595921e-05
-6.61606943020592e-06
-1.17124224853235e-06
-4.36171268419306e-05
-6.47102574371902e-06
-3.63183005873675e-05
-6.49874173740614e-06
-1.66654366636524e-05
-3.59874317260095e-05
-8.52252284432654e-06
-3.1373691369929e-05
-2.36474353646113e-05
-1.22337208144699e-05
-2.17035004284522e-05
-3.06933497625655e-05
-2.57396806783995e-05
-1.93312824009068e-05
-1.23085875052588e-05
1.81247054764137e-05
-1.08157036313085e-05
-2.39316969931915e-05
-1.89553061004495e-05
-3.50707610958884e-05
-3.88645491082532e-05
-3.2666715674036e-05
-1.18144083497114e-05
-2.60939698342315e-05
-2.45491007731204e-05
-3.44351039425631e-05
-1.84791967952162e-05
-3.87328323928069e-05
-2.93061664074049e-05
-1.74448428248039e-05
-3.46440663928728e-05
-2.89833405359556e-05
-2.38333027406944e-06
-1.83988767652331e-05
-2.85758154953881e-05
9.29309072657818e-07
-3.00879582049777e-05
-2.99249519400406e-05
-4.91241144257748e-05
-1.67327533285121e-05
-2.82906481704198e-05
-2.60770167345048e-05
-1.48901020931464e-05
-3.10762083661245e-05
-3.99136719665109e-06
-4.43653547263103e-06
-2.72414660214113e-05
-6.89897095722212e-06
-5.27370458275457e-06
-8.17208781001122e-06
-4.0902519675491e-06
-1.70854779399311e-05
-1.31683787486348e-05
-1.31924829366216e-05
1.77828485521514e-06
-2.59158691309158e-05
-2.06649832829976e-05
-1.15997206730209e-05
-1.97233266387928e-05
-5.43111103854484e-05
-2.34491921845933e-05
-1.48913106163867e-05
-6.59685413382868e-06
-3.32867089473942e-05
-4.06026122912745e-05
-2.9079129051654e-05
-1.2099758363289e-05
-1.11007381227333e-05
-2.64059263011194e-05
-2.46232231291293e-05
-2.64164950203702e-05
-9.68628669390267e-06
-1.50628156999728e-05
-2.52749741952195e-05
-1.53728618854916e-05
-1.66224297579124e-05
-2.79396471728787e-05
-4.12440797204944e-05
-2.76863735148222e-05
-3.20503398516209e-05
-1.4539587398802e-05
-4.3143967148738e-05
-9.17705807896474e-06
-3.05906874078435e-05
-9.74921181723805e-06
-2.26713634187668e-05
-3.33326711760126e-05
-3.12738026844795e-05
-1.44086097797221e-05
-1.67479955368412e-05
-3.44408917301312e-05
-5.01479292698699e-06
-1.4283624260253e-05
-3.68913421840085e-05
-3.04993112746672e-05
-2.17179138364116e-05
-2.11769448295033e-05
-2.46003686022537e-05
-3.44845310752219e-05
-3.94164733211455e-05
-3.50210411105731e-05
-1.61788139720765e-05
-3.4590169880444e-05
-2.62277989875614e-05
-3.3357130856362e-05
-1.69244859157153e-05
-1.07553258256068e-05
-2.52252515888069e-05
-2.05042056693467e-05
-2.05128237087785e-05
-3.57748944027348e-05
-1.68883895524909e-05
-1.09185651890746e-05
-1.77133822953277e-05
-4.5507254407406e-05
-5.75019501452844e-06
-2.49756672773288e-05
-4.03633566692238e-05
-6.88239593413818e-06
-3.19039615761508e-05
-2.79838993711479e-05
2.86628725219666e-06
-1.82560050671192e-05
-3.67046217821645e-05
1.79257198744411e-06
-1.45849992647756e-05
-2.65298061240086e-05
-2.26644086939546e-05
-2.09002972981053e-06
-3.17135993268422e-06
-2.46686737213388e-05
-3.01862780808753e-05
-8.14039892179296e-06
-3.97122677508624e-05
-1.94219850163281e-05
-1.69723463355474e-05
-9.64136952932685e-06
-2.0074399725719e-05
-1.00248004553561e-05
-6.11642435644798e-06
-3.41016241648042e-05
-2.00686699617658e-05
-1.06838942998139e-05
-1.62098760508554e-05
-3.05213057404814e-05
-1.20713222955436e-05
-4.01075774521079e-06
-2.47786533007985e-05
-1.6078853916214e-05
-1.68058449316247e-05
-1.04050961120921e-05
-2.39295245623345e-05
-2.37000641462427e-05
-2.2271889178122e-05
-1.45052930923106e-05
-2.67648671453961e-05
-3.0067958450679e-05
-2.74052382143978e-05
-2.25382461989526e-05
-2.87973675749487e-05
7.2518736439013e-06
-2.09684526832059e-05
-2.65801795120361e-05
-3.05289053313158e-05
-2.13529352436276e-05
-1.72143502268532e-05
-2.78206201672986e-05
-2.03804860822547e-05
-1.12425738376711e-05
-2.80912751089725e-05
2.94860482846058e-06
-2.39129619192565e-06
-2.99485388739696e-05
1.53683937690622e-05
-1.10628935349944e-05
-2.9350082162474e-05
-4.29292114418026e-05
-6.39551543739422e-06
-3.35030927826197e-05
-2.29611508757783e-05
-3.24517864870711e-05
-3.08738778674778e-05
-1.53370089340187e-05
-2.08008066763326e-05
6.01856211610017e-06
-2.11927506668982e-05
-2.38332723036762e-05
-4.9923126767657e-06
-1.28076547087796e-05
-4.55656783743211e-05
-4.18491823980399e-05
-1.59192580019152e-05
-1.70913749797657e-05
-1.1078309191835e-05
-5.67413949823227e-07
-2.55676553500694e-05
-2.06297095538325e-05
-1.2859756495583e-05
-1.64559008663803e-05
-1.05174983255075e-05
-2.28411282481065e-05
-3.66722873515818e-05
-2.46717439385913e-05
-1.9407977156558e-05
-1.14387122393436e-05
-3.46659357234086e-05
-1.78762463073755e-05
-3.32674506424385e-05
-3.18023555985423e-05
-5.27504126888488e-05
-1.87888276600012e-05
-4.2950418058037e-05
-1.32087858815706e-05
-1.94047442404358e-05
-7.02501589107882e-06
-4.31758283608271e-05
-2.6848700836123e-06
-1.07313797627481e-05
-2.90324208422815e-05
2.85236969112422e-06
-3.38208982249343e-05
-4.25097614471177e-05
-3.31843583683795e-05
-1.32762296101062e-05
-2.19062199876472e-06
-2.87324787545249e-05
-5.40826989162031e-06
-8.10281253487455e-06
-6.99767333505682e-06
1.17643698742739e-05
-3.13174615508125e-05
-4.33901627371102e-05
-1.87640717596504e-05
-2.69976415451124e-05
-3.51984382046613e-05
-3.82126721097827e-05
-3.24205289803459e-05
3.87201864425008e-07
-1.90021521419814e-05
-2.10700521054395e-05
-2.06480161566617e-05
-3.03350209807771e-05
-2.70254092864315e-05
-3.70592292841393e-05
-3.20908586174582e-05
-5.70255127908553e-05
-3.02966050245594e-05
-1.42973675839429e-05
-2.19950419812342e-05
-8.4476095205904e-06
-1.35537565138645e-05
-2.54409125929792e-05
-1.2184821591966e-05
-1.35493249447432e-05
-3.25178064455573e-05
-4.29842278793848e-05
-8.17844509801984e-06
5.00250057849223e-06
-1.02314513607113e-05
-1.88112760193049e-05
-5.35875388028099e-06
-1.07431743690903e-05
-1.79232933425231e-05
-1.70992721709283e-05
-1.6749597935122e-05
-3.09728398179957e-05
-2.64796544573229e-05
3.2628220191716e-06
-1.29343631552556e-05
-2.05796390523208e-05
-1.17560543793547e-05
-8.06540886398108e-06
-2.73826758652544e-05
-3.06030044664635e-05
-1.78388310020134e-05
-3.25940549145458e-05
-1.38309825159316e-05
-2.31450625495613e-05
-3.70180488101498e-05
-3.40423384732354e-05
-2.60859369436921e-05
-3.24053112268843e-05
-1.78769689114987e-05
1.7848101738659e-06
-3.14085548349217e-05
-5.0419048281919e-06
-2.02424162614035e-05
-9.16094961606247e-06
-1.61793921124517e-05
-1.81504868526568e-05
-1.65293672807354e-05
-4.52053726508559e-05
-3.13931253128905e-05
-1.03179681103982e-05
-1.52285999648857e-05
-1.52128488653157e-05
-2.13206185925628e-05
-2.46969338659431e-05
-3.24511754738395e-05
-1.73255150083859e-05
-8.09661604886038e-06
-2.43904373184084e-05
-4.14144344789996e-05
-3.46862213117584e-06
-1.01235043153457e-05
-2.44918002953741e-05
-1.4060282734929e-05
-2.82842806824614e-05
-1.15175488122994e-05
-3.54185455804869e-05
-2.98827086357937e-05
-3.45576455276575e-05
-2.44994786087027e-05
-1.12665557372011e-05
-2.28573070570032e-05
-3.12156850682329e-05
-2.65964033607678e-06
-2.72632493502735e-05
-1.89155379648563e-05
-2.02742985676068e-05
-7.03050953860975e-06
-1.22120369372438e-05
-1.80817805776145e-05
-8.37646381166284e-06
-1.76225930599997e-05
-2.9293147639067e-05
-1.49908248580298e-05
-3.33135521515422e-05
-4.54483317649051e-05
-2.20647731981539e-05
-2.84033378700481e-05
-2.24316942113494e-05
-2.06866008208126e-05
-3.27368126886918e-05
-3.56780426744805e-05
-3.08890804688412e-05
-1.67526653489818e-05
-2.71026908889026e-05
-9.12961001788575e-06
-3.30102221688253e-05
-1.00042597321039e-05
-3.74951511101037e-05
-1.44014555278572e-05
-4.83981297333721e-05
-2.62402282386975e-05
-1.19670446196143e-05
-1.31943060207908e-05
-3.97251345690532e-05
2.78542806398257e-06
-1.14163361564202e-05
-5.41042735964975e-06
-2.02509382273344e-05
-1.77027005622589e-05
-2.39989181036341e-05
-2.75699631606605e-05
-2.99079058379336e-05
-2.13422567916529e-05
-2.33140930977738e-05
-1.48736460991259e-05
-3.11318162382072e-05
-2.89499417862222e-05
-2.59160249866268e-05
-1.02568917319358e-05
-3.78364030086706e-05
-3.5196408933407e-05
-4.25044727594112e-05
-9.9363969745024e-06
-1.66617281048889e-05
-2.05014769441767e-05
-2.95613528903884e-05
-2.55639332194162e-05
-9.02354185788858e-06
5.974655387497e-06
-9.00577318346214e-06
-4.13435604098802e-05
-3.10342649350127e-05
-2.92799583426244e-05
-1.85329062741059e-05
-1.91651123483388e-05
-1.79562837729072e-06
-2.59884935446013e-05
-1.44164073347235e-05
-1.87527798511366e-05
-1.29772812277019e-05
-2.18084912568142e-05
-8.77796726273629e-06
-1.44046382919054e-05
-2.14987828936283e-05
-3.96608640930318e-05
-1.30763638180709e-05
-1.99251871537918e-05
-2.0814678889794e-05
-1.27951236251734e-05
-2.00374361254319e-05
-1.86252467528475e-05
-3.20258030029385e-05
-1.93868243744168e-05
-2.50463637845312e-05
-1.33768579211779e-05
8.07044329895343e-06
-1.61323412921748e-05
-3.06817978509924e-05
-2.12212527169452e-05
-2.89309474434052e-05
-1.41515499611098e-05
-2.78804233405869e-05
-5.92898978962533e-06
-2.95421335591835e-05
-4.10279113796226e-05
-4.93239240947867e-06
-2.33232878970714e-05
-1.30040812712181e-05
-2.94937068231755e-05
-1.47947118222323e-05
-2.40577500571252e-05
-4.01444087883663e-05
-2.37694217489032e-05
-2.86695519232806e-05
-2.45903211944054e-05
-2.15072198880491e-05
-2.04546051189149e-05
-2.73116357177255e-05
-2.17048448980306e-05
-3.5596664027006e-05
-3.6785997874644e-05
-1.04103658775434e-05
-3.02385184321477e-05
-3.40501746002579e-05
-2.68049485338197e-05
-1.02455990722709e-05
-9.80176293776897e-06
-1.46059319196688e-05
-5.43938773780208e-06
-1.70055704671837e-05
-1.87647576749593e-05
-4.02246880133221e-05
-1.03072425842211e-06
-2.07098171438294e-05
-1.66715783562221e-05
-3.54614306707522e-05
-1.60816137295116e-05
1.67049078191625e-06
2.15119738924889e-06
-2.09967245395728e-05
-6.67892729514339e-06
-1.47340986080056e-05
-4.02859337434662e-05
-1.76182961756239e-05
-9.46165675176574e-06
-1.97321093403166e-05
-3.27309555643854e-05
-3.29558483553791e-05
-1.1607176890976e-05
-1.02750792598612e-05
-2.74963916698501e-05
-1.76020253103457e-05
-1.9889589497894e-05
-3.01708109672647e-05
-2.79466254616817e-05
-3.10014394941159e-05
-1.93209884816934e-05
-4.08560956800804e-05
-1.55019560585726e-05
-8.35459742799075e-06
1.00979878026565e-05
-5.32412362702147e-05
-1.82218903300801e-05
-3.41819793176355e-05
-1.69101076273869e-06
-4.47521014348733e-06
-2.93463848758589e-06
-4.82339640463439e-05
-1.47631475433929e-05
-1.96726255046941e-05
-8.1504618531624e-06
-2.92804914793723e-05
-1.0131022976151e-05
-2.1578668323695e-05
-4.969785907698e-05
-3.49153462372927e-05
-6.77872121994705e-06
-1.83330120777605e-05
-3.10142417881479e-05
-3.74697779080531e-05
-2.45423943038968e-05
-8.04071039268156e-06
-1.77353445593006e-05
-3.29879547141675e-05
-1.73926753397374e-05
-3.37204073243022e-05
-5.76737265126373e-06
-3.6322934491152e-05
-1.20800247124363e-06
-5.26047893344472e-05
-1.58795473017514e-05
-9.91425804903934e-06
8.14900029036889e-06
-4.05242780543823e-05
8.80683808448181e-07
-2.56384028062271e-05
-1.72453767111221e-05
-2.5194742033829e-05
-1.96888459671729e-05
-3.94476582805781e-05
-1.93157212756992e-05
-2.1822374439911e-05
-4.66003100023928e-06
7.93273365310248e-06
-1.15667978330841e-05
-1.93303689989942e-05
-2.2255432877742e-05
-1.60639347832643e-05
-1.20685314561601e-05
-2.98991492869616e-06
-2.83849852868951e-05
-2.98565537433221e-05
2.420168327977e-06
2.93842630500447e-06
-1.29944683825908e-05
-2.66215467433151e-05
-3.80370211032403e-05
-4.05916486921434e-05
-2.46420721750086e-05
-4.30194476719291e-06
-1.12285510423447e-05
-3.24539117862886e-05
-7.71606897814831e-06
-1.85538125672687e-05
1.08373400340791e-06
-1.75739292401864e-05
-1.40131064036387e-05
-1.22810588260826e-05
-2.15974407371475e-05
-1.612486797157e-05
-3.10976029177314e-05
-2.96282822472747e-05
-1.57656682930395e-05
-3.30842079903589e-05
-5.24479242492934e-06
-2.43809514465957e-06
-9.99776202611322e-06
-1.25525447755007e-05
-1.18140405810806e-05
-1.94263012497561e-05
-2.50756765795719e-05
-3.03834745639887e-05
-4.72782232496793e-05
-4.74002867466644e-05
-3.803581594269e-05
-1.86323673134149e-05
-4.15161411873972e-05
-2.35061299757847e-05
3.04098887073115e-06
-6.13011125305254e-06
-4.26606361966899e-07
-4.55501441616986e-05
-1.5033343181091e-05
-1.4443324733267e-05
-2.11086851563605e-05
-7.56389968391533e-06
-2.06869547262647e-05
1.29483625875018e-05
-5.42794097463693e-05
-2.29895419284087e-05
-9.53035308269302e-06
-5.04780737326842e-05
-1.62701691827921e-05
-2.65991603275485e-05
-2.5592743353409e-05
-2.22118409993122e-05
-3.8606863171429e-05
-3.94721831775999e-07
2.23584259306687e-06
-2.09487790196856e-05
-1.77076963994423e-05
-1.66647760515283e-05
-3.02732594025585e-05
-4.80173221409017e-05
-2.46843328118131e-05
-2.24836752598204e-05
-3.70294436135132e-05
-3.93252499294334e-05
-2.14279823575309e-05
-4.97263488597802e-05
-2.08336954289328e-05
-6.41402612195264e-06
-4.05641258379112e-05
-2.23822645199687e-05
-1.53785219164673e-05
-5.17564183981946e-06
-3.12002644429611e-05
-1.8731993940893e-05
-4.05551443020685e-05
-1.53270116651818e-05
-1.54999618425223e-05
-2.61363674607151e-05
-1.46301366708613e-05
-2.09434767522268e-05
-3.91222966363371e-05
-2.7860135572508e-05
-4.51872868412641e-05
-1.87114792503286e-05
9.17127341052391e-07
-1.63460313135867e-05
-1.26203100451325e-05
-5.185836855673e-05
-1.03634911160026e-05
-1.53581151120392e-05
-2.60226326099658e-05
-2.97212672832673e-05
-2.15903379297767e-05
-2.55322746642919e-05
-1.39795475260861e-05
-1.28907124275751e-05
-1.94229569240529e-05
-4.32777526708057e-05
-2.27751898319987e-05
-2.73722089199639e-05
-2.92001093058132e-05
-2.36129324046784e-05
-1.30514142113521e-05
-4.77421305691411e-05
-2.27026098189547e-05
-3.16988197308487e-05
-1.94933118986349e-05
-2.03245836438436e-06
-2.12182796102349e-05
-5.4342025461022e-05
-1.11321981155414e-05
-1.20621464732075e-05
-1.26466313172123e-05
2.47972853593667e-06
-3.80409186055368e-05
-1.22225453460173e-05
-1.99088973985773e-05
-9.58122236135018e-06
-7.29677875182577e-06
-1.3206552096068e-05
-2.23334759204342e-05
-3.37673257301149e-05
-1.24100125368616e-05
-3.05972983598236e-05
-1.82198110894435e-05
-3.61785266872616e-05
-3.5324448494297e-05
4.30991637261041e-06
-9.61129400069448e-06
-2.20540438160504e-05
-2.7422009801699e-05
-2.29795679530371e-05
-2.54972462188722e-05
6.43368200270745e-06
-2.47819011442254e-05
-1.07003427510429e-05
-3.45847733678892e-05
-2.80653103063037e-05
-1.96007788625363e-05
-7.96593872099249e-06
-5.94758441263743e-07
-2.77216385866048e-05
-8.07150997744375e-06
-1.56186898990431e-05
-3.13539525180347e-05
-1.82536364097339e-05
-1.32100510583632e-05
-1.96881923379814e-05
-3.40831890903231e-05
-1.41342440774951e-05
-2.41633743287298e-05
-4.29657964687452e-05
-2.62629061934303e-05
-1.9688192778056e-05
-1.48133759418293e-05
8.11932432223893e-06
-2.48236621647016e-05
-3.9424910582896e-05
-2.13754653043548e-05
-2.55710707075089e-05
3.95244003779535e-08
-2.2624877214368e-05
-5.42048537817714e-06
-3.49511367394269e-05
-4.31172110697579e-05
-2.60799331073427e-05
-3.2415857951487e-05
-1.01355794986587e-05
-2.30433614946456e-05
-5.35112405280599e-05
-2.01211448638329e-05
-2.30174659872573e-05
-1.1152219282041e-05
-3.54488624272861e-05
-1.05141516567544e-05
-2.79227931449975e-05
-4.30181371236227e-06
1.49921758898794e-06
-4.66824747321931e-05
-2.09709333594471e-05
-2.42656372192798e-05
-1.88208250282249e-05
-2.91186922171685e-05
-3.99625481972382e-05
-1.33256716296281e-05
-8.58554531907007e-06
-2.06262434053408e-05
-2.18164028277299e-05
-1.60102378093217e-05
-2.22102951819198e-05
-3.37816280613205e-05
-9.37325626374491e-06
-2.31299171941033e-05
-9.74718934330763e-06
1.84005222516227e-06
-1.03077923985019e-05
-3.2466095524323e-05
-5.83592905761848e-06
-1.39504606622152e-05
-1.41550196007402e-05
-2.60666264008355e-05
-4.05513817259964e-05
-2.77765745331288e-05
-2.97692748224174e-06
-1.10745653615101e-05
-8.25770886039619e-06
-1.44413874370906e-05
-5.40251889783452e-06
-1.90515417659654e-05
-5.07353868403546e-06
-2.40763463983218e-05
-2.35839189134745e-06
-2.13421716231472e-05
-3.10821706590405e-05
-2.00412899609848e-05
-2.75653361629797e-05
-3.61798674928107e-05
-7.27715790956242e-06
-4.10783883687371e-06
-3.98176003355051e-05
-2.47996514314405e-05
-2.31675832168041e-05
-4.43409997109749e-05
-1.95870631255969e-05
1.48547162592933e-06
-7.55268871120014e-06
-2.67810613695043e-05
-2.48863521243112e-05
-1.43874948974919e-05
-2.00972434228992e-05
-2.97981724536152e-05
-3.12464472184997e-05
-4.28595937909493e-06
-4.06215722336124e-05
-1.75029802710984e-05
-1.38782598040908e-05
-3.08844332425931e-05
-5.41828738801618e-06
-1.72783985098728e-05
-1.77066262159307e-05
-1.09373449403157e-05
-3.0906478064178e-05
-3.43273763391278e-05
-6.02332358144058e-06
-2.96930503981279e-05
-1.66388152540478e-05
-7.93867866006818e-06
-1.10780404075069e-05
-4.83605900138664e-06
-1.00015549478446e-05
-2.29007593520767e-05
-2.57256538960443e-05
-1.29682543511669e-05
-1.79567228198153e-05
-1.54046095245221e-05
-3.78141164290892e-05
-1.29690986500732e-05
-8.56546693014639e-06
-2.32177571299622e-05
-2.07683862550153e-05
-2.78501382564009e-05
-3.70532010228745e-05
-2.84896495889812e-05
-2.4741967919748e-05
-3.1078119737021e-05
-1.50310394451254e-05
-7.03936657291273e-06
-2.24765603424167e-05
-1.32597276173887e-05
-1.39659073420242e-05
-2.85536695466919e-05
-1.81412470022906e-05
-2.95325666674181e-05
-1.77548415819293e-05
-1.26497058742814e-05
-9.69021397701031e-06
-1.18837628568173e-05
-2.20185887267727e-05
-9.96634882277675e-06
-3.7143523035988e-05
-3.99836341300438e-07
-3.02075715546908e-05
-1.02673743086414e-05
-3.09092496040835e-05
-1.71655464618003e-05
-1.37138854417785e-05
-6.34695196260896e-06
-4.25016083173056e-05
-2.89118084940375e-05
-4.2619103982615e-05
-3.65063121039748e-05
-1.94647202079546e-05
-2.43671302559008e-05
-1.24586592124448e-05
-3.14524157927974e-05
-1.23289235639756e-05
-1.45078614116989e-05
-2.60487858309344e-05
-1.31979692056051e-05
-5.53397561984301e-06
-2.3693938090925e-05
-1.17603894358359e-06
-3.54404136260757e-05
-3.56171033186785e-05
-2.67522243572689e-06
-2.45491459643385e-05
-4.45954238629008e-05
-1.62855009855846e-05
-4.86400637995727e-06
-3.83882629184917e-05
-1.25937779784307e-05
-7.95348739307408e-06
-6.57128562011944e-06
1.21235753117542e-06
-9.09841047751828e-07
-2.22467470885321e-05
-2.49982067317563e-05
-1.21653397186641e-05
-2.75289351785686e-05
-5.60395283487359e-05
-2.00050947422024e-05
-2.07198645162029e-05
2.36141511144701e-06
-5.70499869850315e-06
-2.05705939241493e-05
-3.02638194802799e-05
-1.20545530135704e-05
-2.45584931507206e-05
-2.13525687918724e-05
-1.42957604753375e-05
-1.02205764112387e-07
4.98806588044662e-06
-1.82909134251149e-05
-4.09934750651207e-05
-2.74693015723824e-05
-4.0696901272595e-05
-2.11108129579639e-05
-8.98567467085292e-07
-2.44488502589049e-05
-2.51811202534442e-05
-2.72380882828884e-05
-1.20836878570837e-05
-3.69613631427876e-05
-1.31336939864482e-05
-3.61601069497876e-05
-8.30791804748958e-06
-1.73271008057346e-05
-2.55519080230579e-05
-1.3868925677999e-05
-3.7213941019057e-05
-1.15939239500279e-05
-2.26898630206783e-05
-1.06710957965234e-05
-2.77333123492289e-05
-3.62843093817749e-05
-2.23651941181628e-05
-1.58641782813762e-05
-4.87024526922245e-05
-3.60804644424323e-05
-3.49167189613486e-05
-1.33637017797992e-05
-3.69183557642493e-05
-3.74595313649149e-05
-1.84231769571997e-05
-3.09866643763462e-05
-2.46329279965165e-06
-3.20228365000938e-05
-3.48518437378874e-05
-1.76438055012084e-05
-2.47926647410704e-05
-1.81538743577085e-05
-1.25488104898984e-05
-1.00175651814774e-05
-1.65517122020171e-05
-1.86103819790925e-05
-1.05357327587147e-05
-2.23113117429548e-05
4.8230539330268e-08
3.70583846331402e-06
-1.758713067918e-05
-2.03080718100548e-05
-4.38161982090271e-05
-5.34299251127549e-06
-1.36979631911962e-05
-5.2696247267353e-06
-3.93604391451249e-05
-8.40661391091831e-06
-1.63352748828566e-05
-4.65502880144501e-05
-2.73338558372651e-05
-2.48960929698466e-05
-3.0357647946814e-05
-2.65352017381811e-05
2.5273765068235e-06
-2.92479043120009e-05
-3.32438672555728e-05
-2.24892364177409e-05
-4.2965482431894e-05
-1.73358294398672e-05
-1.55889270252369e-05
-2.71650597960697e-05
-1.92755796752334e-05
-3.55585083073576e-05
-3.03856825051234e-06
-3.11161480849832e-05
-1.84291843793072e-05
-1.93933862987697e-05
-5.15465788615158e-05
-2.83790776788924e-05
-3.27810174456479e-05
-2.30699902755994e-05
-2.50320843488668e-05
-2.6294411387008e-05
-2.21058128386063e-05
4.47456584646261e-06
-1.60141021929481e-05
-2.54379953238983e-05
-2.64486073467732e-05
-1.5936678841932e-05
-2.34967409573847e-05
-2.43051779052778e-05
-3.4566374420677e-05
-2.48387200377087e-05
-3.40571058151045e-06
1.15921001759347e-05
-3.91795351798983e-05
-1.31854660890669e-05
-2.55692151187686e-05
-3.39232024240231e-05
-3.45035681749822e-05
-2.37473277380716e-05
-1.75524337030906e-05
-1.4079211825976e-05
6.58904791774236e-06
-3.68610370229496e-05
-2.85389312776664e-05
-3.13332359012505e-05
-1.52956467977602e-05
-9.41420608230384e-06
-2.33062036006784e-05
-2.86266852269945e-05
-3.72424744071879e-05
-2.56039858861469e-05
-3.73604447441373e-05
-3.62587525417098e-05
-1.98191192978272e-05
-1.56602804846308e-05
-1.56823519918206e-05
-1.83360094118429e-05
-3.37139909025981e-05
-2.7355007793887e-05
-6.36966684427594e-06
-9.42311574990831e-06
-3.27860605711427e-05
6.78408163132985e-06
-3.79826253873807e-05
-2.08869450312242e-05
-1.77809268553731e-06
-1.2518197866581e-05
-2.20225392253986e-05
-2.97271580854224e-05
-5.03018545132811e-05
-1.19214937796187e-05
-3.4418344906828e-05
-2.7546153634826e-05
-1.42425313010503e-05
-2.49679129340955e-05
-1.0408897957901e-05
-2.82236081345398e-05
-3.59893378693354e-05
-1.70643452703054e-05
-6.85022519841653e-06
-1.95332483340755e-05
-3.76828787896333e-05
-2.40937029948057e-05
-2.57127486138393e-05
-2.46574224744244e-05
-1.33771682073862e-05
-3.49794888849973e-05
-1.64523970735144e-05
6.81418331655005e-06
-1.47900430869607e-05
-1.42971945544807e-05
-8.86222411102654e-06
-1.92085550959079e-05
-4.14269963969018e-05
-2.48340744027418e-05
-1.86549858992571e-05
-1.1514978427372e-05
-1.37655522268088e-05
-1.95585837563478e-05
-2.88849503811079e-06
-1.50232166747547e-05
-2.82515908567009e-05
-1.33267409328132e-05
-4.49680580182174e-05
-7.81907662617794e-06
-3.45210373383538e-05
-3.92207891373003e-05
-1.6275749233459e-05
-1.7599490186571e-05
-1.96593416718046e-05
-1.21134693576836e-05
-1.7424587320384e-05
-4.54759614789942e-06
-2.08986890944412e-05
-3.99774101472292e-05
-7.75587369030398e-06
-3.06081032489204e-05
-1.05486682258846e-05
-3.07702915420409e-05
-2.19363850536618e-05
-3.55062218229377e-05
-8.27630576838912e-06
-5.29098009626132e-06
-1.79562913842891e-05
-2.29314247163187e-05
-2.20156534796243e-05
-2.5844851666759e-05
-1.35504330007485e-05
-4.4418298466961e-06
-3.61975626692288e-05
-4.17284529663466e-05
-2.6742796512394e-05
-2.19540643006461e-05
-3.49869675949639e-05
-3.75293290084371e-06
-1.21642487737333e-05
-2.98447765504257e-05
-2.45486778417973e-05
-1.59145529546189e-05
-2.96879610338417e-05
-3.64162779089197e-05
-1.53192700672323e-05
-4.41169571874215e-06
-3.34811375567101e-05
-1.03217979492048e-05
1.31524531486346e-07
-6.05957654430085e-06
-2.22523977417887e-05
-3.60652760205203e-06
-1.12280104478154e-05
-2.39296155685579e-05
-4.59155116932304e-05
6.97066155966901e-07
-3.90161146038236e-05
-1.85502373975063e-05
-1.53003833675337e-05
-2.42870013684756e-05
-2.59384469701741e-05
-3.04508816680966e-05
-3.90389344815925e-05
-3.23825045485368e-05
-1.87653703714899e-05
-2.62850310853599e-05
-2.33574432499187e-05
-1.85065286004749e-05
-2.14925983934643e-05
-2.27155557460323e-05
-2.18836876116993e-05
-3.91435689637377e-05
-3.67453103882617e-05
-8.94936220692842e-06
-1.13772320341768e-05
-3.12144269887398e-05
-3.64617032240883e-05
-3.79060471371233e-05
-2.86890491228338e-05
-3.83619262879908e-05
-1.18202246820613e-05
-2.49085896907313e-05
-1.73624864594224e-05
-2.99928031034054e-07
-5.73686290269215e-07
-1.87804722591419e-05
-2.46150053291669e-05
-4.09860654564678e-05
-2.65775680398139e-05
-2.64617357077859e-05
-2.13118313582646e-05
-1.10548992337419e-05
-2.1188574549944e-05
-2.1663372994806e-05
-4.40195167520763e-05
-2.40405986793328e-05
-3.32311091505318e-05
-2.08106090699824e-05
-1.61772510077154e-05
-3.13116502186616e-05
-1.50555281047809e-05
-1.22901343841698e-05
-3.10959717182883e-05
-2.14581501427554e-05
-2.61727045423379e-05
-2.2644469525283e-05
-2.72192463591572e-05
-4.0908212875468e-05
-2.59585199351524e-07
-7.75904191870608e-07
-1.17866611805325e-05
-3.81829921832702e-05
-3.23938672492394e-05
-2.41842728039039e-05
-9.61021806642349e-06
-1.36513140125419e-05
-3.96624179183097e-05
-1.47801825049578e-05
-1.76931012383326e-05
-1.51481664468999e-05
-3.43493130142175e-05
-3.21785143011899e-05
-2.99591331260037e-05
-2.97543734541126e-05
-1.41001118039641e-05
-1.68684052087273e-05
-2.2102417800277e-05
-3.98003424220174e-05
2.10920289013661e-06
-3.31811079257049e-06
-4.47367975195111e-05
-3.16710116043215e-05
-2.6219888745851e-05
-2.59662197847013e-05
-2.26764636870891e-05
-1.54764533596145e-05
-9.7172096269166e-06
-3.0494620578458e-05
-1.53406043580704e-05
-3.15733620476338e-05
-2.37077464775553e-05
-6.1328584173586e-06
-1.93152985362105e-05
-3.01800407883872e-05
-1.7730783681798e-05
-4.63928599020586e-05
-1.93630929298859e-05
-1.56374065179347e-05
-3.75100334781925e-05
-1.12176782218071e-05
-8.8960819921248e-06
-5.13845091504426e-06
-2.67599990113764e-05
-1.34575349394432e-05
-3.58031967016446e-06
-5.91360872587478e-06
1.27783191562356e-05
-1.68941147393977e-05
-1.07826067953465e-05
-1.66763772207814e-05
-2.63160571648255e-05
-2.07386178027114e-05
-2.93896714310954e-05
-7.69953095844397e-06
-5.80414244989023e-06
1.97448041300309e-05
-4.83296928594223e-06
-3.15364956598699e-05
-1.92098710416611e-05
-1.72375381042116e-05
-3.19767369525956e-05
-2.56491481503397e-05
-2.55464548454679e-05
-1.33757343579714e-05
-2.04807638154468e-05
-2.53969470797521e-05
-2.93437696609382e-05
6.25489128051198e-07
-5.8031163821069e-06
-2.34941972086116e-05
-7.16190816045427e-06
-1.75129097996342e-05
-1.72885336206504e-05
-2.4562066389812e-05
-1.23714300860944e-05
-5.97488055175265e-06
-3.85549242619535e-05
3.8096395354534e-06
-2.56905862220742e-05
-1.78383871205485e-05
-9.80855281733703e-06
-4.12060156823882e-05
-2.68527440605901e-05
-1.80950042112732e-05
-2.49906150967269e-05
-4.85482756891681e-05
-2.60747522633665e-05
-2.86907776399227e-05
-2.71662664324131e-05
-6.46416665759417e-06
-1.24697450618073e-05
-1.91343984410174e-05
-3.68155810989369e-05
-1.49666980923369e-05
-2.48163202820242e-05
-1.09795458993461e-05
-1.20431840187726e-06
-1.4221111209586e-05
-3.52825725811835e-05
-1.31044907554646e-05
-1.28686232722101e-05
-3.2159351299454e-05
-4.56261837839846e-05
-2.45628923444743e-05
-2.6626030023381e-05
-2.23688286129261e-05
-2.11707551984171e-05
-2.33520627233204e-05
-3.25734037376732e-05
-2.80587487597797e-05
-3.58850934062346e-05
-1.20950554994277e-05
-5.65981782024103e-06
-2.31288326323939e-05
-1.83432843320321e-05
-3.15604816168274e-05
-3.60335363975737e-05
-2.31558621929768e-05
-2.40474117489735e-05
-6.10061856287878e-06
-1.78976547824537e-05
-4.00044745001295e-05
-3.19840093532152e-05
-1.70007185113506e-05
-1.4618328490187e-05
-4.70737988682112e-06
-2.84134911375764e-05
-2.0241226181306e-05
-2.80808515002703e-05
-3.43629827199556e-05
-7.49415834808862e-06
-3.47962550033164e-05
-1.74270944001232e-05
-2.74296005134757e-05
6.69975556566658e-06
-3.74270888372201e-06
-1.09530138769551e-05
-3.19512396766911e-05
-4.77049520838365e-05
-2.51068535167598e-05
-2.40742635135829e-05
-3.60205101691954e-05
-5.17714849713116e-06
-3.40446134272682e-05
-2.04089692872375e-05
-5.28177158642303e-05
-4.63876758196317e-05
-1.39846298877754e-05
6.81816525256159e-06
-1.08815524444874e-05
-7.51107014625852e-06
-4.27307407654947e-06
-3.10815721649861e-05
-1.66426992933698e-05
-2.15452937649465e-05
-1.7976142812386e-05
-1.17216283678612e-05
-2.30673751664681e-05
-3.02057102538607e-05
-4.32147214395827e-05
-3.54574815323637e-05
-3.10315911863446e-05
-2.78270158288995e-05
-3.82175351772984e-06
-4.35710137333765e-05
-1.53449292425549e-05
-3.51365229272568e-05
-3.68631228173453e-05
-2.77800447810818e-05
-2.11930871316235e-05
-2.36270208266961e-05
-1.83121301802221e-05
-2.50326343627247e-05
-2.1994972460223e-05
-1.44158265656571e-05
2.60038180589617e-06
-1.15992828403841e-05
-3.83658285103238e-05
-1.46060531167517e-05
-1.53926585401073e-05
-3.08389496710655e-05
-1.10586415135391e-05
-2.70195339834249e-05
-1.84918743994129e-05
2.93090063878517e-06
-2.71291764956815e-05
-2.38926390736218e-05
-3.87646963101975e-05
-3.62527919287038e-05
-2.77672414256157e-05
-3.42118692593407e-05
-2.65217170114204e-05
-4.14733365946461e-05
-3.23826049778345e-05
-3.98761857035686e-05
-3.70192675719453e-05
-2.05209424761167e-05
-2.60297371881768e-05
-8.0548102232854e-06
-5.9080456848017e-06
-9.00125956777075e-06
-1.89368346800509e-06
-8.05965431038391e-06
-3.39269815317993e-05
-2.0959058853557e-05
-3.82353701719096e-05
-1.14882313992569e-05
-2.66487498169481e-05
-2.06294078380995e-05
8.32095471307382e-06
-5.794474151769e-06
-2.00848949552653e-05
-8.42068086569699e-06
-2.52947718937549e-05
1.69517287401624e-06
-3.41524479177825e-05
-2.12176030820096e-05
-1.81660448502797e-05
-1.71022448621262e-05
4.41084634108506e-06
-2.17297962811896e-05
-1.99499382527076e-05
-1.36400454136217e-05
-2.00772339706518e-05
-4.03612191637438e-05
-1.5142586785537e-05
-1.33903980158633e-05
-4.87374787727209e-06
-1.70247621854832e-06
3.10616909139211e-06
-1.6055085219487e-05
-4.03973958094317e-05
-8.67628932151502e-06
-3.05288009662951e-05
-2.08042503592613e-05
-1.65296404917569e-05
-2.35151191977224e-05
-5.19443342797067e-05
-2.67121015092166e-05
-3.55423994637369e-05
-2.95565052310463e-05
-2.70992382388302e-05
-2.70431756128659e-05
-1.48384905980063e-05
-3.90802222064205e-05
-3.81497219469172e-05
-3.61353210349379e-05
-1.55245831472537e-05
-2.90125959812562e-05
-3.32555724977959e-05
-2.08249220668095e-05
-2.77368467960503e-05
-2.14338322289823e-05
-2.68066361759417e-05
-2.81110906727684e-05
-4.22820017461942e-05
-1.20859088198264e-05
-1.81270940441351e-05
-1.76659707375918e-05
-2.93681205304034e-05
-2.47318386594629e-05
-1.50563250886614e-05
-1.45203810703833e-05
-1.79240181146474e-05
-2.22943109925438e-05
-3.14918849218419e-05
-3.73594240452899e-05
-7.08498712486739e-06
-1.03577664702332e-06
-3.33826733786545e-05
-2.4020888749825e-05
4.21083185854688e-06
-1.79156579971735e-05
-2.40169437254523e-05
-3.36275056735797e-05
-1.24068097901964e-05
-1.44821196071059e-05
-1.69335214825192e-05
-3.30780356191987e-05
-2.50328788065105e-05
1.24208247804248e-05
1.1768024478536e-05
-1.21075752118429e-06
-2.1247387513334e-05
-2.89880280246134e-05
-3.12589866191144e-05
-2.0722227378134e-06
-3.03510633027018e-05
-1.87287989739757e-05
-9.50827298895101e-06
-9.90263263332477e-06
-2.92621897006707e-05
-3.13288167308787e-05
-2.71227336798385e-05
-1.23310924348899e-05
-2.4544478443741e-05
-8.08630733404467e-06
-1.44921804170087e-05
-2.51994409277914e-05
-2.30741320340727e-05
-1.08979104621706e-05
-3.3717220927221e-05
-2.09857781602159e-05
1.01320612936938e-05
-3.48567469886014e-05
-4.52096659406299e-06
5.50774662964015e-06
-3.66017210557784e-05
2.47063832304186e-06
-9.2409942508096e-07
-2.90050298700996e-05
-3.09963511996998e-05
-2.91274105269498e-05
-2.9026582847816e-05
-3.50353506275141e-05
-3.075108504972e-05
-2.87065117967345e-05
-2.87210390494828e-05
-1.52830756399515e-05
6.96765954942828e-07
-1.83665306283631e-05
-2.82722148993602e-05
-9.53085579738035e-08
-2.38731739685697e-05
-1.80587679270125e-05
-1.7440908410865e-06
-1.203920979457e-05
-2.56601621500626e-05
-2.33472646437478e-05
-1.79262945756366e-06
-1.50641064139539e-05
-3.11269614085977e-05
-1.96719962229287e-05
-8.65937976535212e-06
-3.26182107858453e-05
3.77246272249648e-06
-3.43946074860461e-05
-2.11423723098322e-05
-3.263901078212e-06
-1.49438925468433e-05
-8.69890132693348e-06
-3.51124603992117e-05
-4.12107930782496e-05
-4.15908227948929e-05
-2.38690587800636e-05
-2.8051010226593e-05
-1.94437254324392e-05
-1.78937885765405e-05
-1.43636608404528e-05
-3.07429862658133e-05
-2.68970359631242e-05
-2.4653910384032e-05
-1.09367581228086e-05
-3.56904705846781e-05
-1.99628863458156e-05
-2.53303479435787e-05
-7.37574299750423e-06
-7.94955333691114e-06
-9.96495380587186e-06
-3.88781921126053e-05
-2.77702804429926e-05
8.83766407685295e-06
-7.0548341703635e-06
-1.15136610248417e-05
-1.95848140585117e-05
-2.2555110929369e-05
-1.71646082390478e-05
-4.1850134030372e-05
-2.50768288601853e-05
-1.25121530422995e-06
1.91739721122738e-05
-2.37114002256168e-05
-1.56502741121878e-05
-2.71590468505201e-05
-3.27652849924179e-05
-3.70017111636737e-05
-2.55605392350299e-05
-1.09539086602776e-05
-1.60312837462276e-05
-2.44025008615523e-05
-1.02465916311841e-05
-1.8955852561509e-05
-2.40872922707311e-05
-1.15878996791849e-05
-2.76260660704697e-05
-2.79320916170262e-05
-1.42051788575726e-05
-5.71153524934338e-06
-2.90882991345699e-05
-1.42024076854259e-05
-2.83700037077262e-05
-3.20595499164514e-05
-3.18387475713289e-05
-7.50079049291725e-06
-1.82715424999928e-05
-3.50187909775274e-05
-1.01793354480216e-05
-1.7868636569514e-05
-2.36851193317364e-05
-2.37526972860397e-05
-2.54713839561399e-05
-1.7184908498003e-06
-1.4329338836685e-05
-1.95160484500564e-05
-2.32995299383001e-05
-5.9279290419544e-06
-2.21362606932966e-05
-2.73654069805e-05
-2.08414323483297e-05
-3.26678312122079e-05
-2.95173938141566e-05
-3.39261328351541e-05
6.32034007964411e-06
-3.25003185278941e-05
-1.98623252384716e-05
-4.22098001872787e-05
-7.37080776608569e-06
-3.30011001381593e-05
-2.99881772028887e-05
-2.34084914419149e-05
-1.15451112043527e-05
-4.03886469370135e-05
-1.55482646907486e-05
-4.2051835206298e-05
-2.78816355940973e-05
-3.98816473571337e-05
-3.73587920707243e-05
-3.30036446865303e-05
-2.11316432648494e-05
-3.06501731109028e-05
-3.44696817745932e-05
-3.79033796830623e-05
-2.23914742561868e-05
-2.66620845320686e-05
-9.90468006174593e-06
-2.89658294311575e-05
-2.27431601782389e-05
-2.45587394599799e-05
-1.97442717518569e-05
-1.57515844433774e-05
-4.38054472002711e-05
-1.62604216338859e-05
-4.24325365336148e-06
-2.67319198069776e-05
1.17592875064086e-05
-2.24705428191089e-05
-7.15438143612585e-06
-2.1895200299296e-05
-1.90884024498111e-05
-1.53278974867351e-05
-3.99183578501611e-06
-4.02968074457708e-05
-3.19274995381629e-05
-2.20064937858097e-05
-2.54121661214712e-05
-4.72416306359015e-06
-6.57837342552831e-06
-1.59994573282845e-05
2.42829605948298e-06
-2.50592315626982e-05
-1.61607148135878e-05
-3.55806645505217e-05
-2.93313493871282e-05
-5.45540118379814e-06
-2.92258174381124e-05
-1.02552489288775e-05
-3.43265444961583e-05
-1.69686666836984e-05
-6.87365420084859e-06
-2.2395685256761e-05
-1.77696610208792e-05
-2.81751024711383e-05
-3.06395480332001e-05
-1.12589053741418e-05
-1.52949135039116e-05
-2.29165569171254e-05
-1.44734989796012e-05
-1.31186598134626e-05
-2.64289236409099e-05
-1.59472767441939e-05
-7.59199603469288e-06
3.41519185142348e-06
-3.82603043063321e-05
-3.3841570335522e-05
-2.91101065470383e-05
-2.0034538627172e-05
-4.20415516306857e-05
-1.82172536591927e-05
-2.76293355348691e-05
-6.35742569881396e-06
-2.31933707329601e-05
-3.77731661948058e-05
-2.65005277013662e-05
-4.47476210532639e-05
-1.26084357391867e-05
6.56105182063932e-06
-1.17414522752279e-05
-2.84543549357318e-05
-4.14235453396846e-06
-9.65824305837262e-06
-1.19220166769061e-05
-3.59037790845206e-05
-9.13552975247916e-06
-2.25571304421412e-05
-8.29346304948646e-06
-4.09237861621666e-05
-3.90754676328315e-05
-2.83766264827196e-05
-3.20095309378587e-05
-2.72060476178974e-05
-1.48312559149956e-05
-4.10570418674836e-05
-3.77037017691171e-05
-2.8387399743246e-05
-3.48507907444333e-05
-4.64517307714189e-05
-3.46594933190398e-05
-3.86909483168393e-05
-2.63818858520586e-05
-2.89003169375429e-05
-2.22214417824706e-05
-1.56147704246847e-05
-1.27123653360123e-05
-1.70389669173027e-05
-1.67191637814075e-05
-4.45357075013316e-06
-2.69898953061147e-05
-1.97547915151223e-05
-1.31138407516714e-05
-2.75441268084317e-05
-3.24209919787271e-05
-1.36446043439384e-05
-1.83075736563476e-05
-1.57365127957516e-05
-2.37009170710629e-05
-3.6067545803708e-05
-1.33881172912045e-05
-1.21230796920877e-05
-9.46519472316988e-06
-2.58247208879164e-05
-3.61639273737982e-05
-2.15140728422582e-05
-2.64296114193352e-05
-1.94402126538544e-05
-1.26599681959022e-05
-4.20221645666936e-05
-9.17669109080428e-06
-4.50120158142738e-05
-2.01538954723137e-05
-1.51026864180621e-05
-2.56702419232074e-05
-2.20041885317908e-05
-7.25474178228248e-07
-6.88732731973116e-06
-3.99820039807055e-05
-1.08430713499134e-05
-9.29411242654639e-07
-8.98008975880254e-06
-1.5178496505211e-05
-3.29875172527828e-05
5.23623402975777e-06
-4.19299896211069e-05
-3.7550446974591e-05
-2.1439730576115e-05
-8.12796763085052e-06
-3.17619801115252e-06
-2.12095051689517e-05
-5.6222779743078e-06
-1.79305517267515e-05
-1.25534498900335e-05
-1.39987330813906e-05
-1.31971349578212e-05
-2.63434453033713e-05
-2.5465446263293e-05
-1.30601560635131e-05
-2.08028432024066e-05
-1.9564253872543e-05
-3.34984556201419e-05
-1.26468267108598e-05
-2.21803337097689e-05
-4.91928772443721e-06
-2.63211319153187e-05
-1.82044133296245e-05
-2.6355586750247e-05
-3.80482548990838e-05
-2.58325611780333e-05
-3.18616540858062e-05
-3.07206882883505e-05
-2.20898844461932e-05
-3.06999542150298e-05
-2.25645670886491e-05
-1.28233633103696e-05
-1.0203277009042e-05
5.90369550040958e-06
-3.59328977182603e-05
-4.0799875752045e-05
-2.08685983525983e-05
-1.38824033035098e-05
-8.72387563830787e-06
-1.87604427008306e-05
-1.95344296863508e-05
-1.68891908759085e-05
-1.17501041169724e-05
-2.47516315437286e-05
-3.49174727009352e-05
-1.35788464885584e-05
-3.02947219436483e-05
-2.82965773534676e-05
-2.33082589899238e-05
4.66466466103176e-07
-1.53487678791847e-06
-2.76797309875391e-05
-3.11256648136008e-05
-4.19645986489345e-05
-1.59978197048708e-05
-1.36176952800384e-05
-3.06436756221684e-05
-3.59836701390596e-05
-2.29796446665431e-06
-1.09099859092448e-05
-2.1522232151696e-05
-3.57031401265047e-05
-4.68934390138349e-06
-1.29601711319562e-05
-1.56379411666788e-05
-1.79973779452817e-05
-2.44285793917087e-05
-3.72702866008019e-05
-7.06513846668489e-06
-7.95902592190818e-06
-2.29462505601343e-05
-3.33892698794649e-05
-1.59111011878618e-05
-6.94248118869382e-06
-1.03196430444813e-05
9.34346283363559e-06
-2.12852145256461e-05
-1.64986890024279e-05
-1.3166919169513e-05
-4.1772532011348e-05
-2.31272473405362e-05
-1.17586153100931e-05
-2.7780119104038e-05
-2.37346618169278e-05
-9.76495813569184e-06
-4.845894393212e-05
-1.67954851643922e-05
-2.94446396449754e-05
-4.82358120420976e-06
-4.18319097457862e-05
-2.96229266022495e-05
-1.07006869107681e-05
-1.36953437309293e-05
-2.37133008013749e-05
-2.74958535708478e-05
-1.4287084095464e-05
-3.78837531224076e-05
-1.73071471214937e-05
-3.47179154462007e-06
-5.52538363808565e-05
-9.12356618297179e-06
-4.09947402793681e-05
-1.11743692696783e-05
-2.22383274840434e-05
-2.00513502755017e-05
-1.72876987141216e-05
-2.17551951800308e-05
-4.29784639473815e-06
-2.83350521169886e-05
-2.55444463201967e-05
-1.83491428103322e-05
2.53406102626583e-06
-2.37986851656628e-05
-2.0514141034878e-05
-2.6231964006141e-05
-9.16920446308774e-06
-3.40888969483143e-05
-2.60300299064484e-05
-1.29432425068026e-05
-2.94334677597289e-05
-2.24420159944409e-05
-1.37624537372377e-05
5.72699307833006e-06
-1.35064970252496e-05
-8.10614123695082e-06
-4.68322876546072e-05
-1.88908056850766e-05
-2.32023183276856e-05
-1.34915438320257e-05
-2.58600877109647e-05
-4.00876451081389e-05
-2.20792367947774e-05
-1.70656134492789e-05
-1.72668259631638e-05
-1.43400637381232e-05
-1.91495097065944e-05
-2.56354738942653e-05
-1.95324779772226e-05
-1.17903006609117e-05
9.50454667850063e-06
-1.71408346040891e-05
5.3809590770629e-07
-4.71520712820376e-06
-1.9103030970393e-05
-1.95746522155923e-05
-1.27237167671513e-05
-4.24293825838397e-05
-2.30334621251269e-05
-1.76674916970852e-05
-2.90415464254195e-05
-1.82658470427768e-05
-2.00340784142725e-05
-8.03483928867574e-06
-1.89907295182372e-05
-1.06886111757902e-05
-7.60358758666276e-06
-2.07118466643507e-05
-4.27332829755084e-05
-9.82180042383183e-06
-1.1640118694655e-05
-8.56790195054338e-06
6.99913937406171e-07
-3.04506936391401e-05
-1.05448509884976e-05
-2.0005122449687e-05
-1.88148891944346e-05
-1.65396493168396e-05
-1.13444195237709e-05
-9.23827091329111e-06
-1.82105110165721e-05
-2.20502970005225e-05
-2.09739719294013e-05
-3.33306936427688e-05
-2.11079937036637e-05
-7.96840852522188e-06
-4.46220461444184e-06
-2.49098397417273e-05
1.13704237599627e-06
-1.16663850898951e-05
-2.07827903412747e-05
-2.79514309593109e-05
-2.68391738705134e-05
-1.20322793352921e-05
-2.98248381844029e-05
-2.45261795145899e-05
-1.22993720638841e-05
-4.26100225054972e-06
-2.51357443245646e-05
-3.68297647349561e-05
-2.26198660384845e-05
-4.15508500574196e-06
-1.66826302214102e-05
-2.9604834024104e-05
-1.47354729602597e-05
-3.41136361721577e-05
-3.80712969423332e-05
-2.53181292951674e-05
-2.45647188757447e-05
-5.25530517342488e-06
-7.91629636611204e-06
-9.60345810399158e-06
-1.50516319138191e-05
1.77679707187389e-05
-5.47747126991186e-06
-2.69244751241241e-05
-2.5455577218609e-05
-1.80226278560788e-05
-1.39805132553726e-05
-3.74885008575967e-05
-2.1124655340105e-05
-4.40890611971725e-05
-4.51943414290613e-05
-3.37588565303199e-06
-4.28745246760822e-05
-6.44198626708315e-06
-1.00665140704495e-06
-8.07724863673303e-06
-6.90420263643716e-06
-8.44664424582208e-06
1.26059958088435e-06
-1.0863856425204e-05
-4.0679783979687e-05
-2.59382224879198e-05
-3.02090871062795e-05
-2.70912756624424e-05
-1.68247928773832e-05
-2.59474517138517e-05
-1.44507051361809e-05
-1.82190167142767e-05
-8.63484907190607e-06
-2.53074379431596e-05
-2.88441641310348e-05
-2.43203927227928e-05
-1.50411612237595e-05
-7.33149324054606e-06
4.23773883794552e-06
-2.68955333955895e-05
-2.30744769887962e-05
-4.36726683480703e-05
-2.4622800409904e-05
-1.89924536075611e-05
-1.51420402823837e-06
-3.31273445185611e-05
-9.95338799655192e-06
-1.89784560777853e-05
-2.47482770411858e-05
-2.81142919173379e-05
-4.35630437120578e-05
-3.36315094261705e-05
-2.03007785204538e-05
-2.36363527487745e-05
-1.62848353313237e-05
-1.27309821243412e-05
-1.5145043434062e-05
-1.15760762702015e-05
-2.39098285053401e-05
-9.52729368477169e-06
-2.71137188288422e-05
-2.07752710974169e-05
-2.67459011353002e-05
-1.55045070536348e-05
-9.30333140502294e-06
-1.1490690060941e-05
-3.02330468547542e-05
4.00300427560988e-06
-2.04374583076962e-05
-1.72171542059465e-05
-2.25451082616223e-05
-2.84875016021325e-05
-3.11725797966509e-05
-2.40515388067196e-05
-2.986844069721e-05
-3.11762203593296e-05
-2.87617761571609e-05
-2.97291109190073e-05
2.20047843427398e-06
-2.69503635615964e-05
-3.15801383756573e-05
-1.88610437751284e-05
-2.50687625653846e-05
-1.46145050422306e-05
-3.64071378986699e-05
-3.36338275267888e-05
-1.67440224759339e-05
1.07368776895944e-05
-2.30432792784795e-05
-3.39988240263023e-06
-8.83634201899152e-06
-2.14266295224083e-05
-1.95271264826135e-05
-1.29441797533541e-05
-4.2446869949442e-05
-1.55123079280888e-05
-4.59606015005209e-05
-3.39419527072464e-05
-2.35956136247035e-05
-1.17372158555374e-05
-1.87432982449165e-05
-3.22147091203685e-05
-3.24782031659089e-05
-2.57052671404797e-05
-2.64065689284016e-05
-2.60434882489328e-05
-1.30664785338139e-05
2.11759922283702e-06
-3.07641615019263e-05
-2.65700023862958e-06
-2.35995928638808e-05
-9.72517408213776e-06
-1.93581596799279e-05
-2.99424568676347e-05
-2.46157176373495e-05
-2.62848771085893e-05
-3.17681976067758e-05
-1.58097355027756e-05
-1.46670120227849e-05
-2.67976846720939e-05
-1.23998677929288e-05
-5.11087506075298e-06
-2.21628527391395e-05
-3.77774590669917e-06
-2.2942184559792e-05
-2.41189321819449e-05
-1.87160696568407e-06
-2.63918344209424e-05
-7.12798091684051e-06
-1.26560921844752e-05
-1.94671026172058e-05
-1.36897528010392e-05
-1.96158246996031e-05
-4.06257546489252e-05
-3.37603803735208e-05
-2.6971973130268e-05
-2.44999443807375e-05
-1.79441401015804e-05
-6.04715359046688e-06
-2.48036121780244e-05
-2.39132461799931e-05
-3.10333138073417e-05
-1.04932481313473e-05
-3.32703274811611e-05
-1.14537753092797e-05
-2.4074697082401e-05
1.48169708691196e-06
-2.60544486674004e-05
-1.62187288995383e-05
-2.93969090285031e-05
-2.04728778440975e-05
-6.16155348324037e-06
1.39385688111259e-06
-3.89429802579238e-05
-2.55012536254486e-05
-2.64068884249164e-05
-3.82718720693766e-05
1.95185335706309e-06
-3.50277666190838e-05
-1.06193700456424e-05
-1.92224371495202e-05
-1.63792440017181e-05
-2.37000405854189e-05
8.36525045264744e-06
-3.27505854492535e-05
-1.26570661059583e-05
-2.12837595095237e-05
-4.03493826834382e-05
-1.72965584966479e-05
-7.71279053103804e-06
-3.5884530052029e-05
-3.45330848682879e-05
-1.16802255119517e-05
6.26773920534094e-07
-2.72350108829098e-05
-1.85241358117753e-05
2.47360727705779e-06
-3.19690687909887e-05
-2.31280880421149e-05
-2.58711974606222e-06
-3.28673774506444e-05
-1.45008946878227e-05
-1.48898383263629e-06
-2.37696418728924e-05
-5.15547573009558e-06
-1.61208099881533e-05
-4.52545013687978e-05
-3.11726775828795e-05
-3.90557259333562e-05
-2.4472594982688e-05
-2.61408428405269e-05
1.12963847710347e-05
-3.1727889423283e-05
-1.4793992871738e-05
-3.95594072659627e-05
-2.08549471751391e-05
-1.83876767006629e-05
-2.26493809464363e-05
5.16371778002502e-06
-3.93484596879999e-06
-2.24350306176127e-05
-2.13984341576037e-05
-3.09578359516256e-05
-2.00738918977615e-05
-2.47054303838113e-05
-4.36525973237937e-05
-1.19352968173755e-05
-9.31697122514996e-06
-1.2107483919383e-05
-1.59203288175577e-05
2.32975166862463e-06
2.53059635163113e-06
-2.29433492030528e-05
7.23395029594497e-06
-1.20957772684371e-05
-7.84100884649213e-06
-1.6686549099288e-05
-1.50071130978331e-05
-2.93691960216899e-05
-1.27113276571087e-05
-2.80644426599197e-05
-3.21514074291237e-05
-2.69381820787433e-05
-2.13048916769093e-05
-3.0966205612418e-05
-9.61535372033727e-06
4.59783734959944e-06
-7.41802152463572e-06
-3.65986129196779e-05
-4.41429765061088e-05
-3.68720424547428e-06
-2.42452382646228e-06
-2.93654626491379e-05
-3.15338319683429e-05
-1.3795116024123e-05
-3.9444219431476e-05
-2.38361425589822e-05
-4.1186959085015e-05
-2.24714217582887e-05
-2.66028880263666e-05
-2.4244326572499e-05
-5.98840336767011e-06
-1.82658346575759e-05
2.11027099180196e-06
-3.37180255435633e-06
-6.08874538026254e-06
-2.69394232093142e-05
-3.71968562126771e-05
-5.11368201917169e-05
-1.83592526073651e-05
-2.92756753284477e-05
-1.8957485508022e-05
-1.30638245055212e-05
-2.58717976227256e-05
-2.31381725010328e-05
-8.67020793582726e-06
-1.77032720549057e-05
-9.64739974792698e-06
-3.38668952430134e-05
-3.97207325908216e-05
-5.2844676446517e-06
-1.72832019347312e-05
-1.5005686133479e-05
-1.33768002742634e-05
-2.40307721309583e-05
-3.34074789437156e-05
-2.91247533506359e-05
-2.26782853514961e-05
-2.31058107622718e-05
-1.38970660630186e-05
-3.0587267070499e-06
-2.69078164609723e-05
-1.94007964140454e-05
1.99353843468759e-06
-1.33781814917717e-05
-4.39219813290782e-05
-2.54163939173988e-05
-2.80832980436452e-05
-2.09899716469027e-05
-2.6402517267801e-05
-3.46212428920818e-05
-4.80995891865581e-06
-1.62538587544889e-05
-1.17852079318227e-05
-2.11847311949464e-05
9.512583663217e-06
-1.36777468940969e-05
-2.50423503416585e-05
-2.81590537754387e-05
-1.44220953659364e-05
-1.06016638994414e-05
-2.43544995983414e-05
-2.12609319187339e-05
-4.16379615266273e-05
-3.27282933511076e-05
-1.00102376208162e-05
-1.4428924201816e-05
-1.51407261000766e-05
-3.64619926102441e-05
-4.05980689142732e-05
-1.93380219533751e-05
-7.00736025809842e-06
-3.42921156921823e-05
-2.75306779280283e-05
-3.15948095471204e-05
-2.8395938459626e-05
-6.7935402675141e-06
-2.63986967491651e-05
-2.33393480494891e-05
-3.64282769933834e-05
-2.19054213923861e-05
-2.89129504481737e-05
-1.45979747789459e-05
-2.68181395770461e-05
3.22209373810394e-06
4.00228056961659e-06
-3.80922036725764e-05
-2.12056202443834e-05
-2.92477445118211e-05
-3.26418152306101e-05
-1.86228715309126e-05
-3.55093171192068e-05
-1.87512682884174e-05
-3.0109470480164e-05
-3.21978240225493e-05
-1.34153365268724e-05
-1.34477582009351e-05
-1.58204403301124e-05
-1.63132119033214e-05
-7.53927505276462e-06
-5.43727727515487e-05
-4.02877045837962e-05
-6.11047680515155e-06
-1.39759905428805e-05
-3.18749483348151e-05
-9.95323984336979e-06
-2.55254599682601e-05
-2.83230289372256e-05
-3.19375010788943e-05
-1.15505280510723e-05
-1.969841333835e-05
-1.58016504405661e-05
-1.96480818990446e-05
-2.60743903868825e-05
-1.87127615828923e-05
-1.49317321430109e-05
-3.51997001495922e-05
6.26199375087725e-07
-3.5429524794236e-05
-2.76755331529403e-05
-2.07101909295473e-05
-3.22015200500341e-05
-2.83540487470362e-05
-1.2891676440466e-06
-8.77223083174972e-06
-1.93468103901138e-05
-2.35002493251965e-05
-4.11634596125367e-05
-3.88314333976259e-05
-2.06605534872813e-05
-9.1437086230123e-06
-1.50805797168602e-05
-2.59020398640228e-05
-4.47062731279298e-05
-2.04595186444539e-05
-1.33454225140112e-05
-3.18813720091499e-05
-1.17814060018317e-05
-1.02143792530288e-05
-2.25061209426862e-05
-2.82291193515931e-05
-4.04906754348004e-05
-1.61310121742487e-05
-4.25269016383071e-05
-2.00619228630199e-05
-6.54446036498567e-06
-4.52191415410882e-05
-2.5343864166696e-05
-2.78739479622402e-05
-2.68692952657979e-05
-1.91556103239937e-05
-1.78542231259089e-05
-3.79378549115936e-05
-9.55664749705052e-06
-1.75769344305948e-05
-2.68520046296835e-05
-2.47558458854467e-05
-7.87482421202947e-06
-2.78874315574388e-05
-2.68338858270227e-05
-3.00068065872835e-05
-1.11305633640639e-05
-3.47734216889544e-05
-3.19302106709953e-05
-1.51113696245648e-05
-2.3742241792413e-05
-3.96909911295199e-05
-2.36278004602472e-05
-1.78022792376311e-05
-1.44500110674277e-05
-5.61794659165911e-06
-2.25270689556406e-05
-3.46830935623188e-05
-2.67026001412679e-05
-6.74496956608586e-06
-3.0913600311036e-05
-1.0351752815578e-05
-2.34659933051463e-05
-3.4929509241641e-05
-2.74357234374464e-05
-2.44474941510424e-06
-1.78598919731939e-05
-2.53734330165617e-05
3.44577202882177e-06
-2.90339238576193e-05
-1.32509457666544e-05
-1.60778389092028e-05
-2.1019758789816e-05
1.46013883577411e-05
-2.92559139141378e-05
-1.99527036602233e-05
-5.58625834999984e-05
-3.94722413195064e-05
-4.17318406054041e-05
3.41058248739914e-06
-2.58100553679968e-05
-1.77774656217929e-05
-7.18802053271345e-06
-4.95701019261517e-05
-3.21746025244609e-05
-3.50300198265636e-05
-3.55214456342165e-05
-2.70750611162373e-05
-4.05142807215159e-05
-2.53394437675961e-05
-2.13795731032558e-05
-2.53608844177081e-05
2.17298290020583e-06
-2.61438044419861e-05
-1.94319672824177e-05
-2.22602196087049e-05
-3.27970964421408e-05
-1.91467735887837e-05
-4.43747840014614e-05
-3.34226829081954e-05
-1.90168300287317e-05
-1.44552561224924e-05
-3.1180011224293e-05
-1.39193426058526e-05
-6.44095605918067e-06
-2.61080408887237e-05
2.41961552637668e-06
-3.25541226661469e-05
-2.7755312204608e-05
-2.43119674672928e-05
-4.47580649843104e-05
-2.20831115117524e-05
-1.53740924330294e-05
-2.51675793858994e-05
-1.07248026410392e-05
-1.78841207748115e-05
-2.35978809181383e-05
-5.01469101621609e-05
-3.6621155075785e-05
-3.75895271610038e-05
-3.13296297068326e-05
-2.23826290736283e-05
-2.50482230833999e-05
-2.34817786927349e-05
-1.60996665095299e-05
-2.42029013114199e-05
-4.6990520737643e-05
-2.02319533204949e-05
-2.62029072103566e-05
-2.39337192651121e-05
-1.80982329021485e-05
-3.53229361282209e-06
-1.65258238218255e-05
-1.94960280952078e-05
-9.76910509068951e-06
-1.64839270166986e-06
-2.47233093571285e-05
-5.46255676396032e-06
-3.10842518766385e-05
-9.76450255893069e-06
-4.26251315319978e-05
-1.50790632844912e-05
-4.20108026672099e-05
-4.48252894147498e-05
-1.43875363816717e-05
-2.30306229771552e-05
-4.2310281549985e-05
-1.8903818185157e-05
-1.46903473293454e-05
-3.59037892089338e-05
-4.43737743431246e-05
-2.72083446885586e-05
-3.43464218771565e-05
-1.41373291476675e-05
-3.42569275644718e-05
-2.02342681488143e-05
-3.59641110349775e-05
-3.28808745027095e-05
-3.13299107388683e-05
-2.62594827437357e-05
-3.27053023850387e-05
-3.14147881253918e-05
-2.30261972453247e-05
-3.02577878615384e-05
-1.32661269566917e-05
-1.43734907081441e-05
-1.3469648689402e-05
-5.24528172544715e-06
-1.50902429865824e-05
-3.28702492949176e-05
-2.45375651734946e-06
-3.22272734337495e-05
5.68045547616466e-06
-4.18641939525165e-05
-1.16947798392475e-05
-1.57151697476869e-05
-4.24307387141289e-05
-1.25613432527976e-05
-1.04892420523931e-05
-3.03714843769049e-05
-3.09041939792339e-05
-3.04695814108948e-05
-1.43513044283134e-05
-2.68105086643483e-05
-3.94782249916163e-05
-4.17222215864791e-05
-3.45677906261124e-05
-3.22404699739588e-05
-1.48817336542735e-05
-1.25182340600071e-05
-7.18609241629334e-06
-8.93038816595129e-06
-3.39649073486413e-05
-5.09593606129619e-06
-2.00077194865491e-05
-3.58074815563514e-05
-2.14705278424888e-05
-4.55353315112716e-05
-4.53666086341921e-05
-9.16655426427968e-06
-3.19448765233214e-05
-6.06165278769716e-06
-2.23206903452168e-05
-1.87182374906512e-05
-4.48102115576476e-05
-6.40661349109378e-07
-1.36680920365603e-05
-3.3587285668434e-05
-3.19986179198173e-05
-2.9883414480118e-05
-4.41757733200683e-05
-2.70471319048803e-05
-8.28031156284016e-06
-5.18232386461011e-06
-2.46591197408955e-05
-1.32651512534816e-05
-4.10674814267841e-05
-2.18616078867274e-05
-2.01744509882784e-05
-3.18896047348704e-05
-1.78064234845337e-05
-2.85677366121831e-05
-3.83043306127293e-05
-1.67425423154933e-05
-3.25721410993981e-05
-1.07314350055561e-05
-1.5171025429504e-05
-2.05587422503112e-05
-4.3103000254483e-05
-2.68762887984393e-05
-7.7755170017419e-06
-1.69668631352826e-05
-1.15608707935015e-05
8.70533954556767e-06
-1.28662853030408e-05
-3.96028872385759e-05
-5.95174089266179e-07
-3.03655470124838e-05
-1.70360333501745e-06
-2.18627789849001e-05
-1.28919379887785e-05
-2.46795890077708e-05
-1.52756178466571e-05
-3.36010381039431e-05
-2.37996849463775e-05
-5.36554186162872e-06
-2.20364575138582e-05
-2.63271617381091e-05
-2.80704586282573e-05
-2.1552944805066e-05
-3.31590111091981e-05
-2.82555789620375e-05
-3.07971686889149e-05
-4.5391188360756e-05
-2.94010912554226e-05
-5.25483718856781e-06
-3.47864033100309e-05
-6.83766753085737e-06
-8.36919233605677e-06
-2.73682233720843e-05
-6.43203752119284e-06
-3.25289584313311e-05
-2.73737717265433e-05
-1.29594343086102e-05
-2.15445759136469e-05
-5.01552395209082e-05
-1.74775798472533e-05
-3.78604552750747e-05
-2.04810719038916e-05
-2.33216767466049e-05
-2.75045777347518e-05
-2.08861765406126e-05
-1.77861492663025e-05
-8.66377894004041e-06
-5.89489209137026e-06
-1.35993012331703e-05
-2.70372883170909e-05
-2.19877031350737e-05
-1.35538083098861e-05
-3.51613512152789e-05
-1.89175720758736e-05
-3.99961759676147e-05
-6.67203351885046e-05
-3.53452840682439e-05
-2.15718987082799e-05
-1.50026915051441e-05
-3.07086594551597e-05
9.85335527220329e-06
4.67612186921108e-07
7.71138213420788e-06
-8.41973865696565e-06
-2.44465952844041e-05
-3.09974249172548e-05
-1.53116145281195e-05
-1.16104587337393e-05
-8.09165227370425e-06
3.42535605954603e-06
-1.16244353204197e-05
-3.49157751788212e-05
-2.15327770537139e-05
-3.74708798482156e-05
-1.43528735024007e-05
-2.03283869807021e-05
-1.81405373099947e-05
-2.07256620861855e-05
-2.98697355050059e-05
-3.6754243757646e-05
-1.45799715009061e-05
-4.10925829638886e-05
-2.35100253060929e-05
-2.87396561574663e-06
-7.78146374635892e-06
3.45409909349703e-06
-1.73602575127318e-05
-1.10144186185142e-05
-1.77833914802641e-05
-1.00281931246431e-05
-1.78954091724462e-06
-1.61978134871504e-05
-1.43967251657171e-05
-1.09246456952601e-05
-1.35239854297094e-05
-9.40886067120708e-06
-3.78967803356083e-05
-1.00788966905111e-05
-3.48602311349554e-05
-1.8271716989327e-05
-9.73218804301746e-06
-2.15087672485095e-05
-2.3678191900273e-05
-2.15847262581561e-05
-2.18718026329514e-05
-9.36307057274287e-07
7.96291347128189e-06
-3.03202435787781e-05
-1.77454083387806e-05
-2.99383268962554e-05
-8.94524596684852e-07
-2.31151362598157e-05
-2.66687435037952e-05
-4.23534544585754e-05
-1.04585603230535e-05
-4.2213916609837e-05
-1.10543367633925e-05
-4.60051482735288e-06
-4.48897448195701e-06
-2.52902666383563e-05
-1.40567433116228e-05
-8.22642063982378e-06
-2.83054771506868e-05
-2.59426054566781e-05
-1.55031136175495e-05
-3.63954261057447e-05
-2.11574314031871e-05
-2.81346611886975e-07
-1.31408703327801e-05
-2.12104761729072e-05
-1.27582294438162e-05
-2.01003175444351e-05
-3.25561511748714e-05
-3.79856455581509e-05
-5.40608252649808e-06
-4.25407724056549e-06
-2.56590703727029e-05
8.96023869184413e-07
-3.14493139049017e-05
-1.97519010364448e-05
-3.26904106717272e-05
-4.19259839988622e-05
-3.9081423595263e-06
-3.14871802787643e-05
-4.44019576723845e-05
-3.13313744510159e-05
-2.46495639137362e-05
-2.27659503655623e-05
-4.72546264643645e-06
-4.13694638145289e-06
-3.99516450670888e-06
-2.55578920094288e-05
-2.61118578935763e-05
-2.79493487675224e-05
-2.71445815243489e-05
-2.24676049228957e-05
-2.47176848147818e-05
-1.27066147231779e-05
-2.25662510167947e-05
-3.83217430301428e-05
-2.44730773206938e-05
-3.97972480551332e-05
-4.33259042322033e-05
-6.37313690906721e-05
-4.63291562844728e-06
-3.06685484977534e-05
-4.04777129122474e-05
-4.58337775780253e-05
-5.74009159200701e-05
-3.3785681504172e-05
-1.34550411127612e-05
-3.26753980661867e-05
-2.55253540338755e-05
4.33489913547753e-06
-1.17688245073122e-05
-2.15269213992936e-05
-1.03195564320459e-05
-2.08519626154567e-05
-2.41500657041543e-05
-3.09803416191397e-05
-1.80911174014349e-05
-5.20559071901319e-06
-3.85651351163016e-05
-2.04623107918692e-05
-2.25042424775146e-05
-1.07767488935322e-05
-2.72132073941379e-05
-1.38480983956716e-05
-4.04297048296665e-05
-9.67385347583255e-06
-3.41608810327419e-05
-1.02103382441014e-05
-3.16639228213147e-05
-1.09885467526489e-05
-7.15931213004462e-06
-2.73158870210047e-05
-1.43994825665932e-05
-1.96479769979578e-05
-1.64420398968475e-05
-1.23206003295907e-05
-2.60557364898171e-05
-2.04544917458748e-05
-2.20156442138593e-05
-1.55555005408392e-05
-3.29324676569129e-05
-3.4933635917615e-05
-4.15172095294369e-05
-1.97753064570209e-05
-3.27374882646753e-05
-2.09241984439808e-05
-3.70289779415691e-05
-1.80548279436992e-05
-1.75678206849887e-05
-2.42212206242945e-05
-4.89421247758431e-06
-2.80144443054136e-05
-2.44156694956957e-05
-3.63076582537693e-05
-1.43561883294897e-05
-1.42279656194199e-05
-2.55330191383005e-05
-2.04254579455054e-05
-2.16670422397817e-05
-2.94269220785664e-05
-3.19577035264041e-05
-1.65757129922978e-05
-2.49833639473438e-05
-8.46981321283858e-06
-3.41961558258496e-05
-2.20286964803088e-05
-2.07947679054105e-05
-2.85457148675403e-05
-2.36970695366297e-05
-2.05972984803176e-05
-2.08374427581162e-05
9.85570602996516e-06
-1.72085697943405e-05
-1.42136401024998e-05
-1.33557516159878e-05
-1.66028825003172e-05
-3.30004456948994e-06
-2.11026303311622e-05
-2.23937114094442e-05
-2.47793574228619e-05
-8.51083480034024e-06
-1.57082545446633e-05
-1.94505326581199e-05
-8.30212269813971e-06
-2.56126360403781e-05
-1.96565994329322e-05
-2.198537948327e-05
-3.53530231399728e-05
1.13728197574285e-05
-3.40620854416193e-05
-2.42631599808077e-06
-3.48727120970738e-05
-2.9916354125896e-05
-2.20543282789371e-05
-1.87301826665463e-05
-2.94505862388799e-05
-2.99191882722148e-05
-5.97304142874981e-06
-1.73241693093317e-05
-4.02770333643651e-05
-1.24194795396131e-05
-3.24224295585745e-05
-3.0415329332526e-05
-2.74954740700085e-05
-3.21290321223923e-05
-2.92164485591402e-05
-2.1580923033582e-05
-1.88362640845244e-05
-7.54606042654478e-06
-2.28633486765813e-05
2.3260358171087e-06
-4.57516904381684e-05
-2.49243914438673e-05
-1.84400719875222e-05
-2.16442463333219e-05
-3.66790232101312e-05
-2.89447225048453e-05
-1.51013359892411e-05
-1.87380058211492e-05
-3.96627877051211e-05
-1.98343064414055e-05
-3.44620384606304e-05
-1.33934613430481e-05
-3.55322891904465e-05
-2.47183506671109e-05
-1.50344668515553e-05
-2.09302965751143e-05
2.47271980716304e-06
-1.53310908093705e-05
-7.67723709441012e-06
-3.05942965407967e-05
-3.51614291618038e-05
-3.65546277025201e-05
-3.50707431454036e-06
-9.6283062496806e-06
-2.97798650786042e-05
-2.43895347070543e-05
-3.27036667006718e-06
-6.04883754351024e-07
-2.6400892225285e-06
-1.46371694686298e-05
-2.77163298913591e-05
-3.1261906390751e-05
-3.13356711126263e-05
-3.30328000042562e-05
1.24676068920234e-05
-1.76888679638514e-05
-2.99526915004586e-06
-3.91912713470721e-05
-2.35643080468748e-05
-2.3069828540327e-05
-1.95459750321747e-05
-2.70492016149664e-05
-1.04489863751949e-05
-1.20529611661758e-05
-3.3332397632572e-05
-2.86347161076918e-05
-3.90304122561254e-05
-2.78353634574267e-05
-1.99687627798016e-06
-2.90370896524995e-05
-4.06149582808295e-05
-4.1354713205935e-05
-6.51165575169423e-06
-6.87582468296667e-06
-4.03074111290326e-05
-2.49379458276377e-05
-1.21421009759567e-05
-2.33990715024739e-06
-4.71599095356495e-06
-3.81934249056586e-05
-2.56608559684229e-05
-1.37820181478931e-05
-1.93995774829509e-05
-8.99386745237572e-06
-2.36778966279442e-05
-2.71490910937984e-05
-2.54103092611151e-05
-2.63693802092423e-05
-3.39005478211441e-05
-3.00915560065662e-05
-6.51927586711453e-06
-3.6821185327619e-05
-4.23877376583622e-05
-1.54714815158737e-05
-1.56260613647865e-05
-1.1920129185832e-05
-4.04189565575068e-06
-6.20146836194768e-06
-2.11366988324675e-05
-7.24723667093721e-06
-3.97346619842771e-05
-3.38126205922448e-05
-1.00680390155799e-05
-1.31694308191124e-05
-4.01288084956529e-05
-2.21198294430974e-05
-2.53550434919138e-05
-2.77449743962384e-05
-2.42466510194483e-05
-2.46433782981018e-05
-6.11162668641826e-05
-3.90701468465068e-05
-5.67812110069186e-06
-4.08930974338765e-05
-1.5345080450533e-05
4.29570623920476e-06
-2.08297706286661e-05
-1.83036696213648e-05
-1.40376027747156e-05
-1.82479478308006e-05
-3.08072650747694e-05
-1.33485668383296e-05
-2.60008988749873e-05
-3.49456569830103e-05
-3.85824113674488e-05
-2.07749589056631e-05
-1.75309079541092e-05
-1.81605395446733e-05
8.90701812511051e-07
-7.05632772949201e-06
-2.45099367533953e-05
-1.05302198793607e-05
-2.66757310003941e-05
-3.00138172922046e-05
-1.36179774578413e-05
-4.13419374054644e-05
-2.13953141107863e-05
-3.53868252094455e-05
-3.70725317355122e-05
-3.03290583400554e-05
-2.68917922832981e-05
-1.7361163185362e-05
-6.67807489516627e-06
-4.28696478075536e-05
-2.36450501259099e-05
-2.40345015380399e-05
7.56976815094263e-08
-2.56645189275102e-05
-2.42538931706683e-05
-6.34146245383693e-06
-2.38555438178542e-05
-4.09146803933536e-06
-1.48214145588451e-05
-1.77031998216005e-05
-1.64160866837178e-05
-7.51167510803414e-06
-6.67054720803953e-06
-3.36003124427751e-05
-2.10019273965706e-05
-9.362196830042e-06
-3.06548937792832e-05
-3.1050774956094e-05
-3.99691700845499e-05
-3.763439569909e-05
-8.72845121517331e-06
-3.39737645543378e-05
-8.92603341264899e-06
-1.66347269216907e-05
-3.08406599378298e-06
-2.68423721866435e-05
-7.44361633222524e-06
1.64756249449882e-06
-2.19886878451773e-05
-1.72046688283603e-05
-9.65520261995099e-06
-1.60277442585653e-05
-5.62392647226592e-05
-2.46853053400577e-05
-2.21110154403528e-05
-2.03663413616711e-05
-3.10337811350921e-05
-3.74836617749425e-05
-2.57476379524963e-05
-1.26690823522596e-05
-2.36061985523703e-05
-1.14949241556114e-05
-2.80622164323597e-05
-2.66269610062344e-05
-2.52944524957484e-05
-2.24677952307921e-05
-4.57653886889108e-05
-6.42700053559816e-06
-2.46392832807432e-05
-2.81711175394763e-05
-1.75314863603577e-05
-1.25922977747918e-05
-1.66841462146646e-05
-3.11836033426379e-05
2.70622993445958e-06
-2.41270503155533e-05
-2.06129998642073e-05
-3.73726722266251e-05
-4.50620332156418e-05
-1.46328456757318e-05
-2.4399088632142e-05
-1.92271146074088e-05
-8.40898773236683e-06
-2.54237885603332e-05
-3.44859840252157e-05
-1.6981509106125e-05
-1.11770326694984e-05
-7.42417536083704e-06
-6.15973480367862e-06
-2.15884608325757e-05
9.820685495402e-06
-1.42843358571173e-05
-3.19684643839652e-05
-2.43004047249308e-05
-2.13439884773168e-05
-2.1875041000717e-05
-4.86788503646574e-05
-3.35453452438203e-05
-3.99868063918493e-05
-3.73256048004633e-05
-4.29325134864819e-05
-3.21924139924373e-05
-2.17730958836839e-05
-1.2819750404947e-06
-7.25414355231316e-06
-2.91255104053934e-05
-1.32023405866823e-05
-2.69129353858032e-05
-1.18922538304526e-05
-5.56688399450463e-06
-2.83852342950213e-05
-2.74970138772761e-05
-2.62951839458516e-05
-2.58860545476592e-05
-2.8698228535112e-05
-2.06972490975158e-05
-1.70065727768544e-05
-1.88181282186273e-05
-3.02090599618416e-05
-9.61290794485102e-06
-6.33361616110407e-06
-3.48723735308857e-05
-3.46107326688629e-05
-2.25445685683003e-05
-2.862110572113e-05
-1.86666146226993e-05
-1.3011690398273e-05
-1.21799081358513e-05
-1.23488190769519e-05
-3.09330972197663e-05
-3.06973686173636e-05
-3.83169943406723e-05
-2.91043735078136e-05
-2.88516213235313e-05
-2.85298326325681e-05
-5.1894966367406e-06
-3.29156312564778e-05
-2.06684177400066e-05
-3.22289477501681e-05
-1.40781228173177e-05
-1.48488155515084e-05
4.16709317751738e-06
-2.1821886880376e-05
-2.71674195669752e-05
8.65095414252067e-07
-3.63878440099687e-05
-2.08384441788288e-05
-4.71518196145117e-05
-1.58382348876196e-05
1.22771775805984e-06
-3.22258312035554e-05
-1.58613468394025e-05
-1.9277052367899e-05
-3.6636605847749e-06
-8.73826968424859e-06
-2.17552660724379e-05
-1.32194963495187e-05
-2.28463635572344e-05
-2.83792473191568e-05
-2.04010348126995e-05
-3.45155035908332e-05
-3.36280303349713e-05
-3.11411062037672e-05
-1.82781142609235e-05
-1.87615465493093e-05
-2.19675317590628e-05
-3.08299765177038e-05
-1.17538415865868e-05
-2.84898585157337e-05
-1.5235802725091e-05
-2.39268865001502e-05
-2.57027419259119e-05
-2.91119426523181e-05
-2.65598240277342e-05
-2.68707836540396e-05
-2.47774406620046e-05
-4.25253064887279e-05
-2.4336306536278e-05
-3.10632729966654e-05
-7.29198920889176e-06
-7.72897836390874e-06
-3.08846030254583e-05
-3.55448862360051e-05
5.61104985615952e-06
-2.73382809072502e-05
-1.14068839442485e-06
-1.15821080939504e-05
-3.29351875405137e-05
-3.61998402139321e-05
-1.82892987056397e-05
-1.30876800332226e-05
-1.17983206426953e-05
-3.84656986899683e-05
-1.84445785741248e-05
-2.63510973301649e-05
-1.69156699865244e-06
-3.1610808531539e-05
-3.9482762900279e-05
-2.86871009608285e-05
-1.49824053906001e-05
-1.00261360492317e-05
-1.33828878764001e-05
-8.35319617044409e-06
-9.37212544573285e-06
-1.67294638070016e-05
-3.34680436297906e-05
-1.5022687485999e-05
-6.90049110518935e-06
-1.50071639954227e-05
-3.78732209709002e-05
-2.99875534352139e-05
-2.76617579838955e-05
-1.38489051683887e-06
-1.21803561320351e-05
-5.52924371929676e-06
-6.30489582683017e-06
-1.72819139669079e-05
-3.50646728679582e-05
-3.38389488533952e-05
-8.85783351057461e-07
-1.92296544671974e-05
-1.67105434175259e-05
-2.7000811070618e-06
-3.55301267651425e-05
-2.85235198112415e-05
-1.26178142957904e-05
-3.27707302562642e-05
-1.30983288116582e-05
-1.71509382924199e-05
-2.46975482428315e-05
-8.93654781815231e-06
-1.88994242901593e-05
-2.95756311950358e-05
-2.77135707790782e-05
-2.49059888424371e-05
-3.00555189511254e-05
-1.89105861557495e-05
-2.6973691194857e-05
-6.71010514085142e-06
-1.91870524162448e-05
-3.63250031956954e-05
-6.87584381923249e-06
-3.99962765182963e-05
-3.52532046215301e-05
-2.70244908568769e-05
-2.28024141209485e-05
-1.11833295992808e-05
-2.19657043543716e-05
-3.82124450844801e-05
-3.03203529419214e-05
-3.78758954839983e-05
-4.36071049711178e-06
-2.3516299878748e-05
-3.25181164812549e-05
-3.66055846503472e-07
-2.81289885719865e-05
-4.04937029576991e-05
-2.51212390258775e-05
3.15359457171835e-06
-1.55045320074774e-05
-1.34749438111667e-05
-1.7225582324481e-05
-3.1372740224688e-05
-7.07826189787756e-06
-1.06879983773551e-05
-3.07409761297973e-05
-2.64042857846427e-05
-1.53458688182007e-05
-1.92737182713284e-05
-3.4231249857784e-05
-2.87496211775825e-05
-7.44237379469605e-06
-2.40564363588289e-05
-3.36644232113769e-05
-1.74121128243247e-05
-2.44892233392444e-05
-1.47685687969369e-05
-1.32014909195695e-05
-1.4946046693624e-05
-2.54780614299232e-05
-3.18722150518367e-05
-3.00209193487645e-05
-1.24853952395209e-05
-3.78379292420875e-05
3.87698447054748e-07
-9.6443565744613e-06
-2.74282201692795e-05
-4.13598456012597e-05
-1.44292563136097e-05
-1.19274274922491e-05
-1.35650945153403e-05
-2.5495828182674e-05
-1.96492634241161e-05
-7.6439362790487e-06
-7.29153561007962e-06
-1.58680303062141e-05
-3.47216520694853e-05
-2.43972901168251e-05
-1.89227085100406e-05
-9.30119188443401e-06
-2.22994693873967e-05
-6.87917371236034e-06
-3.03910617486218e-05
-3.09465458009774e-06
-2.68680290957807e-05
-1.61238594122022e-05
-2.07965780473007e-06
-1.85692422675088e-05
-3.10473119799801e-05
-4.15377200130751e-06
-1.57414114140106e-05
-1.35244099443771e-05
-2.19616286059652e-05
-2.048553173259e-05
1.03404154938083e-05
-1.43365197466328e-05
-9.78192140947853e-06
-1.68321619534913e-05
-1.04108278522645e-05
-4.83397800371837e-06
-2.21815883474029e-05
-3.5391218902064e-05
1.36446294378967e-05
-2.25468480859348e-05
-3.3411720148953e-06
-6.04644466307105e-06
-1.6596290131354e-05
-1.08943497578968e-05
-1.33799668998964e-05
-7.76398474197132e-06
-2.74589955286153e-05
-9.18255476755871e-06
-1.80526107346563e-05
-3.09659602819088e-05
-1.64140925655582e-05
-6.94517834565271e-06
-2.44586650120867e-05
8.43586051177815e-06
-3.14040117507121e-05
-2.47963847505486e-05
7.23536212653326e-06
-2.44167931062717e-05
-2.97850976512347e-05
-3.20444243124701e-05
-1.87071348936736e-05
-6.60765768286382e-06
-3.17321230911949e-05
-2.8913270648896e-05
-1.66258832576623e-05
-1.07730970062578e-05
-2.42908655124322e-05
-2.64487102400509e-05
-1.20750970967354e-05
6.77534942629294e-07
-4.2327758950899e-06
3.12090792648069e-06
-3.06456650739535e-05
-2.06857342584092e-05
-4.32155823424626e-06
-2.61437983688951e-05
-1.13813249484821e-05
-1.39887411706208e-05
-1.29321366051564e-05
-2.23549903389902e-05
-1.12914964503079e-05
-2.8448473011402e-05
-3.83786608669852e-05
-4.07388746019269e-05
-1.40269920490936e-05
-2.34111333133717e-05
-2.58752793073858e-05
-3.01183516453159e-05
-5.69250661426156e-06
-1.22073819329827e-06
-4.23727265353083e-05
-1.61233465435183e-05
-1.22001746781819e-05
-3.39593588756058e-05
-3.13728985949044e-05
-1.3750811486346e-05
-5.03456761337106e-06
-2.53562631619162e-05
-3.92804158193815e-05
-1.6045592090543e-05
-2.16309354523527e-05
-2.30746647483978e-05
-4.15318103192871e-05
-2.18309137121125e-05
-2.12679608621506e-05
-2.11272091187343e-05
-1.42407233944939e-05
-7.06924615289776e-06
-1.20994057448499e-05
-3.10136888027048e-05
-2.56350491141532e-05
-2.19394655503036e-05
-3.18495598488564e-05
2.50828150332764e-07
-1.82217509290735e-05
-1.42486762357527e-05
-8.23217152901698e-06
-1.58494030210749e-05
-2.8599393372656e-05
-2.42767786482348e-05
-3.03964341652723e-05
-3.83446430236648e-05
-1.94167806673897e-05
-4.04725809272717e-05
-1.83631103151668e-05
2.16656948590651e-06
-3.12759307236808e-05
-2.49546507471365e-05
-1.42408669143009e-05
-3.60291158220446e-05
-7.35405585409901e-06
-4.31349144529823e-05
-2.53682944908919e-05
-1.41626027887274e-05
-3.07052839110276e-05
-2.53527759948346e-05
-2.2694060511767e-05
-1.4814529000315e-05
-4.1481221570959e-05
-1.22092020470579e-05
-3.08169585883021e-05
-3.25224779156067e-05
-2.71207491379358e-05
-4.80267574172065e-05
-1.69419886812445e-05
1.10081520271351e-05
-2.03279773559453e-05
-3.22793940029982e-06
2.44564015765239e-05
-2.51913120300064e-05
-2.81957465617049e-05
-9.25817455431127e-06
-3.10811294408931e-05
-2.50348084442276e-05
-4.35740280326054e-05
-2.24767034931422e-05
-8.09016148140396e-06
-1.47427753991041e-05
-1.65949597419343e-05
-2.7027412382425e-05
-2.82290656077639e-05
-3.05790036915939e-05
-1.24762759736533e-05
-4.02148439603328e-05
-1.82472557584872e-05
-1.45569090958841e-05
-9.29136656305845e-06
-4.57159238188249e-05
-3.11707849278295e-06
-1.62438862564437e-05
-1.19734671428492e-06
-3.75416290156395e-05
-1.16890768395658e-05
-1.84477229657066e-05
-2.35831677907552e-05
-3.18603289275766e-06
-2.57127887976709e-05
-1.17267244373426e-05
-7.81660816095379e-06
7.80358719468927e-07
-8.04731259949887e-06
-3.91238272052936e-05
-1.41081925793385e-05
-1.32409081139262e-05
-2.96798350207389e-05
-1.38074176470885e-05
-7.6778443880365e-06
-2.53467189550912e-05
-2.95663854695989e-05
-5.62932611788737e-05
-7.15737673245817e-06
-7.95192996130347e-06
-8.35723073811544e-06
-1.9898706175473e-05
-3.17143637657175e-05
-9.23623298491953e-06
-1.76241289525888e-05
-2.62810761192696e-05
1.16671284765858e-05
-6.96256653931818e-06
-3.83560050252195e-05
-2.50213896837039e-05
6.71643297102173e-08
-5.80260527731539e-06
-2.76981493170698e-05
-1.61215634304964e-05
-5.44219402564528e-06
-2.77601508969795e-05
-1.71300349484246e-05
-2.13933698362686e-05
-2.5997719018075e-05
-3.63573423755694e-05
-3.32840525132793e-05
-2.49544461350244e-05
-2.80929968628599e-05
-1.37224396964636e-05
-1.30324068812937e-06
-4.12736801966707e-05
-2.8771199375099e-05
-4.16221096317783e-05
6.98591375749445e-06
-3.16549595399712e-05
-1.55871705653398e-05
-1.30791634089718e-05
-1.85502395813337e-05
-3.82288523619477e-05
-1.40396024006953e-05
-3.18585461658692e-05
-2.7711214337416e-05
-1.93121530022279e-05
-3.22393039170122e-05
-3.59717776177869e-05
-2.85009663032087e-05
-1.63908667921164e-05
-3.1314850309147e-05
-2.40541393117768e-05
-2.14266516278271e-05
-3.68111007159105e-05
-2.14004938140115e-05
-3.56212024573961e-05
-7.76863921012121e-06
2.73502394558201e-08
-3.56498605875352e-05
-2.75670327856151e-05
-1.51347133777261e-05
-1.88138631321545e-05
-2.84540757641652e-05
-2.9680194310367e-05
-6.72271756919083e-06
-2.15223563450673e-05
-6.66391550895773e-06
-3.23674326096052e-05
-5.62292377171645e-06
-1.71230629485227e-05
-2.0721640532485e-05
-1.38133799862544e-05
-1.1893455183803e-05
-1.73816917732098e-05
-1.22547333932697e-05
-1.95626772440633e-05
-4.79848768156833e-05
-1.4999261125833e-05
-9.9428566250291e-06
-2.20835487149993e-05
-3.32120847346388e-05
-3.68094427564941e-05
-4.36177212551194e-05
-3.41867324953503e-05
-5.07935289984981e-05
-3.4282533213079e-05
-2.50798337713278e-05
-1.34408604830464e-05
-2.87640534146292e-05
-4.77876658676667e-06
-1.14391501622304e-05
-4.16385560844235e-05
-1.54334956720104e-05
-3.58994019998963e-05
-3.636822817558e-05
-4.8036781013094e-06
-1.56690524915205e-05
-1.32209631740173e-05
-1.59011830522126e-05
-3.41672241826492e-06
-2.76326867524705e-05
-1.10055005041188e-05
-4.63042482030101e-05
-3.27658423764684e-05
-4.41020808975181e-05
-1.46970658950424e-05
-4.50568757739506e-05
-1.73058253078978e-05
1.93074859403797e-05
-3.56936676646126e-05
-1.24822238055704e-05
-2.33803812183058e-05
-6.94861485717306e-06
-3.04015530523376e-05
-2.64600793903406e-05
-3.84757863043019e-06
-3.90204809559047e-05
-1.39799012808201e-05
-3.08691187990493e-05
-4.07284439317844e-05
-2.35396565784512e-05
-1.95545997649402e-06
-8.72464376615656e-06
-3.43241429624609e-05
-1.08468351049809e-05
-3.01612619478777e-05
-2.39786970210174e-05
-2.42475416281542e-05
-1.94367276787692e-05
-3.19526641665874e-05
-2.93031294468591e-05
-2.51025867368986e-05
-4.15675355271246e-06
-2.55990975918658e-05
-3.27435482538036e-05
-3.29611784659685e-05
-2.09860190013606e-05
-8.43663172199536e-06
-2.22557420765299e-05
-3.81090943010664e-05
-1.85181754848925e-06
-1.17729232787167e-05
-1.70622614345385e-05
-2.4047466973469e-05
-3.42360830156668e-05
-3.23330628436652e-05
-1.15067935987032e-05
-8.99783156063473e-06
-1.3054977627469e-05
-1.2463417460773e-05
-8.58700226946059e-06
2.50564090808361e-06
-4.16804123819374e-05
-1.98864578755413e-05
-3.17059875462387e-05
-2.46532376654907e-05
-1.15898997710687e-06
-1.67165134748483e-07
-2.92596428937233e-05
-1.30186089489864e-05
-3.69848750899541e-05
-7.64966481770694e-06
-2.35959442593627e-05
-3.50048531554505e-05
-3.12841375199721e-05
-8.723616047223e-06
-2.95364993471823e-05
-1.00462480417865e-05
-1.82991050282358e-05
-1.91650190009853e-05
1.29871851255549e-06
-4.90244899462561e-06
-1.70093542468791e-05
-1.31391754738403e-05
-2.07518393172649e-05
-8.39771006866373e-07
-3.38098790271673e-05
-1.94847630485124e-05
-3.12232526344075e-05
-1.7654234741876e-05
-3.09972397759016e-05
-2.42496482373252e-05
-3.06547832526114e-06
-2.59484954190645e-05
-9.97615793567817e-06
-3.30336789765573e-05
-2.22263837347919e-05
-1.64016198727649e-06
-1.10052986646638e-06
-1.82251871070785e-05
-7.59812316431041e-06
-1.6053172270691e-05
-1.58449261955918e-05
-3.05178944111862e-05
-6.61498621751293e-06
1.44317009311017e-05
-2.75353139731558e-05
-1.18025762569762e-05
-4.60575473779683e-05
-2.46021276063077e-05
-1.10227463199957e-05
-1.90950975836707e-05
-6.4832387735978e-06
-1.77495484631224e-05
-2.92441138987296e-05
-3.32210513485316e-05
-1.17488692891509e-05
-3.86236747711712e-05
-1.69105563474273e-05
-9.76144940582959e-06
-3.93212900003416e-05
-4.10455021256242e-05
-2.85954994510142e-05
-9.22689231335796e-06
-1.57605692788365e-05
-2.87068574344296e-05
-2.29136986483554e-05
-1.64258709136697e-05
-2.49287091585763e-05
-3.11127712146697e-05
-4.43645932413501e-05
-2.94096797099233e-05
-2.08534339610988e-05
-1.70346517103046e-05
-2.61004889322293e-05
-3.68881950349233e-05
-1.3295007903364e-05
-3.16765354783238e-05
-1.90629076151994e-05
-1.4463632138872e-05
-1.85434936939426e-05
-3.32834175543537e-05
6.43595442818696e-06
-1.70205064569717e-05
-2.30253905958884e-05
-3.54117202634626e-05
-1.67129481904309e-05
-3.21574108587805e-05
-2.03331037269293e-05
-1.66991720282827e-05
-1.25558317062157e-05
-2.41503066697659e-05
-3.45754316069462e-06
-3.60264100187018e-05
-3.61538990489483e-05
-1.43932038969113e-05
-4.72250533918976e-06
-1.33702042263549e-05
-1.40962603475026e-05
-2.79197801104284e-05
4.68713440647742e-07
-1.16570316789611e-05
-1.42823630722487e-05
-9.42589792729243e-07
-3.05027808048396e-05
-2.48910118066388e-05
-8.16777826722113e-06
-2.41635444980773e-05
-1.46765558538532e-05
-2.44909865879156e-05
-2.40257030826426e-05
6.68724139975825e-06
-2.54585096376239e-05
3.60445537461813e-09
-3.46474055625031e-05
-1.1821253738424e-05
-4.47516411099735e-05
-1.1730266544609e-05
-4.11039528182208e-05
-1.43497052071635e-05
-1.83801421309333e-05
7.57425580727776e-06
-1.38588455024176e-05
-3.56342548005593e-05
-2.65714879592796e-05
-8.8585824928589e-06
-2.90172001078549e-06
-3.45746785637218e-05
1.25660265584395e-05
-7.10522963071213e-06
-3.03280000619045e-06
-4.71879622295406e-05
-1.76056661641203e-05
2.88128140759396e-06
-3.26267283700722e-05
-1.81901808366076e-05
-1.73031338604044e-05
-2.11084651899291e-05
-1.82204490572347e-05
-1.47442738574007e-05
-4.09102900071896e-05
-2.19662034141117e-05
-6.89860648004977e-06
-2.03723906715009e-05
-1.8245614228774e-05
-3.13317467949887e-05
-9.63689602947625e-06
-2.57600364431865e-05
-2.62684394554012e-05
-3.96347745470023e-06
-3.45460853820134e-05
-1.59876118419029e-05
-1.04590936512932e-05
-8.35308347379921e-06
-2.62612561637776e-05
-3.34869457979009e-05
-2.37916216051488e-05
-1.52754514335403e-05
-2.84435591766221e-05
-1.76941877678839e-05
-2.90303471784232e-05
5.59593543020864e-08
-3.88586692659037e-06
-2.53713262378759e-06
-2.10949464639315e-05
-1.60678667166426e-05
-1.74437465152009e-05
-7.5101572662111e-06
-1.29929982987191e-05
-3.36461690821655e-05
-1.17772301571519e-05
-1.93714870163981e-05
-1.03844966992917e-05
-2.41300472149628e-05
-5.04969308338201e-06
-2.56545230055578e-05
-1.35406784921575e-05
-2.00607773768091e-05
-7.32854588071512e-06
-4.34420156748035e-05
-2.7884423276174e-05
-4.36617613076792e-05
-3.36827164159052e-05
-7.76520291821819e-06
-3.46046312909934e-05
-3.19782894580614e-05
-3.54200548695331e-05
-2.94559348188688e-05
-3.54679545562334e-06
-2.07044503471362e-05
-2.86089285948869e-05
-1.38026784923105e-06
-7.21531489845938e-06
-1.83020510002176e-05
-1.03287427911453e-05
-2.44884751181832e-05
-1.98746926026099e-05
-3.04169783109455e-05
-4.46073836666653e-06
-2.7757645490471e-05
-1.67376311507488e-05
-1.44578172801753e-05
-3.69761472538767e-05
2.70184737043772e-06
-5.07675858661647e-06
-2.78635156214712e-05
-3.99471558300523e-05
-2.50794429939063e-05
-3.04027252795976e-05
-2.76833136424392e-05
-3.73511812406999e-06
-2.48718902698874e-06
-3.58000136680267e-05
-2.73892125088033e-05
-3.77968714273584e-05
-2.28374706793394e-05
-2.38536603278373e-05
-1.68189245513102e-05
-2.87868980778475e-05
-1.21424543118495e-05
-1.71977417888236e-06
-3.60329372723523e-05
-3.03582689465436e-05
-4.39570580637937e-05
-1.71095814896802e-05
-1.28967311320545e-05
-1.3720838426246e-05
-7.8750768045104e-06
-3.74150192189825e-05
-2.72291839866462e-05
-2.26182325215738e-05
-1.72807574720551e-05
-4.04002421919755e-05
-9.83377863626956e-06
-4.11283880283614e-06
-3.51010172658332e-05
-2.0013279700738e-05
-2.68979976704865e-05
-2.33679999394968e-05
8.63609741673537e-06
-2.81154221120121e-05
-1.36710899918242e-05
-1.71277302426345e-05
-2.20225380436458e-05
-3.38445799476315e-05
-3.30598122310166e-05
-4.18729761107088e-05
-1.95920183967412e-05
-3.79181545600531e-05
-4.82265832924791e-05
-2.0589983086649e-05
-4.15905551357183e-05
-2.7974133005768e-05
-1.61418108915058e-05
-2.57231688520625e-05
-4.29572274040552e-05
-1.49265659313355e-05
-3.77942307356087e-05
-3.21977611803203e-05
-2.88787001632083e-05
-2.25792839284226e-05
-3.74742503152877e-06
-1.39816741448676e-05
-1.51002700132023e-05
-2.33588806245148e-05
-2.27469879094428e-05
-1.07376605221657e-05
-1.52451379898744e-05
-1.18788293659883e-05
-2.48760258271827e-06
3.44393515920719e-06
-1.42393876682759e-05
-3.68848064056506e-05
-2.97745112766235e-05
-2.48328040605082e-06
-4.06739475271265e-05
-6.18640469661382e-05
-1.59431785348827e-05
-2.84078021459235e-05
-5.24994561060255e-05
-2.67673655518119e-05
-4.0784886252212e-05
-2.0101046891892e-05
-3.95812269880229e-05
-2.29946926321469e-05
-3.03787579712434e-05
-3.21640658873504e-05
-1.9248935894625e-05
-7.06288241836034e-06
-2.64751080720448e-05
-3.43130116269314e-05
-1.81983412908979e-05
-1.72864182714173e-05
-2.51305272142322e-05
-1.18673364349778e-05
-2.08805570113247e-05
-2.19492227198e-05
-2.7702003627688e-05
-1.51544051917609e-05
-1.60860565610573e-05
-2.43301959056285e-05
-2.54641357060928e-05
-2.88255311752934e-05
-1.70361820159967e-05
-1.74848426929036e-05
-2.56037750234214e-05
-1.48700329891115e-05
-2.57354685684705e-05
-2.49584705735553e-05
-3.08885962866705e-05
1.76002246991323e-06
-2.04124433345994e-05
-3.35930214877572e-05
-2.46931547395206e-05
3.70452820993169e-07
-4.3051747766636e-06
-3.11873717143297e-05
-1.4257759085847e-05
-3.54553329091654e-05
-1.97836581741293e-05
-1.24854136681147e-05
-2.72891573944556e-05
-2.75065380317493e-05
-5.82635921321087e-06
-1.68800017326772e-05
-1.33795021029664e-05
-3.11272909926302e-05
4.44684292563911e-06
-2.04009834183411e-05
-3.38222018268785e-05
-3.30494437292337e-05
-1.31577440484991e-05
-8.23765246238326e-06
-2.5190574210617e-05
-1.8970369703186e-05
-2.09300428302259e-05
-1.55479762214173e-05
-2.69586686688968e-05
-4.04392219783168e-05
-7.80815536531683e-06
-2.2640249187544e-05
-2.84022648814407e-05
-2.4868868657327e-05
-7.97366336496576e-06
6.93701191501898e-06
-1.81267266074094e-05
-1.53951042217368e-05
-2.13477601708562e-05
-3.11487389514285e-05
-2.13556302333835e-05
-3.9903645275871e-05
-1.33752978987879e-05
-2.55777856135744e-05
-9.06851021023287e-06
-2.07142441369138e-05
-3.60809954453682e-05
-4.61538828500638e-05
-1.19412112382262e-05
-1.54087444359463e-05
-3.32687849797369e-05
3.56324708578845e-06
-1.47816121313946e-05
-3.22371484834406e-05
-3.01789351083514e-05
-1.93738478350075e-05
-1.34604992307395e-05
-6.78596923329382e-06
-2.51532408545101e-05
4.82135741874885e-06
-3.19107813679266e-05
-8.01812615101896e-06
-1.80852412441185e-05
-7.97685519537762e-06
-1.10770161837936e-05
1.38548291642625e-05
-2.85231753866806e-05
-3.94431087702586e-05
-1.21043218584604e-05
-8.46875773463551e-06
-2.97704627640233e-05
-3.43114992796184e-05
-2.87625605865073e-05
-1.58642626752058e-05
-1.54445889610778e-05
-1.55911875375336e-05
-6.86214959023786e-06
-2.91350625687131e-05
-2.54003501899573e-05
-3.88647968139265e-05
1.12410037582427e-05
-2.2420711153725e-05
-3.19216103000946e-05
-9.01368399638408e-06
6.53436107467335e-06
-8.88002182463906e-06
-2.56090578317748e-05
-3.12511457152696e-06
-3.54379051718167e-05
-1.77669104444689e-05
-3.26329174308622e-05
-4.54400008099586e-05
-3.17867836639516e-05
-1.36110613679434e-05
-3.14633536858365e-05
-1.49892616895835e-05
-3.01526354392077e-05
-1.68653628692776e-05
1.80543458391255e-06
-7.75515422857016e-06
-3.61405917427526e-05
-1.41487146630076e-05
3.81721248447109e-06
-7.36133811050828e-06
-1.93386428244588e-05
