# Supplementary material for: Research on computational propagation and identification of mine microseismic signals based on deep learning
Source: PLoS One. 2025 Oct 22;20(10):e0334641. doi: 10.1371/journal.pone.0334641 (PMC12543183; doi:10.1371/journal.pone.0334641)
Supplement: S9 Data — (ZIP) [file pone.0334641.s009.zip › 000101100000383.xlsx_0.txt_24.txt.txt]

-1.2615713406685e-05
-2.69033905455384e-05
-4.00914319676129e-05
-4.99140204642306e-06
-3.70877417317625e-05
-2.76184881853517e-05
-2.76421374450882e-05
-1.84582309228651e-05
-1.16562904509353e-05
-1.55724119850582e-06
-5.54193447515186e-05
-3.52431262041186e-05
-3.40103835537096e-05
-3.02562584670696e-05
-8.27129188037352e-06
-1.30199386578191e-05
-2.83328633464777e-05
-1.71946777369999e-05
-4.70428511658819e-05
-2.53151097465378e-05
-1.71157746912703e-05
-2.48034806192271e-05
-8.36108570965734e-06
-1.86743499001406e-05
-3.91410158759015e-05
-3.9858949323237e-05
-3.23657812939554e-05
-1.27226150250491e-05
-3.01961948275334e-05
-2.15704010717385e-05
-2.76633905940775e-05
-5.28840699493916e-05
-2.39832926907178e-05
-8.82981827714006e-06
-1.36858646945577e-05
-3.94953956243071e-05
-4.37113021803591e-05
-2.82349497168042e-05
-2.26111226017585e-05
-2.47740051824018e-05
-3.13658352644087e-05
1.16014192487195e-05
-8.25660682508446e-06
-1.6739762174818e-05
-3.01790867478587e-05
-2.54608665134651e-05
4.70855949301418e-07
1.37572603523181e-06
-2.41503279561367e-07
-5.78602237692475e-06
-1.42476811829765e-05
-3.05259092859408e-05
-2.6562773858589e-05
-8.04710200418017e-06
-1.90814331298292e-05
-1.38024055911305e-05
-3.01207194170035e-05
2.36081583928428e-06
-1.95521988414565e-05
-3.02277168598481e-05
-1.36364559401835e-05
2.27625574225718e-06
-1.54911893445683e-05
-1.5778195082154e-05
-2.57816999506199e-05
-1.06428730083001e-05
-1.96713659986141e-05
-2.32938966135561e-05
-4.51823566682672e-05
-2.14618814736831e-05
-1.34798200256026e-05
-2.54892189643496e-05
-3.28605241934959e-05
-3.25484755968345e-07
1.08140911268472e-05
-3.88543965296501e-05
-2.14994932348665e-05
-5.81184555141393e-05
-1.47973040254759e-05
-2.64250068010174e-05
-3.35560412851333e-05
-1.56566181945046e-05
-1.79056117928706e-05
-3.67778079581399e-05
-1.96503932203159e-05
-9.7061954458103e-06
-8.82197843938472e-06
-3.33222083609949e-05
-3.14971224749466e-05
-3.61196809343075e-05
-2.35430798430723e-05
-2.52220983358879e-05
-1.22263510245632e-05
-3.33458140200498e-07
-2.28501206465579e-05
-7.19236138856989e-06
-2.77992878212571e-05
-4.42984092934809e-05
-2.23119133121656e-05
-1.55397776935202e-05
-2.61829589002395e-05
-2.49132990259488e-05
-9.98668430760704e-06
-2.41181754249446e-05
-7.2260882028797e-06
-1.5612499330018e-05
-2.07544505294953e-05
-3.32964553177786e-05
-1.71994959330989e-05
-1.51147881171521e-05
-1.73203641909485e-05
-5.05906382512819e-05
-7.81205900831887e-06
-2.45457996546001e-05
-9.64237422591184e-06
-2.8007826817991e-05
-1.47605601491882e-05
-5.7973193958858e-06
-2.46908088539247e-05
-2.89464794529082e-05
-1.57332443032646e-05
-1.42873926670799e-05
-1.70386618379062e-05
-1.4240570915118e-05
-4.56282727097735e-05
-7.25982535058397e-07
-4.17723938384414e-06
-2.9337117289017e-05
-8.77255608791448e-06
1.40891010032679e-06
-2.55289287851801e-05
-1.46406202017177e-05
-3.61428308292628e-05
-1.31286022922842e-05
-3.42582550661897e-05
-2.03007888864855e-05
1.32898264447515e-06
-1.66599609713947e-05
-1.30023346873218e-05
-7.92514837112252e-06
-2.96588457402581e-05
-3.20601674133882e-05
-2.03090651760858e-05
-4.02348868773045e-05
-9.10095499133421e-06
-2.36566135679404e-05
-2.79470482296631e-05
-7.04754631342909e-06
-1.52287098052423e-05
-2.13252717208305e-05
-2.92339950644111e-05
-4.06410120315891e-05
4.62094217751135e-06
-2.14583719583031e-05
-1.7800457584912e-05
-2.89327944393738e-05
-3.19432207839247e-05
-5.00146444287586e-05
-2.46514791878471e-05
-3.89106159933407e-05
-1.75118840487193e-05
-2.87427422470978e-05
-1.85636631655076e-05
-5.17972329080399e-07
-1.51858423020231e-05
-2.35514843667705e-05
-4.16548613365609e-05
-9.72497271549798e-06
-1.71405886995557e-05
-6.40227726296507e-07
-1.27224415182519e-05
-2.93621482230124e-05
-1.09414030737209e-05
-8.7977372076907e-06
-3.9632746179602e-05
-3.21868559234589e-05
-2.00405650460099e-05
-2.36176489233108e-05
-2.64593280959583e-05
-2.56078393411596e-06
-2.44214996502771e-05
-1.2485664940877e-05
-6.66756224484087e-07
-1.34689956187596e-05
-2.82145408185151e-05
-3.53442985545638e-05
-2.12846893221226e-06
-3.03528214440764e-06
-2.99330601958371e-05
-4.32246435428913e-05
-1.69276750388359e-05
-2.43052691639828e-05
-2.43960950002297e-05
-2.24084492095159e-05
-9.19020143671919e-06
-2.72759532746691e-05
-2.61170824783749e-05
-2.8107799470051e-05
-1.8854282597017e-05
-1.68112579937784e-05
-4.80523949528338e-05
-2.79959056925439e-05
5.98470605011548e-06
-1.46591758874367e-05
-9.55460365687124e-06
-8.80320446465426e-06
-1.26707539626208e-05
-3.79584332109343e-05
9.86636063214049e-08
-1.42324978939068e-05
-1.38949510491491e-05
-3.11009176318192e-05
-2.71090764652987e-05
-6.35645454054194e-06
-1.5242148469155e-05
-1.16603719962056e-05
-2.18169331175162e-05
-3.80931286983821e-05
-3.20165849337781e-05
-2.03075185173792e-05
-3.67768098626193e-05
-2.14446536091898e-06
-1.89719339967807e-05
-2.93173571811741e-05
-3.96486974970677e-05
-1.62285980027042e-05
-2.50288715162649e-05
-2.0611525497197e-05
-1.49718865161658e-05
-1.26197095614418e-05
-2.58465609620603e-05
-1.77084122850056e-05
-2.99898264878621e-05
-1.18451459009243e-05
-1.22955157438708e-05
-2.3207473799891e-05
-4.34603968763254e-05
-1.85044956487383e-05
-2.14493604927866e-05
-2.63974957267665e-05
-1.70578933793474e-05
-2.26910927552328e-05
-1.69095556152577e-06
-3.60493868146441e-05
-2.11441573445821e-05
-1.11906613267248e-05
-3.13350405185378e-05
-3.0739739216554e-05
-2.21842567609658e-05
-1.53045339283459e-05
-1.99873319210742e-05
-4.27183117928083e-05
-3.16086504099873e-05
-1.921304330525e-05
-1.76142156842202e-05
-1.37308245432353e-05
-1.27904659061734e-05
-1.16593081173256e-05
-6.54485003906622e-06
-1.69999221090425e-05
-2.56307316635742e-05
-1.93940842048606e-05
-5.58281389352746e-05
-1.98083634193658e-05
-2.45068417005058e-05
-1.61406281496414e-05
-8.87137480572754e-06
-1.21104786469193e-05
-1.67565384685671e-05
-2.80458369710339e-05
-2.03649622852164e-05
-1.67973319397638e-05
-2.18647237228601e-05
-4.36164882086885e-05
-2.26868090373459e-05
-1.22485378959674e-05
4.04985495090479e-06
-1.80755318425577e-05
-3.87132266019136e-05
-2.22178802086817e-05
-2.25112451093336e-05
-1.92308144644424e-05
-2.17722765098614e-05
-1.30181366256726e-05
-1.68069917319552e-05
-2.38849823249004e-05
-2.17194051858835e-05
-2.6612259261073e-05
1.68227195185075e-06
-2.49533836619357e-06
-2.37387664211777e-05
-1.58954198266413e-05
-1.76036103944764e-05
-2.50302947650116e-05
-1.22377731595628e-05
7.31352901008707e-06
-5.53960884776904e-07
-4.6676754567763e-06
-8.77775500580167e-06
-1.58942667070788e-05
-3.58812042000605e-05
-7.77511906607171e-06
-7.30014391442368e-06
5.86722680184256e-06
-2.60903691368189e-05
-2.18230550204512e-05
-1.45944887542136e-05
-1.14748577166627e-05
-3.04510636909666e-05
-9.70967398095906e-06
-1.85448280901092e-05
-2.04400216587576e-05
-9.85973272333284e-06
-1.94812487036449e-05
-2.23023972899769e-05
-6.784945027272e-06
-1.47415887679157e-05
-3.31230469831987e-05
-6.61327812664199e-06
1.84641732274929e-05
-1.86955011390345e-05
-4.12588429028616e-06
-1.77697547557243e-05
-1.48802053659515e-05
-2.16133614477628e-05
-4.0151415586629e-05
-3.5578241738197e-05
-3.06415061569933e-05
-3.25252853182948e-05
-2.36780863716697e-05
-2.26286373862943e-05
-7.4951225401561e-06
-2.2162477379189e-05
-6.82395011476344e-06
-1.07831803425274e-05
-1.45268245889602e-05
-5.17692367478305e-06
-2.48719960575555e-05
-3.27668506784205e-05
-6.2140994737461e-06
-3.16611779821449e-06
-3.23301887704436e-05
-5.0404362815806e-05
-2.30557575180389e-05
-2.3953191199775e-05
9.53240372983238e-06
-2.7615262020727e-05
-8.8461762912587e-06
-1.34037250566878e-05
-2.62713834672191e-05
-1.90789492624747e-05
-1.4907482911544e-05
-1.24306277154857e-05
-3.54524860442317e-05
9.50005792362218e-08
-3.4655005709368e-05
-2.687962801774e-05
-1.92780844860279e-05
-3.35194982026501e-05
-2.32464923195213e-06
-2.71867176069587e-05
-2.44192557260021e-05
-1.10618359305363e-05
8.11917825587531e-06
-4.4986820648818e-05
9.73615561935503e-06
-2.45449622951082e-05
-2.55517697847955e-05
-3.52041300300854e-06
-3.29605182648378e-05
-4.22712933086914e-06
-4.48302536996281e-05
-4.22888767244794e-05
-8.42733644873986e-06
-3.49898001340602e-05
-9.33792128159851e-06
-2.67354148041287e-05
-6.44463195626818e-06
-2.91023172829462e-05
-2.81448826198015e-05
-1.15135913481252e-05
-4.47175730096534e-05
3.65528263828739e-07
-2.11126715316015e-05
-1.76507560096242e-05
-2.31402739328619e-05
-2.42923344127287e-05
-2.86755788794992e-05
-3.19565519892576e-05
-3.37077376475771e-05
-2.10375763170982e-05
-7.94437217635142e-06
-2.65961837382875e-05
-4.80185853370133e-06
-1.13307894020423e-05
1.07320325684661e-06
-2.90522851467503e-05
-2.41316406121781e-05
-3.40108275247587e-05
-1.47708812954855e-05
-2.26187620960169e-05
5.38048156026476e-07
-4.02602025190764e-05
-4.04876080295789e-05
-2.59246247468445e-05
-1.84205120732464e-05
-2.62168455714866e-05
1.45463011384292e-05
-2.44885219560999e-05
5.622642407184e-07
-1.64164054049153e-05
-4.05745156454701e-05
-1.63283346826039e-05
-2.54743834544582e-05
-3.88046230145796e-05
-1.91152565860533e-05
-2.36908897684478e-05
-1.92035464079289e-05
-1.90976812882581e-05
-3.02306506522067e-06
-1.48587298357578e-05
-2.49290172534368e-05
-2.0074515012953e-05
-2.14328683757727e-05
-1.12081153225594e-05
-1.18045078440816e-05
-6.09804946008096e-06
-2.89144888947426e-05
-1.91378149567137e-05
-2.69540909246385e-05
-5.9742563931128e-07
-2.83483387827022e-05
-2.49380766964094e-05
-4.53748722298708e-06
-3.27518287261627e-05
-5.99250879993592e-06
-1.46879113977459e-05
2.2976450300024e-05
-3.93287106448824e-05
-2.94448039261968e-05
-4.8230282129456e-06
-4.90086077937907e-05
-2.15406269919746e-05
-2.31698894720414e-05
-2.13008269768724e-05
-3.47415067703134e-05
-1.81309725610381e-05
-3.78300177090778e-05
-2.76190120210161e-05
-1.73351599748486e-05
-3.09421469080447e-05
-2.31189552310231e-05
-3.05262187351498e-05
-3.50534984109584e-05
-4.92068639319795e-06
-3.48698199085202e-05
-1.524450521747e-05
-1.27423181852016e-05
-1.77229482681653e-05
-1.82354891269996e-05
-2.35313989132319e-05
-2.05496881589531e-05
-2.07528447282751e-05
-2.75709994486703e-05
-1.25846903705505e-05
-1.67059602591648e-05
-2.17407762401014e-05
-1.49790618513238e-05
-3.00838463546351e-05
2.01090143999734e-06
-2.42392943218054e-05
-4.04340320038711e-05
4.36459296924279e-07
-1.5933923413465e-05
-1.70908576814098e-05
-1.80185150410799e-05
-2.38992583140781e-05
-1.49685107111678e-05
-8.33251384736904e-06
-2.91881776674541e-05
-1.45643920365431e-05
-2.10270610085318e-05
-5.11277068787893e-05
-5.22584936972993e-06
-3.38896350731327e-05
-4.31610619488775e-05
-2.17810281217142e-05
2.53287453573899e-07
-3.02980414761647e-05
-1.23724906570063e-05
-2.45399681736114e-05
-7.87182552390112e-06
-8.86917775197248e-07
-3.27504987118013e-05
1.13916148426408e-05
1.3711336627794e-06
-2.02855275078399e-05
-1.94269058874147e-05
2.77522671275022e-06
-2.05348892969894e-05
-1.05333358392454e-05
-2.46680328223597e-05
-3.31884988886962e-05
-3.05892864569119e-05
-1.85852351835985e-05
-2.60282032805653e-05
-2.42502042722484e-05
-1.28330427092127e-05
-3.94657136167468e-05
-7.48401932660612e-06
-1.88896346505885e-05
-1.57908428577615e-05
-1.26141247114067e-05
-6.26890897445363e-06
-3.19498594449509e-05
-1.17911054961519e-05
-2.00707472967331e-05
-8.85132206779851e-06
6.49428789090584e-06
-4.65377644984076e-05
-2.20735358851786e-05
-2.35096335654328e-05
-4.46066175187651e-05
3.83347535931928e-06
-1.39643195316919e-05
-3.67765160757854e-05
-2.81173290740261e-05
-1.69447093377778e-05
-1.33386137388019e-05
-5.44643046341306e-06
-1.14788194268169e-05
-2.48684820914207e-05
-3.00914994980728e-05
-6.3929602578279e-06
-2.43350127409883e-05
-1.15797218366009e-05
-4.00374375593396e-05
-3.20556157350085e-05
-6.61354188167954e-06
-8.73865458371888e-06
-3.49219905278195e-05
-1.44524061873414e-06
-6.2702547721061e-06
-3.20697364355116e-05
-1.78001630040797e-05
-1.0160780279339e-05
-3.22856097996763e-05
-1.11213375611016e-05
-4.48482044315877e-05
-6.91041783588631e-06
-2.16173882138716e-05
-1.39646752851269e-05
-6.25113173620174e-06
-6.65067039742741e-06
5.54104890330537e-06
-3.90811908223081e-06
-2.19255268463649e-05
-2.02911762240805e-05
-3.30181825243956e-05
-3.78075586414841e-05
-2.9275795416935e-05
-1.87479579755946e-05
-2.50943139235821e-05
-3.33358381513512e-05
-5.46082624896713e-06
-2.09806128659029e-05
-2.16107073820223e-05
-7.58664043033172e-06
-1.02313922047437e-05
-1.79684518964817e-05
-1.28222175812718e-05
-3.78883665988711e-05
-2.55801281127053e-05
-1.34228511561047e-05
-1.90767717638418e-05
-1.46506045705954e-05
-2.39841887707734e-05
-2.1969507334706e-05
-2.59581942581397e-05
-1.05564488602537e-05
-1.97922880286517e-05
-2.51475112325777e-05
-8.71998719760161e-06
-2.54401688115355e-05
-1.53172760074203e-05
-1.66652114821654e-05
-3.32492250111289e-05
-2.15702509417439e-05
-2.9320059715577e-05
-8.12425319453396e-06
-2.99368864981705e-05
-2.16130041751076e-05
4.91635031963955e-06
-1.45821064451131e-05
-8.22408868883469e-06
-9.77505391735033e-06
-3.32687641704648e-05
-1.90297161671475e-05
-4.34104363909134e-05
-3.36334219161744e-05
-4.78374116208271e-06
-2.1788227302001e-05
-1.42972139425077e-05
-1.50406080837008e-05
-2.33449224594421e-05
-3.11191449773092e-05
-1.34494908288209e-05
-2.43731755974087e-05
-2.37135037406775e-05
-3.92511028449322e-06
-1.82263909254172e-05
-2.35946052256431e-05
-2.31526081286944e-05
-1.23707762490453e-05
-2.66264420861842e-05
-9.85693202424921e-06
-4.14504854869512e-05
1.4199887857615e-07
-3.69040264475208e-05
-6.20881821631373e-06
-3.01663759266856e-05
-1.1819168386077e-05
-1.47365047146354e-05
-2.09764788111097e-05
3.49849208716658e-06
-2.49890732784097e-06
-2.13746470579309e-05
-2.41244564722509e-05
-3.42699435825314e-05
-2.60801546285729e-05
-2.35269967650317e-05
-1.77315513678869e-05
-3.12003904731906e-05
-2.54828535741837e-05
-4.71794316969306e-05
-2.52004281168612e-05
-9.59985373145095e-06
-2.98960307724281e-05
-2.76031599853925e-05
-2.31461983252419e-05
-3.91545030091516e-05
-3.85349573091576e-05
-2.64211921651133e-05
-2.41754143729918e-05
-1.17515655250215e-05
-2.44202466424997e-05
-2.21316582125379e-05
-3.69181033802449e-05
-5.25505361440768e-06
-1.6206234567186e-05
-6.12750081043203e-05
-2.43980144380237e-05
-4.196311556413e-05
-2.53724332383881e-05
-2.33986137176944e-05
-1.57350995120109e-05
-1.73644510926229e-05
-3.90922912124711e-05
-2.42336409651053e-05
-2.9028850159049e-05
-2.89202650574328e-05
-3.99668225793404e-05
-1.0740226400338e-05
-1.82946607596642e-05
-2.14395122581537e-05
-1.53077365886292e-05
-1.59415382562696e-05
-2.03132727424469e-05
-1.75066753798712e-05
-1.75054833231161e-05
-2.14547128680282e-05
-4.72695040052454e-05
-1.70966609947928e-05
-2.9045991177008e-05
-3.03143067012868e-05
-2.8089339528483e-05
-2.74374424919468e-05
-6.45606787479394e-06
-8.42499566233444e-06
-1.51721344894609e-05
-3.74215459798557e-05
-1.81623876486825e-05
-1.55085320841537e-05
-3.02338955071179e-05
-3.86180802137048e-05
-2.6849922109801e-05
-1.24676386156453e-05
-9.45704828047748e-06
-3.10349405363156e-05
-1.67711531288987e-05
-9.03108796275818e-06
-4.1848418395295e-05
-1.11472181934164e-05
-3.04377274748476e-05
-4.04099338331982e-05
-2.83374573002771e-05
-1.62788608218817e-05
-2.70914120145936e-05
-1.41369304769817e-05
-2.25237190384953e-05
-1.25508849461931e-05
-1.1058975788237e-05
-1.70965872479735e-05
-1.74422911013457e-05
-4.14894754520237e-05
-2.35510862063838e-05
-4.8438612703674e-06
-2.67219469176907e-05
-1.01600692436618e-05
-1.20589316479819e-05
-1.5452345203303e-05
-2.52991757856598e-05
-2.96233185148057e-05
-2.35062471640339e-05
-4.32210048128474e-07
-5.18485754100495e-06
2.16525291305942e-07
-3.52406109417399e-05
-3.05362265098744e-05
-4.40820657083496e-05
-1.8838688222701e-05
-2.55739107500215e-06
-3.06414368434422e-05
4.1914002071764e-06
-3.7699296108372e-05
1.15216790259841e-06
-1.45279321874825e-05
-2.94895363121212e-05
-1.55249870884622e-05
-1.85699538071663e-05
-1.75919756666216e-05
-1.91929266687444e-06
-5.32408245866352e-05
-3.70714953368392e-05
-1.21960578981304e-05
-1.92740703535318e-05
-7.03916634505526e-06
9.14017242899156e-06
-2.61544687271239e-05
-6.16981910835797e-06
-1.89246741752323e-05
-2.42372661795149e-05
-1.96372764613251e-05
-2.88347036226503e-05
-3.02069795430829e-05
-1.77225626083107e-05
-3.55065782891882e-05
-4.46871368366336e-05
-7.90857149377448e-06
-1.09800753289915e-05
-2.16829546309789e-05
-5.12397408152073e-06
-1.60664097760572e-06
-1.98325781112062e-05
-4.48531843203464e-05
-4.19030155145299e-05
8.99710528347018e-06
-3.57991826672153e-05
-2.81965366336481e-05
-2.04717329285404e-05
-1.9453354725646e-05
-1.28314605056627e-06
1.55677614036951e-06
-3.26427751339284e-05
-2.80128449178596e-05
-1.68729533084273e-05
-2.78809675587718e-05
-2.90776435756419e-05
6.37985161811328e-06
-2.14717548117602e-05
-3.38338290708672e-05
-4.1445283608098e-05
-4.37328481082426e-05
-3.46063140355329e-05
-1.39860343662646e-05
-1.5038683284669e-05
-1.63153779499152e-05
-9.57495833989126e-07
-5.27254305101549e-06
-2.07470049223929e-05
-2.36179638667218e-05
-8.33387138625704e-06
-2.04346315105567e-05
-3.29737760406738e-05
-2.94774680215294e-05
-6.5506970868648e-06
-3.15590805613573e-05
-4.82778008246593e-05
-2.75006820264734e-05
-1.0135998691899e-05
-1.11184592003537e-05
-3.16637455213446e-05
-1.95255015885622e-06
-3.08910696375908e-05
-5.01599970863193e-06
-1.78301298660688e-05
-8.6978893560965e-06
6.28823640293634e-06
-8.56884633674109e-06
-2.36407196786831e-05
-3.09311287435608e-05
-2.73048140593077e-05
-2.43307398392832e-05
-4.61575957197801e-06
-2.55586430776861e-05
-1.82828599377763e-05
-3.35306459907753e-05
-2.39752087573115e-05
-1.8435019878568e-05
2.70296847420737e-06
-3.46192576342562e-05
-2.40848035770412e-05
-3.29634832149726e-05
-1.87361425472024e-05
9.6390619617196e-06
-1.2257385512499e-06
-2.19335448430616e-05
-2.66022765041083e-05
-3.20350867522842e-05
-2.20083618642267e-05
-1.96023635450931e-05
-1.88414788381893e-05
-2.07667834630991e-05
-1.71249328758307e-05
-3.24043614128275e-05
-3.91353857619506e-05
-3.08981064682177e-06
-3.09340631439993e-05
-2.91851199010278e-05
-5.23142713897665e-06
-1.25830904652341e-05
-1.83109365434853e-05
-1.59760183304961e-05
-1.74665108706709e-05
6.1025386648058e-06
-3.17703731628817e-05
-4.24530317496992e-05
-2.58828441626252e-05
-2.64480081414808e-05
-1.94867310641207e-05
-2.10957163665654e-05
-2.57715626509128e-05
-3.52010453890446e-05
-2.62828543646368e-05
-2.95786714771956e-05
-2.15810235454345e-05
-2.97754731266296e-05
-4.07449768778178e-05
-1.1515050477525e-05
-2.14742717414223e-05
-2.511393989688e-05
-2.55320032798607e-05
1.66392661419278e-06
-3.40306598870018e-05
-1.50342704377102e-05
-1.48483863334783e-05
-1.95493798334656e-05
-1.99548814163445e-05
-2.86828356782953e-05
-1.13948499447421e-05
-1.22240349117539e-05
-5.47981998320549e-06
-3.57498420273308e-05
-8.29515184044433e-06
-8.37439710061714e-06
-6.10363948355857e-06
-3.29420593831588e-05
-4.34070575221583e-05
-2.32658602564344e-05
-4.23652803709929e-05
-1.57756797370018e-05
-8.88885442559053e-06
5.19540256555909e-08
-3.2820808518413e-05
-9.04553963805248e-06
-2.35736141721035e-05
-1.76965068908921e-05
-3.98900130413799e-05
-1.26893869143719e-05
-8.18435366563904e-07
-1.51259117647433e-05
2.0739782879191e-06
-1.02732082104727e-05
-2.59242458742296e-05
-1.55852740326572e-05
-5.25301730370472e-05
-1.18624964767686e-05
-3.02325898566556e-05
-2.4478902826646e-05
-1.81826509259257e-05
-8.93784108077453e-06
-1.83078559474914e-05
-2.08450374664295e-05
-3.92998316920505e-05
3.73918007656997e-09
-9.86273705338502e-06
-2.51985632690307e-06
-2.74405946878543e-05
-1.54059010973554e-05
-4.31560792405469e-05
-1.92717848271873e-05
-4.55424870143157e-05
-2.99684898489397e-05
-1.91219760119076e-05
-1.6620408278869e-05
-1.86996741105909e-05
-3.66899803923868e-05
-1.09055386548007e-05
-1.50575263567295e-05
-1.78861613798575e-05
-1.51941628491301e-05
-4.50973378102365e-05
1.5514506159414e-06
-1.74092094612739e-05
-6.0401297346587e-06
-2.36160731884411e-05
-8.99885841566432e-06
-4.14756574681542e-07
-2.3403513702814e-05
-3.76697863739281e-07
-2.85309507786002e-05
-3.33190843266823e-06
-1.66557570745963e-05
-4.19100317007593e-05
-1.87756989119465e-05
-1.48447290161232e-05
2.07347882234456e-06
-2.99653023686613e-05
-2.42512968839751e-05
-1.86624801569992e-05
-2.39071717546954e-05
-4.3764594188278e-05
-1.60738897124602e-05
-1.22036132653832e-05
-2.38981162235564e-05
-9.81371113801297e-06
-4.48486934228031e-05
-3.35245126977989e-06
-4.8676186403789e-05
-3.28317630006404e-05
-2.75375688902732e-05
-1.77284914602127e-05
-8.48215237491123e-06
-5.20826384323588e-06
-2.67288386249311e-05
-1.1032476557949e-05
-1.84613816316882e-05
-2.54294217584095e-05
-2.9801033604462e-05
-2.48110972315398e-05
1.12274955234685e-05
-4.05231771261689e-05
-3.49558998606582e-05
-3.42584361263019e-05
-3.28500301421867e-05
-1.22060253341269e-05
-1.17028361474488e-05
-2.46126339636371e-05
4.11947258072442e-06
-1.34110732958891e-05
-1.21586991316854e-05
-1.49337706002717e-05
-2.44012904389054e-05
-4.24016898631209e-06
-1.11836579030618e-05
-2.78160601072701e-05
-3.13448408171853e-05
-3.62228383394551e-05
-3.36960065733263e-06
-2.80975069372747e-05
-1.50465455327375e-05
-2.48354153277017e-05
4.62294028475272e-06
-2.91795061130457e-05
-7.59413353363229e-06
-1.70779083432539e-05
-2.98285379070731e-05
-1.58026212064962e-05
-3.89133534003835e-05
-3.40807600786937e-05
-2.58641741875685e-05
-2.52924447100991e-05
-6.377894653085e-06
-7.48068621143937e-06
-5.8182709018677e-05
-1.9408772681531e-05
-2.12922498639824e-05
-6.30556232557031e-06
-2.30310751070686e-05
-2.58720245590154e-05
-3.78959733257017e-05
-1.09170738676972e-05
-3.04771458461635e-05
-1.25538832686372e-05
-1.96500150913371e-05
-9.95766832095014e-06
-3.67586152764678e-05
-1.74843635541704e-05
2.31357002411236e-06
-4.13547704428878e-05
-4.37183525574723e-05
7.26344281731557e-06
-1.14575553562091e-05
-7.65993608052548e-06
-2.48647263472793e-05
-7.47511869815826e-06
-1.64455393264874e-05
-1.73842216926889e-05
-1.85032731775776e-05
-1.43214014224243e-05
-1.34294570029744e-05
-2.59190294941068e-06
-1.18749529416821e-05
-1.14850557472388e-05
-1.68897220766797e-05
-2.14890015755651e-05
-6.69484229115496e-06
-2.69327448076147e-05
-4.18212174106206e-05
-1.43934551967971e-05
-3.32440382020757e-05
-2.85967128259766e-05
-1.6802801789834e-05
-2.6643222021145e-05
-1.76456670536902e-05
-1.7705270865977e-05
-2.65169947232082e-05
-2.43516139994601e-05
-1.55523462538797e-05
-3.22384100634278e-05
-2.97673135524167e-05
-4.89855732520549e-05
-2.91892748339968e-05
-1.0885236835786e-05
-2.81335458294538e-05
-1.45478883453436e-05
-3.51122650745872e-05
-2.85255420727955e-05
-2.43794067210513e-05
-7.42669584335146e-06
-2.48283947301223e-05
-2.33514458718245e-05
-2.26458387525544e-05
-1.62904294604913e-05
-1.54380547112825e-05
-3.74582112171416e-05
-2.74076596304049e-05
-3.13029677725018e-06
-1.61069426742168e-05
-1.15303996972555e-05
-3.62211887034558e-05
-1.57617370242162e-05
-4.57209079420052e-06
-1.45839157090422e-05
-1.98710513172435e-05
-3.4163645730751e-05
-2.14267584593661e-05
-1.0006265502013e-05
-4.64922093114028e-06
-2.08515244542732e-05
-2.52400568164355e-05
-2.74992269819263e-05
-1.6859905953099e-05
-3.04410036935873e-05
-9.40697474975056e-06
-7.06702038562963e-06
-3.19594380878404e-05
-1.55596641452067e-05
-1.70894154596512e-05
-2.83594815424125e-05
-3.03415658062239e-06
-2.92456788816259e-05
-2.11771658430938e-05
-3.41801409056354e-05
-3.10471456741784e-05
-3.39977441826807e-05
-3.02639892123877e-06
-3.31646706380823e-05
-4.42588770494207e-06
-2.06451384425306e-05
-2.43719137977351e-05
-4.0753250552299e-05
-1.90781279222932e-05
-3.3509042818457e-05
-1.29463294757595e-05
-3.78266075676477e-05
-1.09499992776941e-05
-1.32659887664397e-05
-3.29756236991487e-05
1.36947255445588e-05
-1.6055727044273e-05
-2.56253111180427e-05
-1.92063243708013e-05
-9.40698166914722e-06
-2.80344069169686e-05
-9.74584526912964e-06
-4.0803389447614e-05
-3.82310483711835e-05
-2.64824451701129e-05
-1.46936407712157e-05
-2.89522336386236e-05
-3.00648494108908e-06
-1.35104178028432e-06
-2.82588599306411e-05
-3.34844647321046e-05
1.2789840239546e-07
-4.94284806450286e-05
-2.50501870890373e-05
-2.07534669306407e-05
-2.92695263077766e-05
-2.00705144545149e-05
-2.32180315488694e-05
-2.64977252257781e-05
-2.34474892486773e-05
-2.0820008346053e-05
-9.33626810069442e-06
-3.19401664474805e-05
-5.04111186971469e-06
3.6005486860262e-06
-1.55387419860524e-05
-1.31851025425506e-05
-2.91087050393858e-05
-1.99648868490775e-05
-4.11553187736707e-05
-3.31328714726556e-05
-1.33701691241495e-05
-1.62449419740694e-05
-2.69100436907384e-05
-2.97539978193196e-05
-1.1806558965634e-05
-1.63972514905265e-05
-3.64712020597258e-05
-3.69881749801402e-06
-2.45386287856934e-05
-2.90766934893603e-05
-2.06318287958932e-05
-2.81378005837897e-05
-1.60361955716281e-05
-1.26106376185713e-06
-2.34990274250757e-05
-4.440109923138e-05
-2.49868107085655e-05
-1.50192819982191e-05
6.32548128305612e-07
-2.90258635843721e-05
-2.97163853512701e-05
-1.02582188761787e-05
-2.49402781874282e-05
-2.68675041112686e-05
-9.32169699319219e-06
-2.6149398574875e-05
-1.50585742917767e-05
-3.38427796480644e-05
-5.26047375681117e-06
2.04771476034659e-06
-1.71394086782049e-05
2.53190350412464e-06
-2.70673172721784e-05
-1.09216158035858e-05
1.64859257330896e-06
-1.64197522982479e-05
-2.25563718858704e-05
1.32606154219135e-06
-3.01761514112631e-05
-1.54001863214393e-05
-1.51643625073776e-05
-1.41411980904643e-05
-7.5344248276667e-06
-3.13797649849549e-05
2.13033517524205e-06
-1.75147812693882e-05
7.76503658720762e-07
5.27490489092313e-06
-2.74719798538394e-05
-3.33492973028171e-05
-1.0617894841314e-05
-2.74524325663283e-05
-2.52035896926411e-05
-2.68925939294522e-05
-7.63866282584688e-06
-1.10529598379644e-05
-1.92367979665049e-05
-3.16111004317597e-05
6.51679499933813e-06
-2.25392954725187e-05
-2.66597608724875e-05
-2.04954684029192e-05
-2.62019539125093e-05
-1.57521665926552e-05
-2.95541347609492e-05
-9.43739427261127e-06
-1.84808666972898e-05
-2.02949360768592e-05
-3.61450665784808e-05
-6.51793335409547e-06
-3.69737418484282e-05
-2.06921779580317e-05
-9.20582886148582e-06
2.8050186331909e-06
-8.33923766178798e-06
-2.31152291292317e-05
-2.72022185363314e-05
-4.42430228181799e-05
-2.08585439733048e-05
-1.47863497442349e-05
-4.36357244324237e-05
-3.26030593436937e-05
-1.69040830583674e-05
-4.75473669009487e-06
-2.17061072859954e-05
-3.61699025430939e-05
-1.79486655525046e-05
-4.36354564315847e-06
-1.95218694555278e-05
-2.00099987396952e-06
3.87650880716156e-06
-8.54851961475919e-06
-1.14014872743335e-05
-5.35866259963788e-06
-2.7937817513548e-05
-3.09104096228387e-05
-8.19934595019312e-06
-1.85497670075017e-05
-2.35960129231047e-05
-2.20133111559125e-05
-4.30764198289383e-06
-2.19221086081683e-05
-7.10119130063631e-07
-1.71121874659715e-05
-3.00450049721294e-05
-1.5298092138048e-05
-9.36329415206273e-06
2.07336254857736e-06
-3.07006699171155e-05
-2.52101155721714e-05
-3.64807758425226e-05
-9.36623470450074e-06
3.53703812775938e-07
-1.00476814935588e-05
-1.9635013497268e-05
-2.43639292077025e-05
-1.67265599116082e-05
-1.37752314103207e-05
-1.34513240949062e-05
-1.93457238630914e-05
-2.29947132116758e-05
-4.29566271730247e-05
-1.01997204437169e-05
-2.04365450533114e-05
-3.53546630851532e-05
-1.87599661501029e-05
-2.42111043076877e-05
-7.70039950856938e-06
-2.6127274310929e-05
-2.2219820625583e-05
-2.88685218604642e-05
-4.1170934651624e-06
-4.41959885018619e-05
-3.69850457808971e-05
-2.26126651625423e-05
-2.32915818468115e-05
6.94546658155996e-06
-2.67618253893311e-05
-3.01973420468325e-05
-2.56050559555524e-05
-1.92393273753744e-05
-4.6081296370183e-05
-1.07546675981206e-05
-1.5690403891178e-05
-1.5634681866969e-05
-4.22936490850766e-06
-1.71494739156948e-05
1.02492020659042e-05
-3.3869852979961e-05
-1.527137475182e-05
-8.82430947102212e-06
-2.06901541488569e-05
-2.35436799563143e-05
2.06775665621866e-06
4.93074775174019e-07
-5.35248370108565e-06
-4.16142121115505e-05
-2.30882280089702e-05
-3.22751028553342e-05
-4.59508185390152e-06
-2.64402825106585e-05
-2.62868433338506e-05
-1.89199202785151e-05
-1.16910915601465e-05
-2.4498471938421e-05
-1.34068069713934e-05
-1.7904740091387e-05
-3.35850275672135e-05
-4.26562887564939e-05
-4.05560783714585e-05
-3.95116620914144e-05
-1.56370333898593e-05
-1.60718822472192e-05
-2.76868804471488e-05
-2.08230449486419e-05
-2.90757636280289e-06
-3.88209201858726e-05
-2.53027141396624e-05
-1.84415943679245e-05
-1.72858275426887e-05
-2.65058938812007e-05
-2.71859865199922e-05
-1.43246003710012e-05
-5.05620918702536e-05
-4.90424689197392e-05
-2.76297901476164e-05
-2.083125391232e-05
-9.28523890606192e-07
-1.43749905495658e-05
-2.85316682274667e-05
-2.30747847141896e-05
2.54618714702338e-06
-6.91177349102024e-06
-1.3736114003472e-05
6.19573708697993e-06
-3.84033760579656e-05
-1.45249477956708e-05
-4.19957109227893e-05
-3.13800241063946e-05
-1.52596337349031e-05
-4.85923326111421e-05
-1.27927094453649e-05
-2.59039207862131e-05
-1.8545535031516e-05
-1.53110712808156e-05
-2.96047718459813e-05
-6.57528668746413e-06
-1.66373256200016e-05
-2.47938406771502e-05
-1.33999696461973e-05
-7.35078935888503e-06
-2.96422078790773e-05
-1.69344239465367e-05
-1.61430869022551e-05
-1.14444643587593e-05
-1.19465970560739e-05
-2.0159183752766e-05
-4.40585845279079e-05
-4.79426508310052e-06
-1.54408600860893e-05
-3.37237384656963e-05
-2.9190420306453e-05
-8.56954554853522e-06
-6.71833134019694e-06
-8.82980465061642e-06
-2.57256690608417e-05
-2.43949844790224e-05
-2.83164874526552e-05
-1.22192600902499e-05
-1.16548683229576e-05
-1.39309517173395e-05
-1.51574742057643e-05
-5.02834462907124e-05
-8.80725985896726e-06
3.52358124404681e-06
-4.91257102394491e-05
-4.7759824698971e-05
-2.73283619647781e-05
-3.3157143913943e-06
-4.02691318930706e-05
-1.50923667400021e-05
-1.27921206871638e-05
-1.45875776401816e-05
-1.89029843012392e-05
-2.6114140652973e-05
-6.41060901283457e-06
-4.33284911010285e-05
-1.71180791639737e-05
-3.08610556071998e-05
-2.75454697414803e-05
-5.63415715596293e-07
-2.84417073142215e-05
-2.23280994581089e-05
-3.68471005951906e-05
-2.04092513836655e-05
-1.65341128205633e-05
-1.94437580636901e-05
-2.57542188725965e-05
-3.22984496942255e-05
-1.27855593455078e-05
-9.47906132124231e-06
-3.2564228742742e-05
-1.66302906249168e-05
-2.76010235872123e-05
-1.09006646090293e-05
-2.10810522143725e-05
-5.26387797184236e-05
-2.18411709197292e-05
8.42612297165641e-06
-2.27896739707429e-05
-2.29953704729657e-05
-1.47825841094951e-05
-4.88285534196471e-05
-3.02830754402345e-05
-9.09225629681171e-06
-2.10297681438082e-05
-2.18193458683969e-05
-2.48200954404705e-05
-3.04345634702139e-05
-3.12352165200029e-05
-3.14290432671677e-05
-1.862912265918e-05
-3.27257396241797e-05
-1.56781386349827e-05
-2.72969603074092e-05
-3.29329795355027e-05
-3.71178966692062e-05
-1.77469643662201e-05
-7.07635676998049e-06
-2.2372821921356e-05
-3.74107979312969e-05
-1.7597063254231e-05
-1.25669801978793e-05
-1.27326255539783e-05
-1.19538522594196e-05
-1.5244987638732e-05
-3.54665654303385e-05
-3.46951263704025e-05
2.50183958839812e-06
-3.30013625605822e-05
-1.16332078647901e-05
-5.07924477124193e-06
-1.41538266764505e-05
-1.47989512065708e-05
-1.63965625784348e-05
2.64539295098703e-06
-8.2773099291325e-07
-1.60634825194086e-05
-3.46887173709599e-05
-3.24859222845521e-05
-4.23500385148353e-05
-1.84427632664132e-05
-2.16981864570105e-05
-1.86001576860259e-05
-2.68959276487303e-05
-7.71478349807436e-06
-2.54853125501646e-05
-1.00668936281788e-05
-2.66420992093118e-05
-2.16422381842101e-05
-3.42166659956625e-05
-3.84095510026395e-05
-4.30976257358722e-06
-2.77224795905872e-05
-7.47052250357195e-06
-2.9714605624352e-05
-6.19420996622216e-06
-1.90206714465407e-05
-6.3603307284598e-06
9.53731965742964e-07
-8.5349706272982e-06
-2.95491689677289e-05
-1.43077876544744e-05
-2.03110933119006e-05
-2.34592751428237e-05
-2.23400502532403e-05
-9.59516342006918e-06
-3.83381572279188e-05
-2.12491424789826e-05
-2.07141521070557e-05
-6.18308432894628e-06
-8.31703374078191e-06
-1.53105980233224e-05
-6.18529699883336e-06
-4.09821868409125e-05
-1.82835194203987e-05
-2.64437317212971e-05
-2.32171092197318e-05
-2.0230788751497e-05
-4.12553739296573e-05
-3.02008565031341e-05
-1.23639815092215e-05
-4.55807102849304e-06
-3.78431695481606e-05
-2.13115811693858e-05
-2.10545136425697e-05
-1.48212150628898e-05
-1.38714845325577e-05
-3.28816835037746e-05
-2.32968412013004e-05
-2.18402103827891e-05
-2.20421345550736e-05
-4.27008030250575e-06
-1.38939323910102e-05
-5.13269570187433e-06
-1.61293464412976e-05
-3.08425082526673e-05
-2.08961539252831e-05
-1.54739837722765e-05
-2.35065227847252e-05
6.52389750636168e-06
-3.02175662096661e-05
-3.14947905404996e-05
-2.86817084779207e-05
-2.84204003544915e-05
-1.50583124371388e-05
-2.69103387500084e-06
-2.59898847929898e-05
-3.29181246280126e-05
-1.07269979360398e-05
-1.46234488684343e-05
-1.91974087404047e-05
-2.39348897196304e-05
-1.7660340856967e-06
-2.66064877121224e-05
-1.82113601158535e-05
-3.07635107342571e-05
-5.31682644504751e-06
-5.03995679776124e-06
-1.83394240108851e-05
-2.57190402604351e-05
-3.24371784693986e-05
-2.60975312899566e-05
-6.18229953017362e-06
-1.3989175853264e-05
-1.67474706947979e-05
-3.23002457282784e-05
-2.82473258513072e-05
-1.20864610397436e-05
-2.10827451537731e-05
-2.58937323523625e-05
-4.98031112602434e-05
-1.72799213767815e-05
-2.15421258220319e-05
-5.54859958286276e-06
-7.61704468028531e-06
-4.68202779121553e-05
-4.40998655871185e-06
-1.09960336100696e-05
-1.11236655280428e-05
-4.37529376607529e-05
-4.0263074583692e-06
-3.57880091924211e-05
-2.44609437490887e-05
-2.72712068733254e-05
-2.75888213143328e-05
-7.72820675755162e-06
-3.33904035293436e-05
-1.87678880971922e-05
-3.16899827476343e-05
-2.31043400268031e-05
-4.30823184422569e-05
-2.65735089470681e-06
-1.60708316672791e-05
-3.34548352109589e-05
-2.36405348482856e-05
-2.96751792063062e-05
-4.44587207397864e-05
-3.85601752326214e-05
-3.99745461698294e-05
-1.967886695994e-05
-4.3376960455144e-05
-2.15452912989648e-05
-2.56095014304715e-05
-2.74138434463763e-06
-1.02918877227094e-06
-1.11757487943739e-05
-2.82194287820175e-07
-9.87936824312742e-06
-2.55174006485461e-05
-2.250187156176e-05
-2.15550883157689e-05
-2.18577358827689e-05
-1.27339869357133e-05
-4.10162939790847e-05
-2.59431566295643e-05
-4.43736050368462e-05
-3.26641258159871e-05
-3.08273249288327e-05
-2.43504677255907e-05
-2.90923016433945e-05
-1.62831291677471e-05
-1.19979541516348e-05
-9.03068067738638e-07
-2.89615657049216e-05
-2.47951259877927e-05
-1.56754241395485e-05
-1.72828176178227e-05
-2.5113221287264e-05
-3.93730191378741e-05
-2.52610823946343e-05
-2.25248246077735e-05
-2.27165117045457e-05
-3.47383194773147e-05
-5.13717670745076e-06
-2.44001130568246e-05
-1.56544810242392e-05
-2.41445647157925e-05
-2.43642025874432e-05
-1.07985514291115e-05
-1.80082625002997e-05
-5.68976279162439e-05
-4.17302308013117e-05
-3.01764476337265e-05
-1.09660979219319e-05
-7.42255572953547e-06
-2.23400323358306e-05
-2.36223178937085e-05
-2.26095724379702e-05
-2.27174141763569e-05
-2.47279990880159e-05
-1.61139820304043e-06
-2.55303766494098e-05
-3.12837963310717e-05
-2.61846136982401e-05
-3.71615214531019e-05
-2.08811261362623e-05
-2.36411671467447e-05
-3.58115709307711e-05
-1.75634102026515e-05
-3.28908461403305e-05
-1.65933531684913e-05
-2.22044348487934e-05
-1.38075542654541e-05
-6.94044254413312e-06
-1.50135369467948e-05
-1.85755847888582e-05
-2.45774335940306e-05
-1.68406646446368e-05
-5.85612239827653e-05
-3.71104158986797e-05
-2.67729466325255e-05
-3.89557573796783e-05
-2.40599520980974e-05
-2.8876331671689e-05
-3.22620853805534e-05
-4.22790243268427e-05
-3.704471660602e-05
-1.61677890171725e-05
-3.11470871776082e-05
-1.32613811318478e-06
-2.96205318797404e-05
-2.74806737351917e-05
-1.22615038124594e-05
-1.45335022436194e-05
-1.20363201357781e-05
-5.71208544015119e-06
-3.03439902657077e-05
-2.9033914013467e-05
-2.2365871489138e-05
-1.09991923960671e-05
-2.50750044639408e-05
-3.05154517342456e-05
-2.47638009496826e-05
-2.11358179234171e-05
-1.82084950590576e-05
-1.35819752447541e-05
-2.50076693999287e-05
-1.09854601442093e-05
3.35254155767896e-07
-5.60854204092345e-05
-1.7485126259097e-05
-4.28115430636336e-05
-2.59306061348332e-05
-2.37225203917642e-05
6.42061234752347e-06
-1.75122656541471e-05
-2.28941296950053e-05
-1.33007805285221e-05
-3.73321802970482e-05
-1.39286001323706e-05
-3.09353162450529e-05
-8.17258093564762e-06
-4.96958118621118e-05
-5.27183023995611e-05
-3.00029190141128e-05
4.30633393424013e-06
-4.23434320684314e-05
-3.29491205509656e-05
-4.76182007022452e-06
1.1634415482238e-05
-1.07947677549039e-05
-2.2817736352235e-05
-1.61794479565358e-05
-4.11541330381907e-05
-1.22004116966367e-05
-5.54999056343539e-07
-2.34113382556575e-05
-1.09780793281563e-05
-3.5892004345519e-05
-1.37946977312553e-05
-2.86230004171489e-05
-1.18927713813274e-05
-2.05193876518638e-05
-3.03704499798918e-05
-4.01468924280168e-06
-1.53899104556564e-05
-4.82391395729295e-05
-3.2525610820883e-05
-2.01808111511118e-05
-1.25468537850124e-05
-2.07570928740567e-05
-1.17992640194446e-05
-1.58162826608394e-05
-2.35278575673121e-05
-8.70210306668694e-06
-2.3924309043125e-05
2.21490493229618e-06
-1.68862610426225e-05
-3.87912081120917e-05
-2.15195624667923e-05
-1.86848763949838e-05
-4.36771587802687e-05
-1.85700796965547e-06
-2.59500784534681e-05
2.17482115244431e-06
-1.55671696313813e-05
-8.90093004353881e-06
-9.98071007596831e-06
-5.18772282051214e-06
-2.39769172593009e-05
-1.9469822419468e-06
-1.039465605935e-05
-1.98095200630598e-05
-2.59680076272159e-05
-2.04640729591065e-05
-2.32616593127265e-05
-5.18918937908844e-06
-3.18081530076702e-05
-1.21980184966642e-05
-3.52959783186676e-05
-1.54909976481873e-05
-1.62823396931354e-05
-2.14178261681485e-05
-1.97193233478135e-05
-1.52607694838821e-05
-2.26839948273371e-05
-2.21577152188165e-05
-2.54854550950118e-05
8.53794526446903e-07
-1.39701705464384e-05
-9.62155306443096e-06
-2.44425335697225e-05
-2.34180958123645e-05
-3.16767411731632e-05
-1.67448311162462e-05
-2.96655718686188e-05
-5.81483794775149e-06
-2.34123611737401e-05
6.81284962493378e-06
-2.66977226839038e-05
-1.93801997572402e-06
-2.00138995181511e-05
-2.67192899396485e-05
-1.2888273757058e-05
-1.72104207347198e-05
6.46686167505771e-06
-4.46196217983143e-06
-3.5362149222812e-05
-2.45740763204048e-05
-3.94569387359364e-05
-1.25835590293243e-05
-2.40969056183523e-05
6.06924118157033e-06
-1.62603301974554e-05
-1.87395832758297e-05
-2.35730606022841e-05
-2.50577460115671e-05
-9.38050427279783e-06
-2.19756394593733e-05
-2.31644406984813e-05
-7.40569841090662e-06
-1.44464588341386e-05
-1.14854776615019e-05
-1.22422479733531e-05
-2.30506727731648e-06
-3.12328663847522e-05
-1.5665147453255e-05
-2.68318684575669e-05
-2.78487382859358e-05
-2.82454514398606e-05
-1.33022392810769e-05
-1.56462098784855e-05
-1.60146817086974e-05
-2.55291538289784e-05
-1.90911822092563e-05
-1.82973584778728e-05
-2.7107580786966e-05
-1.73058460547906e-05
-2.72319626816345e-05
-1.82101679577551e-05
-3.98532667478699e-05
-1.52374596338672e-05
-9.75906275743319e-06
-1.69017532260651e-05
-2.53832894825685e-06
-1.06629921707149e-05
-7.21376636825176e-06
6.30235232635504e-06
-1.3492179638033e-05
-4.41917155441231e-05
-3.22231004143748e-05
-1.68751370006755e-05
-2.02804518711733e-05
-2.23511137831953e-05
-3.99936894155856e-05
-3.1911037105167e-05
-1.75680106626222e-05
-3.03584104357284e-05
1.91976342763908e-06
-2.30665235501319e-05
-3.03659895463489e-07
-2.02508549642035e-05
-3.12071744751884e-05
-3.40505980936231e-05
-2.72685641729109e-05
-3.3198579135765e-05
-2.05685410080516e-05
-6.06989407400554e-06
-2.68796565407973e-05
-1.75960832166468e-05
-2.53652403239974e-05
-1.68213540106821e-05
-1.90663210340758e-05
-2.5399845663671e-05
-4.47334091151313e-05
-2.61298904748932e-05
-1.88155626562852e-05
-1.4976219297406e-05
-1.80722884579963e-05
-1.62838045940628e-05
-5.3589005324563e-05
-3.14649965489764e-05
-2.09895193629578e-05
-4.11526020661747e-05
-3.75313067667931e-05
-1.66027839835423e-05
-2.37370451771538e-05
-3.55751804112688e-05
-2.55713255154371e-05
-1.0352657991869e-05
-3.47254695499572e-05
-6.18443076956916e-06
-3.55597563193054e-05
-1.00757468684093e-05
-1.32394295658373e-05
-4.43205626153304e-05
-2.94577075460196e-07
-2.71341084808269e-05
-9.45932216268774e-06
-1.8745331347307e-05
-1.61527585760448e-05
-3.00550362318122e-05
-1.23823785146855e-05
-1.17929306745099e-05
-3.49857273400394e-05
-2.51771900201412e-05
-1.95150150669009e-05
-2.04738975163016e-05
-2.25825755061739e-05
-2.89077762122535e-05
-4.02298255550173e-05
-1.32689800397764e-05
-6.63876429533395e-06
-4.11643980298996e-05
-1.72426436049204e-05
-4.05229841606183e-05
3.86218297118113e-07
-9.0873796989324e-06
-1.60296046777666e-05
-1.15883214465292e-05
-1.23552957928059e-05
-1.21870777995184e-05
-3.96523352222007e-05
3.11587611030561e-06
-8.30413163959345e-06
-7.23103724388021e-06
-1.96648673556515e-05
-1.35866323989276e-05
-3.04423028262023e-05
-1.70339089269583e-05
-3.16453933517352e-05
-1.83140087811075e-05
-2.79615548565449e-05
-1.50275750628251e-05
-3.60109527249648e-05
-1.7268753092481e-05
-2.481049624493e-05
-2.49847580816973e-05
-4.06033525434084e-05
-2.99637223736244e-05
-4.09231845370183e-05
-1.52006066320488e-05
-3.68647682309777e-05
-4.33563286817024e-05
1.25400173542947e-05
-8.70378157028961e-06
-5.4089564148788e-06
-5.63527731274765e-06
-2.58903711409873e-05
-2.6701329814595e-05
-1.24466291111444e-05
-1.77251041489382e-05
-1.66595327090946e-06
-3.56754726405743e-05
-3.89447105008693e-05
-1.64525643374713e-05
-2.71037385875984e-05
-1.91741808479382e-05
-4.34908457623454e-05
-2.18923333235297e-05
-1.48991226445525e-05
-7.20437307020833e-07
-2.55877575066948e-05
-3.54497034498782e-05
-3.12088693078603e-05
-6.68749295538273e-06
-9.27446410161407e-06
-1.73642659106061e-05
-4.13419503949067e-06
-1.48630672616345e-05
-1.32136930453813e-05
-2.35306838788522e-05
-3.00739126435938e-05
-2.86809740049589e-05
-4.92830210028203e-06
-3.78023066489117e-05
-2.34590719526899e-05
-3.14209969495474e-05
-1.33119256691485e-05
-2.00893995906588e-05
-1.43080864650301e-05
-2.44142587959765e-05
-1.3316414270276e-05
-1.30392510548639e-05
-2.9339344213469e-05
-1.45872373698328e-05
-1.57289073972711e-05
-1.08406392619893e-05
-2.94186038748217e-05
-2.09401467472726e-05
-1.27725423769892e-05
-2.53903217568525e-05
-2.36775189424059e-05
-3.02388446143743e-05
-2.96716064452263e-05
-1.39256846303976e-05
-2.12582115453656e-05
-3.19397135032702e-05
-3.64881085839935e-05
-1.75869956205779e-05
-3.25183653255907e-05
-8.7863056198374e-06
-2.10004682771213e-05
-3.46298546708962e-05
-2.81680209817719e-05
-2.56379495355102e-05
-2.66208499555734e-05
-1.49239242163948e-05
-4.47571859310973e-05
-3.93633116095095e-06
-1.05100676153671e-05
-2.3606515545608e-05
-2.78635564483586e-05
-7.929269131196e-06
-8.7752735886965e-06
-1.09573492663946e-05
-2.43548360434245e-05
-3.69616113444603e-05
-3.06194748198602e-05
-5.25990214633763e-05
-3.44766411793596e-05
-1.0954878689694e-05
-2.74981941166314e-05
-2.82082704444596e-05
-2.13215443781474e-05
-2.83675839502664e-05
-2.49843239388102e-05
-2.08699804769754e-05
-1.74338807541755e-05
-2.15991956174351e-05
-2.30100991187844e-06
-2.77918813818247e-06
-3.00681106877057e-05
-3.68889974654829e-05
-4.24422474467851e-05
-1.34311924402628e-05
-2.42526484261807e-05
-7.17445178078572e-06
-3.22900077173246e-05
-2.31428075197256e-05
-1.34277202225738e-06
-4.71062207233495e-05
-2.34994382415375e-05
-1.14299065882769e-05
-3.05750063545431e-05
-3.287244836496e-05
-2.05606004726002e-05
-1.44438063509066e-05
-2.2449673594982e-05
-2.13592785454493e-05
-1.96792549166383e-05
-3.15867214532571e-05
-1.04993928397199e-05
-1.51173185259427e-05
-1.68314379434801e-05
-2.29837398583828e-05
-2.48804287405657e-05
-2.73291373850466e-05
-2.06877810135332e-05
-1.75685202833609e-05
-3.73934627372186e-05
-3.23562561780603e-05
-2.30459614542777e-05
-1.15570324029806e-05
-2.38832736820559e-05
-4.38031370221613e-05
-3.87953141347475e-05
-2.14163295692289e-05
-1.40061400594331e-05
-2.81464703131946e-05
-2.8805636165799e-05
-5.7175741919412e-06
-2.71400681040425e-05
-2.79566387055692e-05
-3.30942178797261e-05
-1.13473275362582e-05
-1.47150512569994e-05
-2.45200075612909e-05
-2.06686301453229e-05
-2.90778713702362e-05
-2.32655732602716e-05
-1.01167686405077e-05
-1.50245857697692e-05
-3.51514571680056e-05
-2.19848788294313e-05
-1.93557472235547e-05
-3.52143599750289e-05
-2.50028692124782e-05
-5.79524759043829e-06
-2.58839996076343e-05
-3.66648642298282e-05
-2.54892327899495e-05
-2.43553828774929e-06
-1.95033544486727e-05
-2.40186912744065e-05
-3.1137538671616e-05
-3.44868588197569e-05
-3.7035203677689e-06
-4.26222176631706e-05
-3.89267828434375e-05
-1.15333019842805e-05
-1.77313605130314e-05
-2.08080433313095e-05
-1.9931445887179e-05
-1.56606845865438e-05
-3.25500306795451e-05
-3.53909732729119e-05
-2.82764560921918e-05
-2.25032651757912e-05
-1.38460392627938e-05
-2.76006166864491e-05
-1.73415503258533e-05
4.09398286974282e-06
-5.59513663573471e-06
-2.36142812330711e-05
-9.54784949381457e-06
-1.20505176167619e-05
-2.28574117403203e-05
-3.11615969957882e-05
-2.1109066000228e-05
-1.87907547554212e-05
-1.34236111065534e-05
-2.70934516749938e-05
-1.07872677365846e-05
-3.37952624550042e-06
-5.51947826503084e-05
-5.55574659592212e-06
-2.09937408812839e-06
7.54726293990669e-06
-1.0186449696954e-05
-1.46506486732723e-05
-1.73917192098787e-05
-2.79323450954748e-05
-4.38790135334782e-05
-2.24824923127358e-05
1.91350280722693e-06
-3.0651652637804e-05
-2.44855156192383e-05
-4.23053013019752e-06
-3.23028607862573e-05
-2.95916768760009e-06
-1.3530815332509e-05
-2.79182700494672e-05
-2.85178325342667e-05
-3.92472879122439e-05
-4.1148225727959e-05
-2.58580814400553e-05
-2.68643608893162e-05
-5.6761485216872e-05
-2.12988722548514e-05
-2.93533000434069e-05
-1.31757125919013e-05
-1.74452338879791e-05
-1.92857035852241e-05
-7.72341118209447e-06
-1.36482463478922e-05
-4.2557689078009e-05
-4.40900182366788e-05
-4.25837392132193e-05
-2.08170690296986e-05
-4.53542681789617e-06
-2.30705242904449e-05
-2.24849538490068e-05
-6.20076720013043e-06
-2.00601664828886e-05
-2.02216463417201e-05
-2.43203381274294e-05
-3.30431899960687e-05
-3.6761346619649e-05
-3.25182810884368e-05
-3.57372484727288e-06
-3.12004707901816e-05
-2.20543945880309e-05
-9.4651353982032e-06
-8.33625803889124e-06
-3.00649244216775e-05
-3.36008633948104e-07
-4.62013365069239e-05
-1.01889083808825e-05
-5.12597461936169e-06
-3.01991650704361e-05
-3.26751030991341e-05
-2.47072501878545e-05
-1.30424496792005e-05
-2.94436026174222e-05
-4.31018787394964e-05
-9.34355379066859e-06
-3.84655297817621e-05
-2.07585845254306e-05
-3.84617042597306e-05
-2.63701671835863e-05
-2.81208064061022e-05
-1.28494523245471e-05
-3.55844623376343e-06
-8.51015135239463e-06
-1.23314419329336e-05
-1.582285518946e-05
1.70314103801714e-06
4.08370091793705e-06
-2.58512431810649e-05
-1.9332534831234e-05
-2.92865586297979e-05
-1.29928067178896e-05
-5.65263933691846e-06
-1.60636216449463e-05
-4.25518527158818e-05
-3.80331671537687e-05
-1.58270605188916e-05
-1.92825130461969e-05
-2.42169508360212e-05
-2.46327796071771e-06
-3.00997069445746e-05
-3.40259933423156e-05
-3.69358602303847e-05
4.84021765967281e-06
-1.64857137064413e-05
-1.5713031435156e-05
-9.6134241306482e-06
-1.80886694566166e-05
-3.00642803106371e-05
-2.41949975072967e-05
-4.34817000549438e-05
-9.89078017257305e-06
-2.55399683689565e-05
-6.45589763690667e-06
-2.53625843801905e-05
-5.16747462827761e-06
-1.40320319481329e-05
7.50380470327363e-06
-7.57400444459553e-06
-3.51083611709621e-05
4.32961151502828e-06
-3.02728488854306e-05
-1.75761856756622e-05
-1.22431101845297e-05
-4.31537688049017e-05
-1.87312976036907e-05
-2.32455633165949e-05
-8.53193892424463e-06
-2.5496710887508e-05
-2.49732145412307e-05
-2.4807322125945e-05
-4.06232404657171e-05
-2.48973914712412e-05
-1.08382959945119e-05
-3.62653067658454e-05
-1.05750113944346e-05
-4.59673166952258e-05
-1.23641588606532e-05
-1.065518410327e-05
-4.67280810912439e-05
-2.10611685165651e-05
-2.70479183279312e-05
-2.06994636768964e-05
-2.36064795262142e-05
-4.2112394353218e-05
-1.24238568900016e-05
-2.11851110456791e-05
-2.40726741442109e-05
-3.53112113215349e-05
-3.31252704829662e-05
-1.99522574239631e-05
-1.37304192361515e-05
-4.1844588065861e-05
-1.92466093984571e-05
-2.38193604605785e-05
-2.7738378933223e-05
-1.35336033876389e-05
-2.27113468655931e-05
-1.89178423908685e-05
-1.24908967903962e-05
-6.36060587425033e-07
-2.69434554119461e-05
-9.90734534708023e-06
-3.60866658397793e-05
-3.18166342828855e-06
-4.13813561547521e-07
-2.01330712626647e-05
-2.32388609356005e-06
-4.59753364640177e-06
-7.06487841504427e-06
-1.92722396725627e-05
-3.43518364045158e-05
-1.02427888714606e-05
-6.5090629264472e-06
-2.46455742906779e-05
-1.69274192568096e-05
-3.27804704174124e-05
-4.38294618868544e-06
-9.10581217136241e-06
-2.25107535232382e-05
-9.06486294130679e-06
-2.08243922231953e-05
-2.99204748828818e-05
-3.28991809036555e-05
-2.79958192057468e-05
-1.69640841954944e-05
-2.398906193488e-05
-7.16799081908538e-06
-1.80560981671669e-05
-3.39731645741213e-05
-1.3266904462785e-05
-2.7081170743384e-05
-1.18102724885849e-05
-3.72095732976338e-05
-1.86394167159823e-05
-2.12307517173876e-05
5.78740040989042e-06
-3.08475803408722e-05
-3.97099044526093e-05
-2.64416428871519e-05
-4.07580669726657e-06
-9.78583835204442e-06
-9.73599842929498e-06
3.24218068332805e-06
-3.43352021573152e-05
-3.37957553698059e-05
-2.71754773427282e-05
-1.88183157489186e-05
3.5201779726782e-06
-3.55226530743877e-05
1.27990453926618e-05
-3.2605503407033e-05
-3.99618597254575e-05
-3.89831656501195e-05
-2.89113598476145e-05
-3.5260597806569e-05
-1.78383127142525e-05
-3.27928328478846e-05
-1.40879810161829e-05
-1.97157357749342e-05
-1.5480436471314e-06
-2.58551435729306e-05
-3.85335796579487e-05
-1.25524036788578e-05
-1.36515056875871e-05
-4.19235897813971e-05
-1.97976850439353e-05
-2.39917146274238e-05
-9.93525892240894e-06
-1.84674982516138e-05
-5.03470837806618e-06
-1.2798882224031e-05
-2.04832989954173e-05
-1.72783255449658e-05
-1.30250657947703e-05
-2.85515889395217e-05
-1.45434972495308e-05
-3.46931460469475e-05
-1.58435811140408e-05
-3.50549049801877e-05
-2.04140431219961e-05
-3.40964320276404e-05
-3.41716541584037e-05
-9.59438873198385e-06
-3.41104674567243e-05
-2.7373852211092e-06
-9.12293429621451e-06
-4.12545481927023e-05
-3.32963374368379e-05
-3.28507663023378e-05
-9.83322106296632e-06
-2.56349090750118e-05
-2.20864438956516e-05
-2.52801696255892e-05
-1.98065980887054e-05
-1.11496019399375e-05
-4.5654583901142e-06
-1.97882814087058e-05
-1.40014930395244e-05
-9.84219820658838e-06
-2.51218123363341e-05
-1.83048349203439e-05
-2.48186705118697e-05
-4.28908642598428e-05
-1.27050354664827e-05
-3.12218697556457e-05
-2.31603506902426e-05
-2.01813071963561e-05
-1.38993733351449e-05
-2.04794854270192e-05
-1.31461936833875e-05
-3.35849034298319e-05
3.01238534426709e-06
-3.03143328264943e-05
-2.01068471454058e-05
-4.51499631127747e-07
-3.22256958923513e-05
-2.70693392600592e-05
-8.82775341469545e-06
-2.59048145923184e-05
-7.91550739114239e-06
-2.12541648784097e-05
-1.73299660479378e-05
-9.34558992514921e-06
-1.95737309982899e-05
-3.73095808513925e-07
-3.15814409866284e-05
-1.29661203379137e-05
-2.54071037835149e-05
-2.54587344646116e-05
-3.86236420738018e-05
-3.39131760889727e-05
-3.22944074462017e-05
-1.71334233056512e-05
-1.17701227687201e-05
-2.42049138719968e-05
-2.62053621816192e-05
-1.90493425145744e-05
-2.88769565145798e-06
-9.09890547045242e-06
-2.40537390897176e-05
-3.75125862683437e-05
-1.42518836005986e-05
-3.50539719945082e-05
-2.00641661905512e-05
-2.11628600281559e-05
-9.62889768924087e-06
-2.25540507267753e-05
-3.46173238312442e-05
1.28773713916524e-05
-3.05641968427221e-05
-1.78554259527042e-05
-1.40589768588069e-05
-1.38433387599396e-05
-2.89646031127477e-05
-7.66166661059656e-06
-2.32213624305385e-05
-1.87397697745255e-05
-8.50176939989027e-06
-9.59558999838427e-06
1.11267851968542e-05
-1.15116181983692e-05
-3.27516092036462e-05
-3.14062235801708e-05
-2.1919574968262e-05
-1.92047560924398e-05
-1.19915969289159e-05
-2.19669123216822e-05
-2.071480090332e-05
-1.11498008357127e-05
-2.33810430833525e-05
-1.12671542763106e-05
-3.52310317797503e-05
-2.89357049968258e-05
-4.20958315857803e-05
-2.76669940319233e-05
-2.71454047075765e-05
-2.95313817031564e-05
-9.22911834409063e-06
-1.71520316852139e-05
-1.2373312531322e-05
-1.57595844022064e-05
-1.25229262935299e-05
-4.02944648796557e-05
-2.92005834293491e-06
-2.36232921156946e-05
-2.95638674746094e-05
-4.07945617154072e-05
-2.14832893853047e-05
-2.98649071023225e-05
-1.63453637437052e-05
-3.15166119541671e-05
-1.7483115621652e-05
-2.40314873362424e-05
-1.09176112704034e-05
-4.8339740366553e-06
-5.46118058486506e-06
-3.06227426652328e-05
-9.13608247797998e-06
-2.58099830149993e-05
-1.55089634827197e-05
-3.64944046944646e-05
-2.52748872600087e-05
-2.90683200447897e-05
-1.77104624666847e-05
-2.7535126084272e-05
-1.25447592352132e-05
-3.18683553211359e-05
-1.43052444618355e-05
-1.45651330420597e-05
-1.89729898846636e-05
-3.55075452436275e-05
-7.36910272179526e-06
-4.40119547955857e-05
-2.77515738107324e-05
-1.26893662574903e-05
-2.89604019394125e-05
-2.84931385263979e-05
-1.61534932855311e-05
-2.76588720976847e-05
1.85326527143969e-05
-6.45792435171108e-06
-1.97360478011546e-05
-8.96142262635639e-06
-2.45911918496806e-05
-1.42952424827544e-05
-4.14978345485229e-05
-3.50643840450573e-05
-3.67326405083664e-05
-1.58889574030236e-05
-1.05718426700793e-05
-2.57810481231862e-05
-7.60674962007085e-06
-2.97238214225496e-05
-1.12685997800757e-05
-2.08178332992706e-05
-4.01470315356379e-05
-4.14731420109569e-05
-1.8160562666128e-05
-2.66236602142365e-05
-3.61475044171367e-05
-3.25626412509203e-05
7.22761413588641e-06
-3.37543138360653e-05
-3.89288396175436e-05
-1.04225996183174e-05
-2.52334220761873e-05
-1.36644588548455e-05
-2.66558426387493e-05
1.47544001627748e-06
-3.20247764662421e-05
-2.37477229100386e-05
-3.01180402683414e-05
-4.87807951464196e-05
-2.82965086629449e-05
-2.16584500516815e-05
-4.60556756761997e-05
-4.44183952456466e-05
-2.66715481787003e-05
-1.63345020180329e-05
-4.4017072714358e-05
-1.12052273285701e-05
-3.91246026799066e-06
-1.49358550413162e-05
-1.5335350575439e-05
-1.12113834655758e-05
-6.56257166126347e-06
-8.79053210415367e-06
-2.75632169588924e-05
-1.29181369716086e-05
-8.18669197809791e-07
-2.82904052258216e-05
-3.10137412686819e-05
-1.80704954239414e-05
-2.53623373049013e-05
-3.31441757418636e-05
4.37203766106563e-06
-4.02616610135431e-06
-2.14392502189093e-05
1.57723944761754e-06
-1.30858393475162e-05
-2.8759325550571e-05
3.95430960947384e-06
-5.66309680391142e-06
8.01378060632273e-06
-3.6625555102937e-05
-1.97047816718164e-05
-1.3355821016051e-05
-2.23868915587897e-05
-1.66516012773891e-05
-2.9172777006587e-05
-2.2670628713701e-05
-1.94302369942337e-05
-7.71652897176258e-06
-5.27218465191756e-06
-2.92847503482753e-05
-4.28034690954319e-06
-6.72630311440652e-06
-3.24772565302013e-05
-5.83479866516039e-06
-4.83200751275192e-05
-7.96457980395582e-07
-2.1963778921177e-05
-1.33433326835168e-05
-6.53196977168107e-06
-2.89588720831769e-05
-2.23174294116471e-05
-2.90353143176325e-05
-3.06281631216309e-05
-4.35169904809866e-05
-3.40020716886924e-06
-2.98322232531765e-05
-4.75008864474372e-06
-2.02630086978692e-05
2.18191326530297e-06
-2.50252193495651e-05
-4.46082268709952e-05
-2.42894866039418e-05
-3.16199900057547e-05
-4.8084692416892e-05
-1.03977460358424e-05
-2.21639160686522e-05
-1.12660822395428e-05
-7.03583458822055e-06
-4.13594442827066e-05
-3.96697573049547e-05
-2.49899814763041e-05
-3.13439841203005e-06
-2.43974024764421e-05
-2.74916933303351e-05
-4.16994254701334e-05
-2.55624064127015e-05
-1.83390610210769e-05
-1.5468932664674e-05
-3.45148325783648e-05
-1.45668340596543e-05
-9.20011926183571e-06
-3.04714517770469e-06
-1.8211496934386e-05
-2.83478722326541e-05
2.62478042360596e-06
-5.61828954107013e-06
-3.80139301759479e-05
-3.46423596160697e-05
-1.07340359577027e-05
-2.29793415111628e-05
-1.89803059145892e-05
-3.32572123907719e-05
-4.74986674082169e-05
-1.40211587812949e-05
-3.59917774693929e-05
-1.63556290008931e-05
-3.446777319349e-05
-3.17662347167303e-05
-8.42258147503704e-06
-1.9754037474619e-05
-4.4275295127342e-06
-2.62290879416129e-05
-3.86304847864085e-06
-3.28458791465568e-05
-3.27214552361228e-05
-1.6273924985538e-05
-1.44128618714027e-05
-1.5351508738958e-05
-1.44236710770057e-05
-3.68380900195959e-05
-3.78429438419951e-05
-5.61931091679733e-08
-5.6147344228672e-06
-1.77582320646399e-05
-1.51128462734726e-05
8.96385117413122e-06
-1.88861999067589e-05
-3.61301887210858e-05
-3.00035862619847e-05
-1.11254232816045e-05
-1.70391082226078e-05
-2.16196155005619e-05
-2.93091270258491e-05
-4.55768116506008e-05
-2.45271637741422e-05
-1.35298264493321e-05
-8.85783968052552e-06
-2.71358822971424e-05
-3.7897964442887e-05
-9.61177387605804e-06
-1.7811713739947e-05
-2.11383127802317e-05
-1.29493778076775e-05
-1.92766213034714e-05
4.9493485527586e-06
-2.93350939301857e-05
-1.64825069179482e-05
-1.85012334377997e-05
-2.68331440819922e-05
-1.6758306870776e-05
-2.20593808207245e-05
-1.32793715428248e-05
-2.03083370652379e-05
-3.44078034723604e-05
-3.68935808871969e-05
-5.11908450023574e-05
-7.73004133187123e-06
-1.42048036374154e-05
-2.92229062679989e-05
5.18882359579859e-08
-1.03995483474269e-05
-2.69984111263276e-05
-1.05054571457486e-05
-2.14196946618545e-05
-1.70322045172689e-05
-2.49269828538264e-05
-2.69755615690384e-05
-4.82625565962917e-06
-2.40263128297286e-05
-1.62656973798688e-05
-3.64187145900656e-05
-1.52315195633445e-05
-8.23880069201336e-06
-2.14232548024615e-05
-1.79983215475617e-05
-4.03614062738398e-05
-2.61129816615588e-05
-3.14504651623068e-05
-2.283072125765e-05
-1.82113469950725e-05
-1.19991707125074e-05
-1.62424271884945e-05
6.83688511420278e-06
-2.7357737243754e-05
-3.33656310441798e-05
-3.27183162162905e-06
-1.31280344996547e-05
-4.09600310166056e-06
-1.20471662924784e-05
-1.83766841977796e-05
-4.16229282555165e-05
-1.51162604515203e-05
-4.1115720146142e-05
-1.38065735900186e-05
-2.70721626425942e-05
-3.69809394196541e-05
-4.29083023854373e-05
-1.58427032516269e-05
-1.50931945992394e-05
-2.98665142056025e-05
-3.80560382408295e-05
-2.58913249087832e-05
-2.69902934609662e-05
-4.20862532808475e-05
-2.03271821402414e-05
-1.52478122142496e-06
-2.61753371467649e-05
-3.73857181060757e-05
-2.75212393755719e-05
-1.73996176098108e-05
-2.62854820853159e-05
-2.73226152071458e-05
-2.32165856767346e-05
-3.00830314106261e-05
-3.3183998101143e-05
-9.24213104518804e-06
-2.76035603019953e-05
-3.79885897962591e-05
-2.11188467321216e-05
-2.01459908841299e-05
-3.31457743321029e-05
1.11728105844475e-05
-9.80370034378529e-06
-3.00693859268064e-05
-1.78905334179785e-05
-1.84485857130942e-05
-1.53822621654203e-05
-1.46531043896557e-05
-4.01741889586303e-05
-4.05669369296758e-05
-2.29511920243149e-05
-2.90432781639062e-05
-3.67007645688198e-05
-3.37552436292852e-05
-2.77117504509742e-05
-1.61416944753265e-05
-1.42843470028092e-05
-2.67876808428641e-05
-5.94659870522546e-05
-3.52379915621203e-05
-2.68285882241968e-05
-3.81824728273111e-06
-1.67119334904734e-05
4.2940278577164e-06
-2.34047058605185e-05
-3.26709280386186e-05
-1.76110393089985e-05
-1.48806500234686e-05
-6.85896400610172e-06
-2.80831414303816e-05
-1.90433519197058e-05
-1.25949525337848e-05
-1.71573448103748e-05
-1.23694882856248e-05
-1.61336841091844e-05
-2.38387481420784e-05
-4.15839301089446e-05
-3.20588310935293e-05
-2.66077435366072e-05
-2.01232697650692e-05
2.76701412177063e-06
-3.21281792678754e-05
-5.09779754032289e-05
-5.07586038326504e-06
-8.88874995583472e-06
-1.71880947819911e-05
-1.5902869687897e-05
-2.74368796654015e-05
-2.11237558512156e-05
-3.10829136778928e-05
-3.07451367768908e-05
-1.04708030024844e-05
-1.37875863983348e-05
-1.24984534009663e-06
-9.88899769931319e-06
-1.01241044855772e-05
-1.61022113071031e-05
5.04056505693441e-06
-1.53356786586738e-05
-1.52970775381472e-05
-6.37728975812667e-06
-3.83785146151359e-05
-2.46629240215156e-05
-2.37320165539011e-05
-3.24742604582831e-05
-2.05306291896255e-05
-1.77638238258487e-05
-3.77335774108357e-05
-3.25898819095775e-05
-2.28897347243783e-05
-1.32979136034838e-05
-2.03694070900245e-05
-4.5581678513635e-06
-5.24384203413582e-05
-8.50108202527959e-07
-2.20928483754728e-05
-1.23445481812365e-05
-3.77260650903679e-05
-4.63454549105184e-05
-2.1741261876487e-05
-2.20994863241815e-05
4.98870081976917e-07
-2.61940826979902e-05
-1.96504866400416e-05
-3.75465906486985e-05
-3.12620827576295e-05
-5.61942641620023e-06
-2.27290774111568e-05
-2.49401441543993e-05
-2.68834493997788e-05
-4.30298963994165e-05
-2.87126746317713e-05
-2.82593055885028e-05
-3.53772951322424e-05
3.3129562509297e-06
-1.02022627626512e-05
-3.52370931659221e-05
-1.35459204734325e-05
-2.22733830760336e-05
-4.18998784485581e-05
-1.90260974862796e-05
-2.48044266583995e-05
-2.74240746514457e-05
-4.44323071276422e-06
-2.40477275213302e-05
-1.8208946287964e-05
-4.65005696363418e-06
-1.44199191149589e-05
-6.21038836735863e-06
-2.73347176309819e-05
-8.71241957008449e-06
-1.92356695209161e-05
-1.98939351357484e-05
-1.09823745695255e-05
-2.06731672468189e-05
-1.74034099699223e-05
-2.84370444939228e-05
-2.21842631136963e-05
-1.20337589034896e-05
-1.19683234240084e-05
-1.37601257945684e-05
-1.96054823100911e-05
7.05636248754509e-06
-2.63647901114442e-05
-1.60630615069249e-05
1.00621159620962e-06
-2.09137929858471e-05
-1.49227287426794e-05
-2.14843768973456e-05
-1.88424331010342e-05
-1.26054461040578e-05
-2.82002478888844e-05
-2.2263317443478e-05
-3.20746903294058e-05
-1.96819376263421e-05
-2.63785832108254e-05
-2.16574146963743e-05
-2.4751045445098e-05
-5.10816939831504e-05
-3.07297582270782e-05
-2.97031805128083e-05
-2.44671970985574e-05
-9.69120141032431e-06
-1.43424049222345e-06
-2.4596523187177e-05
-3.12242417667225e-05
-2.06636434220657e-05
-8.88926579743293e-06
-2.55726824068838e-05
-3.16410351512803e-05
-1.58878871295867e-05
-2.41325950943615e-05
-2.3095399974398e-05
-8.84371919727379e-06
-1.54232269522617e-05
-6.60357790698843e-06
-4.51393737946696e-05
-1.41814966677051e-05
-1.84733569446898e-05
-2.17863519552475e-06
-2.45827707311649e-05
-1.00743719573272e-05
-7.27459058480367e-06
-2.71223979759567e-05
-2.08183844936726e-06
3.61951282178584e-07
-8.7565243509418e-06
-3.64772626762679e-05
-2.79263443286463e-05
2.36048729872605e-06
-2.68069526845968e-05
-2.70121735877578e-05
-2.05851402216365e-05
-2.39245548683936e-05
2.47872870009043e-06
-6.62348966959846e-06
-8.18517571486524e-06
-1.63583612539345e-05
-3.95790577273162e-05
-4.33251907153858e-05
-1.33067561581326e-05
-3.90693630543313e-05
-1.72185510166895e-05
-2.10278478725095e-05
-1.16449940113727e-05
-2.96446869478636e-05
-2.8452528912272e-05
-1.29091802127724e-05
-4.45146346449454e-05
-3.14934352183078e-05
-2.31099086654945e-05
-2.49495510649064e-05
-2.24230496163972e-05
-1.89958203892671e-05
-3.20853746978264e-05
-1.06721663034634e-05
-3.07183398570209e-05
-2.6994977108402e-05
-2.3890114529097e-05
4.28789397724463e-06
-2.83324619279142e-05
-2.17629433962705e-05
-2.73271803067007e-05
-2.05728033813408e-05
-2.03190305478692e-05
-1.33828278301668e-05
-4.74552867760218e-05
-7.59671906189551e-06
-2.31506302860482e-05
-3.82007861192107e-05
-2.62285819085989e-05
-3.86901818892348e-05
-2.41499320314707e-05
-1.47262777957638e-05
-2.41669405950433e-05
-4.42294966466908e-05
-6.35258781119481e-06
-1.38248445995649e-05
-6.07890259184936e-05
-3.8525501314368e-05
-2.66749553459156e-05
-6.63240471440778e-06
-2.54631980127155e-05
-2.4999929900368e-05
-6.35905185241617e-06
3.39484645188124e-06
-1.69341303161045e-05
-3.97022785960941e-05
-1.47783085586801e-06
-4.61874187130633e-05
-4.88255583656711e-05
-2.40125523807322e-05
-4.37950109036745e-05
-3.07267294166321e-05
-2.73265885101186e-05
5.67023063563506e-06
-2.57861304786214e-05
-1.88399295604089e-05
-2.41346985615624e-05
-1.47920186809581e-05
-1.25622912529264e-05
-1.56144807038754e-05
-2.30057935927015e-05
-2.60982986721391e-05
-1.97488941438824e-05
1.08137523769676e-05
-2.03822491042821e-05
-3.18434943945621e-05
-2.46665710678349e-05
-1.86350874829329e-05
-1.5370565362747e-05
-1.40939919181772e-05
-1.28606232869404e-05
-1.29289365593946e-05
-1.60420847348363e-05
-2.33316232151338e-05
-2.88712509214364e-05
-1.4113239993346e-05
-2.72790136421516e-05
-2.87071468658838e-05
-3.01621442081561e-05
4.04720043360251e-06
-2.62558580221875e-06
-1.87069074493804e-05
-1.55517548887569e-05
-1.34788279245119e-05
-2.04567291895198e-05
-1.50354491517063e-05
-9.8681339382533e-06
-1.95674185547783e-05
2.42047117068071e-06
-1.7913848159045e-05
-8.59045162152539e-06
7.05252911849505e-06
-2.82243295085412e-05
-3.10072031640584e-05
-2.00069883358772e-05
-4.06423423546813e-05
-1.28403867918465e-05
-2.40233506614637e-05
2.06153663337727e-06
-1.86658261539822e-05
-2.65674797457104e-05
1.00735369561548e-05
-2.48764724661242e-05
-1.66866683074031e-05
-3.07413625435935e-05
-6.58456105509376e-06
-4.27540371380721e-05
-4.29475933791894e-05
-4.89989461414108e-05
-1.47546203982598e-05
5.70973591112212e-06
-4.59600270008596e-05
-2.11510202637361e-05
-2.54429134849487e-05
-5.66553199052372e-06
-2.42231530714736e-05
-8.21565765018914e-06
-2.69523696384078e-05
-8.99307047598961e-07
-3.47400617797059e-05
-2.84199113858451e-05
-3.54767689336054e-05
-1.45642556796474e-05
-3.50882685783941e-05
-1.36859728443951e-05
-3.1529309785687e-06
-2.73148064640593e-05
-1.93027779527833e-05
-1.30876033765545e-05
-2.1737063406361e-05
-2.42674158389148e-05
-4.9431831426496e-05
-2.22237043686817e-05
-3.43407283839319e-05
-1.86027133082631e-05
-2.87556335263481e-05
-1.68890771637013e-05
-1.91869693182185e-05
-2.08958098514064e-05
-3.48977941817312e-05
-3.36102521741519e-05
-2.13591485519841e-05
-1.73738899186254e-05
-1.21961992103678e-05
-2.48428830294635e-05
-6.21571061593179e-06
1.61221173200512e-05
-3.82809496418174e-05
-3.03245706297805e-05
-2.34938363953293e-05
-1.82142846639161e-05
-2.80341159980899e-05
-3.45961026687685e-05
-1.53022920033348e-05
-2.00448730094528e-05
-2.07479623896298e-05
-9.14087038757449e-06
-8.47324764442405e-06
-2.66344611061128e-05
-2.73764429338478e-05
-1.8015563514471e-05
-2.93627804737521e-05
-2.09298445973765e-05
-2.07241904793492e-05
-1.47921317279279e-05
-1.38189029682157e-05
-2.79240724468681e-05
-2.67000890478111e-05
-1.7434941252515e-05
-3.74893161088245e-06
-1.52008673329159e-05
-1.5734040777278e-06
-2.29626887885721e-05
-1.6503190085939e-05
-2.00748604655052e-05
-2.5091875614654e-05
-9.91620081219187e-06
-2.33273541462714e-05
-3.60881253764211e-05
-2.97389695413132e-05
-1.29597526022109e-05
-3.20469131850349e-05
-1.58816291320629e-05
-4.63836289884733e-06
-1.478527919667e-05
-1.69835968340816e-05
2.98254927615051e-06
-2.37806663529028e-05
-1.9470825349841e-05
-4.14310236037684e-06
-6.15309057723539e-06
-2.27364329153415e-05
-2.49235649685327e-05
-1.97261304276161e-05
-2.41387264121422e-05
-3.10148690310431e-05
7.0405234203506e-06
6.95077200445173e-06
-1.96082180718979e-05
9.50260665170311e-06
-2.12117100229268e-05
-2.50353164321411e-05
-1.39932254601716e-05
-3.1312166142377e-05
-2.89354845186543e-05
-2.23162157180752e-05
-7.61653333570931e-06
-2.53875770458152e-05
-3.51151272128532e-05
-3.45131481534544e-05
-2.36157095498404e-05
-9.41276654889278e-06
-2.77583527352992e-05
-2.10346496191399e-05
-1.27554585274908e-05
-3.17673325345888e-05
-1.96308204983223e-05
-1.50800746536176e-05
-2.55612431072132e-06
-2.19201567704766e-05
-3.12866205234395e-05
-3.10625480554164e-05
-2.07902350948458e-05
-1.82479198224112e-05
-1.36384349207062e-05
-1.476239739906e-05
-1.98853515067119e-05
-2.24351409400283e-05
-1.33304191565753e-05
-1.58548384578974e-05
-1.03436904884771e-05
-4.99697048540619e-05
-2.75840659956033e-05
-4.0826099948356e-05
-7.02787333913986e-06
-5.76987672249587e-06
-8.65849917656899e-06
-2.21364654089237e-05
-1.48614162990486e-05
-3.45377939573146e-05
-2.66201935679478e-05
-2.49285233368718e-05
-3.20964417331955e-05
-3.72391108360766e-06
-1.65610163611913e-05
-1.48966585112486e-06
-2.49312863530918e-05
-9.75506434392422e-06
-3.07902855224072e-05
-1.5714638876734e-05
-1.28292378884324e-05
-2.8429497565937e-05
-1.39856002296605e-05
-1.85992380111767e-06
-4.22500792177148e-05
-1.20557417928219e-05
-2.9152502184269e-05
-8.25698973208141e-06
-2.38107186001839e-05
-3.2537332354491e-06
-1.92116944647977e-05
-1.64908256964755e-05
-3.25592946276699e-05
-3.39420403376919e-05
-2.25395770727186e-05
-1.46341069085301e-05
-6.43526055971457e-06
-2.88441023817487e-05
-1.79664216181148e-05
-2.35509823527593e-05
-3.21270096495468e-05
-6.08928349662547e-06
-1.87698742983899e-05
-9.61133396369264e-06
-1.15871081016732e-05
-1.83454172867115e-05
-1.08621825116678e-05
-2.2781333736056e-05
-2.73165023053482e-05
-4.33965289136396e-06
-3.70882239634047e-05
-1.96192899628019e-05
-2.69655255715438e-05
1.45397699974353e-05
-3.69899876243955e-05
-3.63582532981529e-05
-3.93713273545488e-05
-3.09337782419087e-05
-1.19431637146553e-05
-2.10240156689383e-05
-3.90409950994369e-06
-1.67906978485241e-05
-1.24324370047482e-05
-3.15807698341048e-05
-4.50175227986149e-06
-1.05479676955544e-05
-2.38725824550923e-05
-1.91876714540326e-05
-1.71035461715242e-05
7.88305566420511e-06
-2.02738356270528e-05
-4.08446207019065e-05
-2.96139195641541e-05
-1.82768284121003e-05
-2.90531068601381e-05
-3.31453660612271e-05
-3.05389057581262e-05
-7.38899289288927e-06
-1.47964695151674e-05
-1.26018239573479e-05
-2.06886179463087e-06
-3.14451924440154e-05
-4.95070758494006e-05
-3.12514359828125e-05
-1.7039833178744e-05
-2.4819209667615e-05
-1.43981636687371e-05
-1.77467442887871e-05
-1.10720571562984e-05
-1.89155083845639e-05
-2.78364375197843e-05
-4.5194960113539e-05
-1.17598976716349e-05
3.15090868927254e-06
-1.5803824902028e-05
-1.45267247944892e-05
-2.63361697839147e-05
-2.10141556953929e-05
-9.03960410594563e-07
-4.15176310567983e-05
-3.26214377019709e-05
-3.33134788030285e-05
-1.42199065196435e-05
-4.65568475521707e-05
-3.74829736019798e-05
-1.89842053966603e-05
-1.60293126540787e-05
-2.20543122921763e-06
-2.07436165065681e-05
-2.18063819584346e-05
-1.67951212957169e-05
-3.30918042908821e-05
-2.03990436310644e-05
-2.69742928278983e-05
-2.97553019490886e-05
-3.51320965896913e-06
-2.08659632930772e-05
7.40154548079093e-06
-3.59818292812822e-05
-2.19550544438923e-05
-1.49453223717595e-05
-1.24938927919112e-05
-1.87621747111489e-05
-2.11543647424905e-05
-5.38740528509041e-06
-5.36052508012325e-07
1.15947557246024e-05
-2.32483273039678e-05
-8.47794169947098e-06
-2.07123153109905e-05
-1.48663687612827e-05
-4.59490899395856e-05
-2.50335154827746e-05
-2.38334437461643e-05
-1.2801991002948e-05
-3.29569778019308e-05
-3.0597282975244e-05
-4.12591806881856e-05
-3.03840580766053e-05
-1.40305872943368e-05
-2.57572771286483e-05
-2.36822534254789e-05
-1.48442344973951e-05
-1.1553698058164e-06
-8.53216054228595e-06
-1.98193340791774e-05
-4.03127494418769e-05
-2.98274246615194e-05
-1.04682698160996e-05
-1.36668060158909e-05
-4.54955626250399e-05
-1.70841024813651e-05
-6.87919759144434e-06
-2.42837546403971e-05
-2.69929074934224e-05
-2.18024857400834e-05
-2.12574430253495e-05
-1.47044031860019e-05
-3.5308011022799e-05
-1.69730400402562e-05
-4.1443366042207e-05
-1.98342917738689e-05
-1.82112597032123e-05
-3.62359792581751e-05
-4.64316646696732e-06
-3.00520134711764e-05
-2.55446017280723e-05
-2.82716995250684e-05
-1.13935393803005e-05
-2.55569518313349e-05
-2.71297260271522e-05
-1.50547867344037e-05
-2.45904949728471e-05
-2.96338809904966e-05
-4.55243584399369e-06
-9.02103638610818e-06
-1.98762477377272e-05
-1.07118676547852e-05
-8.59830597853056e-07
-7.83985770428224e-06
-2.14902713070921e-05
-1.16743638914252e-05
-2.11330859602246e-05
-8.94258091997742e-06
-3.24173549103881e-05
-1.32638031665621e-05
-2.31380405027476e-05
-1.84716378143316e-05
-3.40277631348139e-06
-1.72772565524192e-05
-3.3753044370344e-05
-2.8726929460103e-05
-3.44369765707784e-05
-1.75291756839548e-05
-9.13635819609274e-06
-1.18730081607341e-05
-2.46038944591894e-05
-9.27132372507891e-06
-2.91258824885716e-05
-2.74737352667699e-05
6.43354320700002e-07
-1.92820207160278e-05
-3.26835650507302e-05
-3.41997837787562e-05
-2.28459315378325e-05
-1.98456370099605e-05
-2.57721715176036e-05
-2.90262335065009e-05
-2.34593188131845e-05
-1.9850007153621e-05
-5.00165337301872e-06
-2.24827234774379e-05
-2.42867502241027e-05
-2.01284111657839e-05
-1.9021844246236e-05
-4.10738829576103e-05
-2.09249328455924e-05
-4.51043449530498e-05
-3.37572641624473e-05
-1.74039805333235e-05
-2.1817369131032e-05
-1.03312792834182e-05
-2.09956816751935e-05
-2.59135012839641e-05
-2.18436902191268e-05
-2.52352417877383e-05
-9.0561804176637e-06
-1.16956620860037e-05
-5.98134042803982e-06
-4.38134588011672e-05
-3.83323677371798e-05
-7.85860447544783e-06
-1.8073667074802e-05
-1.97855437507687e-06
-2.0251629218848e-05
-1.2465757019815e-06
-2.60771417023009e-05
-2.48054560841626e-05
-1.85153733953969e-05
-3.56856207753481e-05
-2.57723676258878e-06
-3.83647175527839e-05
-3.5545706055546e-05
-3.01278993429153e-05
-1.35314752756985e-05
-1.60030664349788e-05
-3.78341146552984e-05
-2.08762678868332e-05
3.71976923283464e-06
-4.23564742423999e-05
-7.5425420757966e-06
-8.60115853941181e-06
-2.23769295410154e-05
-2.96679344666402e-05
-2.19912317459458e-05
-2.38433392576682e-05
-4.07375433151605e-05
-9.48984851275924e-06
-2.48371037496358e-05
1.51231515970139e-06
-1.84580134903617e-05
-2.6000452426923e-05
-1.36918065799221e-05
-8.99639637108478e-06
-2.451693587462e-05
-1.71361211470891e-05
-2.95108310591864e-05
-2.77718212765195e-05
-4.22175569271636e-05
-9.64444839957083e-06
-1.77607849256398e-05
-1.86335592876829e-05
-3.25359336117776e-05
-3.57420760561325e-05
-1.21894513372491e-05
-9.25569164461082e-06
-2.22770762472856e-05
-2.1263602499934e-05
-1.46344196788709e-05
-1.7254619425912e-05
-2.35119599334576e-05
-2.00151164646267e-05
-3.47401713596969e-05
-1.18014210100337e-05
-1.45732165333953e-05
-4.4475287239761e-06
-2.56676460992151e-06
-2.1552833278553e-05
-3.58442659339907e-07
-4.4118108545991e-05
-7.71975139441098e-06
-2.52621336690935e-05
-2.61737525405649e-05
-3.12380877312363e-05
-2.5552982147671e-05
-2.72229453053956e-05
-2.726589077161e-05
-2.1974436116533e-05
-2.40415101475641e-05
-3.39055363911187e-06
-2.33246024069896e-05
9.31547519190611e-06
-2.5996714046738e-05
-1.88827117905663e-05
-3.2402271860642e-05
-1.30973857788866e-05
-8.53883137410406e-06
-3.50182652642326e-05
-1.0925614441274e-05
-3.45940640825117e-05
-6.49597654683236e-06
-3.56487564678262e-05
-1.0994206560489e-05
-4.3072946024787e-06
-1.93651050220184e-06
-1.27679289520003e-05
-2.23107413471097e-05
-3.35834486261232e-05
-7.19560885600707e-06
-1.40296968704474e-05
-2.42002646718507e-05
-4.07518362796571e-05
-2.72926377310958e-05
-3.5470178200874e-05
-2.62835757908342e-05
-1.47482721126843e-05
-9.14636752527581e-06
-2.01864773456161e-05
-5.31522498892091e-05
-2.24745995469503e-05
-2.36460776898393e-05
-3.62249412963938e-05
-3.01312198794311e-05
-3.0538136003609e-05
-3.12447032612406e-05
-1.07668735494977e-05
-3.00164160336717e-05
-1.89052510693304e-05
-1.27254734628746e-05
-1.52079146279468e-05
-3.2590591615284e-05
-2.275898724274e-05
-3.2767813623355e-07
-1.24873914578221e-05
-1.31699603219454e-05
-1.58059856407539e-05
-1.18925229716833e-05
-1.02544013329808e-05
-9.9717806737915e-06
-1.45814376203877e-05
-1.60317162859997e-05
-1.32559512185293e-05
-3.28161001581545e-05
6.81310171059874e-06
-1.90963163759279e-05
-2.20057407600419e-05
-2.03368980018598e-05
-1.43858498391606e-05
-2.96781978690221e-05
-2.59979767538213e-05
-2.77222368105301e-05
-1.63382755537093e-05
-3.05767240783432e-05
-2.5221334769873e-05
-1.39536681043605e-05
-4.58690725593215e-05
-1.79127582797983e-05
-3.40868675191052e-05
-5.81519310132344e-05
-1.21430989808443e-05
-1.34746779312581e-05
-2.54111862077114e-06
-1.59033215336675e-06
-1.40173450721336e-05
-2.61589864891338e-05
-2.26146558417184e-05
-1.49872022960223e-05
-2.51613466981697e-05
-3.41295477689285e-05
-2.2008175092629e-05
-3.17084753857408e-05
-6.70285856741406e-06
-3.26826459337799e-05
-7.48393682479063e-06
-3.20382858178391e-05
-9.26701952360868e-06
-2.85480798769112e-05
-4.70100088887436e-05
-3.14490057273004e-05
-3.18782646804123e-05
-1.65573674964545e-05
-1.41248179762274e-05
-2.52149938384736e-05
-2.79529106632199e-05
-3.42520837965858e-05
-3.54493918675496e-05
-3.66876083576335e-05
-3.44591649360477e-05
-6.6504685289026e-06
-1.63591689131224e-05
-1.21714722620169e-05
-3.91162845270649e-05
-1.93414776123436e-05
-3.19412815160578e-05
-2.42214909936078e-05
-3.1079155389229e-05
-3.2151873386283e-05
-2.26012437665104e-05
-2.07241399387511e-05
-2.75173681519982e-05
-1.32775129770465e-05
-2.87345035598029e-05
-1.34384808858141e-05
-2.21481572628627e-05
-1.72975206981711e-05
-2.78868722670851e-06
-1.42640582937898e-05
-4.75603116815055e-06
1.00432697851724e-06
-3.64765788776099e-05
-2.40579768630694e-05
-2.40406689026701e-05
6.20294260309832e-06
-2.25915950102253e-05
-2.48936072924031e-05
-9.84207521998437e-06
-4.25207370314478e-05
-2.3677278999875e-05
-3.11167507943356e-05
-3.4865419944255e-05
-3.78655293563902e-05
-1.29620508626315e-05
-2.00049589042568e-05
-1.56332099817461e-05
-3.9293718991804e-05
-1.19127462167071e-05
-3.58086707602887e-05
-1.925297358406e-05
-2.08231654054939e-05
-2.2820385982112e-05
-4.27469388702806e-06
-2.17295991929704e-05
-5.63216846814128e-06
-3.85938225038756e-05
-3.50848942522577e-05
-9.32659158367222e-06
-1.55288254313137e-05
-2.66248185152916e-05
-2.78774016334414e-05
-1.47979141504882e-05
-1.13019374603833e-05
-7.64459657428101e-06
-3.1165892535683e-06
-1.72054395283208e-05
-2.43622483713703e-05
-1.88204703260447e-05
-3.83070323058243e-05
-2.16095840686605e-05
-2.26302436541894e-06
-1.53272502514325e-05
-1.88118944155937e-05
-3.46730632954439e-05
-1.81496745883296e-05
-2.37011555592143e-05
5.16273832421518e-06
-2.88731632186196e-05
-5.10990680729668e-06
-1.62728197058843e-05
-1.84598391102575e-05
-2.01348609135939e-05
-7.06403094786137e-06
-8.48393296167901e-06
-4.17427633992987e-05
-4.04208368022014e-05
-2.50991854680245e-05
-2.90559742227356e-05
-3.17710956773581e-05
-2.03829904163289e-05
-1.7010170633073e-05
-3.33695527146259e-05
-2.47838270344494e-05
-3.76757313033102e-05
4.81115389908596e-06
-2.36568088839157e-05
-1.86708823781148e-05
-2.70778829579732e-05
-2.14028838200635e-05
4.48983677278544e-06
-3.11539543054923e-05
-2.43092332576986e-05
-3.36642327836795e-05
-2.7053531096575e-05
-3.94238978908456e-05
-3.07636546269243e-05
-2.02020278789433e-05
-3.62789616456669e-05
-1.90601045342736e-05
-2.00135743154378e-05
-1.28487896452982e-05
-3.51574976007719e-05
-1.37259388755504e-05
-1.84642325276499e-05
-2.79356237395487e-05
-4.95189446064597e-08
-2.97258250153482e-05
-2.06266997097344e-05
-3.22065115083778e-05
-3.2720981872493e-05
-2.85613875116293e-05
-4.65607255433974e-05
-2.05283105702298e-05
-1.37304939727515e-05
-2.21562945445029e-05
-3.18014539243166e-05
-1.7646574623292e-05
-2.99775250990461e-05
-2.64520536293372e-05
-8.95853745265549e-06
-3.49013416153672e-05
-2.00767426922933e-05
-5.20620620816283e-06
-4.22429377623012e-05
-2.0485528691005e-05
-1.99991247300022e-05
-1.62986996458899e-05
-9.31440162888232e-06
-1.89383465351227e-05
-1.46488486976373e-05
-1.41556594953999e-05
-2.00936104880843e-05
-5.25443046750476e-05
-2.12977144787345e-05
-1.75491695685896e-05
-1.44959967705099e-05
-4.72914965878953e-06
-3.23555462182063e-05
-2.05978287734085e-05
-3.37938164946606e-05
-5.87488985490726e-05
-3.9825000570123e-05
-2.56926697123168e-05
-3.57961443853435e-05
-7.62720970171369e-06
-2.81988147892918e-05
-1.18822087908683e-05
-9.14242054082615e-06
-2.66767424922284e-05
-6.34041247434384e-06
-1.4242053862708e-05
-3.40488851985016e-05
-3.70541901196374e-05
-2.64073968912268e-05
-2.08368595508e-05
-4.3635715064663e-05
-3.44446971630298e-05
-2.79808580860769e-05
-3.24536233865529e-05
-4.62924925795633e-05
-1.02485490669836e-05
-2.5493834832728e-06
-9.84499574615589e-06
-1.31074554851834e-05
-1.44231915828167e-05
-1.97274448348928e-05
-2.24182858661569e-05
-1.64990271403695e-05
-2.57002912517192e-05
-1.46984678125416e-05
-2.4439318580287e-05
-2.140009919468e-05
-9.91977942561538e-06
1.270511653547e-05
-1.87954918413459e-05
-1.37832116000001e-06
-4.15564414414435e-06
-2.42428336858479e-05
-1.76496551217712e-05
-4.16321533039343e-05
-1.74376152079522e-05
-8.86106427712118e-06
-1.15629429714826e-05
-3.34515582027678e-05
-1.88959542468287e-05
-1.51469372314958e-05
-3.79010271747779e-05
-2.7396553672611e-05
-3.4422459702589e-05
-1.55047071665232e-05
-3.56072207764834e-05
-3.27414894603611e-05
7.2198032373659e-06
-2.04411348475913e-05
-2.8444418937931e-05
-1.90242056255148e-05
-3.84880380901644e-05
-2.933893363838e-05
-2.03199333660849e-05
-1.7728843421536e-05
-2.17627097888366e-05
-3.99587518964969e-05
-2.19736121431563e-05
-2.4495758200313e-05
-1.8935041553275e-05
-1.57692580149088e-05
-2.43170231572056e-05
-3.41776093432639e-05
-5.6822191308763e-05
-1.89329162555683e-05
-1.78251614835581e-05
-2.35972992660907e-05
-2.79323200647164e-05
-3.33437913306571e-05
-1.78994221892054e-05
-1.21999966041786e-05
-6.36131248849554e-06
-2.09472354582527e-05
-5.24351308448367e-06
-2.02376579509087e-05
-1.63686463385465e-05
-2.68988849485104e-05
-1.92685466431712e-05
-2.50243847603804e-05
-3.84618649425099e-05
-3.45917395624608e-05
-4.99154225194155e-05
-2.98948707909029e-05
-1.95220775611429e-05
-4.71691557753487e-05
-2.76762379236307e-05
-1.75799625235488e-05
-1.02641141248598e-05
-2.50462518965521e-05
-1.89356350868118e-05
-1.68997785591088e-05
-2.28194014924664e-05
-2.48916827881216e-05
-9.76767589341292e-06
-1.78155504061404e-05
-2.21247791646621e-05
-2.66709810506067e-06
-3.355949502535e-05
-8.77212901977693e-06
-1.48062455445618e-05
-2.47579595282444e-05
-2.54226927300343e-05
-9.09472938537492e-07
-6.83345493236704e-06
3.23117860117519e-06
-1.68289864342672e-05
-7.36712294504823e-06
-1.62164404232461e-05
3.4192636780004e-06
-1.85165335925519e-05
-2.43033216827749e-05
-2.30988040948873e-05
-2.84498810779599e-05
-1.68940456346102e-05
-4.04739398879752e-05
1.20399939886765e-06
-2.25062361315866e-05
-2.2384736339776e-05
-2.25730459723193e-05
-3.40375578600657e-05
-9.10688099788177e-07
-2.45119156617188e-05
-3.1353004593958e-05
-3.53884570245965e-05
-1.36911106829447e-05
-4.41807634072166e-05
-2.77116611549676e-05
-1.48743060829051e-05
-7.50566641336126e-06
-1.70730673056195e-05
-1.9936241020429e-05
-2.13051392647211e-05
-3.72116802613212e-05
1.66991368926617e-05
-3.69547523061297e-05
-9.10571697987566e-06
-3.05906799223422e-05
-7.3572195142852e-06
-1.53226395518786e-05
7.41045013881751e-06
-3.69940290122655e-05
-1.72777765377772e-05
2.28359912134161e-06
-2.14062459554888e-05
-1.31553334304347e-05
-4.55028301730631e-05
-2.68960957672769e-05
-8.27320687643239e-06
-4.29516686703413e-05
-5.2968947287533e-06
-1.05029158518532e-05
-3.10169540424217e-05
-1.67732986663596e-05
-4.59235045547451e-05
-2.10081416316335e-05
-2.1383124803985e-05
-3.31850318582321e-05
-1.46418294099585e-05
-7.17214857826441e-06
-2.85677989677548e-05
-6.65401247510956e-06
-5.64286444838552e-05
-2.13903969899378e-05
-2.56271802670064e-05
-2.01603008318975e-05
-2.01545359171821e-05
-3.78001532563811e-05
-4.71249386522984e-05
-3.62797055738386e-05
-3.96292199073412e-05
-2.00008073056204e-05
-3.48119979343041e-06
-2.73071057065499e-05
-3.88414207679329e-05
8.05021854531191e-06
-3.60438309089927e-05
-3.84320802149878e-05
-5.1835602270395e-06
-3.6616318444577e-05
-9.03510861242058e-06
-2.44396920526235e-06
-7.37107170584723e-06
-1.23601336910016e-05
-4.6421730981879e-05
-4.51979732677863e-06
-2.1937042344285e-05
-9.43547234238949e-06
-1.99253902436755e-05
-9.97052087199485e-06
-1.36136581391544e-05
-2.44066380647989e-05
-3.32840377572434e-05
-1.13489327276348e-05
-1.56821867131806e-05
-2.01096250017141e-05
-2.34747696993525e-05
-3.17191176788001e-05
-1.56937947414081e-05
-1.73272211530281e-05
-1.57127875673749e-05
-1.99480648260296e-05
-1.43581854950113e-05
-6.49766330983905e-06
-1.91474018165292e-05
-2.41028539362513e-05
-3.04469875934495e-05
-1.69863675945523e-06
-1.88546254264436e-05
-4.62982120720816e-05
-2.00885617326835e-05
-3.54246664198015e-05
-1.49285856179101e-05
-3.67862896309007e-05
-3.26413186110911e-05
-1.96577543018457e-05
-3.49939175809587e-05
-3.16905660746022e-05
-4.33812755625743e-05
-3.2930420496575e-05
-1.72951208052604e-05
-4.13470266036276e-05
-1.15167580028149e-05
-3.02872733950651e-05
-2.66345585492838e-05
1.38978942822156e-05
-3.26285297340138e-05
-3.11907925580979e-05
-9.73335404441178e-06
-2.57029153028134e-05
-3.94350402090293e-05
-1.16117650299308e-05
-1.5227077668614e-05
-6.81126660394909e-06
-2.41301928119635e-05
-8.0684595578353e-06
-1.98716802749844e-05
-3.30535045429028e-05
-1.87459623292149e-05
-6.93243238399388e-06
-2.82283034385201e-05
-8.63284599360598e-06
-1.05516063832154e-05
-2.42148675418715e-05
-2.56025192462722e-05
-1.52386225685604e-05
-2.51489066071671e-05
-2.71480534398783e-05
-3.33201536160192e-05
-2.85867185795565e-05
-1.97528726181687e-05
-8.43900233793749e-06
-2.94573800305e-05
-1.63264081835759e-05
-4.53549175841489e-05
-2.28142326639096e-05
-1.68634768488542e-05
-2.58865710445689e-05
-2.40313172360838e-05
-3.05246455845988e-05
-1.29914698449977e-05
-2.92161239233979e-05
-2.08744097309306e-05
-2.80658081092099e-05
-3.32727503815849e-05
-2.13385214618579e-05
-2.45218081115484e-05
-3.87850766572181e-06
-3.21453251504292e-05
-3.5682384279282e-05
-5.72707251664041e-05
-1.2055889851606e-06
-1.08684381727146e-05
-1.2093663990699e-05
-1.43023553844525e-05
-1.52965770231658e-05
-2.75306115630284e-05
-1.77863469239835e-05
-6.09940893805403e-06
-1.4408722523726e-05
-3.42585221475018e-05
-2.43655599042662e-05
-2.68544797486375e-05
-6.32614871908048e-06
-3.14797107310535e-05
-2.46038380324165e-05
2.9843447151593e-06
-2.24375257702503e-06
-7.03296705742472e-06
-2.29730845094851e-05
-1.58825118668544e-05
8.66858971616417e-06
-1.31953974157886e-05
-2.24336221959824e-05
-1.14296978542685e-05
-3.81539787772744e-05
-2.57636008316556e-05
-3.16416080063629e-05
-3.29797836624048e-05
-4.24517303082994e-05
-3.33464325720105e-05
-8.7276966732001e-06
-3.05366882402262e-05
7.71534751487714e-06
-1.2798638073809e-05
-1.82596696981865e-06
-2.40905421673371e-05
-2.69144886870018e-05
-3.2581786837474e-06
4.23642540123658e-06
-4.01080333518992e-05
-1.88315670052756e-05
-8.99463216868963e-06
-2.40742209294698e-05
-3.85106675842846e-05
-2.12131265879407e-05
-3.87276228781473e-05
-7.92208763011567e-06
8.24569111657555e-06
-2.46252772635433e-05
-1.16170186048229e-05
-2.25737811004992e-05
-3.10159612707343e-05
-3.06606062791371e-05
-2.13587858807869e-05
-2.57922334020889e-05
-3.98214200797004e-07
-3.56136792068305e-05
-2.38916710289732e-05
-2.94085926104022e-05
-1.59988123739829e-05
-3.16479229957331e-05
-3.15400413163538e-05
-6.78624169400979e-06
-2.895734241728e-05
-1.40166998383972e-05
-5.28533940469136e-06
-3.38279210180533e-05
-1.62330807686019e-05
-1.05752533751151e-05
-2.74121044651623e-05
-1.08251736427821e-05
-2.56910599436331e-05
-2.79238269673619e-05
-2.29344201774634e-05
-5.4803793830992e-06
-5.90541696227006e-06
-1.63658739627224e-05
-2.97511763052229e-05
-3.47827606048085e-05
-3.00162159626115e-05
-7.74372084946192e-06
-3.05096571288737e-05
-1.72842654465157e-05
-5.83268084355874e-05
-2.69923073513302e-05
-8.70338358256712e-06
-1.84344363939144e-05
-3.17955652605236e-05
-1.16127225677543e-05
-1.28741444019263e-05
-3.79247638635834e-06
-2.57607276347189e-05
-2.30916622376461e-05
-1.54896233510942e-05
-2.68054566223286e-05
-3.2499408704197e-05
-9.86614068997105e-06
-3.23660033882457e-05
-6.23440577110534e-06
-2.98363126745836e-05
-2.34999547709181e-05
-1.65533669221338e-05
-2.03157258654335e-05
-3.09069978994991e-05
-1.95106829905447e-05
-4.25051668984411e-05
-4.47246900795017e-05
-1.16602936705846e-05
-2.74445383531115e-05
-2.86866423722634e-05
-2.0117107129088e-05
-3.95617629168976e-05
-1.79926736300998e-05
-2.24608020076053e-05
-2.60139940738223e-05
-2.3612826313571e-05
4.81428727905653e-06
-3.06097401945574e-05
-2.26575876355129e-05
-2.56622116642806e-05
-2.60984074392359e-05
-1.57062564713498e-05
-3.89404986156895e-05
-1.11983664086446e-05
-3.35266022027112e-05
-1.47848397720164e-05
-3.89373665624146e-06
-2.39654176680229e-05
-1.591127415228e-05
-1.35165625965094e-05
-1.4286127277614e-05
-5.05303855943536e-07
-2.95089310578141e-05
-3.22478159766499e-05
-3.17952683456219e-05
-2.85906749068404e-05
-1.42981626539561e-05
-5.45011999048135e-06
-2.02158842607963e-05
-1.48185497875468e-05
-1.19961975717378e-05
4.21998175074206e-06
-2.50323392842389e-05
-4.12774264164709e-05
-7.46876917367557e-07
-4.15446590437833e-07
-8.23505030956896e-06
-2.1747183652323e-05
-2.10693886589929e-05
-3.68647891421047e-05
-1.49493441113739e-05
-1.35984659082106e-05
-4.95481676350635e-05
-3.15241599038494e-05
-4.13172160394904e-05
-2.50792964906682e-05
-2.19713511835316e-05
-3.75941102301205e-05
-1.02179178689783e-05
-9.62589829223417e-06
5.31627464992747e-06
-2.99156802711917e-05
-4.59557339465229e-05
-6.01483331110384e-06
-8.34564614000219e-06
-5.03352672000687e-06
-1.83351661443433e-05
-3.07330857830319e-05
-2.1935665909188e-05
-1.97923035956262e-05
-2.22987483627933e-05
-2.03633719130034e-05
-2.21908863221767e-05
-4.47200973520875e-05
-2.93237448269683e-05
-1.4190958609978e-05
-9.76484652921109e-06
-1.53758823492453e-05
-4.58780147758562e-05
-8.5749823562718e-06
-1.50687713219868e-05
-3.75407902314546e-05
-3.30054653395693e-05
5.06943235155912e-06
-2.94436671274021e-05
-1.12999843850478e-05
6.98068300543538e-07
-1.57552193921231e-05
-1.33916435689035e-05
-3.25228804481427e-05
-1.73156917935893e-05
-1.92908588517986e-05
-4.07088675129048e-05
-3.4168382083317e-05
-3.31594206462734e-05
-3.05447909601785e-05
3.48869779437771e-06
-1.62667847150175e-05
-3.17376310080336e-05
-1.29251772649628e-05
-3.34971199775113e-05
-1.91207371646675e-05
-1.77489017863452e-05
-2.02228467609907e-05
-3.0781249979293e-06
-2.00583912094499e-05
-3.21736304824485e-05
-2.53491420337677e-05
-3.36913275816829e-05
-1.10674114314992e-05
-7.10379176445557e-06
-1.11882897812381e-05
-9.09783321961049e-06
-3.41792752907229e-05
-3.64973088517482e-05
-3.93627806164286e-05
-3.24461969641724e-05
-4.22232185729916e-05
-1.65187622351654e-05
-2.59349196826317e-05
-2.96296656580577e-05
-2.03739303931856e-05
-2.26978585972268e-05
-6.80254038944818e-06
-9.94951830398239e-06
-1.40108476487727e-05
-2.74035630140455e-05
-1.88493249045443e-05
-1.35265152096921e-05
-1.87924036479942e-05
-1.74994042620303e-05
-6.14680272787033e-05
-6.35774505769942e-06
-8.28639785023264e-06
-3.13977375720721e-05
-3.54043041510499e-05
-2.62846399905413e-05
-1.02245959421534e-05
-3.25788270832474e-05
-3.94006466839205e-05
-3.569509928776e-05
-3.58085453770407e-05
-1.89495286199938e-05
-4.57135537791603e-05
-2.1693853312044e-05
-2.73119933888759e-05
-3.66155454578672e-05
-1.92272721876184e-05
-2.35020180266939e-05
-1.62512024735947e-05
-2.14979016435792e-05
-1.01757885956398e-05
-8.69558077176027e-06
-2.4259558535524e-05
-2.5851283935019e-05
-2.8621724389564e-05
-1.54980616669692e-05
-2.83178191798126e-05
-2.85782928032842e-05
-2.24562217050922e-05
6.17714769028988e-06
-1.1096244322196e-05
-1.25459877074711e-05
-1.84194757300094e-05
-1.50734032606029e-05
-1.81695473531025e-05
-1.2736250192428e-05
-3.92950674004232e-05
-2.21407255194201e-05
-2.82719845840609e-06
-4.36143736025035e-06
-3.1679584761567e-05
-2.43496044524503e-05
-2.08017723875232e-05
-3.15217340806148e-05
-2.70858777118349e-05
-2.07901453890232e-05
-1.44696687537881e-05
-3.99901849567273e-06
-3.2459270216722e-05
-3.65465103543347e-05
-1.22420550283089e-05
1.12887133231463e-06
-1.78530789868308e-05
-1.87241957243196e-05
-2.74020709426799e-05
-2.99799117471264e-05
-1.46218889369914e-05
-6.04325482565637e-06
-3.44628876142832e-05
-5.86960383465344e-06
-1.0311485497265e-05
-3.53011404260537e-05
-2.61308202117786e-05
-2.26789312423833e-05
-2.50157092993757e-05
-1.98231460388172e-05
-3.9160763705015e-05
-5.14198204170915e-05
-2.91283774584987e-05
-2.60864360062198e-06
-1.22790120002593e-05
-3.49325395289247e-05
-1.80721552785786e-05
-2.45278012046962e-06
-2.65943848912016e-05
-5.60593168002055e-06
-1.3210684449074e-05
-1.13674465324416e-05
-3.36547593490962e-05
-2.12883622718481e-05
-2.39540824924869e-05
-9.2254697365964e-06
-9.18766990303707e-06
-1.71691762108302e-05
-3.12853726024416e-05
-2.22790473442356e-05
-3.07169479499142e-06
-5.73186885629102e-05
-3.22255670287833e-05
-2.03078780681645e-05
-2.3766630391605e-05
-2.37119638175664e-05
-2.09118427122561e-05
-3.29910605410923e-05
-2.37357939571383e-05
7.35576686255049e-06
1.17690417888478e-06
-5.26830432030543e-05
-2.34000564233713e-05
-1.85292589874888e-05
-1.01272887630025e-05
-2.94366008644169e-05
-1.29758517520481e-05
-1.22545594863911e-05
-2.58994260716003e-05
1.37539685983016e-06
-6.69601275126216e-06
-1.98262597218898e-05
-1.74834635282724e-05
-2.65603981387038e-05
-2.10904055990676e-05
-2.1668369001601e-05
-1.32752158880092e-05
-2.42494532516088e-05
2.67886167017822e-06
-1.56913750122753e-05
-4.31618998462824e-05
-2.20895578743361e-05
-3.76996153397568e-06
-3.08962011070458e-05
-1.4010966818804e-05
-2.11568482893665e-05
-2.69055467844237e-05
-1.51287016756192e-06
-5.48853240100905e-06
-1.12634668630196e-05
-2.88948850829979e-05
-1.33980808220215e-05
-3.57696616232514e-05
-2.17107440629982e-05
-2.45712789245893e-05
-1.44557489567535e-05
-2.78118379786381e-05
-3.49973030756326e-05
-1.67675706116326e-05
-1.03552782506021e-05
-1.84079669534063e-05
-2.49848477886417e-05
-1.47491694690967e-05
-1.98957825278172e-05
-2.48319339944361e-05
-1.19539905298467e-05
-3.7074694400717e-05
-1.30969089393363e-05
-2.20778326067852e-06
-3.76203409080818e-05
-1.77607882201261e-05
-1.85738971658039e-05
-2.30016025404242e-05
-3.58849835071672e-05
-8.09211188942791e-06
-2.60640414348228e-05
5.32191643461602e-07
-1.82610766445113e-05
-3.22075480490455e-05
-8.90423620662812e-06
-1.67475523226497e-05
-1.60717290604758e-05
-4.18571860405937e-05
-2.69366472448405e-06
-2.71441134139279e-05
-3.45541893466353e-05
-2.15289527296301e-05
-4.22439314003123e-05
-2.31373681313815e-05
5.18722465882904e-06
-2.84762348874797e-05
-9.29500896105827e-06
-8.40946754284473e-06
-3.17444983530811e-05
-3.07716858999913e-05
-3.04048200662625e-05
-4.68281071520512e-06
-7.32907063003438e-06
-2.77610089659209e-05
-1.01804960822198e-05
-2.94257610625322e-05
-3.57849228821707e-05
-2.19138071767988e-05
-2.87629149407267e-05
-1.43197417413331e-05
-1.12689193696255e-05
-3.27193204001996e-05
-2.38358537615323e-05
-2.55313825212221e-05
-2.23721349555405e-05
-3.05595748201724e-05
-2.15737338870191e-06
-3.75421887814742e-05
-2.12005247865024e-05
-3.04638493642075e-05
-3.60452530419591e-05
-4.89321075367354e-05
-2.3293153344621e-05
-9.56773784441973e-06
-2.2969950893541e-05
-2.00605700131229e-05
-2.73152610950284e-05
-2.57539852032644e-05
-2.74622567841484e-05
-6.93689996851851e-06
-1.62424302455107e-05
-8.41932392195518e-06
5.79599565355738e-06
-2.24896683442636e-05
-2.88677534661827e-05
-2.36221802919172e-05
-7.24067737464243e-06
-3.85741644840696e-05
-2.38589489893194e-05
-1.12141872915557e-05
-2.65981629650289e-05
-3.2057711788319e-05
-2.89619169254486e-05
-3.21178485962643e-05
-2.94467021981198e-06
-2.57092935537282e-05
-2.29707084571485e-05
-1.94214709477933e-05
-2.73593018001983e-05
-3.02098057628127e-05
-1.01559366158299e-05
-3.2422954641585e-05
-1.73018263553825e-05
-1.12417088630069e-05
-3.19432118249855e-05
-1.21744090127457e-05
4.35269096092865e-06
-1.01341425433849e-05
-3.75886663594759e-05
-4.95549583370395e-05
-3.31841752123194e-05
-3.29544455387267e-05
-1.67368909457357e-05
-1.96892622264636e-05
-1.3057065793828e-05
-1.51705189047237e-05
-2.41873579082786e-05
-2.77519908542978e-05
-2.11904529804001e-05
-1.49176249966481e-05
-3.79577547925017e-05
-5.08673843276644e-05
-2.08003781695389e-05
-2.25766861519995e-05
-1.40323256458087e-05
-2.19679510428841e-05
-3.91138116522841e-05
-1.56167616034008e-05
-4.1200333671081e-05
-1.92026623590009e-05
-3.95961212155923e-05
-1.87102854337087e-05
-2.21156882230488e-05
-1.8565015870633e-05
-2.88979176202094e-05
-2.12761050660728e-05
-3.26333197005298e-05
-2.39462433659e-05
-1.5292716021157e-05
-1.7972017516207e-05
-2.21973992288968e-05
-2.19437444297966e-05
-2.63748509772918e-05
-1.72570432370682e-05
-1.86903928200231e-05
-3.13909550067717e-06
-1.00796495537088e-05
-3.6891427787079e-05
-2.92066552723611e-05
-2.59425296221054e-05
-1.88977723095204e-06
-3.94959042392235e-06
-1.47393091387517e-05
-2.27145645111995e-05
-7.46629031835077e-06
-1.26885159426532e-05
-1.200985870555e-05
-1.6594298588452e-05
-2.89532483151984e-05
-3.92015719029639e-05
-1.60280075580328e-05
-8.04756480565366e-06
-1.81610279141572e-05
-2.29795531053376e-05
-1.79290770634814e-05
-2.9598806753608e-05
-1.33368594788615e-05
-4.61581522449121e-05
-4.57622695441435e-05
-3.16546020287287e-05
-2.71654395169835e-05
-1.35764337295808e-05
-7.78911112621159e-06
-1.12518627080414e-05
-7.62041033587674e-06
-1.18039679886993e-05
-8.25097460640371e-06
-3.04653131448699e-05
-2.13569458582958e-05
-3.79833266876776e-05
-2.14588676315623e-05
-2.80198080748496e-05
-2.68675428004329e-05
-2.72390874362205e-05
-4.41463377555804e-06
-2.63036192284004e-05
-5.11417215703281e-05
-2.17555167420705e-05
3.38955356888759e-06
1.33039859966781e-05
-6.58217461227191e-06
-6.17111828210712e-06
1.02800636730901e-05
-5.79749850757256e-06
-2.47023798225751e-05
-5.09208824985613e-05
-1.46377597001787e-05
-1.47857552392789e-05
-3.52903018443828e-05
-3.65068342788478e-05
-2.82101256674664e-05
-3.39484618667304e-05
-4.60175554171308e-05
-1.95278651960478e-05
-2.94481993104459e-05
-8.58234115803766e-06
-1.93207204769338e-05
-1.51940393008697e-05
-1.66714729101777e-05
1.36951517489598e-05
-1.29452723906859e-05
-1.47033336675682e-05
-1.51354067846905e-05
-2.61464988897477e-05
-2.64167389963541e-05
-1.82853918835164e-05
-1.65544272926241e-05
-3.62850283582625e-05
-2.72514561509894e-05
-2.30259478293499e-05
-4.10687303780455e-05
-2.38468383176035e-05
-8.23702444889673e-06
-1.51993354431209e-05
-1.72603626177718e-05
-3.10479458814096e-05
-4.68185493821995e-05
-6.82169918356164e-07
-2.64247271480193e-05
2.06638159214101e-06
-2.84170932749504e-05
-4.43890056997588e-05
-1.10538963856893e-05
-2.42105040740381e-05
-1.37976355535753e-05
-2.34093911988754e-05
-8.59237200409918e-06
-4.03707980513071e-05
-8.25563938255501e-06
-5.87939538790293e-06
-2.34491249887502e-05
-2.53065513098531e-05
-1.65002722143818e-05
-2.91836676680854e-05
-2.65649436478807e-05
-3.41105948906555e-05
-1.84128582320945e-05
-2.53711821173054e-05
-4.44328866613778e-05
-1.89369342655712e-05
-2.01906509631389e-05
-2.67053286259823e-05
-2.80115096807757e-06
-3.21899903854277e-06
-1.5831268102448e-05
-2.30303680692229e-05
-5.68623377211369e-06
-3.58215000257229e-05
-3.27344309755467e-05
-1.60983140135502e-05
-2.29272463421058e-05
-2.61686406212572e-05
-2.10893774037898e-05
-1.25509424510022e-05
-4.3343185493656e-05
-1.21325575845724e-05
-3.52657290429491e-05
-1.74215213006868e-05
-1.58428989037037e-05
-2.32366974825816e-05
-3.49555559641053e-05
-2.05564234890834e-05
-1.81566135342221e-05
-3.81272974059804e-05
6.35869050390995e-06
-1.63598798937387e-05
-2.23944818566882e-05
-1.35151666888573e-05
-3.99118955630478e-05
-2.18814234922889e-05
-1.87315132545675e-05
-4.49198771407879e-05
-1.7820967161107e-05
-1.92481672169939e-05
3.48548184642159e-06
-2.50949938858735e-05
-1.53132936754221e-05
-2.96704291562122e-05
-8.08948684679191e-06
-4.57540565013458e-05
-1.99434416338948e-05
-1.48067681022432e-05
-1.38088400514714e-05
-4.55333018076482e-06
-1.28192661170615e-05
-3.23912363653195e-05
-1.65552909688971e-05
-3.05559727422764e-05
1.07300199318309e-05
1.30061807749119e-05
-2.88657851424775e-05
-1.40729276714969e-05
-1.66859456365128e-05
-7.86431124281468e-06
-3.00014752564046e-05
-1.63806932971956e-05
-3.10804482157233e-05
-3.42726969723427e-05
4.35277018376667e-06
-1.59656086135371e-05
-2.99781050337981e-05
-3.59246611703082e-05
-2.82581472222327e-05
-2.33957746655773e-05
-1.22360688959753e-05
-4.9259275932895e-05
-3.18894817315765e-05
-8.26553127649631e-06
-2.87735139849444e-06
-6.81941749086509e-06
-3.06050255490561e-05
-1.66246786886658e-05
1.75485988653953e-07
-1.04469689377616e-05
-1.97491350392612e-05
-2.99610542510119e-05
-6.99513672962284e-06
-1.72351942029581e-05
-1.50410952961265e-05
-2.17575111257815e-05
-2.89933111661604e-06
-1.78559499813928e-05
-3.03123657340596e-05
-2.88477965752567e-05
-3.04495042823041e-05
-2.18806121530203e-05
-1.95856071989756e-05
-2.53035057342064e-05
-2.30169826062648e-05
-2.01539644999923e-05
-1.76548727098009e-05
-3.18079179401855e-05
-9.20196687737968e-06
-2.07709693435705e-05
-1.46445273918256e-05
-5.96905448779735e-06
-1.25169744666545e-05
-1.93846229248579e-05
-1.17898513936248e-05
-2.6691334403174e-05
-3.38628025773343e-05
-2.1923129509521e-05
-1.44796156818269e-05
-2.91325511849e-05
-2.38444252522843e-06
-2.73499965781849e-05
-2.71413751063937e-05
-4.7669050993289e-07
-3.93975273728448e-06
-2.54718571244804e-05
-2.55121751306304e-05
-3.34587744001237e-05
-1.23861888492781e-05
-1.58515061901297e-05
-2.91878326474742e-05
-2.49395498310036e-05
-2.56786473107755e-05
-1.6761017210624e-05
-1.86440613251835e-05
-2.56387486394151e-05
-4.11625013998812e-06
-2.72102669106465e-05
-2.91986050387828e-05
-1.21920855893055e-07
-1.94834346299434e-05
-2.25897625081585e-05
-2.45359343091965e-05
-1.36310946858863e-05
-3.05549500709906e-05
-2.46475664043441e-05
-2.56154760550904e-05
-1.58403348318061e-05
-2.63980686398031e-05
-1.68390561874175e-05
2.34789661142974e-06
-3.09108348502701e-05
-2.84062074876449e-05
-3.06709707765325e-05
-3.21639321874076e-05
-2.31393373334655e-05
-9.88206913964746e-06
-2.45613821766072e-05
4.66714946810216e-06
-2.62429806947162e-05
-2.63697650052433e-05
1.76597658982589e-06
-1.99536702060584e-05
-2.12202673799316e-05
-1.91999274733618e-05
-2.83306811199286e-05
-1.07297611128713e-05
-2.71420613622869e-05
-2.96985558579434e-05
-3.11793254994868e-05
-2.49197023520295e-05
-2.87304945355026e-05
-1.14229574667155e-05
-3.89352861483006e-05
-1.59693946202237e-05
-2.15019147062891e-05
-4.14556570538795e-05
-5.02173230721175e-05
-2.0174409077517e-05
-3.11013546504767e-05
-2.35025116986223e-05
-1.63199071910336e-05
-2.83294811561293e-05
-3.84521192775181e-05
-9.36940703178369e-06
-3.74217209783374e-05
-5.84150994584301e-06
-1.28521020023835e-05
-1.23988772859912e-05
-3.96196461067173e-07
-2.51830207374257e-05
1.25545372673574e-06
6.47278037361169e-06
-2.21018560939945e-05
-7.7520120551952e-06
-1.78625114666372e-05
-3.9840091855568e-05
-2.07960004943967e-05
-2.23064466459914e-05
-1.43680669687294e-05
-2.95911838381957e-05
-4.0033110535049e-05
-1.1825902737989e-05
-7.82791425555807e-06
-1.3293229906645e-05
-4.18572053568466e-05
-1.51093929172423e-05
-3.62012165898093e-05
-1.98138876231852e-05
-1.43732286881264e-05
-2.38266473289094e-05
-2.44069248881989e-05
-1.24105038608532e-05
-2.7804477707363e-05
-3.64585559662955e-05
-2.60232393293379e-05
-8.5362949271356e-06
-3.09463968136365e-05
-2.76895828344516e-05
-1.80651099158364e-05
-1.00732980666012e-05
-3.34148121240385e-05
-2.66745375810803e-05
-3.62372763920764e-05
-1.04083590351242e-05
-4.42280055353109e-06
-1.90000063498988e-05
-3.24953224628049e-05
-1.33856517095396e-05
-2.64279346285442e-05
-7.28715668540197e-06
-3.23788758220443e-05
-3.34435661697845e-05
-2.76239530635663e-05
-2.7106666961675e-05
-3.75224112053037e-05
-2.52430930947657e-05
-1.785257899828e-05
-2.60687238724849e-05
-2.71353348375217e-05
-3.23427499584372e-05
-2.69986225231763e-05
-2.65647498442292e-05
-3.96402926406712e-05
-1.51352949374085e-05
-1.68539355295459e-05
-1.38987590690251e-05
-2.23268769510533e-05
-1.40696348595076e-05
-1.3621168817087e-05
-2.69986452743285e-05
-1.00410888331081e-05
-2.24147330279187e-05
-4.58979199848694e-05
-1.06611642340488e-05
-1.10383404115839e-05
-3.49314610502062e-05
-2.44420200143714e-05
-2.8845737723495e-06
-2.23373637679546e-05
-2.78508141262988e-05
-3.3657009702954e-05
-4.63969060816779e-06
-3.56851026355432e-05
-2.21098856191137e-05
-2.04745771824628e-05
-3.70130744399404e-05
-2.19192466934579e-05
-1.06045966208963e-05
-1.67333658251026e-05
-1.20372834354422e-05
-2.15114562448009e-05
-2.02722606117865e-05
-2.90528094102981e-05
-2.55903577559618e-05
-5.19236823008932e-05
-1.472207490387e-05
-3.24300159270025e-05
-2.69950281283121e-05
-2.77327084942231e-05
-2.79409138172982e-05
-3.82188873948733e-05
-1.25229133637511e-05
-1.80862185640632e-05
-1.20232316810718e-05
-2.54636665540393e-05
-2.17161158904796e-05
-3.48787710454284e-05
-2.12517594231295e-05
4.74152387203612e-07
-1.20957923052181e-05
-1.20588904264881e-05
-3.52722921907084e-05
-4.28194672393636e-05
-9.81545796988711e-06
-1.63080144172271e-05
-1.93252662619808e-05
-2.43058832642733e-05
-1.02723017927233e-05
-2.5327109376828e-05
-3.12769386604541e-05
-6.06799983736306e-06
-2.6472247235122e-05
-2.73907819422621e-05
-3.63623409874793e-05
-2.44584746374019e-05
-3.54854630317114e-05
-2.04219129034583e-05
-5.7844653853836e-05
-3.31314309552202e-05
-2.23585148343423e-05
-9.93556805345881e-06
-3.02343811752474e-05
-1.81897971108779e-05
-2.11176804617609e-05
-3.65142973975674e-05
-2.69034464026431e-06
-8.57743555031931e-06
-2.43533623104523e-05
-3.1500324114172e-05
-2.70895006332187e-05
-1.7984231887669e-05
-3.4846768060082e-05
-1.78657729225525e-05
-2.93620136438748e-05
-6.07026945322195e-05
-3.96034539307048e-05
-2.63120437115952e-05
-2.15014616353623e-05
-2.82598657697938e-05
-2.92806642033839e-06
-2.99883742807153e-05
-1.78810088958791e-05
-1.24790352461479e-05
-5.71614390071127e-06
-2.88698669419816e-05
-1.38908083652418e-05
-1.73608916981829e-05
-3.84890708117671e-05
-2.6448729216002e-05
-2.0426514419823e-05
-3.12414186106373e-05
-1.51528674210302e-05
-3.96741642755736e-05
-2.3772734594501e-05
-1.3333983287049e-05
-2.2680482053755e-05
-1.83834404042383e-05
-1.44518929208834e-05
-3.65188746142159e-05
-1.73227016690169e-05
-1.18802071911547e-05
-1.99457735619544e-05
-2.67698505181142e-05
-2.51995013161088e-05
-2.26995616351216e-05
-4.37267264648013e-05
-3.2541946520099e-05
-3.47925955478847e-05
-4.88321590628409e-07
-1.07789074578171e-06
-1.94305087381364e-05
-2.64947356874494e-05
-8.59909127652901e-06
-7.93413196197427e-06
-1.5369090546353e-05
-2.2593137363642e-05
4.11505417367391e-06
-1.1663446965108e-06
-1.52028227421388e-05
-4.47124791967394e-05
-1.45123564937075e-05
-1.60737898790214e-05
-2.69887326802283e-05
-5.20445479395682e-05
-2.30169790439925e-05
-1.36452186320307e-05
-2.75539495971742e-05
-2.83295178153354e-05
-1.77796575713369e-05
-2.47560487425555e-05
-3.68241729531142e-05
-4.46677413786814e-05
-3.36471935146135e-05
-2.7872906528291e-05
1.58840602804064e-05
-2.0452925358729e-05
-2.98088215725819e-05
-3.13945489530028e-05
-2.05279829908598e-06
-2.77899164040419e-05
-1.9030664277065e-05
-1.53618843492323e-05
-2.91787615745665e-05
-3.79578447775188e-05
-3.2516312198994e-05
-3.27250267000771e-05
-2.86852910779918e-05
-2.08409631066039e-05
-1.12103270584855e-05
-9.84047245008307e-06
-2.97801992986639e-05
-2.66000489388959e-05
-5.23224128839188e-05
-1.85708227341982e-05
-2.41432372212525e-05
-1.1761936439511e-05
-7.50425425971342e-06
-1.60456160477766e-05
-3.47750533358786e-05
-2.49363346295077e-05
-6.72736180526281e-06
-5.54594374033529e-06
-3.65166453447944e-05
-3.71475877954182e-05
-1.69097575655942e-05
-1.42079607751232e-05
-2.44920617241302e-05
-3.5004990841777e-05
-1.55288936374097e-05
-1.65547506932286e-05
-1.79916494819074e-05
-1.75817099695041e-05
-2.70188352528811e-05
-2.48940827711135e-05
-3.66728912556623e-05
-1.01759108933184e-05
-2.01251067385894e-05
-1.26074771096913e-05
-2.2945759000764e-05
-8.29243198600541e-06
-5.50377882413272e-05
-2.9518456911869e-05
-7.38095878165863e-06
-2.1107782108019e-05
-8.25885996983042e-06
-4.1338636005125e-05
-2.87940488569696e-05
-5.62109477847041e-06
-4.14327063847554e-05
-2.41820148591214e-05
-2.40778743630231e-05
-1.86357672392626e-05
-2.81669637714426e-05
-2.25013389809795e-05
-1.04479240555451e-05
-2.94374606435742e-05
-7.54747864557806e-06
-3.0025537165421e-05
-1.0690320735505e-05
-3.22790335643449e-05
-2.68084620361833e-05
-1.31162320651073e-05
-4.57243102100413e-05
-1.12028652448443e-05
-8.14064208878933e-06
-4.34551298913704e-05
-2.90438476885972e-05
-7.85273830656626e-06
-1.75130991740926e-05
-1.60615515386891e-05
-2.20217376102113e-05
-1.11076953810225e-05
-2.78447069871064e-05
-2.27738549410348e-05
-2.6786981256393e-05
-2.66477425037278e-05
-3.44956137745234e-05
-2.4934086184382e-05
-1.80749455770878e-05
-6.71997981698263e-06
-2.20932514237898e-05
1.38201188160977e-05
-1.77524848303917e-05
-2.13194716628734e-05
-8.7766764986452e-06
-1.73736606275539e-05
-1.48965932335904e-05
-1.36845472255395e-05
-2.64452052407958e-05
-3.86467507585751e-05
-2.07330873127452e-05
-1.59248456899597e-05
-3.43939509252993e-05
-2.90629309413922e-05
-2.39059222827896e-05
-1.0726911224577e-05
-2.35722229107519e-05
-4.47035070254131e-05
-2.56986767763466e-05
-1.77297558409818e-05
-2.71951234116032e-05
-1.01841192360214e-05
-4.17303420221407e-05
-2.04423993422564e-05
-1.39154952965704e-05
-3.25620724291773e-05
-2.9300157968537e-05
-2.83820244174904e-05
-2.20436831071288e-05
-1.19205026841848e-05
-2.32352349547167e-05
-2.10334210057052e-05
-2.29719435282247e-05
8.59955257806309e-06
-9.32530689923112e-06
