# Supplementary material for: Research on computational propagation and identification of mine microseismic signals based on deep learning
Source: PLoS One. 2025 Oct 22;20(10):e0334641. doi: 10.1371/journal.pone.0334641 (PMC12543183; doi:10.1371/journal.pone.0334641)
Supplement: S9 Data — (ZIP) [file pone.0334641.s009.zip › 000101100000384.xlsx_0.txt_24.txt.txt]

-2.04234991349606e-05
-1.49596718977812e-05
-3.25692748017083e-06
-8.48243023583829e-06
-1.55854601542287e-05
-1.14444207482727e-05
-1.96273189351417e-05
-1.47853174932412e-05
-2.57870776668872e-05
-1.7879743730557e-05
-1.02069695678071e-05
-3.07800809024536e-05
-1.20906392108408e-05
-6.78654991212722e-06
-6.89738751845982e-06
-2.33010476095994e-06
-2.32698976491268e-05
-1.70157374000521e-05
-1.9814635685644e-05
-1.60312734160703e-05
-1.9819154326747e-05
-1.82318643950283e-05
-5.41992566951746e-07
-2.41086470032648e-06
-3.45204588153487e-05
6.29031051584945e-07
-2.60709568209512e-05
-3.02360667870032e-05
-4.14335304883772e-06
-2.36141187892254e-05
-3.03906349256771e-06
-2.19071922572869e-05
-2.86715634287601e-05
-2.45649064298077e-05
-2.06104198569758e-05
-2.29440456604297e-05
-2.81322245592335e-05
-3.65814834535603e-05
-2.2517905142531e-05
-1.36157134918499e-05
-2.38989451146906e-05
8.57791268567518e-06
-1.51403118203118e-05
-3.54182443552068e-05
-1.14594030505709e-05
-1.58493716327544e-05
-1.75850323313113e-05
-2.23560368826792e-05
-1.46149267044016e-05
-3.45445473854093e-06
-2.31941176370971e-05
-2.42578933783223e-05
-2.14818502128353e-05
-5.88140311163209e-06
-2.04276368765036e-05
-2.92845562630937e-05
-2.35348846361357e-05
2.97703506324239e-06
-2.39276387670592e-05
-2.9276833165907e-05
-5.20697953849868e-06
-3.14418874671304e-05
-1.72364147735788e-05
-1.06387888352189e-05
-1.49126474211771e-05
-1.08367737788768e-05
-6.80862218257656e-06
4.36301209211492e-07
-3.88161745939478e-05
-2.51381510432007e-05
-7.41131123485645e-06
-2.21550973508991e-05
-1.25539940851802e-05
-3.26566877316287e-05
2.39845400764765e-06
-2.41732281910777e-05
-2.34134788866204e-05
-1.75723948423497e-06
-1.10417380791103e-05
-2.75629358506337e-05
-3.07105572806174e-05
-5.02571977135129e-06
-1.0823946407401e-05
-2.76867496963234e-05
-1.87248573076452e-05
-4.18039296527714e-08
-5.67305360319276e-06
-2.89459294457056e-05
-1.62247963849844e-05
-1.34682971341387e-05
-1.61797655599872e-05
-2.3638589935297e-05
-1.79872211615632e-05
-1.5163139629624e-05
-8.91768951441592e-06
-1.76558126507591e-05
-2.59809793985007e-05
-1.18788718539898e-05
-2.52153249283183e-05
-1.5436451740048e-05
-1.00863806278796e-05
-1.2109790809484e-05
-1.4046275557152e-05
-1.35480864398631e-05
-2.00227031289118e-05
-1.6284695795652e-05
-1.75375603262082e-05
-9.70788048160245e-06
-2.52708401165406e-05
-2.99186031773511e-06
-4.54701593227401e-06
-2.19260085678393e-05
-1.05146539985084e-05
-6.38351249786855e-06
-7.72141331104682e-06
-3.26411285904765e-05
-3.34018404109735e-05
-1.71188031033668e-05
-8.58428361210869e-06
-1.86114849767471e-05
-1.09148501100926e-05
-1.34065448622351e-05
-2.0041271946968e-05
-2.07913417840161e-05
-8.43559384459104e-06
-2.24389194117507e-05
-1.15291573918869e-05
-1.0877432884226e-05
-1.22836696677076e-05
-1.50663406251587e-05
-2.49862784330016e-05
-2.43051802362615e-05
-4.32115431557483e-06
-2.56249684285681e-05
-9.8024094337426e-06
-1.84291751123618e-05
-2.92495009037854e-05
5.11385092550958e-06
-1.15269663789987e-05
-1.4900964529428e-05
-3.10561248776563e-05
-2.10310514574534e-05
-1.69411297309809e-05
-1.93646699325494e-05
-2.91911938366015e-05
-3.27315059908659e-05
-1.95944142657065e-05
-1.70453756907566e-05
-1.03489217479424e-05
-1.5282134895132e-07
-4.30513205552819e-05
-1.52148322313742e-05
-1.15494922621231e-05
-1.97730224804727e-05
-1.94704555656614e-05
-4.42566418468913e-06
-2.26445344662831e-05
-1.86482136172401e-05
7.26433397875715e-06
-2.58839073185605e-05
-2.32048487887748e-05
-6.88759428582507e-06
-8.34594864569021e-06
-2.40661551190286e-05
-2.21384015598582e-05
-2.31041442578227e-05
-1.40046695415864e-05
-1.33770873116741e-05
-3.43041431596573e-06
-2.53992783841113e-05
-3.27463832517249e-05
-9.97441540747921e-06
-1.73312441553348e-05
-1.21108425563286e-05
-9.48954548194742e-06
-2.19719080681547e-05
-9.93724253200866e-06
-1.10840815820354e-05
-2.1824824004068e-05
-2.5580086293555e-05
-1.62394245379204e-05
-1.5103260609595e-06
-1.75357746441924e-05
-4.92691956433098e-06
-5.53553006827151e-06
-2.8389715267861e-05
-6.24493915686289e-07
-1.1973492200605e-05
-1.7527413824179e-05
-2.27638027751841e-05
-2.04640654477127e-05
-1.30478682310781e-05
-2.18282573951756e-05
-1.85061238700498e-05
-6.4440726753125e-06
-1.63025867252803e-05
-2.74103363034607e-05
1.20574358880048e-06
-2.11550971402606e-05
-1.64907656960813e-05
-3.00683439866e-05
-1.64781010879535e-05
-9.26175077157027e-06
-8.31820445512925e-06
-3.84885797574331e-06
-1.775885278684e-05
-5.85158355646341e-06
7.83057237968674e-06
-1.82423908375846e-05
-2.59689532491235e-05
-1.13139873136058e-05
-2.78487467184918e-05
-2.07445427063226e-05
-1.3946416711727e-05
-7.83919035035153e-07
-2.12298591435364e-05
-1.96685014011985e-05
-1.08034783977695e-05
-1.61552699711031e-05
-2.21161930192595e-06
-2.10099064953601e-05
-1.4943252695773e-05
-1.80959160994343e-05
-1.96374514501653e-05
-1.19663479748864e-05
-2.28558557090716e-05
-1.54009962369774e-05
-2.10309677957684e-05
-2.78045220146557e-05
-1.99086706276429e-05
-2.94900835299051e-05
-3.76551471286175e-05
-8.36415810309434e-07
-1.42161635960456e-05
-1.91819117592273e-05
-8.06829379095793e-06
-6.92009899990752e-06
5.23448509389297e-06
-3.01853218796915e-05
-3.51407982241935e-06
-2.18244696553325e-05
-4.03818296434326e-05
-1.03104070077341e-05
-9.09142476134188e-06
-1.10371369431495e-05
-1.64002642317477e-05
-1.55134225728066e-05
1.81717395445448e-06
-1.75890775255152e-05
-2.07853578758097e-05
-1.60102933966588e-05
-1.17074160860162e-05
-6.91127444265753e-07
-1.72780723041486e-05
-2.18015872629081e-05
-2.11621977967498e-05
-8.39516861094592e-06
-1.27774822369598e-05
-3.08825552612057e-05
-2.74350868054671e-05
-1.53409953682806e-05
-2.34739212761337e-05
-1.17663531488057e-05
-1.87769829642173e-05
-2.04311685069144e-05
-1.23491510940779e-05
-2.79694858122221e-05
-2.3820895865506e-05
1.98544289092865e-06
-2.08341417325221e-05
-7.86374909812447e-06
-1.80734407841123e-05
-1.10987359965733e-05
-2.48797748437371e-05
-1.78557875387595e-05
-6.42160166676063e-06
-3.71120974063727e-06
-1.02015516276946e-05
-2.97011713285699e-05
-3.14073640409658e-05
-1.01224175805225e-05
-9.55530451188925e-06
-3.22100804591858e-05
-1.35169532221867e-05
-2.4834837861034e-05
-6.07526339041144e-06
-1.50787198343466e-05
-1.28882622239068e-06
-1.14332155646541e-05
1.07130415742091e-05
-8.6299452193844e-06
-1.68255455858217e-05
-2.52204537112505e-05
-1.69526432150738e-05
-1.77776589358521e-05
-2.45983174027625e-05
-1.55942159503014e-05
-4.07686882024483e-05
-8.85548317035345e-06
-2.3026722518355e-05
-6.32478531858939e-06
-3.38223348738183e-05
-2.11381999026056e-05
-5.16775468060192e-06
-1.40365169334477e-05
-9.46889206354369e-06
1.01218957194153e-05
-1.73658393538655e-05
-1.20211838174709e-05
4.71509586038575e-06
-1.92330285875484e-05
-1.75984711759841e-05
-1.20794209792468e-05
-1.30132689463419e-05
-1.38376607869242e-05
-2.24926901670327e-05
-2.45743176259478e-05
-2.03930120949872e-05
-1.6570681928261e-05
-6.25275869898648e-06
-2.08040711747968e-05
-3.84937385644426e-05
-6.67438674285e-06
-1.8692807085288e-05
-3.02722801832875e-05
-1.13556436394209e-05
2.17066707868188e-06
3.16444053208483e-06
-5.97056386713876e-06
-2.60521295894204e-05
-5.27581758396584e-06
-2.61217939137592e-05
-1.8278997283365e-05
-1.15264414368241e-05
-2.39673895855998e-05
-2.48779461843294e-05
-5.32187568906089e-06
-5.47868947776835e-06
1.35466100341413e-07
-2.06183200511344e-05
-2.89143200235221e-05
-1.77270968008582e-05
-2.51099533590386e-06
-6.2137910774569e-06
-1.52078399279335e-05
-1.3581526038457e-05
-1.52048021776133e-05
-2.81842323912765e-05
-3.02676460575987e-05
-2.27002696668957e-05
-2.49276548617306e-05
-1.54430889565098e-05
-2.22663030117925e-05
-1.66793657842695e-05
-1.72968758094537e-05
-2.18889108032083e-05
4.1046333643403e-06
-2.81613222996404e-06
-2.66804770766265e-05
-2.85790290897202e-05
-1.853267571463e-05
-1.41163844101462e-05
-3.6584158679238e-05
-2.41171551422529e-05
-3.00008972616427e-05
-6.07071272182704e-06
-2.08542733585489e-05
-5.46230646431949e-06
-2.66828083015532e-05
-1.74834994271429e-05
-1.48355620747173e-05
-1.63779132682898e-05
-3.30705000613475e-05
-2.38814560755967e-05
-1.38141789264799e-05
-2.00505862406721e-05
-6.38671053690293e-06
-1.27162157808962e-06
-1.17515755193794e-05
-2.42933522423385e-05
-3.66982454940974e-06
-9.66415373867363e-06
-1.574875089501e-05
-2.68594898384244e-05
-1.39632909738006e-05
-2.39173956089377e-05
-1.28485198118768e-05
-4.69486183544895e-05
-1.26881220439216e-05
-3.05833730465118e-07
-3.90762669158306e-06
-1.21271478216196e-05
-1.61060085830252e-05
-1.62328496765372e-05
-1.25734619727667e-05
-1.6115029955382e-05
-1.50656596152517e-05
-1.27542136591442e-05
1.34133207049159e-05
-1.58491158986584e-05
-2.69330090134831e-05
-3.05718102585537e-05
-6.52944511721107e-06
-4.3332632086702e-06
-3.12015287668514e-06
-3.26122525318506e-05
-1.17151478737687e-05
-6.99045441244981e-06
-1.64873976963355e-05
-9.1216286191509e-06
-2.03340656321227e-05
-2.61867972028461e-05
-1.16665723204396e-06
-8.35054407139432e-06
-1.8214005312316e-06
-2.33044248418315e-05
-1.56706837323887e-05
-2.19869754841447e-05
-7.8593701449133e-06
-1.29033632844467e-05
-6.94944666261719e-06
-1.7820909235056e-05
-1.25661799490224e-05
-2.16824293328058e-05
-2.6255519408207e-05
-1.50780228220997e-05
-1.76873642847121e-05
-2.47056732838724e-05
-1.99304658272558e-05
-7.05136003911412e-06
-1.29914930692214e-05
-1.30287869608282e-05
-9.69957964529538e-06
-1.3580723687167e-05
-1.0730122631609e-05
-2.27899156849859e-05
-1.28400978043794e-06
-2.12493418772371e-05
-1.02890452992032e-05
-3.64931295219856e-05
-2.59043131674734e-06
-1.73980770896024e-05
1.03012379757253e-06
-2.32849791540187e-05
-1.39919299376096e-05
-1.56624012164058e-05
5.85241378382894e-07
-9.96351940935861e-06
3.46569187212514e-07
-1.52890502266039e-05
3.61206906789254e-06
-1.88960386072416e-05
-5.68814012468829e-06
-5.95312767494866e-06
-3.57646459250706e-05
-1.73664278243706e-05
-2.42428415350834e-05
-1.78340015540355e-05
-8.2287260295276e-06
-1.78947415791671e-05
-3.29871453022196e-05
-8.75340772831665e-06
-3.02165915992784e-05
-9.89003042525027e-06
-1.09632263054992e-05
-3.36010379039039e-05
-1.11935813725051e-05
-3.67689948428384e-06
-6.70712928089645e-06
-1.80546567452667e-05
-1.51716792582169e-05
-6.77851778646342e-06
-2.26003215972561e-05
-2.40407049298633e-05
-1.97780876679318e-05
-6.23998746233302e-06
-2.29566631031659e-05
-9.27794152947564e-06
-2.77825917645081e-05
-1.40414849032264e-05
-1.54154102072301e-06
-1.48622248817846e-05
-1.52308357034423e-05
-6.72071101155321e-06
-1.21541805806775e-05
-2.22034159620716e-05
-2.13161266442182e-05
-2.26370782306791e-05
-1.1440011612477e-05
-6.76475133953652e-06
-1.27347350413358e-05
-2.42111334171356e-05
-2.75567060371843e-05
-1.17881041252926e-05
-2.18328327448566e-05
-7.49229160751096e-06
-1.81481308385641e-05
-2.05685281661334e-05
-1.63116229419976e-05
-1.88706447250574e-05
-2.64729077604345e-05
-1.91035313965286e-05
-8.51762323182661e-06
-2.46517874225116e-05
-2.79298151038902e-05
-1.05295889491771e-05
-1.37272407054213e-05
-1.36498716121763e-05
-3.02498330298244e-05
-7.24222444893187e-06
-1.07555271019711e-05
-2.93860517800836e-05
-1.44747806072807e-05
1.26582470794222e-05
-1.34139119943028e-05
-3.46245901294401e-05
-1.20931510208002e-05
-7.20458768363888e-06
-1.91648421375105e-05
-2.46164208315765e-05
-4.25762963669564e-06
-1.55064123774718e-05
-1.2813216313054e-05
-1.73175469658987e-05
-5.63554783251468e-06
-5.70667219121553e-06
-2.05972977639137e-05
-1.69892233305267e-05
-1.55680030404105e-05
-2.30629314583144e-05
-1.86669558132628e-05
-3.38285575444335e-05
-1.09980842927451e-05
-2.33771056161322e-05
-1.45639354185327e-05
-9.79403071797894e-06
-1.97909347872204e-05
-1.33246474275134e-05
-2.36467586028727e-05
-3.22049259168359e-05
-2.5921153634569e-05
-1.6649660903169e-05
-9.87025260609972e-07
-4.85888117891176e-06
-1.74622196744791e-05
-2.58769141679272e-05
2.41179076492689e-06
-1.48314183011415e-05
-2.56709579476274e-05
-1.16877316094817e-05
-1.0702040131925e-05
-1.23414155783359e-05
-2.34555879566423e-05
-2.90412681362493e-05
-2.6347795248546e-05
-1.22634208691428e-05
-2.13101474551365e-05
-1.00931528304411e-05
-1.12620941918064e-05
-2.38625002122666e-05
-1.01436679783939e-05
-2.60084147272525e-05
-1.26413912495141e-05
-5.62435774999595e-06
-1.36331644891143e-05
-3.26685707724463e-05
-1.902354672357e-05
-3.51092825172904e-05
-2.37559736813586e-05
-4.82384082960928e-06
-4.70681885806341e-06
-2.37032408859844e-05
-1.43465205036229e-05
-1.73280601692716e-05
-1.28120671780197e-05
-1.02867341694144e-05
-1.21487086318094e-05
-1.46672022523971e-05
-1.30895338355175e-05
-1.20239568931459e-05
-7.2038452620868e-06
2.46601909504892e-06
-3.5536622639388e-05
-4.23098840820071e-06
-1.16644287193165e-05
-5.68817339524977e-06
-3.0303303073236e-05
-3.06026748704696e-05
-1.62867966131323e-05
-5.30293053400087e-06
-9.15773879922125e-06
-2.06391350661204e-05
-2.48887955312345e-05
-1.30920917484288e-06
-2.22224446147535e-05
-1.72281524414922e-05
-4.77684946086425e-06
-2.37568298874797e-06
-2.54473393184325e-05
-6.50687610604308e-06
-1.47482334571506e-05
-3.20970979435494e-05
-3.14672278602898e-05
-2.1299580092333e-05
-8.06433972790553e-06
-3.30877600989277e-05
-3.31622687694263e-05
-1.75291810207045e-05
-5.78137695883329e-06
-1.00198790317599e-05
-2.66686376025635e-05
-1.9646452833258e-05
-6.24476677015412e-06
-2.11778153322727e-05
-2.37089129870581e-05
-1.7358555089407e-05
-1.32177944352912e-05
-1.59218471602941e-05
-1.71303195478011e-05
-1.73201345147152e-05
-1.60600490741321e-05
-1.26950244075314e-05
-9.75566354332621e-06
-6.36416684378274e-07
-1.49083879956296e-05
-2.85480240270077e-05
-2.06432056030199e-05
-1.22575031788899e-05
-2.0352593218851e-05
-2.1561364521708e-05
-1.91257413845939e-05
-7.47406912871775e-06
-2.56495369198093e-05
-6.78384526862682e-06
-1.33356418078982e-05
-2.08480612573336e-05
-5.22685815821633e-06
-2.60496805895062e-08
-1.74830709987225e-05
-2.54998563912442e-05
-3.38614016605154e-06
-1.44935960395402e-05
-1.88513189657713e-05
-6.74660247946479e-06
-3.07863973339735e-05
-1.5845715429564e-05
-1.95851964119251e-05
-1.44989772817895e-05
-9.46019723438139e-06
-1.83305964233824e-05
-1.13748084376277e-05
-1.05919488524598e-05
-1.95710076259417e-06
-1.46194449506896e-05
-1.23093856499322e-05
-1.01113220789054e-05
-2.10222171641072e-05
-1.91329803134049e-05
-1.2960191134262e-05
-1.45919503817468e-05
-1.60408402080743e-05
-1.84952106922325e-05
-2.51732754286056e-05
-1.82189039493003e-05
-3.42431947563755e-05
-7.01975478374822e-06
2.93456499247428e-06
-2.93661934734848e-05
-1.55762640015387e-05
-1.94558642559682e-05
-1.1835032673179e-05
-6.39857322213958e-06
-3.75976770846563e-05
-1.15114711472284e-05
-4.42414264839378e-05
-3.73534514646001e-05
-4.56465944498246e-06
-2.24026208264212e-05
-1.93490337474493e-05
-1.69956655637871e-05
-2.4174892706238e-05
-1.40404307602713e-05
-1.35650670212278e-05
-1.50133610437853e-05
-1.35616568168117e-05
-4.88810552213553e-06
-1.10051226497143e-05
-8.23704865981316e-06
-2.15973276014341e-05
-1.90311207806842e-05
-3.42995622263399e-05
-4.4201142545602e-06
-1.66203543302408e-05
3.00522755567114e-06
-9.97433682609329e-06
-2.15442173307119e-05
-9.32225816242602e-06
-1.47325907107127e-05
-1.98372778842932e-05
-7.44262783477336e-07
-2.16377009841807e-05
4.5512565212066e-06
-2.02174974203667e-05
-1.33934173316273e-05
-1.65917648653829e-05
-2.24564698615742e-05
-4.63254652624343e-06
-1.67330052106655e-05
-1.27375969675987e-05
-2.59767409733271e-05
-2.58879367196757e-05
-1.22421985042069e-05
-2.04439254673978e-05
-7.67795707005101e-06
-1.3509448014603e-05
-1.8902061045085e-07
-3.91633867068386e-06
-2.62802021347143e-06
-2.50537401921491e-05
-5.80769740588904e-06
-3.23522320964509e-05
-2.12526779480489e-05
-2.76999063498354e-05
-2.44772786307504e-05
-1.29924007285912e-05
2.52344629927399e-06
-1.80373031421267e-05
-3.24158614581632e-08
-1.18846705727187e-05
-4.37450679262352e-06
-3.04707220082521e-05
-6.27946697851421e-06
-7.99975090996348e-06
-1.15401793131176e-05
-7.05267270892762e-07
-2.59084430593505e-05
-3.14614817891913e-05
-1.67882450289134e-05
-1.30428327949627e-05
-1.81589886253144e-05
-2.43513291635197e-05
-4.05825532418018e-06
-1.87912822745996e-05
-3.04013329828809e-05
-2.34270894534696e-05
-1.37972347863122e-05
-5.18252331082591e-06
-2.62975953750208e-05
-1.72252313870712e-05
-4.53113343525533e-06
-1.59251723770372e-05
-2.46388078923079e-05
-1.74276324076827e-05
-2.10666527489789e-05
-1.84716973543815e-05
-2.27944234537913e-05
-3.24207368071971e-05
-1.13824781020041e-05
-2.66345323069578e-05
-2.31332496269606e-06
-1.58549872417537e-05
-2.34733859090056e-05
-5.98933241571361e-06
-3.4101846922138e-06
-2.73452708136915e-05
1.19799901495826e-06
-9.90932595147675e-06
-2.98182533805562e-05
-1.1998960240148e-05
-8.58859651241097e-06
-3.25290248366312e-05
-2.25716152816283e-05
-1.67805566417555e-05
-1.35771376763086e-05
4.1354049391296e-07
1.14926310091503e-06
-4.29508516378705e-06
-1.07071445640541e-05
-1.87398119419128e-05
-2.24772827183253e-06
-1.51557059730959e-05
-2.23707689271929e-05
-1.68115225319026e-05
-1.8980564098576e-05
-2.89927940504234e-05
-2.33907686142707e-05
-1.60974874277836e-05
-1.60269310122598e-05
-1.91231009560204e-05
-8.56469423552638e-06
-3.18958502725753e-05
-1.30701978918952e-05
-2.57162539200067e-05
-2.13889447825137e-05
-1.25612873912344e-05
-1.41047580003526e-05
-1.92471725146329e-05
-2.07646175511918e-05
-1.09969439089051e-05
-1.88376583368904e-05
-1.99068508924318e-05
-9.24942844376691e-06
-6.03620071195804e-06
-2.05284005479703e-05
-1.54539699304418e-05
-1.92331871618678e-05
-2.6972301959249e-05
-1.01460349548376e-05
-3.75633671977561e-06
-1.26747562622695e-05
-2.29649437706765e-05
-8.15245283751895e-06
-1.95382390851225e-05
-1.60465757922906e-05
-1.68449803355192e-05
-2.85604545577417e-05
-1.36926447977942e-05
-2.14656000311778e-05
-3.08536830902723e-05
-2.56785655948019e-05
-2.9996722627913e-05
-1.34246630757891e-05
-2.00415912797786e-05
-1.71271028609576e-05
-8.25083772908196e-06
-7.26577915872012e-06
-6.15494123509487e-06
-1.24530293728443e-05
-8.57701517505719e-08
-1.15375774207285e-05
-1.05598194744464e-05
-6.69961513363455e-06
-2.59933299187649e-05
-2.45563157419394e-05
-3.55505018694792e-05
-1.8781880519077e-05
-6.95445635972054e-06
-2.72747782580542e-06
-2.18149261565507e-06
-3.00684181418051e-05
-3.20599293507905e-05
-2.13276702361866e-05
-1.4888559860428e-05
-1.15936075494457e-05
-2.12164615956617e-05
-1.20771046060894e-05
-1.76601696065801e-05
-1.64985866999092e-05
-7.69699560617732e-06
-4.65441306083638e-06
-7.12450346679866e-06
-2.60841289255488e-05
-3.15622410840638e-05
-1.02057197499111e-05
-1.13523629843621e-05
-1.12434620639669e-05
5.57063823502257e-07
-2.92123410470268e-05
-4.83852977169729e-06
-2.35730770083439e-05
-4.34243737805147e-06
-1.46896566884451e-05
-3.07638989867256e-05
-2.75348087802042e-05
-2.43090446042176e-05
-1.98926236403372e-05
-2.65856437857896e-05
6.45695604630842e-06
-3.96176176701189e-06
-2.89829829201704e-05
-2.42017287346262e-05
-2.69860922619411e-05
-1.22627317011273e-05
-2.09147164889451e-05
-2.17315314620336e-05
-1.57878258059104e-05
-3.03087281530732e-06
-3.10838220077427e-06
-2.79903962135657e-05
6.43046298836605e-06
-2.10511537881266e-05
4.93977168826162e-06
-2.73351232892349e-06
-3.04960531509243e-05
-3.43979061911461e-05
-1.89978282146873e-05
1.40065635550582e-05
-1.95486224699247e-05
-1.53935239873323e-05
-2.07801210970812e-05
-4.88748428266343e-06
-1.57275278611148e-05
-6.17087396710045e-06
-3.41554622440711e-05
-1.40148522151066e-05
-4.17212577607633e-05
-6.57527949373276e-06
-7.93509145291975e-06
-1.23223953050299e-05
-1.2138131406001e-05
-8.93010444951438e-06
-8.68018835010566e-06
7.24876248874397e-06
-1.37806522242155e-05
-2.46814229499691e-05
-8.74863031962857e-06
-1.73782858127361e-05
-1.77641354389917e-05
-9.43704301967989e-06
-3.32750765915893e-05
-1.63228467510018e-05
-5.57257827327113e-06
-1.67924688154783e-05
-1.95732444155725e-05
-1.50117304418504e-05
-1.46563420954564e-05
-1.07062460430358e-05
-4.50517116216251e-06
-1.70546253338891e-05
-2.12251944764124e-05
-2.69288815915322e-06
-1.480220217513e-05
-8.05009077388296e-06
-2.27479112449117e-05
-1.48810634934119e-05
-2.13790846109022e-05
-1.50830292543721e-05
-1.5719519018429e-05
-7.88083037267238e-06
-2.56472290527852e-05
-1.69017891707872e-05
3.3800349601456e-06
-6.68374602489041e-06
-1.36074039339054e-05
-1.27408152359169e-05
-2.87533179979618e-06
-1.85359277849745e-05
-1.24139553448434e-05
-3.696325405082e-05
-1.7908203328145e-05
-2.43902696911794e-05
-2.58108557417406e-05
-7.02025457647116e-06
-1.46697322144057e-05
-1.62911010112503e-05
-1.01707298957969e-05
-2.48088616230777e-05
-8.87144186698521e-06
-1.05125196179145e-05
-1.41970563219255e-05
-3.35355003339758e-05
-1.42191289121891e-05
6.69602077226081e-07
-2.53766454392167e-05
-4.5828875578024e-06
-3.17642790469153e-05
-3.58748065151532e-05
6.58884208567181e-06
-2.70403514858877e-05
-2.04753818948169e-05
-5.40714175766556e-06
-1.47891147746979e-05
-4.98726383818381e-06
-1.8552355926554e-05
-2.10075767826695e-05
-8.63960668518879e-06
-2.38274728625795e-05
-1.28483456911752e-05
-2.78900697940854e-05
-6.03847804344904e-06
-1.68905038422196e-05
-2.02749668016674e-05
-2.87133555804649e-05
-7.20466223310047e-06
-2.5292779391928e-05
-3.88351453969993e-05
-2.15336832813363e-05
-2.48549245690481e-05
-5.21092634424108e-06
-2.95467862176918e-05
-1.56159308627178e-05
-9.15543326924501e-06
-2.69291126835812e-05
-2.10855106512458e-05
-2.65272426039293e-06
-1.63723109371808e-05
-1.26656618678436e-05
-3.07534309234522e-05
-2.59956513163944e-05
-1.56739579982173e-05
-1.91614915424647e-05
-1.73055241228467e-05
-1.72262808056724e-05
-2.40727989779485e-05
-7.8899313513896e-07
-3.41515431008415e-05
-9.57861703991453e-06
-1.7171484624708e-05
-2.50804085513983e-05
-8.62928040565317e-07
-1.77947581333379e-05
-1.37783192988091e-05
-1.74540427251898e-05
-9.78603157365845e-06
-1.23796320818211e-05
-6.18612096254803e-06
-1.83456999518607e-05
-1.84680105559094e-05
-2.9645026639634e-05
-1.63957652967432e-05
-3.35018246673834e-05
-3.57996974484153e-05
-2.20188201862372e-05
-1.23633227024236e-05
-1.29899362090101e-05
-2.05467861106206e-05
-1.45977869686031e-05
-2.58925077232849e-05
-1.36935552890736e-05
-1.65435522797214e-05
-3.03057046465144e-05
-1.5216444103948e-05
-1.61797881649883e-05
-1.97198876765548e-05
-2.19688473671898e-05
-1.92910382191294e-05
-9.72781481996355e-06
-2.77849393553851e-05
-2.43033521380092e-05
-2.71305487454955e-06
-2.80581060393104e-05
-1.898405330274e-05
-1.12503863158895e-05
-1.48415226851393e-05
-2.20474874215826e-05
-1.68778750035617e-05
1.73345811112869e-07
-1.76317216689483e-05
-9.099682243329e-06
-1.89577736525149e-05
-2.023016886665e-05
-1.40582234239205e-05
-2.25035002682146e-05
-9.19876276809091e-06
-1.687556550527e-05
-1.31014530224483e-05
-2.60361361072874e-05
-2.80330573449456e-05
-1.85954908071927e-05
-2.23188832381222e-05
-2.36567979132598e-05
-6.10063717929528e-06
-1.79803548160256e-05
-1.12924125435873e-05
-2.4044378695965e-05
-4.30853156971711e-05
-6.76762307909819e-06
-1.31835536889519e-05
-2.62512233514943e-05
-1.63956024127884e-05
-2.52469474436675e-05
-8.42917367716691e-06
-1.05780975788633e-05
-1.59785642533342e-05
-3.54986673412308e-05
-6.12477637598468e-06
-1.74877510604153e-05
-1.10829377298985e-05
-1.05615666837132e-05
-1.5545217862513e-05
-2.19467545023434e-05
-1.32405946370485e-05
-1.03344746569205e-05
-1.6274472886189e-05
-2.65264429490954e-05
-2.68442546724489e-05
-9.83822135381883e-06
-2.88724982087074e-05
-4.09617547035998e-05
-7.8540247137098e-06
-1.41279262403217e-05
-1.07253645881931e-05
-2.18050245902666e-05
-2.10218954421365e-05
-7.40788872757884e-06
-6.71103581651202e-06
-6.59599308288158e-06
-1.62580639589113e-05
-1.72493121652766e-05
-1.65810974298944e-05
6.67092401797709e-06
-6.14245486342579e-06
-4.49856989341658e-06
-8.99936161952213e-06
-1.07444098623912e-05
-2.81080261622906e-05
-3.39033267093156e-06
-1.69976635565539e-05
-2.10192738233098e-05
-2.59165299819233e-05
-9.53851897916636e-06
-7.30915978956893e-07
-2.76921134590224e-05
-1.25511180996929e-05
-1.31327996968601e-05
-2.5381309340636e-05
-2.88319949376815e-05
-2.53178332845894e-05
6.56359689505893e-06
-5.67928048134108e-06
-1.93067679219604e-05
-9.68803236608362e-08
-1.0009134606355e-05
-7.65047962510359e-06
-4.5542385593861e-06
-3.03508458248523e-06
-2.16864723091206e-05
-1.774567704799e-05
-5.00937700656788e-06
-1.86037152265533e-05
-1.31144096489358e-05
-1.67171896737483e-05
-2.91503814628611e-05
3.64814427937456e-07
-2.32951115819069e-05
-9.09715039116555e-06
-8.00405596809234e-06
-3.54456152364357e-05
-1.69658359919963e-05
-2.53055852505123e-05
-4.90356399440146e-07
-2.26648828366722e-05
8.79811291338522e-06
-2.90103386057752e-05
-2.45920211307356e-05
-4.32530990756636e-05
-1.73854549160417e-05
-1.88401821567987e-05
-1.99810938432027e-05
-2.76145998947858e-05
-2.47754897794256e-05
-2.12337872887139e-05
-2.19120885796871e-05
3.52847945573578e-06
-1.47710846512301e-05
-3.7768536703272e-06
-2.0584289251209e-05
-1.67325146552833e-05
-2.23912467536301e-05
-3.07481822423998e-05
-1.27893729845537e-05
-2.11839416661792e-05
-1.71809292855831e-05
-1.08455208942584e-05
-5.64475072377036e-06
-1.11575861595316e-05
-2.90690261851639e-05
-2.87685367237874e-05
-9.70231313215126e-06
-2.05055249073874e-05
-2.0989151028109e-05
-1.18885274668283e-05
-2.60568032188832e-05
-9.88125108200677e-06
-1.75964352105034e-05
-7.16999904535366e-06
-1.03600893593449e-05
-2.34330886544808e-05
-1.59486872900822e-05
1.02956150397148e-07
-4.7078548444454e-06
-1.77950008737102e-05
-1.2031063920353e-05
-1.38732066395333e-05
-3.04735078837779e-05
-2.15959861766484e-05
-1.52358576854904e-05
-1.41498459253049e-05
-6.80340805912383e-06
-1.65039507521796e-05
-2.81787562551687e-05
-2.96933157131351e-05
-1.81660016116901e-05
-2.4942613752169e-05
-2.52108066619218e-05
-2.4565010978267e-05
-1.27879612206523e-05
-1.88817330560467e-05
-3.02756029604838e-05
-1.34411839327323e-05
-2.15759482883939e-05
-1.6422507474291e-05
-1.25278504030899e-05
-3.12978230496465e-05
-2.18081830170777e-05
-1.25818558511556e-05
-2.60353349809221e-05
-4.19626165416703e-05
-3.62784510696467e-05
-1.55788255791151e-06
-2.38564726986649e-05
-2.04841431747999e-05
-2.51875531051241e-05
-1.50271293969779e-05
-1.89744931464783e-05
4.68091317931579e-06
-1.85347357506029e-05
3.32372143435694e-07
-2.97150598857558e-05
-1.84170367763863e-05
-2.42355165954289e-05
-8.13652074851561e-06
-6.05911156700919e-06
-3.33703187920661e-05
-3.17630513356802e-05
6.7873079316815e-09
-2.48410862909253e-05
-9.1748492583617e-06
-2.81574034869277e-05
-2.98634474226453e-05
-1.39789684986083e-05
-1.46060633077384e-05
2.48143975799115e-06
-1.01102750540197e-05
-1.26625143287135e-05
-3.5191913470812e-06
-2.40824199651591e-06
-4.27010623876031e-07
-2.55562089001705e-05
-3.284118153176e-05
-2.50975377786028e-05
-1.39843782511939e-05
-3.07917995832298e-05
-8.81076079368384e-06
-2.89052208684619e-05
-1.15003632539357e-05
-2.36289132023268e-05
-2.79046611099123e-05
-2.90796057330999e-05
-7.52668015066516e-06
-3.57599629211949e-06
-1.65929739277679e-05
-6.87053993807663e-06
-9.8203210797142e-06
-2.81433284496509e-05
-9.48351887015559e-06
-6.32815745782494e-06
-1.0754247527697e-05
-1.3488307635613e-05
-2.52811984161839e-05
3.99626016423578e-06
-1.53165399347983e-05
-1.35416254011547e-05
-3.14195806136995e-05
4.0646077398872e-06
-1.58029850977641e-05
-4.18424354950194e-05
-1.79055977659713e-05
-7.93759942860943e-06
-3.75548703688731e-05
-8.81348838493407e-06
1.55297065695463e-06
-2.11253316021239e-05
-2.68272772856104e-05
-1.30886652102978e-05
-1.99943166617034e-05
-2.85480687977877e-05
7.25261384405945e-07
-2.06986815489538e-05
-2.05954572604714e-05
-1.3512860982662e-05
3.75866207971627e-06
-2.89266726085121e-05
-1.91899951605356e-05
-1.91373449546592e-06
-1.46374361307214e-05
-2.28592575949404e-05
-9.67620522397718e-06
-2.11780947241319e-05
-2.13908501907671e-05
-2.28102187777311e-05
-2.02269525790956e-05
-6.38408265624261e-06
-1.23157116577571e-05
-2.39068215739723e-05
-3.91253500757044e-05
1.59377827594818e-06
1.17770541695385e-05
-1.93936758624593e-05
-1.84618243937991e-05
-2.70782725267892e-05
-1.2739886301756e-05
-3.34857273820238e-05
-2.59190995442316e-05
-7.37927976830804e-06
-2.61424080646504e-05
-3.14693612439398e-06
-3.44321085788185e-05
-2.49867411726452e-05
3.69728431953076e-06
-1.69844674740742e-05
-1.90820899286403e-05
-4.13300647320118e-05
-1.18975473715352e-05
-1.89483511481231e-05
-2.5442146636285e-06
-1.90814905213172e-05
-1.5709488481135e-06
-1.14460866134362e-05
-1.31963343890761e-05
-8.95118028490852e-06
-1.37667928377508e-05
-1.64344022320637e-05
-1.39540684566686e-05
-2.2533421316054e-05
-8.48349043022956e-06
-2.93926729272392e-05
-1.89323381550862e-05
-1.24495640947524e-05
1.58217043084575e-06
-1.69455870075324e-05
-1.03823257119979e-06
-3.46178682811783e-06
-2.72564081857012e-05
-2.20758301278133e-05
-1.93797190331836e-05
-2.65449393186381e-05
-2.64167014264294e-05
-3.61222347094577e-05
-2.05123835802913e-05
-1.60822553854551e-05
-8.82355984915718e-06
-1.67153659206651e-05
-1.23791052082457e-05
-1.14690584785746e-05
-1.42516058780539e-05
-5.93441136460409e-06
-3.77197635651167e-06
-1.47451153336717e-05
-2.28769028853707e-05
-2.04484232610143e-05
-8.67926003292992e-06
-8.18509731268534e-06
-1.6309293281046e-05
-2.18243329441978e-05
-2.13003586167572e-05
-1.7180006027486e-05
-2.4097968405887e-05
-1.51063503516307e-05
-1.00336114977793e-05
-1.43151007461564e-05
-1.60386593863038e-05
-1.01105411280167e-05
-2.35607048755916e-05
6.62686870831736e-06
-1.94461883805994e-05
-1.01316591915022e-05
-4.52695877834641e-06
-1.86673392269087e-05
-7.40572018415829e-07
-1.70766792225664e-05
-1.9109598970025e-05
-1.69019044099446e-05
-4.8773977265396e-06
4.76725646787491e-08
-1.9038080907359e-05
-1.23777032303341e-05
-2.56752690160459e-05
-2.2198687901422e-05
-1.76974490279966e-05
-9.08958869056958e-06
-1.73402971266828e-05
-3.02804105953563e-05
-6.05818608012554e-06
-6.67654040497656e-06
-2.03187042872338e-05
-1.43309632705878e-05
-9.42330675539599e-06
-1.40868432505372e-05
-3.54920228890457e-05
-3.13541958232638e-05
-2.50546358855712e-05
-2.23607274636273e-05
-2.35029506301855e-05
-1.81247339529694e-05
-1.39720649019463e-05
-1.11024294086855e-05
-2.51743419458967e-05
-2.48774812458591e-05
-2.27816158847343e-05
-2.15487480138193e-05
-2.002651525739e-05
-2.08502110799255e-05
-1.86896954143477e-05
-2.05981627254443e-05
-3.19692322623764e-05
-2.72764548888451e-05
-1.97884637962422e-05
-6.2914183773937e-06
-3.51564772085779e-06
-7.41452409725315e-06
-2.66924179909705e-05
-1.15393543597512e-05
-1.04782578673873e-05
1.62206609782795e-06
3.98158341048215e-06
-3.93592036534127e-06
-2.02609396875128e-05
-1.92341101125411e-05
-1.42841396055331e-05
-1.05956514577201e-05
-3.77472840903235e-05
-1.94581899891649e-05
-8.55945335953459e-06
-8.77358018616206e-06
-1.98427080411846e-05
-2.59688546670629e-05
-1.26208906736906e-05
-1.00128256794225e-05
-1.62315823587991e-05
-1.62833251760166e-05
2.07374463442106e-06
-1.28770299906817e-05
-1.50291311900356e-05
1.97780605742007e-06
-4.93277479554425e-06
-1.31596302188777e-05
-1.55203622102701e-05
-7.7464389442629e-06
-1.77229814462686e-05
-2.13078635878386e-05
-2.6127487050581e-05
-1.89324540702403e-05
-1.71615300104357e-05
-8.91342294007872e-06
-2.46217186396752e-05
-2.71715270584951e-05
-1.4319495227712e-05
-2.21046954970139e-05
-1.72541733950647e-05
-1.13612816715034e-05
-9.00720972048176e-06
1.17098656499615e-05
-1.18352185726194e-05
-5.17799553298048e-06
-1.41540473735552e-05
-1.92289932200935e-05
-3.26220193192871e-05
-1.38979676354248e-05
-1.91983555064947e-05
-1.87093391111521e-05
-1.80705939877257e-05
-5.01582498590863e-06
-1.84175749354753e-05
-3.292928241941e-05
-1.00080554446375e-05
-2.80306072404764e-05
-1.25144528696669e-05
-9.95788818559307e-06
-2.3018034407411e-06
-1.42635747921954e-05
6.28601418478905e-07
-3.00617530838529e-06
-3.16142655686737e-05
-2.9879471376224e-05
3.03659282948463e-06
-2.27985098747196e-05
-8.37009534727359e-06
-2.11583980058861e-05
-9.2618486210344e-06
-3.39816305915051e-05
-2.92839852430071e-05
-2.10526068594006e-05
-1.70131443312148e-05
-5.95381159119868e-07
-1.07163071312281e-05
-2.06298194991844e-05
-1.48710139965002e-05
-2.35273344042885e-05
-1.94829956022689e-05
-1.30311708757398e-05
-1.68475114185079e-05
-3.78708739322669e-05
-3.35854528923662e-05
-3.2353696396596e-05
-1.23572344502869e-05
-3.21531606604724e-06
-1.73717819617834e-05
-1.78083757241415e-05
-7.14484877671199e-06
-2.89279384763189e-06
-1.14248976612666e-05
-1.2491605820358e-05
-1.48580758659132e-05
-1.40913963968733e-05
-2.1254643462918e-05
-2.24937532689676e-05
-1.03278552042952e-05
-3.58079881030807e-07
-6.75601780722466e-06
-2.37479650489507e-05
-7.76018825089261e-06
-2.47885861076758e-05
-1.24687268429439e-05
-1.29358819419657e-05
-1.35237109222907e-05
-1.18760361934202e-05
1.07342140124659e-05
1.07773058105352e-05
-1.31430151393655e-05
4.64218438513853e-07
-3.93289240382548e-05
-1.57807420951574e-05
-6.46084180613711e-06
-2.13554290006507e-05
-1.95189203021584e-05
-1.06158953607494e-05
9.88255575301165e-08
-1.8538943660155e-05
-1.63325588547432e-05
-7.01303081026852e-06
-1.58629452338242e-05
-2.11293173486552e-05
-3.36313461733131e-06
-2.71719484834006e-05
-1.3125076177106e-05
-2.46857934905636e-05
-1.38718628549733e-05
-2.05705708610714e-05
-1.89794031173994e-05
-2.06599856891467e-05
-5.27351904717749e-06
-2.80457024872357e-05
-5.9382503724865e-06
-2.23485424027455e-05
-3.00914671353031e-05
-2.26999214139834e-05
-1.70246487014943e-05
-1.40946344232123e-05
-1.30584445842074e-05
-6.01781224661936e-06
-1.03412143172114e-05
-2.98195011906853e-05
-1.53009959270792e-05
-1.16860600102626e-05
-2.04125618940708e-05
-7.88583739436181e-07
-2.12176239606657e-05
-9.27099620881121e-06
-1.59519092132869e-05
-1.6457857673903e-05
-1.2186102430604e-05
-2.4941031175206e-05
-2.10895062247398e-05
-1.57913318637296e-05
-1.27305559325272e-05
-1.94485487883725e-06
-2.06097089150379e-05
-1.24322306714179e-05
-2.47989283196187e-05
-1.89564938976998e-05
-1.36550437721479e-05
-1.14744782096659e-05
-6.89892378315832e-06
-1.36989022891841e-05
-1.54141856649012e-05
-8.31273923196792e-06
-1.24885070369194e-05
-4.37113655357397e-06
-2.34946817554635e-05
-3.03825948914139e-06
-1.35563647822601e-05
-1.7928257488244e-05
-8.46674988843213e-06
-4.24064803914458e-06
-1.65140756525422e-05
-2.02341674942691e-05
-8.86578955082588e-06
-1.55741981925237e-05
-2.30048775066299e-05
-2.66115142339049e-06
-1.57978686983134e-05
-1.63351611629687e-05
-3.14164577141018e-05
-1.42989131958681e-05
-1.72995056809874e-05
-2.90938007233524e-05
-2.40944283351784e-05
-1.14569362031364e-05
-1.85662504410116e-05
-1.69490267041824e-05
-8.03324710553174e-06
-2.52262757006852e-05
-2.82091390403075e-05
-2.88531481997056e-05
-2.32970117842183e-05
-9.10520432421354e-06
-4.01622026760077e-06
-2.0675548603423e-05
-5.86512456080534e-06
-1.75258352062091e-05
-2.60256181123817e-05
-1.57598123518999e-05
-1.78108890449365e-05
-8.70573578482586e-06
-1.40622168493982e-05
-1.6404213954477e-05
-1.45760968213286e-05
-1.78291540246571e-05
-1.28314797387196e-05
-3.11676262463316e-05
-8.50801907620622e-06
-8.66982086478771e-06
-2.98939631183911e-05
-1.66779741998759e-05
-1.15470683692998e-05
-2.5437291227346e-05
-2.18803228599791e-05
-2.41081367208969e-05
-6.40128081307706e-06
-3.8744243390326e-06
-8.66796385814323e-06
-1.49210652878557e-05
-1.72212377115224e-05
-3.7080337441816e-06
-1.35544662422672e-05
-1.13260785852343e-05
-1.36748946967649e-05
-7.13087568718525e-06
-1.93210598891873e-05
-1.19889972057755e-05
-8.67475731074772e-06
-1.62881860958969e-05
-2.65695970540759e-05
-1.04433317645727e-05
-2.48942490180876e-05
-2.37361641516204e-05
-1.57214194873823e-05
-3.02944254029546e-05
-3.7691180629769e-05
-2.2990384451323e-05
-1.53882016365004e-05
-2.26900902107445e-05
-2.0376229281725e-05
-4.1245566314957e-05
-8.67234097438064e-06
-3.92094438757114e-06
-1.43142201541303e-05
-1.22927566608068e-06
-1.20827112451606e-05
-1.67176342707394e-05
-1.09149398521521e-05
-2.84586227634748e-05
-5.06975063520589e-06
2.04149578355557e-06
-5.40933932953337e-07
-1.26367959193261e-05
-8.1428192749858e-06
-1.85205649321705e-05
-1.74853616653438e-05
-1.86085861483095e-05
-1.32885445353732e-05
-2.14277233795652e-05
-1.12566284197959e-05
-9.77286336758565e-07
-1.3023798502415e-05
-2.48929693540359e-05
-2.42120772908305e-05
-1.43578303872698e-05
-1.84933307337038e-05
-1.11600649030184e-05
-1.52688889153641e-05
-2.88497637749466e-05
-4.1664350601269e-06
-1.12680606353973e-05
-3.71108649213308e-06
-8.83749513347901e-06
-2.49240694053011e-05
-1.34399766183584e-05
-2.48352906685005e-05
-1.31515386247957e-05
-3.12179600350221e-05
-1.51166661609892e-05
-3.71208678134593e-05
-3.7342485988938e-05
-1.27210490847108e-05
-1.65901246887749e-05
-1.78158628811948e-05
-1.16000077966679e-05
-1.77984453466445e-05
-2.53866571570135e-05
-2.49090467337014e-05
-3.56306528130565e-05
-8.38600582136345e-06
-2.21913988475689e-05
-2.61334045137205e-05
-1.9547844232465e-05
-9.84946235841509e-06
-1.28457659691682e-05
-1.71403652081154e-05
-1.7204291626538e-05
-2.18309078983327e-05
1.62923929910247e-06
-1.29572411293278e-05
-7.39133057972281e-06
-2.25836747710306e-05
-2.5566375299782e-05
-1.7859095842206e-05
-2.24919950419771e-05
-1.47026227309954e-05
-2.92791407273743e-06
-2.14819687322818e-05
-1.07977101228892e-05
4.51372501800883e-06
-2.23584975497816e-06
-2.54044477200945e-06
-5.57227635430921e-06
-1.20796421856925e-05
-3.80318496820092e-05
-9.31447089371466e-06
-6.96903763655832e-06
-3.00087833450768e-05
-6.852729010123e-06
-1.9856377013437e-05
-2.14047334377791e-05
-2.6274587328769e-05
-1.60059017132374e-05
-3.52566284482867e-05
-2.01056000822532e-05
-2.33937535793899e-05
8.39274578775502e-06
-1.75363546624727e-05
-2.48945124575594e-05
-9.95576456085712e-06
-1.18610019856491e-05
-7.54828412251291e-06
-2.34932674633728e-05
-8.68230590780046e-06
-9.67253316477329e-06
-1.45501234599213e-05
-1.63062015962025e-05
-2.78247589348844e-05
-2.35488855608854e-05
-1.31621991217715e-05
-1.44105253565132e-05
-1.76606893889214e-05
-2.04096237478372e-05
-2.05391223167671e-05
-1.56734949558926e-05
-2.6497258947791e-05
-1.82010643843469e-05
-1.69638341822762e-05
-9.83019358534829e-06
-1.23427539189932e-05
-3.47130853054424e-06
-2.47769832116854e-05
-2.11456817868132e-05
-1.45383963221891e-05
-3.66546204602392e-05
-2.3534214675564e-05
-1.71629492967639e-05
-1.92034947374795e-05
-1.79948604255166e-05
-1.29747756212808e-05
-9.19351417974814e-07
-4.63613543844836e-06
-1.13010338745998e-05
-1.9696764184943e-05
-2.37739262062511e-05
-1.32297347831255e-05
-1.193475564945e-05
-1.95994851250386e-05
-1.60228339162052e-05
-2.65546336552603e-05
-1.9244959764615e-05
-2.05178261219714e-05
-2.4351598225874e-05
-1.06706056359554e-05
-1.24644219256776e-05
-4.88341063966215e-06
-2.00545327764726e-06
-3.89910037886934e-05
-2.71431124630958e-05
-2.17542302472309e-05
8.85095071766199e-07
-4.80406783882139e-07
-1.47206862581094e-06
-5.21967319820602e-06
-2.37328506237328e-05
-3.44923031210627e-05
-2.11014487644259e-05
-7.21794801762209e-06
5.53806867960524e-06
-1.37883024548991e-06
-1.94162192081139e-05
-2.54376168744309e-05
-1.32952201011932e-05
-5.10027131604681e-06
-1.20461639042871e-05
8.11761897928124e-06
-5.83720397772043e-06
-2.28275798065934e-05
-1.69463643426814e-05
-2.08805930321928e-05
-1.30202437187804e-05
-5.81601510090374e-06
-6.89811857500652e-06
-2.54401963583446e-05
-5.52833160777449e-07
-1.6241476577684e-05
-2.76612205825659e-05
-1.81035318435375e-05
-1.90490315906071e-05
-3.5080952173221e-05
-2.19033706164079e-05
-2.90681571131988e-05
-1.09410964152038e-05
-3.20416703695337e-06
-1.44466115916161e-05
-4.88576616453481e-06
-4.00187419292504e-06
-1.03458441997773e-05
-1.38523773247611e-05
-1.51467438220081e-05
-2.49127668256028e-05
-1.50745482819834e-05
-9.11946854151697e-06
-3.71781198910406e-06
-2.10712558742206e-05
-2.57054762791967e-05
5.84240875959793e-06
-2.40610126241784e-05
-2.47642076336828e-05
-3.57401650394872e-05
-1.10175655635376e-05
-3.41024520676544e-05
-2.87733202312313e-05
-2.70114898362286e-06
-1.5634893159602e-05
-2.17993731539436e-05
-2.56051660655871e-05
-4.49513465045226e-06
-9.50621130651472e-06
-3.07802592862572e-05
2.39993445103182e-06
-7.76551926916441e-07
-2.98815201200176e-05
-2.31274915149922e-05
-1.53793713810329e-05
-3.4741156050349e-05
-2.63074785275554e-05
-1.04203670910707e-05
-8.58786416113759e-08
-2.03474916641909e-05
-7.51099736029788e-06
-1.28115043755839e-05
-1.09036855933079e-05
-1.34304868853193e-05
-3.10563061846102e-05
-3.09920812460695e-05
-2.67288852001845e-05
9.54436542705729e-06
-1.61084707400106e-05
-2.12736873623415e-05
-3.33220365021527e-05
-2.04984371979318e-05
-7.60353079526612e-06
-1.39440921460485e-06
8.03960041147448e-06
-7.4473890712275e-06
-1.50262169099432e-05
-1.45433992278918e-05
-4.63669880405897e-05
2.00400096809031e-08
-7.73994364055765e-06
-1.47816275794809e-05
-3.30692750095278e-05
-2.73658729596646e-05
3.02237371385562e-06
-3.89297012644064e-05
-1.28554962369075e-05
-1.21673401770177e-05
-4.19112520237604e-06
-3.14654191929349e-05
-2.66878850341012e-05
-8.97009348302075e-06
-2.63233416706687e-05
-1.02853926650289e-05
-2.66576519689512e-05
-2.26141443555288e-05
-1.32917764894874e-05
-1.3575991457662e-05
-1.54614194283907e-05
-3.19628863535848e-05
-2.77726794870575e-05
-3.74507709255244e-05
-1.77158600792913e-05
-1.63723792292126e-05
-1.41485897349652e-05
1.85446354914549e-06
-1.94134952130523e-05
-2.97140485226806e-05
-1.96671572089514e-05
-2.42760594665346e-05
-2.00908630683734e-05
-2.17639377153937e-05
-1.21825713858832e-05
-1.93438798884631e-05
-4.48033625102216e-06
-5.28484736748377e-06
-7.36457605440698e-06
-2.02177938596501e-05
-9.90073893168365e-06
-7.32876880763595e-06
-3.20931103859277e-05
-1.36540783333729e-06
-1.97862233561414e-05
-2.61164210298169e-05
-2.09877995161073e-05
-3.48225978241723e-05
-1.23047235537298e-05
-1.18558593874371e-05
-6.62942416893191e-06
-2.58762166066977e-08
-1.07856139929212e-05
-1.31532398260942e-05
-1.40684822223409e-05
-3.42495703070706e-05
-1.88985073441027e-06
-7.2614743096177e-06
-2.16316934048572e-05
-1.28726996319385e-05
-1.68764564222366e-05
-3.25562637072711e-05
-1.47809465711169e-05
-2.49935860308965e-05
-6.88647549769747e-06
-1.08172465036113e-05
-1.27549774059922e-05
-1.64085610579865e-05
-1.26490018723121e-05
-2.35057069682144e-05
-8.51915507467684e-06
-3.51616715789047e-05
-3.86672810863354e-06
-4.2992395015652e-07
-3.47111428216449e-06
-1.31740571649769e-05
-1.52841823175005e-05
-9.40062135927826e-06
-2.33524302980734e-06
-2.11640593607478e-05
-3.62607246835086e-05
-7.96036898727814e-06
-2.17813469272169e-05
-1.61358982655321e-05
-1.89844410956748e-05
-2.0860083634922e-05
-3.23467753433147e-06
-3.44129452846271e-05
-9.88897645365133e-06
-1.59416288610706e-05
-1.80958258258648e-05
-2.177798290442e-05
-1.6666089553516e-05
-6.05343100004532e-06
-1.98226525643953e-05
-2.5659770493742e-05
-1.33991582187157e-05
-1.64109494119679e-05
-9.65069485120158e-06
-8.9873841234723e-06
-1.69051306477295e-05
-2.57916610738405e-05
-2.38795414356709e-05
-1.67099047146033e-05
-2.16475293437997e-05
-3.8894004095282e-05
-1.22459186214315e-05
-9.24200973871022e-09
-2.81953907163618e-05
-1.75996841401338e-05
-1.26840585110429e-05
-1.51228868251236e-05
-1.76509720357779e-05
4.89364148277692e-06
-1.25176820087333e-05
-9.72618489224168e-06
-1.11630725854428e-05
-1.37533189468436e-05
1.0768591252031e-05
4.10583947168008e-07
-2.35573024322145e-05
-2.9356311303092e-05
-2.32470373695515e-05
-1.56735705951716e-05
-9.54943669596034e-06
-6.81755362667686e-06
-1.44860361567958e-05
-1.32173440938305e-05
-1.35041978791771e-05
-1.09472220814386e-05
-1.55074625045608e-05
-2.97020575107208e-05
-2.11586877302241e-05
-1.59233684562894e-05
-1.19720334375822e-05
-2.1854626511009e-05
-2.57677820445031e-05
-5.45748947044876e-06
-1.17765231149064e-05
-4.24950124945939e-06
-1.33272512590297e-05
-2.4357991130362e-05
-7.81347111081344e-06
-8.17688207825415e-06
-1.87167624609151e-05
-2.31141284076133e-05
-2.28114752034358e-05
-7.59217752390672e-06
-7.44909170301219e-06
-1.61173794527872e-05
-7.3607619707291e-06
-1.81076247585724e-05
-9.85061651432078e-06
-2.65169671547129e-05
-1.7660905368491e-05
-2.79015477281406e-05
-4.32563205698371e-06
-3.80380848380059e-05
-3.35159954525287e-06
-1.37389613509011e-05
-7.07105047195181e-06
-6.06915904799271e-06
-1.93232200010396e-05
-1.09683778203209e-05
-8.72992564494572e-06
-2.76865776282381e-06
-1.31062134378054e-05
-3.33570029226569e-05
7.75784846721963e-06
-1.24654105498565e-05
-2.05470555744274e-05
-2.11462114166173e-05
-1.47745055693286e-05
-2.0549791416594e-05
-1.26231389584421e-05
-1.04131850575051e-05
-1.70195158269734e-05
-3.80839055621283e-05
-2.21886306429795e-05
-2.26100507477586e-05
-2.3519081232785e-05
-1.3882671811321e-05
-2.24048333556862e-05
-1.48538175850049e-05
-7.02735675609365e-06
-8.6375734784894e-06
-1.06928901292044e-05
-1.28254199107872e-05
-1.18362951127934e-05
-5.44688864556016e-06
1.78677571069349e-06
-1.74587517640381e-05
-1.93385852466235e-05
-1.73011721574635e-05
-4.44934065045494e-06
-3.53387863607068e-06
1.43338479494998e-06
-2.10316099482222e-05
-3.65040249324357e-05
-2.52791165595711e-05
-3.32264761897655e-06
-2.52144693711692e-06
-3.01676312996643e-07
-1.8326775069493e-05
-1.31156104368915e-05
-2.77803722184047e-05
-1.17738541949004e-05
-5.9969079635695e-06
-2.02031898222996e-05
-4.07923362949338e-05
-1.38883871678945e-05
-2.57356769631888e-05
-3.36984743191127e-06
-3.43403908367133e-05
-1.44581866223224e-05
-1.85946316949764e-05
-1.30255950515889e-05
-6.0300178356315e-06
-1.15357552176467e-05
-2.19550690151222e-05
-4.89349247172553e-06
-1.84342300389096e-05
-2.09222154200464e-05
-2.60131891367164e-05
-2.01188162906523e-05
-2.44925769126233e-05
-2.01093127576113e-05
-1.08179633730802e-05
-2.35750209671635e-05
-2.62824377382976e-05
-1.88929486112753e-05
-2.21377038939042e-05
-2.19290337485174e-05
-2.19599152314816e-05
-1.70181603881707e-05
-1.25270803881865e-05
-2.40043897440253e-05
-3.64288023194594e-05
-1.23959407497598e-05
-6.79942307160209e-06
-1.93752315060468e-06
-1.66182049407082e-05
-1.57135123390389e-05
-2.0244613622457e-05
-1.64181836146754e-05
-1.23789875852373e-05
-6.52567208138661e-06
-2.45404596682585e-05
-1.62574385142404e-05
-1.60754146295254e-05
-1.14261831862295e-05
-1.65931577622506e-05
-2.16449936777182e-05
-2.61237462635245e-05
-7.44113673075196e-06
-1.81911043820469e-05
-1.46290647506623e-05
-2.86789687906995e-05
-1.60883825829563e-05
-1.77796893392515e-05
6.9381145362439e-06
-2.11298437806813e-05
-1.91819779876235e-05
-1.34026291057103e-05
-4.06029973479229e-05
-2.74181654325478e-05
-9.89809714906638e-06
-9.42589001423946e-06
-2.47815493537389e-05
-9.97938994119691e-06
-4.18270706660783e-06
-2.47485384667137e-05
-7.51318143153716e-07
-1.51899319298235e-05
-1.29351525013255e-05
-8.5625101927413e-06
6.86441103511567e-06
-2.24856870204347e-06
8.06943438685464e-06
-4.16500703791017e-05
-1.3853445659113e-05
-5.89671145171143e-06
-1.61634687237203e-05
8.66016393566392e-07
-1.68739991603939e-05
-1.44397590821133e-05
-1.70042334851794e-05
-3.78091507307117e-06
-1.93532523273264e-05
-1.4403584320267e-05
-1.04080205101303e-05
-7.61495164355818e-06
-2.89565941917455e-06
-8.88343588487852e-06
-1.57904484887949e-05
-4.81033885544954e-06
-1.42885491522896e-05
-2.21240762877184e-05
-1.06417431418572e-05
-2.01232192912191e-05
-2.79050725699611e-05
-1.58061617302339e-05
-1.55385172715909e-05
-1.01760477470801e-05
-2.97059784829808e-05
-3.745542321564e-05
-7.64580449411581e-06
-2.49067337420677e-06
-2.07668023978578e-05
-2.43019521930426e-05
1.13099633125693e-06
-5.20819704221676e-06
-5.39865216750515e-06
-1.13838066352712e-05
-2.30196621442804e-05
-5.45420328995388e-06
-1.20308820962623e-05
3.3134561713566e-08
-9.19280528081754e-06
-1.57527281598382e-05
-2.26477688358682e-05
-2.80856750239097e-05
-1.11239543307405e-05
-2.42248863775602e-05
3.74242332899488e-06
-1.8543597995597e-05
-1.8651710657259e-05
-8.3416337078616e-06
-1.59395245187218e-05
-6.24166546965422e-06
-4.92827398902908e-06
-1.4401831648024e-05
-1.04436508382063e-05
1.6130783161461e-07
-1.87781840120067e-05
-8.06439534711448e-06
-1.72886306651727e-06
-1.93428728800965e-05
-2.31991492780452e-05
-6.41868158714154e-06
-1.56347530359003e-05
-3.8273250134047e-05
-3.72605535364734e-06
-6.62733890386446e-06
-2.67398715612253e-06
-2.61741618957791e-05
-1.7008012264693e-05
-1.70781829891422e-05
-2.70225179925302e-05
-2.31680644233337e-05
-2.13233649171744e-05
-1.26393481208911e-05
-1.11510942766305e-05
-1.04451716791126e-05
-1.45017019071595e-05
4.29062965637719e-07
-2.263478442898e-05
-9.01807917862016e-06
3.541468514633e-06
-6.39930858328301e-06
-9.60267725791141e-06
-8.91901120868888e-06
-2.66353606528279e-05
-2.21897128569623e-05
-3.35443855490313e-05
-3.9655102401896e-05
-2.47075514056972e-05
-1.80543140819164e-05
-2.99637662503194e-05
-2.5335078065089e-05
-1.54258246302105e-05
-8.85915048549998e-07
-6.61510276282261e-06
-1.09549270695096e-05
-1.61791294404028e-05
6.4567940290101e-06
-3.15119481484611e-05
-2.41813595007781e-05
-1.66781140681227e-05
-1.81852084782743e-05
-3.91557216485804e-06
-1.10203340567557e-05
-1.12363613396158e-05
-2.22587421938077e-05
-2.42524452357657e-05
-3.80087710769627e-05
-7.09034565276022e-06
7.91292921823246e-07
1.68495414958856e-07
-3.26539828616511e-05
-2.14203786601069e-05
-2.23873950749224e-05
-2.45098463349737e-05
-5.85148174798442e-06
-1.97802434742724e-05
-8.50260256959272e-06
-9.00559632725158e-06
-1.83993774482847e-05
-1.76634759091993e-05
-2.74661708567124e-05
-1.73761861634792e-05
-2.93257404992125e-05
-2.87241573882106e-05
-8.97399272861565e-06
-1.60261065287979e-05
-1.96402529559732e-05
-2.8986737379807e-05
-3.46728936549964e-05
-2.60229935504417e-05
-1.31492337313768e-05
-1.09003732419887e-05
1.06692916472939e-06
1.42849018606243e-06
-1.95409262154602e-05
-2.41226087697532e-05
-2.6326422322179e-05
-2.27669235513367e-05
-1.56823069439808e-05
-1.10078178911647e-05
-2.94862170937434e-05
-8.27236534966606e-06
-3.17443057409612e-05
-7.77941907225032e-06
-2.88896361343521e-05
-2.79964344044307e-05
-1.42178006402468e-05
-1.18425772377361e-05
-2.00085908810577e-05
-1.68872782509108e-05
-2.42658074635975e-05
-1.95185390228903e-05
-1.36102304324195e-05
-3.59391694987081e-05
-1.78833047881527e-05
-2.47253008949548e-05
1.28282581385336e-06
-1.35337590711342e-05
-2.90565761076014e-05
-1.88629448718991e-05
-1.25729945656781e-05
-3.19344962979711e-05
-3.70585924253074e-05
-1.6422443926516e-05
-1.9451504443207e-05
-3.63770456396393e-05
-1.56460764091353e-05
-2.13309100916027e-05
-1.76256198540249e-05
-1.94911919982341e-05
-6.09197296776324e-06
-3.60648270358824e-05
-1.87848408768547e-05
-6.67344850827339e-06
-3.11831828533468e-05
-2.79026034514556e-05
-3.22661070214839e-05
-3.77783093886984e-05
-2.13297947800177e-05
-2.04939972750325e-05
-2.20061585709331e-05
-1.79602413543674e-05
-8.42168579116137e-06
-1.35715231168659e-05
1.59121863048265e-06
-1.85066530537692e-05
-2.36684287615064e-05
-6.41535038280828e-06
-2.9560319000045e-05
-1.45505245788265e-05
-1.82752237795382e-05
-3.26370005812462e-05
5.09390705000101e-06
-2.81559431722108e-05
-2.73236373219525e-05
-3.17441482807342e-06
-9.42649230878113e-06
-2.61783470564834e-05
-1.35999031731697e-05
-3.319887539981e-05
-2.31442094228035e-05
-2.22387346197002e-05
-1.25176224053804e-05
-2.89566046195299e-05
-3.47456386767851e-05
-9.70141746193376e-06
-2.3561321934779e-05
-2.84538030578286e-05
-1.71677639092905e-05
-6.47706069758182e-06
-1.93286689652776e-05
-2.59087988020714e-05
-8.71758610558502e-06
-2.47138782531902e-05
-2.78956267892855e-06
-3.59000033144315e-06
-2.18839322330116e-05
-2.67366339973668e-05
-2.11386053240468e-05
-1.11837602314546e-05
-1.42490842071275e-05
-2.86017390879855e-05
-1.79212755767383e-05
-1.55959423055894e-05
-2.88105238178161e-05
-1.62687426555521e-05
-2.38438701458195e-05
-1.06461313158275e-05
-3.21266165170242e-05
-2.86120866512773e-06
-4.82251129763382e-06
-2.6782402953091e-05
-1.8051181729434e-05
-8.57106178643327e-06
-2.4286557736488e-05
-3.62300507419728e-05
-1.68482470798198e-05
-9.85420023066393e-06
-8.96208246830545e-06
3.24833104699878e-07
-2.75380800581613e-05
-9.86369528777007e-06
-2.36098528881864e-05
-2.11249143962044e-05
-3.22933118747557e-05
-6.67108284280042e-06
-2.70467086855188e-05
-2.47003571740876e-05
2.55606909087351e-06
-2.36194962600007e-05
-2.69861116973019e-05
-6.81545370820402e-06
-2.32971067916501e-05
-2.05413483088667e-05
-2.50587645225511e-05
-1.90017472206029e-05
-1.3390973339081e-05
-2.35443298064786e-05
-1.24455962658353e-05
1.9165510667636e-06
-2.30350250046341e-05
-7.40691935429225e-06
-6.02897520829418e-06
-2.14634864864634e-05
-1.82975469955852e-05
-2.57540564284791e-05
-3.69604883390489e-05
-2.73151054073576e-05
-2.068786603845e-05
-1.56733214848649e-05
-2.18825928488938e-05
-7.2431659735494e-06
-4.53652266287735e-06
-1.70692815919888e-05
-2.43263219153433e-05
-1.04601442643011e-05
-8.8997449191141e-06
-4.1240527515611e-06
-5.776828264471e-06
-4.56558473786402e-06
-2.57921646064695e-05
-4.01332104884574e-06
-1.38043583191353e-06
-1.19383269313965e-05
-2.50271699402096e-05
-5.15026509369341e-06
-1.03886364318454e-05
-1.436114169515e-05
-1.08625978393619e-05
-1.2087560977168e-05
-1.2978729612673e-05
-1.258117284076e-05
-7.91936970431821e-06
-2.10845356507166e-05
-1.11683022143775e-05
-2.73059907771172e-05
-1.6753310256657e-05
-1.20436680280292e-05
5.1736776334456e-06
-2.39135516043787e-06
-1.6428015268803e-05
-2.75553078854494e-05
-1.34922380197275e-05
-1.62459162182474e-05
-4.22875114397025e-06
-1.2287029863602e-05
-1.72996649807507e-05
-2.71180902670785e-05
-8.38338907076342e-06
-3.60033918200366e-05
-1.45272799394103e-05
-1.13683581573108e-05
-3.05825498336634e-05
-1.10779221044845e-05
-2.08768111950979e-05
8.88238140892765e-06
5.69402610876625e-07
-8.8227740849613e-06
-9.16379891560474e-06
-2.22938028639317e-05
-7.39220469346651e-06
-2.26272021492708e-05
-2.32019455722615e-05
-7.24501662612995e-06
-1.20059906716257e-05
-2.97789623058399e-05
-1.92388391270145e-06
-1.71559183744959e-05
-1.04478342276653e-05
-2.11216598465385e-05
-1.8744605859392e-05
-1.90974259289911e-05
-2.60860057277697e-05
-2.38748150475874e-05
-6.5286144997733e-06
-1.40947591860754e-05
-6.45515580421546e-06
-1.36901403914419e-05
-1.90737768062951e-05
-1.16795102503286e-05
-2.46381100920945e-05
-1.67307962090644e-05
-1.61771142030735e-05
-1.69813186310894e-05
-1.95000710480988e-05
-1.62681108927196e-05
-2.39166775400119e-05
-3.90097428591945e-06
-6.09517302219823e-06
-2.4016016296925e-05
-1.72930888721335e-05
-1.10131366269094e-05
-2.57865857548396e-05
-1.06396423943165e-05
-3.32949007355355e-05
-2.24472907459939e-05
-1.62227939635018e-05
-2.55699637171692e-05
-2.16445869257781e-05
-3.8860441880518e-06
-1.34153454615095e-05
-6.53734631597843e-06
-1.49597533603893e-05
-2.2323078352313e-05
-4.87231229657875e-06
-4.31598227099856e-06
-3.92484043140008e-05
-9.68614244007106e-06
-2.30243859754034e-05
-5.84492714211982e-06
-1.46610898767506e-05
-1.83780609499848e-05
-1.39757788707985e-05
-2.31050140123336e-05
-2.71351480634607e-05
-1.65007405491347e-05
-3.29664531047486e-05
-2.51760025649428e-05
-1.5262198036177e-05
-1.34608646822056e-05
-1.68995484880782e-05
-8.60180569559301e-06
-2.27494065068545e-05
-1.92254260042825e-05
-7.84366404885628e-06
-1.29790628030659e-05
-3.00917098510027e-05
-8.538016055822e-06
-1.80683902137294e-05
-2.0112379971185e-05
-1.71878980495096e-05
-2.10401016794633e-05
-1.6827055319276e-05
-2.53560461625502e-05
-1.54227305740636e-05
-1.21241835826037e-05
-1.60749670895607e-05
-3.12749994944854e-05
-2.20257631772191e-05
-1.48560685810246e-05
-3.03573882086523e-05
-3.4183887115749e-05
-1.83758793306982e-05
-1.96243822968108e-05
-2.20362695652093e-05
-1.20517783268701e-05
-1.08014048644529e-05
-1.49036152484253e-05
-4.22098954378382e-06
-1.53377443178514e-05
-4.82130410179443e-06
-1.8567823971011e-05
-9.98501123912984e-06
-1.03216934514835e-05
1.67179776486241e-07
-1.56016747095285e-05
-3.573847050852e-05
-2.46765793235863e-05
1.68938690140486e-05
-1.09485937050686e-05
-6.27700295214681e-06
-1.73346162647394e-05
-2.09021718106621e-05
-1.38429870611571e-05
-1.78152922522562e-05
-1.99888296416305e-05
-1.94695369441068e-05
-1.15940226030784e-05
-1.21352792753901e-05
-3.48073411573398e-07
-3.73872540110813e-05
-6.60088138649506e-06
-2.23991540317293e-05
-1.59957228372009e-05
-1.52603466995963e-05
-1.06244371866158e-05
-2.2230139099527e-05
-2.24049899797385e-05
-1.70540046064625e-05
-3.85930742671479e-06
-2.85822183000227e-05
-2.44271261975253e-05
-7.98668648536398e-06
-2.53173014164871e-05
-3.27580865735844e-05
-2.22972751526287e-05
-1.19364429391474e-05
-3.36247400121077e-06
-1.99055131192096e-05
-2.08464033016016e-05
-1.88112808829621e-05
-1.54788373963541e-05
-2.03346771023998e-05
-1.439108659017e-05
-1.97957257206771e-05
-1.25793472835491e-05
-2.42995681958657e-05
-1.28288211114892e-05
-1.30177804935633e-05
7.08106717784888e-06
-1.45305679940768e-05
-2.22486052045133e-05
-2.71151498595422e-05
-1.43446213737888e-05
-2.07810920086881e-05
-9.835404195551e-06
-1.0991730152182e-05
-1.64994704952469e-05
-2.12530673261149e-05
-2.13260287811777e-05
-7.52302877017214e-06
-7.92011950652549e-06
-3.15911932350178e-05
-2.12522027609259e-06
-2.34564627109208e-05
-3.66407274660097e-05
-1.76619891766273e-05
-2.68136000504262e-05
-2.47195519052316e-05
-3.09134829058072e-06
-3.0423923726145e-05
-4.67292719547277e-06
-1.63179179771566e-05
-1.05530364373932e-05
-3.42485409515996e-06
-2.70601501796075e-05
-1.4448346645284e-05
-1.30291044672813e-05
-4.50211809188855e-06
-1.64266435619994e-05
-1.17498385046223e-05
-3.81391365212032e-05
-2.25270677898466e-05
-6.91795602451662e-06
-8.02580341920102e-06
1.83644323205725e-06
-1.5704183973557e-05
-1.13561561679387e-05
-2.27516316251952e-05
-7.41371499234209e-06
-1.11382890225985e-06
-2.22678663368127e-05
-1.12341794801214e-05
-1.49775705730501e-05
-1.32685903159493e-05
-2.17812383894415e-05
-2.65720699923541e-05
-1.10975517865287e-05
-1.69835817804978e-05
-1.71019467604622e-05
-2.38119046419246e-05
-1.98624195160858e-06
-7.65640243062831e-06
-2.29339373402256e-05
-1.07460976643205e-05
-8.47728660398818e-06
-1.50636500129567e-05
-3.50263789486102e-06
-1.43895066720497e-05
-1.26199301385782e-05
-2.14232911593691e-05
-1.9520897641358e-05
2.56265660781754e-06
-1.91715486563349e-05
-1.50361352315605e-05
-1.04301786983486e-05
-1.94633794320883e-05
-2.36551887708056e-05
-9.11631851268402e-06
-1.59163388302296e-05
9.07292163025858e-07
-1.00780267344456e-05
-2.91004412615954e-05
-2.77083806966934e-05
-2.3501718537681e-05
-3.51890081471585e-06
-4.94416873434441e-06
-2.21440366468094e-05
-2.18584843957253e-05
-6.69724454930943e-06
-2.37891966085483e-05
4.99425517227665e-06
-7.27086098669226e-06
-1.63467975549297e-05
-1.73108857875997e-05
-1.85886906703176e-05
-9.34330590707995e-06
-3.42007741319638e-05
-1.10731603884083e-05
-2.1609590752771e-05
-3.50036799430844e-06
-8.4970880935234e-06
-1.43108706649544e-05
-1.79990181550629e-05
-2.21724901209659e-05
-1.13428353098909e-05
-2.90932037425318e-05
-3.70811555547025e-05
6.22205093839281e-06
-7.03249413752354e-06
7.52833080183522e-06
-3.39738911444906e-06
-2.81131142777057e-05
-3.04498019913772e-05
-1.71510789296587e-05
-2.96027567854761e-05
-1.35241511722083e-05
-1.13799419450937e-05
-1.55159923693691e-05
-3.40490588107539e-05
-1.06715450740687e-05
-1.47198821062896e-05
-1.34730651985844e-05
1.24097175553055e-05
-1.63004461381363e-05
-4.00874566767535e-07
9.93905661553411e-06
-2.38095268188126e-05
-1.43125403895307e-05
-1.95059825327643e-05
-3.14986265888275e-05
-2.06900856878172e-06
-1.41037926050307e-05
-2.10777257236009e-05
-3.09115172024931e-05
-7.3409689147571e-06
-1.43561050837435e-05
-5.48570360966423e-06
-2.70923789427476e-05
2.69313445659733e-06
-1.31707296739486e-05
-2.07522010208635e-05
-1.76376981636218e-05
-4.93547755173724e-06
-1.06164268250608e-05
-1.84171170244641e-05
6.81193423230773e-07
-1.03799428665264e-05
-1.88662345994165e-05
-1.71995455419653e-05
-9.61879220593883e-06
-2.69517673028786e-05
-1.96793262050987e-05
2.8929036509637e-06
-2.23484548342736e-05
-2.88282306237232e-05
-4.94238882961266e-06
-6.40660678789553e-06
-6.78260379812929e-06
-1.87021623477915e-05
-1.0644071251903e-05
-2.63817663909591e-05
-2.42486690590869e-05
-5.18190543550223e-06
-1.76663897998965e-06
-1.38148135518302e-05
-1.3693600296767e-05
-9.13054735243774e-06
-1.86200212033494e-05
-1.28187754824832e-05
-2.85239420730807e-05
-6.48784005508654e-06
-1.26811195920308e-05
-6.20943552903737e-06
-7.28016348420676e-06
4.14954755758892e-06
-3.26309692794859e-05
-2.34037685227431e-05
-4.9718261211542e-06
-2.06988836269138e-05
-1.50210208409834e-05
-1.93773130479137e-05
-1.60135725607455e-05
-1.93967387893004e-05
-8.3077829539231e-06
-1.29585582544771e-05
-1.15653446339328e-05
-3.00578826179716e-05
-1.7708546936814e-05
-2.91004701504171e-05
-1.37419956328892e-05
-1.73766438285143e-05
-3.01828107796752e-05
1.98569190848638e-07
-2.19183661244965e-06
-1.6247742002196e-05
-1.54316555808412e-05
-1.60221580089797e-05
-2.20271207025373e-05
-1.38178852260448e-05
-4.32808746577588e-06
-1.87894165316258e-05
1.98816450770313e-06
-2.12359330257624e-05
-2.3198432144255e-05
-1.87287114632729e-05
-2.30321558798771e-05
-1.89402857788786e-05
-1.62966245691261e-05
-2.36670989049975e-06
2.27393388272162e-06
-8.65391574451123e-06
-2.24863826836049e-05
-3.38734406048354e-06
-1.32709364721523e-05
-3.94907555137056e-05
-1.70832050658283e-05
-3.04195443066746e-06
-4.58672984223372e-06
-3.23072760066485e-05
-2.26943239611566e-05
-1.39756346439463e-05
-1.6862207072578e-06
-7.81719412476211e-06
-2.43298922517199e-05
-1.85554820214805e-05
-5.00139394534127e-06
-1.44019320080737e-05
-1.23879650390865e-05
-1.43351289034313e-05
-1.91556729541052e-05
-4.12438891880376e-05
-1.77353269571953e-05
-8.19970165684746e-06
-1.73754264617878e-05
-9.65094287162483e-06
-2.13348559675438e-05
-1.99515016811209e-05
-2.09656573741899e-05
-3.05131707863218e-05
-2.21278286471913e-05
-1.97872050173014e-05
-1.49763421023887e-05
-2.01625730705791e-05
-1.82988193591973e-05
5.73112899071048e-06
-1.2088993302177e-05
-1.79511196185186e-05
-2.9724909174632e-05
-1.64772899144224e-05
-1.16724457005417e-05
-1.39160398223071e-05
-5.60504617571279e-06
-1.29531380771068e-05
-9.38626564290808e-06
-3.5495840796258e-06
-2.51941195393172e-05
-1.29035162207955e-05
4.02360161275633e-06
-3.62488179859396e-05
-8.71339698992345e-06
-2.7234954747058e-05
-3.8759912006361e-05
-1.74194886033105e-05
-2.42545323069287e-05
-1.23938920043514e-05
-1.79076896015572e-05
-1.70463661931442e-05
-1.03868356820387e-05
-4.54255044947565e-06
-1.39102118835469e-05
-2.43391983528036e-05
-3.28489593381222e-05
-1.4707176325341e-05
-5.4580977841834e-06
-1.69096501167135e-06
-3.04030650351027e-05
-2.72381602048703e-05
-1.7463869671016e-05
-6.03362085327828e-06
-2.34746750384216e-05
-3.73906400210575e-05
-1.24260439765814e-05
-2.46457704583447e-05
-8.41369205128819e-06
-7.0862487453697e-06
-6.30203931365736e-06
-2.62737583548514e-05
-2.22340216569159e-05
-1.67933900874779e-05
-1.9173865650022e-05
-1.42109429178444e-05
-2.95112503615368e-06
-1.57192489047704e-05
-5.98991061162775e-06
-8.48161384326843e-06
-1.70822079347594e-05
-3.50721846367127e-05
-8.68383271593366e-06
-6.05422129590754e-06
-1.41237360307249e-05
-1.79258078910642e-05
-1.54604425514331e-05
-3.05068247516629e-05
-3.30748093355422e-05
-8.27157194926173e-06
-2.20759147340278e-05
-3.33081947471636e-05
-1.08192963921319e-05
-1.59679105711382e-05
-7.00969522947698e-06
-3.76655055607884e-05
-2.7168701961709e-05
-1.36686399478087e-05
-2.54346966940288e-05
-1.44669208428114e-05
-1.09973406627308e-05
-2.07298632036635e-05
-3.37855629062727e-05
2.18404244405034e-06
8.72823857046328e-06
8.13216711566184e-06
-1.59820631012947e-06
-2.62064180042471e-05
-6.35787060943305e-06
-1.70414753334053e-05
-1.94505091895568e-05
-2.70946241961778e-05
-1.07711288649785e-05
-1.56794318008622e-05
-3.17089712952572e-05
-6.38699558007896e-06
-2.14017643547142e-05
-3.08289930053792e-07
8.85617562820813e-07
-1.64990706079968e-05
-7.84260192020406e-06
-9.1936695671047e-06
-2.12371471535208e-05
-8.39336833363389e-06
-1.70132718964994e-05
-1.68168233709367e-05
-2.4160894968222e-05
-2.21970077949483e-05
-1.13134884459842e-05
-1.76052517066956e-05
-1.83662145297784e-05
-2.89061752462179e-05
-1.17128709862179e-05
-2.55832780901809e-05
-2.72633238973432e-05
-2.81146195954414e-05
-2.19923393660096e-05
-1.71612393289759e-05
-2.82478503577619e-05
1.35285710415606e-06
-2.66521414382933e-05
-1.08078270272116e-05
-1.52865040606178e-05
-1.5674981484668e-05
-3.85924117749049e-06
-1.16166009679401e-05
-1.22248939424444e-05
-2.75287035769916e-05
-2.04451368649883e-05
-2.50881049292114e-05
-3.67238621780003e-05
-1.04730152499266e-05
-1.80140526896848e-05
-2.12390415998745e-05
-7.1939970395499e-06
-1.75824041797191e-05
-2.32902112943387e-05
-3.11720617228417e-05
-2.16350263932257e-05
-1.71282353737426e-05
-1.69751511046764e-05
-1.04308060911875e-05
-4.04235125040323e-06
-1.69743602127362e-05
-1.90101334976568e-05
-1.98692097759665e-05
-3.43073810670758e-05
-2.0804419063433e-05
-1.29811216680206e-05
-2.87613813528348e-05
-5.30082321228341e-06
-1.85189230890151e-05
-2.11522208248807e-05
-4.2327221699828e-06
-1.55996511422283e-05
-2.48845250835342e-05
-1.48976407834968e-05
-1.78361668931177e-05
-1.08011244214943e-05
-2.43286327359184e-06
-8.52882340838308e-06
-1.99881589627937e-05
-2.00577526642631e-05
-2.27370116728324e-05
-3.19678387230953e-05
2.93614825606933e-06
-1.13410514424009e-05
-1.87225339525145e-05
3.95513386204183e-06
-5.60115662229801e-06
-7.80367143305081e-06
-5.49408436106921e-06
-5.3363802622942e-06
-1.77495180435539e-05
-2.47521759296542e-05
1.52572033327463e-06
-3.10960144273417e-05
-2.34074276194763e-05
-1.9331712058017e-05
-9.69302725036475e-06
-2.63022277226221e-05
-1.65418527928294e-05
-5.63857146506459e-06
-9.07636809167064e-06
-3.41047046609112e-06
-2.71894831288585e-05
-1.61542156977535e-05
-1.76519398004099e-05
-2.97173291811302e-05
-2.16125212986337e-05
-3.31733884867677e-06
-2.6693450485487e-05
-1.79266396680797e-05
-1.63301806694012e-05
-3.29963396299022e-05
-1.82103282615487e-05
-2.0236252044694e-05
-1.2240222157676e-05
-2.0462301602714e-06
-2.67960123067824e-06
-1.03848218303397e-05
-3.39537109594198e-05
-1.58405019755823e-05
1.95996267152901e-06
-2.10362405746674e-05
-1.28137161252392e-07
1.44392476918019e-05
-3.10029991654179e-05
-3.64910580217993e-05
-1.92586557436401e-05
-2.29228489469131e-05
5.85624299480437e-07
-3.90879477219062e-05
-1.77472011739698e-05
-2.75071269061123e-05
-2.04573384028739e-05
-7.21981971777144e-06
-9.41844418634596e-06
-1.09989654690521e-05
2.53129670644618e-07
-2.57095448777281e-05
-4.51989585416519e-06
-9.71920899675001e-06
-8.8143420027349e-06
-2.43558292649255e-05
9.40628444160888e-08
-3.146173984007e-05
-1.44891214004395e-05
-6.22991274808747e-06
-7.11298284560974e-06
-2.4545005128257e-05
-2.10981443474978e-06
-5.20834127346961e-06
-1.98044116452049e-06
-1.65788514747512e-05
-2.2552944962373e-05
-1.90717868605947e-05
-5.076334576282e-06
-2.20145013752955e-05
-2.87625448945492e-05
-7.37301996825928e-06
-1.55726959615985e-05
-1.65366818118784e-05
-2.18332865159826e-05
-1.82155726415152e-05
-2.45620226047072e-06
-2.86542871719727e-05
-2.16391218709617e-05
-1.22683167010926e-05
-1.05233720487848e-05
-1.13052045306264e-05
-2.00453413702686e-05
-3.37085316062276e-05
-4.52924732269115e-06
-1.5007611783406e-05
-2.8527046945226e-05
-1.07319478648919e-05
-2.34295373563453e-05
-1.13583896739255e-05
-2.93342148619137e-05
-4.08351534756602e-06
-3.03034976226518e-05
-2.42884607055361e-05
-6.92245960312513e-06
-2.287386121955e-05
-2.25897750206025e-05
-1.6542031118577e-05
-1.63377129064089e-05
-1.35729033806838e-05
-2.20430472429533e-05
-3.08021661065721e-05
-1.71014484525957e-05
-2.53669594581305e-05
-7.96800720502862e-06
-3.50941270975381e-05
-1.625792022226e-05
-1.02613994550859e-05
-2.5166931164963e-05
-1.55245904436468e-05
-7.53383618534356e-06
-2.16560861824624e-05
-1.74608810014254e-05
-1.69988471227887e-05
-1.8200459235709e-05
-1.03842973772679e-05
-2.06447868330451e-05
-2.19169731564719e-05
-3.14524841467104e-05
-1.86770331232254e-05
-2.25919193798645e-05
-8.65122930455006e-06
-9.06271856232396e-06
-2.60657621827344e-05
-6.85707036434743e-06
-2.03571118752839e-05
-6.46294239555884e-06
-1.58658696213125e-05
-1.82233175605744e-05
1.35512787185035e-06
-1.40957322090454e-05
-3.21740928797723e-05
-7.35801344032928e-06
-1.00015499518379e-05
-1.04506467643896e-06
-1.79955498888242e-05
-1.46799364062175e-05
-1.77844671839515e-05
-1.6158133176914e-05
-8.24002849359781e-06
-1.26798186428009e-05
-5.26718844887426e-06
-1.04751701338546e-05
-1.78458050789995e-05
5.4929812137797e-06
-1.20881556920552e-05
-7.44913878817177e-06
-1.71691559643026e-05
-2.57266041033625e-05
-9.74304873265363e-06
-2.70151563462722e-06
-1.48174539917315e-05
-1.01118408042332e-05
-1.56615576502089e-06
-3.06929916675078e-05
-1.46494719222394e-05
-5.70399605999083e-06
-6.24479306825629e-06
-1.46847564192336e-05
-1.90257211445396e-05
-1.33255413577572e-05
-1.69270256949221e-05
-3.49903722082708e-05
-3.30761864193053e-06
-3.10381264000132e-06
-2.32015372712394e-05
-1.64815294215882e-05
-2.25207092163393e-07
-1.80387729019308e-05
-1.79454823496602e-05
-2.36051695099647e-05
-3.53364994162854e-06
2.60174748356481e-06
-2.70809365864953e-05
-2.61014642645541e-05
-1.91393644788786e-05
-7.05947664517304e-06
-1.27456108032189e-05
-8.17494605945382e-06
-1.59264467499383e-05
-2.16890301153e-05
-2.41738257304515e-05
-8.06048699725338e-06
-1.22893745381628e-05
-2.05676830887867e-05
-1.40224393915789e-05
3.09949971846982e-06
-3.24077076856461e-05
-1.78258053284461e-06
-2.05974843053536e-05
-5.97903419207122e-06
-7.40248213234884e-06
-4.3551070629629e-06
-2.82332342117592e-05
-2.16488967068144e-05
-2.89772286586706e-05
-7.69696015013453e-06
-2.40067181427646e-05
-1.28805205089599e-05
-1.73241717031146e-05
-1.18240521202117e-05
-1.13009103090731e-05
-2.06974896768156e-05
-2.44812753312758e-05
-3.57428556442245e-06
7.04255533957635e-07
-8.11000386686262e-06
-1.66482487839612e-05
-2.21689680716593e-05
-1.91168519395246e-05
-1.11331180552394e-05
5.90016767092005e-06
9.17030993818276e-06
-4.05279058279469e-06
-1.36195807881758e-06
-1.18723093577974e-05
-2.50092302788176e-05
-2.07375166892152e-05
-1.9238001070609e-05
-1.89276518834428e-05
-2.67748050424908e-05
-1.18337361252693e-05
-2.70223058925029e-06
-9.82149088086788e-06
-2.80496333360345e-05
-2.05192679795609e-05
-2.11799586871874e-05
-3.80369508145292e-05
1.34237743105987e-05
-2.19657620722145e-05
-2.19921706048875e-05
-9.7374937911681e-06
-9.93845585545101e-06
-3.85154629250148e-05
-1.22011896653756e-05
-1.94719416478063e-05
-3.51467065420917e-05
-2.25865097404436e-05
-4.26614017388325e-05
-2.8541771670044e-05
-3.23850393316681e-05
-2.01026172579492e-05
-1.19654199536899e-05
-2.41566455833225e-05
-1.05045805246273e-05
-9.64365658375329e-06
-1.19709457562527e-05
-2.94600331494677e-05
-1.86795867404913e-05
4.14600476348206e-06
-1.57888623146452e-05
-3.18989552269721e-06
-1.6202516618682e-05
-1.50924519898949e-05
-1.39313587347204e-06
-1.94750812614722e-05
-1.99007844221256e-05
-1.91697210850275e-05
-2.07839561875233e-05
-2.29071238635577e-05
-6.18489292249856e-07
-2.4499517832586e-06
-3.36230313688003e-05
-1.51705053712581e-05
-2.5464315033788e-05
-1.32816159817823e-05
-1.02045949779297e-05
-7.61020264777031e-06
-1.44176198923224e-05
-1.47365037699126e-05
-8.1752895997638e-06
-1.24446849311384e-05
-1.68028307291121e-05
-1.76466567399518e-05
-2.98752131263719e-05
-1.49068551404871e-05
-2.94145198846076e-05
-1.82557123637419e-05
-1.01386414668911e-05
-2.19873759187033e-05
4.25982566644508e-06
-9.93727015180277e-06
-9.26888552696477e-06
-2.05990737778558e-05
-2.03131804124874e-05
-1.37184443368014e-05
-2.43128170062033e-05
-1.73036534581006e-05
-2.55527007691961e-05
-1.89550517883837e-05
-2.92140256670404e-05
-1.03920184046818e-05
-3.52693073654987e-05
-1.52564326846801e-05
-1.67402989276276e-05
-1.28617235561041e-05
-2.43399913500302e-05
-2.49447719339463e-06
-3.13518416238866e-06
-1.7026606905263e-05
-2.93806304612523e-05
-1.19740579333959e-06
-2.25331853023622e-05
-2.53232004402894e-05
-9.19452213133314e-06
-7.61258108423684e-06
-7.03700073379209e-06
-2.72101392520248e-05
-6.11138088803048e-07
-2.05905411151506e-05
-8.45597354983322e-06
-1.73382311841805e-05
-2.09463480589218e-05
-9.36518170710666e-06
-1.83592643028679e-05
5.5350704448648e-07
6.51371347585117e-06
-1.45715078168523e-06
-9.13850990429807e-06
-1.68173911079158e-05
-1.47267577241362e-05
-2.57334556561048e-05
-2.16777891329972e-05
-9.41980413756758e-06
-8.79750235550814e-08
-2.04554332964339e-05
-2.17410345296053e-05
-2.74963309053115e-05
-1.62820320353268e-05
-1.16940977252923e-05
-3.493762553703e-05
-9.58372538437622e-06
6.068755098704e-06
-5.40990424224743e-06
-2.04952388984765e-05
-8.1909225448045e-06
-7.42833353688585e-06
-3.01321724284955e-05
-3.16415850722395e-05
-1.50576099383267e-05
-5.40050086431039e-06
-2.01789781339351e-05
-2.32829265211925e-05
-2.15758416911879e-05
-1.74859113771885e-05
2.00820365821028e-05
-3.87743145042856e-05
-1.86221979619812e-05
-2.92531711758668e-05
-1.10842709347738e-05
-7.92046985637173e-06
-2.07268265551948e-05
-3.69680629701917e-05
-1.50622693032285e-05
-1.51867846368252e-05
-2.79144980404503e-05
-1.37959425251669e-05
-1.71661031034784e-05
-8.29722105379733e-06
-8.22388674372843e-06
-2.12311303890069e-05
5.84115303814997e-06
-1.79067607197486e-05
-1.75197623377785e-06
-1.82595763934702e-05
-1.25048376966338e-05
-1.15255420151592e-05
-3.30790784665206e-05
-1.61161546992943e-05
-2.48707352590606e-05
-2.3179678149469e-05
-1.06745937390301e-05
-5.07208230003645e-06
-3.448466540044e-06
-3.38795193273164e-05
-3.08673314180721e-05
-5.22255598032402e-06
-2.44049576040017e-05
-1.48289166321406e-06
-2.55339960308982e-05
-9.86577197076918e-06
-1.70051279822751e-05
-4.59042380515907e-06
-2.64306653993531e-05
-3.32348991352621e-05
-2.63017320070272e-05
-3.21948127852835e-05
-1.31406711602199e-05
-1.61999191754062e-05
-2.40932629101008e-05
-7.54900899961483e-06
-2.57699657409538e-05
-2.25556167312452e-05
-1.79491804683428e-05
-1.6976214627313e-05
-1.79566526886862e-05
-1.93552224147385e-05
-1.69879174550067e-05
-1.25852786595173e-05
-2.02042585942126e-05
-2.84145817495012e-05
-2.91696832413072e-06
-6.62057064091792e-06
-3.40330666611803e-07
-2.8471786170437e-05
-1.26574321442865e-05
-1.35832014766714e-05
-1.90489975691727e-05
-1.45921769192153e-05
-6.41840538538565e-08
-1.44528977395575e-05
-6.7203379910163e-06
-2.54599841377125e-05
-3.41368447801316e-05
-3.17519223525626e-05
-3.19719461374452e-05
-8.53185745190975e-06
-3.09800985890441e-05
-1.94539514829704e-05
-5.26701205343851e-06
-2.33549270380935e-05
-3.45263177216916e-05
-7.94149278312252e-06
-2.10464546359663e-05
-1.31593869117939e-05
-3.36268779072095e-05
-2.48736465918637e-05
6.30215649521501e-06
-1.5413902071697e-05
-1.27231918612417e-05
-2.55736690623026e-05
-2.13617565147005e-05
7.64868356138912e-08
-9.70118559975601e-06
-1.95219991159001e-06
-1.82519461685223e-05
-1.20963855527769e-05
-3.39374270785304e-06
-3.46442748127949e-05
-2.68184937285528e-05
-2.89044966714187e-05
-3.05579912364653e-05
-2.60567908519858e-05
-3.48675343912359e-05
3.68180466334917e-06
-1.03545387715829e-05
-8.21834585570683e-06
-1.44328883085066e-05
-2.97233286610481e-05
-1.26539080655346e-05
-1.96011365079701e-05
-1.54763419272542e-05
-1.45730015213889e-05
-1.86782326121491e-05
-2.08040996372505e-05
-1.1995231053467e-05
-2.69451058269767e-05
-2.57971347945845e-05
-1.26336337891464e-05
-1.81249773563478e-05
-2.36534064190346e-05
-4.01542285423867e-06
-2.45562954088091e-06
-2.03371192410442e-05
-2.42124417527403e-05
-3.43638706485568e-05
-4.7558796455665e-06
-1.5191342493361e-05
-2.39301112166004e-05
-9.47866151484011e-07
-5.07784955190423e-07
-1.22713118061831e-05
-1.16550041182671e-05
-2.33886801529047e-05
-2.63829559150633e-05
-7.04533395581778e-06
-1.91441604032801e-05
-1.28022735560085e-05
-2.11794153642439e-05
-1.80540095394231e-05
-3.36620013676748e-06
-8.29926590171471e-06
-2.5036818447316e-05
-2.65178128118501e-05
-3.98625393435015e-07
-2.30397463015717e-05
-3.25122304457042e-05
-1.82185121077636e-05
-1.59134060016736e-05
-2.60555500658419e-05
-9.24771204004863e-06
-4.64291637457163e-06
-3.34826010428691e-05
-1.68977095912605e-05
-1.71270592963964e-05
-1.05658197853691e-05
-3.61555213183113e-05
-2.1004602908609e-05
-1.72357991476081e-05
-2.99684555441689e-05
-2.00071856651672e-05
-1.17853220043969e-05
-1.28977755667564e-05
-1.38984042967591e-05
-1.13822116638111e-05
-1.97571011840857e-05
3.25109653524519e-06
-1.27227733596109e-05
-2.07552159927826e-05
-1.95017886509826e-05
-2.74211605134983e-05
-2.04666801885927e-05
-6.2382614893523e-06
-1.77895677057044e-05
1.38775081773353e-06
-1.47525650525704e-05
-2.05039509123368e-05
-1.15215610359581e-05
-1.7173544774834e-05
-1.8920629069716e-05
1.61908620366818e-05
-9.42294883207749e-06
-3.19080693087744e-05
-1.2623777332881e-05
-2.46334794155901e-05
-1.70213609474171e-05
-1.43013669113773e-05
-5.33061853623155e-07
-6.47967853778966e-06
-2.72740225258507e-05
-2.51152148617786e-05
-3.95855883132746e-06
-2.19633450989574e-05
-2.08690282307331e-06
-1.37689482313815e-06
-6.3773532350869e-06
-1.59939879604978e-05
-1.79583581171343e-05
-3.99428028563828e-06
-1.87548978952261e-05
-2.96092891685799e-05
-1.84732781044237e-05
-2.25619265515542e-05
-5.82474774216749e-06
-1.80462291540213e-05
-2.93662002685956e-05
-9.65026891942746e-06
-1.85676963984434e-05
-2.1456119929026e-05
-4.65302001375737e-06
-1.8655834147252e-05
-1.52209681224103e-05
-1.33106484904741e-05
-1.77621592359961e-05
-1.95897302954211e-05
-3.48612928542442e-05
-1.36468941868899e-05
-8.38897099972557e-06
-6.36867416249194e-06
-2.06036747659537e-05
-2.06297558321126e-05
-1.70428505216016e-05
-5.3217391058552e-06
-6.80808488691557e-06
-1.25038994354626e-05
-8.1737746779609e-06
-1.3455040838903e-05
-1.35544214214887e-05
-1.17583559090049e-05
-2.43930595348727e-05
-1.6105416394485e-05
-2.42952466281547e-05
-1.85728182015418e-05
-3.32214870133769e-05
-7.08684210819806e-06
-2.41847325859187e-05
-1.4842672811602e-05
-1.0773527534692e-05
-1.16424655094259e-06
-1.59205024864684e-05
-2.01027638380342e-05
-1.80473049005575e-05
-2.82898561451238e-05
-9.5220799829084e-06
-2.49673804567593e-05
-1.38671343568088e-05
-2.06106212495428e-05
-7.02541691803227e-06
-2.41971818985007e-05
-1.42785058179766e-05
-2.086663864174e-05
-1.00872280069013e-05
-6.98915655377074e-06
-1.36142661064227e-05
-1.01574921891457e-05
-2.02113890704369e-05
-1.84581995311256e-05
-3.00786388425246e-05
-1.74952859921104e-05
-1.9894945645217e-05
5.94884643538479e-06
-1.87855769890844e-05
-2.01305065752376e-05
-8.62139275792656e-06
-1.47025744281143e-05
-2.66721821026357e-05
-1.65261194015395e-05
-2.07393849878001e-05
-1.99914189741522e-05
-6.08716200354712e-07
-1.51736720315998e-05
-5.75063010416137e-06
-2.63308743476772e-05
-2.51840328954683e-05
-1.92803090706418e-05
-2.51102202945626e-05
-3.01366188198642e-05
-9.28083918611561e-06
-2.28204333613739e-05
-1.06992668115631e-05
-1.25710219136622e-05
-2.51929925890539e-05
-7.07105009946699e-06
-4.08891464869963e-06
-3.28696446186124e-05
-2.57474351895611e-05
1.95918101018477e-06
-1.95714266062738e-05
-7.30301517540959e-06
-1.44880340144291e-05
-1.53399454259599e-05
-4.01846621159606e-05
-2.92090164989527e-05
-1.53225423022144e-05
-2.9120235325658e-05
1.98664948314051e-07
-6.12536948682034e-06
-3.06140155017428e-05
-2.39859198302825e-05
-3.43592147687745e-05
-1.38678033582129e-05
-2.33931921889439e-06
-1.1922255325294e-05
-1.62987588985679e-05
4.95993599721364e-07
-1.75664694344395e-05
-2.28518943622207e-05
-3.42201938203969e-05
-2.54804840598395e-05
-5.72286197685804e-06
-1.05509173620687e-05
-8.87680705039982e-06
-1.1517193494389e-05
3.24307585445879e-06
-1.23550608509605e-05
-1.77111539399706e-05
-2.78836244587424e-05
-9.05642967545344e-06
-1.71249282981401e-05
-1.50932754446263e-05
-1.89278395157763e-05
-1.24694185718682e-05
-1.13405194399906e-05
-5.05676122964322e-06
-1.56659249187385e-05
-2.91555205535413e-06
-2.2510624926208e-05
-6.65173217018353e-06
-7.33157861644343e-06
-2.52387782971775e-05
-1.17318840225179e-05
-1.33649127946134e-05
-7.28475607192359e-06
1.13592706307625e-05
-1.30494541036099e-05
-1.22852706719575e-05
-6.32911040610335e-06
-2.83293288037372e-05
-1.5392268201625e-05
-2.37344199364138e-05
-1.54754494570311e-05
-2.74185414294085e-05
-2.44661161765913e-05
-3.98856300169134e-05
-2.79407031526717e-05
-1.81178346921934e-05
-9.96876034759955e-06
-8.53760208032888e-06
-1.41868862732234e-05
-2.29870463336819e-05
-2.84428665202053e-05
-1.82290745136242e-05
5.21645683588472e-06
-2.29292295271293e-05
-3.03996511858486e-06
-3.49250741248607e-05
-2.40259337188092e-05
-1.23552424955532e-05
-1.1286310517327e-05
-1.09660925024852e-05
-3.83422167376418e-05
2.35518740501765e-06
-1.37382325966457e-05
-9.23610716287373e-06
-2.21560605431267e-05
-1.49118123196942e-05
-1.66523581493976e-05
-2.78535624741692e-05
-1.16823799656377e-05
-2.54421085008457e-06
-1.16549913644798e-05
-2.01474643659506e-05
-1.87293898807983e-05
-8.62621792821192e-06
-1.34246510903196e-05
-2.3823678124086e-05
-1.7789028811045e-05
-1.48665645134378e-05
-1.27906593469692e-05
-1.98061164771295e-05
-2.0475893442468e-05
-1.41884045105257e-05
-3.70563377854606e-05
-1.31914407848731e-05
-1.24052656663854e-05
-1.25589942401516e-05
-1.67921791717612e-05
-4.15267063343505e-06
-1.29386275961178e-05
-2.24356176744418e-05
-4.4645309143543e-06
-1.13511742560145e-05
-1.30828103922075e-05
-1.52786207365796e-05
-2.1881517667042e-05
-2.74244415234325e-05
-1.36695888717681e-05
-6.15781042370068e-06
-1.96839306797418e-05
-2.76246413981448e-05
-3.26726864837045e-05
-1.33831664862293e-05
-4.41703602501222e-06
-5.35954370673199e-06
-1.57684731561594e-05
-1.17018211861997e-05
-1.90826615610188e-05
-2.03147956230931e-05
-4.43939524176824e-05
-2.48140057112511e-05
-1.45884784264492e-05
-7.78830155657556e-06
-5.67593365398045e-06
-1.66007241822525e-05
-1.13062758201102e-05
-1.94519584886572e-05
-2.28657117945212e-05
-2.3607443076452e-05
-5.8372028599236e-06
5.55513564811831e-06
-2.459251569724e-05
-1.26228563574221e-05
-3.07165279410593e-05
-2.26625836794283e-05
-2.37638615766263e-05
-2.6596809941045e-05
-2.13669195332517e-05
-3.19771000641208e-05
-7.02473362007695e-06
-1.51220740783474e-05
-2.53158723912318e-05
-2.47856905350701e-05
-1.24118370278532e-05
3.05174344363157e-06
-1.29032308815404e-05
-1.79177574321146e-05
-2.34096189249518e-06
-1.37406038690507e-05
-1.96078276868286e-05
-2.53820893469834e-05
-1.16792503503025e-05
-1.01234174936514e-05
-8.00275804177747e-07
-3.09296935089061e-05
-9.61874176867682e-06
-1.33159300082891e-05
4.38082731864462e-07
-3.06163285274014e-06
-7.09105433543887e-06
-1.39426414475399e-05
-2.32824287824313e-05
-2.70878716676902e-05
4.71511825249168e-07
-8.8275209251813e-06
-6.84653605206658e-06
7.86862371454469e-06
-1.71568365570824e-05
-2.59283870554786e-05
-8.13115192104125e-06
-1.44245882740959e-05
-2.94010641716957e-05
-8.11378324056639e-06
-1.19331535020841e-05
-1.70025731573254e-05
-2.41674731023666e-05
-2.05583101319434e-05
-1.5132771581676e-05
-1.65289297790805e-05
-2.94324659738448e-05
-5.733387526916e-06
-4.73003045330737e-06
-1.27958269111825e-05
-5.75124650232591e-06
-1.70585192041337e-05
-1.86330273759442e-05
-2.54435513678436e-05
-1.64710347126183e-05
-1.87722144413574e-05
-1.31152772746568e-05
-1.64072505255291e-05
-2.56104243296811e-05
-1.68432505386957e-05
-1.06734606631157e-05
-6.02184280054626e-06
-1.3416160797931e-05
-2.02512927163068e-05
-1.34600792423238e-05
-3.01900073635157e-05
-1.050676367499e-05
-1.59109965316853e-05
-2.13326236929708e-05
-1.36726896551548e-05
-2.45944488379519e-05
-9.46056423833833e-06
-6.74361529851838e-06
-9.43363964465064e-06
-1.87329992327366e-05
-1.79484296533591e-05
-3.28778052966577e-05
-2.03364298494401e-05
-6.71015222171139e-06
-2.53832109603248e-05
-5.75570034566461e-06
-1.48859824132592e-05
-1.3229365722499e-05
-1.62623343100406e-05
-1.74121180760164e-06
-2.64635689040252e-05
-1.73942479902727e-05
-8.93175954987654e-06
-3.86150348248257e-05
-1.53619932293867e-05
-1.19650774212111e-05
-2.85916562415222e-06
-6.35597006836498e-06
-5.8868738532479e-06
-3.17387909752949e-05
-1.12921367851927e-05
-2.87470945281216e-05
-1.57692656516897e-05
-2.71544709489598e-05
-2.1283571366856e-05
-1.09459083116934e-05
-1.70227208534721e-05
-2.16131270720467e-05
-9.88997995815102e-06
-1.93859325417592e-05
-1.37083708984759e-05
-2.20087675617542e-05
-3.16715801006629e-05
-1.63041756415446e-05
-1.61968677393285e-05
-1.97829729543436e-05
-1.8598784789167e-05
-1.57690324086603e-05
-2.40218328588056e-05
2.93319073220227e-06
1.11452719944537e-06
-1.76113848313169e-05
-1.79947921473099e-05
-1.72769197270982e-05
-2.57886586280142e-05
-1.71296100450611e-05
-2.8108196574352e-05
-1.80867726118898e-05
-1.67527837608411e-05
-1.07049893764595e-05
-3.2820008341166e-06
-2.54804835028675e-05
-1.54128870821159e-05
-1.37567862110386e-05
-2.0586791261863e-05
-2.35386424637415e-05
-6.15020968044016e-06
-1.74856167563409e-05
-1.86108341281981e-05
-1.53209839168014e-05
-1.30656892119675e-05
-3.10671729028217e-05
-1.54639542277206e-05
-1.41933465922527e-05
-2.15078050451839e-05
-2.4861151994473e-05
-2.20754705045455e-05
-2.15166900532557e-05
-2.28840652827392e-05
-1.56581153898568e-05
-5.53925527377938e-06
-9.05901493255155e-06
-1.24064754244692e-05
-2.50525520066564e-05
-2.9269300151483e-05
-3.52166470353104e-05
-1.36973102230673e-05
-9.27039803507535e-06
-2.09662918540641e-05
-1.6958034936648e-05
-1.8359346629646e-05
-1.27997132933029e-05
-1.37481141844367e-06
-2.64122650382589e-05
-7.23044770512329e-06
-1.30031054736223e-05
-1.67054966650958e-05
-1.86792774169895e-05
-2.47710253224095e-05
-3.14531082639286e-05
-1.22101588694556e-05
-4.98753758592657e-06
-1.4361988535059e-05
-2.07503809617245e-05
-1.3910084221312e-05
-5.8569345637922e-06
-2.72384778770297e-05
-1.95412377426921e-05
-1.20974925318248e-05
-3.29327907946862e-05
-2.04126883046428e-05
-1.91148788126451e-05
-1.51962774117715e-05
-9.33331430814931e-06
-1.92647912897475e-05
-1.73973845059678e-05
-2.00263650753124e-05
-2.46288881269229e-05
-2.85078333884429e-05
-2.73417240167671e-05
-1.13662230476029e-05
2.31549756942185e-06
-2.37384036091027e-06
-8.21572501095636e-06
-2.45829260880323e-05
-1.18983516102738e-05
-1.21487103720686e-05
-2.57974692236598e-05
-7.90035594529048e-07
2.68155872945593e-06
-1.48150685893392e-05
-4.94757800201246e-06
-1.23859289027217e-05
-1.87623713832431e-05
-3.07193226718542e-05
-3.60710024815009e-06
-1.22506046665701e-05
-1.45362527007935e-05
-2.66556587735936e-05
-1.27890939425322e-05
-5.07527322583323e-06
-3.07470413238217e-05
-1.73654541998028e-05
-1.02617241312805e-05
-2.11359936606471e-05
8.89043423486836e-06
1.59128326669826e-06
-1.8964695132254e-05
-8.92882783223723e-06
-1.14428739141669e-05
-1.18363036495025e-05
-1.82485017267878e-05
-1.45600910299355e-05
-5.36843304643263e-06
-3.07066706433846e-05
-2.63137352229693e-05
-1.91688340991384e-05
-1.49088069284924e-05
-1.55338647446653e-05
-2.42671581556322e-05
-1.76503218960029e-05
-3.09289756777684e-05
-2.81540783975231e-05
-1.01830537121412e-05
-6.7830276084342e-06
-1.77658286183126e-05
-1.6919987209217e-05
-3.10085329146195e-05
-2.00555459873949e-05
-1.09325774596467e-05
-2.82776571784605e-05
-1.03766948165913e-05
-2.35835835461642e-05
-1.30048059990556e-05
-2.88308202405622e-05
-1.24495729901385e-05
-2.70568822432083e-05
-9.91008217710561e-06
-2.42061455518958e-05
-1.79530458278898e-05
-3.11173479092974e-05
-2.48625971111089e-05
-2.15771842492612e-05
-1.43274747926398e-05
-9.08299632754429e-06
-1.05898576837109e-05
-1.87362087817935e-05
-2.69508602466657e-05
-2.00160873361928e-05
-2.0695583347688e-05
-1.98239587724307e-05
-1.22964770121095e-05
-6.99885417243071e-06
-1.3042065738197e-05
-2.05283366776146e-05
-1.91872213647787e-05
-5.67317199766954e-07
-5.81543302129675e-06
-3.03343846800314e-05
-1.8034267807491e-05
-7.02614770087852e-06
-1.98199532769988e-05
-1.03961496680932e-05
-1.86254433923703e-05
1.37203606331333e-06
-9.64470484607751e-06
-1.61087393315747e-05
-6.47363465379429e-07
-1.28934324220507e-05
8.98886430006897e-07
-1.34759579336525e-05
-1.29651954321732e-06
-5.75174471549376e-06
-1.54226369015676e-06
-1.32119771333948e-05
-4.26510016793777e-06
-1.39500752315371e-05
-3.78808743174939e-06
4.50307551595495e-06
-1.8630839208057e-05
-3.19236245114886e-05
-2.84845147072521e-05
-1.91972491790042e-05
-1.82456323775586e-05
-9.76901004096639e-06
-2.09397684973188e-05
-3.46131084667058e-05
-1.96319024093988e-05
-7.6208642425319e-06
-9.69261325982098e-06
-9.02452140704023e-07
-1.85915212640636e-05
-1.40889647250899e-05
-1.03245642043122e-05
-1.18261707012416e-05
-3.02030492948699e-05
-3.07091035532217e-07
-2.40689661138945e-05
-1.9798538468599e-05
-1.12730553108035e-05
-1.96908525171992e-05
-1.50413043165874e-05
-3.26038746048354e-05
-4.24293797759687e-06
-1.00992084722262e-05
-9.83165449661413e-06
-1.20343674895061e-05
-1.25068435816782e-05
-2.43705495686175e-05
-8.48297856287898e-06
-2.50415989691373e-05
5.51393324795171e-06
-2.25539489946283e-05
-2.51396022462611e-06
-1.07364181397021e-05
-3.49672973631564e-05
-1.34752437908015e-05
-9.26829248156648e-06
-1.20893281468668e-05
-2.99612555119834e-05
-2.53242465052217e-05
-1.75711274848902e-05
-1.69654051108078e-06
-3.65346419071404e-05
-1.43035383774704e-05
-1.9605768264839e-05
-1.86231699159828e-05
-2.26978419770446e-05
-2.01764411740282e-06
-2.15709711872706e-05
-6.00345602756194e-06
-9.7540544521739e-06
-1.10049932659387e-05
-3.03141428485812e-05
-7.31049757815322e-06
-1.06851108742102e-05
-1.23437192959856e-05
-1.58977131825341e-05
-1.73880496864181e-05
-2.89297855846645e-05
-1.75437692805665e-05
-9.51325208355022e-06
9.57620877881374e-07
-3.64506443478999e-05
-2.26230773822806e-05
-2.21136773891264e-05
-1.6412890146794e-05
-1.26790234200733e-05
-4.93691016598486e-06
-1.32775766461673e-05
-2.71571308000286e-05
-2.32549002967368e-05
-1.99163389464769e-05
-4.45313967839568e-05
-2.36617938659928e-05
-3.00028110059143e-05
-2.72427565712885e-05
4.00376797342804e-06
-1.17683982153521e-05
-2.17790324131593e-05
-2.44176058367604e-05
-1.11367306048465e-05
-1.15053102676492e-05
-2.11986285373268e-05
-1.895406398818e-05
-7.47052739190058e-06
1.50580611534797e-06
-3.18215488201276e-06
-1.8481474564018e-05
-8.0739791617058e-06
-2.53436685244034e-05
-2.64743210109038e-06
-1.60918225776949e-05
-1.42130974611291e-05
1.03651070464303e-06
-3.00877886865634e-05
-1.97018088793213e-05
-1.2244518052394e-05
-2.67562525178769e-05
-1.77449217186324e-05
-2.710984213576e-05
-1.80789859991244e-05
-4.06859046739939e-05
-1.68707652779167e-05
-1.92327575001305e-05
-2.60215833335592e-05
-6.09960682949246e-06
-1.63522633552506e-05
2.29655153891564e-07
-1.58434108126819e-05
-2.01233126937164e-05
-2.17002875085382e-05
1.19614112401819e-06
-5.87004394634266e-06
-1.39803479959401e-05
-1.89800401864575e-05
-9.82831969908716e-06
-2.79593939546356e-05
-1.74592069962025e-05
-5.76364193134428e-06
-6.05470106330806e-06
-5.07030459566654e-06
5.14985686676914e-06
-1.18535742315669e-05
-7.54312314151835e-06
-1.69546118743115e-05
-2.02655580958115e-05
-1.75986867871539e-05
-1.83713515105789e-05
-2.36717277525487e-05
-5.63640655629294e-06
-2.62092095944898e-05
-2.7912451255109e-05
-1.1207460126945e-05
-1.60417145540579e-05
-1.70654219059655e-05
-3.51507841302837e-05
-1.56270482662378e-05
-2.62235123766989e-05
-2.80953765088317e-05
-1.01298921339605e-05
-8.21266530398169e-06
-2.714934975037e-05
-1.69888695583282e-05
-2.49952675505884e-05
-1.99134364193654e-05
-7.44788581508685e-06
-3.20108808847639e-05
-2.47408737794374e-05
-1.79799009560652e-05
-2.21882081222407e-05
-2.83179853019246e-05
-2.71809786397853e-05
-4.47879039205357e-06
-9.45577819368477e-06
-2.64839304960587e-05
-3.61184532439172e-05
-1.83358365933444e-05
-3.20423311682879e-06
-4.66702324565107e-06
1.2516826866274e-07
-1.49144268840314e-05
-8.71592935496251e-06
-2.17600588114697e-05
-1.96133025531288e-05
-1.17787468141259e-05
-9.47183544889222e-06
-1.38778956252895e-05
-1.70814633364859e-05
-1.2456347304066e-05
-8.84262686975084e-06
-1.8455296071156e-05
-4.80891732534311e-06
2.32770541411525e-06
-1.58743650286846e-05
-1.72470175856566e-05
-1.83418804551939e-06
-2.23320787027017e-05
-1.96181811785511e-06
-2.73314782586022e-05
-3.09716947945821e-05
2.46806571010961e-06
1.50594858575489e-06
-8.43016482149694e-06
-2.29615648266489e-05
-2.45462498682256e-05
-1.50164424584921e-05
-1.52785700765411e-06
-3.27743548494423e-05
-1.36396779510573e-05
4.20876551310292e-06
-1.52990720370663e-05
-9.53183153073473e-06
-1.0297430792723e-05
-1.41134854631607e-05
-8.00973713408708e-06
-2.10881894375419e-05
1.04601877993275e-06
-5.90121020667751e-06
-1.65416878535676e-05
-2.81655742383665e-05
-4.41646281616902e-06
-1.37734526809845e-05
-2.65104210201255e-06
-1.82030956317581e-05
-2.80628465041631e-05
1.35700154955232e-05
-1.60166752486244e-05
-1.12874230028101e-05
-2.42964820502165e-05
-8.6749730631038e-06
-4.13614913050403e-05
-1.89573297848078e-05
-1.83379145815304e-05
2.79007444727558e-06
-2.55272863435148e-05
-2.56659472843612e-05
-9.52589803726417e-06
-2.07214807627304e-05
-2.65445430714929e-05
3.82038459943559e-06
-6.55709138843577e-06
-8.92510092903294e-06
-6.40756477003619e-06
-1.51804180713634e-05
-9.6855081570568e-06
-1.24435420165155e-05
-1.63552563618088e-05
-1.79846315289538e-05
-1.34210441488585e-05
-3.19963102830425e-06
-5.24169283087272e-06
-1.4581133160798e-05
-3.33339870774451e-05
-3.63884090218341e-05
-1.63381457941238e-05
-2.43613092240039e-05
-1.64128007566646e-05
-5.3069912576192e-06
-5.89643589486508e-06
-5.0444553042434e-06
-2.73073792426107e-05
-1.11108780913912e-05
-2.10973949230748e-05
-2.59412510846527e-05
-1.86550077937805e-05
-9.89977432543947e-06
-2.01973283771163e-05
-4.40785552497472e-05
-5.78781011152415e-06
-1.54411932027509e-05
-1.90941038915727e-05
-7.10972705328223e-06
-1.84644062582693e-05
-2.90249013366805e-05
-1.95930788693713e-05
-2.55872152892959e-05
-2.82632425552854e-06
-4.58589760758285e-05
-1.93975947936635e-05
-2.00868157011982e-05
-2.44994068988483e-05
-2.91401143322811e-05
-1.39541159882622e-05
-1.29942362685746e-05
2.49156559359155e-06
-2.78432592630711e-05
-1.9012088367668e-05
-2.12679195829496e-05
-1.99848950150928e-05
-8.00805491216773e-06
-1.16628016286838e-06
-3.00722217619568e-05
-3.03864281758402e-05
-1.01605066278953e-05
-1.42328933043073e-05
-1.24296815740239e-05
-1.77966134689947e-05
-1.39936733090025e-05
-1.52636040794344e-05
-3.77220723938483e-06
-2.30802686533124e-05
-1.00495345038957e-05
-1.95986048520518e-08
-2.07182353319346e-05
-2.14170747056013e-05
-1.45212536777905e-05
-1.32752157734087e-05
-1.22575756029969e-05
-5.13257514046478e-06
9.13807087895e-07
-1.58044950418738e-05
3.58065641466213e-06
-2.94356593473374e-05
-1.59991245084087e-05
-2.26103836294294e-05
-2.12147521980057e-05
-8.40294024124818e-06
-1.93918434439881e-05
-3.43252665529572e-05
-1.09565285227524e-05
-2.4801998079674e-05
-2.63509126949663e-05
-2.62099473016669e-05
-5.27528503316902e-06
4.42495845285526e-07
-2.90105494818309e-05
-5.46950032297554e-06
-2.12535469701763e-05
-1.46543243887001e-05
-2.90335744350064e-05
-8.24030001405136e-06
-1.04274708464606e-05
-7.40009515668816e-06
-1.19187832124585e-05
-1.36975348332376e-05
-2.78758909650503e-06
-2.12770799082892e-06
-1.44259080313543e-05
-3.50559189149423e-05
-1.93252288347772e-05
-5.88489646676442e-06
-1.32334910837461e-05
-6.31067678232084e-06
-1.47511884099803e-05
-1.43155575281798e-05
-1.69668343133785e-05
-1.67015038373946e-05
-1.58354318381559e-05
-2.23824681932984e-05
-1.75688664183891e-05
-2.43032467107498e-05
-3.34547566291422e-05
-6.81099514534904e-06
-2.4752414074948e-05
-2.59695762103611e-05
-6.54990426958111e-06
-1.53516868719169e-05
-2.7362024621377e-05
-2.10502013905823e-05
-7.47437256009073e-06
-1.85432482794232e-05
-1.00676332799405e-05
-2.65722991688758e-05
-2.30622211142869e-05
1.31394890113343e-06
-2.56760716934765e-05
-5.0640673883554e-06
-1.74250279559275e-05
-2.34111528976534e-05
-3.5298609554977e-06
-9.95220388028738e-06
-3.71473720831371e-05
-1.13766905456604e-05
-2.86215554854856e-05
-2.61914267012683e-05
-2.09138284268933e-05
-3.44108484416208e-05
-1.28082957013883e-05
-2.09244404643321e-05
-2.53172386256571e-05
-1.88981668034648e-05
-1.65801779223845e-05
-2.45494471963573e-05
-2.11183604722663e-05
-1.2708634264469e-05
-2.93482633715148e-05
-1.18647271871989e-05
-2.16266346297338e-05
-4.26303763977657e-06
-1.44380478148748e-05
-8.43732279983246e-06
-1.30496608237268e-05
-1.78916618958368e-05
-2.58104120022131e-05
-1.41693522496156e-05
2.25337396354364e-06
-2.7069002987022e-05
-1.36520072604939e-07
-1.1926332643136e-05
-8.10063504481395e-06
-1.78644793658099e-05
-1.36205879323152e-05
-2.30664951112019e-05
-5.39639009898651e-06
-2.23010766744572e-05
-9.01499567308037e-06
-2.33895753564709e-05
-2.52288340608235e-05
-7.47351331792563e-06
-3.46952215138668e-06
-3.54793252349485e-05
-3.42044401535716e-05
-3.42171104218226e-05
-1.26504010493666e-05
-2.10290383496248e-05
-2.6741960544997e-05
-6.27054897268967e-06
-2.30823814936665e-05
-2.95827533437884e-05
-1.44358380361444e-05
-1.37192972787893e-05
-2.23074231235037e-05
-1.68147375843269e-05
-1.69569010937562e-05
-2.543242007721e-05
-3.52498074905324e-05
-2.21425923630496e-05
-3.64491855737931e-05
-2.46400832997239e-05
-1.30949156810062e-05
7.85706330474225e-06
-1.80535540366066e-05
-5.87008666035853e-06
-2.06615795949268e-05
-2.60721827919325e-05
-1.33492679428642e-05
-2.87660022442154e-05
-2.92461206761501e-05
-1.33777789458215e-05
-2.40545544939357e-05
-1.86720914723102e-05
-5.00087292707243e-06
-1.74131008677983e-05
-1.08744243153104e-05
-4.31644326148207e-06
-1.09667913536054e-05
-8.31493711713292e-06
-2.39349484889957e-05
-3.24280670089577e-05
-1.21002379893087e-05
-1.75777171713941e-05
-1.87141280133809e-06
-2.32762728449806e-05
-1.171632798709e-06
-1.78259072954072e-05
-1.65624748090271e-05
-1.0253594448161e-05
-4.3024190440131e-06
-6.47921878309331e-06
-3.45382264750381e-05
-9.39533226241676e-06
-1.05243833741181e-05
-1.3854814923482e-05
-1.58576941695942e-05
-1.18527533697187e-05
-1.95780277469267e-05
-1.02350859928208e-05
-2.5316506621836e-05
-7.10417943922585e-07
-2.46917370862142e-05
-4.19792535241542e-05
-1.44170989862771e-05
-9.3500808669266e-06
-6.78166239514088e-06
-4.70739066910331e-06
-1.38347012221022e-05
1.29551416532847e-06
-2.24547260943075e-05
-1.40832071516508e-05
-6.47985557965303e-06
-2.12368921804474e-05
-2.31082691997682e-06
-1.93248431747968e-05
-2.42238449417517e-05
-1.09031201639894e-05
-1.37806152654039e-05
-5.87076913747544e-06
-2.06129755416473e-05
-2.96588701968059e-05
-2.01503098786122e-05
-1.44062306453217e-05
-1.31241976330385e-05
-9.61195268221846e-06
-1.4230960900134e-05
-1.45865080937006e-05
-1.24146939482121e-05
-3.61818046992396e-06
-2.1076522233464e-05
-2.4139283916048e-05
-8.63189908215168e-06
3.50847199088591e-06
-2.58682092740043e-05
-2.1488313640698e-05
-6.58169346845585e-06
-2.87390938308471e-05
-2.48179362616878e-05
-2.34021258310704e-05
-1.63405806858571e-05
-2.0678382029985e-05
-1.38002567080229e-05
-1.08726016917083e-05
-6.22701276731979e-06
-1.70955037520853e-05
-4.34171431359874e-06
-2.67888500904561e-05
-7.46132793343427e-07
-5.32138178190403e-06
-2.77681415396326e-05
-1.78691802593517e-05
-2.91004744716424e-05
-2.00392415662048e-05
-1.4311315911324e-05
1.13470409923459e-05
-1.58761998152569e-05
2.46282123033766e-06
-1.76902803045771e-05
-2.49995143376153e-05
-1.20459152439243e-05
-1.63137351354876e-05
-1.23787851309635e-05
-3.25577658763302e-05
-2.27019765946964e-05
-1.24176367505423e-05
-1.43214198730604e-05
-1.97053719346861e-05
-1.56155278017202e-05
5.71286070718914e-06
-9.12631159390331e-06
-2.61838258362946e-06
-5.21190659587424e-07
-1.36623468979691e-05
-3.22408593635393e-05
-1.98293951532295e-05
-2.90176860741983e-05
-3.21478030315045e-05
-3.57804824065539e-05
-2.53690526584204e-05
-7.90902139459646e-06
-3.11285539114056e-05
-1.95099202783283e-05
-2.4333021691663e-05
-1.39984149398129e-05
-1.40850375361717e-05
-2.29751506806764e-05
-1.29388607728524e-05
-2.90717243834412e-05
2.53563983906731e-06
-2.18965414418003e-05
-2.16130627987815e-05
-3.00851035618499e-05
-3.76963918794516e-05
-2.26298486760907e-05
-2.73741247601632e-05
-2.29770660965966e-05
-1.99277089611787e-05
-1.17611747524502e-05
-2.58072729980511e-05
5.87371951137394e-07
-1.82139111960956e-05
-2.4871834684109e-05
-1.99270778536602e-05
-2.52450922181543e-05
-1.81909233859418e-05
-1.56759536913356e-05
-1.14376395993778e-05
-4.33647960339129e-06
-1.04670767356396e-05
3.56307399471579e-06
-9.16125563817411e-06
-1.38887675416987e-05
-3.74940900094644e-06
-1.92241025420548e-05
-2.60362095426619e-05
-1.44575258729611e-05
-1.78963038829499e-05
-1.96078133399809e-05
-1.79607553104403e-05
-9.09059211157345e-06
-5.80385964338487e-07
-1.84937191842769e-05
-2.7865920898451e-06
6.27815824282701e-06
-9.76450681097758e-06
-2.68669172204744e-05
-2.52435319789513e-05
-1.56705043318207e-05
-2.46594216796285e-05
1.74960077491885e-06
-1.29311627078906e-05
-1.73578491254357e-05
-1.04060804617106e-05
-1.4369320929578e-06
-2.04841740800248e-05
-1.41882075954374e-05
-1.96671978974126e-05
-2.47108507667162e-05
-2.1779400406672e-05
-2.35084078580531e-05
-1.23105247923826e-05
-7.96923366722117e-06
-1.98700902637708e-05
5.09257207644751e-06
-1.35035481622159e-05
-1.98359252714868e-05
-5.62169098013521e-06
-8.70689141242941e-06
-3.21479545458845e-05
-2.21700787647646e-05
-2.06084020438732e-05
-1.2149471677663e-05
1.02431594486911e-06
-3.18652697660978e-05
-3.39611168379657e-05
-1.44448752235254e-05
6.71824123688313e-07
-1.0535913709357e-05
-2.23837980149433e-05
-1.64831499365079e-05
-1.77232582776562e-05
-7.64011454210475e-06
-2.33722819639952e-05
-2.2854087171431e-05
-3.89680069301073e-05
1.11595201754851e-06
-1.78838106679675e-05
-1.38085784016591e-05
-2.51715402567758e-05
-8.51161793300925e-06
-1.65177454396355e-05
-1.00388867971079e-05
-8.95642456965459e-06
-3.48292096755796e-05
3.05887956791047e-06
-1.19971408522571e-05
-1.54462130349272e-05
8.89544622587312e-06
-2.63755403429412e-06
-2.14672107648063e-05
-1.06357730247244e-05
-2.43433673489393e-05
-3.41366753429946e-05
-1.46089922566079e-05
-2.0522648934185e-05
-1.76937798509361e-05
-2.15975130963134e-05
-1.53847732092346e-05
-1.96480885843672e-05
-3.19499326682834e-05
3.25156416075865e-06
-1.39896270147461e-05
4.49763837125951e-06
-1.72275095712632e-06
-2.39837484902808e-05
-2.8865395714719e-05
-1.77183375606791e-05
-1.11610453889235e-05
-2.79128158415913e-05
4.82291541563037e-06
-1.04502556659782e-05
-1.26067297439587e-05
-2.85380650505004e-05
-1.70137950558904e-05
-6.49995790746259e-06
-2.1421023495252e-05
-2.43610482943983e-05
-1.31562500286289e-05
-1.37191929533161e-05
-2.22074428972124e-05
-2.35976139828279e-05
-1.34660142140035e-05
-1.45640609298347e-05
-1.28783059376662e-06
-1.10707748934398e-05
-1.73260343290679e-05
-1.86895062055073e-05
-2.8491598992799e-05
-5.1497464231615e-06
-1.89621785538954e-05
-2.72501814495054e-05
-4.88297843747573e-06
-1.6071970217505e-05
-2.22860003148397e-05
-2.46738462275135e-05
-2.71771837783862e-05
-4.0822664988621e-06
-3.02095104871408e-05
-1.0987271757467e-05
-6.5673699216852e-06
-1.3754510457325e-05
-2.43359171260764e-05
-1.93076798911868e-05
-2.11395928959659e-05
-2.31861420321299e-05
-2.40015648018996e-05
-8.29717341172074e-06
-1.84657758377408e-05
-1.28336768632973e-05
-1.59144805523845e-05
-4.16516320650788e-05
-2.7299197038406e-05
-2.20568009066119e-05
-3.61884717136085e-06
-7.66594567763087e-06
-3.75751528474947e-06
-1.97330477553404e-05
-2.80566248384806e-05
-1.70461802985036e-05
-1.65476000181917e-05
-2.57382929095386e-05
-1.94084732783201e-05
-1.20866073892779e-05
-2.2480546046989e-05
-2.61819281050463e-05
-3.13343336495003e-05
-1.91661808841202e-05
-1.62833469021177e-06
-8.35555351184358e-06
-1.04877461004552e-05
-2.28736323999156e-05
-2.55849396523598e-05
-2.15869712685387e-06
-3.07146596978832e-05
-1.82582476071931e-05
-1.04609974898439e-05
-3.30781901314293e-06
-2.08498541500567e-05
-4.19060436718669e-05
-1.43819551566543e-05
-1.4571148812104e-05
-1.98330964375486e-05
-1.30943189046556e-05
-1.67443034286507e-05
-1.34173207597265e-05
-1.21276236057286e-05
-1.17277399695305e-05
-1.56119360356793e-05
-1.77080345549432e-05
-1.5114226524172e-05
-2.5876060441453e-05
-1.57501197704687e-06
1.84247592527726e-05
-1.14673489213441e-05
-1.35174038824537e-05
-2.94912994724055e-05
-1.27536921876969e-05
-1.2960321931148e-05
-6.75170052247406e-06
-1.49010629216109e-05
-2.73279233118725e-05
-1.46857100047845e-05
-8.14594933012052e-06
-1.69070856947043e-05
-1.67954085630581e-05
-1.5425990293145e-05
-2.35633642258096e-05
-1.07339850736009e-05
-2.33433254820678e-05
-1.92049414871491e-05
-3.80566677026512e-05
-1.16526553755755e-05
-1.36471833197533e-06
-1.17322546619345e-05
-7.13895591523771e-06
-1.52443347645956e-05
-8.63749530999452e-06
-1.15878276275769e-05
-3.27727274487636e-05
2.18928494064112e-06
-1.31782780269993e-05
-8.14324648104514e-06
-1.04640778047503e-05
-1.126272314207e-05
-1.67805766472616e-05
-1.88557281455103e-05
-2.62294251032297e-05
-2.83809260125554e-05
-2.85993105647925e-05
-2.89535125553981e-05
-1.33047442421437e-05
-2.2441899705932e-05
-4.90381890883415e-07
-3.13412741137543e-05
-1.61161626479466e-06
-6.44897730861805e-06
-1.10482431913179e-05
-1.50166198023396e-05
-3.70655600854532e-05
-2.36613480335798e-05
-1.82870698434537e-05
-2.67869896377053e-05
-2.89101536594337e-05
-3.7092286351602e-05
-6.6800378855628e-06
-1.05215044514452e-05
-9.89045567064937e-06
-5.94978715868189e-06
-1.42488488616486e-07
-9.557763409079e-06
1.75498214771886e-06
-2.31537360496945e-05
-1.05263749696125e-05
-7.88403827909876e-07
-1.43844304790992e-05
-1.47096473025916e-05
-2.85672573854139e-05
-1.34860893940996e-05
-1.48672128897578e-05
-1.71187360051918e-05
-8.0988982282431e-06
-9.67492543355926e-06
-1.14046906665206e-05
-4.51323952769364e-06
-2.206564766084e-05
-2.66016360248988e-05
-2.78827622727611e-05
-6.00316480423567e-06
-2.20994015505527e-05
-7.5819800168709e-06
-2.49440631687583e-05
-1.05180413962002e-05
-3.73910506118531e-05
-9.8103986986221e-06
-5.37962065088963e-06
-2.9996158306355e-05
3.49869983672267e-07
-2.26289915320802e-05
-1.47616560542211e-05
-9.22859441418457e-06
3.54662092785098e-07
-8.98054869065222e-06
-3.0328277762356e-05
-1.51125734816447e-05
-1.62164057123583e-05
-3.38335951134303e-05
-5.94225599823193e-06
-2.13103695425465e-05
-1.78100695372687e-05
-3.23241885080839e-05
-2.04872543543259e-05
-3.43119635523575e-06
2.39463561261415e-06
-3.13879261779951e-05
-1.63362797813337e-06
-2.09319886402126e-05
-1.77846977100109e-05
-1.84887650737128e-05
-6.29124949357594e-06
5.08553317633598e-07
-1.65991571490254e-05
-2.68647612297603e-05
-2.17782202155807e-05
-1.05281143401159e-05
-3.69851189925579e-06
-8.72679320915991e-06
-2.46379218614462e-05
-3.60583178675334e-05
-2.10868403345327e-05
-3.12465980095627e-05
-6.60712190747399e-06
-2.6551354716712e-06
-1.98102671863634e-05
-1.36102992630663e-05
-1.47143156621173e-05
-1.42350344097722e-05
-1.3358790444556e-05
-2.94517501415014e-05
9.54611095144093e-06
-3.89137306687514e-05
-2.45300141370393e-05
-3.44053290683584e-05
-2.44172190214424e-05
-1.53813951541797e-05
-2.66506877576448e-05
-3.82623591454299e-06
-1.76621166916284e-05
-1.27475333479474e-05
-6.54130703735028e-06
-1.1147565748731e-05
-2.41447004286101e-05
-2.00958852723899e-05
-1.84674349679306e-05
-2.02359767943384e-05
-2.28046903810192e-05
-1.87244530874568e-05
-2.53627706474204e-05
-9.21273295541135e-06
-2.90312838179906e-05
-2.40529692303707e-05
-1.79323398066434e-05
-8.84737946711664e-06
-4.7006288547229e-06
-2.80598168098596e-05
-2.15580852781944e-05
-2.92236237503616e-05
-1.2386134168333e-05
-1.40813814200386e-05
-3.36899926357026e-06
-9.50562832910337e-06
-7.615872917565e-06
-6.41467255792495e-06
-8.84158073812731e-06
6.09768996007827e-06
-1.06914791509993e-05
-1.00809999481473e-05
-2.52327350049061e-05
-2.86580161391725e-05
8.60189975711142e-06
7.16220949565744e-06
-6.57122541846063e-06
-8.76118695658241e-06
-9.22209786204076e-07
-1.79069768632373e-05
-1.18086957962257e-05
-5.81694379876373e-06
-2.00955204816645e-05
-2.53169036921896e-05
-1.3097988180426e-05
-1.863510728299e-05
-1.34239096181642e-05
-7.53772417309236e-07
-1.79316312592459e-05
-2.87635902055463e-07
-1.10588833559308e-05
-2.59304259756808e-05
-1.3621686283205e-05
-2.15076815564638e-05
-2.00911986035563e-05
-2.55932810270513e-05
-5.37362210897988e-06
-2.85120694188832e-05
-2.24370959143055e-05
-2.02243969655776e-05
-1.34212662467126e-05
-3.877012483609e-05
-2.47869601931919e-05
-1.63551412307586e-05
-1.75167592265325e-05
-1.76042470475974e-05
-1.60834895806288e-05
-1.93793206258201e-05
-5.40001812106863e-06
-1.28253642535971e-05
-6.39401299877422e-06
-5.43966199466208e-06
-9.91223678533443e-06
-1.85936038905484e-05
-1.25046601989929e-05
-9.98850691721342e-06
-7.93171185516875e-06
-1.78221725311045e-05
-6.93144480873263e-06
-3.68934961397238e-06
-1.65403014330685e-05
-1.05633467527058e-05
-5.98731477034132e-06
2.84021626583285e-06
