# Supplementary material for: Research on computational propagation and identification of mine microseismic signals based on deep learning
Source: PLoS One. 2025 Oct 22;20(10):e0334641. doi: 10.1371/journal.pone.0334641 (PMC12543183; doi:10.1371/journal.pone.0334641)
Supplement: S9 Data — (ZIP) [file pone.0334641.s009.zip › 000101100000385.xlsx_0.txt_24.txt.txt]

-1.44553524508184e-05
-2.86705163993138e-05
-1.505978821274e-05
-1.37527590817184e-05
-9.59668775942486e-06
-1.4609609507022e-05
-2.93515540359224e-05
3.92014606405647e-06
-1.48898028609888e-05
7.07420165468171e-06
-2.73466870361989e-05
-1.77428536695257e-05
-2.71437518117786e-05
-6.41400074252273e-06
5.19109678094292e-07
-3.35698205947348e-05
-9.50139352762963e-06
-2.02640296767878e-05
-2.08965084626108e-05
-2.35521671403307e-05
-2.02599098005354e-07
-1.14604643627626e-05
-5.04503700869477e-06
-2.8823363286437e-05
-1.79902039437499e-05
-1.03852540952897e-05
-1.97247427377538e-05
-2.20491943732808e-05
-3.88529856282376e-06
-2.46590949004194e-05
-1.71110255471891e-05
-2.59855622510026e-05
-2.47088192272724e-05
-2.69768109919122e-05
-8.44138981395143e-06
-5.67227503711754e-06
-1.60797620846577e-05
-7.95342660437261e-06
-6.40419896722674e-06
-1.45921460856525e-05
-3.47187176275972e-06
-1.81093160700048e-05
-2.75460769065102e-05
-2.06420168486919e-05
-3.34739765204936e-05
-3.3276819401257e-05
1.6121565718914e-06
-6.91291653649587e-06
-2.00702484285546e-05
-9.31889751621369e-06
-8.47193390439205e-06
-3.49412413370907e-05
-2.62896389395951e-05
-7.77779873407852e-06
-9.43256153258603e-06
-7.50867445186334e-07
-1.13374783006423e-05
-5.65662876975061e-05
-1.89363024758193e-05
-1.15526866842557e-05
-3.51393857668625e-06
-5.70846710374581e-05
-2.1305104227662e-05
-3.01014161774529e-05
-1.85569729541724e-05
1.04342027562995e-06
-1.22631051803914e-05
-1.09155473318892e-05
-3.17387420313323e-05
-2.50032687450605e-05
-1.18393178469597e-05
-3.48959350898105e-05
-2.39148230598298e-05
-2.52353426199298e-05
-2.75533597871866e-05
-9.9438178738315e-06
-1.74241035332694e-05
-1.67934639854069e-05
-2.45289245075396e-05
-2.80467728261214e-05
2.05258956663492e-06
-2.33101237274847e-05
-2.97788217403733e-05
-2.57320646115019e-05
-2.71380645031861e-05
-3.24719954956248e-05
-2.55100251875108e-05
-1.50982340026483e-05
6.60777656508453e-06
-3.5109400847496e-05
-2.08197663210582e-05
-9.64546189782447e-06
-8.15299466757185e-06
-4.86885192354252e-06
-2.0228285848238e-05
-2.22704533622877e-05
-7.45361732530052e-06
-1.69070889740391e-05
-1.69627695508871e-05
-2.70031143059512e-05
-2.27951046965245e-05
-9.85598377180502e-06
-1.1540191054319e-05
-2.91851690901465e-05
-3.5207549236944e-06
-2.1165759173313e-05
-3.57514201111434e-05
-3.43556061415766e-05
-3.54013243564487e-05
-3.71302871897761e-05
-1.85863138911491e-05
-1.94507745062853e-05
-1.41803941825278e-05
-1.19176494579094e-05
-1.93804273026138e-05
-1.49943879766192e-05
-9.47635831811085e-06
-1.15167529044992e-05
-2.59027702341509e-05
-1.37979377139406e-05
-1.87543991815471e-05
-3.50777180667229e-05
-1.28954668127912e-05
-3.5587786985303e-05
-2.83253859691122e-06
-1.78038408078046e-05
-4.51731709851694e-06
-1.29366378785078e-05
-2.14550190121554e-05
-1.19853160205157e-05
-1.583581957467e-05
-2.32878616152316e-05
-1.68594294926861e-05
-1.31188522418671e-05
-2.37848652200312e-05
-1.75231392536939e-05
-6.94956740665341e-06
-9.978040117504e-06
-4.64391868751453e-06
-1.01827882026173e-05
-1.50611367061036e-05
-2.88030170822361e-05
-1.9090508491567e-05
-2.44538003082801e-05
-1.35299315291763e-05
-2.15253360514043e-05
-3.20556963230295e-05
-1.48735428796645e-05
-3.68746419643227e-05
-1.63819030205037e-05
-2.14925869830345e-05
-3.05305087955778e-05
-4.27779652765713e-06
-2.11155870695372e-05
-3.28887921611872e-06
-6.61421301878447e-06
-9.27601882861443e-06
-1.38374373508907e-05
-5.72220321459886e-06
-1.3332903590825e-05
-1.9247472527684e-05
-1.51550489715578e-05
-2.57799360305152e-05
-1.47059642072271e-05
-8.76755642249452e-06
-7.45106769050098e-06
-1.50814790695199e-06
-6.54774416795921e-06
-2.23976152393601e-05
-2.83599846109051e-05
-1.88052477182355e-05
-1.67174495319561e-05
-3.00375311196876e-05
-2.63678765363599e-05
-9.99941687842044e-06
-3.29006409981954e-05
-1.97909492154823e-05
-7.73147503250558e-06
-1.72566905052043e-05
-2.44251090372285e-05
-5.56427980544735e-05
-1.90492800487329e-05
-2.71445798384937e-05
-1.8069206206905e-05
-8.81873081302369e-06
-2.00709441527367e-05
-2.29776850277465e-05
-1.6940252181787e-05
-4.72382669168826e-05
-2.38958031226376e-05
-2.73384911589318e-05
-2.73004616190059e-05
-1.77715523736375e-05
-1.89214815891033e-05
-3.59672669004027e-05
-2.54202233636841e-05
-6.2733869510391e-06
-1.08684719498579e-05
-9.96854467463289e-06
2.76953866076019e-08
-1.65834084805379e-05
-1.07066219942604e-05
-6.86572926019292e-06
-3.0709198677742e-05
-1.73987066630979e-05
-2.34530763933337e-05
-2.32644630631954e-05
-1.77174524715894e-05
-3.02454722657905e-05
-2.1803006279947e-05
-8.46626207342438e-06
-9.43704006339954e-06
-1.47814123655469e-05
-2.32708622514808e-05
-2.64592380536799e-05
-2.07489494954995e-05
-1.24676997776396e-05
-2.51778512976467e-05
-2.31806620375254e-05
-1.58948653655455e-05
-1.87431203490997e-05
-2.88083053179041e-05
-3.99024301838897e-05
-8.80281287783859e-06
-1.78826077868045e-05
-1.62374118096862e-05
-1.25001989601473e-05
-2.42907886782854e-05
-2.33656092068476e-05
-9.44685203960169e-06
-1.41413149612473e-05
-1.09967603534588e-05
-1.11340265231469e-05
-1.13081537154253e-05
-8.73058062673714e-06
-1.7789203324729e-06
-1.88319080675229e-05
-2.22571062778386e-05
-3.38225356548624e-05
-2.43688438867874e-05
-8.23853080745178e-06
-3.54137670042709e-05
-1.67426541009986e-05
-1.56365457142085e-05
-1.68847416220033e-05
-2.60157588445236e-05
-1.91017591275694e-05
-3.25766542339286e-05
-1.88697747835153e-05
-3.27633339576333e-05
3.4177013255412e-06
-2.30066475491491e-05
-3.24951523025975e-05
-3.53353457095301e-05
-6.11868892403867e-06
-1.68320460031198e-05
-2.4254338423578e-05
-1.17968354817624e-05
2.10748912590799e-07
-2.84955168930334e-05
-9.98175049949871e-06
-1.7962176099988e-05
-1.43477475283886e-05
-3.2289513473724e-05
-2.34211403454082e-05
-3.11468394144861e-05
-7.87118023793651e-06
-7.66468536920278e-06
-1.19530558780235e-05
-1.50279868796025e-05
-1.83541265321324e-05
-4.1063414863481e-05
-1.90442836010718e-05
-2.29886029796976e-05
-4.14176153943811e-05
-2.13140837715537e-05
-3.23180693709937e-05
-1.88754288664133e-05
-2.83316859230074e-05
-2.36036888317139e-06
-2.39133270819095e-05
-6.21340266556853e-06
-3.98499609739509e-06
-1.75624253048569e-05
-3.1577380971908e-05
-1.10829972404221e-05
-1.33060296778497e-05
-2.46334021364091e-05
-1.18374873023477e-05
-1.50860612884677e-05
-1.25945920978915e-05
-2.18457459406176e-05
-1.56825530167836e-05
-1.45014093968952e-05
-3.57959627456334e-05
-2.57887260135245e-05
-8.36264148266924e-06
-2.49058958428926e-05
-4.53256838738436e-06
-3.35595474965674e-05
7.58200062703083e-06
-2.54473815678159e-06
-2.32523110056381e-05
-4.4634799627251e-06
9.26559717334675e-07
-1.21305293548631e-05
-1.72809496985923e-05
-1.95667335550188e-05
-2.849680645499e-05
-2.65611787886097e-05
-6.77745034088905e-06
-9.56278491951985e-06
-1.01328009615979e-05
-1.82691536796161e-05
-2.32591417583574e-05
-1.36511634060913e-05
-9.24101560604586e-06
-1.92793717504843e-05
-1.46889092038186e-05
-1.70854681170203e-05
-7.85575845200029e-06
-1.35065881055809e-05
-1.51257102251322e-05
-3.61660391016232e-05
-3.08701491113658e-05
-4.19139192034295e-05
-1.47095057450322e-05
-2.43976881080863e-05
-2.42407626163866e-05
8.52776560317889e-07
-1.77398874614754e-05
-1.77995503397707e-05
-1.08942498221744e-05
-2.54473337923602e-06
-8.2457246207284e-06
-2.30091021791488e-05
-1.57674372013393e-05
6.30207416358196e-06
-1.94874490651308e-05
-5.18031299021029e-06
-2.4713506165868e-05
-1.58489248646515e-05
-2.42220756866887e-05
-1.72450889326593e-05
-1.58803252787508e-05
-1.86314518559621e-05
-2.51707298060675e-05
-1.10569452849071e-05
-2.65996495115401e-05
-3.00911300571113e-05
-1.50069585129057e-05
-9.94454169224265e-06
-1.73934519157469e-05
-4.11764164551504e-05
-1.32929530067153e-06
-1.33229522850194e-05
-1.04949590817351e-05
-1.63169864780621e-05
-1.33836881625016e-05
-2.1533494826267e-05
-2.37836524635021e-06
-2.83209624989643e-05
-1.95793844980721e-05
-1.71561590940144e-05
-1.92730782302938e-05
-8.24870945119516e-06
-1.75802953980598e-06
-1.56516325761102e-06
-1.02648209120128e-05
-8.19430496554749e-06
-1.57640778144629e-05
-3.25135841807239e-05
-1.63198013530506e-05
-1.15957569257213e-05
-1.35907941995931e-05
-1.93350213446196e-05
-2.15039913989378e-05
-1.46843017103475e-05
-1.06119726850179e-06
-6.46106458476906e-06
-1.77396889359445e-05
-1.97273083228743e-05
-3.30241003449971e-05
-1.32700504652846e-05
-1.19302775802542e-05
-1.54798718854388e-05
-2.38925077740862e-05
-2.03922115537343e-05
-1.95937436975376e-05
-1.60448679956851e-05
-1.95263859302638e-05
-1.96618358083325e-05
-1.09989614000957e-05
-2.17107886972268e-05
-2.24395384784073e-05
-2.84872647878632e-05
-1.21150283555466e-05
-2.09448007130126e-05
-2.87225411849128e-05
-3.75500704431652e-05
-1.62422918709437e-05
-2.02189124760073e-05
-8.92921480208371e-06
-8.36288880520719e-06
-1.45075105402441e-05
-2.23793764846072e-05
-1.85003052456938e-05
-2.2305333761987e-05
-1.50846366185317e-05
-1.94159526105509e-05
-1.45487403214017e-06
-1.3533631184914e-05
-1.92401404811794e-05
-7.39303867399843e-06
-1.26121461359046e-06
-2.61240614198165e-05
-4.9319814880969e-05
8.22947682050029e-06
-5.02704906970007e-05
-2.55288327658223e-05
-2.42243273331673e-05
-1.57625288617506e-05
-9.86141197512113e-06
-2.14827261251199e-05
-3.62240712214197e-05
-2.88726752564651e-05
-2.28216154881692e-05
-8.50704067562881e-07
-2.61974480496235e-06
-1.6112919692014e-05
-1.68055576273347e-05
-5.10165162715671e-05
-2.64024312881565e-05
-2.82098492063945e-05
-2.82701159780111e-05
-4.43115958520518e-05
-8.07328567491401e-06
-1.90743741704771e-05
-1.3634236994063e-05
-2.73122407328078e-05
-1.17988328983569e-06
-2.0873733860002e-05
-1.80198408696521e-05
-2.10574952112548e-05
-1.73501995105039e-05
-4.13298592962437e-05
-3.38296223319963e-06
-1.90727814665037e-05
-9.81050842013794e-06
-5.78973228106938e-06
-1.55101534798178e-05
-8.44068169770966e-07
-2.0508649877908e-05
-2.60942653395597e-05
-1.52286744286652e-05
-4.22089243617734e-06
-9.64874748081089e-06
-4.48399758224071e-06
-2.10856336885666e-05
-3.45024464698099e-05
-2.63322372764898e-05
-2.07242806423999e-05
-2.25676195755885e-05
-1.11337214622611e-05
-2.50666170507608e-05
-1.27859183020029e-05
-1.85149399801283e-05
-7.37100398142977e-06
7.72268742480196e-07
-1.93176917203137e-05
-1.65021864704827e-05
-3.48837655929521e-05
-2.10056122906413e-05
-1.77522854574845e-05
-2.45528822650098e-05
-1.63658182842206e-05
-3.44970438040213e-05
-1.87244132819027e-05
-2.22796603452621e-05
-2.12605265568556e-05
-3.09393396023823e-05
-3.93252797410281e-05
-2.27270071943797e-05
-9.4163519985504e-06
-2.53986137663363e-05
-1.43734671749583e-05
-2.89510019512002e-05
-6.09508019031726e-06
-1.01390978179519e-05
-1.78465035905821e-05
-1.90832879245348e-05
-1.66298123776174e-05
-7.06984294842054e-06
-2.31299262408845e-05
-1.75596589325305e-05
-3.48566711737937e-05
-9.78558384613758e-06
-2.38788918071807e-05
-1.02821378846003e-05
-2.47429814938739e-05
-2.44802087073192e-05
-3.43868649571571e-06
-2.46789093534619e-05
-3.2785109527467e-05
-2.5244589411662e-05
-1.41365819245303e-05
-1.35661592011765e-05
-3.49219536249136e-05
-2.83322313314218e-05
-6.43906094558755e-06
-1.56062983964428e-05
-1.02729105779557e-05
-1.64318960352643e-05
-1.28916458824424e-05
-1.02380450935836e-05
8.83376510076375e-06
-3.13431069758371e-05
-1.1483380980224e-05
-2.82792282935281e-05
-1.43369040005786e-05
-4.73666712069349e-06
-2.80359757010465e-05
-2.76699180362231e-05
-1.75770509457006e-05
-1.5111923193154e-05
-1.64782056173443e-05
-2.89930628749141e-05
-2.09193728015096e-06
2.35440185230727e-06
-2.72586490287496e-05
-2.4462540580169e-05
-1.6920109557756e-05
-3.78813660714253e-05
-2.07765640168341e-05
1.86171237444336e-06
-2.43864347913496e-05
-1.57775747257718e-05
-3.34299459779477e-06
-1.3762037829226e-06
-1.26923759889485e-05
-3.25235900951745e-05
-1.89326170153972e-05
-1.77574919236178e-05
-3.14461995790308e-05
-2.32688940108842e-05
-1.55657557430075e-05
-3.8524329958724e-05
-3.71765705940187e-05
-2.27908863216072e-05
-3.65610042395607e-05
-2.03867901604778e-05
-1.6933438808081e-05
-3.00555785091343e-05
-1.41078061232083e-05
-2.88591795587329e-05
-3.31699039896487e-05
-1.52038809919936e-05
-1.02755523662748e-05
-1.8031126655233e-05
-1.90542569244198e-05
2.09223866088022e-07
-2.5910175775757e-05
-5.86847909749431e-06
-8.73334449173217e-06
-2.45495850237711e-05
-2.34002338416185e-05
-4.23536821062261e-05
-6.4712163317951e-06
-3.14917823614155e-05
-2.46023947392786e-05
-1.8732994673168e-05
-1.58429342158334e-05
-1.50517982524235e-05
-9.64791448513676e-06
-3.39148381392739e-05
-5.68499216195173e-06
-1.43044023933128e-05
-2.57217526948601e-05
-1.29421313431666e-05
-2.16950065033061e-05
-2.67642046709534e-05
-2.25619512585221e-05
-8.47132377319333e-06
-1.93016424538806e-05
1.8454241344845e-06
-2.77526329333292e-05
-2.4594031242984e-05
-4.09368942330209e-06
-2.58420529926644e-05
-3.56525572426008e-05
-2.18472372136419e-05
-1.49275529113779e-05
-6.94716160187004e-06
-1.7552374788773e-05
-2.97197010294466e-05
-2.01042917084281e-05
-1.51688200060884e-05
-2.46072383394093e-05
-2.86835351462018e-05
-3.00486814408737e-05
-2.67141549261482e-05
-6.11973591722905e-06
-3.15601149772461e-05
-2.92997427867411e-05
-4.59231609618283e-06
-4.01357034815018e-05
-3.03229696353092e-05
-2.25462398438069e-05
-1.65195090887621e-05
-1.98178488214878e-05
-2.35380344909263e-05
-5.61919882244515e-05
-1.32964302310487e-05
-1.41380917050922e-05
-2.06504835201004e-05
-2.7727254651352e-05
-4.23594342512481e-05
-1.02470136224638e-05
-1.7433575724561e-05
-3.22514385620416e-05
-1.31814623298815e-05
-7.98716329975403e-06
-1.80408181410283e-05
-2.36112297205981e-05
-2.45728081641468e-05
-8.57468054705348e-06
-1.60133593022969e-05
-1.50351800729036e-05
-2.21617821706748e-05
-1.99604843169252e-05
-2.89066219017546e-06
1.48133262032219e-06
-1.51069942775131e-05
-3.86895155219742e-05
-4.31050243315756e-05
-1.59011349415814e-05
-2.62829303470328e-05
-1.87097523142338e-05
-4.1912281501789e-05
-2.25587782091699e-06
-2.1922639004397e-05
-2.52923956351842e-05
-7.57609606319803e-06
-3.32517715098473e-05
-2.6537656636597e-05
-2.30880628496736e-05
-6.4820036458488e-07
-3.17410873054258e-05
-1.53913564806168e-05
-1.98849350346941e-05
-1.72031354266881e-05
5.41127633263415e-06
-6.08701248321268e-06
-1.60707748161913e-05
-2.88984534848591e-05
-3.00953035546218e-05
-1.1854151526355e-05
-1.99123120378371e-05
-2.0937590759393e-05
-9.73644380420886e-06
-1.74880693075079e-05
-2.83916905085901e-05
-1.98900373884648e-05
-2.70168010727352e-05
-2.67796803199296e-05
-2.80907429451967e-05
-1.45324536102021e-05
-3.62447856781349e-05
-1.73009034008943e-05
-2.37350761351349e-05
-2.62983257801601e-06
-2.50955646762434e-05
-1.17952851719875e-05
-1.26851015370265e-05
-2.11744698680157e-05
-1.23440994946224e-05
-3.13311534389587e-05
-3.90235220813212e-05
-5.47041714858926e-06
-7.89457137511323e-06
-2.26341828157695e-05
-1.8821331079393e-05
-1.71601838995243e-05
-1.71216249146362e-05
-2.58774120786312e-05
-2.82608547271352e-05
-2.88535075218661e-05
-2.55361352891277e-05
-1.5812073647222e-05
-1.45067546120081e-05
-1.76828389843114e-05
-1.86034268705356e-05
-2.24184312442167e-05
-2.45246695754374e-05
-1.41979098520919e-05
-3.64226733925592e-05
-2.1744415632475e-05
7.19210017636684e-06
-1.39782294638223e-05
-2.74272611882143e-05
-9.78416618539904e-06
-1.62351518456601e-05
-6.51143730125617e-06
-2.56671136004644e-05
-1.56154238576424e-05
-3.87147564724163e-05
-3.09788749864104e-05
-3.0151604648014e-05
-3.20207397790504e-05
-1.75966808407383e-05
-4.66479419065631e-05
-1.96510446481364e-05
-8.13299017664525e-06
-1.28721280489889e-05
-1.08842519495201e-05
-5.2617403163919e-06
-1.93701078093254e-05
-1.11463580719219e-05
-1.68976315280499e-05
-1.6994065060939e-05
-2.44276148830359e-05
-1.18053221076557e-06
-4.46895960611698e-05
-2.59449939052813e-05
-1.69553985326128e-05
-2.97593210305466e-05
-1.2381140072261e-05
-2.40043226533041e-05
-3.56319842653364e-05
-7.05817838063549e-06
-2.57901552066489e-05
-2.23107280999398e-05
-2.99477515883343e-05
-3.41680733931431e-05
-3.31262652093718e-05
-1.31487149358694e-05
-3.57475818669599e-05
-7.81746123617003e-06
-7.01675219326702e-06
2.8119909077176e-06
-1.31107552547107e-05
-1.05492486057861e-05
-3.31837650187031e-05
-2.08706687750778e-05
-2.85520064841605e-05
-7.48034047622974e-06
-2.24230501578478e-05
-2.74285981101092e-05
-5.55350559576938e-06
-2.23854748183076e-05
-1.07616061698727e-05
-2.15099842030509e-05
-1.39482386735879e-05
-2.09814115093466e-05
-1.9993020062756e-05
1.27043452362735e-06
-2.10063134990455e-05
3.38581132247241e-06
-3.42255446494226e-05
-2.88018438226948e-05
-1.46395140508784e-05
-2.12372212504863e-05
-2.18942032541799e-05
-2.28116601573293e-05
-1.29530544497974e-05
-2.93596423477023e-05
-1.78166373061751e-05
-1.5492419981561e-05
-2.86759534645846e-05
9.04858946297105e-07
-1.73118907066283e-05
-3.62079515787166e-05
-1.07993005120501e-05
-1.07913558163738e-05
-2.18013879200502e-05
-2.04282143193546e-05
7.07688551666665e-06
-2.105234553572e-05
-9.27229167794604e-06
-8.36950852668348e-06
-2.28162677227584e-06
-1.03772567804213e-05
-1.72432410779132e-05
-2.642866403663e-05
-2.33580813030138e-05
-6.28775659258303e-06
-1.74071314693232e-05
-2.697721075301e-05
-1.47019785382096e-05
-3.4126664474439e-05
-2.92153951728386e-05
-3.64943849180275e-05
-1.39448684207429e-05
-8.46961396093262e-06
-2.53851700803387e-05
-3.09096310737334e-05
-1.23138237731056e-05
-1.67453337907157e-05
-9.7017914225429e-06
-3.84611722305966e-05
-3.49465078401571e-05
-2.80547533643104e-05
-1.45862697111963e-05
-2.45674061851999e-05
-3.60204121989457e-05
7.05018906435111e-06
-1.74279317007951e-05
-3.58764802071324e-05
-5.76633654626164e-06
-3.10944693155107e-05
-2.76324668673261e-05
-3.8391246446136e-05
-3.12910003288809e-05
-2.04722346166935e-05
-1.59487382009875e-05
9.45507366079697e-08
-3.08479905340323e-05
-2.32285894228589e-05
-1.95592326312129e-05
-2.35528642897712e-05
-3.9589804715526e-05
-1.73671979472392e-05
-1.7623941704389e-05
-1.97141626543666e-05
-2.35776919440969e-05
-1.41212772520964e-06
-2.35969838794759e-05
-1.48368974778894e-05
-8.92579575345325e-06
-1.65065358967349e-05
-2.46485738790326e-05
-1.97731729379094e-05
-1.90693399101808e-05
-2.79911669211735e-05
-2.16384684117046e-05
-2.40897880429686e-05
-1.43644654563448e-05
-2.00680978489221e-05
-4.54827497398466e-06
-1.23975409751052e-05
-2.93038669613968e-05
-1.80705077995734e-05
-1.37342067658976e-05
-1.61974918117196e-05
-3.4896902406449e-05
-1.39351094902686e-05
-2.71855247587681e-05
-2.15513272627755e-05
-8.30268835279408e-06
-1.36827601586159e-05
-3.62977009290762e-05
-2.02594708147835e-05
-1.46531322680647e-05
-6.76438595267163e-06
-3.57520249610863e-05
-2.61880157392957e-05
-2.07443111765318e-05
-1.69176449006662e-05
-5.99823629141458e-06
-1.94399109595211e-05
-1.9030041112772e-05
-2.49839481532364e-05
-7.43249874948509e-06
-2.4757090989458e-05
-1.81025278048197e-05
-2.21621076764e-05
-1.51146879714371e-05
-1.35999174771828e-05
-2.49652790481522e-06
-2.23593347219642e-05
-8.97559988648438e-06
-2.2918163348234e-05
-3.2624333580682e-05
-1.75438140271521e-05
-3.37770126910509e-05
-1.78396125183333e-05
-2.61201305161458e-05
-2.68704527362406e-05
-1.11172757322703e-05
-1.63781752371704e-06
-1.58059054761988e-05
-3.40034803090029e-05
4.92210582646087e-06
-1.5733260935444e-05
-1.28385997790758e-05
-1.17873308307141e-05
-1.31540017345712e-05
-2.12185877246044e-05
-2.39811768529489e-06
-1.74996902729856e-05
-3.44007761715807e-05
-1.71978587250196e-05
-3.52681653003741e-05
-1.54708502205057e-05
-1.71898333661423e-05
-3.02861764086103e-05
5.68896717120066e-06
-1.99314688417561e-05
-3.85105045925911e-05
-1.29805470081167e-05
-2.4839532622596e-05
-4.20993155904882e-05
-3.11904750510831e-05
2.07371085658757e-06
-3.53039271762945e-05
-2.51661490310824e-05
-2.2827688401361e-05
-1.30509512700164e-05
-1.73978349781305e-05
-1.57488459704452e-05
-3.63152085513572e-05
-2.83113723603683e-05
-1.49699499470424e-05
-3.32599365596195e-05
-2.59185014952501e-05
-2.45888625399062e-05
-2.05600288056975e-05
-4.74490295140916e-06
-3.81413485821689e-05
-2.69560514324163e-05
-2.61948722267187e-05
-3.98303193435227e-05
-2.14335867294939e-05
-3.11962529457881e-05
-1.65839515445825e-05
-1.13507085358784e-05
-3.20757281596928e-05
-2.04447208538825e-05
-2.01847558278373e-05
-2.44773607038945e-05
-1.13270716996199e-05
-3.06659750100409e-06
-2.58430510197681e-05
-2.25964651618291e-05
8.73124739636123e-06
-1.95137523547151e-05
-1.90550968689252e-05
-1.39965339322414e-05
-1.47703996549534e-05
-8.50013630990984e-06
-1.48834980375351e-05
-2.66784099181871e-05
-2.85578884653777e-05
-2.76255840045377e-05
-2.11505054728316e-05
-2.28321523140624e-05
-1.73428278142357e-05
-1.89253979516419e-05
-3.71662942700412e-05
-3.08038492197865e-05
-3.09038050024033e-05
-1.90762674212648e-05
-2.91503071985068e-05
-3.31287716748557e-05
-1.99875554227454e-05
-5.79206453526523e-06
-4.32893340459569e-05
-8.80455781168501e-06
-4.9500838047291e-06
-1.96851505437812e-05
-1.73729289026606e-05
-8.26286981201994e-06
-1.12596500298046e-05
-5.20276971351042e-06
-1.46474621648144e-05
-1.09768709660841e-05
-2.57250451474364e-05
-2.53849452513741e-05
-5.29645026532189e-06
-2.06367094040553e-05
-3.66138329578221e-05
-1.0009193863831e-05
-1.7639227092391e-05
-2.27185557962224e-05
-3.13364534565604e-05
-1.39189513272266e-05
-9.94204044347141e-06
-2.9361503553641e-05
-2.3274651677742e-05
-3.22906303740881e-05
-9.95984482663706e-06
-1.82217895145585e-05
-2.72654763038183e-05
-4.6382543077817e-06
-1.09108361359039e-05
-7.31405584641904e-06
-1.83059443440389e-05
-2.52323128775315e-05
-5.837577000707e-06
-5.13316726719113e-07
-2.94638155084272e-06
-2.05096031964979e-05
-2.85176480380937e-05
-1.39860585956745e-05
-2.36379366993883e-05
-2.21803657943608e-05
-2.08162017733327e-05
-1.28209277950553e-05
-2.33107930448433e-05
-1.82583771802752e-05
-2.01241536744732e-05
-1.97886008716201e-05
-3.06185390201884e-05
-1.80582841006831e-05
-1.36001457140746e-05
-1.73215200382933e-05
-9.71555738557158e-06
-2.05264595622135e-05
-1.93942096095545e-05
-1.87227479725997e-05
-1.53210882425351e-05
-2.40264517366882e-05
-9.41942414972266e-07
-1.62855805166521e-05
-2.77203059092299e-05
-3.23018446061607e-05
-4.23063727455471e-05
-1.66893096524668e-05
-1.28904052420585e-05
-1.89851174749295e-05
-2.91418159104257e-05
-3.35062743803094e-05
-1.57691706960111e-05
-2.30263827797373e-05
-1.85618041035342e-05
-3.18724144171261e-05
-4.21304610525298e-06
-3.49111635796419e-05
-1.29592001732734e-05
-8.95581783236446e-06
-1.1639259301663e-05
-3.05451614761637e-05
-2.64786475657269e-05
-2.48557008475724e-05
-2.25494145619004e-05
-6.80031473255773e-06
-3.29312828107003e-05
-1.21420256088484e-05
-1.04639316988118e-05
-9.47449576961273e-06
-1.21326850674732e-05
-3.60366820988624e-05
-2.38247198821504e-05
-1.69804889209005e-05
-3.38218566770094e-05
-1.93582419933912e-05
-2.76922647815401e-05
-1.04493827014244e-05
-2.32490817093608e-05
-2.21250474362709e-05
-7.2046604265121e-06
-2.11657436446088e-05
-3.33930567678645e-05
-3.50388696783151e-06
-2.35977649769844e-05
-1.70119385863576e-05
-1.4006433726436e-05
-2.52934816567258e-05
-3.17572272641105e-06
-9.54191940568958e-06
-2.02540339527078e-05
-1.57535418720402e-05
-3.35098911497206e-05
-3.7991047723315e-05
-1.83666262181632e-05
-1.95473664016188e-05
-2.62697164353981e-05
-4.10559512170543e-05
-5.21185966673016e-06
-1.21954456749087e-05
-3.36776669146867e-06
-3.13099785003535e-05
-6.57082478211153e-06
-4.06078406715988e-05
-4.9725261398227e-06
-2.57425398278106e-05
-1.54797482691317e-05
-1.94340798837889e-05
-1.56333580307969e-05
-7.44250107557826e-06
-2.40848472835228e-05
-4.12057910737813e-06
-7.2945382176633e-06
-2.80404964291777e-05
-8.70960092227874e-06
-8.03670936290565e-06
-5.36653654325848e-06
-2.67814711767422e-05
-3.34913540093148e-05
-2.293111115773e-05
-2.17326785513182e-05
-1.33684626762389e-05
-2.64617689329078e-05
-3.38180259658323e-05
-2.25973586623728e-05
-8.49232779895864e-06
-1.97831789714644e-05
-1.82795561104623e-05
-2.16296865732449e-05
-1.67086150111687e-05
-3.16103494320499e-05
-2.21660009143733e-05
-8.91697465916979e-06
-3.082928902569e-05
-3.10073712211077e-05
-1.19585376503306e-05
-2.31008135765223e-05
-1.64303680849813e-05
-2.84703856369927e-05
-1.27916512770472e-05
-3.25549113739238e-05
-2.17188932559741e-06
-8.53649079366178e-06
-1.29316003101478e-05
-1.40799974367834e-05
-2.66499876764384e-05
-2.12314002828582e-05
-1.51659597549009e-05
-1.64938124498981e-05
-2.56803341923819e-05
-3.57400197218585e-06
-1.48982568726247e-05
-1.36595265677116e-05
-2.0757949823304e-05
-7.19526007654249e-06
-3.56137452513162e-05
-4.9233999496562e-05
3.75032616131471e-06
-1.9641790454395e-05
-7.97313900521602e-06
-7.8310239052488e-06
-1.72107773168328e-05
-2.66327811492196e-05
-9.46422560953068e-06
-2.3736022928822e-05
-2.11969024245232e-05
-2.27867907205765e-05
-2.03801748695743e-05
-2.44956878854599e-05
-2.03919565848392e-05
-2.56697605397719e-05
-2.25564798696375e-05
-3.1284814307115e-05
-1.16721892873115e-05
-1.55574248621241e-05
-3.28981196540407e-05
-2.15694170472327e-05
-1.02811574946629e-05
-1.94094850246285e-05
-1.58106780170648e-05
-3.91129704600726e-05
-1.43887018876871e-05
-2.32448246183292e-05
-8.41957367093497e-06
-3.20975871633124e-05
-7.90464997482039e-06
-2.07394572916721e-05
-1.07563159458326e-05
-2.51287016495096e-05
-2.91327337053705e-05
-2.65627128467871e-05
-2.25544634614843e-05
-1.2191628821353e-05
-1.42407791149158e-05
-3.01555970850791e-05
-2.05250978181737e-05
-2.77818502187019e-05
-9.16852698607695e-06
-1.24221773021165e-05
-2.33252183246533e-05
-2.19545939538438e-05
-3.16454291806186e-05
-2.88814583221354e-05
-2.8251625233862e-05
-1.74300613615053e-05
-1.77539199897969e-05
-1.73019095002353e-05
-4.10718328853687e-05
-2.137531531651e-06
-2.17333176334899e-05
-1.99542724923892e-05
-1.15847299647629e-05
-3.34460900156062e-05
-1.54373686761526e-05
-1.15841305544661e-05
-1.18243735699378e-05
-4.54367376174196e-07
-3.10195302276187e-05
-2.43720091050462e-05
-1.55736718079708e-05
-1.52439278716216e-05
-1.09410018370588e-05
-1.51276096750955e-05
-2.64549442988857e-05
-2.46748407223558e-05
-2.81129405301575e-05
3.47061501842483e-07
-9.65239117799461e-06
-3.28958064321493e-05
-1.96356758276691e-05
-1.48738269079812e-05
-1.24566806234127e-05
-2.54554658798826e-05
-3.93020221866891e-05
-1.97323570279803e-05
-2.59088411483832e-05
-2.23000296379337e-05
-1.41980640741258e-05
-1.86687498881675e-05
-3.98060780845605e-05
-3.24951853545855e-05
-8.01764990668751e-06
-2.92189100742012e-05
-2.0272985650864e-05
-4.64027851212228e-06
-1.93196761591075e-05
-1.92848981793741e-05
-1.17386638813679e-05
-6.72465339847263e-06
-2.36770459330624e-05
-9.32419312849691e-06
-2.5683421881648e-05
-3.54926686553578e-05
-2.71885144164855e-05
-2.94316181821008e-05
-2.3027739614504e-05
-2.14824168537553e-05
-2.71582464310787e-05
-3.30222870493402e-05
-1.24212154326603e-05
-2.4038342766955e-05
-2.32093719612577e-05
-2.2546345015395e-05
-1.1985296753737e-05
-2.75391069119336e-05
-2.16900443358352e-05
-1.11837722524234e-05
-1.94305886698362e-05
1.17170637974792e-06
-2.16653989813822e-05
-2.51090465346943e-05
-9.58209263304585e-06
-1.3827102930704e-05
-2.56563905307731e-05
4.42646184310886e-06
-2.28692068594814e-05
-2.83540408588253e-05
-2.5028447343484e-05
-1.79230584910986e-05
-3.62656951704362e-05
-2.20009983215273e-05
-2.53985667824225e-07
-3.31229856797103e-05
-1.76819276075498e-05
-3.20161343920237e-05
-2.74192110717462e-05
-9.98405618630805e-06
-1.71409614813004e-05
-1.19484217617539e-05
-2.81151402093362e-05
-2.00229932047145e-05
-3.04134089191882e-06
-2.83198365594825e-05
-3.52965540768169e-05
-2.029548312789e-05
-1.76304221816878e-05
-1.68566850925652e-05
-1.86873684788536e-05
-3.28974281953125e-05
-3.9585548118721e-05
-1.74763658627839e-05
-1.3189516904675e-05
-1.63233857367938e-05
-2.5648128251119e-05
-1.3575178843989e-05
-1.55664528701033e-05
-5.76386545402886e-06
-1.97516659243234e-05
-1.84461355844206e-05
-2.96346654789858e-05
-1.41813965308198e-05
-1.89061320275775e-05
-1.10963685030511e-05
-2.34165800481082e-05
-3.76298655235802e-05
-2.31784773564645e-05
-8.67918741963348e-06
-1.00725726179992e-06
-3.02049937715018e-05
-1.51038709833679e-05
-2.24621519432674e-05
-1.34883487369413e-05
-8.52661379936646e-06
-2.10575639232585e-05
-3.18191541188103e-05
-1.12510186030124e-05
-1.96942160557402e-05
-3.11145628290018e-05
-3.03208602629515e-05
-2.05382892164409e-05
-3.50911856455725e-05
-1.68909989982967e-05
-6.83045625306415e-06
-2.25787491196413e-05
-2.03205370655479e-05
-2.77976309739766e-05
-2.60145353402117e-05
-2.19217050947296e-05
-1.25499108272038e-05
-2.76696617452608e-05
-2.28186711575727e-05
-2.00551884092477e-05
-3.00465139693405e-05
-2.3041237021424e-05
-4.15645028923676e-06
-1.73026139877276e-05
-4.02806557433904e-05
-4.96205136413333e-06
-6.16167475564265e-06
-7.03690461997374e-06
-5.90190003630869e-06
3.80947099665842e-06
-8.29272533904454e-06
-4.1452959809184e-06
-1.60314770046719e-05
-1.93672704163739e-05
-1.80698250611444e-05
-2.76749380417806e-05
-1.40907859022514e-05
-1.37489204742028e-05
-3.38401744282688e-05
-6.72566979336829e-06
-6.89677632985131e-06
-2.46833953391188e-05
-4.02149103667764e-06
-1.58399511730476e-05
-2.04360067483397e-05
-1.68502822012443e-05
-2.4027197874884e-05
-3.79935038343224e-05
-2.44222203671668e-05
-2.34626788691406e-05
-1.46936792115309e-05
-2.58008972079103e-05
-1.93858899458537e-05
-1.00511683973991e-05
4.2348526789261e-07
-2.54981827818387e-05
-1.46670612156524e-05
-8.05719033307398e-06
-4.25758078493699e-05
-2.57967117016464e-05
-4.27824746513807e-05
-6.25827626813943e-06
-1.2070813234719e-05
-1.63822710487632e-05
-7.39177063905888e-06
-1.69364603560502e-05
-2.2255736912671e-05
-2.82369512562146e-05
-7.08579274355281e-06
-2.62925801251549e-05
-2.68374598801345e-05
-1.90281398559349e-05
-1.00231327047816e-05
-5.52168234267454e-06
-1.65751828250255e-05
-1.54204845492491e-05
-1.28504472514578e-05
-3.13164458030599e-05
-2.49494978293807e-05
-1.89873744512193e-05
-1.42282116288358e-05
-4.04818858951109e-05
-1.55459838582559e-05
-1.82242976287069e-05
-2.66883591288409e-05
-1.39693839169961e-06
-2.23777185293982e-05
-1.55930108717884e-05
-2.84915691979719e-05
-2.9762108100034e-05
-1.34980640167956e-05
-2.1488765594454e-05
-1.71306187441992e-05
-2.53002245111037e-05
-1.54655572279327e-05
2.27405048168732e-07
-1.29299486388211e-05
-2.56851125077159e-05
-1.7768446686336e-05
-1.86146784073137e-05
-1.64640456765508e-05
-2.07243105530172e-06
1.71319214083608e-06
-1.62056284813559e-05
-2.98705248919711e-05
-2.68731370403991e-05
-1.59623004037896e-05
-2.18708996321829e-05
-1.58476958832557e-05
-1.98065923156561e-05
-1.06067094930944e-05
-1.13970402809256e-05
-3.17910156940679e-05
-1.23349067144212e-05
-2.49651029062849e-05
-2.05416883678298e-05
-1.51922096016969e-05
-2.81288375731707e-05
-2.84278489560612e-05
-2.33939472860081e-05
-2.72107271978449e-05
-7.04987713631677e-06
-7.86822743491566e-06
-9.41871568816827e-06
-2.8046580281927e-05
-7.51613036523532e-06
-2.67788226340946e-05
-1.08040500623963e-05
-7.3726135883354e-06
-9.25792544919572e-06
-1.27591642130239e-06
-1.02298872450428e-05
-1.89967973888171e-05
-2.74781987380475e-05
-3.41139390848351e-06
-8.78142339436587e-06
-1.95786051805945e-05
3.11795019800094e-08
-9.55442409383868e-06
-1.68542065465129e-05
-7.59138107679405e-06
-1.78813478249774e-05
-1.43512053436422e-05
-1.25823383374746e-06
-1.90350004640066e-05
-1.50605801854251e-05
-2.74974054945102e-05
-2.07717466003513e-05
-3.66361662741942e-06
-3.81862751814138e-05
-2.88711504285738e-05
-1.74760581584961e-05
-1.79320819171386e-05
-1.39662453871858e-05
-4.3710595554283e-06
-9.83657441355798e-06
-1.84392911392063e-05
-4.9325772528231e-06
-2.03921161630266e-05
-7.30725674325452e-06
-1.75203318970619e-05
-3.9977621269099e-06
-2.88833074368124e-05
-1.11333414935883e-05
-2.30983536864786e-05
2.07808350334888e-06
-3.98019831946829e-05
-2.23269273772453e-05
-1.85087025568316e-05
-2.32311321640345e-06
-1.96409031935746e-05
-1.22662337612138e-05
-2.35017016501964e-05
-6.00025697058202e-06
-9.59870473466414e-06
-1.42817311926942e-05
4.25422468693051e-06
-2.57656818864311e-05
-3.6628596785633e-06
-6.84018781518526e-06
-3.45878845639039e-05
-1.23099141533453e-05
-2.41150425599055e-05
-4.46059747289667e-05
-2.46488090570348e-05
-3.31739308141449e-05
-1.75083135625204e-05
-2.57758711868331e-06
-1.91626377228941e-05
-1.47795193858119e-05
-1.28147943436941e-06
-2.51042723081265e-05
-1.9682555050256e-05
-1.68650221635724e-05
-1.31614514672315e-05
-1.68606069784382e-05
-1.33226269811406e-06
-1.72321886732954e-05
-1.31931579737254e-05
-2.0553575540909e-05
-1.25036053891647e-05
-4.55716509323378e-06
-3.03335465793895e-05
-5.36537765195014e-06
-1.66691484477587e-05
-5.04663204176015e-06
-2.98564346012352e-05
-2.15204287942327e-05
-2.04513535671142e-05
-1.10681291136292e-06
-1.25575533580319e-05
4.41160511899569e-06
-1.25003261999939e-05
-1.62318393107031e-05
-1.45102680992709e-05
-1.40963968408217e-05
-2.57325508957886e-06
-1.73763724547755e-05
-1.65588101254768e-05
-2.95557269162552e-05
-1.4274995671936e-05
7.93469938218091e-06
-1.47964736285203e-05
-2.53095702671416e-05
-9.05278624358349e-06
-2.24273533095668e-05
-2.78778987202649e-05
-1.36456833245743e-05
-9.22285912160145e-06
-7.48995095661154e-06
-2.33988242874319e-05
-2.19660760128995e-05
1.1996797288904e-05
-1.25465304872896e-05
-4.92292606129806e-06
-7.81816286316279e-06
-9.8091253950727e-07
-2.54220917441564e-05
-3.35348593121925e-05
-3.7862761585147e-05
-1.72382800216762e-05
-5.34724053221701e-06
-1.36187841682494e-05
-1.70420714461392e-05
-2.31362411563081e-05
-2.23945890720044e-05
-2.72664658505401e-05
-2.01114698305918e-05
-3.23324220990244e-06
-1.06744561502029e-05
1.43446001132511e-05
-1.5520433782825e-05
-1.65293923305746e-05
-2.30582194601933e-05
-1.19916321666297e-05
4.51872364170267e-06
-2.08143064956612e-05
-1.12878325129239e-05
-1.72431922394373e-05
-2.35535568501292e-06
-1.03927702557789e-05
-3.12838610113121e-05
-2.57201484852011e-05
2.72563601479363e-06
-1.96861370915877e-05
-2.37433580458512e-05
-1.79966613314826e-05
-4.19085158233046e-06
-2.4299597536044e-05
-5.96363059042244e-06
-7.38164970352304e-06
-1.70615165103923e-05
-1.7939202335501e-05
-2.28780001852327e-05
-2.33369672006976e-05
-1.96603751825727e-05
2.62878923674101e-07
-5.96468539214128e-06
-4.7370019720215e-07
-3.81858373234194e-05
-3.15145067298402e-05
-2.77038777080923e-05
-1.43989577597381e-05
-2.77024113513346e-06
-8.51942527445906e-06
9.29341455342022e-07
-3.54159959183037e-05
-1.83940479352415e-05
-1.76070462385237e-05
3.67442284510809e-06
-1.71394573946566e-05
-6.57970496785548e-06
-1.16256302483139e-05
-2.07098765181785e-05
-1.76409864731528e-05
-1.1617549671469e-05
-1.23995356249984e-05
-3.11552705175904e-05
-9.10590586206629e-06
-3.29502333174679e-05
-4.54518243186454e-06
-1.95239916034586e-05
-2.03514405475748e-05
-1.94956386505536e-05
-1.81104981234267e-05
-1.79204521202495e-05
-7.97267099433744e-06
-1.09430257766261e-05
-1.93560939076616e-05
-2.296469572069e-05
-1.5399453571589e-05
-1.30843761650844e-05
-2.32947847248844e-05
-2.45680795178314e-05
-1.49202331769106e-05
-6.77102472327722e-06
-1.89705735911791e-05
-3.1380239647036e-05
-2.09352055520764e-05
-1.57189478624528e-05
-8.21024286303476e-06
-1.61313113839383e-05
-2.0508193178565e-05
-2.4993543976331e-05
-1.51441903599828e-05
-2.32742430877527e-05
-4.01246081462937e-06
-3.6879948211441e-05
-1.90454180941601e-05
-2.29273780400946e-06
-1.85321412728936e-05
-5.10364933478932e-06
-2.06944611759642e-05
8.62617940952669e-06
-1.86797278932472e-05
-3.31258778698305e-06
-1.39901678532391e-05
-5.65920299696051e-06
-2.52074740920916e-05
-2.6713322817391e-05
-1.3692280932204e-05
-2.33799062771501e-05
-1.63925745741277e-05
1.22832053807691e-05
-1.89807035111674e-05
-1.76374655137572e-05
-1.89632618210093e-05
-1.76072226331961e-05
-1.93714667748234e-05
-1.40500380626519e-05
-5.44240452235518e-06
-1.75885681857575e-05
-1.82544165746593e-05
-1.12562743284438e-05
-3.22740746250342e-05
-5.59677945259039e-08
-3.23143922854323e-05
-8.35463236426727e-06
-1.98473219424518e-05
-3.0859359766708e-05
-2.39949906217157e-05
-3.21704080704874e-06
-1.59018244174081e-05
-3.89285543883331e-06
-1.66644580674125e-05
-2.19318242662378e-05
-1.33704889057719e-05
-1.75334804912553e-05
-1.04053018156118e-05
-8.45845379639456e-06
-1.29106452991727e-05
-1.31663879028219e-05
-1.31488883187782e-05
-4.30424798761412e-05
-2.60227343567943e-05
-1.46312201923452e-05
-2.58168870778678e-05
-2.05133942142748e-05
-1.5614917309295e-05
-1.23895650155757e-05
-2.04603079811395e-05
6.44531031022022e-06
-2.30812578596277e-05
-3.4874358581908e-06
-3.9896019449479e-06
-2.14229479838e-05
-7.84807523333362e-06
-2.95592388765946e-05
-1.99748959718581e-05
-3.20778939653224e-06
-4.62817061828889e-06
-2.1377653234558e-05
-1.41420525055462e-05
-1.50497861190422e-05
3.27969048434752e-06
-2.51323649853446e-05
-1.09754920190873e-05
-2.50413537977415e-05
-1.31757290422674e-05
-8.46092319907945e-06
-2.58738558219305e-05
-1.30023235435766e-05
-2.4740967807565e-05
-1.47728840373339e-05
-1.08519719201653e-05
-3.2599285519327e-05
-3.34284259973706e-05
-2.85515443421631e-06
-1.82012660251166e-05
-1.01453043031617e-05
-2.38564549267093e-05
-1.2066329189071e-05
-1.77746190674488e-05
-4.03650459579244e-06
-1.88597290935931e-05
-1.90485833556357e-05
-2.45356144251723e-05
-1.57862214084697e-05
3.29418681790291e-06
-1.65297397506608e-05
-1.27818902929221e-05
-1.60115807470709e-05
-2.4227021106903e-05
-1.58339084749743e-05
-8.84005082469248e-06
-3.53187102606507e-05
-2.41991039583051e-05
-2.31114549642623e-05
-1.38118019795379e-05
-2.1296510268682e-05
-6.48957253469792e-06
-3.28404384612861e-05
-1.33474057102137e-05
-1.85240004941238e-05
-1.32008648049682e-05
2.79151752300262e-06
-7.82044564428544e-06
5.32460904715292e-07
-1.90821414596875e-05
-3.71676725528994e-05
-9.37883756003876e-06
-1.85881625633498e-05
3.03965703882006e-06
-2.55270567338748e-05
-2.87877712974011e-05
-9.93538501957922e-06
-2.66652079641842e-05
-1.03294060281577e-05
-3.63903539557961e-05
-3.56105093014712e-05
-2.76008995874652e-06
-3.51136898221775e-05
-1.84102423334292e-05
2.08680943212663e-06
-5.1246317956469e-06
-9.95709403164853e-06
-6.89448063218391e-07
-1.58111021069604e-05
-5.86912437780822e-06
-1.95943588581254e-07
-3.15931124061815e-05
-1.69193534181548e-05
-1.30685832370248e-05
-2.50358163550901e-05
-2.93330355785021e-05
-1.30005651280607e-05
-1.26385720232248e-06
-7.27130681901153e-06
-2.45759923130883e-05
-2.57029478765037e-05
-2.65413396055752e-05
-1.39626680345824e-05
-1.21037410235594e-05
-3.01229371983045e-05
-2.44164744024402e-05
-1.38361049957666e-06
-6.64939560820207e-06
-6.60892170141332e-06
-2.22717740859422e-05
-9.26665562342252e-06
-3.587867387361e-05
-1.48842498217959e-05
-8.46540173060723e-06
-2.96055001106303e-05
-6.03777764949035e-06
-3.98821576894873e-06
-5.32048380187343e-06
4.01042329999208e-06
-3.19201749016142e-05
-7.0060000144267e-06
-2.30644110552357e-05
-1.56396379239499e-05
-2.17446426167501e-05
1.26670766037254e-06
-3.4633964980449e-05
-2.08786390042069e-05
-1.11849638454187e-05
-4.76283637927488e-06
-1.46611385426077e-06
-2.35785302928033e-05
-1.16754154159703e-05
-1.27509120471475e-05
-4.41944511310718e-06
-1.53515383301423e-05
-2.62246192252296e-05
-3.13396304687716e-05
-2.06745124078322e-05
-2.58849666472219e-06
-1.1522756275412e-05
-1.91551187668854e-05
-1.95673696194044e-05
-9.29956166796264e-06
-1.83715564367763e-05
-3.74869079554702e-05
-2.17402630267038e-05
-3.17301116764724e-05
-6.80151570616868e-06
-1.42041693064987e-05
-2.89138701659526e-05
-1.82073541405707e-05
-2.04213431778063e-05
-7.88670735777465e-06
-1.66786480339843e-05
-3.02362268230581e-05
-9.08601387436424e-07
-9.10936294013256e-07
1.77003026180604e-06
-4.87900401175207e-06
-2.29250191261262e-05
-3.00655525405178e-05
-5.48230047832702e-06
-2.32695112568522e-05
-2.00153220269825e-05
-3.03211317595973e-05
-2.63408838643976e-05
-1.96489831837324e-06
-4.22251073007473e-06
-2.55161660869759e-05
-4.08945352505812e-06
-1.8910419401726e-05
-1.48939948833203e-05
-1.41443405767267e-05
-2.55504573960651e-05
-1.83636469476955e-05
6.5878099034257e-07
-2.16794862085247e-05
-9.98698010905593e-06
-5.33176222542715e-06
-1.42995959571011e-05
-3.1978411003713e-05
-1.44355402809872e-05
-8.44680630153274e-06
-8.52590279718772e-06
-2.07831611651829e-05
-5.87949644838551e-06
-1.95348145436356e-05
-1.0069476310015e-05
-2.19341901838511e-05
-2.41870862821114e-05
-3.41669654525248e-05
-7.78079650971805e-06
-1.13141186528653e-05
8.86969043371059e-07
-2.61150951497704e-06
-3.59796704303804e-05
-1.89376072782734e-05
-6.50498070703483e-06
-9.98221694540375e-06
-1.05738882366009e-05
-1.93037325366173e-05
-2.30588823109913e-05
-3.42754463444805e-06
-1.3938282914751e-05
-1.38917486411006e-05
-1.60230302064678e-05
-2.75435651943499e-05
-2.33764353055992e-05
-1.40988600682372e-05
-1.71911924799981e-05
-1.45693197594321e-05
-7.68612621805023e-06
-1.37083143635555e-05
-3.27363508936567e-05
-8.6127362929161e-06
-1.89079282449416e-05
-1.15418097606059e-05
3.25999733809356e-06
-1.12899455350998e-05
-2.00909569563641e-05
-1.42031061775895e-05
-1.30414294874861e-05
-2.007178592435e-05
-1.06765708474385e-05
-7.58180764834988e-06
-2.25569956261386e-05
-1.56187564390855e-05
-2.7891098167775e-05
-2.82090465966365e-05
-1.85816345804343e-05
-2.53429515964009e-05
-2.56814782363981e-05
-2.34701985148074e-05
-2.55782488898809e-05
-1.57966722035058e-05
-1.11896877240351e-05
-2.79289625683053e-05
-6.42628656771376e-06
-6.82150943070069e-06
-2.24074419600004e-05
-2.09572343329501e-05
-2.64593954770394e-06
-5.89803935528951e-06
-1.54903909003331e-05
-2.77976155686209e-05
-1.59632442066348e-05
-1.35930027433526e-05
-2.0005456788628e-05
-1.60732161063342e-05
-4.14753561113899e-05
5.08983474844088e-06
-2.78465607977524e-05
-1.14133945267511e-05
-1.91976321211118e-05
-8.86546608325514e-06
-7.08768680765404e-06
-2.25260674510151e-05
-2.85662600159277e-05
-2.85715464387322e-05
-2.23076118729328e-05
-1.41149981774125e-05
-2.65331793669225e-07
-1.10861030374018e-05
-1.84262593577637e-05
-2.77330123135665e-05
-1.25676456327756e-05
-2.50283131292632e-05
-5.54854094431791e-06
-9.34116095868557e-06
-9.61411759545929e-06
-1.75786845127809e-05
-5.69258688392078e-06
-1.96313079936663e-05
-3.17593744184964e-06
-2.88833598782673e-05
-9.67956359193439e-06
5.21610979123391e-06
-1.86760986108952e-05
-1.06910015722097e-05
2.11170099450903e-05
-2.92663412328228e-05
-2.42828390279031e-05
-1.55336671103326e-05
-1.714944530557e-05
-1.27243840817015e-05
-1.03252159050945e-05
-2.31135607328697e-05
-7.93375621869922e-06
-1.80648477101085e-05
-8.46576390005083e-07
-1.1723628352099e-05
-2.10731776917045e-05
-2.47894678132936e-05
-1.81402990008126e-05
-4.75304969773649e-06
2.2800416331434e-06
-1.17392144357727e-05
-1.66191183044871e-05
-2.17383363493745e-05
-8.51980571786108e-06
1.20748011272428e-05
-9.81583484035123e-06
-2.21750133240259e-05
-2.40289465567087e-05
-2.00122681087718e-05
-9.75196537229667e-06
-5.81940798389182e-06
-2.44521275273985e-05
-1.65748047711293e-05
-1.01151400662937e-05
-8.939671158274e-06
-2.77964532722119e-05
-1.65097702843552e-05
-2.89831823950136e-05
-2.2662308354758e-05
-2.34429606866751e-05
1.0214342679628e-05
-1.65793369527629e-05
-8.00445022065453e-06
-1.59040852145018e-05
-2.82491926679352e-05
-3.762014233213e-05
-1.2613238073968e-05
-2.85940810064808e-06
-9.68714855258172e-06
-2.02277194274358e-05
-2.83804950112256e-05
-8.17201492743027e-06
-2.43941250711056e-06
-3.01216659127807e-05
-1.74725758456197e-05
-2.38294871764337e-05
1.19117650467897e-05
6.40259548559394e-06
-9.32801698293784e-06
-1.14080967547531e-05
-2.29741247620785e-05
-2.59722319074652e-05
-1.30474152679012e-05
-1.76687019676517e-05
-3.01942561491719e-05
3.62532190035418e-06
-1.14470161583756e-05
-3.37054124582547e-05
-9.37289364249459e-06
-1.40622320682606e-05
-1.70457983073907e-05
-1.62217542556339e-05
-2.81870400101601e-06
-1.4604657520861e-05
-2.10189268553e-05
-1.421838744726e-05
-4.97663486628115e-06
-1.36031397056417e-06
-3.95333889407715e-06
-1.6365726653737e-05
-1.75633498059276e-05
-2.42707760171784e-06
-2.19465620888916e-05
-2.09016173986689e-05
-1.55512243715953e-05
-1.31940456282294e-05
-9.90772789255652e-08
-1.28195200013449e-05
1.49126979086842e-06
-1.45421717075853e-05
-4.0260708629661e-05
-1.08901798097929e-05
1.48597252170128e-06
-2.56675815516351e-05
-8.38669385991355e-06
-1.04859526788684e-05
-2.2676277012979e-05
-2.91071854139551e-05
-1.46341382681532e-05
-3.02028189919672e-05
-1.58936346091273e-05
-1.06919719944253e-05
-2.82375454459549e-05
-4.9635517600468e-06
3.94361187272744e-06
3.00952760531114e-06
-1.42678309016053e-05
-4.29837740946627e-06
-2.40502432681403e-05
-1.57162658429816e-05
-1.56743148602032e-05
-1.30512410955566e-05
-4.22194065656588e-06
-2.05759598022203e-05
-1.46412896398877e-05
-2.13807748822072e-05
-2.76947724963977e-05
-2.137305311306e-05
-1.23884430779381e-05
-2.80022301878581e-05
-2.65521742334887e-05
-1.41646927994459e-05
7.21744484793033e-07
-9.08504727446415e-06
-2.56464862184744e-05
-1.53240635691979e-05
-2.5509049255311e-05
-1.52103881901209e-05
-1.14696503424916e-05
3.72740724370359e-07
1.3255638508458e-06
2.54728659129358e-07
-1.11430313493618e-05
-8.70841372632161e-06
-5.74277528951889e-06
1.99663072570609e-06
-2.29307203117074e-05
-5.67603643387557e-06
-1.12493789674932e-05
-5.44361234773317e-06
-3.71601979559853e-05
-3.06650470009487e-05
-1.64821608555886e-05
-1.82790211600347e-05
-1.31797536318208e-05
-1.96084382916031e-05
-9.03155393418773e-06
-1.19978524343702e-05
-1.42940794286847e-06
-1.45326264164621e-05
-2.3965751222463e-05
-1.79754730295661e-05
-2.1703359850163e-05
-2.75396858042816e-05
-7.94138982562321e-06
-1.07576545366317e-06
-2.72292397910506e-05
3.88185254927135e-06
-8.23732132489405e-06
-9.11007406077368e-06
-2.7511410086811e-05
-4.88987738720826e-06
-2.75522068768735e-05
-1.48081181867182e-05
-2.77347589543374e-05
-3.0597938855886e-05
-3.59120298501949e-05
-3.2574592368655e-05
-2.73874827404344e-06
-2.48671568356651e-06
-4.10526639574987e-05
-2.78310214093728e-05
-1.34564595751019e-05
-1.68918159451337e-05
-2.56404581246311e-05
-2.13442789178963e-05
-6.59553336616803e-06
-2.11251499264395e-05
3.39088236501005e-07
-9.03198976164381e-06
-1.01026970846454e-05
-9.46191039022499e-06
-2.26051479334629e-05
-2.23684613833232e-05
-4.1338624938475e-06
-2.86442803829949e-05
-3.93915868943143e-05
-1.29383357716883e-05
-1.49546515393784e-05
-2.45354649929944e-05
-1.82702522394835e-05
-2.50533983226852e-05
-2.26266355531333e-05
-3.37475259020566e-05
-5.93443628192438e-06
-1.69419319206132e-05
-3.72258405016149e-05
-1.41638908435957e-05
-9.00241929360406e-06
-2.94142736277225e-05
-1.06349677763045e-05
-1.47445649595011e-05
-6.41547161783058e-06
-2.02693568779649e-05
-2.54948432520674e-05
-5.58963158807284e-06
-6.78196228284763e-06
-7.45039743063811e-06
-1.75891877731823e-05
-2.65044129967665e-05
-1.24628243767665e-05
-1.31628728087635e-05
-3.08220738175505e-05
-3.08084650007638e-05
-1.86315861924009e-05
-3.85335971616772e-05
-7.72020446955699e-06
-2.60911094663605e-05
-2.22925002161645e-05
-2.91530360161397e-05
-2.1249979946123e-05
-1.61748067817216e-05
-1.78065709253263e-05
-1.88211884913496e-05
-6.53450398112368e-06
-1.91422261509136e-05
-9.75545315427754e-06
-3.5331592574893e-05
-2.23314171714147e-05
-1.04896750870808e-05
-9.49864332357494e-07
-1.21968294711318e-05
-4.15531529298871e-06
-2.51527575175988e-05
-3.14956548368169e-05
-2.60493614579947e-06
-1.09759771112511e-05
-1.88121502408015e-05
-7.12832664369158e-06
-3.81222317218841e-06
4.14210189372388e-06
-2.77384226666464e-05
6.84692164375161e-06
-2.05046930421808e-05
-5.76597061537816e-06
-1.91621582750555e-05
-1.9934785433672e-05
-1.38337715634533e-05
-1.27219171900698e-05
-5.74278660548402e-06
-6.36706178065507e-07
-1.04698152767605e-05
-1.00348278629748e-05
-2.13875149611945e-05
-6.44081710918977e-06
-9.39015524171963e-06
-1.70359220836077e-05
-1.66321627417609e-05
-2.93480044339765e-06
-2.61327198505343e-06
-2.27883390223552e-05
-1.77231672607156e-05
4.58665506523828e-07
-5.29505399771624e-06
-1.94537776276964e-05
-1.79952585063782e-05
-1.20664250695499e-05
-1.84047803052225e-05
-1.39619128075638e-05
-7.99343625990051e-06
-2.26972218692268e-05
-2.76167349896558e-05
-1.64862862352486e-05
-3.15501891367237e-05
-1.76729296989117e-05
-9.26662442359349e-06
-1.08166781632089e-05
-7.50227560623227e-06
5.0980840848982e-06
-1.7879684072902e-05
-2.82973222713501e-05
-1.87180593778878e-05
-1.43974175282326e-05
2.47521102122217e-06
-1.37183001394049e-05
-8.80998760924616e-06
-1.38202517876314e-05
5.04977011264973e-06
-6.6128939950898e-06
-9.76256811139445e-06
-8.1052510723581e-06
-3.10906325717504e-06
-2.18408453229478e-05
-1.85222575403103e-05
-1.35220006135387e-05
-1.59640068513606e-05
-1.24805106431057e-05
-4.54740334839505e-05
-1.08683412154395e-05
-1.05736060415305e-05
-1.45651903974466e-05
-2.5280703603333e-05
-2.28492238414192e-05
-1.04901401585681e-05
-1.26818658641427e-06
-1.66249516095236e-05
-3.42934988308931e-05
-1.90504926152439e-05
-1.6191908375775e-05
-1.32502960198646e-05
-6.25085363585102e-06
-1.73221683164298e-05
-6.45125528510462e-06
-2.36642790243625e-05
-1.09808090825026e-05
-1.28778204455611e-05
-7.23012857209959e-06
-1.30154388261016e-05
-1.6489213176391e-05
-2.36876545941896e-05
-2.60788743954043e-05
-1.37625271828899e-05
-1.45867980033009e-05
-1.12450724943447e-05
-1.27827027413846e-05
-1.39946505050646e-05
-1.05479854293694e-05
-2.2636730927089e-05
-3.47910816344248e-06
-1.27397469134966e-05
-2.65299041168329e-05
-1.99183743521386e-05
-7.4471448431673e-06
-1.08840454267846e-05
-8.52613877439245e-06
-2.64359203387491e-07
-4.49960866855495e-06
5.49344864098185e-06
-1.97450412665035e-05
-7.99229179896546e-06
-6.50971568278227e-06
-1.35228295056155e-05
-9.3194237726727e-06
3.45776712013872e-06
-2.69525380443319e-05
-1.17094709459892e-05
-1.30468959179422e-05
-8.22925908939572e-06
-7.64301444553683e-06
-2.00132902090033e-05
-5.06052811703059e-06
-1.61404556542317e-05
-2.20721282237222e-05
-4.05731146616708e-05
-2.59176753916825e-05
-2.3703813068118e-05
-4.61104024837481e-06
-8.15291870913828e-06
-1.25252975751475e-05
-2.44344769087077e-05
-3.58013024066084e-06
-2.94742073699967e-05
-2.26120753356334e-05
-6.06623389797881e-06
-1.3984376041451e-05
-1.00646412958878e-05
-2.69657117114604e-05
1.81675463339028e-06
-5.98389031043729e-06
-1.92182720209685e-05
-7.42081426664536e-06
-5.26385701923055e-06
-2.52548560460448e-05
-8.92233108877572e-06
-3.82206639246897e-05
3.67397536029565e-07
-2.26480570642203e-05
-2.6579875860511e-05
-1.5158186056092e-05
-2.35167923877055e-05
-1.38674350167249e-05
-1.23000859415531e-05
-3.80719342274658e-06
-2.80678925635676e-05
-2.0597752855552e-05
-2.50403954604136e-05
-1.96283719815408e-05
-1.45840457494178e-05
-4.83250493562961e-06
-6.67787964942699e-06
-9.30261299632065e-06
-7.01099855947947e-07
-1.1215993260484e-06
-2.69544877610255e-05
-1.46360676899796e-05
-2.56950262995943e-05
-1.81445482435614e-05
5.01280942518424e-06
-1.42620204615563e-05
-1.73581669086515e-05
-4.12619118787589e-05
-1.95985456211666e-05
-9.30612097907136e-06
-1.9940617458559e-05
1.27889278065093e-05
-1.12823623597802e-05
-2.92337430085038e-05
-3.42526238359708e-06
4.75941934980038e-06
-2.0119425757302e-05
-1.37754460177578e-05
-3.39713416998278e-05
-1.90045130213316e-05
-1.38083877050739e-05
-2.22333420473868e-05
-2.14664418381126e-05
-1.22003115738145e-05
-1.56283619706386e-05
-9.0606527111809e-06
-1.68749786055212e-05
-1.74475230676598e-05
-1.29505561416649e-05
-1.93416748967784e-05
-1.61174656068653e-06
-2.49035724599738e-07
-1.43137677817441e-05
-1.7229625356685e-05
-4.06148515064944e-05
-1.68500658451852e-05
-1.27946621686117e-05
-8.02551350180317e-06
-6.6821673655569e-06
-1.11401054007758e-05
-1.56896587669019e-05
-1.46728281838282e-05
-7.88122710977082e-06
-3.51339601242101e-05
-1.49834955350814e-05
-1.88670893084195e-05
-6.99748209025666e-06
-8.760497785798e-06
-4.85955111791931e-06
-1.12243027832617e-05
-1.43055044574001e-05
-1.89028886958294e-05
-2.37124138008693e-05
2.32168664713479e-06
-4.33100206721907e-06
-1.45402283603314e-05
-1.95391975973675e-05
-6.27938537503842e-06
-4.70198808640251e-06
-2.54404097145253e-05
-2.7504556444192e-05
-3.29355385806089e-05
-7.2274305361511e-06
-1.82810867378234e-05
-4.5247655801304e-06
-4.22391031805684e-05
-1.9201132313801e-05
-1.6347564445155e-05
-2.37938206179773e-05
-1.61737502929879e-05
-2.17360584176065e-05
-2.96025459542923e-05
-2.64180471210248e-05
-1.01838193307923e-05
-2.85242711389319e-05
6.85751461365257e-07
-1.90175499354943e-06
-1.07783409545079e-05
-7.00227211498284e-06
-1.66127118792424e-05
-1.21686459938064e-05
-3.02247283255575e-05
-5.79965332941303e-07
-1.45624060317098e-05
-4.92540414972632e-06
-2.23617310571014e-05
-1.02913091952079e-05
-2.54395488873779e-06
-1.43112310074737e-05
-3.50822858722162e-05
-1.25314948151669e-05
-3.79836908028911e-06
8.60995212634134e-07
-1.53007812706468e-05
-3.50154513613054e-05
-1.19633833028024e-05
-2.08178364826985e-05
-2.34064842005363e-05
-8.73525023340867e-06
-3.09374639728728e-06
-4.25030025511817e-06
-2.4354362743821e-05
-2.19568199707917e-05
-1.93613746879471e-05
-1.19234701659037e-05
-1.58083704408577e-05
-1.53014720523033e-05
-2.25308177795373e-05
-3.39602542098284e-06
-2.75711589934636e-05
-1.92248261461677e-05
-7.67034780169558e-06
-1.81649340762002e-05
-4.15036828102917e-07
-2.06280300059795e-05
-3.79966210487792e-06
-1.63635242150909e-05
-5.14641982922386e-06
-8.5125061232718e-06
-2.26430365831313e-05
-1.1585075650993e-05
-1.12230506227636e-05
-1.66068592887693e-05
-2.14661597126006e-05
-2.42486539633457e-05
-1.4964895407661e-05
-1.21553433324659e-05
9.14731649759537e-06
-1.58206801205416e-05
-2.79883810142076e-05
-1.89123061058749e-05
-1.41023530056958e-05
-7.46502679631498e-06
-9.5153184028714e-06
-2.01594869297827e-05
-1.62495715214993e-05
-2.39029101124022e-05
-1.24188521012454e-05
-3.63700471258992e-05
-3.83078818882925e-06
3.07457588874323e-07
-2.01195359238762e-05
4.00572049307727e-07
-2.86813891258281e-05
-1.37379056706892e-05
-6.9024949082154e-06
-2.11609886554765e-05
-1.94041880972372e-05
-1.71046824013366e-05
-1.16783560871066e-05
-1.33763253859236e-05
-1.41496608749565e-05
7.12563828512823e-06
-6.76299943197079e-06
-2.11837786591271e-05
-2.2926250011613e-05
-2.82468878953947e-05
-1.69916952930023e-05
-9.48539199697797e-06
-2.28810867351977e-05
-4.04819431731743e-08
-5.51754530403262e-06
-9.20262015097251e-06
-6.21675499276967e-06
-1.28739883902687e-05
-1.96084927484226e-05
-2.70318536022351e-06
-1.2313354020126e-05
-5.83908849478335e-06
-1.93331889647196e-05
2.18204620896215e-06
-2.10387562742798e-05
-4.05124797138462e-06
-8.08819861919867e-06
-1.71501317982062e-05
-3.90131775120119e-05
-3.33924609058872e-05
-1.42751030112604e-05
-1.60556237964351e-05
-1.18221311631133e-05
-2.7364934711097e-05
-2.22380565674955e-05
-1.60081147381538e-05
-9.51215359769253e-06
-1.63885750182323e-05
-3.15432955848556e-05
-2.74254470830079e-05
-1.65472770820787e-05
-2.17734790306296e-05
-1.18343504179659e-05
-3.07865141597317e-06
-4.47721867004036e-05
-4.6058463265961e-07
-3.07453949783768e-05
-2.47701268237139e-05
-4.9016485000581e-06
-5.89600222809596e-06
-2.2217241984759e-05
1.00006315179526e-06
-3.25626692894623e-05
-2.80958744098419e-05
-1.31231866614316e-05
-1.82175773010554e-05
-3.86732143273803e-05
-1.32831863454401e-05
-1.18684058339487e-05
-5.92032140143964e-06
-9.98840616208327e-06
-1.1272051615451e-05
-1.11224332455966e-05
-2.36481262331304e-05
-1.16331303164356e-07
-2.25068249356196e-05
-2.15627484297297e-05
-2.03115883614835e-05
-2.04954704078761e-05
-1.84945289239189e-05
-2.34520935075024e-05
-2.79332184918676e-05
-5.17512529655356e-06
-1.86939960322029e-05
-2.04678134043604e-05
-1.85054733680809e-05
-1.27538978162432e-05
-3.10308272264167e-05
-1.23227152942271e-05
-1.79526165412858e-05
-3.30977382092744e-05
2.4161777816681e-06
-8.88215666056352e-06
3.65368647424939e-06
-7.92926918438043e-06
-3.20983399338339e-05
-2.27085647378542e-05
-9.30244296233458e-06
-2.63801286067599e-05
-1.05609511301489e-05
-2.11967535343976e-05
-1.79932425985336e-05
-9.08319513122015e-06
-2.080740967144e-05
-2.43691348214215e-05
-6.06994834057468e-06
-4.62784468346079e-06
-9.18418018667319e-06
-1.15821393272937e-06
-1.09943241525836e-05
-1.22751969492143e-05
-3.45477615637827e-05
1.80441520630001e-06
-7.62299228034145e-06
-8.74088997854519e-06
-1.53158591388995e-05
-2.78683762703181e-05
-1.90894142404435e-05
-1.82086745093372e-05
-3.27513827043685e-05
-3.41657198315041e-05
-1.13895686997017e-05
-8.50030422162655e-06
-6.44726923619568e-06
-1.18187638635881e-05
-3.23667589676049e-05
-2.17610063510157e-05
-2.14849015565073e-06
-1.87516701739108e-05
-1.19847213555867e-05
-1.71212871046482e-05
-2.59203719566963e-06
-7.66521056092e-06
-1.90029136355794e-05
-1.42466781443682e-05
-3.3430303112081e-05
-2.21719399558589e-05
-3.24214521034117e-06
-2.1915741713276e-05
-1.49937829634676e-05
-3.5150785173931e-05
-8.14945697850168e-06
-2.8681972542693e-05
-1.78529994894585e-05
-3.10942966989327e-05
-1.85544287822318e-06
-2.32387641600287e-05
-1.71553949252409e-05
6.3860763507488e-06
-1.34336835591302e-05
-2.02782962216061e-05
-3.08145217204125e-05
-1.22841997850668e-05
1.12780889485353e-06
-1.21778066588814e-05
-9.36176668471476e-06
-9.30167173963329e-06
-1.77863639315251e-05
-1.49797660980831e-05
-2.61871964731185e-05
-1.91960693223959e-05
-1.77647888838519e-05
-1.82320683355408e-05
-2.49948763787712e-05
-9.22379417126706e-06
-1.82648322552616e-05
-2.4743037560165e-05
-1.5982387592945e-05
1.21381616800916e-05
-2.34956292843316e-05
-1.0370671375615e-05
-1.07331541859951e-05
-3.18802750640918e-05
-6.33823845178735e-06
-2.34874814932851e-05
-8.68556247693403e-06
-1.9390846224639e-05
-2.43963888351467e-05
-1.66741725233586e-05
9.31798602247911e-08
-1.38274595184638e-05
-1.8838783495642e-05
-1.77933217954212e-05
-8.49128253774557e-06
-4.56968561690182e-06
-1.91200835106615e-05
-2.8771441361882e-05
-2.80078399388641e-05
-1.59094464070372e-05
-3.67726459311016e-05
-1.72749643307384e-05
-2.05002915108834e-05
-2.43188845189427e-05
-1.1310041614034e-05
-1.53245787632618e-05
-1.20609560662597e-05
-1.34792161024041e-05
-1.65258802680847e-05
-1.04090914741085e-05
-1.39585617067926e-05
-1.57064945106239e-05
-2.04075033787133e-05
-1.43849105439128e-05
-1.94817013611788e-05
-3.0256836573993e-05
-1.98118233843004e-05
-3.47441075490926e-05
-4.10591527847575e-06
-4.56477823774123e-06
-1.79191137886563e-05
-1.52143925281494e-05
-3.99816410772911e-05
-2.5295988114868e-05
-2.02581406767633e-05
-2.08156811102558e-05
-1.13956986463161e-05
-1.13275555957666e-05
-1.78612958577293e-05
-2.23791436866028e-05
8.20948280721871e-06
-1.30563136412181e-05
-1.64679740596983e-05
-3.17204449962832e-05
-6.65245686484131e-06
-2.61202915680877e-05
-1.96616895130921e-05
-1.90636484916649e-05
-5.68045490451406e-06
-1.76224519856749e-05
-1.86476634032851e-05
-8.77307600663721e-06
-1.37009267663108e-05
-2.34565331449634e-05
-1.57396137886005e-05
4.77319741634467e-07
-1.70556427782504e-05
-1.58804220092798e-05
-2.58676975739681e-05
-2.01829977057819e-05
7.99600134306796e-07
-1.58572500662174e-05
-2.31286879758518e-05
-2.49168292839491e-05
-1.70017374367597e-05
-2.48188496771683e-05
-1.42585200784482e-05
-2.59795639303901e-05
-5.16588299674532e-06
-1.05755683105989e-05
-1.07260187218281e-05
-2.17445021816676e-05
-1.77787079402689e-05
-3.02600878274729e-05
-8.89622895285021e-06
-9.7193661411325e-06
-1.66530950740649e-05
-1.21243661415269e-05
-2.53090475302313e-05
-2.04280867286849e-05
-4.05739537817101e-05
-6.76870613744871e-06
-4.90898851718453e-06
-1.8057991212642e-05
-8.24103129180147e-06
-2.60265011352028e-05
-1.37271750535651e-05
-1.22651146504208e-05
-2.48050541377104e-05
-1.83229630722655e-05
-1.95073958118404e-05
-2.32271818333384e-05
-1.20642343397841e-05
-1.56086976491443e-05
-1.06572718532373e-05
-5.07229650920954e-06
-2.56445438210851e-05
-8.91745716974278e-06
-2.12130517061266e-05
-2.44499784818013e-05
-1.17770174463114e-05
-3.71339804950586e-05
-5.26867129192697e-07
-3.03105616122591e-05
-3.37004285110716e-05
-1.59961795411609e-05
-2.72115552124631e-05
-1.88614065577599e-05
-1.79098810286742e-05
-1.24108279326779e-05
-4.38963897797262e-06
-8.87632757864167e-06
-2.94375083045338e-05
-1.96964976831775e-05
-7.89634473530165e-06
-2.0943796868035e-05
-3.90288545894959e-06
-9.12046934100706e-06
-4.20367598640103e-05
-2.91086187770822e-05
-8.82736017297551e-06
-3.63015179407815e-05
-1.04666288916107e-05
4.34882912434203e-06
-2.35111722025862e-05
-1.28385419930172e-05
-8.71663285415522e-06
-2.69533795349246e-06
-2.84387489566199e-05
-1.02224089140682e-05
-1.64311680979426e-05
-1.42997691793589e-05
-1.90354318933175e-05
-1.67643801413467e-05
-8.41451273257105e-06
-3.12825564083531e-05
-1.29094158762568e-05
-8.08330144533194e-06
-1.59794907817966e-05
-1.12345926963458e-05
-1.79369187185368e-05
-6.56751113379819e-06
-1.76146708827487e-05
-2.73001231098872e-05
-2.62958186365307e-05
-2.69074833227914e-05
5.59149746777873e-06
-2.71644229790112e-05
-2.01115551321896e-05
-8.05176091134623e-06
-2.42787409099291e-05
-3.00274352404959e-05
-1.16123201495657e-05
-2.11405237614424e-05
-1.02644816614186e-06
-2.09051172928946e-05
-3.4748016578297e-06
-2.29239363713237e-05
-4.45669707823658e-06
-7.1302948528808e-07
-1.75590120980864e-05
-1.95913703721671e-05
-3.28046860900734e-05
-2.19894374651314e-05
-1.52610773716222e-05
-7.5137607450301e-06
-2.28105591349477e-05
-2.33968483309309e-05
-2.38980173453115e-05
-1.29828523151576e-05
-1.70531879827424e-06
-1.71970159273661e-05
1.05489188391023e-06
-1.35748528467782e-05
-1.590829409555e-05
-3.72523664702349e-05
-2.89938800598469e-05
-2.26016624801893e-05
-3.00907529278052e-05
-8.92895175749106e-06
-3.04766230692091e-05
-2.01492620806068e-05
-1.50398453093524e-05
-2.4632707932913e-05
-2.4303932425969e-05
-2.73807119653623e-05
-1.55036529142746e-05
-3.06822644098143e-05
-1.72825511046666e-05
-2.3380828276842e-05
-1.89003546383769e-05
-2.89950432544014e-05
-5.97022054064529e-06
-2.06595776627744e-05
-2.6996511595559e-05
-9.78997982443347e-06
-1.46268090575901e-05
-1.11361793416031e-05
-8.51034637987228e-06
-1.92438795577195e-05
-2.06826990978889e-06
-2.21171976160101e-05
-7.42113007587138e-06
-4.06383713402857e-06
-2.67604968229649e-05
-2.53950742200204e-05
-2.22204611347372e-05
-2.99027225180014e-06
-1.33731202295177e-05
-1.86763586058137e-05
-2.61523348030226e-05
-8.97589932993348e-06
-2.14479246620625e-05
-1.03740456129678e-05
-8.40005540463591e-06
-7.57165751327914e-06
-1.66154133904889e-05
-1.3445075956435e-05
-1.40000136107199e-05
-2.10013859447859e-05
-6.54075783590548e-06
-1.61387304949961e-05
-1.73715064965214e-05
-1.08751766090043e-05
-2.87005812296646e-05
-2.88884178686638e-05
-1.4152112652183e-05
-7.01734066898981e-06
-4.74741207092889e-06
3.64189730055235e-06
-8.96710164476275e-06
-8.45608379147962e-07
-1.55681291038133e-05
-1.68896990492043e-05
-5.09003836593896e-06
-3.35541521457238e-05
-2.46866590595557e-05
-2.42860161631863e-05
-1.59192512952374e-05
2.35965729033203e-06
-2.0031989056104e-05
-2.94150132121567e-05
-9.05237506242043e-06
-1.18252736161388e-05
-1.77774602035243e-05
-1.80808343734374e-05
-1.12413814314183e-05
-1.25565039173935e-05
-2.58324451711853e-05
-1.03918290254451e-05
-2.50010275729248e-05
-3.21834379279844e-06
-7.46890929416029e-06
-6.28830210906669e-06
-7.3270267259425e-06
-1.53061543332392e-05
-1.18684441487867e-05
-1.65875821158967e-06
-2.58860335735404e-05
-3.84979647984798e-06
-2.90338992732763e-05
-2.56005269524637e-05
-2.54054020115607e-06
-4.0233857752188e-05
-2.15795399909462e-05
-2.37475058551241e-05
-1.360239544591e-05
-8.79346588231479e-06
-1.37726646106303e-05
-6.38678398043622e-06
-1.65254155818557e-05
-8.61694293550279e-06
7.99659251886456e-06
-1.43064699352071e-05
-2.17019483624313e-05
-1.76439602986691e-05
-6.20239833109781e-06
-1.69430979408168e-05
-1.44415720616532e-05
-1.70182944711582e-05
-2.82715183125305e-05
-1.99446763296574e-05
-2.48671339129868e-05
-2.25348970758853e-05
-2.05089283152133e-05
-1.28725912682575e-05
-6.02199040063683e-06
-9.89108744049954e-06
-3.02983047326692e-05
-2.91164629030336e-05
-1.83882624406112e-05
-1.77817330662061e-05
-1.01773932307782e-05
5.92465382706568e-06
-1.91345040550702e-05
-2.10760677744958e-05
-3.8508595655032e-06
-2.73799383493288e-05
-1.53757899701262e-05
-1.0514348448566e-05
-2.50974869764376e-05
-3.69933315050033e-06
-6.44940861487494e-06
-8.52387008037329e-06
-3.05001349450076e-06
-1.77758295067047e-05
-9.45992302236403e-06
-2.30665600780008e-05
1.47949534952119e-06
-2.04372721349668e-05
-2.1293601395379e-05
6.63794931808662e-06
-1.43778382867708e-05
-4.24053983498336e-05
-3.09007210452878e-05
-1.06740529028696e-05
-1.37400615765783e-05
-3.43420020169778e-06
-2.17379186313511e-05
-2.09393633055065e-05
-2.52744736506816e-05
-1.58089571336265e-05
-3.04229704073978e-05
3.8908873627383e-06
-2.99637150173768e-05
-1.09348299860475e-05
-6.14797060896066e-06
-3.45954749108161e-06
-2.29935420953781e-05
-1.99398105846307e-05
-2.08523099619893e-05
-4.35281567169096e-05
-9.81661239980407e-06
-2.59863481930389e-05
-1.66238671519519e-05
-2.832155991582e-05
-1.45215827386933e-06
-1.35331344039554e-05
-2.25083818416575e-05
-9.84981114742831e-06
2.9786161783771e-06
-1.93636811060207e-05
-9.20139407791869e-06
-1.99305465485753e-05
-2.25315121922245e-05
-1.89424271593811e-05
-7.23777774671853e-06
-3.36560540211914e-05
-3.01679921032823e-06
-1.99465635528956e-05
-2.50137405487798e-05
-1.4613490009603e-05
-1.86661377259097e-05
-2.12505847975388e-05
-8.42691769178108e-06
-2.01832932821503e-05
-6.34095898605177e-06
-1.63703914582584e-05
-2.86981086225255e-05
-3.12562034744821e-05
-1.90450901641765e-05
-1.63812491859649e-05
-2.02950573118411e-05
-1.47412164983421e-05
-2.28340741415014e-05
-2.61895400952026e-05
-1.13812775037308e-05
-1.03705706533906e-05
-2.49145338562857e-05
-1.64432870363908e-05
-2.72366332309562e-05
-1.49300862574995e-05
-3.15932599847901e-05
-5.44336723002097e-06
-2.40904337201244e-06
-8.755300135827e-06
-1.81844445650507e-05
-1.9184755513975e-05
-9.10414243232648e-06
-1.02679317827371e-05
-7.54851601143837e-06
-1.33910529889246e-05
-1.99529342813938e-05
-1.42979571608869e-05
-2.25557655872217e-05
-1.17366407771047e-05
-2.3156849456202e-05
-7.01992852108973e-06
-2.69139952573438e-05
-1.77941194984899e-05
-2.12927964498625e-05
-3.64617220572191e-05
-7.24044786314352e-06
-2.39533299123768e-05
-2.2240754498925e-05
-1.31099325929944e-05
3.54337409520425e-06
-2.09562985434516e-05
-1.60731087726064e-05
3.10763002004692e-07
-1.21610361271451e-05
-5.5168132875515e-06
-4.0952882632844e-06
-2.51376392718779e-05
-1.92077868093582e-05
-1.32589744124947e-05
-3.84016700285662e-05
-1.00036105817595e-05
-1.62369534120598e-05
-1.30068510633186e-05
-2.05699284191274e-05
-1.18437585696769e-05
-5.25126412852013e-06
-1.23100556642401e-05
-1.40626611160123e-06
6.51641572205506e-07
-1.34478771127247e-05
-2.39064139214398e-05
-2.53811001764821e-05
-2.5428533195068e-05
2.86229581944307e-07
-1.29000902927201e-05
-1.19833582680062e-05
-1.71023502422054e-05
-2.12253390558691e-05
-1.42150258270191e-05
-7.45049233488268e-06
-2.25305987178414e-05
-2.31879911974961e-05
-1.7797432833465e-06
-1.53684239676302e-05
-1.90745422276744e-05
-2.72511302598614e-05
-2.61099868257683e-05
-1.44256969866657e-06
-1.42009720200668e-05
-5.4919195637976e-06
-2.40831579536994e-05
-1.9488754610885e-05
-6.19074365949489e-06
-5.37673638415418e-06
-3.10277790653686e-05
-1.53303486820204e-05
-2.72336785183384e-05
-6.48766642137804e-06
-1.75950195069771e-05
-1.58754930351392e-05
-2.2236986639388e-05
-2.40138076594146e-05
1.2326150673129e-06
-3.0159636038896e-05
-1.97836226834154e-05
-1.12377260644467e-05
-1.85019960326374e-05
-1.20495145824914e-05
-5.25334561026164e-06
-1.65268684932354e-05
-1.26041211786109e-05
-8.88507992760444e-06
-1.72497112780133e-05
-1.46307263920137e-05
-1.56661886200235e-05
-4.625875614835e-05
-3.11441686799597e-05
-2.296128433414e-05
-3.03991780194991e-05
-1.10041951921167e-05
-1.18888035551264e-05
-3.00999041268344e-05
-8.35342231615676e-06
-7.95658860491564e-06
-1.25730689511341e-05
-2.13573101684522e-05
-1.20786252397062e-05
-3.74791395715654e-05
-3.99485007603589e-06
-6.08974825403516e-06
-8.56076919301302e-06
-1.91637202866028e-05
-1.09762398638031e-05
-1.17911268254219e-05
-1.03516116775999e-05
-9.7111834302653e-06
-1.16936266251177e-05
-2.14253010888818e-05
-1.99323730909429e-05
-7.06304200190138e-06
-1.51749381010115e-05
-7.7421720986102e-06
-3.236579043199e-06
-1.12635230507429e-05
-1.73494821486114e-05
-2.37943835900944e-05
-1.22868375879644e-05
-2.57062661515236e-05
-1.15054948950319e-05
-3.41276780868685e-05
-7.68613067144692e-06
-8.43522377484063e-06
-8.00934062161307e-06
-2.16495035427095e-05
-3.11996063989948e-05
-2.43735227023772e-05
-4.66683788833025e-06
-1.08356546910961e-05
-7.25369521330418e-06
-1.9862552054519e-05
-1.70473188296645e-05
-1.07635162594109e-05
-2.06141253184752e-06
-1.24668075471123e-05
-9.31798061192909e-06
-3.36881874274011e-05
-1.35627796159996e-05
-2.87664395434559e-05
-8.42386887798421e-06
-1.90764100855699e-05
-1.96974205034845e-05
-1.89513300808384e-05
-2.91215053034137e-05
-8.68641611326071e-06
-9.08185807130245e-06
-1.53786014108055e-05
-1.95528656335613e-05
-1.45508551939568e-05
-1.59470927536798e-05
-1.54144160181631e-05
2.09165764125021e-06
-2.45031004849007e-05
-1.8520916768739e-05
-1.95502400466234e-05
-1.1847041234211e-05
-2.05655000397504e-05
-3.8990299666448e-06
-1.66204623659472e-05
-4.65559573659237e-06
-1.7161063192667e-05
-3.63844517906907e-05
-5.9681813890353e-06
-9.68581730729989e-06
-1.48695471281043e-05
-9.37607700256466e-06
-2.36542380233346e-05
-1.52891218835368e-05
-1.86180758660021e-05
-2.56903069079625e-05
-1.52212701785417e-06
-1.04976532160503e-05
-1.97172487438666e-05
-7.88559887572429e-06
-1.49875297051515e-05
-2.45214678905359e-05
-1.19267118770816e-05
-1.61983147505634e-05
-4.45804814769795e-06
-2.79031390792518e-05
-9.6945412974107e-06
-1.43070620959406e-05
-2.81295862627172e-05
-8.94440244198132e-06
5.31249791016635e-06
-2.28196090391577e-05
-5.67045964053415e-06
-1.99331224084567e-05
-1.23548105838051e-05
-3.94216661518433e-05
-1.48418481569041e-05
-6.24422336609812e-06
-1.60262282726637e-05
-3.82643962102946e-05
-2.04277911865849e-05
-2.27470631996988e-05
-6.9969299087613e-06
-3.26485315054541e-05
-1.60937122413214e-05
-1.11718721800038e-05
3.18937142658214e-06
-1.52729087517352e-05
-2.26884225822017e-05
-3.1295845215898e-06
-2.79120087658074e-05
-1.5101419707865e-05
-1.42029819294977e-05
-1.42700962050244e-05
-2.59094975251664e-05
-6.29055733104066e-06
-8.92868632395159e-06
-1.8954799918108e-05
-7.92189091284206e-06
-1.26705787618757e-05
-2.81553836454395e-05
-1.57127195683862e-05
-1.38519726894604e-05
-2.43868056454721e-05
-1.55272893167959e-05
-3.38232047587078e-05
1.19381974121839e-05
-1.31426708463767e-05
-1.33124718810012e-05
-1.86348925494986e-05
-1.12666909951169e-05
-6.1455875065624e-06
-5.9322098489593e-06
-2.74972762908391e-05
-1.09191136770423e-05
-3.02701540668793e-06
-2.07819468067504e-05
-1.5551278782524e-05
-1.89472607146902e-05
-4.17000795140704e-06
-1.77843880702269e-05
-1.03069284889491e-05
-6.32168763002953e-06
-1.22386404423152e-05
-3.0358681882601e-05
-3.09520806758031e-05
2.30985030637277e-06
-1.08055310049498e-05
-1.09422080760129e-05
-4.1117368125256e-06
-3.2290900193113e-05
-1.73828874203489e-05
-6.91739270723661e-06
-7.21445373771363e-06
-1.10342981774343e-05
1.53661769251986e-06
-1.13477891685701e-05
-7.47007217615076e-06
-2.55533418153e-05
-3.62491895022488e-05
-2.066930375207e-05
-1.55577786589572e-05
-2.07640461834442e-05
2.65463273361518e-07
-9.74940124970104e-06
-2.7009027523123e-05
-1.73173847419728e-05
-1.98049180681708e-05
-5.11457605131544e-06
-9.53230006039505e-06
-9.96661014818969e-06
-1.20952706546372e-05
-2.29481675545536e-05
7.12808516790163e-06
-9.28823277672182e-06
-2.98087700218762e-05
-1.18873679030096e-05
-2.29776900134047e-05
-1.99651451963159e-05
-2.11245167319168e-05
-2.59171935307323e-05
-1.95741112933527e-05
-1.10295098155873e-05
-1.06480908669177e-05
-2.25276933970574e-05
-2.45621323760314e-05
-1.3944464636829e-05
-1.98854779542665e-05
-7.54359829318346e-06
-1.61689348809306e-05
-8.93260322236856e-06
-1.11344301499146e-05
-3.72923736096789e-05
-6.01943285845386e-06
-6.66951982285682e-06
-2.50936571767561e-05
5.70527056441836e-06
-2.8821438821377e-05
-1.6607121459773e-05
2.12892254172504e-06
-1.22885766387471e-05
-2.88845162265438e-05
-7.58492017401565e-06
-2.30858447686828e-05
-4.98196905365109e-06
-1.20298471885864e-05
-3.58718762628204e-05
-1.539631210436e-05
-2.01663442283176e-05
6.22350146028374e-06
-1.33851444829766e-05
-1.61107716016086e-05
-2.86920310660058e-05
-2.45685042367519e-05
-1.79172791139844e-05
-2.7221369052758e-05
-1.64877145130974e-05
-4.0203000428387e-05
-2.4879121573543e-05
-1.99325522330693e-05
-1.1413940279338e-05
-7.54243363829089e-06
-1.4579435445213e-05
-7.03054453413284e-06
-1.1311662288122e-05
-1.7656390258494e-05
-1.72826978057292e-05
-1.59355745025425e-05
-1.4836332481899e-06
-3.19201743354878e-05
-6.549812968168e-06
-4.38893789289475e-06
-6.26950341636754e-06
-1.88685101090153e-05
-1.2956897879464e-05
-3.30469064075865e-05
-6.5711615513177e-06
-2.7348118842587e-05
-2.47488966684984e-05
-1.48356059021229e-05
-6.80621046222582e-06
-2.20536050271311e-05
-1.71747626621506e-05
-1.54480449600633e-05
-1.08052834837054e-05
-2.87318607453153e-05
-1.9715154491608e-06
-1.77036564411996e-05
-1.26753688369891e-05
-4.91806405795716e-06
-1.31782343520942e-05
-1.55156637822229e-05
-1.02561672024664e-06
-1.02049106382224e-05
-1.66469300908644e-05
-1.14405321902376e-05
-2.65860269852207e-05
-1.94413070188195e-05
-2.75826362667339e-05
-3.01970654292137e-05
-5.94228868524042e-06
-1.00964329135581e-05
-1.77222407935362e-05
-1.66874628296047e-05
-1.37604136134117e-05
-2.69912332782918e-05
-3.67048937200561e-05
-2.72262098667108e-05
-9.26047660644231e-06
-3.67639194385287e-06
-6.5904944181533e-06
-1.15789641096795e-06
-1.5939189715841e-05
-1.73779496355333e-05
-1.66086524162803e-05
-9.10977271591138e-06
-2.0188220366837e-05
5.97341317240289e-06
-1.69786079829188e-06
-2.56133461792117e-05
-2.13868058381083e-06
-1.6478289569839e-05
-3.4748478057505e-05
-1.6154012608141e-05
-9.10238143271634e-06
-3.56687751664469e-05
-4.38476470932594e-06
7.83160996915905e-06
-1.14649437765698e-05
-1.67658791803329e-05
-5.5669537543134e-06
-2.40119398293111e-05
-2.41358129189674e-05
-3.05608816625432e-05
-5.68753244188191e-06
-2.4846024364701e-05
5.32903573702744e-06
-8.8273482469895e-06
-1.26756738421735e-05
-1.12754864328105e-05
3.67656382994988e-06
-7.33263974172343e-06
-2.75651425455267e-05
-4.12909677730227e-06
-1.35294469171851e-05
-2.59091039946382e-05
-1.79212773488413e-05
-1.70938191948369e-05
-2.78257364096594e-05
-1.37359059927797e-06
-3.4112382572212e-05
-2.6767893422734e-05
-4.42319129094817e-05
-3.33581537479031e-06
-5.24055048461899e-06
-1.45629382070715e-05
-1.54110026619565e-05
-2.68779988396181e-05
-8.42320878337074e-06
-1.43639152048254e-05
-2.5967186456589e-05
-2.14077030888202e-05
-6.40083913588607e-06
-3.20271423091947e-05
-4.22982226206883e-06
1.90961756795888e-06
-6.83580216878475e-06
-1.06292944160675e-05
-2.65230184014045e-05
-1.82939290883878e-05
-1.66218646402092e-05
-2.63880923683076e-05
-1.7906080795231e-05
-2.58707290719854e-06
-4.23961934025061e-06
-1.86416609424315e-05
-1.14117825405075e-06
-1.22284297742772e-05
-9.98196004215494e-06
-2.57394049375562e-05
-2.2570256819844e-05
-1.78593448911805e-05
-2.94418687104782e-05
-4.00887101281423e-06
-3.96542842057372e-05
-1.74426739427625e-05
-2.00599456348276e-05
-1.49714353476139e-05
-9.204103987938e-06
-2.24162684454628e-05
-2.09079372873523e-05
-2.07275886733378e-05
-1.24636373036541e-05
-1.63491943538759e-05
-1.1304653484388e-05
-5.97805311103214e-07
-1.15520787965359e-05
-2.10510192150226e-06
-2.6313299004047e-05
-1.55271673375221e-05
2.66808034051734e-06
-2.61828359153011e-05
-2.26259616573802e-05
-1.37938175192573e-05
-6.8341417440936e-06
-1.69804972964333e-05
-1.90432755988252e-05
-1.96253820904082e-05
-6.66743293883695e-06
-7.93044418845863e-06
-1.23189230708754e-05
-2.26160074353157e-05
-1.34113478268176e-05
-2.18038916284411e-05
-1.39337618134112e-05
-1.56181698439502e-05
-1.97906240395604e-05
-1.09023541886773e-05
-2.31765985104968e-05
-2.25232503981729e-05
-2.57528884767866e-05
-2.27798147570497e-05
-2.47434682138122e-05
-1.50383976391763e-05
-1.54380940082507e-06
-1.51486109243219e-05
-1.89051383093275e-05
-4.22148715864859e-06
-3.14632577414708e-05
-1.89064150189123e-05
-2.03868909016797e-05
-5.89230550786512e-06
-3.67369273536967e-05
3.77924005012295e-08
-1.63550807769748e-05
-2.31335697763969e-05
-1.14147609422019e-05
-2.25360783896658e-05
-2.6660218875008e-05
-1.68828217337162e-05
-3.21075471567605e-05
-6.50814444775131e-06
-1.09956170417908e-05
-3.94595343663001e-05
-6.34083897323216e-06
-1.59246229534388e-05
-1.31974848450568e-05
-1.68770512184162e-05
-1.48539965001966e-05
-2.02083785505759e-05
-2.22828741068649e-05
-1.45716738335012e-05
-3.92538875680838e-06
-1.50218882320209e-05
-1.51118100247646e-05
-2.24145033430555e-05
-1.86633087282549e-05
-1.09795023868237e-05
-3.340508972626e-05
-4.61239156641347e-05
-1.61014289812294e-05
-1.12475221840998e-05
-2.002387293552e-05
-2.98661598059431e-05
2.14293770369808e-06
-3.43345583343955e-05
-2.08444452767923e-05
-1.40459220295843e-05
-8.64649657485639e-06
-3.13561118740325e-05
-2.39647935602433e-05
-7.41292841656499e-06
-1.31743269730321e-05
-4.25675930635001e-05
-1.58339397471694e-05
-1.41491171596664e-05
-6.97061187074856e-06
-5.26363227545115e-06
-8.60583573731894e-06
-2.79166526985698e-05
-8.7835679617881e-06
-1.95617962148529e-05
-1.28896103704981e-05
-5.91800637096985e-06
-7.10992075225051e-06
-1.21093810824736e-05
-1.05146690089496e-05
-1.86542415579208e-05
-1.02273276777633e-05
-1.65183064831707e-05
-2.02630942570014e-05
-2.82054897392266e-05
-1.33909649995194e-05
-2.67747659917725e-06
-2.81514264931871e-05
-2.36442598935318e-05
-1.39580314977299e-05
-1.26854221057782e-05
-1.83060152181189e-05
-1.95788916540807e-06
-6.92743352946206e-06
-3.63208964535817e-05
-2.9804420436899e-05
-1.10183060542761e-05
-1.71665733766377e-05
-2.33389595631391e-05
-8.07662682666641e-06
-2.07145142814587e-05
-1.01418280112527e-05
4.18498585341001e-06
-1.27405559483502e-05
-2.03062372092167e-05
-1.79704581141778e-05
-1.16993361989926e-05
-1.31190884985557e-05
-2.21238524825078e-05
-1.78243805360768e-05
-1.45969798135768e-05
-1.10031636460332e-05
-2.37141551559489e-05
-1.13553835698059e-05
-1.30956212369539e-05
-2.05300671369942e-05
-2.12325916605824e-05
-1.58080201265661e-05
-1.89789550017103e-05
-1.26638919624088e-05
-3.57024766987674e-05
-1.8159475694459e-05
-3.68359732779641e-05
-5.60764171349275e-06
-1.14382044364904e-05
-1.15550920001789e-05
-4.88347473403929e-06
-1.09306519226516e-05
-8.16345364637553e-06
-2.89693883099903e-05
-1.27841003293906e-05
-5.4682595921818e-06
-2.01321424260328e-05
-1.5501921543608e-05
-1.51270720952683e-05
-1.66276317197528e-05
-2.17930816322294e-05
-2.90191883558296e-05
-1.65113275886343e-05
-1.62971296711097e-05
-1.51094667124799e-05
9.0786140974969e-07
-2.94879375161081e-05
-2.3156589792269e-05
-2.46420348600592e-05
3.12488847893762e-06
-2.65423153876483e-05
-1.93284429990229e-05
-2.46059754297604e-05
-4.77956980553176e-06
-3.50154697392282e-05
-4.9382184295845e-06
-3.25328365205441e-05
-3.33984802550869e-05
-2.53395099196019e-05
-2.62979060713675e-05
-1.89056210666339e-05
-2.07506763782567e-05
-1.36405494251586e-05
-2.32380971231399e-05
-1.12133038346592e-05
-1.38474995701186e-05
7.98588939060995e-06
-6.24375574270318e-06
-1.30385490621271e-05
-1.02904998176542e-05
-6.34328112238164e-06
-2.0108683242218e-05
-2.32144192529859e-05
-3.05915274521499e-05
-2.29266371459605e-05
-1.40991723422347e-05
-6.83251052020404e-06
-2.00080112028821e-05
-1.4501046325449e-05
-1.7282549185656e-05
-2.08128342766238e-05
-9.18307676196353e-06
-2.96479042871866e-06
-2.4189125395936e-06
-2.02153412195752e-05
-3.36208814549144e-05
-2.82052999491441e-05
4.67760580101273e-07
-4.03619071377929e-06
-6.81716311685242e-06
-9.48100835774653e-06
-1.59402811949719e-05
-1.46731856804459e-05
-2.12378576943665e-05
-2.26143555993063e-05
-4.72257639519324e-06
-1.47014923853368e-05
-7.30867257708866e-07
-1.97022084851864e-05
-2.4818725099143e-05
7.39862244778715e-06
-2.35885998238721e-05
-1.50515055817735e-05
-1.68602829193571e-05
-2.59335263557056e-05
-2.40343941386254e-05
-1.93165960198117e-05
-4.42575779369851e-05
-1.65695759737998e-05
-9.92649406015969e-07
-8.07260874479123e-06
-1.97602303678623e-06
-1.41816463993692e-05
-2.24587265951643e-05
-2.87131093099082e-05
-1.46485931862323e-05
-1.96548123334967e-05
-2.30024497931475e-05
-2.25924746459215e-05
-1.29266518541863e-05
-2.49277189551538e-05
-1.88575067816323e-05
-2.25848986866591e-05
-2.07459700009458e-05
-4.17681541132313e-06
-1.70689921405141e-05
-3.07425093630891e-05
-1.57272523544672e-05
-1.50328312218912e-05
-7.6507477221594e-06
-1.46345275954326e-05
-2.31667558368492e-05
-1.01014927787951e-05
-2.73532648753019e-05
-1.07901295453829e-05
-6.76932840218191e-06
-1.73542305484822e-05
-2.02578687772215e-05
-1.10195994303842e-05
-9.04608860889166e-06
-1.88121504993131e-05
-3.24004172062221e-06
-2.06955271707722e-05
-1.01744003043251e-05
-1.28090974476216e-05
-2.13553950265295e-05
-3.07165685721252e-05
-2.60463408179523e-05
3.46046295996391e-06
-2.72585262661698e-05
-2.58597190543307e-05
-1.05519062225219e-05
-2.19375613850678e-05
-1.71768182491172e-05
-1.8489298912066e-05
-1.50412892422907e-05
-2.30040538873621e-05
2.05120867800886e-06
-1.5875565009007e-05
-1.73344404590855e-05
-2.33732920206033e-05
-2.9928006839555e-05
-3.97201599480788e-05
-1.6132951960409e-05
-1.28967801897284e-05
-5.76681108712072e-06
3.09075912881868e-06
-8.22729810982163e-06
7.70452724586556e-06
-4.43215947845203e-05
-1.12365618499195e-05
-1.86723463945348e-05
-2.23234169311579e-05
-1.45471731147794e-06
-6.54451836574503e-06
-1.01799465477101e-05
-2.29516418888595e-05
-1.91690673701648e-05
-1.31501209672491e-05
-3.237420644119e-05
-2.30779917399819e-05
-1.70427838544669e-05
-1.90711222088952e-05
-4.76554931377552e-06
-1.99798229841481e-05
-1.55554117943151e-05
-3.54759382097355e-06
-1.18985893728241e-06
-4.66086794567087e-06
-1.8431254114369e-05
-1.43840158036335e-05
-1.30287395572615e-05
-2.83999455206695e-05
-1.14280027456287e-05
1.51902027953428e-06
-2.43616250388781e-05
-1.15808780897536e-05
-2.53679312653702e-05
-1.53400047438917e-05
-8.44629989175764e-06
-1.87250639881824e-05
-2.51218532715881e-05
-2.7387324950778e-06
-1.76840039505374e-05
-1.5276469511603e-05
-1.76319616073506e-05
-1.12669229181499e-05
-1.42890371489388e-05
-2.75344638971394e-05
-1.33812253790298e-05
4.09625568758481e-06
-1.4366321101367e-05
-2.90171405719851e-05
-2.88487081147735e-05
-2.0261141326244e-05
-1.42075178352499e-05
-4.70977853941124e-06
4.1671957411437e-07
-2.65006119867419e-05
-2.08909516765116e-06
-1.08278296613021e-05
-2.58780528450918e-05
-1.27565629600468e-05
-2.09902107816936e-05
-3.99386544619058e-06
-3.30324210195551e-05
-1.56297377772306e-05
-1.80274330370419e-05
-2.36069610409174e-06
-1.07453574455687e-05
-5.56574901226572e-06
-8.36521348965022e-06
-9.47532800206107e-06
-2.31322313630782e-05
-2.88352575477159e-05
-1.37967492096626e-05
-1.02099499803164e-05
-1.27828553791812e-05
-2.73282749520108e-06
-1.34081677173887e-05
-9.81610830860947e-06
-2.20820369596395e-05
-5.50154376986484e-06
-2.62313226039039e-05
-6.86726382516558e-06
-8.81729993018994e-06
-1.65547177632601e-05
-3.4004085497502e-05
1.28337315920322e-05
-6.44505089195264e-06
-1.74522263331211e-05
-1.59814200932381e-05
-8.96729041810816e-06
-1.95887571586144e-05
-1.36346596308437e-05
-3.91310501097808e-06
-1.00966533755053e-06
-2.37108961622958e-05
-2.19122813070223e-05
-1.43252483912979e-05
-2.59168120326692e-05
-1.89291930532207e-05
-1.76032773232031e-05
-1.5885192814913e-05
-2.04054936073856e-05
-3.630745129179e-05
-1.99850506723064e-05
-2.46968692123139e-05
-1.76977705465358e-05
-2.61915767756266e-05
-2.89786954441022e-05
-1.60403324997747e-05
-2.11464144855588e-05
-4.26671622902427e-06
-1.72549255689246e-05
-3.0308838589114e-05
-1.55295270994565e-05
-2.69977313243619e-05
-6.56034005214633e-06
-2.15897603739464e-05
-1.05879693968007e-05
-2.52913812981482e-05
-2.13466626651e-05
9.9178781702506e-06
-1.23359915962183e-05
-9.51997316054236e-06
-5.53699850938165e-06
-1.61728835394115e-05
-7.60927806301054e-06
-1.1846481634796e-05
-1.36770986284786e-05
-1.03976458198243e-05
-2.15991031105066e-05
-3.3297084923586e-05
-7.08912748929046e-06
-5.67957344118525e-06
-8.51664151289941e-06
-6.39702550744891e-06
-2.5108838761638e-05
-1.20258012659266e-05
-1.02652234020423e-05
-1.99599196685071e-05
-1.84822612987272e-05
-3.42554200191455e-05
-2.35175311927817e-05
4.34109300213588e-06
-3.23062160635556e-06
-1.42564893647999e-05
-1.49278429106993e-05
-2.93486807454775e-05
-2.29579225992152e-05
-1.87436553047847e-05
4.63435672341841e-06
-2.47808718741127e-05
-7.62179938071165e-06
-5.54085754566888e-07
-1.57715128478289e-05
-1.00743304070705e-05
-2.4486911773266e-05
5.01483810653335e-07
-8.70221367481013e-06
-2.738749600912e-05
-1.13382872299436e-05
-3.39797942656858e-05
-2.98016617538013e-05
-8.25539569022357e-06
-1.22071037043836e-05
-4.28812532776304e-05
4.58167386794382e-06
-3.0812215630582e-05
-2.05231324844722e-05
-1.36720096272564e-05
-1.53118040035065e-05
-3.9858047251618e-06
-4.42039832254031e-05
-1.54904310928055e-05
-1.84049754552263e-05
-3.26876782598165e-05
-1.24909773028132e-05
-2.94904025343927e-05
-4.82382850085459e-05
-3.27695010713387e-05
-3.62792632741079e-05
-1.06320606050321e-05
-5.18283809382872e-06
-8.82676280668209e-06
-2.17926945034299e-05
-2.43894812006403e-05
-2.73051970268534e-05
-2.60680819537929e-05
-3.33513637630193e-06
-3.28095126713332e-05
-6.77827409087217e-06
-1.00915054062722e-05
-2.45754186313773e-05
-2.20770373651019e-05
2.34314238617233e-06
-3.31319320841715e-06
-3.14019341260376e-05
-4.73048345531832e-05
-1.85618533620433e-06
-2.73499306682589e-06
-1.51866783255218e-05
4.31280200586868e-06
-1.7821491627296e-05
-1.15299004937308e-05
-3.19616375246786e-05
-7.83172102731974e-06
-3.86193196363076e-06
-2.65033954505941e-05
-8.40124530110518e-06
-3.18438566821399e-05
-1.9919152792834e-05
-1.16593977710097e-05
-1.42118731056748e-05
-1.97612380255846e-05
-1.54792695562457e-05
3.3692923477827e-06
-1.84343260775752e-05
-1.60365897755248e-05
-3.14221058949948e-05
-1.69734467123212e-05
-1.12986281757248e-05
-2.6686680884641e-05
-2.71441779212606e-05
-1.89998455246592e-05
-3.14041532017399e-05
-2.37932061262978e-05
-2.28725391827661e-05
-1.6771875329066e-05
-1.78337284525481e-05
-1.2886002468127e-05
-2.83025763402631e-05
-5.88007372262405e-06
-1.96568998186967e-05
-2.67375634258329e-05
-1.03671421801813e-05
-3.69947724445772e-07
-1.70743777267675e-06
8.22085933445018e-08
-4.99424100865687e-06
-2.76379658513022e-05
9.84250240853636e-06
-4.42740390849874e-06
-4.25878219562365e-06
-2.53172649543325e-05
-1.21605672957831e-05
-1.10705089492266e-05
-1.78020931931293e-05
-3.26166113084309e-05
3.11963436638691e-06
-2.29520760929364e-05
-2.10688686327537e-05
-1.80171512236204e-05
-5.28311107280683e-06
-1.22951102703224e-05
-2.4287893449511e-05
-1.07440832891931e-05
-1.33018498649527e-05
-4.78257511594597e-06
-4.50413784124552e-06
-1.10747579096944e-05
-7.19025106610405e-06
-2.96826787649326e-05
-1.85770411528207e-05
-1.69814578706883e-05
-1.72732025560629e-05
-1.26812773856332e-05
-1.25754282217929e-05
-1.72311574145439e-05
-1.52441025736384e-05
-2.70354572952887e-05
-1.57648687421512e-05
4.79913199252347e-06
-2.77956791612116e-05
-3.41312072143181e-05
-1.29914989414647e-05
-9.00724604904184e-06
1.12987500822056e-05
-2.9282084904916e-06
4.4920410388862e-06
-2.83454017367258e-05
-3.11548531769087e-05
-1.84274613133116e-05
-1.38924284378672e-05
-2.04718339493021e-05
-2.49478743854999e-05
-2.14179911095711e-06
-2.63599462117578e-05
-3.16799927060168e-05
-3.97335105540556e-06
-2.6628140552262e-05
-3.4020624623232e-05
-1.9568431479032e-05
-6.63283012026192e-06
-2.55480783215016e-06
-1.1072224641235e-05
-9.96735732295988e-06
-2.26165582056326e-05
-1.61179484026349e-05
-2.26754717163293e-05
-7.77049523064667e-06
-8.20103412705479e-06
-3.61770879232557e-06
-2.80340644863712e-05
-2.67439525158867e-05
9.07141350224048e-07
-2.5146144745034e-05
-4.20175665913006e-05
-9.81682582059816e-06
-2.22955226429468e-05
-2.7217004466828e-05
-2.70678757266036e-05
-1.76680263569953e-05
-3.84782911267549e-06
-2.48216396157825e-05
-1.96374912642892e-05
-1.55074839923136e-05
-1.16324202264343e-05
-1.94552111717599e-05
-2.44898364044511e-05
-1.20742839608923e-05
-2.35985324390825e-05
-1.64809032905574e-05
-1.43794563939352e-05
-2.79470211083502e-05
-1.19220093718642e-05
-3.08234534861344e-05
-2.53547619097418e-05
-2.10639277933543e-05
-1.75487932466808e-05
-5.08187300142633e-06
-1.75299204322002e-05
-3.08405674850348e-05
-2.25196057310316e-05
-2.33717596386323e-05
5.08115222665768e-06
-6.75354758224964e-06
-2.16702414104824e-05
-1.88127703610358e-05
-2.14762365888613e-05
-1.23150752055413e-05
-7.97303607692874e-06
-1.36506513402331e-05
-1.79024424474132e-05
-1.73969808612418e-05
1.65739324683121e-06
-7.72304905734335e-06
-1.51467731639954e-05
-1.88100233815609e-05
-1.51837418652018e-05
-1.85605115154161e-05
-8.98366352154874e-06
-2.44927278080814e-05
-2.98398758739035e-05
-2.91477465651457e-05
-1.44845609537987e-05
-2.5778195896857e-05
-1.61385611997189e-05
-1.76721192245755e-05
6.9697281041707e-07
5.28607219713495e-07
-1.90758739837203e-05
-2.04067531380915e-05
-1.67913505435797e-05
-2.10361951390405e-05
-1.29842147103587e-05
-2.18634373144844e-05
-1.16883483389919e-05
-1.10829565898828e-05
-1.87707848233225e-05
-1.78167758635985e-05
-2.80783585597273e-05
5.9065948535096e-06
-2.42913056346442e-05
-1.58852171014451e-05
-1.07127704721683e-05
-1.26273607742496e-05
-2.50364952590059e-05
-9.07183649244866e-06
1.50641999874378e-06
-1.58161977121064e-05
-7.11778954633708e-06
-1.55865594691733e-05
-2.25988845744671e-05
-2.60297629276704e-05
-1.00901844821425e-06
-8.23347540800346e-06
-5.19748758783922e-06
-2.68305561606261e-05
-2.54063147233693e-05
-1.66904577705341e-05
-2.20609273251672e-05
-2.86394131400958e-05
-2.89411452508018e-05
1.77375713669328e-06
-2.6161044323886e-05
-3.94710869358508e-06
-9.20093161551431e-06
-2.38624205466691e-06
-1.55818964610478e-05
8.95212277600001e-06
-1.65354028410096e-05
6.85118651887744e-06
-2.16183079609208e-05
-2.9136781408533e-05
-1.55013767292331e-05
-1.48439508544911e-05
-3.5542013444892e-05
-1.90787933694402e-05
-1.66406687832328e-05
-2.02220665422394e-05
-6.84498068544314e-06
-8.83441742844543e-07
-1.65602411667699e-05
-2.71630370813918e-05
-1.76071961065455e-05
-2.59339374450957e-05
-6.64799894976283e-06
-1.18705758936288e-05
-3.22365096418688e-05
-2.71473056752978e-05
-1.74372712678944e-05
-6.12120661172253e-06
-1.89919262931204e-05
-2.26620269898768e-05
-8.63442159911984e-06
-8.22693494057677e-06
-3.96324909671834e-05
-3.84454039879317e-05
-1.34014899561036e-05
-5.03641278096831e-06
-1.90877357479646e-05
-3.72227016883644e-05
-1.24676943327261e-05
-1.83760200055045e-05
-2.16813570283544e-06
1.16078429851169e-06
-3.38215727410101e-05
-1.36573635181193e-05
-4.09567571119562e-06
-1.86656690307517e-05
-2.86864450884297e-05
-1.85721706860077e-05
-2.18075167233945e-05
-2.25066352661572e-05
2.4702385267379e-06
-1.06911249566326e-05
-3.64579104761033e-05
1.49901024153936e-06
1.07027618593295e-05
-9.28370275715791e-07
-1.80718446939833e-05
-4.22831973257849e-06
-2.33021137381924e-05
-3.83898975443218e-05
-8.58822423970768e-06
-3.13601895694459e-05
-1.55471267064408e-05
-2.35651277166702e-05
-2.62998164231672e-05
-1.44046253160136e-05
-3.03728645973545e-05
-1.61205656487885e-05
-2.63026070006597e-05
-2.59930616354877e-05
-3.63925259304569e-05
-2.68384844248971e-05
-2.8078205493658e-05
-1.62414568266388e-05
-2.22267170713892e-05
-3.67699224786497e-05
-3.65628990375783e-06
-5.73834774868925e-06
-1.2297781828023e-05
-2.03598851289038e-05
-2.07232153361791e-05
-1.64978560572497e-05
-2.29376721799709e-05
-2.44898772341172e-05
-2.88255216615406e-05
1.30915068237055e-06
-2.30449621796217e-05
-2.38677536980136e-05
-1.538171855749e-05
-1.92123504054343e-05
-3.24127441796236e-06
-2.09473113174524e-05
-1.23363868281196e-05
-1.83094407834558e-05
8.94600414953397e-07
-2.0577284857945e-05
-2.52420769057625e-05
-1.27766756276081e-05
-8.95221295597143e-07
-1.62618202130483e-05
-2.87153851948732e-05
-6.46523649834671e-06
-1.15798171621117e-05
-1.6058133372869e-05
-1.53154260424509e-05
-2.70241933822591e-05
-2.21881319586912e-05
-1.70804595786406e-05
-9.47205258238289e-06
-1.6443562900321e-05
-1.74949902350818e-05
-6.83704450337256e-06
-1.38884061340667e-05
-8.72552719034189e-06
-9.841407641762e-06
-1.59717432337567e-05
-2.59628283817767e-05
-2.17811897387402e-05
-1.01283081146657e-05
-1.95712018421629e-05
-1.68667720963648e-05
-6.40461674557994e-06
-1.50764320548642e-05
-1.49559979166783e-05
-1.89462364107807e-05
-1.30617910986172e-05
-1.24589745997209e-05
-9.64520286321478e-06
-1.77017432459305e-06
-2.53092324354167e-05
3.35684843964703e-08
-8.91502909558783e-06
-2.64259091847746e-05
-1.80142361933213e-05
-2.25985265267517e-05
-3.15434264025467e-05
3.31590280849945e-06
-6.45247431361039e-06
-1.86191035507718e-05
-1.87590948962653e-05
-2.36574071450029e-05
-2.7930282129369e-05
-1.20947611316619e-05
-2.55631387840463e-05
-1.36813255891518e-05
2.90384008057495e-06
-4.77635314168057e-06
-1.96535404825767e-05
2.34671521441105e-06
-4.94154433448654e-06
-1.60344749866351e-05
-9.44594861532694e-06
-2.09411027250822e-05
-1.32657312902425e-05
-2.00834268002369e-05
-8.15981089348548e-06
-1.37998725381776e-05
-7.64193675639334e-06
-2.01701282226529e-05
-3.49152625981732e-05
-6.19654875788569e-06
-6.25730981400181e-06
-2.01931406125738e-05
2.4537553675652e-06
-2.26229222678199e-05
-1.26695816021164e-05
-1.89306891857649e-05
-3.23670272728653e-05
-1.33439186665249e-05
-1.71139485876791e-05
-1.2494967970646e-05
-1.86849389846975e-05
-6.48157332751806e-06
-4.1479385619333e-06
-2.95037905403633e-05
-1.65960994211941e-05
-3.03398093684133e-06
-2.22932919743291e-06
-2.91744549845576e-05
-9.70150114622624e-06
-2.15993634780285e-05
-1.51257321931836e-05
-2.29015967759888e-05
-2.09506112591421e-05
-1.85258053057056e-05
-1.69374559509459e-05
-1.6841362649029e-05
-2.37633655272199e-05
-8.14310639795644e-06
-3.01588565016346e-05
-1.2891977807836e-05
-2.36783179080628e-05
-3.82321588990419e-05
-3.85268227925909e-06
-2.13116027095428e-05
-2.27483822119489e-05
-1.86823485658215e-05
-3.80664687326355e-05
-1.23856658286486e-05
-1.00221540811653e-06
-2.56182661808289e-05
-2.99509949145211e-06
-1.21963279679351e-05
-2.55200149256302e-05
-1.51276347535466e-05
-6.71305046476115e-06
-1.18091557592792e-05
-1.89081602730198e-05
-2.30061844500166e-05
-2.3465585418693e-05
-1.32875754871203e-05
-2.15597340431649e-05
-2.13057074999052e-05
-7.75256455557279e-06
-7.82505355726933e-06
-3.4029252463429e-06
-1.33268135212243e-05
-2.83524505883535e-05
-2.75476786635365e-05
-3.78790980780215e-05
-2.49051415600753e-05
-2.91358322481907e-05
-1.43419486551396e-05
-9.75406117399086e-06
-6.74471969084206e-06
2.59516625690296e-06
-2.56845609475246e-05
-1.67216121529611e-05
-1.60574931897618e-06
-3.33174166854547e-05
-2.42357293316376e-05
-5.44687648653484e-07
-1.49381136877251e-05
-2.36941143757687e-05
-2.07866515270812e-05
-2.12615316797793e-05
-1.22121260988184e-05
-9.72436958046736e-06
-8.03074481412882e-06
-1.88573762946546e-05
-1.31631483388037e-05
-7.88395991866043e-06
-3.36706565818606e-05
2.97105786340101e-06
-1.9823427428785e-05
-2.78571469055349e-05
-4.58794199671479e-06
-6.67202276293601e-07
-2.06856516012188e-05
-5.15284673765996e-06
-1.82301125488769e-05
-6.3268170704421e-06
-3.78924981694747e-06
-1.74528512873495e-05
-2.83028426639953e-05
-1.24909433100239e-05
-2.02799422342384e-05
5.50407921905816e-06
-5.17134562942121e-06
-6.1328356875617e-06
-5.82882271138775e-06
-1.83665204017101e-05
-1.42649673561537e-05
-3.79030995740204e-06
-1.56673136773623e-05
-1.15711289647462e-05
-8.10064682993654e-06
6.51276414112429e-06
-2.24323643468556e-05
-1.56095678345815e-05
-9.81517302712099e-06
-1.07701404271493e-05
-4.9498681129603e-06
-2.66532463628589e-05
-2.06332235379909e-05
-1.23814856695229e-05
-3.14930531931781e-05
-1.68767538856206e-05
-1.25982275982257e-05
-3.53536463497629e-05
-1.76433355795281e-05
-8.59954044935576e-06
-1.24714718345873e-05
-1.72269656867489e-05
-2.18895954536618e-05
-3.62323090221667e-05
-1.16682499705448e-05
-2.27254358003816e-05
-2.42700302710573e-05
-1.08627493471135e-05
-8.97948567852577e-06
-1.71873867079297e-05
-2.1580756449319e-05
-3.21611735245388e-06
-2.83853948211318e-05
5.21608784544355e-06
-2.30341719496804e-05
-5.86434603934457e-06
-1.47077442650855e-05
-3.32220422546546e-05
3.53333901625811e-06
-1.38647497707722e-05
-2.62005259851135e-05
-2.68549607297369e-05
-8.017141476501e-06
-2.92306451558237e-05
-1.76440239490616e-05
-5.23732676473389e-06
-3.72077260986281e-05
-1.45644753915536e-05
-1.22883770457336e-05
-3.87785135566077e-06
-1.23875249529424e-06
-1.3395879289905e-05
-1.74959296623143e-06
-1.88032887381446e-05
-1.00841183375753e-05
-2.34952621026099e-05
-6.12084418135135e-06
-7.94571582989477e-06
-2.44064141148355e-05
-1.28644473188149e-05
-2.26360406102289e-05
-5.67992136905219e-06
-9.88474590113958e-06
-1.24437741751285e-05
-4.13068400980153e-05
-3.04663034294559e-05
-7.99281577260972e-06
-9.05456193346127e-06
4.51886194768554e-06
-2.44047241163287e-05
-2.7507086696289e-05
-3.59469991675421e-05
-2.54781465111136e-05
-2.21366518748808e-05
-1.97131544414864e-05
-2.22237311983248e-05
-1.3578183426777e-05
-3.91575861818803e-05
-7.81947842674984e-06
7.68177421345635e-06
-8.26265698104993e-06
-8.7905753131893e-06
-1.37244795791489e-05
-1.46803530762287e-05
-1.35116065380225e-05
-2.2284185399713e-06
-1.15755522113682e-05
-3.80418577577688e-05
-1.64461776128764e-06
-1.25083817693224e-05
-8.77134159357268e-06
-1.24570100228679e-07
-3.10281802989136e-05
-5.27977996422465e-06
-1.43746482577237e-05
-1.25786040973055e-05
-5.77463137005934e-06
-1.71500540138405e-05
-3.40868743904197e-05
-2.02034612558804e-06
-1.42959983921308e-07
-2.50622153485274e-05
-6.91488457501707e-06
-3.57205466022256e-05
-1.36669891244405e-05
-1.34332585359976e-06
-8.20498328439553e-06
-1.43756250206264e-05
6.62349823399066e-06
-1.70435800524596e-05
-1.91763894512328e-05
-2.34364816608058e-05
-1.81529230920373e-05
-1.66638515220037e-05
-1.46116472849078e-05
-1.49904025545638e-05
-4.19771900178627e-06
-1.11137920892695e-05
-5.99823123069381e-06
2.47504183026012e-06
-2.36098253397209e-05
-2.07239416197165e-05
-2.46970561059677e-05
-1.42526473529247e-05
-3.49159610707082e-06
-2.48104031810781e-05
-2.73378730280789e-05
-2.80921522842563e-05
-2.05345924675903e-05
-5.16641410067931e-06
-1.95075279481397e-05
-3.10170112900834e-05
-1.76744028502533e-05
-1.176109083885e-06
-6.96257416642396e-06
-1.36392013564367e-05
-2.29899075615251e-05
1.52734346437291e-07
-2.25812187571458e-05
-3.36021467650021e-06
-1.35622872803657e-05
5.23346275354641e-06
-3.64323235180342e-05
-2.93492368978416e-05
-2.58000655146095e-05
-4.69666130477482e-06
-1.7766188584916e-05
1.95167997105232e-06
-1.29916270578282e-05
-2.14827249257989e-06
-8.09802969978739e-06
-2.0556045119399e-05
-2.40627304974545e-05
-3.18930823061139e-05
-1.72195240334766e-05
-2.61282705774591e-05
-4.0995071599283e-05
-2.28291833518723e-05
-2.47955520054232e-05
-2.2384600441759e-05
-1.65561528976477e-05
-2.74575194984835e-05
-2.84222787590871e-05
-1.9886698670007e-05
-1.56745618497896e-05
-3.45098937366185e-05
-8.82116245199148e-06
-3.03996690109426e-05
-1.59178616572482e-06
-2.487535111645e-05
-4.14437304485616e-06
-1.03472966067284e-05
-1.4778438546022e-05
-9.56375730188238e-06
-2.67377014449547e-05
-4.92725456677139e-06
-2.15542625186843e-05
-3.50674023686859e-05
-1.43499606139351e-05
-1.01123490473983e-05
-5.03624616870589e-06
-2.5503752331213e-05
-2.9030379950223e-05
-8.00580879977169e-06
-1.24239943730065e-05
-2.27418970304339e-05
-1.25789787822972e-05
-1.74524540818305e-05
-1.98914285678207e-05
-1.43606451040947e-05
6.75153230055351e-06
-1.32038945068763e-05
4.20916285423866e-06
-2.26198876374908e-05
-3.0458801244683e-05
-2.16966760858979e-05
-1.539117279966e-05
-9.47410704719182e-06
-9.21379346810239e-06
-1.20737603772992e-05
-1.26067606174911e-05
4.54428268690215e-06
-2.30517907671992e-06
-6.96481484566663e-06
-2.977212908988e-05
-2.76218911038139e-05
-9.5927977421521e-06
-1.60044263640166e-05
-6.77965436357377e-06
-2.71814120202061e-05
-3.49188599047661e-05
8.90358649562229e-06
-3.00241945057422e-05
-3.07126811175524e-06
-8.88979430025249e-06
-2.15635750102907e-05
-2.60818617642001e-06
-2.38964144064092e-05
-3.54996322951587e-05
-5.29311809796952e-06
-3.16452501356392e-06
-3.20627581271984e-05
-1.64627587115662e-05
-1.53577203532117e-05
-3.13145468985966e-05
-3.58565561614941e-05
-2.24506768211706e-05
-2.32208351245579e-05
-2.56110554592191e-05
-2.42163518778475e-05
-1.56461899689327e-05
-1.84807316062107e-05
-3.14308431368072e-05
-5.42319951866233e-06
-2.98110691318595e-05
-1.49188961264011e-05
-2.62784766775702e-05
-1.72579788238479e-05
-2.59301042643893e-05
-1.23902194430275e-05
1.12557628157798e-06
-1.52954835886515e-05
-2.88479571931639e-05
-2.73112915800059e-05
-3.95915240250937e-06
-1.43630124555916e-05
-3.50429560944646e-05
-2.61011206524988e-05
-1.45787550827756e-05
-1.84221524427622e-05
-3.38563869900917e-05
-1.83855663894902e-05
-3.76928344495808e-05
-5.22320459615379e-07
-3.40674237974839e-05
-1.71675584479343e-05
1.63355005892878e-06
-2.50657035623466e-06
-1.42543661875707e-05
-5.90178505479718e-06
-1.04456017969863e-05
-3.98687388818708e-05
-3.20667699113236e-05
-1.67348632079713e-05
-2.45825358990847e-05
-1.01273338267118e-06
-1.28474855554994e-05
-8.68833449224405e-06
-7.02595210479068e-06
-1.88195114354994e-05
-1.59474419092764e-05
-2.34095608191934e-05
5.70124842173901e-07
-1.28263652648235e-05
-2.17852762997478e-05
1.41572952283157e-06
-2.63664665524503e-05
-2.7628481550448e-05
8.67999186639641e-06
-1.74823700819497e-05
-1.64918901002644e-05
-1.52758066475008e-05
-1.28464405561662e-05
-4.28473747950943e-06
-2.35511136066495e-05
-1.12107025074766e-05
-8.65574602081641e-06
-4.19103628252687e-05
-1.28355972153127e-05
-1.09229861820303e-05
-1.57407876863017e-05
-2.4438978473659e-05
-1.81214406018358e-05
-6.13563357339864e-06
-5.87343257727567e-06
-6.50720746401497e-06
-9.34365941149729e-06
-9.6881688204517e-06
-1.03980819279134e-05
-4.45839469726419e-05
4.88438783621178e-06
-2.82851507657911e-05
4.40692452089841e-07
4.01536403163346e-06
1.09506115084069e-06
-1.67676966606091e-05
-2.37308955228004e-06
-2.28653862853513e-05
-2.03526529912453e-05
-2.44439230166905e-05
-1.23843390976955e-05
-9.52436424658153e-06
-3.68666354790113e-05
-1.74177585163306e-05
-1.44301042131678e-05
8.58773009515972e-06
-2.77590064752582e-05
-2.66021172334622e-05
-2.11618508313876e-05
-1.884527641898e-05
2.0831029418264e-06
-2.48120766459015e-05
-5.1018742259261e-06
-2.56227639635639e-05
-1.66623750388771e-05
-2.64212754268069e-05
-1.27042117448345e-05
-2.41126768549698e-05
6.11591406267141e-06
-2.664679474955e-05
-2.90634884707307e-05
-3.67561851744195e-05
-2.70536004513953e-05
-2.67357367107307e-05
-1.61901280544813e-05
-1.6083521551437e-05
-1.06914991192738e-05
-2.30380566093987e-05
-1.62135237823581e-05
-3.20012290046348e-05
-2.6102460985484e-05
-3.44287360707325e-06
-9.6323181243429e-06
-6.38717171340075e-06
-1.05792096991298e-05
-3.06660912468683e-05
-2.35866472082638e-05
-9.77531129694048e-06
-1.25644816438906e-05
-2.54889495949167e-05
-2.83879426568275e-05
-6.0085433721907e-06
-8.84357189472988e-06
-1.18000277371805e-05
-3.67964100689495e-05
-4.40929592210701e-05
-1.56731287298881e-05
-3.13698856331025e-06
1.37774318841546e-06
-4.08786879683742e-07
-1.09978462768199e-05
-3.1963033555041e-05
-3.75986068481817e-06
-6.82739822879181e-06
-3.13043750968239e-05
-7.37382897664334e-06
1.02934130430475e-06
-1.60727288142081e-05
-2.41882191405029e-05
-2.13700546124296e-05
-3.27415791322541e-05
-1.50552680781618e-05
-3.3366450563762e-05
-1.41259931510019e-05
-2.19715187027964e-05
-1.48403767288248e-05
-7.19928940060376e-06
-1.6712745029137e-05
-1.54784843771396e-05
-2.50950041764559e-05
-1.02007285723497e-05
-2.11152667309842e-05
-1.89002572255891e-05
-2.49482026219954e-05
-2.48927978786911e-05
-1.98783611906169e-05
-1.85163127475021e-05
4.44545245789737e-07
-3.13336652531595e-05
-2.30249379606188e-05
-1.66929024779714e-05
-2.80780142494114e-05
-8.31393087592486e-06
-5.18265843246457e-06
-3.12734905086256e-05
-1.60764193996974e-05
-5.20179197765303e-06
-2.7318286903371e-05
-1.36146385207368e-05
9.91705957690158e-07
-2.70214887009656e-05
-1.45356296452945e-05
-1.56139760498876e-05
-3.1702872474647e-05
-1.15017156406421e-07
7.28360395373235e-07
-2.0227620926973e-05
-1.71034046914056e-05
-2.80934285090197e-05
-1.26273612065199e-05
-3.11659058196214e-05
-1.13365775202383e-05
-1.2767226625013e-05
-6.6764017988497e-06
-1.08146543803643e-05
-1.51967605855292e-05
-2.59302192089889e-05
-3.47276830867503e-05
-9.79782102453079e-06
-5.01292225002672e-06
-6.81365062305702e-06
-3.99426701782278e-05
-1.62758738398279e-05
-1.21760442191527e-05
-1.7035045769475e-05
-1.08835375430721e-05
-2.52345982672283e-06
-3.30098717788123e-05
-1.73528128750372e-06
-2.23556678071783e-05
-3.30337500670782e-05
-2.31460849379655e-05
-1.40799816254146e-05
-1.4903498719691e-05
-3.61678898217935e-05
-1.3329236937285e-05
-9.73109272835429e-06
-2.06387851895009e-05
-8.72892933981827e-06
-2.80141807922666e-05
-5.06181959979449e-06
-1.25481474930683e-05
-2.01950406865257e-05
-3.09240561207881e-06
-3.56436238585858e-05
-1.59640649515964e-05
-7.85842667442557e-06
-1.09568644271973e-05
-3.06612572196294e-05
-3.24241807844073e-06
-1.24389754482714e-05
-3.77305489937089e-05
-1.27742096282416e-05
-2.85925026272939e-05
-2.00821167418026e-05
-5.41134155854001e-06
-2.55308000966503e-05
-9.73106245326028e-06
-3.25688498602184e-05
-4.15107192325844e-06
-1.22834857689682e-05
-3.76631702780125e-06
1.0209685323279e-05
-2.9086460122409e-05
-2.02228691775048e-05
-1.61556244578159e-05
-4.44306490600542e-06
-1.22627672090678e-05
-1.47575952616151e-05
-2.03243261304796e-06
-1.92793877693088e-05
-3.91359996322455e-06
-2.26063324117949e-05
-1.08913029253099e-05
-1.53234170040688e-05
-1.46922132427711e-05
-7.05162420086329e-06
-7.86919991166431e-06
-6.79099749033363e-06
-1.57255187470831e-05
-1.45526154928182e-05
-1.59302860384246e-05
-1.12140073111106e-05
3.94120921776036e-06
-1.86599771886699e-05
-1.11583662186593e-05
-2.12441180461955e-05
-5.49467591187995e-06
-5.51906557782807e-06
-1.44409551439982e-05
3.01501717410763e-06
-2.63269154941095e-05
-1.71109841080719e-05
-2.40225180804167e-05
-1.20644941680788e-06
-3.15368776886205e-05
-1.3857257431861e-05
-3.12207326899689e-05
-1.568579567256e-05
-1.29975827477643e-05
-3.93996410755872e-05
-1.17070047643937e-05
-9.65993783202808e-06
-2.58090244914942e-05
-1.44840651674218e-05
-3.0331947627169e-05
-2.1016019878398e-05
-1.20678185889847e-06
-6.4686450487762e-06
8.73126470256375e-07
-2.64058505126175e-05
-1.685115741142e-05
-7.23608994196375e-06
-3.48333673816585e-05
-1.81974935464258e-05
-5.92253544199443e-06
-1.57020406016772e-05
-4.25901664660144e-05
-1.79018967968493e-05
-3.12860217707524e-05
-3.88985624651885e-05
-2.94691510502008e-05
-3.28314603585269e-05
-1.15682692884215e-05
-3.48091665855607e-05
-2.56241847285743e-05
-2.36547054754489e-05
-2.68083853491939e-05
-1.33736378686642e-05
-1.94382552144009e-05
-1.17881314831927e-05
-1.41441276107648e-05
-8.87842955369747e-06
-2.89374039908883e-05
5.4785530073874e-06
-1.15948178198396e-05
-1.5139965364632e-05
-1.88058529012093e-05
-3.0421300431381e-05
-2.49067469033969e-05
-4.76969856141043e-05
-5.53445527341679e-06
-1.18404074526794e-05
-1.66557202851476e-05
-1.87240441779479e-05
-2.35792416698907e-05
-1.95666511914657e-05
-2.67033936786188e-05
-2.08925177296505e-05
1.09945407687817e-05
-2.53417193921603e-05
-2.125150299269e-05
-2.1627266308348e-05
-2.07072673750447e-05
-1.92991600209056e-05
-2.34353162625982e-05
4.53507494999411e-07
-3.84840813725016e-05
-2.78247738927017e-05
-9.08141958632851e-06
1.71633184753367e-06
-8.45269285559532e-06
-2.10644132073008e-05
-2.02241217707511e-05
-1.39699550597278e-05
-3.56860447684172e-05
7.57271071689061e-08
-5.73445379884328e-06
-5.66661020984568e-06
-4.70806214054818e-06
-2.15457566239594e-05
-2.42204867982894e-05
-1.49701019515587e-05
-1.30365847699347e-05
-1.48181107114465e-05
-1.7681724641758e-05
-2.60418872564076e-05
-7.52747194509419e-06
-7.02859026158991e-06
-1.02595045892059e-05
-3.84450356560645e-06
-9.96322803407852e-06
-1.30239594627713e-05
-1.10215375776764e-05
-2.06203113969929e-05
-1.40718452254937e-05
-1.08044861857167e-05
-2.31110374154011e-05
-6.88509163225043e-06
-4.38143394626295e-06
-1.98110002576497e-05
-2.28469348473719e-05
-1.43893379829145e-05
-1.38907943876984e-05
-2.48206674844852e-06
-2.83455773939201e-05
5.01798441145977e-09
-2.19426204005543e-05
-2.31194571157403e-05
-7.20197868406438e-06
-2.48560398936774e-05
-1.23733785774189e-05
-7.00047287942702e-06
