# Supplementary material for: Research on computational propagation and identification of mine microseismic signals based on deep learning
Source: PLoS One. 2025 Oct 22;20(10):e0334641. doi: 10.1371/journal.pone.0334641 (PMC12543183; doi:10.1371/journal.pone.0334641)
Supplement: S9 Data — (ZIP) [file pone.0334641.s009.zip › 000101100000386.xlsx_0.txt_24.txt.txt]

-5.98634301063238e-06
-2.0880396667611e-05
-2.42232978326584e-05
-8.64776410646063e-06
-4.3351759827918e-06
-1.90254805066874e-05
-9.41206216729713e-06
1.08964342792817e-05
9.79890902221934e-07
-1.76177397333748e-05
-1.6018680987758e-05
-3.8209649961207e-05
8.71547032853598e-06
-1.65977490320223e-05
-2.87316164622655e-05
-1.26598149760299e-05
-1.30002048078181e-05
-1.06140262575116e-05
-2.72261306949009e-05
-2.29358980523047e-05
-1.68585147885119e-05
-3.28255465724541e-05
-1.11824589181871e-05
-3.25327166118622e-05
-8.40896490810333e-06
-2.6383743130801e-05
-9.04752314055801e-06
-1.7679715064346e-05
-7.15988616340341e-06
-2.24899606790991e-05
-4.01268727273249e-05
-1.22017774771573e-05
-1.41444330135665e-05
-2.58326221280684e-05
-7.70435132258545e-06
-8.76333405477132e-06
-1.25720600840596e-05
-1.67197464131468e-05
-1.47048189331838e-06
-1.62892118681211e-05
-8.27125029599197e-06
-1.74420264479269e-05
-2.38590029359871e-05
-2.31975069045669e-05
-7.28869412848341e-06
-2.2017242474065e-05
-2.19578987453364e-05
-2.29120066829171e-05
-1.8792202701198e-05
-1.52860486436808e-05
-3.16547152936985e-05
-3.73229839362016e-07
-2.90749761329861e-05
-8.26186837830625e-06
2.40928647509347e-06
-1.86257199359982e-05
-1.04323855821973e-05
-1.16280679407711e-05
-1.63658535324286e-05
-1.34493024916248e-05
-7.32741727212656e-06
-1.1703468105852e-05
-7.60900240238468e-06
-6.64644183729171e-06
-4.02548833853532e-06
-9.56529736258441e-06
5.28571504619592e-06
-1.86128844373851e-05
-2.40202292620702e-05
-4.4898068615755e-06
-9.97579173417151e-06
-2.73712069931659e-06
-1.33268551121755e-05
-1.16271056175267e-05
-1.43390853808041e-05
-4.56426945372777e-07
-4.68828744975305e-06
-1.68801316533284e-05
-9.9431967158257e-06
-1.48499455485049e-05
-9.44235822832381e-06
-9.31719867692654e-06
-3.57079396020365e-05
-9.81047779419562e-06
-1.01922229404535e-05
1.23980789861371e-06
-2.61437602081819e-05
2.01012221673161e-06
-3.85027693664293e-06
-5.08029832340222e-06
-9.47270753691534e-06
-2.99521190489991e-05
-9.47101849500959e-06
-1.56159112711695e-05
-6.3341552951265e-06
-1.09233701725415e-05
-7.23667108741497e-06
-1.54516621225334e-05
-3.22698809098146e-05
-1.10093439632472e-05
-1.57445963725527e-05
-2.6329458742779e-05
-2.165848535276e-05
-1.00572102562498e-05
-2.08599285266005e-05
-2.21098722284045e-05
-1.27085048595594e-05
-8.91871292398125e-06
-1.74159697641998e-05
-2.51453610832718e-05
-6.84328431432355e-06
-1.14980177677498e-05
-1.34496205333199e-06
-8.74671317480187e-06
9.2001909582552e-06
-2.86567065269592e-05
-3.2360545733595e-05
-2.28887726997769e-05
-2.89840490179384e-05
-2.07571005256809e-05
-8.65431230384741e-06
-1.93030306905917e-05
-2.51496111367025e-05
-1.12952767457348e-05
-3.40448914343652e-05
-1.002323643395e-05
-1.56384369235711e-05
-1.2262638545055e-05
-1.81021121463612e-05
-8.86112183655404e-06
-8.5208850408879e-06
-1.90253865420142e-05
-2.02907914981876e-05
-3.01977146970842e-05
-3.49902235055173e-05
-2.38148141662523e-05
-8.37469893107234e-06
-3.43534298718595e-05
-1.63534879613355e-05
-4.3507229955881e-06
-1.56955515773275e-05
-3.56697450500125e-06
-2.23012232354498e-05
-9.3038181068414e-06
-1.15719658042422e-05
-3.07396186659185e-05
-3.03843144112755e-05
-1.31863652811593e-05
-5.79701598946384e-06
-2.37404687785743e-05
-2.13707320447253e-05
-2.44667810315013e-05
-1.62333836158006e-05
-1.56928601117176e-05
-2.08382665516996e-06
-2.24879099747865e-05
-1.8094904609945e-05
-1.43750660235575e-05
-2.52779390176888e-05
-1.73454236364536e-05
-3.27822985040955e-05
-1.05809372657205e-05
-2.22117262382112e-05
-6.17289661683255e-06
-9.5987957028237e-06
-3.11542510485428e-05
-3.04483622575861e-05
-1.77466311884666e-05
-4.02688712617781e-06
-1.11139258228538e-05
-7.09704366059639e-06
-2.71199828067515e-05
-1.08606350172562e-05
-9.17124994417491e-06
1.94363696012414e-06
4.95819850169094e-06
-4.17063814989703e-05
-9.77973472937909e-06
-1.21039269092455e-05
-2.76584737486837e-05
-2.48744029096075e-05
-1.81969349388784e-05
-1.49133413170153e-05
-1.49888108753923e-05
-1.61784964486081e-05
-9.24389657558799e-06
-7.59199254163952e-06
-1.53159087435299e-05
-1.37356896478734e-05
-1.47183259430046e-06
-7.70339106293975e-06
-2.47046293429043e-05
-2.00915633416701e-05
-2.78864083041131e-05
-1.7244210409664e-05
-2.22738436846688e-05
-2.34503504871189e-05
-2.02037469672877e-06
-2.23962783733813e-05
-2.03450340052404e-05
-1.96873389358788e-05
-4.33837495127954e-06
-9.01818017558333e-06
-1.48341521470198e-05
-1.60746363740169e-05
-2.29327711043076e-05
-1.67741314573847e-05
-1.98936467267386e-05
-2.07592979474903e-05
-2.21826571826432e-05
-1.50145185635909e-05
-6.77805706015648e-06
-2.62712511301017e-05
-1.46259636837269e-05
-2.45344129526183e-05
-9.60454030472083e-06
-1.23736993512295e-05
-1.24887549183259e-05
-1.29395128116146e-05
-2.92662948958313e-05
-2.56832113994549e-05
-1.95365647178755e-05
-1.55497508909517e-05
-2.11749604543445e-06
-2.46035100013788e-05
-8.68457231171976e-06
-3.15477350144485e-05
-1.60922447605386e-05
-3.26640848148589e-06
-1.21585443870758e-05
-2.90051653164655e-05
-3.58615255265085e-06
-1.0312753126539e-05
-2.41940260200855e-05
-1.56294711789475e-05
-2.38294566581484e-05
-1.22205909478457e-05
-1.44167392918178e-05
-4.07175610442771e-07
-2.19308725715487e-05
-1.64018047917416e-05
-2.91231240309734e-05
-9.75063977332399e-06
-1.93107515232113e-06
-4.08987780150255e-06
-2.15380901276098e-05
-7.4247974821437e-06
-1.07835385381821e-05
-8.67485792915301e-06
-1.85124435958343e-05
-1.94318449878709e-05
-5.22584592659216e-06
-1.68353976045706e-05
-7.38949804480025e-06
-3.15136395288269e-05
-2.2050087499354e-05
-1.38247561254521e-05
-2.91346046561303e-05
-3.03752426262627e-05
-1.37961013059735e-05
-1.36303143976079e-05
-2.48284487492975e-05
-1.56383686569798e-05
-1.3279294122492e-05
-1.32356488991509e-05
-6.55625497521015e-06
-1.52896663378463e-05
-6.14287068965277e-06
-3.51829164429796e-05
-2.20630246760568e-05
4.10458077281874e-06
-1.31376694271257e-05
-1.95583758185213e-05
-1.57288896206685e-05
-1.89918477292617e-05
-2.94900873150048e-05
-2.92161947215003e-05
-2.70586209497489e-05
-2.7966915349306e-05
-1.10779273204982e-05
-3.78034501594264e-05
-4.97180197357264e-06
-2.00389198775478e-06
-2.26040319980513e-05
-3.45547105628217e-05
-1.83760776264064e-05
-1.28688013405354e-05
-1.52755621563719e-05
-5.35987530122333e-06
-3.8832597670798e-05
-2.12810439376186e-05
-1.66448386546908e-05
6.89073768419973e-06
-2.17877402152584e-05
-2.06943889219382e-05
-1.12016710321565e-05
-3.23373541489211e-05
-2.4352329895061e-05
-2.22264152735374e-05
-1.11602217643777e-05
-9.36935568075127e-06
-9.25575100138908e-06
-1.7882147481503e-05
-1.9233629279217e-05
-2.96735285102591e-05
-4.03394161897142e-05
-2.59271417807892e-06
-2.27815971894324e-05
-2.45605305147441e-05
1.43748316447478e-06
-1.20347679474898e-05
-1.6218185316681e-05
-1.65814848479749e-05
-3.2496643572872e-06
-3.64293371002255e-05
-1.61313505075028e-05
-5.19599251629941e-07
-1.95627692706887e-05
-2.13748431687108e-05
-4.27599562566725e-06
-2.0572412702388e-05
-2.60641703245811e-05
-1.43111952791875e-05
-5.58216753294308e-06
-9.1356171384873e-06
-1.26752986050667e-05
-2.67971920383001e-05
-3.50485316748942e-06
-2.03511786841302e-05
-1.01325578761672e-05
-1.54091569220364e-05
-1.41285890171338e-05
-2.24179755663165e-05
-2.56014194382713e-06
-2.34679673805329e-05
-8.35982420870852e-06
-1.58846294792271e-06
-1.28135246216941e-05
-1.53263542819658e-05
-1.81684937308121e-05
-2.43282279381031e-05
-1.58738740401944e-05
-2.49381849150037e-05
-7.6914107075789e-06
-2.68628462479697e-05
-2.31099359980816e-05
-1.69406557457512e-05
-1.20194141170582e-06
-1.10162926525024e-05
-2.16147843249941e-05
-1.98793780910253e-05
-1.98781577149185e-05
-1.57362086053142e-05
-2.26414980856703e-05
-2.86838856924349e-05
-3.08417863128523e-05
-2.49298029328656e-05
-1.24909658817688e-05
-7.68554925990889e-06
-6.60774256096477e-06
-1.96375745876266e-05
-2.36816990759874e-05
-5.46036414459049e-06
-1.49057109689849e-05
-1.084014332701e-05
-1.29780103766474e-05
-2.54273435838239e-05
-2.51807037584991e-05
-2.98297215798454e-05
-1.06478894385583e-05
-1.1744193875502e-05
-2.00154282056196e-05
-8.45042446322735e-06
2.86443216488727e-06
-1.79823073601635e-05
-1.09364170240625e-05
-2.21109245428285e-05
-2.59111770017983e-05
-1.14442032085972e-05
-2.24210507766936e-05
-7.96724324137238e-06
-9.21498609811815e-06
-2.39241163602525e-05
-1.83523887627858e-05
-4.87282065592621e-06
-2.38071427924154e-05
-2.09007645411136e-05
-1.90594852300147e-05
-1.71257707522684e-05
-7.63026431178487e-06
-2.71321576744079e-05
-1.9054839100144e-05
-1.32946806255918e-05
-1.46402385026095e-05
-6.32420319459532e-07
-3.8323015290312e-06
-2.87596259751536e-05
-2.68614611160571e-05
-1.92169530137094e-05
-1.03766131225836e-05
-2.03571049461879e-05
-1.91830085228364e-05
1.10178541701951e-05
-7.67252034963297e-06
-9.77443376273906e-06
-1.64875438868676e-05
-1.9409317772803e-05
-9.34824490129419e-06
-1.25720678988561e-05
-3.28107677368185e-05
-2.41218685370972e-05
-2.75696750375378e-05
-1.70343842324681e-05
-1.34123425984417e-05
-1.78719422421419e-05
-2.96463136205222e-05
-8.20724262521994e-06
-2.22844452932314e-05
-7.37775918896007e-06
-8.59655636583789e-06
-1.06849992475403e-05
-3.0023574860392e-05
3.28660414474752e-06
-8.73174685970612e-06
2.73767314595237e-07
-2.44933561862564e-05
-1.96435864970327e-05
-1.73213153076049e-05
-2.23702963201046e-05
-6.31446823158836e-06
-6.04524848127549e-06
-8.15541140053089e-06
-2.93856004579313e-05
-1.77625894518022e-05
-1.42956397349187e-05
-1.26164517062962e-05
-6.00952574050047e-06
1.96337653725801e-06
-2.57603472022304e-05
-2.12165020113198e-05
-2.66214554053492e-05
-1.64223548855402e-06
-2.27556860327369e-05
-2.74605516846245e-05
-1.48738426077385e-05
-1.80999797821447e-05
-1.79522952412921e-05
-2.67291658490031e-05
-3.7063468840205e-05
-1.6094914695538e-05
-3.52749381887145e-05
-2.41236838305455e-05
-2.01313270844489e-05
-1.13874985535897e-05
-1.76184643237092e-05
-2.50599344348544e-05
1.76391479975274e-06
-1.86016382204813e-05
-3.02668546523065e-05
-2.44505597724454e-05
-2.6733983938239e-05
-1.32213191039469e-05
-1.03698485439528e-05
-1.79807465599695e-05
-1.07310854661086e-05
-1.94140993635161e-05
-1.13197681792222e-06
2.96470328956915e-07
-2.06381580788001e-05
-2.30430814936322e-05
-1.76907534484388e-05
-2.05633687843436e-05
-1.13626274941359e-05
-1.97833364582074e-05
-3.78672210029067e-05
-2.39791673243113e-05
-3.64245960684141e-05
-2.84899554732093e-06
3.05983476848724e-07
-2.00671904615646e-05
-1.0070617540996e-05
-2.67866235419587e-05
-8.76626813342531e-06
-1.83787790607272e-05
-1.87067706600629e-05
6.08661225414616e-06
-1.55067091260186e-05
-1.86916974441736e-05
-2.19542567250338e-06
-1.69072633162758e-05
-1.2524196976751e-05
-1.39801817285708e-05
-2.15944430662972e-05
-3.85473701191498e-06
-1.96109169705905e-05
-2.60583819385766e-06
-1.74769238626443e-05
9.21186512079303e-06
-1.19259156758797e-05
-7.2312834861704e-06
-3.05023017370895e-05
-1.18126781243173e-05
-9.29212448540634e-06
-2.65707475333363e-05
-1.95953028546422e-05
-1.11995651739462e-05
-1.45406022111726e-05
-2.27473653071595e-05
-1.92300610994637e-05
-2.02990738513471e-05
-2.02158497256055e-05
-1.91972195257474e-05
-6.90315224194169e-06
-1.60095550491238e-05
-1.35177933387988e-05
-1.88386255286063e-05
8.7416415451844e-06
-4.57905954266809e-06
2.46573722989822e-06
-8.12763380976405e-06
-1.75447501312507e-05
-8.21256555559636e-06
-5.84828535093064e-06
-3.63549662167107e-05
-2.02825480184482e-05
-9.9021995107824e-06
-6.3733819677246e-06
-1.40376566987367e-05
-6.48220717020378e-06
-2.9271747709451e-05
-1.32664924534202e-05
-3.32575699047302e-05
-3.33646738519457e-05
-1.59584314809711e-05
-4.07337086620182e-05
-2.0230704857466e-05
-8.61966275724512e-06
-2.69676239539834e-05
-2.51687568243965e-05
-2.76436126983891e-05
-2.13356871423942e-05
-2.0532003707694e-05
-1.69526365402316e-05
-2.24422615345486e-05
-1.07831531502664e-05
-1.39470018296461e-05
-1.89203515699484e-05
-5.06895276952085e-06
-2.09580297755592e-05
-6.87267454179169e-06
-8.5229745523009e-06
-3.09546333347969e-05
-1.81973880054427e-05
-1.89893277584267e-05
-2.58660991592327e-05
-2.20030101697365e-05
-1.50381515072322e-05
-2.73963855408636e-05
-1.63337111479928e-05
4.34268637722635e-06
9.58081332999861e-07
-6.2762561220375e-06
-8.27616957245483e-06
-2.27911517424592e-05
-3.8533828755278e-06
-8.30811510792917e-06
-1.71947390741501e-05
-1.21410604335545e-05
-1.30764125984523e-05
-7.68279016179245e-06
-9.91787966865516e-06
-2.1238407104086e-05
-1.3078792681278e-05
-1.70536604205665e-05
-2.13129889983101e-05
-1.45180732110784e-05
-1.34100199312039e-05
-1.93118970045607e-05
-1.11633327788377e-06
-1.56661497807931e-05
-1.49269734500556e-05
-2.66639915272334e-05
-2.080168724174e-05
-1.04054249970518e-05
-1.76544953618034e-05
-8.1729719884657e-06
-7.92462346058835e-06
-1.6593354119276e-05
-1.48802954223118e-05
-2.1148388274348e-05
-1.4857139700127e-05
-1.69442307121291e-05
-5.58912340345472e-07
-7.75959993572359e-06
-1.8672175761298e-05
-1.78066522763024e-05
-2.79400864955177e-05
-1.81460730447893e-05
1.1976682095587e-07
-2.40607757787455e-05
-2.03726041307353e-05
-1.41972809615604e-05
-1.29638369798136e-05
-8.44687921416823e-06
-2.73275464406466e-05
-1.7104423111823e-05
-1.36940050867048e-05
-4.20284473778096e-06
-3.09017078322929e-05
-2.77840601582223e-05
-2.29407242109125e-05
-1.28085939021369e-05
-3.14769041491663e-05
-1.23325044151284e-05
-1.42761268749861e-05
-1.6176782651322e-05
-4.23920278230996e-05
-2.95925459110498e-05
-1.93324763075941e-05
-2.73339952441504e-05
-1.65709074232012e-05
-1.43896774102603e-05
-1.79386212666413e-05
-1.01199950304453e-06
-1.47604833375034e-05
-2.61043458154523e-05
6.31327153873605e-07
-2.37633912079926e-05
-2.02373534052065e-05
-1.71902680100945e-05
-2.26687882290085e-05
-1.00634470001161e-07
-1.56330417181491e-05
-7.31559102503009e-06
-6.1635321931426e-06
-2.86093104253858e-05
-2.46944773041082e-05
-3.83967298945076e-05
-3.23181425997273e-05
-1.43200111432372e-05
1.98511025183279e-06
-3.42271569114115e-05
-1.97786769683659e-05
-2.54311436159206e-05
-1.89528897675499e-05
-1.27522388295687e-05
-7.91972283294908e-06
-9.7464609564469e-06
-1.63017139876645e-05
-1.36979244333772e-05
-1.33711470243377e-06
-1.61360896294566e-05
-1.48132010032883e-05
-4.49731893564132e-06
-3.39002782482386e-05
-2.91569393641333e-05
-1.90823401978563e-06
-1.86130396646625e-05
-2.83298702347252e-05
-1.92816897601005e-05
-1.47979999858008e-05
-1.85789314764614e-05
-1.58819721168442e-05
-2.21028803985696e-05
-1.48271659941921e-05
-6.8879808864812e-06
-1.69437508243445e-05
-1.31939649046998e-06
2.28519084206052e-07
-2.30025669520733e-05
-8.18724019803016e-06
-2.70269715659903e-05
-2.56915960699393e-05
-3.06519915293488e-05
-2.23105938706316e-05
-2.1474240351759e-05
-2.24551433254944e-05
-1.42578573107335e-05
-4.25024631001064e-05
-3.79541938543668e-05
-2.25268121399239e-05
-1.78959490285366e-05
-1.02011576807806e-05
-5.65621206436341e-06
-9.82847256171606e-06
-1.69767336692978e-05
-2.43935016287387e-05
-1.50599976831392e-05
-2.1417834115375e-05
-1.92559781599435e-05
-3.82150640353531e-06
-6.14628690735365e-06
-2.84829005131979e-05
-1.24324763100089e-05
-5.31265649542115e-06
-6.95314785360659e-06
-1.37481132155525e-05
-1.22605871313122e-05
-3.57376257156139e-06
-2.6828255884123e-05
-1.19333206488163e-05
-1.15563476524928e-05
-1.57606909934872e-05
-2.45337718271883e-05
-1.62236189916945e-05
-2.67015928980589e-05
-8.97940571321115e-06
-2.35712547524959e-06
-2.13606816453583e-05
-1.87410685273952e-05
-2.89694565257721e-05
-1.23334260477004e-05
-9.3818191038859e-06
-2.06772568746792e-05
-2.5033809235756e-05
-1.61116056430876e-05
1.32866799121962e-06
-2.83555562656027e-05
-2.57540752740565e-07
-1.65091316323932e-05
1.10605096859856e-05
5.53354747594659e-07
2.45107670357169e-06
-1.53613982000835e-05
-3.0454721456289e-06
-5.99750959908846e-06
-7.66206071463128e-06
-1.11735069079026e-05
-2.9188999467736e-05
-7.99294835420452e-06
-6.32492236249552e-06
-2.35739064395325e-05
3.58072755832328e-06
-1.69209967429383e-05
-9.98745480665987e-06
-1.65410126976332e-05
-2.45041138797196e-05
-1.55280901097163e-05
-2.18849397526215e-05
-1.55619424665483e-05
-3.5950763695846e-05
-2.72236560826702e-05
-1.15259002082857e-05
-2.83792857553377e-05
-3.12955158403459e-05
-1.38027047211505e-05
-1.97915186761585e-05
-1.5740205324924e-05
-3.22062507114565e-06
-1.55423253770825e-05
-1.65165259064808e-05
-8.84207859507612e-06
-1.8136220645566e-05
-8.30187234862258e-06
-1.38648078817529e-05
-1.00441791307835e-05
-1.15898356829538e-05
-2.41555872426926e-05
-9.27845718098867e-06
-2.63635964943994e-05
-2.44953191928399e-05
4.41001357016733e-06
-1.60156804471353e-05
-1.57589421035822e-05
-2.33641333716015e-05
-1.47338401220512e-05
2.25648145519274e-06
-1.69127325461443e-05
-1.20235444626884e-05
-2.89895651902327e-05
2.11348959501109e-06
-1.25525228674873e-05
-2.40092935276179e-05
-3.33404949579634e-05
-2.96948506913039e-06
-1.26738789650181e-05
-2.52854750083481e-05
-1.57620551423936e-05
-2.22225940299092e-05
-3.25174035027618e-06
-1.05498536159815e-05
-1.98177227406434e-05
-1.7491740498803e-05
-6.1536807261348e-06
-1.10907505825103e-05
-2.79573304352679e-05
-2.16518937773734e-05
-2.43385015613665e-05
-1.87917223771583e-05
-2.35425283962695e-05
-8.98932207828935e-06
-2.51294297002137e-05
-2.40034811302074e-05
-1.806052975509e-05
-8.21148508220877e-06
-1.43009225587388e-05
-4.53027117858294e-06
-5.27901625418665e-06
-1.410513403383e-05
-2.65021888732754e-05
-1.05967581916752e-05
-1.59025225324484e-05
-2.41788847688439e-05
-2.20866659643001e-05
-2.20906020756755e-05
-1.13790784002599e-05
-2.51221590915352e-05
-3.01645466802327e-05
-8.96531779637542e-06
-1.43310403916607e-05
-5.64873261402148e-06
-2.17041790494349e-05
-1.47573107965222e-05
-2.12578734605947e-05
-9.70646509318867e-06
-3.45065233828443e-06
-7.52973976763062e-06
-4.42224020735762e-05
-3.05008070383064e-05
-1.61399680055111e-05
-8.77776707555299e-06
-2.37811697898815e-05
-3.65684930767507e-05
-3.18168821534734e-05
-9.39823367285463e-06
-2.72825970177369e-05
-8.25642947584166e-06
-2.66571791594154e-05
-3.25728439344709e-05
-7.85408957854911e-06
6.60547034365472e-07
-2.59913826970922e-05
-1.88094995583208e-05
-2.24222742699301e-05
-4.36982989794385e-06
-9.2506686444778e-06
-8.61139557294489e-06
-4.09478631037845e-05
-2.59485231607998e-05
-1.04448435346498e-06
-2.65268462362261e-05
-1.86909026671236e-05
-4.38162540169484e-05
-1.91018986527703e-05
5.30305337926513e-06
-3.96014107396674e-06
-1.03946727905017e-05
-2.01351697084352e-05
-9.63745690182061e-06
-9.580580488877e-06
-3.14473037458067e-05
-2.41811859704521e-05
-1.25254480291444e-05
-9.56867085426884e-06
-1.41814173325553e-05
-2.50114311962381e-05
-2.09523645571429e-05
-2.27872105472065e-05
-3.2119574227199e-05
-3.26825869948105e-06
-1.54251584252659e-05
-7.82191594665833e-06
2.0865181477664e-06
-1.88409197151991e-05
-1.99823208929615e-05
-4.85090846695302e-06
-1.86241392992046e-05
-3.32213216394354e-05
-1.44978265529256e-05
-1.22213049828322e-05
-1.41180274075421e-05
-3.22348162846858e-05
-5.50558874279883e-06
-9.95623750691343e-06
-2.99552055959329e-05
6.74894972635173e-06
-7.98982971308228e-06
-2.87655960653542e-05
-9.34829932817786e-06
-1.30694290206488e-06
-2.10875802807115e-05
-2.4652100162887e-05
-2.74639011218865e-05
7.58074547408536e-07
-2.03684846727912e-05
-2.19039337980465e-05
-2.0054985538119e-05
-1.1254099255005e-05
-2.29722336711882e-05
-2.40737062470794e-05
-2.53318154871916e-05
-1.15801794705161e-05
-1.25851358705195e-05
-1.88522234206171e-05
-2.07647770319068e-05
-1.8836548926278e-05
-1.75114657948054e-05
-1.92026422281352e-05
-3.46858311578767e-06
-2.48839333421657e-05
2.74426310241513e-06
-2.37160307028676e-05
-2.25443690642821e-05
-1.16489256296504e-05
-3.90293715754299e-06
-1.1074017775528e-05
4.70358157307264e-07
-1.89998154146598e-05
-1.69822613558312e-05
-2.90574862325966e-05
-2.08033125716066e-05
-9.29617647951787e-06
-1.96697569135932e-05
-3.82866983492309e-06
-2.32740738826919e-05
-2.31334252885995e-05
-2.28212980926628e-05
-5.64499324484334e-06
-1.04652616859792e-05
-9.47652784004559e-06
-2.48216272878183e-05
-1.41272009909886e-05
-1.25539869237855e-05
-1.77354739350016e-05
-1.73405513192131e-05
-1.69012104969275e-05
-3.23802869681473e-05
-2.68202991765247e-05
1.05642950389274e-06
-3.52164640141979e-06
-2.37939567045259e-05
-6.7979368989144e-07
-3.95025068007337e-07
-1.28726017590823e-06
-2.75823284883969e-05
-1.20947184670044e-05
-2.77464443862962e-05
-3.0456561869956e-05
-1.76239398173854e-05
-1.16131644523495e-06
-5.13226508333735e-06
-8.70698652082571e-06
-1.0151142718902e-05
5.75176610563998e-06
-5.19856875933294e-07
-2.48588404644742e-05
-2.40650168149238e-05
-2.3270333422241e-05
-2.28118114030983e-05
-2.37860530254687e-05
-1.11865648251906e-05
-2.57897264639617e-05
-2.27772926277559e-05
-2.17230672123407e-05
-5.06162504567909e-06
-5.72592943477401e-06
-9.2139441433352e-06
-1.25123235699871e-05
-1.04252068272622e-05
-3.64318235296004e-06
-1.01873710966139e-05
-9.65423908367757e-06
-1.66916203692585e-05
-2.15024960889341e-06
8.42245305618012e-09
-1.71462169631588e-05
-1.58721899400495e-05
-1.54003648780574e-05
-3.03868556382104e-05
-1.53073485667655e-05
-2.52729500280715e-06
-2.80647954172092e-05
-2.94518982746046e-05
-1.2527620416504e-05
-1.07637874177408e-05
-1.51129562374067e-05
1.23120905594143e-06
-2.30893143162558e-05
-2.38073448008223e-05
-2.96581680495701e-05
-1.77090338012726e-05
-1.37765413293401e-05
-2.14805597411051e-05
-9.08206059856192e-06
-1.70189985833022e-05
-1.82182573522083e-05
-9.90347245722042e-06
-1.6760602983381e-05
-1.4177699560788e-05
-2.52911029790385e-05
-1.12308610110663e-05
-1.2344621429341e-05
-2.50074036734562e-05
-1.64653619081914e-05
-1.56851827711457e-05
-2.9778650753937e-05
-1.92534576509436e-05
-1.67048357835065e-05
-2.22537833670224e-05
-3.3916921105144e-05
-1.59193591993815e-05
-3.03808401879521e-05
-4.7321164209765e-05
-3.26582565851228e-05
-1.10429549048755e-05
-1.61768603308986e-05
-2.10690929928597e-05
-2.14250820991168e-05
-9.74825155768644e-07
-9.00000649798675e-06
6.34349512481437e-06
-2.11987832692002e-05
-1.6528406549154e-05
-1.65209206833308e-05
-9.19805430375346e-06
-8.66300547520196e-06
-5.83968198452974e-06
-3.83817517377083e-05
-8.93613131571426e-06
-1.82442061248317e-05
-1.46451095826594e-05
-3.02928493219592e-05
-3.09445720465766e-05
-2.18792846374536e-05
-1.34927819803524e-05
-7.94499608067146e-06
8.22260117774642e-07
-3.87732949363369e-07
-3.07094515788908e-06
-1.22682703126279e-05
-2.76669098277608e-05
-1.710365676528e-06
-7.44270509723672e-06
-9.80992686172664e-06
-2.153671499119e-05
-3.59712645429847e-06
3.58599922576228e-06
-2.51254063254763e-05
-2.22504169786346e-05
-3.4167314806075e-06
-4.41570436631352e-06
-1.60089565042437e-05
-1.97969969424619e-05
-1.93724547054494e-05
-2.47242816886121e-05
1.10389140734665e-08
-2.22742129660562e-06
-5.97212700254643e-06
-3.59179286838293e-07
-3.60285709283866e-05
-1.28241951381488e-05
-1.95302197745614e-06
-8.62443198386814e-06
-2.28788921990119e-05
-1.50025192487744e-05
-2.68075076034169e-05
-1.38269078927783e-05
-2.78671885987415e-05
-8.27617346104576e-06
-1.67658817543638e-05
-1.18240008573034e-05
-4.26576301182781e-06
1.0521314227445e-06
-7.98105829607291e-06
-1.65237771122586e-05
-2.15501561123726e-05
-1.08624167247619e-05
-1.8235109962539e-05
-1.10284924380287e-05
-2.66656750346739e-05
-2.71989821553178e-06
-1.64559551986844e-05
-1.47161257496714e-05
-3.2325870104178e-05
-3.7482450775425e-06
-1.16445064900148e-05
-2.42249923813683e-05
-1.32315256936064e-05
-8.39100495489286e-06
2.90207307776885e-06
-2.07322920637279e-05
-1.44836307235484e-05
-2.84357095550284e-05
-8.06333264242158e-06
-1.60180444218021e-05
-1.33503400363826e-05
-1.70179233717373e-05
-1.20094113145584e-05
-1.85475414724995e-06
-1.75498153792813e-05
1.36440724676328e-06
-7.73976569742837e-06
-3.21502520370692e-05
-1.65801995365193e-05
3.0617995678572e-06
-2.93417663587617e-05
-2.98993360897037e-05
-2.14627875752464e-05
-4.74882231779157e-06
-1.01788525192136e-05
-2.8393491200405e-05
-1.42770439381296e-05
-2.05478743904006e-05
-2.18692992452595e-05
-1.52145563252817e-05
-7.04343828487565e-06
-2.52161987484233e-05
-1.81871447678861e-05
-7.92528583229479e-06
-7.76632727943259e-06
-9.00882353774564e-06
-2.44685271544181e-05
-6.95290328207839e-06
-2.20038740277616e-05
-7.68314342576382e-06
-2.23203652000978e-05
-2.33114150771887e-05
-3.4465610571675e-06
-5.32902987630897e-06
-1.10530622785726e-05
-2.25508380351729e-05
-1.17816785838705e-05
-2.65178503324008e-05
-2.44014556400768e-05
-2.02413709359317e-05
-2.25778919508703e-05
-1.92326376491138e-05
-8.51779765905964e-06
9.53965202723903e-07
-1.36282035778247e-06
-1.40728198922924e-05
-1.56474287827697e-05
-1.89021158551988e-05
-2.09900980879971e-05
-1.03150224720004e-05
-2.0774835968879e-05
-1.59943079776568e-05
-2.52269465037362e-05
-1.29085377104596e-05
-1.8015781608534e-05
-1.98154128870164e-05
-2.62309322384042e-05
-1.92043098855489e-05
-1.99326789181412e-06
-8.96720697542224e-06
3.32172381178916e-06
-1.23305668887661e-05
-1.28195717253337e-05
-1.81786537497936e-05
-3.36991577034238e-06
-3.37120817048444e-05
-2.19648055196674e-05
-1.10207041012486e-05
-2.04382190102682e-05
-2.92792991267722e-05
-1.53348319438776e-05
-3.85324392014716e-05
-2.02870355118385e-05
-1.4987993967095e-06
-1.89951089366955e-05
-2.21881418801262e-05
-1.51999101107512e-05
-1.56499697904262e-05
-2.58813536680512e-05
-1.10528124614055e-05
-5.93295850992668e-06
-2.02842196603016e-05
-2.38670110225705e-05
-2.17789569497201e-05
-1.92233906055585e-06
-2.46487425842479e-05
-1.88431673444738e-05
-3.99597061281344e-06
-1.45211444845266e-05
-1.85382642680551e-05
-1.12840161955068e-05
-1.23510695214569e-05
-1.15934037909929e-05
-1.2583124883711e-05
-6.45895512531994e-06
-1.0505411905051e-05
-1.86145237000753e-05
-1.94281382112468e-06
-2.48441793112063e-05
-2.38725786223589e-05
-2.55407552871421e-05
-9.84056498970336e-06
1.63397565480623e-06
-1.65336875526681e-05
-1.75181882448385e-05
-2.36702862667634e-05
-8.3278669508989e-06
-1.76747844337652e-05
-9.58534294135639e-07
-1.81893985835676e-05
-1.12958616560651e-05
-1.12735743422048e-05
-2.73499269019408e-05
-2.03636139219727e-05
-7.32607477683871e-06
-2.28091444630873e-05
-2.16053664931714e-05
-8.85992967333707e-06
-2.65168622977283e-05
-1.33055407149668e-05
-3.2960522252805e-05
-2.34183211066398e-05
-1.82187689769299e-05
-2.69192009851142e-05
-9.2249977055327e-06
-2.00083908079399e-05
-9.56481181823282e-06
-2.85670862184129e-05
-1.58319986285619e-05
-1.19357574321816e-05
-9.82232326686306e-06
-2.39536251949771e-05
-1.63700117682846e-05
-1.45391450959569e-05
-1.69634002390758e-05
-2.93165251986327e-05
-2.23005257198982e-06
-1.51393285220776e-05
-1.26002361151109e-05
1.61030030330955e-06
-1.05607794210821e-05
-3.12035586673906e-05
-2.18317088086216e-05
-2.24866887760385e-05
-5.63878785420223e-06
-5.34805547592089e-06
-1.27995046798148e-05
-2.2569403331734e-05
-2.11172461587318e-06
-1.58137200270619e-05
-1.78627804021884e-05
-1.73286023364425e-05
-1.19788737808789e-05
-1.751976689326e-05
-2.68332351445556e-05
-1.45031259203252e-05
-1.86500930363237e-05
7.19196679942534e-07
-1.72775900836004e-05
-2.89633944865891e-05
-1.74476063530258e-05
-2.47020070566421e-05
-2.14743313136658e-05
-2.45812904230165e-05
-1.36639370816102e-05
-1.64487297020029e-05
-4.4059072146021e-06
-2.69526734163143e-06
-1.71065620890233e-05
-2.69729840123807e-05
-8.67376077287354e-07
-3.02643223480227e-05
-2.83040009014477e-05
-2.05056520692113e-05
-4.67016497647373e-06
-1.36676203749199e-05
-1.90704374362929e-05
-6.76282557356302e-06
-1.48000528878912e-05
-1.90857253289846e-05
-1.41983376331752e-05
-2.12451601946954e-05
-2.31455066527228e-05
-1.40015702991904e-05
-3.67816805141996e-05
-2.57867977252655e-05
3.45654553594583e-06
-2.64666719491438e-05
-3.50218193008032e-05
-3.63954441258707e-05
-1.9353881435937e-05
-5.27595983683204e-06
-1.89115319966254e-05
-1.30306829415725e-05
-2.82333219676041e-05
-1.71041012590415e-05
-9.12537501177527e-06
-1.09969389049082e-05
4.33961450681968e-06
-1.70896301671374e-05
-2.94308474596293e-06
-3.20699740607229e-06
-2.89914928043067e-05
-1.13322380323888e-05
-3.49289241739905e-05
-1.38241493435171e-05
2.8598506551423e-06
-1.88430087862339e-05
-1.26767522098931e-05
-2.4727879842409e-05
-2.06261753373981e-05
-2.66278304890256e-05
-8.81841619566842e-06
-1.38825274174299e-05
-1.43710337212029e-05
-1.19283430275775e-05
-1.71846999043525e-05
-3.00227349647763e-05
-3.05057314505746e-05
-1.90220806432712e-05
-2.13128740142383e-05
-2.110470759997e-05
-3.22542503968755e-05
-1.61328846754511e-05
-4.72955557076142e-06
7.16859745439652e-07
-2.80686570318553e-05
-7.61619093141498e-06
-7.1403227520547e-06
-7.59084457506039e-06
-1.21072544931295e-05
-8.2844119230985e-06
-7.85032318478777e-06
-3.48327588144895e-05
-3.47755428390965e-05
-2.28520106129046e-05
-2.59525021608275e-05
-2.08736536141062e-05
-5.9802238486765e-06
-1.7496414785395e-05
-1.71376177667284e-05
-2.60155447916941e-05
-2.00928990380438e-05
-2.88618244388686e-05
5.81048059078979e-06
-1.1138214971098e-05
-2.08268618268624e-05
-1.78063722001817e-05
-6.21186076604738e-06
-2.49505406009526e-05
-1.45960557825187e-05
1.40992501493169e-06
-8.25399726801125e-06
-2.7729167759075e-05
-2.34847093345667e-05
-1.48617050083923e-05
-2.71893940350048e-05
-1.61986826994824e-05
-3.05618923833534e-05
-4.9784989697782e-06
-2.20600243910968e-05
-9.54223235889632e-06
-1.57250540452729e-05
5.34608742983425e-06
-1.35396743604464e-06
-1.6657076436847e-05
-1.12581940373342e-05
-1.0238860011208e-05
-8.38811991178981e-06
-1.51023392772604e-05
-9.72480088749744e-06
-3.73620621408621e-05
-1.62301421730014e-05
-2.35606241878921e-05
-1.91687942705676e-05
-9.17338582114317e-06
1.02926647805592e-06
-9.55489056782938e-06
-3.03885951724978e-05
-2.34576384283371e-05
-2.38349465706219e-05
-2.37888836825026e-05
-1.70521862463102e-05
-2.02837495574648e-05
-2.65220624011678e-05
-1.76599242217793e-05
-8.02631589305652e-06
6.51396387658132e-06
-1.13821866622659e-05
-1.97934335638589e-05
-2.03359257458938e-05
-2.60334794564533e-05
-2.25814558466184e-05
-9.79304866135584e-06
1.20572687880922e-06
2.02626459885807e-06
-3.01570736977995e-05
-1.63017061001101e-05
-3.17119550445031e-05
-1.03051827060562e-05
-1.2040313158902e-05
-2.96520023825306e-05
-2.08285822226176e-05
-9.98699991966328e-06
2.18953173086976e-06
-1.15797150118594e-05
-2.63294242549111e-05
-2.61252949791537e-05
-1.99707898867894e-05
-1.10226031082122e-05
-2.03574738855017e-05
-1.51234526373425e-05
-1.33303316288264e-06
-1.7435807987651e-05
-1.47158019421734e-05
-1.98277776856023e-06
4.53810848467963e-07
-1.42466847171826e-05
-2.08009237290759e-05
-1.94396737233644e-05
-1.48135671452767e-05
-2.24307440208829e-05
-1.0930328949844e-05
-1.55098111735938e-05
-1.94483876503538e-05
-1.05638058582456e-05
-7.42867896470745e-06
-9.16387591726715e-06
-1.74161152944164e-05
6.51817788144391e-06
-1.05263067828074e-05
-2.73250927595892e-05
-6.00074235444116e-06
-2.84820975375799e-05
2.85704644069616e-06
-1.08436824726198e-05
-2.10053253656503e-05
-2.38464365667347e-05
-2.61513381663557e-05
-2.13109447917774e-05
-1.59003740768496e-05
-2.04080687563079e-05
-9.69800161780723e-06
3.01345593650907e-06
-1.72843549033091e-05
-1.90406755475528e-05
-2.01807853533121e-05
-1.10782057542545e-05
-1.15942535321382e-05
-1.59097459892997e-05
-1.49053132779747e-05
-2.76172814450687e-05
-2.29459942091749e-05
-2.09745022475112e-05
-1.88569547668113e-05
-1.26230163180386e-05
-9.15539614249968e-06
-1.16396431986953e-05
-6.66960100802539e-06
-2.16863022705143e-05
-1.68962267661162e-05
-1.37728026637019e-05
-3.76169998847247e-05
-1.27458030346843e-05
-3.24013155826378e-06
-1.49019557046689e-05
-1.53464156326336e-05
-2.73207849859452e-05
-1.25874257960987e-05
-5.65141152936839e-06
-8.79531646658711e-06
-1.17076745056776e-05
-1.2204005956103e-05
-8.07114344544652e-06
-1.2770635566241e-05
7.39288785137281e-06
-3.11865301250652e-05
-1.25887856440339e-05
-1.95019752013521e-05
-2.77990679090937e-06
-9.90781088919716e-06
-2.03539849146026e-05
-1.83313412377476e-05
-2.37978306719355e-05
-2.30676439367145e-05
-7.7748477114269e-06
-2.52425453764104e-05
-5.30704557931702e-06
-1.81470337401298e-05
-1.92666796328951e-05
-1.03139698669756e-05
-2.666356139053e-05
-2.08690684600621e-05
-3.34228631691805e-05
-1.78934990509936e-05
-1.88966763220101e-05
-1.98080737629642e-05
-9.53867453027141e-06
-5.64985332222147e-06
-1.31199440925762e-05
-1.1658543223019e-05
-1.77602157292201e-05
-2.37946000515079e-06
-2.95784411170437e-05
-2.3340697385935e-05
-2.47837762014034e-05
-4.19377955711557e-05
-9.42892752436347e-06
1.07729529067298e-06
-2.03044644259562e-05
-3.72904158007607e-05
-1.59348885956961e-05
-2.63312256596662e-05
-3.49485199883997e-05
-1.65947238867095e-05
-1.30133415913356e-05
-3.26243572691908e-05
-2.07865570690313e-05
-8.21303880757641e-06
-1.19152381303311e-05
-2.02815963533481e-05
-1.7854022858511e-05
-2.07459758825027e-05
-3.39832912534104e-05
-1.82188942955284e-05
-3.65510802353301e-06
-2.00597331525696e-05
-2.85867593489057e-06
-2.08222164342084e-05
-5.62136796197877e-06
-2.44003558335883e-05
-2.56159489152629e-05
-2.43679812754752e-05
-2.39547316645075e-05
-3.03118711523165e-05
-2.66723809339522e-05
-1.04703198203371e-05
-1.29379924588828e-05
1.51978975441253e-06
-3.51242690932192e-05
3.21874786809502e-06
-1.7935557464148e-05
-1.79099977383196e-05
-1.96795273237603e-05
-1.91888717250267e-05
-2.31711673677295e-05
-3.02119596742765e-05
-5.91745961071414e-06
1.10554961714201e-06
-8.6932090045138e-06
-2.01158093644252e-05
-5.26019190857494e-06
-2.44226626416452e-05
-2.34733089535193e-05
-3.67779280356411e-05
-2.38874334553314e-05
-1.74435285647057e-05
-1.45965063120153e-05
-2.23361984714937e-05
-1.40623705295309e-05
-1.53418926586903e-05
-9.11715565233348e-06
-1.63719863340665e-05
-5.97512884415299e-06
-1.53666915609711e-05
2.68052200496998e-06
-4.47041129862898e-06
-3.96432442134506e-06
-2.19595255278207e-05
-1.61506172956888e-05
-1.61937300762066e-05
-4.61587130115953e-07
-3.26654724788493e-05
-2.0167584487777e-05
-1.04532242047063e-05
-1.59277371002463e-05
-2.57680808939437e-05
-9.12015356241069e-06
-1.69526991771216e-05
-1.94798745855416e-05
-2.97603961499835e-05
-2.04559179918287e-05
-2.12613726543525e-05
-1.63293645019348e-05
-9.50183338803724e-06
-4.76931494095996e-06
-1.39223325769161e-05
-2.51955481532024e-05
-2.0390878775648e-05
-2.78202543667319e-05
-1.5312058208424e-05
-1.90669256282342e-05
-1.21699532371661e-05
-1.19911348197299e-05
-3.35833041763297e-05
-1.21764627675291e-05
2.56409887538914e-06
-2.51597514605738e-05
-2.7408240741536e-05
-2.22070092801274e-05
-1.0430829252983e-05
-9.88905643662079e-06
-2.24954593140723e-05
-1.52513265877215e-05
-8.48669170596712e-06
-2.92855660429294e-05
-3.84484314316642e-05
-2.49115086570236e-05
-2.38024120590415e-05
-1.66814992168084e-05
-3.13992854449209e-05
-1.60259359704964e-05
-2.05073204785678e-05
-1.71303174816694e-05
-6.06781740551102e-06
-1.61772358549149e-05
-3.01850164206996e-05
-8.09518292506218e-06
-2.66808035001845e-06
-1.62075725646841e-05
-3.72907327964111e-05
-1.70500019753919e-05
-1.26346496540885e-05
-1.02533705641998e-05
-1.37978202092757e-05
-1.44462039311974e-05
-2.10338367568937e-05
-3.17519864080689e-05
-2.40270037260186e-05
-2.38592836148808e-05
-2.71847312674786e-05
-2.74986217267676e-05
-1.88405379131164e-05
-8.85241257056006e-06
-1.55423252514832e-05
-1.65160759995932e-05
3.38094524752283e-06
-1.57772791446493e-05
-5.08734119927806e-06
-1.55813010972575e-05
-1.88011845279538e-05
-2.34313360469571e-05
-1.21211084683344e-05
-1.61205335968551e-05
-4.61628202437263e-06
-2.4753285301661e-05
-1.12739065651304e-05
-1.99840404804646e-05
-1.21087696671599e-05
-1.01147771709192e-05
-2.82761005526695e-05
-3.87114664727895e-05
-2.51823101237469e-06
-2.14657756043113e-05
-2.22039974656688e-05
-2.62801391617741e-06
-2.20237920313581e-05
-2.67762119031331e-05
-1.71274891421132e-05
1.21981258848197e-06
-2.12841069610134e-05
-3.17831296382689e-05
-1.63186424131504e-05
-2.23533601295631e-05
-2.78130471040186e-05
-2.08035368245233e-05
-2.82792092068629e-05
-3.07249743436619e-05
-1.63981285732041e-05
-1.12150204249496e-05
-6.20106705532326e-06
-6.83286104679836e-06
-2.60726701914289e-05
-2.53605774864562e-05
-7.68864267004905e-06
-2.48530534751614e-05
-8.90592456891774e-06
-1.80079671024403e-05
-2.61184994446827e-06
-2.18844757707317e-05
-1.89276753935228e-05
-1.93196894606819e-05
-2.21903114237849e-05
-2.97757444557297e-05
-1.15736602547587e-05
-1.14596749525773e-05
-2.95968412461858e-05
-2.32098799424014e-05
-6.50875474840727e-06
1.69450029784097e-06
-1.20444905068279e-05
-1.80408089531476e-05
-3.04851609558024e-05
-2.93742410003821e-05
-5.67549689679061e-06
2.32562511807968e-06
-3.19842899963218e-05
-3.30059357544843e-06
-1.89288558250384e-05
-1.32962828127562e-05
-1.19910731449786e-05
-1.11630396726878e-05
-1.05614524797475e-05
-7.1374913367082e-06
-2.11425708125405e-05
-1.72594962969757e-05
1.06120328318727e-06
4.69531313665958e-06
-1.79056264110916e-05
4.19569766188379e-06
-1.25271720795293e-05
-2.61667096047574e-05
-1.16365721733299e-05
-8.58659231778166e-06
-5.08598854065101e-06
-1.04275037337903e-05
-1.41338493856896e-05
-1.01977855563876e-05
-1.39492322870347e-05
-1.84762221130021e-05
-8.07868820796141e-06
-9.75360020532891e-06
-1.44724357192441e-05
-5.67946388277276e-07
-2.0696921734252e-05
-1.02469824962129e-05
-1.56538806005787e-05
-1.03755996958305e-05
-2.20548312958061e-05
-3.01252560698529e-06
-1.91058042933356e-05
-2.69361515467556e-05
-3.39488552406123e-05
-7.02986102446139e-06
-2.45794562089922e-05
-2.3854188017293e-05
-3.25847714131548e-05
-4.79530443045918e-06
-2.24236729633584e-05
-2.12465944453994e-05
-1.35549205960574e-05
-1.6236105463644e-05
-1.32831130958156e-06
-2.20635243538965e-05
-2.25682142817604e-05
-1.79762453245182e-05
-2.88067239603474e-05
-2.04268579922523e-05
-2.25182896338494e-05
-2.56127825602176e-05
-2.31295248973935e-05
-1.14982025146879e-05
-3.19008001942329e-06
-2.47691036785375e-05
-2.1543254436758e-05
-4.2569068168874e-06
-3.12358985419483e-05
-1.83943190557836e-06
-1.19792048063296e-05
-1.846374311502e-05
-1.76166984312276e-05
-1.49982430492206e-05
-1.98113894423128e-05
-8.42399858605847e-06
-5.75340433432469e-06
-1.24337551906036e-05
-1.83915253957317e-05
-2.57293052217338e-05
-1.08783182054742e-05
-3.46981671180596e-05
-3.39131539369668e-05
3.85832587229521e-06
-2.75389331665293e-05
-2.00559402114525e-05
-2.79422050912031e-06
-1.39610218617057e-05
-5.88916333164675e-06
-1.82650419137441e-05
4.44059868183493e-07
-6.33064793885062e-06
-2.5344557013033e-05
-1.54809930898291e-05
-2.26666171663777e-05
-9.40265165987374e-06
-1.2456726293014e-05
-2.34552685522381e-05
-2.28432163062746e-05
-5.41611160377246e-06
-2.67219924335169e-06
-1.17469296959942e-05
-1.74722102210184e-05
-1.46094026720429e-05
-4.59492171616665e-05
-1.81856552774996e-05
-1.87317424289937e-05
-1.60357931143907e-05
-2.14912283162959e-05
1.02720988400821e-06
-1.23699565384457e-05
-2.73058163942137e-06
-1.92034870616672e-05
-7.29798750110207e-07
-1.05145968295852e-05
-2.34872915906871e-05
-1.05682843778431e-05
2.99541930282213e-06
-1.45744749260275e-05
-3.27825812165528e-05
-1.39120511886682e-05
-7.25999552084049e-07
-2.20601285696163e-05
-2.12537668005887e-05
-1.11571748553626e-05
-1.43548082812523e-05
-2.85413757623521e-05
-1.93216089050655e-05
-2.95941450733594e-05
-1.49622651032646e-05
-2.98367847436982e-05
-2.2816961104017e-05
-1.2555125399995e-05
-3.00648955164115e-05
-1.14630446012255e-05
-1.8709313924497e-05
-1.61485611550395e-05
-1.25612982060748e-05
-2.53778666797427e-05
-1.79736822289395e-05
-1.9010605348623e-05
-4.27017458336777e-06
-1.411283216894e-05
-1.54422149547378e-05
-2.35517067327793e-05
-2.65951874858156e-05
-5.80442023444653e-07
-3.1373226358741e-05
-8.81371059334761e-06
-2.38179340496792e-05
-3.47853710859547e-05
-1.39813260916717e-05
-1.34979101300825e-05
1.51467250093599e-06
-1.00579639118971e-05
8.54630960807883e-06
-2.61544758700963e-05
-1.85826110738644e-05
-3.06916239927987e-05
-2.38517024132565e-05
-6.430532672951e-06
-1.59685534583769e-05
-2.4571475462598e-05
-7.35491210718094e-06
-7.26473943217016e-06
-7.53408500564774e-06
-1.74644190410301e-05
-1.73160716757709e-05
-1.58174878741576e-05
-1.88787841414886e-05
-1.21204036343853e-05
-2.37152065728987e-05
-1.9734484072495e-05
-1.66770351418733e-05
-2.32111310161203e-05
-2.71010712682474e-05
-3.08593668444231e-05
-1.7991569984326e-05
-2.06720251087145e-05
-3.98600059572057e-06
-1.35455099961825e-05
-2.47473437331088e-05
-2.6184706480987e-05
-2.10353252252826e-05
-1.82523726345925e-05
-2.55158165808568e-05
-3.0629930246616e-05
-1.68653727412807e-05
-5.55990248670118e-06
-2.8759607214477e-05
-1.74870103176935e-05
-2.12232022322139e-05
-1.96846863553107e-05
-1.70313488447025e-05
-1.67210870573777e-06
-1.98696010853412e-05
3.40508207561284e-06
-4.03043920386536e-06
-1.13982544410294e-05
-1.83881490856908e-05
-1.53902712048555e-05
-9.54738339304638e-06
-1.95291021871216e-05
-1.79356538719942e-05
-1.21177133491436e-05
-1.64898225215941e-05
-1.76757127520711e-05
-9.56241365591693e-07
-1.37716035951297e-05
-2.84714143952573e-05
-1.58181310839776e-05
-1.68784229240367e-05
7.54890564496667e-07
-2.24023242820675e-05
-1.27359672100566e-05
-1.74327369858597e-05
-9.26662929336323e-06
-3.32898927044792e-05
-1.32212558153751e-05
-9.86675375829447e-06
-1.33539960358883e-05
-1.21958682902574e-05
-1.54491569075822e-05
-2.76666262119905e-06
-2.18947204013788e-05
-1.56955570674154e-05
-2.92576838912103e-05
-1.55771457583004e-05
-4.62339411595027e-06
-7.10706392894201e-06
-1.98948237667002e-05
-1.38842656117189e-06
-1.29611226095312e-05
-1.67934991300981e-05
-1.91313997434653e-05
-1.11050993469905e-05
-2.16080135102757e-05
-1.27186437218745e-05
-1.41531313076264e-05
-4.36976878150463e-06
-1.01914745716167e-05
4.69632070755209e-06
-2.70542112489555e-05
-7.13855802680311e-06
-1.84896284304045e-05
-1.10828600296968e-05
-1.3964800203488e-05
5.55137833564186e-06
-1.78979808861329e-05
-1.11266680104091e-05
-2.05096982427609e-06
-2.22190954279782e-05
-1.30765158613924e-05
-1.95325147458859e-05
-2.79277775511758e-05
-2.53062160316657e-05
-8.74401103594182e-06
-1.39157622580613e-05
-9.15336067758669e-06
-1.48957014551072e-05
-2.01646246277584e-05
-2.25751451869842e-05
-2.38242344362924e-05
-3.48455955018289e-05
-1.12418634893726e-05
-9.66985579830418e-06
-1.57213499625368e-05
-1.86324281385848e-05
-1.45262919688392e-05
-1.49613364445616e-05
-1.23298190850748e-05
-2.10903761619443e-05
-1.86950368019638e-05
-3.39428187721555e-06
-1.31924083973276e-05
-1.89346448533366e-05
-4.66869384391584e-06
-1.42726103568866e-05
-1.43035306611722e-05
-2.15369107213457e-05
-1.07391248595068e-05
-1.7187086835015e-05
-2.99196892368209e-05
-2.38560348714378e-05
-1.26374858147587e-05
3.48561697543242e-06
-1.84091569548147e-05
-1.44408305845408e-05
-1.3042906431053e-05
-4.77905595519525e-06
-1.18076802709344e-05
-1.32487288257503e-05
4.86212067181404e-06
-1.664707919292e-05
-1.15133656293011e-05
-1.3097041885477e-05
-9.52461365772775e-06
-2.15456751002347e-05
5.14624130575787e-06
-1.07648625307498e-05
-7.875717804746e-06
-1.52933090799225e-05
-1.66902816835055e-05
-1.90056378751389e-05
-2.0411920438465e-05
-1.69569266164113e-05
-3.6062396973735e-05
-2.01123950743866e-05
-2.72052272333537e-05
-2.97918123880184e-05
-2.93474931475982e-05
-1.63863687337844e-05
-3.43909301349261e-05
-3.1697323531769e-05
-2.93600964415747e-05
-2.41098304987803e-05
-1.35112513959563e-05
-5.18579193782797e-06
-2.41244383685494e-05
-2.20160562213108e-05
-2.10845400779284e-05
-1.25716163644127e-05
-1.33665053365397e-05
-1.15533880254166e-05
-1.43238982660513e-05
-1.21220101619416e-05
-1.4684547034003e-05
-8.17860889399006e-06
-3.02404187645455e-05
-2.03202557084497e-05
-1.82280166104815e-05
-3.54507151118809e-05
4.87134747624399e-06
-1.86454705711358e-05
-6.06957126557493e-06
-1.5616186706228e-05
-3.28969338705666e-05
-1.4812375999402e-05
-1.06870946530983e-05
-2.54226300541335e-05
-1.64790085877996e-05
-8.84932277879428e-06
-2.16590647056915e-05
-1.71445900239803e-05
-2.49291480111505e-05
-8.4419808769416e-06
-1.61006629174797e-05
-3.06528986722791e-05
-7.96806902831168e-07
-2.63102075916218e-05
2.55374441450528e-06
2.79479762619062e-06
-1.53065812340211e-05
-2.45287257932528e-05
-2.53928942439468e-05
-1.74256071382137e-05
-1.66867842862043e-05
-1.80603205614797e-05
-1.39850030479876e-05
-2.04446187127874e-05
-1.10142852362902e-05
-1.32205444233229e-05
-1.81808314855676e-05
-1.24479858187473e-05
-1.57744350908639e-05
-2.08638597373508e-05
-3.2560772259446e-05
-4.0499725240808e-06
-2.01665590449936e-05
-1.76027103040117e-05
1.85878877774784e-06
-6.13472856604956e-06
-2.70106502410853e-05
1.34902390160852e-06
-8.31200851378886e-06
-1.11343295336415e-05
-9.10292274747119e-06
-2.21432703251177e-05
-1.55615206437636e-06
-1.15200445257526e-05
-3.10613109905244e-05
-3.23247839996655e-06
-1.57637796050058e-05
-2.9687045936297e-05
-1.90554919652307e-05
-1.90101420367296e-05
-3.6940233457643e-05
-1.47365632474996e-05
-7.28896042000433e-06
-2.61567079377745e-05
-1.76239977397132e-05
-3.57725453842735e-05
-1.37051443764985e-05
-1.2503178768443e-05
-1.95915774201666e-05
-1.54249007405644e-05
-1.31320208983278e-05
-1.90284283230326e-05
-2.97483407847746e-06
-7.00149243806712e-07
-1.06338662026468e-05
-1.46027543328949e-05
-8.83919875408931e-06
-4.53303482760496e-06
-1.29840610871592e-05
-1.62018542424493e-05
-1.57964808167039e-05
-3.91418778879665e-07
-2.02408494871664e-05
-3.64426525149411e-05
-3.00405381565677e-05
-1.57656089525464e-05
-3.00390150884713e-05
-2.63457139124736e-05
-6.67857316916612e-06
-1.60157472917892e-05
-2.34572134341597e-05
-2.07551413810028e-05
-1.9266696496818e-05
-1.17280262865409e-05
-3.13713442691801e-05
-3.4916535537974e-05
-2.87503448173511e-05
-9.31084539172484e-06
-1.08527827284282e-05
-2.39745662973142e-05
-3.25086238827921e-05
-3.0172888639497e-06
-1.58916550457006e-05
-5.54243249235675e-06
-1.49491416062246e-05
-1.64685513722414e-05
-9.2311086756532e-06
3.27303306610155e-06
-8.21726077311555e-07
-2.99146518101978e-05
-1.7928953637646e-05
3.02881335895285e-06
-1.96485030247596e-05
-6.65459620864134e-06
-2.98721473693342e-05
-7.48067885225784e-06
-1.17106972351328e-05
-3.29326056530827e-05
3.64329475120332e-07
-1.88752478249048e-05
-3.50243164385132e-06
-1.03544282120633e-05
-2.50884651964569e-06
-1.10854502580641e-05
-1.93625641454712e-05
-6.51277785559122e-06
-1.24574558567649e-05
-1.11969602002137e-05
-1.33991615427868e-05
-1.22685023716995e-05
-1.49120667914761e-05
-1.66947580669516e-05
-1.47942996894741e-05
-3.08505367854135e-05
-2.15951576940414e-05
-2.12365731215643e-05
6.81955984041546e-06
-1.44740006275491e-05
-2.46619939723561e-05
6.86621454485235e-07
-2.01609340638399e-05
-1.28348112390128e-05
-1.45270275265419e-05
-2.99938145446982e-05
-2.2397604386497e-05
-2.42671752061464e-05
-5.08727296481727e-06
-3.7731600477835e-05
-2.07204313194333e-05
4.79357250340355e-07
-1.76169389494921e-05
-7.20500733111652e-06
4.10972321104366e-06
-2.00691057688643e-05
-5.52287975961335e-06
-1.83521088171055e-05
-9.99688886842831e-06
-6.7321561685419e-06
-1.30049407434013e-05
1.59565232046988e-05
-1.89174930747323e-05
-1.46826264305628e-05
-2.2548403444164e-05
-2.0682106467463e-05
-2.95665602229851e-05
-1.6262409544634e-05
-1.34887229063582e-05
-1.39896958722602e-05
-1.85899473830621e-05
-4.97790350998913e-06
-1.56701925293068e-05
-1.78661895668865e-05
-1.97499966657171e-05
-2.99250548377781e-06
-3.12553604191653e-06
-7.35708047443228e-06
-3.34091049704987e-05
-1.43422385289982e-05
-3.24124556833207e-05
-2.68881275584443e-05
-2.41029046247459e-05
-6.02905259118245e-06
-1.35368477290082e-05
-2.42254491516523e-06
-2.76054488779212e-05
-1.21311038156496e-05
-1.04142536334906e-05
-9.18237848317265e-06
-7.33130976950917e-06
-1.34588678869353e-05
-1.84325264408504e-05
-1.43270418643395e-05
-7.84371292511308e-06
-3.00622976316771e-05
-2.01824256846549e-05
-1.4090697360528e-05
-1.18307483791541e-05
-2.79646169443579e-05
-7.18834354822588e-06
-1.51184473600964e-06
-2.90571900318341e-05
-1.90309982872439e-06
-1.16142057013862e-05
-2.1874470146652e-05
-2.78581833809004e-05
-7.69801016321239e-06
-3.18706319493714e-05
-1.04482558781813e-05
1.3862990699691e-06
-1.7137187687889e-05
-1.44508513999256e-05
3.67661667511452e-06
-3.27379105411031e-05
-7.62222375972821e-06
-2.29263615350171e-05
-3.66454157012506e-05
-2.56816453619428e-05
3.02868680761558e-07
-1.78245188395362e-05
-9.1512881761469e-06
-1.55420524245761e-06
-1.0711521562688e-05
-2.87551389375798e-05
-1.55983155806534e-05
-1.73367052903949e-05
-2.15511319171919e-05
-1.2535647956926e-05
-2.75405776516908e-06
-1.99341786330528e-05
-2.1919893513035e-05
-2.86336970662436e-05
-3.10261973760738e-06
-2.90092816323183e-05
-9.3240013412971e-06
-1.43545012340495e-05
-1.54969378293187e-05
-1.99740774057223e-05
-1.28371662664812e-05
-2.27447037798506e-05
-3.72105167229243e-06
-3.28254671765948e-05
-2.23275334968307e-05
-2.73890738640072e-05
-1.39445110266813e-05
-2.60232687561378e-05
-2.22496943345349e-05
-1.36234578884321e-05
-2.74413394853166e-07
-5.06039937288785e-06
-1.81305066695717e-06
-1.38784211210365e-05
-1.46292307797317e-05
-2.66987712755865e-05
-1.9033566049567e-05
3.22378294650718e-06
-1.80516395888577e-05
-2.2765792176022e-05
-1.28753172035478e-05
-1.17176800520302e-05
-6.07416475236007e-06
-1.48719608740434e-05
-4.38301652802403e-05
-1.72709690861598e-05
-1.25298803894534e-05
-1.51282399286477e-05
-6.93351694555692e-06
-1.67221155773796e-05
-9.01612614034884e-06
-3.44685449161267e-05
-3.14093623541076e-05
-1.90026331975904e-05
-1.70596218373439e-06
-2.62464058033134e-05
-6.86159965157644e-06
-1.47997344947191e-05
-3.72254034927702e-05
-3.09861173578291e-05
-3.66623668636715e-05
-6.35484141744941e-06
-6.55058864750005e-07
-7.69238007834865e-06
1.00965700394353e-05
-1.90225394187154e-05
-3.24310686113469e-05
-1.4233309556613e-05
-2.47181291158793e-05
-2.58365130038491e-05
-2.26782605539694e-05
-1.96502129436122e-05
2.34690512870798e-07
-2.27261276845314e-05
-2.47662103953974e-05
-1.45617393058598e-05
-1.19938267097173e-05
-2.76855985706907e-05
-2.70088415196572e-05
-4.86739961530032e-06
-1.42154305105698e-05
-1.18412765546468e-05
-2.67049809181198e-05
-9.06688419663645e-06
-2.25100997044848e-05
-2.66170697591355e-05
-2.14158582688135e-05
-4.26019230612457e-06
-1.66800125685302e-05
-1.93437997924344e-05
-3.16705551858304e-05
-2.00913359795257e-05
-3.74850999942142e-06
4.30320046931845e-06
-1.58228539749429e-05
-8.23898991570357e-06
-1.3814945833909e-05
-1.19894762705446e-05
-1.81456875856968e-05
-1.05841255329174e-05
-7.59461670109175e-06
-3.37703096293114e-06
-1.59948745813416e-05
-8.1740509692908e-06
-3.0294235276633e-05
-1.21081958142548e-05
-6.66319276237416e-06
-3.43291130866255e-05
-1.86422066540753e-05
-2.95970651293057e-05
-1.44446923028371e-05
-1.83702966679483e-05
-2.9344705002576e-06
-1.82921142903949e-05
-2.27295190623982e-06
-2.27290405303129e-05
-9.695830566845e-06
-1.52941499164333e-05
-1.70434844728637e-05
-1.08545703389445e-05
-1.6527289549276e-05
1.11888992266378e-06
-8.73015014496684e-06
-1.08587784150527e-06
-1.84351873279001e-05
-2.56912275141519e-05
-1.31820782236104e-05
-1.81733671924335e-06
-6.58246321544973e-06
-2.49486492380017e-05
-2.46770936069513e-05
-1.06195259825763e-05
-2.32142607197634e-05
1.39275780950179e-06
-9.79906468443602e-06
-2.44521562525556e-09
-2.67342552423934e-05
-1.12767154243077e-05
-3.10819936597591e-05
-2.49786889141408e-05
-2.79602344061026e-05
-4.08765049240268e-06
-1.45003723362241e-05
-2.11953624181711e-05
-2.80379724426089e-05
-2.04081224583794e-05
-1.12898664508436e-05
-1.48976624522969e-05
-1.26190295391711e-05
-1.29531536531805e-05
-2.08854133445985e-05
-1.02090795957912e-05
-1.73473204175845e-05
-1.34760235224542e-05
-1.14579367577043e-05
-2.42867023066014e-05
-2.01533214174081e-05
1.68546553735499e-06
-1.82201617830206e-05
4.88864344355887e-06
4.37070433631995e-06
-2.09956785120196e-05
-3.54605171675609e-05
-2.9100819217747e-05
-3.36062920898837e-05
-2.51460479626226e-05
-2.46315756231599e-05
-2.97773562160234e-05
-1.39401676939791e-06
-6.00204281450505e-06
-1.20008420545877e-05
-8.64709124842321e-06
-3.52535605054889e-05
-1.43749104713805e-05
-3.02411198155802e-05
-1.21957931003403e-05
-1.184298417629e-05
-2.88637273794121e-05
-4.99454992736526e-06
-1.65419194291433e-05
-7.01892090980679e-06
-1.40927627304549e-05
-3.81249050820718e-06
-2.61651390039434e-05
-2.68019249576954e-05
-2.93471833684788e-05
-3.33270981606767e-05
-2.18172455677206e-05
-1.49733887319653e-05
-2.32463628076562e-05
-2.0681816406413e-05
-1.16993426305195e-05
-6.77247184576387e-07
-2.00480668060803e-05
-1.03969698544329e-05
-3.21697816470036e-05
-1.00656401042834e-05
-1.0907729574864e-05
-2.31934887720371e-05
-8.34917862131472e-06
-2.70508088866998e-05
-1.65981171820743e-05
-1.94890481587619e-05
-1.28770742645215e-05
-1.77917214143551e-05
5.36403366678786e-06
-1.86212315778524e-05
-1.99540679525282e-05
-1.90248294608248e-05
-1.2156070776683e-05
-2.94223786750754e-05
-1.07692559302817e-05
-2.12700419743012e-05
-1.07878641786736e-05
-1.50313602740937e-05
-2.5513413601385e-05
-1.61588228736656e-05
-1.95325296111785e-05
-1.89830644235108e-05
-2.67263431174925e-05
-2.85140573455347e-05
-7.38957670616592e-06
-2.95951704069343e-05
-1.70008498925003e-05
-4.21352149103734e-05
-3.07277916225179e-05
-1.81581693129362e-05
-3.68501636576097e-05
-2.30524535509713e-05
5.37193710957761e-06
-3.29834192040512e-05
-2.68992680481368e-05
-2.45384616553745e-05
-4.62714105313704e-06
4.18468432724658e-06
-1.83642243082104e-05
-2.67890450659254e-05
-8.66174059766691e-06
-3.59413112023446e-05
-1.08420737880775e-05
-9.61630815422873e-06
-1.74451245053572e-05
-2.07598452601608e-06
-1.88805684465157e-05
-1.44420027778781e-05
-1.39894982361072e-05
-6.5004872568072e-06
-1.2532486800455e-05
-3.02485214570407e-05
-1.24414340314744e-05
-3.18736483466222e-06
-3.62817128242494e-06
-1.82110281705779e-05
-1.81010671098131e-05
-1.54390212005767e-05
-1.9839962493578e-05
-1.90838346542173e-05
-2.00950368415595e-05
-1.34145518610202e-05
-2.89895481366099e-06
-1.34155771193541e-05
-1.79178229704386e-05
-3.37468529787529e-05
-1.32703431696974e-05
-1.41806739942483e-05
-1.05257745190124e-05
-1.37192527185626e-05
-2.25972087608343e-05
-3.72228160580069e-06
-4.6396081240386e-06
-2.45330778618375e-05
-8.17354660011928e-06
-7.77864273712193e-06
-1.4243957985638e-05
-1.81843490542892e-05
-2.94008869366279e-05
-1.64858097027478e-05
-1.87152279917207e-05
-1.97217849230632e-05
-1.7324405499467e-05
-8.64640439030055e-06
-1.94379296040657e-05
-7.1907540224146e-06
-2.38227936212042e-06
-2.95305497728361e-06
-3.42449541259762e-06
-1.90669650185083e-05
-1.58521225353747e-05
-1.75453495171058e-05
-1.21779519382946e-05
-1.09592860895595e-05
-1.59160017518105e-05
-3.10567846106385e-05
-1.74189552585871e-05
-1.69593532409507e-05
-2.61535948610105e-05
-9.13251285037009e-06
-1.68717158405077e-05
-4.82252547887925e-06
-1.51655671615585e-05
-1.15483880109871e-05
-1.62691917685106e-05
-2.76950362270072e-05
-2.61790534931198e-05
-8.34760687053386e-06
-7.48914209190164e-06
-1.75242105042515e-05
-2.84275151321451e-05
-3.24085112748237e-05
-1.40603306946995e-05
-1.60513907359333e-05
-1.44721622203268e-05
-1.57947396929429e-05
-3.90108953986017e-06
-1.77961391911476e-05
-1.08366751752761e-05
-2.02609323361495e-05
-2.13413335212221e-05
-4.28856740035219e-06
-2.03342295490944e-05
-9.6778161383954e-06
-6.24265059040817e-06
-1.91607287435996e-05
-1.36261113733988e-05
-1.4356183802315e-05
-3.07587792038119e-05
-2.51508298297332e-05
-8.85393278403803e-06
-2.82336355765257e-05
-1.44991169709872e-06
-3.96076226085661e-06
-2.00709365643171e-05
-1.64237191418689e-05
-1.64003310125886e-05
-1.73768717999812e-05
-2.77094884504167e-05
-2.13168621791979e-05
-3.01697162787701e-05
4.59592121998274e-07
-1.38876196296113e-05
-2.24807053102687e-05
-7.4735771130686e-06
-2.0811764022487e-05
-1.75489050821614e-05
-2.34696132491139e-05
-2.24030188271305e-05
-2.69719458174549e-05
-4.05977605447618e-05
-2.23853232926282e-05
-4.23260484773397e-05
-1.63739705673294e-05
-1.89794795622652e-05
-1.92230168851124e-05
-1.49748643193855e-05
-2.23853697704697e-05
-2.04174158761512e-05
-1.60283259040264e-05
-2.14828138786392e-05
2.60824781656468e-07
-1.43365137522497e-05
-1.27784022866486e-05
-1.84167654441605e-05
-1.67938941536073e-05
-1.39651251695385e-05
-2.48953156213792e-05
-1.65312277319978e-05
-3.39670780359875e-05
-6.84652681220383e-06
-1.56713049678795e-05
-2.58205876736752e-06
-2.30074271986817e-05
-1.83983223830513e-05
-9.40001814230339e-06
-2.56906586280319e-05
-2.03867585848254e-05
-3.35449041418746e-06
-2.16332007401043e-05
-2.41824554321772e-05
-2.33412072737408e-05
-1.79615867666352e-05
-1.56076843300865e-05
-3.10036799774948e-05
-2.17767081989675e-05
-1.83416064800788e-05
-1.85900973183867e-05
-2.00220650129097e-05
-2.39917969185571e-05
-2.57141645981503e-05
-1.62720475579776e-05
-2.18844557397978e-05
-2.00725509518786e-05
-1.10313164597837e-05
-2.47366790327016e-05
-3.89970843044668e-07
-1.37622876468129e-05
-1.0416594247631e-05
-2.04183773814934e-05
-1.97268732792106e-05
-1.28021623625796e-05
-1.84113733802188e-05
-1.06842411841372e-05
-1.10477910609033e-06
-1.92999380402114e-05
-2.14493471230512e-05
-1.47488729126261e-05
-3.1526294285168e-05
-3.52208761923019e-05
-2.06132801174094e-05
-5.28649920597022e-06
-1.22997482874265e-05
-1.42838769068589e-05
-1.15028731826814e-05
-1.62291647207631e-05
-4.64479972277831e-06
-1.5793708540421e-05
1.18872712223993e-07
-3.32526358995529e-05
-1.24105293370212e-05
-6.78083259652693e-06
-1.72502145311766e-05
-7.93588276047153e-06
-1.29471892235829e-05
-3.21615803812998e-05
-1.5625404502369e-05
-1.33882089086104e-05
-9.36644983023323e-06
-2.61688804842528e-05
-6.55243753329506e-06
-2.57941776708441e-06
-2.61280722447262e-05
-2.27634095923597e-05
2.44676616354406e-08
-4.09102148372791e-06
2.00665644155811e-07
-4.50430984608505e-06
-1.51614967357717e-05
-1.43179729545281e-05
-1.4276273362433e-05
-1.19495060835304e-05
-3.94919965605658e-06
1.88934341691479e-06
-1.09675643515057e-05
-6.14235466980499e-06
-1.89394756727883e-05
-3.94635997652991e-06
-3.66209979491661e-06
-1.96357486944962e-05
-1.64820955322294e-05
-2.35302509250114e-05
-2.0931208822717e-05
-4.1091718495188e-05
-1.15607383263466e-05
-2.97632676669474e-05
1.16775269756986e-06
-1.68562504161707e-05
-2.57804279634299e-05
-1.40121010437273e-05
-1.56884956996482e-05
-1.76949040971633e-05
-6.69862685049301e-06
-7.9156074142633e-06
-1.1952673443582e-05
-1.15332701614883e-05
-2.01901611425757e-05
-1.77206603640561e-05
-9.72752926804397e-06
-2.31357396906974e-05
-1.47863334596054e-05
-2.52491115866941e-05
-1.7412015261621e-05
-1.44321340230438e-05
-2.62833883802374e-05
-1.27544180593729e-05
-9.05048122640719e-06
-1.06552367337591e-05
-1.28742336411369e-05
-2.96264077768777e-05
-1.56468977393936e-05
-2.95041386743758e-05
-1.76177093471021e-05
-2.96677416860638e-05
-1.56209146019042e-05
-1.61003459954481e-05
-1.14060084032274e-05
-6.06670632549984e-06
-2.94259047854103e-06
-7.35547073788282e-06
-1.87331986311237e-05
-1.77735119781053e-05
-2.26625871969814e-05
-1.823054266032e-05
-8.88592948640413e-06
-2.24819904922355e-05
-1.32618316105404e-05
-1.16896302787964e-05
-8.66607947300859e-06
-8.76026557690371e-07
-1.20955557761468e-05
-2.60916128088088e-05
-1.84556134876196e-05
-1.54392522820252e-06
-6.84359668369019e-06
-2.28086061556421e-05
-1.06391146958282e-05
8.26871430367712e-06
-2.9399450127268e-06
-1.55149744784566e-05
-2.86151289389409e-05
-1.29010728167281e-05
-8.01298364625929e-06
-3.06273997396092e-05
-9.22911230517104e-06
-3.41465631309018e-05
-1.02751916576789e-05
-1.48226457186163e-05
-2.06838446535092e-05
-4.35176730553243e-06
-7.3157150620443e-06
-7.67674885724643e-06
-1.80045664046548e-05
-9.68449792471911e-06
-2.30951749859588e-05
-2.38777228510078e-05
-2.72412969356634e-05
-8.55944021828873e-06
-2.05659367064746e-05
-9.48497054311464e-06
-1.91828707388403e-05
-1.58320183184839e-05
-2.51120994579693e-05
-2.34830115015848e-05
-1.35803450387008e-05
-2.08439982306391e-05
-1.04125974809761e-05
-5.16220427766972e-06
-1.98226544583827e-05
-7.28598730115683e-06
-2.46668116365935e-05
-1.28925173108756e-05
-1.62897691069368e-05
-2.16367493618888e-05
-3.15337649871859e-06
-8.61829366048099e-07
-2.83956110357904e-05
-2.04816992905503e-05
-5.39466416751467e-06
-1.44398000801279e-05
-1.54075842960969e-05
-9.38575986467582e-06
-1.01807133329643e-05
-1.5209639175166e-05
-2.77479690275268e-05
-2.07485239886827e-06
-5.28433540018289e-06
-1.93836709803194e-05
-3.43359781128248e-05
-1.27575686726485e-05
-1.0809810273398e-05
-3.00211328041452e-05
-2.11250278362114e-05
-9.07700053353819e-06
-6.17383282910946e-06
-1.45605597298882e-05
-5.68846663689035e-06
-2.55906174642311e-06
-4.28150124574468e-06
-1.08380778929485e-05
-1.78404391612991e-05
-1.59671558538357e-05
-2.71823248185158e-05
-2.4185166593464e-05
-1.75996780300755e-05
-8.57191573146903e-06
-2.84610294754836e-05
-9.35631447180666e-06
-2.75645241249041e-05
-3.28744804944504e-05
-7.77358565758191e-06
-2.86487278082125e-05
-2.00219497369543e-05
-6.11009942621575e-06
-6.28009104193535e-06
-3.50262681179491e-05
-1.48872425153951e-05
-1.73081098686515e-05
-2.00783294265992e-05
-2.08543262952217e-05
-1.17054289228673e-05
-1.66538751085971e-05
-3.08143121008604e-05
-2.47997417804304e-05
-3.53554519095172e-06
-1.78113201210013e-05
-4.14120450119904e-06
-1.15684701896647e-05
-1.36983287754791e-05
-1.83493940818034e-05
-1.00384274563907e-05
-3.48821558632904e-05
-2.90034189293568e-05
-5.59343547026872e-08
-1.03297817127648e-05
-1.18787168521748e-05
-1.46038168474623e-05
-1.2080867500151e-05
-3.52065465492458e-05
-2.13944498493812e-05
-1.33788479778438e-05
-1.8411770615978e-05
-1.10379266131372e-05
-7.33729298879618e-06
-2.00864830660045e-05
-2.7198779904024e-06
5.71869000271432e-06
-1.88361383515696e-05
-1.9345696121321e-05
-2.0232837302563e-05
-3.47071992041443e-05
-1.38078793062237e-05
-2.2449830217376e-05
-2.11690968892699e-05
-2.05964015453749e-07
-2.09052430213875e-05
-2.63775197547143e-05
-5.22395898264786e-06
5.15620614768855e-06
-1.23547005176481e-05
-2.01903601543664e-05
-1.55018541446493e-05
-6.00245051928217e-07
-1.64245446494932e-05
-2.09600968259171e-06
-2.32851112746453e-05
-1.14084326688774e-05
-2.89889968668993e-05
-9.17915552424047e-07
-2.93679444450571e-06
-7.59351622643563e-06
-1.92187622925542e-05
-3.52946067565925e-06
-1.63277743978318e-05
-1.92531477569738e-05
-7.02681823503675e-06
-2.23238307678848e-05
-7.10927347439483e-06
-2.58043829312696e-05
-2.18657340699548e-05
-2.19591641861847e-05
-3.76404241595387e-06
-1.61519332555441e-05
-4.67903210467201e-06
-2.49835893979302e-05
-1.26923845428079e-05
-1.71134496118368e-05
-3.78124225465468e-06
-3.87312198354048e-05
-2.13217828297612e-05
-3.00908377886285e-05
-3.70662085351935e-05
-5.36793392940453e-07
-1.11579366528294e-06
-2.27384289940988e-05
-8.23723929421684e-06
-1.62982280320171e-05
-7.80082624909333e-06
-1.69302019852626e-05
-9.82845833294515e-06
-6.20057363048323e-06
-2.12294627281532e-05
-3.38767356991991e-05
-2.21041616346895e-05
-1.5467185456999e-05
2.73803335477448e-06
4.99086035074499e-06
-1.18229015177552e-05
-1.41611756235333e-05
-8.79879697430327e-06
-3.06919409816349e-05
-4.98779876216014e-06
-8.17776521360658e-06
-3.58594625417126e-06
-1.30381897740606e-05
-9.49772925280965e-06
-2.75856536498591e-05
-3.29133918353228e-06
-2.10477273430772e-05
-2.17731655274415e-05
-1.36183130920747e-05
-3.63685338407878e-06
-1.23038195882556e-05
-2.19757972993579e-05
-1.62998105286527e-05
1.43258326200836e-05
-3.88640085667816e-06
-5.87857521829423e-06
-1.24685868851908e-05
-2.42836396238141e-05
-1.97882583550348e-05
-9.12022312613849e-06
-3.25290430597986e-05
4.60983382452345e-07
-2.85839707348316e-05
-2.82028341457426e-05
-7.05784067016764e-06
-9.50299785917893e-06
-1.21113567360868e-05
-1.00747275833778e-05
-2.6519017125605e-05
-7.56014499311484e-06
-9.24606172408263e-06
-2.35573539823485e-05
-3.20862929473851e-05
-1.40153677580537e-05
-2.20259431680156e-05
-2.73924493286907e-05
-1.60175281709742e-05
-1.60780767198112e-05
-3.02025220208794e-05
-2.02045588085433e-05
-9.24399777069852e-06
4.50193299171421e-06
-1.65148397615984e-05
-7.09515580414726e-06
-1.78932177738672e-05
-2.97896732107427e-05
-2.90598512546785e-05
-4.34937184616504e-06
-1.29094123675129e-05
-8.38139984614617e-06
-1.82569211860374e-05
-1.07985833962925e-05
-9.12957427247299e-06
-1.54348132349541e-05
-1.60712977939328e-05
-2.15049011702858e-05
-2.40245345089159e-05
-3.10683178363815e-06
-1.46025040003147e-05
-1.58253103471033e-05
-2.36436261773444e-05
-2.25549030595997e-05
1.33266568046314e-06
-5.00933740488015e-06
-1.99262521074107e-05
-9.59820206640082e-06
-1.76176783673514e-05
-2.60329190691178e-05
-1.23601213575407e-05
-7.83684729978665e-06
1.52589452177387e-06
-2.3408651612255e-05
-1.71454033216095e-05
-2.20790106774729e-05
1.97531297291378e-06
-7.74743407675369e-06
-1.26249116580761e-05
-1.9681236600706e-05
-1.98884351477476e-06
-2.42820616231202e-05
-2.99137860878496e-05
1.79248936498511e-06
-1.61915173341765e-05
-1.77593440697763e-05
-1.17222225440873e-05
-3.91231325337073e-06
-1.35143933873139e-05
-1.059846885849e-05
-1.86608595970166e-05
-1.07794101125794e-06
-6.41391845705186e-06
-2.54769763822463e-05
-2.20177972760145e-05
-1.17821071340237e-05
-1.75715843530517e-05
-2.94826842713588e-05
-2.50333636731124e-05
-1.40137998691895e-05
-1.04928038088494e-05
-1.17225728902534e-05
-1.33278462617494e-05
-1.96035688922649e-05
-3.95549678489613e-05
-1.7388928876687e-05
-6.76794303504558e-07
-1.55998672979868e-05
-2.83303898148167e-05
-1.69288755861079e-05
-4.25121783667744e-06
-2.33978243838359e-05
-2.30731358468552e-05
-8.05988066378757e-06
-1.36922426173478e-05
-2.26707787721204e-05
-1.7299106318463e-05
-3.13835814759502e-06
-1.47169019347543e-05
-2.11071969748973e-05
-1.54623592186666e-05
-2.69678216834732e-05
-8.36516308328953e-06
-1.94473735434236e-05
-1.02168213383076e-05
-1.44272042952535e-05
-3.27058549684206e-05
-1.16355078316574e-05
-1.18058022619403e-05
5.68832557159786e-06
-1.74577412566637e-06
-2.0783312505452e-05
-1.69366589271413e-05
-3.12293420297247e-05
-2.39997072627326e-05
-1.26097810405967e-05
-1.62042740713754e-05
-1.28839878874183e-05
-6.03064957569205e-06
-1.56611841451561e-05
-2.36591983091214e-05
-2.24581985144713e-06
-1.65802206164611e-05
-1.11041592678361e-06
-7.24971229238617e-06
-8.99233224556068e-06
-2.0975202925848e-05
-2.02378001332878e-05
-1.98466430483655e-05
-1.64028665366098e-05
-2.48917630408601e-05
-1.97110009911609e-05
-9.85557569290828e-06
-1.77410848783544e-05
-1.4397632919873e-05
-7.65868528268337e-06
-2.59477152858637e-05
-9.3032587637493e-06
-1.74742577079162e-05
-3.03085219803889e-05
-1.86778339678156e-05
-1.73700912557366e-05
-3.05117984709558e-05
-1.91392983991119e-05
-1.57803717553758e-05
-4.89587104846668e-06
-1.50733814749047e-05
-2.36010279202459e-05
-2.37611029489855e-05
-2.06580398597848e-05
-2.11511166463631e-05
-6.80873362159841e-06
-2.21406994283538e-05
-1.74811881661296e-05
-1.59718399292056e-05
-1.81179012223468e-05
-1.14363873660908e-05
-1.24350614533186e-05
-2.16634248292661e-05
-1.72468131187375e-05
1.17618193066553e-05
-1.53948868661662e-05
-1.28651072369724e-05
-5.69361152707997e-06
-1.81660795459591e-05
5.46872074832881e-06
-1.91298487932844e-05
-1.38733845867468e-05
-2.44218718657265e-05
-1.71304272649883e-05
-8.93520052301198e-06
7.58616036218341e-06
-8.42610054987325e-06
-6.85076392979749e-06
-3.55491020991593e-05
-1.19523079419273e-05
-4.06056152085113e-06
-1.48046660921316e-05
-9.3418322585201e-06
-2.41112156045694e-06
-6.49544285721263e-06
-1.54843337275387e-05
-2.06296232193445e-06
-8.548420193324e-06
-4.6999897778906e-06
-1.95844756802927e-05
-2.24170386019148e-05
-9.13963356264387e-06
-7.40348699703211e-07
-2.53396550001114e-05
-2.27313950211979e-05
3.88570307726724e-07
4.5571280374626e-06
-1.01692613846332e-05
-1.84598195595914e-05
-9.66995666874384e-06
-2.20324775225283e-05
-1.55682101401572e-05
-1.64732976084865e-05
4.1217670323297e-06
-1.69503451442408e-05
-7.29324143203716e-06
-2.49625710928908e-05
-8.28302416165474e-06
-1.07271100212772e-05
-5.00545288884986e-06
-3.38304706346679e-06
-1.78478776505262e-06
-8.87041024655351e-06
8.12505059641765e-07
-4.22956320101409e-05
-1.89208010691131e-05
-1.16894509947449e-05
-2.70912474869433e-05
-2.27686132976325e-05
-2.60920989393844e-05
-1.58038931842144e-05
-3.50136300984441e-06
-9.73755438021187e-06
-2.68404308506247e-05
-2.83632381910982e-05
4.39158188285599e-06
-3.01306611563911e-05
-1.70844645879059e-05
-4.39098334973228e-06
-6.19615611594649e-06
-3.63716474223449e-05
-1.62484659514936e-05
-5.62816883153868e-06
-8.47764325412912e-06
-1.6590364206995e-05
-1.93793990632901e-05
-1.59488818989179e-05
-1.50598580646451e-05
-2.53679074412193e-05
-3.22593143481223e-05
-4.72542953405193e-06
-2.31658019068178e-05
-1.64547727729065e-05
9.03802183359549e-06
7.77915818336693e-06
-2.27666561461828e-05
-1.83672682458841e-05
-1.0075135315226e-05
-1.65790790501042e-05
-1.721619671593e-05
-4.59400474575365e-06
1.23726224701755e-05
-4.43843988201016e-06
-1.4526548261279e-05
-1.74650213176501e-05
-1.68620896894591e-05
-1.89458348897293e-05
-2.01526957291592e-05
-1.4354468730861e-05
-2.67740416439597e-05
-1.04835140400081e-05
-1.96387733546115e-05
-1.44455177550939e-05
-2.83169321456763e-05
-6.41099064917225e-06
-9.94669241385322e-06
-1.65067813137382e-05
-2.16487102253362e-05
-1.61889202459164e-05
-1.55231492084956e-05
-2.62989024006505e-05
-1.50972910188792e-06
-1.03742617250942e-05
-1.43116252710109e-05
-6.41931486161903e-06
-2.43979918533272e-05
-2.07277751879609e-05
-1.2291976050034e-05
-2.59756694811204e-05
-1.42488624212852e-05
-2.21413029555026e-05
-6.80604299329239e-07
-1.18794296583626e-05
-1.62469914385315e-05
-2.63190380423498e-05
-5.01733905902987e-06
-2.60705840601496e-05
-1.41587700887177e-05
-3.37098872372942e-05
-2.03907538703718e-05
-2.04129406552e-05
-2.6283065260787e-05
-2.5255101908113e-05
-2.05070332234029e-05
-2.12245780864143e-05
-3.00739560522072e-05
-1.91624356059626e-05
-1.48830797186824e-05
-1.76954752284433e-05
-2.55206163090426e-05
-1.52198481590044e-05
-1.98188446869199e-05
-1.499729657849e-05
-2.32485021531017e-05
-8.03247449440443e-06
-4.56131757857057e-06
-2.33371956539542e-05
-9.46092522618357e-06
-1.85051711709375e-05
-1.51334109922231e-05
-3.85286777228717e-05
-2.76079298657812e-05
-2.03868014433207e-05
-6.94107167504363e-06
-5.39649100576729e-05
-3.61578261392628e-06
-4.32412217358845e-06
-2.12081279743437e-05
-5.95591367609768e-06
-1.42529424072615e-05
-1.05592622332513e-05
-1.72279858222939e-05
-2.08587511851528e-05
-1.55338898875124e-05
-9.96768442983913e-06
-2.26167235830564e-06
3.33904186274484e-06
-2.00474154096033e-05
-1.54143995337745e-05
-2.77682266343676e-05
-1.44189533367015e-05
-3.12465922854366e-05
-1.47651877346746e-05
2.43189678299408e-06
-1.06937086700775e-05
-2.66079273406313e-05
-1.66374406573234e-05
-8.63888159029659e-06
-1.60423466262236e-05
-9.60749292219353e-06
-2.74970647406285e-05
-8.88558706962978e-06
-2.00901499858352e-05
-2.3240220495535e-05
-2.71216113102875e-06
-2.1273655306582e-05
6.05993854669837e-06
-3.53855081975784e-06
-2.7951109621439e-05
-1.42277507410142e-05
-1.48064706734189e-05
-1.4447964408062e-06
-1.81606966164436e-05
-2.75769389354691e-05
-1.9292468723706e-05
-1.1268103423727e-05
-3.32201493888987e-05
-8.08352058701665e-06
-1.27194063605097e-05
-1.27399694474029e-05
-8.04847581629675e-06
-2.05251776508952e-05
-1.04419387542968e-05
-2.16171164360398e-05
-8.99898585667651e-06
-1.0055214683199e-05
2.74586018771993e-06
-3.07360172967665e-05
-2.35844621875418e-05
-6.34283992730077e-06
-1.94809856539825e-05
-2.43634554438401e-05
-1.42640694212435e-05
-2.8017931210446e-05
-4.16966790107452e-05
-2.37434043131298e-05
-1.65476731437309e-05
-3.11731530135843e-05
-1.51738971815096e-05
-1.37469636071788e-05
-2.01156875146159e-05
-2.77499165850592e-05
-2.04461947060804e-06
-4.19568490918766e-06
-3.02272506380499e-05
-1.42171649459579e-05
-1.03601674400813e-06
-1.82685064740282e-05
6.75924352295435e-07
-2.15399401330203e-05
-1.76214582040226e-05
9.16114217456161e-06
-2.91662214595925e-05
-1.75547325044989e-05
-1.66484787111848e-05
-6.22597896435251e-06
-1.15883377047585e-05
-1.65660326521551e-05
-4.99693883862624e-06
-1.52282185327086e-05
-8.8324030510311e-06
-3.1606371711379e-05
-1.2003430907622e-05
-2.34398962354734e-05
-3.14806532398453e-05
-2.68926574084204e-05
-1.48931968172801e-05
-2.22260443526437e-06
-8.26807054181067e-06
-1.72443448495825e-05
-1.51519435615425e-05
-1.92970102864585e-05
-1.1846458378724e-05
-2.17920746119866e-05
-1.98813197541173e-05
-2.59975953096177e-06
-2.36028258927024e-05
-1.74996330722581e-05
1.58591844064748e-06
-1.97022273427058e-05
4.89505132832754e-06
-1.81378722646714e-05
-1.14992686569767e-05
-1.69157181122899e-05
-1.93105904299275e-05
-1.51500688709253e-05
-8.9995288586096e-06
-1.95539542992904e-05
-9.6478180417199e-06
-4.56669863032308e-06
-5.73371654944374e-06
-1.18829400493847e-05
-1.29063441654192e-05
-1.00446525093173e-05
-1.34743386412294e-05
-1.87827303947603e-05
-2.02870088304649e-05
-2.20650236377314e-05
-6.55543479527429e-06
-7.09537850968183e-06
-1.30437705724753e-06
-1.76212516512421e-05
-7.80422218941063e-06
-1.22368311474562e-05
-8.34517172674791e-06
-1.11593536763722e-05
-2.23603096453699e-05
-2.67163404467338e-06
-2.19765560033987e-06
-2.08937718940707e-05
-1.65193968084622e-05
-1.42011317477521e-05
-1.34739382870428e-05
-2.80298014993429e-05
-3.29478152333676e-05
-2.51997042191559e-05
-2.94835494687839e-05
-1.96708885789431e-05
-2.38648651306368e-05
-2.73702338898028e-05
-1.93251258787774e-05
-2.8637527901964e-05
-7.01255793233221e-06
-3.00638937703271e-05
-2.20903731953152e-05
-1.79369276773192e-05
-1.99414544483591e-05
-4.16474795909194e-06
-5.37438850181535e-06
-4.25190332604386e-05
-5.93673569413905e-06
-1.43888222071867e-05
-1.78752519812345e-05
-3.03111539704372e-05
-3.755185330669e-06
-1.13219658380575e-05
-7.73332006843283e-06
-4.39961781104657e-07
-3.323953933352e-05
-1.51206205712867e-07
-5.83005111986194e-06
-2.62979730289388e-05
-1.75258897403857e-05
-1.42774293305871e-05
4.25019484483091e-06
-1.69009893920775e-05
-1.42355019235444e-05
-1.62820088991983e-05
-1.81101659791969e-05
-1.13933655378678e-05
-8.31173853329453e-06
-2.02901938521208e-05
-1.14216597431413e-05
-1.34838541569126e-05
-2.42575019760339e-05
-1.64563527614966e-05
-2.39585428321724e-05
-2.08721388259674e-05
-8.90733802016554e-06
-6.83250094349822e-06
-2.45973852541256e-05
-1.94689186684344e-05
-2.04766564445563e-05
-1.02948549907682e-05
-3.54366906970049e-07
4.52957401793527e-06
-2.51728927093297e-05
-2.50247720427167e-05
-2.12919549077895e-05
-1.3218667022151e-05
-1.58959679637253e-05
-3.64058572234466e-05
-2.16373098174031e-05
-1.80635282796321e-05
-2.4006858751459e-05
1.17845668910944e-06
-6.88474557129199e-06
-5.82138929881829e-06
1.28424622943044e-06
-1.63673033447077e-05
-7.99815565685803e-06
-1.05459497977651e-05
-1.54559585835035e-05
-1.3343416923166e-05
-2.18417919189069e-05
-1.26918375699061e-05
-2.42146901166127e-05
-1.94155860197329e-05
-1.91865887255985e-05
-3.00349476991587e-05
-1.17765095266853e-05
-1.86113854218476e-05
-2.4500018968273e-05
-1.85055712678359e-05
-1.20230262659217e-05
-2.29090111014718e-05
-1.36573426302011e-05
3.91245368999635e-06
-2.94491017746038e-05
-1.99145504652273e-05
-1.27507431643051e-05
-1.12881867497301e-05
-2.15654179717991e-05
-1.683455690614e-05
-2.57487797970152e-05
-5.3817840035864e-06
-2.41551019753661e-05
-1.14750192393742e-05
-2.15755274779424e-05
-7.27483909275078e-06
-4.85954400575388e-06
-1.36685599706209e-05
-1.97818898621332e-05
-1.57005891972953e-05
-1.08676544164739e-05
-9.1764439064238e-06
-2.26203196717519e-05
-1.22322887804077e-05
-1.93604805473849e-05
-4.55367920882672e-06
-1.52018898381748e-05
1.85782008379871e-06
-2.46071471273379e-05
1.51049168343732e-06
-2.16336182651281e-05
-2.34413312134102e-05
-1.91909570340942e-05
-1.78967885437543e-05
-3.84248234025944e-05
-1.80517391897903e-05
-6.35748004263004e-06
-1.11806321243882e-05
-1.84639591158766e-05
-1.42859804932788e-05
-7.2823784773817e-06
-2.21154580814257e-05
-1.29351922644766e-05
-2.87141055784271e-05
-7.46084497870568e-06
-2.3473016483282e-05
-2.93983142846903e-05
-5.57879779621452e-06
-1.05881748272464e-05
-4.15729289517971e-05
-8.72903986426407e-06
-2.44514878416228e-05
-2.01309273556899e-05
-2.01303763443092e-05
-1.92858967061311e-05
-1.9179377953996e-05
-2.50836864487243e-05
-2.08811730004804e-05
-1.33238414676621e-05
-8.37178640698162e-06
-1.39598337098315e-05
-2.34140522487633e-05
-1.58680287230209e-05
-1.34487077269965e-05
-1.89208691684038e-05
-1.69013973217402e-05
-2.04859855595358e-05
-2.61895744626428e-05
-1.90760918959474e-05
-1.57184115644398e-05
-1.58888682160455e-05
-2.13506602909293e-05
-2.38560211615787e-05
-2.92731204336356e-05
-1.39355033932904e-05
-3.00011556301187e-05
-1.21281424209876e-05
-1.44905259648477e-05
-2.54726171398936e-05
-2.29384286253557e-05
-1.52221342719045e-05
-1.58951280206386e-05
-1.71760720787288e-05
-2.35652919743627e-05
-1.10292344683793e-05
-1.31314049605486e-05
-1.85395215909662e-05
-2.01884123138441e-05
-6.67862076349544e-06
-4.34674717525305e-06
-1.51699384232114e-05
-1.77275750667851e-05
-1.27846961087627e-05
-1.14124929088518e-05
-2.64068504866367e-05
-1.97797333500722e-05
-8.81382008281141e-06
-2.53420052780323e-07
-1.79522099616937e-05
-6.32545906616027e-06
-1.72196076205155e-05
-9.5046762057765e-06
-2.10750300110728e-05
-1.47319263228088e-05
-1.55443010872999e-05
-1.60270496269056e-05
-2.24021746898141e-05
-6.52563696376463e-06
-1.14473532525375e-06
-2.02843612544462e-05
-1.25464575272945e-05
-6.46504091460418e-06
-1.71557940719719e-05
-3.50701843863391e-06
-2.98057982913029e-06
-8.77853017071457e-06
5.9443873102849e-06
-2.39181021358726e-05
-1.36869040820262e-05
-1.26748518529754e-05
-2.31183847872753e-05
-1.09007856510827e-05
-2.31692391464696e-05
-1.02693287015373e-05
-1.8412890131265e-05
-7.16330665228751e-06
-1.56272864088032e-05
8.6975712715158e-07
-4.15661623880369e-06
-1.04106564531476e-05
-5.24078502788635e-06
-1.18339310382466e-05
-1.40106025041931e-05
-4.62115578919275e-06
-2.05945791864349e-05
-1.76131139725e-05
-7.55759304344112e-07
-2.1133638976063e-05
-2.70648437212867e-05
-1.07868473334641e-05
-1.07366950106014e-05
-4.56831787168124e-06
-9.87046275535078e-06
-8.05957934806111e-06
-1.66477911238684e-05
-1.24147557318636e-05
-1.61078171781443e-05
-2.8859469902136e-05
-2.91182210468701e-05
-2.3163170142237e-05
-9.81141698294519e-06
-1.37825989528922e-05
-1.95201913053896e-05
-1.15749346403686e-05
-9.07102240763609e-06
-1.0808781998362e-06
-1.11261350518517e-05
-1.38414143883745e-05
-2.69047746876659e-05
-3.89451381551701e-06
-1.44614365224681e-05
1.07934782730151e-05
-5.52833899395689e-06
-1.32024743785573e-05
-1.62092220274157e-05
-1.42902791842354e-05
-2.05128602426837e-05
-2.26649943195976e-05
-1.6650215931773e-05
-1.95596314825438e-05
-3.44888072525608e-06
-5.15555475848008e-06
3.43081729133647e-06
-3.31273374927054e-05
-1.77765619715138e-05
4.7158927678039e-06
-4.11573466597198e-06
-9.99754977518889e-06
-1.18681593072491e-05
6.40756950213543e-07
-8.73478199637506e-06
1.23519091283884e-06
-2.7578634963036e-05
-1.03029390942788e-05
1.7520123595289e-06
-3.63918512013156e-05
-2.79644995593591e-05
-1.74578004242476e-05
-1.61872926366333e-05
-1.52016250248828e-05
-1.54063495565423e-05
-5.10804351783248e-06
-1.89193810397478e-05
-2.29599154053662e-05
-2.14521794699149e-05
-2.39194195775718e-05
-1.57319981871567e-05
-2.33593655591689e-05
-2.40179494491206e-05
-8.91127184857945e-06
-2.4684903303617e-05
-1.10163054388103e-05
-9.81105706066506e-06
-3.10755199825095e-05
-2.9538935167221e-05
-1.85204105886833e-05
-1.79662909201306e-05
-5.6723064193114e-06
-9.82204085857709e-06
-2.16724992302936e-05
-1.69969856032223e-05
-1.32474564643785e-05
-2.02648440266505e-05
-3.02713868169653e-06
-1.75859863663112e-05
-3.16750037210531e-05
-1.18858552848163e-05
-3.09110832391807e-06
-1.39083805895093e-05
-1.36995975459891e-05
-9.7219111397972e-06
-2.03227360609369e-05
6.79002244823369e-06
-6.13068616687154e-06
-2.83224465937222e-05
2.15570334353791e-07
-1.48092156077108e-05
-3.27925300871437e-05
-1.27080998138383e-05
-1.42517391797255e-05
4.44136825196541e-06
-1.49335028702078e-05
-1.74470680829879e-05
-2.42087010026368e-05
-9.86059205689378e-06
-9.50531511631063e-06
-1.14725616863424e-05
-1.36993585915261e-05
-4.52217942253083e-06
-2.16584268188056e-05
-8.51986712732141e-06
-2.47385566456044e-05
-1.85246923687439e-05
-1.68586777240677e-05
-8.15131247182926e-06
-1.05695158733075e-05
-1.12597876864418e-05
-2.34443228784792e-05
-2.80303741075731e-05
-1.67979759623111e-05
-1.28683551801539e-05
-2.53781484088466e-05
-1.73488967270818e-05
-5.45987456969806e-06
-3.37257705701986e-05
-1.15775412772667e-05
-1.05017988094786e-05
-2.8830971922612e-05
-9.07853927044625e-06
1.25964237844359e-05
-2.36262346004131e-05
-2.43088787508463e-05
-2.01471671860903e-05
-1.73748881982055e-05
-1.1112918465752e-05
-1.29577033090443e-05
-1.54119609719661e-05
-1.62239009400997e-05
-1.65253099842806e-05
-5.06897742630429e-06
-1.10265283465741e-05
-1.94853519687124e-05
-2.36606061206383e-06
-1.17588569225558e-05
-3.17445617284194e-05
-2.61589588294877e-05
-2.49972825022761e-05
-1.22125508480375e-05
-1.69444602597761e-05
-2.1910714624877e-05
-5.0657653743851e-06
-1.91579314224981e-05
-8.72078548861477e-06
-4.03172121119949e-06
-3.13160791059088e-05
-2.47374078535181e-05
-3.3988195915777e-05
-1.59584777750745e-05
-3.56550005584437e-05
-5.7195498963283e-06
-1.02555645141075e-05
-9.57139532003152e-06
-8.34173900275171e-06
-4.59237205789139e-06
-2.00579151392185e-05
-6.43389169472477e-06
-1.48848730065964e-05
-7.02759793304562e-06
-2.0820357587721e-05
-3.07080191312723e-06
-3.32014823405105e-05
-2.6800932870777e-06
-9.88931143351392e-06
2.56722161198438e-06
-2.98623126292064e-07
-1.10410338980931e-05
-1.61262279396397e-05
-2.35174580689795e-05
-1.76318725629357e-05
-2.28465255049334e-05
-1.65753009365461e-05
-4.62933133746016e-06
-1.19635504862888e-05
-1.75627230367997e-06
-2.67236209396533e-05
-9.89071528995208e-06
-1.95950690532909e-05
-2.47201679345798e-05
-2.0032131518861e-05
-4.95028348311654e-06
2.28181165874356e-06
-2.2325267230218e-05
-3.50143609825225e-05
-1.95273619997972e-05
-2.78523056307718e-05
-2.70864987418736e-05
-2.49169316878031e-05
-2.10254881430337e-05
-1.34914936062249e-05
-1.74719418407706e-05
-2.06365177800816e-05
-3.06330100399906e-05
-9.78653874321999e-06
-5.88875359491011e-06
-1.62013225405784e-05
4.21032951446533e-06
-1.69240617237185e-05
-1.38420397621147e-05
-2.82031541243528e-05
-1.73562087818908e-05
-1.00652038916301e-05
-1.83640523631936e-05
-1.6115990553716e-05
-2.45582884390781e-05
-5.20177344494921e-06
-1.13357167540481e-05
-2.67549734206035e-05
-3.97705968286254e-06
-1.70911274441109e-05
-2.00205733729052e-05
-1.58160966066852e-05
-5.52941509436234e-06
-1.66129646121159e-05
-4.4629001020839e-06
-3.86019096486522e-06
-9.39808868798391e-06
-1.73550079639101e-06
-2.22947073248756e-05
4.71514306934818e-06
-1.48221721722385e-05
-1.54026132977778e-05
-9.12618835149804e-06
-2.87826701171191e-06
-1.45697247510775e-05
-2.45800566621589e-05
-1.3426659755374e-05
-3.03500715683629e-06
-2.4344040876091e-05
-8.81435186778193e-06
-8.67469217548785e-06
-1.23459957359876e-05
-1.28527564721385e-05
-1.91021624370124e-05
-6.91494840601122e-06
-1.6754067396987e-05
-2.12535330690168e-05
-1.16814874742323e-05
-2.38604013050389e-05
5.98410995641596e-06
4.01103638098973e-06
-1.40696934713811e-05
-4.95464468940483e-06
-8.23252408923076e-06
-3.27568943663756e-05
-1.95220210635698e-05
-9.07487675425238e-06
-1.18656119566608e-05
-5.88398132050587e-06
-4.75343932610959e-06
-2.65728556779876e-05
-2.57151408049432e-05
-4.55139975694074e-06
-1.6075026250988e-05
7.84250850975777e-06
-1.82769382783536e-05
-2.28438931403637e-05
-1.53103604667136e-05
-1.16263883822487e-05
-1.3269925472638e-05
-4.32944002787484e-06
-4.25236803350494e-05
-3.94639224691956e-05
-1.8216439226021e-05
-2.19453015116222e-05
-1.45616567749582e-05
-2.76756512524688e-05
1.74855685472462e-06
4.44025197504623e-07
-3.01524443241662e-05
-2.61761592582292e-05
-1.73085413044408e-05
-1.9115675599117e-05
-2.38966484027943e-05
6.86530943643126e-06
-1.31045924990808e-05
-2.21393617755056e-06
-1.24820810502393e-05
-1.37735503141794e-05
5.82699050233519e-06
-1.54884415588775e-05
-3.09421464288764e-05
-3.68720711487776e-07
-1.57396624393399e-05
-2.16774430023044e-07
-1.55994261444757e-05
-5.88040268595218e-06
-5.56346644394676e-06
-1.12013275336684e-05
-1.28473888677279e-05
-2.35394286653659e-05
-1.00125439084523e-05
-1.40254329906854e-05
-2.70942138723556e-05
-1.20026842131265e-06
-1.43578563263571e-05
-1.66786656697962e-05
1.26898018477198e-05
-2.14496053105699e-05
-1.3002755918778e-05
-6.61009131494839e-06
-8.11005293401121e-06
-1.19039868772342e-05
-1.52569343604943e-05
-3.28053911531148e-05
4.12797909281145e-06
-2.53452205721443e-05
-1.81034412894444e-05
-2.14658065624182e-05
-1.52083080517001e-05
-1.12920499281696e-05
-2.23426420588389e-05
-9.7214576742136e-06
-1.46654489526925e-05
2.9238148817969e-06
-2.06901082540579e-05
-2.58540996074426e-05
-3.04854418216414e-05
-2.78986177831016e-05
-2.31912739655693e-05
-1.86819494925897e-05
-1.36467183865782e-05
-1.60314786043124e-05
-1.44759728601271e-05
-1.86813348393851e-05
-2.94858212055227e-06
-8.41343114115241e-06
-1.5594723903412e-05
-3.30237499150554e-05
-1.43882751047095e-05
-2.18686606083124e-05
-2.94647322545359e-05
-2.01236155281479e-05
-2.51423665154959e-05
-3.81917274434263e-06
-2.47187247196402e-06
-1.40885953698401e-05
-6.83829242447444e-06
1.15043472581123e-06
-1.55335112277341e-05
-1.79749181247699e-05
-4.29229011221089e-05
-2.51168601662397e-05
-2.99763121810939e-05
-2.51584308676251e-05
-3.73931039875012e-06
-2.46853037099391e-05
-2.51917554632699e-05
3.38566843442497e-06
-2.08013191505944e-05
-1.32181477843833e-05
-2.30421312367409e-05
3.18785003420476e-06
-1.92873753534555e-05
-1.22946607756678e-05
-1.87911712741853e-05
-1.62315575362425e-05
-1.33147419381033e-05
-3.63593378575529e-05
-2.30617182393757e-05
-1.48961390240026e-05
-1.23737256572153e-05
-2.10192742362996e-05
4.37841828906616e-06
2.66443044784206e-07
-2.19996691663543e-05
-6.73570918718189e-06
-1.21760943258593e-05
-1.73003985125094e-05
-2.59104449029856e-05
-9.55228043293518e-06
-2.57747667988756e-05
-6.87849282645361e-06
-4.41474545918818e-06
-2.29618858105618e-05
-3.28948264538662e-05
-4.35702228748488e-06
-9.14457542629851e-06
-1.4897900917857e-05
-2.9017468506795e-05
-6.49688557735688e-06
-1.64761699099071e-05
-2.51016307213991e-05
-1.6275759999035e-05
-2.52155599040683e-05
-8.1915791066794e-07
-1.02405626083217e-05
-1.18571777949393e-05
-7.65600293738679e-06
-1.54875171782719e-05
-1.87831734456253e-05
-2.74405500632694e-05
-2.93314105478714e-05
6.44430128481891e-06
-2.72849457183275e-05
-1.56108975639863e-05
-1.81436377863495e-05
1.6349537510368e-06
-1.53581545650195e-05
-1.99139266259028e-05
-7.04636573496566e-06
-2.27139442935927e-05
-1.13661506067288e-05
-1.9649392427095e-05
-9.00378029383721e-06
-2.23800113334569e-05
-8.66765696151864e-06
-2.18953194799243e-05
-1.66323548559424e-05
-3.96669645438648e-05
-6.63749533931813e-06
-9.4316726111624e-06
-1.6011162116591e-05
-2.84699339294397e-05
-1.5212184321086e-05
-1.15300831409051e-05
-7.85972857070527e-06
-1.3402072112298e-06
-2.47179143070928e-05
-8.44553234223581e-06
-1.77367387048462e-06
-1.85699030524396e-05
-2.11121098998536e-05
-1.73129505322239e-05
-8.33667924010543e-06
-7.74647448002208e-06
-2.98673801918665e-05
-9.76730368843444e-06
-1.84669381350557e-05
-3.02183270138803e-05
-3.70732835587272e-05
-3.9767588188424e-06
-1.67580789842452e-05
-1.76558406867018e-05
-8.61163887251186e-06
-1.78037734179936e-05
-1.48713506530883e-05
-7.54153314081241e-06
-1.47705963574554e-05
-3.00409379990912e-05
8.3917140132991e-06
-3.8995793659755e-06
-6.33183561728255e-06
-3.81583148264541e-06
-2.63894348456955e-05
-1.00439571770504e-05
-2.054347789199e-05
-2.16752983417542e-05
-2.13291532438382e-05
3.24358800983632e-06
-2.0961441044769e-05
-2.37197896259717e-05
-2.20631619249306e-05
-2.03881425195686e-05
-1.61537039910162e-05
-2.23130352755367e-05
-1.63096351459879e-06
-1.68899098847582e-05
-2.98472266388636e-06
-2.21835303662866e-05
-2.10515874280235e-05
-2.89040637664675e-05
-1.47425222387583e-05
-1.15961431192738e-05
-2.40696434819498e-05
-2.37204433790253e-05
-6.4034544620325e-06
-2.84146559683178e-05
-3.50027216231156e-06
-6.22101445517076e-06
-1.98371861788808e-05
-7.39060326043534e-06
-1.93992160486357e-05
-1.56107300950598e-05
-1.31247511988625e-05
-6.44713797948984e-06
-1.04208918534887e-05
-2.1521568567698e-05
-1.61360299521101e-05
-2.06096186952883e-05
-9.28558599993779e-06
-5.86202007153419e-06
-8.68945401355507e-06
-2.70390518716853e-05
-3.10929827996895e-05
-1.01744188302898e-05
-2.55333290475297e-06
-1.53300781491936e-05
-1.20247731441426e-05
-1.11770067838568e-05
-7.85650962882308e-06
2.62660295067964e-05
-4.13703372888122e-06
-2.17094972835667e-05
-2.13083695053377e-05
-2.9098793924814e-05
-1.14974440737324e-05
-7.43313480573177e-06
-2.23486440580676e-05
-1.67209414335318e-05
-2.09629736779197e-05
-8.5609193549832e-06
-1.1822866928419e-05
-6.87999341940221e-06
-1.50589484297229e-05
-1.79476705553059e-05
-2.10563304503618e-05
-2.75944023845207e-05
-1.18986651368145e-06
-1.83236766315868e-05
-2.63221809089878e-05
-1.89614329809446e-05
-1.91083505191809e-05
-7.56141094700801e-06
5.44953357354786e-06
-1.40798020141882e-05
-1.28720566299752e-06
-1.01174053830502e-05
-1.52879903593739e-05
-1.90499925258596e-05
-2.00723615362789e-05
-8.25905398053543e-06
8.72491798848381e-06
-2.77809100287547e-05
-2.03210410091607e-05
-8.07173122899216e-06
-2.11713363429516e-05
-1.31276217885207e-05
-2.0655535072056e-05
-1.83445252698416e-05
1.65536370802439e-05
-2.58742489656895e-05
-2.33707585409227e-05
-2.68750567393812e-05
-1.86441741911681e-05
-3.13886294752336e-05
-1.12830635139572e-05
-3.10843679283312e-05
-2.02983711726007e-05
-1.721476084463e-05
-1.47339016090468e-05
-2.71860366893734e-05
-1.27772394066361e-05
-1.32497877560506e-05
-1.60668937922994e-05
-3.1032071739587e-05
-3.30572123765213e-06
-2.00331242166405e-05
2.27546401311922e-06
-1.95232146924108e-05
-1.10778220496312e-05
1.04708987547242e-05
-2.11529405854123e-05
-2.49119275234852e-05
-3.65491928660271e-05
-2.6385183955498e-05
-4.26702759337588e-06
-9.1433589875615e-06
-3.0079296598329e-05
-2.13655527099869e-05
-8.41284959086568e-06
-1.84103943547715e-05
-1.36345006037698e-05
-3.99783627647476e-05
-7.84354383585267e-06
-1.39407590095785e-05
-4.61647320249842e-06
1.16766833849988e-07
-2.14995356310182e-05
8.26308031428901e-06
-1.74012839487556e-05
-1.18608298382124e-05
-1.985766357095e-05
-8.54348097894067e-06
-1.06758676007746e-05
8.20633755965959e-07
-2.50754918429622e-05
-1.93577756632744e-05
-2.38997389879769e-05
-1.68917308403515e-05
-2.09009466201415e-05
-8.01693910592643e-06
-1.8107871613525e-05
-2.47808159432304e-05
9.66175217699518e-07
-1.72517038752878e-05
-2.12775151044109e-05
6.52142009641353e-06
-1.52204451276859e-05
-1.33619036250489e-05
-7.16139773579803e-06
-8.61502621952746e-06
-2.09882637389449e-05
-1.80041077670061e-05
-2.17641563261054e-05
-1.05057797436322e-05
-1.12097264698841e-05
-2.48600066757805e-05
-1.5983739520714e-05
-2.70299935758963e-05
-3.08148085741395e-05
-2.05993885313309e-05
-9.86714454898066e-06
-9.68215608394646e-06
-1.70601171330642e-05
-4.86412968002116e-07
-1.95928053445532e-06
-1.58663170512329e-05
-2.55374328533941e-05
-1.385677747184e-05
-2.68584013847547e-05
-2.37540873467892e-05
-2.99759093839914e-05
-1.46683931807145e-05
-3.42442965631862e-05
-1.65200339494875e-05
-4.28690261882116e-06
-2.80259174810655e-05
-1.91529068082663e-05
-3.31171007726443e-05
-2.66357412272785e-05
-1.9567123140185e-05
-2.54078258779206e-05
-1.61135212740099e-05
-1.51855296935354e-05
-2.00113120546984e-06
-1.66286974617942e-05
3.8283291337521e-06
-2.14629066428576e-06
-4.15983832880706e-05
-1.52535232873558e-05
-2.24413113376052e-05
-2.89266126178461e-06
-3.16284105999892e-06
-2.90229694581489e-05
-2.24563480218342e-05
-3.49575426185694e-05
-2.70674264372967e-05
-1.89154895626136e-05
-1.08986629203665e-05
-2.54530474707378e-05
-2.30343186210445e-05
4.06047659103838e-06
-1.61724841290091e-05
-2.1856547975606e-05
-1.70651850785121e-05
-2.11873371466759e-05
-1.24369916099826e-05
-6.93006331114254e-06
-3.61836913046115e-05
-3.47683147963776e-05
1.22567926736286e-05
-1.40664795496949e-05
-1.7101671802427e-06
-1.15328518311511e-05
-1.60642995580661e-05
-5.01447673284332e-06
-4.98022389302241e-06
-2.02117106715806e-05
-1.28719418346966e-05
-1.71785061255063e-05
-7.03845618895013e-06
-3.12218453173703e-05
-9.9274106809884e-06
2.42703643762907e-06
-2.11418439401586e-05
-2.48956491719728e-05
-2.18393404402122e-05
-1.16827284685775e-05
-1.03755231237534e-05
-1.06510274272964e-05
-1.76655436742313e-05
-4.20204927043399e-06
-2.29985837233731e-05
-2.78265422230375e-05
-1.4206969090624e-05
-1.91042083346075e-05
-2.56779298286824e-05
-1.73567375751186e-05
-3.46413202323642e-05
-2.30005177999579e-05
-4.02377787939731e-05
-6.52307097920533e-06
-2.66536798896715e-05
-3.79855268628811e-05
-1.23522635726306e-05
-1.73704061700343e-05
-1.20289837228485e-05
-1.52363843366121e-05
-3.06380272608257e-06
-2.38785762299065e-05
-1.46673511020105e-05
-1.61612721614172e-05
-4.19453094828289e-06
-6.63603273438808e-07
-7.46495260838431e-06
-1.41914633144038e-05
-1.41598247817427e-05
-1.2450162096852e-05
-4.92310998212255e-05
-1.11260062646807e-05
-1.12662235135844e-05
-1.05690826161716e-05
7.7015569458452e-06
-3.88988931297273e-06
-6.10822452483976e-06
-1.39926168913369e-05
-3.44070999452877e-05
-8.87125976639175e-06
-6.86134496179291e-06
-2.01441367077159e-05
-2.21598308103682e-05
-9.49670713762738e-06
-1.56525725611888e-05
-1.71499171982528e-05
5.40085050004133e-06
-1.06612674221021e-05
-1.76712435878687e-05
-3.13548080498739e-05
-1.1098103083516e-05
-4.04917264874378e-06
-2.02571596757743e-05
-2.10519458524817e-05
-2.39099808752224e-05
-1.15215401347694e-06
-3.53398854386202e-05
-1.43673337990264e-05
-1.74378571678772e-05
-2.17750082323426e-05
-2.30636954991048e-05
-1.81605418553379e-05
-1.42958567174617e-05
-8.58492104804323e-06
1.41718813170761e-06
-6.93445064695302e-06
-1.72405797478634e-05
-1.47947635713544e-05
-1.68101421094689e-05
-3.28511062058798e-05
-8.27524332690083e-06
-1.18888634023261e-05
9.04540486191798e-07
-2.00180668970394e-05
-2.43156179174898e-05
-8.75047769695133e-06
-6.34224764477344e-06
-1.18912041845438e-05
-5.85802801673997e-07
3.71789365648101e-06
-1.96523783142835e-05
-1.25322503972062e-05
-2.87460923341996e-05
-1.60659437267648e-05
5.35350626902216e-06
-2.63636409391287e-05
-2.56035968753937e-05
-4.30907147936992e-06
-1.37219488532648e-05
-8.94214544039283e-06
-2.8435822923539e-05
-3.30466024808298e-05
-8.9710828584773e-06
-2.57342483309537e-05
5.44380838614602e-07
-7.94800044341014e-06
-2.98913523084295e-05
-1.89339591293742e-05
-1.27723055513923e-05
-1.14915811751693e-05
-2.17948475819938e-05
-1.27320370763166e-05
-3.58835487866368e-05
-2.51984843183813e-05
-1.39046849907849e-05
-1.38177290665172e-05
-4.17470021177929e-05
-1.07890099423439e-05
-3.49944521431439e-05
-2.84245613169472e-05
-9.45141233395419e-06
-7.38742331398378e-06
-2.24480100168004e-06
-2.80855265939077e-06
3.40434351894619e-06
3.51006373556276e-06
-1.96159919157292e-05
-1.33893760459122e-05
-7.72796360566572e-06
1.25831894555807e-06
-2.36761383850326e-05
-2.32386871667293e-05
-1.19155404494261e-05
-2.13541818385412e-05
-1.42159047765481e-05
-2.73529912020999e-05
-1.13835666004915e-05
-9.68915612742529e-06
-1.53683532601788e-06
-2.1792644892185e-05
-1.69603641353193e-05
-1.79907991218859e-05
-3.6501732899694e-06
-2.60547391942981e-05
-1.45836531713253e-05
-3.81179521966274e-05
-1.79748296280085e-05
-5.12723516462635e-06
-8.13760611944039e-06
-2.6318608509171e-05
-1.23277581926917e-05
-6.58251738936863e-06
-1.66900172766783e-05
-3.38374643575031e-06
-1.75897706305626e-05
-1.13245558597147e-05
-3.23857969148332e-05
-1.40251644887548e-05
6.50759250059873e-06
-1.98382737734174e-05
-1.83640351366362e-05
1.73297873024847e-05
-1.41022414211168e-05
-1.37875325852312e-05
-6.69289861261785e-06
-1.95836841897082e-05
-2.41749590020623e-05
-1.50002250723221e-05
-6.82467385932831e-07
-2.84192240132874e-05
-2.09163757727875e-05
-3.04232243951667e-05
-1.20934442918182e-05
-1.41105175688905e-05
-1.59699049898517e-05
-2.37182528805403e-05
-5.5293522092671e-06
-1.73623241169135e-05
-2.645197416147e-05
-2.95950431659379e-05
4.19184984962197e-06
-4.18655864089419e-06
-6.39783863074311e-06
-7.73747043185333e-06
-3.01095982020999e-05
5.40575768535459e-06
-2.22173998028994e-05
-1.01417028540609e-05
-1.74152254355281e-05
-1.56275588839133e-05
-1.71132082692727e-05
-2.82399832973772e-05
-1.67860831570614e-05
-7.69402951873733e-06
-2.6991322716874e-05
-1.9986021636597e-05
-2.2821920617013e-05
-1.54931931302972e-05
-5.21128501565493e-06
-2.7852587871336e-05
-3.28932334259838e-05
-1.9299351239015e-05
-1.60803334526519e-05
-3.28008685841384e-05
-2.11823452064161e-05
-1.80831678938856e-05
-1.65601603943174e-05
-1.27613088799781e-05
-1.11546429387263e-05
-1.93948683895887e-05
-3.3758529733982e-05
-9.10003408265131e-06
-3.22526871893672e-06
-1.37866850166046e-05
-2.1899917133754e-05
-2.51523174051195e-05
-9.08453957804129e-06
-2.18057321713484e-05
-1.15144699188297e-05
-9.47781469931778e-06
-2.40350798081827e-05
-1.18469498328165e-05
-2.63984824950534e-05
-1.88440205339576e-05
-6.06934774555774e-06
-4.34012287593536e-06
-1.96531190071366e-05
-3.28278438082713e-05
-9.75413139150966e-06
-2.44765650450119e-05
-2.2623336984583e-05
-9.4014169846838e-06
-2.28800108327418e-05
-1.87548841816241e-05
-2.01914839384755e-05
6.48182619989678e-06
-3.33259092480076e-05
-2.14794644467729e-05
-8.10832010457043e-06
-1.19725885876801e-05
4.7051039660188e-06
-1.00529253036508e-06
-4.38633509019846e-06
-1.01097232206228e-05
-1.63500905053938e-05
-2.23313791070402e-05
-2.68608712247575e-05
-1.25720322281104e-05
-3.01918309682493e-05
-2.12095619309498e-05
-1.3510613444255e-05
-2.75195369546264e-05
-8.24534094339121e-06
-3.36762088515619e-05
-1.68652410742915e-05
-2.30640337734818e-05
4.59211479570586e-07
9.6802195018739e-07
-2.12637349458604e-05
-4.80034305448237e-06
-3.19071583426164e-05
-1.78657912903339e-05
-2.28528027831335e-05
-9.21000220712509e-06
-1.65073397190558e-05
-2.66764270641451e-05
-1.43681568591795e-05
-1.47023426329528e-05
-2.65357172813785e-05
-2.917226708561e-05
-2.19866262828793e-05
-2.25579158441615e-05
-1.27374208563105e-05
-1.2376591714181e-05
8.12844558822284e-06
-1.09280810498689e-05
-1.34093164087238e-05
-1.60907601610213e-05
-1.40839993311775e-05
-4.71160306514366e-06
-3.04588250879067e-06
-3.78959312524626e-06
-1.9653351795734e-05
-2.21818178248037e-05
-1.44607693588199e-05
-2.42223071742425e-05
-1.88402351688137e-05
-3.64184689393259e-05
-1.49726824927111e-05
-1.50814899026364e-05
-8.67455927328385e-06
-2.55448183864128e-05
-2.18009176835581e-05
2.6960327890946e-06
-1.04807045970433e-05
-3.87838362186218e-06
1.03674099759098e-07
-2.91296508535013e-05
-2.04787735275172e-05
-1.32401641214876e-05
-6.02693266333108e-06
-1.19405239927612e-05
-2.20878412946035e-05
-2.8395390863333e-05
-2.02228387741531e-05
-1.46450820790658e-05
4.56388006482852e-06
-3.22081972438279e-05
-3.91042744090937e-05
-2.10873571743425e-05
8.8196027675117e-06
-1.95402337256092e-05
-2.38604836081738e-05
-1.36610623945289e-05
-1.05304161684287e-05
-2.74575965673321e-05
-5.94950037509941e-06
-1.2219927714867e-05
-3.25605985317193e-05
-1.73498842266424e-05
-6.57328320356616e-06
-3.01316513726623e-05
-1.33537579843617e-05
3.21743487328641e-07
-6.40098106371557e-06
-1.56879983855351e-05
1.64255945818829e-06
-1.31632561820263e-05
-2.0104819846151e-05
-4.06598354975679e-05
-1.86004051330285e-05
-3.08606799991759e-05
-3.02579082737284e-05
-1.38000033580969e-05
-4.56370341973914e-05
-3.98630550388243e-07
-3.26103487885564e-06
-2.84918958933801e-05
-1.5384466950698e-05
-1.79368996409388e-05
-4.26061727292347e-06
-1.60936232001188e-05
-3.16893888527227e-05
-2.73312563755206e-05
-5.87897701352749e-06
-2.99863697834199e-05
-2.64032060105121e-05
-1.79183501037309e-05
-9.76486342115236e-06
-1.04588760947133e-05
-2.91151286832792e-06
-7.7633799976731e-06
-2.10207506321481e-05
-2.56419754678708e-05
-1.16375687543775e-05
-9.95471056472832e-06
-7.90330500216432e-06
-1.72288802167073e-05
-3.77850181705369e-05
-1.97513408613606e-05
-1.89018236782487e-05
-4.09016498245013e-05
-5.98753819966143e-06
-1.67069932808093e-05
-1.17263370424201e-05
-1.35577019114671e-05
-3.25951033396715e-05
-1.78433340383354e-05
-2.37863952235508e-05
-1.50702648974184e-05
-6.41051923413607e-06
-7.91416159287039e-06
-2.09616184969423e-05
-4.48211044720067e-05
-2.79609500115787e-05
-2.49592055834672e-05
-2.10079078014108e-05
-1.08207655676271e-05
-1.73967491863603e-05
2.43025696554193e-06
-1.57476290259688e-05
2.00107456961182e-07
-2.07341932454269e-05
-3.12726687553013e-05
-8.34298662377115e-06
-1.63992196991355e-05
1.9502721232344e-06
1.50603738307989e-06
-2.30304686918341e-05
-3.28500205669544e-05
-5.41912489905133e-06
-1.79855612917931e-05
-2.47403794076069e-05
-2.5591204574866e-05
-2.61872509478214e-05
-1.76561350755433e-05
-1.9487495711807e-05
-1.78880124908681e-05
-7.74060503548625e-06
-2.15339272031166e-05
-1.27281996532162e-05
-4.65998218349151e-06
-2.93417875084701e-05
-1.89761049352682e-05
-3.54156944245139e-05
-1.03754651920385e-05
-2.40425107469982e-05
-1.72043096919734e-05
9.80332667144359e-06
-1.63718085695937e-05
-1.78796555266674e-05
-2.08462222491429e-05
-2.58297812232401e-05
-1.88672170336895e-05
1.89038342343018e-06
-1.87221746533945e-05
-6.20741904600067e-06
-7.78626085950772e-06
-1.70205504524252e-05
-2.58404983842144e-05
-8.13624508387072e-06
-5.1069557208945e-06
-1.22098218522921e-05
-1.25364803002066e-05
-1.45937893752066e-05
-2.17838539994043e-05
-9.42436228046451e-06
-2.15734004505676e-06
5.07918246069532e-06
-1.12115081412056e-05
-5.50680481681912e-06
-1.4961858811447e-05
-3.13385135459243e-06
-7.59369798704685e-06
-9.55600116013729e-06
-1.67745969662103e-05
-1.08717994783115e-05
-2.72188466438874e-06
-2.06357951370838e-05
-1.2065415453706e-05
-2.26976158819332e-05
-1.3691563848062e-05
-3.12682282870405e-05
-3.28624090948351e-07
-1.41669464155466e-05
-2.44284439977838e-05
-1.42685888550578e-05
-1.44663931130163e-05
-2.09870741143998e-05
-1.25688211617283e-05
-2.65243224380374e-05
-1.39931693876819e-05
-1.66378881908328e-05
-4.35474637315226e-06
-1.25308159369627e-05
-4.70812670164792e-06
-1.66393198479744e-05
-2.98511537918367e-05
-2.10900064986836e-05
2.76592526849568e-06
-5.75976322746763e-06
-3.37526681578508e-05
-2.10040231021948e-05
-5.47414540555957e-06
-2.33238355122813e-05
-1.32951747516967e-05
-2.77544031975216e-05
-1.79167958296579e-05
-9.76242820534849e-06
-1.41292587999636e-05
-1.62552082634834e-05
-1.71627429425731e-05
-3.18027464828272e-05
-1.01621504550747e-05
-2.15927589272599e-05
-3.02584794518967e-05
-1.11496098044413e-05
-1.61318382585548e-05
-8.48523886425916e-06
-1.71808199640984e-05
-1.58195222439138e-05
-1.21549704003666e-05
-1.74614317814337e-05
-2.0038788861364e-05
-1.79573235776032e-05
-1.62107160277579e-05
-1.67074118547561e-05
-9.66491838044407e-06
-3.12408626019238e-05
-1.72052808644782e-06
-6.79742149927331e-06
-2.61820010788933e-06
-6.46608290011085e-06
-4.87040055809924e-06
-2.14650653898146e-05
-1.55139923393969e-05
-3.87276149039183e-05
-1.60640222857608e-05
-1.19727097491801e-05
-1.93265555933942e-05
-2.33427785331181e-05
-1.07820615379957e-05
-7.78516138509701e-06
-1.02136120207252e-05
-9.50205039350381e-06
-2.52112899488014e-05
-2.46423289003388e-05
-2.508076722967e-05
-1.26070430462907e-05
-1.05788992448622e-05
-2.91188815037979e-05
-1.2807128920409e-05
1.38268915465313e-06
-1.90545331295327e-05
-2.1392358905059e-05
-1.55409504294934e-05
-9.38248130626486e-06
-2.02686376561705e-05
-6.25064169979994e-06
-8.8493883970641e-06
-1.47833134480717e-05
-1.71846060670213e-05
-2.04054767569576e-05
-1.81426615917436e-05
-1.7568439587912e-05
-2.81578093517564e-05
-2.32118667225977e-05
-8.49163196719166e-06
-2.32719275657312e-05
-1.49447051189283e-05
-9.71122443856931e-06
-3.33780629099845e-05
-3.15508621490161e-05
-3.38361239239643e-05
-4.80751579788001e-06
-1.7396478213502e-05
-2.26690654674001e-05
-3.25415967824236e-05
-8.37635264369053e-06
-8.11241329939179e-06
-3.04541739272041e-06
-3.50648715508703e-05
-1.16606789690131e-06
-1.90050203352016e-05
-1.68465032467313e-05
-3.57815504672459e-05
-1.34571988751782e-05
-8.47471079364281e-07
-1.8543669932151e-05
-8.78857500746728e-06
2.18102199102337e-06
-2.40493734149574e-05
-1.21708147791597e-05
-6.50254526958798e-06
-9.10236363248958e-06
-2.12299667920644e-05
-3.5035738870724e-06
-1.08994481197694e-05
-1.34151926485568e-05
-4.7887252628535e-05
-1.12687415874643e-05
-2.2391966580121e-05
-1.52244650155344e-06
-2.35234517238292e-05
-1.60737008945e-05
-1.26980532648289e-07
-7.47221026661275e-06
-5.01709609815836e-06
-1.23037065320079e-05
-1.69899770799254e-06
-2.36903636864065e-06
-6.32258365892068e-06
-1.91121423710644e-05
-6.1643496473065e-06
-2.48219385823898e-05
-3.35660790952671e-05
1.70708073880801e-06
-1.36779329615278e-05
-2.71869318420232e-06
-1.44548868490367e-05
-1.53995506177384e-05
-1.39405014203916e-05
-1.49796671801862e-05
-2.67460600639843e-05
-2.14302656485392e-05
-5.31861414228481e-06
-1.18680164225518e-05
-2.20902584055171e-05
-2.46574872203451e-05
-2.29338101993215e-05
-1.41725267191468e-05
-2.49178320632348e-05
-3.27638845706005e-05
-3.52314240145916e-05
-2.28303679700621e-05
-4.60941270668994e-06
-2.10241503916188e-05
-2.32451481211833e-06
-1.64864884519657e-05
-3.73114325441077e-05
-1.82854280609859e-05
-1.43987547245588e-05
-1.39656945451268e-05
-1.09497102846027e-05
-6.73340372734485e-06
-3.07024303334809e-05
-2.1401902314771e-05
-1.35340624696835e-05
-3.48005649462762e-05
-4.7740058358982e-06
-3.55343384787255e-06
-2.48962481995043e-05
-2.57795741735227e-05
-2.0997512422942e-05
-2.60038360462908e-05
-9.69299328737306e-06
-9.58018518776496e-06
-2.23863826718435e-05
-1.23249111352039e-05
-6.32280907750469e-06
-3.10023753239825e-05
-3.69090865327845e-05
-2.76347105297246e-05
-2.04004440021241e-05
-2.27712196129936e-05
-1.93448033799996e-05
1.08837757195365e-06
-2.50603743592724e-05
-3.75134387341967e-06
-1.51084846128032e-05
-8.54639776512722e-06
-2.78476591941536e-05
-3.65700267343686e-06
-6.86039305030009e-06
-1.89391031228193e-05
-3.22843296568863e-05
-3.02329078334983e-05
-3.65189955596063e-05
-2.07466534160308e-05
-1.7561449077706e-05
-1.15394741850445e-05
-1.98937609336126e-05
-1.79391192852209e-05
-2.09291251819121e-05
-1.42309747805024e-05
-1.99227314981459e-05
-2.52491171065037e-06
-3.26112362057881e-05
-2.80212554308388e-05
-1.86801699024028e-05
-1.35944788791458e-05
-1.7158731890589e-05
-2.92009010183903e-05
-2.50980245175021e-05
-9.65519086414436e-06
-3.43866021898603e-05
-5.87885644813685e-06
-3.50603308567814e-06
-1.8129350375168e-05
-2.91084154846893e-05
-1.76637232209936e-05
-5.58503221949546e-06
-1.02665751888307e-05
-1.69696363600827e-05
-3.62630067406173e-05
2.93977487340946e-06
-1.36776464217412e-05
-3.27332635944813e-05
-3.16798588450266e-05
-2.51674944164024e-05
-1.83674862033996e-05
-2.82400573355555e-05
1.19489413340745e-06
-1.60735593687884e-05
-1.1812587090478e-05
-1.84935346717139e-05
-4.67881992900845e-06
-1.44421367338315e-05
4.85931538171251e-07
-1.07375500865541e-05
-3.40442501554941e-05
-2.39854240019775e-05
-1.02467476299646e-05
-7.63757352868025e-06
-1.50483671653319e-05
-2.01876848946581e-05
-1.2275272069157e-05
-4.85300605826004e-07
-1.96349516408383e-05
-2.21260023392685e-05
-5.75503393701279e-06
-5.37101764429303e-06
-1.12890907148431e-05
-8.12435128605689e-06
-2.54806735608061e-05
-2.8617909084349e-05
-1.56939666670166e-05
-1.55567626764052e-05
-1.93022286499839e-05
-2.04716061127133e-05
4.67754755306777e-07
-1.77664186372621e-05
-2.2977094206664e-05
-5.04318587380933e-06
-1.68610020062688e-05
-1.4806105582803e-05
-1.19460090598922e-05
-8.51747207434507e-06
-9.40031946111588e-06
-9.4096659436374e-06
-2.36248683214034e-05
-1.97174642856987e-05
-1.92776515415149e-05
-5.75636473657193e-06
-1.28056817686857e-05
-3.93265009597705e-05
-5.42028245215499e-08
-1.67325774691545e-05
-2.19835942606278e-05
-2.14554101480676e-05
1.4937538636338e-06
-3.44272904726344e-05
-2.41364478737953e-05
-6.8471657803407e-06
-8.53008252092614e-06
-1.08527782936388e-05
-1.54554239386076e-06
-1.48993306283525e-07
-1.46546978119078e-05
-1.36718434458929e-05
-1.38108723589254e-05
-2.80439808342276e-05
-2.92731095655036e-05
-3.84666970752128e-05
-8.55042298767198e-06
-1.23721100033099e-05
-7.64405562994342e-06
-5.33037280932238e-06
-3.00869635893697e-05
-1.02017620853602e-05
-1.63262747995578e-05
-1.73674576283406e-05
-2.19201721947039e-05
-2.13883396464766e-05
-2.11691924659627e-05
-1.78290586748647e-05
-2.54810829289395e-05
-1.53061215147026e-05
-1.84416013885895e-05
-3.57748757145143e-05
2.35386175988403e-06
-1.97259252333123e-05
-1.39334052402164e-05
-1.99759289997638e-05
-2.6752234371263e-05
-1.76880288331285e-05
-5.40333988473178e-06
-5.96312868438154e-06
-3.4283836333755e-05
