# Supplementary material for: Research on computational propagation and identification of mine microseismic signals based on deep learning
Source: PLoS One. 2025 Oct 22;20(10):e0334641. doi: 10.1371/journal.pone.0334641 (PMC12543183; doi:10.1371/journal.pone.0334641)
Supplement: S9 Data — (ZIP) [file pone.0334641.s009.zip › 000101100000387.xlsx_0.txt_24.txt.txt]

-2.33663342927593e-05
-1.73864555226344e-05
-1.73739655160638e-05
-1.8516025432264e-05
-1.59175873475309e-05
-1.3569526138533e-05
3.00695131539559e-06
-1.82865865263497e-05
-1.86693404402226e-05
-2.13225009310336e-05
1.23029351967967e-06
-2.30005035592503e-05
-2.24196097758355e-05
-1.04613812940287e-05
-2.8207473961253e-05
-8.85117493705812e-06
-1.0611005585526e-05
-9.63567532735212e-06
3.51500716315981e-06
-1.363010242605e-05
1.38962280949503e-06
-2.21220384766492e-05
-1.04525424725034e-05
-1.49922801356981e-05
-2.60474199369919e-05
-1.5789841259534e-05
-3.76269642864478e-06
-2.72309321857426e-05
-3.26612124624011e-05
-1.76666225352677e-05
-3.5226461144792e-05
-2.51269642583406e-05
-2.02468196120813e-05
-3.74780548161338e-05
-2.43995282133971e-05
-1.11535289932169e-05
-1.69052046892725e-05
9.27968621614447e-06
-6.98793358500729e-06
-2.10612334133209e-05
-1.37936621223278e-05
-1.06851039511681e-05
-2.33431338696496e-05
-2.68743081915443e-05
-1.32778010582644e-05
-1.6887882730436e-05
-2.43392659142864e-05
3.65041237661963e-07
-1.71822264423354e-05
-1.84918067073747e-05
-2.87769767923875e-05
-1.20565239553115e-05
-1.72224170759652e-05
-1.85355154494542e-05
-1.52144274756195e-05
-1.6271065875134e-05
-2.43171683671409e-05
1.46846607936159e-06
-3.08981156467937e-05
-2.09629911494683e-05
-2.7376972857851e-05
-1.06287087934005e-05
-1.0847857408331e-06
-5.23692951300322e-05
-1.64297235621855e-05
-7.32569243001805e-06
-1.17262160732244e-05
-1.78126932887596e-05
-6.07937587995785e-06
-9.20923282793911e-06
-6.96645784463582e-06
-1.01790426355034e-05
-1.34857146296364e-05
-1.79444228427691e-05
7.8156026426543e-06
-1.46419828621456e-05
-1.2767271618896e-05
-1.92772507902263e-05
-1.18270600732407e-05
-2.0131570136895e-05
-1.13245090513147e-05
-1.45426534740891e-05
-1.32581046476299e-05
-9.8145133511595e-06
-1.99822661137954e-05
-1.91019182639473e-05
3.57847894998624e-06
-2.89362303739242e-06
-2.96335911008401e-05
-8.87881148505582e-06
-8.86820313878835e-06
-1.18926496089521e-05
-2.77454472618162e-05
-3.43735825157131e-06
-1.58582107464154e-06
-3.16621617336175e-05
-9.73218734044271e-06
7.09435194025494e-06
-1.80997220326111e-06
-2.45294135078954e-05
-2.48271762213273e-05
-1.1668818600813e-05
-2.86055362764516e-05
-1.15379703432163e-05
-2.49799954766542e-05
-1.70087417036113e-05
-7.67782280927478e-06
-6.77488924951468e-06
-1.89542628554197e-05
-3.94593845553725e-05
-1.10163923480749e-06
-1.76013387946747e-05
-1.40360499752888e-05
-2.92328482394881e-05
-2.21961241192039e-05
-2.59076936600257e-05
-1.30976631022993e-05
-1.25554912321611e-05
-2.01607184716877e-05
-3.04436318624053e-06
-1.60331458762862e-05
7.54699869595449e-07
-2.45814466685319e-05
-2.90994362571561e-05
-6.58492136132951e-06
-1.67651805722925e-05
-3.23823110683346e-05
-2.40507065374423e-05
-2.47057626159988e-05
-1.3586184415907e-05
-2.43727832183658e-05
-1.13733204348666e-05
-1.48840692788766e-05
-1.99522334811696e-05
-1.81843321817622e-05
-3.38040271992725e-05
-1.94347207781934e-05
-2.65618209632965e-05
-2.84252420957019e-05
-2.49268869875615e-05
-1.85055800411455e-05
-3.27745485657167e-06
-2.66088121925709e-05
-2.5036442022311e-05
-2.34256521096659e-06
-1.13890804343959e-05
-1.03712426767496e-05
-1.62077950259478e-05
2.27653537902906e-06
-2.01608010656221e-05
-1.78961548992922e-05
-2.77905612150161e-06
-1.61615905183748e-05
-1.16061217515298e-05
-1.98394958942397e-05
-1.74513454604202e-05
-2.79995561820235e-05
-1.86842346534498e-05
-3.3658217810158e-05
-3.45712907008985e-05
-3.63283700799095e-06
-1.16816836186476e-05
-3.73968202482437e-05
-1.58320559444373e-05
-2.65158028051289e-05
-1.33965898249402e-05
-3.42488773055275e-05
-1.98082228000423e-05
-5.55580463999597e-06
3.64585750186743e-06
-3.06869637291433e-05
-1.52888590675097e-05
-2.75799737893486e-05
-3.04843163758382e-05
-2.68131266640927e-05
-1.88751039500355e-05
-7.92696404445214e-06
2.45259965479812e-06
-1.39301201188842e-05
-2.30355036589217e-05
-1.97242781863219e-05
-1.47783582998536e-05
-4.27260227120811e-06
-3.06699897015114e-05
-3.52222805477436e-05
-9.25356347008975e-06
-1.09114397304484e-05
-2.77438501043392e-05
-1.85657261868678e-05
-1.79974851182081e-05
-9.0336487155724e-06
-2.22938833074099e-05
-2.14864180141962e-05
-2.39771225817362e-05
-3.08422872790061e-05
-1.94094761862476e-05
-2.42695453264085e-05
-1.03654986098278e-05
-1.92465852269781e-05
-2.94094207364248e-05
-3.20981815370724e-05
-1.54909069652006e-05
-1.35889519473413e-05
-3.46558905410643e-05
-1.26395305762383e-06
-1.46788158781028e-05
-1.79480048049262e-05
-1.27269592138065e-05
-3.46542650156009e-06
-1.48002085360336e-05
-1.15473566371346e-05
-3.54561361427143e-05
-5.45165898323383e-06
-2.14238423491984e-05
-1.18128015988498e-05
-3.07441288996559e-05
-1.33755957860606e-05
-1.17461862119977e-05
-1.86395356849948e-05
-3.57790001078108e-05
-1.26393587116108e-05
-2.57694019214942e-05
-1.35992503874064e-05
-1.65587556863381e-05
-1.41650430766057e-05
-3.60576780515152e-05
-1.08258664874814e-05
-2.26937547938835e-05
-2.13361539860038e-05
-2.52006557211307e-05
-3.40719376615291e-05
-1.96630048853406e-05
-2.41850607990555e-05
-2.27584284813234e-05
-2.12681283208384e-05
-4.15239209877491e-05
-1.67451342624227e-05
-1.75457022858892e-05
-9.1256676630927e-06
-6.41601171825621e-06
-1.56209148592451e-05
-1.06518897049231e-05
-1.85326850319366e-05
-1.34047578353222e-05
-1.58402122823788e-05
-1.76242585938941e-05
-2.72469495279589e-05
1.17177861277329e-05
-3.89332870450351e-05
-9.82119208988972e-06
-1.76988556953401e-05
-4.69287015237433e-06
-2.14116412668191e-05
-2.35346239827434e-05
-1.09551387129541e-05
-3.61635181302157e-06
-2.51067683778725e-05
-2.27815010091547e-05
5.07617444190666e-06
5.47631835156192e-06
-2.76893251926123e-05
-1.31197463843488e-05
-1.5099475474608e-05
-5.8968400987262e-06
-1.59738722767768e-05
-1.65217863459379e-05
-1.65068324125154e-05
-1.9895209376057e-05
-5.27921968885058e-06
-1.48676116074154e-05
-2.23846490895092e-05
-6.77474819830614e-06
-2.45909369699809e-05
-2.4984864831796e-05
-2.03839423346993e-05
-1.26280450350674e-05
-1.33751702427669e-05
1.76854735400449e-06
-1.17188160277856e-05
-2.08837388685552e-05
-1.75670142684403e-05
-2.91467664937093e-05
-1.53154746271958e-05
-1.8659273570951e-05
-1.68316903677184e-05
1.3627089854918e-06
-1.47749339151432e-05
-1.77337771793684e-05
-6.55720126575109e-06
1.96729938105691e-06
-3.75620974709999e-05
-1.518847654524e-05
-4.23823881236509e-06
-2.05044251223183e-05
-1.44967449781827e-05
-1.66025406074779e-05
-2.10571784695898e-05
-1.75204987050605e-06
-1.0086707336387e-05
-1.90323610312511e-05
-1.15620654599463e-05
-1.04957402706793e-05
-2.29485065781817e-05
-9.61039858661076e-06
-1.41113102022548e-05
-8.50618299710725e-06
-2.0885947134333e-07
-3.43262561564991e-05
-6.92585325732455e-06
-8.83762325918505e-06
-1.11895461325803e-05
-2.33920408789851e-05
-1.15499665435951e-05
-1.98152629330941e-05
-7.14729896027995e-06
-2.73010660056403e-05
-2.5199842194376e-05
-2.30410926461538e-05
-1.32386583056945e-05
-7.29759493638224e-06
-1.34187659366299e-05
-2.00953672646476e-05
-2.14440965581065e-05
-1.4759572047503e-05
-9.30325496463454e-08
-2.06782316264148e-05
-2.07274167933374e-05
-1.58862248556873e-05
-1.52868904549903e-05
-1.59842624668706e-05
-9.31920122414617e-06
-1.97231316302572e-05
-1.60311574277707e-05
-1.0330439591144e-05
-2.53852873533752e-05
-3.22096387603743e-05
-1.58220528159413e-05
-2.07174183331744e-05
-1.6763700309245e-05
-2.0559324697384e-05
7.85192937748145e-06
-2.25200070292726e-05
-1.49810202408189e-05
-2.39412130309625e-05
-1.02677511560171e-05
-3.27736043828083e-05
-7.36837193088785e-06
-1.40481347787705e-05
-1.7397749902093e-05
-9.89725390550803e-06
6.78723487697803e-06
-9.16050941042103e-06
-1.98129495450164e-05
-1.91405766780619e-05
-1.13984366121028e-05
-3.32333444167194e-05
-2.91481401787964e-05
-1.45092484221454e-05
-1.47627851055629e-05
-6.76103721233946e-06
-2.05873082641536e-05
-1.64952970393924e-05
-1.57382678565567e-05
-6.83043549985519e-06
-2.30635009629166e-05
-2.56226971699941e-05
-1.71218561188912e-05
-1.90661550835747e-05
-1.27796611326605e-05
2.53944803396841e-06
-1.67845787360664e-05
-2.23567317024608e-05
-1.87410321390821e-05
-1.65483783110992e-05
-1.45273866589863e-05
-1.76849201983428e-05
-1.68032042713797e-05
-1.91865620057962e-05
1.27585751835044e-06
-1.43894912534025e-05
-3.82827144906375e-05
-1.25198104655114e-05
-6.53483273511749e-06
-3.39920330173585e-05
-1.79836984001305e-05
-4.83129623029664e-06
-5.56777955142168e-07
-5.02012082105512e-06
-2.11185520259433e-05
-1.81589201824781e-05
-1.58897304526965e-05
-1.11944072047223e-05
-1.83320023887393e-05
-4.80399131594191e-06
-7.72296275614965e-06
-4.86737514294791e-06
-2.81510222358093e-05
-2.11949520155097e-05
-1.51475080534437e-05
-5.83688622967818e-06
-2.30449845902562e-05
-8.25747465832996e-06
-6.72466465897928e-06
-1.7382343232857e-06
-4.12979704149028e-06
-1.06133933680286e-05
-1.05484321529814e-06
-1.86076131439251e-05
2.5461546289186e-06
-2.53330344511573e-05
-2.65047810205614e-06
-1.48171657277744e-05
-1.07660965947333e-05
-8.39070986872991e-06
-1.6802213636416e-05
-4.79287102387131e-06
-2.29274302143678e-05
-2.87954986218674e-05
-3.32506730820041e-05
-2.36523827234348e-05
-1.3805428515825e-05
-2.15179778013335e-05
-2.79204995193445e-05
-1.4202820746686e-05
-1.30289154443406e-05
-3.36521638176406e-05
-2.9033492488527e-05
-2.79815447734009e-06
9.54176503404497e-07
1.92561815059136e-06
-1.0558637243803e-05
-2.07614667750376e-05
-2.04319524574901e-05
-1.98064060713982e-05
-1.97979244776682e-05
1.07454528385167e-06
-2.390867253171e-05
-7.67672169049658e-06
-2.0439238275647e-05
-1.39735976152389e-05
-1.66840165878301e-05
-1.91947173848117e-05
-1.45907429448177e-05
-1.45556044778499e-05
-2.21364993610309e-06
-3.30836193488241e-06
-2.8998175542644e-05
-1.88103587439718e-05
-1.30660156834588e-05
-3.12159578168674e-05
-1.8653372508106e-05
-1.28189341552051e-05
-2.65534789362124e-05
-1.4615540471873e-05
-8.16455405701104e-06
-1.78518739015566e-05
-1.60951983183502e-05
-2.3535391120747e-05
-1.37202116937222e-05
-3.47817766093703e-05
-2.00246760582728e-05
-8.06358836074902e-06
-2.6992468640405e-05
-8.27035026449076e-06
-1.15409318013031e-05
-4.99022475514157e-06
-3.83266873778021e-06
-1.13091620703442e-05
-2.4623294595166e-06
-1.86248079151371e-05
-2.20836171078493e-05
-1.57860249303035e-05
-2.50051321033274e-06
-1.92253011810522e-05
6.17396130716486e-06
-1.28449518877887e-05
-2.18395090207395e-05
-1.34537271910856e-05
2.73667031095667e-07
-1.99054882684192e-05
-2.43725503126191e-05
-1.97348569920756e-05
-3.29496203701027e-05
-2.01955910708842e-05
-2.66974014821614e-05
1.0232081323966e-06
-1.56809360186599e-05
-4.49019638892501e-06
-1.55874070761823e-05
-6.77602034916596e-06
-2.19321122468491e-05
-2.26138564839725e-05
-1.93554448103442e-05
-1.18962621927145e-06
-2.06385601786314e-05
-1.10852958066381e-05
-2.32057252183187e-05
-2.00923839590912e-05
-8.3160326053454e-07
-1.8122564868833e-05
-1.96705597307263e-05
-1.53872556733177e-05
-2.31354376741767e-05
-4.70809351751109e-06
-1.9082313257907e-05
-1.09834271889887e-05
-1.34728100266505e-05
-1.58132610895721e-05
-8.11360063716199e-06
-1.66154439791743e-05
-1.43639844353861e-05
-1.20343352176761e-05
-2.263307458297e-05
-1.18709298097665e-05
-1.88427321934787e-05
-2.60785050937569e-05
-5.87222122285712e-06
-1.19857210997259e-06
-3.57505539981461e-05
3.03288159311497e-06
-1.60592439053374e-05
-1.39343351306432e-05
-1.76944647083968e-05
-1.26598030558988e-05
-1.36836981823597e-05
-3.16080490838744e-05
-1.22433790743589e-05
-1.73461475218721e-05
-2.92596993609137e-05
-1.86380776809841e-05
-2.60240813426335e-05
-1.45111684157856e-05
-5.06749962269022e-06
-1.69688875783998e-05
-1.29739408393994e-05
-3.31080211430653e-06
-1.55491521725571e-05
-2.22326037001551e-05
-1.93750938627232e-05
-1.05114558899441e-05
-2.31531718258183e-05
-9.0807662739381e-06
-4.90626868537453e-05
-8.9973273525153e-06
-9.58578757241287e-06
-2.99812913594274e-05
-8.68833233527712e-06
-5.65721978498832e-06
-2.31520661688074e-05
-2.40888142622508e-06
-2.45334854996522e-05
-2.649649664206e-05
-8.54969132882001e-06
-2.69550708486701e-06
3.93969128450661e-06
-6.7748107248274e-06
-1.40312321434619e-05
-2.63549773467442e-05
-3.79395683573046e-05
-2.15803890282586e-05
-2.01029341183934e-05
-1.74015785253359e-05
-1.1828733913077e-05
1.97290688855428e-06
-2.01465370286839e-05
-3.81734307529982e-05
-2.33925757119003e-05
-1.42534459366902e-05
-1.13656075422947e-05
-5.47541147788471e-06
-1.15760734932308e-05
-1.78044591653755e-05
-3.08148045207478e-05
-6.79603505505951e-06
-1.8570816541554e-05
-2.16968847201402e-05
-3.02416213953309e-05
-1.47453088980241e-06
2.65298883125031e-06
9.29622600509394e-08
-3.04523772334366e-05
-3.23967710881808e-05
-1.87719834996286e-05
-2.3748011852827e-05
-2.35278497316897e-05
-2.42448112971996e-05
-1.76812100119522e-05
-2.7667919107399e-05
-1.5469359701563e-05
-1.91710026738124e-05
-3.16500724059969e-06
-2.23685366437035e-05
-1.41488965049063e-05
9.24867706574189e-06
-3.57428375627891e-05
-8.57261693704583e-06
-2.37295661546462e-05
2.30075238996705e-06
1.78108210683208e-06
-8.54732264447601e-06
-2.80338974281262e-05
-1.54283403016554e-05
-2.28589595354873e-05
-1.01822411473004e-05
1.1174712454332e-07
-1.10456954313684e-05
-3.08772623451245e-05
-1.45477452858798e-05
-2.90176277202722e-05
-1.00081023926905e-05
-1.27688275711258e-05
-2.64455651995315e-05
-2.02140711474623e-05
-1.51559262063682e-05
-1.93940296749637e-05
-2.79831534709338e-05
-7.2632822002978e-06
-2.38684937133142e-05
-2.55615629090917e-05
-1.83098654596147e-05
-1.84801858866328e-05
-9.89593130436561e-06
2.17362228195889e-06
-7.1016758645032e-06
-1.54842112918383e-05
-2.46023743858239e-05
-1.66410943384667e-05
-8.94424302503835e-06
-2.14220869669944e-05
-3.7789839495014e-06
-7.58213788562576e-06
-1.60973862032645e-05
-1.53516624790667e-08
-1.39529283000329e-05
-1.38556102097762e-05
-2.43031777779805e-05
-1.88967176137505e-06
-1.78751655085538e-05
-1.26118302927053e-05
-1.03166083313739e-05
-8.71932954778653e-06
-3.84832438769855e-06
-1.27510304771149e-05
-2.03812990032444e-05
-1.94048900879793e-05
-1.61337868374987e-05
-2.46056349730183e-05
-3.53636425924032e-05
-2.53837559847057e-05
-1.25595500510445e-05
-1.3857672245784e-05
5.06285079438493e-07
-3.24680549033967e-05
-2.02842945148997e-05
-1.43581526133501e-05
-2.98751552246229e-05
-1.41903697017845e-05
-1.99100096378153e-05
-2.20540249531923e-05
-1.37064746418472e-05
-2.26316966018657e-05
-7.10196796291678e-06
-8.96969654717838e-06
-2.58813444392032e-05
-1.25797732091482e-05
3.60991278842123e-06
-1.87158493878276e-05
-1.42172212453714e-05
-1.40067836970958e-05
-2.23407732463856e-05
-5.59420642389555e-06
-1.01434225170811e-05
-6.46745679226467e-06
-3.15878190765511e-05
-1.5009586046217e-05
-2.43287611236069e-05
-5.61412596803614e-06
-3.00963936173338e-05
-1.12815143255485e-05
-1.8627792951016e-05
-3.73857956470041e-05
-7.48997939895569e-06
-7.50086469407158e-06
-2.99187095475546e-05
-1.27840011747329e-05
-8.18066421799872e-06
-6.72294745518139e-06
-4.48021185754313e-06
-3.73513444624754e-06
-6.66679398285463e-06
-1.15502363730474e-05
-1.44938948663658e-05
-2.31251479447696e-05
-1.04425643956922e-05
-1.16578441430989e-05
-1.08387454617557e-05
-1.05633453985749e-05
-1.56920915973769e-05
-6.11912858424702e-06
-2.66835174585287e-05
-1.26976454427712e-05
-3.46298840825919e-05
-2.03259407251769e-05
-1.63608778225695e-05
-6.15804082323884e-06
-2.15606233314621e-05
-2.62512087322707e-05
-2.70733786952607e-05
-8.91586269017733e-06
-1.55285472246462e-05
-5.52099533432663e-06
-1.31941577816705e-05
-9.29868240776357e-06
-1.24272474936002e-06
-1.85491398413783e-05
-1.97776886729405e-05
1.66839211126676e-06
-1.56673723961058e-05
-2.11410031335798e-05
2.08246159502579e-06
-2.11206215423189e-05
-2.01229272700519e-05
-3.05759433387663e-05
-1.62728692585304e-06
-3.26861142799308e-06
-9.54369701319814e-06
-3.63310108840823e-06
-2.23726122775696e-05
-2.25396578442464e-05
-2.04838615191045e-05
-2.59259078339228e-05
-8.05889261394947e-06
-9.95707281115289e-06
-2.33576209553163e-05
-2.08343652918658e-05
-2.69052442152545e-05
-1.98888246323828e-05
1.10014396515168e-05
-6.85027314077825e-06
-1.95457740536319e-05
-1.50083119725469e-05
-1.11266963607276e-05
-1.38251350706858e-05
-7.41507190715651e-06
-1.00903110856459e-05
-2.48937383379751e-05
-1.66160260045196e-05
-3.20926431811387e-05
-1.71658704600387e-05
-7.50113221492826e-06
-2.26431065631753e-05
-2.63581671858421e-05
-1.74551254919184e-05
-8.97989383444626e-06
-7.02559163212172e-06
-2.33493137081683e-05
-9.57912146079255e-06
-3.15063419824767e-05
-2.22218622424241e-05
-3.27441896164151e-05
-2.93400467308901e-05
-1.68730837377898e-05
-2.89029807646247e-05
-1.10111799236061e-05
-1.51377986629175e-05
-2.42655171067016e-05
-1.32691462930255e-05
-8.67890909299516e-06
-1.64735067360502e-05
-1.10966017699987e-05
-1.59374758345581e-05
-6.88433619372023e-06
-2.18313559995645e-05
-6.22914421935092e-06
-1.52251680673763e-05
-1.66452287543533e-05
-1.22734258806732e-05
-2.0796745574023e-05
-2.45730097205231e-05
-2.88047863421684e-05
-2.68665803473293e-05
-2.70483427554124e-05
-7.89975443820424e-06
-2.90409035524336e-05
-1.84554922689853e-05
-3.34455130121056e-05
-6.11466180363768e-06
-1.42829589850733e-05
-1.09584418716903e-05
-2.16360551600973e-05
-2.41032448370071e-05
-2.44528413851555e-05
-1.8808648681885e-05
-2.33519704618851e-05
-2.85988074182765e-05
-2.13064412630061e-05
-1.8697905523685e-05
-6.6064977917864e-07
-1.91337907435099e-05
-1.83240456515758e-05
-2.19388461642095e-05
-2.09605542030021e-05
-2.19524583393259e-05
-1.27446134361843e-05
8.33231163794973e-07
-2.49292004896859e-05
-1.0028572226644e-05
-3.9756941527918e-06
-1.35673233299256e-05
-1.40930404279526e-05
-1.49874250612793e-05
-1.93028900744677e-05
-1.65310504288821e-05
-4.8013919233162e-06
-1.92974326170208e-05
-3.00517469907506e-05
-3.67834976217698e-06
-2.18621092424452e-05
-8.19648104115297e-06
-1.59112076072852e-05
-3.07837880179953e-05
-1.52318469563425e-05
-5.13419695270263e-06
-8.86291304810872e-06
-1.61007707767528e-05
-1.03717116573132e-05
-1.87173007012347e-05
-1.578408758428e-05
7.69782508362569e-06
-1.86877367438302e-05
-2.65104472334653e-05
-1.14313918079386e-05
-2.36315177584763e-05
-7.22378660357896e-06
-4.71667725308499e-05
-1.06447814585445e-05
-9.08987823663948e-06
-1.07852624517261e-05
-1.31524980542655e-05
-3.30667429217196e-06
-2.22600091552789e-05
-3.33904515454327e-05
-1.01962164454197e-05
-1.97108462803921e-05
-2.35325466518297e-05
-5.60381681148365e-06
-3.23308863483419e-05
-2.95295231918558e-05
-2.93788134896711e-05
-1.97606102058884e-05
-1.70495978760498e-05
-2.54950131410685e-05
-2.05058012678073e-05
-1.38628505884531e-05
-1.9764944624909e-05
-2.6780489891406e-05
-2.11449688274123e-06
-1.78272784836372e-05
-1.94561495734732e-05
3.66158539966193e-06
-1.5659064630057e-05
-2.22819439986067e-05
-1.26138127432034e-05
-1.11552071862462e-05
-1.81071253907844e-05
-1.98648824204365e-05
-9.57722585090251e-06
-4.11833827960235e-05
1.91114180424376e-07
-8.09723263005862e-06
-1.58427466217911e-05
-1.58118966630823e-05
-2.24073938528509e-05
-1.95993831124451e-05
-1.93864566261067e-05
-2.28780800300628e-05
-1.74106445403818e-05
-1.28693721600399e-05
-3.38330243131219e-05
-1.25774264210316e-05
-2.07941817281294e-05
-1.79428220809761e-05
-2.3679124947446e-05
-1.97491258251919e-05
-2.99144803747564e-06
-9.23575760422239e-06
-2.1922827065842e-05
-1.29690808836548e-05
-4.43274014479544e-06
-2.11779722744437e-06
-1.3793191481723e-05
-2.34816883818717e-05
-1.02460424331728e-05
-2.45848838428167e-05
-3.75363595859818e-05
-1.93504017677665e-05
-1.03660288796803e-05
-2.12739721298285e-05
-2.39439403722113e-05
-2.65281641444619e-05
-1.85792627507627e-05
-9.00187361007747e-06
-2.95315061012862e-05
-6.68367755377381e-06
3.79722702157589e-06
-1.52176667001724e-05
-9.18846760974486e-06
-1.85477624073118e-05
-2.23543759725913e-05
6.95028963145536e-06
-2.86160125022016e-05
-1.26816856561295e-05
-5.04695608122319e-06
-2.28565165904013e-05
-6.50725054462579e-06
-1.29740538727245e-05
5.57511733090856e-06
-2.5279119709319e-05
-3.43016539193936e-05
-4.21893482282862e-06
-2.55010629668006e-05
-1.98589405751105e-05
-6.65553871657307e-06
-1.4736770599378e-05
-1.84460388052721e-05
-8.95914523279476e-06
-1.31241974995678e-05
-5.45341132338351e-07
-8.89241381374377e-06
-1.23776478630155e-06
-1.84024904262484e-05
-9.74133899701996e-06
-4.47770382117063e-06
-9.7015907877125e-06
-2.30483025467232e-05
-9.8193427263604e-06
-4.44241586338233e-05
-1.10148770422665e-05
-3.25334905405436e-05
-1.71212372700641e-05
-2.42574147870629e-05
-2.90334175481185e-05
-2.19657640035194e-06
-3.35624207214893e-05
-6.36574814533902e-06
-1.41869232216517e-07
-3.21700200902438e-06
-1.74798119547013e-05
-8.88441639848918e-06
-3.37666838578035e-05
-1.59706978954332e-05
-2.79893494041376e-06
-8.39804487910969e-06
-2.66953824803282e-05
-2.90102855513151e-06
-1.52745471651469e-05
-1.81787646086761e-05
-1.60772978332573e-05
-1.80944357945161e-05
1.78051845983703e-06
-1.976481498847e-05
-1.84118813666798e-05
-8.64093850822586e-06
-1.17477578960275e-05
-1.15670072168006e-05
-1.13691466014881e-05
2.85563358217246e-06
-1.61968097358176e-05
-1.50978806749962e-05
-9.43638371596812e-06
-2.54197445445756e-05
-1.91789314516855e-05
-3.76470160870725e-06
-9.1219109220027e-06
-3.15540174826846e-05
-1.51194779911976e-05
-2.03458795616856e-05
-2.78705235508451e-05
-5.83726228797758e-06
-2.11534197698978e-05
-2.43026496086609e-05
-1.21572696117136e-05
-9.12213237572224e-06
-1.1861205714345e-05
-2.95029768782888e-05
-3.39289007730185e-05
-3.64578463960863e-05
-1.92719398445726e-05
-3.45968118213148e-05
-2.46769302398367e-05
-4.99612129715766e-06
-1.2339447978899e-05
-3.43486113107067e-05
-1.35098842942136e-05
-7.64468201824776e-06
-1.16984244250345e-05
-2.1441775421656e-05
-1.22410119006619e-05
-1.8450668271958e-05
-2.29790165402817e-05
3.23101281728528e-06
4.28345164604123e-06
-3.44858248631023e-05
-8.08136235341528e-06
-2.64550825492093e-05
-1.9717785655613e-05
-1.50920151203977e-05
1.34134811595337e-07
-1.56705463842059e-05
-2.36234488393564e-05
-1.83466502220926e-05
-2.48937950047055e-05
-2.22062046565526e-05
-1.89195503618151e-05
-1.21569326554039e-05
-1.26840503515586e-05
-1.36294014071976e-05
-1.40959508694765e-05
-2.54536817884735e-05
-2.66853021366525e-05
-1.31345121920829e-05
-1.37704656190063e-05
-1.68973577399907e-05
-2.95743302158612e-05
-2.54265370331062e-05
-2.40178748527341e-05
-2.68390439948937e-05
-7.66734164877082e-06
-1.41765935488823e-05
-1.36914993692542e-05
-1.69015238977466e-05
-3.52404480110177e-05
-2.50177462862188e-05
-1.72042564712896e-05
-3.01305385892689e-05
-1.96407306312546e-05
-1.68410416105949e-05
-5.3828911552206e-06
-1.62305954222124e-05
-2.51794811357643e-05
-1.23936332044188e-05
-1.38164132484945e-05
-2.06656762869545e-05
-7.9246014128883e-06
-1.36263133270755e-05
-1.837231103112e-05
-9.3542862766628e-06
-2.41074848498372e-05
-1.82235699012948e-05
-8.58211286921744e-06
-1.04436841546093e-05
-2.09578428270088e-05
-6.70416517525777e-06
-2.19508685097428e-05
-1.0784482632116e-05
-2.4321277334126e-05
-5.6302414555326e-06
-2.77909008524017e-05
-2.27477935978184e-05
-2.44662768185587e-05
-3.11138487104246e-05
-1.79186239241931e-05
-9.22322816017903e-06
-1.71689667111494e-05
-2.03751616353012e-05
-7.09002094747133e-06
-1.99543070689765e-05
5.11744374733045e-07
-7.33101508016745e-06
-1.77468202388351e-05
-1.19297398207869e-05
-1.50254043307864e-05
-8.75750628403977e-06
-2.18823966380883e-05
-9.13789643588263e-06
-1.38919238143376e-05
-1.40079057510113e-05
-2.76473343209958e-05
-1.86787367749568e-05
-4.54261404945743e-06
-3.20466679697167e-05
-1.30791192992018e-05
-2.23779973881116e-05
-2.04991176992887e-05
-1.95442486487908e-05
-3.92633226396024e-06
-1.61640504757169e-05
-1.45868187699506e-05
-2.24313382232887e-05
-2.43440101849554e-05
-6.05625470515996e-06
-4.11520472388396e-06
-2.46717663145923e-06
-1.34583115274081e-05
-8.39473472179801e-06
-1.9623551919311e-05
-2.5679396152777e-05
-2.88544973021828e-05
-9.49790261926081e-06
-1.26815210589906e-05
-3.70256984087173e-05
-9.76633005734895e-06
-3.75791624218144e-06
-1.17171753860992e-05
-3.02714181567036e-05
-3.95644942868841e-05
-1.24606709759466e-05
-5.9170543631651e-06
-6.87159441036391e-06
-7.40002567459868e-06
-1.82896655777107e-05
-4.02906776507727e-06
-7.91084986109189e-06
-9.21563418476226e-06
-2.01970453418372e-05
5.03984059925167e-07
-8.27823705790678e-07
-1.90806179574472e-05
-1.60385304960077e-05
-1.27077827641703e-05
-5.31083372829404e-06
-3.39320682854762e-05
-1.85407419821591e-05
-1.10306690960902e-05
-5.39180882218438e-06
-1.08524972870454e-05
-1.00030362044207e-05
-1.23222981931608e-05
-4.58579863820115e-06
-2.69651170599307e-05
-1.31043585089994e-05
-2.15870657506655e-05
-3.02640237650029e-05
-1.39461005645274e-05
-1.78252602309471e-05
-1.94096112861601e-05
-1.22095604174579e-05
-3.64602460007836e-06
-1.70010842692795e-05
-7.17564682089699e-06
-7.93519443020553e-07
-1.31605182913389e-05
-1.11519877534294e-05
-2.00256866715587e-05
2.16671244813785e-06
-4.37006084939873e-05
-7.51613393726135e-06
-7.73264718587173e-07
-2.45478221946357e-06
-3.52456843363175e-06
-2.7217247716137e-05
-2.07905998013535e-05
6.4327425159358e-07
-2.83516317852483e-05
-1.96684614735869e-05
-2.97446983448345e-05
-2.25652540509276e-05
-2.13191555206542e-05
-1.07216159485308e-05
-4.92034389934471e-05
-1.74824046401061e-05
-9.78832043436459e-06
-7.1271788748752e-06
-1.11850854083659e-05
-9.00217593671776e-06
-2.94105451728987e-05
-2.99592009190911e-05
-1.20689444028351e-05
-1.40030506699903e-05
-3.04711997173729e-05
-1.96812252034673e-05
-1.37337715072652e-05
-6.60152496758847e-06
-1.43063975660053e-05
-1.60809112591267e-05
1.98962314339218e-07
-1.29473754780989e-05
5.37202670345193e-06
-5.53813641679484e-06
-1.99028616728636e-05
-2.03604013165629e-05
-1.76807455100182e-05
-1.28188160651552e-05
-3.39698404913985e-05
-1.65372782888763e-05
-2.33053287331279e-05
-3.33264344770117e-05
-8.22213583168803e-06
-2.99978706127796e-05
-1.43991919203105e-05
-1.1145934551234e-05
-9.90287333514055e-06
-1.70068208795796e-05
-1.77870156180046e-05
-5.07722955123857e-06
-1.44110685869281e-05
-2.3794125190001e-05
-3.29028813183811e-05
-8.39420439510832e-06
-1.3676632779706e-05
-3.15573829223042e-05
-2.61838976773509e-05
-1.0135366263234e-05
-2.40080083616195e-05
-2.92944765607315e-05
-2.2871060661575e-05
-1.09482873773051e-05
-3.19320089768584e-05
-4.85298296305228e-06
-1.06761034199757e-05
-1.13091479991575e-05
-1.68838010102858e-05
-2.61927127832229e-05
-7.80114783446383e-06
-3.02306711667573e-05
-2.20729045166648e-05
-2.30631362848519e-05
-8.36497317856077e-06
-3.7422672081325e-06
-1.63909417961331e-05
-2.16190463661496e-05
-1.68969086301595e-05
-1.62757711087271e-06
-9.66715339807424e-06
-2.70973547122984e-05
-2.9047335680012e-05
-1.24868308381749e-05
-2.2771183006629e-05
-2.25705435432452e-05
-2.19605349499982e-05
-2.23990393273612e-05
-1.34242862071499e-05
-2.53914177718097e-05
-2.10168738003172e-05
-2.0679567478606e-05
-1.31931486314473e-05
-1.36841123804904e-05
-1.87424168030653e-05
-8.1349021717771e-06
-2.23248425893793e-05
-5.35772883223002e-06
-1.15360215415654e-05
-1.65813001842489e-05
-1.81040491180222e-05
-1.15931938359022e-05
-1.43486691280503e-05
-7.30251834292399e-06
1.66078621953407e-06
-1.35467404815236e-05
-2.37198061302183e-05
-1.44206937625465e-05
-2.1322897624442e-05
-1.65604339215127e-05
-2.75067531195713e-05
-1.47845686715871e-05
-3.71864645965884e-05
-2.58111937472881e-05
-1.51281695726351e-05
-1.76470639727319e-05
-1.57365585736839e-05
-4.96450420875633e-06
-2.83605581390101e-05
1.38115725241462e-05
-1.3924600752477e-05
-9.22771745267735e-06
-1.41879397366424e-05
7.06365606464062e-06
-2.94848036398498e-05
-4.21325534620325e-06
-1.45584470349811e-05
-2.02781964004303e-05
-3.2526528641554e-05
-2.22608139546676e-05
-2.66238513228045e-05
-5.16247684593853e-06
-2.11044667206951e-05
-1.31919631800047e-05
4.13271853943818e-06
-1.67723214200341e-05
-1.46560201899019e-05
2.48108983443218e-07
-2.21710854741286e-05
-2.43770446517076e-05
-2.28362291727551e-05
-1.88281654577557e-05
-3.34607892096126e-05
-2.03256397642634e-05
-1.68018124702579e-05
-2.05489525588279e-05
-9.28026497435936e-06
3.25119044152504e-06
-1.1104503236561e-05
-1.04946826236132e-05
-1.2588410107313e-05
-1.44986199848844e-05
-4.67081878327062e-06
-3.44330420805379e-05
-8.13166607224014e-06
-1.1314591200108e-05
-4.49142988653944e-06
-1.37411645759218e-05
-6.90766886257225e-06
-2.01197701849181e-05
-1.12257035707779e-05
-2.40062373171518e-05
-2.49273385331427e-05
3.58027155920711e-06
-2.0352514217751e-05
-2.29444823832646e-05
-1.1873583212018e-05
-1.48688477122803e-05
-7.91388774079964e-06
-2.48229261435384e-05
-2.1264979595828e-05
-1.86773409823771e-05
-3.44373665051276e-05
-1.80826863810215e-05
-2.8654414148815e-05
-1.30717458371306e-05
-1.60625542585443e-05
-8.62422041575197e-06
-2.67947337556019e-05
-1.04715263337068e-05
-1.158752529197e-05
-1.85194885509084e-05
-2.69193230435879e-05
-1.96840950840065e-05
-2.04917514936319e-05
-2.76865230881365e-05
-1.89267879549132e-06
-8.33757584060315e-06
-1.69531816064914e-05
-2.10067001313765e-05
-1.70152436390074e-05
-1.11444589264663e-05
-1.04178773595843e-05
1.51657854116772e-06
-1.150826182472e-05
-5.17315514923589e-06
-3.47557211865812e-06
-2.31929098879669e-05
-2.09601652178208e-05
-9.43405313467862e-06
-1.73914239424554e-05
-9.21367774198781e-06
-3.11909954011684e-05
-2.45607041888541e-06
-2.24592301693724e-05
-2.16661178972403e-05
-4.49537049586004e-06
-6.03990864705884e-06
2.6065014332042e-06
-2.74834909096994e-05
-2.23187792707409e-05
-1.20640445961697e-05
-1.24754098180021e-05
-1.9465128115679e-05
-1.74665722167853e-05
-2.6419992617932e-06
-1.30357875170109e-05
-2.04448820397062e-05
-1.19317418590476e-05
-4.22210351657393e-06
-1.05189042569557e-05
-1.82232395711882e-05
-2.11861060090406e-05
-6.26532260770893e-06
-2.76717606830759e-05
-1.7286342107599e-05
-1.38485770155657e-05
-2.55214604976371e-05
-2.92027165532686e-05
-1.25806532003428e-05
2.61445093812564e-06
-1.61786401043772e-05
-9.70145251685242e-06
-1.19972199299819e-05
-2.7663559229605e-05
-1.72697882585483e-05
-2.82760662399892e-05
-1.71422442665226e-05
-8.58051115933144e-07
-1.54474183359029e-05
-2.24001194113794e-05
-7.08853656550952e-06
-1.54121783294137e-05
-5.14868266093453e-06
-2.93804673158695e-05
-1.30428895872655e-05
3.84600359129546e-06
-1.91692669484809e-05
-5.75371077444393e-06
-1.49897090116478e-05
-2.47282606946606e-05
-1.92074901198937e-05
-2.62047556373485e-05
-1.65009428323278e-05
-1.73949571943243e-05
-1.32242760724611e-05
-2.09724139129951e-05
-1.54289387791866e-05
-1.81079523221733e-05
-1.36010931562605e-05
-3.21764943084985e-05
-2.14627519941845e-05
-1.72485075682493e-05
-2.64661458212697e-05
-2.31680018241808e-05
-1.52683272304791e-05
-1.73236903559146e-05
-2.06626602573372e-05
3.85652951625007e-07
-1.17480487436622e-06
-2.60308137647622e-05
-2.80361260435789e-05
-1.64276107724799e-05
-1.57429908597998e-05
-7.07058952458622e-06
-2.78027287962197e-05
-1.14900863305952e-05
-1.16573673652042e-05
-3.11317206890505e-05
-1.15766903050114e-05
-1.46900969049852e-05
-1.54825751537709e-05
-2.36168381642531e-05
-1.28991382188464e-05
-2.23867288435963e-05
-1.85923516676242e-05
-1.58688174718816e-05
-9.99813169644277e-06
-1.44847152891361e-05
-2.70901900985203e-05
-2.06008887938567e-05
-2.248908253203e-05
-2.1313189759557e-05
8.87596630686772e-07
-1.08992482073232e-05
-2.95213712583705e-05
-1.48627614721736e-05
-9.60521845373882e-06
-1.99095482102814e-05
-7.11701747531461e-06
-1.73568023175062e-05
-1.64183827862162e-05
-9.48635599095238e-06
-2.62697611411691e-05
-2.04633830599031e-05
-2.00324224980352e-05
-1.15735090866064e-05
-2.55573595392153e-05
-1.21016030771e-05
-1.59669699268359e-05
-7.9316092107458e-06
-1.14358540666929e-05
-1.55194362054081e-05
-1.98489883061831e-05
-1.41435669812337e-05
-1.22685163533159e-05
-1.3122777044901e-05
-1.76037788479373e-05
-8.27740674160062e-06
-1.16216632507635e-05
-3.66235473960696e-05
-1.66449891646794e-05
-1.80830423708692e-05
-2.83113529927491e-05
-1.75277618423636e-06
-3.3698791074186e-05
-2.62632524241863e-05
-2.70594637184727e-05
-1.14426413629014e-05
-2.18628725946386e-05
-1.83728836993435e-05
-6.76348857168949e-06
-4.13242325207487e-06
-3.2734678856673e-05
-2.62584066859562e-05
-3.32023713309586e-05
-2.63050351383189e-05
-2.10726290424018e-05
-1.81254023813667e-05
-2.56055859134813e-05
-1.66519061486061e-05
-6.99067813082587e-07
-1.22931013640286e-05
-2.51476144782325e-05
-2.40154293075956e-05
-2.3045389291469e-06
-1.18692372820285e-05
-2.25294693869236e-05
-9.30058832046941e-06
6.49749393344759e-07
6.96002394931097e-07
-1.82014613477662e-05
-9.18296814510421e-06
-2.20702815024114e-05
-2.05165224586566e-05
-1.73819101217177e-05
-6.72869690686425e-06
-3.57450185442844e-05
-1.85277503447857e-05
-2.44714067983912e-05
-1.12135294004435e-05
-1.30992643870571e-05
-1.62196325269325e-05
-2.09108853291759e-05
-2.77055116737623e-05
-1.94022739986289e-05
1.97381199073794e-06
1.81466929829563e-05
-4.49717238961733e-07
-2.17881599468488e-05
-2.12766329141816e-06
-2.45445364644489e-05
-2.96841801540951e-05
-1.91618554368434e-05
-1.9824983909638e-05
-3.59323829770222e-06
-2.26227251168014e-05
-1.64898985068282e-05
-1.2527603800734e-05
-1.25233795287712e-05
-1.30910527899128e-05
-3.5617522460972e-05
-1.07404512815222e-05
-1.0261030281964e-05
-1.42977143138178e-05
-1.48038173960991e-05
-3.11568124311764e-06
-3.7461983445128e-05
-2.41129034400852e-05
-1.76816713727817e-05
-1.68988021051076e-05
-1.14254254423878e-05
-9.65474991097467e-06
-2.34933793371357e-05
-1.87735257937651e-05
-1.49557744787608e-05
-2.04332078812573e-05
-8.79613411674563e-06
-8.64565322394539e-07
6.28102301379564e-06
-1.75507638282033e-05
-1.48739983107563e-05
-2.46209729077593e-05
-6.52087997712244e-06
-9.35223586036879e-06
-1.71446419996399e-05
-2.98122584641854e-05
-7.62065835391103e-06
-4.35250308066131e-06
-2.81036074463698e-05
-2.87139976204994e-05
-3.57629025396435e-05
-2.22996649568593e-05
-2.14310754122154e-06
2.29411187253161e-06
-8.10371408912896e-06
1.81996044201933e-06
-2.01695471370419e-05
-2.21255043293627e-05
-1.17314606905313e-05
-2.26184416331016e-05
-1.31965614631377e-05
-2.57155247128532e-05
-1.86123699470247e-05
-1.88717885427366e-05
-1.21735861465551e-05
-3.61263797328345e-05
-5.95006120871469e-06
-2.60793511032094e-06
-2.02302294076933e-05
-2.03812494931348e-06
-3.72177522394179e-07
-1.97272509206738e-05
-1.11535219142321e-05
-8.40744089613507e-06
-1.12352164495385e-05
-6.41016968974699e-06
2.79498817041322e-06
-5.15610280393523e-06
-8.40781232390165e-06
-1.83904469382606e-05
-1.34115213125446e-05
-1.0038865832939e-06
-1.52284955016935e-05
-1.76770288360027e-05
-3.00749983969173e-05
-1.28107306754078e-05
-1.01455697442056e-05
-1.80319103600946e-05
-2.55847502670829e-05
1.42224052422236e-06
-1.68060224461961e-07
-1.02736239934156e-05
-1.08841536373254e-05
-2.25428383239837e-05
-1.88466624916359e-05
-1.80529860573438e-05
-1.22560067611813e-05
-1.87982644167672e-06
-6.05585329640948e-06
-2.46141979977651e-05
-2.31945132130777e-05
-3.24493336590336e-05
-2.37309634908668e-05
-1.66461289194761e-05
-7.69730196775354e-06
-1.09889721283717e-05
-1.50037250818067e-05
-7.08939331376353e-06
-2.49053386619217e-05
2.6422012042864e-06
-2.23687627258769e-05
-1.25890650004754e-05
-1.61864676154473e-05
-1.08011556093036e-05
-2.48637971589082e-05
8.36317902993885e-06
-8.02076632095124e-06
-3.06470156472973e-05
-4.35225042381758e-06
-2.96525083363529e-05
-2.05674059085917e-05
-1.59488949334742e-05
-6.39545591730431e-06
-7.70777950631054e-06
-1.84796965016827e-05
-1.45681864467623e-05
-1.58057355536031e-05
-2.46251208286663e-05
-1.60979691707445e-05
-2.36747120143943e-05
-1.80359091867847e-05
-2.63927855969636e-05
-2.46341473642656e-05
-1.59249630599844e-05
-4.94714569373083e-06
-8.24633560684474e-06
-2.34236953573956e-05
-8.8295286373641e-06
-2.30893775638805e-06
-8.02022746278296e-06
-2.76363868467197e-05
-3.37419975004227e-05
-1.17664137608915e-05
-4.56902290203958e-06
-8.38127351019745e-06
-1.55334219469658e-05
-3.10863766514503e-05
-2.20178975312699e-05
-1.21959540425127e-05
-1.7215402652194e-05
-5.6296931314948e-06
-5.43436508486673e-06
-2.60323205132569e-05
-2.6219799172859e-06
6.53680869408251e-06
-9.55395122541935e-06
-7.63492884487968e-06
-2.565213610409e-05
-2.40924031192497e-05
-1.15834836334519e-05
-1.14704286950566e-05
-1.41520517205845e-05
-2.44346337933976e-05
-1.98734110955898e-05
-1.13472105366124e-05
-1.01678518550087e-05
-7.4070141470456e-06
-2.18370532969854e-05
-8.93236437325954e-06
5.50142645303823e-06
-3.25023111312978e-05
-2.71125780088668e-05
-1.32770239988585e-06
3.63033032774167e-06
-1.36956485443115e-05
-3.12258603219483e-05
-1.99205077388259e-05
-2.53829824610321e-05
-3.9321543188515e-06
-2.60316760697809e-05
-8.59131701729738e-06
-1.10406978641979e-05
-4.3336806189487e-06
-7.13337236469623e-06
-1.03408096307415e-05
-1.15850393450549e-05
-1.1215019194673e-05
-2.19907190473208e-05
-9.71660462459695e-06
-2.5320082285552e-05
-5.56304640039499e-06
-2.48667329067359e-05
-1.82683614436206e-05
-2.59900050962727e-05
-1.1801470304329e-05
-5.94504493904814e-06
3.68476563424416e-06
-3.40125361432713e-05
-1.19111789052112e-05
-1.88214823178961e-05
-2.17131352372955e-05
-2.74316345131202e-05
-2.92494988210832e-05
-2.1298615267826e-05
-6.47179661598049e-06
-2.2939003105605e-05
-2.47685712361199e-05
-1.28095437187965e-05
-1.00356618833165e-05
-2.52622395444193e-05
-1.81680281746122e-05
-2.61752793392773e-06
3.43574881022374e-07
1.55054612810941e-06
-4.7449028841495e-05
-1.36465348301657e-05
-8.97552306812401e-06
-3.52099003390285e-06
-8.23618776014711e-06
-3.46975928047742e-05
-3.12711816691636e-06
-2.7660160042257e-05
-1.84632500236525e-05
-4.89455922122166e-06
3.14564811540073e-06
-8.01078265675646e-06
-6.40529121273384e-06
-2.47184517204046e-05
-1.43192801372057e-05
-1.71407234787992e-05
4.23556961654265e-06
-3.25718909365155e-07
3.620388983243e-07
-1.96819059250505e-05
-3.22827550506408e-05
-3.00894398038281e-05
-1.02099009243992e-05
-6.02754257774105e-06
-2.66717372530182e-05
-7.85991497485198e-06
-2.49879356272435e-05
-2.77869588486412e-05
-2.46436446634253e-05
-2.12495451529566e-05
-2.21856139900866e-05
-9.76462228411632e-06
2.40081637493582e-06
-2.93794481620976e-05
-1.90372903802806e-05
-1.96669367853383e-05
-1.94892713413177e-05
-7.33279787974037e-06
-6.65079749324066e-06
-1.13766284040692e-05
-1.76097031498816e-05
-1.67902506071269e-05
-1.60886830281425e-05
-1.1572763404583e-05
-1.53848198737057e-05
-2.34170768040885e-05
-3.12554677228378e-05
-1.2395304053508e-05
-5.86144277444546e-06
-1.84873031546913e-05
-5.8373949636917e-06
-2.90695047971083e-05
-2.00605550181919e-05
-1.8286646585929e-05
7.18036788093353e-07
-1.59080710450731e-05
-1.02521077964156e-05
-2.94473885467384e-05
-2.1209983512735e-05
-1.41816796473564e-05
-1.20464873729552e-05
-1.37334322350764e-05
-2.89067584834129e-05
-2.78936302422308e-05
-2.30798722305713e-05
-2.03500549377808e-05
-2.20331583231808e-05
-2.08968609432949e-05
-1.60345947011469e-07
-1.39567883012453e-06
-1.26470758886794e-05
-4.72965086142104e-06
-3.61150426539418e-05
-1.20638086238788e-05
-1.51143198263441e-05
-1.25720947552406e-05
-5.39423484779686e-06
-3.48194786753348e-05
-1.28333108302082e-05
-1.40929989709242e-05
-2.02869962815785e-05
-2.32069289725977e-05
-1.15166218588674e-05
-9.36088143176861e-06
-1.4160048830241e-05
-2.41997712825816e-05
-7.44071027961362e-06
-1.28055656366108e-05
-1.38781969276706e-05
-1.65044902484514e-05
-4.98926541749946e-06
-2.11233613617873e-05
-1.04102215602511e-05
-7.83424911651083e-06
-1.5153819615918e-06
-1.48350777847198e-05
-5.40045033168567e-06
-1.72500799207304e-05
-4.72036963272015e-06
-1.02490735667877e-05
-1.28627223260191e-05
-2.36799854071852e-05
-1.8024396531554e-05
-9.03559749594839e-06
-1.41425997836796e-05
-1.39888884901779e-05
-1.37954088973518e-05
-1.14498151193945e-05
-1.8489543260734e-05
-6.16435600882808e-06
-5.31346389963715e-06
-1.59568978369104e-05
-1.94873963722374e-05
-2.05433295526054e-05
-1.74375655384703e-05
-6.35315846415501e-06
-1.32021799834595e-05
-2.0590713557656e-05
-3.37163948154903e-05
-4.45261356941817e-06
-1.62398721875963e-05
-1.45143919083887e-06
-5.52522611195214e-06
2.0662545708275e-07
-2.11547406877838e-05
5.75641566927776e-06
-6.35557445639128e-06
-6.33273031113376e-06
-1.10099128797322e-05
-2.67094389121304e-05
-1.94879165670441e-05
-1.36634818608457e-05
-6.68181053920888e-06
-6.6019327290683e-06
-2.33936978678873e-05
-1.81515128726303e-05
-3.72100275379579e-06
-2.40456609290688e-05
-5.50326906522518e-06
-2.37490805793647e-06
-1.36811947176303e-05
-2.11508284473068e-05
-1.16782561639176e-05
-1.14837243506775e-05
-7.13774081511484e-06
-2.57431647143226e-05
-1.8540726096304e-05
-2.29325967834165e-06
-1.00210766422578e-05
-5.37654559542583e-06
-6.1985186920433e-06
-2.33197730855267e-05
-2.60317356937682e-05
-3.01450038077859e-05
-2.32601023847504e-05
-7.43683586430205e-06
-1.35465940687001e-05
-9.54959440526746e-06
-1.57146403275335e-05
-2.28960483827669e-05
-1.91297122494386e-05
-1.3547187426282e-06
-2.86083147238518e-05
-5.54643732892064e-06
-1.35129996093264e-05
-1.2099479003791e-05
-1.77832056341872e-05
-1.94443467835418e-05
-9.6794734536571e-06
-1.22145732816196e-05
-3.09909939153512e-05
-3.13034722856201e-05
-1.10547136857809e-05
-2.25279287536421e-06
-8.34085707892306e-06
-2.37392488648536e-05
-2.75998047227874e-05
-1.04081921737517e-05
-1.67108486643436e-05
-2.97972102945323e-05
-2.84841906731215e-05
-1.82262613805259e-05
-8.02380424833033e-06
-2.0923063479252e-05
-3.49597632126639e-05
-1.64112594653139e-05
-2.88134848838891e-05
-1.40384253623597e-05
-1.87729564356387e-05
-2.0393460151181e-05
-3.85103563531464e-05
-2.0386204713851e-05
-2.24608889835896e-05
8.78516294836458e-06
-1.3686982734424e-05
-2.92055844386984e-05
-1.28998440434547e-05
-1.93614943943965e-05
-2.83601289086033e-05
-8.61066055085613e-06
-2.15796964533688e-05
-2.32207021079576e-05
-1.28823393034415e-05
-2.65162119719858e-05
-1.56286302811223e-05
3.80807576528146e-06
-1.57115022260881e-05
-9.59290499647648e-06
-1.89802437166809e-05
-1.63026383574787e-05
-2.18050230714338e-05
-1.87366678889541e-05
-2.83370637116048e-05
-3.03155298112278e-05
-2.41487061364451e-05
-1.81945222733585e-05
-1.9282976088845e-05
-9.01655721181013e-06
-1.66695644766984e-05
-1.67462741089202e-05
-2.23757039834164e-05
-1.32366046857397e-05
-8.22634152376239e-06
-1.52915904296918e-05
-2.99562521729431e-06
-4.71970231119032e-06
-1.07272852872617e-05
9.2198814471589e-06
-1.89930817650579e-05
-3.20965509750054e-05
-1.97960171318903e-05
-1.44805821230962e-05
-1.94290140065882e-05
-1.30467778482557e-05
-4.53021054711928e-06
-1.29219657836373e-05
-5.58198165425158e-06
-1.45293011577077e-05
-1.06471697515278e-05
-1.92650820048519e-05
-8.48980769542732e-06
-7.83072731409295e-07
-2.51598773391853e-05
-1.43439087369554e-05
-2.25727900259276e-05
3.68245892903218e-06
5.47170595923258e-06
-2.29374935782794e-05
-1.36316685009011e-05
1.99179213039057e-06
-1.02354224985173e-05
-1.81208630492797e-05
-1.47943395265046e-05
-1.22242288473792e-05
1.66123834608445e-06
-2.19703578579267e-05
-1.69192611729684e-05
-1.74984783804927e-05
-2.04565530081022e-05
-1.00687553149041e-05
-4.26460932312653e-06
-1.96628525328462e-05
-1.41367097256826e-05
-1.90006687728814e-05
-2.04046737812711e-05
-7.58990274771039e-06
-2.01538772336723e-05
-1.07776238612522e-05
-1.13739783773748e-05
-4.87450133951475e-06
-8.48933986152587e-06
-1.32714482881962e-05
-1.24714725192925e-05
-1.60903155822962e-05
-3.16230390328384e-05
-1.92595986698962e-05
-7.66999353898061e-06
-8.88921398595916e-06
-1.11715066299993e-05
-2.43590459623199e-05
-1.65410572698557e-05
-1.69637491362063e-05
-1.44706570773011e-05
-2.15026756882898e-05
-9.06532255468731e-06
-2.18468593749845e-05
-1.68775379145112e-05
-6.72875236105489e-06
-1.49385049743607e-05
1.12003611701286e-05
-1.47636318162982e-05
-2.04360002681447e-05
-1.06680667060503e-05
3.29220610532103e-06
-2.55443477225258e-05
-1.20305840622989e-05
-1.47433543415972e-05
-1.32433509433884e-05
-5.35669575646231e-06
-1.28790336907803e-06
-2.2744236861164e-05
-2.36781477941736e-05
-2.7478863198377e-05
-2.24986636325347e-05
-1.06889627742233e-05
-9.89233472997344e-06
-1.58859107074641e-05
-1.44184920396702e-05
-1.87670986137304e-05
-9.7175063474775e-06
-1.59610535998892e-05
-3.22344920401665e-05
-1.99343196614667e-05
-1.63130768988692e-05
-1.95316245229301e-05
-1.45319123090117e-05
-1.2279416672802e-05
-5.61544400052367e-06
-2.84745259938919e-06
-1.12850031818713e-05
-9.66173789535799e-06
-1.61115413390846e-05
-2.33000214400147e-06
-2.86854147914426e-07
-8.55087515471883e-06
-5.80483162230025e-06
8.56349571840298e-06
-1.0460608865415e-05
-2.52976112577762e-05
-1.72091439514063e-05
-1.96523476952183e-05
-2.63746262185242e-05
-2.68437745020063e-05
1.08332359653098e-07
-7.4393901733261e-06
-1.78269929717993e-05
-2.22567813360875e-05
-3.2197054473575e-05
-1.04654879350115e-05
-1.38723696623878e-05
-4.2648677904123e-06
-1.76283126416589e-05
-1.37374518415747e-05
-2.59692093540531e-05
-1.18932855702834e-05
-5.98525923790987e-06
-7.03116889170332e-06
-2.25230087017692e-05
-2.91403367444624e-05
-5.84870475964463e-06
8.13836675870817e-07
-8.38562516829173e-06
-1.11245026029657e-05
3.93074419069995e-08
-3.0167887539216e-05
-3.97269713406921e-06
-1.37579150665614e-05
-2.02369479660009e-05
-1.19423230460945e-05
-8.02776793955379e-06
-9.4303104636374e-06
-1.50383632384268e-05
-1.287127130232e-05
-2.19964139733457e-05
-1.48523140880799e-05
-6.46516636485841e-06
-1.23854786414591e-05
-2.43810233675393e-05
-1.49234068513591e-05
-2.11547197010938e-05
-3.11368075476004e-05
-3.043918835942e-05
-7.46009499224804e-06
-1.90245115400361e-05
-3.37664290751752e-05
-7.13444149835658e-06
-1.06886565938564e-05
-7.26359907376573e-06
-1.30588119021631e-05
-3.26473663364522e-05
-3.49844197126566e-05
-1.55084508639753e-05
-6.61967344197005e-06
-6.81096420908145e-06
-1.11257715034116e-05
-8.36725371814612e-06
-2.29330699197556e-05
-2.62649608530431e-05
-9.6698638892771e-06
-2.4891043635625e-05
-1.11242183238808e-05
-1.79210156443527e-05
-3.13560576586462e-05
-3.4721674588486e-05
-8.56238547989857e-06
-1.41796215631392e-05
-1.19237725418181e-05
-2.83913856954818e-05
-1.23389386970961e-05
-1.42322147707827e-05
-1.95211900410999e-05
-1.30267393729669e-05
-7.23076272966101e-06
-1.61922114638755e-05
-9.04708732782388e-06
-1.19686602393625e-05
-2.17876520806833e-05
-3.30330719075356e-05
-5.43399417382945e-06
-2.83541546864762e-05
-4.05128763380108e-05
-1.48895298339312e-05
-2.38393229382335e-05
-1.99760958292538e-05
-4.40013351653036e-06
-1.75465373340053e-05
-2.49226413475047e-06
-1.74236710160828e-05
-9.57541262519184e-06
-1.15106495341476e-05
-2.66601317019274e-05
-2.31887893523009e-05
-1.33632642258789e-06
-1.2987853964311e-06
-1.80358324839415e-05
-8.48301875392157e-06
9.23233303604136e-06
-1.25504004039055e-05
-2.17447591165855e-05
-9.52933935805747e-06
7.21329283428006e-07
-1.50281186375512e-06
-2.61052754996715e-05
-1.19015722391068e-05
-1.7382616640216e-05
-9.21969330914302e-06
-2.70847120965054e-05
-2.69195850277415e-05
-3.41236228541821e-05
-1.64409041851449e-05
-2.27854695331959e-05
-2.54487762464854e-05
-1.7214901162062e-05
-7.05783289993641e-06
1.09527146430482e-05
-1.07474528622813e-05
-3.27050619616535e-06
-8.84221175719229e-06
-2.76756940882954e-06
-2.91303537186098e-05
-1.99960478004952e-05
-1.2459544179442e-05
-1.08804880978608e-05
-1.58251763012724e-05
-1.65186887365703e-05
-5.91446772273696e-06
-1.57041429326936e-05
-2.03828857738318e-06
-2.06568376609941e-05
-1.90555912237526e-05
-9.61817904870126e-06
-4.95470543552848e-06
-5.83260515513171e-06
-1.94700825383659e-05
-1.5893314541124e-05
-1.0095927598707e-05
-1.97512187291557e-05
-2.08881759141202e-05
-3.24784068901022e-05
-1.66245017152603e-05
-1.61633627272651e-05
-1.83345461819115e-05
-9.53643021812869e-06
-2.42651848051608e-05
-1.84022226168586e-05
-2.30964296706317e-05
-1.21439167597246e-05
-1.66435319621811e-05
-1.98673135272755e-05
-2.20888259911124e-05
-1.8336399443907e-05
-1.41699543837184e-05
-8.79762549719924e-06
-3.12471708640866e-05
-1.65887351294085e-05
-1.84116050249633e-05
-1.94497314412173e-05
-6.91762829245335e-06
-1.63739754739098e-05
-2.62540099784494e-05
-1.99753281455953e-05
-1.87050067257047e-05
-7.35959224799718e-06
-1.26490940125036e-05
-3.50699318279917e-06
-3.46208309822348e-05
-1.70918870848022e-05
-2.40106848149548e-05
-1.08209038789723e-05
-1.30530613350509e-05
-1.76626550192975e-05
-2.13261748174171e-05
-2.1146856714176e-05
-2.17360095078666e-05
-3.36044024219167e-05
-1.10061011341103e-05
-5.51295808716423e-06
9.94400331651688e-06
-1.19028528427289e-05
-1.66569778785909e-05
-2.93551763521836e-06
-2.45283351304335e-05
-1.69931556364855e-05
-1.31905667358704e-06
-2.21807668250143e-05
-1.06182021363101e-05
-1.66665211485062e-05
-1.22940931564042e-05
-2.84732888573797e-05
-1.13650554828464e-05
-2.31656641590939e-05
-1.61065771357175e-05
-1.24567583903022e-05
-2.6538217423699e-05
-5.22722143310998e-06
-1.94957602528661e-05
-2.4550373710253e-05
-1.64541697831195e-05
-2.72616189835741e-05
-1.65535019065123e-05
-1.02747528581938e-05
-7.01491179634582e-06
-1.58794887956986e-05
1.11338220364655e-06
-1.65088495387102e-05
-2.58942204705581e-05
-1.40842996345162e-05
-1.40295179425472e-05
-4.70471190844967e-06
-1.85616054194288e-05
-2.19235646961561e-06
-1.23706367975555e-05
-1.45385570367495e-05
-1.89751671504294e-05
-2.04864869713878e-05
-1.81230874020956e-05
-4.19090402841984e-06
-3.97200482226618e-06
-3.27791091296078e-07
-1.66365730209992e-05
-1.75399281981099e-05
-1.78772844092451e-05
-1.47565141015346e-05
-1.2154772461089e-05
-1.88499705974465e-05
-8.15760883605311e-07
-1.90118575326628e-05
-1.63081052479871e-05
-2.30653796942528e-05
-2.15702869624e-05
-2.6847415084226e-05
-8.51840088360199e-06
-3.27883614679507e-05
-8.96575900584755e-06
-1.9524838048688e-05
-2.57251453195788e-05
-1.07586596119392e-05
-1.57839346708062e-05
-1.22210166460964e-05
-7.30643726748817e-06
-2.3350327575536e-05
-1.54924763236539e-05
-1.02129156558093e-05
2.99689778967428e-06
-1.42459055476504e-05
-1.50420309636396e-05
-3.03212068224828e-05
7.50896858858602e-06
-3.69587686568847e-05
-1.9277070886461e-05
-1.44832351991318e-05
-1.58983020043916e-05
-8.81584841603885e-06
-6.26593540404813e-06
-2.87774044121461e-05
-1.1116969574194e-05
-1.13214388161422e-05
-1.19699388053941e-05
-1.03418085771805e-05
-1.54178808081389e-05
-2.08626597481428e-05
6.30619901521742e-06
-1.02160568737647e-05
-1.21912327648065e-05
-2.84837778683269e-05
-1.69454658324462e-05
-1.5486961629433e-05
-9.51214509519767e-06
-2.23145724315561e-05
-3.23038683290117e-06
-2.42972435422544e-05
-2.31228416698649e-05
-1.83964802899554e-05
-2.33296721854956e-05
-2.77652907404016e-05
-2.83973974787252e-05
-3.16367287754243e-05
-7.81311186203524e-06
-1.44018535932501e-05
8.24746635561306e-06
-1.51095306609472e-05
-1.30362205162188e-05
-1.57836236144816e-05
-1.43557757567388e-05
-1.42009669810789e-05
-2.09206313454502e-05
-7.07655223440056e-06
-1.56535969355955e-05
-1.74750581510669e-05
-5.22769518767001e-06
-2.25734066407474e-05
-2.23531992591228e-05
-1.96935802089529e-05
-2.08234488900717e-05
1.67899167084133e-07
-7.95452455842867e-06
-1.07151289695195e-05
-1.67518978556744e-05
-2.03785963481871e-05
-1.41004748106917e-05
-1.53342743925886e-05
-1.15498860664845e-05
-1.45549500599622e-05
-4.96557921277847e-06
-4.3491611247931e-06
-1.29331950074528e-06
-2.51410880258577e-05
-5.02235644172635e-06
-3.11365044490633e-05
-1.21399394926295e-05
-2.19362848801221e-05
-9.27196090251188e-06
-1.50407172536914e-05
-2.26539862659978e-05
-1.94398691241324e-05
-5.3582728285998e-06
-1.35470971022239e-05
-1.67375075224599e-05
-2.45523853282981e-05
-2.03138586189307e-05
-6.78586303929376e-06
-4.59422316599109e-06
-7.50242867778858e-07
-1.98086178583422e-05
-1.32593574779386e-05
-1.61078708132601e-05
-3.37061226553785e-05
-9.59814995923363e-06
1.27945980666357e-06
-5.475712028974e-06
-1.96995230493199e-05
-1.86023360121774e-06
-3.33504203668599e-05
-1.76019373342197e-05
-1.34262954344097e-05
-2.90913130710606e-05
-6.46910941415284e-06
9.98488687179847e-07
-2.10228078314175e-05
-2.58098584908355e-05
-3.71754026100815e-06
-4.02138307597511e-05
-2.23261194407702e-05
-3.91218132224528e-06
-1.61322538193693e-05
-1.17378462521818e-05
-9.2633454886618e-06
-1.45537279744269e-05
-1.13909646723366e-05
-1.22969650247678e-05
-2.05272051576315e-05
-1.79498400988828e-05
-2.28761677730376e-05
-1.4651966597178e-05
-1.64340848170863e-05
-2.10915511953278e-05
-1.07597628886385e-05
-2.71855176859993e-05
-1.51850624540513e-05
-2.36496373344361e-05
-1.94060721707542e-05
-1.10051127708153e-05
-2.1790105743656e-05
-1.4840334411826e-05
-8.95882874457177e-06
-1.90398608401108e-05
-1.62797537338523e-05
-3.4609822989328e-05
-2.54798495648225e-05
-1.7771039141547e-05
-1.62691346368395e-05
-1.83810841444788e-05
-2.54845488301103e-05
-2.62199263743772e-05
-7.09726600064983e-07
-7.48323164574048e-06
-2.03793794326524e-05
-3.31237610951383e-05
-2.86639268530852e-05
-6.16623089455006e-06
-1.57144537520199e-05
-2.30009331554342e-05
3.58290187425107e-06
-1.14230146069974e-05
-3.03811773580765e-05
-1.93948149608919e-05
-1.72153663620576e-05
-2.63333997559659e-05
-1.85822083813388e-05
-1.24533222345991e-05
-1.28487953328428e-05
-1.74425948739751e-05
-1.46591009030344e-05
-2.23242829206851e-05
-1.73448655508823e-05
-2.48059742260161e-05
-1.65199690212242e-05
-2.21911920144339e-05
-1.98228094111303e-05
-1.02078023443212e-05
-1.47955098899518e-05
-1.68637292588398e-05
-2.02650595901363e-05
-1.52618263311632e-05
-1.71064803214694e-05
1.17731906237762e-06
-2.15458263883641e-05
-2.13954746487941e-06
-7.25129141632506e-06
-7.71342983732429e-06
1.89231315811248e-06
-6.83218500351899e-06
-2.65213301576519e-05
3.01955988530334e-06
-2.65912043721845e-05
-2.17649959239411e-05
-2.03816102247367e-05
-2.08407486836847e-05
-1.79396280111027e-05
-3.02895233181788e-05
-1.26077339452822e-05
-7.05183572397861e-06
-6.29075760491129e-06
-3.05314196139199e-05
-1.0282743965212e-05
-8.9511160804078e-06
-8.79182236848959e-07
-4.09804374517634e-06
-1.42367904041097e-05
-1.77530214188946e-05
-2.1670795490543e-05
-5.87343398727548e-06
-3.3293355080935e-06
-3.08500661418846e-05
1.5573539151391e-06
-1.59173455472632e-05
-2.82099988022489e-05
-1.40893628673242e-05
-2.3368684586621e-05
-2.39057032127792e-05
-1.38748278432134e-05
-1.93336621397408e-05
-2.68763959136067e-05
-1.20495826470303e-06
-9.56700959705302e-06
-1.82078128595236e-05
-2.01242700375892e-05
-2.13281997927165e-05
-1.60438370630214e-05
-1.17213576848789e-05
-2.28238121030709e-05
-1.76015369260507e-05
-2.17702701503141e-05
-1.64809295307003e-05
-3.20388019134185e-05
-8.88658807983314e-06
-1.12229244664414e-05
-4.43822985911225e-06
-2.02313207770657e-05
-3.24950112541226e-05
-1.45363645068528e-05
-4.10911110292165e-05
-1.22721941826644e-05
-2.12472132373588e-05
-4.00825314257027e-05
-1.25642151391033e-05
-1.24354329495421e-05
-1.29942633019456e-05
-1.1110757692235e-05
-4.39772261394751e-06
-1.4073716102792e-05
-1.28481337009855e-05
-2.43747718908754e-05
-9.57141965313287e-06
-1.8339983993703e-05
-1.82313881354611e-06
-7.64566289814718e-06
-2.38396969158691e-05
-8.82490783366024e-06
-7.17997265011151e-06
-3.1085457782048e-05
-2.14210091561641e-05
-1.67542244097835e-05
-2.36523283026315e-05
-3.80254133894996e-06
-2.29467954567597e-05
3.89393275592094e-07
-1.80769191190294e-05
-2.75443184357091e-05
-4.8226156516271e-06
-1.43869879524763e-05
-2.21266774019715e-05
-1.6508917524618e-05
-1.58714898141536e-05
-1.05020507953438e-05
-6.56047775097744e-06
-4.79769522153809e-06
-1.10591254164292e-05
-2.34103945499994e-05
-2.43151558108883e-05
-3.81431722743782e-06
-5.09926077450587e-06
-5.5354976539753e-06
5.60416683676842e-06
-2.16165387755771e-05
-2.65916090203033e-05
-1.58622089018354e-05
-9.58758963740816e-06
-1.20934537046834e-05
-2.4253902372862e-05
-1.47782519244993e-06
-1.88605323341754e-05
-3.37761575431467e-06
-8.91867594022893e-06
-9.30149909003146e-06
-1.28210505849321e-05
-2.0446419485314e-05
-2.80478299625908e-05
-2.97238296981221e-05
-1.8264898207903e-05
-1.24127239728863e-05
-1.5876456633019e-05
-3.69432367258318e-05
-1.99518511120361e-06
-1.12839166437043e-05
-1.63897574101824e-05
-1.6456506062318e-05
-2.49842249527842e-05
-2.07337000324385e-05
-2.37670437564486e-05
-7.1142654113938e-06
-2.52378760266444e-05
-1.51163695333941e-05
-1.88969150299757e-05
-1.86729439661843e-05
-1.62396382180016e-05
-2.58145406255774e-05
-1.90156375600081e-05
-9.0254479397064e-06
-1.12322054121655e-05
-2.16491713375945e-05
-2.02067489319539e-05
-1.36500374353157e-05
-1.17198220755679e-05
-1.39307219615446e-05
-2.31647950940198e-05
-2.44665017756333e-05
-7.55414054784278e-06
-2.52149209499519e-05
-1.35770699206431e-05
-1.35927364945483e-05
3.05514787771255e-06
-3.46943454511245e-05
-3.12780006621334e-05
-8.11793795941256e-06
-2.17159691578997e-05
6.30660323824231e-07
-1.27261733525319e-05
-9.98407545449032e-06
2.27794826772537e-06
-2.18729375685384e-05
-1.24758606357898e-05
-1.21488089414958e-05
-1.80343994538553e-05
-2.47460852772568e-05
-3.01004248710485e-05
-2.74536927080509e-05
-3.21203842325332e-06
-8.46690616079099e-06
-2.44313447035792e-05
-9.87779971763522e-06
-1.25752060370046e-05
-1.61243725624641e-05
-8.19989594454761e-06
-2.52316076275652e-05
-1.62444054929906e-05
-1.22422261146648e-05
-2.1521422254436e-05
-2.19612733047306e-05
-1.63077592261356e-05
-2.27525954918667e-05
-1.27227944179774e-05
-2.72607366890701e-05
-1.67804107260936e-05
-7.08365397466596e-06
-9.81468210550187e-06
-8.62691622417959e-06
-9.33373538355924e-06
-1.82620077821107e-05
-1.56508041774362e-05
-2.35803885988541e-05
-1.12087925013148e-05
-7.2702488152527e-06
-3.16592672979821e-05
-2.17350395859232e-05
-2.04072939445871e-05
1.50928490325758e-06
-1.79936396975659e-05
-2.19912415835613e-05
-2.11290030555028e-05
-1.08527642728313e-05
-1.21149166810151e-05
-1.88614708255979e-05
-1.94891916440495e-05
-5.2674138815969e-06
-1.42849227145338e-05
-2.77302754775988e-05
-1.48808393019374e-05
-1.78855638727035e-05
-9.99733049651531e-06
-7.38929500177397e-06
-1.02976269344985e-05
-1.0789251957244e-05
1.8427241682904e-06
-1.11372609444323e-05
-1.1900623654252e-05
-6.49759082620881e-06
-1.2935303705031e-05
-9.03288613339836e-06
-1.45400376009045e-05
-6.04751522303742e-06
-3.08507733710994e-05
-4.48197265763375e-06
-9.27151355691723e-06
-5.78865400972811e-06
-8.77350972671629e-06
-2.43211199896508e-05
-2.0295023697135e-05
2.28957503813568e-06
-3.54372092525504e-05
-3.43837862707983e-05
-2.52122742826836e-05
-1.51196824091147e-05
-6.90164455181234e-06
-1.07334692437331e-05
2.37332400017162e-07
-2.37984361623174e-05
-2.03571473729862e-05
-1.66584903621213e-05
-2.60183984796094e-05
-2.96409616981405e-05
-9.74243110466272e-06
-1.2450379512143e-05
-1.02028882656491e-05
-5.37324828057851e-06
-2.21707662075696e-05
-2.2613915525295e-05
-1.83500866393357e-05
-1.30135587212083e-05
-3.62891561909947e-05
-2.07645426893408e-05
-1.14544023383676e-05
-1.31667984548313e-05
-1.36613706736126e-05
-2.01222210756916e-05
-1.04410291825367e-05
-3.19764131421336e-05
-2.33044045012646e-05
-7.4032309475191e-06
-1.50009396609629e-05
-1.14016667046111e-05
-2.86816148349102e-05
-6.06987371316296e-06
-1.20988722767951e-06
-1.45653335494826e-05
-2.34732606990679e-05
-1.02453720321757e-05
-2.43279519425266e-05
-2.84255960003373e-05
-4.81730465211288e-06
-5.26309516963917e-06
-1.85438357469243e-05
-1.74428081464455e-05
-9.59969379155736e-06
-4.30135374830211e-07
-1.2034800216214e-05
-2.60809781871317e-05
-3.44134184795487e-06
1.00757570738463e-05
-1.29285796230061e-05
-2.30940561516203e-05
-2.2922159275073e-05
-2.05069683284756e-05
-8.42611232179145e-06
-1.40393331801879e-05
-2.7465135192318e-05
-1.5256576246462e-05
-1.53824224019271e-05
-1.88350861169851e-05
-1.4628885846322e-05
-1.45433041774546e-05
-1.23728144227387e-05
-3.89281427342614e-06
-3.78991841048166e-05
-9.84191994160135e-06
-2.08014467302369e-05
-2.55705104212898e-05
-3.31688310684113e-06
-7.49094917247229e-06
-1.46456546376377e-05
-8.53866035977615e-07
-2.22756441147514e-05
-2.76015819967341e-05
-2.71024940610468e-05
-2.15374341964436e-05
-3.06987781296108e-05
-1.94586550645897e-05
-1.73353879378641e-05
-2.12308550092838e-05
-1.17386337081396e-05
-2.8346844181105e-05
-1.50386241486305e-05
-8.39155684470061e-06
-1.40024380342803e-05
-1.53211645497201e-05
1.66606900675452e-06
-1.13451363897118e-05
-1.59667764094475e-05
-3.30214982611988e-05
-1.98898539657854e-05
-1.81020489617899e-05
-1.55910429598246e-05
-1.15519719737109e-05
-2.61910649467922e-05
-1.59593126492389e-06
-8.52056455290501e-06
-9.80980133441105e-06
-3.669421076096e-05
-2.98437117643861e-05
-9.66151811249249e-06
-1.5941353254219e-05
-1.44395188857821e-05
-1.07888328672045e-05
-1.88004322278586e-05
-1.12671137573211e-05
-8.81652182121284e-06
-8.29443513097407e-06
-2.54126679295853e-05
-1.53011149712363e-05
-1.33880516245866e-05
-2.29262836004792e-05
-2.57938523562908e-05
-3.18124682188014e-05
-1.41015170345915e-05
-9.01025232264541e-06
-2.29159486544669e-05
-2.55559940931573e-05
-3.23979208864426e-05
-1.67751916781208e-05
-3.32122264422588e-05
-2.51411701041017e-05
-7.75430179957057e-06
-2.12966548048424e-05
-1.78760418423532e-05
-1.14882756151573e-05
-1.53895638322281e-05
-2.84420090743968e-05
-2.16074940211016e-05
-8.1723601223967e-06
-1.98123572416768e-05
-2.69642741688324e-05
-1.22853481765424e-05
-1.07280218653132e-05
-1.06507009688247e-05
-2.42239283005671e-05
-3.22026431524004e-05
-1.28142404479449e-06
-2.07668825896093e-05
-1.26312948516173e-05
-2.98430739404803e-05
-1.98367033834421e-05
-1.4405210507968e-05
-2.14026538057676e-05
-1.28901455387306e-05
-3.23960439531615e-05
-2.80915305882923e-05
-2.79757789449334e-05
-1.32702478817392e-05
-8.18988215972752e-06
-1.1746088223126e-05
-1.33648060003249e-05
-3.62433073896378e-06
-1.93599046437353e-05
-1.79816599029494e-05
-1.46395045120242e-05
-9.43609318271415e-06
-1.57393260384102e-05
-2.74616033198623e-05
-1.0029411099334e-05
-1.75832592621584e-05
-1.54788938296868e-05
-1.64298000621588e-05
-3.56366839444095e-05
-1.23437374204473e-05
-2.10972422525318e-05
-1.75698546715299e-05
-8.41437960662706e-06
-2.11450829078114e-05
-3.31045890532752e-06
-2.32713888046697e-05
-1.29097280935042e-05
-2.15014786641048e-05
-3.52605157268035e-05
-1.6657147651951e-05
-8.37077222669915e-06
-1.96882606001227e-05
9.76705351205597e-07
-1.43332677230859e-05
-1.63966871252247e-05
-2.8061269322344e-05
-2.10369151613605e-05
-3.18289240966409e-05
-3.63862972291327e-05
-3.34470228609211e-05
-1.22997005530966e-05
-2.07087487000735e-05
-1.31442756398839e-05
-1.85087041832147e-05
-2.40820601562405e-05
-2.70619004226008e-05
-3.41322736288617e-05
-2.94333673155544e-05
-1.59488466314666e-05
-2.05458081442546e-05
-1.79374877919671e-05
-1.30781086086696e-05
-2.01159609345397e-05
-1.57235878019095e-05
-9.63788796229939e-06
-2.65812508816414e-05
-6.07819221116173e-06
-1.22993176368737e-05
-6.99583561793986e-06
-4.50523692297557e-06
-2.82342735020764e-05
-1.48721876871066e-05
-5.38382944226388e-06
-1.03766044038392e-05
-3.16379385829073e-05
-1.89897432992622e-05
-7.32262423278888e-06
-1.77575501942094e-05
-4.46256583279914e-06
-6.19475984578906e-06
-2.63475355418086e-05
-1.5276111888893e-05
-1.60439592654543e-05
-2.14415592887581e-05
1.28160475723625e-06
-2.14654094925147e-05
-1.05106575110549e-05
-3.13784600300725e-06
-2.55856682794504e-05
-9.64165550438329e-06
-1.44125226266049e-05
-1.60866772232292e-05
-2.43631753423703e-05
-2.13020929655009e-05
-2.01644540879942e-05
1.94946388463709e-06
2.30559763058974e-06
-3.30404695276417e-05
5.33733934338609e-06
-1.25176768286462e-05
-2.26127680292952e-05
-3.20946745240629e-05
-2.66080034545702e-05
5.26560179586052e-07
-7.87289835551126e-06
-3.22636248744552e-05
-1.22658742338908e-05
-1.05578544250166e-06
-2.61145839975102e-05
-1.97148105283635e-05
-1.20011377963797e-05
-2.17105667274298e-05
-2.03623447215762e-05
-3.82342954511963e-05
-1.90608889640944e-05
-2.35457668754719e-05
-1.73009534582021e-05
-1.87970464920945e-05
-2.30666947417973e-05
-6.39367752104937e-06
-1.79174347603462e-05
2.2694195526174e-07
-8.10377171053423e-06
-1.25905493120721e-05
-8.99060569733388e-06
-4.62107144738884e-06
-8.49284159914236e-06
-5.09237070087338e-06
-2.01901004693671e-05
-2.59601783251428e-05
-1.35099983576532e-05
-5.61868526947699e-06
-1.75851955667077e-05
-3.77204921117886e-05
4.92762080483244e-06
-2.25062523776052e-05
-6.83031187942984e-06
-1.27028724986685e-05
-1.74245503890163e-05
-1.38832808390797e-05
-1.22095605792948e-05
-2.14805074317086e-05
-2.75444169957573e-05
-1.39602863258466e-05
-1.63759341178166e-05
-1.29700979119999e-05
-1.6122647048038e-05
-2.24149382007905e-05
-1.47742919382751e-05
-2.3282615963836e-05
-2.1515659461818e-05
-2.79456066742042e-05
-2.19083813811321e-05
-3.02152261403718e-05
-1.79271642976605e-05
-1.7644961199569e-05
-5.09131961662435e-06
-2.08934775373205e-05
6.16838279593149e-06
-2.40986466448698e-05
-1.48111662758772e-05
-1.51629338848472e-05
-1.86343559112894e-05
-1.35314874632133e-05
-1.0362965524995e-05
-1.41042056981733e-05
-3.85648932422585e-05
-8.15111453326545e-06
-7.90663311954725e-06
-7.01273454291559e-06
-1.92815046265491e-05
-1.27796877474557e-05
-1.69521593360829e-05
-2.29104306424534e-05
-1.29167084723755e-05
-2.82887372036804e-05
1.5374746745694e-06
-2.31842178662143e-05
-1.01693356749523e-05
-6.78256111812773e-06
-7.72027860655771e-06
-6.46478031170526e-06
-1.75027926108015e-05
-2.03918930317167e-05
-5.0962396100913e-07
-1.49792229629277e-05
-1.57058410435606e-05
-1.16093597699298e-05
-1.08864739681637e-05
-1.96827380160578e-05
-1.50512407475043e-05
-1.24641325889413e-05
-1.71462928452204e-05
-3.00869266534604e-05
-2.42784596128589e-05
-1.54091510844423e-05
-1.1587341319529e-05
-4.14223184161327e-06
-9.08846798774546e-06
-7.12470699408727e-06
-2.66906263435527e-05
-1.20349352617111e-05
-2.05579565417432e-05
-1.16962682658471e-05
-2.22620814561243e-05
-1.91902732707652e-05
-2.38260963158013e-05
-1.06027549747217e-05
-1.31515125669006e-05
-1.15265145689171e-05
-2.30345605593033e-05
9.53665993963295e-07
-7.67791512544285e-06
-1.22826640002498e-05
3.35971983188224e-07
-1.92884493941862e-05
-1.64592650530037e-05
-2.28695835964241e-05
4.50272491607089e-06
5.26829362568963e-06
-1.37545319780938e-06
-2.5926823495e-06
-1.70477165192797e-05
3.79391109167917e-06
-2.12923273770125e-05
-2.20920726554322e-05
-1.05833682528196e-05
-6.72740788914431e-06
-1.77844951255831e-05
1.5491284231296e-06
-1.40607894940792e-05
-1.94325764947857e-05
-3.82432929944123e-06
-1.23592071001882e-05
-2.21429922138325e-05
-2.39732987070321e-05
-1.13149640216253e-05
2.71778864613262e-06
-1.0842618585795e-05
-2.05203953299753e-05
2.6473509093232e-06
-1.07906094034026e-05
2.34760392257817e-06
-5.84207061641994e-06
-1.36353436982324e-05
-1.87279713129106e-05
-1.79457083487308e-05
-1.35162285823183e-05
-1.31793994284707e-05
-1.77159435450974e-05
-8.20403855698515e-06
-1.12052251072771e-05
-7.20575035492333e-08
-8.93662158345372e-06
-1.78058560665006e-05
-1.56869385685792e-05
-2.40740494116488e-05
-1.16031532829013e-05
-1.68891015901776e-05
-2.97180799794073e-05
-2.92584077805106e-05
-5.25485724766127e-06
-1.12596964327134e-05
-2.70720664954937e-05
-1.74655151962809e-05
-1.47404651527594e-05
-2.82946997534565e-05
-2.13096859174655e-05
-3.8007187846862e-06
-9.51435716927672e-06
-8.36174029490583e-06
-9.64434311601593e-06
-7.44132667138659e-06
-2.64773286824401e-05
-9.85435082804402e-06
-2.17936021131165e-06
-8.76827159187407e-06
-1.66055127941945e-05
-2.33475286176029e-05
-2.15990839945636e-05
-1.79939586851468e-05
-2.74798237727868e-05
-7.09170537688187e-06
-2.02314171587387e-05
-3.86687775691579e-05
-4.9773917889463e-06
-3.02407151136719e-05
-9.19269889278688e-06
-3.16133162321912e-05
-2.41619481823535e-05
-2.69603756348435e-05
-2.89066906235788e-05
-2.31310453032337e-05
-2.2233116565809e-05
-1.42094738563702e-05
-1.33998396604243e-05
-2.33954701614544e-05
-2.98416276072975e-05
-2.03686280438457e-05
-2.59412317800246e-05
-9.19097016775162e-06
2.18749464188205e-06
-2.09537293796842e-05
-1.67443603092617e-05
-1.84974195122634e-05
-1.29124759302675e-05
-1.54371874357291e-06
-2.55177855435849e-05
-1.46053358092941e-05
-7.46704081348008e-06
-1.03439566787586e-05
-2.76340801292051e-05
-1.57657867331341e-05
-1.70043160047529e-05
-1.67016381195993e-05
-5.65784959843227e-06
-1.83168324454853e-05
-1.78499183347298e-05
-3.10919160996602e-05
-1.17706204240439e-05
-2.43640032066448e-05
-2.30023392125483e-05
-6.97020279423237e-06
-2.09635873941111e-05
-2.11068908629377e-05
-2.38213706820762e-05
-1.02340058946199e-05
-2.50881993770868e-05
-1.77322455817748e-05
-2.33556447849063e-05
-3.36098189842883e-05
-1.68296650801511e-05
-1.64633235047361e-05
-6.91677697814294e-06
-2.11704701514697e-05
-2.5345410439908e-05
-7.16634099876417e-06
-2.10696920840197e-05
-1.99500340830583e-05
-2.04301698795269e-05
-1.71298770344674e-05
-1.53586236418097e-05
-2.84915333318264e-05
-1.431515602131e-05
-2.32880836399638e-05
-4.8124718948108e-06
-2.23541514516935e-05
-1.99672672673343e-05
-1.96643381421277e-05
-3.29119961264422e-05
-3.06075009118235e-06
-9.54078222459419e-06
-6.43008937771876e-06
-1.73009116773422e-05
-1.86540067133981e-05
-2.49968480598067e-05
-2.17852458862468e-05
-2.63205376085868e-05
-1.05234845349439e-05
-1.87066534670347e-05
-2.16436634850267e-05
-9.76281601335638e-06
-4.64177916369957e-06
-3.26745887462005e-05
-3.10210757616054e-05
-1.92181387555043e-05
-9.79034540227227e-06
-1.96223705008121e-05
-2.38004273819533e-06
-6.13131482034724e-06
-2.42622302872447e-05
-1.78117969472482e-05
-2.81683898797009e-05
-1.73351939918661e-05
-1.95114802712204e-05
-2.5088915417049e-05
-9.04091240949873e-06
-1.64963851049775e-05
-2.22414717217563e-05
-1.97823645558695e-05
-1.74196454268844e-05
-2.26832786510529e-05
-2.0852955958079e-05
2.27014556656737e-07
-9.72859358254317e-06
-2.18199095013084e-05
-3.44045090104634e-05
9.62573136899444e-06
-2.3087854095456e-05
-2.10183911268529e-05
-2.28740527862134e-05
-8.05751043472318e-06
1.99808670368004e-06
2.98019994202423e-07
-1.84979362495537e-05
-2.55666541125908e-06
-2.62255773185087e-05
-1.94888850099711e-05
-2.06565511181709e-05
-3.76222363138622e-05
-1.49531601035571e-05
-8.76729567995827e-06
-3.0214215848905e-05
-1.52385651288943e-05
-1.6836266469803e-05
-3.9991521894583e-05
-6.48975778543865e-06
-1.2567924254031e-05
-1.76065148293294e-05
-2.13904274094943e-05
-2.11434195556637e-05
-8.84020614518348e-06
-2.0553851804711e-05
-1.45923947568733e-05
-2.91703200669347e-05
-1.14200126631111e-05
-2.67623783121186e-05
-1.94579809961717e-05
-5.10626355044832e-06
-2.63217395811204e-05
-2.71109403317604e-05
-1.04287283477873e-05
-3.0555334099253e-05
-1.35715107344276e-05
-2.05190794047631e-05
-1.34606424951575e-06
-8.20780402723607e-06
-7.64986414572677e-06
-2.56503391087828e-05
-2.80733184433326e-05
4.36523384851697e-06
-2.32630701767624e-05
-9.5785033585313e-06
-1.77668920090139e-05
-1.27636779892337e-05
-1.07675974898052e-05
-2.73909711079913e-05
-5.5143276657989e-06
-2.5291074228733e-05
-2.61533856547112e-05
-1.45695997127312e-05
-2.25385751903914e-05
-8.09525267839033e-06
-6.10858813288002e-06
-9.96882590971492e-06
-1.32920911403667e-05
-2.26694569671459e-05
-9.12270899008469e-06
-1.78437973107839e-05
-2.3866520275783e-05
-1.46992081806153e-05
-1.48395530502715e-05
-2.19918999712249e-05
-2.01865511650168e-05
-1.14196153883867e-05
-1.21717830480449e-05
-2.37523299491793e-05
-1.37548355679391e-05
-2.0717772957335e-06
-1.16637323144168e-05
-1.8052562057267e-05
-4.88107347611137e-06
-2.27993670290966e-05
-1.32404556965285e-05
-1.13311252162458e-05
-1.60180744629933e-05
-1.76084020069352e-05
-2.65032483714096e-05
-7.60162296541617e-06
-3.22567465549719e-06
-3.32085530275103e-05
1.62967110226083e-06
-1.91284615939128e-05
-1.3703587842066e-05
-1.36751863319209e-05
-2.15643118918788e-05
-1.4579120555394e-05
-1.92807843576361e-05
-2.31031179529832e-05
-9.98594722733347e-06
-1.31003552115604e-05
-1.10738082084525e-05
-6.93926362227573e-06
-1.13966605035574e-05
-1.69209931582763e-05
-2.34497238337132e-05
-1.91489783994746e-05
-2.06440304507188e-05
-2.47348499937538e-05
-2.75903424029203e-05
-1.26421829428368e-05
-2.81299302877114e-05
-1.69073961515331e-06
-2.0709240095917e-05
-3.56651044399337e-05
-7.07121035847645e-06
-1.69600545871395e-05
-9.03315677764451e-06
-7.61111106831725e-06
-1.94148204056419e-05
-1.23084452453932e-05
1.67339570718376e-06
-2.73236861263914e-05
-8.44178881949062e-06
-2.53537717148985e-05
-2.59993455250097e-05
-5.03538213247794e-06
-1.30400019749595e-05
-2.92488963282145e-05
-2.62182059738153e-05
1.07351484508956e-05
-6.580579085677e-06
-5.94537028073542e-06
-1.30314402703525e-05
-6.27362297797269e-06
-1.73700378608278e-05
-1.1069043742996e-05
-2.77380969247636e-05
-3.05417167380936e-05
-8.8234057602705e-06
-1.48523938881477e-05
-1.8298355461962e-05
-1.44193552656267e-05
-1.46443542232296e-06
-2.44091319711066e-06
-9.27895896419155e-06
-8.75078282845891e-06
-6.26322424231724e-06
-2.03590982066674e-05
-1.44868870848251e-05
5.38735481779755e-06
5.41394818500944e-06
6.38525391492441e-07
-1.38746763416545e-05
-1.31919857468111e-05
-1.12169137682652e-05
2.00706195244906e-06
-1.9016147954314e-06
-1.41253742984925e-05
-1.8037890733599e-05
-2.50119709874495e-05
-2.72499798408396e-05
-3.22958658069226e-06
-1.31423085751708e-05
-2.22034303135359e-06
-4.81259370997014e-06
-2.2642411940594e-05
-2.02677546539177e-05
-4.20300244040018e-05
-7.75302498075681e-06
-2.78718120867657e-05
-6.54494130855563e-06
-2.13366042086067e-05
-1.89131796518343e-05
-2.00385572048411e-05
-2.27821396554238e-05
-1.03254906350615e-05
-2.59460126244315e-05
-3.44939518459616e-05
-1.18888971963373e-05
-1.88079935269416e-05
-3.56603175644528e-06
-3.02800278087369e-05
-1.77069959844733e-05
-1.64491787991109e-05
-1.50010312112574e-05
-2.41193728540385e-06
-6.86752574400657e-06
-1.78963282764214e-05
-1.25615688422867e-05
-9.45239386815329e-06
-9.84433452837516e-06
-2.45368109979097e-05
1.39750583370762e-07
-4.12626336445776e-06
6.44650832634656e-06
-7.05248161112839e-06
-2.41120301750683e-05
1.12013163870357e-06
4.59879120264926e-07
-4.40883913904587e-07
-1.69560330683781e-05
-8.47674493948485e-06
-2.46801161318791e-05
-7.43680519636296e-06
-1.2380816033414e-05
-6.90741571944255e-06
-1.81255242590642e-05
-1.16601338616405e-05
-3.20584832077544e-05
-2.66098000590798e-05
-1.58234490044885e-05
-2.58471935500782e-05
-2.17680082280229e-05
-2.91326969144769e-05
-5.31669506498448e-06
-1.36472163251944e-06
-1.70289002802508e-05
1.92131256758025e-06
-2.14451458092849e-05
-1.14820975524502e-05
-2.0547310577661e-05
-2.84419916022098e-05
-1.48169712884275e-05
-1.33706602957803e-05
-1.51416106001671e-05
-1.623311202037e-05
-1.62366571473222e-05
-6.16686867289186e-06
-1.11985541013699e-05
-2.08288946152131e-05
-2.07157762019989e-05
-1.1294952340008e-05
-1.71448347881284e-05
-1.46281365462697e-05
-2.16990581722658e-05
-3.74866320272709e-05
-8.30360365937993e-06
-1.42310761604344e-05
-3.48034349916767e-05
-2.06127707043693e-05
-1.70603719558723e-05
-5.77159107842031e-06
-1.87727026842801e-05
-9.35415633953849e-06
-2.77119089555652e-05
-1.10071881554489e-05
-3.39577564967652e-06
-1.08728437778585e-05
-1.62781992761754e-05
-2.22840353253944e-05
-1.83953681789055e-05
-1.39212169866443e-05
-1.05117822396915e-05
-1.80805517683078e-05
-1.39335492667061e-05
-1.33564502353623e-05
3.05542720597883e-06
-1.56484779531727e-05
-3.41437673806969e-05
-1.04156943003161e-05
-6.29592115284024e-06
-1.38335175387618e-05
-8.09722524098366e-06
-1.46297563663022e-05
-7.99277325409899e-06
-6.62248024095125e-06
-1.01931556528044e-05
-3.33861772738569e-06
-6.08801007198302e-06
-1.05943297631451e-05
-1.09784026483403e-05
1.24376325561039e-06
1.25676783781795e-06
-3.01644404810061e-05
-3.46257773515471e-05
-2.29167581302235e-05
-8.45285308499885e-06
-2.61694036668436e-06
-7.77852283176511e-06
-2.4781450528653e-05
-1.54049388278334e-05
-4.38128526966083e-06
-6.66726635893585e-06
3.23579874581472e-06
2.56857914141457e-06
-2.14168273342343e-05
-2.63215381869344e-05
-2.55207332320649e-05
-1.47917487982688e-05
-2.00663226006082e-05
-2.98699008240313e-05
-1.78255612484469e-05
-2.57567809470396e-05
-1.58522852968822e-05
-1.52901347150666e-06
-2.09972147273765e-05
-2.92181628512709e-05
-1.3849776585592e-05
-1.27423101173645e-05
-3.2867750747152e-06
-1.95362959917103e-05
-2.13908820711697e-05
-1.77356445912796e-05
-1.33768632819912e-06
-9.15388086820947e-06
-7.08466990326668e-06
-2.47771592902403e-06
-2.79287297774531e-05
-1.72553293215944e-05
-1.85967387627835e-05
-2.60064004885126e-06
-1.06987371075443e-06
-1.57800026649746e-05
-2.29109491877525e-05
-1.30078828997837e-05
-5.42563479658243e-06
1.29862254541341e-06
-4.22487712625701e-06
-1.85729343943991e-05
-5.39388409025944e-06
-2.75127901817282e-05
-1.30278915122861e-05
-1.80531393089047e-05
-2.47706071663759e-05
-1.22697991186829e-05
-7.42047164914493e-06
-9.52259388984487e-06
-1.66525130303934e-05
-1.22946768732549e-05
-2.21289011172223e-05
-1.84712327411093e-05
-2.59758434553894e-05
-2.33951582189358e-05
-2.21370636290348e-05
-4.53844461545906e-05
-1.86989611596277e-05
-2.17762023390444e-05
-2.00167551942459e-05
-4.41952760765514e-07
-2.00234889608419e-05
-8.75783622405603e-06
-1.80706151239533e-05
-2.74383414058228e-05
-1.84547356093236e-05
-2.02331356702883e-05
4.91225405564625e-06
-2.77204802117516e-05
-2.90560173597476e-05
-1.84579872780531e-05
-1.76475798792955e-05
-2.68057254934602e-05
-2.63849933897061e-05
-1.68403462867966e-05
1.62454149454111e-06
-1.15896920383656e-05
-1.99487106580068e-05
-7.73321518626412e-06
-1.81527286404212e-05
-9.42265758506334e-06
-1.06966192439702e-05
-3.35020602633483e-07
-1.81595491181971e-05
-2.15729244860982e-05
-1.35164171754096e-05
-2.12258386219472e-06
-5.74604635830839e-06
-1.5012683727601e-05
-2.76804967198621e-05
-5.08686242095263e-06
-1.40691657709962e-05
-7.80934805810499e-06
-7.77558574781162e-06
-2.43473478422136e-05
-1.26020840722885e-05
-1.26941877459208e-05
-2.94291450434996e-05
2.76197592042423e-06
-1.268977881386e-05
-2.62357759668639e-06
-6.42440761634861e-06
-3.54147169118741e-06
-2.26019560438298e-05
-3.3838969769119e-06
-2.02290287726007e-05
-7.41792986753343e-06
-2.27040012705817e-05
-1.16326810735219e-05
-3.70457596637379e-07
-2.29413229228327e-05
-6.13060746070344e-06
-1.94378516306571e-06
2.53021960988371e-07
-4.13917187373067e-06
-2.15628185237603e-05
-2.72995875333586e-05
-1.40385913150468e-05
-1.64413989749745e-05
-3.75295695880852e-05
-1.77063775227129e-05
-1.40842884820805e-05
-7.62196897690518e-06
-2.23588688599176e-05
-7.01146359264444e-06
6.2109679285599e-06
1.33586306988219e-05
-2.24515601039785e-05
-3.29275179044469e-05
-2.26681945310973e-05
-1.85277206484591e-05
-6.94961323883214e-07
-8.17306110295877e-06
-2.43069579198557e-05
-1.54560888904277e-05
-1.65730927287605e-05
-1.87813790680094e-05
-1.64233124997748e-05
-3.22595397440631e-05
-3.01186853047565e-05
-2.33639731682416e-05
-2.0375955033386e-05
-1.6107868761007e-05
9.33662799611991e-07
-2.69357560530772e-05
-1.98591052869323e-05
-8.70607224432506e-06
-1.0798961936086e-05
-2.07328215998525e-05
6.76463081553932e-06
-1.55982414917234e-05
-1.24550253167886e-05
-9.82077031944553e-06
-1.64241200229251e-05
-1.75664741372305e-05
-6.59651006412297e-06
-1.96730542691672e-05
-5.73015758615899e-06
1.04600489316093e-05
-2.66147613672321e-05
-4.12802620875064e-05
-2.82054334735553e-05
-1.00292210214402e-05
-1.14393872313836e-05
-2.20623199341268e-07
2.89348434500773e-06
-6.81700961614862e-06
-1.99049268276177e-05
-2.32031603753331e-05
-3.43601187529821e-05
-3.11120658510583e-05
-3.46401664534612e-05
-3.02536630966209e-05
-2.76154926016877e-05
-1.16201923826665e-05
-2.07701686901882e-05
-1.27968064004451e-05
-2.45834357476703e-05
-3.52763435563028e-05
-9.69923248654465e-06
-1.20875195608789e-05
-2.39867649897046e-05
-2.31639091319137e-05
9.95275903071016e-07
-2.35896211849503e-05
7.94332377018699e-07
-2.84295195840192e-05
8.21397936801639e-06
4.06921697819658e-06
-1.32764414958472e-05
-1.51318545249196e-05
-1.9735438115021e-05
-2.3785594957337e-05
4.93777432855758e-06
-1.49601090755918e-05
-1.02271729955316e-05
-3.41635354930603e-06
-2.85249689631051e-05
-1.37971054717003e-05
-8.30450259997461e-06
-1.16631530501252e-05
-1.8554304090098e-05
-1.62663851100909e-06
-1.2287621156702e-05
-3.30694564388836e-05
3.07691123257573e-06
-2.46149690143711e-05
-1.11686435908594e-05
-3.75205374389982e-05
-1.70536255321629e-05
-1.92014775653151e-05
-3.72156878515536e-05
-1.65905620637217e-05
-2.67978141719939e-05
-2.50111360076107e-05
-2.64202047872182e-05
-1.03066777126112e-05
-1.17840986369944e-05
-1.18939879612271e-05
-1.88875993760194e-05
1.17744031774107e-06
-2.40585446295574e-05
-1.03886480450165e-05
-2.71092396137782e-05
-1.84918127363585e-05
-2.17354166745792e-05
-2.28455508945094e-05
-1.54092176539472e-05
-3.54541474875567e-05
-4.05982429071089e-06
-2.02300192597614e-05
-1.97260562356827e-05
-2.23394601977166e-05
-2.30059369238573e-05
-1.23498733008637e-05
-2.38230406495999e-05
-2.33553023441381e-05
7.06840005149071e-07
-3.89370994638499e-07
-5.79208681945872e-06
-1.64195898460174e-05
-2.05095310465291e-05
-1.88065559307632e-05
4.81976121961126e-07
-3.52319470990237e-05
-2.05803304153522e-05
-6.41097499755138e-06
-1.65158372336585e-05
-9.44801008101716e-06
-2.3066912815824e-05
-1.54304520869494e-05
2.21456194968049e-06
-1.71367421132803e-05
-1.73596834444191e-05
-1.96086428618339e-05
-1.71862858694233e-05
-2.06053774899177e-05
-3.12686251298327e-05
-2.77616290408759e-05
-1.49930786934406e-05
-3.25406276082495e-05
-1.16821585465962e-05
-1.15165272018828e-05
-2.64859794759619e-05
-1.90491031308468e-05
-1.97402007893695e-05
-2.21429550313521e-05
-9.88837740424577e-06
-2.08572003509816e-05
-1.0995274536798e-05
-3.43048427169032e-05
-8.83351412076178e-06
-5.75810644344266e-06
-1.15656427391133e-05
-3.02106640391425e-05
-1.97322885283929e-05
-9.35821759667858e-06
-1.48536574570999e-05
-6.80725294943853e-06
-1.46633803083824e-05
-1.64296300395108e-05
-1.22392742059891e-05
-9.47935100757722e-06
-2.02352388167371e-05
-1.05149585747314e-05
-2.58756001717528e-05
-2.79732767121262e-05
-2.09642431051951e-05
-8.50672738527031e-06
-2.47462412012279e-05
-2.23640089193328e-05
-1.32378401608339e-05
-3.17022548306272e-05
-2.64791459665629e-05
-6.24398511053308e-06
-7.87752889997818e-06
-3.28119612967551e-05
-1.71909914533001e-05
-1.91470625965385e-05
-1.75407671443086e-05
-1.45414088140738e-05
-1.30952608560029e-05
-3.42693563365711e-05
-2.29576110422677e-05
-3.03603681255917e-05
-2.44934122174615e-05
-5.79523307293158e-06
-2.33668965585031e-05
-2.60566484221964e-05
-2.07995606537381e-05
-2.9926272987562e-05
-1.66969430159643e-05
-1.143801865808e-05
-1.48761148184459e-05
1.94986724619628e-05
-2.52205085615686e-05
-2.36859715389027e-05
-1.09845273413763e-05
-2.53038976128167e-05
-1.64995205366624e-05
-3.6647173201755e-05
-1.15110740752279e-06
-1.79818339934352e-05
-5.45684117027889e-06
-9.93582228730051e-06
-1.36314799741839e-05
-4.3120256705185e-06
-2.86678424266445e-05
3.74687141509933e-06
-5.01549368503939e-06
-1.47769390078471e-05
-3.17566070657315e-05
9.7072463407566e-06
-3.27545757921274e-07
-2.53736760014124e-05
-6.93821869812157e-06
-1.84367301795548e-05
1.45078614206049e-06
-1.31798578382786e-05
-1.19423737432402e-06
-3.7223376671725e-05
-1.69149711039665e-05
-2.07414742736361e-05
-1.26302053158677e-05
-1.69398102988256e-05
-2.13382076585163e-05
-3.77788630448074e-05
-1.32180536447584e-05
-2.83757012249515e-05
-8.51525183155547e-06
-2.35351800952009e-05
-6.22123445943356e-06
-2.0547972942964e-05
-4.39730503039892e-05
-1.07521515297284e-05
-2.42598712623543e-07
-1.65910484981041e-06
-2.07689867822042e-05
-2.54177179101415e-05
-1.84584926334883e-05
-1.46125484372946e-05
-2.43018513886215e-05
-9.29885097591048e-06
-3.20563881579173e-05
-2.17716395421777e-05
-1.97329630506228e-05
-1.92447741045889e-05
-1.61066788624971e-05
-2.45784908624973e-05
-1.94028845210391e-05
-3.3183107558535e-05
-1.66681753782695e-05
-1.81260229765824e-05
-2.09923317250621e-05
-1.39031771438527e-05
-2.72812588867903e-05
-1.19730603857435e-05
-1.70608611863758e-05
-2.62151333803479e-05
4.6324154297464e-07
-1.81384553997866e-06
6.67842725990993e-07
-1.73194667352826e-05
-4.75845802307857e-06
1.0087674691491e-05
-1.94290440546439e-05
-2.02075579148907e-05
-6.95431470305725e-06
-7.07402639959657e-06
-8.12545040311219e-06
-3.56553515862898e-05
-1.7111493524031e-05
-2.68793686557505e-05
-6.06141240068131e-06
-2.01175390470947e-05
-2.01561733446235e-05
-7.26634694224283e-06
-1.16956606556983e-05
-3.93201721601404e-06
-2.26832884635937e-05
-1.19849462636144e-05
-5.26094946081603e-06
-5.62232911457577e-06
-2.53401531407023e-05
-1.94431299129586e-05
-2.5314854008285e-05
-1.39766255781995e-05
-1.05275864009963e-05
2.71107022111646e-06
4.98811137014088e-06
-1.45475032712786e-05
-1.66686044103195e-05
-1.35614158876192e-05
-2.23637175921899e-05
-1.8447411831873e-05
-6.29627828720083e-06
-2.46169159939864e-05
-3.49955492440315e-05
-1.29847287269502e-05
-1.90386889273121e-05
6.38583202871219e-06
-2.6121281872201e-05
-1.11851089381778e-05
5.18527742299274e-08
-2.75655896715044e-06
-2.60430278846556e-05
-1.19117775659127e-05
-2.27356464295387e-05
-1.68883246408954e-05
-1.31635014190509e-05
-4.95288684470471e-06
-8.39688077206363e-06
-8.14737022270447e-06
-2.91351669924733e-05
-2.51046163125317e-05
-1.70534390653399e-05
-1.87835923418131e-05
-7.011203902647e-06
-1.14071085001005e-05
-1.67009422425164e-05
-1.84024092866634e-05
-1.50351074034329e-05
-1.67190433476449e-05
-2.32306200066329e-05
-1.08288304690551e-05
-2.30902647265316e-05
-3.85488042096062e-06
-2.41348378939472e-05
-3.01232966985221e-05
-9.04048586825133e-06
-1.16929434933291e-05
-2.63488061350752e-06
4.15300961416526e-06
-3.22603210985403e-05
-5.9871570449766e-06
-1.36120648641322e-05
-1.54716130837363e-05
-1.0185912072989e-05
-1.21045869080402e-05
-3.96533632564489e-05
-9.10325471287304e-06
-1.10458506786301e-05
-1.77231169817873e-05
-1.41836218773168e-05
-1.81039975091491e-05
-1.99331227360983e-05
-1.43656194766299e-05
-2.00513560814e-05
-8.25898266939488e-06
-2.39949156593733e-05
-5.0304312882819e-06
-2.02763765417189e-05
-8.69996645437112e-06
-8.51772819565973e-06
-9.28959562966798e-06
-1.54875631785346e-05
-2.76806371688799e-05
-1.4304128533345e-05
-1.70362818524229e-05
-1.25461623053857e-05
-3.67397189302429e-06
-3.03426189453113e-05
-5.61358099670853e-06
-1.56978190090481e-05
-3.22530459772951e-05
-3.77091247245285e-05
-7.77687291570071e-06
-5.09465378913724e-05
-1.423003530954e-05
-1.31795876645467e-05
-2.00583538023639e-05
-2.43461751082276e-05
-1.54032984972955e-05
-1.72877406972191e-05
-1.498824296049e-05
-7.89358402666617e-06
-3.0389317577761e-05
-1.38892142773904e-05
3.29668420057383e-06
-2.60552550634403e-05
-1.54566283033484e-05
-9.74776725069812e-06
-1.26808740925161e-05
-2.81619707482155e-05
-2.36893458490577e-06
-4.613810656405e-06
-8.50010673555037e-06
-1.36895110380962e-05
-2.64051533224732e-05
-7.18997456770475e-06
-1.60976536664287e-05
-1.44044546963622e-05
-3.11080144786121e-05
-2.59996673806466e-06
-2.40017760259696e-05
-3.33523366632428e-05
-1.9908338267834e-05
-2.37135874773366e-05
3.92821429714591e-08
-2.01775036877368e-05
-1.60313251999003e-05
-4.01287609044148e-07
-1.70922044186197e-05
-2.44384874768662e-05
-8.71630276110299e-06
-1.32156587314485e-05
-1.25030711458851e-05
-1.02204133553585e-05
-4.21094346208e-06
-1.119546915062e-05
-1.77512831213691e-05
-1.61218427074704e-05
-1.86179011680863e-05
-3.28321905811396e-05
-1.24756297574094e-05
-1.60931972879038e-05
-4.85684828210646e-06
-1.09372773766203e-05
-3.10369426811659e-05
3.11658784135072e-06
-1.61842509454502e-05
-2.14706231069912e-05
-7.43415260853454e-06
-2.9362224498844e-06
-1.61380098734387e-05
-1.45852162964476e-05
-3.20822459286161e-05
-3.26804033758915e-05
-1.59396951398012e-05
-1.78819783208405e-05
-3.0321190369486e-05
-3.45914570048925e-06
-1.23888764144918e-05
-1.49181012333474e-05
-1.98739622871861e-05
-5.1743392151012e-06
-1.95122703895359e-05
-1.49523892327485e-05
-7.18967898241699e-06
-1.71796778192632e-05
-9.83264225851197e-06
-1.53368525876946e-05
-1.33173527936168e-05
-2.79537944724291e-06
-3.04952996110356e-05
-2.25952976822531e-05
-1.25087600090887e-06
-1.28958077063429e-05
1.29050101685648e-05
-1.67494017805262e-05
-5.96635910191007e-06
-7.70080027060756e-06
-1.2955758865919e-05
-2.26701512586171e-05
-2.20630517018002e-05
-1.49249910771569e-05
-1.38908834487497e-05
9.97519010717452e-07
-2.63245826868597e-05
-2.37237469501872e-05
-3.27530265397662e-05
-2.70624376496868e-05
-8.06327455938822e-06
-8.13940530794651e-06
-1.07830561553338e-05
-2.01235034332735e-05
-3.12149822660379e-06
-1.77108887421358e-05
-1.61293055984454e-05
-9.12597353406043e-06
-1.92837846139297e-05
-1.79265864626808e-05
6.5678564982394e-06
-2.39225618794471e-05
-1.17425188456764e-05
-2.08426268614619e-05
-2.35120532790288e-05
-8.74545089266673e-06
7.41700727403155e-06
-1.764601223294e-05
-2.30717388157016e-05
-2.27548348062492e-05
-1.25814492578295e-05
-1.83335512129906e-05
-2.96194077427164e-05
-2.95275057125368e-05
-8.85676306978025e-06
-2.38486356936195e-05
-3.65511813715279e-07
-3.69547748979497e-05
-3.81835020131069e-05
-2.98104510736841e-06
-2.3662755314472e-05
-2.74270995160775e-05
-2.08269243927691e-05
-5.16092125629023e-06
-2.01585732582363e-05
-2.77430296706297e-05
-9.67221268059676e-06
-8.00939759975965e-06
-2.15816997684545e-05
-2.58703158924393e-05
-1.08782558209104e-05
-2.93336560037678e-05
-2.9559582782972e-05
-1.47055931643088e-05
-3.3010132804417e-05
-2.3426063400797e-05
-2.1051745771924e-05
-2.07114110879423e-05
-5.25227347806682e-06
-1.10066169726584e-05
-2.2666436826474e-05
-1.18477601499529e-05
-2.83853167156778e-05
-1.75241710811435e-05
-1.39951309846738e-05
-6.30776143093091e-06
-1.98320076282313e-05
-1.71018638402698e-05
-2.24018008257464e-06
-2.13090593676209e-05
-2.07009306846509e-05
-1.08114062315146e-05
-1.38399619726761e-05
-3.44345375733223e-06
-1.76876708791252e-05
-1.01624473669964e-05
-1.84218856879657e-05
-1.79545048924266e-05
-1.8775437025513e-05
2.1832324817472e-07
-1.73088596892482e-05
-9.97954241691907e-06
-3.59090377456095e-05
-2.75758967011383e-05
-1.56034275981142e-05
-5.14841372283869e-06
-1.30632066902316e-05
-5.85642154040123e-06
-1.58363329986199e-05
-2.33875525420116e-05
4.64705891284323e-07
-2.09788552753581e-05
-2.72123155708587e-05
-7.58331953323911e-06
-1.17497951054087e-05
-1.24638817920616e-05
-6.12057716277597e-06
-2.25674476264578e-05
-8.39103117128548e-06
-2.42130289021145e-05
-7.90603546469365e-06
-3.85736795717017e-05
-5.91775348243359e-06
-1.8061772685578e-05
-1.08408006642701e-05
-7.54663636740249e-06
-1.92837294754977e-05
-2.72691066614051e-05
-1.22792833126583e-05
-2.88073460399159e-05
-5.13613531428553e-06
-2.4663577704475e-06
-2.67716316462514e-05
-1.53480570219771e-06
-5.17072726086366e-06
-2.4679956720374e-05
-1.32271924852331e-05
-4.07327556496429e-06
-2.98939484144438e-05
7.04819704135317e-08
-1.91232867726911e-05
1.07169806381641e-05
-1.12234822964442e-05
-1.11097594927516e-05
-2.73441502072969e-06
-2.02876267684939e-05
-2.3692103231095e-05
-7.24777881878633e-06
-1.12513893822561e-05
-1.97738970832e-05
-2.03562703792893e-06
-1.51179005762911e-05
-1.232268216032e-06
-3.07943536760467e-05
-2.3471669665469e-05
-3.39880838996262e-06
-1.39790995097556e-05
-1.27187458696433e-05
-8.23817101199617e-06
-7.95987795944388e-06
-3.153273261239e-05
-4.13428082772327e-06
-6.67474758629582e-06
-1.83179861167839e-05
-9.99459130435653e-06
-8.71943879850523e-06
-2.13141725432681e-05
-1.59928248677223e-05
-5.0826165998947e-07
-2.67884247953154e-05
-3.48411029889568e-07
-1.11691105423128e-05
-1.08824352480916e-05
-2.8407368886914e-05
-1.69452254763575e-05
-8.67957352029236e-06
-5.43394457014623e-06
-1.5823428683479e-05
-2.54385627814372e-05
-2.18724699390509e-05
-1.92909376526177e-05
-1.56249307244008e-05
-1.60524339012215e-05
-1.16292075353882e-05
-1.54848814672692e-05
-2.31931182026105e-05
-1.67486851332581e-05
-8.40956832285429e-06
-1.20009119624601e-05
-2.6694803333287e-05
-2.04406575828671e-05
-1.82469918246971e-05
-1.71175465197349e-05
-2.78384512704903e-05
4.1292098914673e-06
-1.92484599156128e-05
-1.89636124823803e-05
-2.19930101430617e-05
-1.90704542332793e-05
-2.30413187373144e-05
-2.09746531366646e-05
-1.31013447517878e-05
-3.10602839901995e-05
4.44096474172969e-06
-3.01187778776483e-05
-2.05108348029199e-05
4.20534199220074e-06
-7.96435162021791e-06
-8.46010197473513e-06
-1.50696203222966e-05
-1.6620278778087e-05
1.61266809765498e-06
-1.76876622044955e-05
-6.13131510088129e-06
-1.65411383214e-05
-1.75998400259415e-05
-1.16777908281029e-05
-2.64908647984847e-06
-2.64236229447971e-05
-6.54682933707876e-06
-1.75357574299738e-05
-1.70889049135686e-05
-1.94636454820797e-05
-1.92900690782287e-05
-3.39458389352493e-05
-3.02965487085678e-05
-2.97469968348575e-05
-2.92213460204394e-05
-9.53042105535846e-06
-1.32903751194226e-05
-2.12909912876381e-05
-2.15633223633132e-05
-1.49898867712411e-05
-1.88417547236814e-05
-9.25188795574941e-06
-1.60416021187697e-05
-3.00908223968354e-05
-1.71437156963133e-05
-1.42174215872607e-05
-8.45707618409311e-06
-1.2471504501519e-05
-1.05468476706888e-05
-1.17746192859623e-06
-1.02795750817428e-05
-2.39455066751264e-05
-2.2470296368625e-05
-1.00192213289142e-05
-1.97845544353587e-05
-1.87269714188657e-06
-1.47272237034985e-05
-5.90505342338593e-06
-1.67967967318702e-05
-2.82693098890595e-05
-1.64817127966221e-05
-1.19998631124719e-05
-1.50043640812176e-05
-1.25383599477385e-05
-3.36448204850974e-05
-2.2385301315414e-05
-2.13569654846246e-05
5.12009942839129e-06
-1.04347364000041e-05
-2.85418943650778e-05
3.94333957362484e-07
-2.51924953480243e-05
-1.1414014190486e-05
-2.59322910566397e-05
-1.57551874000287e-05
-1.61457426888975e-05
-2.55481150240691e-05
-4.67145329725722e-08
-2.95500727690228e-05
-1.65798193350772e-05
-3.48864514943101e-05
-2.052906362553e-05
-9.47813639823578e-06
-9.75619479662537e-06
-1.25226568945436e-05
-1.75087663163603e-05
-1.06476947137364e-05
-3.01509867214133e-05
-1.86599094599527e-05
-5.71000674739372e-06
3.57211635760178e-06
-3.64135472334151e-05
-1.85619422624106e-05
-5.80871141384396e-06
-3.19904880667171e-05
-1.06123026507364e-05
-1.23078951728014e-05
-2.20938408315306e-05
-2.26144695865993e-05
-4.94595680921909e-06
-8.24686707837381e-07
-7.91515185369575e-06
-1.35163551230455e-05
-1.93838151455212e-05
-1.09703508578237e-05
-1.194744735938e-05
-1.40968092484279e-05
-1.24230594478537e-05
-1.44127283312233e-05
-1.68376165433518e-05
-2.45038757628122e-05
-2.25110928483752e-05
-1.13737416524651e-05
-9.51896664081547e-06
-1.09678652241703e-05
-7.59974422940809e-06
-2.92861353441514e-05
-2.86963492338258e-05
-8.26052427976702e-06
-1.60110815714478e-05
-1.4883099618582e-05
-2.79204411441729e-06
-1.6870971255904e-05
-1.28859925512792e-05
-1.39173183107855e-05
-1.44752200272752e-05
-1.55139187538155e-05
-2.87540571954911e-05
-2.37715990418399e-05
-4.09232155514305e-06
-3.90073804629778e-05
-1.92503919921715e-05
-1.45448636078215e-05
-2.28007201626999e-05
-2.47904436632294e-05
4.00016140483718e-07
-4.15865990287784e-06
-8.86309805711866e-06
-1.34581663853776e-05
-2.58065506802843e-05
-7.40308564959645e-06
-1.76090403349938e-05
-7.45840308735087e-06
-1.54976360205975e-05
-9.30952025853858e-06
-1.11403516896839e-05
-2.1477318631668e-05
-1.66138366792789e-05
-1.16959223135215e-05
-1.69979893741832e-05
-7.68597126380349e-06
8.97993003286694e-06
-1.35275976835398e-05
-2.49991918882595e-05
-1.1917367554354e-05
-8.4796159564895e-06
-1.73183778115186e-05
-1.63040189775601e-05
-1.1404955272896e-05
-2.49299294422025e-05
-1.77696223302228e-05
-9.44877161599206e-06
-1.88085253594344e-05
-2.19854239026334e-05
-1.52742087125495e-05
1.29582252025416e-06
-7.79657327769038e-06
-2.88335886735678e-05
-1.4394832453633e-05
3.08256384287083e-06
1.62764917529524e-06
-2.06946086735113e-05
-2.0331656864712e-06
-7.6644135146332e-06
-1.34145613015476e-05
-2.84696239490955e-05
-2.45389110009651e-06
-1.12320196488876e-05
-1.7908428094193e-05
-2.67286454973394e-05
-3.8021474563626e-05
-1.05766059727189e-05
-1.7602810894466e-05
1.02996922974114e-06
-1.66124443305668e-05
-1.34907376084169e-05
-3.21526145391126e-05
-1.11273742541467e-05
-2.01726850337117e-05
-3.02220712722738e-05
-3.24436596615606e-05
-1.92565609393108e-05
-1.61016138790621e-05
-1.51126195143894e-05
-2.10401585590353e-05
-1.03708593990213e-05
-3.17243497990524e-06
-1.22441831973433e-05
-1.21721638688582e-05
-1.11755116151892e-05
-1.20978649286984e-05
-2.98678752506208e-05
-2.54549594915971e-05
-1.50629684143722e-05
-1.77490565850409e-05
-4.6861080228629e-06
-2.49095164081326e-05
-8.81194253314935e-06
-1.19360108749449e-05
-1.90139702953698e-05
-3.10831945517418e-05
-3.50962527445114e-06
-2.85704836531922e-05
-3.11785973909964e-05
-1.89012585456628e-05
-1.31008442411724e-05
-3.15057703863005e-05
-1.60202416138915e-05
-1.50282189896908e-05
-5.12912602942492e-06
-1.95220243168221e-05
-7.43651595890497e-06
-3.80270918712667e-05
-2.3386321846009e-05
-6.69965324373491e-06
-2.22476281776008e-05
-2.31880040402034e-06
-1.26967949156789e-05
-8.91850790313452e-06
-1.26131789838637e-05
-1.92897996606969e-06
-1.95613826591207e-05
-1.19459666366197e-05
-1.67276527618292e-05
-1.53487304907264e-05
2.31632181036034e-08
4.71681179078637e-06
-1.8633343637306e-05
-1.21547121984578e-05
-5.20684323696616e-06
-9.23067326997585e-06
-2.35849313792306e-05
-1.72198233383843e-05
-7.55650856044356e-06
-6.89260030633853e-06
-5.20484647110348e-06
-8.10174590290563e-06
-1.42982663492013e-05
5.16017782808938e-06
-6.25519975126572e-06
-1.62389033664726e-05
-2.51727915097039e-05
-2.40641538697777e-05
-2.04012083070879e-05
-2.50990481753273e-05
-2.43374568285162e-05
-5.8769672319957e-06
-7.8445068908328e-07
-2.44001566629953e-05
-2.46823684835869e-05
2.37326166938294e-07
-1.2137889805245e-05
-1.25070987444672e-05
-1.65287752302496e-05
-1.30692663575315e-05
-1.12498234844878e-05
-1.01531788098064e-05
-1.99834142349786e-05
-2.97726955148205e-05
-9.92490338381858e-06
-6.53039187019821e-06
-1.44200431032352e-05
-1.14144847062298e-05
-2.25853766439366e-05
-1.57104297991619e-05
-1.98662685215587e-05
-3.11662127734414e-05
-1.21646700270342e-05
-3.27478199788236e-05
-2.0053164484768e-05
-2.54017911382777e-05
5.30889700192084e-06
-1.36030135965061e-05
-2.13292096367461e-05
-3.25626596550913e-05
-2.25848359753402e-05
-1.2332630596602e-05
-1.32141831299224e-05
-7.40671206822288e-06
-1.26236854825558e-05
-9.15034934069182e-06
-1.03390263304541e-05
-4.33728022473833e-06
-5.24619150088301e-07
-7.21578223759854e-06
-2.35902471795396e-05
-2.34653946564628e-05
-3.23083982057515e-05
-2.03564209176984e-05
4.62794078376592e-06
-2.38652394586236e-05
-2.5621162957172e-05
-2.03005480076529e-05
-2.16777567571805e-05
-2.87120342654866e-05
-1.41920607742625e-05
-1.57820816362439e-05
-1.46233657567131e-05
-1.68593871272461e-05
-1.47264664500069e-05
-1.51882436432917e-05
-9.16502591567986e-06
-3.3273900057548e-05
-1.18534404446617e-05
-1.37371820013764e-05
-2.30988497390282e-05
-2.03740922927468e-05
-2.14555671467402e-05
-2.95262267398592e-05
-6.89274852105618e-06
-1.62060459925997e-05
-4.07820140444599e-06
-1.91383595039295e-05
-7.58739103866264e-06
-2.52821919440583e-05
-1.96985318140041e-05
-1.9355075093231e-05
-1.74201992491754e-05
-2.57646510147377e-05
-9.29104270626097e-06
-6.23047758814236e-06
-3.36151044693786e-05
-2.07246481619604e-05
-2.62519240113493e-05
-9.90394473238943e-06
-2.3768429586379e-05
-2.316412015253e-05
-3.3394009874187e-06
-1.83826413512196e-05
-9.29157997389442e-06
-7.25707889726065e-06
3.21734363261053e-06
-1.76511628899048e-05
-1.0616247494082e-05
-2.101312212285e-06
-2.96850615016256e-05
-1.89736418538695e-05
4.66589145017118e-07
-8.96885718421777e-06
1.11661239138282e-05
-7.77194710739036e-06
-2.62649414876614e-05
-2.65079500974769e-05
-2.75746272040389e-05
-3.45001910202599e-05
-1.43021123857663e-05
-2.41227617068336e-05
-2.49505356409934e-05
-1.47425077867592e-05
-1.14789154292485e-05
-1.09298298835656e-05
-1.77837260014574e-05
-1.6024305592558e-05
-2.24795248899388e-05
-2.76890359478207e-05
-1.29796504991417e-05
-2.03316160473395e-05
-4.11421406376218e-05
2.9957952888249e-06
-2.2511367891301e-05
1.21458079667128e-05
-2.42222107427422e-05
3.73346450893971e-06
-1.22468933297981e-05
-6.23473568388368e-06
-3.66824493912823e-05
-3.07657110750817e-06
-2.03003788103176e-05
-1.86045793357323e-05
2.73009365890214e-07
-1.77739391374558e-05
-2.57437769355044e-06
-1.2695215319386e-05
-7.24302619850944e-06
-1.56670718444612e-05
-3.55864420158142e-06
-1.85948494719462e-05
4.39087932438236e-06
-5.14565067989978e-06
-2.02377433380845e-05
-1.48413737247251e-05
-3.10648054237592e-05
-1.5570057776133e-05
-1.37297810706961e-05
-1.13582646872152e-05
-4.75189527157922e-06
-7.66332731817516e-06
-1.42113864076233e-05
-1.36028030840647e-05
-1.88550386121999e-05
-1.3265134327365e-05
-9.82494423537394e-06
-8.18380515455701e-07
-7.52976381325651e-06
-1.08888064602763e-06
-1.45879339496933e-05
-4.35102179754233e-06
-1.78143545207369e-05
-1.6795428503846e-05
-1.24337098905394e-05
-1.26050072871855e-05
-2.11013158204131e-05
-1.91814676144452e-05
-1.16695514104472e-05
-8.53474129427416e-06
-2.4656864201168e-05
-4.11359658798982e-06
-7.88875717023145e-06
-2.20791638157059e-05
-2.09789739704594e-06
-2.20699690536961e-05
-1.70109524722606e-06
-4.51141678121477e-06
-2.26368830822831e-06
-2.86009516406357e-06
-2.53708730090052e-05
-1.25074249710567e-05
-1.83144246531969e-05
-1.53938457659245e-05
-4.52340904905358e-06
-1.60357547184518e-05
-5.25057166882268e-06
-1.10970670393284e-05
-1.33110176363915e-06
-1.17057206982776e-05
-9.76713663374346e-06
-4.09435886355433e-06
-1.70558720652181e-05
-2.72588274792967e-07
-1.81820065351706e-05
-5.9059298441702e-06
-3.93603838048888e-05
-7.38376596645588e-06
-2.00857640734122e-05
-3.85957810231774e-05
-1.25838630549584e-05
-2.16431138745969e-05
-7.33344921358711e-06
-9.39703391747131e-06
5.39858025875473e-06
-1.76400999657799e-05
-2.19835682238148e-05
-8.03265626729037e-06
-4.6261941763687e-06
-1.40950493946008e-05
-2.09586967990897e-05
-4.8648091796333e-06
-1.78813567388738e-05
-7.8079784081547e-06
-1.84268739775021e-05
-1.20221263228388e-05
-1.92341750473729e-05
-1.87224905119803e-05
-1.66762982534569e-05
-3.0740582145449e-05
1.06301597171263e-05
1.66933635815734e-06
-3.77608659838825e-06
-1.84397711009205e-05
-2.73489497235304e-05
-2.62866635594535e-05
-2.31866059789331e-06
-1.70742740107603e-05
-2.32943016629374e-05
-1.5840761331483e-05
-1.69922860226494e-05
-1.13100224689679e-05
8.49620387549546e-06
-1.42832029603794e-05
-1.59722255368174e-05
-2.66971474270291e-05
-2.170316510188e-05
-1.33083408997722e-05
-1.38107731748161e-05
-9.46200913923185e-06
-2.52145095099072e-05
-1.23220398350057e-05
-2.1666328110566e-05
-1.88980261770651e-05
-2.86352114078193e-05
-7.62431967272077e-06
-7.83141926675347e-06
-1.11020885860788e-05
-3.13451005806843e-05
-1.77876848091875e-05
-2.69518332941789e-05
-1.17849219564982e-05
-1.01170841963534e-05
-1.84181749192308e-05
-9.25098025805634e-06
-1.54001760208852e-05
-2.00603592105216e-05
-6.69089078496364e-06
-5.66856558377823e-06
-1.88506922894525e-05
-1.81298767835712e-05
-1.00561363499199e-05
2.66349941444366e-06
-1.79584548136426e-05
-9.3906252435395e-06
-1.34861676357295e-05
-1.26013615816168e-05
-3.513966816795e-06
-1.35007775998902e-05
-1.02451913045611e-05
-4.50113118747753e-05
-2.46919604367136e-06
-1.19003228875651e-05
-1.3829058150009e-05
-4.07774407973265e-05
-2.65863192684666e-05
-1.28666204737209e-05
-2.58550874436903e-05
-2.49621530585886e-05
-8.28720361073025e-06
-3.42429900664715e-05
-7.41207067576956e-06
-2.73201102481383e-05
-1.82639942534931e-05
-2.9225885405922e-05
-6.8878677437163e-06
-1.91427969398179e-05
-2.22778080891445e-05
-3.91557681380996e-06
-2.70532790949569e-05
-2.24416404114557e-05
-2.67332671652492e-05
-1.45101427440351e-05
-3.16354772845507e-05
-1.18358121061158e-05
-2.90529681242868e-05
9.28566523548492e-07
-2.80285790059474e-05
-1.42004488209862e-05
-3.30699857065974e-06
-1.48884767058084e-05
-3.37590051575163e-05
-1.08272598124811e-05
-8.52002178529893e-06
-1.19315251563442e-05
-7.16553872398807e-06
-5.4248522147013e-06
-2.13522573455822e-05
-1.00896518196982e-05
-3.02357447440149e-05
-1.55569050526391e-05
2.07982932610746e-06
-1.9550695510238e-05
-2.16128320646407e-06
1.03545142676508e-05
-1.42681553780492e-05
-8.35342731384341e-06
-6.29567423383186e-06
-6.31452552647437e-06
-3.5928427653713e-05
-2.46149359582148e-05
-2.84993935458174e-05
-3.46740960503437e-05
-1.30171006886864e-05
-2.3136694675033e-05
-2.29759354056623e-05
-1.1482731389785e-05
-2.47923330924062e-05
-5.02018671246564e-06
-1.64879740634143e-05
-9.25284439202513e-06
-4.4605690868543e-06
-3.11516518233037e-05
-1.89691162517577e-05
-2.19998034356167e-05
-1.49001903304841e-05
-2.51025361540953e-05
-1.02168414523636e-05
1.7240062413019e-06
-1.70116012060268e-05
-2.19083250475e-05
-2.82439418511044e-05
-2.27332990382531e-05
-1.06495342298609e-05
-3.81775911153153e-06
-6.16328688443043e-06
-1.27925605504136e-05
-2.37683025699597e-05
-2.99877266096531e-05
-7.96534568824816e-06
-2.56523782920153e-05
-1.6685686406419e-05
-2.18574764276286e-05
-1.61430674656129e-05
-1.35529568588661e-05
-1.27382136540767e-05
-2.75942238332023e-06
-3.84763385586932e-06
4.76300294715136e-06
-1.45032364115255e-05
-3.60879510041573e-06
-2.63699183579936e-05
-1.81367410057467e-05
-2.39561275061257e-05
-1.82273210266067e-05
5.46310530904907e-06
-4.16082728621925e-05
-7.29202615734678e-06
-1.19747043200905e-05
-1.09753506638679e-06
1.24120644167091e-06
-1.27539022227077e-05
-5.18053431080821e-06
-1.77896795705294e-05
-2.89046844230605e-05
-1.00699223499418e-05
-4.82442026710048e-06
-3.46940554166257e-06
-1.46020414798453e-05
-2.15028111964743e-05
-2.65408785268633e-05
-1.95632414303129e-05
-4.89060677355854e-06
-1.64560651605081e-05
-2.08977079428691e-06
-3.76740297461471e-05
-2.65170429035385e-05
1.52914169454045e-06
-1.03493960266098e-05
-1.72437609539382e-05
-2.17194825852928e-05
-2.48654677371795e-05
1.69368708083557e-06
-1.20629614184157e-05
-4.79340723371442e-06
-2.54183265754501e-05
-3.44062856130797e-05
-3.50809176933817e-06
-8.32409066311297e-06
-1.52634054119906e-05
-1.88680877745802e-05
-1.6180599060881e-05
-6.17147073631437e-06
-4.45686277120681e-06
-1.62365795106833e-05
8.98212871804377e-07
-2.94214278167552e-06
-3.23188595383059e-05
-2.71646769338015e-05
-5.78589566979018e-06
-9.63655455686017e-06
-2.34367212424526e-05
-1.65474079447378e-05
-2.81595922840165e-06
-1.96144836013176e-05
-5.94624179421851e-06
-2.68404544242713e-06
-1.25733970101276e-05
-8.40183198929841e-06
-2.8353958721777e-05
-2.69166051712584e-05
-6.982293228651e-06
-3.19503779272235e-05
-2.01912932508479e-05
6.42924046888167e-06
-1.29762009846335e-05
-1.74775200405871e-05
-1.51052656019177e-05
-1.70128549493259e-05
-1.52542508043226e-05
-2.18753063157139e-05
-5.72690015889645e-06
-2.72673699523101e-05
-2.60277514475123e-05
-1.07919771192087e-05
-3.88526667211936e-05
-3.1980250864727e-05
2.73827352805379e-06
-3.83877810496764e-06
-2.08632601317145e-05
-1.67094217982366e-05
-1.12462748411481e-05
-1.03688909063111e-05
8.32100246024895e-06
-1.53569436247742e-05
-1.7621654728573e-05
-1.24394069008103e-05
-9.11653115912153e-06
-2.10701900937069e-05
-2.46300196486476e-05
-2.20347805792183e-05
-2.12275733350075e-05
-7.16138245465854e-06
-2.12692040834523e-05
-1.18920704327528e-05
-2.87754801255953e-05
-6.12478485391857e-06
-1.33301180944808e-05
-6.62981392070729e-06
-5.29785986811777e-06
-4.14392258005832e-06
-3.32533475337823e-06
-1.09893012050514e-05
-2.26346653268414e-05
-1.183165348444e-05
-1.33737941397657e-05
1.24967138591202e-07
-6.49859381652752e-06
-6.8281072592235e-06
-2.33032890491187e-05
2.50774862265168e-07
-1.5403581176914e-05
-1.92248825178246e-05
-1.19275752794217e-05
-9.09023684747026e-06
-1.13895585161034e-05
-2.22360974593903e-05
-1.41877035706128e-05
-1.98761043696218e-05
-3.44789707612621e-05
-2.36007362430345e-05
-1.68981623028308e-05
-2.86996234202095e-05
-8.45180803942491e-06
-8.21733384435141e-06
-2.64190438773797e-05
-8.79164997386021e-06
-2.64838971800929e-05
-3.59014232338559e-05
-3.95154125029907e-06
-1.61920816486126e-05
-2.53605487761929e-05
-1.13594873567042e-05
-1.16539314572672e-05
-1.48999420147912e-06
-5.1709402847599e-06
-9.96336202544824e-06
-1.33163417621612e-05
-2.06727854214341e-05
-4.98390165322547e-05
-2.74743454887101e-05
-1.2799227716731e-05
-1.96507786276288e-05
-6.40546149884727e-06
-2.018044617592e-05
-4.66245077290929e-06
-1.18935231795686e-05
-1.42653760345977e-05
-2.21477163442434e-05
-2.8820253153392e-05
-1.83989312380958e-05
-7.22339346434259e-06
-2.33735493501186e-05
-8.30247198315949e-06
-2.34532974739859e-05
-1.44780798582757e-05
-1.16937049320436e-05
-2.00147968318869e-05
-1.65452674882264e-05
-6.67715262998514e-06
-2.0596527458695e-05
-1.94397379335426e-05
-2.10960066483458e-05
-8.04577228470945e-06
-2.29722960350587e-05
-1.53216550157923e-05
-1.65237344539262e-05
-2.11718933064979e-05
-2.39025952205164e-05
1.13773335691158e-05
-8.81858614366907e-06
-1.075590556158e-05
-1.2039883397723e-05
-4.55337868993749e-06
-2.21033222635372e-05
-2.63033826820066e-05
-1.76146409012832e-05
-2.14184858080714e-05
-1.12128969904852e-05
