# Supplementary material for: Research on computational propagation and identification of mine microseismic signals based on deep learning
Source: PLoS One. 2025 Oct 22;20(10):e0334641. doi: 10.1371/journal.pone.0334641 (PMC12543183; doi:10.1371/journal.pone.0334641)
Supplement: S9 Data — (ZIP) [file pone.0334641.s009.zip › 000101100000388.xlsx_0.txt_24.txt.txt]

-3.17581973846323e-05
-2.89578976129909e-05
-1.83354365492376e-05
-2.08666483773146e-06
-1.41985894742428e-05
-2.73449387607174e-05
-4.78270146144955e-06
-2.43866596416631e-05
-2.61840543425462e-05
-1.54010619094373e-05
-1.04431324406755e-06
-4.93124358919457e-06
-1.48285423173517e-05
1.38973132438856e-06
-1.68206066827436e-05
-1.45941166126426e-05
-3.1473775762365e-05
-2.27943875312018e-05
-2.72391218353397e-05
-1.76677746770826e-05
-9.1521533505733e-06
-1.98320122713657e-05
-3.30069671839517e-08
-1.21044970259014e-05
-3.0585464272762e-05
-2.32270044632179e-05
-1.79352824139595e-05
-2.08839342499885e-05
-1.82393913026008e-05
-4.48358845306541e-06
-1.29173401799893e-05
-1.7528809120644e-05
-1.9911615625832e-05
-2.52164235491388e-05
-1.98845901678931e-05
-3.4487335378398e-05
-2.26919721185161e-05
-2.74001823870608e-05
-1.10238444302697e-05
-2.43101251120653e-05
-2.21274453076469e-05
-7.51773220781037e-06
-2.08271261415119e-05
-2.04547906411516e-05
-2.62224211350059e-05
-1.4254255387439e-05
-1.30444941789867e-05
-1.85678331925113e-05
-5.09183298982862e-06
-1.70165156599231e-05
-2.03251293580457e-05
-3.54692511414356e-07
-1.69307970238019e-05
-5.79005935653799e-07
-1.21853708800881e-05
-1.60332720526746e-06
-2.04748025741022e-05
-2.22125202435446e-05
-1.35845679804876e-05
-2.16172577479237e-05
-1.77686336041089e-05
-4.1247324613697e-05
-1.50762400108189e-05
-2.63618889221592e-05
-1.22500665283183e-05
-2.74320205870603e-05
-1.87813965949325e-05
-2.50850788838336e-05
-1.91451955083433e-05
-1.41323964645945e-05
-2.2963193125046e-05
-2.09197818916688e-05
-1.26599978557598e-05
-9.35072520284621e-06
-2.077558807093e-05
-1.66115386757298e-05
-3.74153364381057e-06
-4.55234229017542e-06
-3.04955544157094e-05
-1.27466079753517e-05
-2.99938540724289e-05
-6.66118085712568e-06
-1.48339671051347e-05
-6.26776022237152e-06
-2.50802249254592e-05
-2.52933563913827e-05
-2.65469111528968e-06
-1.56638459612711e-05
-1.45942465936105e-05
-1.47273318264717e-05
-2.89866375712526e-05
-9.81129072963334e-06
-1.47871644283256e-05
8.87633815909797e-07
-2.07709455599117e-05
-8.56109293806891e-06
-1.29411364737177e-05
-8.21389165248297e-06
-2.09241869734324e-05
-5.23555047338817e-06
4.49420579920529e-06
-1.9177316849573e-05
7.97247041215807e-06
-6.68091391135314e-06
-2.8403777213767e-05
-1.13743697906662e-05
-2.30777764383239e-05
-3.4976667381465e-06
-1.47231242147774e-05
4.65300443857677e-06
-2.54135850178056e-07
-2.60606531374197e-06
-1.4995768695426e-05
-2.72394237909571e-05
-2.15208539392402e-05
-2.57754636615905e-05
-2.09769184198498e-05
-5.40295106456199e-06
-1.35892430932602e-05
-9.99935586324807e-06
-3.41556865860816e-05
-1.1841278590934e-05
-7.09916745507425e-06
-1.76948657405194e-05
-2.61450129571104e-05
-1.62145287822885e-05
-1.63780321363416e-05
-1.38735234080044e-05
-1.05122598518595e-05
-2.23279440083021e-05
-1.46532288210345e-05
-2.23804925551108e-05
-1.56047452268112e-05
-7.47885734008531e-06
-1.6078234542422e-05
-8.99584981594359e-06
1.73606062839991e-06
-1.29584251525945e-05
-6.77508587907396e-06
-2.84690368497447e-05
-5.2273158756119e-06
-1.19676697303291e-05
-2.587117947263e-05
-1.32937191816689e-05
-2.48579086837097e-05
-2.31033600437217e-05
-6.72513057559231e-06
-7.68279610904778e-06
-1.26146868508474e-05
-2.02086216769811e-05
-2.19464829403233e-05
-1.06423921482649e-05
-7.12668299887306e-06
-8.12308820524556e-06
-1.91910665013861e-05
-1.12175287988841e-05
-1.72176886534259e-05
-1.95510879194956e-05
-7.60812500324507e-06
-2.05757605279657e-05
-2.17379317580252e-05
-9.84488100569981e-06
-1.12736699892079e-05
-1.25343974124232e-05
9.96878181100413e-07
-2.01256839985071e-05
-2.5241747454746e-05
-2.86841698501543e-05
-1.47943718097078e-05
-8.10708544727931e-06
-1.08269879362189e-06
-1.97970060610952e-05
-1.33979395395435e-05
-3.06010680132648e-05
-2.44488151373683e-05
-2.32677370351152e-05
-3.18656445206687e-05
-2.13445363146521e-05
-4.71349593478683e-06
-1.07318479828013e-05
-4.7886307526675e-06
-3.00924871970938e-05
-2.86524866520372e-06
-2.68192312001934e-05
-1.21925032932157e-05
-2.54354023382129e-05
-1.02902333192727e-05
-2.26633992599274e-05
-1.03534063586359e-05
-1.83438026658324e-05
1.19126886400178e-05
-2.46683998916953e-05
-1.60560303475434e-05
-2.0479751330374e-05
-1.81858516354818e-06
-2.92413101616782e-06
-1.59889974747938e-05
-3.88723777587383e-06
-2.8509667763591e-05
-1.66952309602341e-05
-1.87804149601234e-05
-1.40909400427387e-05
-2.11326618300129e-05
-1.94044267206693e-05
-3.09669786945406e-05
-1.12770397613584e-05
-1.15574147273563e-05
-3.91613029314536e-06
1.31290906575294e-06
-3.7852933344611e-05
-1.85362186357725e-05
-4.86439645379497e-06
-3.78791072953827e-06
-2.28132111191413e-05
-1.72011652730493e-06
-3.07197647954688e-05
-2.88084669925851e-05
-2.79575293802188e-05
3.20716071259541e-06
-2.12549350048723e-05
-2.82222308650579e-05
-1.42548940734495e-05
-2.09710743923265e-05
-1.23459316697318e-05
-1.22808000117413e-05
1.38938663812855e-06
-1.775850696106e-05
-2.43094447786867e-05
-3.64450731022643e-06
-2.03373519473666e-05
-2.18245778648714e-05
-5.73029228521346e-06
-2.39770960667564e-05
-2.75883303268429e-05
-2.48359737118593e-05
-1.86407122063985e-05
-3.1862965579536e-05
-1.99615607529052e-05
-1.83447203762371e-05
-2.35551075957699e-05
-2.27464811912035e-05
-2.12264327041813e-05
-7.26800863553049e-06
-8.49813909015001e-06
-1.23525404817938e-05
-1.99140551330211e-05
-9.47847935538048e-06
-2.86525159567352e-05
-7.19260328823761e-06
-1.1147035040842e-05
-2.57287346537984e-05
-1.0747040293849e-05
-1.18309912480665e-06
-1.11094692470928e-05
-2.09150420922005e-05
-1.10179304321019e-05
-1.10542729804366e-05
-2.20552742305647e-05
-9.41382957923933e-06
-1.41884061617946e-05
-7.4226948047212e-06
-1.92540380567931e-05
-1.57332701622853e-05
4.69291069025217e-06
-1.48163285959238e-05
-1.48001877083783e-05
1.16854573788527e-07
-2.31997778880487e-05
-1.16184368224403e-05
-1.7809541000963e-05
-1.70860431262005e-05
-2.33175048710055e-06
-6.39851843299578e-06
-1.28168664493817e-05
-1.85993393955558e-05
-2.2545536236173e-05
-8.09254962507097e-06
-1.22820213732799e-05
-1.84322153151192e-05
-2.52519648673683e-05
-6.71099456158243e-06
-2.3882181982384e-05
-3.33342240876559e-05
-3.47216827172771e-05
-1.11428863063908e-05
-1.70821757815569e-05
-3.19236727135601e-05
-2.67457608075504e-05
-2.39218232163782e-05
-1.72251562053764e-05
-1.39113728590157e-06
6.27737326459024e-06
-1.49114882899625e-05
-1.94509255119099e-05
-1.27887329492958e-05
-1.16874944217097e-05
-1.97354673419827e-05
-2.70455999128716e-05
-8.65954570072097e-06
-1.49311579373903e-05
-6.72991254963482e-06
-1.54160353223761e-05
-1.64515566817046e-05
-2.50556899411235e-05
-2.55415678629089e-05
-1.93687826955615e-05
-7.52725612088232e-06
1.50614828748842e-06
-1.26277154824239e-05
-1.55158333711948e-05
-1.35791831333729e-05
-1.98713552003084e-05
-2.77375670464098e-05
-2.24691530602818e-05
-1.71334169843248e-05
-1.40067055819757e-05
-1.3770406088608e-05
-1.64529996062012e-05
-1.87207911367632e-05
-7.67465490067033e-06
-2.72489399892059e-05
-1.91321155067855e-05
-5.55067003040943e-06
-2.17830570007625e-05
-2.48248984198689e-05
-1.32076329129129e-05
-1.82676089725321e-05
-3.00575374306363e-06
-2.64206165569482e-05
-1.99607232623957e-05
-1.516078615681e-05
-1.39762026422586e-05
-1.62906897100642e-05
-9.63982223528599e-06
-1.85954436270913e-05
-1.16947424579912e-05
-1.82163349463876e-05
-1.97362378885216e-05
-1.64878867230174e-06
-1.74510937935639e-05
-3.2061661564571e-07
2.69613935001549e-06
-1.87633149319239e-05
-1.63660859399522e-05
-2.87162530458998e-06
-5.66574216453771e-06
-1.55341807756137e-06
-6.65644947179835e-06
-1.14291552422892e-05
-9.18405742773105e-06
-2.33483901747722e-05
-2.77794679991256e-05
-1.57414920403897e-05
-7.48370513003939e-06
-1.45205949984376e-05
-2.28749593642443e-05
-1.56629376908509e-05
-7.95202182456593e-06
-2.46142223548377e-05
-1.59106694614977e-05
-1.99436799605492e-05
-1.09935559699537e-05
-1.92856574297671e-05
-2.39962670473586e-05
-3.86086345977508e-05
-1.302254598872e-05
-3.00631935459719e-05
-1.24308773716213e-05
-2.92776925428523e-05
-2.35376560545673e-05
-1.42161183537489e-05
-1.79685199414537e-06
-2.81043027657813e-05
1.05060021207222e-05
-1.57853389081854e-05
-2.14106355062038e-05
-5.39096647801535e-06
-9.97274705758369e-06
-1.40305866671268e-06
-1.9871814085876e-05
-8.53965189577358e-06
-1.80828989729456e-05
-2.07101169865919e-05
-2.33502407867704e-05
-4.00957778687917e-05
-1.01527468243287e-05
-2.40688567123408e-05
-7.0374042474158e-06
-3.6201623290947e-06
1.02417975873877e-05
2.53205453965183e-06
3.26000106313717e-07
-8.6729584875747e-06
-2.51745787480696e-05
-2.82432531012205e-05
-2.28518175620552e-05
-6.2731184590432e-06
-2.0853296487603e-05
-2.31693852757794e-05
-1.75162518077257e-05
-1.03101886408916e-05
-1.73239844596112e-05
-3.28178329344536e-05
1.6292793534515e-06
-2.39241451778579e-05
-2.97260896732026e-05
-8.69422331733387e-06
-9.24320812615211e-06
-2.98729429920828e-05
-1.73017084477851e-05
-2.06825178545061e-05
7.64429756335573e-06
-1.00939555542379e-05
-2.1459427933297e-05
-1.04999725292721e-06
-1.77354788701721e-06
-2.82696027521137e-05
-1.09328622815478e-05
-1.9042875802014e-05
-2.70892759515108e-05
-9.76862897847622e-06
-9.57365819541833e-06
-2.22545345979228e-05
-4.79528296015195e-05
-9.47672975927999e-06
-2.09559714642465e-05
-2.45934922386203e-05
-3.21581617261598e-05
-3.68636520439614e-06
-1.10540182370571e-05
-3.18284186740568e-06
-9.65154781445318e-06
-1.98493625470521e-05
-2.03766569914743e-05
-1.53726996067709e-05
-4.95418013239537e-06
-2.88865833615404e-05
-1.43395616823566e-05
-2.99733361846543e-05
-1.434863437011e-05
-8.67216579008928e-06
-3.09006739453028e-06
-2.01964340616436e-05
-2.26996138101505e-05
-1.41162469309501e-05
-2.87022062632016e-05
-1.71837336773025e-05
-1.88377817694916e-05
-1.68131812860757e-05
-8.03316010398288e-06
-1.46566115254743e-05
-1.61395581462766e-05
-1.85460892710641e-05
1.71618483764021e-06
-2.59131211550115e-05
-1.45805735869456e-05
-1.68556671168168e-05
-1.88297410527728e-05
-2.36238387004101e-05
-1.66919012039317e-05
5.94112858385775e-06
-2.7328858900927e-05
-1.10488225662423e-05
-2.80246178063145e-05
-1.71136092600954e-06
-1.41847875772433e-05
-1.69207399442029e-05
-1.72630507017038e-05
-1.54775288505803e-05
-1.92126358184412e-05
-5.20537744072358e-06
-9.51918084602098e-06
-1.71217670374909e-05
-1.77569501691774e-05
-1.68607026803898e-05
-1.14780363589853e-05
-1.53835349709388e-05
-1.42417556981313e-05
-2.03285076473475e-05
-1.33353686721966e-05
-6.18554056581758e-06
-2.06936561767041e-05
-1.8241551388497e-05
-2.90525726887475e-06
-9.78628130754594e-06
-8.43939591990079e-06
-9.61776351382944e-06
-2.24495567227569e-06
-1.06787267630394e-05
-2.36658450480729e-05
-2.89384788783368e-05
-1.26310958261915e-05
-1.58478004714938e-05
-1.23680581413691e-05
-2.65037325465967e-05
-8.52861405716415e-06
-1.60111297167184e-05
-1.83544657265437e-05
1.99881010504846e-05
-6.25008249595934e-06
-8.43848599141272e-06
-4.2915584831681e-06
-7.25630482301445e-06
-1.02278213719753e-05
-3.04570156270894e-05
-1.2583105661625e-05
-4.041252727229e-05
-9.85958474645489e-06
-9.51227858070377e-06
-3.06700280328836e-05
-1.66632762705472e-05
-1.00171223959075e-05
-2.48363396663918e-05
-2.95775815631697e-05
-7.91781249248191e-06
2.07522737647985e-06
-2.0512302662577e-05
-1.07283752003164e-05
-1.90741310250456e-05
-3.12685290396786e-05
-6.75593664146349e-06
-2.4109814286017e-05
-2.79029747182024e-05
-3.65453041859162e-06
-1.51441264856598e-05
-3.09255944205442e-05
-6.48123638572023e-06
-1.17196041327631e-05
-1.95042642482904e-05
-1.74883875235915e-05
-1.44778006230174e-05
-9.49168421619715e-06
-1.54030196778293e-06
-1.38471065593613e-05
-8.45415036900999e-06
-7.811832362617e-06
-2.34647250791785e-05
-1.74358429704838e-05
-3.2084813033415e-05
-2.36684196221e-05
-3.08719567377106e-06
6.3124218614951e-07
-1.39674570871008e-05
-2.20743583441029e-05
-2.14151073690892e-05
-1.79133674844666e-05
-1.17363815822034e-05
-7.01148338662538e-06
-1.52582407715988e-05
-3.09325380584784e-05
-2.66542914845696e-05
-1.77749166033916e-05
-1.71992237337117e-05
-1.4216748183044e-05
-1.70480703203797e-05
-2.45425510313706e-05
-4.88728490612862e-06
-8.11598934653138e-06
-9.25400102939092e-06
-9.27285513704997e-06
-5.90249304256281e-06
-1.99191299057214e-05
-2.43191591174529e-05
-8.15143397414654e-06
-1.45302096585016e-05
-1.87038768555327e-05
-1.24784326563129e-05
-1.72558444051799e-05
-1.11644535152545e-05
-2.34266851919573e-06
-4.34150012761316e-06
-1.75184086181175e-05
-6.88448760320114e-06
-3.39510187424025e-06
-1.24878811239797e-05
-1.56983487821102e-05
-2.20463406932754e-05
-2.18970200139362e-05
-1.33157815924005e-05
-7.02582569773056e-06
-3.51630300115325e-05
-1.06091956178493e-05
-2.78988491822443e-05
-1.83801867367419e-05
-3.88138137163311e-06
-6.84386776696996e-06
-2.75636044199236e-05
-2.52401304894072e-05
-1.40974702505175e-05
-8.20765486401555e-06
-8.80622450003145e-06
-2.17778092412462e-05
-2.29113776137374e-05
-2.58784392887354e-05
-1.56049656476841e-05
-1.02476329670023e-05
-1.40484193215036e-05
-2.06418808663604e-05
-1.85003327332645e-05
-2.71380570601543e-05
-2.37988151688375e-05
-1.75393929414629e-05
-2.68721211383691e-05
-6.13925180218338e-06
-2.18646511457337e-05
-3.24404639604131e-05
-3.15828287462929e-05
-2.0795626482635e-05
-2.1216960694046e-05
-8.51002754710488e-06
-1.05812249276379e-05
-3.32693630507831e-05
-1.2373173489125e-05
-2.51732670954848e-05
-1.60429207699951e-05
-2.14384361488498e-05
-2.21147371919471e-05
-1.80511953996564e-05
-1.63617913232578e-05
-2.81253649541127e-05
-8.09735229159914e-07
-1.85625242194818e-05
-2.10439185004265e-05
-8.91382376040691e-06
-6.81690358174479e-06
-1.46008855086199e-05
-2.63504386392022e-05
-1.1580436626363e-05
-3.72678268020061e-05
-3.72394297520979e-05
-2.48663386371773e-06
-1.10717332981253e-06
-1.83097457125396e-05
-1.22840092374601e-06
-2.18724389516994e-05
-1.77419188449474e-05
-1.32683616383885e-05
-1.55854482548542e-05
-9.46506398007345e-06
3.881986124891e-06
-7.04394665081515e-06
-2.5325442312859e-05
-2.77073063544857e-06
-3.49014541760451e-05
-2.98136362995336e-05
-2.89199947521167e-05
-1.50465196133869e-05
-6.51035649709881e-06
2.86101566934693e-08
-2.09056232853862e-05
-1.12253576124402e-05
-1.93917231286242e-05
-2.06611103904383e-05
-3.46567844809033e-06
-4.44938118751647e-06
-9.63727845627344e-06
-1.41321074434124e-05
-8.09951532748744e-06
-6.40148733525038e-06
-9.87543385564233e-06
-2.1369182327428e-05
-2.6384865920874e-05
-1.92117759650557e-05
-2.13662472021425e-05
-2.05862748736895e-05
-1.57025087749991e-05
-2.96161881608028e-05
-2.0264169809504e-05
-1.31197839501133e-05
-1.56692118199408e-05
-2.439809431657e-05
-1.30041464637141e-05
-2.40115868198713e-05
-1.52479703921125e-05
-2.37251770002141e-05
-8.70204884800405e-06
-1.90296625826927e-05
-1.37930263603021e-05
2.59413222991559e-06
-8.52494977040136e-06
-2.6001520481323e-05
-1.16235003882119e-05
-7.83772921856775e-06
-1.29501440171253e-05
-2.3351821539107e-05
-2.32157443560081e-05
-1.9980668417219e-05
-2.77943409558081e-05
2.57301601308525e-06
-1.91292063835911e-05
6.42269997147698e-06
-1.54139837312985e-05
-2.78073981266535e-05
-1.45845453959058e-05
-1.13141977052074e-05
-2.703453316854e-06
-7.96560001463187e-06
-4.07582371224491e-05
4.79737548209399e-07
-7.30790545484624e-06
-1.6177935243409e-05
-2.52977007757116e-05
-1.01533880025808e-05
-1.70598039367049e-05
-2.49894092512075e-05
-2.40684944569322e-05
-1.74578299417822e-05
-3.06380922947958e-05
-6.97234408779927e-06
-2.06365751419657e-05
-7.85976217597037e-06
-1.81539522118707e-05
-2.27713825787686e-05
-1.47316721875155e-05
-2.44568309575436e-05
-1.20124605853085e-05
-1.07705375736134e-05
-1.47423775114156e-05
-8.72806716243708e-06
-3.95006324082645e-05
-1.41923438584868e-05
4.60998481320034e-06
-3.14399881715796e-05
-4.57390673199404e-05
-3.29476297588363e-05
-2.32485253555299e-05
-1.69175381673132e-05
-2.24836842169306e-05
-1.40632776289766e-05
-6.4993898843296e-06
-3.64619392641723e-05
-7.06380842925896e-06
-1.20277449369588e-06
-2.61823295084606e-05
-3.33187061635645e-06
-1.26120881452837e-05
-1.43365120457827e-05
-5.882296388571e-06
-1.97392623064621e-05
-2.15430914067007e-05
-1.05791514274969e-05
-9.81082978101348e-06
-1.31838070481242e-05
-1.26489752567034e-05
-1.33735240633234e-05
-1.03075681325283e-05
-1.8675849427529e-05
-2.95014622229874e-05
-7.27139361028952e-06
-1.59068664442946e-05
-1.87181557913697e-05
-2.13168500443683e-05
-1.62148492052281e-05
-1.83018721657711e-05
-2.90468574295556e-05
1.85529198384086e-06
-3.9247357771883e-05
-2.6227280093833e-05
-3.42150610890723e-06
1.67177485718647e-06
-1.38092413777854e-05
-8.11856232814441e-06
-3.35029964296101e-05
-6.17286089941673e-06
-1.86678365907231e-05
-2.19369044487819e-05
-1.08415152679385e-05
-1.63803969662549e-05
-2.43775532785241e-05
-6.79216825434535e-06
-2.20401944451868e-05
-1.94475316415807e-05
-1.53653148776277e-05
-1.98324720850163e-05
-1.59878940574749e-05
-3.27802004659917e-05
-1.20526310294946e-05
-1.89624346444837e-05
-8.98469780058551e-06
-1.63322553709026e-05
-3.07196095759569e-05
-2.52197479806817e-05
-3.11979301261355e-05
-2.63065010615583e-05
-9.20818848471987e-06
-8.3620022515871e-06
-7.10692418692706e-06
-1.12252481596689e-05
-1.61409144609999e-05
2.47681222313121e-06
1.97181410782424e-06
-3.95327972647619e-05
-8.14753972844026e-07
-9.6825109491038e-06
-1.48773835696911e-05
-1.56290961700189e-05
-3.49194791112105e-06
-1.63360542724524e-06
-7.91330999705518e-06
-1.59126930194125e-05
-1.02736764205615e-05
-1.52039948578513e-05
-1.39713958114294e-05
-1.62215330178879e-05
-5.227301387102e-06
6.57029933088643e-06
-2.65806339141281e-05
-2.29194271518369e-05
-1.59434572525851e-05
-2.37283067675401e-05
-1.35497666024115e-05
-2.88073747120135e-05
-3.1675985114813e-05
-9.42592488851542e-06
-9.32523954953692e-06
-4.95166144758637e-06
-1.65700830584843e-05
-1.21511569863783e-05
-2.09900654073978e-05
-1.10424681091947e-05
-1.86193673748646e-05
-1.78943852603509e-05
5.94707759354145e-06
-2.47107644903217e-05
-9.39662036625529e-06
-1.08919080013532e-05
-2.63343226030302e-06
-2.32327389390902e-05
-2.50450809268989e-06
-2.45313764192964e-05
-3.23586217022332e-05
-1.799401526072e-05
-1.82547169091973e-05
-3.27618087800791e-05
-2.61195112473813e-05
-1.53336991841998e-05
-1.21488042975659e-05
3.73458582086267e-06
-1.11186460733642e-05
-2.0282801511838e-05
-1.77743323122176e-05
-1.30196997122483e-05
-2.19185268386726e-05
-1.48342004428565e-05
-2.632325150881e-05
-1.34356149233727e-05
-8.00307249411047e-06
-6.71515055908647e-06
-3.48386563827063e-06
-2.10441743837837e-05
-3.79230684254403e-05
-2.62166730594833e-05
-1.82065180151462e-05
-8.87856216473148e-06
-2.06648118340794e-05
-1.53147204136136e-05
-2.42345951066677e-05
-3.5712723923067e-06
-1.35771486871647e-05
-1.42896668782147e-05
-7.48712713139006e-06
-9.13736204524185e-06
-2.38976566224132e-05
-1.64856617338421e-05
-1.78770028453535e-05
-1.03859605287952e-05
-4.23892188178977e-06
-2.86448003469614e-05
-1.16380258880412e-05
-4.69670140847924e-06
-2.44225989586444e-05
4.23936363271633e-06
-1.57770820785387e-05
-2.18963487259671e-05
-3.26818223420925e-05
-1.19541496009729e-07
-1.55388841343467e-05
-3.18056046769699e-05
-2.8467607068627e-05
-2.63845297900771e-05
-8.08586183984751e-06
-2.25843583201056e-05
-1.27076063440292e-05
-2.63959578199105e-05
-9.11450805205126e-06
-1.48519221004532e-05
-2.82160429299847e-05
-1.73006736436364e-05
-2.60267274588533e-05
-2.32009291313314e-05
-1.07806240378415e-05
-8.88209566197823e-06
-2.16821508083278e-05
2.36243042688756e-06
-1.03815615635444e-05
-2.88692221243358e-05
-2.86556227075885e-06
-1.49454575159244e-05
-1.57862758829806e-05
-1.90321126928266e-05
-1.40422503365611e-05
-5.69192354943568e-06
-7.60426165954758e-06
-2.84582247604661e-05
-1.99066705046557e-05
-1.1394645911806e-05
-1.74802937665131e-05
-2.5452867859676e-05
-8.91392489888817e-06
-3.84898374896922e-05
-4.45017632534965e-06
-2.57110528382581e-05
-2.48283494286191e-05
-1.38063178211255e-05
-1.39462424980281e-05
-1.87085995249981e-05
-2.99335397733685e-05
-1.27401850932816e-05
-1.99487230043755e-05
-3.32896902244201e-05
-1.09148711106525e-05
-2.98392912166994e-05
-1.24239041077952e-05
-1.88191722476996e-06
-9.51920444740238e-06
-1.76353794995198e-05
-2.32606702696496e-05
-1.06041370991837e-05
-1.86471483016894e-05
-3.13962486451543e-05
-1.39169896273273e-05
-1.91935231691145e-05
-2.12091259083109e-05
-1.85169434627649e-05
-5.47519747880086e-06
-6.17721336486547e-06
-2.44537731307718e-05
-1.47102392307428e-05
-2.3828522099396e-05
-7.16296171883088e-06
-1.71970098169104e-05
-1.64095006516153e-05
-1.26953788500671e-05
-4.52362406641434e-06
-1.66892238953555e-05
1.37171224661583e-06
-1.25808271764184e-05
-1.62074022416649e-05
-1.04415797196172e-05
-1.64994027152399e-05
-1.22190788107078e-05
-4.68753219529827e-06
-2.91975747460929e-05
-6.05907496792128e-06
-2.18698025352568e-05
-2.67348946420604e-05
-1.89227489627118e-05
-7.1876181375809e-06
-1.53016049887002e-05
-1.40958878763202e-05
-2.55313741796059e-05
-1.52060174948597e-05
-1.38854789331561e-05
-1.24765375460913e-05
2.44453186220097e-08
-1.47475938960329e-05
-1.54998824498886e-05
-1.29168623983516e-05
-1.80478437859375e-05
-4.42827412637998e-06
-8.23132246770755e-06
-1.4700946493525e-05
-2.21039150271537e-05
-1.5035240022757e-05
2.72322743220458e-06
-6.14151795450983e-06
-5.41440144193944e-06
-2.06905421535919e-05
-3.61654886265659e-06
-3.66445389812156e-05
-2.45482242173034e-05
-1.50302982712504e-05
-7.92081146964496e-07
-1.06778927172913e-05
-1.49884097280676e-05
-1.9912065941155e-05
-1.88369526378165e-05
-1.79165721320617e-05
-2.50909252600729e-05
-4.03001124207984e-05
-1.49234867577557e-05
-1.65296447879484e-05
-7.5128947103836e-06
-2.42420048625282e-05
-4.83916070533261e-07
-2.57100132361184e-05
-1.8779602513626e-05
-4.37917051899086e-06
-1.95830462967347e-05
-1.56867848819583e-05
-2.51257268368645e-05
-4.65057628090088e-06
-1.94125635452984e-05
-8.87151426059302e-06
-5.234795789602e-06
-1.99436366621531e-05
-1.92816685861489e-05
-9.41093662805136e-06
-1.68788224370542e-05
-1.48705634739508e-05
-1.67535239431491e-05
-7.5638627489826e-07
-2.16324971452416e-06
-1.57567580285769e-05
-1.95121182464266e-05
-2.11239107755804e-05
-1.98285560025723e-05
-3.13156301596201e-05
-2.02968618209109e-05
-2.67986006007895e-05
-2.48899035170425e-05
-2.12556568807662e-05
-1.9685394662379e-05
-9.14689958087639e-06
-2.35301816090468e-05
-1.84255631381686e-05
-2.12011434640837e-05
-4.64980342197069e-06
-2.22565280162997e-05
-1.08869724836108e-05
-7.90944397583038e-06
-2.96849282752606e-05
-1.99847383775166e-05
-8.09400408333151e-06
-2.38908875480289e-05
-2.2977544617403e-05
-7.22272743742462e-06
-1.27401730732227e-05
-1.24944024911169e-05
-2.77164286931082e-05
-2.35459101383125e-05
-3.20817880141555e-05
-2.3182097351025e-05
-1.57544253856952e-05
-1.73155013545982e-05
-1.63051740980947e-05
-1.39896323412055e-05
-2.96020994186622e-05
-9.10610574304722e-06
-2.38185615450517e-05
-2.25289846453793e-05
-2.49307822651256e-06
-1.0251898284308e-05
-4.69453561163597e-06
1.54658382663696e-06
-2.1032322266649e-05
-3.04053987971018e-05
-2.42919648845114e-05
-1.6650399117653e-05
-5.81539161918941e-07
-5.60669208249504e-06
-8.34933803751069e-06
-1.68867871748919e-05
-8.09181729426607e-06
-2.05861843230658e-05
-3.26224553236131e-05
-1.91145983382442e-05
-1.06886273328053e-05
-3.13148783006464e-05
-1.95555657799717e-05
-3.06772855482879e-05
-1.51212679197995e-05
-2.08412501209036e-06
-2.74864093804615e-05
-4.389093505767e-06
-8.62499153074189e-06
-2.09957763309922e-05
-2.01076171787696e-05
-2.005248797152e-05
-1.1421456243081e-05
-1.24881326240341e-07
-6.72726624103076e-06
-1.58435619357934e-05
-1.1431486962378e-05
6.50355092206297e-06
-5.92039819791637e-06
-2.01425245446424e-05
-2.41151732794905e-05
-2.69495490671165e-05
-5.47962771578786e-06
-1.95059710454268e-05
-1.47486336036191e-05
-2.8097835723459e-05
-2.2622927597573e-05
-1.45830965770644e-05
-9.97682595402038e-06
-1.43379853662668e-05
-7.54042073976345e-06
1.09767348667887e-06
-1.77250754779492e-05
-3.03726138157794e-05
-2.27471835371138e-05
-3.53203276721129e-05
-1.55284659456714e-06
-2.57245755529465e-05
-2.13154630097349e-05
-2.33440783380975e-05
-2.26038968317953e-05
-8.94850329380725e-06
-9.46170678622665e-06
-1.7542721309195e-05
2.27542828217681e-06
-3.10941362969697e-05
-1.00033633336918e-05
-2.74541936004997e-05
-2.94087591426691e-05
-2.01302972935406e-05
-2.13523844289097e-05
-1.461647682174e-05
-1.03863626171994e-05
-2.38997971279517e-05
-1.48847352666461e-05
2.474855605571e-07
-2.29803187767436e-05
-8.22874895417104e-06
-2.15835411027433e-05
-2.65252687858227e-05
-2.43551478314462e-06
-1.34208040316671e-05
-1.05668032446056e-05
-2.33253346357889e-05
-2.64330361963464e-05
-3.15663404925715e-05
-7.15977900908763e-06
-1.89679916311289e-05
-2.36263642777948e-05
-2.83617191068923e-05
-1.42890726304983e-05
-1.78479702309908e-05
-2.20236530304145e-05
-1.98089526364847e-05
-2.75492489743141e-05
-3.43582053086668e-05
-1.64843182730548e-05
-7.54263345776676e-06
-2.48370987583774e-05
-1.96489545876495e-06
-2.26933806848822e-05
-1.22567709810092e-05
-1.47954958158871e-05
-1.74602650772926e-05
-2.32981814704147e-05
-7.97466681263775e-06
-1.65916344936429e-05
-3.04560891101478e-05
-3.81636276159325e-06
-1.57220381719199e-05
-1.91091724815576e-05
-1.84310625260131e-05
-2.61385686668271e-05
-1.60818160450781e-05
-2.59651471147024e-05
-6.66486411367384e-06
-1.14141717472451e-05
-2.99673417070062e-06
-1.66028739803862e-05
-8.85923923323677e-06
-1.87716938881664e-05
-1.7563895385957e-05
-2.53805383869707e-05
-1.15227810767187e-05
3.24576846977641e-06
2.42240855884957e-06
-2.81073273798243e-05
-3.10402225464289e-07
-4.51968902893505e-06
-2.12564301657418e-05
-1.55797655591423e-05
-2.05377925342203e-05
-6.31704946301403e-06
-1.21329974981022e-05
-4.52105589316074e-07
-1.79614792363282e-05
2.6259835464109e-06
-9.8518950107155e-06
1.68563685157218e-06
-1.51229381453907e-05
-1.48284352801909e-05
-9.04283046294909e-06
-2.601843218245e-05
-1.31325308197306e-05
-9.24481672601874e-06
-2.48524777066941e-05
-2.48132580073516e-05
-1.87121196780307e-05
-1.45578049435417e-05
-2.05303573090927e-05
-9.40838437242876e-06
-3.51024798663825e-05
-2.98003866910372e-05
-1.43075557282385e-05
-7.37072137662815e-06
-2.98394946774731e-05
-2.06826369826128e-05
-2.62248824971317e-05
-3.86002704819956e-06
-6.02866033600975e-06
-2.65599899807041e-05
-8.55725082764463e-06
-2.30239714075688e-05
-1.5795780234193e-05
-9.38846146848232e-06
-2.34618161062099e-05
-1.99968161211572e-05
-3.88478287908375e-05
-3.49104576083391e-05
-1.43880081727834e-05
-8.62170213346454e-06
-1.8321343208338e-05
-1.79057664114271e-06
-1.78368004949341e-05
-9.55995135669529e-06
-7.95046776380914e-06
-4.55265145430273e-06
-1.68259910999578e-05
-1.17787655104208e-05
-2.05831349754999e-05
-1.58144325845072e-05
-1.35103870389226e-05
-7.83100906127394e-06
-3.00795097193444e-06
-2.21370312159357e-05
-1.05754417463941e-06
1.92986386115506e-05
-5.83171459863161e-06
-1.768644657815e-05
-2.01097167583002e-05
-1.78139351307289e-05
-1.4983675285734e-06
-1.41793299598244e-05
-6.59705132045317e-06
-1.55991106597419e-05
-5.95210028965995e-06
8.14101679802849e-06
-1.13907121929177e-05
3.30597229096865e-06
-1.68349836769777e-05
-9.55073284484445e-06
-3.23626270600537e-06
-4.65924769609877e-06
-1.46587855726406e-05
-8.53952493934326e-06
-3.08369384220225e-05
-4.47976045183885e-06
-9.45438317178122e-06
-4.34482697243001e-06
-2.55074671345064e-05
-7.23493348986885e-06
-3.30340109250085e-05
-1.82770711709735e-05
-2.63511574545337e-05
-3.20092570999197e-05
-1.40728651608801e-05
-2.13875232477636e-05
-1.82220847972388e-05
-3.78265545923463e-05
-1.82451299306422e-05
-1.35373199516493e-05
-2.01322819734352e-05
-1.92932703034307e-05
-1.67923495342662e-05
-1.91810013605094e-05
-3.77238333422084e-06
9.81880919787096e-08
-1.34695616480454e-05
-1.34779318907889e-05
-1.53595795295133e-05
-1.5046443905055e-06
-8.36853571807348e-06
-2.88719945785511e-05
-5.82617776975906e-06
-1.37471547492927e-05
-1.6517325582224e-05
-1.60931687408937e-05
-2.06248218542988e-05
-1.93710602397008e-05
-2.04520227249137e-05
-2.09072173246286e-05
-1.2965149360435e-05
-1.73885011771605e-05
-1.46846429316129e-05
-2.66861931203156e-05
-1.52044704316372e-05
-6.51852006354468e-06
-1.2705732701287e-05
-1.60084599207067e-05
-1.08108881733627e-05
-2.27544316194144e-05
-1.4080975041308e-05
-1.70630619427168e-05
-1.90949045155508e-05
-2.13805464054455e-05
-9.03815750040673e-06
-2.09588057550472e-05
-3.0315695275552e-05
-9.11941590753099e-06
-2.81430428412763e-05
-1.49270773703711e-05
-2.46909555398612e-05
-8.46190287057559e-06
-2.73813439886962e-06
-1.60252982105417e-05
-2.62661831239696e-05
-1.92714875802267e-05
-2.1700521908636e-05
1.40558147296767e-06
-1.23801575560305e-05
-1.79432522313065e-05
-2.59784962307579e-05
-1.50204479483736e-05
-2.04882961555799e-05
1.45350803249473e-06
-4.14674541046784e-07
-4.06502377044827e-05
-2.29696382000509e-05
-1.36102314873694e-05
-1.06802244948291e-05
-3.40479393141769e-05
-2.51613956500173e-05
-3.20202084164e-05
-1.84670832537667e-05
-2.26962585392915e-05
-1.76432848579726e-05
-3.23789289806277e-05
-7.19954642902783e-06
-7.00712763128074e-06
-1.73303496180843e-05
-2.48351530026421e-05
-1.4451015045387e-05
-1.51970990682883e-05
-2.78259092993857e-05
-4.32885797760303e-05
-1.67332759365069e-05
-1.57902243310456e-05
-1.91083839714721e-05
-1.87799571473729e-05
-1.0143553340303e-05
-3.28207033655806e-06
-1.47369600912383e-05
-1.13918931498519e-05
-1.71409934018454e-05
-1.76239959289971e-05
1.66563756908465e-06
-3.30693901472021e-05
-1.75879771149483e-05
-1.67845306597846e-06
-1.61596414740444e-05
-1.64888900066018e-06
-2.77825339056763e-05
1.75256938180309e-07
-7.6700419425722e-06
-9.62884249186124e-06
-2.24390744715833e-05
-5.67361041545733e-06
-4.76951560843921e-05
-8.26264152901186e-06
-1.45036107255029e-05
-3.70915128306195e-05
-3.4956917731291e-05
-2.09976780114859e-05
-1.08616813425449e-05
-1.51954217284159e-05
-2.71031680731181e-05
-1.87047004327587e-05
8.04617010250273e-06
-2.75442206531036e-05
-2.45102239629171e-05
-2.09178310536438e-05
-1.15962365230348e-05
-6.56371726182046e-06
-3.29554452956106e-05
-2.74690753315702e-05
-2.38865958422086e-06
-2.07223919436611e-05
-2.76240843469525e-05
-2.68270345275618e-05
-1.14939651128268e-05
-1.01613911946724e-05
-1.02601884347137e-05
-1.93186207546195e-06
1.16373254731234e-06
-2.25420879045517e-05
-3.80290871563267e-05
-1.9132863007417e-05
-7.01664532077993e-06
-2.60751626635442e-05
-2.19116402881933e-05
-1.00017176950269e-05
-2.39147515417967e-05
-2.95427587129824e-05
-2.01219987294473e-05
-1.66249073013368e-05
-2.27926123836339e-05
-3.18135438822245e-05
-5.99311324295858e-06
-1.42517590927759e-05
-2.51423963558528e-05
-1.96226945627396e-05
-1.05536184540201e-05
-2.01870827597082e-05
-1.49359770248931e-05
-2.10231953172041e-05
-3.71178835121726e-05
-2.00345740329678e-05
-3.20305795768386e-05
-1.29087507387453e-05
-2.66262601706491e-05
-5.22723585598878e-06
-6.89394027351664e-06
-3.02501861297928e-06
-2.04849364875093e-05
-2.80454273314691e-05
-2.13357313583682e-05
-1.84464467226752e-05
-1.68335069228199e-06
-2.76024932469475e-05
-4.25931304400204e-05
-1.14546865730569e-05
-2.08573639931354e-05
-9.20362691622317e-06
-6.9234898821162e-06
-1.9826654360406e-05
-1.20043402901234e-05
-2.49963305245156e-05
-1.82207282713881e-05
-1.02537245339683e-05
-7.62045731800655e-06
-2.40314774275304e-05
-7.94356152864819e-06
-1.74475548307979e-05
-2.47148592714183e-06
-1.91982418280563e-05
-9.80989728934882e-06
-1.12098927941031e-05
-2.13556009032847e-06
-2.84378261494102e-05
-3.1944585080218e-07
-1.98215326908556e-05
-7.11645325735385e-06
-2.03344791531822e-05
-9.17924470250216e-06
-2.17196431285408e-05
-1.09611270029113e-06
-1.2219853402729e-05
-2.78072327950944e-05
-1.79328570212474e-05
-1.02580884302916e-06
-2.61865322117016e-05
-1.38490632213105e-05
-2.56421446271149e-05
-1.46582483010117e-05
-8.23718499360757e-06
-9.32205030479367e-06
-3.47759380710968e-05
-1.54185519229658e-05
-8.80425290311285e-06
-1.02616748738717e-05
-1.95113297464815e-06
-1.44211018916163e-05
-1.96295650769598e-05
-3.63856852674541e-05
-1.61276266994196e-05
-1.63847735969633e-05
-1.89761411801473e-06
3.25321147716688e-06
8.25724752754315e-07
-6.11105252688944e-06
-2.22318105947938e-05
-2.35203181679656e-05
-1.12781230793124e-05
-1.50636138343462e-05
-1.98761450311484e-05
-1.60089010600615e-05
-1.26594227155169e-05
-1.54925723494042e-05
-2.15527455387457e-05
-1.03363417617546e-05
-7.99509607399448e-06
-2.36320207095936e-05
-2.0205822384165e-05
-5.24852482058781e-06
-2.7064333607138e-05
-5.83594403600974e-06
-1.45465167634662e-05
-1.39203927469566e-05
1.48549272959955e-05
-1.72762794497129e-05
-9.73528436453581e-06
-1.49200092585296e-06
-2.64651505575714e-05
-2.33411891414778e-05
-2.29157519565042e-06
3.23813866659865e-07
-4.06341437414772e-06
-1.73680970546069e-05
-1.86443633053713e-06
-5.01478641306854e-06
-1.21407307970104e-05
-8.53469988574526e-06
-1.0771361179668e-05
-1.22877986244282e-05
-1.57659487503868e-05
-4.49371239399918e-06
-7.17967720622016e-06
-1.03962187157152e-05
-9.08954093381365e-06
-3.26323970699108e-05
-9.16164633382909e-06
-7.03066580586712e-06
-1.02489853486205e-05
-8.70385227358254e-06
-1.68409143084251e-05
1.04252774849696e-05
-1.00172649719369e-05
-1.65698807321526e-05
-2.01539954276773e-05
-2.29566231532857e-05
-2.90031596938001e-05
-2.44382414512595e-05
-6.84130185017495e-06
-2.83286289257932e-05
-2.99913074721482e-05
-1.6892314040348e-05
-2.26283079380501e-05
-1.3234309201995e-05
-1.23832754294899e-05
-1.22982068291757e-05
-2.88120026599239e-05
-2.22851184021814e-05
-2.13710746857935e-05
4.76144504013523e-06
-1.90445789084013e-05
-1.86207156811246e-05
-1.57984232901004e-05
-2.12753840138138e-06
-2.55766851316831e-06
-1.46768682639381e-05
-2.00185687687185e-05
-1.06669832400091e-05
-1.72794262436272e-06
-2.48077348707458e-05
-2.04004483845102e-05
-1.39201917376705e-05
-3.1685009932911e-05
-1.52877853871403e-05
-1.64668391509322e-05
-4.16415639765367e-06
-1.31449801020836e-05
-1.77867310497942e-05
-1.44643827497386e-05
-3.62820977638386e-05
-2.82029666174943e-05
1.37105346368732e-06
-3.55018167501204e-06
-5.37090267167631e-06
-8.63987841536225e-06
-1.82871369131832e-05
-1.5811600293435e-05
-3.73236697785897e-06
-2.97536391842295e-06
-1.48005556027704e-05
-4.06673687235697e-05
-1.13656806890837e-05
-3.76438065089137e-05
-1.76929392004077e-07
-1.05174781154509e-05
-2.58009674478031e-05
-2.07916071051117e-05
-2.67876760986326e-05
-2.17462935125545e-05
-1.11996939202434e-05
-8.56108324844071e-06
-1.29367524680915e-05
-2.04139343355684e-05
-3.39318494934239e-05
1.43980206992388e-05
-9.11226192833309e-06
-3.08344414547623e-05
-1.41639878670627e-05
6.69583291797104e-07
-1.72996380929971e-05
-5.90872962743553e-06
-6.32801403385079e-06
-2.04393355451392e-05
-3.81529073447314e-05
9.26660095458235e-06
-4.97671493418644e-06
-2.34264952597366e-05
-2.20644902446746e-05
-1.6542703333215e-05
-4.21807614847257e-06
-8.70855776255914e-06
-1.39958189184633e-05
-6.3341163125912e-06
-1.08144965962178e-05
-9.20466514512477e-06
-1.67468975822787e-05
-2.69737305356878e-05
-1.730509486805e-05
-1.96306090730529e-05
-1.87177176160905e-06
-6.06236840882905e-06
-2.16878019482574e-05
-1.97140797586947e-05
-1.36528436571067e-05
-1.96942691933402e-05
-1.89048104043683e-05
-2.48552507354048e-05
-9.13004065859593e-06
-2.42675477680172e-05
-2.19113209958525e-05
2.20154323546895e-06
-2.19313350243726e-05
-3.13906257500662e-05
-3.25174133321475e-05
-1.52650334742594e-05
-9.74052729282435e-06
-2.18881671725719e-05
-2.72364699507813e-05
-1.45068865526242e-05
-1.0099099113774e-05
-2.56877526444546e-05
-1.10736009284677e-05
-1.83198292744681e-05
-1.9768619900333e-05
-2.83810891126027e-05
-2.49737268521529e-05
-2.30191758681898e-05
-2.1667111613871e-05
-1.80090193874598e-05
5.14721165441409e-06
-1.44914042544921e-05
-1.42481194222351e-05
-1.18290231955153e-05
-3.21554007191657e-05
-9.61441346436261e-06
-1.22928758477123e-05
-8.14819996512105e-06
-2.61439470408487e-05
1.91481643557423e-06
-2.5916887793994e-06
-2.75165155336057e-05
-1.28608896348842e-05
-2.01286882591046e-05
-2.94312774106542e-05
-7.47431093004484e-07
-1.04419854807662e-07
-2.08399407706197e-05
-1.74716744368184e-05
-1.27787025179171e-05
-1.49754678570887e-05
-2.77253042889749e-05
-2.39871502983475e-05
-1.87436037428523e-05
-1.39081598585011e-05
-1.68106809160084e-05
-8.95820370212469e-06
-1.99699779815936e-05
-8.61975571344545e-06
-2.05682937136845e-05
-1.04282331801133e-05
-2.67267325876471e-05
-1.42530582746634e-05
-1.96016974428435e-05
-1.53986251358911e-05
-7.36927358234761e-06
-9.86576575981236e-06
-2.73816810026779e-05
-2.3653824739822e-05
-2.77621531747885e-05
-1.66326599616056e-05
-1.87420483486839e-05
-1.40093707731136e-05
-1.01250075710109e-05
-2.590614672654e-05
-3.31280831936906e-06
-1.04304000052288e-05
-1.61501137782563e-05
-2.4450120572559e-05
-1.60547601688559e-05
-1.22088360959226e-05
-1.16791615969703e-05
-1.3164097756886e-05
-8.17750856454564e-06
-2.02364882813892e-05
-2.10200841954628e-05
-2.00073764592158e-05
-4.92845084989281e-06
-9.76964811268675e-06
-1.76900596238692e-05
-1.60835758586993e-05
-2.13637748469016e-05
1.41007103266062e-06
-9.28312280039455e-06
-1.16511656956546e-05
-9.97917840808055e-06
-2.21226937135158e-06
-1.53681238472453e-05
-7.34425645801273e-06
-3.79444328247123e-06
-1.13558299931419e-05
-1.94370221997084e-05
-1.17431751425285e-05
-1.43906020847625e-05
-8.74864111373396e-06
-1.53119829813472e-05
-2.5129360360365e-05
-7.8682098258144e-06
-1.47040116161873e-05
-1.16272939099909e-05
-1.96152991288404e-05
-1.18437237740301e-05
5.51998467433331e-07
-1.5743060223299e-05
-3.28015509468776e-05
-1.74873073942653e-05
-3.88341507709747e-06
-3.75590856955766e-06
-3.61591634135174e-05
-3.82896546198246e-05
-8.64363582105711e-06
-2.39432844546531e-05
-1.49256437928151e-05
-1.96325733662556e-05
-8.38906369240116e-06
-1.73668954508474e-05
-2.96758479437594e-05
-1.85785303741316e-05
-1.28428207023881e-05
-1.96079988370366e-05
-3.11457886398967e-05
-7.02386237468253e-06
-1.10042537143847e-05
-2.73708800360211e-05
-1.81576473543442e-05
-2.45426453924935e-05
-1.5277102922734e-05
-5.65287615785582e-06
-2.26426776995683e-05
-6.14365044469217e-06
-1.82836071221857e-05
-1.34487137993621e-05
-1.09384331803301e-05
-4.98726601225081e-06
1.47590772521025e-06
-2.24734233805935e-05
-2.55928573918253e-05
-3.25455934100847e-05
-1.55266603467476e-05
-1.77741155872985e-05
-1.3981936175274e-05
-2.13603378589241e-05
-5.68460860396025e-06
-2.71513674992026e-06
-1.85544508652281e-05
-1.2523046619972e-05
-2.07026440821755e-05
1.20614399384494e-05
-1.72140288010059e-05
-1.23028920977804e-05
-1.71395011739628e-05
9.26229971479217e-06
-4.59396146901179e-06
-1.09429951417107e-06
-1.14998279758532e-05
-2.28585987300469e-05
-9.16512328621598e-06
-1.2613232744064e-05
-3.07510921491711e-05
-3.44559568438563e-05
-1.48609058214366e-05
-3.37518291413354e-05
-8.03802251234554e-06
-2.36020786094912e-05
-4.02606361069022e-05
-1.01779901337827e-05
-2.81129999489942e-05
-6.64257838007408e-06
-2.05503583225684e-05
-3.87587895944947e-06
-4.09908846716617e-06
-2.19367107702764e-05
-2.72571888115016e-06
-1.38896641865889e-05
-1.14140769659067e-05
-2.55037684073712e-06
-1.7743379486218e-05
1.07542574768555e-05
-1.64169192071378e-05
-2.32014685093007e-05
-3.0708151867542e-05
-1.03366801074076e-05
-3.20204254201974e-05
-9.14090513698875e-06
-2.38555279265216e-05
-1.03908304015217e-05
-2.99454275888344e-05
-3.6835886555687e-06
-6.68447972477858e-06
-1.93441626692989e-05
-7.58395580218663e-06
-4.82636977722887e-07
-2.55161085373553e-05
-2.75249624072144e-05
-3.26339857272422e-06
-6.13216068120322e-06
-2.83055673751692e-05
-1.40713261583149e-05
-1.24632915650175e-05
-2.57886490307918e-05
-7.79558267931822e-06
-2.12785725889515e-05
6.32386059333278e-06
-1.15534892562156e-05
-2.74027778303209e-05
-9.5878923378104e-06
-1.47685221527908e-05
-1.42018023277348e-05
-5.93214169403525e-06
-2.14580629548212e-05
-3.12369197314259e-05
-1.32550330784036e-05
-1.18663689941364e-05
-2.30150652304797e-05
-2.80203387740599e-05
-1.69911761208654e-05
-1.06159952220808e-05
-7.96284019407557e-06
-1.15180490101645e-05
-1.15695042930093e-05
-1.14871472466998e-05
-9.09855801927151e-06
-3.58812267972162e-05
-7.8584765583271e-06
-4.68370188114709e-06
-2.09353942779894e-05
-3.35810302524515e-05
-1.38061183686883e-05
-2.16023622613408e-05
-2.2623975942062e-05
-1.1742721183624e-05
-2.06769947876966e-05
-3.12206195829664e-05
-9.03040679142721e-06
-2.37985596994956e-05
-1.75412379260829e-05
-1.22250757017069e-05
-9.01649681641258e-06
-3.31615326576905e-06
-1.70428232480615e-05
-2.15788469316549e-05
4.35801445465767e-08
-7.0708217079892e-06
-1.25605247739082e-05
-1.62780828251646e-05
-3.16012611999291e-06
-2.43043124951792e-05
-9.24522230169138e-06
-2.07239081503471e-05
-1.84717070557497e-05
-2.00824375964438e-05
-1.36706394929264e-05
-7.6537045659355e-06
-1.41557864995562e-05
-5.00922961954144e-06
-1.67165903016773e-05
6.47498218271004e-06
-1.0173809948352e-05
-2.17091095630304e-05
-1.45403404355099e-05
-7.59887453265734e-06
-5.39674642606383e-06
-1.88075773394085e-05
-8.77892980672897e-06
-1.15382987755623e-05
-1.05783943103131e-05
-2.09545708916367e-05
-3.56030565903912e-05
-2.17144234675626e-05
-3.16297827785844e-05
-2.64622231351758e-05
-3.69119967550261e-05
-1.35452968861749e-05
-1.95828613934644e-05
-2.22409911902729e-05
-3.14883301043941e-05
-3.68421386707034e-05
-3.78709004357087e-05
-1.45270427981052e-05
-2.69982029220317e-05
-2.98262437288137e-05
-7.59843942527188e-06
-2.51531913533401e-05
-2.47959324723357e-05
-7.98713682276349e-06
-1.11339813304987e-05
-9.32265867512319e-06
-9.97556280492058e-06
-2.00295472424242e-05
-1.81528330572506e-05
-2.01861108539559e-05
-1.67592932126037e-05
-3.80454504412718e-06
-2.48664694496129e-05
-2.01772096149659e-06
6.24761568908013e-06
-2.59396846269134e-05
-2.028293583648e-05
-1.41156126845871e-05
-2.7909677056118e-05
-2.56631563629775e-06
-2.33038821750282e-05
-3.10958890869503e-05
-1.85497604829761e-05
-5.55745001306599e-06
-9.45106877357508e-06
-3.75615150172957e-05
-6.42166870937284e-06
-1.91396129157402e-05
-9.84956188157624e-06
-2.33171170955983e-05
-2.30060333109185e-05
-1.76663536148272e-05
-8.93893649709555e-06
-1.42129667673486e-05
-2.38855725428185e-05
-1.5910723243313e-05
-2.01695614589209e-05
-1.95459299871234e-05
-1.27462955152671e-05
3.82272119023277e-06
-1.82850212530027e-05
-1.48052865478308e-05
-1.73950911786901e-05
-3.06099322027729e-05
-6.48431259957902e-07
-1.37086233401139e-05
-3.23548410052289e-05
-1.04076078866784e-05
-2.47320970804782e-05
-1.54950507699919e-05
-2.59333419828271e-05
-3.10180796847964e-06
5.45963516911542e-06
3.11491250417721e-06
-2.16584721470275e-05
-2.05015120573947e-05
-2.23686953345949e-05
-1.38824485299682e-05
-8.70829968669097e-06
-3.41651798039319e-06
-1.54139432415465e-05
-5.40442538290619e-06
3.73673363250442e-06
-1.63088410489798e-05
-8.16931256304308e-06
-2.7642602935033e-05
6.48962427380284e-06
-3.17022098170832e-05
-2.67214181374974e-05
-6.18562466644185e-06
-1.84833918818514e-05
4.31915325839767e-06
-1.48063051990419e-05
-2.13054311543278e-05
-2.28922706937065e-05
-2.25804415169645e-05
-9.9503746626593e-06
-2.00200535968867e-05
-1.12255870543669e-05
-2.23290326650348e-05
-1.01735671662322e-05
-4.65498074353006e-06
-9.99378789474618e-06
1.49062082694481e-06
-3.20691286914125e-05
-2.83806610877297e-05
-2.58625156921336e-05
-4.07722925824285e-06
-2.59317786269862e-05
-1.31007727265419e-05
4.5394542840481e-06
-2.75178910745888e-07
-1.72765065906491e-05
-2.8041581305896e-05
-2.41894108449025e-05
-2.18695910585698e-05
-2.07082176245891e-05
-2.30461664326113e-05
-2.56446286559314e-05
-1.84540933227608e-05
-2.69812274996576e-05
-1.04190812212376e-05
-1.17045856949251e-05
-1.7872018125381e-05
-3.49752693671383e-06
-2.3501299770514e-05
-1.64082788942175e-05
-1.07447994638797e-05
-9.1594639341357e-06
-3.13637474079602e-05
-1.58109488320621e-05
-3.78391977949008e-05
-5.73917471290794e-06
-1.98590327744539e-05
-1.84691803400212e-05
-4.54715415113725e-06
-1.45685672184092e-06
-1.52530998088359e-05
-1.93511102313664e-05
-3.59073327507034e-05
-5.940960523102e-06
-7.62858685628654e-06
-1.45800577510506e-05
-2.81995476893262e-05
-2.24853768661313e-05
-4.34876848799433e-06
-7.96515163256134e-06
-1.10612098835391e-05
-1.4947417155401e-05
-3.31406426144058e-06
-2.41815213784019e-05
4.69634755615031e-06
-5.34848543787936e-06
-3.49061860609963e-05
-1.83646452712989e-05
-1.37079026043061e-05
-1.1960133293968e-06
-9.59981978642941e-06
-1.4220123381626e-05
-1.29022797760638e-05
-1.63330646130532e-05
-1.18701386227852e-06
-7.77248370830356e-06
-1.6635714831868e-05
-2.19987404282682e-05
-2.59817094139718e-05
3.78212633859766e-06
-2.08449885447024e-05
-1.61083048683609e-05
-1.48127106599805e-05
-1.45624800142138e-05
-2.41258371666773e-05
-8.41515980811636e-06
2.19889622925672e-07
3.83557955886953e-06
-2.72225489038732e-05
-2.08308911210212e-05
-9.89779431178925e-06
-4.28247257279205e-06
-9.57297765139231e-06
-1.57612754729744e-05
-2.05103532900681e-05
-6.79754036189345e-06
-1.61870237108089e-05
-1.40227976411581e-05
-1.99475299822917e-05
-2.49260328119812e-05
-1.84158663899374e-05
-2.95106306484533e-05
-8.71016538360891e-06
-3.80691913942482e-06
-1.41506588744297e-05
-2.45451916157091e-05
-3.31106694032968e-05
-6.61989102630149e-06
-1.54985900001367e-05
-2.49416152778214e-05
-1.610756353007e-05
-1.81700770902894e-05
-5.01348459671731e-06
-2.69502845652177e-05
-2.03651444770583e-05
-2.61003153781952e-05
-9.63952175616416e-06
-1.14210879481356e-05
-2.93613951225146e-05
-6.20978013796435e-06
-1.28044972587627e-05
-2.32206045566014e-05
-1.25832512132473e-05
1.9903304827132e-06
-9.92930791617136e-06
-7.68538315695981e-06
-2.45650479246363e-05
-1.45660836632751e-05
-2.41752181830581e-05
-5.43791317369879e-06
-2.66928296778749e-05
-1.21705226223658e-05
-1.38805790073435e-05
-2.58540961817838e-05
-1.48398764335807e-05
4.29516399072461e-06
-1.83816925511014e-05
-9.61318017439703e-06
-7.98450136062232e-06
-1.13830157387144e-05
-2.15018758189308e-05
-1.17019830885238e-05
-1.67447668740771e-05
-1.84726059809971e-05
-1.73634590040319e-05
-2.53900014544177e-05
-2.71562001585154e-06
6.34000052257595e-06
-5.32710614237915e-06
-1.62632195500952e-05
-3.43804114590348e-05
-1.29380671289173e-05
-3.96711852994762e-06
-8.40205032726589e-06
-2.49428125987404e-05
-1.21768037621629e-05
-1.61660278558744e-05
-3.00315266529737e-06
-3.87966180117757e-06
3.36310121192389e-06
-1.6455074927111e-05
-1.84970279997054e-05
-3.02169333020201e-05
-3.19355313562169e-05
-7.95708104175072e-06
-1.35667663200129e-05
-1.59084868550531e-05
-1.69463218010508e-05
-2.85132695087991e-05
-1.52199333689521e-05
-4.63681883442014e-06
-2.14635842504435e-05
-4.54792131841434e-06
-1.71131050089071e-05
-2.52256543223304e-05
-1.00712132368521e-05
-2.42965790396802e-06
-2.29402968400332e-05
-2.9251830576654e-05
-1.15709919389809e-05
-1.3544585271774e-05
-2.29600498045144e-05
-2.59478770294411e-05
-4.24127751077753e-05
-2.69322839248986e-06
-2.35461561929993e-05
-5.17527347755616e-06
-5.61269196120967e-06
-1.90142541205608e-07
-2.01654556188551e-05
-1.19522077320748e-05
-2.65936233759111e-05
-2.70605743252115e-05
-1.48219986264153e-05
-2.15750798691154e-05
-2.42201467883365e-05
-1.3296368994606e-06
-3.30308592204172e-05
-1.59771083562644e-05
-2.75690457193824e-05
-2.14232951864515e-05
-1.35456610241784e-05
-4.57596319852986e-05
-1.38526849665029e-05
3.80380071737976e-06
8.88649628202075e-06
-1.25971877509874e-05
-1.94607584695876e-05
-8.20562999515009e-06
-3.13668305680431e-05
-1.27735386343959e-05
-1.61868335231667e-05
-2.16409723695593e-05
-3.05247147984424e-05
-2.50721543312654e-05
-2.92978491221094e-05
-3.52068768630736e-06
-2.60835980198398e-05
-1.1851423407213e-05
-2.52483359071911e-05
-2.10663962829478e-05
-2.69692401958358e-05
-1.81220836318039e-05
-2.84211467258891e-06
-1.05824247363428e-05
-1.84445870845403e-05
-2.11455400021679e-05
-1.49815680864876e-05
-2.34828192886925e-05
-3.731648285768e-05
-8.12332921351075e-06
-3.78645302610948e-05
-1.31624228082761e-05
-1.00306332905651e-05
-2.63965447992868e-05
-3.50443234456112e-06
-7.40690917511219e-06
-1.95054022672768e-05
-1.10826221477801e-05
-2.89440409347199e-05
-1.53926273293995e-05
-2.03727970346077e-05
-2.14858251965718e-05
3.54404340101651e-06
-1.96357020916934e-05
-9.86519527839776e-06
-2.59709253678155e-05
-2.0311251111118e-05
-1.33512054485723e-05
-8.71360083724712e-06
1.68243500356809e-05
-2.05589484895717e-05
-4.02002298829135e-05
-1.47744120038542e-05
-2.44516163362893e-05
-6.65990037422723e-06
-1.63940566859705e-05
-2.8236940152695e-05
-3.14863786884868e-05
-2.82526762397696e-05
-2.28992647150908e-06
-1.02963881876511e-05
-1.31397581669243e-05
-1.22023265574961e-06
-2.9472325516764e-05
-2.02539733818639e-05
-2.66891329751734e-05
8.22050360502229e-06
-8.086414549392e-06
-2.2726933780618e-05
-4.87117558514405e-06
-1.85987659144026e-05
-1.92827610267882e-06
-2.70937056582835e-05
-1.04512319473879e-05
-2.40976280761495e-05
-1.95028642112313e-05
-4.08286424295989e-06
-1.67195674785782e-05
-1.25059656506119e-05
-9.24462558449527e-06
3.63221927222658e-06
-1.07320795179778e-05
-1.50736445607214e-05
-2.36269830199276e-05
-1.20943260090709e-05
-1.27637879207377e-05
-2.43311768997055e-05
-1.61281999564006e-05
-1.98070665587136e-05
-1.46401376515437e-05
-4.99671668611353e-06
-3.04271882994771e-05
-2.80011756532422e-05
-1.47308603845969e-05
-2.43013829789784e-05
-1.45798008804881e-05
-2.58960579952935e-05
-1.93979021386926e-05
-1.68075549311444e-06
-1.319023680232e-05
-2.63754556781532e-05
-1.40259513983922e-05
-3.08693719972914e-05
-2.80543607144131e-06
-4.24345780839614e-05
-1.48647808403223e-05
-3.24319458292952e-05
-1.95701394158419e-05
2.95810654580423e-06
-4.7472054386078e-06
7.52007013033094e-06
-9.01283453140565e-06
-3.51564191911471e-05
-1.72319379440413e-05
-2.16019490675579e-06
-8.66443500710994e-07
-1.75037727935293e-05
-6.77428398328609e-06
-2.22305857553009e-05
-4.17670747664695e-05
-5.3468075063512e-06
-1.70477380886497e-05
-5.05374786879019e-06
-1.44652290391775e-05
-9.86540693533667e-06
-1.79677367564195e-05
-3.98683722108801e-06
-3.80448230037051e-07
-3.16102849700466e-05
-2.79122230559969e-05
-1.0341989163587e-05
-3.01357153993139e-05
-5.18070954042173e-06
-1.87113454859466e-05
-3.98349585804068e-05
-7.26438360222856e-09
-3.71587620649993e-07
-4.54413823661641e-06
-5.80417286589693e-06
1.94417702243894e-05
-2.14274273460736e-05
-1.38514147365759e-07
-1.95573078670221e-05
-4.87341282390961e-06
-2.33609699588819e-05
-2.27888729609527e-05
-2.74802837644897e-05
-1.66385492851847e-05
-2.13668346288217e-05
-2.04617275210818e-05
-1.75666562597748e-05
-1.91232148946259e-05
-1.36742730905406e-05
-1.41062050572386e-05
-2.06223079327259e-05
-2.5386729504823e-05
-1.52322045802384e-05
-1.01393046602898e-05
-2.13803742801552e-05
-1.12863557475213e-05
-2.36310828809202e-05
-1.07047541385998e-05
-1.78425712108726e-05
-2.07732229745513e-05
-2.97341526297076e-06
-2.02549859994574e-05
-4.65084229500194e-06
-2.24658896606412e-05
-1.63274498282118e-05
-1.98962204563737e-05
-1.24272615361938e-05
-3.0955735876362e-05
-8.57915933325281e-06
-1.32963424897636e-05
-1.14064433290798e-05
-1.88951125512588e-05
-2.68911957408513e-05
-1.61917723326531e-05
-2.41408701386661e-05
-1.02438704248002e-05
-1.62626115546146e-05
-5.26793231751401e-06
-9.02543373985697e-06
-5.20525233695609e-06
-8.57777034430794e-06
-1.13164275935712e-05
-2.13308018475263e-05
-1.35051523738571e-05
-2.46940173298718e-05
-9.086314402078e-06
-2.1118279178079e-05
-6.60875540568422e-06
-1.18431537635119e-05
-1.43242756890071e-05
-1.72415390658165e-05
-5.24345033836254e-06
-1.71051947081488e-05
-9.34309990672601e-06
-2.42833904081674e-05
-3.29857045446406e-05
-1.65858929269231e-05
-1.79526245925337e-05
-3.75356432878006e-06
-2.37236246955438e-05
-1.52399956228834e-05
-1.00120285410642e-05
-1.40183189476685e-05
-2.67703337303881e-05
-1.12872949495394e-05
9.39169310507608e-06
-1.54562460373416e-05
-1.37726199885421e-05
-4.78869034586938e-06
-1.7270450440028e-05
-3.11339960226291e-05
-2.13656530859083e-05
-6.17644692488499e-06
-1.85027776217103e-05
-5.16496620203473e-07
-2.15365983228195e-05
-1.04288416692904e-05
-1.33888837130184e-05
-1.25920801973046e-05
-7.00276362101533e-06
-1.99989752080152e-05
-1.86555269079348e-05
-9.22429175309872e-06
-2.46143482351608e-05
-2.13775680491798e-05
-1.48456814469207e-05
-2.48725247559407e-05
-1.99296020754447e-05
-1.000578127221e-05
-2.01987010770366e-05
-6.43521411082709e-06
-2.78933274411457e-05
-1.56756363441314e-05
-1.39131775191114e-05
-2.91789522624387e-05
-5.18458299479905e-06
-1.86588307876025e-05
-1.68985227567819e-05
-2.83451032826082e-05
-9.73292649029971e-06
-2.43087352649308e-05
-2.13028681453884e-05
-8.71924540076451e-06
-1.60540862593661e-05
-1.29408680398255e-05
-3.04700038358469e-05
-1.42541533015232e-05
-1.51727929706263e-05
-1.13827075858218e-05
-4.37914200339644e-06
-7.97349111231714e-06
-2.34016297791653e-05
-7.623350464851e-06
-1.24590944598091e-05
-2.08961905717892e-05
-4.63122856415669e-06
-1.39933998642224e-05
-1.56513625128906e-05
-4.06507054479656e-07
-1.60298792396299e-05
-2.153498001953e-05
-2.56634616532279e-05
-9.47255662743357e-06
-2.56812451913892e-05
-2.17649555669262e-05
-8.71914718833823e-06
-1.59415391807797e-05
-1.79317567403425e-05
2.25329791978539e-06
-1.88125675103514e-05
-1.54503854556563e-05
-3.3218403405466e-05
-1.47403775187143e-05
-2.75004024592788e-07
-6.82363347581955e-06
-1.25754192645471e-05
-8.79428702383042e-06
-1.86518367742638e-05
-1.90187255113712e-05
-3.41903014473697e-05
-1.3925290147695e-05
-1.72426041071727e-05
-1.12085847220958e-05
-4.74267406611945e-06
-5.84135440998228e-06
-1.90006038052371e-05
-1.01351833755037e-05
-3.18741487051707e-05
-4.10556261916786e-06
-3.7519959515373e-06
-2.77967022608827e-05
-2.45914062820363e-05
-2.99026370938783e-05
-1.84222266914957e-05
-5.08678793264455e-06
-1.19198991803271e-05
-4.25996130240477e-05
-1.09156041822429e-05
-1.46771983564442e-05
-2.58155871102819e-05
-4.9211127093027e-06
-1.60049349261246e-05
-2.01732010656348e-05
-3.03990225810352e-05
-2.1719970092552e-05
4.13286997698602e-06
-5.90865902826929e-06
-2.03175070732409e-05
-1.39341736655687e-05
-2.58992527767184e-05
-3.20966537087426e-05
-2.16699736272312e-05
-2.09117055146965e-05
-1.65533543333447e-05
-1.95580880525189e-05
-2.18727024359931e-05
-9.33646178725471e-07
-2.32202203567098e-05
-2.59166035030524e-05
-5.599255625871e-06
-5.76859871870013e-06
-2.19912295304835e-05
-1.58170475393527e-05
-1.4668624535698e-05
-1.54529847810643e-05
-1.8438337392045e-05
-7.5402090206723e-06
-2.27053051899897e-05
-3.34122674345953e-05
-2.77366015518184e-05
-1.45465272304117e-05
-1.85166259357181e-05
-2.55892428030159e-05
-2.38106513143362e-05
-1.18331162450568e-05
-1.16648423354839e-05
-9.62532927853614e-06
1.18784863798125e-05
-2.55928003017636e-05
-6.45017162381935e-06
-1.17175447441473e-05
-1.0124161371601e-05
-1.03637525874362e-05
-2.27358355212598e-05
-1.48515727789208e-05
-1.16719788609648e-05
-2.13736199650432e-05
-1.2763852828896e-05
-7.57790771104241e-06
-2.46478872539637e-05
-2.77356674977894e-05
-1.95723020762666e-05
-5.82065988837882e-06
-1.46458511977971e-05
-6.64242743354529e-06
-1.39700947191148e-05
-2.1567526849005e-05
-2.75633979874282e-05
-2.16109460632087e-05
-2.60234785118459e-05
-1.91433338692583e-05
-2.23966516427746e-05
-3.62242930579133e-05
-6.48240864972747e-07
-9.16060649496744e-07
-2.41261858771467e-05
-8.41580729966634e-06
-2.71162299864024e-05
-2.50767502988225e-05
-1.34937783295973e-05
-1.05441006665419e-05
-3.43716084549275e-05
-1.57792505602102e-05
2.47968961201711e-06
-2.58802792068501e-05
-2.34140965694435e-06
-2.25074436396956e-05
-2.46846037250088e-06
-1.34548799841049e-05
-3.67756435988368e-05
-1.92104656456343e-05
-2.18795591965965e-05
-3.90451956137728e-07
-2.06142174936229e-05
-2.89236153488729e-05
-1.14778116198466e-05
-9.14191699198902e-06
-7.00835300631427e-06
-3.73807077716111e-05
-1.85764338939914e-05
-4.88836951839982e-06
-1.31194014820426e-05
-3.03098733410205e-05
-2.24093607089614e-05
-6.13966335826036e-06
-2.16352219374028e-05
-6.57642200109065e-06
-2.85977960284786e-05
-2.46654724223223e-05
-3.92055979795206e-06
-1.84926206312155e-05
-1.96133633852898e-05
-1.71993308827369e-05
-1.91031306322076e-06
-2.74423002403204e-06
-1.59178380043641e-05
-1.27860224126984e-05
-2.08393824335986e-05
-1.1516453756011e-05
-2.19984056674875e-05
-3.71976276959923e-05
-9.72165531500888e-06
-1.7306576185778e-05
-1.29247941450683e-06
-2.63292077818451e-05
-1.0723738622879e-05
-4.71718073249972e-05
-4.2947015786996e-06
-1.81504791992813e-05
-1.65598889392472e-05
-3.41986664386002e-06
-1.70894058371049e-05
-2.92578114620844e-06
-7.36265146365235e-06
-9.85578318771837e-06
5.20526250958452e-06
-2.00572238623937e-05
-3.09586587322868e-05
-1.05797611010647e-05
-2.00902041833942e-05
-1.42530597718404e-05
-2.66785001509581e-05
-2.47587246449735e-05
-4.02071513832279e-06
-8.60797315610883e-06
-1.24995325313587e-05
-3.09358794602859e-06
-1.06481841087381e-05
-1.79068920217269e-05
4.51374354237309e-06
-1.29922370388857e-05
-2.58893991193619e-05
-1.06036569730711e-05
-1.31018854627122e-05
-2.28771865017699e-05
-1.16077087183174e-05
-2.64567395490401e-05
-2.53498446914854e-05
-2.05435232478071e-05
-3.19234153302484e-05
-3.28204401711519e-05
-2.2550276980465e-05
-4.52380625545608e-05
-2.36301295506917e-05
-1.60310707223595e-05
-9.90509790131652e-06
-2.00746331018985e-05
-1.78635776254497e-05
-1.40759743225726e-05
-6.46560276135298e-06
-1.29885066777637e-05
-2.8331276897091e-05
-3.6452224438241e-05
-2.06974069555132e-05
-2.10622221477078e-05
-3.03116875571388e-05
-6.82426704654258e-06
-2.96689700864544e-05
-1.34114803226486e-05
-1.07230558820844e-05
-1.95305545002948e-05
-2.98001631230314e-06
-1.15205511905228e-05
-1.28907163818607e-05
-1.37709418133421e-05
-2.81615248124241e-05
-1.45504232872265e-05
-1.45948199663916e-06
-1.30630916804878e-05
-2.27566950292133e-05
-1.67573366684306e-05
-1.77050255030778e-05
-1.59603280696963e-05
-1.80606925721574e-05
-7.71179057261341e-06
-2.35733012306779e-05
-1.25906818002098e-05
-1.8944179692051e-05
-5.83011708131877e-06
-1.91334462449565e-05
-2.41139811934739e-05
-1.59334736320121e-05
-7.24228039993283e-06
-2.59692575943893e-05
-2.19322710056654e-05
-2.25080247686966e-05
-2.10800166887399e-05
-1.76169318082501e-05
-2.0279947033699e-05
-1.83340611980827e-05
1.28128317773168e-06
-2.3884007240817e-06
-1.97776505133207e-05
-1.44592454123594e-05
-2.14257346253289e-05
-2.94572131147705e-05
-1.68873805320341e-05
-1.51265944863669e-05
-1.66030525970126e-05
-2.4157740348323e-05
-2.75048678574015e-05
4.53329089384368e-06
-1.99753242900007e-05
-7.08528327680165e-06
-8.75617121356548e-06
-1.31244166208599e-05
-7.90583555336554e-06
-1.54835780944603e-05
-1.67863869459587e-05
-1.75645333944743e-05
-2.56463471983399e-05
-1.85598840627025e-05
-2.00102683614915e-05
-5.65876748875906e-06
-1.40487373667944e-05
-2.13555613734454e-05
-2.35204268597467e-05
-2.38225754981495e-05
-1.54970581628438e-05
-1.62162040003967e-05
-1.42636634246809e-05
-2.78610087179995e-05
-1.50554189487633e-05
-4.73382450077362e-06
-2.47999539143057e-05
-1.70575618375656e-05
-1.59195247224046e-05
-3.57214041268806e-05
-1.92442253545505e-05
-7.08562977592772e-06
-2.21984261215169e-05
-1.80492235540303e-05
-1.0085698250601e-05
-1.14651513327104e-05
-1.0076265379871e-06
-1.32602964120397e-05
-1.67303390258546e-05
-2.25476579349041e-05
-1.25542132875022e-05
-1.37632871131021e-05
-1.55034327628703e-05
-2.69502275810769e-05
-1.18363162190834e-05
-9.0462427871599e-06
-2.87984055867229e-05
1.60616457391478e-06
-2.4722525379313e-05
-1.49991774474327e-05
-1.06866413673627e-05
-1.64639334486636e-05
-7.58472302870789e-06
-1.9921549314749e-05
-2.3608806598216e-05
-1.16716863583732e-05
-1.07800338634661e-05
-1.67305603994064e-05
-2.25755860490946e-05
-1.24228548084307e-05
1.05148491829804e-05
-1.54116338642949e-05
5.76562305864326e-06
-1.05321670560899e-05
-1.32290967050648e-05
-1.12006113840935e-05
-1.45735390681884e-05
-1.24903978001539e-05
-2.46363919572981e-05
-1.15223295018698e-06
-2.64114863883321e-05
-2.15712380963541e-05
-1.01324055649345e-05
-1.93624278237565e-05
-1.32192011600682e-05
-2.39329477382379e-05
-1.86915454691057e-05
-3.20524144623792e-05
-1.11817661020507e-05
-1.87380391660875e-05
-1.19963883853497e-05
-2.83665459589597e-05
-6.12489766930522e-06
-8.94149574368773e-06
-2.90826943189619e-05
-1.5081926900339e-05
-1.38878632758619e-05
-3.06437742782791e-05
-1.14970051666e-05
-2.1031031788833e-05
-3.03073878337417e-05
-2.32339425160719e-05
-1.81325630703152e-05
1.06463931188514e-05
-1.27896184745179e-05
-2.97802403415752e-05
-2.496081122537e-05
-1.92062606286017e-05
-1.72952549126686e-05
-4.50218735408964e-06
-1.1165172746525e-05
-6.16242292051723e-06
-8.88943783698036e-06
-3.2416603441777e-05
-5.64811838218115e-06
-1.27476042884019e-05
-3.06608883128069e-05
5.11004899788132e-06
-3.96985883006643e-05
-2.32273127877795e-05
-1.48770877888148e-05
-7.09849940390639e-06
4.96625902692192e-06
-2.07077267740285e-05
-1.46098320500714e-05
-1.73573079693449e-05
2.18741810053222e-06
-1.3290331882626e-05
-3.01334194225678e-05
1.97151249202728e-06
-2.08990177206073e-05
-3.24588065515872e-05
-1.72692427302848e-05
-2.17046486339966e-05
-1.47642615031278e-05
-2.14759453775985e-05
-1.44747026633277e-05
-1.81144393907952e-05
-2.25662903160064e-05
-2.28048605769668e-05
-3.36609953369563e-05
-6.94167533535541e-06
-5.33826307860273e-06
-2.00318161446221e-05
-1.9350161725149e-05
-2.87881945861539e-06
-9.02094913608845e-06
-1.0721187796303e-05
-2.90801585994975e-05
-2.61924825060684e-05
-2.88015456059636e-05
-2.13124839891207e-05
-6.90710399361986e-06
-1.21037641222552e-05
-2.41561875832931e-05
-1.83649672694775e-05
-3.02126558798566e-05
-2.57280956078543e-05
-2.06783631911118e-05
-7.66184660312524e-06
-1.14989166367165e-05
-2.27031436744879e-05
-2.11131957419597e-05
-1.80556737481454e-05
-9.19300482124768e-07
-2.50094759972165e-05
-3.47246379351651e-05
-1.81367483165085e-06
-1.31663236548333e-05
-2.06472452410741e-05
-2.31219038073972e-05
-1.46286791896053e-05
-6.11912309645303e-06
-1.84409734745061e-05
-2.05862923714617e-05
-5.20339558562332e-06
-4.91111093015284e-06
-2.93147597278626e-05
-2.25164621552111e-05
-1.3871545593187e-05
-1.75889492218353e-05
-1.37719316288799e-05
-2.63073407860414e-05
-1.51543166304142e-05
-1.86311609155121e-05
-1.52344683625958e-05
-6.49312669458784e-07
-1.28476899126515e-05
-4.59559325835896e-06
-1.09815989594199e-05
-2.9740245404278e-05
-2.34353637495522e-05
-3.37295739651258e-05
-2.76548110708321e-05
-5.10032545221776e-06
-1.4559284905763e-05
-1.77394092581493e-05
-1.65451199769225e-05
-3.13821462005935e-05
-8.35450531653532e-06
-1.32448994716872e-05
1.07946294478521e-05
-6.02454838584981e-06
-9.61476217490465e-06
-1.45469697702589e-05
-2.51313954351809e-05
-1.72266788269623e-05
-8.84870314643321e-06
-2.03840528160918e-05
-2.12875980461084e-05
7.91860216881339e-06
-2.76232683872367e-05
-1.35832330368153e-05
-1.84748705389031e-05
-1.36160277094118e-05
-1.490507511992e-05
-1.29748293570733e-05
-2.33799974002289e-05
-1.76407768951178e-05
-1.79884046870487e-05
-6.88231966235534e-06
-1.80660431863245e-05
-6.29617694486998e-06
-1.1158642556784e-05
-9.85105863055633e-06
-1.97336262358237e-05
-2.48846341065668e-05
-2.9386165536619e-05
-1.46653149793537e-05
-5.37237690110784e-06
-2.39773510571448e-05
-4.79804287503779e-06
-1.3284770063289e-05
-5.37516551325794e-06
-2.2010639860645e-05
-1.24601850146749e-05
-2.34962379943984e-05
-2.08571875984317e-05
-8.43715981284834e-06
-1.78603400762888e-05
-2.00554662772685e-06
-1.68221428069503e-05
-2.59621009505953e-06
-9.42189302004509e-06
-1.26837397150874e-05
-2.64340748748966e-05
-1.49156641259029e-05
-5.14983563132467e-06
-2.3370437348296e-05
-1.67239915519759e-05
-1.67673236363325e-05
-9.29230519110277e-06
6.25331480718981e-06
-1.667206466524e-05
-1.7327035845898e-05
-3.45100876874434e-06
-1.33115616328578e-05
-7.19681659670419e-06
-9.8274816633262e-06
-1.94682218135986e-05
-2.04046170726804e-05
-2.2692665643116e-05
-2.21972856051191e-06
-1.22355519685552e-05
-9.94760943703232e-08
-1.64824968326172e-05
-2.3119200486673e-05
-1.83034180541964e-05
-1.03972670554464e-05
-3.32319898612212e-05
-1.71980518081047e-05
-1.83454068168007e-05
-4.9137118007741e-06
-2.79715635361745e-05
-2.33094865819377e-05
-1.5981292455483e-05
-1.03910550904572e-05
-1.59149410885464e-05
-5.10469310245462e-06
-9.45405968515872e-06
-1.22392541219474e-05
-1.25702544050316e-05
-1.37046692614011e-05
-1.58949912926871e-05
-1.44851591755442e-05
-1.22995012089423e-05
-2.23467468467806e-05
-5.65805064731283e-06
-1.32991470743487e-05
-2.58253736371527e-05
-4.00325440431291e-05
-2.98071075036536e-05
-1.84058135483403e-05
-2.3712834355136e-05
-1.00943998673715e-05
-8.08557803526651e-06
-9.11372436950973e-06
-9.0245771543823e-06
-1.81021915136482e-05
-2.7335572170453e-05
-7.8824250808234e-06
-5.02767847143455e-06
-7.66959361425402e-06
-7.64315289719119e-06
-1.37877968631713e-05
-1.99675668333466e-05
-1.38879345864648e-05
-5.69936289110387e-06
-9.04860768853213e-06
-4.00249405160447e-05
-2.27026671450496e-05
-4.84125702681273e-06
-1.96613258226271e-05
-7.03386940745864e-06
-1.35205300865782e-05
-2.31909421780995e-05
6.19589709888115e-06
-2.81351521976795e-05
-2.61114335217935e-05
-2.02075424031722e-05
-1.79450914193611e-05
-1.30192372177817e-05
-1.24550114976996e-05
-9.68502988864878e-06
-4.51452924188501e-05
-3.02706100202262e-05
-2.05697708955794e-05
-2.05487498979082e-05
-2.44251682558968e-05
-2.82919646704784e-05
-1.62908945942923e-05
4.50350868018619e-06
-2.98874821480558e-05
-2.51003121657478e-05
-3.10846626083263e-05
-3.18470763206348e-06
-1.94073960842397e-05
9.23049241045577e-06
-1.06375827021878e-05
-6.37646365870584e-06
-2.10920689862614e-05
-1.95367748539874e-05
-8.47291255736825e-06
-3.14473718362272e-06
-2.44156721650404e-05
-2.78046472376765e-05
-1.49271907557015e-05
-8.28864337092658e-06
-3.49352905853475e-05
-2.18098746115864e-05
4.22030153314513e-06
-5.83464497931118e-06
-2.94933079507873e-05
-1.08823538855907e-05
-9.79089682549861e-06
-2.42450702089961e-05
-1.79194725822029e-05
-1.1225264486486e-05
-1.36536584368802e-05
-2.71505732927491e-05
-2.26694425578101e-05
-1.93106653294631e-05
-1.61983803331376e-05
-1.42417117188417e-05
-1.9851767133046e-05
-2.90607027977677e-05
-1.48968480723325e-05
-1.92591960463454e-05
-1.54569249414208e-05
-2.8087417571873e-06
-1.819902298162e-05
-1.33504249121332e-05
-5.47416317405329e-06
-1.66216839105582e-05
-1.68086633236983e-05
-2.66552199760567e-05
-3.18799628348896e-05
-2.37749405216017e-05
-2.52122341253086e-05
-2.09727775435618e-05
-1.91355372599894e-05
-2.17598801640992e-05
-1.76050087640276e-05
-2.94744183640545e-05
-1.13513526772169e-05
-4.89450070958104e-06
-1.83058778313137e-05
-1.89489584900923e-05
-7.19772547296002e-06
-9.96606986477926e-06
-2.9970469511005e-05
-9.61131777423481e-06
-9.42383210611944e-06
-3.09049114352827e-05
-7.31893101703331e-06
-2.38337043468034e-05
-5.025681517809e-06
-2.63803032804398e-05
-1.94229092333321e-05
-1.22801284177761e-05
-7.45292269223458e-07
-1.10929338568308e-05
-7.30164024697888e-06
-6.10067258873834e-06
-1.70986060280364e-05
-1.66020480940252e-05
-1.87033559388045e-05
-9.49747580418615e-06
-3.4893016443029e-05
2.19086795531516e-06
-2.38251448788515e-05
-1.75771360789411e-05
-1.36604603619572e-05
-3.79842564798275e-05
-2.64134159598334e-05
1.51893074105287e-06
-3.04698448988417e-05
-6.06238924496238e-06
-2.08884924702821e-05
-2.59023813923362e-05
-2.53088671867201e-06
-6.72343221074656e-06
-2.08985147163893e-05
-9.04934301621785e-06
-1.29365839241558e-05
-2.09395393750297e-05
-2.8225762964275e-05
-1.42323124076587e-05
-1.86151465000572e-06
-2.19450839079499e-05
-1.43860800821181e-05
-1.46055703262443e-05
-1.39114780706003e-05
6.79414577280925e-07
-1.2441135668691e-05
-2.12220927723786e-05
-1.65878275119727e-05
-1.32514846550656e-05
-3.07366547887348e-05
-1.52456471153481e-05
-6.23613648941268e-06
-2.74738841941806e-05
-1.41844760561064e-05
-1.2886998260383e-05
3.02319390266086e-06
-3.75665006752917e-05
-1.78740557468331e-05
-1.49099494756339e-05
-1.02275488319684e-05
-2.79691414994876e-05
-1.82336395860835e-05
1.6332189184585e-07
-2.27218994574585e-05
-3.31765348629441e-05
-1.3556673409187e-05
4.99920735554108e-06
-3.31215844945048e-05
-2.99505930608905e-05
-1.80521199371673e-05
-1.25532983637667e-05
-1.60244024282331e-05
-1.86002625595016e-05
-6.62412776817325e-06
-5.28526366394699e-06
-2.00672212014841e-05
-1.85695572496258e-05
6.95093202524667e-06
-1.77558486654501e-05
-2.53193596127127e-06
-7.28471432546077e-06
-1.81624849937395e-05
-1.48473934852474e-05
-1.68716325920837e-05
-8.69435528649262e-06
-9.56819541384384e-06
-1.31536194398805e-05
-3.0056911166476e-05
-2.18952704614855e-05
-2.58631461007821e-05
-4.27997456074885e-06
1.52010302108564e-06
-1.27134761316396e-05
-1.73356136881253e-05
-2.31845917596482e-05
-2.87057198626903e-05
-5.25219797205326e-07
-9.9110773082519e-06
-2.62138236427702e-05
-3.36567893519668e-05
-1.45576624494775e-06
-1.10575191675709e-05
-2.79764849445947e-05
-1.76129727606043e-05
-3.1581139186481e-05
-8.86728299717819e-06
-2.04318908143904e-05
-2.86394765919868e-05
-2.21766938534837e-05
-1.06579002497134e-05
-1.6429761401886e-05
-1.55774890230783e-05
-1.78494299541111e-05
-1.57027248646127e-05
-1.27249482805581e-05
-6.45140590760067e-06
-5.58413797817959e-06
-1.74899478342371e-05
-2.57248336256145e-05
-8.52498279680523e-06
-2.52521027396953e-05
-8.02912176416142e-06
-3.39946451404174e-05
-1.78728241117999e-05
-1.15633452343726e-05
-3.11840746316242e-06
-2.49448817425414e-05
-1.23592472638908e-05
-3.05940324618e-05
-1.715579015703e-05
-1.37254343982885e-06
-1.3580994075709e-05
-1.33669444481565e-05
-4.31704101327854e-05
-2.90159646298996e-06
-2.10541456731021e-05
-1.17321359473188e-05
-2.16614532417501e-05
-2.33926843601581e-05
-1.05067305697714e-05
4.047823134103e-06
-1.5139866922427e-05
-2.45339850736037e-05
-3.23436671139879e-05
-8.61272438190795e-06
-3.11860540493063e-05
-1.22953454928398e-05
-1.98798031890838e-05
-1.68347109438514e-05
-1.08039179176786e-05
-1.56220788218951e-05
-3.30210686444032e-06
-2.72754935378495e-05
-1.41382988646031e-05
-6.50026676520261e-06
2.13645810090095e-06
-1.5418252721362e-05
-1.03496465619108e-05
-2.81440923819773e-05
-9.95063925776302e-06
-5.97136144645497e-06
-5.66353810771908e-06
-5.85330427374784e-06
-9.69500789011392e-06
-3.00933877872398e-05
-2.52968202627487e-05
-1.23134476654772e-05
-1.10564016841573e-05
-3.54417132286107e-05
-2.33641064542564e-05
-7.34831137059479e-06
-1.30164559568508e-05
-3.79672033038358e-05
-2.48554445995386e-05
-1.40353428115055e-05
-3.35004962105035e-05
-1.2718041728327e-05
-9.27144863652955e-06
-2.40862124394351e-05
-6.76217984984541e-06
-1.57275321761802e-05
-3.00075603985321e-05
-1.78250885739269e-05
-2.31087572736262e-05
-1.95812710510654e-05
-1.43890671749981e-05
-1.64498787901199e-05
-2.43406033718793e-05
-1.24968169639167e-05
4.18510786545432e-06
-1.16819869935458e-05
-1.72995266394006e-05
-2.4550345950144e-05
-2.45326361501193e-05
-1.91926003263357e-05
-1.43257757177227e-05
-2.82540230428342e-05
-2.21723536804459e-05
-1.32106053471119e-05
-3.88727681748699e-05
-5.66363388228366e-06
2.26883156094964e-06
-1.59993107504777e-05
2.28014290250613e-06
-2.5549388432598e-05
-1.79521900452682e-05
-2.09834561230996e-05
-5.22005901995714e-06
-1.11374887432952e-05
-3.39545928363056e-05
-2.73702009220834e-05
-1.28776319674143e-05
-1.31617588097525e-05
4.46765612073323e-06
-2.63888849015729e-05
-2.86373677050193e-05
-1.46338333853022e-06
-2.10754058516181e-05
-9.89174964061705e-06
-2.48922142660998e-05
-2.36849728328417e-05
-5.3462366870756e-06
2.30718688206355e-06
-1.93376671644186e-05
-1.07797732115022e-05
-2.16593068104876e-05
-1.57790519658142e-05
-2.44242091550907e-05
-3.04741235610021e-05
-2.02194111667508e-05
-3.32211437430843e-05
-2.16275912906369e-05
2.66850773781467e-06
-1.86121037190408e-05
-1.14414466726233e-05
-9.39449545455618e-06
-1.48426662196771e-05
-1.65137753013798e-06
-1.59238873193391e-05
-1.00377049840496e-05
-2.22733989450288e-05
-2.35220355558295e-05
-2.6936129831593e-05
-2.65717924116273e-05
-1.34848240242117e-05
-1.18643211486442e-05
2.48421644912676e-06
-2.59971960266506e-05
-1.1071606224132e-05
-1.22657019581847e-05
-3.15880316255579e-05
-2.91299055329834e-05
-1.51288452691962e-05
-2.20091819563725e-05
-6.12855745555283e-06
-2.26424854503393e-05
-2.37230188333976e-05
-2.00205102230736e-05
-4.30475802144906e-06
-8.1683740818928e-06
-9.3727680131391e-06
-1.55551666584602e-05
-1.01875911456555e-05
-1.96499898650701e-06
-3.47799936592067e-05
-1.81121233894099e-05
-7.87724497910576e-06
-7.8500743914044e-06
-1.42190494978191e-05
-2.40556079523587e-05
-2.47258397418402e-05
-3.20613966567694e-05
-1.3845063215845e-05
-8.86438158867901e-06
-8.12132147343062e-06
-1.66956717297336e-05
-1.58821120749159e-05
-1.43386347329976e-05
-1.25127389583398e-05
-2.47475582709362e-05
-2.13460059044986e-05
-1.40011593414741e-05
-1.5183438396404e-05
3.21953047360589e-06
-2.31634357801875e-05
-2.96076085588547e-05
-3.36545667456883e-05
3.82205965864037e-06
-1.74723030529927e-05
-1.14845178631749e-05
-1.29404508194825e-05
-2.3067788620673e-05
-1.68784763196274e-05
-1.57595450903429e-05
-2.90516099531619e-05
-1.31071427171857e-05
-1.92063404273967e-05
-1.50942927624657e-05
-2.5742111339235e-05
-2.61065888570363e-05
-2.17116099293868e-05
-1.81047137082527e-05
-1.33259055481576e-05
-8.96518197786761e-06
-4.67376715861625e-06
-1.61908977095567e-05
-1.3547781964384e-05
-1.80814906709597e-05
-3.25215870085488e-05
-1.45206581897919e-05
-7.1506251598262e-06
4.01816910829877e-07
-2.25297663974978e-05
-1.17883392285451e-05
-2.80809255373871e-07
-1.40664633067025e-05
-1.33390449551483e-05
-2.38786758017085e-06
-1.78271071250526e-05
3.65808745185571e-06
-1.41540280886436e-05
-1.49922437136252e-06
-3.22297304790844e-05
-1.6987610874321e-05
-1.34173256938756e-05
-2.53232693643217e-05
-1.79909766600792e-05
-2.55102278442031e-05
-1.58097414756475e-05
-2.20204299670867e-05
-2.49402888975967e-05
-1.41782746353264e-05
-1.62335188237757e-05
-5.03339485395321e-06
-1.85259424580339e-05
-1.02678248772204e-05
-2.68892683191427e-05
-2.79639004250682e-05
-4.96333934563144e-07
-1.4314752876511e-05
-6.13990219970434e-06
-1.51729342859974e-05
-1.09844644650436e-05
-2.32537188025553e-05
-6.44867232119444e-06
-1.8226838593891e-05
1.27956807906705e-06
-2.32684378006108e-05
-2.14495440976464e-05
-1.55337726110327e-05
-2.54365652551429e-05
-1.67415886134206e-05
-1.47541863909574e-06
-1.1923151187092e-05
-1.49617592397905e-05
-2.38115926297941e-05
-1.17194305435111e-05
-2.22328001314542e-05
-1.63910052584049e-05
-1.60891202698782e-05
-2.23963115670425e-05
-1.59611616895785e-05
-1.17692691630383e-05
-2.37865891413875e-05
-2.15812090341748e-05
-2.99054670682436e-05
-1.13922426750171e-05
-2.18773165814332e-05
-1.51277090155827e-05
-1.03699021765096e-05
-1.03087355550099e-05
-1.5881591463504e-05
-1.70744464615602e-05
-7.45583792498498e-06
-2.15112166311816e-05
-1.20692555205397e-05
-2.3697325502423e-05
8.13922628223603e-07
-1.26858968259318e-05
-1.39439615225623e-05
-2.70232717910908e-05
-2.46899031403693e-06
-1.38812059166867e-05
-3.08154320868611e-05
-9.76674764567962e-06
-1.38028546761868e-05
-2.55670390141058e-05
-2.09053805706519e-05
-1.86880921238695e-05
-2.03195527069538e-05
-3.33708134281674e-05
-7.08213216236408e-06
-3.50671928789171e-05
-2.73358083894078e-05
-1.44847075312216e-05
-1.40036408258328e-06
-2.95909296267181e-05
-2.52292369077856e-05
-3.10964793046874e-05
-3.18923847931172e-05
-1.75184266265715e-05
-2.20541946167398e-05
-2.20722946092628e-05
3.47335601149773e-06
-4.43122104510385e-07
-2.65347105815593e-05
-1.76830007253389e-05
-9.8853521580451e-06
-9.83392904637036e-06
-7.08689228564196e-06
-1.20951005934554e-05
-1.10269911482687e-05
-1.14917037399017e-05
-2.81841567614123e-05
-2.55917901471164e-05
-2.08944671872624e-05
-1.39209614917122e-05
-2.19213803372428e-05
-1.04011593620978e-05
-2.83430312568648e-05
-5.97927092549754e-07
-1.59907386166674e-05
-1.59992419932825e-05
-1.36802885777564e-05
-1.75376578224963e-05
-3.77710402227916e-05
-2.88827004255337e-05
-3.0539033391049e-05
-1.74584015924226e-05
-2.12678650890463e-05
-1.67658127191027e-05
-1.08739937876923e-05
-1.94298183566057e-05
2.5477862445838e-06
-2.38122768843374e-05
-1.14268634042505e-05
-3.93040797410242e-06
-1.3007401734741e-05
1.69077066746334e-06
-1.72516796455267e-05
-2.08000893312054e-05
-1.23116256561802e-05
-1.53087152990277e-05
-3.78544287904154e-07
-1.9303600083173e-05
-2.61924187143038e-05
-1.07956907038037e-05
-1.93954670222517e-05
9.48678925107441e-07
-1.98166962140168e-05
-1.70583847730873e-05
-1.93573634161138e-05
-2.35621401273782e-05
-1.1683987115214e-05
-2.37715351166143e-05
-2.5775815965897e-05
-1.9001858732169e-05
-2.71736426505726e-05
-1.04122167698879e-05
-2.66680790274216e-06
-8.52215918114877e-06
-1.80541697551712e-05
-1.77213165918526e-05
-9.31639123734737e-06
-2.09312048794013e-05
-1.25954413769679e-05
-6.63280881674227e-06
-1.9999749466036e-05
-2.08364027328792e-05
-1.16322991138255e-05
-2.19144571614096e-05
-1.85670371058933e-05
-1.48509769686082e-05
-1.6686483960589e-05
-1.27620266716163e-05
-2.78551401472003e-05
-7.03266300973609e-06
-7.45617142556962e-06
-1.01592200988436e-05
3.97761521199779e-06
-1.97240292191461e-05
-2.50136342387979e-05
-2.27722960130417e-05
-1.40504109875229e-05
-2.64028733847028e-05
-1.47081133505613e-05
-7.37828967086976e-06
-1.98360792561134e-05
-6.0161600017744e-06
-2.09352665790425e-05
-1.99448897899388e-05
-1.80532146082587e-05
-1.42328514678621e-05
6.22544325398091e-06
-1.59979626834047e-05
-2.82015096177763e-05
-6.33904680079374e-07
-2.21335697424249e-05
-5.20038721906558e-06
-2.90157359787158e-05
-1.27753216155788e-05
-1.30934803912195e-05
-2.78259924554121e-05
-6.99285527578122e-06
-1.56084757000664e-05
-1.38061248958365e-05
-2.24275212229324e-05
-1.72761845362068e-05
-3.40025204075732e-05
-2.81789196607211e-05
-7.52893453934201e-07
3.61513518988072e-06
-3.2091850180061e-06
5.54061549865118e-08
-2.33123375563518e-05
-6.1320339791689e-06
-3.2383595858184e-05
-6.60873336890582e-06
-1.25654971192434e-05
-1.01147844004567e-05
-8.01649989137412e-06
-1.6536420990832e-05
-2.66738822944834e-05
-6.06299162524984e-08
-9.00350033041286e-06
-3.13182177185209e-05
-2.11699939276707e-05
-3.51822636648749e-05
-2.06227074861458e-05
-1.78176258423356e-05
-1.36425573965066e-05
-1.03463101789581e-05
-9.15250116697494e-06
-1.1308555056163e-05
-2.09491814514582e-05
-1.28574017716312e-05
-7.46652233388038e-06
-2.55123875553503e-05
-1.65527073002819e-05
-1.16807353569392e-05
-2.51340326171039e-05
-3.29443457410857e-05
-2.89074768117563e-06
-1.56579202520698e-06
-2.6491187575269e-05
4.16681084468829e-06
-1.14259133852463e-05
-2.51836881518713e-05
-1.54204128556476e-05
-2.2267897604062e-05
-6.5968503678043e-06
-5.08070494261376e-06
-1.80580133777231e-05
-1.75611613978549e-05
-1.49127924204274e-05
-2.58112825831909e-05
-3.63772329670464e-06
-9.4173239665578e-06
-3.06621794132056e-05
-2.02087414514474e-05
-4.32916149456404e-06
-7.25691510646431e-06
-2.4409418452719e-05
-1.28060735048984e-05
-2.21486293837291e-05
-2.03879715649901e-05
-3.30462252847422e-05
-2.2662916961058e-05
-2.04876835062094e-05
-9.21349622903161e-06
-2.49220765914077e-05
-1.91176254011613e-05
-2.73020280009428e-05
-2.09211588004479e-05
-1.65731466927996e-05
-2.02958259735817e-05
-1.33282923621804e-05
-1.51674336729693e-05
3.71716039814616e-06
-2.2633686595373e-05
-2.29977030853735e-05
-1.50639028379752e-05
-2.37424545932377e-05
-8.95194903068492e-06
7.65995264765002e-06
-8.35478487423226e-06
-4.07473636821417e-06
-2.8387965294896e-06
-2.60938200651122e-05
1.01817480683168e-05
-1.1900036093496e-05
-4.64362050490569e-06
-1.29575798719981e-05
7.95950215678381e-06
-1.47371709318071e-05
-6.74375551210578e-06
-1.20004154567317e-05
-6.56973787251412e-08
-9.70864262583272e-06
-8.52227153826549e-06
-2.29263126631668e-05
-9.76736630295415e-06
-9.59657879154756e-06
-1.99351187900634e-05
-1.4265468472858e-05
2.94610087442011e-06
-2.43061781994404e-05
-2.21134784179769e-05
-8.35750056517785e-06
-1.09213830307977e-05
-1.35823666395969e-05
-9.04204127081841e-06
-2.41765292393381e-05
-9.93270048115523e-06
6.79812769709993e-06
-2.130923447609e-05
-2.78508633649822e-05
-1.19374981533276e-05
-2.23925674399423e-05
-5.45215114295191e-06
-1.57463612506563e-05
-2.67024109961784e-05
-4.78923595950403e-06
-3.95982724506337e-05
-1.98120400127889e-05
-6.66595158337748e-06
-1.86253898875774e-05
-1.43824471606146e-05
-1.74760791987861e-05
-2.54869082409439e-05
-1.96656950512079e-05
-2.7682342566686e-05
1.53148904536308e-07
-1.52501744121264e-05
-2.41202987631255e-05
-2.4024018268906e-05
-2.18519374128851e-06
-3.21916008051505e-05
-3.61601283971797e-05
-1.89195328099041e-05
-6.47429360086302e-06
-1.07305597632071e-05
-2.66085949535232e-05
2.36852436534112e-06
5.4240127393511e-08
-3.63419161133852e-05
-1.35943088898288e-05
-2.08728428244307e-05
-1.86989318121405e-05
-6.70219832867707e-06
3.23061810652464e-06
-2.99878136217159e-05
-1.49913796478133e-05
1.86462794808499e-06
-2.39642283460603e-05
-2.76040853870468e-06
-2.4956609138386e-05
-1.65641852456103e-05
-5.59631253370927e-06
-1.98317163339981e-05
-1.49006188155277e-05
-1.24278608038621e-05
-3.31656231929304e-05
-3.30275717493342e-06
6.85763448812928e-07
-1.63129218968529e-06
-2.9533068005425e-05
2.19013685626487e-06
-2.45793149957376e-05
-1.75304398816477e-05
-1.30038881470485e-05
-1.32070352517141e-05
-9.56378005037988e-06
-4.32903229551201e-06
-1.84184787843199e-05
-7.14185685771961e-06
-1.58750575244293e-05
-1.25049401117208e-05
-1.692169379141e-05
-2.03628161148343e-05
-2.64868365372605e-05
-1.81191254302342e-05
-4.77879454664489e-06
-9.72887970997681e-06
-1.88103550986687e-05
-2.37850243250054e-05
6.08273366208187e-06
-1.90302159451626e-05
-8.01057702982462e-06
-1.0595174498688e-05
-1.79434774637885e-05
9.26186769496251e-06
-1.6740002079021e-05
-2.98085703979991e-05
-1.58001408048938e-05
-5.37245764950602e-06
-5.51202870842158e-06
-1.58200972296834e-05
1.49068944258868e-06
-3.13950285555244e-06
-2.77643671954867e-06
-1.74126670835967e-05
-2.19782874427615e-05
-3.12948060838446e-05
-1.63565824591209e-05
-1.90134722055055e-05
-1.13465369548249e-05
-2.05600880481263e-05
-1.4680976485673e-05
1.36543538211009e-06
-8.20091056393237e-06
-1.34736071676888e-05
-2.10337019365635e-05
-1.99533523125485e-05
-2.34414133650644e-05
-1.05285476950723e-05
-2.83451747345929e-05
-1.89386502915517e-05
-1.58780335297783e-05
-2.8179286412524e-05
-1.51828001536455e-05
-5.37452294564189e-06
-1.16900700437022e-05
-1.88480478484402e-05
-2.38020865767556e-05
-2.17977132439748e-05
-1.42280275272234e-05
-1.35021337546371e-05
-1.2038843597379e-05
-1.79534460934364e-05
-1.29192581976183e-05
-8.78900979804562e-06
-1.94665741119784e-05
-7.23731430558443e-06
-8.71549485463416e-06
-1.70054615874636e-05
-2.07122012461947e-05
-5.7347169834808e-06
-2.07496635660716e-05
-2.86347802409157e-05
-7.91336735752238e-06
-2.36053942143226e-05
-1.45814190204315e-05
-2.2372656492329e-05
-1.50683298456131e-05
-2.56737948880139e-05
-2.39037521103205e-05
-9.36224243406915e-06
-7.12758650743809e-06
-1.56260837111605e-05
-1.34636925907161e-05
-2.84448575916082e-05
-9.01251934718685e-06
-1.38572927980078e-05
-2.47649044538223e-05
-3.60579769996951e-06
-1.3294016759967e-05
-1.57432527239841e-05
3.25810392639037e-06
-3.56841844835928e-05
-8.62407379848534e-06
-1.21325006898412e-05
-3.94496853348745e-06
-3.00212825103761e-05
-8.67534417306066e-06
-5.72675072874569e-06
-1.36632653799588e-05
-1.7352085952861e-05
-1.73390087468898e-05
-3.74368408789829e-06
-1.63843282274843e-05
-1.66056398804977e-05
-7.87898478039391e-06
-2.42046001296721e-06
-1.83033652763672e-05
-3.80512433202241e-06
-5.55043012261211e-06
-2.26253339044076e-05
-1.07500435950882e-05
-1.37832263345794e-05
-1.98709056808061e-05
-1.98618287564046e-05
-9.06162467253793e-06
-1.06030123493895e-05
-8.69510899743913e-06
-6.47570662731172e-06
-3.71115499747073e-06
-4.25415048877861e-06
-2.38285555552229e-05
-3.19859921878916e-05
-1.34771166608251e-05
-2.39873462077651e-05
-2.42875405859522e-05
-5.91583036004816e-06
-3.53690944008453e-05
2.91226202562617e-06
-2.37280107280709e-05
-1.83019111908049e-05
-9.34443159967327e-06
-2.94629022953576e-06
-1.66900469013345e-05
-2.34325015533035e-05
-3.21040918084667e-06
-1.44581795561817e-05
-1.50345222043367e-05
-2.09147894599432e-05
-7.27457481720395e-06
-1.28323170505373e-06
-1.75129936312762e-05
-2.67017636203873e-05
-6.42790400775709e-06
-1.99841276994412e-05
-8.85153976507011e-06
-2.25971613631391e-05
-2.35169267509629e-05
-6.72153915126426e-06
-3.57840011982776e-06
-2.71317303784668e-05
-3.21843910042488e-05
-1.21946895915454e-06
-1.70603434719099e-05
-9.57546339253683e-06
-2.26900514261221e-05
-3.05521252451941e-05
-2.43768159508799e-05
-1.71518888864611e-05
2.81370085875371e-07
-5.95005989954315e-07
-1.69945606183368e-05
-1.82997667244418e-05
-8.3929363907782e-06
-2.00345157024707e-05
-2.41709648579515e-05
-9.07208596516074e-06
-2.09174047533843e-05
-1.54973924984181e-05
-1.42931569009009e-05
-7.13149506602601e-06
-1.46067606520589e-05
-2.40001214424032e-05
-3.07341260608234e-05
-2.70172556768953e-05
-2.00813805451026e-05
-1.97193245723557e-05
-8.23905319537043e-06
-1.21580388800433e-05
-1.6306323388318e-05
-2.03570813029468e-05
-2.72477458767793e-05
-2.45319967550408e-05
-1.55877610889525e-05
3.55372320710608e-07
-1.79387017264961e-07
-1.53772515827704e-05
-1.08854428475405e-05
-3.40857874684319e-05
-1.11046008782205e-05
-1.28017458632659e-05
-2.86660606158941e-05
-2.11937165059555e-05
-1.74704192468068e-05
-3.14101687682769e-05
-2.47481349389745e-05
-1.96594760134993e-05
-1.33551093162779e-05
-2.34359197913794e-05
-5.3171584289026e-06
-2.28634276450007e-05
-2.09245508687703e-05
-3.93010912987449e-05
-2.20153754522546e-05
-7.44485025980885e-06
-4.93378431607968e-06
-1.97544857892725e-05
-1.71791448123243e-05
-1.83065512252369e-05
-1.66065596586741e-05
-2.53074050310718e-05
-1.60474612088778e-05
-2.43199289606149e-05
-9.72128928967396e-06
-2.48818013281686e-05
-2.35995413839417e-05
-6.27055215830489e-06
-8.03903821509396e-06
6.26580378198385e-07
-6.98546816894408e-06
-2.86397121099994e-05
-1.27685383617101e-05
-1.4996505525249e-05
-1.68900188116062e-05
-1.78273845446552e-05
-2.09854628664435e-05
-2.03850591966999e-05
9.88325417798183e-07
-2.39145873411622e-05
-2.6698948954519e-05
-7.54433510445021e-06
-1.49771936038016e-06
-1.19975093180304e-05
-1.93893139979223e-05
-1.37275498222911e-05
-8.851530476159e-06
-7.71389738848032e-06
-1.42882373029758e-05
-2.18631911443233e-05
-2.43023367245923e-05
-1.10200631386479e-05
-1.75803344754644e-05
1.02705604071169e-06
-1.68843337487062e-05
-2.36715688182808e-05
-4.34652546809981e-05
-1.89238774774002e-05
-2.44915406401119e-05
-1.79846782101622e-05
2.68894058718656e-06
-5.5493211325824e-06
-2.00736915754425e-07
-1.86538955477154e-05
-1.91500080107526e-05
-2.87995731028501e-05
-1.44907830651231e-05
-8.61853859474199e-06
-1.15746121049797e-05
-1.85557007357007e-05
-2.95813848345132e-05
-6.35885349657207e-06
-3.80446441559513e-06
-1.66204455190159e-05
1.78895826497506e-06
-1.67654644492184e-05
-7.95470391382059e-06
-1.58711348494966e-05
-1.20795204690868e-05
-1.6061712631586e-05
-2.56964393319384e-05
-1.23150418030929e-05
-2.85707650066599e-05
-3.25952605206992e-05
-3.50967174058489e-05
-1.57294936387327e-05
-2.71361159583788e-05
-2.01875152705857e-05
-1.9236809727107e-05
-3.43861445772951e-05
-8.10094458981387e-06
-2.2165502110339e-05
-3.4440352024534e-05
-1.13406458498375e-05
-2.50341763955609e-05
-2.39274356085028e-06
-1.92393621908605e-05
-1.03524748416062e-05
-1.707676439551e-05
-2.93494496654424e-05
-2.50145529164923e-05
-7.02320197705216e-06
-2.01954663814634e-05
-1.83698905396273e-05
-2.63267495857586e-05
-2.60800684835676e-05
-2.45146449204791e-05
-3.37672409880848e-05
-1.58091798248908e-05
-2.47563620721591e-05
1.70455070135822e-06
-3.41799183469474e-05
-1.52443546739048e-05
-1.76568428923387e-05
-2.51362142832981e-05
1.81919060366863e-06
-6.42112078401136e-06
-2.29386721186927e-05
-1.55268381938618e-05
-1.95774109494519e-05
-1.12479177695868e-05
-2.1055747232194e-05
5.39500134191729e-06
-8.52332394205306e-06
-2.04942424283442e-05
-1.83202110972756e-05
-2.45090280735556e-05
-1.70581051251873e-06
-3.22236609347411e-05
-1.48596595406954e-05
-1.13008502973004e-05
-2.16414395186743e-05
-1.22471598141574e-05
-1.69951986107142e-05
-1.37100782814474e-05
-2.34676188165892e-05
-1.0136620063285e-05
-1.37478834611642e-05
-1.02652239450082e-05
-1.0896296709539e-05
-9.12434292340113e-06
-2.34759969119011e-05
-2.27589057291039e-05
-1.33013947720641e-05
-1.40866078968186e-05
-4.831880855446e-06
-2.2343504346606e-05
-3.18946381771603e-05
-2.49895062342291e-05
-1.61796193364435e-05
-4.69074458843495e-06
-2.55316194169223e-05
-1.43931245158946e-05
-2.13048276774855e-05
-1.85988928572303e-05
-1.53893886486121e-05
-1.26797641808968e-05
-7.44862033821287e-07
-1.48155907451068e-05
7.25251786031167e-06
-1.95067029005814e-06
-8.69028836900426e-06
-1.35824518726201e-05
-1.37622587081307e-05
-1.83214459616483e-05
-1.05639043785541e-05
-1.24558947828842e-05
-8.18333116013255e-06
-1.98488366179973e-05
-2.83997547633095e-05
-3.45096205923078e-05
-8.65749089607785e-07
-9.4980918888398e-06
-6.6663749536815e-06
3.49078977445663e-06
-1.39339194425625e-06
-2.59383326814999e-05
-8.92278437757211e-06
-1.28400228981062e-05
-2.24598130975786e-05
-2.06718909836995e-05
-5.60020068169398e-06
-1.80944956053113e-05
-7.39220304511242e-06
-3.32813201095698e-05
-2.82043289431622e-05
-5.857599314953e-06
-4.09165917866492e-05
1.36789356912194e-06
-2.16665362250551e-06
-3.5109454744805e-06
-2.186340312978e-05
-2.74070690477021e-05
-9.15981078262253e-06
-1.50208251798844e-05
-5.10969173506542e-06
-1.91765916541214e-05
-1.19859276135559e-05
-9.1335488749492e-06
-8.85020591604037e-06
-1.4373967853381e-05
-2.55716452677022e-05
-1.71365358173549e-05
-2.14833148062982e-05
3.6127690875012e-07
-1.88881661162436e-05
-7.65095947671908e-06
-2.68627708239185e-05
-1.46288903225891e-05
-2.88556149365859e-05
-2.77934837114106e-05
5.66754472886172e-06
-1.7149299131626e-05
-3.05685587538493e-05
-4.17409669114123e-05
-1.5225482935247e-05
-1.42431720226671e-05
-4.94250957514391e-06
-2.0104705364706e-06
-1.07294876777009e-05
-1.65502044124007e-05
-3.44823300166743e-05
-2.66095686473608e-05
-9.58133219873753e-06
-1.75192866805728e-05
-9.20520573877731e-06
-1.45944674036755e-05
-4.76999164476437e-07
-3.12325267796386e-05
-1.38406537764333e-05
-3.49119141770264e-05
-1.67505979977784e-05
-1.81385618655186e-05
-4.83138995015706e-06
-3.48448370693885e-05
-1.53977551963887e-05
-1.88375894462419e-05
-3.12700339986422e-05
-5.20440766396979e-06
-2.23348762711406e-05
-2.28765061778169e-05
-2.53295830477479e-06
-1.46186579396106e-05
-2.11794290105805e-05
-1.82261185801545e-05
-7.12157615627236e-06
-1.07271433603415e-05
-1.72715676360624e-05
-2.51528787671331e-05
-3.46025307103018e-07
-1.14764876710661e-05
-1.65535567168525e-05
-3.85005127716478e-06
-3.05588099091005e-05
-9.18312166482655e-06
-2.65245255553486e-05
-2.57339676600979e-05
-6.19439350039982e-06
-1.06274480700412e-05
-1.18692889646172e-05
-1.54061947964754e-05
-5.97417353470555e-06
-1.20364131378776e-05
-9.52771304264207e-06
-1.24537702638971e-05
-1.59947094535692e-05
-1.05277868788661e-05
-1.06080721841723e-05
-2.30571767069767e-05
-1.39762865539837e-05
2.549685336267e-06
-1.62226527166576e-05
-1.44348514721081e-05
-1.63501526122514e-05
-2.86207375448883e-05
-1.55712264720374e-05
-8.24633908922157e-06
-2.39486907462536e-05
-6.42816624009405e-06
-7.23085885441906e-06
-2.55808505565164e-05
5.97645266867456e-07
-1.656355015332e-05
-8.18579905759113e-06
-1.67430115904864e-05
-1.77805122249747e-05
-1.8104295801145e-05
-2.00007141968932e-05
-1.14644520206661e-05
-4.37292856592087e-07
-1.43765335902254e-05
-2.07247362104681e-05
-1.30338762265697e-05
-4.06633567615293e-06
-1.37072877490418e-05
-2.75706448645571e-05
-1.48424268989563e-05
1.74889714235898e-06
-5.01798723620189e-06
-9.12312724168644e-06
-9.6232264466529e-08
-3.57305453525871e-05
-1.8497719217178e-05
-7.66983358807983e-06
-2.72654451211228e-05
-2.07360384312151e-05
-2.06847750792861e-05
-2.11361298097434e-05
-4.24032215073705e-06
-1.51427531930925e-05
-2.10066245497905e-05
-8.08517982767691e-06
-2.29852911905268e-05
-2.64899872237739e-05
-1.13650895513801e-05
-2.16720619970536e-05
-1.73659542411224e-05
-1.31630881848706e-05
-9.63086697322219e-06
-2.32513598908908e-05
-1.54248508287565e-05
-1.57475675463874e-05
-8.68063314460418e-06
-1.85642614347825e-06
-2.61959578526955e-05
-1.39479250832269e-05
-3.05065595314361e-05
-1.77479267276293e-05
-2.55950926016378e-06
-1.39879501105166e-05
-9.6106531517221e-06
-1.09629535874989e-05
-1.13858204319913e-05
-2.20004442113051e-05
-1.34015475783087e-05
-1.23133239834563e-05
-1.50681799070452e-05
-3.17767833254035e-05
-9.57789288074612e-06
-1.87103582490502e-05
-8.99983554748447e-06
-2.58650908147364e-05
-8.31757741936611e-06
-2.54005752194894e-05
-2.93829622043622e-05
-1.27461734802375e-05
-5.78382984414618e-06
-1.97560878666138e-05
-1.07255582819965e-05
-2.52666055891486e-05
-2.67263793506876e-05
-1.87484451779241e-05
-5.558348908086e-06
-3.12117846484549e-05
-1.80033701866838e-05
-2.83212199981093e-05
-2.63117411930954e-05
-1.31322940838929e-05
-4.27682322036767e-06
-3.33675335150748e-05
-3.20962827222647e-05
-3.06257197746809e-05
-3.24204617446692e-05
-2.06938570570636e-05
-1.70615005399762e-05
-1.37057981037731e-05
-1.65112128579453e-05
-2.38383851296349e-05
-1.68809998004353e-05
-3.8046134061128e-06
-2.31302347069518e-05
-1.88879904494581e-05
-1.96964247770617e-05
-1.12960574659538e-05
-1.64771853220232e-05
-2.5872721363032e-05
-5.37291564046129e-06
-1.57849068081373e-05
-1.96772370822358e-05
-3.28224516533781e-06
-5.8559315365638e-06
-2.03246632829228e-05
-2.18748756299242e-05
-3.14651368165847e-05
-2.09677810691092e-05
-1.08269433211842e-05
-1.85594140050205e-05
-8.95746371817451e-06
-2.18718256683444e-05
-2.18237310828597e-05
-1.47444151291033e-05
-1.88578947677541e-05
-2.33941548544735e-05
-2.24713547134562e-05
-2.24611854789114e-05
1.29377311933189e-06
-1.78385781820812e-05
-2.50197391430921e-05
-2.22264669723723e-05
-1.33070152367457e-05
-7.87937062629133e-06
-1.26889079580805e-05
-2.0702050034004e-05
-2.01517750209721e-05
-1.33479905389727e-05
-2.61718469326221e-05
-1.52078248857106e-05
-5.32983333454783e-06
-3.57865603635946e-05
-7.00735292467533e-06
-1.3365620084636e-05
-2.2232942679603e-05
-1.82740184872276e-05
-7.29121923310071e-06
-3.80418452774283e-05
-2.18023558614867e-05
-7.48668679886834e-06
-1.69170020210823e-05
-3.39948262897216e-05
-5.63074602316235e-06
-1.53139763798902e-05
-2.04783553139718e-05
-9.41275374471569e-06
-2.84978816076791e-05
-1.38418277148048e-05
-3.39898804399026e-06
-1.197423641186e-05
-3.82649473573439e-06
-3.28505524416553e-06
-1.69397307065546e-05
-1.55177787189204e-05
-2.56711009588201e-05
-1.4057700049348e-05
-1.77439797463827e-05
-9.47308544564809e-06
-2.86239118340955e-06
-1.87660942650809e-05
-1.74379984890227e-05
-6.33421752793901e-06
-1.57112053500844e-05
-1.86171579112266e-05
-1.51802566261797e-05
-1.25320782918857e-05
-1.95301381534157e-05
-2.19066184915507e-06
-1.36421033976577e-05
-1.64799451808919e-06
-3.37774937669072e-05
-2.45963486087889e-05
-2.58351794237278e-05
-1.7404769600694e-05
-1.80153398575937e-05
-1.53761445837338e-05
-1.32453677098524e-05
-2.07971477238976e-05
-1.08671766889097e-05
-3.17424443464799e-05
-2.05407304983002e-05
-2.09936419946133e-05
-1.69332268487154e-05
-3.1228659974187e-05
-1.78395555516269e-05
-3.53739955680635e-06
-1.5439400555821e-05
-4.30460828278988e-06
-2.39900486271546e-05
-1.32331790284287e-05
-2.67116929592031e-06
1.11983046045309e-07
-2.73139656041382e-05
-1.5695732536608e-05
-2.13536865353128e-05
-3.50266622892043e-06
-1.90614291689649e-05
-2.45700800645193e-05
-8.24731958934851e-06
-4.29450886537977e-06
-1.78674986024748e-05
3.55013898249769e-06
-3.08467827686509e-05
-2.76784037478006e-05
-7.85435588138899e-06
-2.58499119531573e-05
-2.23956278221061e-05
-1.73866698209943e-05
-1.56199357257506e-05
-1.78835544038997e-05
-1.44932666022542e-05
-1.65323933962084e-05
-1.72259893111731e-05
-8.43753470733165e-06
-1.08330623508905e-05
-1.4888602619804e-05
1.4619174689383e-06
-1.62411462484752e-05
-1.00970609940824e-05
-8.02518943203371e-06
-2.00032514140318e-05
-1.75808279772095e-05
-3.82512395725032e-05
1.4322348948658e-06
-1.03432474205529e-05
-2.52542315595169e-07
-1.61568999785436e-05
-5.73043038376818e-06
-1.77122832684078e-05
-1.40522528936741e-05
-2.09958038055779e-05
-1.27319853935336e-05
-1.71167566170188e-05
-1.26276392512223e-06
1.32442619538871e-05
-1.87819745779602e-05
-9.88922326285296e-06
-1.98232001758413e-05
-2.62471785976593e-05
1.1790465507039e-05
-6.36707894287636e-06
-2.17452415105876e-05
-3.30925902296478e-05
-1.360504535638e-05
-2.29897694232755e-05
-2.11579351812835e-05
-5.0722151123516e-06
-8.68024844121095e-06
-1.2893990779756e-05
-2.34753112199202e-05
-4.89781925524828e-06
-7.63788602457906e-06
-2.01451421576854e-05
-2.71664824359594e-05
-2.44357356600019e-06
-1.84795934822304e-05
-2.14660575255231e-05
-7.82285873576283e-06
-1.50407755549752e-05
-1.54699782851101e-05
-2.51601315722e-05
-1.65255553666733e-05
-1.70072426838762e-05
-2.13513334792599e-05
-1.66710681898155e-05
-1.80732567518431e-05
-3.76964777568789e-05
-2.25427872461896e-05
-5.71081650319887e-06
-5.80164963431314e-06
-9.38243227990487e-06
-2.38211670633141e-05
-1.43303834122127e-05
-2.41888123504173e-05
-2.40816929731701e-05
-1.76070350732377e-05
-2.13741633981424e-05
-1.7377328273694e-05
-1.49230772848263e-05
-1.26476675634485e-05
-1.97935368468586e-05
-7.31091012755593e-06
-1.20330787007991e-05
-1.23454623010211e-06
-1.73561354947695e-05
-1.74074905281253e-05
-1.4271930114252e-05
-3.13780657273387e-05
-2.44388717230806e-05
5.65224109440912e-06
-2.42889580021018e-05
-8.36030805909973e-06
-1.04497454109092e-05
-2.72879756831629e-05
-1.18415779686073e-05
-6.70084848388506e-06
-2.29769812594615e-06
-1.82196989001134e-05
-1.29306205577856e-05
-1.33548207257405e-05
-1.2377773206995e-05
-4.41090985917355e-06
-2.33511439952162e-05
-3.53092760742588e-05
-1.54207309374422e-05
-4.72965155195985e-06
-1.46875924323211e-05
-9.60546148494152e-06
-1.58623994235559e-05
-3.67708140780557e-07
-1.74810602761737e-05
-1.51622914645582e-05
-9.0666426026795e-07
-4.62713879313335e-06
-4.45862648250233e-06
-1.63572422892209e-05
-7.73308492189307e-06
-3.39002637909285e-05
-1.84730082281285e-05
7.31482465244145e-06
-9.40969447004828e-06
-3.3517846655859e-05
-3.52859001263461e-05
-1.57377309193696e-05
-2.75990316348378e-05
-2.34481890327309e-05
-1.23057902772425e-05
-1.06938719499225e-05
-4.83602981733652e-06
-4.56678123283332e-06
-1.9311031295408e-05
-5.82567416743226e-06
-5.01721107144757e-06
-2.17769933694988e-05
-1.16350657639466e-05
-2.72418942790644e-05
3.20326938237229e-06
-7.40223533522769e-06
-1.32240328231767e-05
-1.45451950102272e-05
-1.49346739896707e-05
-1.34520365149425e-05
-2.60783896314365e-05
-5.91882502040281e-06
-6.88625581698683e-06
-7.01828899628758e-06
-2.39504168964378e-05
6.07645263310154e-06
-2.07606252129168e-05
-1.56681092366884e-05
1.04066011912517e-06
-4.37150994375021e-05
-2.63152067100609e-05
-1.64165681631322e-05
-1.99266463651882e-05
9.08370689042494e-07
-2.43994871225598e-05
-2.07560786858638e-05
-2.73348336267881e-05
-7.37273161347762e-06
-1.03151435265274e-05
-2.56965662215227e-05
-1.30286993062451e-05
-1.41894293421807e-05
-1.58207906655901e-05
-9.51683667275755e-06
-3.17765233224315e-06
-7.75969118931782e-06
-1.20103571278124e-05
-2.63877429021498e-05
-1.33256243466024e-05
-3.0399727592424e-06
-2.84911456791414e-05
-6.19544272354149e-06
-5.07515891126401e-06
-2.85148268167433e-05
-1.31130888981648e-05
-2.80617825009709e-05
-2.6458002328326e-06
-1.19897296066616e-05
-1.65091343703533e-05
-9.01972782496221e-06
-2.96094872558528e-05
-3.29558552978855e-05
-1.85171513191265e-05
-1.24767377389148e-05
-5.09890560937191e-06
-1.84143264005275e-05
-1.27972045746299e-05
-2.38539779118362e-05
4.33654100280624e-06
-1.70761929918495e-05
-2.30535015582147e-05
-1.56606752920795e-05
-3.82581332679064e-05
-7.86822947017749e-06
3.92051617893074e-06
-2.34280522491107e-05
-1.39440543778798e-05
-1.41589688973873e-05
-3.0248851420559e-05
-1.38212131078734e-05
-1.26318852040109e-05
-2.50545377015844e-05
-2.46431963733218e-05
-1.51114165930814e-05
-3.14552323694023e-05
-1.03859120568073e-05
-2.40808526012735e-05
-9.1942579058421e-06
-2.01876165036141e-05
-1.93541074346271e-05
-1.86843853470425e-05
-7.27438907691308e-06
6.40229153747746e-06
-6.99734868499613e-06
-2.31841736749771e-06
-1.32557448163553e-05
-1.21112639204274e-05
3.75588451845607e-06
-3.4268586800081e-05
-3.62282055238603e-05
-2.53232148188197e-05
-1.50922665414245e-05
-1.12858238398014e-05
-8.41874197760006e-06
-8.49690329646107e-06
-1.88279316028445e-05
-2.60435122166988e-05
-2.0367845638431e-05
-1.31376599774737e-05
-2.22436633722081e-05
-1.05876267527346e-05
-1.31620422195487e-05
-8.31770560033552e-07
-2.41512756376381e-05
-1.27731720601558e-05
-3.13973049508623e-05
-8.18910631320051e-06
-1.55302409024888e-05
-7.45586425513443e-06
-1.45406799693499e-05
-1.66941445575072e-05
-3.51820009820217e-06
-1.64349456500888e-05
-3.21780065297093e-06
-2.35539639158195e-05
-6.14020908963716e-06
1.76894207068738e-06
-1.70382193552413e-05
-8.17523819637884e-06
-2.17421214637383e-05
6.7674135398778e-06
-2.7815455701986e-05
-2.7587215229462e-05
-1.57943328100241e-05
-2.09791242206204e-05
-2.96928086533073e-05
-2.41137545748921e-05
-1.61474033245454e-06
-6.25927318280562e-06
-3.82581164168383e-05
-1.25424357932219e-05
-2.73770196878237e-05
-2.71974126297139e-06
-1.8635648078508e-05
-8.31338707184094e-06
-1.60271625959022e-05
-1.57316941720242e-05
5.37806630524665e-06
-1.79840567109122e-05
-8.04276762591945e-06
-1.31607444251652e-05
-2.40965328864534e-05
-2.78516532960503e-05
-1.620271506565e-05
-1.90741645946499e-05
-2.82598002766244e-05
-5.05120170208599e-07
-2.01594736138689e-05
-2.1369513823503e-05
-1.1843966755038e-05
-1.65691873218599e-05
-3.57819367879703e-06
-3.05076220848758e-05
-3.53284847873629e-05
-5.57905467619272e-06
-3.65897407091159e-05
-2.71311923997126e-05
-1.49692894830541e-05
-1.31157812785955e-05
-9.26088299719346e-06
-9.48377304138588e-06
-2.00784836611675e-05
-3.73409750548918e-05
-2.55079382246954e-05
-2.51203909388002e-05
5.76011940669963e-06
-2.00506471655574e-05
-3.48037630057789e-05
-2.34240846302421e-05
-1.22002091726878e-05
-1.10874243291359e-06
-1.22976868707225e-05
-2.24818970518943e-05
2.09884045085072e-06
2.82453881610501e-06
-1.51842226549313e-05
-1.7650605468464e-05
-1.18076210852656e-05
-2.15609763207641e-05
-1.03438624178123e-05
-6.4247817531645e-06
-9.46354104626734e-06
-2.99883444945303e-05
-2.2820042253607e-05
-3.26724278163226e-05
-1.41243468442889e-05
-8.420409896524e-06
-1.41565606171476e-05
-2.55977360870111e-05
-3.27059115453841e-06
-1.3752715311757e-05
1.53914483923554e-07
-1.59248861895766e-05
-2.60788770027419e-06
-1.48134714428878e-05
-1.50885396673314e-05
-7.44904363873909e-06
-2.51087299646727e-05
-8.30244768519727e-07
-2.68844549242516e-05
-4.05668700410714e-05
-7.26394435198387e-06
-2.25020600858709e-05
-1.68233189513983e-05
7.72332271867051e-06
-7.24740132639346e-06
-3.05015819606541e-05
-5.45774141030561e-06
-2.19381413972191e-05
-1.06286073052295e-05
-2.23449967533213e-05
-2.38015813206561e-05
-1.42476093061506e-05
-3.32393790450004e-05
-2.44687787896644e-06
-1.02764172581738e-05
3.27667904175439e-06
-1.1742666198603e-05
-1.78792721961963e-05
-1.2076529131745e-05
-1.65856107933845e-05
-1.48934603819994e-05
-1.77169177559487e-05
-8.55957379306547e-06
-2.07082135852702e-05
-3.20799634648449e-05
-1.19836102385885e-05
-1.61879227847675e-05
-1.09661251840762e-05
-3.64005662383635e-06
-1.61733941747779e-05
-1.50438282958992e-05
-4.11487858970638e-06
-1.65083178499424e-05
-8.87922663843231e-06
-1.10769449577157e-05
-4.29295746520901e-06
-1.602806330621e-05
-2.38552161159555e-05
-2.94995199857476e-05
-1.7556071668038e-05
-1.13433916362613e-05
-6.79546213059014e-06
-2.32784043845823e-05
-1.63447980001058e-05
-1.71969266495508e-05
-1.00188603074431e-05
-2.69988501781698e-05
-2.14204746169549e-05
-2.56868426348135e-05
-2.96098547674028e-05
-1.65513673290005e-05
-1.78452226355059e-07
-1.96873066304215e-05
-4.33027935800758e-06
-1.33275408406212e-05
-1.41522660259458e-05
-1.8796019321635e-05
-1.43873701589269e-05
-1.81375353278757e-05
-1.88985949188876e-05
-2.30391925382496e-05
-9.17139152968478e-06
2.66894199331082e-07
-2.3037102675975e-05
-2.07409841502119e-05
-2.23484084549579e-05
-1.98965990433935e-05
-9.4901863331939e-06
-2.14875779119225e-05
-2.4139590769307e-05
-1.58053304939918e-05
-1.25136153975826e-05
5.36332052249172e-06
-1.05002872934578e-05
-9.57896966312053e-06
-6.52181937359266e-06
-1.09000799914246e-05
9.60291506846601e-06
7.11986827484963e-08
-1.46173328565926e-05
-3.94623744041142e-06
-7.25914731060182e-06
-1.02016797417894e-05
-6.7648861878715e-06
4.78343246385752e-06
-1.18537626709096e-05
-7.72365175828981e-06
-1.32188153035611e-05
-2.55255488739968e-05
-1.32098044896119e-05
-5.16658507133973e-06
-3.60758010612052e-06
-1.06091853019664e-05
-2.67391492157376e-05
-3.50190403943598e-05
-1.04118237658479e-05
-9.19242549272253e-06
-1.15223765407066e-05
-6.20492498856596e-06
1.01817083391693e-05
-6.13189385817866e-06
-2.86149449625172e-05
-9.53140316400204e-06
-2.01436091546606e-05
-2.17461069595218e-05
-1.87257742839384e-05
-1.77701218928952e-05
-5.30749321662498e-06
-5.72012554262648e-06
1.42798342843013e-06
-3.25351034608876e-05
-2.19174156961774e-05
-2.06989866796091e-05
-2.01726505514612e-05
-3.4546852998733e-06
-1.53536395741769e-05
-1.09129178651961e-05
-2.18625071923416e-05
-4.54004272611248e-06
-1.27273400010217e-05
-2.67453019507874e-05
-1.78409843181084e-05
-2.7386565689502e-05
-9.03980738921389e-06
-1.592796479985e-05
-1.17961182827523e-05
-2.89600584138414e-05
-3.73238953433891e-05
-8.87053513869835e-06
8.4267512365449e-06
-1.73519828454668e-05
-3.19393058310316e-05
-2.22510634683901e-05
-1.07913031265892e-05
-2.30667867108312e-05
-7.96936578425221e-08
1.67692051480941e-06
8.87728592758053e-07
-4.17935334433504e-05
-1.88356597757582e-05
-2.47549818830984e-05
-2.57946128238086e-05
-1.10422456191247e-05
-1.4382679199968e-05
-8.34703797026118e-06
1.56149250996205e-07
-2.81492443230714e-05
-1.3702709315521e-05
-1.3098653495502e-05
-1.96335167122184e-05
-7.92765736438285e-06
-3.51639555737691e-05
-1.51266815083329e-05
-7.13220791154266e-06
-1.79199336397701e-05
-2.60735058637348e-05
-3.16351151983704e-05
-1.38910259864051e-05
-6.41399625962784e-06
-2.29659178621109e-05
-7.82979213068868e-06
-5.18735334844935e-06
-1.5011568148154e-05
-1.93711641145187e-05
-2.617942022458e-05
-8.55029803367923e-06
-2.05749558029085e-05
-1.29467358444292e-05
-1.90402389064842e-05
-1.75680642564222e-05
-1.24478339510925e-05
-2.50425548167487e-05
-3.33389089048443e-05
-1.60069922963541e-05
1.42332896758436e-06
-1.93973387264322e-05
-1.30488305784042e-05
-3.11341182984234e-05
-2.14709136234883e-05
-1.34734777842312e-05
-2.5599594066193e-05
-1.45587780655546e-05
-3.96514727720318e-05
-1.79576196048214e-05
-2.46022661100947e-05
-1.67310513124671e-05
-1.86716210109354e-05
-1.59305341662892e-05
7.73419852334428e-06
-1.22650957569695e-05
-2.48991926188867e-05
-4.81949109279979e-06
-2.08431494101294e-05
-2.15680612304795e-05
-1.11734322687133e-05
-1.93168358440942e-05
-1.50412341283697e-05
-2.26697699299534e-05
-2.0479894440875e-05
3.13483808066055e-06
-1.87731660977452e-05
-1.66551372497457e-05
-2.80182890044668e-05
-9.12971848505533e-06
-1.77257140324892e-05
-1.27937531473892e-05
-8.37904825309331e-06
-1.34049041814216e-05
-1.59437729938577e-05
-1.45657122142271e-05
-1.06522986644543e-05
1.24067670713183e-05
2.37086056102493e-06
-2.59731775640642e-05
-4.36117296703093e-05
-2.6103979765732e-05
-1.99362812508202e-05
-2.430872303901e-05
-1.39803213576395e-05
-1.51783317159257e-05
-1.43992506245493e-05
-1.84149918455134e-05
-1.28631600636207e-05
-1.1748822187069e-05
-3.32399494142324e-05
-1.01599137248731e-05
-1.53277878025855e-05
-1.37096373415418e-05
-1.62361660440332e-05
4.83210223781205e-06
-2.80784222168053e-05
-2.46229037671792e-05
-6.34786198928112e-06
-1.58395763487674e-05
-1.79506594487931e-05
-1.50449234754478e-05
-1.32566013121348e-05
-1.39799099850543e-05
-1.43612327437945e-05
-1.81806966871665e-05
-2.28036255141306e-05
-2.59756538167792e-06
-1.83729395615346e-05
-1.86146410112771e-05
-2.06577001494292e-05
-2.22978363806211e-05
-1.24881748774778e-05
-1.78176425861065e-05
-1.76028773562856e-05
-1.18515459972748e-05
-3.36590258781545e-05
-9.51128879219266e-07
-1.05437662772504e-05
-3.65124601314283e-05
-2.52865528295559e-05
-7.25429263094387e-06
-1.03233535361448e-05
-1.56153193259548e-05
-1.74504386068897e-05
-1.8962549774548e-05
-2.31992542127356e-05
-3.52272930705163e-05
-1.45632508120031e-05
-8.15408484647589e-06
-3.94174825941111e-06
-1.803262477929e-05
-2.38114408693048e-05
-2.06217608713393e-05
-2.05779239879923e-05
-3.43562701760165e-05
-1.10762659423091e-05
-1.72251585022878e-05
-3.00730975680189e-05
-1.5487798914704e-05
