# Supplementary material for: Research on computational propagation and identification of mine microseismic signals based on deep learning
Source: PLoS One. 2025 Oct 22;20(10):e0334641. doi: 10.1371/journal.pone.0334641 (PMC12543183; doi:10.1371/journal.pone.0334641)
Supplement: S9 Data — (ZIP) [file pone.0334641.s009.zip › 000101100000389.xlsx_0.txt_24.txt.txt]

-2.60057397112846e-05
-1.19803128920302e-05
-1.27050607639063e-05
-7.80509780761383e-06
-1.46732809494121e-05
-1.24371469144869e-05
-2.26090270535597e-05
-8.27122720588792e-06
-1.30694735184259e-05
-2.48909345259668e-05
-4.62584660282647e-06
-1.93600044911917e-05
-1.8846733208355e-05
-4.49471298828477e-07
-8.88988655981582e-06
-1.86093177837834e-05
-1.72956478996958e-05
-1.02875130917333e-06
6.15559071526501e-06
-3.55426912204538e-06
-2.40489019377186e-06
-2.83828555384686e-05
1.26744402628464e-05
-2.00801453703894e-05
-2.73199138092868e-05
-1.02072970742105e-05
-1.93778454805696e-05
-1.84927687575245e-05
2.84657245669541e-06
-6.10897239109138e-06
-1.47393680893712e-05
-1.54787716819829e-05
-7.95765528236852e-06
-2.2838228833491e-05
-1.794922630958e-05
-2.6153385296351e-05
-2.5309409834245e-05
-1.34533401978748e-05
-1.48674053293282e-05
-1.11361889504189e-05
-1.80949392230148e-05
-2.28247058468001e-05
-9.0999472184939e-06
2.3507088037528e-06
-2.17647001518542e-05
-4.36561845129612e-06
-9.59043166804246e-06
-2.4410222915894e-05
-1.98749303931199e-05
4.1264538180207e-06
-1.94965508628816e-05
-1.90488369705258e-05
-1.4690776061293e-05
-1.92707978636588e-05
-3.34235574969786e-05
-1.03951001354376e-05
-2.27287020949511e-05
-9.14697616074329e-06
-1.15355639889992e-05
-1.39763596345532e-06
-7.93698143452316e-06
-1.4930490537515e-05
-2.19910856773068e-05
-5.79208419857636e-06
-1.37871792816551e-05
-1.97957107803896e-05
-1.30757581355302e-05
-2.18056287584097e-05
-4.53772774699242e-06
-5.16977998161047e-06
-9.68287096123958e-06
-1.42201007967554e-05
-3.34068778045504e-05
-8.09755865727329e-07
-4.49312178438517e-06
-8.79844764266118e-06
-1.52480851626505e-05
-1.26165436204014e-05
4.53182287120244e-06
-2.15342217126854e-05
-1.6321952844185e-05
-1.32426233932677e-05
-3.3785405236567e-05
-1.9671799675143e-05
-2.04383211772318e-05
-9.86496473731772e-06
-2.24222584368994e-05
-7.77155484249241e-06
-1.8610046662525e-05
-7.94790448835705e-06
-3.60055882611023e-05
-3.78418443895572e-06
-1.25120337413986e-05
-8.6039365142161e-06
-1.6662659570025e-05
-2.56896799075738e-05
-1.50016216872997e-05
-6.18486989459817e-06
-1.97378112608736e-05
-4.95921820251212e-06
-1.46617377156518e-05
-1.41091190005151e-05
-2.32032850505676e-05
-1.7105505849352e-05
-1.88549777376883e-05
-1.80203676364338e-05
-4.57422576565063e-06
-3.42208511454811e-05
5.40605840541505e-07
-1.7521036525543e-05
-2.80772001213938e-05
-1.34473082000235e-05
-1.05474647566044e-05
-1.48680453825284e-05
-1.33486624856336e-05
-2.36443919538375e-05
-1.21833544946204e-05
-2.35906790620442e-05
-1.48061360992213e-05
-2.57389056857333e-05
-1.72505440240581e-05
-3.58487637333201e-06
-2.26979340855345e-05
-1.86276060551285e-05
-1.86767517775671e-05
-2.53915855801194e-05
-1.99897731265958e-05
-1.63513899776698e-06
-2.98444299790816e-05
-9.80703216895609e-06
-1.28285035932192e-05
-6.36210078141764e-06
-2.32149770849272e-05
-3.78049104273537e-06
3.04958752671747e-07
-1.54426387819493e-05
-2.63535307435098e-06
-1.88440901085156e-05
-2.08548894191768e-05
-1.36273219939815e-05
-8.16635728162644e-06
-2.03815560169793e-05
-8.37771096142501e-06
-3.45696715821647e-05
-1.86599342811721e-05
-1.88530096105315e-05
-2.7044834221537e-05
-7.06995163458501e-06
-1.22110031344498e-05
-1.36949078592889e-05
-1.93054597582906e-05
-1.11389194109695e-05
-1.08400197813158e-05
-2.77967751367529e-05
-1.73133824503367e-05
-1.49487996646433e-05
-2.53254085567148e-05
1.02060850819313e-05
-3.19094861566249e-06
-1.74437590391923e-05
-1.11295410613728e-05
-9.32258106800122e-06
-1.09632632590212e-05
-1.90946874455304e-05
-7.09522127806596e-06
-1.43417947192629e-05
-2.13121077298216e-05
-2.5986116219175e-05
-2.03628361722427e-05
3.37064543511247e-06
-1.54784792382511e-05
-8.4172855354271e-06
-1.08780639606959e-05
-2.63823941692577e-05
-3.02225576943078e-05
-1.51222083818255e-05
-3.78522087832066e-05
-2.46953306846344e-05
-1.30896975258273e-05
-7.68139888190744e-06
-1.30732539381365e-05
-1.46406357291246e-05
-1.41938025210127e-05
-2.66408907143311e-06
-3.04249525634792e-05
-1.3475709873943e-05
-2.87703689619522e-05
-7.19104382466429e-06
-1.90996671519893e-05
-2.34574761130959e-05
1.57146015911414e-06
-1.51659824793833e-05
-1.25477954934702e-05
-9.78440780138198e-06
-2.48009714261323e-05
-1.45221958987432e-05
-1.18516187938663e-05
-2.06115971007259e-05
-1.27447284812195e-05
-1.04378655536968e-05
-7.04192123627674e-06
-1.26153297574823e-05
-1.1665146816101e-05
-1.14310871029756e-05
-1.46202785708449e-05
-5.39074204487947e-06
-4.50042376338803e-05
-9.45501214244407e-06
-9.55688541673152e-06
-8.97823642341007e-06
-2.28131367290049e-05
-2.56802957397617e-05
-4.48829673678031e-06
-8.7174262168046e-06
-2.7179953373933e-05
-1.01651179746297e-05
-6.47607373399774e-06
-2.79313305397727e-05
-1.46090783420944e-05
-2.37724727091965e-05
-7.3075201994454e-06
-1.11742762595806e-05
-1.2056215177417e-05
-4.95222610525843e-06
-1.27469836878384e-05
4.17604998554886e-06
-1.37232321615969e-05
-3.01913908771955e-05
-7.74471833707052e-06
-2.88700498444099e-05
-2.59865757804819e-05
-3.0242820785398e-07
-2.20813328374362e-05
-2.18808455487672e-05
-8.82330401317171e-06
-1.39091795129198e-05
-2.68709386520756e-05
-7.12364921338457e-07
-6.17024286170348e-06
-2.52018426459069e-05
-1.109311686126e-05
-1.41034587270305e-06
-1.65308940085739e-05
-2.03908035856402e-05
-1.94299379058087e-05
-1.87391723985483e-05
-2.48065619177857e-05
-9.20027343060947e-06
-5.90872761880431e-06
-7.667236370518e-06
-2.23790055290156e-05
-1.36938520336419e-05
-1.43336497817108e-05
-1.58684718484534e-05
-1.00205189430252e-05
-2.69238568183849e-05
-1.52920816173703e-05
-4.7030411653285e-06
-2.77992050429598e-05
-9.74158983844122e-06
-3.14818175746755e-06
3.38066587299802e-06
-4.15723752478589e-06
-9.60007704324847e-06
-2.43087283066983e-06
-2.49637024133725e-05
-1.71449282719197e-05
-1.43366882444662e-05
-1.81086564503416e-05
-1.82179768016509e-05
-1.12843810443908e-05
-1.92674295342939e-05
-2.00239517066155e-05
-2.40226946693308e-05
-1.26036119016429e-05
-1.09056991031934e-05
-5.93926153920725e-06
-2.39296175500061e-05
-1.77549908350224e-05
-1.74991797272357e-05
-1.96864983681064e-05
-1.58574982358842e-05
-1.05851713449944e-05
-2.30250256689452e-05
-2.39373070766782e-05
-2.5846589413031e-05
-1.34886497041649e-05
1.01120173866697e-06
-1.03878506524956e-05
-2.1327708939566e-05
-1.28812701826829e-05
-2.29088722555499e-05
-1.92451938601606e-05
-1.97580962434017e-05
-1.42839612706979e-05
-1.91138638056366e-05
-7.59881307320162e-06
-1.63811949174005e-05
-1.47556050191317e-05
-1.63683075322458e-05
-7.33193336222395e-06
1.2507852951047e-06
-9.19790670414688e-06
-1.30480232196883e-05
-1.65335216409923e-05
-1.54379844525236e-05
-1.17072538161328e-05
-2.72421482810398e-05
-1.23893586586274e-05
2.55826457372716e-06
-3.75454737966596e-05
-3.95741457890271e-05
-1.5858598210584e-05
-2.17096783377555e-05
-1.05600254961073e-05
-1.90719043400578e-05
-2.67186087289376e-05
-3.17995885319719e-05
-9.46022216367583e-06
-1.25204964432496e-05
-4.0244607540346e-06
-3.93216372447985e-06
3.94143682242331e-06
-1.42782192934101e-05
-3.49821548643617e-05
-6.93760593516702e-06
-6.15544390317738e-06
-1.27137336574361e-05
-1.06424706275966e-05
-2.39771802984881e-05
-3.50859864304254e-05
-8.56893517453852e-06
-6.58110092295847e-06
-4.13257770604322e-06
-1.63844000282732e-05
-1.65665127000303e-05
-1.62494840930308e-05
-1.91795994498227e-05
-7.9663281512852e-07
-1.83650059627304e-05
-2.67443957217804e-05
-2.29088159824739e-05
-2.35066963063275e-05
-2.79025653775524e-05
-1.09795182427779e-05
-1.62688728485697e-05
-4.18461862764519e-07
-2.02393645324516e-05
-2.8808149103792e-05
-1.248864926472e-05
-1.59191104249313e-05
-9.64229196166225e-06
-2.67100189494839e-05
-1.65979420935937e-05
-2.07270706336923e-05
4.58411840578696e-06
-1.20232078704389e-05
-1.66960988654896e-05
-1.92290730854564e-05
-8.38300847296152e-06
-1.9582724711558e-05
-2.78632226237617e-05
-1.04067150990075e-05
-2.67156479505511e-05
-1.42838292814676e-05
-2.56191066664104e-05
5.16982734535981e-06
-2.68959625125181e-05
-1.2123774996025e-05
-1.5389830920904e-05
-1.80496431571892e-05
-1.61509560684365e-05
-1.20237738190898e-05
-1.40290315697384e-05
-2.73640787783474e-05
-1.41690641463867e-05
-5.71841487745852e-06
-1.35961052600411e-05
-2.4342135188017e-05
-2.61694972512238e-05
-3.42183423810195e-05
-4.19203214933958e-06
-2.75496843169986e-05
-6.95348044482831e-06
-2.09910899471316e-06
-1.77515951108422e-05
-1.35003632820818e-05
-2.88766232290127e-05
-1.66279771286135e-05
-1.13794422941028e-05
-1.93325609589916e-05
-1.82695708171418e-05
-7.57518097874236e-06
-1.60910159641072e-05
-1.06574865116524e-05
-1.24107044655878e-05
-1.40834168318065e-05
3.64914509798115e-06
-5.27853380831298e-06
-6.69393989397967e-06
-1.78927157636465e-05
-2.00474698403289e-05
-2.10087622126035e-05
-1.72712482351578e-05
-1.20986663165102e-05
-2.53690868769025e-05
-1.6567575525225e-05
-2.73809278524432e-05
-1.27087080381458e-05
-3.68496927902928e-05
-1.40171345679193e-05
-1.61287389142067e-05
-1.67893505407191e-05
-3.3231613935702e-05
-1.50352277596233e-05
1.75610135154385e-06
-1.53154851862316e-05
-1.07681408481137e-05
-1.35027519971287e-05
-9.27286270121936e-06
-2.04851238016367e-05
-3.51745783781722e-06
-1.17731653437461e-05
2.14247744785191e-06
-1.55109403111444e-05
-4.6389779019278e-06
-2.36135408933313e-05
-1.14310851686218e-05
2.91179432109307e-06
-1.42042956416407e-05
-3.62369293373221e-05
-1.6381549373283e-05
-7.6771594565472e-06
-1.35745791337062e-05
-1.89303115452875e-05
-1.62852465423253e-05
-1.16807014742665e-05
-2.87595443396323e-05
-2.43407442525032e-05
-2.35734503987456e-06
-1.24374833317456e-06
-8.792677162292e-06
-1.584900730114e-05
-1.31918770993182e-05
-1.61998914227519e-05
-8.87349517361884e-06
-8.08079967625864e-06
-2.44091578094927e-05
-1.93428140270068e-06
-1.45115480254035e-05
-1.1528128378023e-05
-2.46377903486963e-05
-2.91267076341303e-05
-1.91387472466698e-05
-1.83505262835891e-05
-5.80228056862832e-06
-1.75982864094171e-05
-6.56931587879702e-06
-1.26240375008549e-05
-1.42386811330223e-05
-1.46077913245125e-05
-1.14481504578841e-06
-5.69898369567224e-06
-2.85362834555593e-05
-1.13325954213159e-08
-1.68299805122176e-05
-2.15204436773524e-05
-1.92868873462388e-05
-1.49321572917401e-05
-1.21849036684466e-05
-2.54989838207839e-05
-1.94897595124651e-05
-1.89620396437164e-05
-3.12044991814181e-05
1.37158006488295e-06
-6.7765504076692e-07
-2.79155091992922e-05
-1.95276550097955e-05
-2.09224818715122e-05
-2.29946211431081e-05
-5.15572817018827e-06
-2.45814983929145e-05
-2.78462917473752e-05
-1.65581843628278e-05
-4.42382097385921e-05
-2.98296770808481e-05
-2.33374660352809e-06
-1.73765987503669e-05
-4.02019105728629e-06
-1.54037167834625e-05
-2.37155263791549e-05
-1.28478932624014e-05
-3.0027820211749e-06
-6.64694362600003e-06
-1.23168021060008e-05
-1.62537821826002e-05
-1.05975772394663e-05
-2.52576663968602e-05
-1.33727377547916e-06
-2.84364873826835e-06
-1.99738883959563e-05
-1.45867416751527e-05
-2.46863622260745e-05
-1.27086332760449e-05
1.71024694791015e-06
-5.93670572014931e-06
-2.54674362878672e-05
-1.53691416403209e-05
-3.00440447351955e-05
-3.34328322132189e-06
-6.94059320590901e-06
-9.00180804107107e-06
-1.09665872416511e-05
-1.29414392315521e-05
-8.84329863302721e-06
5.31239230030654e-06
-1.55265449916878e-06
-5.62523116023459e-06
-3.32294794147363e-05
-2.97690092490929e-05
-7.88878786791618e-06
-1.61075108448529e-05
-2.25768716835345e-05
-2.20599272569497e-05
-3.12024063556796e-05
-1.40782056513015e-05
-1.92836719870819e-05
-3.0939329008088e-05
-1.71246125887775e-05
-6.58946472543653e-06
9.80562946442339e-06
-1.46361037680182e-05
7.20868301875096e-06
-2.92829699516897e-05
-6.83751777185008e-06
-2.0902887521851e-05
-1.49871990708901e-05
-9.08457314073431e-06
-5.42021652622238e-06
-2.96265601599139e-05
-2.029543617596e-05
-1.38281519915861e-05
-8.24330426760587e-06
-1.00050021967191e-05
-1.32176804172519e-05
-2.93863248143959e-05
-1.270817621864e-05
-7.22871027318724e-06
-1.15983400512733e-05
-1.1599644671358e-05
-7.74472096859133e-06
-1.19603659946021e-05
-2.53891049896058e-05
-5.14693304967589e-06
-2.171800771455e-05
-2.94210131473399e-05
-1.60867717706325e-05
-2.29857483700751e-05
-1.08249160441963e-05
-6.82923010203446e-06
-2.26462808038312e-05
-1.101500534752e-05
-2.31634904111232e-05
-3.56064288228253e-05
-2.867583607768e-05
-2.63912693009228e-05
-1.86290107834927e-05
-1.48915780587535e-06
-7.03989424293364e-06
-2.54799036690612e-05
-2.37642589993898e-05
-1.94891417895021e-06
-1.28616712685769e-05
-3.18172075865646e-05
-1.33455360186048e-05
1.25590975440852e-05
-1.08801261020797e-05
-3.27183761088235e-05
-8.33032610477827e-06
-1.00513230567693e-05
-3.73503390141124e-05
-2.24713572262263e-07
-2.69399480415247e-05
-1.33025467967823e-05
-3.34100102340343e-05
-2.04413131791799e-05
-9.61068900044976e-06
-2.12395040515557e-05
-1.01006451662119e-05
-2.38406346653733e-05
-1.89766396085775e-05
-2.527861087173e-05
-1.55830687572256e-05
1.00902247523227e-06
-1.5028529154394e-05
-2.74582388355514e-06
-1.24349331193354e-05
-2.74472496637217e-06
-1.02423906397064e-05
-1.26542951918072e-05
-1.66258148435985e-05
-1.7834482064965e-05
-1.34750647677541e-05
-1.11024241708846e-05
-1.86730915380306e-05
-2.10918968773659e-05
-4.38236557554362e-06
1.91159896781982e-06
-1.87731962017497e-05
-8.25332703499622e-06
-2.47893580227855e-05
-2.01571905985809e-05
-9.32930136965776e-06
-1.67658989060248e-05
-3.06482375120366e-05
-1.66571104082447e-05
-1.58986474828558e-06
-2.22401051858919e-05
3.15940495023845e-06
-1.40221678852023e-05
-2.33478444338259e-05
-1.77760445111264e-05
-1.71821975481196e-06
-1.96048135780699e-05
-1.11086492174069e-05
-6.06241200375674e-06
-1.42660200899762e-05
-1.64485851679139e-05
-6.0151061775352e-06
-2.46736083035023e-05
-1.24598104075564e-05
-7.73262264451285e-06
-1.38734308313684e-05
-1.710495710649e-06
-1.5243174381304e-05
-1.772311974382e-05
-1.00653220682775e-05
-1.32402667794205e-05
-5.17666632139864e-06
-5.13742919760268e-06
-1.50768972029074e-05
-7.76388701819921e-06
-1.77633918019387e-05
-2.97085910609486e-05
-2.45134098956921e-05
-1.37060792583471e-05
-6.15356063647723e-07
-2.72865817283796e-05
-1.20605348664093e-05
-2.71540673824413e-06
-1.9494414993168e-05
-1.21328575911056e-05
-1.74949541363915e-05
-1.4882107827809e-05
-1.86283820459978e-05
-2.6814439702775e-05
-1.60466620300662e-05
-9.79575317436416e-06
-1.85982445119035e-05
-2.20261745741244e-05
-2.03476665947607e-05
-1.73483749881554e-05
-3.13148830809305e-05
-1.8528539804569e-05
-1.43187293457501e-06
-5.77697928847215e-06
-2.59887459584702e-05
-2.67194371367556e-05
-1.37727993892769e-05
-7.78067679026197e-06
-4.64000129102842e-06
-2.21991970120731e-05
-8.13007156718543e-06
-3.58592049830614e-06
-1.59451380821915e-05
-9.84337696128423e-06
-2.13970910649877e-05
-2.35362968704074e-05
-2.82578726839637e-05
-9.7799466091171e-06
-1.17462966922517e-05
-3.01438658178328e-05
-3.63663412400845e-06
-1.73113818817385e-05
-1.85555570543099e-05
-2.68701991475802e-05
-2.92511391660687e-05
-3.47973984517776e-05
-1.25780793907692e-05
-3.04414051018095e-05
-1.15702578699967e-05
-3.87289354266098e-06
-1.59282747795835e-05
-1.92942239174677e-05
-1.35675740554693e-05
-2.39653677848969e-05
-5.13760664730536e-07
-1.24586255179837e-05
-2.49100059464022e-05
-2.13582083909209e-05
-1.70229481765909e-05
-1.24614092684944e-05
-2.21088436554703e-05
-1.63053670901109e-05
-4.4729665378075e-06
-7.26502913238457e-06
4.79750321425021e-06
-1.40525349039653e-05
-6.83776757569131e-06
-1.73065534215224e-05
-1.57232669831956e-05
-1.65320273459203e-05
-1.53992465702627e-05
-2.44330582953153e-05
-1.94374009018408e-05
-7.76653009130095e-06
-1.89290671785243e-05
-3.46888688720815e-05
-2.32534580489901e-05
-2.19369297656712e-05
-1.72655195109491e-05
-2.66844573868356e-05
-1.12658820190319e-06
-1.77618320777821e-05
-5.88989022161179e-06
-5.69125776670096e-06
-3.73458717071362e-06
-1.62601347130828e-05
-6.08979917392689e-06
-1.15459384387059e-05
-1.30061881161417e-05
-1.38615378876344e-05
-8.83216180267974e-06
-8.62620160366523e-06
-3.80370317307432e-06
-1.26868679068862e-05
-2.87108155365971e-05
-1.21467668180598e-05
-7.92832269696827e-06
-1.96038964215243e-05
-1.01332022014885e-05
-9.87166723935231e-06
-1.37465633884388e-05
-2.30796030815512e-05
-3.74391918425101e-05
-1.38328434000745e-05
-9.83714237818112e-06
4.95586438037428e-06
-1.40775074589488e-05
-1.63498580849785e-05
-4.69984184685457e-06
-6.50753358774395e-06
-3.86107143141998e-06
-1.13976372390389e-05
-1.90516718676149e-05
-1.85368477681686e-05
1.10893060462502e-07
-8.51587086510293e-06
-1.75779955899558e-05
-2.0827941189232e-05
-3.92765884046414e-05
-9.28997002372696e-06
-1.91885110680324e-05
-2.23605272033704e-05
-7.43581194377727e-06
-2.22653122487831e-05
-1.0572919168724e-05
-1.52702517125725e-05
-7.13460705810285e-06
-1.40465181352919e-05
-2.78921686409287e-05
-1.15078998851632e-05
-2.77434364672019e-05
-1.89103625133031e-05
-4.87368731390184e-06
-1.33379521346338e-05
-2.12962809041527e-05
-1.22560357607224e-05
-1.98170222269286e-05
-1.82056399847068e-05
-3.12671931261021e-05
-9.39662761058131e-06
-1.06543850434895e-05
-2.09218736335896e-05
1.05121530470415e-06
-2.46520503882197e-05
-1.72952006792023e-05
-2.12513773725199e-05
-2.6060635164189e-05
-1.91042643993988e-06
-1.48810962537919e-05
-9.18838365243063e-06
-2.81466780904609e-05
-9.68522770688594e-06
-1.72618895010114e-05
-1.07678075252958e-05
-1.86333227307237e-05
1.11597600954121e-06
-1.2760803118868e-05
-1.01719822856317e-05
-1.22964912984691e-05
-1.86553708227228e-05
-1.44019141764648e-05
-9.61744688134478e-06
-3.53156683629251e-05
-2.84667588567424e-05
-3.33384630727796e-05
-1.45266166336184e-05
-1.0552054372421e-05
-2.05928997677469e-05
-2.93740704097357e-05
-2.54986911674241e-05
-2.11844750123378e-05
-1.09267580430903e-05
-1.94684910561737e-05
-1.12141952046591e-05
3.11473998629296e-06
-6.55588016812891e-06
-1.76631423815837e-05
-2.33916805632295e-05
-9.97737035642072e-06
-1.3665097980775e-05
-1.44683302816262e-05
-3.11204535419381e-05
-1.44852535171096e-05
-8.80525924787713e-06
-1.87704890387803e-05
-1.34454201129934e-05
-3.00570770149161e-05
-8.35581606193316e-06
-1.89857487674139e-05
-3.10322746407314e-05
-8.60130087638536e-06
-1.90483757793363e-05
-2.57572514679447e-06
-1.52104122053902e-05
-1.83542843983283e-05
-2.56084741955643e-05
-2.52422603934173e-05
-4.41538872853683e-06
-1.28239173589335e-05
-7.03312635174563e-06
-2.40922103243222e-06
-2.40686052717813e-05
-1.13683872356142e-05
-1.36541934922691e-05
4.50284402204928e-06
-2.01178091143336e-05
-2.01733466913088e-05
-1.86106384206531e-05
-1.57995334940846e-05
-1.62829152206036e-05
-9.649801090198e-06
-1.62898353709799e-05
-4.55260224789739e-05
-4.51823338100029e-06
-8.97880456865554e-06
-1.91680479594807e-05
-1.3261058258893e-05
-2.00642431460458e-05
-2.71943425546332e-05
-1.04177449817204e-05
-2.1842181410432e-05
-1.30862279729657e-05
-1.220426216615e-05
8.2048121173384e-06
-1.8507865269803e-05
-2.6556720927697e-05
-7.45738032900131e-06
-1.15689293162746e-05
-1.30305818365039e-05
-3.11197659989809e-05
-2.07163268895553e-05
-2.74798403613997e-05
-2.47910921221036e-05
-2.16531077429347e-05
-2.15424451786775e-05
-2.63606367209891e-05
-4.12810066628533e-06
-2.00039904051845e-05
-2.3384926478614e-05
-1.87060145273811e-05
-1.35200133695616e-05
-1.64424102709019e-05
-1.78718929118539e-05
-2.48404884853482e-05
-1.27567439528462e-05
-5.1943040269476e-06
-2.66949609298856e-05
-1.96615660013066e-05
-9.46523049927366e-06
-2.02786954675993e-05
-4.89985130397957e-06
-6.91732212449546e-06
-3.4388809214046e-05
-5.20823572677562e-06
-2.97107734105503e-05
-2.00014845678671e-05
-1.80608294245852e-05
-1.37749542705759e-05
-1.00969852134447e-05
1.65462981827649e-08
-1.41208227873878e-05
-1.85265010097161e-05
-1.63227056367925e-05
-9.45971237686952e-06
-1.77911868876825e-05
-6.22527977111418e-06
-1.20602221607027e-05
-2.52967299921708e-05
-1.35135180282024e-05
-2.00339462609528e-05
-3.35847330894924e-05
-1.47146343479948e-05
1.25870107972309e-06
-2.42088644793118e-05
-1.34270241250931e-05
-1.51575515322617e-05
-2.02953437642586e-05
-7.6511654334409e-06
-1.16632331723933e-05
-1.35933365087749e-05
-2.12563476011026e-05
-3.46767526383537e-05
2.01228976983959e-06
-2.75029034521673e-05
-1.71578814803716e-05
-6.26990449799386e-07
-1.85195824523119e-05
-9.54072901137842e-06
-3.11927517446211e-06
-2.75928520727449e-06
-1.59382321934062e-05
-2.13471651215422e-05
-1.2801134012951e-05
-2.2815953997793e-05
-2.62724236352655e-05
-2.523538445243e-05
-8.1275437964339e-06
-1.58187273114137e-05
-9.42138827860912e-06
-1.43310259627858e-05
-1.07439811626237e-05
-1.6845404049072e-06
-2.0786128047678e-06
-2.11900790101822e-05
-2.75469222307027e-05
-1.29287620065941e-05
-3.42669196081005e-05
-9.52992503101936e-06
3.93314798776743e-06
-8.80639339715663e-06
-2.01836470449789e-05
-4.07056607868826e-06
-8.73843460209754e-06
-9.21173001084237e-06
-3.30763943145973e-05
-9.52757292750105e-06
3.70082333814673e-06
-2.28451072285638e-05
-1.09488635011039e-05
-1.46431363893861e-05
-1.80003479285064e-05
-2.93569373850659e-05
-1.76971120072071e-05
-1.63221532090098e-05
-1.96731508971917e-05
-9.23842089860461e-06
-8.06782858749624e-06
-5.60426032956405e-06
-1.32946266702844e-05
-9.71867191155563e-06
-1.43777753416866e-05
-1.3275883077829e-05
-2.25626983612636e-05
-1.77352700364525e-05
-1.62224698392677e-05
-9.8588173127849e-06
-1.89989477403982e-05
-1.05046555207929e-05
-2.56849952127365e-06
-1.7019957863649e-05
-1.12431258925833e-05
-1.17762723798193e-05
-2.25372122091942e-06
-1.13687713391458e-05
-1.8015133741508e-05
-1.80098465578351e-05
-1.09087067557437e-05
-1.24466244073297e-05
-2.31102731614074e-05
-4.74414456759358e-06
-3.29849499883937e-05
3.1046786277608e-06
-8.32633935367507e-06
-1.98167267086934e-05
-3.14974365231338e-05
-2.69432396394853e-05
-1.90620562889756e-05
-4.58628309164206e-06
-1.0914753630729e-05
-9.46627655878837e-06
-1.97988318015775e-05
-3.34609821040732e-05
-1.91444640252077e-05
-2.52685655957229e-06
-1.81848448491314e-05
-3.26994453080479e-06
2.67366584794339e-06
-1.60312161658799e-05
3.92217267914259e-06
8.0655577876204e-06
-4.65551473018151e-06
-2.11315211001415e-06
-9.81102290104349e-06
-6.07089055114983e-06
1.071608319192e-05
-2.38970236434307e-05
-2.23214507250923e-05
-1.5400362399485e-05
-1.94011159433966e-05
-6.75659479927888e-06
-1.49631935213604e-05
-2.05178773313902e-05
-1.18144942268033e-05
-1.91766926070232e-05
-2.92148457544496e-06
-1.48293045579588e-06
1.48666894297068e-08
-1.22822720486825e-05
-1.24311477305227e-05
-1.83189455604118e-05
-8.20422609292258e-06
-2.16475574184448e-05
-7.97069658938638e-06
-1.06988247137131e-05
-5.67400851238631e-06
-2.90026910087889e-05
-2.07844635248426e-05
-1.32240339898758e-05
-5.75583908555774e-06
-2.07001634048897e-05
-1.32693065672352e-05
-8.67701827542256e-06
-3.82187001089907e-06
-2.07742457887705e-05
-1.50522371647322e-05
-1.65394964534896e-05
1.01783856512507e-06
-1.08928778930031e-05
-2.95820808110924e-05
-1.64507766039179e-05
-1.45074465969035e-05
-1.89761003498569e-05
-4.72287930684927e-06
-1.71094518074419e-05
-1.80724413242044e-05
-2.24472751846539e-05
2.97165252791702e-06
-1.41939131794364e-05
-1.73655419429385e-05
-1.39549442022704e-05
-3.35854023885711e-05
-4.89564028783464e-06
-2.82762849198325e-05
-1.46174482273911e-05
-7.54316755237265e-06
-9.62542307632625e-06
-9.33724558054374e-06
-6.99183513561016e-06
-6.45657946254366e-06
-1.70095433221898e-05
-1.90606806517719e-05
-1.27305551000792e-05
-7.47995868763035e-06
-1.9388933724843e-05
-2.59615299866125e-05
-2.38579910352644e-05
-1.77578629855475e-05
-2.6469961644673e-05
-1.19393945354283e-05
-5.42815512727385e-06
-4.16915398275649e-06
-1.71302920942267e-05
-1.44295396047478e-05
-5.8955383065753e-06
-9.96939095791185e-06
-1.87232592244769e-06
-7.70304391341578e-06
-3.60626575443249e-06
-1.17718937015582e-05
-1.08095645190864e-05
-1.42780137349051e-05
-1.23476518566535e-05
-1.09427136744469e-05
1.65777447238941e-06
-6.38339272820154e-06
-8.6441436839366e-06
-1.60549132476977e-05
-2.02494022234052e-05
-2.46460292547606e-05
-2.11297611559462e-05
-2.01455302190117e-05
-1.16582543956184e-05
-1.45793803392484e-05
-1.913197239335e-05
-2.3280870407355e-05
-1.03374580875445e-05
-2.33990313317412e-05
-1.59933783722127e-05
-1.05527314432033e-05
-1.61218939025525e-05
-6.5178420947976e-06
-6.46798381244082e-06
-1.81772257329395e-05
-2.43883334168109e-05
-2.07049137904238e-05
-3.52280244865263e-05
-2.03514009441584e-05
-1.40106858862944e-05
-1.05988748403254e-05
-1.14225863686966e-06
-1.33227614230542e-05
-2.80087024870898e-05
-2.19605042443909e-05
-2.10992440338242e-05
-2.11514715584346e-06
-1.71291931139394e-05
-1.28451480785287e-05
-1.77299907649536e-05
-1.64202649465698e-05
-1.10862691461273e-05
-7.73921611848524e-07
-1.92079878975884e-05
-1.72275384616089e-05
-5.55414365575492e-06
-1.97519792761717e-05
-4.86332040713389e-05
-3.00417009959371e-05
-1.93505145432669e-05
-2.01164919390391e-05
-1.8512051576979e-05
2.30013501991857e-06
-1.21219569772218e-05
-7.49707603300849e-06
-1.48121950674197e-05
-2.12400641683654e-05
-5.60736443857938e-06
-1.60332483742468e-05
-2.50428105264679e-05
-8.06977075686048e-06
-2.19283175250546e-06
-2.01142834514973e-05
-3.14195313148201e-05
-1.06906906240967e-05
-5.0247132884296e-06
-2.85783457857164e-05
-1.81663244077849e-05
-2.81769987062768e-05
-2.21492904907728e-05
6.64379617951523e-06
-3.22282028105345e-05
-2.14720062498201e-05
-7.78492286446937e-06
-1.75057935955487e-05
-2.84996203839996e-05
-4.8121640173994e-06
-2.87848249949762e-05
-2.51063355800169e-05
-2.64529988054759e-05
-1.97202576842178e-05
-1.5278933200516e-05
-2.25123453316768e-05
-2.16888803791748e-05
-1.66832608853176e-05
-1.20344218762558e-05
-1.27843541816246e-05
-1.8900448007707e-05
-3.93169685319432e-06
-1.84068827448315e-05
-2.01259220218112e-05
-5.58247509677954e-06
-6.13595974859631e-06
-1.40772664615831e-05
-1.02555116344455e-05
-1.72869160686289e-05
-9.68324428164553e-06
-1.9849527069592e-05
-2.2962776337049e-06
-8.3507170748062e-06
-1.9106630371557e-05
-2.57443168538656e-05
-2.26255801178423e-05
-1.0411963039804e-05
-2.15572048922118e-05
-2.33495190794789e-05
-2.16030732114068e-05
-1.46833655488125e-05
-2.06949845465376e-05
-4.14375124219663e-05
-2.07949734621394e-05
-1.12290154373544e-05
-1.10405960800125e-05
-9.37795011820194e-06
-1.75187704385555e-05
-3.92212028606895e-05
-1.3624454970273e-05
-1.10840409946031e-05
-1.85364506380563e-05
-2.04511277798796e-05
-1.38613667337938e-05
-3.79320116715645e-06
-1.94498122651262e-05
-2.10376550864389e-05
-2.73712444232438e-05
-2.04363117237845e-05
-1.73400302259868e-05
-2.84914518142169e-05
-1.13143458903358e-05
-1.50404351156678e-05
-2.08628143845066e-05
-1.52274402926998e-05
-6.47597102659265e-06
-2.01429345308934e-05
1.82958939585024e-06
-1.05660955971201e-05
-1.37165868416371e-05
-1.87391973054998e-05
-1.13440617721903e-05
-5.92359250154292e-06
-1.26756800083995e-05
-2.10700119936461e-05
-7.7854574857068e-06
-1.98979301195549e-05
-5.89413288657752e-06
-1.74995294369152e-05
-1.96470791511521e-05
-3.82400102248256e-06
-2.67943592938038e-05
-2.24553375876562e-05
5.84583626467746e-06
-1.77409460923439e-05
-2.13791549530177e-05
-1.49614689764776e-05
-1.9538104517187e-05
-1.08642234927459e-05
-8.42251429495497e-06
-3.13867800777712e-05
-2.05532673327954e-05
-5.75634355892587e-06
-7.17988475893596e-06
-1.23073116096726e-05
-1.93313157346773e-05
-1.61705266073852e-05
-1.34487561872474e-05
-7.11124133592034e-06
-1.63253183654722e-05
-7.71848124244732e-06
-3.48209934486765e-06
-1.54670352461404e-05
-9.34090243703473e-06
-2.90255963332828e-05
-1.24518002755521e-05
-1.5650382426552e-05
-3.35677472461828e-05
-4.53886225932279e-06
-3.24497042451644e-05
-3.06998344627346e-05
-6.10943501335749e-06
-7.23472159914272e-06
-1.52989544544895e-05
-2.94090800002922e-05
-1.67877625707321e-05
-1.62294765307153e-05
-1.05808588036384e-05
-1.65175198854817e-05
-1.40483172660795e-05
-6.83180465469735e-06
-1.71384484628959e-05
-6.85106686428904e-06
-2.62613006061622e-05
-2.67954470237168e-05
-9.55481282123833e-06
-1.01785422344214e-05
-2.0272656450202e-05
-4.11251535599072e-05
-1.93213848277321e-05
-4.33181844269683e-06
-2.39581935695174e-05
-3.435211627236e-05
-2.07839514530465e-05
-9.75015172261364e-06
-2.26529477481497e-05
-1.35548390877602e-05
-4.99109586655728e-06
-2.66830241963945e-05
-1.33302855154805e-05
-2.54599545187249e-05
-1.24382832731211e-05
-2.07877504623421e-05
-3.43059063802313e-05
-1.19115580304516e-05
-2.87434801020708e-05
-1.79880198253835e-05
-1.29675727728383e-05
-5.11587471039707e-06
-5.03447469797881e-06
-6.52406010101085e-08
-1.74979727559187e-05
-2.53663895563565e-05
-2.85062463762159e-05
-1.24710426319678e-05
-2.31018590323632e-05
-1.28378827137678e-05
-1.90635941866174e-05
-9.32765185850544e-06
-2.04561289201309e-05
-1.90151896374535e-05
-1.37153511465626e-05
-2.14730232815104e-05
-3.44820500057873e-06
4.91611765497916e-06
-4.31810527845263e-05
-3.35914978381459e-05
-1.62113055947931e-05
-1.44880144506131e-05
-9.35159328914604e-06
-2.74466289229941e-05
-1.44422787290353e-05
-1.35051327475046e-05
-2.08179520386725e-06
-2.66954505986126e-05
7.44308534156226e-08
-1.37941969467957e-05
6.38549023714479e-07
-5.30418555638349e-06
-2.70736098876617e-05
-8.80053284451377e-06
-1.2149274745959e-05
-1.43695367573398e-05
-1.09116246904089e-05
-2.18077499043475e-05
-2.14699879609325e-05
-1.05093531995033e-05
-2.53800465080941e-05
-1.44376207009441e-05
-1.35616424760089e-05
-1.79059815990665e-05
-2.60126854924869e-05
-1.9438117435864e-05
-1.47842365657242e-05
-1.34641510322326e-05
-2.54100599170005e-05
-2.60472494788711e-05
-2.46567849211108e-05
-9.78335155977461e-06
-9.63190695646536e-06
7.34921345705703e-06
-8.28150995952365e-06
-6.76507480455289e-06
-1.6894345076875e-05
-4.51752054321412e-06
-1.4255406319271e-05
-4.57383812252839e-06
-2.11641495185387e-05
-1.15215530856827e-05
-1.61748641426271e-05
-2.28342359566871e-05
-2.52706325083189e-06
-2.54224356477913e-05
-3.25650317896299e-05
-3.27473442396397e-05
-1.81237700120497e-05
-5.1464417277799e-06
-2.98730427247178e-05
-2.75166988675556e-05
-6.2292712955499e-06
-1.66237939591535e-05
-2.48269025010076e-05
1.35819719948105e-07
-2.11935956753077e-05
-1.66536644638574e-05
-1.7645313450684e-05
-1.39839470772751e-05
-8.83786218095495e-07
-6.11953090388085e-06
-2.12072494227912e-05
-2.05714364966893e-05
-2.14596625178178e-05
-2.26836965230049e-05
-2.6020372422275e-05
-2.49608847071427e-05
-6.00444593032957e-06
-1.66928913795082e-05
-8.64219443940134e-06
-1.75323882434326e-05
-8.61657110125155e-06
-1.99927329500924e-05
-9.69075997545913e-06
-2.52024400997754e-05
-1.69622990330139e-05
-4.42739679428311e-06
-1.65777223597179e-05
-1.24848208187292e-05
-2.34394155497879e-05
-2.08328826507488e-06
-1.26983618987574e-05
-2.37068446344244e-05
-9.03961907820025e-06
-5.37816635096605e-06
1.80664631407729e-06
-2.14337743579045e-05
-2.23830584214305e-05
-6.17448144666605e-06
-9.82851928038534e-06
-2.07806302292225e-05
-1.97415382501597e-05
-5.1857330147663e-06
2.56488598422733e-06
-2.18694135278899e-05
-3.11635752504359e-05
-1.45765243792592e-05
-3.12263689811669e-06
-2.66480808994347e-05
-9.56508627804869e-06
-4.12711480501333e-06
-1.95769011480515e-05
-1.33886477033584e-05
-4.84884183801074e-06
-1.20155859882142e-05
-3.29075147330691e-06
-7.27345269699359e-06
-1.1765779029112e-05
-3.27479905572751e-05
-1.00583458869744e-05
-1.03995313114966e-05
-1.50795370399911e-05
-5.1647209269807e-07
-2.17579606830564e-05
1.29159664919554e-06
-1.02586034038618e-05
-1.91365543946568e-05
-2.1255905842987e-05
-2.40285322930757e-05
-2.06457114524978e-05
-8.78964995629634e-06
-1.68562069997819e-05
-1.29082974894185e-05
-2.84306118825604e-05
-8.15809101060886e-06
-1.01640225860232e-05
-1.4876770617078e-05
-2.22280084149532e-05
-1.42586160708556e-05
-7.25609010070953e-06
-2.52552506358581e-05
-7.94782499825507e-06
-3.51763973914679e-05
-2.00379905277046e-05
-1.20936526180938e-05
-4.53070876555341e-06
-3.59348694890256e-05
-1.64992551654145e-05
-2.95675905795379e-05
-1.50313851144607e-05
-2.6403126945314e-05
-1.84289268292665e-05
-2.04412122286796e-05
-2.7116286268503e-05
-3.22353460780541e-06
-3.08662615631122e-05
-9.9163357851727e-06
5.06358228970195e-06
-2.39563892063139e-05
-3.10984970887243e-05
-7.40830676962813e-06
-2.03222102338398e-05
-8.5276526143299e-06
6.00676653491347e-06
3.20979755697007e-06
-1.46837909554733e-05
-1.40662154441702e-05
-2.74584544634262e-06
-1.52143921734757e-05
4.41336952050969e-07
-2.79544804380279e-05
-1.70451086802612e-05
-6.33168127272527e-06
-6.24926142746011e-06
-4.62669329449751e-06
-3.18559886295546e-05
-2.5330323834465e-05
-3.56299667137713e-06
8.91769369487259e-06
-2.07358057325043e-06
-1.1723225328281e-05
-1.70873404556717e-05
-1.92058529713764e-05
-3.21294425456456e-05
-4.06630175297765e-06
-2.68216936086412e-05
-1.96494386418665e-05
-1.82139339152621e-05
-8.9154017754981e-06
-3.66617541469962e-05
-1.45312174777975e-05
-2.04831119031667e-05
-1.1131651102704e-05
-1.51703452882684e-05
-1.3704897907851e-05
-8.50522511813625e-06
-1.66444585223004e-06
-2.44246268139042e-05
-1.51835761422743e-05
-1.73827896250714e-05
-2.36994031524028e-05
-3.41293689287429e-05
-1.25375352491581e-05
-8.74379422083547e-06
-1.15330535888636e-05
-3.78874401107782e-05
-1.33527766378211e-05
-2.87755915192826e-05
1.39501937151321e-06
-1.30452857381482e-05
-1.27088352573404e-05
-2.92601067996634e-05
-3.40359510233533e-06
-7.42917368080391e-06
-2.53776876537679e-05
-1.4517319762133e-05
-3.41482664545611e-05
3.71373873374932e-06
-9.06413812186426e-08
-2.04966828483102e-05
-1.96989650378612e-05
-1.59153021588171e-05
-7.0724742021785e-09
-2.12582799611768e-05
-2.13651727243917e-05
-1.45340543519051e-05
-1.17879677401621e-05
-3.60599901775412e-06
-2.09981092099047e-05
-2.97432681107943e-05
-2.74404293367215e-05
-2.85325638888987e-05
-1.12630881333564e-05
-1.04322479017635e-05
-9.79863589465318e-08
-2.88639293963086e-06
-9.68074466132052e-06
-2.05111888881764e-05
-1.40339810508328e-05
3.29477385447443e-06
-2.00316567735216e-05
-1.37865548621135e-05
-1.65019764633556e-05
-7.41481142091189e-06
-1.99628214628811e-05
-2.26859288891488e-05
-1.7441331333516e-05
-1.16321719179339e-05
-1.20869971916703e-05
-2.84208753312375e-05
-2.19249574901887e-05
-4.63761522719137e-08
-2.07636488147652e-05
-2.76098700384818e-06
-1.88707757767153e-05
-1.29346650682969e-05
-1.42992890105909e-05
-2.11538131147425e-05
-4.71049548288053e-06
-1.7107633776584e-05
-1.37851730162907e-05
-1.24298978092066e-05
-3.58958432777191e-05
-1.13798927751242e-05
-2.02103304103982e-05
7.90079848736197e-07
-1.72945909532031e-05
-1.3852973646973e-05
-2.31545758495101e-05
-2.02316962713258e-05
-2.39475812909931e-05
-2.22688554291204e-06
-2.60530273983589e-05
-2.05037092041739e-05
7.46076530785825e-06
9.52835389893222e-06
-1.35883524525968e-05
-2.21976080070871e-05
-1.82784827263181e-06
-1.17673975337768e-05
-5.68124193612513e-06
4.40542659727689e-06
-7.5838230603927e-06
8.55025593926891e-06
-2.30033070750084e-05
-6.26585973231925e-06
-2.13047371550793e-05
-1.72431340247968e-05
-1.180257442126e-05
-2.14371798145796e-05
-1.59128506397833e-05
-2.25201032624177e-05
-1.82762167152482e-05
-1.62658009318159e-05
-8.34369527188423e-06
-1.96125921659115e-05
-1.40452644973248e-05
-2.24659354325357e-05
-2.42981528188364e-05
-1.22494621898066e-05
-2.53227992056625e-05
-2.21515248937291e-05
-1.04306393013022e-05
-2.26083168971568e-05
-1.15863592857463e-05
-3.84411906134457e-06
-8.31948538655593e-06
4.7973951359097e-06
-7.69597025732137e-06
-1.40955733736965e-05
-2.32748907942829e-07
-1.53878195255745e-05
-1.92992547065429e-05
-2.22137350650547e-05
-2.63964699388556e-05
-7.12797712598932e-06
-8.40909062340488e-06
-2.01431227589742e-06
-2.86801935196207e-06
1.45412315237107e-06
-1.06866739466039e-05
-1.66065004523777e-05
-1.10304192437158e-05
-1.97318139133932e-05
-1.08851947600717e-05
-2.34102013391936e-05
-2.53805526502963e-05
-3.5069601762992e-05
-1.00447311661163e-05
-3.56952397144659e-05
-4.95456258608958e-06
2.98673321801726e-06
-7.38113139665417e-06
-7.3740531276207e-06
-9.20259937049973e-06
-7.02732168500439e-06
-1.73923363707337e-05
-1.2263349208448e-05
-1.30457762829068e-05
4.07518754971282e-06
-2.6632216084007e-05
-3.45002913761815e-05
-1.63811269002654e-05
-5.00321228443874e-06
-4.46467915430068e-06
-2.10590496013999e-05
-2.06756352825613e-05
-2.12193996173234e-05
-1.14828583476789e-05
-1.15181557830039e-05
-1.08916583118491e-05
-4.81069303348553e-06
-2.34292647347102e-05
-1.23985039163166e-05
-1.4722515758722e-05
-1.2098407187141e-05
-2.31222827859259e-05
-1.13562416578233e-05
-3.11602770955455e-05
-1.80431072085189e-05
-1.18484625600115e-05
2.17085381910976e-06
-2.2562564339789e-06
-7.16200560566831e-06
-1.75021200277776e-05
-3.66209278083905e-05
-1.71022064085754e-05
-1.7036752236917e-05
-6.10530850710305e-06
-9.35417979909677e-07
-1.61326604285561e-05
-1.48853685920129e-05
-2.38595256659397e-05
-3.36210315834502e-05
-1.40655871201938e-05
-1.42541431587204e-05
-2.12928350626268e-05
-2.65388119342924e-05
-1.21818278090278e-05
-2.29993204496421e-05
-2.12688128229478e-05
-2.27832895430204e-05
-2.01369335950948e-05
-2.40617516422761e-05
-6.65498335420964e-06
-1.18751594167076e-05
-2.06143081280754e-05
3.48847227766815e-08
-2.70269774954141e-05
-3.91503897360144e-06
-7.56721942507325e-07
-5.83748574820338e-06
-7.66319681745384e-06
-9.95042660567909e-06
-2.58532313307464e-05
-8.00714320225742e-06
-1.1697476499637e-05
-1.03275902818463e-05
-1.04177248765367e-05
-2.47002669146166e-06
-2.44175634414941e-05
-3.17605236840127e-05
1.86626894223493e-06
-1.36070208429185e-05
-2.96967072586176e-05
-2.60809888443667e-05
-7.77331569149022e-06
-5.24442251229198e-06
-9.5541441682733e-06
-1.04629556659691e-05
-2.41486715071107e-05
-1.7641231052702e-05
-7.49849801219105e-06
-1.02635871042465e-05
-2.39074753854102e-05
-9.90079299395489e-06
-2.07165550495813e-05
-2.02358519466844e-05
-4.36080242876719e-05
-1.5993694382311e-05
-1.36993516363434e-05
-1.62876823013698e-05
-2.39348340186428e-05
-1.46916730685607e-05
-1.75420607657942e-05
-8.59094124603786e-06
-3.03421798769011e-05
1.33948225111835e-06
-1.17180186020798e-05
-1.57298846561049e-05
-2.20185115851813e-05
-4.5821268596869e-06
-7.67636280273127e-06
-5.22387830935698e-06
-2.78253226758702e-05
-2.51762660327929e-05
-3.73100513845415e-06
-3.96154101324846e-05
-1.15548524386032e-05
-1.76086645888031e-05
-1.3860324301362e-05
-2.39385329575002e-05
-2.41209265167245e-05
-9.38925945066002e-06
2.80775902285663e-07
-1.64775857912846e-05
-2.61995598404378e-05
-1.07374028434682e-05
-1.81219518221402e-05
-7.86342618892523e-06
-3.22139605080916e-05
-3.06500862502058e-05
-2.88348641140469e-05
-1.55065685543447e-05
-1.59653956531421e-05
-1.02042171247239e-05
-2.17522224754625e-05
-4.86180879868548e-06
-1.5291107326126e-05
-2.45345143494366e-05
-2.29734718045228e-05
-1.71354019697237e-05
-1.59386468938764e-05
-1.20527956669506e-05
-2.20815237732272e-05
-1.72439150877096e-05
-2.74313694783267e-05
1.93865617796613e-06
-1.4336870203595e-05
-1.79103102784921e-05
-5.09616656257204e-08
-2.21981080772208e-05
-6.38897272716304e-06
-1.8958940302099e-05
-2.61743029528329e-05
-2.18817405607353e-05
-1.30891784246043e-05
-2.96759342875981e-05
-1.295529994855e-05
-1.54791625198722e-05
-1.79701434507842e-05
-1.23933515954517e-05
-1.71497490050715e-05
-1.60053996465716e-05
-1.36213995662624e-05
-1.60075594089077e-05
-1.97874511340891e-05
-1.17845876455817e-05
1.32379590338116e-06
-1.22944313765171e-05
-1.54941842469671e-05
-2.1843899305102e-05
-2.66050211213385e-05
-1.71513717333518e-05
-1.37154280650426e-05
-1.18407352026253e-05
-9.00629407067497e-06
-1.32804433643194e-05
-2.63008736085553e-05
-2.31593677646163e-05
-1.12064839554452e-06
-2.61522920570667e-06
-2.09988312767663e-05
3.92883159688445e-06
-2.97585517792984e-05
-2.51400429009648e-05
-3.94067790953129e-05
-8.07074776204329e-06
-9.11394836557662e-06
-1.78222876633749e-05
-1.22006404015944e-05
-2.02469440885374e-05
-4.65308754973722e-06
-1.45351920710021e-05
-1.68730646224228e-05
-1.75413355415245e-05
-2.79570178576307e-05
-1.78524834218265e-05
-1.36109975598579e-05
-5.083484022505e-06
-2.3559237418275e-05
-7.99658935075328e-06
-1.62406331518849e-05
-1.38716698427619e-05
2.40650602900589e-07
-1.7303679891493e-05
-2.09577759153258e-05
-2.13047818790906e-05
-2.22742237831306e-05
-1.40490843225704e-05
-8.54442871811526e-06
-1.06881121593541e-05
-1.27906540926185e-05
-1.9838872499495e-05
-2.35775463409816e-05
-1.65898556445562e-05
-8.79858983162151e-06
-2.62557634470111e-05
-7.1699871731308e-06
-1.90720247427758e-05
-2.40542079580092e-05
-1.90729923962887e-05
-4.89183206702047e-06
-1.2051440463723e-05
5.47071669782048e-06
-1.27034799238612e-05
4.7553032265523e-06
-6.76684062353754e-06
-7.82770277724341e-06
-1.62590001513156e-05
-2.56508085644685e-05
-1.16455822952195e-05
-2.1429930395364e-06
-1.35067634434342e-05
-1.72461542057645e-05
-2.64347447567016e-05
-1.93903516927077e-05
-1.88608648553308e-05
-3.45624184519906e-05
-5.6585970091348e-06
-2.59272311974878e-05
-9.530180139006e-06
-3.61716603402882e-06
-2.69794835648429e-05
-3.12896264946069e-05
-1.85610983495748e-05
-1.76428882750151e-05
-1.87260919496338e-05
-3.44220614620086e-05
-5.60422339092344e-06
-1.14361903198186e-05
-1.77739221210002e-05
-1.36144865131905e-05
1.77956302169755e-06
-2.94082794242584e-05
-2.58907760503399e-05
-6.45837990274114e-06
-8.04503400782112e-06
-1.71127564083696e-05
-3.85757024136657e-06
-1.08718172033368e-05
-1.51468693476946e-05
9.30676210024498e-08
-2.45242244953916e-05
-1.33674494582581e-05
-5.77129294526826e-06
-1.26986875358544e-05
-2.73908596552475e-05
-3.45615965479932e-05
-2.86403448681256e-05
-3.70354796795621e-06
-2.64738910456907e-05
-1.07570271702798e-05
-1.60548078499983e-05
-8.51830832962598e-06
-2.31397259725431e-05
-2.33197484218766e-05
-1.67643460643066e-06
-9.44748222879857e-06
-1.87436906860823e-05
-2.63219682936982e-05
-1.4890646481465e-05
-3.58137058353757e-05
-1.64150740518429e-06
-8.94710794434785e-06
-2.78033711046708e-05
-1.42141705305369e-05
-1.58537187740396e-05
-1.30405278121901e-05
-3.39492695839648e-06
-1.07571020757808e-05
-1.91485274129273e-05
-1.64113588530174e-05
-2.5478421501371e-05
-1.32829612284911e-05
-2.98815457614341e-05
-2.2794502986879e-06
-2.30840042430245e-05
-1.4792575515216e-05
-1.3781589823385e-05
4.57082777183346e-06
-9.10184472262606e-06
-1.18990194894077e-05
-4.68580563481119e-06
-1.15610353855926e-05
-4.78930297601971e-06
-2.65913337132489e-05
-1.27926142623507e-06
-1.34915911750947e-05
-1.92885218653619e-05
-1.31560202672182e-05
-7.88486502652121e-06
-1.4166014112839e-05
-6.93072375712774e-06
-1.07814589812036e-05
-1.54312052017205e-05
-3.82772295781612e-05
-4.46076623060655e-06
-3.60197171433192e-05
-2.1085774617071e-05
-2.2583317215657e-05
1.97061964381968e-06
-1.05854323746724e-05
-1.95210947250606e-05
-1.46754668644342e-05
-1.76526323272927e-05
-2.12698240740835e-05
-2.53257500004686e-05
-2.81225548808615e-05
-4.05397491948969e-06
-2.22745756625515e-05
-2.33572222418556e-05
-1.37055641403656e-05
-8.85834058142905e-06
-1.79035966518408e-05
-1.06635082412654e-05
-4.84801071813902e-06
-1.73137721066167e-05
-8.32790833930792e-06
-1.68412509305617e-05
-2.53966034956215e-05
-2.63893581286457e-05
-2.29840038305083e-05
-3.57865601822593e-06
-1.55491372068396e-05
-1.97366321702039e-05
-1.64361336269384e-05
-6.20721060989504e-06
-2.71169214284723e-05
-2.12591415786129e-05
-2.32576968510646e-06
-1.65969366602532e-05
7.07535686785903e-06
-2.77600407084371e-05
-2.14911305412248e-05
-3.58439318107851e-06
-1.39471841528204e-05
-2.19890632790619e-05
-1.63927581990396e-05
-1.41943278306244e-05
-1.29123378389887e-06
-4.5644099738368e-06
-2.01022643449196e-05
-7.53221219586139e-06
-4.42606810568512e-06
-1.94377336249429e-05
3.78675845797166e-06
6.64492840417481e-06
-1.73479954912376e-05
-3.24912187826066e-05
-2.15312618775314e-05
-1.60148325497133e-05
-1.87493036905349e-05
-2.83567664486647e-05
-5.21342318924232e-06
1.30351507666433e-05
-1.76191235741994e-05
-1.42065899567931e-05
-3.36757282639462e-05
1.91294908452651e-06
-1.45181808493579e-05
-2.29998854151652e-05
-7.36509362346141e-06
-1.19437261032732e-05
-1.35817745622634e-05
-1.3702141616428e-05
-1.84424346038433e-05
-1.25160509377528e-05
-1.89558072273583e-05
-2.31593960871325e-05
-1.53926369597907e-05
-2.34319178473645e-05
-2.59329355590959e-05
-2.76812371546602e-05
-1.4262356402276e-05
-1.78917367357039e-05
-6.83186330748077e-06
1.37002327993041e-06
-1.98620145627201e-05
-1.8779354693762e-05
-1.90937085360033e-05
-4.42980274939305e-06
-1.8195559113984e-05
-6.7625465226063e-06
-1.58865590320451e-05
-2.73853360947234e-05
-1.14481469882678e-05
-2.2485261627049e-05
-1.94198333358126e-05
-4.55467035429381e-06
-1.90638976347905e-05
-2.45217440027821e-05
-1.47748222887831e-05
-2.14180756050838e-05
-2.79491895554867e-06
-1.14920673091816e-05
-2.58890707993458e-05
-2.08088840780588e-05
-1.14197961093571e-05
-1.794736225605e-05
-6.65353359189034e-06
-9.85848169480497e-06
-6.60626051510553e-06
-2.73365567010521e-05
-2.52118116375398e-05
-6.04897993741793e-07
-5.02393011329763e-06
-1.43274089460841e-05
-1.13956602341596e-05
-2.59998187083983e-05
-7.07540079724023e-06
-3.1291443726121e-05
6.06645743415171e-06
-4.70396650288351e-06
-1.61922009864382e-05
-1.5331525083686e-05
-2.03637122285162e-05
-1.2064618557593e-05
-1.1827777037896e-05
-8.76396033671494e-07
-2.57566792013735e-05
-2.10260737804107e-05
-2.30023685040852e-06
-2.51563450620675e-05
-2.13829556540245e-05
-2.10681059287304e-05
-8.00600270654387e-06
-1.55572695514394e-05
-2.20126979927775e-05
-1.36973884720774e-05
-1.35142796945466e-05
-7.4790786926792e-06
-7.45294327443295e-06
-3.38199415099428e-05
-1.37316320237862e-05
-3.0593815248395e-06
-1.88001510842499e-06
-1.45699920000246e-05
-2.71357567412749e-05
-1.12454803212754e-05
-1.13240094580243e-05
-9.10698643233509e-06
-7.32717247684619e-06
-1.7403026260019e-05
8.43692521541321e-06
-7.83019055117418e-06
-2.93017698329198e-06
-1.67945274479277e-05
-6.37246501248733e-06
-4.56354012078352e-06
-2.8664934068937e-05
-1.99046817524021e-05
5.68432248758364e-08
-2.76086234349118e-05
-1.65636462712809e-05
-1.83135654304661e-05
-2.43807247941582e-05
-2.38085219345568e-05
-1.55713534626419e-05
-4.84619467374429e-06
-2.34264256452015e-05
-1.33572810526541e-05
-2.60697950101155e-06
-7.95899811934902e-06
-1.9918496604402e-05
-1.63435783523346e-05
-3.16540445897601e-05
-7.65217362405182e-06
-2.67844737690632e-05
-9.05930969241163e-06
-2.27971248718343e-05
-1.50077349983336e-05
-2.41139758988528e-05
-1.84863605123268e-05
-1.16781569254106e-05
1.99361941017672e-06
-1.20222076162685e-06
-1.199131485242e-05
8.26444180889054e-06
-1.30551159906989e-05
-2.94566246766785e-07
-1.35939701882436e-05
-2.92741458130865e-05
1.34678324246418e-06
2.42496008887636e-06
2.8278363538063e-06
-2.1008871375446e-05
-1.27103833551211e-05
-1.24620008867905e-05
-7.98994362975359e-06
-2.21939413129799e-05
-1.58961202417026e-05
-1.51062461908408e-05
-6.96025377241985e-06
-2.1232059689314e-05
-1.27535321048008e-05
-1.55696920755028e-05
-3.23301276563222e-05
-2.18324795717007e-06
-1.32750661914843e-05
-2.51877914671756e-05
-1.66940705663904e-05
-2.71014988301561e-05
-1.99664759963289e-05
-1.23378017451019e-05
-3.07137943763558e-05
-1.91255357559462e-05
-2.76808000724802e-05
-1.18768235056365e-05
-1.55574526324555e-05
2.10880638892789e-06
-1.65172974504396e-05
-1.46963473854893e-05
4.51932446950044e-07
-9.89380794068588e-06
-5.35305762718843e-06
-1.71278810962771e-05
-2.63144778948773e-05
-8.71508754078465e-06
-1.99839444981175e-05
-3.59690417253689e-05
-4.48697605977767e-06
-7.57500321332664e-06
-1.19535641964387e-05
-1.47196192996833e-05
1.93638635186385e-06
-3.64307014216403e-05
-5.96514956135824e-06
-1.83426560905012e-05
-4.64196044602933e-06
-1.73385617736037e-05
-5.97601604724576e-06
-1.35805516631767e-05
-1.01082764436169e-05
-6.59640681523907e-06
1.11428181243711e-06
-1.24934445584745e-05
-1.33559870735563e-05
-7.07324856650976e-06
-2.15438168601633e-06
-8.76954425155698e-06
1.07109643202569e-05
-1.67025451558538e-05
-1.1396476584365e-05
-1.51309015593254e-05
-2.06179003193772e-05
-1.82702885872952e-05
-1.07753691352404e-05
-2.78182475316188e-05
-1.14208448359863e-05
-1.90294954352422e-05
-2.26264311861322e-05
-2.13493470308724e-05
-1.96821518114342e-05
-2.94440970196257e-05
-1.96057053041717e-05
-1.44332628667454e-05
-1.89109181895201e-05
-6.87735961794077e-06
-1.58960254562246e-05
-1.35952347175051e-05
-2.53830150392842e-05
-1.54567255631594e-05
-2.93958482442526e-05
-2.17263776026834e-05
-2.68287299102399e-05
-1.92663540888667e-05
-1.78248211893992e-05
-1.16043505289762e-05
-1.72841999606843e-05
-2.54097359721738e-05
-7.11139841463605e-06
-2.92841356340813e-05
-1.50071447835929e-05
-2.23845304974473e-05
-6.40210162376557e-06
-2.59069140793649e-05
-1.35055703738579e-05
-1.01988647492696e-05
1.82770016052884e-06
-8.83087352522448e-06
-1.69072220425067e-05
-1.37827551481723e-05
-2.07444129705469e-05
-2.6127847507985e-05
-2.22901000851829e-05
-3.94681479370628e-05
-1.9072340841522e-05
-1.50129026969026e-05
-2.59018024198879e-05
-4.65918498937477e-06
-1.36234305994743e-05
-9.33544164534164e-06
-1.91076585046757e-05
-1.68647889917152e-05
-1.58160281536397e-05
-8.42451835112537e-06
-3.55769420424345e-05
-2.49393728305541e-05
-2.02766718629955e-05
-1.51707788926457e-05
-1.56158456062024e-05
-3.73106314752804e-06
-1.80287697395433e-06
-2.89729313472061e-05
-1.72864611495379e-05
-5.5979085437107e-06
-2.75767931204231e-05
-1.0045276605192e-06
-2.14453840192902e-06
-1.42622736739205e-05
-2.01515277030278e-05
-2.16777189253216e-05
3.04573290935003e-06
-3.1587696984398e-05
-1.93900525956517e-05
-1.62376045745473e-05
-1.81947233204376e-05
-7.88240335932816e-07
-7.65730361356708e-06
-2.66096118432676e-05
-1.20961820391522e-05
-2.06718528497966e-06
-1.23084343347285e-05
-1.28115635444141e-05
-9.39054693397341e-06
-2.18913653085381e-05
-1.54255032175851e-05
-8.85767897629188e-06
-8.94322655005133e-06
-2.63033538506728e-05
-3.08851167497183e-05
-1.75870843107171e-05
-7.38927422160176e-06
-1.09828233902429e-05
1.68315667152952e-07
-1.42276655226369e-05
-1.33264796117771e-05
-2.32028181542715e-05
-4.74937906317177e-06
-4.50541799625304e-06
9.59128846001884e-06
-6.72821627144791e-06
-1.39031734843511e-05
-3.36732196887912e-05
-1.86452933418938e-05
-1.07985691487531e-05
-3.31536463409455e-05
-1.86061986656821e-05
-2.31477573597044e-05
-1.77107986177816e-05
-1.17061521904017e-05
-1.07942989023631e-05
-1.50986941495203e-05
-8.19038072309636e-06
-1.02595729684471e-05
-1.52811799648215e-05
-7.41486498535422e-06
-1.93871595816922e-05
-3.844461701522e-06
-1.13066946123695e-05
1.67741643587406e-06
-4.46490782511869e-06
-7.41098553744573e-06
-2.88215171091564e-05
-2.32971258027117e-05
-8.75283232641416e-06
-7.94704931577542e-06
-2.75679431139101e-05
-2.2724577106562e-05
2.83631839860357e-06
-2.36934684861033e-05
-1.70492156425718e-05
-6.80093589083393e-06
-2.98557236058556e-06
-1.888018190768e-05
-6.69356350554438e-07
-1.19929175822691e-05
-1.76080811211219e-05
-7.6812437679515e-06
-7.67977934411406e-06
-1.3868415668704e-05
-2.1101160192799e-05
-1.81585532432543e-05
7.22699450057516e-06
-9.05558661150026e-06
-1.09533691208178e-05
-2.52395579710214e-05
-1.87821170507903e-05
-6.78774685802164e-06
4.30880011359269e-06
-1.81698700254885e-05
-1.49755627947559e-05
-6.89925051602328e-07
-1.23686510708816e-05
-9.26424440827084e-06
-2.40442554743582e-05
-1.98813222923108e-05
-2.23324940838939e-05
-1.4585471261698e-05
-6.03584420177193e-06
-1.25816312792853e-05
-1.03718922338955e-05
-8.18414932693712e-06
-1.43679081294937e-05
-2.4085913267923e-05
-1.00451402458892e-05
-1.96027864569802e-05
-9.81752505323985e-06
-1.0281460943972e-05
-1.75274012968768e-05
-1.24620932425866e-05
-1.20268488906953e-05
-4.59745212051533e-06
-1.20392074434378e-05
-8.75361639294664e-06
-4.30819596805824e-06
-9.28347856567413e-06
-1.21409424992204e-05
-2.04517993857041e-05
-2.0412842089106e-05
-3.3794620609048e-05
-1.04086908727599e-05
4.86345933422244e-06
-1.73802488064783e-05
-7.34340108844957e-06
-7.69585869195607e-06
-2.64067320151337e-05
-1.88835458586522e-05
-2.39485768565416e-05
-2.53957001341875e-05
-5.63816384770667e-06
-6.67407619231048e-06
-1.29594523437032e-05
-2.61813185352547e-05
-3.3711107907778e-06
-1.9702366146537e-05
-1.07824679117664e-05
-2.62133938228884e-06
-8.61051548752531e-06
-2.46867406447075e-05
4.33661859335473e-06
-1.230249467291e-05
-2.32200074805838e-06
-1.06658554270591e-05
-2.38446189992884e-05
-1.85500512602804e-05
-1.98087971003818e-05
2.3287592096632e-06
-2.14877919616634e-05
-1.8430214928585e-06
-2.58183126698538e-05
-1.90093756099747e-05
-1.58624079571885e-05
-1.89429775562437e-05
-5.3921046249893e-06
-2.76682385405423e-06
-9.28619523082803e-06
-3.1849575150954e-06
-1.57279382689502e-05
-1.71219627757811e-05
-8.03630446019684e-06
-2.6110308121029e-05
-1.30502634017412e-05
-2.46322810262378e-05
-1.68818111607464e-05
-7.61040165613392e-06
-2.89340325256443e-05
-1.38395669476166e-05
-2.07759846247484e-05
-2.40823222993543e-06
-3.13592297783044e-06
5.30504866654596e-07
-5.47857547055827e-06
-2.47977582828399e-05
5.62713398102566e-07
-8.12390479520452e-06
-1.07555869454534e-05
-6.36804135060981e-06
-5.46876977606704e-06
-5.83374726296259e-06
-6.85707788333153e-06
-5.82291962986827e-06
-2.40722305853914e-05
-1.16206197239469e-05
-2.12715576879699e-05
-2.05326130132659e-05
-1.1679672395372e-05
-1.32027269023977e-05
-5.34421837753174e-06
-1.46926921563481e-05
-1.30095071959051e-05
-1.24892740244863e-05
-1.35400415197491e-05
-1.57462954314846e-05
-3.24623458068323e-05
-1.85247553172779e-05
-1.09098830449208e-05
-3.99754186707209e-06
-1.73461119920824e-05
-1.85287604803747e-05
-8.89229118598807e-06
-1.5925651902937e-05
-1.68095758312094e-05
-2.62431800525389e-05
4.70496357134082e-06
-4.28806297611758e-06
-4.38804327778757e-06
-2.53510396019173e-05
-3.50500906865641e-05
-6.29634901730218e-06
-1.10347952027188e-05
-1.013613974384e-05
-2.18191339556051e-05
-9.59705575882461e-06
1.75520890956586e-06
-2.33157689946177e-05
-1.43578500299011e-05
-7.70389266375382e-06
-3.10159127433455e-05
-1.84169645126649e-05
-1.9868117785635e-05
1.3228468417293e-05
-1.02963386747858e-05
-1.03912210527195e-05
-5.83687734481059e-06
3.01733357664662e-06
-1.26535576105783e-05
-2.14202852492788e-05
-1.56599746904739e-05
1.63664024809283e-06
-1.94380891221515e-05
-1.8569365832367e-05
-2.06107723030597e-06
-2.00573869140186e-05
-2.21430520135305e-05
-1.48696199853704e-05
-1.3897441359088e-05
-1.29496262755681e-05
-2.68832093452552e-05
-1.67469449201486e-05
-2.97275312158203e-05
6.76671766114181e-07
-3.0969834524095e-06
-2.55341065206828e-05
-1.73780294373144e-05
-2.19374850250552e-05
-1.95008937370082e-05
-1.89478738452311e-05
-1.74957323319807e-05
-1.74859015408351e-05
-6.32153851639955e-06
-1.89478578488097e-05
-2.12396303311607e-05
3.10384742877545e-07
-1.59454078806884e-05
-2.64021175151216e-05
-1.42325667563894e-05
-6.1885040349423e-06
-1.07792948338881e-05
5.45042415503919e-07
-1.10072767838509e-05
5.29770010742831e-06
-1.16997331184284e-05
-1.75773275619757e-05
-1.46889692537463e-05
-8.39076071279729e-06
-7.05502939731217e-06
-3.49302465324505e-06
-5.87559679549005e-06
-7.52805351094257e-06
-1.5174196501544e-05
-1.33826965596449e-05
-9.66941125593733e-06
-4.38832453813658e-06
-2.12803640825845e-05
-1.85021630011424e-05
-1.77017049916255e-05
-7.53775531239232e-06
-1.53892863507202e-05
-2.04393308979907e-05
-8.71757138776065e-06
-2.86995408641347e-05
-1.29997312195293e-05
-1.21268552842558e-05
-1.36413283495407e-05
1.94523624522138e-06
-1.16749911189988e-05
-1.99631751394611e-05
-1.5649582301772e-05
-7.35496197922593e-06
-1.36272222986674e-05
-3.26593485667661e-05
-1.33027960990386e-05
-2.22455545158875e-05
-1.08753526530345e-05
-1.58842995860664e-05
1.72760821494812e-06
-9.99039932624702e-06
-2.59931729893407e-05
-1.58992853832403e-05
-8.00903989431673e-06
-1.93259565349687e-05
-2.09581942622903e-05
-1.49798627507804e-05
-1.43670972416045e-05
-1.99085061250537e-05
-1.39359369833908e-05
-1.64197702012724e-05
-1.80492908608219e-05
-1.9763719070328e-05
-2.87919119711979e-05
-2.6756017722466e-05
-2.01498695493182e-05
-1.9955099601255e-05
-1.32022809067439e-05
-2.88491576484527e-05
-2.28548963248562e-05
-1.06505296982697e-05
-9.84330273847313e-06
-3.50492686120463e-05
-1.81622286644605e-05
-7.36396072893896e-06
-1.42023161852102e-05
-1.25659250787864e-05
-6.2379963716395e-06
-1.4413292608009e-05
-1.70635852236738e-05
1.83738082537126e-06
-1.70560701443157e-05
-1.71603581919132e-05
-2.23979689887794e-05
-2.41996522641285e-05
-1.56174216927428e-05
-8.58669851379296e-06
-1.39608252517049e-06
-1.78925339311304e-05
-1.34660046604626e-05
-2.5603448704928e-05
-3.39821023774961e-05
-1.14782223027812e-05
-3.05871247252338e-05
-9.12750177474923e-06
-8.91080670832219e-06
-3.23915274659218e-07
-3.9293890524414e-05
-7.83383998327853e-06
-1.80961231531472e-05
-1.79468034554798e-05
-1.63286837842484e-05
-1.35373068284373e-05
-1.89745035306796e-05
-2.46977351633671e-05
-2.43989399608196e-05
-1.48816523993927e-05
-2.7706051006755e-05
-9.53833337934699e-06
-1.76097525619649e-05
-3.52657581378984e-05
-1.41817257527536e-05
-2.20773237170747e-05
-3.07929646845321e-05
-2.22062198078908e-05
-1.64917511760025e-05
-3.7684663410963e-06
-8.92504358235173e-06
-1.44903046900954e-05
-1.84229979280904e-05
-1.05000974867763e-05
-2.73116436054377e-05
-2.01915081822076e-06
-2.16728198479082e-05
-2.53576863838684e-05
-5.5155822926075e-06
1.60018226307517e-05
-2.22538419984358e-05
-7.19547459434039e-06
-2.50800373857448e-05
-1.3768194854587e-05
-1.76541328726971e-05
-2.52361075735799e-06
-2.14819280455496e-05
-2.54117179347251e-05
-9.41030489166308e-06
-9.3893799831699e-06
-6.89102561956566e-06
-2.63418776600433e-05
7.06487193053337e-06
-1.21859393153016e-05
-1.85108385835547e-05
-1.32538779674593e-05
-1.35589667395024e-05
-1.36958704559794e-05
-2.83844724426731e-05
-1.45747862934159e-05
-3.89221158847301e-05
-1.43113265184993e-05
-1.43816426286216e-05
-2.090141580119e-05
-9.15659663123416e-06
-8.53884559895476e-06
-1.40029438312578e-05
-2.44184356139688e-06
-1.65634385713399e-05
-1.71773621911524e-05
-2.51494432733977e-05
-1.07059653807038e-05
-2.04734925724325e-05
-3.22682937783038e-05
-3.31484423491245e-05
-7.58433584906263e-06
1.24583931044352e-06
-1.47928226681842e-05
-2.6179351157625e-05
-9.31184720317183e-06
-1.9606833153285e-05
-5.80051882063673e-06
-3.00668460519332e-05
-1.52457292428292e-05
-1.25819297294175e-06
-1.55330995546171e-05
-1.15678876875879e-05
-2.04821941112366e-05
-2.03528363180005e-05
-1.4932515096702e-05
-2.26971807667914e-05
5.87798475504636e-06
-2.07802984439756e-05
-1.98449369225197e-05
-2.5359904747814e-05
-1.63214948489851e-05
-3.26103426714796e-05
-1.60828551038852e-05
-1.88756310726577e-05
-3.82657660345584e-06
-1.45542974148984e-05
-2.86726792588658e-05
-2.4249750613616e-05
-2.79731051244629e-05
-1.4836218469341e-05
-1.78885077843489e-05
-1.70512544466489e-05
-1.57827386205217e-05
-2.85201405904783e-05
-3.25457091174318e-05
-2.08988056252593e-05
-2.95985213678625e-05
-1.95102620512487e-05
-5.23540780182113e-06
-5.77198219862475e-06
2.38015382449928e-06
-1.66028484554297e-05
-1.6483813052826e-05
-3.38888852306192e-06
-3.11350851952008e-05
-1.65366732038515e-05
-1.05105800678664e-05
-1.66223900535854e-05
-1.29974430455257e-05
-1.29111808253391e-05
-1.54556141698399e-05
-2.30948951771986e-05
-2.95274266845684e-05
-2.71299438046328e-05
-1.01006784658941e-05
-2.38963088854915e-05
-1.97768564514358e-05
-1.13005843846259e-05
-3.29877184072293e-05
-2.93345499951041e-05
-1.70329638327955e-05
-4.11074702899704e-06
-1.18138858362268e-05
-2.13559696757569e-05
-1.49875136423101e-05
-2.65218188311578e-05
-2.68971531053079e-05
-1.20034751100383e-05
-8.94123594344933e-06
-1.46100888908959e-05
-1.29251671288096e-05
-9.8637830201094e-06
-2.05305417967679e-05
-1.38065346516951e-05
-2.33813300853514e-05
-2.39299459141375e-05
-1.46734370183077e-05
-8.91184455232431e-06
-2.27661809851669e-05
-2.0935670076322e-05
-5.92303738332773e-06
-3.03307573756833e-05
-3.64693639392879e-05
-2.26585604145456e-05
-1.22863650149558e-05
-1.35842731778019e-05
-5.18189685592289e-06
-1.01121339189824e-05
-1.14367902852014e-06
1.09962171209051e-06
-2.19237396942909e-05
-1.84750761367537e-05
-2.62768094020831e-06
-9.24933163527866e-06
-5.17016055150094e-06
-3.40934452000143e-05
-2.41604858431482e-05
-3.4566800482875e-06
-1.43278797659349e-05
-1.08444066957171e-05
-2.27367671108334e-05
-3.68039886926171e-05
-1.26094898630475e-05
-1.6683066865817e-05
-1.82832065399108e-05
-2.81409489282395e-05
-9.5836302535708e-06
-6.16133475204811e-06
-1.8061541173282e-05
-8.26589537690748e-06
-1.26017350794318e-05
-3.19029036495816e-06
-1.75231523898088e-05
1.10481246198061e-06
-1.08249136073312e-05
-9.22446731165984e-06
-1.50443351000316e-05
-4.44345849821949e-06
-1.17292645077513e-05
-6.4230349456081e-06
-2.56297281061311e-05
-7.36999361382346e-06
-1.37410438697553e-05
-3.09688689487091e-05
-8.23215113428743e-06
-4.0075933845251e-05
-4.12994330160061e-06
-1.74056890812922e-05
-1.41053932010836e-05
-6.94079722531722e-06
-1.78328297734079e-05
-5.39822203234306e-06
-1.79813285642458e-05
-2.35073852392644e-05
-9.75452251118617e-06
-5.45893576335377e-06
-9.47115585336347e-06
-1.40602916983758e-05
-4.97812838368826e-06
-2.13127932759252e-05
-5.87006274392194e-06
-1.57977869754798e-05
-1.92718310635569e-05
-2.42648299037996e-05
-1.76324737357576e-05
-1.42223277460848e-05
-5.13515634793442e-06
-6.68314021312423e-07
-2.48644562101037e-05
-7.13396503254426e-06
-1.51512800723849e-05
-6.32879634465375e-07
-9.33120200446015e-06
-5.5480218740287e-06
-1.74403777605463e-05
-1.94292905117739e-05
-1.93311517296889e-05
-1.90005382284426e-05
-1.30317323266639e-05
-2.33972090167464e-05
-8.71117330237401e-06
-2.19989845895503e-06
-1.04176064249999e-05
-1.6943338103487e-05
-5.68589088916726e-06
-2.46216015048592e-05
-1.18533808402412e-05
-1.76580390669265e-05
-2.44178332626723e-05
-2.32062091653167e-05
-1.71468782472261e-05
-3.14347710248429e-05
-3.85948605877031e-05
-1.4597244909076e-05
-5.57530603210912e-06
2.59811764969816e-06
-1.787769185231e-05
-1.48076122637156e-05
-9.34973159037531e-06
-2.5458600888572e-05
-2.70831123632272e-05
-4.69989631357773e-06
-1.27216098945645e-05
-6.33348278467381e-06
-2.80203793389637e-05
-1.95462202601923e-05
-2.25117704756631e-05
-1.69399246606908e-05
-1.82648370182989e-05
-5.65922643547154e-06
-2.17196136325749e-05
-2.35963688255995e-05
-2.41420255218601e-05
-1.02612374770147e-05
-2.26940109880702e-05
-2.08094413790138e-05
-5.75925129338626e-06
-1.98460288532232e-05
-5.12038985078475e-06
-8.87934052396962e-06
-6.35642347826948e-06
-2.14412893099585e-05
-2.48854941713208e-05
-2.51710126056282e-05
-2.27189379577309e-05
-1.10225778927468e-05
-4.28908253605203e-06
-1.22773029258831e-05
-8.39403247460376e-07
-2.13890931271171e-05
-1.54979026695526e-05
-1.90655331332274e-06
-8.57496831055973e-06
-8.60627556319188e-06
-8.22308022602374e-06
-2.87211456572625e-05
-3.61297237361372e-05
-1.62988533885049e-05
-2.08489023515687e-06
-1.70226004307788e-05
-6.91760628258354e-06
-2.24845112470434e-05
-2.23160672880604e-05
-1.39397581528557e-05
-9.03545787803276e-07
-2.13485812833099e-05
-1.90200060316934e-05
-3.46685221281311e-06
6.44051148878585e-08
-1.51288165382199e-05
-2.23428637688678e-05
-1.21384817899102e-05
4.5691615768869e-06
-7.19378688103175e-06
-2.55218591299827e-05
-1.34165372977958e-05
-5.54170108914647e-06
-1.49936778638968e-05
-2.26387034772513e-05
-1.57880658118932e-05
-2.05415301024046e-05
8.35627763679732e-06
-8.17748266475191e-06
-1.70352879315864e-05
-1.2280565689452e-05
-1.85596306801874e-05
-2.47079463158262e-05
-2.52936431521689e-05
-2.19929173982761e-05
-9.24046896260155e-06
-9.72879689538685e-06
-1.84345803489557e-05
-5.32896204138798e-06
-3.23512859837095e-06
-2.36107651460555e-06
-1.73742651166207e-05
4.52067195124602e-06
-5.12493973936254e-06
-2.18835687487949e-05
3.93376034660764e-06
-2.73148309690415e-05
-2.82669508781205e-05
5.06962257163591e-06
-2.05336781478038e-05
-3.12335621022688e-05
-1.3061371865611e-05
-1.50998439120715e-05
-2.09145185856006e-05
-6.62620907440311e-06
5.94495495775449e-06
-2.20396235711665e-05
-3.08193516912177e-06
-7.0960661834266e-06
-1.93749203315506e-05
-3.29842933457249e-06
-2.03276001512007e-05
-2.17493057407249e-05
-1.19696843195755e-05
1.30982282361357e-06
-1.81036918752508e-05
-1.60894183127811e-05
-2.4579087455164e-05
-1.25929333379938e-05
-2.50217579435194e-05
-5.73927363004333e-06
-2.72523582410082e-06
-1.30128570903234e-05
-2.07603552692484e-05
-2.21710289148284e-05
-1.67935406202777e-05
-1.0509977578279e-05
-3.30346972651014e-06
4.17196093783665e-06
-2.24494930037983e-05
-4.74095268140347e-06
-1.23208209058194e-05
-1.32622846966678e-05
-3.10351003036396e-05
-1.57588839741567e-05
4.39705723855121e-07
-1.08026842173932e-05
-2.07353864470476e-05
-2.11483320242341e-06
-2.03161207146734e-05
-2.51593483776039e-05
-1.98385101568594e-05
-1.57356214630929e-05
-2.23606766790709e-06
-2.036914494394e-05
1.63155708734224e-06
-2.34213552108751e-05
-1.61614499591031e-05
-1.27606314070744e-06
3.16647695016639e-07
-1.57333767815293e-05
-1.81031925798042e-05
-1.51627409181039e-05
-1.29646563765574e-05
-2.48030662863118e-05
-1.7293690502212e-05
-2.22588432569691e-05
-1.10354464308159e-05
-3.00224488302743e-05
-4.61450550531241e-06
-2.23188480623326e-05
-2.9896624374481e-05
3.09027094171097e-06
-1.3120459875032e-05
1.93827341674963e-06
4.98209415232713e-06
-2.03766146219222e-05
-1.26178727663889e-06
-1.36867216959851e-05
-2.00032993767073e-05
-1.76595344388647e-05
-2.61409140482275e-05
1.16890536400005e-06
-1.97114586570815e-05
-3.65591353825712e-05
-3.37141769988764e-05
-1.57018684543776e-05
-1.24815786564746e-05
-1.57670837009894e-05
-9.1274500087092e-06
1.09310572299165e-06
-1.5539604470896e-05
-8.31184809342765e-06
-3.01694862068246e-05
-2.47558919327676e-05
-6.1463589945359e-06
-4.86457195100421e-06
-1.00468008902709e-05
-6.69164688722725e-06
-2.36896102199014e-05
-1.49745558739469e-05
-2.30523820283364e-05
-1.68526333619146e-05
-1.00259594006031e-05
-3.61660009100233e-07
-1.99343546562549e-05
-1.35785841821809e-05
-1.65239784725921e-05
-6.16512187982421e-06
-3.09285940200682e-05
-1.54923639903804e-05
2.21485082863219e-07
-9.32792348059938e-06
-2.17632250210438e-05
6.57441365186991e-06
-7.39487404893142e-06
-1.44029038055247e-05
-1.76139461513528e-05
-3.98998571015107e-05
-2.20414284092785e-05
-1.17107678532213e-05
-2.85344993312464e-05
-1.98940263566182e-05
-1.04347407879761e-05
-2.57737416259791e-05
-2.11616838633347e-05
-1.31870738544014e-05
-2.53399753653196e-05
-6.74767654420823e-06
-1.83115803888597e-05
-1.81447311164853e-05
-2.01088476897641e-05
-1.00799063389622e-05
-1.6615058313775e-05
-1.27248887233941e-05
-2.00375276214756e-05
-1.62248079681004e-05
-2.22492806029644e-05
-2.70758849473139e-05
-8.46684975088101e-06
-1.04110178004311e-05
-5.27634760770188e-07
-3.18808627909093e-06
-2.26920505327432e-05
-9.62049412894393e-06
4.82089497297095e-06
-1.83692923506262e-05
-1.27500530549442e-05
-1.5359000942037e-05
-1.30449777760933e-05
-5.82343099891707e-06
-1.97897339100763e-05
-1.631888072144e-05
-2.58026704383612e-05
-1.04217945204545e-05
6.11727489555885e-06
-3.03509399231939e-05
-1.77836860247139e-05
-1.3834865026407e-05
-3.6920371402584e-05
-9.60584514822815e-06
-1.9746030531196e-05
-2.42570709313732e-05
-1.501353410432e-05
-1.00995752468228e-05
-9.22031644910254e-06
-2.54753548052126e-05
-4.07348573114244e-05
-2.87785002107673e-05
-1.08143636643156e-05
-4.32448490597106e-06
-2.39941275684032e-05
-6.72815281252094e-06
-1.77620501329088e-05
-1.48385542955765e-05
-1.50483011246591e-05
-1.2232230150029e-05
-3.14474764933245e-06
1.51862800793038e-06
-6.34604416931859e-06
-8.53635801998418e-06
-2.23345243831563e-05
-1.58615448431884e-05
-3.46443834457758e-06
-1.1301316139514e-05
-7.97204411888972e-06
-3.15240937765035e-05
-2.90216880659034e-05
5.31687277756601e-06
-9.62568858429027e-06
-2.81299596012651e-05
-1.60139010837963e-06
-7.94111231567322e-06
-3.22614028400334e-05
-1.67711462335559e-05
-9.18620761283142e-06
-8.20115865393624e-06
-1.74657101304794e-05
-2.15784689012222e-05
-1.92060802076202e-05
-1.73762630853378e-05
-1.77550542057372e-05
-2.6825189596922e-05
-2.91306064763414e-05
-5.95614320866412e-06
-2.35662940048544e-06
-3.62625840608888e-06
-2.39027278623166e-05
-1.92612284316886e-05
-1.17022290242217e-05
-3.58739377571778e-05
-1.35686194378109e-05
-1.46104173618676e-05
-1.86232052342503e-05
-1.21763692682302e-05
-2.96661901339688e-05
-9.02371136653488e-06
-4.21140969452698e-06
-2.13870005595769e-05
-7.41173117936156e-06
-1.55661760611889e-05
-8.61428497552613e-06
-6.9504735617454e-07
-1.05628983815239e-05
-2.08672636759379e-05
-2.52107276126975e-05
-1.63548322744775e-05
-2.69684989624755e-05
-1.54896074701461e-05
-1.12960024838798e-05
-3.28497988216191e-05
-2.95238609529711e-05
-1.69577470296567e-05
-1.987885603269e-05
-2.172844127699e-05
-2.24273680800129e-05
-8.63899900205e-06
-2.45012652870958e-05
-2.08371659702637e-05
-1.23177611512167e-05
-3.67737757269381e-06
-8.24464069174205e-06
-1.49522303638968e-05
-2.6906390312486e-05
-1.35470669854956e-05
-3.96881889230093e-06
-3.14824320551574e-06
-1.8384202097588e-05
-1.57677789106541e-05
-9.28109415670543e-06
-1.50573285491922e-05
1.17177708861966e-05
-1.41437806061117e-05
-2.33724000686981e-05
-5.72002509058145e-06
-6.03023280936909e-06
-6.59078448777661e-06
-2.04374215331201e-06
-1.65845895997468e-05
-1.39384991647884e-05
-2.12105157200739e-05
-3.06559956676055e-05
-2.1127183440042e-05
-1.71733607393495e-05
-5.12781879343967e-06
-1.85458689624722e-05
-1.19416494608073e-05
-1.30269432356875e-05
-1.80741663524408e-05
-1.34026688215252e-05
-2.30401006602065e-05
-3.18844244201598e-05
-1.48732079325559e-05
-4.48262124464985e-06
-2.48009417466552e-06
-1.49242697957553e-05
-2.87701248143678e-05
-2.18058661326362e-05
-2.35192634159286e-05
-2.0605927548849e-05
-1.00460465809915e-05
-1.4215385834571e-05
-1.12661627249147e-05
-1.72130023689367e-05
-9.1830088642594e-06
-1.34847032951175e-05
-1.19750630262867e-05
-1.6973829782022e-05
-2.20583372637714e-05
-2.95575850690105e-05
-1.67525092336083e-05
-1.34651417630281e-05
-1.1252852673656e-05
-2.1792203260272e-05
-1.44876591294343e-05
-1.81043257655928e-05
-2.14632491071509e-05
-9.49580398016538e-06
-1.66671992764444e-05
5.59744444091976e-06
-2.31062503068345e-05
-3.01871728759607e-05
-2.05581739045685e-05
-3.13842865173258e-05
-1.10163951962039e-05
-5.93746656288404e-06
-1.12129187766264e-05
-1.34110032493832e-05
-3.08367018113803e-05
-2.12267738427513e-05
-1.25589922836962e-05
-2.22047468696753e-05
-1.67186883388269e-05
-3.52128543069405e-06
-1.9372751996871e-05
-2.60607393359316e-05
-1.83883030018402e-06
-1.29375914571931e-05
-1.71097595503467e-05
2.13665696082088e-06
-1.59236709525499e-05
-1.46132818981197e-05
-1.87630017235256e-05
-3.20289003348466e-05
-4.03933658330652e-05
-1.83199546098444e-05
-2.57650638686904e-05
-1.02345078791686e-05
-1.90089352985409e-05
-1.13357835910511e-05
-8.21901361653644e-06
-6.61865934846875e-06
-1.86859920083004e-05
-2.23872903136718e-05
-2.36125371380456e-05
-2.36743137901306e-05
-6.06209082801701e-07
-1.77956667144796e-05
-1.76052629154672e-05
-6.31635179295525e-06
-6.71622658288059e-06
-3.12867635819454e-05
-1.31655573553576e-05
-1.81807920184741e-05
-2.03694706257687e-05
-1.28063116465855e-05
-2.24750322947621e-05
-1.91337561915666e-05
-1.70232885592577e-05
-2.04413300921835e-05
-7.69184131576943e-06
-1.30731751568995e-05
-1.81555551621545e-05
-1.42146398624686e-05
-2.03989730126083e-05
-3.27243337239379e-05
-1.68835811905993e-05
-2.02496735901275e-05
-1.85302930587282e-05
-2.20124412196894e-05
-2.41850086826956e-05
-2.2861179916305e-05
-8.82870082893e-06
-3.57890704939094e-05
-1.73334235088542e-05
-5.08232177036005e-06
-6.50233689860214e-06
-3.19506675047203e-05
-7.87275811394576e-06
-2.23785962979935e-05
-6.54563206397718e-06
-2.79054055404109e-05
-3.07712352746827e-05
-2.08930356758371e-05
-1.04578621959759e-05
-1.61716959293461e-05
-1.41784143728008e-05
-2.44333813529387e-05
-2.20655617148943e-05
-7.54690680144933e-07
-8.38751851286126e-06
-1.75615931737438e-05
-2.92922390600222e-05
-2.24041265704846e-05
-2.03329376179496e-05
-3.11928227264513e-05
-9.32422135606006e-06
-1.63938347791105e-05
-1.87607441353897e-05
-1.71429109525417e-05
-8.56456365536495e-07
-1.3578092198433e-05
-2.68645034396992e-05
-2.29847597436042e-05
-5.01196909763282e-06
-1.25962481007177e-05
-3.01239401784966e-05
-1.04767003428216e-05
-4.99008630723801e-06
-7.23463011473505e-06
-9.13454096090876e-06
-3.65808219076167e-06
-2.76170626416521e-05
-1.66916506783445e-05
-5.4087163179111e-06
-2.71662720278672e-05
-8.16604065240839e-06
-1.07047782152379e-05
-1.49243156935896e-05
-3.63282681692907e-05
-2.27610215857922e-05
-1.6777026765079e-05
-1.70478167654377e-05
-1.24406203693634e-05
-4.62525515506893e-06
-1.21100223102272e-05
-1.68274889038153e-05
1.43977952933058e-06
-3.62745238464627e-05
-5.05468827346532e-06
-1.80545222646251e-05
-6.19855493372602e-06
-6.05612418890492e-06
-8.74740097911098e-06
-1.41483519503765e-05
-1.96465087779154e-05
-1.95020344475996e-05
-1.65118431764862e-05
-4.05954473167164e-06
-1.92614749457099e-05
-1.81248691938528e-05
-2.98623054769635e-05
1.50834395894833e-06
-9.56338897705218e-06
-2.02846020810119e-05
-7.1107754824293e-06
-1.74387588578616e-05
-4.08079039383004e-06
-2.59583083710206e-05
-8.39555168133292e-06
-1.53347043928256e-05
-1.14389168296017e-05
-1.6432330680751e-05
-2.45727027861865e-05
-6.64225416817502e-06
-1.85965258306018e-05
-1.4955569911406e-05
-1.566908914627e-05
-2.60823018925313e-06
-2.01326051618973e-05
-2.24923795863799e-05
-1.77428561295804e-05
1.20744047870052e-06
-8.25034898802509e-06
-2.77374923575161e-05
-7.92348088709059e-06
-1.66627756673528e-05
-1.58980691986952e-05
-2.38846954654135e-06
-1.32054912659693e-05
-1.10464922781824e-05
-1.57023791434934e-05
-2.44803526640949e-05
-1.48555230049276e-05
-1.6442151053248e-05
-1.16591330698497e-05
-1.28523960743545e-05
-5.73980998595461e-07
-2.02675796356746e-05
-4.21423441131221e-06
-2.44788910678564e-05
-3.2388941158166e-06
-2.80297284933581e-05
-1.56270839292262e-05
-1.49513993126463e-05
-9.74129341792527e-06
-1.4169975127194e-05
-3.12645478891505e-05
-1.44454471366519e-05
-4.46461596935919e-06
-1.81447108177478e-05
-1.64889889899437e-05
-1.57329635745407e-05
1.23997502181545e-05
-2.34855576487442e-05
-1.43356631955989e-05
-2.94581808694532e-05
-1.90451657297875e-05
-7.10271976432652e-06
-9.82325727640893e-06
-2.01661320351785e-05
-2.79292237643611e-06
-2.08938787341344e-05
-1.30583331036123e-05
-2.89433180216163e-05
-3.02215529156078e-05
-9.92986673750299e-06
-5.74250116329606e-06
-1.69761070726619e-05
-2.16233698034448e-05
-3.19983061271351e-05
-2.69388110194608e-05
-2.61191923455015e-05
-4.78854229869847e-06
-2.83804149938671e-05
-2.02608412801173e-05
-2.68307603056599e-05
-1.54344021611576e-05
-2.70258579561195e-06
-5.8305914192229e-06
-2.8161852860382e-05
-1.24605289893033e-05
-2.65771899285248e-05
-1.76463967540413e-05
-7.69803088455011e-06
-2.39433220795317e-05
-1.08717730849588e-05
-2.25709464129491e-05
-1.44848153470347e-05
-9.04672273874357e-06
-1.16856755938668e-05
-5.88697441187263e-06
-9.01785360438201e-06
-2.94702266885127e-05
-1.9799392476483e-05
-3.32095323388982e-05
-3.91685476289351e-06
-2.06255362726041e-05
-1.93512201207717e-05
-4.01837653966738e-06
-4.4746942185737e-06
-2.76949832420838e-05
-8.46565439011833e-06
-1.05205124731975e-05
-1.21066769835556e-05
-3.40824548909003e-06
-1.06741092501663e-05
-1.11837187108568e-05
-2.18047285619871e-05
-1.43088775118503e-05
-1.08457327939354e-05
-1.05990597558818e-05
-1.62676132371045e-05
-1.92561638093257e-05
-9.60518264745611e-06
-4.99371442238601e-06
-1.2656738174689e-05
-4.81776584924876e-06
2.23980100575073e-07
-2.16692162761068e-05
-2.3739596721579e-05
-1.02948804507154e-05
-3.35672873696174e-05
-1.70009283224299e-05
-1.4203144299332e-05
-1.29838210878048e-05
-4.05613912093167e-06
2.98744818259399e-06
-9.01540969880811e-06
-6.69879603857603e-06
-3.43143772575099e-05
-2.08808334725225e-05
-2.76911150925237e-05
-7.95856293597162e-06
-6.16472583039803e-06
-8.89349296190838e-06
7.13706079877251e-06
-1.35738519644715e-05
-4.15354864258217e-06
5.82808170905851e-06
-1.78545045517726e-05
-2.30747297971985e-05
-1.29592176783535e-05
-1.75200383746483e-05
-7.64980288477696e-06
-8.44401776159665e-06
-1.26928391208936e-05
-1.50676729540914e-05
-2.0283401704726e-05
-2.12187471169156e-05
-1.57609567131328e-05
-1.939033273089e-05
-5.36051598647305e-06
-1.43098480226656e-05
-8.0904017504377e-06
-1.7484331011163e-05
-1.5433043067476e-05
-6.3044056255778e-06
-1.09640428927703e-05
-1.90766102779666e-05
-2.08356630808513e-05
-2.55680979679798e-05
-2.42776981807437e-05
-2.1357907930018e-05
5.82320449707352e-07
-1.0952627203616e-05
-8.18673720311353e-06
-1.28659708592308e-05
-2.66883534718899e-05
-2.69219248042255e-05
-3.24513170888566e-05
-2.48089662229484e-05
-2.04251985671634e-05
-1.17540850368044e-05
-3.43907197479656e-05
-1.12991229636794e-05
-1.88245010908566e-05
-4.14745829675856e-06
-9.58423350592686e-06
-1.64610220251228e-05
-3.29103847217723e-06
-1.51040171358132e-05
-1.14904671852709e-05
-1.35251286354728e-05
-9.17466409589056e-06
-2.53570012790494e-05
-7.5384281644493e-07
-1.2904720532392e-06
-1.49064004052174e-05
-1.39519664493949e-05
-3.2736617424858e-05
-8.79831997547742e-06
-5.43522014445321e-06
-1.90647615450772e-05
-1.08940552971966e-06
-5.00323623909743e-06
-1.94017638118184e-05
-1.44986129215003e-05
-2.1506611580534e-05
-5.85770206117857e-06
-2.59744758001371e-05
-1.89184926781346e-06
-1.12544185564602e-05
-2.17728116381046e-05
-1.31499304381976e-05
-1.58994854478985e-05
-7.17105070817087e-06
-8.71028369429833e-06
-2.35056373072483e-05
-1.47669426290969e-05
-6.16766540559688e-06
-1.43168652634899e-05
-1.13190659157189e-05
-9.02720297580621e-06
-5.45827197164672e-06
2.41796336013624e-06
-2.26689950649589e-05
-2.59322940729985e-05
-1.09496293847632e-05
-1.35905893840194e-05
-5.7615862916247e-06
-1.22976599017495e-05
-2.54380221486811e-05
-1.41397020397199e-05
-1.58286690045944e-05
-9.10024914796574e-06
-7.52003300636418e-06
-2.04001514827808e-05
-7.08582379018505e-06
-1.67082019037328e-05
-2.89926606447697e-05
-1.3053700009553e-05
-1.59178345903102e-05
-6.07928248728447e-06
-3.83185886918046e-06
-1.23407617281232e-05
-6.7416881953925e-06
-1.30355623950175e-05
-2.05887486077653e-05
-1.58404585904623e-05
2.12371967836944e-06
-1.7268915291788e-05
-3.96756196465786e-05
-8.52933247356609e-06
-1.72413064834652e-05
-3.10080319856134e-05
-2.77305712259002e-05
-1.42110915322278e-05
-2.19603451202705e-05
-1.50577778843261e-05
-3.58800440306172e-06
-2.07367779018586e-05
-1.42080372019526e-05
-1.27040501216364e-05
-3.17188366014999e-05
-1.87018619900987e-05
-2.13623310000016e-05
-1.49061679957545e-05
-9.08278000224595e-06
-9.89885152535152e-06
-5.80078911004755e-06
1.02199495064159e-05
-7.88074729611828e-06
-8.21789903225637e-06
-1.49140490070439e-05
-2.1512961828982e-05
-1.49332057020335e-05
-1.55188846536668e-05
-3.16986452286004e-06
-2.22691372642883e-05
-1.27986805735378e-05
-2.27638693553776e-05
-1.85743581047624e-05
-3.26738672575972e-05
-1.36538477963774e-05
-2.91908558377164e-05
-2.47391127189733e-05
-1.32296455119857e-05
-2.61168170302447e-05
4.07128300878305e-06
-1.757122284584e-05
-2.747188345545e-05
-1.26294793879786e-05
-2.00534412302619e-05
-2.35275225913918e-05
-7.38383868588337e-06
-1.97654065111947e-05
-2.11663580262684e-05
-1.68549909821277e-05
-3.46982967526502e-06
-1.68651358568849e-05
-1.00240980836893e-05
-1.08679005284066e-05
-1.16025662823272e-05
-1.15433033931131e-05
-5.56023249002644e-06
-1.65828241126058e-05
9.76047759875238e-06
-2.30072462447576e-05
-4.03079918173322e-06
-1.92556912908358e-05
-1.64098736582676e-05
-2.53742882608695e-05
-2.00172865886663e-05
-1.16233705108689e-05
-1.15940250222459e-05
-9.07504834756343e-06
-1.69263387297563e-05
-3.11080510105388e-05
-9.0771054252812e-06
-1.66076844741821e-05
-1.9990500646659e-05
-4.42674484359179e-06
-2.47989727381042e-05
-2.54469746209836e-05
-1.09722645478861e-05
-1.2126095254791e-05
-3.28024765395443e-06
-5.1292812869989e-06
-6.32506238045547e-06
-1.89285289520065e-05
-1.81781261992696e-05
-2.80449951850936e-05
-2.45853016344925e-05
-1.1710421123997e-06
-8.16177284019845e-06
-2.53332277067536e-05
-1.99881873633694e-05
-1.69489730599147e-05
-2.82393843945397e-05
-1.56051648274979e-05
-1.33807923673012e-05
8.67113084205631e-06
-1.39049089382335e-05
-1.06060535286325e-05
-3.65150134351189e-06
-1.91487429487692e-05
-2.34971315207566e-05
-7.79979694811791e-06
-2.13348204955253e-05
-1.36188282273438e-05
-2.1790718544709e-05
-8.82427961877062e-06
-3.62837756990938e-05
-1.49947688332399e-05
-1.25726283575314e-05
-1.14063497186911e-05
-1.51898578719853e-06
-2.28834562029802e-06
-2.32815433484947e-05
-1.77337904426761e-05
-1.92533042142181e-05
-2.84134203606807e-05
-9.57375101350205e-06
-1.21921575470568e-05
-7.72010886365587e-06
-2.0747658129978e-05
-1.09850730112216e-05
-3.08764845635227e-05
-2.49857589023071e-05
-1.16046868574225e-05
-1.95322231619461e-05
-9.39154568487394e-06
-6.81531283796732e-06
-1.84509685504141e-05
-6.85743333195962e-06
-1.60616616961504e-05
-9.65569955859357e-06
-1.18999675846354e-05
-4.23557093650627e-05
-1.10907854241405e-05
-2.23873069702794e-05
-1.53253701319673e-06
6.5506428349067e-08
-2.13458169798424e-05
-1.5398119400053e-05
-1.17666851902143e-05
-1.69347669996025e-05
8.03488201451524e-06
-5.01894579440929e-06
-1.22651690482774e-05
-5.25618789606201e-06
-1.43122050129287e-05
-3.35307449796328e-05
-2.51589705176116e-05
-1.48679077571524e-05
-1.91568582201763e-05
-1.70808038575421e-05
-2.53311324996168e-05
-1.14479911180283e-05
-1.83497330124078e-05
-1.39523485781234e-05
-1.09128854988034e-05
-2.59134787545131e-05
-1.49165380327121e-05
-3.38563773360327e-05
-1.81207904817995e-05
-1.51867212113313e-05
-2.21620686105606e-06
-3.72434392680479e-05
-9.26151550200757e-06
-1.24355130449696e-05
-1.23811695005906e-05
-9.01925579768787e-06
1.48487696243742e-05
-1.53762196038521e-05
-1.34165026225273e-05
-5.04796793891148e-06
-1.46518474406325e-05
-1.3763633121096e-05
-1.27995031511386e-05
-2.62863045240294e-05
-1.94101967303278e-05
-1.93009486742557e-05
-2.76667322865125e-05
6.18694752917497e-06
-1.06882550744966e-05
-2.5316621554769e-05
-1.18323920005978e-05
-2.88842577356941e-05
-3.80137912634e-06
1.00980290532453e-05
-1.45827325977488e-05
-2.42218809052072e-05
-4.74970248189664e-07
-2.8499276246152e-05
-2.46141551322772e-05
4.24197895704075e-06
-1.80003817356501e-05
-1.88216338679988e-05
7.80532689661001e-06
-4.75281769457871e-06
-1.45368228090923e-05
-4.18530970057493e-05
-2.51118054469106e-05
-6.6451893134032e-06
-9.94590259686261e-06
-1.52566995802723e-05
-2.6053345904141e-05
-7.31839298121665e-06
-2.74718405897104e-05
-2.07993327670766e-05
-6.25440716710513e-06
-1.25773809186559e-05
-1.21649119990592e-05
-1.55558746435428e-05
-1.04750179938037e-05
-1.54150928529063e-05
-2.5884423009039e-05
-3.56090653923473e-05
-1.13584561563419e-05
-8.99087297114768e-06
-1.10254787486615e-06
-1.93218161959613e-05
-2.75646802906303e-05
5.18334399839313e-06
-4.89685673215772e-06
-1.83798139126094e-05
-9.99130736983754e-06
-1.14368728300577e-05
-2.89409679724229e-05
-3.26031162316538e-05
-2.20113228174362e-05
-3.79956710842497e-07
-6.91916806002544e-06
-1.71863974998357e-05
-2.40607777612016e-05
-1.16799864485047e-05
-5.76913401798051e-06
-1.49659568259159e-05
-4.19030375839225e-05
-1.144764749075e-05
-2.37259041208333e-05
-2.02330630654945e-05
-7.83572585628358e-06
-8.75164424775486e-06
-8.39068650628923e-07
-6.51639687291209e-06
-1.38406967624331e-05
-2.71594214550164e-05
-1.5283101575995e-05
-1.13778523664293e-05
-1.77067537887687e-05
-1.55166092992014e-05
-1.16131477560652e-05
-5.40723982562381e-06
-1.39333893523531e-05
-2.09472937361234e-05
-1.79674851370814e-05
-2.89736683446547e-05
-6.98049716996081e-07
-2.070477932149e-05
-2.19837921349806e-05
-1.33406964499539e-06
-9.6513387781953e-06
-1.6808943586666e-05
-1.93524289805056e-05
-9.04512614930324e-06
-1.52177413684347e-05
-1.07894890133151e-05
-2.15830497305161e-06
-1.6004424980748e-05
3.87683205936728e-06
-7.12649405743336e-06
-8.9902959181621e-06
-1.46240005295961e-05
-4.53521195318203e-05
-2.30290693415927e-05
3.23004559669997e-06
-2.93504817625831e-05
-2.6478724204117e-05
-2.15568951737553e-05
-1.3682673861837e-05
3.47377962130449e-06
6.86668279293968e-06
-8.21550964397992e-06
-1.4012220499568e-05
-3.23991974714235e-06
-2.22428438687765e-07
-1.66643408283965e-05
-1.43017332309028e-05
-2.62912936914153e-05
-3.10367682095035e-05
-2.93659066747326e-05
-1.55675246089117e-05
-1.36705551801015e-05
-2.03987954976641e-05
-1.32372952759431e-05
-1.93709057473899e-05
-2.08719723094075e-05
-1.18551629323335e-05
-2.57246218155173e-05
-9.22400169645479e-06
4.40219078507713e-06
-1.66513732329617e-05
-3.28548396807661e-05
-5.00997728133398e-06
-8.49109315428602e-06
-1.53329749832961e-05
-2.27809479017867e-05
-2.5891714458871e-05
-2.23790038356794e-05
-2.52103534686896e-05
-2.89562583748172e-05
-1.51721270206192e-05
-2.61355498001991e-05
-1.7402127115756e-05
-2.85971208550448e-05
-1.66120979342999e-05
-1.0057545617166e-05
-2.2745783989948e-05
-1.5068509450186e-05
-2.00507862602527e-05
-1.35729509756362e-05
-8.26445670567907e-06
-1.26866242229287e-05
-3.93197929310222e-06
-2.61897688004758e-05
-1.75881152737727e-05
-1.42416734685493e-05
-2.94001152799539e-05
-1.8575860335979e-05
-1.46830861260219e-05
-1.43690115096387e-05
-2.52175342133441e-06
-1.85036015942887e-05
-2.07969257660397e-05
-1.50559101087349e-05
-1.54440313460771e-05
-8.51870327417915e-06
-2.76346823969287e-05
-1.91395215350006e-05
-2.39003364086215e-05
-1.74817577548179e-05
-5.74434174858778e-06
-2.60237395321847e-05
-2.96861861652053e-05
-1.56670530822762e-05
-2.91084926187824e-05
-1.24364157984499e-05
-1.2713023517142e-05
-1.82786215876187e-05
-2.60212205552377e-06
-1.29878541054192e-05
-1.59048949301412e-05
-1.84709598254917e-05
-2.00464163144789e-05
-1.83512084836978e-05
-1.15975679319922e-05
1.51393851389514e-06
-1.68829213657291e-06
-9.76771031961815e-06
7.52275974944485e-07
-1.16260388099361e-05
-2.89613369997418e-05
-3.00242369463068e-05
-1.87061702701323e-05
-3.67048069572012e-06
-1.57469984953433e-07
8.32275693321452e-06
6.5315775052689e-07
-1.37726548059092e-05
-5.44788747392652e-06
-2.18716455981532e-05
-4.59406905775884e-06
-1.46728450194261e-05
-8.20170632993623e-06
-1.43264403533161e-05
-2.21819954995738e-05
-2.08479945838263e-05
-1.27103831292669e-06
-1.69506383480316e-05
-2.05159405707169e-05
-4.45786812840792e-06
-9.44199097724351e-06
-2.5377211008878e-05
-2.74673998186132e-05
-1.36879160541046e-05
-7.78915290391029e-06
-1.42274095779719e-05
-1.03770895954806e-05
-2.18769177980187e-05
-2.12552252630061e-05
-9.75486322842057e-06
-1.40036072689524e-05
-1.95356447053655e-05
-7.66936604110664e-06
-8.57902618279812e-06
-1.49637086637233e-05
3.56535103736538e-06
-8.71997288260778e-07
-6.3741325838652e-06
-6.44370651093495e-06
-2.09248680551419e-05
-4.18909343957198e-06
-1.66813129020704e-05
-2.65427725957631e-05
7.926415381927e-06
-2.00973927953196e-05
-1.48032662918351e-05
-8.18204118235128e-06
-1.84333132567309e-05
-1.10611897611139e-05
-1.1924105059411e-05
-2.2836927002936e-05
-1.71274211203104e-05
-2.6076948750087e-05
-3.12389222150939e-05
-1.7203558344276e-05
-6.43305407575751e-06
-5.31915967024044e-06
-1.06488121511092e-05
-2.31397050845237e-05
-2.14307888442486e-05
-2.89809056813667e-05
-2.10129445830073e-05
-2.15322188371823e-05
-1.65455811900337e-05
-3.04056846620513e-05
-2.10431491683052e-05
-7.29356997434867e-06
-1.91765482539468e-05
-2.52651498712917e-05
-3.43305910582831e-05
-1.38826236073869e-05
-1.04661999546755e-05
-3.83549110293484e-06
-2.93074763230346e-06
-2.26570078707726e-05
-8.49605591455572e-06
-6.27178024335698e-06
1.41821507038495e-06
-2.38638353868845e-05
-2.06976165763142e-05
-1.86140697992028e-05
-7.43154320308348e-06
-6.24520499092686e-06
-1.80082417185144e-05
-1.68888455730065e-05
-1.04636753824512e-05
-8.78290398512499e-06
-2.60115479274158e-05
-2.84333032348552e-05
-6.32745076521553e-06
-1.11987900770737e-05
-1.76197385214588e-05
-2.67124624118694e-05
-3.14151454515571e-05
-3.29126281879535e-05
-1.75209156118201e-05
-1.29868468774951e-05
-2.61641606557481e-05
-2.98938700995279e-05
-1.80231515442126e-05
-2.9825295752725e-05
1.62879951376009e-06
-4.6179715377733e-06
-1.75958206715688e-05
-3.15149988955259e-05
-2.88352394842077e-05
-3.88318414602451e-05
-3.38014486340632e-05
-2.97664079630835e-05
-1.50774684578943e-05
-1.23257022672912e-05
-2.17666925717608e-05
-1.51246313700318e-05
-7.49553505597071e-06
-1.53230727789922e-05
-1.48305558124481e-05
-9.0923542870396e-06
-1.86952210204679e-05
-1.65122581768536e-05
-1.47509747545919e-05
-4.35874205085223e-06
-7.35074113455619e-06
-1.61757338146569e-05
-1.29213620780962e-05
-1.05201276143714e-05
-1.1204086724253e-05
-2.27233366294289e-05
-3.52416307249277e-06
-1.96945571943852e-05
-1.85559101327278e-05
-1.94205388408841e-05
-6.60072477191322e-06
-6.13116254676664e-06
-1.97424704505818e-05
-5.04493214730154e-06
-2.88219354960676e-05
-1.87092167789166e-05
-1.49998955213921e-05
-3.16563138598945e-05
-8.25532400312835e-06
-1.68711454790853e-05
-2.69760271178923e-05
-1.52534083990112e-05
-2.89114104359818e-05
-1.59503486474662e-06
-2.536398885534e-05
-1.72897992261728e-05
-2.97726282958013e-05
-1.4596853740443e-05
-2.08132442462483e-05
-1.81953399484896e-05
-1.90218838848771e-05
4.74358358291793e-06
-1.47511691354412e-05
1.59526745030953e-06
-5.76623621483894e-06
-3.05788025606786e-05
-1.29903450582444e-05
-1.55109044024919e-05
-1.52573941047236e-05
-1.19858745362655e-05
-2.65065286950632e-05
-1.51162871240219e-05
-1.71653037493266e-05
-3.00666258268879e-05
8.15556578521034e-07
-1.68202163586666e-06
-1.38451824540425e-05
-2.44599199192303e-05
-1.544157017228e-05
-7.46180898228962e-06
-1.54713232551538e-05
-1.1413712509059e-05
-1.90159059484747e-05
-5.97033000911497e-06
-6.3770533824058e-06
-1.94829359632689e-05
-2.07392870669932e-05
-1.04988563331868e-05
-2.58199188286262e-05
-2.28503646666992e-05
-2.60490216981969e-05
-2.00688000112447e-05
-3.31978656848362e-05
-8.21540096638436e-06
-1.9343933828327e-05
-1.07288794029948e-06
-3.8709732767441e-06
-1.75409409643266e-06
-4.03343262474853e-06
-1.67827918999329e-05
-8.36489010356482e-06
-2.19132955902648e-05
-1.23450384490769e-05
-2.17053661541927e-05
-2.9397622277815e-05
-1.24016517394816e-05
-1.16618476894725e-05
-6.75753750096165e-06
-7.36377490030532e-06
-2.95633512340631e-05
-1.77069959017148e-05
-1.30846408264949e-05
-1.80129906320532e-05
-1.96091557081625e-05
-6.34630787789743e-06
-1.1747618900611e-05
-1.63370867530859e-05
-5.47686443602653e-06
-2.91802491211969e-06
-2.50476979400161e-05
-1.50123531131672e-05
-4.62876667175859e-06
-1.90577624357076e-05
-6.93824393542742e-06
-3.41366361412748e-05
-2.77519767816021e-05
-2.21805061681737e-07
-2.05342896224869e-05
-2.00699543778135e-05
-1.84596024568966e-05
-1.7852990094796e-05
-2.11826020880373e-06
-2.94908234308765e-05
-3.47614479685998e-05
-1.85714302500953e-05
-6.97032474936409e-06
6.70086109019938e-06
-7.12333723686675e-06
-2.41372831021064e-05
-2.81275474338372e-05
-2.13753461597252e-05
-1.53386714669785e-05
-1.16751924320764e-05
-1.50896187315205e-05
-2.68737001356761e-05
-2.0417609736036e-05
-1.79329598029104e-05
-1.28592203056876e-05
-1.91861693923081e-05
-2.67662366387663e-05
-1.95738280747093e-05
-1.70734669078355e-05
-1.31242771930766e-05
-9.12440630951521e-06
-1.11294046192776e-05
-2.31106037525364e-05
3.86714772097277e-06
-8.8013662884017e-06
-1.60763567261724e-05
-3.94124435309583e-06
-1.91371816798654e-05
-1.1540848987919e-05
-1.72011258214512e-05
-1.20679996358518e-05
-2.00094047992916e-05
-2.05852732592578e-05
-2.56299430790285e-05
-1.90589517234262e-05
-8.94541792341824e-06
-1.27857240273547e-05
-1.87919448627444e-05
-1.42517571094652e-05
-1.73556360205133e-05
-2.44997177063292e-05
-3.45858835599121e-06
-2.03906661389925e-05
-2.3770892973639e-05
-1.01099507371496e-05
-2.02100943170907e-05
-1.72292489406565e-05
5.69635394510676e-06
-1.30570649426724e-05
-2.48645757375007e-05
5.43995232047456e-06
-2.24660752058174e-05
2.21551233348053e-06
-7.42995640706366e-06
-2.36081002662742e-05
-1.99507629003033e-05
-8.92854696693214e-06
-1.97813161158123e-05
-1.63567694004668e-05
-2.4958979697035e-05
-1.69978996511196e-05
-8.53792760020277e-06
-1.62511807644271e-05
-1.27310109832836e-05
-5.65291899540438e-06
-2.19042365525402e-05
-2.48489303483459e-05
-1.84515375637257e-05
-9.87331736872224e-06
-5.00447096709375e-06
-9.02116380315537e-06
-1.7514973640657e-05
-8.89969071575249e-06
-1.62500549354057e-05
-1.56288360795447e-05
-2.26734837743317e-05
1.00858443749205e-05
-2.18086282452298e-05
-6.97859327966317e-06
-1.36242239871985e-05
-1.93176215439344e-05
-2.6333190127663e-05
-1.90796870988847e-07
-2.30552721033689e-05
-1.14698704636632e-05
-1.65021131109414e-05
-4.88421006569252e-06
-8.97882102824615e-06
2.30280602232205e-06
2.25513306388117e-06
-1.2824381490181e-05
-2.15452156915979e-06
-1.71267143495282e-05
6.94152135272782e-06
3.056967811889e-06
-1.62601657468386e-05
-1.5855840670531e-05
-1.26145423734612e-05
-2.17708645896638e-05
-1.78886279037275e-05
-1.91469335368783e-05
-5.00054462259571e-06
-1.09592170702528e-05
-1.93205571367234e-05
-1.90615904651972e-05
-2.79870573032114e-05
-1.72891374951523e-05
-1.70761417271011e-05
-8.16756200959667e-06
3.75754186839739e-07
-9.75723852401055e-06
-9.57357723557992e-06
-1.13696307624743e-05
-1.54218923493536e-05
-1.6982953067922e-05
-1.44993578405364e-05
-1.46147785093641e-05
-1.39826855406134e-05
-4.50189275927544e-06
8.86815017125599e-07
-2.0803012847486e-05
-1.55620722310521e-05
-6.98451242483083e-06
-1.76315434091936e-05
-2.33548517141785e-05
-1.4560949923595e-06
-4.52527377772499e-06
-1.1444353887418e-05
-2.62818295345821e-05
-4.59649559752914e-06
-1.07830899127056e-05
-1.60709201761745e-05
-8.36829362122267e-06
2.68994898458049e-06
-1.02051413010837e-05
-2.76186368357615e-05
-1.00800075369513e-05
-2.40809754610638e-05
-1.12445367064879e-05
-4.71826516253491e-06
-2.0618735505107e-05
-1.5608467004929e-05
3.53857171682094e-06
-8.21026651330464e-06
-2.43567068093223e-05
-1.46528732217429e-05
-1.05784918813598e-05
-2.36977584668074e-06
-2.47474972131184e-05
-1.48701299650478e-05
-1.0446449259814e-05
1.88067672340131e-07
-2.09945856125581e-05
-2.29689666515423e-05
-1.48878028007678e-05
-2.28355479444502e-05
-2.75453931069045e-05
-1.91281814396958e-05
-2.30902413256988e-05
-9.63088015086633e-06
-2.01514049116611e-05
-1.18124788209766e-05
-1.03763351141619e-05
-1.89734584594051e-05
-1.21451107245528e-06
-8.61234795254799e-06
-1.04045630524527e-06
-7.81935838505872e-06
-2.47317484456402e-05
-1.65929774323476e-05
-1.7626657773836e-05
-1.37449130164373e-05
-1.74251372127636e-05
-8.48035641146547e-06
-2.0967089061125e-05
-1.4383353387264e-05
-3.12945759326116e-05
-2.05252922172784e-05
-3.61229882726092e-06
-1.20416363366294e-05
-3.11113065462474e-06
-1.63726728684389e-05
-2.08040283928488e-05
-1.58556483551276e-05
-1.60065992086206e-05
-2.64629729536277e-05
-1.03073240529548e-05
-2.38077977000857e-05
-1.89924325426237e-05
-1.06332587170641e-05
-2.26816205572764e-05
-1.38327311137558e-05
1.2656525564597e-06
-1.2134347783531e-06
-1.34493475254737e-05
-7.3764341874233e-06
-1.76518420861691e-05
-9.72808417946164e-06
-1.38724584884074e-05
-9.33156619421636e-06
-1.77814374117006e-05
-2.85778016319175e-05
-7.37383183764849e-06
1.26182112445391e-06
-1.91789000960155e-05
-4.83433263574423e-06
-2.27005037036717e-05
-2.11856568197023e-05
-2.23720044404309e-05
-3.02575090588222e-05
-2.40096674812984e-06
-9.97020507173819e-06
-1.96504461218251e-05
-1.68107298832988e-05
-1.58312487792874e-05
-1.70454771407836e-05
-2.47342125649914e-05
-8.2173046839744e-06
-1.4285666826154e-05
-9.31488307017403e-06
-1.30080739018516e-05
-1.56757414539205e-05
-1.55385146584937e-05
-6.89770931758301e-06
-1.38774936348831e-05
-5.49933431240787e-06
-1.60848416157646e-05
-9.26870373110853e-06
-1.19332541352742e-06
-4.95970175678817e-06
-8.01706481898629e-06
-2.79124272737376e-05
-2.0385268420666e-05
-2.21564400413204e-05
-1.72789611744589e-05
-1.58415578304093e-05
-3.08749165655081e-05
-2.05984311683914e-05
-2.19295011018421e-05
-7.63577706079745e-06
2.58627842289217e-06
-1.2146877691262e-05
-2.20593067801336e-05
-1.12612676560653e-05
-9.48306599275838e-06
-2.66883841454241e-05
-3.25424246992793e-05
-1.64319571750143e-05
-1.80204129656011e-05
-8.92736542339168e-06
-3.07679057706022e-05
-7.31148261429055e-06
-6.89603229947516e-06
-3.46997670961547e-05
-1.65896812602072e-05
-2.61881652615829e-05
-1.22436353726165e-05
-1.69195256644439e-05
-4.63818861933363e-06
-2.31508137346796e-05
-1.06094645559931e-05
-2.79301798793711e-05
-3.11185533043936e-06
-2.32782273503732e-05
-2.61436132958055e-05
-1.94828533383371e-05
-6.89654253567308e-06
-3.13392893492869e-05
-2.19714656308589e-05
-1.04141665893737e-05
-2.80245986293724e-05
-1.6450954059635e-05
-1.13478518622119e-05
-1.77165258626149e-05
-1.85984401752077e-05
-1.69352140916159e-05
-1.40027789716358e-05
-7.86810701407119e-06
-1.14519267322408e-05
-2.14854037340636e-05
-4.48443713797912e-06
-3.54813464776375e-05
-1.03267196290757e-05
2.91474879701702e-06
3.38906886233299e-07
-2.6342245810302e-05
-2.60466713894398e-05
-7.80822727563094e-06
-1.63207717000853e-05
-1.86236317760734e-05
-1.80088745687138e-05
-2.83705577955285e-05
-1.73187814652291e-05
-5.23845343213934e-06
-1.55389422887827e-05
-2.85798744752016e-05
-1.57220985431067e-05
-2.13923614708644e-05
-8.91208224746197e-06
-1.93689665631821e-05
-1.36070451940158e-05
-2.1368625791764e-05
-2.17237112821655e-05
-8.36158267343651e-06
-1.38619783791957e-05
-5.88954253466191e-07
-8.55093346593684e-06
-4.70972375509172e-06
-1.85426470433145e-05
-1.55256114404081e-05
-2.58693689109077e-05
-1.83155250415605e-05
-9.44336069637732e-06
-1.7582792104425e-05
-1.25004832432153e-05
-9.8446016813655e-06
-7.54956988088751e-06
-2.15237831713069e-05
-1.32039480615494e-05
-2.5158583306916e-05
-3.12995952137257e-05
-2.53558252044097e-05
-9.48686306969805e-06
-2.2187153200437e-05
-2.47855564466361e-05
-2.45974515711922e-05
-2.20774639178801e-05
-2.4704627386027e-05
-1.10032374803679e-05
-2.52391036071552e-05
8.13518164474548e-07
-1.85793566876147e-05
-9.4692123950408e-06
-2.85304301253099e-05
-1.78109873398897e-05
6.68980581208187e-06
-1.28226270769518e-05
-1.22101495012633e-06
-2.23281941326149e-05
-4.77843046118776e-06
-5.92814707877449e-06
-1.75884546337005e-05
-9.53374027543882e-06
-1.34107379779477e-05
-2.70010679268074e-06
-7.14555679583418e-06
-2.0751416393262e-05
-9.89891875640072e-06
-2.39218055005256e-05
-1.10752649757137e-05
-5.72387495006291e-06
-1.81659576028984e-05
-1.61444681604935e-05
-1.21743548437534e-05
-1.43362750239127e-05
-3.46735216245306e-06
-2.225638729522e-05
-3.08144177257587e-05
-1.16244974616991e-05
-1.37049487999803e-05
-8.36997950581593e-06
-2.121209297355e-05
-1.27917737998711e-05
-1.68932488415582e-05
-1.34187011036043e-05
-1.76097953023258e-05
-1.20223981591222e-05
-1.34574397236619e-05
-5.9208560893654e-06
-1.45509617595927e-05
-1.47111699747974e-05
-1.49634028801978e-05
-6.95562959610717e-06
1.08909961998671e-05
-1.60694051650512e-05
-1.49882973351143e-05
-2.00631518057086e-05
-1.38103281585766e-05
-2.66264984382632e-07
-1.12877206210548e-05
-8.15289812853136e-06
-6.95809915075037e-06
-1.012565232444e-05
-3.02693572868502e-05
-1.2110947943879e-05
-2.90976665102274e-05
-2.19039931234095e-05
-3.51584471425675e-05
-1.37960458089096e-05
-3.31457979375622e-05
-2.27086466694286e-05
-2.21559369582058e-05
-8.35600445896062e-06
4.50901093651374e-06
-8.2178323768692e-06
-3.03542449230558e-05
-1.80693075620825e-05
-5.92707902693229e-06
-3.34507248559104e-05
-2.14742026000367e-05
-2.45063739459198e-05
-1.97799850692838e-05
-1.48917660099162e-06
-5.50226564224735e-06
-6.9270868976676e-06
-1.65879705917525e-05
-1.98829785385477e-05
-1.13719634737595e-05
-1.1266541133165e-05
-1.79472030787264e-05
-1.02480766505951e-05
-1.1541315880119e-05
-7.72567746639562e-06
1.93013403750984e-06
-1.61603481409818e-05
-1.77587000245249e-05
-4.2077954665241e-06
-2.78703731903038e-06
-4.25040178697857e-06
-2.25600042921142e-05
-2.93924088608729e-05
-1.63970232956394e-05
-4.32496420295207e-06
-1.92835018565565e-05
-2.03121955407404e-05
-1.95005252237998e-05
-1.81148817017424e-05
-6.40621638250335e-06
-1.56663744951577e-05
-1.22647082565692e-05
-1.80201201009509e-05
-1.51959748068464e-05
-2.83125510981081e-05
-1.82540125927319e-05
-1.74044985309434e-05
-1.1050721217397e-05
-2.35086507651966e-05
2.77506001341356e-09
-2.02817590836649e-05
-5.11769140834651e-07
-7.62867517139836e-06
-3.35114424756972e-05
1.56217727890321e-06
-1.80522004977907e-05
-1.30488314003523e-05
-1.95337657362092e-05
-2.09241049690485e-05
-2.3506408820026e-05
-1.75568450212653e-05
-1.65784247399455e-05
-1.28635660905488e-05
-1.13989422208467e-05
-1.60057629384548e-05
-1.20252670860725e-05
-2.93163417699307e-05
-1.3744083295789e-05
-1.98930400587689e-05
-2.1477807699303e-05
-2.62114438753537e-06
-1.73886277493088e-05
-8.89953411359473e-06
-1.62008325332362e-05
-8.47169465176409e-06
-8.3519715092476e-06
-2.18923014665525e-05
-2.73319182881926e-05
1.89253188912166e-05
-1.32689382381378e-05
-1.21992281359525e-05
-2.29931316672448e-05
-3.93306391599433e-06
-2.37602431100775e-05
-2.79954309068222e-05
-1.43667728488139e-05
-1.19959717836403e-05
-2.38534519168051e-05
-5.17722679052712e-06
-5.92722427801563e-06
-2.07126621308467e-05
-5.20220550908158e-06
-5.80375790150005e-06
-8.98432303399107e-06
-2.17413350992114e-06
-2.04688208438063e-05
-1.22402109002694e-05
-2.04996973501268e-05
-8.27535337270333e-06
5.36422243028487e-06
-1.81246518205721e-06
-9.72905980249396e-06
-2.50895206742546e-05
-2.23396111798246e-06
8.97284862293516e-06
-3.30796209480899e-05
-2.45846701495982e-05
-2.16502287095003e-05
-1.22541976819241e-05
-1.8531819926107e-05
-1.18095622496952e-05
-1.90097626890243e-05
-1.43391711814516e-05
-1.19330554956258e-05
-3.86626108203123e-05
-2.18608846237186e-05
8.48374862084079e-06
-6.16571655304044e-07
-2.61192174845429e-05
-2.11597946027917e-06
-1.76139154802153e-05
-1.83712406413222e-05
-2.93361530546333e-05
-1.76823160115448e-05
-3.23978163199998e-05
-2.95502165824581e-05
-1.19953298788922e-05
-9.42724909784762e-07
-3.18735161699803e-05
-2.59972120712361e-05
-2.6492302139978e-05
-1.01280125395652e-05
-2.03414213469829e-05
-1.63322195050006e-05
-2.15420877517966e-05
-1.591639760186e-05
-1.87827866900953e-05
-4.30066611635985e-06
-1.26805571321934e-05
-7.02989232283909e-06
-2.88960494992502e-05
-2.77951881951209e-05
-1.24710961839312e-06
-2.17012244181193e-05
-1.75018525099045e-05
-2.71855009317514e-05
-7.46151790591576e-06
-1.29371736216239e-05
-4.2345179527534e-06
-2.46396645492294e-05
-1.76944726533391e-05
-2.20159444963643e-05
-2.32170727715372e-05
-1.92375455704844e-05
-2.43165770633334e-06
-1.45508918604422e-05
-1.40278962001568e-05
-8.33441994009747e-06
-1.57174510493885e-05
-1.4824564308101e-05
-6.53986522893659e-06
-2.14330622271602e-05
-1.89122290961639e-05
-1.64068797446583e-05
-9.36098826660877e-06
-1.0090244809005e-05
-1.94998070306647e-05
-1.0793458294901e-05
-1.26630300370678e-05
-1.01828574073249e-05
-2.51529299394174e-05
-1.28406351794916e-05
-1.67297647911955e-05
-2.10677264869559e-05
-2.46587988082637e-05
-1.17406959212221e-05
-9.19584410373131e-07
-1.15637650768559e-05
-1.72196897540522e-05
-1.72145574857705e-05
-2.02647054229886e-05
-1.67398296508635e-05
-1.41972017455312e-05
-3.6074857418702e-06
-3.10126775561575e-05
-3.49507231720007e-06
1.7576061217167e-07
-2.98994469292256e-05
-1.40911778210423e-05
-9.21942015632206e-06
-1.26880315495339e-05
-1.62161316118996e-05
-2.54697163063967e-05
-1.50176976709997e-05
-2.61100493631381e-05
-8.86254735916179e-06
-1.81360074284365e-05
-1.87637517013189e-05
-2.89290016768328e-05
-1.26581479336833e-05
-2.73287407810715e-05
-1.20786312823043e-05
-5.73149616391498e-06
-2.20029378112704e-06
-9.25026986875949e-06
-2.42662781806862e-05
-1.59490550345217e-05
-3.35480003252525e-06
-2.67222635441615e-05
-2.63510979850378e-05
-8.94458133457599e-06
-2.05114529380628e-05
-1.24672376346281e-05
-1.58676491757698e-05
-2.15570588366068e-05
-1.98979826797316e-05
-1.19267024393716e-05
-2.23848394234102e-06
3.15816052160687e-08
-1.08271311180016e-05
-1.44439654265942e-05
-2.3759123236415e-05
-1.30750371691293e-05
-2.22547710619657e-05
-2.84738268398845e-05
-7.20909173585125e-06
-9.85319672820827e-06
-2.45648665352847e-05
-1.04365272956839e-05
2.69684837269638e-06
-7.95714806033081e-06
-6.63088528143717e-06
-1.7465733894354e-05
-1.93468128891966e-05
-3.90436918462007e-06
-9.73312960504019e-06
-1.02725866018705e-05
-3.08529139674123e-05
-1.58717243714327e-05
-2.68132359796112e-05
-2.60284034370074e-05
-1.73366972500205e-05
-4.4800820717414e-08
-7.02397457591952e-06
-1.48492592493569e-05
-1.07745073491511e-05
-1.44096198674387e-05
-1.73343486693498e-05
-2.10179147625206e-05
-9.80263205816952e-06
-1.94211008359428e-05
-1.94299640784182e-05
-4.24753902490992e-05
-8.23981000728716e-06
-1.30580682767506e-05
-1.65478848796293e-05
-1.30618387915605e-05
5.25838615098838e-06
-1.32031435321456e-05
-1.07308976127391e-05
-8.97194953416903e-06
-1.82891868409824e-05
-2.35825521806671e-05
-4.02293359641462e-05
-1.12920349723296e-05
-1.71185957398655e-06
-5.06054754312451e-06
-1.21990327680752e-05
-2.84983214626371e-05
-1.00064489379196e-05
-8.83333415044249e-06
-8.58143387293713e-06
-5.73445110442319e-06
-1.09929567472029e-05
-9.29677486678948e-06
-2.07018955018523e-05
-1.65781556714281e-05
-1.7246825313935e-05
-1.42924786520294e-05
-1.20290130045568e-05
-2.28730871024065e-05
-1.70121611811108e-05
-1.79832051029813e-05
-7.7281585494686e-06
-9.65190717846928e-06
-8.30962778461767e-06
-2.48859086643241e-05
-1.42773525937147e-05
-9.90086993033441e-06
-1.30544215972906e-05
-1.36964257857562e-05
-1.60641016648064e-05
-1.17286813452125e-05
-5.69297607446923e-06
-2.05918382038378e-05
-1.50861394747427e-05
-8.37159629133672e-06
4.8741903878039e-06
-1.35615877344622e-05
-2.75421170181577e-05
-1.62567603104842e-05
-1.81262370157552e-05
-2.63194201231327e-05
-2.09910053876311e-05
-1.6301785542618e-05
-1.52352315169764e-05
-6.39512999812664e-06
-1.1975124338703e-05
-1.41266034837524e-05
-1.05018796635834e-07
-2.69272907591825e-06
-2.17938910706634e-05
-3.21641842806052e-05
-1.49631189134231e-05
-1.30557332296849e-05
-1.88045056099655e-05
-1.85882440657463e-05
-1.43453154355186e-05
-3.1277318263693e-05
-1.10629065424931e-05
-1.97528817414194e-05
-9.78374436140429e-06
-1.89015389855772e-05
-3.16163943388335e-05
-1.67948504805592e-05
-1.64375513031931e-05
-7.69084435823318e-06
-2.28959217618673e-05
-3.02146547331967e-05
-2.41535032417653e-05
-8.08713174323519e-06
-1.1854450045832e-05
-1.67040286988891e-05
-1.82129773857703e-05
-1.02347749368245e-05
-1.66206353025184e-05
-1.69609425444195e-05
-1.86623160623397e-05
-3.22133148953438e-05
-2.9003345462571e-05
-1.6330537122612e-05
-2.31212873015468e-05
-5.68128253991749e-07
-1.94483336593555e-05
-1.00377056664985e-05
-2.37031068887983e-05
-2.14666596849647e-05
-2.54434880622056e-05
-1.79115163182887e-05
-8.99780574274808e-06
-2.78603082527168e-05
-2.51966940708875e-05
-5.39162071886065e-06
-3.34565857824338e-06
-2.03567502702045e-05
-1.11995195851309e-05
-1.73009300215758e-05
-2.09106762870257e-05
-8.49572914828939e-06
-1.95025797789109e-05
7.26346002373018e-06
-4.91677189537414e-06
-1.76950265289648e-05
-9.6998660528597e-06
-1.49830249860279e-05
-2.86751269412416e-05
-1.31378362557121e-05
-5.64445492302786e-06
-1.13247392057195e-05
-1.62780086551631e-05
-8.5629424550234e-06
-2.31635099257949e-05
-9.70913078633028e-06
-5.47502797698026e-06
-1.25241108034351e-05
-2.5870442305662e-05
-1.74821510211549e-05
-2.24829274642478e-05
-1.84210219822039e-05
-6.74084842215466e-06
-2.19345361540697e-05
-1.11687250007611e-05
-1.17166814426962e-05
-2.22833616996549e-05
-2.23489806468077e-05
-2.80499500499205e-06
-1.43133708515705e-05
-1.01520410769033e-05
-1.10246801583397e-05
-3.09402923968453e-05
-6.33978533147088e-06
-2.25919459929919e-05
-7.17305072439325e-06
-3.42053295011515e-06
-1.29204726971023e-05
-1.58904326419016e-05
-1.3531358064094e-05
-7.45123886396649e-06
-1.18370937323132e-05
-1.18817868919601e-05
-1.16359845432506e-05
-1.47432463220284e-05
-1.75684625101993e-05
-1.15901883285693e-05
-1.82068683854776e-05
-2.09246603295922e-05
-1.05383484421424e-05
-1.79118220810166e-05
-2.09723540707793e-06
-6.52871778367728e-06
-1.7044511804729e-05
-2.93084856617663e-06
-1.78763436986786e-05
-7.80119705684997e-06
-8.98437306942506e-06
-7.18539939777765e-06
-1.05068932790923e-05
-1.20340239566248e-05
-1.49779966306848e-05
-7.56316324875784e-06
-2.16932827833004e-05
-6.89370689397904e-06
-3.79372906530414e-06
-1.48044553552124e-05
-6.81426051858573e-06
-2.45514632472134e-05
-1.0332199560088e-05
-6.81011218463511e-07
-1.41360873095424e-05
-1.87861774723452e-05
-1.54635238447956e-05
-1.75238547057871e-05
-9.92849121429804e-06
-1.04224965356355e-05
-1.21324307865019e-05
-3.10736302088748e-06
-3.28116565051985e-05
-9.58827780506496e-06
-2.53680116158861e-06
-1.30984976253663e-05
-1.00287741055507e-05
-2.39583321565182e-05
-2.79195774564315e-05
-3.5684666236496e-05
-1.56571735785787e-05
