# Supplementary material for: Research on computational propagation and identification of mine microseismic signals based on deep learning
Source: PLoS One. 2025 Oct 22;20(10):e0334641. doi: 10.1371/journal.pone.0334641 (PMC12543183; doi:10.1371/journal.pone.0334641)
Supplement: S9 Data — (ZIP) [file pone.0334641.s009.zip › 000101100000390.xlsx_0.txt_24.txt.txt]

-1.86697512082969e-05
-1.0259140780543e-05
-1.10910591843753e-05
-2.00489764043746e-05
-1.4047295468319e-05
-2.20433033803993e-05
-7.77380652066268e-06
-1.21985573303346e-05
-1.7852009807382e-05
-9.38862909427777e-06
-1.13950678070778e-05
-7.91779847615354e-06
-2.13723743220952e-05
-1.17085324766649e-05
-2.08211030536848e-05
-9.90146974619638e-06
-2.06496707180156e-05
-4.12197442912053e-06
-1.28267662669674e-05
6.65238397688517e-06
-1.83815052836759e-05
-4.41464818455328e-06
-5.26566793859504e-06
-2.58136137272619e-05
-6.75562501396788e-06
-2.32462203000028e-05
-1.95335729640355e-05
-7.80880877526801e-06
-1.59999759676523e-05
-2.79173138817453e-05
-6.96577829714541e-06
4.95894524179036e-06
-1.94973217492687e-05
-1.28362557155318e-05
-1.73476641466865e-05
-7.36171909543771e-06
-2.89695642471307e-05
-1.44842939758045e-05
-8.22767921907658e-06
-1.36433988513102e-05
-4.89278081586113e-06
-1.92293841580545e-05
-1.29127395053394e-05
3.04713996559062e-06
-1.46424585133157e-05
-1.71614580372138e-05
-8.8995385337357e-06
-2.94022036042287e-05
-1.47572625047748e-05
-1.54169305404519e-05
-2.5335312977668e-05
-1.24519889521405e-06
-9.31280219207623e-06
-2.20456056833968e-05
-2.62183590202608e-05
-7.30862239132518e-06
-2.50256800748624e-05
-1.50676865032561e-05
-3.06481113539374e-05
-2.03071011088226e-06
-1.89781070330492e-05
-2.08097258764088e-05
-1.03545117338767e-05
-2.47698243331824e-05
-1.20647210054608e-06
-2.1426208170672e-05
-2.09561875862489e-05
-1.2519824697979e-05
-1.11384361096701e-05
-1.49516935305409e-05
1.00738379061609e-06
-1.97030464882577e-05
-1.44708424151318e-05
-2.35217494031858e-05
-1.94914038439802e-05
-1.08026781960896e-05
-7.65944079138189e-06
-1.18760879457491e-05
-2.43792709059689e-05
-3.30526599443867e-05
-2.49628242893731e-05
-1.78349042326308e-05
-2.037346581954e-05
-1.46228601552739e-05
-2.08723535091456e-05
3.71337662394245e-06
-1.16922536591943e-05
-4.29044726043735e-06
-4.73157886691621e-06
-1.08879242673565e-05
-8.95055201181582e-06
-3.11744497100311e-06
-1.26444403949914e-05
-2.60529971589617e-05
-1.27352456014229e-05
-2.02151568446457e-05
-1.73393353085109e-05
-1.81189702853837e-05
-8.37481175248981e-06
-1.42855824172275e-05
-1.27882483877642e-05
-9.80769163342346e-09
-1.03677977490605e-05
-1.70110927736059e-05
-1.75749047639209e-05
-1.47272655854504e-05
-1.98817229622859e-05
-7.42348428599352e-06
-5.04309414163477e-06
-1.03744149457284e-05
-1.12021817485479e-05
-8.61800887890371e-06
-1.48285832968593e-05
-1.71253162153862e-05
-4.81332100102936e-06
-1.77454423289493e-05
-1.4348497167894e-05
-1.61186026009669e-05
-2.02377006814165e-05
-2.36658654938557e-05
-6.14530710222014e-06
-3.62447883207678e-06
-2.12255498104957e-05
-1.52298538389996e-05
-1.00888503733859e-05
-1.93880541782374e-06
-1.95411827855932e-05
-2.30887290198615e-05
-1.61283426513082e-05
-1.46616414083459e-05
-3.19898783266455e-05
-4.62908635635577e-06
-7.99691219110914e-06
-1.51449440503238e-05
-2.57860054506654e-05
-2.18719569811407e-05
-6.77374845527004e-06
-5.35139202379804e-06
-1.0595568853316e-05
-2.52783751600419e-05
-8.03752147465232e-06
-1.04001237827311e-05
4.03246262868615e-06
-2.16696424047548e-05
-1.8029169234049e-05
-7.57510637100642e-06
-3.99698594796754e-05
-2.42917361222172e-05
-2.41673661248043e-05
-2.33126738547968e-05
-1.98603984284945e-05
-3.49870303603599e-05
-1.81403614461864e-05
-4.15507203737383e-05
-2.76740453889643e-05
-1.18610838457889e-05
-5.8157083426919e-06
-2.80424416569224e-05
-5.73185636991568e-06
-2.56986302384701e-05
1.03630636844851e-06
-1.17967164614042e-05
-1.20752504224481e-05
-1.25246253911606e-05
-3.95759375925506e-05
-1.43691838766612e-05
-1.9175119516331e-05
-1.82195261047338e-06
-2.13582499722355e-05
-2.35172327897058e-05
-1.3872084121765e-05
-2.10856531373252e-05
-1.29263029985838e-05
-1.18413087995133e-05
-2.30218354036333e-05
-2.6389237598668e-05
-1.77619610371941e-05
-1.60496380313952e-05
-1.14766282253348e-05
-3.08184782406855e-07
-3.63551444976269e-06
-2.23637805875182e-05
-2.12976002379186e-05
-3.01292425699242e-06
-2.04267224509329e-05
-2.79763723250977e-05
-5.81686984716883e-06
-3.5909214736354e-05
-2.27531418256311e-05
-1.33230788850701e-05
-1.42874390183872e-05
-2.59706001172125e-05
-2.63381671423819e-05
-5.05971470001928e-06
-1.85421553782301e-05
-1.10532035518069e-05
4.14980693057658e-06
-1.76559902562903e-05
-2.43478949018869e-05
-2.61989567901963e-05
-2.87996522114064e-05
-2.12724006832496e-05
-1.32465748344216e-05
-1.78176456787703e-05
-1.16921515371607e-05
-1.41480776760692e-05
-2.29901978872157e-05
-3.63468687801312e-05
-2.79400188504698e-05
-2.03492190953674e-05
-1.47174591490882e-05
-1.76890980670323e-05
-1.80588447882533e-05
-7.66546807701923e-06
-2.43150989124961e-05
-2.11614867812358e-05
-1.64074183926452e-05
-2.20751048353577e-05
-2.61529474370246e-05
-7.50037910913777e-06
-3.52918228018078e-05
-1.96520282927495e-05
-8.11715677846627e-06
-1.50120396934828e-05
-2.98094302047158e-05
-9.79027502417596e-06
-1.81842440029127e-05
-1.95690615935962e-05
-1.00704541449651e-05
-2.39431019583434e-05
-1.24770532686641e-05
-1.48531066488306e-05
-1.78319981620724e-05
-1.17829526981944e-05
1.95219012056779e-07
-2.01989603591401e-05
-1.46426920588865e-05
-6.48886358403865e-06
-1.72176839254376e-05
-9.59244032221034e-06
-9.59870353860417e-06
-2.33815846566661e-05
-1.2969713136266e-05
-3.20066077743009e-05
-6.40424972941782e-06
1.43551807282892e-06
8.26365865403185e-06
-3.26122156081078e-06
-1.18447901059925e-05
-2.56848552146759e-05
-2.43866136151816e-05
-1.0170857638498e-05
2.28266311766641e-06
-2.15766568265032e-05
-2.69803898685675e-05
-1.41430804735452e-05
-7.53135967116587e-06
-1.7559690336717e-05
-2.57756905533589e-05
-1.05980053891364e-05
-2.57050201719741e-05
-1.51466970301794e-05
-8.09747827764132e-06
-1.29402789234326e-05
-1.64323336056404e-05
-2.2857014866743e-05
-1.94435137746095e-07
-1.85363049045169e-05
-1.13609477846838e-05
-2.41284288504169e-05
-1.22357735882362e-05
-2.65860711627826e-05
-2.43013311136482e-05
-1.84483129525241e-05
-1.05761667941255e-05
5.41527036424941e-07
-6.35715300488993e-06
-1.799226850511e-05
-8.67813203409551e-06
-2.51114003169581e-05
-1.56296350916174e-05
5.26460899579349e-06
-1.58664557354006e-05
-3.24295312968665e-06
-2.47415506147677e-05
-1.27545677169749e-05
-7.31663996281072e-06
-2.06639791667303e-05
-3.11886318230705e-05
-3.57711529308738e-06
-9.85082019412999e-06
-3.19797510629539e-05
-1.46425100018219e-05
-1.62406892861326e-05
-2.01148745656349e-05
-4.01715913052538e-05
-1.42232192079627e-05
-1.37480885888781e-05
-1.46861537101568e-05
-2.59674065990923e-05
-9.68691141297829e-06
-1.17915107319111e-05
-2.37353684663827e-05
-2.67047250558518e-06
-1.98562242341958e-05
-1.4972696025063e-05
-1.36511922242193e-05
-2.61802311004152e-05
-1.91039847691561e-05
-2.60692424049097e-05
-2.28948580842955e-05
-4.94592098981787e-05
-2.30147271881944e-05
-1.08182447317639e-05
1.84256894482463e-07
-1.38193801631126e-05
-5.23168683506525e-06
-2.87570508537299e-05
-9.06162398326026e-06
-3.60951146580475e-05
-1.14195081348856e-05
-1.84496460972367e-05
-2.00936322032617e-05
-1.61778080547731e-05
-1.83386774323278e-05
-5.90706724289591e-06
-1.26563768531038e-05
-2.98426668012494e-05
-2.01162382398885e-05
-1.57750935691718e-05
-2.05476983204534e-05
-1.23478136255995e-05
-1.90093479277924e-06
-2.64354898767361e-05
-2.19144141418611e-05
-2.57356181781329e-05
-1.50500971516013e-05
-4.53631234476756e-05
-2.05111277325185e-05
-1.35602463409073e-05
-1.10051097078185e-05
-8.78311414422449e-06
-7.03677147773176e-06
-1.68824338877684e-05
-1.63459606705759e-05
-2.32131760488241e-05
-1.46630075600635e-05
-1.09035443662001e-05
-2.13779769307347e-05
4.81304190516097e-06
-1.96470775278859e-05
-1.34587700123439e-05
-4.39907125888401e-06
-1.77307982542125e-05
-2.08267914845579e-05
-1.00545930622426e-05
2.06910742837914e-06
-1.34559284291964e-05
-1.74810528441291e-05
-3.31382624547305e-05
-2.54709196029794e-06
-3.25896082476574e-05
2.29982655484653e-08
-3.00293497054082e-05
-2.19677283878097e-05
-1.99519882650327e-05
-1.68929263049879e-05
-2.38751256474296e-05
-3.10562856545852e-05
-2.06272835744878e-05
-1.79639246048442e-05
-1.68051665817376e-05
-1.0926906575411e-05
-2.11002871756289e-05
-1.96842644558098e-05
-1.22889693081418e-05
-5.08754934299857e-06
-2.23186918764471e-05
-6.23878840885248e-06
-1.96928343763814e-05
-4.3935903588627e-06
-2.47370252475905e-05
-8.60410935479116e-06
3.58237041964892e-06
-1.90740868035979e-05
-7.11922813457977e-06
-2.27299543995856e-05
-1.80362371975531e-05
-3.4138799555257e-05
6.89104021182535e-06
-7.13244425730857e-06
-1.47154432067906e-05
-1.00716580075351e-05
-1.5721190662928e-05
-1.74750353454541e-05
-1.8792909601368e-05
-1.48093749568142e-05
-1.61413342383534e-05
-1.51005299508606e-06
-8.44697006088555e-06
-2.06916962813556e-05
-1.23231278730859e-05
-2.24166064869979e-05
-2.34339915515334e-05
-1.77476959946223e-05
-1.04907532376819e-05
-7.35184792932471e-06
-1.78473230204738e-05
-1.18091736300093e-05
-8.39198487144954e-06
-1.8574189501608e-05
-1.09753343655987e-05
-1.92522189443775e-05
-1.81137217594276e-05
-1.61877661746365e-05
-1.6528236300792e-05
-1.47194141046672e-05
-1.32570019255776e-05
-9.94661791205165e-06
-1.10183231984351e-05
-1.34849344775083e-05
-2.24297331762765e-05
-7.27084343549049e-06
-3.12231791280066e-05
-6.40123369913123e-06
7.01153211032713e-06
-6.04426122624445e-06
-9.06895905204901e-06
-3.09165941513926e-05
-1.14833610542967e-05
2.49509174086591e-06
-2.49260308951366e-05
-2.12345441970177e-05
-7.74445652538001e-06
-3.39021179679347e-05
-1.6714361953727e-05
-1.03199207134386e-05
-4.74474562078549e-06
-1.04057087182688e-05
-1.53786183326521e-05
9.1721230168784e-07
-1.75995838189744e-05
-2.2297038937313e-05
-1.09044115621136e-05
-2.37466376617049e-05
-4.25508871176977e-06
-1.5406931285527e-05
-7.5678265342491e-06
-1.72249623704275e-05
-3.37518226205138e-05
-7.01694328931726e-06
-3.88498111465398e-06
-2.36242895035215e-05
-1.54742513315274e-05
-6.31167289885543e-06
-1.833351195506e-05
-1.27048762192345e-05
-1.56459025591507e-05
-1.10510797476102e-05
-4.03855752131293e-05
-6.72871255445443e-06
-2.77603616365199e-05
-2.28557075424258e-05
-1.9243314724872e-05
-2.81575111980636e-05
-2.1148800672548e-05
-1.79434421423021e-05
-1.76106074282678e-05
-4.68108132404106e-05
-2.06784365755226e-05
-3.11661607186055e-05
-1.18860613260369e-05
-1.97179517069199e-05
-2.47893534398048e-05
-2.47660821325338e-05
2.77623439225213e-06
-9.77311043547093e-06
-1.05324302493118e-05
-1.92208814424146e-06
-2.27117036131566e-06
-2.72168150831219e-05
-2.26335088216697e-05
-1.65508900612844e-05
-7.74235709542383e-06
-1.08137033645493e-05
-7.77411676110567e-06
-2.32650271750515e-05
-2.57759545474561e-05
-6.66329587270131e-06
-1.92443148311047e-05
-2.10132614184789e-05
-1.65235655640983e-05
-4.25612050977227e-05
-1.26995285600601e-05
-2.25538811469158e-05
-1.17643269400105e-05
-1.92366117497545e-05
-7.15637312609847e-06
-7.74806836191944e-06
-2.00084783907057e-05
-9.22494123854403e-06
1.87207421306937e-06
-1.08229421239021e-05
-2.16067848012102e-05
-1.46760138607139e-05
-2.03880590371578e-05
-1.22635083997094e-05
-2.40483363262166e-05
-1.0442611001924e-05
-2.40331113165836e-05
-1.27793521398286e-05
-1.77374758154573e-05
-3.36206925474315e-05
-6.61117321872566e-06
-1.38938381355854e-05
-1.14664614642043e-05
-1.70734163411412e-05
-9.73259200350662e-07
-1.49648065932909e-05
-1.75152308359407e-05
-1.34370090668094e-05
-8.84181078037824e-06
-1.99125482447718e-05
-1.84761299703498e-05
-2.60218536396991e-06
-1.66453587547762e-05
1.37593470641547e-07
-6.6094108214506e-06
-1.7722616779788e-05
-1.56235202933342e-05
-3.43975339414908e-05
-1.82115577980819e-05
-5.12999204943536e-06
-1.13308159508711e-05
-3.30866982858138e-05
-2.0410254797087e-05
-1.40860773820095e-05
-2.05641703224115e-05
-9.94363621542115e-06
7.94076345117879e-06
-6.82208958256378e-07
-1.2297077992738e-05
-2.55059429534052e-05
-4.27086695647264e-05
-1.62548552032836e-05
-3.01673268170487e-05
-4.93934457783004e-06
-9.75321535401129e-06
-1.19161499740556e-05
-5.79032586566189e-06
-3.44142812529769e-06
-1.2317210312462e-05
-2.56185400594914e-05
-6.96404156328562e-06
-1.89190864549498e-05
-3.12042923702284e-05
-1.40372195687975e-05
-6.76750013327897e-06
-2.35373242635738e-05
-1.72656384366829e-05
-1.08620668448767e-06
-1.63484061165751e-05
-2.01116197632751e-05
-2.78211855745661e-05
-3.4731371180483e-05
8.90087679774325e-06
-1.06807931827811e-05
-2.00153656026837e-05
-8.02053403964166e-06
-1.10175455032577e-05
-2.52280566320326e-05
1.42591910791661e-06
-2.46482421511377e-05
-2.84230687553579e-06
2.31428392046677e-06
-1.58929271934206e-05
-2.21295503720313e-05
-3.79649518094841e-05
-2.07641492518182e-05
-1.52492064376396e-06
-3.06038956788595e-05
-3.92341584478753e-05
-2.02772215936497e-05
-3.64316018271494e-05
-1.36495012524372e-05
-2.05434987375567e-05
-1.38245857451813e-06
-4.90953093502026e-06
-1.33787047610714e-05
-1.46544942635328e-05
-1.9537481088433e-05
-8.601345260195e-06
-1.5162177451686e-05
-7.62031544079684e-06
-7.04026892650881e-06
-2.78213007315652e-05
-3.24790009541785e-05
-2.03973484000035e-05
-1.24537254818733e-05
-1.51456991616666e-05
-8.10144401785242e-06
6.24049899592435e-06
-1.92404776823158e-05
-1.92140295884674e-05
-2.24868197887473e-05
-2.60158014363132e-05
-2.63891556568822e-05
-2.58946088645839e-05
-3.56998483440768e-05
-1.46958812374731e-05
-2.66437936710192e-05
-3.20095040570126e-05
-9.90303656478153e-06
-2.39654462514625e-05
-2.49095126875592e-05
-1.77021043915594e-05
-2.74477400839928e-05
-1.96946735651581e-05
-2.25713314897245e-05
-9.76302220249398e-06
-1.19093804164236e-05
-8.27127386976086e-06
-8.52155064809704e-06
-1.51539387579358e-05
-8.27223247653439e-06
-1.54915366045048e-05
-2.17485998728452e-05
-1.54144435922114e-05
-2.922464503081e-05
-2.8171864611473e-06
-3.33316671278094e-05
-2.83060003588604e-06
-3.52605888993182e-07
-2.0519572198919e-05
-1.88638217458771e-05
-2.10074716023923e-05
-1.14628091118175e-05
5.07255764423679e-06
-1.28389111172125e-05
-2.78857801825578e-05
-1.41630437664879e-06
-1.20211095184114e-05
-2.21287858886177e-05
-2.44608304349082e-05
-8.47634697456778e-06
-2.21912828046222e-05
-1.31614149930342e-05
-1.13325240525822e-05
-2.1932763574414e-05
-5.3467459754618e-06
-2.3375752555072e-05
-2.65299053866943e-05
-1.52949002896387e-05
-1.20455686599536e-05
-1.56177047475249e-05
-2.13312299762061e-05
-2.02507615662821e-06
-7.10879438783778e-06
-1.78326599730496e-05
1.5580268423701e-06
-1.8598100213744e-05
-1.28555721802799e-05
-9.11104219707419e-07
-2.94244050578781e-05
-2.79003514470201e-05
-2.57321467226455e-05
-9.50336160342956e-06
-5.23520226947708e-06
-6.59516455137473e-06
-1.95225596582629e-05
-2.52941755258475e-05
-2.52665403080664e-05
-1.27936536259108e-05
-1.81634276861222e-05
-8.28552882067065e-06
-1.46391749212614e-05
-1.76370402689503e-05
-2.64246423617146e-05
-5.10267076990811e-06
-1.20151677344735e-05
-1.6470288370003e-05
-1.83966342539833e-05
-3.7463394311648e-06
-1.00943719936684e-05
-1.65301934484367e-05
-1.94558109598854e-05
-1.03152488357795e-05
-1.23893777607954e-05
-2.2961815192368e-05
-2.50187556984138e-05
-9.73549464720219e-06
-1.32613159072392e-05
-2.05215052883812e-05
-3.4646698383797e-05
-1.70096036189172e-05
-1.62607210749871e-05
-3.43687598239855e-05
-1.06086722594264e-05
-1.28488511686661e-05
-1.67939780418397e-05
1.92315612540352e-06
-3.42885630420088e-05
-1.93566400876141e-05
-1.45679849968998e-05
-2.48114010445383e-05
-1.58281939106826e-05
-2.14006063425786e-05
3.09937755830402e-07
-2.55050450882352e-06
-1.98590094404998e-05
-1.9104272950766e-05
-1.70867907357635e-05
-3.53147811822601e-05
-5.00395789113649e-05
-7.52256606674405e-06
-1.17154172995029e-05
-1.07580754919465e-05
-5.84884532436168e-06
-1.09522887869987e-05
3.14996504883849e-06
-1.23385786458777e-05
-3.97252657525268e-06
-1.41407861164976e-05
-8.32902390238382e-06
-3.21228596899218e-05
-1.41432033830888e-05
-3.99278150666159e-05
-2.06917630263594e-05
-8.19012660906954e-06
-1.3335247319615e-05
-1.67257944495411e-05
-9.51488459906455e-06
2.02000034301113e-06
-9.04914023071409e-06
-1.9085983244943e-05
-2.30149547982064e-05
-1.67568512947099e-05
-3.67843302259786e-05
-1.88259395114006e-05
-2.22591737720667e-05
-2.6672085045828e-05
-1.39190634961281e-05
2.60659292468277e-06
-9.86300176098418e-06
-1.02822413174871e-05
-9.22564147829254e-06
-1.93178595870553e-05
-2.23096653725813e-05
-1.31653453461586e-05
-1.25111864617957e-05
-2.28943836887785e-05
-2.79459528479666e-06
-8.25667334181309e-06
-8.80282611134098e-06
-1.10338775205408e-05
-1.44645205500374e-05
-7.0932058957121e-06
-2.50118370532887e-05
-1.62476524858246e-05
-1.78080716040952e-05
-1.41893993531602e-05
-4.21736895931622e-06
-2.62393340560186e-05
-9.28154504043859e-06
-1.69735274563192e-05
-2.58872062855161e-05
-3.78902959346219e-05
-1.19771712441984e-05
-2.28377722735846e-05
-1.40615355375616e-05
-3.22449930990394e-05
-2.4349741664746e-05
2.87554446125994e-06
-1.36016561137815e-05
-1.58748308447948e-05
-2.77722813904165e-05
-1.7652193401874e-05
-9.85196534691013e-06
-1.08576461100802e-05
-2.82256904902116e-05
-9.58729289711205e-06
-1.37328078019785e-05
-7.49686026211888e-06
-1.5368478578356e-05
-1.55653549884618e-08
-2.52261478728859e-05
-3.19057919691335e-05
-2.08756822182902e-05
1.77470624219559e-07
-1.61187644429404e-05
-1.8134338532948e-05
-5.29651075099847e-06
-1.09243381280719e-05
-1.14526894868574e-05
-7.74648713917276e-06
-2.34031581449086e-05
-4.00583932918086e-05
-3.76307812925477e-06
-1.97576846540489e-05
-5.80240678455421e-06
-1.24299536979543e-05
-2.38272590464886e-05
-6.8122377749815e-06
-9.4598424721731e-06
-1.21901302813435e-05
-2.00455022871284e-05
-2.93394117317494e-05
-2.74349098797131e-05
-1.68069551709353e-06
-1.45688817992124e-05
-1.01339403124343e-05
-2.2921244041905e-06
-1.81437217562666e-05
-4.59170606796547e-06
-1.85670189250237e-05
-1.91089744316502e-05
-2.15947239039672e-05
-2.28632564558498e-05
-1.36069056753049e-05
-1.99320465811442e-05
-2.05552183782424e-05
-6.70599204729602e-07
-9.97617629536114e-06
-6.22037440961783e-06
-2.49048505028786e-05
-2.21132467684328e-05
-1.14984051685982e-05
-8.90169606682743e-06
-1.34310230873821e-05
-3.07199399760828e-05
-8.0463843843424e-06
-4.03832223875751e-06
-1.68779974278657e-05
-1.16216115899557e-05
-3.30373122875282e-05
-4.23133277804534e-06
-1.47685316844205e-05
-4.58962047262395e-06
-1.94206577818734e-05
-2.39278754969714e-05
-1.82188492380663e-05
-1.49115303805437e-06
-1.26865077009121e-05
-4.44358313675045e-06
-1.72835586341001e-05
1.15094674162081e-06
-2.27282451497811e-05
-5.3725491656935e-06
-7.87939362153539e-06
-3.41789207646287e-05
-1.62507173137284e-05
-1.70603757948788e-05
-2.72444013268204e-05
-1.03199082062582e-05
-3.59302149362538e-05
-9.79584518600695e-06
-5.5120184035746e-06
-1.6043479457451e-05
-1.87360821185803e-05
-1.83735181799913e-05
-2.65322452150951e-05
-2.72316372956851e-05
5.09356225963203e-06
-2.25101875903307e-05
-1.0797714612572e-05
-6.54883899775801e-06
-1.20416055746093e-05
-2.28074832176808e-05
-1.07144982110413e-05
-2.55859965880291e-05
-1.09201500144066e-05
-1.51419924563202e-05
-3.66745090468763e-06
-2.94410448108225e-06
-3.41052154138502e-06
-2.86085380064771e-05
-1.391121846598e-05
-9.63144323821357e-06
-6.77702865619684e-06
-7.00812537245338e-06
5.09958162460957e-07
-1.24668076859726e-05
-1.04053134706763e-05
-1.00259878129783e-06
-1.85505928282816e-06
-2.09844982696758e-05
-1.51010456165797e-05
-1.12614618478909e-05
-1.61575592751061e-05
-1.74960316960665e-05
-2.68753766322115e-05
-1.33078086705188e-05
-1.99402105955348e-05
-2.13888160901366e-05
-1.51535405320261e-05
-8.89183632627917e-06
-2.06474056514226e-05
-5.65470033821647e-06
-2.01715488988247e-05
-1.85930473929963e-05
-1.59547646967027e-05
-3.70445564989522e-05
-2.08143397500101e-05
-1.04921774679955e-05
-1.01081026916255e-06
-9.02057632073085e-06
-1.34802690166814e-05
-1.88079938027215e-05
-2.0853592139081e-05
-1.34705322353594e-05
-1.73740158031128e-05
-2.07002869036829e-05
-1.4864617510178e-05
-2.43669629526584e-05
-6.6868646778088e-06
-2.12120875595424e-06
-2.23738598286803e-05
-9.45618166437367e-06
-1.19421054442763e-05
-1.13725080127469e-05
-3.02898318345371e-05
-1.72348407628406e-05
-8.67768193432006e-06
-6.48119223268217e-06
-3.84712769676069e-05
-1.37929169408103e-05
-2.37502029797419e-07
-3.67255124029247e-06
-8.81877377075849e-06
2.63192389204118e-06
-1.4658107056051e-05
-1.39389007678715e-05
-1.57857559279615e-05
-1.73368926752783e-05
-1.27725312606598e-05
-3.1079039541018e-05
-1.65476582442573e-05
-2.40876492988467e-05
-2.20497691727015e-05
-2.10655131553925e-05
-1.07559858373303e-05
-3.50727334340793e-06
-2.60523420378072e-05
-1.07687574071173e-05
-2.46374264101527e-05
-1.94723175071916e-05
-8.6225812503457e-06
-3.00600093297876e-05
-3.14073609728803e-05
-1.86388003229992e-05
-7.81000825278618e-06
-1.46314190309031e-05
-1.50524369109904e-05
-7.47438461911538e-06
-2.22746211919482e-05
-1.95079294186956e-05
-7.14214962840322e-06
-5.4418372483966e-06
-7.65985805654051e-06
-9.75572780275626e-06
-3.38582149201961e-05
-8.94031453430212e-06
-1.92364552957569e-05
-2.01464011439688e-05
-6.02159159601814e-06
-2.67039620562909e-05
-1.34767691053099e-05
-5.2333169129291e-08
-2.35978441247872e-05
-2.78578764293476e-06
-1.29248292549762e-05
3.0746728443441e-06
-1.33458191616694e-05
-2.95389681451417e-05
-1.89392662996937e-05
-9.62837189914244e-06
-1.90731699596279e-05
-1.29782264965827e-05
-2.62948645506174e-05
-2.03203172349896e-05
-5.58432393942304e-06
-2.51766096061924e-05
-2.47222932304636e-05
-2.44509709981335e-05
-2.42437061256117e-05
-1.05998118562753e-05
-6.7054650354089e-06
-6.96627538853266e-06
-4.29666747468315e-06
-1.89420480741242e-05
-9.69128556280434e-06
-1.65172059883937e-05
-3.10268219173858e-05
-2.50473567770212e-05
-2.96478641057097e-05
-1.50210308128091e-05
3.72164831537579e-06
-1.93281802155249e-05
-2.40791631897775e-05
-1.54983930464946e-05
-1.52382822805152e-05
-1.36319053181931e-05
-1.14333130003114e-05
2.16255717460071e-06
-1.41483995374398e-05
-1.93739214248538e-05
-2.04627512690075e-05
-2.44009243724384e-05
-7.64740745261356e-06
-1.61364240667379e-05
-3.08258584423603e-05
-4.42911820348635e-06
-1.16370901376787e-05
-2.13434750238354e-05
-9.94224933779528e-06
-2.65784039459242e-05
9.48921383042761e-06
-1.23102856846056e-05
-1.960724003062e-05
-1.47048772453926e-05
-1.81972824091882e-05
-1.37777647521991e-06
-1.62595722883661e-08
-3.15180759905586e-05
-1.87710425643327e-05
-2.54172205405922e-05
-1.14431948749977e-06
-4.0887562525576e-06
-2.13682535076744e-05
-3.49274640598224e-05
-1.47961060506687e-05
-1.24995754139535e-05
-4.04537510519493e-06
-1.89598518491967e-05
-2.60468776299961e-05
-7.45121013519714e-06
-2.02495758133131e-05
-8.86930022889689e-06
-5.47265940578081e-06
-1.79881780961685e-05
-2.544745878536e-05
-2.40346074384583e-05
-3.19751745065107e-05
-1.52281759566235e-05
-1.82887364813795e-05
-1.64844901616862e-05
-1.57376667593304e-05
-2.92946540075686e-05
-9.55015376607282e-06
-2.06510472975828e-05
-2.52059808021581e-05
-1.37725523956004e-05
-9.82285237713991e-06
-4.73093363813033e-07
-4.82927947161788e-06
-5.19758230174533e-06
-2.16087150745357e-05
-2.64797757500461e-05
-3.59133018578714e-06
-1.01862694294913e-05
-2.66079012518858e-06
-1.90805264264586e-05
-1.10861410084128e-05
2.03967247198644e-06
4.72152315647059e-06
-1.15575472951124e-05
-2.54914890042206e-05
-1.31122267194392e-05
-2.08307407593715e-05
-1.03696819558054e-05
-2.35810403127125e-05
-8.34094544615255e-06
-4.21636942634864e-06
-7.73284073973525e-06
-7.25213611569208e-06
-1.84603021049947e-05
-2.83224726599093e-05
-1.41090609649639e-05
-1.07785987530635e-05
-5.04880355377993e-06
-2.34935363914749e-05
-3.38757270067741e-06
-2.45212398640021e-05
-5.34269347334978e-06
-1.19525953257652e-05
-3.00351306234616e-05
-2.17005247529005e-05
-2.50364728398909e-05
-9.66355109556332e-06
-1.3873759337562e-05
-9.81703535319975e-06
-1.87358539074497e-05
-1.79282094824299e-05
-1.64675604683851e-05
-1.63903773269832e-05
5.57665241570338e-06
-3.6067660053694e-05
-3.46850686919482e-05
-1.74606051506672e-05
-2.60480321599742e-05
-1.92820300431932e-05
-1.60896698475656e-05
-2.43983477204971e-05
-1.46242946738126e-05
-2.54850932819288e-05
2.58902494801235e-06
-1.23176148232456e-05
-2.18809448140615e-06
-2.74145876890869e-07
-2.53456392415938e-05
-1.9459263719631e-05
-1.31211340208944e-05
-1.90883797093764e-05
-1.55314358691926e-05
-1.95161023687101e-05
-2.10546173304816e-05
-2.95195421769074e-05
-2.01519570156007e-05
-2.09415165504168e-05
-2.60577740739282e-05
-1.79345009881016e-05
-4.56443633143585e-06
-5.38723319334011e-06
-3.00368700210751e-05
-2.95029300885802e-05
-1.90729128617362e-05
-2.27341134295708e-05
-6.69711026192962e-06
-2.12767487821685e-05
-8.04806725934935e-06
-1.91515550238863e-05
-9.75647434463843e-06
-1.08135791130447e-06
-1.33357751827515e-05
-1.10098457363348e-06
-3.55167996322891e-05
-1.9195484573269e-05
-1.43291116128132e-05
-1.22925375022751e-05
-3.6009055967773e-06
-3.6168023903204e-06
-3.0518394481507e-05
-2.14700150694477e-05
-8.09087675524907e-06
-1.80457746395863e-05
-1.04413691752081e-05
-7.77718621994837e-06
-2.91299483815047e-05
-5.26378295963674e-06
-3.30229589196582e-05
-3.57444629025549e-05
-1.90045493046937e-05
-1.13215213285426e-05
9.37890231738852e-06
-2.15685828660672e-05
-1.48248448874104e-05
-5.57706599976266e-06
-9.20083830854153e-06
-3.7324126142146e-06
-7.23748480024551e-06
-3.30924714813728e-05
-8.16026437358959e-06
-6.49286428463731e-06
-2.28487417725313e-05
-1.98367536936847e-05
-1.36670388724256e-05
-9.87688496614906e-06
-1.73414852141614e-05
-7.62282293664312e-06
-1.42209245370015e-05
-1.14852253396044e-05
-2.66967441879164e-05
-2.15721827963711e-05
-9.30186839662372e-06
-1.07354031709211e-05
-2.43884355548557e-05
-1.2111352125301e-05
-1.16632087967612e-05
-1.62274820781586e-05
-2.83742649695782e-05
-1.15779217775326e-05
-1.61461142057722e-05
-2.38918466883129e-05
-2.44169520533423e-05
-2.84562076439802e-05
-2.69855432049779e-05
-2.15766341540567e-05
-1.83162061050308e-05
-1.41745986944957e-05
-8.27237587541817e-06
-2.99339481018285e-05
-2.12857626004846e-05
-2.1266938005902e-05
-1.2086349029905e-05
5.54260290301485e-06
-1.37394666661279e-05
-8.79684624470183e-06
-5.90873593714121e-06
-2.25038057118455e-05
-1.41066811488647e-05
-3.39116670383198e-05
-1.56637303772071e-05
-1.68778061534987e-05
-1.68122433731861e-05
5.13347855135251e-06
-2.14856793308247e-05
-1.88763480232778e-05
-2.07030853144196e-06
-1.78162267918952e-05
-2.08409700840651e-05
-1.65004641975383e-05
-1.21135085676174e-05
-2.81922766300263e-05
-2.91095174909187e-05
-1.52773550099971e-05
-4.55932652995528e-06
-9.17424935758715e-06
-3.3079143834877e-05
-1.23268810066261e-05
-1.9464441200816e-05
-1.67441498620751e-05
-8.33085395609822e-06
-2.3951486864292e-05
-2.5073729527113e-05
-1.03954395816298e-06
-1.98111607399835e-05
-2.28837148529539e-05
-9.29497882266381e-06
-3.10674580258168e-05
-1.22263171733229e-05
-1.87715255988344e-05
-2.64483514930198e-05
-2.23429057768473e-05
-1.02116452821835e-05
-2.21845274512749e-05
-1.79709192701986e-05
-6.5560505425152e-06
-7.26828309906942e-06
-1.17160821329657e-05
-1.64061706769617e-05
-2.10394228175306e-05
-1.47914922937366e-05
-3.50999761873825e-05
-1.82191557562512e-05
-7.83025588703134e-06
3.49318679949552e-06
-1.24507511642801e-05
-1.18007246516412e-05
-1.06220219086858e-05
-3.47678372859374e-06
-1.38094669042595e-05
-1.38410320695754e-05
-3.06681853699849e-05
-8.96413488514999e-06
-1.72068469489365e-05
-5.69650629539262e-06
-1.62676327784645e-05
-3.99293625290061e-06
-8.37703462255384e-06
-7.07721723507865e-06
-3.16842753555408e-05
-1.22909829358097e-05
-1.67432287347889e-05
-8.40860193353267e-06
-7.08161149576201e-06
-2.28472523008212e-06
-2.6481664101317e-05
-2.96642220629919e-06
-3.90532844227245e-06
-1.68733593110254e-05
-1.64874675214836e-05
-1.02619205591179e-05
-2.72830686727138e-05
-1.57131584346149e-05
-1.97278449660428e-05
-6.58082934004503e-06
-1.02739243827303e-05
-3.65560022718888e-05
-7.46511104099143e-06
-7.63007962306128e-06
-1.07568380668856e-05
-1.74514789038332e-06
-3.21795263271891e-05
1.42538057908517e-06
-1.01880173003557e-05
1.60144089234303e-08
-3.31693041590409e-06
-1.62520943434737e-05
-8.18928713911293e-06
-2.74280209894042e-05
-2.95005080469932e-05
-1.12347116815329e-05
-3.23902415087061e-06
-1.7027917163827e-05
-3.28125812118757e-05
-5.40294472639254e-06
-2.02442989482877e-05
-6.37269185897221e-06
-8.78508385912484e-06
-8.94429135669901e-06
-2.52146603919019e-05
-2.94901915813043e-05
1.10293377399859e-05
-1.60708532343196e-05
-5.93234409208513e-07
-6.52406102898633e-06
-1.17052567326227e-05
8.14202335374803e-08
-1.86292016784025e-05
-4.16110418736861e-05
-2.37294482291846e-05
-1.40502786278337e-05
-9.38263350418695e-07
-2.77711876581842e-05
-2.05732606243071e-05
-1.31369517122862e-05
-6.19318810840705e-06
-1.776043800816e-05
-2.89515083167717e-05
2.0966696283289e-06
-9.61805840234026e-06
-7.21459808949627e-06
-1.67398746331929e-05
-2.66557173778782e-05
-3.65751139403465e-05
-1.74998212452508e-05
-1.34323844731661e-05
-2.84955638007037e-05
-2.66531470980331e-05
-2.3937740091198e-05
-4.40808572134827e-06
-2.06507999804176e-05
-2.30631770002036e-05
-2.81013480342334e-05
-1.04205492357548e-05
-2.47578952722056e-05
-1.04616411256451e-05
-1.04784227471995e-05
-2.43479254116368e-05
6.27122563813453e-06
-2.46167137309441e-06
-7.72857117080481e-06
-2.43273851212623e-05
-1.3266772725727e-05
-2.78370088188116e-05
-8.09993494830192e-06
-1.67971742728439e-05
-3.05785461276504e-05
-2.7824998593146e-05
-3.09933241802279e-05
-1.35781340105566e-05
-4.49731121143704e-06
-3.77908331910038e-05
-7.7686312807412e-06
-2.40377665855026e-05
1.15004019609259e-06
1.58409513300328e-06
-2.95154716303895e-05
-1.59604403808381e-05
-1.55673296690438e-05
-3.25708865102683e-05
-1.46818330766642e-05
-1.93136174347454e-05
-2.04538957782293e-05
-1.94629390406963e-05
-1.03143674810693e-05
-8.15538248672215e-06
-2.27627601079302e-05
-1.88763760435202e-05
-5.90475937229952e-06
-2.73098963211173e-05
-2.47691312227145e-05
-3.15278312354047e-05
3.52838493674582e-06
9.38912673270894e-07
-1.38960592792535e-05
-3.13080676044017e-05
-3.06218323229311e-06
-2.598073778909e-05
-3.32645619245091e-05
-2.72771016423776e-05
2.35085835394336e-06
3.46015815659774e-06
-2.00457953419938e-05
-1.67847422493673e-05
-9.5371288982552e-06
-2.33352778426205e-05
-1.28222309927165e-05
2.91819959855152e-07
-1.36500319104795e-05
-2.39912732786082e-05
-9.93229008809503e-06
-2.32281341838795e-05
-1.86229336634937e-05
-2.15195075329795e-05
-2.94871637643899e-05
-3.2736367938953e-05
-8.06449017142823e-06
-1.83771254767688e-05
-1.82518117060816e-05
-7.36677288758448e-06
-4.21523770377302e-05
-2.11639951878609e-05
-2.18142984160185e-05
-1.99401304663663e-05
-2.94594065420174e-05
-1.74560938194112e-05
-1.51447166340262e-05
-1.39481104142615e-05
3.07474310082018e-06
-2.01881924979707e-05
-1.41951686189786e-05
-1.56110342767305e-05
-1.99873311866959e-05
-1.91248868641456e-05
-1.02631613121736e-05
-2.39382316480011e-05
-1.42353839768492e-05
-1.29723821952176e-05
-1.06032737493066e-05
-1.10989082749649e-05
-1.78328621307038e-05
-2.71815936823953e-05
-1.19406446737502e-05
-3.17482893450831e-06
-2.49004293220151e-05
-7.87782534986808e-06
-1.02084019826607e-05
-1.3556683211909e-05
-9.01549032407178e-06
-6.84539908460728e-06
-1.97889247629414e-05
-1.34028534703348e-05
-1.00374362130641e-05
-4.23497389542689e-06
-1.86031557965449e-05
-8.33709164393899e-06
-2.67655469379563e-05
-1.48431505309693e-05
-1.47760248092366e-05
-1.08906622819402e-05
2.34624330394175e-06
-1.01987609563387e-05
-2.9498821806149e-05
-2.01279128472948e-05
-3.65871003329656e-06
-2.46786551778141e-05
-3.14550667424812e-05
-1.67496705837021e-05
-1.44736363353948e-06
-1.09228832591924e-05
-2.13713488145403e-05
-4.99704493549474e-06
2.59598165957582e-06
-1.99827294498328e-05
-1.0567992117127e-05
-9.89891477308268e-06
-1.27993268141276e-05
-1.88716157151273e-05
-1.01516600497749e-05
-1.61336500456561e-05
-2.4024268336628e-05
-1.58545715487804e-05
-1.97563628177366e-05
-8.36305544315277e-06
-1.47337114043052e-05
-2.23430650106679e-05
-2.47124601433621e-06
-7.61904920649024e-06
5.16019919951927e-07
-1.88326843514511e-05
-1.39602401845246e-05
-2.76749458746962e-05
-8.38874770541226e-07
-1.89056081820155e-05
-1.18366804093311e-05
-4.12351343441773e-05
-2.60368746935747e-05
-3.71185048862509e-06
5.32885115842366e-06
-1.30254863613279e-05
-1.05620528765129e-05
-2.44874583046496e-05
-8.42886031814907e-06
-1.21981378094307e-05
-2.08560512725967e-05
-6.25461843098295e-06
-9.09458474980181e-06
-1.85513582258055e-05
-5.28523313875639e-06
-1.0642587364357e-05
-2.6286272339702e-05
-3.38590523013212e-06
-2.48368412211737e-05
-1.93065723579719e-05
-2.64826370112704e-06
-2.44899775380614e-05
-2.09502372711293e-05
-2.08101896313363e-05
-2.22192937345382e-05
-1.28774893211488e-05
-8.2416153214843e-08
-2.65059394658773e-05
-1.27871383012762e-05
-7.18133321676353e-06
-1.64921898976704e-05
-2.63556618737276e-05
-7.27175203918732e-06
-1.98517097437942e-05
2.09071643992706e-06
-2.37379059701919e-05
-3.49682341861632e-05
-1.08985574112304e-05
-1.30576315935684e-05
-1.82214509081222e-05
-2.21307391421984e-05
-1.32182779961881e-05
-2.85413837678044e-05
-1.16417251838174e-05
-2.65847966837823e-05
-9.90516012628789e-06
-2.83117616309603e-05
-2.38783833950571e-05
-2.37407489764882e-05
-1.43042600664448e-05
-1.63823257599395e-05
-6.90982363808531e-06
-2.26039183262779e-05
-2.19995234475517e-05
-8.84377921113119e-06
-1.30961649525122e-05
-1.66247388041806e-05
-2.03924507000465e-05
-8.7067686640938e-06
-3.68287309971486e-05
-1.34679808360372e-05
-3.9501143531864e-05
-2.46995249316082e-05
-3.31913931190632e-05
-3.69360531106386e-05
-3.22743626677693e-05
-2.45058285573691e-05
-4.77310115860086e-06
-3.83419298775353e-06
-2.34956002425975e-05
-2.12594371633227e-05
-6.77750302131214e-06
-2.79110944041995e-06
-1.83513565232584e-05
-1.51239801597726e-05
-7.11258971801839e-06
-1.97921317619776e-05
-3.65721830345576e-05
2.32149668780321e-06
-2.9180628594639e-05
-1.60690076099749e-05
-2.84418492256865e-05
-1.38951728153417e-05
-3.4027854039782e-05
-1.84615357937873e-05
-8.25173740405589e-06
-1.61592933203671e-05
-3.57111046342563e-05
-2.77139474485365e-05
-9.58500983903755e-06
-3.64792260230258e-06
-1.93884109026413e-05
-3.27851529411802e-05
-9.58596592711664e-06
-2.37387769702439e-05
-1.4028928300978e-05
-1.91298138433747e-05
-1.95546975866686e-05
-4.82511080975213e-06
-4.23106614844875e-06
-1.11447860949508e-05
-1.49610629734614e-05
-2.48560707178416e-05
-4.68834128535336e-06
-2.00632578632641e-05
-2.03567031555318e-05
-1.54706964750358e-05
-1.96396964218951e-05
-1.61339106403037e-05
-2.129659750702e-05
-7.59819493888456e-06
-2.73076646394208e-05
-2.4013125759511e-05
-2.03376614965133e-05
-1.71785051145077e-05
-7.76130416237863e-06
-8.95315893726942e-06
7.91609039099383e-06
-1.20530603431713e-05
-1.48322658703673e-05
-1.39933043758792e-05
-4.09886106844368e-06
-2.80947016584823e-05
-1.06774180976989e-06
5.37947365563562e-06
-9.09831541677024e-06
-2.74312438628151e-05
-4.83689576392571e-06
-1.95164342665068e-06
-2.90781025939513e-05
-1.99629493422778e-05
-1.40306451889509e-05
-1.29262076400152e-05
-1.35129746319309e-05
-4.39216548660806e-06
-1.34019818511463e-05
-8.57182050452496e-06
-2.17116238068165e-05
-1.18528795872943e-05
-1.65872386485146e-05
-8.91512056716659e-06
-5.24305610675774e-06
-2.34796608648712e-05
-3.17894033067058e-06
-2.14859045912066e-05
-1.16712296478587e-05
-1.15700942233788e-05
-3.43166988315605e-05
1.09613179087732e-05
-8.94294490212393e-06
-1.31820547423593e-05
-1.65372454532042e-05
-9.1521983168929e-06
-2.80346118725242e-06
-6.39129833510645e-06
-1.24694368639762e-05
-1.88499250005393e-05
-1.49493965892741e-05
-1.59574187808e-05
-5.13098594951739e-07
-3.06850256649031e-05
-3.06862284104288e-05
-1.32465264430053e-05
-1.46466169171148e-05
-3.67052224907913e-05
-1.89564616942644e-05
3.07916071354324e-07
-2.68274456436287e-05
-1.53912292290155e-05
-1.53744346950876e-05
-1.52961561829344e-05
-2.08276264251847e-05
3.01343152308924e-07
-2.33672547996474e-05
-4.63416843251493e-06
2.19114579480058e-06
-1.62292253109535e-05
-2.50727906387788e-05
-7.3791215664481e-06
-1.64941268598795e-05
2.19221894329771e-06
-1.41069543755268e-05
-2.50533762323589e-05
-1.58749552403303e-05
-1.67848314375559e-05
-1.15024372734606e-05
-1.17661091636107e-06
-2.00167699298793e-05
-7.6247975156922e-06
-2.49070521427256e-06
-4.71420578133105e-06
-2.94166876066672e-05
-1.60673412773754e-05
-1.56434244726754e-05
-1.94882951961702e-05
-1.53949962925769e-05
-2.46720330287429e-05
-2.44591265040968e-05
-6.58673584590304e-06
-3.97561770143513e-06
-1.9129598654318e-05
-1.15342808956999e-05
-1.31122043678153e-05
-1.7025370734388e-05
-3.99672875832256e-06
-1.6998597309245e-05
-2.04210562319966e-05
-1.47886063056296e-05
-1.92548680405779e-05
-3.42433499892574e-05
-3.74598574613032e-05
-1.68400977063243e-05
-1.09480451815054e-05
-1.52130149124493e-05
-2.59336507756265e-05
-1.60862991678757e-05
-8.77059768404313e-06
9.22968358293829e-06
-8.12910968512702e-06
-1.91264421632855e-05
-1.26157458387318e-05
-9.61805772560218e-06
-8.88115064635062e-06
5.09713293879147e-06
-1.80448852438423e-05
-6.14904126617293e-06
-1.1660649456573e-05
-2.25906121860873e-05
-1.29329283393627e-05
-2.83318836952033e-05
-1.69379601882185e-05
-5.76170737239131e-06
-2.02537104159745e-05
-1.63235240221256e-05
-1.41617750178401e-05
-2.39704484090812e-05
-2.38522555197866e-05
-1.06597213086837e-05
-2.54712944618468e-05
-2.5410159069596e-05
-1.03498536364194e-05
-1.9898580052587e-05
-2.81577327250394e-05
-3.45744898883063e-06
-1.99442905923006e-05
-1.46138865594458e-05
-1.04111067253274e-05
-5.44170372080058e-06
-1.89711811690315e-05
-1.07623717087457e-05
8.59469027434573e-08
-1.28967074082398e-05
-1.04309716681346e-05
-5.43986713235684e-06
-2.08852195450526e-05
7.95586008155136e-06
-9.90754818709663e-06
-6.92544137733621e-06
-1.0238701573883e-05
-1.46331948386903e-05
-3.11505829656668e-05
-1.76995533769329e-05
-1.75512295475963e-05
-2.24733803045058e-05
-8.41677131017066e-06
-1.28186448679889e-05
-9.56962447765926e-06
-1.33088747599821e-05
-2.16956401745323e-05
-2.06057738860002e-05
-3.04889303858276e-05
-1.60846834196015e-05
-8.68194468594912e-06
-1.50318603108774e-05
-1.2511564114032e-05
-9.56706616721801e-06
-1.52725773107468e-05
-1.32025562415967e-05
-3.5382707291514e-05
-1.13564915472105e-05
-2.37459488245789e-05
-3.99980401137633e-06
-1.67558377301266e-05
-2.82422781644136e-05
-2.55970255634088e-05
-1.52743260543767e-05
-1.53747672231277e-05
2.74849276327226e-06
-2.30769766774311e-06
-1.09165631049615e-05
-9.31607569180981e-06
-1.20504216676272e-05
-1.62914774497355e-05
-3.32964165478249e-05
-1.39751043587084e-05
-2.43474798709158e-06
-9.49315369353452e-08
-1.4252620689791e-05
-6.87682866143964e-06
-1.50369287966087e-05
-7.64977234994707e-06
-2.5904900191252e-05
-1.14637228073742e-05
-1.19763573762778e-05
-9.55283709917098e-06
-1.34475759794132e-05
-1.20674133749938e-05
-1.73394208218064e-05
-1.17673674788116e-05
-8.95312245955482e-06
-2.6409166739229e-06
-2.89761375142598e-05
-1.94400901749716e-05
-1.79555708214717e-05
-2.40648432143641e-05
-2.26581657782809e-05
-2.7511081477467e-05
-2.39036672036202e-05
-1.64749984634268e-05
-2.91363088238521e-05
-1.06641999186016e-05
-2.20463393445622e-05
-1.60159072681937e-05
-1.20091031736946e-05
-2.42341888946069e-05
-1.61029418810672e-05
-1.25840258533194e-05
-7.55315107334581e-06
-1.27330971037544e-05
-1.39429370896611e-05
-1.59496176989164e-05
-3.57593851273491e-05
-2.84022701881064e-05
-1.83529449175824e-05
-1.51007704397246e-05
-2.13947683863742e-05
-1.84206089080263e-05
-2.15825489474228e-05
-1.14195172804083e-05
2.96312198690376e-06
-3.55441443020503e-06
-2.17570992463197e-05
-2.67426872926334e-05
-1.84340492122936e-05
-9.32512656958904e-06
5.68718340812589e-07
-1.95689001286067e-05
1.21538633400278e-05
-2.62198344289328e-05
6.54140426009513e-06
-1.38120686711237e-05
-1.40891810078752e-05
-4.46441344082725e-06
-1.16694578663438e-05
-2.21742550725095e-05
-1.20484792584267e-05
-2.35245865372425e-05
-9.78273857659379e-06
-8.18168638930368e-06
-1.29746061209358e-05
-1.94938425100231e-05
-2.00703158589275e-05
-9.64626216321842e-06
-1.78525376418821e-05
-1.50891199675597e-05
-1.4681497780112e-05
-1.75915202094065e-05
-3.0399598373057e-05
-1.41212546176173e-05
-2.2568371318572e-05
-1.90353171348626e-05
-1.89665155816386e-05
-1.53914556700945e-05
-2.50832217408773e-05
-1.43716904746652e-05
-1.97687708938549e-05
-1.4827004456617e-05
-3.00806770607218e-06
-1.3965082315643e-05
-2.16374650155211e-05
-3.31354665721102e-05
-1.73604501620645e-05
-2.07651101358938e-05
-5.31510761967291e-06
-1.30220468527034e-05
-2.66631676391806e-05
-7.80230134518689e-06
4.47674133823315e-06
-2.18290339805863e-05
2.29144022845392e-06
-1.94953686570514e-05
-1.85167336452317e-05
-1.94318045978864e-05
-6.87677986114821e-06
-4.83835131124958e-06
-9.88701046512126e-06
-1.60976887705306e-05
-2.02656288780088e-05
-8.18596095905808e-06
-1.81629226756112e-05
-1.27304550249095e-06
-9.34174984326766e-06
-1.73750891143014e-05
-1.74454251582485e-05
-2.39395831485007e-05
-1.21471197154782e-05
-8.89291473421474e-06
-2.97142270719406e-05
-1.27089864023348e-05
-2.52261074945986e-05
-3.0237784733567e-05
-1.43926421405204e-05
7.02832917578367e-06
-1.26759067162905e-05
-1.27664105806059e-05
-1.2347295740159e-05
-2.05909857792562e-05
8.32370801895077e-07
-2.69455317217376e-05
-1.42215568949832e-05
-1.09862042414604e-05
-9.39423757891352e-06
-2.11671930295174e-05
-2.48506398443699e-06
-2.62309061076403e-06
-6.36368947257623e-06
-1.82804937252951e-05
-1.54223630960762e-05
-1.01007927754324e-05
-6.6791250427485e-06
-1.41771392097237e-05
-2.65478789042023e-05
-5.59176707253065e-06
-4.26453782082361e-06
-1.39607534798845e-05
-9.2087668156405e-06
-1.94585516691398e-05
-9.12706736143245e-07
4.50133205844629e-06
-1.14920544182521e-05
-1.76690905676172e-05
-1.72525075258927e-05
-2.77428882592149e-05
-1.68567112042953e-05
-1.70671558070624e-05
-1.33356801336333e-05
-7.62809207013086e-06
-1.62077272967865e-05
-3.36318638112275e-05
3.66154988983861e-07
-2.80733879212313e-05
-2.06049251891011e-05
-2.22223475431178e-05
-4.29100498393596e-06
-8.2417083498901e-06
-1.64357034975119e-05
-1.85097265367968e-05
-2.65122814149966e-05
-2.46609339970168e-05
-1.64954456798125e-05
-1.9487506387522e-05
-1.61501893200423e-05
-2.229917054649e-05
-2.16942230054293e-05
9.50281936823767e-07
-2.33113959902901e-05
-5.2135403516255e-06
-1.42717410256122e-05
-1.9250799140734e-05
-2.96591436504322e-05
-1.45373916607533e-05
-1.29630709435301e-05
-1.24931961698922e-05
-1.27241094583593e-05
-2.43473316280135e-05
-1.96743893201288e-05
-1.00390616030357e-05
-3.15480300863894e-05
-3.29108366544458e-05
-9.89704537071041e-06
-1.32927701437907e-05
-7.31977177410555e-06
-1.52602801444698e-05
-1.99961466765497e-05
-1.71672042606081e-05
-1.51806194603435e-05
-2.09990241693421e-05
-1.30576471353353e-05
-1.1300733849996e-05
-5.48706459688359e-06
4.21700686240989e-07
-2.33338788476483e-05
-3.57696041402479e-06
-2.98425146224601e-05
-5.89029666469696e-06
-1.06038531041757e-05
-1.18831080076311e-05
-1.26751402879135e-05
-1.52659604080239e-05
-1.51215225779994e-05
-1.20236035379132e-05
-1.22375225475538e-05
-2.06954566734868e-05
-5.95705705652818e-06
-3.85109377786719e-06
-1.90981782866483e-05
-6.60080724008076e-06
1.20573534171942e-06
-4.51146643727905e-06
-1.20116057841523e-05
-4.05479797118449e-06
-2.18192023909242e-05
7.111824118751e-06
-3.37618372163011e-05
-6.90775547388392e-06
-1.47856408903423e-05
-1.01052271069708e-05
-1.38255394001317e-05
-2.92791779305483e-05
-1.80746501042115e-05
-2.1302965108258e-05
-2.5817367520559e-05
-2.87069451506402e-05
-1.31744715393207e-05
-1.80910269603283e-05
-4.02520878523618e-06
-5.62930490725085e-06
-1.03768612555799e-05
2.16207304323701e-06
-2.5681423796882e-05
-1.40226173823266e-05
-1.83482872204292e-05
-1.7233245704076e-05
1.75195265353284e-06
-7.59527529851896e-06
-4.81622380321803e-06
-5.57645054580753e-06
-1.13761357512355e-05
-1.96490527838216e-05
-2.16943615539619e-05
-1.07485030840409e-06
-2.06187124970111e-05
-2.02794135011645e-05
-2.67229953589999e-05
-1.72785236408805e-05
-2.50183822185751e-05
3.49720438758501e-06
-1.48504870146422e-05
-2.03875845549891e-05
-1.2857857910216e-05
-1.66061268068593e-05
-2.54539293472189e-05
-3.44537485322458e-05
-5.42431825034966e-06
-3.59705705675008e-06
-2.07053207779472e-05
-1.26937243332687e-05
-2.35849256600508e-05
-1.86212503895204e-05
-2.43015652748055e-05
-2.58969585482853e-05
-2.24025822539404e-06
-3.03932701571285e-05
-1.47238622880232e-05
-9.51233255863068e-06
-2.01719433458812e-05
-3.39403142615976e-07
-1.73546911437252e-05
-2.85463389959476e-05
-2.76412658181019e-05
-2.08838422600767e-05
-3.29276963475513e-05
-1.81493901229894e-05
-2.26005334055711e-05
-5.52644229088e-06
-1.68774106745304e-05
-1.18455175009906e-05
-2.1978126222132e-05
-1.69518762317289e-05
-3.2262183713073e-05
-3.20743632932725e-06
-2.10651569686483e-05
-1.9797105136394e-05
7.07103669277501e-06
-2.242994929291e-05
-2.13344611783448e-05
-9.22920882360249e-07
-6.89682137374448e-06
1.70318002386435e-06
-2.05191235274313e-05
-2.5733071122176e-05
-5.59321042303255e-06
-2.59286668677255e-05
-1.78174253341433e-05
-2.60001578056475e-05
-1.84352286847035e-05
-1.48681231646345e-05
-9.6543192223392e-06
-2.18132536134084e-05
-1.28496353748841e-05
-1.46707585186389e-05
-2.35555165099888e-05
-1.01242268635125e-05
-3.7976946966967e-06
-1.31677253757438e-05
-2.45198796006406e-05
-4.17850780052189e-05
-8.74121445525433e-06
-2.70952445111005e-05
-2.32269852930483e-05
-2.11555546679628e-05
-1.19709258540717e-05
-2.01069606409927e-05
-1.93665720668739e-05
-1.9288161741589e-05
-1.39824162027937e-05
-4.98038294067117e-06
-2.20819998682631e-05
-2.26833747015139e-05
-2.77549580334877e-05
-1.61694265775754e-05
-1.39208957318922e-05
-1.92062809638038e-05
-2.33988328901805e-05
-1.78443659535659e-05
-6.74826804459067e-06
-8.47244075732029e-06
-1.16135308768933e-05
-1.1164627014542e-05
-7.52919035873026e-06
-8.04361027815357e-06
-6.20276315395056e-06
-1.54776008906285e-05
-5.23411763395401e-06
-2.08200156074534e-05
-1.4965829681803e-05
-1.22008461207929e-05
-3.60101674761294e-05
-2.18780100502061e-05
-2.65247095768828e-05
3.03131337899812e-06
-1.63145448734943e-05
-1.39291809272834e-05
-1.02440920575436e-05
-1.3393331402522e-05
-2.28677982567505e-05
-1.17459159432859e-05
-3.38988005512784e-05
-7.52408489319992e-06
-3.4282361319402e-05
-2.68607665558948e-05
-5.08022970692777e-06
-3.14240647666707e-05
-1.12948540465373e-05
-1.63312528011869e-05
-3.68371070561579e-05
-1.63265496501549e-05
-1.59534596462265e-05
-1.10521474470976e-05
-9.61646101389083e-06
-1.5689443009288e-05
-2.4833853700614e-05
-1.94159514563494e-05
-9.51476228003963e-06
-1.62481701789746e-05
-3.54756668923845e-05
-8.68831852064752e-06
-2.6059723098336e-05
-2.73119283437699e-05
3.84431888526133e-06
-7.62870995334121e-06
-2.89832100113426e-05
-1.6593831814157e-05
-2.46305442891312e-06
-3.6191886885947e-05
-1.34789283208169e-05
-1.25524630381159e-05
-8.03561340864929e-06
-1.30593542625533e-05
-2.78663201869713e-05
-2.22710557485414e-05
-1.51329219998625e-05
-1.698793624101e-05
-1.03265752354846e-05
-2.87715329154052e-05
-1.46430835997647e-05
-2.52259716508989e-05
-3.11852504809865e-05
-1.73319520809347e-07
-1.26339990150725e-05
-1.74238713189281e-05
-8.88801048228213e-06
-7.70202530608552e-07
-1.0976094826667e-05
-7.03288881625501e-06
-1.54672521670203e-05
-2.03777412625791e-05
-4.02753704071929e-05
-1.44636921440363e-05
-2.03685073826222e-05
-2.2635093850014e-05
-6.41058466869766e-06
-4.05245220617813e-06
-2.85213908514789e-05
-3.72276683076959e-06
-2.07198441961247e-05
-9.46550746425347e-06
-2.01115202822473e-05
-1.29107763248776e-05
-2.35973662292685e-06
-1.92035312422456e-05
-2.83057717875692e-05
-1.37009361350396e-05
1.10648662541657e-06
-1.70481488351087e-06
-1.45385809967737e-05
-2.25608901924379e-06
-9.57953714385854e-06
-2.38094282668786e-05
-1.96501164154101e-05
-3.50230852033733e-05
-3.03760643158711e-05
-2.09864347702902e-05
-1.37291567612145e-05
-1.76899494457448e-05
-2.65601598278205e-06
-1.93594325750367e-05
-2.6328194306785e-05
-2.56128144260803e-05
-4.58880470697984e-05
-3.55912252383898e-05
-1.10438274759369e-05
-1.63451914324429e-05
-4.58847858595812e-06
6.76663414035324e-06
-2.04990448338388e-05
-2.0065590836571e-05
-3.32356904800502e-06
-6.19571375071731e-06
-2.2091847202409e-05
-5.83096570923927e-06
-1.00119276014411e-05
-1.08871913749832e-05
-8.35772080423614e-06
-6.33540712747344e-06
-8.73823820331795e-06
-1.08701840675655e-05
-1.09138583047537e-05
-9.09673270058519e-06
-1.31058507501227e-05
-2.63536287369125e-05
-2.67456881944494e-05
-1.51289791221678e-05
-1.86750297367859e-05
-1.06039850391736e-05
-1.86965399652731e-05
-2.64323946588859e-05
1.01102748534422e-05
-1.23161841702957e-05
-1.71437070247419e-05
-8.04248145781005e-06
-8.78121983200309e-07
-1.10358273287786e-05
1.16072361652366e-06
-2.12232215918403e-05
-1.49750043274271e-05
-2.41751862809669e-05
-2.38567286322405e-05
5.29033979300591e-06
-7.70475465173167e-06
-2.54326907566153e-05
-4.42524364054148e-06
-1.02781230522354e-05
-2.20342870818796e-05
-2.06959749204267e-05
-1.71778508369038e-05
-5.69826810126083e-06
-3.03982566049392e-05
-2.62691509294053e-05
1.15173462280274e-05
-1.63021886139316e-05
-1.93279758527583e-05
-1.6327496340674e-05
-1.15681200243614e-05
-1.42040170980688e-05
-6.31296661050405e-06
-3.17841857264732e-05
-2.50331575907051e-05
-1.18168892430819e-05
-5.53615030307885e-06
-3.41019112510429e-05
-1.48130957076038e-05
-2.00161192873139e-05
-1.67427714188116e-05
-2.46496205009307e-05
-1.91864443158447e-05
-3.34826657752536e-08
-1.48331887586265e-05
-2.38897897864724e-05
-1.46530485493535e-05
4.108010967907e-06
-2.75693395769637e-05
-2.37933144629848e-05
-1.53779068533816e-05
-2.8143024874299e-05
-4.42984202809877e-06
-1.09247247399241e-05
-7.79978093930176e-06
-1.99083529936347e-05
-4.03583542663008e-06
3.31695967302688e-06
-1.299376066042e-05
-1.21980679061995e-05
-1.02854131692448e-05
-1.44798722978816e-05
-2.17579586350879e-05
-1.16677579688073e-05
-1.48527911491214e-05
-1.99082549228264e-05
-9.63247088232721e-06
-2.53924895321282e-05
-3.4815511531694e-05
-1.27020741251506e-05
-1.42313075117143e-05
3.32610200623062e-06
-2.76567953187232e-05
-9.62177259172612e-06
-2.05285815945094e-05
-1.49586268243125e-06
-1.26969368440344e-05
2.17475466546591e-06
-1.98338777941809e-05
-6.4090969916065e-06
-1.54803587128255e-05
-2.22733142642894e-05
-2.76907587826615e-05
-2.86823152961557e-05
-1.02177083751615e-05
-2.07619756344278e-05
-1.24714070204541e-05
-1.08389185935303e-05
-1.84324739633927e-05
-1.85080033461631e-05
-1.07070567758763e-05
-1.40496886643982e-05
-1.45498961520283e-05
-1.74352287100839e-05
-3.20327669248292e-05
-1.08281420561284e-05
-3.47894160921777e-05
-1.90242003999736e-05
-1.87251898207162e-05
-1.84690891063496e-05
-2.02056401804543e-05
-1.01678385243136e-05
-2.05211933914248e-06
-1.94587446823263e-05
-2.20078427469005e-05
-1.83437638101548e-05
-7.98515655474905e-06
-1.56144189263252e-05
-1.41211327849904e-05
-4.9220188776676e-06
-2.27434840049509e-05
-2.13308168245007e-05
-3.17894084160253e-05
-1.03553715953045e-05
-1.80247736625128e-05
-1.65526879290953e-05
-2.6271668445801e-05
-7.83223367327104e-07
-8.8499349993941e-06
-7.65492295545154e-06
-9.3001845098141e-06
-1.90367094379784e-06
-1.67587370528803e-05
-8.51706625674626e-06
-3.92229808636163e-06
-2.98421734799579e-05
-2.7703270317471e-05
-7.94320519499378e-06
-2.62792817807801e-05
-2.47554709404508e-05
-1.37972678830358e-05
-2.05975666901198e-05
-9.45698407496375e-06
-2.23963838404119e-05
-2.08967734776046e-05
-1.29665342928912e-05
-1.12113711191624e-05
-2.5024483752191e-05
-1.7649569181237e-05
-3.11170191508683e-05
-1.65244612207393e-05
-1.15955143751393e-05
-7.43617417214539e-06
-1.84222454176198e-05
-1.35916916223623e-05
-4.05230042857786e-06
-1.71382378825272e-05
-2.41407344926864e-05
-2.58715533028034e-05
-3.81604805207789e-06
-1.04983365545081e-05
-1.45030162952199e-05
-2.04844155328039e-05
-9.787187920882e-06
-7.01058707374235e-06
-3.80579002853815e-06
-2.10721761379552e-05
-4.71003845519399e-06
-5.90865837059824e-06
-1.36852686874688e-05
6.88372411353616e-07
2.37741438036255e-06
-2.15447307542738e-05
-2.29846469180514e-05
-8.9757723257884e-06
-2.88084255205829e-05
-1.06508320564156e-05
-4.39997327975772e-06
-5.90304489319627e-07
-7.2862350429832e-06
-1.63901948130423e-05
-1.96581444188086e-05
-7.41625657660831e-06
-2.54917140034535e-05
-7.08034515355736e-06
-1.69701420486633e-05
-1.22852871631086e-05
-2.83132998471869e-05
-1.25627468587332e-05
-2.5514880538935e-07
-7.29966932833841e-06
-1.34097510481377e-05
-3.37360039404792e-05
-1.5757713689768e-05
-1.75352412922685e-05
-1.61753002330613e-05
-5.38005942220554e-06
-2.03471774064424e-05
-1.67648527761772e-05
-6.21595640242013e-06
-2.2244338547022e-05
-1.4129950774133e-05
-7.80580152128881e-06
-2.07500979113787e-05
-1.69532768050346e-05
-1.32841793541088e-05
-1.81560195928634e-05
-1.4228498548716e-05
-3.42564780356687e-05
-1.65818536391451e-05
-5.01699508816629e-06
-1.72973550621751e-05
-3.35292102578274e-05
-2.18947798885466e-05
-5.18472959797993e-06
-1.95394098688674e-05
-2.3923939717976e-05
-1.04129785969536e-05
-2.83164578239214e-05
-1.77289714250353e-05
-1.12384647973988e-05
-1.29577587452145e-05
-1.83106932298459e-05
-1.39727846776476e-05
-1.61433304681175e-05
-1.325080154551e-05
4.55008688756633e-06
-1.09338480164996e-05
-1.11951401262334e-05
1.00689529176094e-07
-9.49948566882315e-06
-3.54775199724479e-05
-1.64315043087495e-05
-2.50198447644372e-05
-7.65237193255137e-06
-1.1847943426469e-05
-2.41506416965542e-05
-1.69281449264233e-05
-4.11572382975114e-05
-2.21037976453209e-05
-3.32733958322228e-06
-1.02861313949946e-05
-1.36124560114928e-05
-1.40805240468986e-05
-8.64458000524716e-06
-1.69406531565466e-05
-1.12435835274383e-05
-8.1015028782843e-06
-1.96407410623046e-05
-5.70283684447789e-06
-1.91440413835313e-05
-1.99917777344002e-05
-1.77267183882246e-05
-3.45121985236968e-06
-2.44362062140683e-05
-2.61582483130738e-05
-9.78922308583909e-06
-2.24807218059763e-05
-3.03750554562311e-05
-2.0580105253809e-05
-1.59570689398195e-05
-1.11613416076345e-05
-1.27998208802848e-05
-2.54195513773877e-05
-1.12186066748183e-05
-8.85659418606954e-06
-2.01404473033159e-05
-2.25476442188171e-05
-2.15551983178398e-05
-2.49115544141842e-05
5.86965795591624e-09
-7.60643112301177e-06
-1.48027287949913e-05
-8.28296357172035e-06
-2.06471247581999e-06
-5.13434160384835e-06
-2.01261993466263e-05
-8.79226140019825e-06
-6.90718011344851e-06
-1.27416966861539e-05
-2.3745225296366e-05
-1.73444413036077e-05
-1.64449971448163e-05
-2.59165884558447e-05
-9.2824098408448e-06
-6.13010417295186e-07
-5.74530243474869e-06
-6.28391365518645e-06
-7.34130193436937e-06
2.2231636795782e-06
-6.95760601344842e-06
-5.79167779881192e-06
-1.05178044023222e-05
-8.76943753913559e-06
-2.62617482205631e-05
-1.32720939987167e-05
1.30793769178451e-06
-3.36950965104928e-05
-2.52850984162669e-05
-3.24360548358236e-05
-2.23752069403614e-05
-1.57625479901203e-05
-1.84543797263108e-05
-2.42654226489454e-05
-1.92815556294816e-05
-2.29420767374469e-05
-2.30342403972501e-05
8.11874713785008e-06
-9.6815232686704e-06
-2.24601933834356e-05
-9.74354658188698e-07
-9.73649559219564e-06
-1.74686165963673e-05
-1.5050580049672e-05
-1.74406116610392e-05
-2.12094091112559e-05
-1.94860173698021e-05
-8.03647179834339e-06
-1.91556951582552e-05
-1.16179096695853e-05
-8.70481448092063e-06
-1.50416966905682e-05
-2.85116322107097e-05
4.18101717759824e-06
-1.43875195917238e-05
-6.70572630360587e-06
-1.58520758786137e-05
-1.7740952805942e-05
-3.82760475845066e-05
-1.79130684661852e-05
-1.18026326148965e-05
-1.15759816597363e-05
8.31285547491525e-07
-1.12351360554068e-05
-1.77908261511992e-05
-8.2203963877067e-06
-3.01421429994808e-05
-8.49152129249055e-06
-1.62080211316476e-05
-1.49911546131448e-05
2.18652506921402e-06
-1.44726760700962e-05
-1.54887433254704e-05
-1.19266893742908e-05
-1.03689231348338e-05
-1.1011676339102e-05
-2.81710868254286e-05
1.30162644671869e-06
-7.99228973063118e-06
-1.18516275461355e-05
-1.12720724253395e-05
-1.36865811357244e-05
-2.2275142446095e-05
-1.72947438477704e-05
-2.49697090399447e-05
-2.21345179252838e-05
-2.29361487907108e-05
-3.56431056564293e-05
-2.98902690393759e-05
-1.9064753224333e-05
-2.64860683405425e-05
-7.52346862938548e-06
-4.72397995388651e-07
-1.86229930450863e-05
-6.29417824711901e-06
-6.19497144051675e-06
-2.82362027711765e-05
-3.46885682256751e-05
-1.35368611172079e-05
-1.84069747653628e-05
-2.61902816413598e-05
1.69103834965687e-06
-7.00453963918356e-06
-2.23269917934693e-05
-1.43197492771908e-05
-1.4240722840359e-05
-2.59555546322046e-05
-2.47818201646512e-05
-1.17413889890037e-05
-2.01869796853589e-05
-2.12374635541289e-05
-3.23995319984933e-05
-7.66583873486607e-06
-2.18281738542368e-05
-7.92413063933926e-06
-2.19163810418317e-05
-8.62561960450407e-06
-1.07132883708318e-05
-2.30941367670037e-05
-1.81223573278847e-05
-2.10720085141667e-05
-2.80853007725696e-05
-8.52638661668513e-07
-1.48763525561919e-05
2.6616468521868e-06
-2.43033390136947e-05
-1.57751066648721e-05
-2.21273703350864e-05
-1.25599645616681e-05
-7.47673710712915e-06
-1.20704075706642e-05
-1.66210789900781e-05
-1.95683742867097e-05
-2.40735029528089e-05
-1.61639465874871e-05
-2.97218865896136e-05
-2.16263987703178e-05
-1.94519149769069e-05
1.2093879153737e-05
-2.32680527685275e-05
-4.80523389726968e-06
1.81112902645605e-06
-2.14400648029014e-05
-2.52489219680601e-05
-1.56138410177303e-05
-1.57771510632444e-05
2.88677402218292e-06
-2.39682221089803e-05
-3.19804921194375e-05
-1.75081197965835e-05
-1.45994015469191e-05
-2.32437050122812e-05
-3.15650359732594e-06
-2.31783297069382e-05
-9.04667709911914e-06
-1.13775638105259e-05
-8.33332647374125e-06
-1.54539329651441e-05
-9.14897846640179e-06
-1.67399716871031e-05
-1.69364864388912e-05
-1.32852641164554e-05
-1.70257068740932e-05
-1.91031913950869e-05
-2.02572392995734e-05
-2.58766161227547e-05
-8.97637976218367e-06
-1.30134508841777e-06
-1.80807291711191e-05
-2.17969862057966e-05
-1.60899027612873e-05
-1.98716583568913e-05
-2.11351997021709e-05
-2.23330656337487e-06
-1.06797017289832e-05
-2.60759512889122e-06
-1.53838644557538e-05
-1.47615154757446e-05
-1.7761257886446e-05
-2.34675641204575e-05
-1.83071657726126e-05
-1.44665792531044e-05
-1.3716634065222e-05
-2.89788844336421e-05
-1.0365810677441e-05
-5.67847721863528e-06
-1.98760237365467e-05
-2.64795807544194e-05
-2.01869267982114e-05
-1.40294134679469e-05
-1.98658409559189e-05
-2.16399973956736e-05
-1.56753998779787e-06
-2.70556270556969e-05
5.71684642703719e-06
-1.6520153081438e-05
-2.2920905718155e-05
-6.60853522070082e-06
-1.03505459459109e-06
-2.82844029427033e-05
-9.47861540771195e-06
2.68600156297602e-06
-1.83258304797171e-05
-1.57755235214752e-05
-9.65729575260638e-06
-1.08845263114852e-06
5.67435237305929e-06
-9.14771361847313e-06
-1.04937131157073e-05
-2.35908229249105e-05
-2.12722030259788e-05
-8.81777303099149e-06
-2.72786277783517e-05
-2.59635412103036e-05
-2.27894205247663e-05
-1.28749474574767e-05
-3.01702384166119e-06
-8.71361060613502e-06
-2.86299209417606e-05
-1.63202013873796e-05
-1.60795711087287e-05
9.64175040484362e-06
-2.0185222698895e-05
-2.18663171085863e-05
-1.57603518277006e-05
-2.96508445698523e-05
-2.21639539191041e-05
5.47473258747015e-06
-8.14620153091751e-06
-1.74803444091903e-05
-3.51158440287614e-06
-4.03185221812771e-06
1.03139501441109e-05
-1.39762140273891e-05
-1.50863542132025e-05
-1.42373659331051e-05
-1.89443137575658e-05
-1.77038470564226e-05
-3.71568501909733e-05
-2.2828554714975e-05
-2.59394191833768e-05
-1.12692210258531e-05
-1.37835235615808e-05
-6.76910319678796e-06
-2.74080884311811e-05
-2.9605638325059e-05
-1.10360963428622e-05
-2.96476198977411e-05
-2.64192332967727e-05
-9.92879767032467e-06
-1.38203435009137e-05
-7.34021436556818e-06
-2.68542813136297e-05
-7.48030260852765e-06
-2.34757915198675e-05
-8.83974754688861e-06
-2.43370434905431e-05
-5.84635870501973e-06
-4.28551921488086e-06
1.71309908797599e-06
-1.59450383881089e-05
-2.74831220063082e-05
-1.23386613609857e-05
-2.67105521275729e-05
-1.61391042245603e-05
-2.1319951989949e-06
-2.33386748382993e-05
-2.47359693957834e-05
-1.75639501285189e-05
-3.41727784209229e-05
-1.29711665658679e-05
-5.86344076411418e-06
-2.13137689237855e-05
-4.22646058598344e-06
-1.65531533783181e-05
-6.25765759795976e-06
-8.35603606907786e-06
2.96063132323273e-06
-3.32438576831699e-05
-2.44832749191608e-05
-1.80085583342168e-05
-2.43152279269795e-05
-1.50526945683526e-05
-9.26236691275451e-06
-1.31370727479949e-07
-2.61181350961227e-05
-1.10029059999131e-05
4.49155829734028e-06
-6.64808249059537e-06
-2.31443205288328e-05
-1.05045210871665e-05
-7.88215189461852e-07
-1.90726265181164e-06
2.86556972124457e-06
-7.28332773112586e-06
-1.84303365238696e-05
-8.24984722101233e-06
-9.68652102033439e-06
-5.09245329579127e-06
-3.16736573334626e-05
-2.6322451334695e-05
1.07834496001645e-05
-1.50725272475853e-05
-2.59300212565351e-05
-1.40564513789598e-05
-1.72903777304486e-05
-1.80332562185e-05
-1.78169598182198e-05
-2.95059053966724e-05
-2.01142545853534e-05
-1.14536580573197e-05
-1.46006776259276e-05
-2.32581642929393e-05
-3.06103663149806e-05
-1.07980569476769e-05
-8.85953694471737e-06
-9.24435336377389e-06
-1.15057607112026e-05
-5.65673947029866e-06
-1.34683733205425e-05
-1.52152366306212e-05
-2.82761414318969e-05
-1.53909711599691e-05
-3.07755685656594e-06
-1.81758140095405e-05
-1.46165151920708e-05
-1.23970037460716e-05
-5.9250918503011e-06
-2.00545502547516e-05
-2.10847381049424e-05
-1.86784554215431e-05
-1.93662634625402e-05
-2.14861610573428e-05
-2.75255122025105e-05
-2.26159733446837e-05
-3.49872517219881e-05
-1.64094175533711e-05
-1.76847937569551e-05
-2.00905515202761e-05
-3.07438426233434e-05
-2.15378417584315e-05
-2.73192444621102e-06
-6.34900228438908e-06
-1.16188063510102e-05
-2.83407711043858e-05
-1.24499441378365e-05
-1.98516457322714e-05
-3.6154352417018e-06
-9.3692693266463e-06
-6.83564189962366e-06
-1.20682223518089e-05
-1.7235071554355e-05
-1.38675092951942e-05
-2.56517299923583e-05
-5.60923505960463e-06
-2.55021523712685e-05
-2.90734141706659e-05
-3.48748442401484e-05
-1.5857253448539e-05
-9.01215782825356e-06
-7.42269573210514e-06
-1.40096108978459e-05
-2.99817586040902e-05
-2.42838614683441e-05
-1.0158820428813e-05
-9.68294694969621e-06
-1.08587324603425e-05
-1.2687472189457e-05
-2.51258190864322e-05
-1.67158891839971e-06
-1.34604068830683e-05
-1.24695323944191e-05
-1.26699283449137e-05
-3.20780368486081e-06
-2.53924836068525e-05
-2.65324679524885e-05
-2.14960613604417e-05
-7.59846743975121e-06
4.52197131383755e-06
8.43375973808239e-07
-2.45138901692039e-05
-1.20542224143858e-05
-1.97813050379847e-05
-1.18571017902704e-05
-2.00558428961964e-05
-1.44584937135684e-05
-3.16873010117252e-05
-3.91801192139202e-06
-1.89621140857494e-05
-1.44701663534628e-05
-9.2936256831684e-06
-2.06514808721818e-05
-1.97430059984173e-05
-3.88725065789343e-05
-1.65366163227315e-05
-1.47750947096766e-05
-2.71293671487923e-05
-2.4249582128587e-05
-3.91333754658902e-06
7.6983638666053e-06
-2.13569379210434e-05
-1.4133085688132e-05
8.34502208755084e-06
-3.03051619314889e-05
-3.03793304750104e-06
-1.26041064524133e-05
-2.37695421783128e-05
-1.91646153417904e-05
-6.98615137769582e-06
-3.79338083043954e-06
-7.54513815884615e-06
-4.34661622936429e-06
-2.84623233905201e-05
-2.55749361571447e-05
-1.99128767287965e-05
-8.64723601689524e-06
-2.41023456792129e-06
-1.07102079315075e-05
-5.45199244809445e-06
-2.0059487482196e-05
-1.59901717825655e-05
-1.98402318523062e-05
-1.34744071312697e-05
-9.67452088509705e-06
-1.55432006368557e-05
-1.00273921226353e-05
-2.48937949210136e-05
-6.39898145173539e-06
-1.65868884522184e-05
-1.05317428426402e-05
-2.86990227914899e-05
-2.54881909164556e-05
-3.39718354827359e-06
-2.4063055405633e-05
-5.39947984951258e-06
-2.80969196002731e-05
-5.03230329126604e-06
-7.13238505663684e-06
-1.73999927016174e-05
-1.55011986588251e-05
-2.49703991004486e-05
-9.65652509028167e-06
-2.82560591909255e-05
-1.39993482632935e-05
-1.91038372180351e-05
-1.70269419304683e-05
-1.12341571585239e-05
-2.37671154231305e-05
-7.57424519414494e-06
-3.88667189990747e-06
-2.97218725088335e-05
-2.10470939676299e-05
-7.29044709546005e-06
-2.33937833948535e-05
-2.7708218151551e-05
-3.15895665235303e-05
-1.40510915170315e-05
-3.52327423864843e-05
-1.57785592902698e-05
-9.71831072181969e-06
-2.70820137680222e-06
-2.86156871376774e-05
-3.75105295587999e-05
-1.60265541056312e-05
-1.96561167681477e-05
-3.11254527688158e-05
-2.22785942420466e-05
-1.54458890547138e-05
-1.65563344519088e-05
-1.34530918668747e-05
8.98814914265301e-06
-3.1990745137963e-05
-2.30484350255637e-05
-1.6532001524286e-05
-7.47662239659251e-06
-2.53737594361773e-05
2.01374305967321e-06
-1.30482122066128e-05
-7.26142967281396e-07
-1.32334700649665e-05
-8.17083570582691e-07
-2.5138425999062e-05
-2.90173846466097e-05
-1.45805600169455e-05
-2.17081171210111e-05
1.69407783661504e-06
-1.32542921028215e-05
-7.98350017211153e-06
-3.33350933595565e-07
-4.05796655331136e-06
-3.40202681219861e-06
-1.82032886260724e-05
-7.41272414214497e-06
-1.73938896676727e-05
-4.42798326070821e-06
-9.02729708390868e-06
-1.4590949504045e-05
-3.22941549435754e-05
-2.07940378443419e-05
-1.63567091294809e-05
-2.26354625848098e-05
-1.47156043421056e-05
-2.12214329583182e-05
-3.4675981457713e-05
-1.55680923352276e-05
-3.11595632059745e-05
-2.19823747167377e-05
-3.19115397170339e-05
-2.56818336204449e-05
-1.79950015796645e-05
-2.37234077344145e-05
-2.14882401980017e-05
7.44872146544224e-06
-1.86508591779212e-05
-1.87184338450456e-05
-1.36161844052586e-05
-2.60145692776055e-05
-1.42834083668661e-05
-2.16047210620791e-05
5.95694534447578e-06
-2.82939504731319e-05
-2.73858847160153e-06
1.20846828563402e-05
-1.24308448831284e-05
-1.92402317514575e-05
-5.79555230616623e-06
-1.13410417750077e-05
-5.53954716010071e-06
-1.632067039829e-05
-1.60627201656452e-05
-2.28258514270718e-05
-1.5943558969458e-05
-1.67995648222966e-05
-4.33541201360474e-06
-1.84530364178715e-05
-1.77327668713638e-05
2.48854872233264e-07
-8.0812725530379e-06
-3.6716591558414e-05
-1.40742093826765e-05
-2.14333492577125e-05
-1.08393267959802e-05
-1.68586638248822e-06
-3.54178877260303e-05
3.3968415708736e-06
-1.2597168746295e-05
-2.33384109172738e-05
-1.17657929055137e-05
-1.87143341975979e-05
-1.27238596824909e-05
-8.93325562642211e-06
-5.89911005465946e-06
-1.13023562571414e-05
-8.34374207775428e-06
-1.06982892195402e-05
-2.14170468799773e-05
-3.23118698335561e-05
-2.35835292428083e-05
-1.33151879175178e-05
-3.02014669165112e-05
1.74088267605819e-06
-1.39478563794953e-05
-3.32225143979301e-05
-1.58149149922272e-05
-1.95264666403399e-05
-1.01184764308154e-05
-2.75649045694242e-06
-3.24369940506989e-05
-1.69906383272136e-05
-2.03816813811393e-05
-2.00118852195024e-05
-6.18182763277682e-06
-3.55835490743565e-05
-4.4116345848046e-05
-1.61355274086505e-05
-2.05342215799616e-05
-2.32347943205979e-05
-1.38681503498061e-06
-1.92115458485878e-05
-2.69768154878183e-05
-1.67707177190907e-05
-1.75503934822753e-05
-1.61438697829767e-05
-2.84411563964365e-05
-2.64166541010589e-05
-2.575917167264e-05
-3.73018486417951e-07
-7.55704045580604e-06
-2.99211605759226e-05
-3.28174863579367e-05
-1.45571148521469e-05
-1.93842145521599e-05
-2.74034506297451e-05
-2.3370481531925e-05
-2.69207435646738e-05
-1.37947626594265e-05
-1.14377553005027e-05
-1.98498885227462e-05
-1.93749890795487e-05
-1.99631433818532e-05
3.64324392505334e-06
-1.98626536404937e-05
-8.15814102799858e-06
-5.09186271961911e-06
-7.37329896070183e-06
-2.45498796551804e-05
-1.75527220671878e-05
3.35959798321017e-07
-1.17805488010237e-05
-2.84235223951432e-05
-2.36266401329447e-05
-3.04448292215917e-05
-1.49690237757668e-05
-2.34961623813998e-05
-2.56946628756123e-05
-2.4600447187475e-05
-1.64138927484423e-05
4.35388417464344e-06
-2.59521546023574e-05
-1.67145676854759e-05
-1.53668704336542e-05
-6.53065394432721e-06
-2.10633000512111e-05
-1.64038591928723e-05
-1.46069369529828e-05
-1.98210935931795e-05
-2.56611968649167e-05
-4.22753028296162e-05
-2.15411941450117e-05
-2.64314742737127e-05
-2.17914345552693e-05
-1.31855189085133e-05
3.48181406723289e-06
-2.4700643123645e-05
-1.83838705759256e-05
-2.56744810319829e-05
-1.61746197694149e-05
-1.85236997701383e-05
-9.16693681882626e-06
-2.73009537263313e-05
-3.22084695635981e-05
-7.61896250243743e-06
-9.72883476596283e-06
-1.57255323157025e-05
-1.72380904238365e-05
-1.22767726835412e-05
-1.76920637301689e-05
-1.10901514105553e-05
-3.24246504544575e-05
-1.69962802826757e-05
-8.45499558063236e-06
-1.4690207549009e-05
-2.24625264270187e-05
-2.86066211274444e-05
-1.47533861823433e-05
-9.8278565521834e-06
-3.29619021994814e-05
-1.32610702674003e-05
-9.43690350619454e-06
-5.31459663845258e-06
-5.58319790439841e-06
-8.39684104570969e-06
-2.27266176651393e-05
-1.17291811125219e-05
-3.29538016370553e-05
-3.42156944053085e-06
-1.81252982037211e-05
-2.91824310281618e-06
-1.75242968977128e-05
-2.96448504786571e-06
-1.02780830197914e-05
-1.55526534286326e-05
-2.82689548665795e-05
-3.19047290791431e-05
-2.42186161458871e-05
-2.19149518630583e-05
-9.06666298952434e-06
-1.04871118930664e-05
-3.25919393681688e-08
-1.25915056770297e-05
-2.53011853636742e-05
-2.21128048672932e-05
-9.90010363783941e-06
-6.72856183501781e-07
-1.01003588626918e-05
-1.69921501270367e-05
-2.82991755913855e-07
-2.14960354941424e-05
-1.6512504015538e-05
-3.04630665934289e-05
-1.32639738995112e-05
-1.10128327328543e-05
-1.57618016462748e-05
-2.02650914133939e-05
-4.27373409613469e-06
-1.29481525698306e-05
-1.31177970418112e-05
-5.42380112241719e-06
-1.12278887833084e-05
-2.00687630434169e-05
-7.20695980918834e-06
-5.07395466551384e-06
-1.12771275091549e-05
-2.70406693823936e-05
-2.63423278536988e-05
-2.36473857915694e-05
-3.10567477964355e-05
-1.49349241779487e-05
-3.99656718742664e-06
-9.36302294209662e-06
-5.29372016552131e-06
-1.67843805530095e-05
-1.74063627931604e-05
7.9989208295007e-06
-2.31166998725394e-05
-3.11675990821769e-05
-9.6652535941688e-06
-1.10206600523505e-05
-1.67990253851386e-05
-2.73953421268184e-05
-1.04841091601159e-05
-3.46994420240932e-05
-1.48982625697623e-05
-3.20343955692212e-05
-9.99852241934134e-06
-1.59279091831451e-06
-2.6453027834817e-05
5.42116916342348e-07
-7.60714386972853e-06
-2.65483701321148e-05
-2.565297615129e-05
-7.74561942938565e-07
-2.39163776316016e-05
-2.22736509337457e-05
-1.62321816556055e-05
-1.41776103001656e-05
-1.85424427778711e-05
-1.63050958144058e-05
-2.1509801609679e-05
-1.156888782249e-05
-3.54121205199879e-05
-3.95255556615922e-06
-2.48592564274758e-05
-1.86852182437389e-05
-8.96237571884459e-06
-1.99483313684894e-05
-1.77948026854368e-05
-7.17004773897093e-06
-1.63750694758847e-05
-1.09970910718476e-05
-2.18879616638731e-05
-2.71322955512719e-05
-1.14228764709011e-05
-2.80666542422193e-05
-1.7762459507417e-05
-8.82089295120957e-06
-1.41772383970688e-05
-1.35256390996327e-05
-2.40323466406986e-05
-2.18847726517826e-05
-2.33158952653779e-05
3.61231489082132e-07
1.42277455466675e-06
-1.59350492991647e-05
-1.66722299253687e-05
-1.60191064121563e-05
-1.89817739025749e-05
-2.39827062550942e-05
-7.04763734968829e-06
-2.22777510538097e-05
-9.49542907542619e-06
-1.42116986322149e-05
-1.97016188195438e-05
-5.11468448278994e-06
-1.16249959077615e-05
-1.24479318314175e-05
-3.4559729517754e-05
-2.2559522580536e-05
-2.53866010143809e-05
-2.64566069462755e-05
-1.56928579881418e-06
-1.37678809668723e-05
-2.74483496847387e-05
-3.47137100600572e-06
-1.9450760881862e-05
-1.37683142081657e-05
-1.50025431610353e-05
-3.3302770304019e-05
-2.05062931257203e-05
-2.44258453385956e-05
-1.39806634217057e-05
6.88994981378869e-07
-2.23502989385508e-05
-2.73963166576528e-05
-3.67833993607041e-05
-2.49214497037625e-05
-1.95229060905169e-05
-2.31642808877291e-05
-1.23107105791491e-05
-2.48845705772778e-05
-1.05912603906471e-05
-1.78586276593361e-05
1.43152245861826e-06
-9.6546040845021e-06
-8.7413651528717e-06
-2.14781607208074e-05
-4.15794601796316e-06
-2.94936219407786e-05
-1.65020453926712e-05
-1.98804421028419e-05
-3.20822770024289e-05
-2.04860635764999e-05
-1.93661788637454e-05
-1.05324905461848e-05
-1.13812975624425e-05
-1.37103358140631e-05
-2.7269210521933e-05
-1.1783929551507e-05
-1.20614614863493e-05
-1.81487062641605e-05
-2.57535997507364e-05
-1.67997488517228e-05
-1.1038588064072e-05
-3.41546902420248e-05
-1.11538328708979e-05
-1.56174272944529e-05
-1.65654929943149e-05
-4.82484501684317e-06
-1.87016072104519e-05
-1.91699882628248e-05
-1.04118489929886e-05
-1.99960340526344e-05
-1.51931495865642e-05
-2.25895932993033e-05
-2.89982831818795e-05
-3.1980491871953e-06
-1.83033268164142e-05
-5.51978819024838e-06
-4.11812286697367e-05
-2.9502932797485e-05
-1.08337482128368e-05
-2.620350617134e-05
-1.74734418633676e-05
-8.88110843543512e-06
-1.39715042369758e-05
-1.53226453759995e-05
-2.42698058354772e-05
-2.25202480117635e-05
6.91165901688492e-07
-3.25222702011252e-05
-1.97148065375699e-05
-1.8807607406493e-06
-9.90961791945468e-06
-1.95212503632692e-05
-2.56494474029903e-05
-1.26703480798049e-05
-2.71019982629781e-05
-1.38707479756153e-06
-2.42791409019382e-05
-4.18755488060056e-06
-1.92454590226722e-05
-2.27875170541351e-05
-2.34754413546809e-05
-1.31918331337691e-05
-1.62758376604341e-05
-2.94482073776295e-05
-3.14099230122206e-05
-2.15041709942686e-05
-4.68170054246768e-06
-2.59036608954723e-05
-5.83743891473653e-06
-5.57285320877051e-06
4.15403270297825e-06
-8.11771969561265e-06
-1.39306690300541e-05
-1.66863763452599e-05
-1.96426859952315e-05
-2.02221156003535e-05
-3.65802070626182e-06
2.11314709907563e-06
-7.60201935920513e-06
-8.83592396642132e-06
-1.41823236769643e-05
-1.05596317338971e-05
-1.18671924476246e-05
-2.25827615943231e-05
-2.10664240473037e-05
-1.81063313676213e-05
-1.46597677595711e-05
-2.92136463111016e-05
-5.71110719599589e-07
-1.89698076645699e-05
7.01339128304445e-06
-1.36295209791225e-05
-1.77877267054724e-05
-3.19969514811459e-05
-2.24064103266306e-05
-2.08056738112484e-05
-1.5571612031918e-05
-2.71643548388129e-06
6.79777770383257e-06
-9.36811712687922e-06
-1.00707883161706e-05
-2.31954547721931e-05
-1.85719219075033e-05
-2.32229413011026e-05
-1.03412926592037e-05
-1.2682096294279e-05
-1.02508915728179e-05
-1.81855995716187e-05
-1.30664299002696e-05
-4.09919694613621e-06
-1.53943782258142e-05
-1.53652805695999e-05
-2.11965860082283e-05
-4.63892028598194e-07
-8.94428767589876e-06
-1.20280136990505e-05
-7.23837847293722e-06
-1.4365942173959e-05
-1.97344148186139e-05
-5.13756579136611e-07
-1.98352046659535e-05
-8.76821692960513e-07
-2.19339341931512e-05
-1.64015783667965e-05
-2.57472586522153e-05
-1.41537288939615e-05
-2.41104602790748e-05
-2.10899641986054e-05
-1.18396115929392e-05
-7.61474231606485e-06
-1.63168104262522e-05
-7.72044188095439e-06
-4.11850086881712e-06
-1.73394554151182e-05
-3.04922358581203e-05
-1.32437574383422e-05
-1.37579636841411e-05
-4.05804257266715e-06
-2.45461535517472e-05
-6.28488455944545e-06
-1.53373390807966e-05
-1.37962925815675e-05
-1.39049446834157e-05
-4.28801069001143e-05
-8.79680417251385e-06
2.01223106912686e-06
-2.28097386016624e-05
4.2484296401894e-06
-7.42311847238144e-06
-1.08230496001043e-05
-2.54593572023366e-05
-8.6981252544889e-06
3.48814196321169e-06
-2.53091026555127e-05
-1.73239457585625e-05
6.79606187677779e-08
-1.98807481515413e-06
-1.59255530851168e-05
-1.94853170115784e-06
-1.10566745555726e-05
-1.11656105642219e-05
-5.26786467757935e-06
-1.23078982152989e-06
3.88252181872871e-06
2.45174245951442e-06
-2.24362949002095e-05
-1.82487894693091e-05
-3.53127206047795e-06
-2.65771691419056e-05
-1.55205934252917e-05
-1.16923963826887e-05
-1.1739921271955e-05
-2.6927976189412e-05
-1.27206464760492e-05
-1.20182621755019e-05
-2.73984452547801e-06
-5.991502242024e-06
-1.44454698168214e-05
-2.02148315454849e-05
-2.71496314962189e-05
-1.12496506645333e-05
-1.06537745647524e-06
-1.9954609069905e-05
-6.1711234049656e-06
-1.59710141736237e-05
-8.23134731137603e-07
-1.15635693681836e-05
-5.47028892206511e-06
-2.62146151391486e-05
-3.45799695640135e-06
-5.10559665563194e-06
-1.36198866254373e-05
-2.5463175608641e-05
-1.39181172172444e-05
-2.20561904802011e-05
-1.21624050047976e-05
-1.13798356316195e-05
-1.06861926130652e-05
-1.93537157948034e-05
-1.30593428481617e-05
-1.05322259262149e-05
-8.38595743050777e-06
-1.80507475868942e-05
-1.46408398446791e-05
-2.08937326170619e-05
-1.90426677708611e-06
-2.63450887710671e-05
-2.37777468110871e-05
-6.89857722887572e-06
-1.8178059104768e-05
-1.76720793157176e-05
-2.0774506864413e-05
5.43113431972116e-06
-1.04594747215779e-05
-1.4698753720524e-05
-1.30496908657405e-05
-5.5514652412301e-06
-1.43731057365365e-05
-8.90401261384562e-06
-2.80931938001556e-05
-1.66002877291134e-05
-2.48931035318996e-05
-1.04764889207499e-05
7.23732373074971e-06
-1.40727768021416e-05
1.61524236081802e-06
1.25776996004481e-05
-3.66764037757045e-07
-8.07440970096795e-06
-1.33642233494534e-05
-1.21750617451205e-05
-2.71863398275476e-05
-1.05610311403505e-05
-7.32248102934929e-06
-3.0584537367724e-05
-1.61666073641631e-05
-2.80835493314445e-05
-2.92459012548171e-05
-2.4862219382089e-05
-2.03140805088318e-05
-1.07859004167761e-05
-2.29101680112363e-05
-1.52916939028144e-05
-1.56042349398848e-05
-6.3588408309948e-08
-7.26128042646445e-06
-1.24356230872901e-05
-6.70245109169272e-06
-8.83742050940794e-06
-1.51656902668719e-06
-2.73163833681586e-05
-7.90040757986543e-06
-8.67242334452109e-06
-2.33412691341566e-05
-1.7043593240668e-05
-2.16995784235566e-05
-1.1077035941915e-05
-2.35801479293966e-05
6.6383823341995e-06
-8.77837321678008e-06
-2.75673549889168e-05
-2.40221589442786e-05
-2.26700124174605e-05
-7.95223815770375e-06
-1.48500145049836e-05
-1.2528050776807e-05
-6.98457885113524e-06
-7.9142966815702e-06
7.31698491007025e-07
-2.3345870985935e-05
-2.07160299506105e-05
-1.45915737374545e-05
-9.53864053903312e-06
-1.6303489089171e-05
-3.72775914526483e-06
-2.22723689233096e-05
-9.83584817514411e-06
-1.71749833755986e-05
-7.72908311816892e-06
-2.43660968759995e-05
-3.13330177974011e-05
-1.36563540272628e-05
-2.10409963468051e-05
-1.07658999150128e-05
-1.03218335050188e-05
-1.30923832080983e-05
-1.47112188586698e-05
-2.56535607502397e-05
-1.22518604810289e-05
-1.12497500741952e-05
-2.47602107499985e-05
6.62521444141555e-07
-2.68301970701217e-05
-9.0621959970706e-06
-1.57173959791918e-05
-2.23941363048152e-05
-3.28378144978487e-05
-2.34690191704919e-05
-1.15577787167108e-05
-1.26886336322511e-05
-1.11035641767521e-05
-7.78704344002445e-06
-2.19515042453845e-05
1.20314688618085e-06
-8.26697104271812e-06
-3.27686043603216e-05
-1.1232732214002e-05
-1.67402714095234e-05
-1.05018257988854e-05
-5.30943150311374e-06
-1.20195236450207e-05
-8.97175408933802e-06
-2.16263455483714e-05
-6.27871687777281e-06
-1.83428452125885e-05
-1.16271151059771e-05
-1.46643908892745e-05
-1.39486513323561e-05
-2.62351872132234e-05
-2.37643737696622e-05
-5.86150110236049e-06
-1.47584919911856e-05
7.11966021508689e-06
-1.28242985749058e-05
8.72267159346055e-07
-1.24062862759892e-05
-2.55063027765101e-05
-1.86597007622847e-05
-3.54556626297067e-05
-1.47016933693969e-05
-3.60156637597996e-05
-3.01319880548828e-05
-1.66473962600914e-06
-1.73103250954468e-05
-2.21968984769442e-05
-1.52475383536147e-05
-3.03890462791936e-07
-3.10312479391648e-05
-1.15200157536879e-05
4.66288237435803e-09
-1.34628918861e-05
-1.85531188847174e-05
-1.25735112800405e-05
-2.28237949897727e-05
-1.45166247659216e-05
-2.68487589960316e-05
7.17569684221589e-06
-2.1184789154837e-05
-3.06740575945806e-05
-2.03411542390629e-05
-2.96652458299121e-05
-2.40249927483485e-05
-2.06016768962211e-05
-1.15022399048612e-05
-7.30665754019653e-06
-7.74955903451374e-06
-1.1742494777027e-05
-3.02732666942864e-05
-2.42000492343272e-05
-5.2190182590486e-06
-1.83886205351761e-05
1.1932182285397e-06
-1.6032775803496e-05
-2.32725375283867e-05
-1.22901841042851e-05
-7.30357310121461e-06
-1.88352951053436e-05
4.13307381578479e-06
-1.2162903006687e-05
-2.36002414464436e-05
-1.46081794743939e-06
-1.59945549127336e-05
-1.0005452625063e-05
-2.04786196904773e-05
-1.21460390704853e-05
-1.2115173543457e-05
-1.8772860807793e-05
-1.09033912325379e-05
-1.09915132073992e-05
-1.79507896209874e-05
-1.43561118334179e-05
-6.35080782314545e-06
-1.74271920700745e-05
-2.42069154160167e-05
-5.67255266347573e-06
-1.43048931509242e-05
-1.85862151115918e-05
-1.70705536494732e-05
-6.78497954708146e-06
-1.40917209318862e-05
-2.44040396800985e-05
-2.52731496394898e-06
-7.97622194116864e-06
-1.74318233161212e-05
-1.767436728121e-05
-2.02863697342689e-05
-5.73795211876195e-06
-1.85186132883257e-05
-1.67935167498057e-05
-2.42008553667609e-05
-2.47066277654279e-05
-3.89426660907098e-05
-1.40509710427601e-05
-1.95735158703702e-05
-1.18367620865263e-05
-1.56088747163303e-05
-1.52348226081861e-05
-2.61515969732128e-05
-2.32642226449698e-05
-2.53064181192308e-05
-3.10702004412699e-05
-7.98465662291291e-06
-5.57528531565273e-06
-7.20276915313154e-06
-2.02414481009188e-05
-8.04305280526801e-06
-2.10794253044357e-05
-2.11424315680518e-05
-9.59208851712817e-06
-1.80595283462374e-05
-1.9212602602885e-05
-1.02247506943636e-05
-1.50185672903301e-05
-1.04885868090378e-05
-6.6933799139476e-06
-1.66213718213082e-05
-1.4002503581588e-05
-6.78141818837305e-06
-4.66942071606382e-07
-2.24279327697628e-05
-1.45692646866961e-05
7.39115424011538e-07
-1.31234400977413e-05
-2.20259646892276e-05
-1.14454237138737e-05
-2.55289170481541e-05
-3.15763738094022e-05
-8.61579621140136e-06
-1.51181557290286e-05
6.81451413680448e-06
-2.21150878232121e-05
-1.2244747203276e-05
-1.52209256724066e-05
-1.53719833194652e-05
8.82904342797734e-07
-7.77642477981935e-06
-2.13247493750606e-05
-3.57197502510791e-05
-1.16262058344495e-05
-1.46697699648225e-05
1.98623865164003e-06
-3.20690375076601e-05
-2.037399713528e-05
-1.62195500986635e-05
-1.9127720094846e-05
-5.62208061218413e-06
-4.35605261088737e-06
-2.46006891283999e-05
-1.28980103379208e-05
-9.51510087878294e-06
-3.35760262368285e-06
-1.27806982275051e-05
-2.68667108479347e-05
-8.04791709847724e-06
-2.22572105579867e-05
-1.55297511227004e-05
-7.63488745419097e-06
-1.76771604847534e-05
-3.50552043130867e-05
-3.18225173856305e-05
-1.22641673152741e-05
-2.05073810564446e-05
-4.21201806605604e-06
-3.68426172034358e-06
-8.01647415471839e-07
-9.02544455220745e-06
-2.35601319748703e-05
-8.79017736430069e-06
-1.32409210698407e-05
-1.84265937788708e-05
-2.18841570155614e-05
-6.31148087269644e-06
-1.00930555602229e-05
-1.52529479022e-05
-1.89966268918932e-05
-4.20981676862861e-05
-2.32838312969104e-05
-9.25465516359584e-06
-1.35773402624076e-05
-2.6711535790967e-05
-1.65491763753756e-05
-1.17106524440838e-05
-2.02345127266362e-05
-1.57764848290429e-05
-2.00732051763237e-05
-1.2623478832687e-05
-1.47690565626353e-05
9.50547626887277e-06
4.17182691680016e-06
-6.80101573219645e-06
-8.77624267900987e-06
-1.33120569850244e-05
-1.20016287309031e-05
-2.99450923567621e-05
-1.2863302185941e-05
-1.2294569989196e-05
-5.85147119767344e-07
-2.42594190381162e-05
-1.4603114548187e-05
-2.20335462686573e-05
-2.44595115484566e-05
-1.37578022743494e-05
-2.5736819682313e-05
-2.03652931058836e-05
-1.77505672435219e-05
-8.58923627878668e-06
-1.17609603318631e-05
-8.68147924310391e-06
-2.70620269411233e-05
-2.04523838159307e-05
-1.89016266941529e-05
-2.20814283437519e-05
-1.25317271082928e-05
-1.65803646684988e-05
-1.16712130237038e-05
-2.9652304368214e-05
-2.75194932389624e-05
-1.27073583557096e-05
-1.4506050269964e-05
-1.1649476716858e-05
-2.07010095981752e-05
-1.48574951056384e-05
-1.85565193831283e-05
-2.66185258786187e-05
-1.16683335851338e-05
-7.77101536012489e-06
-1.91091109154333e-05
-2.31720097996917e-05
-1.90739577476717e-05
-1.95993162072896e-05
-5.08691554528222e-06
-9.39031381993346e-06
-1.68296002595664e-05
-1.96443480778544e-05
-6.16950888544273e-06
-8.21021334105983e-06
-4.31297638187994e-05
-1.61091199316325e-05
-2.66903485354517e-05
-5.76323956533907e-06
-1.75300656444472e-05
-1.54725633808012e-05
-8.90823045289688e-06
-2.95014192612958e-05
-2.63732174060627e-05
-2.62995245831523e-05
-2.8416122725229e-05
-6.6498462876632e-06
-2.7483927481386e-05
-1.99310767151794e-05
-1.23073817311512e-05
-7.32769447816861e-06
-1.42802662153269e-05
-1.50456165950668e-05
-1.69770613927113e-05
-2.33973961634039e-05
-1.35061139618979e-05
-9.15850845341646e-06
-2.09755532280605e-05
-2.02588234183097e-05
-2.13675289548638e-05
-1.8774701886273e-06
4.79888184487748e-06
-1.9595829535365e-05
-1.4705288011037e-05
-1.69736219295286e-05
-2.73956169299634e-05
-3.77632472480916e-06
-1.1962475400043e-05
-2.09893709902969e-05
-2.98037859867303e-05
-1.27350330570893e-05
-8.05871040673143e-06
3.6283022080515e-06
-3.52436908068377e-05
-1.43293707456441e-05
-1.55096663508319e-05
-2.78182777562079e-05
-6.90112975472823e-06
-7.77096475347969e-06
-1.23733968790299e-05
-8.90323559187876e-06
-9.23263785767814e-06
-1.02188003178333e-05
-2.25941179052645e-05
-2.20179734739415e-05
-1.35422606733302e-05
-7.65557074215276e-06
-1.72364926563197e-05
-2.04578209366577e-05
8.52624291434965e-08
-2.49357293384004e-05
-4.15715485118871e-05
-7.76376271211053e-06
-2.28306238493738e-05
-2.0553665970518e-05
-2.26903349277242e-05
-2.78501885061895e-05
-2.1083508458988e-05
-3.80016418337161e-05
-2.54488609421054e-05
-2.66794740712504e-05
-1.82370438743283e-05
-8.46744824519815e-06
-1.19262982482053e-05
-4.18301664972052e-06
-1.49880361052584e-05
-1.56692035801011e-05
-1.50592054289811e-05
-3.96809415060561e-05
-2.67901310436149e-05
-3.50609548730741e-06
-1.20305899053755e-05
-6.60893751324199e-06
-1.07477570981581e-05
-7.19678144171559e-06
2.35641489391062e-07
-4.10906923883613e-05
-3.08551724718751e-05
-1.62118611676865e-05
-3.13859224276822e-05
-2.43392648469632e-05
-2.4034947785239e-05
-2.56356547401908e-05
-4.67007195517526e-06
-1.83915572106211e-05
-2.60865670521375e-05
1.48292748607312e-05
-2.24438337971166e-05
-1.93567104325893e-05
-1.97553116577159e-05
-1.25715016750274e-05
-2.88052170693183e-05
-1.70342387257313e-05
8.52911120243601e-06
-1.41851003127371e-05
-2.67407248901434e-06
-3.14387826237693e-06
-8.41912931229702e-06
-9.60113265624541e-06
-3.23967762615353e-05
-1.01881303751546e-05
-2.67773751892162e-05
-1.36824864191971e-05
-1.10242508386938e-05
-1.30689698036291e-05
-1.63688048464208e-05
-2.12443292629978e-05
-1.77847684014856e-05
-1.37041842958027e-05
-2.01277432338379e-05
-2.09808197043643e-05
-6.10513401863284e-06
-1.8345290435748e-05
-1.76958835023716e-05
-7.95597656924884e-06
-1.42084441984608e-05
-3.50409941943384e-06
-7.9756557363101e-06
-1.17430244739196e-05
-2.29873991294761e-05
-2.37210360372762e-05
-3.41382444182296e-05
9.7067606819148e-07
-2.79394994634793e-05
-1.66943349014967e-05
-2.16071125330029e-05
-1.01137831672932e-05
-2.2737987826467e-05
-3.40713915993369e-05
-8.6800938243845e-06
-1.0060077766998e-05
-1.56309937765238e-05
-3.00044838220125e-05
-8.58480411158136e-06
-1.5414199076503e-05
-2.80106741116024e-05
-2.70572254753076e-05
-2.41991972113463e-05
-1.74699454038883e-05
-1.10546271112102e-05
2.06117634844615e-07
-1.36600018935428e-05
-8.64060702226122e-06
-1.33657346124293e-05
1.09685292427181e-06
9.29493648420803e-07
-2.22421562780433e-05
-8.38643749383294e-06
-3.22935317502147e-05
-1.25907846477256e-05
-4.08663581359018e-05
-9.71806976462117e-06
-7.29026321183984e-06
-2.03224806188955e-05
-1.44528727853135e-05
-1.17881259606037e-05
-9.27988648428848e-06
-1.17663518833257e-05
-1.70041959145068e-05
-1.76517253593429e-05
-4.83220836609455e-06
-2.29648006521849e-05
-1.68482251950379e-05
-6.0864131008359e-06
-1.31583811794569e-05
-3.88625178770227e-05
-2.31860604131813e-05
-2.00357099055033e-05
-4.29571792413567e-05
-4.96820354611857e-06
-2.35834817355506e-05
-6.56398571108661e-06
-1.5419408047679e-05
-2.75770081897581e-05
-1.65385113178878e-05
-1.61759274828136e-05
-1.9189355877419e-06
-2.5281674515415e-05
-1.64565010675534e-06
-4.19598051771438e-06
-1.52397060179837e-05
-1.26803018121766e-05
-1.20189095180128e-05
-2.74269416112262e-05
-2.07096406555896e-05
-2.23300874783662e-05
-3.20222470189348e-05
-2.54557752582482e-05
-2.63724711056689e-05
-1.08180776824196e-05
-2.61200580221096e-05
-2.14013092249028e-06
-1.3591350415669e-05
-2.65493796310437e-05
-3.30552921881969e-06
-2.14899348098369e-05
-3.62072389422562e-05
-1.32368001112506e-05
-1.21260035651731e-05
-3.39882660888061e-05
-2.22118095946226e-05
-2.18833211918123e-05
-1.60771934869448e-05
-8.81112200235277e-06
-1.2085530600363e-05
-1.28965125118139e-05
-2.10696128249805e-05
-1.15241696034209e-05
-3.37586661291361e-05
-2.29039467229015e-05
-2.1157511797614e-05
-2.10081266670647e-05
-1.80463451846411e-05
-6.30643957540471e-06
-3.24474155714092e-05
-2.71705049492175e-05
-2.54882715439965e-05
-1.29064461921069e-05
-3.54839502834461e-06
-8.79469567091052e-06
-1.82396081120195e-05
-1.50483833123247e-05
-1.06783839416057e-05
-2.36939446737478e-05
-2.97731213293499e-05
-4.22216559325326e-06
-1.76370158482638e-05
-9.16468109612734e-06
-2.58162205876181e-05
-2.46788364730958e-05
-1.1314886181929e-05
-1.66605301781543e-05
-1.44510420183244e-05
-8.67656698395048e-06
-2.83348301064802e-05
-2.26384226241413e-06
-1.30173252593535e-05
-3.43417980252679e-06
-2.85151233381857e-05
-8.7432967427879e-06
-5.60405740442544e-06
-1.78464704884703e-05
-1.77585610482773e-05
-1.10429333261728e-05
-1.73191235624345e-05
-3.26200626761085e-05
3.01960200916269e-06
-2.90154237420847e-05
-9.36146100473526e-06
-8.53410630710616e-06
-9.40246173075813e-06
-2.6499348005427e-05
-5.94819453617629e-06
-9.19080240495011e-06
-3.46622006110749e-05
-7.28570371865402e-06
-1.70107302593462e-05
-3.00031485345615e-05
-4.80257760023064e-06
-2.57835315794428e-05
-1.61727439775485e-05
-1.0680403918367e-06
-3.5738987567469e-05
-8.36583194148413e-06
-2.26376597590719e-05
-2.01182702648338e-05
-1.78075031309198e-05
-1.04303383981394e-05
-1.9313921022775e-05
-1.20304692761854e-05
-1.53554948923637e-05
-2.61931262135433e-05
-1.85281027528233e-05
-2.39953857526924e-05
-1.31521360714218e-05
-2.04148082610257e-05
-1.04427004767537e-05
-8.22265056483125e-06
1.12789338340269e-05
-1.13228482026605e-05
-3.05498621622067e-05
4.14611817751834e-06
-1.5779513763125e-06
1.86532531597206e-06
-1.40864951935618e-05
-1.20833989050305e-05
-2.35250412722358e-06
-2.01111188384716e-05
-1.32450171664743e-06
-2.67779304275505e-06
-3.03743355970948e-05
-2.61899067608743e-05
-2.61720442515832e-05
-2.61491009690181e-05
-2.50053218591096e-05
-1.99037967876083e-05
-2.01104928301676e-05
-8.63434228547185e-06
-1.51082775951305e-05
-1.61026576095446e-05
-2.47704908960607e-05
-2.18124984211846e-05
-2.45949241211543e-05
-2.13940399599352e-05
-1.67567134978212e-05
-1.0300653214883e-05
-1.45086142134102e-05
-1.24777830235658e-05
-9.16743420008399e-06
-8.75395341658607e-06
1.79861252037408e-06
-1.76811105454321e-05
-2.41770095772727e-05
-2.61798123284482e-05
-1.45426749275933e-05
-8.07795706201292e-06
-1.49116099686811e-05
-4.74516228322384e-06
-7.6216479055111e-06
-2.25330072303228e-05
-1.52641093490303e-05
-1.49317623808355e-05
-1.98802465731226e-05
-1.48262334843183e-05
-2.64754544708662e-05
-1.62010147316532e-05
-2.37346420779839e-05
-2.36111441397737e-05
-1.07156490610277e-05
-2.71659589291221e-05
1.51758681085503e-06
-1.80543134479241e-05
-2.43117563091594e-05
-9.80431968771339e-06
-3.55216937793654e-05
-2.52736007240076e-05
-2.75391797638248e-05
1.45399916278212e-06
-2.18744690253001e-05
-1.50760943135333e-05
-2.49716505896813e-05
-3.15345989371968e-05
9.24919092445133e-06
1.45147479033981e-06
-1.482008213748e-05
-9.01610011484172e-06
-2.46540768669384e-05
-2.71124827230721e-05
-4.97860437000771e-06
-1.1200250212326e-05
-8.16599176836954e-06
-2.00827128132638e-05
-2.99392434381927e-05
-1.17166206539829e-05
-1.09304538048077e-05
-3.92482272837253e-05
-2.62262583855726e-05
-9.71000635124219e-06
-2.27676133996062e-05
-2.57097227089137e-05
-2.33625845686276e-05
-2.57305532025895e-05
-1.39998198352566e-05
-5.66046229372708e-06
-2.399120199815e-05
-1.50194999307534e-05
-1.81331683635141e-05
-1.33027410237881e-05
-1.47709754210909e-05
-1.89859234511344e-05
-7.63588194362411e-06
-8.82628172701734e-06
-9.16706696725693e-06
-6.01158518102469e-06
-2.74007272702744e-05
-2.81845237998698e-05
-8.64880907486809e-06
-1.44894486490616e-05
-2.11709668415727e-05
-4.79839401463929e-06
-3.64495036614955e-06
-2.99910927700214e-05
-1.71008857510756e-05
-1.29665374531555e-05
-1.99659153773615e-05
-2.75632768822874e-05
-1.37037019521726e-05
-3.38412703391757e-05
-2.11307326537075e-05
-1.55364143049297e-05
-1.59685545792018e-06
-4.07707116246692e-06
-1.31816464936464e-05
-2.26616587133676e-05
-3.30828042801579e-05
-1.19745929767122e-06
-7.74420369183042e-06
-8.94369436390275e-07
-1.87151876754264e-05
-1.72050989712247e-05
-9.50713939829406e-06
-2.14709751712393e-05
-1.5629293554468e-05
-3.9651522519365e-05
-1.59083433699814e-05
-1.28083172376255e-05
-1.51790241082785e-05
-2.14027847214993e-05
-2.47697662050443e-05
-2.18956683499751e-05
-1.29356248551438e-06
-2.33710582237875e-05
-1.8626656317407e-05
-1.54116492164798e-05
-3.06779355443601e-06
-7.89988616648579e-06
-1.70772984562377e-05
-1.71960240332678e-05
-1.34064879009525e-05
-1.96221045933161e-05
-9.7177190579143e-06
-9.08853511859707e-06
-7.47084870430241e-06
-2.3631080945016e-05
-1.20118131370809e-05
-8.71969869552281e-06
-7.98500005674545e-06
-1.75009633901477e-05
-1.85721623156164e-05
-3.00341813985681e-05
-2.26569744053228e-05
-1.75064283644888e-06
-2.61757317808014e-05
-1.52930631679177e-05
-1.00447250895776e-05
-2.62839167163774e-05
-1.74086147946324e-05
-8.88564521411932e-06
-1.71574577329669e-06
-1.10285331845296e-05
-1.01207676920742e-05
-3.38232630130095e-05
-2.73334817168236e-05
-1.97841872628605e-05
-1.17043810922867e-05
-1.0397399321842e-05
-1.73458934491233e-05
-1.42506281958935e-05
-2.53363339993442e-05
-1.0986617112824e-05
-1.33767143710479e-05
-2.514483282987e-06
-2.2905767011173e-05
-1.98646797802815e-05
-2.44512263153556e-05
-2.72916713833499e-05
-1.72561949166527e-05
-2.41426627748556e-05
-1.51461857804881e-05
-1.07957830016034e-05
-2.08748707582484e-05
-1.4060047677807e-05
-2.919327944189e-05
-1.30028071536594e-05
-3.67162342516344e-06
-1.1552059318638e-05
-3.03626778989844e-05
-3.63066568646609e-05
4.7399943493571e-06
-2.91133881382202e-06
-5.50437972359064e-06
-8.78384572183108e-06
-2.57864247099454e-05
-2.85845543045734e-07
-3.5830596183314e-05
-3.25854293137333e-05
3.43743002324999e-06
-4.79011739924236e-06
-1.44792390925288e-05
-1.64548946633924e-05
-2.0163393287542e-05
-2.23830995507535e-05
-2.34975135904155e-05
-2.37000105839201e-05
-3.53720561347086e-05
-7.34282180028381e-07
-1.54780464135479e-05
-7.22530376855653e-06
-3.1039662036988e-06
-1.60028416246481e-05
-4.01777721385302e-05
-1.88881738022903e-07
-2.03795951479147e-06
-9.94899639348203e-06
-1.1417416180087e-05
-2.05299647613465e-05
-2.53176951912986e-05
-3.80378184554987e-06
-2.37020216504947e-05
-9.40010434307275e-06
-1.80405081659797e-05
-5.40676848186744e-06
-1.71281311228935e-05
-1.46049849902596e-05
-4.66608494339666e-06
3.14508722158801e-06
-1.82767705317116e-05
-8.20799584884884e-06
-1.68598661434653e-05
-9.891830622208e-06
-3.17203690242867e-05
-9.73391725366741e-06
-1.28776507503109e-05
-1.58811130699834e-05
-1.57812386428375e-05
-3.42355117442978e-05
-1.14402792616199e-05
-1.88665372635333e-05
-1.84680775363829e-05
-1.00645010411058e-05
-2.58938333191557e-05
-8.24801425975646e-06
-1.78171483285279e-05
-2.04828242317363e-05
-1.37885067587645e-05
5.63751858419561e-06
-1.22276038463676e-05
-9.9722893695825e-06
-5.63796662418467e-06
-1.91591533326769e-05
-3.30660358868506e-05
-1.58525247693632e-05
-4.14710203405678e-05
-4.14205501578417e-05
-2.37810453281949e-05
-3.56411612554586e-06
-2.62830525740265e-05
-2.5054278482536e-05
-7.47793920436398e-06
-2.12593168253036e-05
-1.28343573301453e-05
-1.77713684935596e-05
-9.82355607816313e-06
-1.25831883806361e-05
-3.6812996950071e-06
-1.90086450792952e-05
-1.88042222385861e-05
1.29715829240401e-07
-3.10762443378326e-05
-3.59907859286432e-05
-2.31049659851228e-05
-3.23236231309012e-05
-1.13188848520818e-05
-8.16821921220489e-06
-1.27792903692169e-05
-1.24139704922299e-05
-3.07401862408812e-06
1.46689407814444e-06
2.77497227228058e-06
-1.84442554571333e-05
-3.17784079833499e-05
-1.09256376498127e-05
-2.81765277926949e-05
-2.06339196375136e-05
-1.16034933013165e-05
-1.82869980587835e-05
-1.75922075805549e-05
-4.7959835270611e-06
-1.16997281606956e-05
3.91976291867196e-07
-3.38224164206976e-05
-2.64185838531797e-05
-1.15020690291978e-05
-2.20444489427951e-06
-1.70782877019818e-05
-9.70393604294797e-06
-2.62507777477767e-05
-2.35746209255324e-05
-1.10565478220334e-06
-1.18447486733375e-05
-9.609378558077e-06
-2.65046404478582e-05
-1.08689652994211e-05
-1.48422148373644e-05
-1.32171382557579e-05
-9.7017906221065e-06
-1.3704762834326e-05
-2.15257120237214e-05
-6.33394846509275e-06
-2.49593975188325e-05
-1.60804518184043e-05
-2.4341479490425e-05
1.37374047036012e-05
-9.26100924452237e-06
-1.04513342869006e-05
-1.31491408862901e-05
-2.62377444265764e-05
-2.60846994367603e-05
-1.70281835571785e-05
-1.7734262414178e-05
-4.67361718812713e-06
-1.6362606686092e-05
-3.42916529404003e-05
-2.49512670629667e-05
-1.65245193065354e-05
-2.68406151405216e-05
-1.59453417344357e-05
-3.27878378902299e-05
-1.87885332565884e-05
7.42083572186139e-06
-1.27929287358765e-05
-2.91259078550062e-05
-6.5855393262451e-06
-5.95873732917625e-06
-2.16216025572526e-05
-2.07283132239623e-05
-1.11851170577613e-05
-1.75372126509002e-05
-5.02273313007905e-06
8.49246375996837e-06
-7.73982518072394e-06
-2.26131069917513e-05
-1.56812807007267e-05
-4.19895267754951e-06
-2.5696075044073e-05
-1.75525273820065e-05
-9.35598014943689e-06
-2.31942971733956e-05
-2.40719662001107e-05
-2.40844697267179e-05
-3.21987143389367e-05
-8.69416333166002e-06
-2.73769818062234e-05
-1.13552957481257e-05
-5.58916324655312e-06
9.02789829273663e-06
-1.88405124857192e-05
-2.11442882080655e-05
-1.26155773389447e-05
-1.35107165889765e-05
-2.25506052895721e-05
-1.6790836628169e-05
-1.46181074703521e-05
-1.17971997623824e-05
-1.56248801505585e-05
-2.08502136062872e-05
-1.65924937060957e-05
-8.20867181038637e-06
-1.48339746112884e-05
-1.80418667891282e-05
-1.85535541057778e-05
-3.04521943409894e-05
-2.67335170506739e-05
-2.36513450674336e-05
-2.88847102335934e-05
-1.93280869089479e-05
-1.76968482417572e-05
-1.99949014355077e-05
-9.47628646576094e-06
-5.57229882740648e-06
-8.53195316597399e-06
-1.10642598278171e-05
-3.14630764977527e-05
-1.15559423983454e-05
-2.86329788368748e-05
-1.87763886300211e-05
-1.56287874873663e-05
-1.98758823042602e-05
-2.02780761392563e-05
-1.43683872888872e-05
-9.58958227257959e-06
-3.34447294053934e-05
-2.10612289918538e-05
-1.68599927322373e-05
-5.59624099847322e-06
-1.93543338254391e-05
-1.58329246889895e-05
-2.19388968187459e-06
-2.64966430341586e-05
5.07565302240626e-06
-3.9517722618518e-06
-1.36978826193906e-05
-8.9457680237298e-06
-1.63733904136898e-05
-1.39372486027832e-05
-4.29952740129581e-06
-2.91898417634135e-06
-1.39314736643469e-05
-1.83662249815531e-05
-3.09008107798253e-05
-5.32280936264453e-06
-4.31719563382172e-06
-2.79981566106657e-05
-3.12685356066935e-05
-4.18559981259479e-05
-6.73719110400045e-06
-2.07139692147455e-05
-3.90805813860287e-06
-3.30331401949215e-06
-9.36202039884275e-06
-1.62857106637506e-05
-1.73822497197843e-05
-9.81472453504315e-06
-3.95024278637944e-06
-1.66040858699969e-05
-1.50850453048857e-05
-2.48267137619831e-05
-2.25357915584088e-05
-2.50073732159017e-05
-1.55797683889008e-05
-1.24472498722015e-05
-1.74222342682817e-05
-8.10598566567595e-06
-1.99215922981907e-05
-2.79787227215373e-06
-3.66814003246996e-05
-2.2368782213684e-05
-7.27229374652341e-06
-2.5116756915015e-05
-8.00044567291831e-06
-2.8817871709971e-05
-2.78956838919236e-05
-2.09635082438214e-05
-1.66724283700617e-06
-2.86619528641658e-05
-3.07057665049042e-05
-2.45302458744698e-05
-2.6064153152889e-05
-3.52838605789755e-05
-6.91187580646346e-07
-1.35567166596065e-05
-2.27314621243943e-06
-1.83217939023712e-05
-1.02436277585874e-05
-2.46436040187807e-05
-3.52179804286972e-05
-6.07188481357111e-06
-2.62654023386824e-05
-2.1485066170738e-05
-1.09399556135591e-05
-1.89347880682709e-05
-1.78373636664386e-05
-2.39856708070492e-05
-1.73400849473702e-05
-2.10413627771175e-05
-1.68937814192076e-05
-1.98671918144573e-05
-3.22631142710653e-05
2.63508408789811e-06
-2.03822094573185e-05
-4.51263774545348e-06
-5.05143638445215e-06
-9.85723677445865e-06
-2.17399027954804e-05
-2.41733917271085e-05
-6.57308570958242e-06
-2.36764924417722e-05
-1.720948413178e-05
-1.14135880419732e-05
-1.07548898570201e-05
-1.48994789431305e-05
-3.41808804991642e-05
-2.81403158311166e-05
-4.1560064623584e-06
-2.84211809517292e-05
-2.23465706194778e-06
-1.78935814185854e-05
-1.42049187216922e-05
-1.51829574686628e-05
3.0296171062608e-06
-1.31129249667864e-05
-6.9506447004338e-06
-2.12104113043887e-05
-1.00764119768053e-05
-1.06397489047184e-05
-4.04585211489094e-05
-1.29141156763415e-05
-1.66392529422788e-05
-2.24821913925465e-05
-2.58066166012695e-05
-3.37554451889911e-05
-2.16949161756827e-05
-1.99431953174427e-05
-2.35117876661923e-05
-5.72001116763879e-06
-1.61275663212903e-05
-4.50937634144392e-06
-4.24766622424155e-06
-1.81960405984628e-05
-2.04315665382736e-05
-1.33534465603765e-05
-2.06506737750645e-05
-1.20383430034836e-05
-1.97273465344628e-05
-2.05662497447049e-05
-3.02723116584947e-05
-2.7480100787396e-05
-2.69934804275779e-05
-9.20504536755732e-06
-1.19901274253183e-05
-1.70765246268529e-05
-1.08303440808216e-05
5.07610701605129e-06
-2.01452279355131e-05
-2.05106930834853e-05
-3.51476902559069e-06
-2.02775742653409e-05
-1.81821302091742e-05
-1.38547358674589e-05
-1.53232053449344e-05
-3.95969982530619e-05
-1.81899380633983e-05
-1.63134045154807e-05
-1.42182731389129e-05
-1.84944280267732e-05
7.24545338567838e-06
-2.35998014329005e-05
7.23462811788697e-06
-1.12155325073043e-05
-7.38962800594063e-06
-1.24689343660952e-05
-3.33736981954837e-06
-5.2100090549162e-06
-1.7604360675327e-05
-1.4826025531179e-05
-7.98181420555044e-06
-2.66061677025394e-05
-1.71759971721487e-05
-1.89024966967711e-05
-1.52125135199521e-05
-2.25065018973433e-05
-2.14098927508296e-05
-3.16403289514736e-05
-1.24756238862889e-05
-2.89027687723985e-05
-2.64785419756258e-05
-1.54319002612848e-05
-1.54932079015379e-05
-7.64143817120744e-06
-4.64481323912624e-06
-1.0370764575087e-05
-8.53110466365618e-06
-2.29390970026171e-05
-8.47201094381545e-06
-2.08009161839297e-05
-3.30187771288058e-05
-2.72452436623627e-05
-2.23164623981404e-05
-2.08917686746478e-05
-1.69774349586077e-05
-8.61288026597174e-06
-9.69989294974159e-07
-1.75879603370994e-05
-1.72677798516126e-05
-1.26320659556848e-05
-1.05637351435785e-05
-2.5087086131011e-05
-1.63288078533896e-05
-8.49893522529637e-06
-1.07267845373682e-05
-1.61191263216257e-05
9.65231851083588e-08
-1.92176109734084e-05
-1.97286629608313e-05
-1.1538362764932e-05
1.57185674820156e-06
-2.40694649933936e-05
-3.49315617338085e-05
-1.33163026313024e-05
-1.57413696295846e-05
-2.17261605136024e-05
-1.39329065027413e-05
-1.90039962161595e-06
-6.18468891580623e-06
-1.69436536132702e-05
-1.99088035795356e-05
-1.15011814529521e-05
-3.65213414134147e-05
-1.23699179499889e-05
-8.69737285778778e-07
-2.61450423680784e-05
-1.70215599758135e-05
-1.66824609679471e-05
-2.00368838182791e-05
-6.2243157944407e-06
-3.57637492063478e-06
-2.15403472546697e-06
-2.03219909191285e-05
-1.17824300580544e-05
-1.77320396177909e-05
-2.20985962522359e-05
-5.83777461820542e-07
-2.02320283029491e-05
-1.66239060010176e-05
-2.88759589149813e-05
-1.61186507934611e-05
-3.90535774293842e-07
-2.64125672494671e-05
-1.22016566121313e-05
-7.23688775941728e-06
-1.70381570113613e-05
-9.87391221080099e-06
-1.70099835931393e-05
-1.00160945998135e-05
-5.42654235289056e-06
-1.30381403552682e-05
-2.34767501513065e-05
-1.12025585956596e-05
-1.20141668468057e-05
-1.05658134693095e-05
2.24333880822148e-07
-8.43939942965021e-06
-5.57967513948181e-06
-1.28887531254317e-05
-1.31649922431986e-05
-1.92972115765019e-05
-4.58680425567016e-06
-1.30116290624455e-06
-1.00474713017182e-05
-1.42163044659213e-05
-9.26500613034815e-06
-1.76093522709286e-05
-2.6132700677627e-06
-1.70690872081834e-05
-7.74844794605722e-06
-5.64517254756685e-06
-1.35135602738976e-05
-2.15420225826975e-05
-7.36179007663679e-06
-3.30142529280294e-06
-7.17948266049241e-06
-1.3218537903409e-05
-6.91541336177227e-06
-7.54312706569536e-06
8.16565330903602e-06
-1.32656788845565e-05
-2.14799295888693e-05
-1.95296466844787e-05
-1.85481682374533e-05
-2.2617650524673e-05
-2.07566345634144e-05
-6.54696018543259e-06
-8.18503260476597e-06
-2.76927052789768e-05
-2.01491443983182e-05
-9.49150519542807e-06
-3.51309695197557e-05
-7.92962633061182e-06
-1.85399899211531e-05
-2.84608593593858e-05
-2.73725232646103e-05
-1.39009411646251e-05
-1.69199264736845e-05
-1.8909199752567e-05
-3.40134513139851e-06
-3.47797217675996e-06
-6.29404879289345e-06
-4.28570252463235e-06
-1.50686963464319e-05
-1.23188158733133e-05
-1.85195578783936e-05
-7.90514729847109e-06
-4.51795485832307e-06
-2.87036180146512e-05
-1.31686465535152e-05
-9.00845324434179e-06
-1.57327950952742e-05
-3.37308716191766e-06
-4.13364304641197e-05
-1.23263455440206e-05
-9.44127214965236e-06
-1.75930327289839e-05
-2.22339391593376e-05
-8.89882083496817e-06
-2.40703624063375e-05
-1.06539625864975e-05
-7.0937903163218e-06
-1.71056038759899e-05
-1.55778313918511e-05
-2.37373889607761e-05
-3.10130010847093e-05
-7.54209832080027e-06
-2.75859706720702e-05
-2.07799305742985e-05
-7.485055527656e-06
-2.36441127767133e-06
-2.86643888922201e-05
-2.16636931669143e-05
-2.18430661833788e-05
-1.10218514495618e-05
-5.25410328886811e-06
-9.49094549767245e-06
-1.3738497739544e-05
-2.45428029537239e-05
-6.63276870651087e-08
-3.27440578919572e-05
-8.09017119521877e-06
-1.39159452212383e-05
-2.92059780555795e-05
-6.83248711096921e-07
-1.86500988665977e-06
-1.74224343270876e-05
-5.21544407207512e-06
-5.05494954137725e-06
-1.62476349440977e-05
-1.39720718536158e-05
-4.11621505971617e-06
-1.23609623052262e-05
-3.88778494258118e-05
-1.51475119398904e-06
-2.11910113354927e-05
-5.78035899645067e-06
-1.00216645036797e-05
-2.19131247575364e-05
-8.20149219708133e-06
-4.08151297689068e-05
-7.77900291611495e-06
-2.16777451150106e-05
-1.49055661149217e-05
-7.6212114943026e-06
8.80671626844214e-07
-2.91200203222872e-05
-1.0422699952699e-05
-1.97816489173087e-05
-2.14924443149484e-05
-2.13907457542142e-05
-4.08858675255701e-05
-6.84450595945229e-06
-1.07103405037846e-05
-7.20072152291414e-06
-1.97793388024171e-05
-9.12823478812397e-06
-1.52701927986853e-05
-3.53339502183943e-06
-5.09487775093703e-06
-2.55636667433114e-05
-2.33264987997916e-05
-2.44072733689086e-06
-2.16107830188721e-05
-2.20203454189956e-05
-1.79427498550948e-05
-1.63906018569554e-05
-2.58947243725112e-07
1.83727453859923e-05
-2.38468635762745e-05
-6.75576209658353e-06
1.61068118077807e-07
-1.89229292770797e-05
-2.31075551105744e-05
1.43853323566538e-06
-9.91784106983181e-06
4.3457770829229e-06
-2.57947344830193e-05
-2.96687259066975e-05
6.3056211782284e-07
-3.51410142453124e-05
-3.21372476982318e-05
-2.22297698324499e-05
-7.22656425499408e-06
-2.56369492578743e-05
-2.71951672625682e-05
-1.31847073612125e-05
-9.53942839436253e-06
-3.25649777375038e-05
-1.87904074762216e-05
-1.29011313212663e-05
-7.93508269613356e-06
-2.17894551217649e-05
-3.40314987863618e-05
-2.48955952185549e-05
-2.67556998538999e-05
-1.96385245866212e-06
-3.6968180987196e-06
-2.21994644921933e-05
-2.11516625490107e-05
-2.02606200519493e-05
-7.75750249375891e-06
-1.35576683009184e-05
-9.75703630943077e-06
-1.74099077881988e-05
-7.60475696563389e-07
-4.92471097489046e-06
-4.11287788947797e-08
-4.25920875796954e-06
-1.61103617281825e-05
-3.86569060543723e-06
-2.09384795053749e-05
-2.47250071542526e-05
-7.61816370099975e-06
-1.59474277901436e-05
-1.85139050500516e-05
-8.47415921949323e-06
-3.05693624447536e-05
-2.76184251418247e-06
-3.65589036849017e-05
-1.034552042573e-05
-3.34764450715832e-05
-5.99742568170721e-06
1.63738508199579e-07
-2.11246484117661e-05
-5.79028601891942e-06
-1.91803930695206e-05
-2.13688334160988e-05
-1.39334750530323e-05
-1.66692956789863e-05
-2.34615256236929e-05
-1.90570344091693e-05
-3.76252560876717e-05
-1.36997457138754e-05
-1.72308086215189e-05
6.06305295496256e-06
-2.80241876044515e-05
-1.60672759802851e-05
-1.20933939400523e-05
-2.1603259628496e-05
-2.63253061069507e-05
-3.44452950831134e-05
-3.18879049695447e-05
-2.89077945676707e-05
-1.45117519626974e-05
-2.55198866944655e-05
-8.78450623140982e-06
-1.55187944192641e-05
-2.22543716250574e-05
-1.68151358126691e-05
-2.53836949429173e-05
-2.32723748887884e-05
-8.59723185513249e-06
-1.93392824614366e-05
-1.93171750867481e-06
-1.06151660668734e-05
-1.71633440179946e-05
-3.27424175340234e-05
-1.5979757700908e-05
-1.23407368679202e-05
-2.762943527866e-05
-1.88875571871822e-05
-2.54125469666437e-05
-8.77564358040671e-06
-2.03272974633003e-05
-1.34188843036384e-05
-2.69116122519879e-05
-2.11611977459498e-05
-1.41518638525906e-05
-1.38461072120308e-05
-1.17166104222088e-05
-1.52599588125113e-05
-8.17789777765742e-06
-1.21853730969309e-05
-9.88562433304925e-06
-1.68163019024747e-05
-1.77895384692094e-05
-2.60092899498735e-05
-3.90416614530186e-06
-2.82913237248648e-06
-1.7656161434551e-05
-1.11290548719899e-05
9.2434486514378e-06
-3.74093651364041e-06
