# Supplementary material for: Research on computational propagation and identification of mine microseismic signals based on deep learning
Source: PLoS One. 2025 Oct 22;20(10):e0334641. doi: 10.1371/journal.pone.0334641 (PMC12543183; doi:10.1371/journal.pone.0334641)
Supplement: S9 Data — (ZIP) [file pone.0334641.s009.zip › 000101100000391.xlsx_0.txt_24.txt.txt]

-1.46771708644985e-06
-1.44646639531942e-06
-2.52304521617965e-05
-4.07494648639087e-06
9.23434370934516e-07
-2.90894746523271e-05
-1.24273420267116e-05
-1.06736271932797e-05
-7.83781018556313e-06
-1.22117510354844e-05
-2.25753808975878e-05
-2.26100618169209e-05
-5.44840617952828e-06
3.65196169597984e-06
-1.91557736507901e-05
-2.10895027954065e-05
-5.68116917563796e-06
-1.05381180473671e-05
5.79647337900406e-06
-9.37217444546951e-07
1.89903276013592e-06
-9.57757050264758e-06
-1.18666944606805e-05
-2.44143902646898e-05
-1.28632567968469e-05
-1.27692346818793e-05
1.26849355724752e-07
-3.07478439731527e-05
-1.79374304185152e-05
-1.47790580255011e-05
-1.73325925969457e-05
-5.78457824119131e-06
-2.5293803509275e-06
-9.08117113448589e-06
-2.33516649942282e-05
-1.7353449053114e-05
-1.45554108686875e-05
-1.83641333333032e-06
-1.00459728919309e-05
-1.2516637916423e-05
1.52490366025248e-05
-1.71781764383541e-05
-1.15130110786706e-05
-9.89296165804698e-06
-2.15751100644989e-05
1.29487343750009e-06
-3.33828078876256e-05
-1.11715339298433e-05
-2.69018002883309e-05
7.48449528627074e-06
-1.73430133225762e-05
-3.24833064196969e-05
-3.18903197199485e-05
-2.59158196340913e-05
-1.73026381276758e-05
-2.44476452980386e-05
-2.69359086149207e-05
-1.50326473562302e-05
-1.80698074146262e-05
-3.38068351739161e-05
-1.6004110126885e-05
-1.83698107460299e-05
-1.60674193456878e-05
-9.43233865003481e-06
-1.68448791465842e-05
-1.86530866741386e-05
-1.60861267068011e-05
-2.2233125713315e-05
-3.25274788391948e-05
-1.37712850998665e-05
-8.79636621207571e-06
-7.84860012960582e-06
-2.11709617378243e-05
-2.98936572623137e-05
-1.27279644683335e-05
2.11951426748403e-06
-7.6134074935586e-06
6.74855321122677e-06
-2.03186841390868e-05
-3.57097022594749e-05
-1.80974088039697e-05
-1.88220849762102e-05
-8.84236047389675e-06
-1.82716152642481e-05
-1.40219560081401e-05
-1.86388451700436e-05
-4.63053995053692e-05
-1.05915350887503e-05
-2.44725876362502e-05
-1.44044587176798e-05
-9.06699748434713e-06
-8.77890264947777e-06
-3.54545441533978e-05
-8.52969022573118e-06
-2.71492361020132e-06
-2.75247901618754e-05
-7.69533922472135e-06
-1.98146447361809e-05
-1.24881374621845e-05
3.73705362686102e-06
-2.5524017689385e-05
-1.95825901113281e-05
-2.37770536610408e-05
-1.04581281858653e-05
-2.20436390494195e-05
-8.6680051044137e-06
-1.09429820411192e-05
-1.65940763194599e-05
-1.66197537993307e-05
-2.77804388309398e-05
-1.05414377698615e-05
-2.34691216468346e-05
-1.06823991877775e-05
-1.58589871173159e-05
-2.10262947855204e-05
-8.85531442047446e-06
-1.10779249913789e-05
-1.64862302641019e-05
-1.74206476909248e-05
-1.6393446196502e-06
-1.30080034891217e-05
-2.59439798891318e-05
-1.44903626838497e-05
-1.25534234141525e-05
-2.23536959307875e-05
-2.18278405073446e-05
-1.73271169375935e-05
-1.88038168188216e-05
-3.00555687074872e-05
-2.48000117603396e-05
-9.01786189381796e-06
-6.23255100819286e-06
-2.24108247959931e-05
-5.33756017505241e-06
-6.19985513146161e-06
-6.10709297847198e-06
-3.59469475396899e-05
-1.37830779930825e-05
-2.46645693110866e-05
-4.90846652344814e-06
-1.21227961453781e-05
-2.91745982304482e-05
-1.87135548451862e-05
-1.8751004110897e-05
-1.73249740498829e-05
-1.01184289048353e-05
-2.28680479518097e-05
-2.56552196567616e-05
-1.44639370329989e-05
-1.42105756811982e-05
-1.6396046049014e-05
-2.29455879008214e-05
-8.14391629270802e-06
-1.37639524821533e-05
-1.14614290401971e-05
-2.98649557317348e-06
-3.00988828405292e-05
-5.97247416563278e-06
-1.04064371459382e-05
-2.69846595897613e-05
-2.11447082932814e-05
-1.8002993800805e-05
-1.13432562600988e-06
-3.10484260660188e-05
-1.07628893480286e-05
-1.22158958662287e-05
-1.84568532144151e-06
-1.17613663794295e-05
-1.8841116630229e-05
-2.50907800083933e-05
-8.70444394950092e-06
-7.59597076861298e-06
-2.01791814316703e-05
-2.8873019551778e-05
-3.02446566895491e-05
-1.14557567420944e-05
-1.60164212134887e-05
-1.75214005266279e-05
-1.89196503838596e-05
-4.92233011224734e-07
-2.36427026827008e-05
-9.90385900319686e-06
-1.58665878107634e-05
-2.55592587076612e-05
-1.13833702414732e-05
-4.67381558528176e-06
-1.15252405237973e-05
-1.30748781510352e-05
-1.13084421905044e-05
-3.81673136719394e-05
-4.24649214310221e-06
1.21958906037428e-05
-1.11737714041406e-05
-1.42484916491427e-05
-1.57331709011727e-05
-1.03616379672879e-05
3.65467913272305e-06
-1.61097310438127e-05
-3.40616718461065e-05
-1.13359686616042e-05
-1.42316735017251e-05
-3.05842441895602e-05
-3.40269720717402e-05
-1.65885162026116e-05
-3.03664048652464e-05
-1.3971925983285e-05
-1.39580006696475e-05
-2.0375010782752e-05
-1.38104908261187e-05
-1.8548496299726e-05
-1.85871846730791e-05
-1.95047871932824e-05
-1.82330863394556e-05
-6.78430442878608e-06
-1.65170935453177e-05
-1.781325523412e-05
-1.47266911737554e-05
-1.00771612222856e-05
-2.42479338646354e-05
-1.10381303529675e-06
-1.90648813893148e-05
-6.29226579181599e-06
6.66026905545564e-07
-1.18010744843274e-05
-2.82248541255501e-05
-3.15961872661045e-05
-2.77489174163516e-05
-2.15575546786837e-05
-8.52370457318633e-06
-1.74642460179606e-05
-2.03962612196163e-05
-9.64063861440981e-06
-1.42849541625475e-05
-6.28327819790996e-06
-1.57271044315306e-05
-8.52822021339951e-06
-1.26792178143948e-05
-2.63891579106517e-05
-2.60506438324385e-05
-1.51845312850284e-05
-2.00117528870562e-05
2.47697914153961e-06
-2.69877261739534e-05
-1.92056730605974e-05
-2.14852871480848e-05
-7.83814851450193e-06
-5.63774399641993e-06
-2.58385437883608e-05
-7.66653166508234e-06
-1.00410003348954e-05
-3.23155691332456e-05
-5.06841059011156e-06
-7.68461771215041e-06
1.95432292298083e-06
-1.05306324223012e-05
8.11938213861159e-07
-1.08648141329625e-05
-1.22700442407578e-05
-1.83084069234678e-05
-3.4850436044591e-05
-1.57218712012577e-05
-2.91869999160029e-05
-2.02573951916258e-05
-5.22582464303005e-06
-1.99012299082447e-05
-1.4476010150733e-05
-3.3485486388501e-05
-2.31010434950849e-05
-1.53793886050301e-05
-7.64065669381066e-06
-8.16093007120521e-06
-1.03712111304041e-05
-2.00414054588084e-05
-1.21419589764269e-05
-2.59138230946266e-05
-1.77443631797465e-05
-1.87745585025802e-05
-5.40629785120749e-06
-1.70112174877034e-05
-8.86958384492094e-06
-8.40812185242947e-06
-5.87420403198185e-08
-1.53190875715418e-05
-1.54548201067421e-05
-3.35284023421661e-05
-2.38221430522144e-05
-1.24339067039766e-05
-1.58419442236363e-05
-6.37497798519189e-06
-3.89668170412204e-05
6.17118621461008e-06
-1.29178627597996e-05
-5.26091529197037e-06
-2.62008622683826e-05
5.30019912821792e-06
-1.74959079556531e-05
-1.71996785992865e-05
-2.39705165219896e-05
-3.59426877640841e-05
-1.35486943407229e-05
-2.59555830808842e-05
-1.98425340845833e-05
-1.98845368808777e-05
-2.08453648843487e-05
-1.39908976147657e-05
-2.20599733191838e-05
-1.22705647139615e-05
-2.30523098109263e-05
-5.46793830816714e-06
-6.88408546557413e-06
-5.55338166146398e-06
-1.5793372022131e-05
2.83666547969708e-06
-2.4190949108361e-05
-4.51069797799582e-06
5.70120932389204e-06
-5.9282209878803e-06
-1.19802110749252e-06
3.51961513761817e-06
-2.79065132181412e-05
-9.11234413728036e-06
-4.74408744336324e-06
-2.23818885163049e-05
-1.52164526206602e-06
-9.91573711473089e-06
-2.39501713636131e-06
-1.15761051795456e-05
-1.34285524393745e-05
-1.06697638022642e-05
-1.18431998479358e-05
-2.56074034220026e-05
-2.00182000177597e-05
-3.63867850109274e-05
-1.18771928570068e-05
-1.1569009432434e-05
-7.59803820768914e-06
-9.71968208376518e-06
-1.96453487471059e-05
-7.49524328028379e-06
-2.03757576109823e-05
-1.74551810627296e-05
-2.92905467818794e-05
-1.86100084134993e-05
-8.5211860158172e-06
-2.76525978724767e-05
-1.3857446940791e-05
-8.70121833418049e-06
-2.45371599805657e-05
-9.28435749536164e-06
-4.67144793333042e-06
-1.96532795537507e-05
-6.2720475735572e-07
-1.3973472603618e-05
-1.39186797218123e-05
-6.74164272131349e-06
-1.38324429301544e-05
-1.39151273906972e-05
-2.28289036931347e-05
-2.57979173331011e-05
-2.52857306801252e-05
-7.52764559004215e-06
-2.0448863081824e-05
-2.3835425467066e-05
-2.81379832891907e-05
-2.20272327202942e-05
-1.73011794526348e-05
-2.42106513361345e-05
-2.84838556449009e-05
-1.33484975420886e-05
-3.00132062297408e-05
-1.62590040212932e-05
-1.57266373525582e-06
-8.92563348882535e-06
-3.10853007017681e-05
-2.31566203780651e-05
-1.94615496096101e-05
-2.05437809397027e-05
-6.6860262372189e-06
-8.51970574303101e-06
-8.83163564127423e-08
-1.4981849881062e-05
-2.80928355536305e-05
-1.3250851101122e-05
-5.42348284326687e-06
-3.20322832168949e-05
-1.71957658042834e-05
-6.47140219098223e-06
-5.91968161043796e-06
1.2221663962602e-06
-1.44953139808523e-05
-2.34583856887185e-05
-2.21487215441199e-05
-7.23000715163996e-06
-1.00475876896553e-05
-1.15632610220407e-05
-2.31845366096872e-05
-2.92466975619278e-05
-1.56625665848629e-05
2.13506762473612e-06
-1.80754917143927e-05
-2.04276672835695e-05
-1.24623147174935e-05
-3.46883172358995e-06
-1.28406460422324e-05
-1.68363577691075e-05
-2.80623604988402e-05
-1.3230983285559e-05
-2.16959253933032e-05
-6.88772445327509e-06
-8.14582514366356e-06
-3.16214800983681e-05
-1.60631445705001e-05
-2.78650127902271e-05
-1.8849994421804e-05
-1.67475254898194e-05
-1.45674565663625e-05
-1.55045036416277e-05
-3.30123695679514e-05
-2.58417977543676e-06
-9.95884241344943e-06
-1.67608673435518e-05
-1.40174141731382e-05
-1.88882652965925e-06
-2.67986327840799e-05
-2.85776936768039e-06
-2.5538050501644e-05
-2.41222269940524e-05
-1.04317369314489e-05
-9.98839206427812e-06
-1.85947524984332e-05
-2.60455365141247e-05
-7.83500328296922e-06
-1.59083517141085e-05
-2.82907037736197e-06
-1.31665847605432e-05
-1.79525713618389e-05
-9.34822949407708e-06
5.35071791401698e-06
-2.51382071993624e-05
-1.82248652552393e-05
-9.19730961135771e-07
-1.62342362826416e-05
-1.12436031438113e-05
-1.42601267528757e-05
-6.30787515893786e-06
-2.77967391622859e-05
-4.04346131995732e-05
-1.17411036543786e-05
-1.85814808755851e-05
-1.54606792554662e-05
-5.80081934750503e-06
-9.18240952056247e-06
-2.59140384794991e-05
-1.95030732529078e-05
-1.18539737995347e-05
-2.07885556736584e-05
5.26291912619084e-07
-1.06483970480074e-05
-4.90837836250834e-06
-2.01698283581489e-05
-1.62106355507802e-05
-1.23227406096339e-05
4.55042862853541e-06
-2.01442838884721e-05
-9.23968343203964e-06
-4.72346114859257e-06
-1.87461645666492e-05
-1.28614379252839e-05
-1.59789794191158e-05
-9.19863699896696e-06
-1.00328712364454e-05
-1.66699659803469e-05
-7.91438095801666e-06
-2.18394135879056e-05
-9.91216483156731e-06
-1.27940772652316e-05
-1.69936753974253e-06
-1.89258650727894e-05
-3.84133976727874e-05
-8.35166555338865e-06
-2.4727773225062e-05
-1.35198090361469e-05
-1.66788939013598e-05
-1.23365572651767e-05
-1.83015696544458e-05
-7.18743350538269e-06
-3.0424103487427e-05
2.83048095371804e-06
-1.73731408826005e-05
-3.73019263893012e-05
-1.96013480811069e-05
-1.08694587975133e-05
-3.83571836357538e-07
-2.34140191920222e-05
-1.97559072438669e-05
-1.92532595968097e-05
-6.39050447202027e-06
-1.88925950834015e-05
-1.93833885208306e-05
-1.66420920994114e-05
-4.82950370133256e-05
-1.35377898108049e-05
-2.41352859388204e-05
-2.58993197512706e-05
-2.82164411992269e-05
-1.27229903171262e-05
-1.80448263948994e-05
-7.55867345207912e-06
-2.57576162715113e-05
-2.18901290402263e-05
-1.8206242204615e-05
-1.47961387462314e-05
-1.27862676823283e-05
-1.54513207764767e-05
3.38494966658983e-06
-1.68363135774714e-05
-1.41785692400242e-05
4.53027047531049e-06
-1.1003963914242e-05
-6.46816916551588e-06
-3.42809214963331e-05
-1.56061523731362e-05
-1.88059373851613e-05
-9.46488257496105e-06
-1.53092032375931e-05
-2.63285893635814e-05
-9.86863753634755e-06
-1.70711689022335e-06
-1.68120783511317e-05
1.91990815387759e-06
-1.26316313480436e-05
-2.52334261723008e-06
-9.21830219519978e-06
-7.65623185724067e-06
-1.61964605832422e-05
-2.71569615197722e-05
-1.19945279932795e-05
-2.15606861377193e-05
-2.66057712863845e-05
7.336066392653e-06
-1.46077724658579e-05
7.64492768003857e-06
-3.97444577192122e-06
-3.49413774800246e-06
-1.74268131682002e-05
-1.37334119162786e-05
-6.3985871857641e-06
-8.49557960094796e-06
-1.1155261919352e-05
5.75343201113831e-06
-1.25187793330052e-05
-2.94327939100058e-05
-1.72705244451873e-05
-1.81680212601772e-05
-2.14920905985702e-05
-2.39254405984202e-05
-2.08613215850479e-05
-2.1381264765256e-05
-2.0496072487794e-05
-2.19808876051406e-05
-1.76388903496344e-05
-1.03202486147779e-05
-9.76519031938025e-06
-2.88239372828227e-05
-1.20434419886155e-05
-1.96034349662278e-05
-1.47058774668945e-05
-5.44137938219462e-06
-1.24410403077115e-06
-1.39061081787327e-05
-2.8736903144964e-05
-1.00049891379042e-05
1.9527875715633e-06
-4.41735679364381e-06
-3.39068533401227e-05
-2.34194708371572e-05
-2.55689347496e-05
-2.61122147458514e-06
-2.13272944876568e-05
-2.56988583102496e-05
-1.41542744347029e-05
-1.55628217378307e-05
-1.00511242318717e-05
-8.91530749583867e-06
-1.56511881478722e-05
-1.43241752331545e-05
-8.1745667224038e-06
-2.51218299800999e-05
-1.79160432838213e-05
-1.22641764454729e-05
-1.69673834870362e-05
-1.82824087939136e-05
-9.95305775194922e-06
-1.04629745646145e-05
-1.75728322165719e-05
-8.78894541951672e-06
4.99533924647654e-06
-2.08452319017316e-05
-2.34363330194183e-05
-1.86258429772154e-05
-2.00315030122559e-05
-1.8084465886821e-05
-2.47620011611437e-05
-1.58796735598381e-05
-2.00913477977794e-05
-2.53828770866904e-05
-1.96803873192572e-05
-9.87289536393282e-06
-1.00533536316298e-05
-2.0814079008886e-05
-1.30541261897317e-05
-1.23511022159394e-05
-1.2337173535603e-05
-3.78442736383867e-06
-1.010870581468e-05
-5.37440322591463e-06
-7.77531849328125e-06
-3.06139861985017e-05
-2.44014480394394e-05
-1.10659024256677e-06
-2.09609832980084e-05
-3.67467324827099e-05
-4.02205772213318e-06
-2.93593348933297e-05
-1.13939817318329e-05
-6.95308120356636e-06
-2.24545394067035e-05
-1.69009641116963e-05
-7.21125436359371e-06
-2.39677838553408e-05
-3.72963384527686e-05
-1.38356254152256e-05
-1.41592710727597e-05
-1.18825146412851e-05
-3.01651784727561e-05
-2.38702146590171e-05
-1.48401297569509e-05
-1.73197153937757e-05
-1.57634871325156e-05
-2.42187041229987e-05
-1.80782703180597e-05
-1.98805334054224e-05
-1.10055725462666e-05
-2.66083574674137e-05
2.28873861775739e-06
-7.71757528413789e-06
2.61162555139464e-09
-1.03096352293491e-05
-2.13389937228632e-05
-1.45394825476419e-05
-3.40873538150649e-06
-3.13001178978324e-05
-2.12589211936131e-05
-1.09994723581376e-05
-1.21365110188278e-05
-1.33974933270304e-05
-8.52750627714763e-06
-3.8795618088676e-05
-1.98599782306497e-05
-1.19562822977602e-05
-1.64415419017413e-05
-2.04336106570226e-05
-2.19039667917227e-05
-1.52342113879757e-05
-2.33400143395737e-05
-2.51121929971894e-05
-3.24304634436012e-06
-1.02178654806736e-05
-6.81869465385477e-06
-8.46531298905523e-06
-3.52570179040677e-06
2.06371139362573e-06
-1.1660877829746e-05
-2.55360686847651e-05
-1.18218884253842e-05
6.72068256750952e-06
-1.54119157644008e-05
-1.28415255928553e-05
-6.66505960611263e-06
-5.94444993524622e-06
-3.06672423911877e-05
-1.04386698509134e-05
-3.43731162639941e-05
-2.00205398531083e-05
8.32654691520133e-07
-1.65420764002754e-05
9.55151230545896e-06
-1.09723589725941e-05
-3.323851481468e-05
-7.24694991156434e-06
-2.90835899106467e-05
-3.78289989199542e-06
1.65636053657424e-05
-1.73854823876693e-06
-1.17423454728238e-05
-1.55273103202671e-05
-2.30243730263585e-05
-2.07966589469569e-05
-1.46327973588957e-05
1.02179341424888e-07
-6.24096046966551e-06
-1.54381214510217e-05
-1.99938887126567e-05
-2.46163468201224e-05
-2.9510611140487e-05
-3.25714799434101e-05
3.2578114026011e-06
-2.09866097383005e-05
-1.15173370548518e-05
-8.43070351637587e-06
-2.26880383755596e-05
-3.89581631648419e-06
-1.82433028978024e-06
-1.20346302094673e-05
-2.83356232385321e-05
-1.65486491091945e-05
-1.59354936434654e-05
-2.17934012745647e-05
-2.01944625036374e-05
-1.09656414254548e-05
-1.95450619852641e-05
-1.00121445182171e-05
-3.065889390416e-05
-6.41014828869538e-06
-1.1188137596858e-05
-1.2747631337296e-05
-2.35851661428706e-05
-4.56498673855552e-05
-2.23836962038075e-05
8.50843628674632e-06
-1.66676787602879e-05
-2.69488026241223e-05
-2.12695119876715e-05
-1.60348890445227e-06
-3.09997589477092e-05
2.61111986934465e-07
-1.89141102484141e-05
-2.35337662045634e-05
-1.94283834607763e-05
-1.4015633337993e-05
-1.20669228225809e-05
-2.1368110473757e-05
-4.82685514627619e-06
-1.48645790414116e-05
-1.61038797398787e-05
-1.35029213914415e-05
-1.26368025506769e-05
-3.63242501493471e-05
-1.41223443902788e-05
-2.30102223524131e-05
-1.64444028377393e-05
-3.44386292364937e-06
8.85770517532033e-06
-3.41803303256329e-05
-7.20598238591086e-06
7.88913050491208e-06
-2.1860349284771e-05
-1.85988990410524e-05
-3.72222227937872e-06
-1.25715355121323e-05
-3.25543840161818e-05
-2.57138257611129e-05
2.68401953623917e-08
-3.52326609299475e-06
-2.17844602857525e-05
-1.07726319420957e-05
-9.8356837868085e-06
-2.38681757964965e-05
-1.05813446185123e-05
-1.71487490450098e-05
-4.66797340743654e-06
-2.01466683503549e-05
-3.50100780707714e-05
-2.8710297013151e-05
-2.95597732520988e-06
-2.91200623025917e-05
-2.74684880968496e-05
-3.1458759400848e-05
-1.30270541560329e-05
-2.63144766980474e-06
-7.11597626619596e-06
-4.15691247187105e-06
-1.59883727431779e-05
-1.40574781311718e-05
-2.60475354424998e-05
-6.16976397432607e-06
-1.11234136832419e-05
-2.07722963886801e-05
-6.48504516531738e-06
-1.50789237746257e-05
-1.57580543162018e-05
-9.84457816154611e-06
-2.23202515663937e-05
-1.00882644066066e-05
-2.22818353178042e-05
-2.31690970031104e-05
-1.48266890038056e-05
-2.72966198773423e-05
-2.0390773374135e-05
-6.33714093878519e-06
-5.88111843446803e-06
-8.6553196738343e-06
-6.91825623636012e-06
-5.7058012396792e-07
-1.77825995099866e-05
-8.2395306704737e-06
-1.12285247723223e-05
-3.98767226233386e-08
9.10279578728394e-06
-8.43160015432148e-06
-1.6202220894766e-05
1.74610545106855e-05
-2.57704263103203e-05
-5.87182692702677e-06
-1.42206321896754e-05
-1.02079405383497e-05
-2.79959855244895e-05
-2.05361871890324e-05
-1.25663335375002e-05
-1.43597884598427e-05
-3.02859585272083e-05
-1.72376878723414e-05
-1.84271689054105e-05
-2.31885762436878e-06
-1.86229577983956e-05
-1.51209025857092e-05
-3.43975786819511e-05
-1.44575132343598e-05
-2.52211600501771e-05
-1.53966437059643e-05
-3.01470269150677e-05
-2.15766018813912e-05
-2.24925646932691e-05
-2.40948873772392e-05
-1.64054610625558e-05
-1.89961282486334e-05
-7.59937629566231e-06
-1.23605812988238e-05
-1.32521269480031e-05
-1.75025645511127e-05
-2.07409051734244e-06
-5.39979594771349e-06
-7.09451200430198e-08
-1.97124011836049e-05
-1.85023744081107e-05
-3.16559115821031e-06
-2.59678662904469e-05
-1.00372828019991e-05
-1.9780302901442e-05
-5.38746048864912e-06
-2.08448988470016e-05
-3.08475834375926e-06
-1.98514769981979e-05
-1.93899500227989e-05
-5.90229654166564e-06
-1.1518844238177e-05
-8.52639011968874e-06
-1.78461554475521e-05
-5.44343583058015e-06
4.70240143740294e-07
-1.59280046807613e-05
-2.959089838259e-05
-2.6216048535289e-07
-2.34674244798307e-05
-1.81144167422152e-05
-1.19694327091395e-06
-9.02679222420286e-06
-2.18654248754466e-05
-2.03083454458413e-05
-1.68241490086e-05
-2.95345257701789e-05
-2.24060727438251e-05
-5.40693652999677e-06
-1.25030894521977e-05
-1.06400050879745e-05
-2.063273975605e-05
-4.39774043083544e-08
-1.22588083494878e-05
-1.33172043986245e-05
-4.26715415602413e-06
-6.30930281079537e-06
6.21256211284783e-06
-2.34619943263645e-05
-3.29189222101624e-05
-1.56458374086475e-05
-4.63522211209123e-06
-2.56192781026643e-05
-1.40445032226033e-05
-1.05154997636654e-05
-5.10955552269484e-08
-1.52206754801803e-05
-2.18221664617285e-05
-1.78414985694426e-05
-1.33984248314792e-05
-1.23994353315745e-05
-1.19275285764063e-05
-9.97675456133616e-06
-1.45163514577821e-05
-1.84209401025217e-05
-2.87600451906379e-05
-1.89944602059743e-05
-2.27985440005403e-05
-8.40627047311428e-06
-1.95014581815763e-05
-2.86496117285737e-05
-1.32599421872217e-05
-8.71812874690301e-06
-1.51286520016822e-05
-8.18994387366466e-08
-2.60525432860082e-05
-1.01789178701207e-05
-2.667636764065e-05
-1.84938845441119e-05
-1.87445848743586e-05
-2.3359496460996e-05
-2.77533154920485e-06
-1.26063633121824e-05
-1.55437229290723e-05
-7.98094458953287e-06
-1.47424424177714e-05
-1.9343496142849e-05
-2.67010772774374e-05
-2.39892558115029e-05
-1.4811738477535e-05
-2.18683806982762e-05
-1.84539611731155e-05
-6.2519293985647e-06
-3.35736724800585e-05
-1.707611330691e-05
-3.29683884782476e-05
-1.84647116853364e-05
-2.28132793810843e-05
-1.48568888410239e-05
-3.33937773248446e-05
-1.32927386195763e-05
-2.62985991601189e-05
8.78926992480913e-06
-2.22388771847507e-05
-6.22080213949799e-06
-7.9088682880268e-06
-2.34358288779277e-05
-1.09143503235648e-05
3.96391095563535e-07
-5.13046181823577e-06
-2.92162977294352e-05
-4.78237865553007e-06
-7.63166002640449e-06
-2.09479907291957e-05
-9.75540155948401e-06
-2.4793756124021e-05
-2.41499821481534e-05
-3.25114892296569e-05
-7.6829139526865e-06
-1.99204068978575e-05
-3.20693719082517e-05
-1.24897761627635e-05
-1.0661680500072e-05
-1.29903330063511e-05
-9.53041865581623e-06
-1.22944051813792e-05
-1.09453500726228e-05
-1.08524775601261e-05
-1.40233159442608e-05
2.97979257473113e-06
-4.89142100875627e-06
-6.9680324062618e-06
-1.47428756809744e-05
-2.43877793972027e-05
-1.6600955022802e-05
1.50236520373934e-06
-2.46448923688387e-05
3.81590815777376e-06
-1.23990283619527e-05
-5.10245750176157e-06
-9.69078435590746e-06
-2.48012854207922e-05
-1.11424014961035e-05
-3.70094708068234e-05
-1.18849606954146e-05
1.62448865183788e-06
-1.60686412166924e-05
-1.6981819933122e-05
-3.79583170971779e-06
-1.33050119034909e-05
-3.37526928691e-05
-3.51966438070139e-05
-1.75512714179303e-06
-1.94926426543376e-05
-1.4778990594152e-05
-1.99948871781221e-06
-1.23837191095474e-05
2.15510708650321e-07
-6.16093737293002e-06
-1.50896314711266e-05
-1.32619032600165e-05
-1.77884849623696e-05
-2.1846737423746e-05
-2.28368902200068e-05
-6.62657410328754e-06
-6.70812280315196e-07
-2.05709090352005e-05
-2.01133066281472e-05
-7.53017800104552e-06
-2.11871749764134e-05
-1.44078641299051e-05
-9.4945657969801e-06
-1.50307439864182e-05
-1.36797882954914e-05
-1.73574307278413e-05
-1.42633955622034e-05
-3.06080029036723e-05
-8.26701465621859e-06
-1.91108361549624e-05
-1.84264781068372e-05
-1.59911536018145e-05
-1.78457226429918e-05
-1.49401757962075e-06
-2.04961923535579e-05
-1.8102762976329e-05
-1.41699254225518e-05
-1.99412907561747e-05
-2.63210585232973e-05
-8.56022498888604e-06
-2.56921524380246e-06
-9.80292012573628e-06
-3.32679399981752e-05
-2.05488522762985e-05
-2.50942274874002e-06
-1.75930528577458e-05
-2.41949423018125e-05
-1.02452401210337e-05
-9.42772848450402e-06
-8.19648465840465e-06
-1.78650982533213e-05
-2.35379673015099e-05
-2.18047063801812e-05
-2.5679716822328e-05
-2.62412750372988e-05
-2.03008696835524e-05
-1.90902062749795e-05
-5.30642611605273e-06
-4.01166833143331e-06
-2.20701965650718e-05
-2.63202051202591e-05
-2.13780405837284e-05
-2.46342298961119e-05
-8.73224587667124e-06
-6.12653863051825e-06
-2.8700859869449e-05
-2.65309965671454e-05
-6.11385866380616e-06
-3.15253733318177e-05
-1.88831839475473e-05
-1.54440018071393e-05
-2.59791731177166e-05
-1.74322217587196e-05
-2.25244631959721e-05
-1.93376307801026e-05
-1.82088647991425e-05
-7.75535634567624e-06
-1.90122441173618e-05
-1.33443033589827e-06
-1.53779091499187e-05
-2.44448701811e-05
-2.85441192172561e-05
-1.17816257533412e-05
1.30804290329906e-06
-2.05359737087583e-05
-1.60249039025577e-05
-2.35428460686572e-05
-2.80906476000572e-05
-2.21674065284163e-05
-7.60806682827589e-06
-1.68994538204933e-05
-1.67103506950322e-05
-8.29915518838913e-06
-1.91719734543566e-05
-4.00671317820273e-05
-2.12992234850711e-05
-3.3683306948268e-05
-2.07512271519183e-05
-5.10962501018208e-06
-1.42725141364168e-05
-2.76310725450022e-05
-1.49290527780968e-05
-2.28271275169276e-05
-6.5722382572967e-06
-2.57909699121025e-05
-2.63317077358905e-05
-2.05048596576576e-05
-2.07643955125501e-05
-2.26367706887889e-05
-3.59342666367645e-05
-1.9278190175283e-05
-2.18494673077471e-05
-1.44156207397576e-05
-2.91413341970378e-05
-3.28637974710992e-06
-8.12652698869316e-06
-2.23720945881285e-05
-1.54078247602146e-05
-2.20193663875311e-05
-2.77532787420308e-05
-6.66320605664799e-06
-1.90482620140344e-05
-2.47006003793923e-05
7.03601124342544e-06
-1.68425469966143e-05
-2.67699312009553e-05
-1.37470782998179e-05
-2.29655789963258e-05
-1.99120480589659e-05
-3.01450542884326e-05
-7.66979761542702e-06
-1.86362832733672e-05
-2.57673378061488e-05
-1.61125898840352e-05
-6.80812447242547e-06
-8.51906312218905e-06
-1.90405967228717e-05
-2.79674736858949e-05
-1.40374691166167e-05
-3.33599524865175e-05
-2.17865441053141e-05
-5.95539224765882e-06
-9.06128787877659e-06
-9.19518766333876e-06
-1.5250293705365e-05
-2.9678303936085e-05
-1.83382453055059e-05
-4.6258132903965e-05
-2.6674516735286e-05
7.47634656402444e-07
-8.02278506345761e-06
1.20500442233042e-05
-2.44772730615083e-05
-4.42134218976467e-06
-4.39605816560238e-06
-1.29335988597171e-05
-3.41108859196253e-05
-2.87092587108703e-05
-1.41525351147424e-05
-2.84282214607256e-05
-3.04173228989905e-05
-3.77098374961023e-07
-1.99958784502111e-05
-3.56773975060476e-05
5.33856937011321e-06
-2.92945782616549e-05
-1.94437805389523e-05
-2.1823772320213e-05
-3.92636394728533e-05
-1.83092757436024e-05
-3.99032862344185e-06
-2.53228896475501e-05
-2.73039331154428e-05
-2.08900545589189e-05
-2.63363666997325e-05
-2.26548953973602e-05
-1.68772133858216e-05
-6.31358614446179e-06
-1.2377313473151e-05
-7.41020861705515e-06
-1.3510233379564e-05
-1.56147581456007e-05
-2.73665498617067e-05
-6.42949134001964e-06
-1.7393141431501e-05
-1.31159569509662e-05
-1.61957328943406e-05
-1.83182496162079e-05
9.60113757543325e-06
-2.24403696076356e-05
-2.82983191008031e-05
-3.11567828661273e-05
-1.45632376220378e-06
-2.62751284701291e-05
-1.31556306377475e-05
-6.18678784948878e-06
-1.91140498205905e-05
-2.19573598726325e-05
-1.25829891462414e-05
-7.86610337723427e-06
-3.39386598417145e-05
-1.02060400911396e-05
-1.57536691818927e-05
-2.53408820713648e-05
-1.19950667837458e-05
-1.53950336693958e-05
-1.97985685634453e-05
4.49206807369248e-07
-1.20676167750052e-05
-1.19352524972119e-05
-1.80113421311257e-05
-1.21203955633464e-05
-2.22843910908147e-05
-2.60223207650749e-05
-2.09065067744849e-05
-6.10959629636627e-06
-3.03570040252013e-05
-1.44669696221311e-05
-1.17529872503515e-05
-2.87347987843552e-05
-4.28497746248106e-05
-2.39382066862857e-05
-4.62513697553085e-06
-2.83548824582616e-07
-3.21724607512974e-05
-2.70698824452777e-05
-1.91227993812744e-05
-1.18496684199284e-05
-2.60876421970532e-05
-1.47531340155102e-05
-1.17953947218909e-05
1.30118362534294e-05
-2.45437518246095e-05
-1.65336644092832e-05
-1.18618246575193e-05
-2.73005880069442e-05
-1.90542412781496e-05
-8.53943010260735e-07
-9.80310367197007e-06
-2.12548982794802e-05
-2.41244822143328e-05
-1.09506549988946e-05
-1.69256237539447e-05
-2.19103440141058e-05
-2.19314630333283e-05
-3.00742077502857e-05
-1.41284873870015e-05
-8.34993732491676e-06
-1.56618330096371e-05
-2.51423801411207e-05
-2.28313656317407e-06
-2.89910245293065e-05
-2.53040322157504e-05
5.03548241293336e-06
-1.52358792575416e-05
-1.27996807779465e-05
-1.21303726032828e-05
-2.63163871206725e-05
-6.33456464807554e-06
-2.75170460849832e-05
-1.72067615194881e-05
-1.19034348742572e-05
-5.55760691749313e-06
-1.72582862935552e-05
-5.24782466969834e-06
-2.40806663327182e-05
-6.14812519200548e-06
-4.73732285240307e-06
8.56453170875019e-06
-6.72345352203997e-06
-1.34196983430684e-05
-2.24034883470387e-07
-1.37542794594476e-05
-3.03132949161143e-05
-1.30588768167725e-05
-1.99546470971425e-05
1.12791153323066e-06
-1.40015290205069e-05
-2.92424884219147e-05
-1.01931467594156e-05
-3.98476957254021e-05
-2.06962606479759e-05
-1.33041415696224e-05
-6.01801715010936e-06
-2.74075532780849e-05
-1.91104974929441e-05
-1.12764221761642e-05
-2.05537195054195e-05
-5.16570067096158e-06
-3.04481802338822e-06
-1.79723563411143e-05
-1.65960911952626e-05
-1.72606433109064e-05
-5.45132281254145e-06
-3.24949876050119e-05
-1.12788121975665e-05
-2.65665838505086e-05
-3.54291144965188e-05
-3.3807719381728e-05
-1.09333898212144e-05
-9.95713966234623e-06
-2.9550476651714e-05
-2.61546904061165e-05
-2.23075887624841e-05
-1.44228946593038e-05
-2.26478284650835e-05
-1.92430327422564e-05
-9.9064501178412e-06
-3.04282096887587e-05
-1.19611444965881e-05
-8.86209124323171e-06
-1.77718688104869e-05
-9.25528598214763e-06
-2.8945557031991e-05
-1.20644299770687e-05
-2.32161582783256e-05
-1.3375890871765e-05
-7.32883614418348e-06
-2.79103127480128e-05
-2.05612530552689e-05
-8.42472895950217e-06
-2.10431439815481e-05
-1.68759857752024e-05
-3.42914528073015e-05
-9.6013856102006e-06
-5.55597567377642e-06
-1.81992831709743e-05
-2.16037708533553e-05
-1.21286144982314e-05
-3.53110822775166e-05
-1.94414440625742e-05
-1.07038214013093e-05
-2.17216564662893e-05
-1.21676311328166e-05
-2.65871536152411e-05
-4.70083768305497e-06
5.95795296670007e-06
-1.52797989303047e-05
-2.53545275555489e-05
-2.45857615504554e-05
-2.85558426986318e-05
-8.49843116887046e-07
-6.80568639557075e-06
-2.3100182734873e-05
-6.33137623634088e-06
-2.91676366381103e-06
-2.58106425885915e-05
-1.93445496743226e-05
-1.04898604886314e-05
-2.10429933725503e-05
-1.5385683538589e-05
-2.11064363866821e-05
-8.96168273223144e-06
-2.94177476839194e-05
-1.55813250847381e-05
3.54556033828013e-06
-3.83215133277282e-05
-2.33646021763362e-05
-1.68976332222441e-05
-1.86093394282092e-05
-1.41361533566123e-05
-2.19725262881867e-05
-1.06112786605496e-05
-2.13067884656982e-05
-5.28577563439533e-06
-1.35509753275523e-05
-1.04374120416218e-05
-1.07169553121365e-06
-2.3246651781511e-05
-2.57525068323193e-05
-3.42398510472518e-05
-3.82019795532114e-06
-7.38446932625819e-06
-1.46653528397308e-05
-2.35532102200528e-05
-2.08426097236054e-05
-1.70193053829808e-05
-2.64190905523644e-05
-1.88572125349616e-05
-2.1751087876932e-05
-2.40527292062044e-06
-2.22355215800001e-05
-1.81486052957636e-05
-2.43239648546705e-05
-2.70665424999336e-05
-2.32513875759696e-05
-2.05114875211841e-05
-2.8347625370493e-05
-1.67720048051046e-05
-1.96000189905724e-05
-1.84837320087752e-05
-8.73031946267268e-06
-5.7803849942603e-06
-2.14243537669922e-05
-2.51410159257788e-05
-1.98400074446269e-05
-3.86552715841017e-06
-3.02082176423342e-05
-1.68498744216959e-05
-1.45071355754872e-05
-1.45016003104769e-05
-3.44561469091915e-05
-2.44308164426497e-05
-7.78382398218836e-06
-1.10686045460948e-06
-2.33981622406869e-05
-2.45193835420202e-05
4.83254105467237e-06
-1.60986357563958e-05
-1.85555559054291e-05
-3.06059226613878e-06
-1.24004750999914e-05
-2.27217085503282e-05
-3.64898208872427e-05
7.16549280555093e-07
2.01093018179856e-07
-1.08501912636831e-05
-6.27381134449667e-06
-2.08031676398466e-05
-6.57723930719942e-06
-2.08169677773413e-05
-1.76181617560275e-05
-1.83620562724556e-05
-1.77545401622722e-05
-1.15082117547022e-05
-3.48554776127055e-05
-1.49768803453569e-05
-3.07777225149307e-05
-2.07485650410724e-05
-9.97545487015703e-06
-1.86344500138914e-05
-1.82267645648092e-05
-1.21334448695638e-05
-1.028111005394e-05
-1.86786089497991e-05
-2.11874985420834e-05
-2.31704774107803e-05
-1.02273203066055e-06
-2.7038519771866e-05
-2.3776341096725e-05
-2.23939058966137e-05
-8.35927651895892e-06
-9.68420818305441e-06
-1.53647717978186e-05
-1.25062220187834e-05
-2.08706960907222e-05
-1.95135391341568e-05
-5.14152280562204e-06
-2.37219366693721e-05
-1.79689429469349e-05
-8.44108077876767e-06
-1.18104993377483e-07
-1.57418008825716e-05
-1.91651461044968e-05
-1.09229269561121e-05
-1.70488374493895e-05
-2.50957414721709e-06
-1.92944582728572e-06
-1.1884739274228e-05
-4.37409892949057e-06
-2.07857866486333e-05
1.92797309154831e-06
-1.63130585899671e-05
-2.03814994769401e-05
-1.43284257331179e-05
-3.53543439460693e-05
-1.59695941267076e-05
-2.75842742076875e-05
-3.13667355641664e-05
-2.07606832055118e-05
-3.78916533037538e-07
-2.25462382532813e-05
-2.35338763001648e-05
-1.97497794966665e-05
-3.49467307923333e-06
-1.79933870397238e-05
-4.28160513330073e-06
-1.69970992344208e-05
-1.72756594885443e-05
-2.01856698138449e-05
-2.08800720251416e-05
-2.60401216398075e-05
-1.72359253092706e-05
-8.21281572190261e-06
-2.14601782876706e-05
2.73939079562053e-09
-1.72210282582108e-05
-9.9871632185825e-06
-2.84347486014995e-05
-3.11238062845181e-05
-1.20006745307346e-05
-1.32482194866753e-05
-9.70952585803297e-06
1.92268626749458e-06
-1.37248719319818e-05
-1.73599709589438e-05
-8.16022548794095e-06
-2.68573194888959e-05
-1.57733863229561e-05
-1.47463168098184e-05
-2.8485217140809e-05
-2.66760006182079e-06
-1.06978916108889e-05
-1.8273533040554e-05
-1.31947546780109e-05
-5.05036338631168e-06
1.05506385636566e-06
-2.73848385250342e-06
-6.24863223180663e-06
-8.83687935862279e-06
-9.3560477516068e-06
-1.96075123875329e-05
-3.37120047929997e-06
-6.37442703504809e-06
-2.99804533098611e-05
-3.55902812067206e-05
-2.27443449405619e-05
-2.37808008034422e-05
-2.59787344740354e-05
-1.59385003901922e-05
-2.18179842674185e-05
-3.19920367511112e-05
-3.8747067243765e-05
-2.85310535737358e-05
-1.32179626696879e-05
-2.59887642103009e-06
-1.92045464185322e-05
-1.58667570927802e-07
-1.15576058684348e-05
-1.66062879625229e-05
-6.18976918308946e-06
-1.80277700063916e-05
-1.05187327675189e-05
-1.29106304366835e-05
-2.29601969761196e-05
-4.36167223283324e-06
-4.31468362212786e-06
-1.77330585502156e-05
-3.34664012849742e-05
-1.75229588379339e-05
-8.73179359894903e-06
-2.7149457149341e-05
-2.1619463895751e-05
-9.89435377397527e-06
-1.92930366220297e-05
-1.77359570710951e-05
-2.92605208278257e-05
-1.81445509909604e-05
-1.78017612751977e-05
-3.06076237667897e-05
-1.6870520144335e-05
-2.07299595888127e-05
2.53734780785435e-07
-2.62466447138815e-05
-2.39688984270493e-05
-1.967804484669e-05
-1.11740035653528e-05
-1.41302158953251e-05
-9.65791124784733e-06
-2.19909509957304e-05
-1.34003266725149e-05
-3.0237817411188e-05
-1.83913141181929e-05
-2.50397271935904e-05
-3.26393188626147e-05
-1.01829339266701e-05
1.00774064998158e-06
-9.92897177236742e-06
-1.56765510474356e-05
-2.22628630894896e-05
-6.92369287352612e-06
-2.94710525465842e-05
-1.46404089769418e-05
-6.51123338055727e-06
-9.13830710182778e-06
-4.13356902031213e-06
-3.1864974737735e-05
-2.58092043299546e-05
-1.94453759279216e-05
-7.10773938442047e-06
-2.90832096907416e-06
-3.92579887013973e-06
-2.24930884302134e-05
-1.08086388767695e-05
-2.35896512987456e-05
-2.57440839191222e-05
-1.99195259928678e-05
-1.09796365005612e-05
-1.70021222419955e-05
-1.82099379379156e-05
-3.28503262864471e-05
-5.38694318286707e-06
-7.93464765056885e-06
-1.5976829339366e-05
-1.57825533107366e-05
-1.02425126884982e-05
-2.76766589369832e-05
-1.5123707260438e-05
-1.67113921611653e-05
-2.36149523567829e-05
-1.17566039247061e-05
-6.41286575399482e-06
-2.86568934561843e-06
-1.55306910933805e-05
-1.97584822464463e-05
-1.9747157658684e-05
-2.34320060360919e-05
-1.01137005332922e-05
-1.64247282801575e-05
-2.58391569857713e-05
-2.97450601488936e-05
-3.1816104513008e-05
-1.59892926301593e-05
-1.71575902085103e-05
-1.99099781164309e-05
-2.29628297775113e-05
-2.96466764748293e-05
-1.82376290678211e-05
-6.17129925904282e-06
-2.6865107108717e-05
8.44489008727609e-07
-7.79239724497726e-06
-1.62824564995712e-05
-2.4746342756849e-05
-2.926629520982e-05
-1.99998342629309e-05
-6.04702133184176e-06
-2.481940569189e-05
-2.46361590289223e-05
-1.70310453375075e-05
4.65056540201025e-07
-2.22007638535336e-05
-2.10238211389531e-05
-9.54450013070408e-06
-9.29386794268732e-06
-2.51521894440185e-05
-1.01066743764356e-05
-6.37093846778615e-06
-7.13718201100112e-06
-1.20205358042293e-05
6.23071567743008e-06
-2.55452914046903e-05
-1.85752788712811e-05
-1.40963389660445e-05
-1.00206315552709e-05
-6.46804620100524e-06
-2.7082061899095e-05
-1.91167712598821e-05
-5.74455013379542e-06
-9.39467266038057e-06
-1.99113807843751e-05
-1.41302426570063e-05
-2.96787035193574e-05
-1.21474589338077e-05
-1.25686304904494e-05
-4.58611020158893e-06
-2.88131255160675e-05
-1.45322019158976e-05
-3.84968019675689e-06
-2.28952947964368e-05
-1.48442795171702e-05
-5.05404179071548e-06
-9.31918928492572e-06
1.28882829973871e-05
-1.41323735117839e-05
-6.84876982173367e-06
-3.39678780021461e-05
-2.05300916877246e-05
-1.02496994919737e-05
-3.46087604279614e-05
-3.04531030836828e-06
-6.38077116934488e-06
-2.02528784344764e-05
-2.65863616290148e-05
-7.07016158414046e-06
-3.83656407244228e-05
-9.1329460871869e-06
-1.7302038735411e-05
-1.76794449190462e-05
-4.89904954884488e-06
-3.80336077834611e-05
-2.06238718054428e-05
-1.73354223223748e-05
2.9026373448143e-06
-1.72291831540885e-05
-1.06120366859066e-05
-1.10927495559054e-06
-3.08393799322287e-05
-8.62623775300866e-06
-2.94844748657755e-05
-2.28563926930108e-05
-1.81455817165535e-05
-1.66626050176674e-05
-1.38156164705388e-05
-1.28363002322886e-05
-1.66105510341619e-05
-1.86774984549517e-05
2.00706085992983e-06
-1.03670920840198e-05
-8.11557096503333e-06
-1.55760931432155e-05
-3.01684184509445e-05
-1.6062501754555e-05
-1.77104307572819e-05
2.9316488710632e-06
1.46095064749776e-06
9.31742547061059e-07
-6.97687292543082e-06
-1.28950919851666e-05
-1.78755130369911e-05
-1.73251292526401e-05
-1.76345056095852e-05
-1.91325241040369e-05
-1.83878351044045e-05
-1.76332411474396e-05
-1.29235208266491e-05
-1.78318423259268e-05
-2.61677335916165e-05
-2.1443638507951e-05
-2.29815052128179e-05
-1.11045845278897e-05
-1.92653780104375e-05
-2.28994283648539e-05
-1.77503611406957e-05
-8.1511308935077e-06
-1.17029281256414e-05
-5.41762023756201e-06
-2.91418562989245e-05
-5.59143011636234e-06
-2.02020892680536e-05
-2.4856853111062e-05
-2.52203384295565e-05
-1.17771788083946e-05
-2.53632050694882e-05
-2.27408973131401e-05
-9.83340820747576e-06
3.62078376401891e-06
-1.33947939876439e-05
2.21636005444698e-06
-3.55467340638054e-05
-8.06385451579489e-06
-1.5634753649542e-05
-9.72026037597035e-06
-2.39991696381278e-05
-2.03360208308021e-05
-1.42201985813325e-05
-2.77908015064057e-05
-2.57311074667736e-06
2.4492789757814e-06
-2.94704663755842e-05
1.10158008967236e-05
-1.06189937902685e-05
-1.96366515928088e-05
-2.09648693547374e-05
-1.26647609905084e-05
-2.55266923849698e-05
-1.57365340755161e-05
-4.20098793123094e-06
-2.31439330672625e-05
-1.19264285020155e-05
-1.35780202403538e-05
1.26771198851036e-06
-1.76079375040063e-05
-1.79985355306835e-05
-1.3369748879978e-05
-1.06818421955252e-05
-2.77037139755218e-05
-3.5231430915191e-06
-2.70237014123927e-05
-8.92782396473065e-06
-3.46128955935502e-05
-1.83642136344844e-05
-1.00159874416636e-05
-9.58497286071684e-06
-4.62007819798355e-07
-9.06360784960968e-06
-1.28513692677578e-05
-1.28066010103614e-05
-6.77232262792566e-06
-6.69993181033624e-06
-5.61899401165218e-06
-1.39612994435227e-05
-1.3697636436059e-05
-8.70574770184069e-06
5.08490527391097e-06
-2.82060463035113e-05
-1.85208464268723e-05
-7.818574399787e-06
-2.07776845173635e-05
3.12914815339295e-06
-5.70204030867835e-06
-1.27936808794664e-05
-2.98865035109835e-06
-3.64776118654452e-06
-2.98737911789553e-05
-1.00830229933147e-05
-1.50853821638313e-05
-2.4730117456318e-05
-3.23606068248496e-05
2.65897819675313e-06
-1.8141359473838e-05
-1.97607565470319e-05
-1.20500836151107e-05
-6.16744707644525e-06
-1.29268068134869e-05
-1.57172955240218e-05
-2.45996961240696e-05
-3.39566719402804e-05
-1.72351016773325e-05
-2.64807719758142e-06
-1.49559751818532e-05
-1.71901620141028e-05
-1.266774311675e-05
-7.03505320544712e-06
-7.0768707111354e-07
-1.45743762408177e-05
9.95409062869705e-07
-1.96943037461301e-05
-1.00025340689153e-05
-3.30960035922427e-06
-3.28282062882317e-05
9.00692969759203e-06
-9.62590018232691e-06
-1.77910269390184e-05
-1.30344710993468e-05
-2.37938282133871e-05
-1.62564353224218e-05
-1.99417742779473e-05
-2.59104066011617e-05
-2.22795794967624e-05
-3.97762473578036e-05
-1.81435340828312e-05
-7.46488883821204e-06
-1.30500745762027e-05
-2.12847366685628e-05
-2.68507958426105e-06
-1.74332980091202e-05
-9.05016379358779e-06
-3.2585147882068e-06
-1.14311429909052e-05
-1.5496277265941e-05
-3.42846376157016e-06
-3.41449986702905e-05
2.56687593681543e-06
-1.44111879733385e-05
-1.22295770706758e-05
-8.94943441716815e-06
-3.21088124574734e-06
-1.13038344863582e-05
-1.44153717227508e-05
-1.01614518528186e-05
-8.82352203073296e-06
-1.80788286063603e-05
-2.18806436845183e-05
-9.87207156042723e-06
-1.03015641206637e-05
-1.75770040834842e-05
-2.34405595316811e-05
-1.32375163218937e-05
-2.01784505593721e-05
-2.28643247470319e-05
-1.17877305708427e-05
-1.33430543440954e-05
-1.118388690148e-05
-2.87462696975209e-05
-2.50201596671262e-05
2.75900745842716e-06
-2.49125313056567e-05
-1.40942724935961e-05
-1.56013396572301e-05
-1.45357932532922e-05
-1.47925587100853e-05
-2.86762835407308e-05
-1.13732772428733e-05
-9.88174421983945e-06
-1.93903412303027e-05
-1.104300152315e-05
-2.3424250224748e-05
-2.76318267610072e-05
-1.93678966014531e-05
-1.90069819433332e-05
-1.76869930178714e-05
4.26347883769683e-06
-6.09947979879493e-06
-1.97286200035086e-05
6.46416304393826e-06
-5.43058884196125e-06
1.80860860601407e-05
-1.68974890427815e-05
-3.89917770775481e-05
-1.93579760742778e-05
-1.09272845426801e-05
-2.08829281905646e-05
-9.47806574522013e-06
-1.84022510788424e-05
-2.02844564163053e-05
-2.78635777822955e-05
-2.75040417058581e-05
-3.46545346384962e-05
-1.76770317406015e-06
-2.84009892729362e-05
-1.11591345851433e-05
-2.29951685238983e-05
-1.06664228321258e-05
-2.21446998808675e-05
-2.70675041257164e-05
-8.9935143271605e-06
-1.42604893600499e-05
-4.17079276503719e-06
-3.79001711969464e-06
-2.77209677394864e-05
2.06515178754799e-06
-1.58309776124305e-05
-2.21948723730539e-05
-2.15595395353792e-05
-2.51676491670675e-05
-4.7945651226685e-06
-1.08966167262528e-05
-1.3173833891718e-05
-5.15943704956172e-06
-6.6677143235365e-06
-1.82022985494054e-05
-1.23511274283545e-05
-2.2102319848791e-05
-2.4973494895721e-05
-1.96799612371815e-05
-1.35750088634477e-05
-1.60270845110034e-05
-2.78029134844033e-05
-2.66264668013471e-06
-8.82841330266132e-06
-1.84372936818463e-05
-2.58800661266844e-05
2.69939835393806e-06
4.94927450487746e-07
-2.47596658241694e-05
-1.78966025635624e-05
-1.91137737356388e-05
-5.40381333443694e-06
-1.83417286170559e-05
-7.74542681852665e-06
-1.47946729177803e-05
-2.67624477298171e-05
-1.76672511140246e-05
-1.90216626971879e-05
-1.86376567108064e-05
-1.72263860214216e-06
-8.34934881783534e-06
-1.70352653815811e-05
-1.30124580460448e-05
4.19399922493961e-06
7.33594395267737e-07
-2.32641015737495e-05
-1.89833924416281e-05
-2.32265689857808e-05
-1.89085403641392e-05
-1.17266715533543e-05
-1.29274524747415e-05
-2.05461034324312e-06
-3.08679193728366e-05
-9.43126230330723e-06
-1.73839707205685e-05
-1.43805897774065e-05
-2.56470266262862e-05
-1.32470979141622e-05
-2.39552366871402e-05
-1.56573884473022e-05
-1.56409653395289e-05
-1.89579413639167e-05
-2.34933630960478e-05
-1.72942146044611e-05
-8.00892750745313e-06
-2.86234666056354e-06
-2.43896654465745e-05
-3.27745404187467e-05
-2.37104617519731e-05
-1.92645921595833e-05
-4.13250562477873e-06
-7.82969254519176e-06
-2.41519624149653e-05
-5.93316201282626e-06
-5.19459396046937e-06
-1.87290718503968e-05
-1.63442830334303e-05
-1.72481822231802e-05
-1.189144542763e-05
-1.46361606115801e-05
-1.41362261139036e-05
-1.35648254942352e-05
4.95038811950601e-06
-2.68699296682546e-06
-2.82523419959418e-06
-2.84824254383305e-06
-7.7743705446606e-07
-3.24988450076587e-06
-1.17231544104871e-05
5.7811712224725e-06
-8.68047385315138e-06
-2.21021408640806e-05
-2.11345271485291e-05
-3.35145067787966e-07
-1.72876582102694e-05
-2.88062352896001e-05
-8.68365168613597e-06
-1.20861326954463e-05
-1.75741388230695e-05
6.83374108574171e-06
-1.98387805819359e-05
-2.34001551607919e-05
-8.10771763583234e-06
-1.826242897702e-05
-2.01081712209676e-05
1.20588384562366e-06
-2.27139559264809e-05
-2.13395799698432e-05
-1.18354868950712e-05
-1.26603688696115e-05
-1.66491370910259e-05
-2.62607560699646e-05
-1.28138408655397e-05
-8.56355973259412e-06
-3.12442612037944e-05
-1.38582139547817e-05
-1.00223905006314e-05
-9.04171423818056e-06
-2.47206750031991e-06
-2.94928746664177e-05
-1.83664164291377e-05
-7.37039339185421e-06
-6.25740278273029e-06
-7.0221459155612e-06
-3.56789077339956e-06
-3.82065818845912e-06
-1.74852294702382e-05
-6.37424350262754e-06
3.35895465129309e-07
5.78536265055557e-06
-1.84522611226741e-05
-3.21734077723068e-06
-1.46557257406101e-05
-2.09750511918285e-05
-8.37332744034553e-06
-8.94451866807761e-06
-2.76061337425116e-05
-9.81877064116306e-06
2.33718890339511e-06
-1.25415003015785e-05
-1.62597794373904e-05
-2.46060260465782e-05
-1.22397839060309e-06
-1.37462692493216e-05
-1.50900109860599e-05
-1.38040349612852e-05
-2.5219813351895e-05
-2.67424486628892e-05
-1.71180791788514e-05
1.9567229758417e-05
-1.16128915123275e-05
-1.67363178013074e-05
-2.48744245813964e-05
-2.07469614256277e-05
-4.39322894335283e-06
-2.06464354699342e-05
-1.39370809306975e-05
-1.78451662447927e-05
-1.48794840766059e-05
-2.51288363096972e-05
8.37270227440754e-06
8.82964013617276e-07
-7.46904352854823e-06
-1.06598365113051e-06
-2.87067886205603e-05
-7.5628424344755e-06
-2.69058408173319e-05
-1.67494532912217e-05
-1.04745602179095e-05
-8.28692553039811e-06
-2.51730398373447e-05
-2.07844567254141e-05
-1.07404471702748e-05
-1.11628378869245e-06
-1.7938799872496e-05
-1.18750762861953e-05
-1.48012358179604e-05
-1.75720948837867e-05
-1.84597791759632e-05
-2.39350568450032e-05
-1.72038345675439e-05
-3.83683334453317e-05
-6.00620630832985e-07
-1.21836263047978e-05
-2.41111662359673e-05
-1.7891956687182e-05
-4.59439719212943e-06
-1.40872808324303e-05
-2.11731647008732e-05
-1.46600346835714e-05
-4.78605483040503e-06
-9.9839787029149e-06
-1.96159288434682e-05
2.83894796192763e-06
-3.86233141143121e-05
-2.01699871876964e-05
-2.78334864372201e-05
-1.98394166323966e-05
-5.03242007719616e-06
-2.22164637979582e-05
-1.69889439527889e-05
-5.95950780790597e-06
-8.50212931441835e-06
-1.29212101474783e-05
-6.86706829398549e-06
-2.24403947526276e-05
-1.191447771032e-05
-1.07972087813245e-05
-9.53647141552678e-06
-2.09029148662304e-05
-2.01206035355495e-05
5.07353404418744e-06
-9.69222805576405e-06
-1.5865831603939e-05
-1.10553844046776e-05
-1.67793023950171e-05
-1.9045486491821e-05
-7.28350551520395e-06
-2.64342732470523e-05
-2.57959290254996e-05
-2.81802297596103e-05
-7.65745220970199e-06
-2.33705428863019e-05
-5.32102806090555e-06
-8.27970443962987e-06
-8.16845951530167e-06
-7.50947566082126e-06
-1.93549650975564e-05
-1.26948248799083e-05
-1.86089876888871e-05
-6.57930918257664e-06
-1.89706741171265e-05
-1.58265025061627e-05
-1.78140166172836e-05
-1.53745047538734e-05
-1.40932878113529e-05
-1.38848021226581e-05
-1.52500971934551e-05
-1.89499164677189e-05
-1.593629964154e-07
-1.5981655188288e-05
-5.19833676300894e-06
-1.44179931134145e-05
-1.08345620235699e-05
-1.29167136501515e-05
-2.26256846710924e-05
-2.48828578290689e-05
-1.92443924004837e-05
-2.27371509056392e-05
-7.63876039156131e-06
-2.77757376419473e-05
-4.96390511486777e-06
-1.30891869295145e-05
-2.4081402911107e-05
-2.77626784294684e-05
-2.38271838718449e-05
-2.2076294225015e-05
-2.80112522815917e-05
-9.17107969210597e-06
-1.74888651027448e-05
-3.6291039449335e-05
-2.28779549115202e-05
-1.2228961952187e-05
-1.46319719973985e-05
-9.01862313208872e-06
-1.9552696338655e-05
-1.67631607416134e-05
-1.20653032219457e-06
-4.96273750559205e-06
-3.40764087212182e-06
-7.38835366750028e-06
-2.25465357607827e-05
-1.29330804471114e-05
-1.59064422517899e-05
-2.71149493045578e-05
-1.15920994165232e-05
-4.0300675727943e-06
-3.03249290555482e-05
7.54865769738086e-06
-7.97808470536115e-06
-3.15196986654206e-05
-2.75953369654567e-05
-1.52924649626111e-05
-2.72182229575463e-06
-1.77498529210072e-05
-1.96375930585173e-05
-2.08851448311124e-05
-1.58761892815095e-05
-1.47437300062295e-05
-1.96386671260737e-05
-2.62706732692914e-05
-2.78156187208311e-05
-8.42464476515861e-06
-2.09075585264463e-05
-2.27128430692145e-05
-1.80265660759907e-05
-1.85595943083528e-05
-2.03195330700804e-05
-1.14611946658299e-05
-2.73193948920415e-05
-2.12522392944266e-05
-8.47715274630747e-06
-2.27091875624034e-05
-3.57978027291824e-06
-1.68365182726997e-05
-4.65211320355799e-06
-1.92856219001552e-05
-8.33839186011509e-06
-4.75812757786583e-06
-7.27398334924188e-06
-1.51084761667569e-05
-2.65707452928876e-05
-1.59867000171509e-05
-1.00130376571897e-05
1.82711437875063e-05
-8.81183881558133e-06
-7.1682641381232e-06
-2.35028920785003e-05
-2.82477704471111e-05
-2.60514201313432e-05
-5.75002843658162e-06
-2.3666809095894e-05
-2.06877896271589e-05
-1.52478831849346e-05
-1.88286527612315e-05
-1.90196482535456e-05
-1.57201348692363e-05
-2.31389159485196e-05
-1.31241596338661e-05
-2.71273132923623e-05
-4.00441376685452e-05
-2.88755511058213e-05
-2.54771067394285e-05
-9.71050494324402e-06
-2.37160288683166e-05
-1.11073319305498e-05
-2.03740970641799e-05
-1.33068982005107e-05
-2.76644964961042e-06
-1.11838266836372e-05
-1.60554522889857e-05
-9.69767802135873e-06
-3.10427788748673e-05
-2.55136905855616e-05
-3.1438594557934e-05
3.19635455534049e-06
-2.16184259656377e-05
2.3092722879248e-06
-2.80118118636172e-05
-9.63550291564953e-07
-1.5942640666219e-05
-1.69632839432125e-05
-3.33365096399093e-05
-1.38668902977572e-05
-1.50237871572943e-05
-2.35736101753416e-05
-1.41908832323802e-05
-1.23270035464871e-05
-2.80600137680896e-05
-2.39627911337159e-05
-3.47776799333503e-05
-3.28577651600774e-05
-1.26347805968423e-05
-1.60395312056293e-05
-3.80474497827047e-05
-1.22985540231259e-05
-2.98602771282074e-05
-1.13531665087329e-05
-1.07121528979013e-05
-1.25105494911483e-05
-2.06621270857154e-05
3.92363384874577e-06
-3.47232890834388e-05
-2.23957328623642e-05
-5.46369417079882e-06
-2.26747589385043e-05
-2.18656162743638e-05
-1.06349588475734e-05
-1.23374986683293e-05
-1.38128738485761e-05
-5.01666719681292e-06
-1.93216916080756e-05
-1.59774601611549e-05
-2.85804733109723e-05
-9.37099764010257e-06
-1.46805397882201e-05
-1.59636860392455e-05
-1.42398736863453e-05
-3.50809722558309e-05
-1.13723783466253e-05
-2.82276835511096e-06
-1.28740855951394e-05
-1.55794359485443e-05
-1.93933822246479e-05
-2.04392940487261e-05
-1.17214185794372e-05
-7.30869449419628e-06
-2.36611942653473e-05
-1.08819335747598e-05
-6.2451435760282e-06
-2.28981299438107e-05
-3.51446440300366e-05
-2.91916476317204e-05
-1.01155308885267e-05
-9.79921128458397e-06
-6.32095802349303e-06
-1.45791480713009e-05
-1.25105625207326e-05
-4.33303182082246e-06
-2.79515981569026e-05
-1.3941392747882e-05
3.2526774142216e-06
-1.71165074529001e-05
-1.21501134364002e-05
-1.61325582557868e-05
-9.29286051389855e-07
-1.51196339152873e-05
-1.2479603061987e-05
2.98318295646309e-06
-2.29211357486922e-06
-1.17418189608719e-05
-5.65691091941315e-06
3.35311558057807e-06
-9.85799348754503e-06
-4.01958336746517e-05
-3.01661412154584e-05
-2.32320748583596e-05
-2.05825307903413e-05
-2.4719020073152e-05
-1.06990859084336e-05
-2.48582449712741e-05
-3.46453755173537e-06
-1.34020638331448e-05
-1.39263450947589e-05
-1.55820552768251e-05
-2.08468772852475e-05
-1.39002826405675e-05
-2.43802447019028e-05
-1.18824674462906e-05
-1.30580066941723e-05
-8.39744952935917e-06
-2.03902262927946e-05
2.2890312662469e-06
-1.43800431396798e-05
-9.99633852192542e-06
-1.64362829669012e-05
-9.91344927436554e-06
-1.2927494899463e-05
-5.24135109777401e-06
-2.60093477269668e-05
-2.3316647947472e-05
-2.0935743782711e-05
-1.27513052448336e-05
-2.04881308983313e-05
-2.65621781374721e-05
-1.11890023767049e-05
-1.3508655628795e-05
-2.59893906164747e-05
-1.42420655154329e-05
-1.17668542500588e-05
-1.80781600829085e-05
-2.56729836639971e-05
-1.12781528814999e-05
9.63366420297717e-07
-1.98860877356079e-05
-1.02465512432625e-05
-1.54674466721111e-05
-1.44140917475174e-05
-1.97036118552222e-05
-1.82367992450368e-05
-8.71229196215198e-06
-1.90854085725162e-05
-1.29690248446205e-05
-1.06214784208719e-05
-2.04924829400416e-06
-1.97372002327228e-05
-6.33794288443886e-06
-2.58871160124799e-05
1.4924691781897e-06
-2.85321329378846e-05
-7.00629616919828e-06
-2.57399865828611e-05
8.64962081970591e-07
-1.37440698154381e-05
-1.22898841783381e-05
3.02109449729842e-08
-2.70512292829104e-05
-2.05296550138465e-05
-1.01944655387333e-05
-1.64818736048101e-05
-1.51058222355009e-05
-1.14277379459766e-05
-2.00467616047901e-05
-1.58695001440976e-05
-2.31760620267144e-05
-6.8905610053247e-06
-2.39573769839902e-05
-2.08808825166796e-05
-2.07708397351571e-05
-3.67909491976447e-05
-2.08243017749806e-05
3.26986143116913e-06
-3.42372643023794e-05
-1.2919822569295e-05
-2.01344420971062e-05
-4.04559438500969e-05
-8.98112388692016e-06
-3.52958697942097e-05
-9.15921296704184e-06
-1.38502197185433e-05
-1.72872608234334e-05
-1.88157265177379e-05
-1.56481789827597e-05
-2.42172948146596e-05
-1.10410264480111e-05
-2.33221655490785e-05
-2.62905576493017e-05
-1.80677425997691e-05
-3.69432280116599e-05
-1.40081381452987e-05
-1.40058890619809e-05
3.19034313696111e-06
-1.48995273768794e-05
-2.63315693799903e-05
-2.12185528635301e-05
-1.39396864380576e-05
-1.65622744001675e-05
-1.6015728159771e-05
-3.41942957622068e-05
-6.87873254048882e-06
-2.67301695998158e-05
-2.18367722379665e-05
3.31195983977464e-06
-2.94510461376743e-05
-3.04424848023612e-05
-2.06111197442867e-05
-1.55219534341718e-06
-1.78985640095579e-05
-1.73317005300389e-05
-9.22353767073106e-07
-6.531109193176e-06
-1.08953261442906e-05
-7.41772324841041e-06
-3.22933526632013e-05
-4.0501944061327e-05
-1.3438750074765e-05
-2.05878643484634e-05
-1.79768537920756e-05
-8.65543775286047e-06
-2.58738547537088e-05
-1.33182718596723e-05
-2.23145351186656e-05
-2.54671757891629e-05
-1.47125647793929e-05
-8.70230113326979e-06
-1.96393134466565e-05
-1.18898439045751e-06
-9.76751193487992e-06
-1.52395778932235e-05
4.02526873676435e-06
-3.19193943494674e-05
-2.67037842725569e-05
-4.12003043386687e-05
-3.07445548343452e-05
-3.2035089200846e-05
-2.2450519528727e-05
2.09986018190334e-06
-1.72531192132333e-05
-4.99881642138219e-06
-2.22479213194672e-05
3.89304128328e-06
2.06853750585521e-06
-2.64812087355405e-05
-2.25526907678936e-05
-1.16938084453944e-05
-2.15577430402668e-05
-1.97143570674722e-06
-3.46985792083499e-05
-1.80058872929837e-05
-1.26657043734838e-05
-2.29391603802362e-05
-1.03097877578502e-05
-1.91228537372191e-05
-7.96082144832479e-06
-8.74270445922748e-06
-9.52697834032803e-06
1.55415601354349e-07
-2.58254548318092e-06
-1.18169781831191e-05
-1.54488006662105e-05
-3.42966935209536e-05
-1.95492439002482e-05
-2.84731546428632e-05
-1.20939303026117e-05
-7.77688287861828e-06
-8.38810139809075e-06
-1.39598206087669e-05
-2.99513836030988e-06
-1.1685191809201e-05
-1.81095340268924e-05
-9.6587756245915e-06
-2.35419482585428e-05
-5.72487184937505e-06
-2.67045955518095e-05
1.64555074316247e-06
-2.50964067703012e-05
-1.60576288013525e-05
-2.99729910674015e-05
-1.20679538261983e-05
-3.41444498268369e-05
-1.75960206512379e-05
-1.30468502614815e-05
-1.60449502865026e-05
-2.10865754085189e-05
-1.49898521514586e-05
-2.08344685648832e-05
-2.68006638935074e-05
-4.55280509707316e-06
-3.05885204310051e-06
-3.40276497851151e-06
-2.77141506789455e-05
-2.26504112971692e-05
-4.50250091139006e-06
-9.96005876877122e-06
-2.13637736135485e-05
-1.85327853376136e-06
-1.65314096664631e-05
-3.45905965568956e-05
-3.35390635823751e-05
-1.67719224280503e-05
-3.87071388723088e-05
-3.54978285453325e-06
-1.3326106650676e-05
-2.77475207779857e-05
3.82089357634708e-06
-1.3892564320364e-05
-2.08512367269531e-05
-1.25378874412911e-05
-1.38192286782254e-05
-2.18008315679507e-05
-1.32102400634866e-05
-1.6250193995234e-05
-1.11594971406435e-05
7.48459222226269e-07
-2.03045097981171e-05
-1.88926350758035e-05
1.65186772626959e-06
-2.28621311965241e-05
-2.39585652602052e-05
-2.75259546697087e-05
-1.77325584734927e-05
-1.50045234910717e-05
-1.27812216953767e-05
-1.32086488414388e-05
-1.14939633790814e-05
-2.58422082257742e-05
-1.62767120537491e-05
-2.04942031428969e-06
-2.99334356927247e-05
-9.98419046868881e-06
-1.35800010808466e-05
-2.05111098741272e-05
-1.72256646690511e-05
-1.88116359025481e-05
-1.46759472241671e-05
-7.7319243352922e-06
-2.73372092779069e-05
-6.95974016477713e-06
-6.78258769370433e-06
4.85838621954641e-06
-1.65723801822679e-05
-3.41720174073177e-05
-1.55773349033448e-05
-1.50713126320173e-05
-2.49048230095888e-05
-1.51741353735576e-05
-1.77850184286422e-05
-3.51421373242434e-07
-1.60992403283679e-05
-1.78746852341331e-05
-1.30226609228581e-05
-1.18299579967746e-05
-2.33777674497337e-05
-6.59883065079667e-06
-2.02022037138047e-05
-1.77690167078768e-05
-6.23361190327599e-06
-2.78430139654652e-05
-9.87234328391541e-06
-1.57033523460115e-05
-1.82444841942371e-05
-2.13317563088934e-05
-2.06314763915124e-05
-8.18685621668435e-06
-2.08489944309554e-06
-1.25846989450179e-05
-1.96014391535672e-05
-2.08503144488344e-05
-1.76857443863224e-05
-1.85787226961051e-05
-1.49805004045117e-05
-1.28199862680386e-05
-6.21872122660215e-06
-3.89891420143944e-05
-1.25014381281471e-05
-1.68993838662582e-05
-3.14948347717476e-05
-1.30634474279489e-05
-3.22151567449706e-05
-1.6717270749568e-05
-2.56506716333566e-05
-7.70985008497304e-06
-2.19214004286959e-05
-2.44710172237981e-05
-1.7040297339438e-05
-4.21672120311884e-06
-1.6585380423423e-05
1.63789288149336e-06
-1.81910806687375e-05
-2.46301073051155e-05
-2.01281145584441e-05
-3.82226909379523e-05
-1.40561298993656e-05
-1.54101632078605e-05
-1.1851709098968e-05
-3.49534504107366e-05
-1.16126850218676e-06
-2.46886814099571e-05
-1.10338307867099e-05
-8.56483624822011e-06
-2.07009736989645e-05
-1.4349087853162e-05
-6.40247116573429e-06
-1.09897624364247e-06
-1.8578482754966e-05
-9.91741591533552e-06
-5.4700454773889e-06
-3.56608757695237e-05
-1.65033790774594e-05
5.66987010967022e-06
-1.33544745941511e-05
-1.52145997439918e-05
-1.61017193367904e-05
-2.13011224863579e-05
-2.62564682980149e-05
-4.04577585175267e-06
-1.8655511192419e-05
-1.88355509246504e-05
-2.21055870648882e-06
-5.68206555706304e-06
-7.1881242228629e-06
-1.47661635264261e-06
-2.22759223663721e-05
4.97558257416418e-06
-2.5733878928335e-05
-9.92611433064061e-06
-2.49037346034723e-05
-2.4761337151726e-05
-1.15388986757324e-05
-1.17962716512326e-05
-1.6040387629966e-05
-1.85098741980443e-05
-1.60693736328004e-05
-6.23258192704821e-06
-1.42044979538308e-05
-9.70857590094971e-06
-1.55399974474769e-05
-2.96615989506496e-05
-2.08723602486197e-05
-1.99168845146764e-05
-2.8613371151198e-05
-1.7263571611385e-05
-2.14446213848268e-05
-1.24654238976435e-05
-2.58354401205841e-05
-7.71635583593115e-06
-1.71019335936685e-05
-1.12036364537317e-05
-1.95535056442598e-06
-1.28873317856014e-05
-3.46407855065505e-05
-2.81804136535706e-05
-2.07275825654436e-05
-3.67560979517411e-05
-2.05660254072949e-05
-1.06336331011099e-05
-2.46352930731969e-05
-3.64465036692447e-05
-2.53550019987694e-05
-2.9816513594645e-05
-5.92029327595677e-06
-2.68587156215289e-05
-2.35404155939237e-05
-1.34917539702231e-05
-1.72438219305341e-05
-1.95913500761019e-05
-3.32989756682914e-05
3.14078499312318e-06
-2.2331012567746e-05
-1.16424777024905e-05
-1.16580309643829e-05
-2.17203792883624e-06
-1.83800871879131e-05
-2.21408855454944e-05
-1.93539578363138e-05
5.01050678779603e-07
-1.27692473765295e-05
-4.70537144152433e-06
-1.5682273720397e-05
-1.13541818433845e-05
-2.17149197137203e-06
-2.32995009446422e-05
-2.02207933765862e-05
-2.0473102333067e-05
-1.31147901899667e-05
-1.26129408319063e-05
-2.00751070595056e-05
-2.55272428654457e-05
-3.76860679788329e-05
-2.93869566611328e-05
-2.00341039585921e-05
-7.32387135959675e-06
-1.65227341141601e-05
-2.22613458862717e-05
-1.74139390812437e-05
-1.03515255541639e-05
-1.21854588001858e-05
-9.10484770386154e-06
-2.1460731479396e-05
-2.0229728821792e-05
-1.832589522294e-05
-2.56389259821602e-05
-1.74757546511929e-05
-1.76313866770248e-05
-2.51185900234548e-05
-1.99893823634653e-05
-1.50686551667901e-05
-1.49782640440522e-05
-2.80720351410708e-05
3.78738304679997e-06
1.62183321509443e-06
-2.54228789736003e-05
-4.83972952368466e-06
6.76344733924918e-06
-1.4198573516867e-05
-3.69456740956193e-05
-2.1795528164761e-05
-1.13465025076296e-05
-1.78110267149362e-05
-1.01037557713272e-05
-2.29376081357077e-05
-3.14429689993844e-05
2.73449114150512e-06
-1.0019716725342e-05
-1.22769350532464e-05
-3.47993301784467e-05
-1.3722226842955e-05
-6.47418437671427e-06
-1.03191682410673e-05
-1.65823465369163e-05
-1.26150672080132e-05
-1.33576177945456e-05
-2.7899921187442e-05
-3.95596900551859e-06
-8.89132967790659e-06
-1.27639403839037e-05
-1.0164661740283e-05
-1.46397632371471e-05
-2.93889343637656e-05
-2.68579545785947e-05
-1.59578133178567e-05
-1.60056283861831e-05
-3.90439725284584e-06
-2.02500400567594e-05
-1.26041935884414e-06
-3.77055541175672e-06
-3.83459284575467e-05
-1.30465066864005e-05
3.84395349580688e-06
-2.44944323607537e-05
-1.50265112929394e-05
-2.70674048102217e-05
-1.13989998228181e-05
-3.3547443232157e-05
-2.73836238238633e-05
-2.28007730700968e-05
-1.89152775882989e-05
-2.46863363357457e-05
-1.56201040280029e-05
-2.0713899894603e-05
-1.27358575732097e-05
-1.13054178796511e-05
-3.01620481757575e-06
-2.1695186614076e-05
-9.68697737737821e-06
-1.53558626571635e-05
-2.16783837331824e-05
-1.23271846936287e-05
-3.19284752720574e-05
-1.89716997152651e-05
-9.76616117430603e-06
-1.00424972345139e-05
-7.60264016994843e-06
-2.42181787490388e-05
-8.85812049262469e-06
-7.82470003280103e-06
-2.03389786306472e-05
-6.31915166782682e-06
-1.46434450514563e-05
-1.68129708864455e-05
-2.24416991904404e-05
-1.66556104487029e-05
-7.85659385472232e-06
-2.66951158020367e-05
-5.34420270763497e-06
-6.53863464882816e-06
-1.30834755776096e-05
-1.71425126183911e-05
-2.10893186362544e-05
-1.61473510541963e-05
-2.47264106362551e-05
-2.66173283297996e-05
-2.36563411834507e-05
-9.00325505483872e-06
-3.07879228300057e-05
-2.86915686443732e-05
-1.03150225518996e-05
-2.39100742267376e-05
-1.21301353681053e-05
-2.43772662947515e-05
-7.63185057258132e-06
-2.12556850297432e-05
-2.67728533775875e-05
-3.4114331689905e-05
-2.24627332335957e-05
-6.51126378600477e-06
-1.92446650906841e-05
-1.2519535385497e-05
-2.16951594006589e-05
-2.02556461017007e-05
-2.21121161648386e-05
-1.57764526582838e-05
-1.10211941551813e-05
-1.86017946759535e-05
-1.99213826056004e-05
-1.09673336126436e-05
-2.76772810609741e-05
-1.51432588590821e-05
-1.79330396624516e-05
-1.49231478058069e-05
-2.57951570928656e-05
-1.18349604759358e-05
-1.36024674652871e-05
-1.23673997160412e-05
-1.20247284339953e-05
-1.96444097537289e-05
-1.24130843562441e-05
-3.16374291623925e-05
-9.0513704055802e-06
-8.32722221392328e-06
-8.76917317496426e-06
-1.29082659643232e-05
-1.60906747282182e-05
-9.56274287025473e-06
-2.33528832127626e-05
-3.1779423183407e-06
-2.09208192999522e-05
-1.55510330269267e-05
-1.23703319732948e-05
-7.84250147236213e-06
-4.00174934028382e-05
-9.32041973019715e-06
-1.30397143147735e-05
-1.53330449563486e-05
-1.80639728408041e-05
3.9426458706254e-06
-1.36968492350064e-05
-1.17057654330959e-05
-2.28097742870236e-05
-2.86544727501459e-05
-7.94896819902916e-06
-1.24743204283187e-05
-3.19403067622238e-06
-1.92574281108605e-05
-6.43237729845689e-06
2.79314171091251e-08
-1.53135153829211e-05
-3.48413357635849e-05
-1.35776956605871e-05
-3.22841381865456e-05
-2.75598526261469e-05
-1.45104111395547e-05
-3.17963825959995e-05
-6.00373643294316e-06
-1.49769484564241e-05
-2.84220363151396e-05
-1.66911939292281e-05
-2.07048829899228e-05
-1.76571920858047e-05
-1.51904229142631e-05
-2.28939075421164e-05
-2.46322745767231e-05
-3.13561895739654e-05
-1.87244793773432e-05
-9.90406316170484e-06
-3.04884425113173e-05
-2.50196877438993e-07
-1.59500948212866e-05
-2.32068591372227e-05
-2.66657175484472e-05
-9.76860623202554e-06
-1.8609557601925e-05
-1.96315412847753e-05
-1.3451624030909e-05
-2.21498167265337e-05
-2.69755454482386e-05
-4.12012904382074e-06
-1.24534075580135e-05
-7.74024178927998e-06
-4.91383519327362e-06
-3.61701999419301e-05
-2.17539121100633e-05
-1.83744331356388e-05
-2.17098775561298e-05
-3.06992948791837e-05
-1.53454270908585e-05
-2.67883496747893e-05
-1.72712731631909e-05
-1.5450688851895e-05
-3.37833776131525e-06
-1.22072470336323e-05
-2.02417804485693e-05
-2.692377044891e-05
-7.87566481185843e-06
-1.29501687548879e-05
-6.64229723571585e-06
-2.76076948038091e-05
-3.1823227336757e-05
-3.43826861681492e-05
-4.01085621216582e-06
-2.90202059829836e-06
-1.95723181598497e-05
-1.30886849797954e-05
1.36861578530065e-05
-8.08605580876242e-06
-3.20820260242638e-05
-1.55175422856559e-05
-7.91909139322977e-06
-1.094965933848e-05
-1.33906835488829e-05
-1.86987562429985e-05
-2.51790770310101e-05
-2.68406556219094e-05
-1.94385995083633e-05
-5.80362252245104e-06
-5.13487087783726e-06
-6.46163783103024e-06
-1.75119923348131e-05
-1.08971270468204e-05
-1.61598523119199e-05
-2.57362670268626e-05
-1.32136946601124e-05
-1.71294042108512e-05
-2.08661977449614e-05
-2.27146364397705e-05
-2.05629734877907e-05
-1.03160902699233e-05
-2.67167391168045e-05
-2.37907513262437e-05
-3.26930816946681e-05
-1.77244914035897e-05
-1.9042832555901e-05
-1.31135447787585e-05
-1.32916640983116e-05
-1.97814419849887e-05
-1.7154500305492e-05
-2.91685201328607e-05
-1.41957553554919e-05
7.1722465985229e-06
-1.69933254673854e-05
-2.4478092488477e-05
-1.17722043497222e-05
-9.65322142858514e-06
-1.93619636996971e-05
-1.25291083305718e-05
-1.63393179664926e-05
-2.4261173657467e-05
-9.01526159504579e-06
-2.63257235484476e-05
-3.48928191790979e-05
-1.40346687294427e-05
-1.65495591349989e-05
-3.75538787391391e-05
-5.9693664687893e-06
-1.43717243272046e-05
-1.56709910357876e-05
-1.46013675337377e-05
3.10954977936709e-06
-3.63946906255632e-05
3.45052414943519e-06
-6.28977058444956e-06
-1.86179795512402e-05
-7.72592880039394e-06
-1.48166087529102e-05
-1.09998145250736e-05
-2.54969944624924e-05
-3.5905313700926e-05
-9.67324386885421e-06
-1.57510364751149e-05
-1.78662320102672e-05
-1.52338293797356e-05
-6.59633743796337e-06
-2.94589896684322e-05
-1.70858420866257e-05
-7.64697035921538e-06
-2.43500720216703e-05
-1.55747752948928e-05
-3.00078559734349e-05
-2.07838174807648e-05
-1.10243432946734e-05
-1.50635464752157e-05
-1.84011265956586e-05
-3.24188250887521e-05
-2.22893644754495e-05
-1.27412808020617e-05
-4.35425235245359e-06
-1.05290539136023e-05
-2.14419776920149e-05
2.18387529898765e-06
-2.2037799902887e-05
-3.50973733205409e-05
-1.54223922464274e-05
-1.38950831514596e-05
-1.29723035497352e-05
-2.49834135819304e-05
-1.58247156220894e-05
-2.98616708015776e-05
-1.45535067366007e-05
-1.82762851889501e-05
-1.93913845643689e-05
-2.32336420598373e-05
-1.48114964012067e-05
-1.78330354311804e-05
-2.12108980489211e-05
-1.17590597028316e-05
-2.3190395643455e-05
-8.10828495292791e-06
-1.84909968729808e-05
-2.18966367597933e-05
-3.4743514150452e-05
-3.08550786263424e-05
-3.43629247392672e-05
-5.46961874759322e-06
5.15282297467778e-06
-5.70095708231278e-06
-2.66099884209763e-05
-1.31838966705733e-05
-1.83271344042995e-05
-1.46334545383616e-05
-2.82558833903233e-05
-6.10646708270024e-06
-2.2016454110433e-05
-2.12435994943877e-05
-2.30912624643158e-06
-2.57609185254204e-05
-2.096560058523e-05
-2.26371389857499e-05
-2.37101885741142e-05
1.01725642279019e-05
-1.42431371626202e-05
-1.70137241372443e-05
-8.79049076202625e-06
-2.61402116464464e-05
-1.74276117079282e-05
-1.3228178978791e-05
-3.55152009557514e-05
-3.03854342295593e-05
-1.17221710447694e-05
-6.47384896912218e-06
-1.22540461898141e-05
-3.20921209118468e-05
-1.14168307467766e-05
-3.48797243513288e-06
-2.07171927771441e-05
-7.57672531145481e-06
3.49568922656475e-06
6.67614587800709e-07
-2.33785296996078e-05
-1.01446098022226e-05
-1.33362127670363e-05
-1.93449627507737e-05
-1.76029347658675e-05
-2.19539977261679e-05
-2.28317672867458e-05
-4.85084334957559e-06
-3.14492528549381e-05
-1.78544188705172e-05
-2.35475950301262e-05
-5.67341460492108e-06
-1.09474064960184e-05
-9.71134387577403e-06
-2.26254041093815e-05
-1.03204375904052e-05
-1.5275216777358e-05
-2.53522198143586e-05
-2.38138226061704e-05
-2.96771040259842e-06
-4.67878068128227e-06
-9.48273672669978e-06
-1.66064712818863e-05
-1.45961375577877e-05
-2.52437810351739e-05
-1.65391184153479e-05
-2.01435300481185e-05
-2.05829480129106e-05
-3.24336521286846e-05
-1.63856244389426e-05
-6.66645871455397e-06
-1.56489981121603e-05
-1.0031093912797e-05
-6.91384111605637e-06
-2.48095218459993e-05
-2.3861477414796e-05
-1.81179863412668e-05
-1.38813240353386e-05
-1.49750692383763e-05
-8.31678390394961e-06
-3.32460146295849e-05
-2.03009312672736e-05
-1.96885409618948e-05
-9.57388608082285e-06
-1.48159914131305e-05
-9.45733621351203e-06
-1.88245102483714e-05
-2.07736554255337e-05
-2.44086840389522e-05
-2.04272740982192e-05
-2.7054830481126e-05
-2.32518906830714e-05
-1.43507925165677e-05
-8.5231384093243e-06
3.25566468973561e-06
-2.02079365372343e-05
-3.01700828120081e-05
-6.96702840479085e-06
-7.35437738710847e-06
-2.95258546474728e-05
-2.95881813766412e-05
-2.75929345325857e-06
-2.12070904513008e-05
-1.02647299347396e-05
-1.49976059262568e-05
-1.43530459984087e-05
-7.69837340646936e-06
-2.25748391816461e-05
-2.64127445503047e-05
-8.74667852383182e-06
-7.30638970561535e-06
-2.42302487245981e-05
-1.77543153749425e-05
-2.02588983736434e-05
-2.59821326793034e-05
1.73649469664964e-06
-2.2842812405276e-05
4.91919759604046e-08
-1.46744333262815e-05
-1.89436518090811e-05
-6.46133370837819e-06
-8.83139232511368e-06
-3.41250332588241e-05
-1.48343353005932e-05
-1.67293597775429e-05
-3.49258943811253e-05
-2.45379613034589e-05
-1.94691348688226e-05
-2.26584673266639e-07
-1.23819016074019e-05
-2.45047912931661e-05
-2.54669523398474e-05
-1.72806958728543e-05
-8.617772691637e-06
-2.32441725311915e-05
-1.84773751616313e-06
-1.10508358582405e-05
-1.40948456856671e-05
-1.5047912115063e-05
-1.2334746750575e-05
5.05356113797452e-06
-1.27554784397229e-05
-1.79671166513543e-05
-1.84194812308362e-05
-2.20159644446384e-05
-1.08401033504569e-05
-2.26974044784031e-05
-3.06673462671153e-06
-9.68415562323805e-06
-1.38723788581024e-05
-3.10562024965165e-05
-1.61995999248813e-05
-1.75875986356026e-05
-1.78771980316818e-05
-2.10308069782675e-05
-5.47098166369591e-06
-1.67209584341583e-05
-2.74428062091952e-05
-2.27493588299857e-05
-2.38106392334201e-05
-2.27554776772525e-05
-2.31297147453206e-05
-1.63978548645369e-05
-2.07835851923095e-05
-4.32758051059479e-05
-1.46861448517763e-05
-2.64391573221538e-06
-3.86014073405503e-05
-2.53813652805577e-05
-1.91389797313941e-05
-2.51746608794887e-05
-6.92586500063845e-06
-2.59883524674374e-05
7.06397163374587e-06
-2.16448977609867e-05
-1.67680274404345e-05
-2.30296238812684e-05
-3.13200817613526e-06
-2.8990117327103e-05
-2.90054844882901e-05
-1.59774048380904e-05
-7.71316287303003e-06
-2.12093839259369e-05
-9.29120233996319e-06
-1.62595758050175e-05
-5.22342066223667e-06
-1.22078494505611e-05
-1.94423764595794e-06
-8.09976559958798e-06
-1.39205586857239e-05
7.26287350816576e-06
-2.18616207539308e-05
-1.8552691976141e-05
-2.49044370789267e-05
-3.05779701387501e-05
-8.02308792927412e-06
-2.56689188451237e-05
-1.89782842819248e-05
-7.37063251486933e-06
1.20997723902903e-06
-3.3873365376515e-06
-1.37572313018277e-05
-5.9772072982027e-06
-3.0008537908464e-05
-2.74634339430366e-05
-2.5368696586265e-05
-1.61938976122298e-05
-1.08586908168186e-05
-1.43681878381626e-05
-1.49978217751641e-05
-1.36729838098195e-05
-1.07043791579216e-05
-7.16895070404164e-06
-1.56400329201571e-05
-3.9776851619434e-06
-5.63962224168172e-06
-2.58172122375639e-05
-1.2981251363697e-05
-1.07528959337612e-05
-8.34522163555303e-06
-9.01251150564336e-06
-5.39880615515237e-06
-8.79906048860136e-06
-1.17650221359248e-05
-1.17614305774779e-05
-2.45925573084369e-05
-1.9339442909493e-05
-1.80625127234844e-05
-1.98817739039821e-05
-5.72942229798084e-06
-1.29987408937264e-05
-2.92811415387638e-05
-2.70853968234196e-05
-1.0686936968431e-05
-3.37266261414874e-05
-2.0837641669715e-05
-9.24690429921606e-06
-2.02274685865171e-06
-7.67634800633969e-06
-1.87389562189166e-05
-1.60812762047107e-05
-1.27963888716877e-05
-5.35130270867533e-06
-2.66131473717923e-05
-1.14015718280584e-05
-2.05566924285867e-05
-7.55366716797962e-06
7.08950369288713e-06
-1.17137332385968e-05
-3.20993247041751e-05
-8.94136773806055e-07
-1.7969753350154e-05
-1.67554804398778e-05
-2.21670409971273e-05
-2.2395210609675e-05
-1.49533444628916e-05
-1.97074443156042e-05
-2.46492871675894e-05
8.85816009782434e-06
-9.96971248661036e-06
-1.36194436338582e-05
-1.66468773519407e-05
-1.21330247167666e-05
-2.14394944286503e-05
-2.37013090461822e-05
-1.83841617740433e-05
-9.10611590183904e-06
-1.99665366259303e-05
-1.30710838214036e-05
-2.14316044365352e-05
-1.30098434758571e-05
-1.3076017117272e-05
-7.54626425289229e-06
-2.08175688392265e-05
-2.05893008405494e-05
-1.64335216787609e-05
-1.81066079089373e-06
-2.30799253972798e-05
-5.99815452001579e-06
-2.35421469544588e-05
-4.09630552590451e-05
-1.6863514038093e-05
1.03144574229911e-06
1.50747302754978e-05
-1.75785526945584e-05
-1.08020234507735e-05
-5.07168960224697e-06
-3.02857005359261e-05
-2.48840106638271e-05
-9.10378182138394e-06
-3.05468627809927e-05
-2.46536903650031e-05
-1.24877647377993e-05
-2.27094406799384e-05
-2.24573841435367e-05
-2.90064252734691e-05
-1.37744196339111e-05
-3.01022225596624e-05
-3.5951958667337e-05
-2.33294113148093e-05
-1.40428495261426e-05
-1.19278735981815e-05
-1.51763799937083e-05
-1.5808375543178e-05
-1.41943944881846e-05
-7.71182348785525e-06
-2.71090267479271e-05
-2.07195872536273e-05
-1.97416827719823e-05
-2.93835354475372e-05
-1.52547017250252e-05
-1.16919099531594e-05
-9.69080031958345e-06
-1.04385523876565e-05
-1.84917701447892e-05
-1.1226427003809e-05
-1.42751295365709e-05
-1.06068349378077e-06
-2.17720060547524e-05
-3.13011666825439e-05
-1.34859994295097e-05
-2.91073238028669e-05
-1.94413254000213e-05
-1.36859253446167e-05
-1.77084550052112e-05
-2.3448777142513e-05
-1.98667871420834e-05
-1.98048006351605e-05
-1.89110252151595e-05
-3.36020949076251e-05
-8.3275778866015e-06
-2.13931313311082e-05
-2.40812305302115e-05
4.14603219554077e-06
-1.98518594647217e-05
-1.70178572803537e-05
-9.12106573703814e-06
-1.49614174056284e-05
-1.5132078949645e-05
-9.46281079707444e-06
-2.97264656813509e-05
-2.03729155889508e-05
-2.38161739454576e-05
-7.17929759273055e-06
-2.20184711012178e-05
-4.88691420504559e-06
-1.0561172606706e-05
-1.21661667126508e-05
-4.76164678302247e-05
-2.40537638553254e-05
-2.45589689490019e-05
3.96005336886727e-06
-1.79090111097978e-05
-2.04448263656792e-05
-3.49055733361677e-05
-1.02524107393717e-05
-2.79539064290602e-05
-2.32220219208041e-05
-9.6928847700924e-06
-2.75194555597975e-06
-8.05651979019977e-06
-2.29153122326538e-05
-1.23086530216053e-05
-2.426867295873e-05
-3.36495003421216e-05
-2.51784375345835e-05
-2.22617797959002e-05
-2.58803264131402e-05
-1.69086966878996e-05
-5.30416868973652e-06
-2.40915578510986e-06
-6.42793986805505e-06
-1.17888716982257e-05
-3.38949831050357e-06
-2.73871479731462e-05
-1.50476808551638e-05
-1.31926988792629e-05
-8.69545832777111e-06
-2.67197072722941e-05
-1.82987130214388e-05
-1.32560388188693e-05
6.25672686265834e-06
-1.18435629307047e-05
-2.03429090220162e-05
3.89408281417542e-06
8.32279273232471e-06
-1.23056991973912e-05
-2.21220418720542e-05
-9.85055317329357e-06
9.24331098520177e-06
-2.23706232923788e-05
-4.41335508059261e-05
-2.28573041603534e-05
-2.15447157733649e-05
-2.14387284694415e-05
-2.68048064526086e-05
-3.62918032519781e-05
-5.51929932233879e-06
-2.19920978982635e-05
-1.7887271052486e-05
-1.10945202803669e-05
-2.26642100326344e-05
-3.09106729126173e-05
-2.51261234119986e-05
-2.41600797107324e-05
-2.65196226212833e-05
-2.48519087380493e-05
-2.21563265165622e-05
-1.91452661395599e-05
-2.43804257214629e-05
-1.53180509216025e-06
-1.04090453424939e-05
-1.05939812765657e-05
-1.26411496437756e-05
-2.2344814587725e-05
-2.74760302901575e-05
-1.04725514897022e-05
-1.29177734300807e-05
-1.76586740086563e-05
-2.34820075171772e-05
-1.85525325888764e-05
-2.19887781573882e-05
-2.43454062806437e-05
-2.44066445144806e-05
-1.97618343829791e-05
-3.00896045920791e-05
-1.60309007331754e-05
-1.01587610908987e-05
-1.91844986299463e-05
1.81551210236297e-07
-1.42163554663749e-05
-7.60922608795793e-06
-5.83916008964771e-06
4.08768994943031e-06
-1.25095255241835e-05
-2.11170942362768e-05
-2.67394245984179e-05
-2.00810218011894e-05
-3.1944374164217e-05
-1.74106364883061e-05
-2.1095259176635e-05
-1.65371150604086e-05
-2.14220185799356e-05
-3.6274994054683e-06
-2.84773799282455e-05
-1.94990984217596e-05
-1.16116601308852e-05
-2.63125716726897e-05
-1.11441404161384e-05
-1.46650040843351e-05
-9.63255103168404e-06
-3.12664399646463e-05
-2.43705995343933e-05
-2.79186356174342e-05
-1.05342532611181e-05
-2.38273381072816e-05
-1.57896535473484e-05
-2.2434567543333e-06
-1.07082193910184e-05
-1.92283293623108e-05
-7.51627298461462e-06
1.02496388571708e-05
-2.01749966343674e-05
-2.29962748743547e-05
-2.26196240016621e-05
-8.12495970645922e-06
-2.51854112373497e-05
-1.69395741635815e-05
-1.76034741795027e-05
-1.82534068403615e-05
-2.82324515772174e-05
-1.10988286554956e-05
-5.97494303218118e-06
-1.64558651222526e-05
-3.63478864560082e-06
-8.65671485004815e-06
-1.8759921218474e-05
-3.00116659980888e-05
-9.2074166281262e-06
-1.52843928260542e-05
-3.5340452188379e-05
-2.65154834098502e-05
-2.04423207290371e-05
-5.87222137215752e-06
-2.211637441429e-05
-1.52369794178918e-05
-1.85720721176704e-05
-2.39157844700299e-05
-1.21084333589656e-05
-1.44878448742364e-05
-2.29585815676558e-05
-2.44492548763873e-05
-3.74461080714083e-05
-2.97621712965723e-05
-1.11785173252712e-05
-1.01816280083432e-05
-1.79634059678931e-05
4.30114534772303e-06
-2.36014218933153e-05
-2.60630584456455e-05
-1.15732533235112e-05
-1.06014813280082e-05
-1.21708032325043e-05
-7.35626895655833e-06
-2.7496092117631e-05
-1.3444909963089e-05
-2.10183079191743e-05
-9.34243064878336e-06
-5.7836303114058e-06
-1.47128079784764e-05
-1.81432796404279e-05
-1.39181903543958e-05
-2.14233538622321e-05
-2.04544374713719e-05
-2.43289065397529e-05
-1.88067147012184e-05
-6.52239890793936e-06
-9.95674419060121e-06
-1.06327999288373e-05
-2.3517940595388e-05
-2.598547653315e-05
-7.51063992554015e-06
-1.33647850213161e-05
-9.13917895957228e-06
-4.21360841110877e-05
-8.28477990342375e-07
-3.04185770669613e-05
-2.0176158003311e-05
-2.54157036306401e-06
-3.6448311171882e-05
-1.68111530272126e-05
-2.11549203962376e-05
3.49304176790373e-06
-1.54923283030608e-05
-2.98373882685091e-05
-2.25883308771916e-05
-1.26787068324695e-05
-5.90101426508023e-06
-1.48849252026958e-05
-2.67163906269981e-05
-1.02244211210606e-05
-2.30751905813218e-05
-7.98921912172174e-06
-7.48009001773828e-06
-2.08155558307507e-05
-2.35813841464061e-05
-3.31430673678677e-05
-1.31584779810227e-05
-2.15170851797562e-05
-1.19045974057903e-05
6.21348873269691e-06
-3.72045157064589e-05
-3.28691266255182e-05
-2.50259444179211e-05
-8.75975277372414e-06
-9.64037185828613e-06
-2.37705654635779e-05
-1.73621793553188e-05
-1.95676893650873e-05
-7.01443870268592e-06
-2.34017990529599e-05
-1.41021413526011e-05
-2.02513828404019e-05
-2.07923211598625e-05
-1.43681101338424e-05
-9.32189173112877e-06
-2.4946257328173e-05
-1.43805705322588e-05
-8.69928001899232e-07
-1.42537337685132e-05
-3.05040618478916e-05
-1.92192542954653e-05
3.5350271596151e-07
-2.54916071104935e-05
-1.54356268382395e-05
-1.49964754667245e-05
-1.26297779245294e-05
-1.44176961493776e-05
-1.21963163136525e-05
-1.33527601608274e-05
3.00855766581899e-06
-3.38376824128829e-06
-1.58543006510467e-05
-7.40663688016313e-06
-2.14240230171109e-05
-2.31811436375836e-05
-2.91522548857113e-05
-2.62339333903159e-05
-1.69521503272344e-05
-1.38109624862294e-05
-2.21546572748852e-05
-2.07959276007797e-05
-1.96912406907467e-05
-4.40920741031742e-07
-1.41445324734037e-05
-9.77599203527887e-06
-1.63801396231421e-05
-2.02820870696444e-06
-2.55009956406984e-05
-6.70131227072838e-06
-1.46016543603776e-05
1.90681477895931e-07
-3.26295758041603e-05
-1.51599122482385e-05
-1.57299560910333e-05
-7.67773303238617e-06
2.10715119852014e-06
-7.27914237815476e-06
3.52828946152258e-06
-2.3864514364223e-05
-1.02413608809065e-05
-9.18061015990228e-06
-1.6774519848857e-05
-3.7674984133378e-05
-1.95219561503235e-05
-2.06201069530509e-05
-3.21321518894411e-06
-7.26741404254388e-06
-8.70443892611104e-06
-1.87556842199313e-05
-2.88457479688712e-05
-1.58516206018059e-05
-2.37896940273276e-05
-3.00625351223858e-05
-8.71901400478482e-06
-1.30504574963943e-05
-1.66197962084843e-05
-1.17197942828877e-05
-2.99788514798623e-05
-2.44485436342163e-05
-8.46958399391496e-06
-1.33575117644363e-05
-1.93094086120888e-05
-1.15063240711933e-05
-1.83406397050396e-07
-2.68933307930183e-05
-1.00450472118549e-05
-3.84965604382663e-05
-1.69759692554718e-05
-1.62658061688808e-05
-1.61952524639868e-05
-7.85374799130629e-06
-1.53620831590171e-05
-1.99458603121669e-05
-2.03918108539138e-05
-7.55158674614672e-06
-1.14483612161249e-05
-1.93685351888048e-05
-1.89281492518553e-05
-2.16466619685271e-05
-2.66218821979608e-05
3.07107409759723e-06
-2.03210389934979e-05
-1.76686565928664e-05
-1.60074626257872e-05
-1.18456327546297e-05
-1.58762370242828e-05
-2.46658235711864e-05
-2.01967565357808e-05
-1.39658243044361e-05
-2.92055024404837e-05
-3.18461751360349e-05
-2.0458642831733e-05
-4.61150956367545e-06
-2.17591920200268e-05
-1.2008487123097e-05
-2.73275630296015e-05
-2.35343816812159e-05
-1.37796284174892e-05
-1.96680609944798e-05
-1.50145640726763e-05
-9.0552467003714e-06
-2.34986803826494e-05
3.23278126055067e-06
-8.6401311033603e-06
-2.44968189338766e-05
-1.96102508037178e-05
-1.27451243451441e-05
-1.4181134858273e-05
-4.41049550406138e-06
-3.01316568617502e-05
-2.32012224623777e-05
-1.96124673594584e-05
-2.43968923106898e-06
-1.82257450625249e-05
-1.5927423542428e-05
-1.87650112952357e-05
-2.07126129681971e-05
-9.3914720065035e-06
-8.15061817481685e-06
-7.41509068328293e-06
-2.00890161672238e-05
-1.50083508344611e-05
-1.87127115549486e-05
-1.38443320392626e-05
-1.26560738520003e-05
-1.66705592640563e-05
-2.53380839326396e-05
-5.71326440753971e-06
-2.24551659500869e-05
-2.81946588854122e-05
-9.68793595770936e-06
-3.19410762370828e-05
-6.7709802365745e-06
-1.88340063954673e-05
-2.66499853243832e-05
2.55939464392239e-07
-2.67884673339323e-05
-2.47992168503324e-05
-1.03853694820047e-06
-9.45589028008211e-06
-2.23169275323156e-05
-1.44062943679008e-05
-1.31540488170099e-05
-2.54673174871111e-05
-2.58241591641711e-06
6.03940246823465e-06
-2.35193710476274e-05
-7.89699829030498e-06
-1.55425505971069e-05
-4.68207687426455e-06
-1.98480355746178e-05
-3.29981483966349e-05
-1.61292732578621e-05
-1.00066558755785e-05
-2.88499113891926e-05
4.95478512085315e-06
-7.71391819988981e-06
1.06294408350683e-06
-1.49042383528932e-05
-3.22750343740723e-05
-1.81831401051379e-05
-7.65879229349494e-06
-2.29553757265031e-06
-1.52613055645307e-05
-3.4737122169414e-05
-1.77391416897954e-05
-2.40577802734866e-05
-2.52307475806187e-05
-2.94775781217242e-05
-8.72646316920639e-06
-2.12067938245743e-05
-1.19055290559137e-05
-7.32498872994121e-06
-1.08548190828888e-05
-2.62447564217613e-05
-3.24218487869642e-05
-2.34072228251995e-05
-1.86834806461296e-05
-6.12344288263016e-06
-9.53044428270638e-06
-2.67862618955841e-05
-7.40417568780204e-06
-3.3058279373796e-05
-2.09489498102228e-05
-1.59513127287539e-05
-6.42422074089017e-06
-3.75786336471065e-05
-2.8833411680975e-05
-1.92153642135758e-05
-2.13883344341959e-05
-1.8587208779471e-05
-5.16358819837862e-06
-8.00524865977505e-06
-2.60710100359023e-05
-2.38486452389559e-05
-1.78487077628699e-05
-1.21896148949439e-05
-1.44766199541595e-05
-1.69099771423223e-05
-1.98104722295e-05
1.20102666344436e-05
-6.93607608884226e-06
-1.63084783369392e-05
-1.7561748131507e-05
-2.1863041433529e-05
-3.01508302312201e-05
-1.14753311886967e-05
-1.11919268415867e-05
-8.41223972298525e-06
-3.47788698990193e-06
-1.56577560395203e-05
-1.53320591736823e-05
-2.81964605743931e-05
-1.77238959175612e-06
-1.00794920232407e-05
-9.2994477138853e-06
-4.27713658765765e-07
-2.85575064264851e-06
-5.25223483710799e-06
-3.17266124776632e-05
-4.35881253869783e-06
-1.47595957615522e-05
-1.37883404231191e-05
-2.05338378281588e-05
-1.37371816815636e-05
-9.09745446817309e-06
-2.92909750958589e-05
-2.09286246614754e-05
-9.28348190526928e-06
-6.69363982082174e-06
-2.49527246502133e-05
-2.04425081286179e-05
-2.71517336654614e-05
-2.98217586945161e-05
-1.53038914154002e-05
-1.92932241350011e-05
-8.83847776236656e-06
-3.01228412879207e-05
6.93244420141309e-07
-4.22365449392709e-05
-3.31693875622662e-05
-1.58374069382055e-05
-1.89276963099798e-05
-1.64644253188751e-05
-2.06427796392072e-05
-2.58144570991118e-05
-1.97873572449773e-05
-1.81211062986141e-05
-4.20003327348301e-05
-2.52994850541528e-05
-1.91636229824544e-05
-1.01032759419605e-05
-5.95735450436744e-06
-1.12050687967427e-05
-2.10266944302325e-05
-1.05535209518967e-05
-3.09890783720322e-05
-2.40404304240467e-05
-5.1030452905688e-06
-2.81007481268105e-05
-6.81461480763531e-06
-4.1350516785216e-05
-1.85589949692931e-05
-7.3554457589542e-06
-3.53718811612436e-05
-2.79600542507958e-05
-1.097092448694e-05
-1.65287326465631e-05
5.67655329044362e-06
-9.67890804984036e-06
-3.05157059748625e-05
-1.33060566289563e-05
-2.40024562949639e-05
-2.63668854734563e-06
-1.16214649877201e-05
-2.11841735241574e-05
-1.688353634051e-05
-1.98837534212929e-05
-2.30322759576549e-05
-8.69676349894872e-06
-2.60344568124365e-05
-2.89781124675131e-05
-1.8910986751418e-05
-3.03795136764898e-06
-1.92354733721656e-05
-2.49720190584837e-05
-2.8096209876637e-05
-8.86996410970259e-06
-1.77202014856078e-05
-2.1328696587591e-05
-1.3201059386145e-05
-9.91366235570768e-07
-1.3791064781062e-05
-2.36032359172858e-05
-2.84114263818152e-05
-1.43768685755852e-05
-8.71287181637774e-06
-1.91050778260747e-05
-7.67377011453247e-07
-1.19774828133088e-05
-2.10038294110677e-05
-8.8714744369684e-06
-4.53503947355186e-06
-1.3400567592149e-05
-2.00011615932508e-05
-1.36702320310548e-05
-1.73999854803198e-05
-2.03398294157301e-05
-1.01994049573649e-05
-4.30388156059777e-06
9.38733199832814e-07
-3.83850753832156e-05
-4.79533279008505e-05
-3.33140373618045e-05
-2.06144763156523e-05
-4.1626273453832e-06
-1.29599464877497e-05
-2.2245144475704e-05
-1.22894431854235e-05
-2.38380454570614e-05
-1.66825048318957e-05
-1.32164797281654e-05
-3.04071647299706e-05
-2.57593989422401e-05
-1.8964747444949e-05
-2.67548722059491e-05
-3.65875044941387e-06
-1.18066917084962e-05
-2.06365010620707e-05
-3.8376821515848e-06
-1.91669726679658e-05
-2.51610735151753e-05
-1.5070210002268e-05
-1.09569084132149e-05
-3.05266726511414e-05
-1.50431373944515e-05
-1.30967531934604e-05
1.50707511762078e-06
-1.13048735558423e-05
-2.29334356919641e-05
1.00048837309755e-05
-1.82020444971626e-05
-1.10496526593082e-05
-6.98619044674081e-06
-1.64747210612345e-05
-2.1149104307108e-05
-3.40483100074366e-05
1.04470280774977e-06
-2.28684532376185e-05
-2.42315208689053e-05
-4.48359837394183e-05
-8.21646833171623e-06
-2.67988620396673e-05
-3.07244127286727e-05
5.97525254973836e-06
-9.63288626609753e-07
2.80925357105637e-06
-3.95821788361567e-06
-1.22188538596614e-05
-1.43286143074229e-05
-1.95289750775096e-05
-1.4447044064756e-05
-1.24385702294886e-05
-3.48570339307905e-05
-1.98638057191563e-05
-1.16329590873703e-05
-3.68538939806106e-05
-1.44856730194894e-05
-2.35559027400952e-05
-6.39740959457911e-06
-2.00062919302661e-05
-1.0611468375143e-05
-2.89469731590402e-05
-4.77268691321917e-06
-2.73896470701273e-06
-1.53538890268783e-05
-1.11285759360642e-05
9.01271532044974e-08
-5.28341247098106e-06
-2.1902793594006e-05
3.03306755524485e-06
-3.17235680047308e-05
-2.64050909614839e-05
-1.2970294959683e-05
-2.94750186054708e-05
-2.91761424032868e-05
-1.86702094878095e-06
-9.92518682869006e-06
-2.21466087489519e-05
-1.23564281913779e-05
-1.76467621652627e-05
-2.21234547141223e-05
-3.09452477070412e-05
-2.81172430439416e-05
-3.22115299555947e-05
-2.71540352950424e-05
-1.60143796137157e-06
-1.38224430352068e-05
-3.54571639898929e-05
-3.57809610890061e-07
-2.49320130244584e-05
-3.45174817282503e-05
-2.35394311443576e-05
-1.63230474199022e-05
-1.21591606126734e-05
-1.19414888793259e-05
-1.13844491769613e-05
-2.42611438575728e-05
-3.33532390147207e-05
-1.83376571416446e-05
-9.36601353344472e-06
-4.34500494681483e-05
-1.93032180919186e-05
-1.22163998138921e-05
-1.36016006393468e-05
1.71653746152722e-06
-2.23200167875657e-05
8.1338530930368e-07
-9.01875430021066e-06
-2.70974463845946e-05
-1.91338090077661e-06
-1.19140730072712e-05
-5.03430050194912e-06
-2.13305812699698e-05
-3.16405137874777e-05
-2.39143522497843e-05
-1.64918425896849e-05
-3.11549237879349e-05
-1.49550013975188e-05
-7.47966187904778e-06
-1.36381354903272e-05
-2.23872004374729e-05
-1.4741113118068e-05
-3.15102938280868e-05
-8.59861540707078e-06
-1.45738421198896e-05
-1.2261875948789e-05
-1.62995712304196e-05
-2.00669301872035e-05
-1.1700236249e-05
-1.25819945583679e-05
-1.35722473722936e-05
-9.48373498837688e-07
-6.23297680627483e-06
-2.8105078832374e-05
-4.80440389556615e-06
-1.51479511558999e-05
-1.85902559118999e-05
-1.65193731193978e-05
-3.80692874985926e-05
-1.81671470858951e-05
-8.5872113234192e-06
-1.60552672492385e-05
-1.72997912149843e-05
-2.24004548870262e-05
-3.34309987675868e-05
-6.96519060038237e-06
-1.38196210345539e-05
5.40880545147526e-06
-1.63737808363685e-05
-1.80388479869893e-06
-6.2778462059458e-06
-1.78282564985326e-05
-2.52911407367782e-05
-1.60780740108256e-05
-1.26232746884073e-05
-1.26396409152675e-05
-1.15728254480753e-05
-1.65511164854421e-05
-2.9855118404099e-05
-3.30311845326753e-05
-2.12503535514773e-05
-7.17600265853355e-06
-2.01789880482328e-05
-1.30808441286692e-05
-2.50895106665835e-05
-1.63099264066211e-05
-1.32638687051203e-05
-1.55384670315305e-05
-6.90314703637011e-06
1.4427226598586e-06
-1.77803454434804e-05
3.36887133904709e-06
-3.03755712193431e-05
-2.82080609750935e-05
-2.26991823646396e-05
-2.76143470233381e-05
-7.76675627683729e-06
-2.39999793925862e-05
-1.85033436181962e-05
-1.93490348670868e-05
-7.87785103043108e-06
-2.87543519330679e-05
-7.13134383280126e-06
-1.68974366998526e-05
-8.01738219783281e-06
-8.52231565287956e-06
-2.30937038403112e-05
1.70040997382247e-05
3.05896319790078e-06
-1.00782200462617e-05
-1.19270158006025e-05
-2.21396757404538e-05
-1.77246290412916e-05
-1.05172987663054e-05
-2.23103322307873e-05
-2.58647728662521e-05
-1.05755794801806e-05
-3.16561102571531e-05
-3.29002374511304e-06
-2.90421697616035e-06
-1.43396573706292e-05
-1.04792491373785e-05
-1.05624209347747e-05
-3.6082798100551e-06
-4.49102653239651e-06
-8.28527368401642e-06
-1.38545982156372e-05
-9.20285911909194e-06
-1.24724299314975e-05
-2.13364996302748e-05
-7.77723071184268e-06
2.93709991599508e-07
7.69833239941958e-06
-1.54503795060371e-05
-1.97874595664709e-05
-1.90352999617706e-05
-3.60253312575226e-06
-3.53032805964781e-05
-1.85375416803097e-05
7.86683179678996e-07
-9.66248229784258e-06
-1.9699553627066e-05
-9.70074752462151e-06
-1.48278868776786e-05
-3.12375610396726e-06
-1.2563488842314e-05
-2.05364783918282e-05
-1.94160289282268e-05
-1.24358263424413e-05
-4.60614936808392e-06
-1.92447215526395e-05
-3.13359504470365e-05
-1.50427487223527e-05
-2.50942353047623e-06
-1.20657185391561e-05
-2.12236819260629e-05
-2.93014335642512e-05
-2.24370269322863e-06
-1.66609182297317e-05
-5.78419700697702e-06
-2.37371478904394e-05
-6.89129501698525e-06
-3.10613294970886e-05
-2.25187685610541e-05
-1.87156974912236e-05
-2.5408013219502e-05
-5.07097011270275e-06
-1.34390842664627e-05
-2.01605127783546e-05
-2.29288776154528e-05
-2.37029063588382e-05
-1.34804108927364e-05
-1.30960844446914e-05
-1.52373445916803e-05
-2.61009633792937e-05
-1.49142963626251e-05
1.51576774009623e-06
-1.34020873020983e-05
-2.53222585584573e-05
-6.54562525738494e-06
-1.85250467780176e-05
-3.44250132888795e-05
-2.21770174040148e-05
-3.08543227720203e-05
-2.22321550782962e-05
-1.51433696451086e-07
-2.10450206986489e-05
-2.70183463705118e-05
-3.51134937183221e-05
-7.29746399519041e-06
-2.72448340831777e-05
-3.31430138258926e-05
-1.63618066676004e-05
-2.08888360018888e-05
-1.50998926372271e-05
-2.42015481212025e-05
-6.59661263700568e-06
-7.65330061961579e-06
-1.37633554677944e-05
-1.18087207876354e-05
-1.66261160830375e-05
-1.31920212043932e-05
6.64838775684965e-06
-1.77761378486055e-05
-2.10134213190601e-05
-6.29962409365826e-06
1.13893750268081e-06
-2.75960673398697e-05
-1.09720817408877e-05
-3.11968645071626e-05
1.5267635953539e-06
-1.23997162742528e-05
-1.31842196643839e-05
1.40003115191048e-06
-3.07702231759941e-05
-2.2376544154096e-05
-2.07991695332895e-05
-8.13895877999437e-06
-7.91781631896318e-06
-2.25863150978924e-05
-2.96520422743866e-05
-3.51814132680573e-06
-1.96890640362258e-05
-7.91952385202059e-06
-2.27106632971511e-05
-2.16752098971749e-05
-1.28942302614777e-05
-1.69832442784007e-05
-2.20293451260753e-05
-7.09309492356191e-06
-2.02001383485865e-05
-2.93583598892787e-05
-9.60267807270411e-06
-2.11014036605048e-05
-2.44953152909312e-05
-8.26180728137103e-06
-1.10640354628104e-05
-1.40548758676796e-05
-1.87752248098161e-05
-1.43834909798717e-05
-2.01127721532315e-05
-1.48633119044703e-06
-3.9235600074815e-06
-1.45340914576132e-06
-1.33559271348178e-05
-9.3463285469465e-06
-2.060457935833e-05
-1.71027492069984e-05
-8.46885181718506e-06
-1.98697916813251e-05
-2.09979023297577e-06
-3.92882670801386e-05
-1.47602301703733e-05
-2.14675312336834e-05
-7.17145741903719e-06
-1.07314516863631e-05
-3.85667986920737e-06
-2.63444153995937e-05
-2.26739487282372e-05
-3.17222021506991e-05
-1.53479895896221e-05
-2.42424171988529e-05
-8.62289858717583e-06
-3.03337111280747e-06
-3.50509830639648e-05
-1.10413142895838e-05
-1.67181684258046e-05
-8.60906358388768e-06
-2.16166383828312e-05
-2.31575605643805e-05
-2.9592634421751e-05
-1.70941553035254e-05
-1.85844308132561e-05
-1.16620930951748e-05
-2.01819711375817e-05
-1.78625715081124e-05
-2.69039345519927e-05
6.1828448509769e-07
-3.72815800327872e-06
-2.95230147993603e-05
-2.19548692633383e-05
-2.29731901859499e-05
-6.40014590345034e-06
-1.70438682274369e-06
-2.15227501527093e-05
1.9796324712864e-07
-1.23773790650503e-05
-2.47385216314068e-05
-8.76174380568425e-06
-1.71531208273938e-05
-1.85713587224034e-05
-2.21363308249807e-05
-1.72106290060794e-05
-2.29637676941346e-05
-2.90715435172193e-05
-1.34072131933851e-05
-2.29806813085944e-05
-1.13564518687134e-05
-2.3753643105904e-05
-3.54823091390779e-06
-2.68516092602514e-06
-2.87666242970214e-05
-1.30460927861132e-05
-1.31358704902823e-05
-6.25805800290115e-06
-1.60408136660114e-05
-7.21589952650176e-06
-7.99083960076059e-06
-9.55918540333078e-06
1.24278221182396e-06
1.62356209875187e-06
-1.24180170966702e-05
-3.38295903563688e-06
-1.72887766626282e-05
-1.91221187970406e-05
1.14136466361062e-05
-6.49944833711317e-07
-3.98962866654893e-05
-1.04567341182008e-05
-2.19564564824703e-05
-2.27535212147276e-05
-2.29103231543972e-05
-2.91156148030817e-05
-1.34097014396775e-05
-1.7178490281145e-05
5.90365608741928e-06
-2.01309132832034e-05
-3.1302878046921e-05
-2.54962546899868e-05
-1.57693426433046e-05
-1.64415227714036e-05
-1.89891597792758e-05
4.93501349148016e-06
-8.81735900349615e-06
-1.62801945424821e-06
-2.06041331483831e-05
-3.5219614518212e-06
-1.46878021799051e-06
-3.04922598757245e-05
-2.06182434409576e-05
-2.58985171803245e-05
3.86079282072177e-06
-4.45209783958131e-06
-5.7927772353744e-06
-1.51043429762159e-05
-1.99345878874694e-05
-1.04562484158496e-05
-2.70748515788522e-05
-2.65480286876813e-05
-2.21321725541626e-05
-1.74823893560569e-05
-2.40073669665825e-06
-2.7904009455793e-05
-9.93221905653048e-06
-2.2380875551592e-05
-1.13885879659463e-05
6.38303590924394e-06
1.1342711175578e-05
-1.2553672594808e-05
-2.35213826032151e-05
-1.87082485517073e-05
5.98105473681206e-07
-1.20755897823898e-05
-1.62476861109766e-05
-1.73159116841688e-06
-1.8537988551007e-05
-1.79638210249001e-05
-1.83590621347826e-05
-3.74476276042898e-05
-2.09765488393809e-05
-6.18203267096572e-06
-1.14097583285976e-05
-2.11156530271193e-05
-2.03096066542375e-05
-1.09022508034563e-05
-6.79171471716168e-06
-2.47768914018521e-05
-1.82294127465832e-05
-2.71633505069792e-05
-1.98017591200329e-05
-4.54944804966417e-06
-2.16746021568914e-05
-2.10021576767353e-05
-1.14601939555712e-05
3.79069886471338e-06
-3.05092720341405e-05
-8.31771143840108e-06
-1.59439687240981e-05
-1.15975930180239e-05
-1.48850115940377e-05
-1.28915858388212e-05
-1.38598346399946e-05
-3.02226401884036e-05
-3.31978612737348e-05
-5.51798544488804e-06
-2.0878273392765e-05
-5.23059436493475e-06
-7.89764562351058e-06
-1.52908789854292e-05
-1.39657402646782e-05
-1.51439878178098e-05
-1.82817816756128e-05
-1.74685093570787e-05
-1.60996929303895e-05
-5.24727567304961e-06
-5.62616382452772e-06
-1.70808229010815e-05
-3.00915294577886e-06
1.97821640909403e-06
-5.76880427120083e-06
-1.71433934445329e-05
-3.53471501679174e-05
-2.27195856703617e-05
-2.32308708733373e-05
-1.75495576762032e-05
-8.73574439980295e-06
-1.37713946821483e-05
-1.69980590469994e-05
-2.61587014667934e-05
-2.22777642472001e-05
-1.32034420233529e-05
-2.20610136951131e-05
-1.89511266195853e-06
-2.5109255063801e-05
-2.23742533360733e-05
-1.98769867719054e-05
-1.43895861428653e-05
-3.25176577522103e-05
-8.70647616988899e-06
-1.19759072964855e-05
-1.02003127947335e-05
3.19734809460899e-06
-2.37164608639788e-05
-1.5224730056659e-05
-1.62109581073782e-05
-1.99694517453089e-05
-1.4924814243857e-05
-2.58971410868209e-05
-1.20028738285983e-05
-1.84231048454114e-05
-3.08829710297593e-05
-1.51760654900595e-05
-2.2547946973277e-06
-1.21724313876305e-05
-1.75939913303208e-05
-1.50028970821117e-05
-6.2846382298829e-06
-1.8232304886112e-05
-6.06496065861225e-06
-9.54371050624407e-06
-1.23699737041807e-05
-9.67408597051392e-07
-1.63819774454245e-05
-2.9312243140867e-05
-1.61830182551553e-06
-1.48143702409855e-05
-3.72791066415642e-05
-2.6116467554663e-05
-1.60798708392301e-05
-1.07032401588092e-05
-1.70970499585895e-05
-4.14548363216343e-06
-2.08893390526917e-05
-2.56558980948371e-05
-3.14831416828553e-05
-5.1318702312993e-07
-1.00205371831064e-05
-1.80933288595413e-05
-9.20553600507472e-06
-1.06096640044837e-05
-1.53911036092173e-05
-7.42011904215426e-06
-1.47903711119832e-05
-2.41029233020805e-05
-2.99483427522838e-05
-2.75723109463816e-06
-9.28150227232405e-06
-1.67024115735846e-05
1.06041958240345e-06
-6.87314427732396e-06
1.84421061348209e-06
-1.05465245324587e-05
-6.52783713514839e-06
-9.892886293544e-06
-2.17018191207788e-06
-1.38881440038117e-05
-1.02967461491325e-05
-1.03213184700597e-06
-2.66978103998064e-05
-1.84472022695605e-05
-2.03655531539506e-05
-1.55281122523656e-05
-2.57406733213169e-05
-7.63084398557487e-06
-1.44975302012606e-05
-1.36413975828586e-05
-2.65869111430653e-05
-1.73805323325141e-05
-4.12188224072927e-06
-2.5559410836676e-05
-9.26823115548408e-06
-1.63155395053242e-05
-2.67545678695694e-05
-1.60081407182151e-05
-7.50113879397618e-06
-6.52403962962302e-06
-2.60232294770083e-05
-1.29997060084984e-05
-1.91122499877612e-05
-2.31116304043798e-05
-3.57335443603242e-05
-2.17201627943322e-05
-8.44500680052538e-06
-4.88800874158614e-07
-1.13012099817474e-06
-8.08388889390528e-06
-3.26578715589651e-06
-1.8127569114832e-05
-7.74568949012252e-06
-2.25721113495691e-05
-1.53182417275974e-05
-1.29528186824832e-05
-1.72013281057501e-05
-1.07815300200401e-06
-2.05518633258371e-05
-1.10200165034508e-05
-3.04083463271958e-06
-2.72925180959061e-05
-7.62400145458257e-06
-1.84642884632703e-05
-1.80271201317131e-05
-6.40464355263829e-06
-2.75395599383231e-05
1.43248277160315e-06
-1.98978853119723e-05
-2.80739677410778e-05
-1.65833022601157e-05
-2.37560240838825e-05
-9.75637494429424e-06
-9.12403281294073e-06
-1.19883739515441e-05
-1.91156437598498e-05
-2.56160387282759e-05
-1.40831360540777e-05
-2.07683168424197e-05
-3.05680201700833e-05
-7.06281292145888e-06
-1.51180777160991e-06
-5.08235947354875e-06
-5.8973260480081e-06
-3.66249008018095e-05
-1.28073861611412e-05
1.07032041695973e-05
-1.92584433950867e-05
-1.90908704826837e-05
-3.32107814582923e-05
-1.44044563666936e-05
-1.09129379002341e-05
-1.18738806957775e-05
-6.15438781986114e-06
4.29801213247969e-07
-5.56480661234284e-07
-5.10528870862485e-06
-7.71405746935392e-06
-2.93063909648015e-06
-2.41456361265347e-05
-3.5439622673206e-06
-1.92148863550002e-05
-5.872504747562e-06
-2.16881754478759e-05
-1.82276900588856e-05
-1.7299845931389e-05
-1.81565053416735e-05
-2.64116338008678e-05
-2.46205439759365e-05
-2.60750732119825e-05
-3.04054318419654e-05
-2.08475111906829e-05
-5.71695258892259e-06
-1.22914809422205e-05
-1.55750825974735e-05
-7.87586583524146e-06
-2.1327089833404e-05
-1.43296981300219e-05
-2.47527181517053e-05
-1.87722392842256e-05
-7.8156554575162e-06
-1.58614504135783e-05
-3.59975514858857e-06
-2.05775722752975e-05
-7.05408657431767e-06
-2.11700434950627e-05
-1.66601304967511e-05
-6.74767389554625e-06
-1.55853643015058e-05
-2.22277018172408e-05
-1.25432065816023e-05
-9.3232076452549e-07
-1.73455917387809e-05
-3.7112730137803e-05
-1.44715340628419e-05
-9.6821445622588e-06
-1.59639313556608e-05
-8.71782782961724e-06
-2.04178266246956e-06
-3.42165637345458e-06
-1.43634682567909e-06
-1.93707123986171e-05
-1.13685705013491e-05
-2.68819557026609e-06
-1.21197924180828e-05
-1.6383316027486e-05
-6.80637674274468e-06
-1.17661811906675e-05
-2.75847060927518e-05
-9.97307195069468e-06
7.64147504128338e-06
-8.51491721539383e-06
-7.64008306422658e-06
-1.92508972090177e-05
-9.09045388191726e-06
-1.1334305413493e-05
-7.62615794148552e-06
-1.48093859600217e-05
-2.1308716345767e-05
-8.62886288558411e-06
-1.5730745512106e-05
-3.20971041532799e-05
-8.17907838858865e-06
-1.96932928937659e-05
-8.9708793237135e-06
-1.97333665540966e-05
-1.01627790788408e-05
3.1390269896536e-07
-3.59965604149621e-05
-2.43208014737047e-05
4.63330026373097e-06
-3.65007331906948e-05
-1.95177814233987e-05
-1.0663643741946e-05
-1.79654661585092e-05
-2.89111675870254e-05
-2.4148606299344e-05
-1.38485427945565e-05
-1.28862292483816e-05
-1.25911132820157e-05
-1.9666445646902e-05
-1.0215187779818e-05
-2.74328362838951e-05
-2.17432903435321e-05
-4.49984156021512e-06
-2.48899248088497e-05
-1.79488366977619e-05
-1.72540592767488e-05
6.43382252783627e-07
-1.17346979329692e-06
-1.86532376102477e-05
-2.4809575381542e-05
-1.79094741194058e-05
-1.07999558849435e-05
-8.35526091636691e-06
-1.63201749215098e-05
-3.70516313852437e-05
-2.2014751526461e-05
-2.18644071331263e-05
-1.06932584927779e-05
-1.26213606813868e-05
-6.4112521237137e-06
1.55553203672212e-07
-1.91906397782054e-05
-2.43779385913006e-05
-1.41460736125314e-05
-4.54856853155549e-06
-2.15131147822711e-05
-1.20657566696438e-05
-2.3877020064104e-06
-2.34180331646868e-05
-3.9105171396132e-05
-1.41477901675413e-05
-2.78361393714447e-05
-1.66676335744001e-05
-8.97871062800729e-06
-9.05880001538926e-06
-1.74130212573279e-05
-6.64303193680753e-06
-8.94501235808604e-06
-2.33117192464282e-05
-2.81216031312486e-05
-2.78582141474494e-05
-3.41010848706262e-06
-3.62394791902155e-05
-1.04504521585847e-05
-1.14466408793738e-05
-8.16871194019852e-06
-5.1413850360483e-06
-3.23050174744008e-05
-1.65206234190752e-05
-8.92833475627167e-06
-2.26775213585108e-05
-2.07793081508803e-05
-2.8258012392587e-05
-1.36862093905841e-05
-2.61872510508532e-05
-1.85908458636548e-05
-8.23076378558781e-06
-4.07461623839015e-06
-4.97365320681697e-07
-1.55444606380839e-05
-1.39352593570666e-05
-4.00816961865686e-06
-1.12779263294616e-05
-9.28723636540328e-07
-7.45435148764938e-06
-2.9996126067853e-05
-2.08148250918846e-05
-9.60114719730536e-06
-1.51790472071837e-05
-1.45909959082925e-05
-2.5995319472092e-06
-2.28438544550764e-05
-9.89705278082546e-06
-3.70630583313384e-06
-1.76304716890547e-06
-1.11959781486224e-05
-1.95501466869107e-05
-8.36038413269103e-06
-8.4823532570421e-06
-1.45967064565911e-05
-2.33066140517836e-05
-5.26042357038595e-06
-1.48088134208038e-05
-1.39298696120022e-05
-1.05552714641168e-05
-2.22844792384361e-05
-2.25039233053864e-05
-1.89656322887503e-05
-1.2584481359223e-05
-2.363695744492e-06
-4.05489584580757e-05
-2.54150821925391e-05
-3.41259016489225e-05
-1.90160540737672e-05
-2.27933387795338e-05
-2.95670354302131e-05
-3.3348529881851e-05
-7.71696663188152e-06
-4.59336467142959e-05
3.25442329952194e-06
-2.6220364274524e-05
-1.25268929425074e-05
-2.94302697294465e-05
-8.35956390434497e-06
-3.34503777803117e-05
-2.5944142589627e-05
-6.66450331556651e-06
-1.73801899909405e-05
-1.2289195151429e-05
-9.87469833355821e-06
-1.72238352028987e-05
-2.10204761753404e-06
-2.57751932663455e-05
-2.74958030869797e-05
-2.90207778977027e-06
1.09210272212648e-05
-1.85804578404221e-05
-9.3813459633849e-07
-1.67954918135416e-05
-1.45047741682164e-05
-1.11927469410399e-05
-2.13488705755318e-06
-1.22146623511024e-05
-2.39699136631796e-05
-1.59621769850162e-05
-1.33435933529091e-05
-1.200261351743e-05
-2.92946615880889e-05
1.97302053887927e-06
-1.95106239687483e-05
-2.70050928746915e-05
-7.99899957702238e-06
-1.89217903106603e-05
-1.15359272352547e-05
-1.93287019665286e-05
-6.71840010949877e-06
-1.55811035993561e-05
-2.18342462249724e-05
-2.32076631165027e-05
-2.19968692255083e-05
4.78173464275382e-06
-1.96323216324576e-05
-2.76844027140894e-05
-1.38287254495886e-05
-2.77051693383409e-05
-1.72492225020574e-05
-2.65415581399474e-05
-1.48764839493433e-05
-1.01027602118301e-05
-1.12426903839054e-05
-5.69520364749189e-06
-2.04084821392737e-05
-3.04202300110316e-05
-2.83443010126829e-05
-2.12853948722999e-05
-1.31568210650406e-05
-3.312138217054e-05
-2.01373994758642e-05
-3.16204048920287e-05
3.76994793521965e-07
-1.2005592649528e-05
-1.30284682725179e-05
-1.30515151180135e-05
-2.15630752081118e-05
-5.4368089303737e-06
-1.09413002780864e-05
-1.33321533662851e-05
-2.38364380806274e-05
-2.61157588094756e-05
-1.58054746800682e-05
-1.35158389049859e-05
-3.4482645766838e-05
-2.49260134259785e-05
-1.57342095913206e-06
-2.19497504864941e-05
-1.36960585199835e-05
-1.39750110464053e-05
-8.47594863474995e-06
-2.89048443660777e-05
-3.15638810846675e-06
-5.44984498652921e-06
-1.96496015387707e-06
-1.68624688144509e-05
-1.80983834778125e-05
-2.41104987026719e-05
-5.89370967412492e-07
-1.59009864101335e-05
-5.03752433055629e-06
-1.96022557744223e-05
-1.68071004855179e-05
-1.62645244446604e-05
-8.87408132222299e-06
-1.45067757523227e-05
-3.18588584358651e-06
-7.92624738744095e-07
-2.58708669924311e-05
-1.27893276051054e-05
-1.1812755955082e-05
-2.67181222323635e-05
-2.57746598782106e-05
-2.82404585145718e-05
-2.41786450984673e-05
-2.14786593843953e-05
-9.21714675557912e-06
-7.0740443048295e-06
-1.02879730890101e-05
-1.06836974952236e-05
-2.47273237796032e-05
-8.69206763720898e-06
-1.3397670505567e-05
-1.89979155537246e-05
-2.54295614137321e-05
-2.02801465448649e-05
-3.36998935043921e-05
1.28598690645278e-06
-5.71362870109813e-06
-5.05965738715293e-06
-2.41461401549025e-05
-1.18369277874766e-05
-1.56588736700522e-05
-2.93460846236438e-05
-2.46957507785756e-05
-2.40940458469881e-05
-8.99828317652423e-06
-2.87177849000996e-06
-2.79574706187361e-05
-1.41339014883083e-05
-3.4072766260086e-06
-2.09743443946202e-05
-1.89455357263989e-05
2.21149638752979e-06
-1.6069927342235e-05
-1.38205254724025e-05
9.88993018270804e-06
-2.27995076351462e-05
-2.7047435753519e-05
-8.41877401841211e-06
1.17676835181496e-06
-2.24370175815067e-05
-2.78780515597434e-05
-2.2765197146357e-05
-3.36980052987986e-05
-2.00613568263517e-05
-2.26207691333383e-05
-1.72434989483966e-05
-1.68220816044755e-05
-4.83968342642335e-06
-2.02909540529173e-05
-1.0714545229304e-05
-8.88141262216099e-06
-3.01309596555933e-07
-2.64534457867878e-05
-2.91351686603621e-05
-1.87408751535984e-05
-2.38853614257869e-05
-1.63102087418581e-05
-2.13407956733318e-05
-1.80053454465029e-05
-1.12052784011153e-05
-2.26963188914956e-05
-6.16333657931162e-06
-2.14718133700281e-05
-2.06486922662464e-05
-7.79317433908382e-06
-3.66399649705371e-05
-1.46552711293439e-05
-1.26913559376572e-05
-6.60216235946927e-06
-4.59269660107612e-06
-1.71302264020407e-05
-2.59440306845611e-05
-1.20640222972283e-05
-4.29341877542674e-06
-6.76353587538309e-06
-6.79505487212826e-06
-1.19613785891353e-05
-7.33246637628804e-06
-1.65236969300794e-05
-7.72600130383283e-06
-1.47261644677111e-05
-2.26068162103536e-05
-6.14856431332545e-06
-8.39840862772859e-06
-1.04781809060048e-05
-3.8075192544958e-06
-3.1595638687397e-06
1.23580808126364e-06
-3.41757758100005e-05
5.285746966254e-06
-2.35688604621886e-05
-2.42463016181415e-05
-2.16139556726597e-05
-5.31392895097808e-06
-1.16787759316833e-05
7.9802624828634e-07
-1.09849822978612e-05
-3.76871938453453e-07
-1.69230381549654e-05
-2.53538130754675e-06
-1.64700073020776e-05
-6.63421275799452e-06
-1.96460958460827e-05
-1.1467345398161e-05
-1.42086007325127e-05
-1.99697649927201e-05
-9.4203025812878e-06
-1.86307806075329e-05
-8.92294006343083e-06
-3.49804882805316e-05
-2.88141204762135e-05
-5.26636962934712e-06
-4.51816741988287e-07
-1.78005556458812e-05
-1.75328639500336e-05
-1.75805970250942e-05
-2.72926255795738e-05
-2.65162409099615e-05
-9.56465839248666e-06
-8.69418201426745e-06
-2.66459612685844e-05
-1.0293505727781e-05
-1.83077832676772e-05
-1.01606180670337e-05
-1.3070727786067e-05
-2.60834193784826e-05
-2.47683085033783e-05
-7.84007089778615e-06
-1.53263430794311e-05
-2.87860899860944e-05
-7.98082840968331e-06
-3.15580140367157e-05
-1.02850606220706e-05
-2.19316304314151e-05
-1.44286988815013e-05
8.81714943863569e-06
-2.12542725618373e-05
-8.15895769741823e-06
-2.5334582843456e-05
-2.24415654786383e-06
-5.41817765472493e-06
-9.15407431511163e-06
-1.49630514425973e-05
-1.77952983987395e-05
-1.64001993616428e-05
-2.82982741274057e-06
-1.7690384832988e-05
-1.14104332949967e-05
-6.6137747750613e-06
-2.68337836364884e-05
-1.57947863021729e-05
-1.41469534648289e-05
-2.59722027945726e-06
-2.66942287178354e-05
