# Supplementary material for: Research on computational propagation and identification of mine microseismic signals based on deep learning
Source: PLoS One. 2025 Oct 22;20(10):e0334641. doi: 10.1371/journal.pone.0334641 (PMC12543183; doi:10.1371/journal.pone.0334641)
Supplement: S9 Data — (ZIP) [file pone.0334641.s009.zip › 000101100000392.xlsx_0.txt_24.txt.txt]

-9.61836054996399e-06
-2.01154799198742e-05
-1.36059429671015e-05
-2.56335193546835e-05
-5.58904974461535e-06
-1.45349608778763e-05
-3.34145065123111e-07
-2.34485904281199e-05
-1.02383483257387e-05
-8.64338614296829e-06
-1.3423594534814e-05
-1.91294690035469e-05
-1.52166211906378e-05
-1.17532217220547e-05
-2.47684068129828e-05
-1.71002891147999e-05
-1.74371142161184e-05
-6.18815239584476e-06
-4.79701850573712e-08
-1.73269307645841e-05
2.49149317929196e-06
-9.06888195489384e-06
-2.0264729604659e-05
-2.43175963704021e-05
-1.6014830614878e-05
-1.92529937766155e-05
-2.4707197056873e-05
-1.85075066206178e-05
-2.08366794563282e-05
-1.94140811128289e-05
-2.2375672372161e-05
-1.86567905458046e-05
-6.50788253085518e-07
-2.37447750598545e-06
-2.79391361592986e-05
-7.87622568545131e-07
-2.97451275854868e-05
-3.10777738713062e-05
-1.9756650761592e-05
-1.46787191708933e-05
-9.36793483770513e-06
-1.30755594642999e-06
-1.71540440762088e-05
-2.86993465261715e-05
-1.15320121064256e-05
-2.63408160468247e-05
-2.47757180111838e-05
-2.58358327978116e-05
-1.64929682926785e-05
-9.93798354554096e-06
-3.30690210646421e-05
-1.8663776396021e-05
-7.28496014512116e-06
-2.34596341434898e-05
1.27032236777217e-06
-2.07605890755803e-05
-1.47129715117961e-05
-1.38811523538682e-05
-2.11400599994868e-05
-1.02751423276617e-06
-9.601649749275e-06
-2.01379499789593e-05
-1.19302325703685e-05
-3.14052760069299e-05
-1.53461585981535e-05
-1.47309926748866e-05
-2.59092345186696e-05
-4.65243566469366e-06
-6.07756769083061e-06
-2.30448870712232e-05
-1.83047030537477e-05
-2.6706654483595e-05
-1.22253284629218e-05
-1.29162520675664e-05
-1.52891436063553e-05
-8.1092266665187e-06
-9.08708666426768e-06
-7.99791888581507e-06
-1.66434550733874e-05
-7.94541145191193e-06
-1.71402337651924e-05
-2.95336617361791e-05
-2.1343246132482e-05
-1.81717925455623e-05
-3.14778383879439e-05
-9.35279213420682e-06
-1.00710336897353e-05
-1.14775041795653e-05
-2.89683931896507e-05
-1.71157957201856e-05
-1.7739890478582e-05
-3.5877021812203e-05
-2.78683721845725e-05
-1.43914478487223e-05
2.51944073633372e-06
-1.83597268841402e-05
-2.54186108333228e-05
-3.20508057647079e-05
-3.44893907196395e-05
-3.2509375245387e-06
-1.22864732882618e-05
-6.39504146487968e-06
-1.54935002703148e-05
-2.66090051946577e-05
-2.826055386796e-05
-1.33355446709045e-05
-1.2249428346987e-05
-1.36939604862397e-05
-2.22456268764628e-06
-1.04604238043216e-05
-1.01437829540556e-05
-1.16293535246043e-05
-1.32780782219119e-05
-1.69627468701291e-05
-3.62684510434436e-05
-2.95121224405227e-05
-1.99916321206838e-05
-2.07929848798649e-05
-6.95439464521087e-06
-2.10805803609099e-05
-6.20039647803774e-06
-4.26565719563132e-05
-1.40551282529381e-05
1.64716791378024e-06
-1.47356523821976e-05
-2.92553248034143e-05
-3.31321237791605e-05
-1.36051071244931e-05
1.79970923296138e-06
-2.80235802145917e-05
-1.2369959663976e-05
-9.89877270900766e-06
-4.06631488542523e-05
-1.82083123231973e-05
-2.593115575913e-05
-8.73017729645224e-07
-2.06201110185069e-05
-1.29090344224975e-05
-1.7936163011756e-05
-2.11079063757283e-05
-2.1255436498665e-05
-2.94609916223249e-06
-1.43246269614632e-05
-8.42812208533045e-06
-2.85451739154384e-06
-1.90348636185864e-05
-1.87434846689738e-05
-1.01708597344326e-05
-1.99257124342937e-05
-2.0309193460433e-05
-2.28194407949738e-05
-1.03220991728621e-05
-1.60594032124316e-05
-3.02779267327052e-05
-8.57112716157622e-06
-1.69223156222856e-05
-7.31261216275486e-06
2.31204024105676e-06
-2.2620468827917e-05
-3.73834270060114e-05
-3.33738262740871e-06
-2.10288275468188e-05
-3.71996574774903e-05
-2.95143154622756e-05
-9.49395169425445e-06
-2.39018292515282e-05
-2.23019131417154e-05
-5.13469363366423e-06
-1.73960192219296e-05
-3.87893778453377e-06
-7.07390083892314e-06
-1.42676075343169e-05
-1.93538454472192e-05
-1.06460114574388e-05
-1.08297305395323e-05
-1.55840703322869e-05
-1.15724845146823e-05
-1.22509246500302e-05
-2.8035113434741e-05
-2.47254621253187e-06
-1.01577939622437e-05
-3.36721616507926e-05
-2.15385805727424e-05
-1.12681244651722e-06
-7.01293627160153e-06
-1.96181746085251e-05
-2.04110485027741e-05
-1.2968011710901e-05
-2.96841586386957e-05
-1.30268767870119e-05
-5.14177505915008e-06
-1.71908124304078e-05
-9.84328584805591e-06
-3.9171307277846e-06
-5.21542912996368e-06
-9.66518672818778e-06
-5.8541414864651e-06
-1.59582226331375e-05
-5.17000172974716e-05
-2.81038140782075e-05
-1.34286394882223e-05
-1.22035956255385e-05
-3.0629648903429e-05
-6.48462164085094e-06
7.19003960480026e-06
-1.71616262695468e-05
-1.37433277635945e-05
-2.29502545883488e-05
-1.20335860209517e-06
-1.01847080565201e-05
-2.61528366887496e-05
-1.03959095729006e-05
-1.85285328535462e-05
-1.92941061172497e-05
-2.62050430654682e-05
-1.99408587516791e-05
-2.22806949304839e-06
-1.14715191773957e-05
-1.9651464729059e-05
-2.07454708105033e-05
-3.22810788116562e-05
-1.27507516213701e-05
-2.37583822040192e-05
-1.61978492080912e-05
-3.73120198809587e-05
-1.50987684353285e-05
-1.92871409988912e-05
-1.81659787530292e-05
-1.3211189563064e-05
-2.01986455124955e-05
-4.20623852469538e-05
-2.32371137397692e-05
-3.1840645965235e-05
-7.90867568485535e-06
-1.50525162686655e-05
-7.61536926394806e-06
-1.88348938880747e-05
-1.15469347421729e-05
-7.54665276957027e-06
-1.56185527749292e-05
-2.63619141567783e-05
-2.23145017083481e-05
-2.8115005822415e-05
-1.80918452236309e-05
-3.80021505760956e-06
-9.07453349232347e-07
-2.60352087352573e-05
-9.06371760519437e-06
-1.68557973674679e-05
-1.49054034969288e-05
-1.5478664804766e-05
-3.63760795738626e-05
-1.48611999260523e-05
-1.60010794844662e-06
-1.95820208167832e-05
-2.95400192730034e-05
-3.08618870233175e-06
-3.04619497054501e-05
-1.2956323809499e-06
-5.39685617492758e-06
-3.31807886834001e-05
-1.35397465445498e-05
-1.79356583084493e-06
-8.87190419701763e-06
-1.2191647373742e-05
-1.11595995767169e-05
-1.07744294058962e-05
-3.03848885451161e-05
4.12639195190137e-07
-3.40693118394508e-05
-1.75671968391743e-05
-1.79955804113219e-05
-1.07152040651087e-05
-2.15635268280484e-05
-2.47952991208998e-05
-1.88326752400991e-05
-8.60313022551045e-06
-1.88197059394857e-05
-2.04428726452562e-05
-3.06024971017504e-06
-2.30027447419554e-05
-1.32808837464464e-05
-2.56075915075287e-05
-1.48250468334027e-05
-1.82244925593364e-05
-1.15150034783842e-05
-7.6626561831622e-06
-3.80386416114472e-05
-1.16455304758585e-05
-2.73142994659797e-05
-6.99832575076405e-06
-2.93823795066843e-06
-1.79635254890612e-05
-2.24660849135624e-05
-4.34973114032352e-06
3.35891024165494e-07
-1.61698633444324e-05
-1.96962713967595e-05
-2.2292977500352e-05
-2.62183988506224e-05
-1.0186166694142e-05
-1.97869703664463e-05
-2.19202209198668e-05
-9.57569065022353e-06
-1.19409817125631e-05
-3.10189795850334e-05
6.02206377387874e-06
-5.26912904042146e-06
-2.72170767194839e-05
-1.79648594796542e-05
-1.53340902330454e-05
-6.82577155919696e-06
-1.02641180467722e-05
-1.14410785790485e-05
-1.30895398811839e-05
-1.81835076061317e-05
-1.38022289038922e-05
-1.27655905729468e-05
-2.18994236551629e-05
-8.51585158810757e-06
-1.41859675093716e-05
-1.77293045028952e-05
-1.271041836749e-05
-7.38729603192436e-06
-7.10193636662237e-06
-1.34525251180231e-05
-2.03646043760325e-05
-1.99907045000987e-05
3.82580943234217e-06
-8.39201246121993e-06
-7.90097619039568e-06
-1.73906183214478e-05
-1.67328376151875e-05
-4.11713776643043e-06
-2.75090696849807e-05
-1.0579598753466e-05
-8.12051214089908e-06
-1.29247221026919e-05
-2.47193480061002e-05
-4.74292425595263e-06
-1.06213243152671e-05
-1.64107956409206e-06
-2.00833606207462e-05
-1.59760858809857e-05
-2.94299155410071e-05
2.19593427723174e-07
-5.13037528249842e-06
-2.78425713540671e-05
-2.01220704294704e-05
-4.37627938746961e-06
-2.28899694869663e-05
-4.21292263541667e-05
-1.56126392404371e-05
-2.33027797482329e-05
-1.39910136506777e-05
-6.1732475871627e-06
-1.7446054276085e-06
-1.41974794599284e-05
-1.75507183194078e-05
-1.96470585263289e-05
-1.79560576451961e-05
-1.44597227811053e-05
-5.90631901390527e-06
-2.64580713052015e-05
-9.27314730278992e-06
-3.35874543203174e-06
-4.4386113036079e-06
-1.35500238461863e-05
-1.72402166779812e-05
-2.10074727114631e-05
-1.339572185674e-05
-8.43699615491312e-06
-2.4746675379759e-05
2.51104872364131e-06
-8.60977755678386e-06
-1.04043737833251e-05
-2.65588332122657e-05
-3.16723643488224e-05
-2.68405335309376e-06
-1.30858052459568e-05
-1.98577228299339e-05
-2.38403410386964e-05
-7.15937085905302e-06
-2.2335974925862e-05
-1.2256629570992e-05
-1.7439549339075e-05
-2.02800635587597e-05
-4.43393215392741e-06
-2.55894933210221e-05
-1.73056540649409e-05
-2.43647386865503e-05
-1.11316145822064e-05
-1.82788197987815e-05
-9.53420678660607e-06
-1.73273896692288e-06
-1.09747155861177e-06
-3.37731013032477e-05
-1.10672436833146e-05
-1.7829422384658e-06
-1.3087559701782e-05
-7.05430935886756e-06
-2.70356474482652e-05
-5.64559910431861e-06
-1.50000231896908e-05
-1.77034107549541e-05
-1.35711433926878e-05
-2.76747460972441e-05
-2.467098083282e-05
-2.34311120734631e-05
-5.97154734378769e-06
-1.55289408460213e-05
-2.7034581300895e-05
-3.34313167531067e-05
-1.85674917611038e-05
-3.04477014379714e-05
-1.92232648447063e-05
-2.82053490763315e-05
-3.95412919307301e-07
-1.80864124042169e-05
9.30308159390058e-08
-5.986481623014e-06
-2.40146493460484e-05
-1.33275265598212e-05
-2.39748905500835e-05
-2.22952542773689e-05
-2.24376091459961e-06
-1.91178795474244e-05
-1.26791677726264e-05
-2.9823291058051e-06
-6.42105521018589e-06
-1.03900098069757e-05
-1.15130806515914e-05
-1.85292338708978e-05
-2.58959695447349e-05
-1.31137965647305e-05
-4.30486440414216e-06
-5.52114772245566e-06
-1.35095450999243e-05
-1.72925761216553e-05
-2.07610189949153e-05
-1.90568617616595e-05
-1.41667737803166e-05
-1.91399478780044e-05
-9.62697718616381e-06
-2.14813301137623e-05
-1.95035431361439e-05
-1.79927347493518e-05
-1.91257980241877e-05
-1.30118434814974e-05
-9.40013919086886e-06
-2.00241853125956e-05
-1.39298875591169e-05
-1.19168055911804e-05
-2.62643449512228e-05
-2.46714257291413e-05
1.31551555205002e-06
-1.48876570442923e-05
-4.77282483654233e-06
-2.90671168347648e-05
-2.11092051185727e-05
-3.15883509357481e-05
-6.83654652195488e-06
-1.9743082938804e-05
-2.55596339977372e-05
-3.21093477181669e-06
-5.5721567613245e-06
-2.31762146188841e-05
-1.42737807087181e-05
-1.01997414339641e-05
-1.5899556097225e-05
-1.95581193320578e-05
-1.83205742259377e-05
-1.20519592537925e-05
-3.455153284273e-06
-1.4527601943436e-05
-2.10513733127522e-05
-1.61943359661909e-05
-2.46903116474892e-05
3.33407097285827e-06
-1.03636399532946e-05
-2.70248154454966e-05
-6.50276181932967e-06
-2.03189823274437e-05
-2.22112609142276e-05
-1.18028309842748e-05
-6.98526261904531e-06
-2.00171740400464e-05
-1.2168066630422e-05
-2.18952446389215e-05
-2.01485707782153e-05
-1.26601743836537e-05
-2.18240559601602e-05
-1.9313761300077e-05
-5.70707498309464e-06
-6.43086102583762e-06
-1.6937565953645e-05
-3.25308428933353e-05
-2.01858206536068e-05
-1.68561892477687e-06
-8.09574251412054e-06
-3.51948286186388e-05
-4.21918048482683e-05
-1.9116236890185e-05
-1.15024875891215e-05
-1.31536300092817e-05
-7.35050422000203e-06
-2.66144975279382e-05
4.59100878086846e-07
-6.40309556540716e-06
-2.32040498660775e-05
-1.41829643562776e-05
-2.61113365863694e-05
-2.03569100297808e-05
-1.58876624804705e-06
-9.22677856905396e-06
-2.91526822425768e-05
-1.84973785843127e-05
-1.08017658084737e-05
-1.17002194949768e-05
-1.15269492996046e-05
-1.94361707555908e-05
-1.23374882603343e-05
-7.50279583896875e-06
-2.09681321469666e-05
-1.83878619063309e-05
-8.67881732949598e-06
-1.09308448869272e-05
-1.13250466847227e-05
-2.44210361777593e-05
-1.90795533594649e-05
-1.43606467117249e-05
-1.62359525271664e-05
-8.24474038224449e-06
-2.52509098282676e-05
-1.37377585508976e-05
1.24221609286618e-06
-8.42141854633162e-06
-1.88284067550034e-05
-1.09709359236839e-06
-1.89228859774744e-05
-3.47797620878699e-06
-2.36374409457076e-05
-2.769896392717e-05
-1.53342842952264e-05
-1.13581007053114e-05
-2.15138448255313e-05
-2.34463148540507e-05
-2.32990280988443e-05
-1.98670501096731e-05
3.50938951420659e-06
-1.13898325320953e-05
-3.74942037347124e-05
-2.23904046742355e-05
-2.38662567389647e-05
-1.6405002875676e-05
3.62203051535819e-06
-1.18711832501774e-05
-1.73284977837095e-05
-2.5123568361929e-05
-2.37464765113131e-05
-3.18239143252863e-05
-2.64648759567359e-05
-2.57086816497835e-05
-1.16139498115982e-05
-2.73266720178515e-05
-2.2409917853285e-05
-1.41891530475887e-05
-1.26286081691558e-05
-2.79695447589184e-05
-1.63320419002749e-05
-1.34525460375334e-05
-2.04340799515946e-05
-3.51031738738029e-05
-1.55744171620639e-05
-2.38158026260666e-05
-2.44164079535286e-05
-5.98431571591374e-06
-1.04939482930236e-05
-2.22203427318699e-05
-1.59644433317625e-05
-7.7159253690709e-06
-1.63710429958932e-05
-1.09194352922916e-05
-2.72156763157154e-05
-1.76492075118464e-05
-2.14188294536005e-05
-1.21592769469928e-05
-3.10036149364266e-05
-1.37444561457403e-05
-1.43452555301306e-05
-6.65358481119036e-06
-5.61419588256559e-06
-1.40205058671743e-05
-1.52728667347302e-05
5.09168104889591e-06
-1.2276317270311e-05
-1.91543298558951e-05
-2.34414007463324e-05
-1.73697081207117e-05
-3.89540301093841e-05
-1.75405881102428e-05
-1.15170938737717e-05
-1.35051697421223e-05
-2.16248959429449e-06
-1.89497610637758e-05
-1.18304495783029e-05
-1.43430701041032e-05
-1.31975453824286e-05
-5.72654247457443e-06
1.95401453989088e-06
-9.42697856159791e-06
-1.0962082735337e-05
-1.72011233434829e-05
-8.74292618069444e-06
-2.05143215418841e-05
-4.88926256632598e-06
-1.82183880903583e-05
-1.10911275789431e-05
-2.01104184645913e-05
-2.51288323067791e-05
-5.43607191901175e-06
-1.57809280717994e-05
-3.5223223264616e-05
-1.3179540916258e-05
-1.52645306607828e-05
-6.04636321620973e-06
-1.94148049027996e-05
-1.27389456453467e-05
-1.15876548035642e-05
-1.26093910347232e-05
-1.56736706969796e-05
-1.06025172995724e-05
-1.17322740191678e-06
-1.13572364341592e-05
-2.39700543952174e-05
-2.67920419027483e-05
-1.84061643615029e-05
-8.63607444375892e-06
-1.31325209233625e-05
-1.61189121438967e-05
-5.25750275536167e-06
-3.41612428303093e-05
-1.42730573882657e-05
9.98123818224464e-06
-1.04877653283204e-05
-2.65062994260046e-05
-1.10806145954924e-05
-2.39414567717645e-05
-1.44626422093198e-05
-7.74063520023942e-06
-1.80267474301118e-05
-1.40839401980229e-06
-3.1905886683431e-06
-3.16185021802986e-05
-2.07416414826417e-05
-8.91783195730719e-06
-1.36293101696478e-05
-2.40657676446932e-05
-2.12634979398985e-05
-2.50769023554423e-05
-1.95168432389184e-05
-2.66261580116649e-05
-2.52697963884149e-05
-1.61449058727998e-05
-8.34108407713605e-06
-1.97363475790543e-05
-6.95474144152375e-06
2.74694214515538e-06
-2.7547483331386e-05
-1.31754437526397e-05
1.11771064542986e-05
-8.82001233597548e-06
-4.79927594374911e-06
-1.21215636026978e-05
-1.60868152347186e-05
-2.69195984110281e-05
-1.99385147248601e-05
-3.16982673538686e-05
-1.54433345718207e-05
-1.91737997477253e-05
-2.42826889105896e-05
-2.62507819098909e-05
-2.63192477358485e-05
-9.74516699208792e-06
-1.70216283311129e-05
-1.82315946110804e-05
-3.26241278056216e-05
-1.15444808961927e-05
-1.18763038725458e-05
-3.47071564936609e-06
-3.84639941952384e-07
4.77115963467409e-06
-5.94844450798819e-06
-3.24252142873259e-05
-1.44046793475933e-05
-1.856922034673e-05
-2.37989851949376e-05
-5.37488293287086e-06
-1.11870062578105e-05
-1.56868608987952e-05
-1.68414796272066e-05
-2.58200124595922e-05
-1.96290996859508e-05
-9.48651147829922e-06
-1.78435013448973e-05
-3.61675393328227e-05
-2.80589448470273e-05
-1.55690777425378e-05
-4.10568330287905e-05
-2.30561058529818e-05
-2.43193758402202e-05
2.46409713613511e-06
-7.01404053257042e-06
3.64409845575842e-06
-1.18945401499865e-05
-2.31824351294226e-05
-5.40242350176285e-06
-3.18925149791846e-05
-2.87506521299222e-05
-1.78327088503767e-05
3.28371211170295e-06
-4.31376019888382e-06
-8.56634670989298e-06
-2.95888862323943e-05
-1.04969686613571e-05
1.1475218403506e-06
-3.12018432843647e-05
-2.52649037236953e-05
-2.9311492104438e-05
-1.09851091083862e-05
-1.28091188011532e-05
-2.3057407067625e-05
-1.95675028674265e-05
-1.36831771137036e-05
-3.53196753774945e-05
-1.56843696110595e-05
-1.28707778732795e-05
-3.96267841210066e-06
-2.23304173543883e-05
-2.63646473226005e-05
2.82033411222057e-06
5.91249788571082e-06
-7.3738181023267e-06
-7.57743791099004e-06
-1.8190673014017e-05
-2.20048016495611e-05
-1.83439555237747e-05
-1.71446223926752e-05
-1.42777811661445e-05
-2.07534486810172e-05
-3.68751662038223e-05
-2.75193074404281e-05
-1.27135609001672e-05
-2.69581177718351e-05
-7.5776561193775e-06
-9.11986677489068e-07
-2.70258126358106e-05
-2.14651894501173e-06
-6.14559810195863e-06
-1.92558204856211e-05
-2.93041323689366e-06
-1.83205652626334e-05
5.34179487209788e-06
6.51347454002462e-06
-1.20885729490526e-05
-8.33873361524553e-06
-1.80966160328597e-05
6.81552951721391e-07
-2.11916296433401e-05
-1.45992813533011e-05
-2.14348972160329e-05
-1.97409698816527e-05
-4.24195159486837e-06
-1.16230307409884e-05
-3.48031816931015e-05
-2.98457873177141e-05
-1.14442222907439e-05
-1.45517783332561e-05
-2.0427755128579e-05
-2.29799031688763e-05
-1.63921581452384e-05
-1.12566901053891e-05
-2.01285187647548e-05
-2.34753052117762e-05
-1.9593761163751e-05
-2.41183155467303e-05
-1.72785278325759e-05
-4.14807505814468e-06
-1.14617089156265e-05
-2.99030260809714e-05
-1.59499383237545e-05
-7.11608577127895e-07
-3.07108444020265e-05
-3.33039163384984e-05
-8.77453315532925e-06
-2.66558817869367e-05
-4.06298408683401e-06
-4.12293225075356e-06
-6.79749279817792e-06
-2.55885958443798e-05
-1.61106409560923e-05
-2.64345194771798e-05
-1.8486002909331e-05
-2.33008293273304e-05
-1.76532638436074e-05
-7.88087004950665e-06
-2.42366365062834e-05
-2.80107353804486e-05
-3.40166122652395e-06
-1.59224099941901e-05
-1.86863193277032e-05
-3.79793182527648e-06
-1.08158963583357e-05
-5.95026006143192e-06
2.49881042034018e-06
-2.04979098673274e-05
-2.92831938180626e-05
-1.33082950508521e-05
-1.67086873724364e-05
-2.45523132265258e-05
-1.65221025955212e-05
-4.90173530102291e-06
-2.99257892556001e-05
-1.88432528208682e-05
-8.10203575711125e-06
-2.67981358318178e-05
-1.22540993446965e-05
-1.16680247205281e-05
-9.6807864609746e-06
-9.41545376055605e-06
3.30480334424151e-06
-1.61572810898384e-05
-2.30915943277936e-05
-1.96733796099859e-05
-2.67325820505404e-05
-2.06500145739317e-05
-1.467741209949e-05
-1.29854744889585e-05
-3.07164090919904e-06
-2.11988138341519e-05
-2.54478985183714e-05
-5.3481407172404e-06
-7.98778082900456e-06
-9.62789451120585e-06
-1.74363546337658e-05
-2.31185338369453e-05
-4.10475432413809e-06
-1.9074405563551e-05
-1.54461805206057e-05
-1.94004181380272e-05
-1.71391570591946e-05
-1.04315168356057e-05
-1.40443589705319e-05
-2.53672816768031e-06
-2.53668039219603e-05
-8.2675428997512e-08
-1.26325632023315e-05
-3.45217736524056e-06
-8.07247319845246e-06
-1.48634260135618e-05
1.92498720023964e-06
-2.00341416748498e-05
6.55476921995793e-06
-7.89235997615331e-06
-2.04757231183021e-05
-2.11631386162975e-05
-2.04402564667808e-05
-9.26645157445321e-06
-3.01178425993626e-05
-1.73908965958745e-05
-2.12418259328011e-05
-1.25627740443406e-05
-1.90257988834331e-06
-1.79253966174384e-05
-8.64533837917613e-06
-4.70980118190796e-06
-1.09201717767279e-06
-3.01529298520806e-05
-8.28378428506291e-06
-5.85109254345302e-06
1.5666269191135e-06
-1.30019371515544e-05
-1.72206768661852e-05
-2.99226134004883e-05
-4.00316276591586e-06
-2.35932517633311e-05
-4.20053292965212e-05
-1.87580354298984e-05
-1.8334856867075e-05
-1.68823893958654e-05
-9.15274630066599e-06
-1.44300627945047e-05
-2.05815378736929e-05
-2.65683037961603e-05
-1.88667869046366e-05
-2.29549306030051e-05
-6.77719093919961e-06
-1.60081590197513e-05
-1.64004664359644e-05
-1.99381682079462e-05
-2.6714928751841e-05
-4.19258104299334e-05
-1.46070359618517e-05
-1.67886789979763e-05
-9.69702424689224e-06
-9.40669546993729e-06
-1.16920780080936e-05
-9.31178818420003e-06
-1.53583072694083e-05
-1.76083539848265e-05
-1.30649497373768e-05
-3.96887927639963e-06
-1.69070171854192e-05
-8.78998557199468e-06
-6.98120584729115e-06
-1.85170525575407e-05
-2.77073663604768e-05
-3.16076511787703e-06
-1.81435755189e-05
-1.3338207485989e-05
-2.43740856320898e-05
-2.38483997741351e-05
-7.03638593286615e-06
-2.08775418216074e-05
-2.41652514298447e-05
-1.53873214603823e-05
-1.26424765925815e-05
-2.00142639977499e-05
-2.353841019424e-05
-1.25162346167354e-05
-1.66491445927798e-05
-5.59999117407017e-06
-2.1621543697766e-05
-3.64214120700666e-05
-1.6058953420392e-05
4.04289441868222e-06
-9.18976747676806e-06
-2.13906571701734e-05
-6.86159558624523e-06
-2.33052954833681e-05
-1.25783390174638e-05
-2.54754533445034e-05
-9.98828083359699e-06
-1.48734027978204e-05
-3.94512629396991e-05
-1.9265152189737e-05
-7.38466745691837e-06
-1.30880765305788e-05
-1.62006146636822e-05
-1.90227405783089e-05
-5.03227013092528e-06
-1.59550041757538e-05
-5.41933341810764e-06
-1.8518365769473e-05
7.4631189468078e-06
-2.89065661030955e-05
-1.83185833554934e-05
4.72349841036159e-06
-1.34825978602402e-05
3.09675575439324e-06
-7.09882255733798e-06
-1.57292797550322e-05
-8.61132252825933e-06
-1.15932176280111e-05
-2.32938979558014e-05
-2.48408085261793e-05
-3.83873091051143e-06
6.50929631636975e-06
-7.02425067434364e-06
-3.04041483761852e-05
-1.40628551929995e-05
-3.16943497029792e-05
-5.69133608997826e-06
-6.44422726444168e-06
-2.06393858202427e-05
-6.77948655468008e-06
-2.28184486108607e-05
-1.80727030323151e-05
-8.78330722746932e-06
-1.54939054619124e-05
-9.30841713163289e-06
-9.63820758260664e-06
-2.59887165399833e-05
-1.11859885930562e-05
-2.15612468658714e-05
-1.2833301199262e-05
-3.54944382509204e-06
-4.62960815042978e-06
-9.92374819031665e-06
-3.04341165927619e-05
-2.36288446086359e-05
-1.57722178276617e-05
-2.59716050951413e-05
-9.38139384626807e-06
-3.94068614513387e-05
-1.06378051259556e-05
-1.91178483075392e-05
-1.23164684961615e-05
-7.69251378437696e-06
-1.39404108997549e-05
-2.60386038143881e-05
-8.88870134037426e-06
-8.23472242538726e-06
-2.39522942463118e-05
-7.70410399784968e-07
-4.02642048585693e-06
-3.21117793718606e-07
-7.040137998589e-06
-2.90188341414916e-05
-1.55708698792651e-05
-1.00551649452456e-05
-7.31601876254948e-06
-2.34498887972887e-05
-1.48436137456905e-05
-1.50181326567523e-05
-1.14696290652319e-05
-3.33595616536395e-05
-1.57244085581791e-05
-4.50925516520875e-05
-1.7083538730631e-05
-8.11606396804097e-06
-2.86592157414793e-06
-2.09108704054656e-05
-1.35467826251702e-05
-2.05720763487721e-05
-2.36443212165267e-05
-1.02399864568628e-05
-3.72257597794435e-06
-9.70510050172541e-06
-2.27577017809499e-05
-2.18717808202734e-05
-1.25447774896265e-05
-7.95518007931265e-06
-2.80548758842582e-05
-1.58080891491107e-05
-3.34696180463933e-05
-3.86257198584339e-06
-1.32224547655438e-05
-6.57596192286361e-06
-2.49308455591311e-05
2.96503662578031e-06
-7.69795215491327e-06
-2.70514007187689e-05
-1.41031863211413e-05
-1.49106831283255e-05
-1.43866229219278e-05
-1.09969669763801e-05
-1.67930447049959e-05
-8.14828121789541e-06
-1.6013167919379e-05
-1.67220072348547e-05
-2.36746228923405e-05
-1.59551250078832e-05
-1.65536598165019e-05
-2.0059896612495e-05
-3.76495283204219e-05
-1.54617197855169e-05
-9.4716509476047e-06
-1.05498412440375e-05
-1.22981615049234e-05
-5.07231974945443e-06
5.34290641784388e-06
-9.9531951472731e-06
-1.74178126141676e-05
-8.04516505751582e-06
-2.30333135115316e-05
-3.21692575363567e-05
6.01714089079002e-06
-2.23039595040601e-05
-3.41786831001425e-06
-2.41027664372116e-05
-1.86791242364734e-05
-1.39850814042263e-05
-1.4519285365078e-05
-1.36816681517447e-05
-2.40977936001724e-05
-5.99103364204478e-06
-2.0867720490212e-05
-1.30395871142504e-05
-2.0666240586326e-05
-1.41587655104822e-06
-1.15170029669859e-05
-2.47495279179794e-05
-1.2242285874453e-05
-5.21215750379714e-06
-1.08815008415553e-05
2.47811221161305e-06
-2.20015559892419e-05
-1.72278384334533e-06
-3.32608175076914e-05
-3.16701955163181e-06
-6.62596373517358e-06
-1.12835432096603e-05
-1.49854663704294e-05
1.01569130047086e-05
-2.4630475360319e-05
-2.29644766766833e-05
-1.18091772480618e-05
-3.57456479321792e-06
-1.76760273022979e-05
-2.0939070311176e-05
-1.45227959109096e-05
-1.51152692663448e-05
-9.35245276130993e-06
-1.68620602977236e-05
3.64122180816928e-06
-2.63274130012276e-06
-9.02792104043186e-06
-1.05424336053113e-05
-1.77491872847041e-05
-1.22211537197439e-05
2.96755078597066e-06
-3.49141082281306e-06
4.90173181381468e-06
-1.12525036151925e-05
-1.79123260208456e-05
-2.11991373356048e-05
-1.56459886067528e-05
-2.81673691181697e-05
-2.23655167487499e-05
-4.5367269757986e-06
-1.26656420835756e-05
-4.96059644160007e-06
8.76442060075533e-06
-2.99974131807264e-05
-3.54352338934443e-06
-2.28472575164031e-05
-4.75339096668612e-06
-2.38474008466159e-05
-1.96388175867904e-05
-6.91462155875026e-06
-6.77280171104961e-06
-7.66617795785204e-06
-7.95317546785858e-06
-9.64231928943455e-06
-1.76606736525763e-05
-2.56161686345037e-05
-1.13598140456828e-05
-2.90729784669012e-05
-2.34419926629317e-05
-4.78278436994774e-06
-1.25263372373372e-05
9.9919568160113e-06
-2.81012541210747e-05
-8.39654488468553e-06
-3.40009841960282e-06
-1.97169297743752e-05
-3.00089964270052e-05
-4.72271521446362e-07
-2.67673712187549e-05
-2.67941326172129e-05
-1.20274437118119e-05
-1.20218063424292e-05
-1.362363908063e-05
-1.23744526029448e-05
-2.72270011195149e-05
-1.71452384259548e-05
-8.62565014475115e-06
-3.61105747401362e-06
-4.38774606271001e-06
-4.97504425022262e-06
-1.5163240076911e-05
-2.87577664190022e-05
-1.2956826721285e-05
-2.22985395492556e-05
-1.95937293543306e-05
-1.38888025793502e-05
2.36467949922108e-06
-1.78464972693546e-05
-4.0196532009286e-06
-6.77556307360244e-06
-2.4753007259884e-05
-1.63351220533321e-05
-1.23054873147404e-05
-2.2279182857974e-05
-2.51600550652143e-05
-2.41404198505419e-05
-6.079139415711e-06
-9.35154283155041e-06
-2.63927062252182e-06
-1.93914755346961e-05
-1.90048650330642e-05
-2.27098370724581e-05
-6.24748668554654e-06
-9.85113772967439e-06
-1.83846702604804e-05
-2.06309018773031e-05
-2.15394565892474e-05
-1.16958661034671e-05
-2.33883153843835e-05
-1.83442388617961e-05
-2.95102113161682e-05
-8.09867725231063e-06
-1.36993591045618e-05
-2.27857975130595e-05
-1.70582761742578e-05
-1.80915068732458e-05
-1.11418053156054e-05
-9.40622456029372e-06
-1.70836770800857e-05
-2.37115498539666e-05
-1.34016668429818e-05
-2.04357024027618e-05
-1.15572885761761e-05
-5.9029572445088e-06
-1.77500999451909e-05
-3.51563405731428e-06
-1.00437848993457e-05
-3.787337824049e-05
-2.69961105990894e-05
-2.26463823919029e-05
-8.02756003199898e-06
6.59739738116482e-06
-2.26789724636375e-05
6.90804796665443e-06
-1.92919744098604e-05
-3.14917757849731e-05
-1.32957345848183e-05
-2.33102144565657e-05
-8.24429939028746e-06
-1.0072251757346e-05
-7.1874531532997e-06
-6.7848841787451e-06
-8.74484905024507e-06
-1.29196473398757e-05
-2.19482975391332e-05
-1.0145112647652e-05
-2.31296937821857e-05
-1.73238967709067e-05
-1.78104770835156e-05
-7.49898943271353e-06
-3.39331078791125e-05
-1.49013242526477e-05
-5.53368608068232e-06
-1.8786725713368e-05
-2.06780538155178e-05
-2.93672137792929e-05
-1.81039238680376e-05
-2.55064454026355e-05
-2.37205385500828e-05
-1.85577423401212e-05
-3.08401049635167e-05
-2.47144529283441e-05
-5.21573940186898e-06
-8.71093875367622e-06
-3.407317203523e-05
-1.68274806058642e-05
-9.3437912030739e-06
-2.31519318543768e-05
-2.05313757103893e-05
-1.37269390951637e-06
-2.6479969648613e-05
-2.77442430122603e-06
-1.28458161810912e-05
-3.12624803553219e-06
-2.03279646238695e-05
-1.39437722362352e-05
6.27454284824752e-06
-2.24203123249438e-05
-2.2488973677305e-05
-7.14673673225219e-06
-2.53137628949315e-05
-1.28830455470143e-05
-1.98277934791283e-05
-2.80044101726538e-05
-1.86209988790633e-05
4.45936467495719e-06
-3.94416004003404e-05
-1.24329264784731e-05
3.3810694144662e-06
-1.70180420927441e-05
-2.07101123133743e-05
-6.55177523849622e-06
-1.70420497216138e-05
-5.55900991111662e-06
-1.39984117337553e-05
-2.89429454275844e-05
-1.79356815362937e-05
-9.85808186214092e-06
-2.29436637196945e-05
-3.07431086702224e-05
-8.35919037192023e-06
-1.55574820447822e-05
4.20238620380241e-07
-9.238709512708e-06
-8.79245091074589e-06
-5.93173876107481e-08
-1.40811273289871e-06
-1.88693753865749e-06
-4.35052202098202e-06
-2.26311689518977e-05
-5.23358730072609e-07
-1.03041909955327e-05
-9.52514925494025e-06
-1.06206028654282e-05
-2.11538436713068e-05
-1.55246427968765e-05
-1.09911485806011e-05
-1.8728405908901e-05
-1.7669424204468e-05
-9.04523220545679e-06
-1.500975787319e-06
-1.73482321782275e-05
-8.13036125487782e-06
4.21442120752376e-06
-2.18730037311554e-05
-1.8913646578606e-05
-2.50700454936591e-05
-9.07938879541738e-06
-2.67899132903363e-05
-9.5213438631257e-06
-1.40883506570502e-05
-1.34037965717746e-05
-5.61121288993802e-06
-7.23947725779551e-06
6.47650959340611e-06
-4.38609080511704e-06
-2.87703890476568e-05
-2.10179849415758e-05
-1.70654946121291e-05
-2.00610831767204e-05
-1.6757287734861e-05
-3.16616545462155e-05
2.01667639374615e-06
-1.81734223399086e-05
-2.59748585343057e-05
-3.19864189040519e-06
-6.47521678987748e-06
-2.1451624501089e-05
-1.21806886189793e-05
-5.06718345895654e-07
-1.26834746000827e-05
-2.88579014748608e-05
-2.10755768335134e-05
-2.82343832545855e-05
-2.41710770398278e-05
-1.93571527760989e-05
-2.07985897176338e-05
-1.03288183655846e-05
-9.51043547063775e-06
-2.77991439298247e-05
2.74455217074122e-06
-1.77007858725086e-05
-2.47070985868971e-05
-6.18870751814674e-06
-1.65529587785013e-05
-1.44264129714433e-06
-1.65090458950217e-05
-1.61518774075918e-05
-1.2180456363983e-05
-1.16122713834834e-05
-2.01326053627023e-05
-3.59727845524378e-06
-8.14316091889578e-06
-5.81363323765134e-06
-2.94035545560908e-05
-1.96731164508443e-06
-3.3728897251605e-05
-3.35832880944456e-05
-1.9579925927287e-05
-1.39537058260469e-05
-3.27030957000363e-05
-7.22202486979381e-06
-1.23097057938286e-05
-2.83991916779092e-06
-2.32367433041809e-06
-1.33167575797914e-05
-1.6858094864807e-05
-1.91081684912912e-05
-2.06484432810602e-05
-5.70519429803978e-06
-8.90889715416651e-06
-1.61404641369546e-05
-3.14312635963732e-05
-1.58972874906659e-05
-1.51810609900453e-05
-1.38385799800669e-05
-1.9093340497862e-05
-7.39756063675644e-06
-1.1888557988755e-05
-5.34468342412402e-06
-1.30420585076421e-05
-7.55030810828975e-06
-1.63842015627614e-05
1.19398265529733e-06
-1.83179139695388e-05
-4.00343943627642e-06
-1.65505217077345e-05
-2.70117408758025e-05
-2.93549797188731e-05
-1.13834283700303e-05
-1.34336363556887e-05
-1.70217427561658e-05
-3.19843655490261e-05
-3.20018293700587e-05
-1.90985275276844e-05
-3.00932096259063e-05
-1.58375079334845e-05
-1.95229612331886e-05
-2.84812212352828e-05
-2.3178980182884e-05
-1.72410895742686e-05
-4.56991102694669e-06
-2.94428084277081e-05
-2.47713220684831e-05
-9.20579067160935e-06
-8.64107993067364e-06
-3.03608493741152e-05
-2.03178779659036e-05
-3.56061507551579e-06
-2.25836591715223e-05
-1.42394761227867e-05
-1.19711349669612e-05
-1.52581456422596e-05
-2.01707924164136e-05
-1.04366212904702e-05
-1.55407149893364e-06
-1.05624160345827e-05
-2.07028566365549e-05
2.5958940108629e-06
-3.50784644771295e-05
-1.75353118062698e-05
-1.41713650050446e-05
-2.34534959902907e-05
-1.16275602445165e-05
-1.64433719109508e-05
-1.45553973899742e-05
-2.75429471718049e-05
-1.30001654978692e-05
-1.97380445751748e-05
-1.26508437287842e-05
-2.10935508629736e-05
-2.60223193064519e-05
1.27591742638907e-06
-3.19038098176741e-05
-1.71507196900239e-05
-5.91464566182072e-06
-2.35242611741593e-05
-1.61145297755468e-05
-1.99134805028122e-05
-1.64650688370745e-05
-4.15187539934847e-06
9.11882434092498e-08
-1.86429752600486e-05
4.03341608146324e-07
-2.00560673833977e-05
6.20854118776633e-06
-6.23291242577436e-06
-1.10212327702286e-05
-2.88439619483482e-06
-1.04252617391837e-05
-2.79573803206465e-05
-2.84996442086399e-05
-5.37649865218696e-06
-2.1412510140664e-05
-2.89613669432724e-05
-2.32014357878193e-05
-6.4025313378837e-06
-6.99873115037268e-06
-3.65307721209008e-06
-1.53274979386663e-05
-5.49143013049527e-07
-2.96884041244435e-05
-1.49820686300567e-05
-1.92359835781868e-05
5.43591100027347e-06
-1.92833726641452e-05
-1.34920639703449e-05
-2.21018915090919e-05
-1.50569176848227e-05
-2.68597915105623e-05
3.86952633405835e-06
-1.91593564434946e-05
-1.51629866368726e-05
-1.80368756899293e-05
-1.05794658212655e-05
7.85967574324094e-06
-7.47076533846704e-06
-2.59763789987142e-05
-5.78360399955584e-06
-1.64473365725985e-05
-3.19884494679681e-05
-1.11080798821612e-05
-1.16869901844144e-05
-1.82968469845983e-05
-4.28068750459183e-07
-1.22651473142214e-05
-2.69772311681134e-05
-3.78398479495064e-05
-1.19013944296699e-07
-1.4575831113771e-05
-1.7378903836439e-05
-1.50843405142779e-05
-1.14347432121079e-05
-1.02322443763055e-05
-1.39597269721396e-05
-2.81052683890404e-05
-1.39640572740074e-05
-2.80937587949326e-06
-2.31693605096238e-05
-3.18000207724697e-05
-3.3886673726226e-05
-2.40049654082006e-05
-2.66566963742899e-05
-1.50096558352857e-05
-2.76884456150126e-05
-9.55952721090686e-06
-1.5133614918805e-05
-8.23146108020563e-06
-1.82411768250413e-05
-9.49228967488705e-06
-3.63341041856755e-05
-1.54360843176932e-05
-3.842305662331e-05
-2.43190141801649e-05
-2.87858520247951e-05
-3.17534983345429e-05
-1.31698466572094e-05
-2.21408294877139e-05
-1.19856861352911e-05
-3.21838715539006e-05
-1.55040347996534e-05
-1.78038964710135e-05
-2.806126569857e-05
-2.22268045622106e-05
-2.56883273545046e-05
-2.33275182988694e-05
4.96680068457023e-06
-2.15412976658613e-05
-1.64033448780106e-05
-1.58817807740834e-05
-1.99086561105043e-06
-3.39059048203372e-05
-1.05490142551298e-05
-2.76527684861939e-06
-7.55956376015213e-06
-1.22097298594888e-05
-2.73373895674354e-05
-6.0680781354675e-06
-1.50288275991796e-05
-4.8119479091608e-06
-1.88128455490449e-05
-1.24801059068254e-05
-2.47517625940033e-05
-2.08013617338214e-05
-2.28145026004692e-05
-5.75694535966038e-06
1.18119720335955e-05
-2.67029748234675e-05
-1.0464342035838e-05
-1.47500229109704e-05
-9.94991895087285e-06
-1.19657299486826e-05
-1.18898742081433e-05
-2.42210757593813e-05
-2.55178488494038e-05
-1.96333180072051e-06
-1.35324356532502e-05
-1.53123285150063e-05
-3.00606301577438e-05
-1.94127055407363e-05
-1.51073370161141e-05
-1.31232100672234e-05
-1.59000964369495e-05
-1.3007482356438e-05
-1.23000403240176e-05
-2.10433564339121e-06
-8.4272994259274e-06
-1.97302242874698e-05
-2.25273171170158e-05
-1.71633168353206e-05
-1.36189034715718e-05
-1.78348130181742e-05
-3.15854054733555e-06
-1.92069525338025e-05
-2.14373266107386e-05
-7.65280328326504e-06
-2.53353686758346e-05
-5.03472053590124e-06
-1.20612104077278e-05
-1.76271958833962e-05
-8.28912808604525e-06
-1.47653084897445e-05
-2.79975911493593e-05
-1.31003316017749e-05
-2.29114100226034e-06
-1.83456501292024e-05
-2.17572430113646e-05
-2.6694597715263e-05
-1.8330603711716e-05
-2.82853655871755e-05
-2.71733450765566e-05
-3.79379730533596e-05
-9.56135822152355e-06
-9.8021974827514e-06
-4.25862940187538e-06
-1.12771968427066e-05
-2.07098717789175e-05
-1.50551319211198e-05
-3.16921948656776e-05
-1.02819859050688e-05
-2.56319438371134e-05
-5.57101475036007e-06
-8.00123666077027e-06
-3.14090712132262e-05
-3.42158613125083e-05
-1.32835110352162e-05
-2.33077992560137e-05
-2.86938675241272e-05
-3.24052504254407e-05
-1.20480203911872e-06
-1.87975095118106e-05
-2.11048105396552e-06
-1.07435322193389e-05
2.09231257524563e-06
-2.45455714833332e-06
-1.18495269575664e-05
-2.80285095596748e-05
-1.64085232934649e-05
-1.02318362045614e-05
-2.53469121531657e-05
-2.90084079649819e-05
-1.19076132059371e-05
-2.30794624216224e-06
-2.32864997488923e-05
-1.62317301492973e-06
-6.33950786420094e-06
-1.43946876379459e-05
-1.55138549925076e-05
-1.61838405913584e-05
-1.87671138683914e-05
-3.20072233080606e-05
-2.76579512717858e-05
-1.8345297587371e-05
-1.5098020804972e-05
-1.38061739650868e-05
-3.14658506198538e-05
-1.2001352964462e-05
-2.46507599530818e-05
-3.27441294691337e-05
5.19330965783514e-06
-1.90448825222039e-05
-5.81333672278849e-06
8.86807609988164e-06
-8.07800437764778e-06
-8.70239258228794e-06
-1.70866610975726e-05
-2.62529115293542e-05
-1.71592096338953e-05
-7.12048531818351e-06
-1.63555354390361e-05
2.25727277793781e-06
-6.90128014324357e-06
-2.67370499840894e-05
-1.13036487863047e-06
-4.7601465960089e-05
-7.86575567377693e-07
-5.38572606192025e-06
-7.62844850797002e-06
-1.66408911140065e-05
-2.73474659936382e-05
-2.21547390764071e-05
-1.93902344987492e-05
-2.42952322630764e-05
-5.62884384690698e-06
-1.20123672195674e-05
-5.09444393348355e-06
-3.03872135029365e-05
-2.55852438967855e-05
-1.79569879435265e-05
-2.54831525462482e-05
-1.75847303014123e-05
-6.55620041741933e-06
-1.58984083416064e-05
-7.68912139064441e-06
-1.14866519121895e-05
-9.59014349338195e-06
-1.67023474500944e-05
-2.13346058820581e-05
-6.06731601688597e-06
-1.03832701748349e-05
-1.33274888121359e-05
-1.41457755267655e-05
-2.14483515813841e-05
-1.50195407742267e-05
-3.86634115962857e-05
-2.55550345778067e-05
-1.96540970450306e-05
1.916168377856e-06
-1.89287209252633e-05
-2.23383802090547e-05
-1.72931049374622e-05
-1.47355218585821e-05
-3.27769358066999e-05
-3.53022460568962e-05
-1.97087674166728e-05
-1.10521528121384e-05
-2.49128294708028e-05
-1.22520394611811e-05
-2.26186138971038e-05
-1.70302754934685e-05
-6.88308270607813e-06
-1.37567561664682e-05
-2.32752476665597e-05
-1.4633367049815e-05
-1.64148158359552e-05
-2.24501194175464e-05
-1.27955069954393e-05
-3.2126308756818e-05
-1.25613829141142e-05
-2.71199953948826e-06
-2.02477282868356e-05
8.8308590763805e-06
-2.47180274256226e-05
-1.5333272001521e-05
-6.46690369216725e-06
-1.49798335847434e-06
-2.09262132736019e-06
-8.0722577776944e-06
-9.16516589961404e-06
-1.27470038594769e-05
-2.23171424992908e-05
-2.17768446965906e-05
-8.18644751857776e-06
-4.75062965314441e-06
-1.95493144498444e-05
-7.83449001241644e-06
-2.10049164552577e-05
-7.66324923496754e-06
-4.0973617897223e-06
-1.61993943670778e-05
-1.87317508708453e-05
-1.2684141996807e-05
-1.54555980176502e-05
-9.11284374469545e-06
-3.29475894278458e-05
-3.32508662569989e-05
-1.67503377502308e-07
-1.08086857543884e-05
-1.54131802525974e-06
-6.69148733419099e-06
-6.00633751234907e-06
-1.72658695517158e-05
-1.88204735305871e-05
-3.07335678462818e-05
-2.19965666594877e-05
-2.05983161750982e-05
-1.89113682073465e-05
-1.80445642233017e-05
-2.63766162324758e-05
-2.16864252802231e-05
-5.18259217413224e-06
-1.46051865222395e-05
-1.05767530031849e-05
-2.78183707912747e-05
-1.34413442436236e-05
-1.95744487152102e-05
-2.77440232177359e-05
-1.14382993892655e-05
-3.72126706661781e-05
-2.09310266188015e-05
-1.21683163967609e-05
-1.32098905067261e-05
-1.19028199032688e-05
-1.79919563430585e-05
-1.24435296831637e-05
-1.77097404925399e-05
-9.29186553242936e-06
-1.35185676467442e-05
-2.2039086344623e-05
-8.39405237193201e-06
-2.89738333226585e-05
-1.50346601267772e-05
-1.44749059644351e-05
-1.65719653455735e-05
-2.42175677330027e-05
-1.73990416404753e-05
-1.07696738288248e-05
-1.59017358048044e-05
-2.03474258455204e-05
-1.54426536702524e-05
1.1569932819303e-05
-2.2222961691472e-05
-1.07095026010678e-05
-2.00704765353728e-07
-1.36881146090186e-05
-6.95133834385459e-06
-1.31985044969261e-05
-2.90080480609021e-05
-4.11952527794321e-05
1.95136368742322e-06
-2.20854732813972e-05
-1.48487541849016e-05
-1.44327988293103e-05
-1.3963104108363e-05
-1.47414765267055e-05
-1.77485958140781e-05
-7.98995647026178e-06
-3.42770466245669e-06
-4.96062126932423e-06
-8.74579340984065e-06
-1.71892787684237e-05
-1.78958365433616e-05
-4.21035423100627e-06
-1.86732266548326e-05
-8.87822064647633e-06
-2.37649108988779e-06
-4.70174777419662e-06
-3.26204459105459e-06
-1.31436321019246e-05
-1.50900486877243e-05
-1.11439572509336e-05
-5.42250782374708e-06
-2.35991433004914e-05
-1.62376094211099e-05
-1.50338909146443e-05
-2.95503284458735e-05
-4.22472547758451e-06
-2.06278190716276e-07
-2.04396500905155e-05
-9.19836479087988e-06
-1.74822046433728e-06
-1.31278563270357e-05
-1.97393946164151e-05
-2.08359451773424e-05
-1.89183150737567e-05
-1.7486801091432e-05
-2.88569358587515e-05
-2.82014676657034e-05
-1.52873130680495e-05
-1.91465130768185e-05
-8.11426215510248e-06
-8.36012820771047e-06
1.46192751156548e-06
-1.51801943935363e-05
-1.92897622593812e-05
-1.1213753858312e-05
-1.84799992797943e-05
-1.28289805976711e-05
-1.15517018432507e-05
-1.29823469482703e-05
-2.51877726483292e-05
-2.03877854986675e-05
-2.34495662805138e-05
-2.82667456121112e-05
-1.82186811263503e-05
-9.89336450433043e-06
-3.81786670368645e-05
-1.82370662510966e-05
-2.28971823245368e-05
-1.5760151104147e-05
-9.64424154381533e-06
-1.79112696615953e-05
-2.13371608015164e-05
-7.49374219427521e-06
-1.9830404656132e-05
-1.16663605894811e-05
-2.15564735885245e-05
-2.23238640901244e-05
-1.45775039019034e-05
-1.43944998981669e-05
-1.85418105307836e-05
-1.7240781373729e-05
-1.89849953219932e-05
-2.45462010739836e-05
-1.32682607741732e-05
-1.66845390048957e-05
-1.78596993549149e-05
-1.2683739633585e-05
-1.19495634134215e-06
7.90022934669742e-06
-1.33177552222198e-06
-2.54794809482748e-05
8.48147612196597e-06
-5.27891592618476e-06
-7.55886168860725e-06
-8.09253172642154e-06
-1.56597236023023e-05
-1.00908303397112e-05
-5.95043951693635e-06
-2.72663587888402e-05
-2.46734859962422e-05
-1.16909673759931e-05
-2.55648898439899e-05
-1.04596229043836e-05
-3.24090963310638e-05
-1.41436342860207e-05
-2.48402226361408e-06
-1.17679236033982e-06
-1.29602107581324e-05
-1.33730246135519e-05
-1.69848596604582e-05
-1.153463483992e-05
-2.48921592716808e-05
-1.5924633752915e-05
-7.44152783892644e-06
-2.09501417458025e-05
-1.54470057463328e-05
-1.58103801025208e-05
-1.67752523258905e-05
-2.0992168565244e-05
-2.69890637870915e-05
-3.28725351704745e-05
-1.10520782489078e-05
-1.10319361499753e-05
-1.22011432467564e-05
-5.12932275521117e-06
-1.77955940137837e-05
-1.07349598845303e-05
-1.78737195431312e-05
-2.79159788699238e-05
-5.81502770305484e-06
-1.96454017263017e-05
-2.17378798087442e-07
-1.06344850582193e-05
-3.1366941969043e-05
-2.89617879976023e-05
-4.05553585552429e-05
-6.63936588108768e-06
-1.22935302595805e-05
-1.61526684500298e-05
-1.33574266904036e-05
-2.25903990473142e-05
-1.03068510742827e-05
-1.5706294978107e-05
-1.59754356349719e-05
-4.74579363492111e-06
-1.30822135827708e-05
-9.18847740853916e-06
-2.10447255048215e-05
-2.5659398103619e-05
-1.98005613524914e-05
-1.67035558452661e-05
-1.1514717720072e-05
-1.89783494553889e-05
-1.72827853428368e-05
-9.99869471770282e-06
-1.79895583176666e-05
-1.58998594692005e-05
-1.4513797126381e-05
-9.79625273907104e-06
-1.29644476648882e-05
-2.04270820297543e-05
-1.04470614787624e-05
-2.0910700815194e-05
-1.44424950781709e-05
-1.74801252207123e-05
-8.98844156332931e-06
-1.37508735459067e-05
-3.02015678757044e-05
-2.13710217391407e-05
-7.55651966355544e-06
1.60222428233679e-06
-3.17935726370508e-05
1.08525901888695e-05
-9.44443155517612e-06
-1.44433824269562e-05
-6.20025918480092e-06
-7.37324342632114e-06
-3.46325080673244e-06
-5.45593210070605e-06
-3.32631215131333e-05
-1.96297526910723e-05
-3.38354723659996e-05
-1.67622651606329e-05
-7.33434063739567e-06
-1.4846854266088e-05
-2.59003143798355e-06
-1.19307638494705e-05
-2.83799859646404e-05
-1.96444024361953e-05
-1.09152758797756e-05
-2.04913564157321e-05
-8.25386139714516e-06
-1.94759355953043e-05
-2.83749119960295e-05
-3.05287885882263e-05
-2.20493861896118e-05
-1.00434255957899e-05
-2.76380640108862e-05
-7.79393733598666e-06
-1.40525682840032e-05
-1.46146406166765e-05
-3.13301204044383e-06
-9.99417724749791e-06
-1.14296501617732e-05
-2.35861065768257e-05
-3.09460442762594e-05
-1.91309254580688e-06
-3.03402533741998e-05
-2.3255771630983e-05
-2.33549398454672e-05
-2.93238050021142e-05
-2.55729600493043e-05
-3.12624425956494e-05
-2.19614894364296e-05
-1.15655429711223e-05
-2.69308771141745e-05
-1.29477680495264e-05
-3.57437413951287e-06
-1.63628883180168e-05
-1.84785712446246e-05
-3.79940432376577e-05
-1.88056085341523e-06
-9.45903628764617e-06
-2.8198271046921e-05
-2.74364322773683e-06
-1.18304566634091e-05
-6.87704067547376e-06
-1.28006220981285e-05
-2.37280324354228e-05
-8.49186188532838e-06
-3.02520798128791e-05
-2.28401436315806e-05
-4.00257965267214e-06
5.82083623084503e-06
-3.40291167699904e-05
-2.14756745726033e-05
-2.75238003203184e-06
-2.01404071044824e-05
-2.38455983435466e-06
-8.67919240798594e-06
-4.65565634744713e-06
-2.85323987270372e-05
-1.22188151619947e-05
-2.40927207931e-05
-1.28393254181205e-05
-1.41683344739423e-05
-4.43251871618147e-06
-2.48870451416856e-05
-2.04927767222401e-05
-1.48110290941023e-05
-1.94109756533652e-05
-3.87222025229155e-05
-2.69034788181194e-05
-1.03559213903318e-05
-4.13362350012469e-05
-1.51995948843712e-05
-7.53851163155306e-06
-3.19649222183482e-05
-2.13868416518753e-05
-1.21422370281782e-05
-1.60340113423544e-05
-1.63896859434555e-05
-1.5781442831651e-05
2.48818651499725e-06
-1.28535086020625e-05
-8.61387723203882e-06
3.47140518869317e-06
-2.63840883260443e-06
-2.0132015707953e-05
-1.37080880719896e-05
-1.84919447833883e-05
-7.64418155807759e-06
-2.39031393420183e-05
-2.47711147161108e-06
-2.10021600518204e-05
-2.09102501612681e-06
-2.21273541955867e-05
-5.20089538180144e-06
-2.02275444895108e-05
-2.19735521379483e-05
-1.65842058683756e-05
-2.99346057997034e-05
-1.95318648627282e-05
-1.40500996447231e-05
-2.77379584298455e-05
-2.28485189933568e-05
-3.90385187877415e-06
-2.77500321016609e-05
-3.16280640313874e-06
-2.54439891070588e-05
-1.72798796734447e-05
-2.55196018224977e-05
-1.43981158777757e-05
-7.79952429730819e-06
-2.40570465867885e-05
-1.0016170142484e-05
-2.23236748903514e-05
-1.9035908985368e-05
-1.42202197549891e-05
-8.46654839184713e-06
-3.70639019345401e-06
-1.99254256598524e-05
-2.23792933320083e-05
-1.22113680196134e-05
-7.78767197627489e-06
-5.01967653288611e-06
-1.29913382126141e-05
-2.31948386297067e-05
-2.86344743702525e-05
-1.53884766798015e-05
-2.21744242315095e-05
1.16708217685219e-05
-1.29462234156405e-05
-1.28644173622318e-05
-9.45271099107705e-06
-1.76271269495102e-05
-1.16159676842979e-05
-1.98961783661881e-05
-2.00237717672988e-05
-1.32242202867964e-05
-1.29217566942161e-05
-1.08536395501869e-05
-1.50805858145483e-05
-2.3054791148261e-05
-9.3563511791716e-06
-2.07714224507682e-05
-1.24531030219806e-05
-7.22882034999921e-06
-2.0044175537913e-05
-1.35102306009659e-05
-5.39202154130733e-06
-4.35027668369546e-06
-1.7660654494365e-05
-3.08698977825952e-06
-8.46853430543824e-06
-3.23551821322391e-05
3.08299505673633e-06
-2.03700234708497e-05
-2.01240220565977e-05
-1.07446026309128e-05
-2.54623685958667e-05
-1.32784491429262e-05
-2.7676220001021e-05
-2.77832805807686e-05
-1.65038542328217e-05
7.96899769457563e-06
-5.30390636072794e-06
-3.64762201131879e-05
-4.0842529409149e-06
-3.1583222331132e-05
-1.31861631172789e-05
-2.68612835804637e-05
-1.52199947641379e-05
-1.87711600012494e-05
-3.82722229205282e-05
-2.56874967065948e-05
-1.70820294724359e-05
-1.67472685279535e-05
-3.46745501166373e-05
-3.12143717534938e-05
-1.89716787093465e-05
-6.78353644571751e-06
-1.48123915663585e-05
-1.4640387699137e-05
-2.12142361640857e-05
-2.30392640021576e-05
-1.07617568540041e-05
-1.25635381644856e-05
-6.30885532643971e-06
-4.69017945130358e-06
-1.20242290904195e-05
-3.23675398035512e-06
-8.52673657184957e-06
-4.8041640204584e-07
-7.79330001990171e-06
-1.04925650464088e-05
-1.60894048588502e-05
-1.12600502475118e-05
-1.3053067403253e-05
-2.59987940301229e-05
-1.08703922575277e-05
-2.82784830742024e-05
-8.25435678918336e-06
-3.5153217513152e-05
-2.04953905703433e-05
-3.10023753795559e-05
-1.50234223528093e-05
-1.86275363844006e-05
-2.38827853927529e-05
-2.19978738129775e-05
-1.8351752511602e-05
-2.15329733396696e-05
-4.68064263079114e-06
-8.17171546132448e-06
-1.32951085753652e-05
-9.88955092003144e-06
-2.17553910370927e-05
-4.58329419103967e-06
-2.78181893877957e-05
-2.53395285929125e-05
-1.40896627448256e-05
-1.81383030286444e-05
-2.28475488845762e-05
-2.70963784609209e-05
-8.96504210217905e-06
-3.1249881120151e-05
-2.51836637673352e-05
-1.54788133858893e-05
-3.79522674667913e-05
-2.27107102820889e-05
-1.91256277008635e-05
-3.73080831945394e-06
-1.6262264064754e-05
-1.79689106291021e-05
-1.46954795778925e-05
-1.25082954743459e-05
-1.36057911748468e-05
-5.09372002837366e-06
-1.40287259706734e-05
-2.2850511829365e-05
-7.80577998473165e-06
4.20112767683738e-06
-1.84621809882035e-05
-1.67372418910588e-05
-3.19838093348978e-05
-1.24041186664903e-05
-2.08610786214764e-05
-1.47619766287633e-05
-1.2625181581462e-05
-2.27197829538627e-05
-1.76322845998863e-05
-1.09882285856125e-05
-1.91517974636972e-06
-2.76027166528869e-05
-2.83851918303277e-05
-1.04109337540646e-05
-9.70394918183664e-06
-2.92846091788441e-06
-3.9357279268304e-06
-2.50258977226534e-05
-1.11069473076147e-05
-1.57356566308475e-05
-2.03928746411126e-05
-2.59935673894848e-05
-1.00892849021923e-05
-1.37660304688079e-05
-1.71799523080696e-05
-8.45789458514835e-06
-5.88925257811171e-06
-3.150406763363e-05
-1.64107812911375e-05
-2.0217064440217e-05
-1.84887725097226e-05
-3.46698726952696e-05
-1.86863153286374e-05
-2.18189094576942e-06
-1.71139127448188e-05
-1.00684856453501e-05
-3.39752468133071e-06
-5.82214938330862e-08
3.27807682146154e-06
-3.06914102168085e-05
-1.01548959313139e-05
-8.0412703099103e-06
-3.53698011884782e-05
-1.22952356485078e-05
-3.7174877238406e-06
-1.96579356464905e-05
-3.86189433297744e-06
-2.45032944563864e-05
-1.00336773462326e-05
-4.38218247333838e-06
1.15216220320333e-07
-1.53806485601443e-05
-3.57418334782164e-06
5.78027857580958e-06
-1.76149325695634e-05
-3.78959563858403e-06
-5.09200560259437e-06
-1.29653916656459e-05
-1.05971923893288e-05
-1.24563864177687e-05
-9.57676620755245e-06
-1.6145176361353e-05
-3.18300047890081e-05
-1.81771295726115e-05
-1.87060671486897e-05
-9.32158329674562e-06
-2.36645512228698e-06
-1.55754505404433e-05
2.79671140640606e-07
1.88629654549404e-06
-1.2843191268883e-05
-1.50488883208681e-05
-8.91172865753436e-06
2.16870488141851e-06
-1.66315888308351e-05
-1.62921864814912e-05
-1.46497447081691e-05
-1.85856841538914e-05
-6.3993794705043e-08
-6.7195774331469e-06
-1.69374358504247e-05
-6.44786453222839e-06
-2.47206117424849e-05
-1.90956567054981e-05
-1.4067277307436e-05
-3.43696270814539e-05
-2.60715309119819e-05
7.95866652240742e-07
-1.73074908497491e-06
-2.51897968414042e-05
-2.04683384864832e-05
-8.98301059137599e-06
-2.41672303621093e-07
-1.66522760646487e-05
-1.08765261238694e-05
-1.74168895302807e-05
-1.25215775441564e-05
-1.47256627202657e-05
-3.78639923949298e-05
-8.72456979432361e-07
-1.4637866042425e-05
-1.33837748279238e-05
-3.15113703227288e-05
-2.1944903155034e-05
-8.98133313673169e-06
-1.39137787850747e-05
-3.03890331896794e-06
-2.12070759328755e-05
-3.57482685745666e-05
-1.84021429514524e-05
-1.40388851269607e-05
-1.09861551156539e-05
-1.06551874600718e-05
-5.63302893740617e-06
-2.28109324202853e-05
-2.24212548238359e-05
-2.20175009261531e-05
-1.48383855767486e-05
-1.6495263037351e-05
-1.14505666714162e-05
-1.35060371866741e-05
-1.79740801019683e-05
-6.46770450962664e-06
-2.09096832487654e-05
-9.0269450852876e-06
-1.66648004288394e-05
-2.7970460290496e-05
-1.72383418054062e-05
-3.65875974468443e-05
-1.27642795829921e-05
-1.28204882634974e-05
-4.88825308832532e-06
-2.82734654273234e-05
-1.44222024951632e-05
-1.59564483962556e-05
-1.70285485008268e-05
-2.56999290228092e-05
-8.57641248680943e-06
-3.67023818595745e-05
-2.51426656369201e-05
-3.99173674746344e-05
-2.18660355014198e-05
-1.40899414242269e-05
-2.49051865715795e-05
-3.00384079936121e-05
-1.23819536192319e-05
-2.5209535675739e-05
-2.6573235480601e-05
-1.27339082517078e-05
-8.05273798293293e-06
-1.97436637511832e-05
-1.11492765410862e-06
-1.62020104030416e-05
-5.50664863300715e-06
-1.95816788422815e-05
-8.94803389942581e-06
-1.19140965617862e-05
-2.66464074757759e-06
-3.66459082291143e-05
-1.07891797275651e-05
-1.777729488768e-05
-3.22889218099522e-05
1.08142724581765e-05
-1.0478862174618e-05
-8.37964112200917e-06
-1.89118556323434e-05
-7.75352619922725e-06
-1.06622565298185e-05
-1.88251231428009e-05
-2.12875099560663e-05
-1.44932058551858e-05
-2.42597798049383e-05
-1.4569087816372e-05
-1.88054731885904e-05
-1.15990784315249e-05
-1.65603586164545e-05
-2.22382825449477e-05
-6.19741120556027e-06
-2.67348850022755e-05
-1.42826528862896e-05
-1.72535751725375e-05
-2.42200040151652e-05
-1.28901786829859e-05
-1.47208407139038e-05
1.81462374039262e-06
-8.37304017919964e-06
-1.58156017350047e-05
-8.13967152071491e-06
-1.14186489105412e-05
-9.58563777594698e-06
-2.74076267670802e-05
-2.2375547457458e-05
-1.45040674138588e-05
-2.63350771107549e-05
-2.57398381884218e-05
1.21301802177011e-05
-2.53148063998037e-05
-1.38367314961197e-05
-1.11885325520227e-05
-1.12857132042983e-05
-1.36992691326503e-05
-6.00144945213173e-06
-2.5884054595043e-05
-1.36140024100329e-05
-9.8428989644065e-06
-1.7243244179995e-05
-2.31766049624799e-05
-1.21238964211204e-05
-1.8522883080377e-05
-2.45744994349755e-05
-2.15342860592659e-05
-1.85836289704397e-05
-6.357122208731e-06
-4.73989053653981e-06
-3.26453299268383e-05
-1.1987491719369e-05
-2.73669286951727e-06
-1.65995642749058e-05
-1.71839645567208e-05
-2.35209694512086e-05
-1.29260854235539e-05
-6.23230473900034e-06
-6.51817772473194e-06
-4.53169677012536e-06
-3.66761671430078e-05
-8.92245759316266e-06
-1.48817502638691e-05
-3.13430713850438e-05
-3.19588286847643e-05
-1.09381679267832e-05
-5.23702122303276e-06
-1.63367557808815e-05
-2.29633118410244e-05
-9.85020826934031e-06
-6.76084800325379e-06
-9.60710001199426e-06
-1.2976891970393e-05
-1.81671284176524e-05
-6.41416107475952e-06
-1.98348556973756e-05
-8.98464099659441e-06
-2.29973088994155e-05
-3.31007094418195e-05
-1.68307795836568e-05
-1.69424997955346e-07
-3.12527273686967e-05
-9.13306598529175e-06
-2.58954304052542e-05
-1.36533602149186e-05
-1.05934522985403e-05
-4.21223951428638e-05
-3.34754709714115e-05
-2.2932840891091e-06
-2.44555796643933e-05
-2.28853192661762e-05
-7.23532074519447e-06
2.3994947157362e-06
-1.22610036840811e-05
-1.89994693777469e-05
-5.44566584020307e-06
-9.41687258596552e-06
-1.29265729744954e-05
-9.10288394739288e-06
-2.08042740585991e-05
-6.83053142141433e-06
-1.08699031270569e-05
-5.28400849777253e-06
-1.0960840149212e-05
-2.82046234613196e-05
-2.00645134169071e-05
2.60848595770691e-06
-1.39123179448571e-05
-1.91821644811207e-05
-1.62597971945202e-05
-4.99119717230735e-06
-1.47010565459843e-05
-1.89477262249872e-05
-2.73968696112628e-05
-9.67787694692154e-06
-1.94937457510763e-05
-2.8887667722329e-06
-1.19785573539878e-05
-2.96469379708617e-05
-8.36187077600266e-06
-2.55088081512371e-05
-1.35230380805794e-05
-5.32602179674778e-06
-1.76613854939372e-05
-2.47027731480432e-05
-9.8695261672011e-06
-6.17610535716795e-06
-2.92852849900717e-05
-2.09031395906638e-05
-5.3333504082368e-06
-1.81838129515505e-05
-1.01899556725276e-05
-1.3161002094808e-05
-1.83173085001423e-05
-1.60793292896737e-05
-7.99877954259677e-06
-2.81173151040334e-05
-3.3652033036699e-05
-2.22306903812248e-05
-5.99421608587629e-06
-1.10897986013895e-05
-1.00352404360335e-05
-2.90479048678073e-05
-1.5211543207827e-05
-7.89167777798279e-06
-1.0592308537258e-06
-1.72075420406943e-05
-2.41212099298482e-05
-1.88264812964309e-05
-2.25589140753694e-05
-1.57540161024501e-05
-9.96601635758253e-06
-5.38025716488659e-06
-1.51698315583643e-05
-7.6891599901792e-06
-3.14142697356504e-05
-4.28858580857939e-05
1.05244462883259e-05
-2.58081019254636e-05
-1.96391032508336e-06
-3.49472486758357e-05
-1.64085323378687e-05
-2.72681831222903e-05
-1.67345769887572e-05
-7.53858337701693e-06
-1.35928339582291e-05
-2.78448536067533e-05
-3.07125332464547e-05
-2.80872809771604e-05
-3.57477636071352e-05
-2.22718525980825e-05
-1.55713868521061e-05
-4.69732228594637e-06
-2.09371821524163e-05
-1.93606990090266e-05
3.21373978905447e-06
-2.97361973169092e-05
-3.08030264053649e-05
-2.01254011967329e-05
7.29752445300535e-06
-2.11952596785237e-05
-1.51865167205307e-05
-1.32022446828042e-05
-9.20027072306032e-06
-2.13798829925374e-05
-1.16922082021484e-05
-1.97387234267879e-05
-5.78342376528744e-06
-2.19451311271745e-05
-1.75923367962278e-05
-1.62250581406898e-05
-1.18530366743628e-05
-2.28603677779371e-05
-1.59187132260332e-05
-1.61143540648086e-05
1.43245542651226e-06
-2.15479960080976e-05
-8.37096807015602e-06
-1.54531068873881e-05
-8.42574675057611e-06
-1.42178169495365e-05
-1.36879093903661e-05
-9.9276583223865e-06
-1.85382423775072e-05
-3.00811753671806e-05
-2.49192485565352e-05
-1.83864097636709e-05
-2.28735943026907e-05
-1.42354837314353e-05
-2.4948104207428e-05
-1.19928245974189e-07
-8.24555143963405e-06
-2.63692449426484e-05
-1.60837831338726e-05
-8.45322654266383e-06
-1.31590271624944e-05
-1.96530098078061e-05
-2.4302823121052e-05
-1.54388231533449e-05
-1.90775683085902e-05
-1.58586224311019e-05
-5.9719553317128e-06
-2.31673215299339e-05
-4.17621607920426e-06
-2.48105582369677e-05
-7.9602191527199e-06
-1.94941204563821e-05
-1.49453297136055e-06
-1.7423090051343e-05
-2.56890548837086e-05
-1.70662566692195e-05
-1.39941206712571e-05
-3.62128274710141e-05
-1.98951403831761e-05
5.70422198021389e-08
-4.35856624342864e-06
-2.55715860278481e-05
-7.64601196825715e-06
3.07814388800231e-06
-2.62204880543128e-06
-5.98760211715871e-06
-6.27847161677945e-07
-5.59848024670122e-07
-1.49834961726318e-05
-3.55893973010569e-06
-1.29310059247323e-05
5.92283666843154e-06
-8.73114167992027e-06
-1.88812933657516e-05
-2.22894663206267e-05
-1.26232643949865e-05
-3.17808567075456e-06
-3.03697937171655e-05
-2.23732170110875e-05
-1.78765945400223e-06
-1.86852996894766e-05
-2.7927207833968e-05
-1.42853292729219e-05
-1.24280246034077e-05
-2.14820718580784e-05
-1.20172493796719e-05
-1.10013818412555e-05
-2.39438607183498e-05
-5.91633703016732e-06
-2.5719847587583e-05
-8.89308296503053e-06
-2.06322161695582e-05
-2.08790967941761e-05
-1.43383864309208e-05
-7.28924165713949e-06
-7.42864143812022e-06
-2.50526176685573e-06
2.9756423307847e-06
-1.62541164648242e-05
-3.54419774775886e-05
-1.77058061990833e-05
-9.66826933066331e-06
-2.06674666779038e-05
-2.42652223642875e-05
-3.33082763252373e-05
-1.76062539332824e-05
-2.23426088149477e-05
-1.44294298320656e-05
-2.73012967914657e-05
-2.250243922126e-05
-2.93079888209526e-05
-9.6903259668752e-06
4.58391198783823e-06
-1.31112253402016e-05
-2.74573933768501e-05
-1.13596247899495e-05
-2.55765705605574e-05
-1.89649561592332e-05
-1.81900285569928e-05
-3.79272461140813e-05
-1.68357734824635e-05
-2.08155686807449e-05
-3.17332594321424e-05
-1.13959809307808e-05
-1.83557111558679e-05
-1.29266241859099e-05
-9.8234356369806e-06
-1.93716508513916e-05
-1.15549117181492e-05
-1.57005549663336e-05
-2.23415765740657e-05
-2.0895556581328e-05
-1.19615990442714e-05
-1.29232207492593e-05
-2.54046643540643e-05
-2.06599338580006e-05
-2.25652193896462e-05
-1.06172297765747e-05
-1.37840750457926e-05
-2.81723849325192e-05
-2.17603999949633e-05
9.14329188980433e-06
-1.00675188564329e-05
-4.2526083060405e-06
7.9590178888711e-06
-8.9876784302385e-06
-3.08021670857141e-05
-1.7819302703931e-05
-2.71226829618184e-05
-9.6661150825875e-06
-1.65227364151944e-05
5.82770916176703e-06
-1.11923744758847e-05
-2.88858358486969e-05
-1.87538773344752e-05
2.11585779973619e-06
-1.24607549160582e-05
-2.60102046348233e-05
-1.7179099039862e-05
-2.03909510973521e-05
-3.33930735854722e-05
-1.9086093599783e-05
-6.69786617887583e-06
-2.37763335587302e-05
-1.01316814416039e-05
-3.34008347353518e-05
-2.2346927832264e-05
-2.43107501394222e-05
-1.672586165933e-05
-2.68609450721424e-05
3.44725686553936e-06
-2.41295210003838e-05
-1.76520991279542e-05
3.4191125192259e-07
-2.81032072366407e-05
-1.55982992412582e-05
-2.42407448957452e-05
-1.83714437260733e-05
-2.19091231734761e-05
-6.04832031871203e-06
-1.23251760374731e-05
-1.82791057173935e-05
-1.65730831769938e-05
-1.95659482867462e-05
-1.9249755346586e-05
-8.44112343181388e-07
-1.3203607585402e-05
-2.52713168237644e-05
-1.77925718818344e-05
-8.78523003634093e-06
-7.20788200281249e-06
-1.56998430088349e-05
-4.41521940979296e-06
-1.59866904687369e-05
-1.3110641709892e-05
-2.59582620449035e-05
-1.87610271002094e-05
-2.375690925215e-06
-4.03441971452958e-06
-1.31672991067517e-05
-2.53338789756439e-05
2.8622763182018e-06
-1.71487552801612e-05
-1.50436504686467e-05
-8.56731981294569e-06
-1.33022705811819e-05
-2.08005202406287e-05
-3.28621605888678e-05
-1.4890247501013e-05
-2.26013145561704e-05
-2.74936421754017e-05
-1.68607365005135e-05
-2.25319210174735e-05
-5.99282439701722e-06
-7.76052413458903e-06
-1.13210220106589e-05
-1.00998266339587e-05
-2.5415816623801e-05
-2.41651445594218e-05
-2.20274535736574e-05
-1.30294440439458e-05
-1.02950213556914e-06
-2.82266211796151e-05
3.58742122610506e-07
-1.5250005368789e-05
-2.44732234144533e-05
-2.21602826630999e-05
-8.72403820566521e-06
-1.82826053595222e-05
2.14364771359595e-06
-1.10614330059874e-05
-1.01612477109881e-05
-2.03134527974924e-05
-1.49054591558279e-05
-1.50963349149578e-05
-2.26701731332154e-05
-1.48007263242318e-05
-3.01572278000451e-05
-1.8996954771369e-05
-9.79633086073992e-06
-7.11750245639705e-06
-2.300495172895e-05
-6.60427200809718e-07
-1.59824397498533e-05
-2.30984008814197e-05
2.12330966053688e-06
-9.34493500642942e-06
-1.16342395301205e-05
-1.0520647040928e-05
-1.74271766789659e-05
-7.99943147730094e-06
-1.16556778114596e-05
-2.08211391797875e-05
-2.04452933595144e-05
-1.51703569525504e-05
-1.15306730394815e-05
-1.58577963629423e-05
-6.00981862465017e-06
-7.18712368802313e-06
-1.06655860189137e-05
-1.69021931484371e-05
-2.77780795243613e-05
-1.35330781159219e-05
-1.47367285903129e-05
-5.59156090207975e-06
-1.11752940017029e-05
-2.60356951926196e-05
3.39638274768122e-06
-2.04656970022885e-05
-1.76906794324692e-05
-2.39579547003174e-05
-1.74705548717916e-05
-1.32297558673463e-05
-2.17847667854503e-06
-4.13448542842285e-06
-1.43636809044502e-05
-1.57213508330421e-05
-3.27659661202862e-05
-2.1251807461009e-05
-9.29354908842256e-06
-2.45445622277381e-05
-8.89781946864942e-06
-1.64332644178322e-05
-1.31148174578402e-06
-1.76195835328089e-05
-2.39190935267236e-05
-1.19744983467378e-05
-9.6732025461924e-06
-1.32796826311479e-05
-1.18883803096383e-05
-2.1509024877549e-05
-2.17884461737668e-05
-2.32004790922344e-05
-2.18187973417091e-05
-3.18075806143413e-05
-1.16814815715209e-05
-2.3060751730592e-05
-1.40416736081965e-05
-8.48464352764148e-06
-3.20256619850387e-05
-2.83294068470712e-05
-7.71902675011895e-06
-3.64754413979435e-05
-2.00837826378799e-05
-2.19975368774482e-05
-1.78692656497399e-05
-3.00613360504677e-05
-4.89417497990664e-06
1.16111969300315e-06
-1.04711488806134e-05
-8.33529816424146e-06
-1.68290252605269e-05
-1.45791354091426e-05
-1.95321839945942e-05
1.21097449815096e-06
-1.03814194202217e-05
-2.15215267748037e-05
-2.46680513270416e-05
-1.74231623363961e-05
-1.79301024914427e-05
-2.15914149745254e-05
-1.30410639934591e-05
-2.86299738265969e-05
-2.40447422125604e-05
-2.91472066202356e-05
-2.80770180445397e-05
-6.21389982438854e-06
-2.14386696289873e-05
-1.51798374656713e-05
-9.08415290607684e-06
-1.53453510679137e-05
-8.36561348810924e-06
-2.16742066146002e-05
-6.05025809621163e-06
-4.65856020027554e-06
-1.26718422240098e-05
-9.63085363905175e-06
1.5284417631167e-06
-1.67808951507839e-05
-3.04418546920531e-06
-1.95812145898474e-05
-5.94073742821843e-06
-2.43054618496356e-05
-4.75345058270361e-06
-2.25705233540036e-05
2.30869821724389e-06
-1.77373264099097e-05
-1.33499302829934e-05
-1.63168192592899e-05
-1.62890769301592e-05
5.01038023486931e-06
-2.55312098891247e-05
-2.30512118200069e-06
-5.67982200584589e-06
-4.15068533990464e-06
-9.82219318189714e-06
3.10484036684801e-06
-2.70797157727846e-05
-1.08017302177472e-05
-3.14890122180435e-05
-2.59589941206497e-05
-2.21959806152551e-05
-1.92614019822089e-05
-1.57124073197764e-05
-2.8576471055975e-05
-1.43002417796949e-05
-1.98796259160075e-05
-2.17421068187761e-05
-7.36962207251457e-06
-1.44312590131663e-05
-2.19578469541529e-05
-5.25994397936431e-06
-2.27413621571327e-05
7.26345211449189e-06
-1.12959344943632e-05
-2.38232434389011e-05
-2.25600096224179e-05
-1.15123297803209e-05
-1.52855990794343e-05
-9.15627616035364e-06
-2.34104980273617e-05
-1.30829088087001e-06
-8.91060276361648e-06
-2.24202896483962e-05
-2.10031128775591e-05
-1.899551174729e-05
-1.02610765412513e-05
-6.45494990460753e-06
-9.15375577978344e-06
-1.67815613000587e-05
-1.04574204484954e-07
-1.21379128879008e-05
-1.56557811479438e-05
-1.40104715362024e-05
-2.32904663607756e-05
-2.14507939967169e-05
-4.36785174849659e-06
-1.4256296778215e-05
-1.10812950866969e-05
-1.70351090815266e-05
-2.04293535573802e-05
-9.15209715980232e-06
-2.78559610758064e-05
-2.68745644463564e-05
-5.02688002910271e-06
-1.07107748988137e-05
-4.181782215027e-06
-9.67409427964231e-06
-3.77254798973164e-05
-2.26659015935155e-05
-1.78906247423592e-05
-1.29548077576495e-05
-4.21950977361872e-06
-6.19742829631245e-06
-2.08079465116592e-05
-2.6604031044488e-05
-1.74529568513057e-07
2.06252148318277e-07
-8.83958066827647e-06
-1.34867871680562e-05
-1.97500875995192e-05
-1.56405034510213e-05
-1.06129277345846e-05
-1.62960967446385e-05
-1.50338502736267e-05
-7.72315611962621e-06
-2.28095840004602e-05
-3.10543601901098e-07
-3.86561854323975e-05
-1.9675571800337e-05
-1.24178046361886e-05
-1.47106703139438e-05
-2.81684949662826e-05
-1.56537248134555e-05
-2.82940590139385e-05
-1.51654960833748e-05
-1.40686429031989e-05
-2.31226917749372e-05
-2.59376199756708e-05
-1.00411261282527e-05
-2.26413021425264e-05
-1.56869177955632e-05
-1.32693591733269e-05
-2.20121247973201e-05
-2.369380613071e-05
-1.92504821580523e-05
-2.44965695465198e-06
-1.40842883022018e-05
-2.24909419751413e-05
-1.91451925733872e-05
-1.11570949923815e-05
-9.47603866268566e-06
-2.56258363959168e-05
2.29114011760902e-06
-1.068289303933e-05
-7.33975478164693e-06
-2.52639330949086e-05
-1.81592770731575e-06
-1.38084890607641e-05
-1.9135125181899e-05
-1.09945339591517e-05
-2.56561556073547e-05
-1.69579344464084e-05
-3.4757465700142e-06
-1.95619214281546e-05
-1.51029970161636e-05
-2.15414090402141e-05
-1.35100579572725e-05
-9.71607443719708e-06
-1.23454036474854e-05
1.70082195016556e-06
-2.80356322820417e-05
-2.3929869926938e-05
-9.82420157070376e-06
-1.45968417723154e-05
-2.16065937820678e-05
-5.34302383896716e-06
-1.76682489825773e-05
-2.06737057217416e-05
-6.64221416176846e-06
-3.43602467502037e-05
-3.95871786988006e-06
-7.84987355618071e-06
-9.99657463146898e-06
-2.12401022133241e-05
-1.66396731697761e-05
-1.60628531364445e-05
4.56098239789356e-06
-8.15776062956107e-06
-7.56518833643717e-07
-1.80214115013003e-05
-1.22928885315487e-05
-2.36587331512001e-05
-1.24355791159263e-05
-2.05250993207604e-05
-3.84717344092052e-05
-6.96798078574831e-06
-2.23179330026011e-05
-1.85088790488777e-05
-1.49799566175433e-05
-2.65529540365035e-05
-3.15087235788935e-05
-1.00991702122558e-05
-4.09753059387053e-06
-2.71061966352973e-05
-1.06638961595917e-05
-1.64913470271735e-05
-2.28090703507694e-05
-2.35350943823267e-05
-3.12258959928013e-05
8.21783757974155e-07
1.403198046667e-06
-1.64280293035751e-05
-6.46204468250635e-06
-9.16848554335705e-06
-3.63192888134494e-05
-1.44253934765059e-05
-2.05413875360241e-05
-1.50249223883407e-05
-2.8359126569121e-06
-2.86773962874062e-05
-2.24024121662501e-05
-1.90835696666968e-05
-2.26829209878825e-05
-1.71531944239281e-05
-1.8554285667227e-05
-1.77860452268466e-05
3.67527573488651e-06
-1.69644308085521e-05
-1.24131329225684e-05
-1.40741960296733e-05
-3.47103169749942e-05
-3.52797607695915e-07
-2.53073284863038e-05
-9.84721261203805e-06
-7.01430149264565e-07
-2.14023462120356e-05
-3.73736582497318e-07
-8.73197121023827e-06
-5.30662106949357e-06
-1.33393707327781e-05
-7.3552548332906e-06
-1.58797797552934e-05
-2.32545026912712e-05
-1.41340443615272e-05
-1.85496010343495e-05
3.88120215105777e-06
9.03633292588454e-06
-3.97917602071741e-05
-9.84233347102625e-06
-1.56710470193535e-05
-1.58789047080289e-05
-2.73032258602588e-05
-3.2658260227505e-05
-2.85585877588252e-05
-2.6463698064809e-05
-9.53343603275452e-06
-1.51773993952735e-05
-2.24112722574672e-05
-3.69520260342556e-05
-2.63315096045027e-05
-1.16368271923538e-05
-3.86049643812862e-06
-2.73245542095589e-05
-2.13920873557672e-05
-8.57285781169189e-06
-2.76572599207179e-05
-1.71914599689075e-05
2.69321658185002e-06
-1.92578587332086e-05
-2.87608737251508e-05
-1.15510329809282e-05
-1.40950817545898e-05
-9.7020035276301e-06
-1.22674251580112e-05
-3.13769346676349e-05
-4.52379406432282e-06
-1.17021883725082e-05
-3.22326468865249e-05
-2.78367039861107e-05
-3.46930284191096e-05
-5.10494479674686e-06
-1.62869755845427e-05
-1.14377343740265e-05
-5.0475138200432e-06
-9.658508816569e-06
-9.7014090798332e-06
-3.08478018964566e-06
-2.69450274625912e-05
-1.84726722417619e-05
-1.88691211305259e-05
-2.68193211405668e-05
-3.41375865928976e-05
-2.77305488762214e-06
-2.8364751349096e-05
-1.48247362138069e-05
-1.80414025253819e-05
-4.06797417373026e-06
-8.77424549789152e-06
-1.70469064786915e-05
-8.56555307094749e-06
-1.36407398645516e-05
-6.04999926529473e-06
-1.20588978669329e-05
-1.21008610058863e-06
-1.83571400948963e-05
-1.91517913467574e-05
-1.60229097084759e-05
-1.3538279166826e-05
-1.56150094203059e-05
-2.64733322507468e-05
-3.91370260198961e-05
-8.4960694762009e-06
-2.97560833273671e-05
-2.01455923140366e-05
-1.89643722077665e-05
2.49011795114884e-06
-7.43143582173192e-06
-9.49937228027236e-06
-9.10181648398106e-06
-2.24450519421435e-05
-1.7774546644132e-05
-7.79744619779301e-06
-3.15098212316411e-06
-4.04841131241292e-06
-3.38453541479778e-05
-4.72507447835978e-06
-1.79973635179848e-05
-2.68157488829527e-05
-2.05586036727451e-05
-1.23936744701598e-05
-9.04150289840058e-06
-2.06906019983968e-05
-2.28860002401635e-05
-1.23332312054669e-05
-2.17249841052043e-05
-1.50340044690827e-05
-1.2361895446741e-05
-1.30137970386027e-05
-7.88049452290735e-06
-2.17047905979917e-05
-1.65503203408195e-05
-3.32671770598524e-06
-2.0858954633203e-05
-3.01763460920266e-05
-1.17856460677034e-05
-1.16031724148199e-05
1.78194237936148e-06
-7.31353303449874e-06
-1.59955577865536e-05
-1.71130086861137e-05
-7.54147257101804e-06
2.42821246299497e-06
-4.33912538827253e-06
-3.12091363816043e-05
-1.06996040224921e-05
-2.5748707402353e-05
-1.45992462525715e-05
-1.53368092389848e-05
-1.79544349747195e-05
-9.73985243649448e-06
-1.88370994637921e-05
-5.6054860917218e-06
-2.35323276377861e-05
-2.25265357924361e-05
-1.04561203666406e-05
-2.26552892783175e-06
1.97834232283282e-06
3.95148494729088e-06
-1.68191504811916e-05
-2.45569633940994e-05
-2.47537053936336e-05
-1.48017015899465e-05
-1.69926546743906e-05
-3.81363455678111e-06
1.88987103500687e-06
-2.46070645002104e-05
-1.56467270799815e-05
-1.86972348442872e-05
-1.55231170886526e-05
-1.12106568482135e-05
-1.40402389185926e-05
-3.15569460972224e-06
-7.67979687862252e-06
-7.35244335726206e-06
-1.97431807868166e-05
-1.24536842801767e-05
-1.57851222894864e-05
-7.27941107577219e-06
-1.61220945911103e-05
-1.83672348275245e-05
-1.61983123514408e-05
-1.58210667611758e-05
-8.33732532653998e-06
-1.1559067386793e-05
-3.5164248954654e-05
-2.94612784318877e-05
-1.24348119440972e-05
8.18694660909157e-06
-2.24900824617654e-05
-8.96312676752853e-07
-5.64441802251003e-06
-3.5612063471999e-05
-1.54752196674489e-05
-8.7746447855426e-06
9.01507267062756e-06
-1.74842874277763e-05
-7.59878584769003e-06
-9.56375362067602e-06
-2.54720138275776e-05
-1.28462306000219e-05
-1.89727044498524e-05
-6.10812986435284e-06
-3.4191502345609e-05
-1.80042180530757e-05
-2.10508423292535e-05
-8.71446746025274e-06
-3.0065041698254e-05
-3.144997147461e-05
-1.07889717652435e-05
-3.47966351616168e-06
-3.45316593414273e-06
-9.38242434179809e-06
-2.07681303585792e-05
-1.98573462596071e-05
1.49782374223778e-06
-1.73876069031658e-05
-2.03856218754511e-05
-1.79025707897099e-05
-1.56285855162103e-05
-1.8491572222136e-05
-1.70779403288818e-05
-2.24538416175124e-05
-6.52009754930707e-06
5.38615422232421e-06
-1.51554899708988e-05
-1.37446952348425e-05
-4.13188194844744e-05
-1.7633005531278e-05
-1.06856212717165e-05
-1.5737430453817e-05
-9.8184775188334e-06
-5.66075548873313e-06
-1.44468596989452e-05
-1.58606789789378e-05
-1.88907999373297e-05
1.12648186820601e-05
4.96488516016563e-06
-2.36413610138296e-05
-1.25770999881618e-05
-2.06772512461316e-05
-1.97653450718557e-05
2.24476755343831e-06
-1.58456921667459e-05
1.71078838956416e-06
-1.74825484860663e-05
-1.14692847645197e-05
-1.43499022264693e-05
-1.44093535066867e-05
-1.03305475949071e-05
-1.73378846884258e-05
-1.58663665324458e-06
-1.9016147541424e-05
-3.92458148391509e-06
2.22367583394507e-06
-1.940027221037e-05
-2.0052948126754e-05
-2.68717821352977e-05
-1.60140171407015e-05
-1.70126282928792e-05
-1.1480576436522e-05
-1.85940700809537e-05
-1.84346342911088e-05
-2.4694687896998e-05
-1.27477890277991e-05
-6.96233711282788e-06
-2.06053739512663e-05
-1.53963408399973e-05
-9.722801841355e-06
-1.39272561355652e-05
-2.53120602977117e-05
6.48920191290776e-06
-2.57362670512807e-05
-2.60758653054626e-05
-2.50420810756443e-05
-2.27083439607855e-05
-1.24069675611521e-05
-1.42326911556941e-05
-2.29491088965482e-05
-2.46157719074633e-05
-3.50311843121685e-05
-1.1442996638473e-05
-3.40809788734464e-05
-2.31178324389675e-05
-1.82931938963729e-05
-2.07918911476916e-05
-2.18140379671308e-05
-2.58222239902249e-05
-1.75466489206383e-05
-2.58828882722226e-05
-9.50403322703672e-06
-2.65358790858203e-05
-1.8495818173339e-05
-1.37326794042914e-05
-2.76625510034894e-05
-9.12165238244879e-06
-1.76739959856717e-05
-1.99369494014982e-06
-1.14556975961298e-05
-3.37470254385224e-06
-1.54326641889356e-05
-3.60723076340813e-05
5.11115165968158e-07
-1.87138786769901e-05
4.29127623784305e-06
-1.53672294776151e-05
-1.91040124065724e-05
2.10585371204532e-06
8.45091583929728e-06
-2.11205296614225e-05
-1.31326600741904e-05
-1.63156978324729e-05
-1.78253527293545e-05
-1.4748031968921e-05
-1.27086541877874e-06
-6.54772378914468e-06
-1.51492535852105e-05
-1.14485325159234e-05
-1.82371355163734e-05
-9.07879133713902e-06
-8.58364733495538e-06
-2.35641293555227e-05
-1.96639670328697e-05
-1.25782935114275e-05
-3.15935199118712e-05
-1.32017634956117e-05
-4.50324863552831e-07
-3.19714591307431e-05
-1.10077007228546e-05
-4.53608781434881e-06
-1.98151488455024e-05
-5.67899331057354e-06
-1.843605927885e-05
-1.09749707588615e-05
-2.15762062258733e-05
-2.31478535788634e-05
-1.66550934990551e-05
-1.16113589911997e-05
-1.80335895915104e-06
-3.06104528344777e-05
-1.40214675586813e-05
-6.07827212907367e-06
-1.0569090773756e-05
-3.09128343387975e-05
-1.83022355051575e-05
-2.23746819068e-05
-1.96059266009509e-06
-4.52899822012781e-06
-1.23316571298508e-05
9.73950878898407e-06
-6.78741684151086e-06
-3.37536992617583e-06
-2.79083151618592e-05
-2.52442538340144e-05
-1.79661971112493e-05
-1.46069892579733e-05
-2.257724666721e-05
-2.07010097444754e-05
-1.23464619012461e-05
-4.04813811215186e-05
-4.17692511971964e-06
-2.67160022659015e-05
-1.01173161616332e-05
-2.33119984604098e-05
-5.19699595862835e-07
-1.53328793307869e-05
-1.03036861977006e-05
-1.84381973188409e-05
-3.7789386786291e-05
-1.80854817224937e-05
-2.24376393853028e-05
-1.17702025311013e-05
-6.16353447943528e-06
-1.9825205960358e-05
-1.04516018273057e-05
-2.71440496373659e-05
-2.68871541946003e-05
-8.33915630931362e-06
-1.94734498333237e-05
-2.51806771144025e-05
-1.00290707111246e-05
8.84897834717523e-07
-4.50408365152105e-06
-1.26451225868065e-05
-1.0403125262883e-05
-2.10331439697731e-05
-3.08067543792122e-05
-7.09795358947665e-06
-1.2557668120369e-05
-1.54702283576364e-05
-1.65227259291278e-05
-1.70076523790264e-05
-2.92702899074205e-06
-3.50568503671411e-05
-2.35156829060522e-05
-1.46480760993555e-05
-2.07133049733289e-05
-2.96782684543023e-05
-4.78916715326097e-06
-1.06801654301992e-05
-2.0900170504547e-05
-1.0545762425345e-05
-1.86828473949276e-05
6.98426233009828e-06
-1.1326901096039e-05
-2.60796093529737e-05
-1.55782785193348e-05
1.45580116357261e-06
-7.61752778658153e-06
-1.15336497051412e-05
-1.73400311792786e-05
-2.44279171681357e-05
-2.1775755927128e-05
-2.2609202843346e-05
-1.53958863300634e-05
-1.94350174654404e-05
-1.10648098852554e-05
-2.05487993521708e-05
-9.0678234020067e-06
-2.68247021367525e-05
-7.87730880688723e-06
-1.96571845916707e-05
-2.36749937304974e-05
-1.55826938079637e-05
-8.16037524791594e-06
-1.56817522036906e-05
-7.65578201151155e-06
-1.66326278013386e-05
-1.72622447886323e-05
-2.04718795391172e-05
-1.66273769877081e-05
-1.2705374181081e-05
-1.42139399621854e-05
-1.27049206624595e-05
-1.45376518198521e-05
-1.4380103091087e-05
-3.00203514497892e-05
7.12541568034808e-06
-2.07624864385382e-05
-3.55909741204008e-05
-9.99443232145901e-06
-2.43004371061881e-05
-1.35475860668969e-05
-3.55128414177235e-05
-1.27213335605666e-05
-1.15571708038681e-05
-1.12418888339744e-06
-2.54985898470656e-06
-1.0031430290853e-05
-3.39997877372937e-06
3.44511949277778e-06
1.02193574118707e-06
-9.27716047829289e-07
-1.80546248608256e-05
3.17864726615051e-06
-9.29141126288479e-06
-5.59629344527881e-06
1.37892400834014e-06
-3.35453667417767e-05
-5.14571664293481e-06
-1.10093540822395e-07
-2.87582204010055e-05
-2.11535739832469e-05
-1.60273478133234e-05
-2.39138677715824e-05
-1.30398069841928e-05
-6.95719859134835e-06
-1.73291961876928e-05
-2.13313789175475e-05
-1.62100351512077e-05
-1.01040125374338e-05
-2.90668348586449e-06
-9.68884074752783e-06
-6.60242897530622e-06
-3.1356972902656e-06
-1.87717385258478e-05
-1.82644587524141e-05
-3.08128326878415e-05
-3.19882078103823e-06
7.84955577082142e-06
-3.94934746360521e-06
1.22988279254863e-06
-1.47247693713349e-05
-8.35931173388486e-06
-6.2265442310441e-06
-6.03905596528311e-06
-1.50756837395683e-05
-2.28131628840134e-05
-2.19647319459914e-05
-1.90109634206606e-05
-8.74065484521503e-06
-5.01358080298866e-06
-1.51067648601544e-05
-2.02971527791016e-05
-1.58098202586081e-05
-2.21250729429975e-05
-2.00045309947851e-05
-4.73638614851319e-06
-2.93296815012631e-05
-2.22682621207144e-05
-1.35429508395509e-05
-1.41549377893887e-05
-1.49666871308868e-05
-2.36317762378957e-05
-2.98560830454235e-05
-2.52243377269608e-05
-1.52450775919935e-05
-2.25651886192632e-05
-1.46114837725546e-05
-2.10154271879919e-05
-1.17306046614918e-05
-5.7509474126473e-06
-1.56895132623189e-05
-3.52247504883739e-06
-1.15890109443637e-05
-1.31427120342365e-05
-1.47618924353654e-05
-1.16009197977674e-05
-3.13584411156394e-05
-1.31749590273916e-05
-1.54231347605474e-05
-7.59689531051818e-06
-2.03106332812335e-05
-1.4324544599153e-05
-1.52633743000314e-06
-2.56868882213249e-06
-1.95327194169382e-05
-6.71785651103116e-06
-1.11329325855198e-05
-2.59739741265104e-05
-2.31717503466347e-05
-2.78289964326327e-05
-8.12126641581473e-06
-2.16758518922561e-05
-1.75299880945257e-05
-2.23179126240517e-05
-1.63478086721302e-05
5.27261581020884e-06
-2.46961332556636e-05
-2.0708901597501e-05
-1.23835980355023e-05
-1.55598719512619e-05
-1.73620097253636e-05
-1.5053407450073e-05
-1.13551681300619e-05
-1.23089577817455e-05
-1.29320805358852e-05
-1.67117415038231e-05
-4.63416606227381e-06
-1.63740411769399e-05
-2.21927752385914e-06
2.75561041251106e-06
-1.95631472995432e-05
7.39014289143884e-06
-1.66661904828406e-05
-1.30612846178885e-05
-2.02794999929818e-05
-1.18310612564866e-05
-3.36132927451162e-06
-1.89011384559966e-05
-1.37138181393764e-05
-1.5310477856541e-05
-2.108172257681e-05
-1.06524070804075e-05
-8.62979881306805e-06
-2.06287062347801e-05
-8.87644745459473e-06
-1.95518622600782e-05
1.60037264169778e-06
-1.66676574234935e-05
-1.77195450807416e-05
-5.93978116077607e-06
2.42095258615172e-06
-1.70553483804335e-05
-1.94134891116711e-05
-1.89750825119783e-05
-2.85033711494495e-06
-2.05896212347112e-05
-2.61227453964455e-05
-2.34486119808636e-05
-2.14383837071746e-05
-2.54326167766346e-05
-1.59639227225862e-05
-1.32194963594444e-05
2.25391142182623e-06
-2.67899482730488e-05
-7.46828375755634e-06
-2.77734360271741e-05
-2.4827419901263e-05
-8.97145726497255e-06
-1.39672723185032e-05
-3.89504268506257e-06
-2.9245445579917e-05
-1.23799143910428e-05
-2.19570763883713e-05
-2.71297956124765e-06
-2.14377456240709e-05
-1.67606244924706e-05
-1.6881185434586e-05
-3.38334885829632e-06
-5.84327756085016e-06
-2.86583990206013e-06
-1.67435978151118e-05
-2.77852326150656e-06
-1.80195174193511e-05
-1.46263407399075e-05
-1.54925885899574e-05
-2.44645151907718e-05
-2.51699551286464e-05
-1.24849537214441e-05
-5.01185863952736e-06
-2.13175839109396e-05
-1.61089374505315e-05
8.60033311805216e-06
-1.42921998000453e-05
-1.9413045336015e-05
-1.87220535689987e-05
4.71568928436547e-06
-1.9110079185592e-05
-1.66973728748818e-05
-1.68468103377408e-05
-1.06122047544215e-05
-2.05000128097809e-05
-1.38747105010358e-05
-3.05738294543541e-05
-1.96034416772187e-05
-2.55359380774714e-05
-2.5685964748299e-05
-1.65173206860433e-05
-1.25303606547914e-05
-2.04777702702535e-05
-3.7730490906194e-05
5.85801789885105e-06
-2.45164304141422e-05
-2.53579999081276e-05
-3.48886219679768e-05
-2.46916301893354e-05
-2.51058770598979e-05
-1.15135170184745e-05
-2.35706131234761e-06
-1.6966611688312e-05
-2.26802570567825e-05
-3.29592679786647e-05
-2.43113234491511e-05
-3.03187909582336e-05
-1.46702201933966e-05
-1.923273589576e-05
-1.54296505584031e-05
-2.27092398863787e-05
-1.19869278547641e-05
-1.35172351295654e-05
3.82780954902973e-06
-1.25766635106939e-05
-2.12294939167202e-05
-1.96025950484719e-05
-2.83603420784009e-05
-6.84437892266141e-06
-1.53395758348391e-05
-9.31452607231947e-06
-4.06355925626571e-05
-2.65250773390471e-05
-2.68092602813449e-05
-2.78609673391329e-05
-6.90726803092599e-06
-1.43979547916899e-05
4.85489675039162e-06
-2.08255754842878e-05
-9.44915328068128e-06
-3.4441632006555e-05
-2.68288617089204e-05
-2.02691644136563e-05
-1.14056196826728e-05
-1.7498338230711e-05
-4.45096935997109e-06
-1.46752859028968e-05
-1.09924838891282e-05
4.17904775897328e-06
-2.36141147418188e-05
-1.95590996276511e-05
3.03789648072199e-06
-3.1662286214442e-05
-2.1827250449265e-05
-2.9811009908208e-05
-1.66005955572772e-05
-1.19715091951006e-05
-1.31670504152367e-05
-1.94733053351245e-05
-7.33912178151301e-06
-1.1732303004105e-05
-2.85130015867071e-05
-2.45542520930385e-05
-1.88607122711163e-05
-1.85480939163795e-05
-5.15340567402226e-06
-3.49594573806658e-05
-2.47970614176297e-05
-7.16349307853896e-06
-2.74175010223765e-05
-2.76748256378603e-05
-1.87582978568307e-05
-3.49943568494153e-05
-2.7722341005241e-05
-1.12168706857826e-05
-9.65859421290573e-06
-1.76877105714118e-05
-6.91801101655908e-06
-1.57953705013968e-05
-1.06536346421064e-05
-2.22363346923916e-05
-9.61713125595967e-06
-2.9326240727664e-05
-3.73751652223479e-06
-1.26924339395821e-05
-2.04309946541369e-05
-3.48534102000888e-05
-3.16881231874223e-05
-2.55587239266932e-05
-3.04071741981154e-05
-1.70043835940162e-05
-2.2868157252765e-05
-2.47601403431515e-05
2.25270542510507e-06
-8.26976057299705e-06
-1.30458726034119e-05
-1.38318303651562e-05
5.80776196656719e-06
2.11250762962762e-06
-1.33661345195334e-05
-1.56935569570965e-05
3.5418529636817e-07
-7.74274571820047e-06
-1.60336884976271e-05
-1.32398263690941e-05
-2.29578839018314e-05
-1.93068138325023e-05
-2.25991602079243e-05
-7.0589708954688e-06
-9.81781783692933e-06
-1.21246125184109e-05
-2.72860193147334e-05
1.81516628714556e-07
1.41949016939894e-05
-1.58045168453888e-05
-8.25069407948201e-06
-2.83284265608608e-05
-1.95092943822968e-05
-1.70219707511238e-05
-1.47663988583486e-05
-1.56868093772115e-05
-1.21512721730025e-05
-1.46924693173831e-05
3.41551312542954e-06
-1.41306292445691e-06
-2.15901035631774e-05
-2.32006597506672e-05
-2.78892432511192e-05
-1.13344596981255e-05
-2.23372170699703e-05
-3.08905972215553e-05
-1.57056561680182e-05
-8.29392855664456e-06
-4.35929902159228e-07
-3.54173331918943e-05
-1.00034925407247e-05
-2.83441168054453e-05
-1.36052270320157e-05
-3.35138974129488e-06
-1.63135749504807e-05
-1.39867635169051e-05
-8.40180179336072e-06
-2.28528622035682e-05
-2.6804394295241e-05
-3.08096848306052e-05
-1.46316123405496e-05
-1.62089841405104e-06
-6.56476505009603e-06
-2.78005197826042e-05
-2.59336446394485e-05
-3.80676446646261e-05
-1.40875165767292e-05
-3.02474868136495e-05
-8.29460170156228e-06
-1.22659913379132e-05
-1.02711248233301e-05
-5.14641998571236e-06
-7.58471349658336e-06
-2.16513129019732e-05
-1.32916472298426e-05
-3.11793203132723e-05
-9.39634351176753e-06
-7.17088801228852e-06
-2.33839235332514e-05
-2.31578914628656e-05
-1.09823163639291e-05
-1.57801739067364e-05
-4.35607324168139e-06
-1.24039840495354e-05
-9.03054861051348e-06
-1.66202046773015e-06
-8.03015476697306e-06
-1.92670202781275e-05
-2.5976460150832e-05
-5.02008380484402e-06
-2.48853052801779e-05
-1.04079005255167e-05
-7.05437438703397e-06
-2.27127992703016e-05
6.62382178175669e-07
-2.03238958862474e-05
-1.6772125738119e-05
-1.95487548465373e-05
-2.58157648579538e-05
-4.63505105179726e-06
-3.43144051297004e-05
-8.47744095040928e-06
-1.56739282399452e-05
-1.19651856230771e-05
-2.62142191367116e-05
-2.51663881680063e-05
-1.11775261098167e-05
-1.04372025825612e-05
-2.31239604104024e-05
-3.90224635841532e-06
-1.33441859313676e-05
-1.86148353497141e-05
-1.31175291836768e-06
-2.06500095317705e-05
-7.82474227561687e-06
-2.38843812209688e-05
-2.70466767094677e-05
-4.35559938412057e-06
-1.63608323571923e-05
-1.12575061276548e-05
-2.89807482684642e-05
-2.14130520059377e-05
-1.65724312688587e-05
-1.65446958442256e-05
-3.74184818991059e-05
-7.60512715574908e-06
-3.09723229544011e-05
-2.40218042165386e-05
-9.61343331596618e-06
-1.03685993109395e-05
-1.76432206335516e-05
-2.21115511047681e-05
-2.13446211553932e-05
-2.26886167034132e-05
-6.49628609747153e-06
-2.16384100408084e-05
-2.24147269149952e-05
-2.50924144069578e-05
-2.00562474273192e-05
-2.1938164242421e-05
-1.25176561523872e-05
-2.61783391556015e-05
-8.73598949451353e-06
-9.11465863310709e-06
5.95279463139273e-06
-1.73632785813405e-05
-3.57138747000523e-05
-2.78053005104729e-05
-2.72856554285419e-05
-3.79838758127863e-05
-3.72189066760813e-06
-6.01387672118763e-06
-2.74918907914834e-05
-1.41788302982739e-05
-1.00457829178297e-05
-2.16449329900681e-05
-5.23991468742583e-06
-1.83369277270665e-05
-5.35486667190232e-06
-1.22622370278889e-05
-1.92389659844008e-05
1.21083455710223e-05
-4.84566325880315e-06
-1.66409525225936e-05
-2.99632435574614e-05
-1.12670709492292e-05
-6.89958479617735e-06
-2.19550173583816e-05
-2.17996551813337e-05
-2.67186202949627e-05
-1.30440123754493e-05
-8.70996393677715e-06
-1.73314699652668e-05
-1.27004729697648e-05
-4.74500825431209e-06
-1.04609723744595e-05
-9.28416153841365e-06
-1.82114408404862e-05
-1.59031520592182e-05
-2.29490452166472e-05
-1.16521974328774e-05
-2.73911647848104e-05
-8.45553017744917e-06
-3.31663530889142e-06
-1.55203105232695e-05
-1.46679410748608e-05
-1.46373152735757e-05
-2.33893268369596e-05
-2.19721763324937e-05
-2.27496291860815e-05
-1.33613678471143e-05
-1.51330638385566e-05
-1.59363772690434e-05
-2.8133688439217e-05
-1.86535870266924e-05
2.00478675362841e-07
-2.43133082637401e-05
-2.76927278451061e-06
-2.1889226645749e-05
-5.26773629687782e-06
-2.15721781633217e-05
-3.21738836849521e-05
-1.9909364528123e-05
-1.06016559227101e-05
-2.97317561320121e-05
-1.31733043418358e-05
-2.32396888260266e-05
-2.11284436592042e-05
-5.79359336023555e-06
-9.25224096339737e-06
-1.93532230774303e-05
-8.06131510341528e-06
-1.34209369622097e-05
-6.2971083877495e-06
-1.82110613280911e-05
-1.89474395773761e-05
-5.83487374850258e-06
-1.77372405720779e-05
-2.69804188199661e-05
-1.29512701603705e-05
-2.44386623176102e-05
-8.24089595783684e-06
-9.03465317522449e-06
-2.35836219704239e-05
-2.33114658893225e-05
-1.18904781258894e-05
1.00590145259713e-05
9.49489127164902e-07
-5.54019317612109e-06
-2.45192399341586e-05
-1.16901289460022e-05
-2.10351827294628e-05
-1.05363300120777e-05
-1.05189646143058e-06
-1.85371666867809e-05
-2.18385423020713e-05
-1.44082556954179e-05
-1.24360688611722e-05
-2.86229328863308e-05
-6.98794735400259e-06
-1.70465508145267e-06
-2.09739643596551e-05
-1.87044649395369e-05
-1.15779658028357e-05
-1.35558408380288e-05
-2.53623679058492e-05
-6.32481004142121e-06
-1.43169472891739e-05
-2.87354149519837e-05
-2.32150655114088e-05
-1.41026301165014e-05
-1.21013263086115e-05
-2.12829627494781e-06
-4.28700167473861e-06
-1.34284293297383e-05
-6.93201485363574e-06
-1.04221081325265e-05
-1.62765285951126e-05
-2.41533587694871e-05
-2.16659610933307e-05
-1.20162095823331e-05
-9.22491640645505e-06
-1.74699227855854e-05
-2.81681286850256e-05
-2.73028633363048e-05
-1.23712355406766e-05
9.84387003052212e-06
5.49708308467861e-06
-1.49840742824173e-05
-1.73815251474329e-05
-1.3565423930449e-05
-2.02461873598548e-05
-9.74838373514114e-06
-4.14723533450152e-06
-1.03593312984126e-05
-1.48976231626331e-05
-1.21742100374964e-05
-1.62405877271512e-05
-2.34643310345157e-05
-2.11193105282188e-05
-2.19556455376978e-05
-9.38491822559166e-06
-1.40099674999328e-05
-1.24366119292156e-05
-1.72055146059069e-05
-2.33978156450527e-05
-2.06301994266987e-05
-1.84550103568969e-05
4.0419861276061e-07
-6.11376105876548e-06
-1.4666288755421e-05
-2.44930122201382e-05
-1.10495738504688e-05
-3.06464659650358e-05
-1.44398766339679e-05
-3.40468016926776e-06
-1.70006407454553e-05
-3.26803819495284e-05
-1.81391591268393e-05
-1.92837270931725e-05
-2.33657124955584e-05
-1.7359905012214e-05
-1.63820312006517e-05
-1.05318440338062e-05
-1.87023095470524e-06
-8.36193330167771e-07
-3.5715182857659e-06
-1.63771860814864e-05
-1.8794291550755e-05
5.54718936744325e-06
-9.07372930501841e-06
-1.4040119886989e-05
-1.98727613585797e-05
-5.77026229036763e-06
-2.13982640665658e-05
-2.04262110445833e-05
-2.77553591593133e-05
-1.07658422969043e-05
-1.111862614835e-05
-8.40058214430813e-06
-3.02853212819518e-05
-7.23100053036827e-06
-1.64359557607417e-05
-4.02174939391612e-06
-1.11077609518852e-05
-1.85443367274438e-05
-1.04846956640868e-06
-2.97121045809859e-05
2.86029977978846e-06
-3.27898248323161e-05
-1.5009111627144e-05
-2.78061564970105e-05
-1.21907615455934e-05
-5.41190577325283e-06
-1.06606159735027e-05
-2.15222511786855e-05
-2.30276818935292e-05
-1.5755945746024e-05
-2.38058128557288e-05
-5.92108985559217e-06
-1.89642325400216e-06
-1.24498074473487e-05
-2.47850217294934e-05
-1.08952681135349e-05
-2.56468045824042e-05
-1.33186158407764e-05
-1.48199222789277e-05
-2.18594376241566e-05
-1.73891774307576e-05
-2.02132968761926e-05
-1.538783462863e-05
-3.12829068643096e-06
-1.69214819511634e-05
-2.72385828082238e-05
-9.48368438262647e-06
-1.38461406094229e-05
-3.27206780427308e-05
-2.46372889029844e-05
-1.09449893543367e-05
-2.05698171293478e-05
-3.37030877041998e-05
-2.40313972366747e-05
-8.07604057235993e-06
-2.20380439626515e-05
1.64638411438872e-06
-1.14223562487165e-05
-2.08727854691287e-05
-3.55163576536048e-05
-3.34607088706219e-05
-1.89334316395735e-05
-2.61629195051482e-05
-4.09955922087032e-06
-2.57863940938954e-05
-1.01329953494533e-05
-1.30538490901482e-05
-1.82048777473814e-05
1.68013847028844e-07
-2.71604416344148e-05
-3.35033374587297e-06
-2.18522867489489e-05
-2.35242658094567e-05
-3.08375756137722e-05
-2.75543828762179e-05
-7.69182247142036e-06
-5.64253343332107e-06
-1.25327773316705e-05
-6.91678429833439e-06
9.52097775460353e-07
-2.00034693780949e-05
-1.71955483400676e-05
-1.86116660640867e-05
7.30488949183817e-06
-2.69692684523643e-05
-9.58329917758851e-06
-1.64414521361982e-05
-2.75245961847784e-05
-1.80022870984647e-05
-1.43677835660556e-05
-4.15587508322947e-06
-2.32738459864463e-05
-1.08764562267997e-05
-6.28595376072362e-07
-3.46312600666263e-05
-2.42567212495812e-05
-3.93304851785808e-06
-1.63493082090861e-05
-2.63680156901418e-06
-2.55459659076412e-05
-4.07997456819553e-06
-1.46188125885396e-05
-1.00806833853244e-05
-1.02481527350222e-05
-6.9756960291376e-06
-7.60764487083014e-06
-1.51533206998631e-05
-2.13001917188962e-05
-1.06046210986542e-06
-2.16143899488692e-05
-7.32408046908687e-06
-1.84437718957784e-05
-8.55900830171497e-06
-2.34145874871649e-05
-1.81046196716146e-05
-2.05675557091992e-05
-1.20887118592535e-05
-1.57784195178171e-05
-3.04401070678934e-05
-2.24230353207769e-05
-1.74706494053987e-05
-1.86360963891272e-05
-2.37189146591339e-05
-1.80664060379218e-05
-4.85467214600603e-06
-1.46424879166792e-05
-3.21653211346752e-06
-2.81957036187509e-05
-2.87320702566018e-05
-2.50238194050144e-05
-7.77254536670921e-06
-1.46524294029705e-05
-1.77516400296438e-05
-1.41610308258982e-05
-7.1141556132973e-06
-1.640042751207e-05
-3.32267234613934e-05
-3.86667157160557e-05
-3.13423290147221e-05
-1.00897968782555e-05
-5.65517823789728e-06
-3.72744235969447e-05
-1.91207561582992e-05
-1.89052491212082e-05
-2.55515407806105e-05
5.36555299627343e-06
-5.58617148478455e-06
-2.55582092218631e-05
-1.4545444209174e-05
-2.21077936277881e-06
-7.42556619798657e-06
-4.89886939269734e-06
-2.70843598580557e-05
-1.13119749200644e-05
2.92303654013763e-06
-1.68999185796214e-05
-2.60799599515886e-05
-6.69670900092932e-06
-2.9227282589218e-05
-1.4364759999668e-05
-3.60652676169899e-05
-9.04976009500648e-07
-1.08367112725327e-05
-1.33567271137996e-05
2.40523955729689e-07
-1.06365615786339e-07
-1.26662898615184e-05
-2.60686677651119e-05
-2.11011346499878e-05
-1.88924209691275e-05
3.85693467248506e-06
-1.06559091249882e-05
-2.53107481206979e-05
-2.05430738592908e-05
-2.74701329625291e-05
-3.18807696950655e-05
-2.5826594835979e-05
-2.29475437579188e-06
-7.97993378339475e-06
-1.65330892676492e-05
-4.16422526059814e-05
-1.10376507604345e-05
-1.23298375833525e-05
-2.86119719743034e-05
-3.46564468132416e-06
-1.56736328335442e-05
-1.90883728361599e-05
-2.02865776387252e-05
-7.44750896808731e-06
-3.82216141681731e-05
-1.99089228813409e-06
-1.61606059899109e-07
-2.59446260265756e-05
-1.57082683365611e-05
-7.59728213497762e-06
-2.31786601047584e-06
-1.05159137528827e-05
-1.57473863863791e-05
-6.33055744918322e-06
-6.09187610860415e-06
-2.09314100677487e-05
-1.88923236677911e-05
-1.144796546805e-05
-6.73727452652101e-06
-6.47550548083761e-06
-1.34541179242378e-05
-1.74966178952574e-05
-5.04121782412558e-06
-3.58960948862247e-05
-2.03152951272343e-05
-2.01222063795549e-05
-1.08011821827925e-05
-8.29824746404449e-06
-2.58159371634814e-05
-7.45266367524904e-06
-4.73085099469605e-06
-3.1728132176436e-06
-5.82558527415759e-06
-3.0736383088071e-05
-1.14042070633819e-05
-1.17042006808949e-05
-8.60282000378544e-06
-1.83220814443136e-05
-1.67482373304265e-05
-3.7390747971281e-05
-2.08386626274785e-05
-2.24148024637752e-05
-3.76919042455684e-06
-1.27512608085086e-05
-2.61116932062396e-05
-9.51872134549562e-06
-3.35396036953112e-06
-6.82983496646719e-06
-1.35973807606201e-05
-1.68754601806457e-05
-2.02975614317856e-05
-2.55659244713116e-05
-3.87723819104904e-06
-3.08327604426524e-05
-1.30737565512227e-05
-1.10963039477856e-05
-2.8733007185885e-05
-2.47218357926846e-05
-1.55763088815375e-05
-2.43689151088475e-05
-2.84197394617988e-05
-1.57875053113793e-05
-1.07466775968214e-05
-1.40399480314732e-05
-6.12642706698431e-06
-2.8254360568257e-05
-1.19706390801558e-05
-1.24502231220567e-06
-1.27093957870223e-05
-2.04956298339283e-05
-1.19274512534732e-05
-1.52782524049712e-05
-6.61823912518641e-06
-1.8766129529524e-05
-4.43557780998937e-07
-8.4405635619329e-06
-6.34293334681789e-06
9.45549095001402e-06
-3.01453386293025e-05
-1.69453081959002e-05
1.64137358815961e-06
-3.00395592908061e-05
-1.53203354705855e-05
-1.86566542945364e-05
-1.36399416000162e-05
-1.45678032200816e-05
-5.27168941805853e-06
-8.56595401848055e-06
7.99494709598645e-07
-6.13939821901195e-06
-1.87778910323127e-05
-1.18826221583973e-05
-1.33955703024151e-05
-1.18351771893008e-05
-5.61442838106302e-06
-2.18789537507625e-05
-2.75532305523939e-05
-1.70729479335568e-05
-2.63857072837999e-05
-1.7123503879791e-05
-2.53374695401907e-05
-1.61810320992562e-05
-2.54108506143653e-05
-1.5515484984216e-05
-1.67395742663027e-05
-1.25599477259925e-05
-2.28083065532957e-05
-1.42538222370393e-05
5.5018905252004e-06
-8.71982606229445e-06
-4.60394384884977e-06
-8.25997266823943e-06
-1.61499035453421e-05
-1.71515486366798e-05
-1.78036703141208e-05
-3.50818098531482e-05
-2.78819259089958e-05
4.46525864454614e-06
-1.65030265961775e-06
-3.11992869560014e-05
-1.56695616754211e-05
-9.70080668069856e-06
-2.7531699092558e-06
-1.91949211875742e-05
-3.53198425475642e-05
-2.33254701048682e-05
-1.23369395093223e-05
-1.87421869686659e-05
-2.75074022700817e-05
-9.85874946814562e-06
-1.49104115686246e-05
-2.13186340647163e-05
-2.92020530156555e-05
-1.88927483078698e-05
-1.32142317174348e-05
-1.4993591363253e-05
-2.15560397464853e-05
-1.20374898621483e-05
-2.01980720161453e-05
-1.93109601513373e-05
-2.23206688575452e-05
-1.35855311835674e-05
-1.86617267514321e-05
-2.77687996467334e-05
-2.7331093865395e-05
-1.82623406230255e-06
-2.27064938591408e-05
-6.86445887046681e-06
7.44001353767122e-06
-1.70758990053061e-05
-7.76489889443693e-06
-2.7901658028097e-05
2.3883723478926e-06
-4.10765792093675e-06
-1.35548929179131e-05
-9.04211208990757e-06
-1.16802131622295e-05
-1.91297428424827e-05
-4.50504015884389e-06
-2.44226327549719e-05
-2.53275621494328e-05
-1.41485994578159e-05
-2.3240441724105e-05
-1.94060019076289e-05
-1.28012400884771e-05
-2.61656436439477e-05
-6.1165372420484e-06
-2.39950651502675e-05
-2.57193362873609e-05
-7.32864115377133e-06
-1.81807452802679e-05
-7.38342885409444e-06
-4.19705524375056e-05
-3.16964459697451e-05
-2.75488115626324e-05
-1.80950064021644e-05
-3.05892405625116e-05
-3.49265050254053e-05
-3.16511770755587e-06
-2.68733445243942e-05
-2.10510274251905e-05
5.33851368420336e-06
-1.28961032413633e-05
-9.57542596854226e-06
-2.4069687383443e-05
-3.40142452482635e-06
-1.53461431760507e-05
-1.8892229779783e-05
-2.95296507597988e-05
-2.37325200236268e-05
-1.79509097062197e-05
-2.36662007599358e-05
-9.84799730023299e-06
-3.95273742681325e-06
-2.21159051702368e-05
-2.15564823805593e-05
-2.06344103035119e-05
-2.37954224229785e-05
-2.12447729626523e-05
-2.79162497013867e-05
-7.76526958421075e-06
3.77240678946624e-06
-1.80179562068754e-05
-1.18819352504386e-05
-1.55527112282511e-05
-6.31627572691783e-06
-2.11394706776465e-05
-2.20641265241676e-05
-1.49487791050933e-05
-5.94009689616796e-08
3.49776287574209e-06
-6.68203457442637e-07
-1.76609270113169e-05
-3.42436596071646e-05
-3.91113585368507e-05
-1.5465852352597e-05
-1.02685676975899e-05
-2.24160317429728e-05
-1.77055372413879e-05
-2.92176909503554e-05
-3.27856443019339e-05
-2.49986501019136e-05
-1.2418979191208e-05
-2.54309917807662e-06
-2.84405645903355e-05
-2.06237060741584e-05
-7.64639096411786e-06
-1.58039677863423e-06
-2.13587641367355e-05
-1.10716456929041e-06
-1.70398742396136e-05
-2.31150105313583e-05
-5.03938410233865e-06
-1.45827333306467e-05
-1.64123776677411e-05
-1.49761240362678e-05
3.14454890944548e-06
-2.23555056980742e-05
-2.16967769337996e-06
6.45907533703918e-06
9.17287548264286e-07
-2.33610378112611e-05
-1.71699821786005e-05
-2.1755364381784e-05
-2.85710279410107e-05
-3.47553491206861e-05
-1.04449808969369e-05
-1.06024886856086e-05
-1.41989491888348e-05
-4.72600795764259e-06
-4.09838570365889e-06
-2.36737729141559e-05
-1.49936543900345e-05
-3.88042392263491e-06
-1.34556385936173e-05
-2.11521022122509e-05
-8.41116891352788e-06
-3.83918770283757e-05
-1.68819159414786e-05
-1.36844730995671e-05
-1.01382409474444e-05
-1.86575455107952e-05
-9.92704819602011e-06
-1.87672526147783e-05
3.18534426148326e-06
-2.38709816880246e-05
-3.78166695285871e-05
-1.72914927816486e-05
-6.06210497268464e-06
-1.69332007748071e-05
-6.30587613053693e-06
-2.30989201367612e-05
-2.94460805550044e-05
-3.31378661216438e-05
-1.59046137099325e-05
-9.00449659996538e-06
-7.44210187945964e-06
-1.40311549867298e-05
-2.24860124640458e-05
-3.81240896196632e-06
-9.29710497294548e-06
-1.26241066941286e-05
-1.57426384875439e-05
-1.30851741335259e-05
-9.13637462547502e-06
-1.39386992768546e-05
-2.56645267024038e-05
-2.12286734045034e-05
-3.42294081304351e-05
-2.75870089087561e-05
-2.99840067311049e-05
-3.65797963059196e-05
-3.838614200158e-05
-1.88983091043261e-05
-1.6131269362412e-05
-1.24931100147013e-05
-2.71839445703442e-05
-1.96177347724648e-05
-2.79735204857406e-05
-1.58244054125004e-05
-7.59192211443853e-06
-1.22162803731528e-05
-1.33450325508672e-05
-1.83377585559671e-05
-1.34516513195166e-05
-2.13149970869839e-05
-1.29502957368632e-05
-1.31812708528299e-05
-1.20648448723515e-05
4.51222274044433e-06
-1.59031577269039e-05
-2.02029320409085e-05
-2.02441857706867e-05
-2.20966212434213e-05
-1.66185203953141e-05
-1.08446127792131e-05
-4.65487911912516e-06
-1.08679911619045e-05
-1.57232235288748e-05
-2.61451806209572e-05
-1.41485528838053e-05
-1.85660360710548e-05
-1.9033370703471e-05
-1.49079676787531e-05
-1.69404773511698e-05
-2.41829661553177e-06
-2.71888031238915e-06
-6.56180450157346e-06
-1.22426503488747e-05
-4.94506542625088e-05
-2.59480599198362e-05
-1.40218796338088e-05
-2.99176694668868e-05
-9.97016302702467e-06
-1.53845477191524e-05
-2.05143059852575e-05
-3.18445774890944e-05
-1.69222043620326e-05
-9.99390094375938e-06
-9.56727794655992e-06
-7.19501459660502e-06
-1.33163927284152e-05
-2.59898529748567e-05
-1.23650445406467e-05
-1.88697747438722e-06
-2.0794815330621e-05
-3.44439317469309e-05
-1.86379688077484e-05
-2.53929378617812e-05
-1.59883253668133e-05
-5.52609204653187e-06
-1.12624465065935e-05
-2.09575744000329e-05
-1.50005828657645e-05
-1.60898241454422e-05
-1.64693746595554e-05
-2.41439749242507e-05
-2.50132124569955e-05
-6.27905883330413e-06
-2.46389752504575e-05
-1.4315157185384e-05
-2.80279802436047e-06
-8.29325104761147e-06
-1.47102368958312e-05
-2.05431786824374e-05
-1.44852688759864e-05
-2.27325903667724e-05
-2.80224231856028e-05
-1.64267750706206e-06
3.99011892925329e-06
-1.26811731915358e-05
-2.37138598833981e-05
4.85537561930091e-06
-1.71201953661244e-05
-1.13442743259724e-05
-9.57377071383992e-06
-2.26027922642126e-05
-1.01365620103645e-05
-5.47075468196887e-06
-1.51126737591366e-05
-1.86569128633978e-05
-1.27889157832994e-05
-4.4054344566649e-06
-2.75476101349821e-06
-1.28756105353259e-05
-2.82115222375825e-05
-2.75320668400337e-05
-1.09290202325803e-05
-5.88987849479086e-06
-5.12946213544163e-06
-2.60017427535958e-06
-1.31004641326869e-05
2.17743314579518e-06
-2.66396190725082e-05
-1.46116126258918e-05
-2.6988651817009e-05
-2.57756833881315e-05
-8.49180282619624e-06
-1.08733384371201e-05
-2.82907147321875e-06
-1.61493752546316e-05
-1.60548585317492e-05
-2.85736411498443e-05
-2.022915780412e-05
-2.74262828969978e-05
-5.41128125231741e-06
-2.59089879477999e-05
-1.4447770402171e-05
-1.75188845103776e-05
-2.36797725424067e-06
-1.36702099590299e-05
-2.13451793304523e-05
-2.73952927708682e-05
-2.40209838928506e-05
-2.4993203678095e-05
-1.05631151462583e-05
-8.39516422219223e-06
6.65658592491335e-06
-2.06121049796636e-05
-2.23664389029448e-05
-2.00421634745631e-05
-8.1269872789795e-06
-1.49719662924848e-05
-7.41608472939061e-06
-1.44439000508826e-05
-1.87001892397697e-05
-1.67932484327308e-05
-1.05917623927042e-05
-6.20005966827325e-06
-1.16577423791687e-05
-1.02451382521287e-05
-3.35355247084122e-05
-1.2524604710072e-06
-1.55883903090094e-05
-8.24560764769847e-06
-1.68618474348773e-05
-1.83873224448837e-05
-6.59724441140393e-06
-8.17247459167677e-06
-3.47074135379163e-06
-2.39041414445731e-05
-1.04330038829478e-05
-1.8646750918783e-05
3.77927645727063e-06
-2.44771772634957e-05
-1.66132905781139e-05
-1.24588618787621e-05
-1.79651982357962e-05
-1.22379528995164e-05
-9.63102892121879e-06
-1.81206444204459e-05
-5.04152978709201e-06
-1.95678540366655e-05
-5.13924553721952e-06
-1.49509895723902e-05
-1.67000848042514e-05
-2.03058654956705e-05
-1.26331561283985e-05
7.77489834848305e-06
-1.15509239776088e-05
-2.86869072844494e-05
-1.92595290220722e-05
-1.67084678602981e-05
-1.41183091997286e-05
-2.75134476772555e-05
-2.12347785448971e-05
-1.40287882597849e-05
-1.19152176664009e-05
7.50557587558491e-06
-3.3370200079813e-05
-2.19874154907603e-05
-1.65910589044765e-05
-1.07231678413041e-05
-1.73290378686429e-05
-7.30720911660371e-06
-6.89650961687066e-07
-1.32733970259028e-06
-2.42324419625942e-05
-1.8044767531355e-05
2.49243451168979e-07
-6.73301560570259e-06
-3.15773756922163e-05
-1.06712081213275e-05
-1.99945732617803e-05
-2.33738989921206e-05
-1.37005067892365e-06
-2.50426443450096e-05
-2.91388355308102e-05
-1.20195425839261e-05
-5.51106049013078e-06
-1.3289814879223e-05
-1.38842774288866e-05
-2.616398869023e-05
-7.12230567067303e-06
3.66258631463177e-06
-2.07520478045139e-05
-6.60749889207836e-06
-1.64285970518152e-05
-2.54605865452368e-05
-1.07883208014967e-05
-2.11314765458271e-05
2.11079987681994e-07
-1.97054134984558e-05
-1.41342452822105e-05
-3.29859498554558e-06
-2.24421381848668e-05
-1.79083183090197e-05
-1.71009495593987e-05
-2.12269925717611e-05
-2.73039897230185e-06
-2.50661090724043e-05
-2.52534013535032e-05
-1.40348995349679e-05
-9.4298824415565e-06
-1.76613058212247e-05
-2.53060137548314e-05
-1.61084849334598e-05
-3.11668194834762e-06
-2.5082660339511e-05
-2.62692918412626e-05
-1.53546651608041e-05
-1.57420002224011e-05
-1.75484012421397e-05
-1.6454094386227e-05
-1.95765869318575e-05
-1.58595555416526e-05
-7.56539379105153e-06
-2.7133388577508e-05
-2.42608613840105e-05
-1.78609561960394e-05
-8.45297045019756e-06
-4.71852834111547e-06
-2.21086243275393e-05
-9.10706159922654e-06
-1.87885293683054e-05
-1.71830942978635e-05
-1.06451209893171e-05
-7.96393390241947e-06
-1.38726472805494e-05
-2.58573169749789e-05
-1.18426332409372e-05
-3.25349844778866e-05
-1.36394354524765e-05
-2.88372861002233e-05
-7.45090278928232e-06
-1.71393429267604e-05
-2.9349671402863e-05
-7.15542815544833e-06
-7.547644178081e-06
-1.83603358865573e-05
-2.85816085499944e-05
-8.90006718592804e-06
-1.5047191203936e-05
-1.98223495179974e-05
-1.51239763137983e-05
-6.27043412253213e-06
-2.09830254263708e-05
-1.39364722593361e-05
-2.11998666801842e-05
-3.62321402319284e-05
-1.03354744332906e-05
-4.23769244670981e-06
-2.81632744735515e-05
-1.96985323138763e-05
-1.12212464721935e-05
-2.17642284358836e-05
-1.93865012852516e-05
-2.2464991567475e-05
-2.55423239082851e-05
-8.69665958988992e-06
-2.11612350417836e-05
-2.70296746615366e-05
-1.50719109784801e-05
-7.93937692949746e-06
-1.79693550645234e-05
-2.73585448924895e-05
4.61008302626909e-06
-3.14461183449857e-05
-1.04124851692111e-05
-5.16225529103575e-06
-1.07455114659709e-05
-2.68355448348545e-05
-9.5570412075279e-06
-1.71833508855921e-05
-1.55574595936189e-05
-3.5453115957886e-06
-3.02194672514104e-06
-2.18268325288608e-05
-2.57894210233566e-05
-1.71676118219232e-05
-1.16082515147739e-05
-2.01067875132181e-05
-2.21196352109257e-05
-2.57910816760489e-06
-3.84765079585648e-05
-4.52540015690513e-05
-2.05664504274429e-05
-2.17579080774113e-05
-1.71770750695564e-05
-3.47729183882851e-05
-4.45232227924551e-06
-1.61952486467706e-05
-1.3212671169409e-05
-1.13219068102522e-05
-1.68262377581932e-05
-1.21208030271912e-05
-1.3693655829848e-05
-5.14457436977096e-06
9.9657991410382e-06
-1.60842598258027e-05
-1.45995070467509e-05
9.490426846627e-06
-3.20767944652558e-06
-1.05080788409349e-05
-2.77476996590458e-05
-1.52733166928911e-05
-1.49674994007086e-05
-1.12285713906473e-05
-1.66918534178265e-05
-1.1296012255271e-05
-1.50910849230577e-05
-1.16050841566472e-05
-9.24490159173628e-06
-1.80202025565524e-05
-2.68360091621958e-05
-2.27090206515588e-05
-7.40047357075658e-06
-9.48585495046039e-06
-2.2855414335542e-05
-1.19481789613377e-05
-2.30867951406697e-05
-9.03657563710319e-06
-1.50189800379201e-05
-1.36986078259592e-05
-1.68715270951801e-05
-1.89865576728343e-05
-1.03794325704884e-05
-1.59883751083492e-05
-2.06577596015439e-05
-2.81139934938754e-05
-2.20631953828069e-05
-1.43200482949589e-05
-2.34082292823204e-05
3.68273512596625e-06
3.5227863896132e-06
-4.26937823078711e-06
4.40144627451546e-06
-1.30351815644514e-05
-1.65571172806899e-05
-6.87709114554098e-06
-1.92804757372703e-05
-2.44908337503577e-05
-2.72324867384093e-05
1.98248634508426e-06
4.89793954862102e-07
-2.28032201883499e-05
-2.49628410868942e-05
-1.93986508615366e-05
-2.08283420343248e-05
-1.97951854128917e-05
-1.70851918006674e-05
-9.5690809292309e-06
-4.35668490860154e-05
-1.60801745476288e-05
-2.37955118573794e-05
-3.48503895470287e-05
-2.8402122910478e-05
-1.88893599635475e-05
-5.59006949642049e-06
-8.75527805339245e-06
-2.57000801709281e-05
-1.84654426352559e-06
-2.40594521705298e-05
-2.19544897168432e-05
-3.14385270619911e-05
-2.94565179972299e-07
-1.69956836618875e-05
-5.05962798800076e-06
-9.71346108935688e-06
-1.87729199937443e-05
-8.46653047169216e-06
-1.95916581799322e-05
-1.25544350627661e-05
-3.48233121333312e-05
-1.36031499052253e-05
2.60549915762943e-06
-2.79323684481723e-05
-1.68341552451079e-05
-1.85312723089656e-06
-2.60065024832298e-05
-3.81032944619261e-05
-1.59561444579151e-05
2.98605977722408e-06
-3.16701175085718e-05
-1.13207383266586e-05
-2.01852196327591e-05
-1.14450349053101e-05
-1.58676709614756e-05
-2.51830586856961e-06
-2.48171651267564e-05
-1.81168147967948e-05
-2.80342591690956e-05
-3.56033856065921e-05
-6.68453454221906e-06
-5.02609973709089e-06
-1.04173329164326e-05
-2.20774414426095e-05
-2.46099766001763e-05
-9.21394714197979e-06
-1.40497355399401e-05
-3.23233622359132e-05
-1.48878731532145e-05
-1.47125393495021e-05
-9.67843334841484e-06
-2.40744264067791e-05
-2.22132380799956e-05
-6.74977366371178e-06
-2.37307834630693e-05
-1.0466335542128e-05
-5.01797021205163e-06
-1.49045920254244e-06
-2.19963084262632e-06
-1.40352339237105e-05
-8.59866371850647e-06
-1.41422930932765e-05
-8.23921453142727e-06
-1.03256160740478e-05
-2.30601160374055e-05
-1.0368205666878e-05
-3.55759164095541e-05
-2.8143897039367e-05
-1.15524251916659e-05
-3.09675196241785e-05
-1.97618531711799e-05
-1.01508264707931e-05
-2.79528778375221e-05
-5.15379554565449e-06
-1.787610368908e-05
-1.37457386934266e-05
-9.33910445011882e-06
-1.50616202936002e-05
