# Supplementary material for: Research on computational propagation and identification of mine microseismic signals based on deep learning
Source: PLoS One. 2025 Oct 22;20(10):e0334641. doi: 10.1371/journal.pone.0334641 (PMC12543183; doi:10.1371/journal.pone.0334641)
Supplement: S9 Data — (ZIP) [file pone.0334641.s009.zip › 000101100000393.xlsx_0.txt_24.txt.txt]

-2.05953118318786e-05
-1.54276559430297e-05
-2.72099461581378e-05
-3.17829254939395e-05
-2.40468783712335e-05
-4.43966890500336e-05
-2.28164454265939e-05
-1.40388592878589e-05
-6.02821501854981e-06
-1.00983913250613e-05
1.14086557026003e-05
-4.58951425044294e-07
-1.02563728299256e-05
-1.67109971168823e-05
-9.09273393115409e-06
-2.15918081443926e-05
-3.41089912074337e-05
-1.2171827987384e-05
-3.3165693166608e-05
-1.75786997683787e-05
-1.52813329064881e-05
1.74248665691489e-06
-1.63703178349959e-05
-3.91798216061702e-05
-1.98917099538858e-05
-2.77456861587409e-06
-2.8401102805441e-05
-2.00325960288528e-05
-1.53673105658619e-05
1.77802690427053e-06
-1.37830228332668e-05
-1.2108626246993e-05
-2.9807470619366e-05
-2.52731558008303e-05
-1.10250817954573e-05
-3.65639905776571e-05
3.27380449908608e-06
-1.0882991850923e-05
-1.2467985576922e-05
-4.45137500476862e-06
-1.65750912866159e-05
-9.29450567829188e-06
-9.84016504217837e-06
-1.29651129806759e-05
-1.04592111939629e-05
-1.59648485575681e-05
1.11430306391451e-06
-1.09008786656109e-05
-1.72881021746339e-05
-1.01212567437247e-06
-8.20218851729098e-06
-2.47034538790349e-05
-8.2509451156651e-06
-2.16178627547958e-05
-8.35542506889112e-06
-9.05143428516453e-06
-4.23412741933343e-06
-5.19021727603928e-06
-7.95445493078838e-06
-7.38304723011387e-06
-6.39634026586258e-06
-1.99932040579139e-05
-2.74324792060388e-05
-1.19226500389619e-05
-2.47480502384744e-05
-3.18454375327581e-05
-9.35051533656295e-06
-2.2112386204058e-05
-7.14894746944478e-06
-1.36563368537456e-05
-2.31662845851917e-05
-3.35991643582885e-06
-4.48268955632224e-06
-1.01167528803721e-05
-3.03557623487948e-05
-2.25387897184103e-05
-1.66116149012667e-05
-1.93316550810947e-05
-2.42549674995718e-05
-2.35176214473572e-05
-3.24914775552355e-06
2.27400711423247e-06
-1.77751285282709e-05
-9.61186386895613e-06
-3.22688717290884e-05
-2.0322244525377e-05
-8.30510973417492e-06
-2.77437347604633e-05
-2.76713579189081e-05
-3.06374355258558e-05
-2.77877348351727e-05
-2.89480330613326e-05
-1.67368650484751e-05
-2.37173497459951e-05
-5.06287372820824e-06
-1.88434782479204e-05
-6.42616528268248e-06
-7.79626888563055e-06
-1.42694522863046e-05
-1.90471357525236e-05
-3.086191135405e-05
-1.95737045123684e-06
-7.56745693259694e-06
-2.44952508890773e-05
-1.93827048151007e-05
-5.96556047375407e-06
-1.93208928625362e-05
-1.56019145520294e-05
-2.86826019308071e-05
-3.10573447003243e-07
-1.2774153307196e-05
-4.6420936025673e-06
-1.59048901037538e-05
-9.70376510415605e-06
-2.41677152353395e-05
-1.27160391433041e-05
-9.22748650338438e-06
-1.26040580323027e-05
-1.422186458257e-05
4.58507629707919e-06
-1.01611050477428e-05
-2.52630787559957e-05
-2.28777557637056e-05
-2.55537736544757e-05
-2.31656228484688e-05
-7.61895957163683e-06
-2.22827870725724e-05
-9.33337844528e-06
-1.03167680147734e-05
-2.82514508473605e-05
-2.536330660342e-05
3.68542912037777e-07
-1.6287836277141e-05
-2.74648096898248e-05
-1.88647120002533e-05
-4.36736668423349e-06
-7.4673115629035e-06
-7.71566864198356e-06
-1.55282763264023e-05
-3.11173010143711e-05
-2.26367755045724e-05
-8.84842118917945e-06
-1.29236264329341e-05
-1.24599515191711e-05
-4.57216868251578e-06
-2.10023093670929e-05
-1.144407708197e-05
-1.47180794243617e-05
-1.22039405356791e-05
-2.82459503420449e-05
-2.52988944441505e-05
-3.73694267232807e-05
-3.47965450644491e-05
-1.09494752111717e-05
-1.8835523785503e-05
-1.62009739429025e-05
-1.99888973948561e-05
1.95689062261851e-06
-1.24710543222548e-05
-1.92794516664482e-05
-1.8122293152061e-05
-1.35567627030054e-05
-3.12766475526255e-06
-1.84301844001026e-05
-1.37431643500019e-05
-3.86997495939179e-06
5.13552439672552e-06
-1.74241471724538e-05
-1.18208023011543e-05
5.86829195056082e-06
6.99276604148798e-06
2.47477158280943e-06
6.13371732779184e-06
-2.02082056696219e-05
-1.9647743098121e-05
-2.54182359759599e-06
-1.19747288823795e-05
-1.35239270222381e-05
-5.64409520999652e-06
-1.30438330422859e-05
-1.85584958570829e-05
-1.91388483381824e-05
-2.1511861734021e-05
-1.55164366044435e-06
-1.38456838094859e-05
-1.97683347028362e-05
-6.84348293591003e-06
-6.99314680891663e-06
-1.49192921702456e-05
-1.35768853921882e-05
-1.53739689414495e-05
-1.49175909592563e-05
-1.27475810024146e-05
-8.88880414197925e-07
-2.11818897614977e-05
-1.61092495257711e-05
-2.26565315015387e-05
-1.33043577081988e-05
-9.34390531121886e-06
-1.99347153423149e-06
2.94379674425252e-06
-2.94759181174246e-05
-3.35054283095449e-06
-3.69796328671731e-05
-1.05073680189339e-05
1.12257120264045e-05
8.13169997962339e-07
-2.17741148442213e-05
-8.63432212841009e-06
-2.67392054849588e-05
-4.11853754937216e-06
-1.20415063856022e-05
-5.68052131518898e-07
-6.43492067858802e-06
-7.51290571360483e-06
-8.35515524119621e-06
-6.04856034138318e-06
-1.63517282143303e-05
-8.6827679882137e-06
-1.41490632258267e-05
-1.92512278112647e-06
-1.6473658478949e-05
-1.42468232853582e-05
-2.6214166925311e-05
-3.44600562772769e-05
-3.53971612754814e-05
-1.79058999630935e-05
-3.85430480449077e-06
-7.74465245251817e-06
-1.48503524781084e-05
5.18895704298709e-06
-6.52989859726389e-06
-1.75273183667659e-05
-3.5097090653791e-05
-1.97735087737312e-05
-3.84043163529889e-05
-1.73185251946138e-05
-7.89494309837899e-06
-1.8089243893752e-05
-1.65985158928878e-05
-1.72976977998821e-05
-1.59321460512643e-05
-2.50624655326391e-06
-2.70287744759438e-05
-2.6985750071732e-05
-1.06478511737213e-05
-1.41297449185283e-05
-2.34108881590924e-05
-1.72126256662699e-05
-2.01547591654005e-05
-2.01671006243958e-05
5.98486154757089e-06
-1.01196177383252e-05
-1.62490500905067e-05
-3.72778116563372e-05
-1.98221728881378e-05
-1.26894473995571e-05
-5.53058523853414e-06
4.51142902698e-06
1.89564117146219e-08
-4.91480744667168e-06
-2.99579945134217e-05
7.93166542162638e-06
-1.5679351183861e-05
-5.10058710382641e-06
-4.05761084773866e-06
-3.37033583670266e-05
-2.08634262056297e-05
-1.35278446981398e-05
-1.12045316400032e-05
-6.53081783775842e-06
-2.58282327415328e-05
-8.09981982804022e-06
-2.57676459421825e-05
-2.90395155808405e-06
-6.78106836148718e-06
-2.18727619582207e-05
-2.87987767359935e-05
-2.71622877695525e-05
-1.53225630096847e-05
-2.16560932040882e-05
-1.60344717463347e-05
-3.92609192889912e-06
-1.16152357799264e-05
-2.37635153867743e-05
-1.32688814626888e-05
-1.96576098481576e-05
-3.66115989067638e-05
-2.65654202598496e-05
-2.45359555921318e-05
1.02684301677421e-07
-1.69259777710112e-05
-6.39365567359282e-06
-1.96342492228886e-05
-1.62587523223747e-05
-1.87487716289522e-05
-1.51512171676984e-05
-2.76312670280676e-05
-2.94269372498557e-05
-1.74954793841226e-05
2.98035701543585e-06
-2.81566119806461e-05
-1.18852974392599e-05
-3.42654126424387e-05
-2.24941199247617e-06
-5.61664259478265e-06
-1.00868914851768e-05
-2.71280655366495e-05
-1.5461393279049e-05
-2.88321233961918e-05
-1.51627781911778e-05
-1.19239534630485e-05
-1.20841667963929e-05
-1.37841920620493e-05
-1.62113806638568e-05
-2.38344038979642e-05
-5.63512130524947e-06
-8.74397867873695e-06
-1.98133568307438e-05
-3.55812776710075e-05
-1.32340279313696e-05
-2.13845190127135e-05
-9.48076872538979e-06
-2.50887726749346e-05
-2.35482403517324e-05
-1.71609856967503e-05
2.8302261676935e-06
-1.32120074015346e-05
-2.92842221177564e-05
-1.79341166822054e-06
-9.4505856604405e-06
-2.04792064253876e-05
-2.52132758188846e-05
-1.43863627628083e-05
-1.49829455922255e-05
-1.36393154362656e-05
-1.58875153610793e-05
-1.98226144828722e-05
-2.6231382168093e-05
-3.33009356522133e-05
-2.2098702712422e-05
-1.17979673093551e-05
-1.68865137832224e-05
-1.2155478967488e-05
-8.72781890970323e-06
-1.48716906633167e-05
-2.87339573915523e-05
-4.52928941399218e-06
-3.25354893589394e-06
-1.24676991469804e-05
-1.60020175304345e-05
-2.38418407556855e-05
-1.00391150378736e-05
-1.69807945616179e-05
-6.13196131653855e-06
-1.93681308344474e-05
-1.51954958187631e-05
-8.11511069881231e-06
-1.34705046037059e-05
8.15656130762339e-06
-9.27520368729668e-06
-2.15517110003735e-05
-1.91847727395907e-06
-1.1866100909267e-05
-2.26238187691871e-06
-3.76969868460062e-05
-2.06444341126786e-05
-1.4456639439012e-06
2.67655721152297e-06
-1.49219773164147e-05
-1.77325195671198e-05
-1.35054493089113e-05
-1.01589819843755e-05
-1.96088489970907e-05
-2.58131943327469e-05
-9.63922158414828e-06
-2.97504128311367e-05
-1.03399101742796e-05
-1.42229274178986e-05
-2.22567368302788e-05
-3.95185029687067e-06
-3.57788921099921e-05
-1.63802672458593e-05
-1.69412999390294e-05
-1.10687033856772e-05
-2.04925525490214e-05
-2.76290038419701e-05
-2.35903288923681e-05
-2.15585927876479e-05
-1.50835826884196e-05
-1.77592188456508e-06
-1.25479698986451e-05
-3.00650419060045e-05
-1.05075252386807e-05
-3.60515205928395e-05
-1.33991194158618e-05
-2.2572195849916e-05
-7.32032579462737e-06
-2.47817913054552e-05
-1.54793165850207e-05
-2.72480980343589e-05
-8.89888596263623e-06
-3.51807163116098e-05
-1.81867560958316e-05
-1.30182688925257e-05
-7.61341795271459e-06
-3.08786521202259e-06
-1.39694902903632e-05
-3.81247326862104e-05
-1.8763262553637e-05
-1.71765665808663e-05
-3.91037477627125e-05
-1.15665836458372e-05
-2.32734233413262e-05
-2.66903437164473e-05
-1.89328989111425e-05
-2.04289564521165e-05
-2.1374385836551e-05
-7.77002891079662e-06
-2.06173928375805e-05
-2.62974910672783e-05
-3.24675428242991e-05
-4.09223849264485e-07
-1.43599012986978e-05
-2.50493839098908e-05
-1.13759082748397e-05
-1.43627559580622e-05
-1.68467389651401e-05
-1.6321116129496e-05
-1.07402782087143e-05
-2.64979434921124e-05
-1.26870711354791e-05
-3.13566258985954e-06
-8.69109668415558e-06
-1.05780754414814e-05
-2.13982262422876e-05
-9.54962316987709e-06
-2.92360453882846e-05
-3.6116579222803e-05
-8.68211165778111e-06
-1.06822960632595e-05
-1.90391556220094e-05
-2.12693486066888e-05
-3.20348176034006e-05
-3.87907551266615e-05
-3.25634764273032e-05
-2.20650790820919e-05
4.54490699313744e-06
-1.24957552499736e-05
-5.6734181166739e-06
-1.52770431072802e-05
-1.1655846429801e-05
-1.66739339149607e-05
-2.1077423161065e-05
-2.35150706777373e-05
-1.59503621299074e-05
-4.02496839373851e-06
-1.86311048994513e-05
-3.02533489314285e-05
-1.35034585592185e-05
-1.25055484529912e-05
-3.7811520117341e-05
-2.16419663148296e-05
-1.46438392360201e-05
-7.54264431621223e-06
-2.11138882754658e-05
-2.32394103107659e-05
-2.91622654572498e-05
-1.0897551666291e-05
-2.02351400785377e-05
-2.67617498107914e-05
-1.45852278770188e-05
-9.86342012462199e-06
-2.06146654017735e-05
-1.73956610438465e-06
-2.78326839600931e-05
-2.17833804235613e-05
-6.67273853970259e-06
-1.49351783470024e-05
-2.7331662132899e-05
-8.97311002179393e-06
-2.64876172582713e-05
-1.13753661323646e-05
-1.74551386885479e-05
-2.39788594477396e-05
-2.25787172503088e-05
-2.58690958737452e-05
-3.14578924958736e-05
-1.37650386129713e-05
-1.41065491646712e-05
-1.62021638179083e-05
-8.32352662651687e-06
-4.07654041054252e-06
-1.37418703431877e-05
-1.58172455086853e-05
-8.82043892652272e-06
-8.06880291701676e-06
-1.19741103000803e-05
-4.82361405397621e-06
-1.76424374810344e-05
-3.79498584197148e-06
-2.59479252922069e-05
-9.06508543644684e-06
-2.7657726425909e-05
-1.98930845254276e-05
1.12349971787979e-05
-1.69367698276662e-05
1.23062441196667e-06
-2.45495666118711e-05
-2.02680067734979e-05
-1.39775671360791e-05
-1.46485686342115e-05
-1.60930365172653e-05
-7.82830943335454e-06
-2.69188230162766e-05
-3.02140239583271e-05
-4.9916563130097e-06
3.03594496944125e-06
-9.1126358638344e-06
-2.72402036542492e-05
-1.02003225177331e-05
-3.03682201534034e-05
-1.06267521986e-05
-8.07710233174303e-06
-2.18331055733838e-05
-3.48049887230893e-05
-2.21271362783979e-05
-4.78235211239517e-06
-2.41654792867786e-05
-3.21949083228164e-05
-3.62261039104487e-05
-1.96973361751483e-05
-2.38061740950796e-05
-1.58296364968108e-05
-1.9384432249866e-05
-2.21670362883453e-05
-2.13114533695576e-05
-1.73831476518842e-05
-2.51329856010273e-05
-2.30649112745207e-05
-3.73403482497315e-05
-1.8172583996022e-05
-1.42284477766405e-05
-8.99626156565362e-06
-1.53428437505507e-05
-1.43589060615129e-05
-1.34585842874167e-05
-1.70611734872293e-05
-1.0484258276624e-05
-1.00006708008985e-05
-3.07050754628792e-05
-2.61472124930561e-05
-9.36039856577151e-06
-3.06504882210994e-05
-2.55224000624379e-05
-1.61524289038672e-05
-2.47873939624695e-05
-1.87247460373074e-05
-1.24402996611472e-05
-1.34472242052226e-05
-2.16786283288368e-05
-1.51766189121095e-05
-8.19320040717664e-06
-2.02774870198584e-05
-1.78422831123775e-05
-2.66110048224089e-05
-3.82089383010065e-05
-1.85112888320508e-05
-1.44825629205609e-05
-2.2786029706349e-05
-1.83009088331322e-05
-8.95194811429211e-07
-1.1264242430725e-05
-2.21719504987429e-05
-5.66370061840458e-06
-5.75974122006885e-06
-1.48626514289927e-05
-2.15972729350287e-06
-1.71208198973107e-05
-1.70524544387231e-05
-5.91535823337045e-06
-3.25755178893217e-06
-3.09676674725733e-05
-3.73264879331807e-05
-1.22570530339607e-05
-4.41925853317906e-06
-2.10129564108776e-05
-9.9738799673421e-06
-9.10053283806923e-07
-2.02538125230419e-05
-1.25793457723496e-05
-4.71549721847718e-06
-4.77577831961444e-06
-7.54189134944028e-06
-2.82288365366266e-05
-8.80427182845282e-06
-2.89612263966982e-05
-3.84319632105164e-06
-1.02655577723681e-05
-1.97485506040597e-05
-2.19452084424248e-06
4.55254612379498e-06
-9.83482075352115e-06
-2.78245224833846e-05
-2.06826426484179e-05
-3.39512783530091e-05
4.70961678571321e-07
-2.91641673244756e-05
-1.75632100494494e-05
-1.621305525816e-05
-2.229541653664e-05
-5.57289451034776e-06
-7.54451046919413e-06
-1.10428053031402e-05
-2.40497221934169e-05
-1.66063854976889e-05
-1.08762123990019e-05
-1.71086291788891e-05
-2.30958474908929e-05
-9.57658357914546e-06
-1.76215194139664e-05
1.48085592625801e-06
-1.2099917051081e-05
-1.32836592393938e-05
-1.76065323227932e-05
-2.84799030277111e-05
-1.83142186274193e-05
-8.06523913751555e-06
-1.62945267108962e-05
-2.48833059168017e-05
-1.75086715735325e-05
-2.40515542968643e-05
-2.13155284560417e-05
-1.31494694636713e-05
-1.90353388700832e-05
-1.28829317465167e-05
-1.22886665468255e-05
-1.95055987638936e-05
-1.52043174053112e-05
-2.31274957455634e-05
-1.24971014725828e-05
-1.09001999497159e-05
-1.1090530414234e-05
-3.55211130447878e-05
-1.2297309349566e-05
-3.16823197019619e-05
-3.67900167436326e-06
-3.21368287968245e-05
-1.39974771601163e-05
-3.03177351243893e-05
-2.13063241370192e-05
-1.28801059236836e-06
-3.2440994241831e-06
-2.59304030697608e-05
-1.47492774674972e-05
-9.39490557118041e-06
-2.31785496537146e-05
-2.21942404833252e-05
-2.72723731629047e-05
-2.35809717928645e-05
-2.71030767800849e-05
-1.21139991661549e-05
-2.9201398570716e-05
-1.83481169436766e-05
-2.20402299493937e-05
-7.43243308560388e-06
-1.08243119316268e-05
-7.63045804161002e-06
-1.37317925556326e-05
-2.31126669092568e-05
-1.49945170437441e-05
-1.36561871106869e-05
-2.39380006971444e-05
-1.47426626254676e-05
-1.91981683278139e-05
-2.46696724524689e-05
-3.15830297491517e-05
-2.89070024976227e-05
-1.18555380932929e-05
-8.63553544031444e-06
-2.07450192921075e-05
-1.17147186958348e-05
-1.32124662370858e-05
-2.40260458198272e-05
-2.30677226378201e-05
-3.02352442405307e-05
-1.41929224592081e-05
-1.65915613733318e-05
-1.75298470677504e-05
-1.29366786377823e-05
-5.28289456754834e-06
2.23309250410139e-06
-1.49722280970335e-05
-1.57419563292942e-05
-1.48664917376914e-05
-2.94121057597744e-05
-3.25048153130832e-05
-2.88030614507666e-05
-8.41500721992088e-06
-2.67237689083114e-05
-1.14666546769309e-05
-1.55362946819429e-05
-3.12025183795493e-05
-1.20557755837528e-05
-1.93124480576875e-05
-4.41147098049439e-06
-5.25646969358748e-06
-1.54739368797775e-05
-6.45963153908707e-06
-1.82989738075672e-05
-8.10925379857525e-06
-2.54157153398989e-05
-1.17124814053142e-05
-9.26347397670042e-06
-1.2269035962954e-05
-1.66034862664637e-05
-2.16802798995592e-05
-6.49226892823875e-06
-2.84196613570571e-05
-3.19390128396459e-05
-1.48686845542152e-05
-1.4886947374753e-05
-1.88206709650953e-05
-1.61955497803769e-05
-4.69608134447623e-06
-1.397724745417e-05
-4.74575910123831e-05
-1.01212093409138e-05
-1.29165693103778e-05
-1.18834794559111e-05
-1.11455698874218e-05
-1.6973983121531e-06
-4.42511635169463e-05
-1.62775640378897e-05
-7.29581960369452e-06
-4.83546954235588e-06
-1.86997563659948e-05
-1.48596500034271e-05
-1.44760095787576e-05
-1.87786068241367e-05
-3.50476464637222e-06
-1.41457399274268e-05
-3.68298719157049e-05
-1.37835633498897e-05
-6.09490857169242e-06
-2.11829293680676e-05
-1.65811444244702e-05
-1.22918225917947e-05
-8.44025003243993e-06
3.66444302090285e-06
-5.34195175719022e-06
-2.80131287247931e-05
-2.75987232122308e-05
-2.32374909440085e-07
-1.35363187641478e-05
-2.44620734575143e-05
-3.21004105472185e-05
-2.82975803606872e-05
-2.07719442311824e-05
-2.26373923361362e-05
-2.31124569342326e-06
-3.98178431347162e-06
-2.82210429949261e-05
-5.21815524403665e-06
-1.64820073178039e-05
-1.44109092247635e-05
-6.17906571717223e-06
-1.52377183118747e-05
-6.94848445309567e-06
-1.96538562307278e-06
-8.10459294345528e-06
-1.47353153153579e-05
-2.42513272212126e-05
-1.03036270116786e-05
-6.84308243600701e-06
-3.37493841527067e-05
-1.57439318815189e-05
-8.01749272355213e-06
-3.58664446415839e-05
-1.80543773942326e-05
-2.49057875855525e-06
-1.57943483366943e-05
-1.60591186406678e-05
-3.35300611802233e-05
-2.73416111145389e-05
-3.59507107005576e-06
-1.25070872284633e-05
-2.82248752124526e-05
-1.92746732727264e-05
-1.79969831854226e-05
-1.44093583306461e-05
-3.39345819685877e-05
-2.38256490185576e-05
1.97520724197274e-07
-3.54708670518669e-05
-3.56307988942889e-05
1.1461664825528e-06
-1.92931662837038e-05
-1.64296916105068e-05
-2.00834810748513e-05
-2.47011456177615e-05
-2.30702662780245e-05
-2.41363755820023e-05
-3.90004917162817e-07
-2.71890308563621e-05
-5.01577644674318e-05
-1.74891936951908e-05
-1.20083897778023e-05
-1.19327090540972e-05
-9.82776635007482e-06
-1.80515721801256e-05
-2.86469876139993e-05
-1.70298705994778e-05
-1.32501802635757e-05
1.60347996359357e-06
-2.09166725679962e-05
-1.62964965327378e-05
-2.5048230365586e-05
-1.50369176901433e-05
-1.77736245893692e-06
-9.94624162601064e-06
-3.21672087134632e-05
-2.39419123202953e-05
-9.68775641894958e-06
-1.89845033862936e-05
-2.22201582891671e-05
-8.73347327900964e-06
-1.06345383368591e-05
-1.10365227872575e-05
-2.17213405463168e-05
-1.50450691446987e-05
-1.74677911880607e-05
-2.02904055640624e-05
-1.37597388879262e-05
-8.69408829124043e-06
-3.21253523159709e-05
-3.14251782504305e-05
-1.57463748765735e-05
-1.14850810542731e-05
-5.07301512050187e-06
-2.50307471334051e-05
-2.43317485638449e-05
-1.43154597698791e-05
-7.99746797244664e-06
-2.55589304696542e-05
-4.21308804933354e-06
-1.57149793748017e-05
-8.71800768256631e-06
-1.82414108431139e-05
-3.1679943661218e-06
-2.36206971320897e-05
-1.01503301816937e-05
-2.42344666190145e-05
-2.50235966415475e-05
-1.22950755661603e-05
-1.16719387874322e-05
1.57539447404714e-06
-1.32979121963994e-05
-2.47198792700437e-05
-2.85969766320255e-05
-3.68133090493271e-05
-1.46882666082849e-05
-6.51328631230888e-06
-2.01119284631311e-05
-3.64053765314411e-05
-2.06217033287578e-05
5.66552639647876e-06
-1.04758792409487e-05
-7.81085227504579e-06
-1.59490721394462e-05
-2.04522268429107e-05
-2.04645209815936e-05
-2.43158599697151e-05
-2.00831271565131e-05
-2.08064231725504e-05
-1.27695593484781e-05
-1.38476272935994e-05
-8.35096923158766e-06
-1.76441234266339e-05
-1.2159619659994e-05
-7.1780723464568e-06
-9.93618145193722e-06
-1.65321945616081e-05
-8.48100294619816e-06
-1.83613277980585e-05
-1.85007453811192e-05
-8.65967557466485e-06
-2.0394975856924e-05
-1.57694069794724e-05
-5.26504080903609e-06
9.7936795532312e-08
-2.36442103495228e-05
-2.95674086185894e-05
-2.28239093252414e-05
-2.37823302630659e-05
-2.07820217105039e-05
-1.96240913234866e-06
-1.76398199058566e-05
-4.82766220202287e-06
-8.68750253507715e-06
-2.33620188468615e-05
2.92848177350691e-06
-1.99577708289234e-05
-1.85565284835251e-05
-2.56656331715125e-05
-2.2464080965067e-05
-1.01301295716104e-05
-1.31405211408048e-05
-1.38297555417075e-05
-1.7928074650931e-05
-1.55881805928093e-05
-1.88452171834953e-05
-1.59650866466824e-05
-1.05929239139395e-05
-2.98406717117471e-05
-5.62955608339348e-06
-3.44516784747707e-05
-3.0119341949042e-06
-1.50062654133071e-05
-2.17322006971863e-06
-2.02012458281217e-05
-1.1232361332224e-05
-2.02384673437898e-05
2.90642457187814e-07
-1.59957394218582e-05
-9.18199704650993e-06
-3.15050495208015e-06
-2.504382281335e-05
5.10122845730736e-06
-1.44410160361047e-05
-6.38546240590376e-06
-2.93168392869293e-05
-1.13937014413008e-05
1.25342442473759e-05
-2.06330966938918e-05
-2.58545053788785e-05
-1.1173253060191e-05
8.30892940526901e-07
-2.07519735594142e-05
-5.57590882727047e-06
-2.43087252837691e-05
-8.65869203368439e-06
-4.91462940213194e-06
-1.38073518836808e-05
-1.04672630051448e-05
-1.34397948500831e-05
-7.50493102042594e-06
-2.07354491093699e-06
-1.64445328154988e-05
-1.62785144361631e-05
-2.38055646150592e-05
-2.61844035558457e-05
-3.59587694096987e-05
-2.30591810878456e-05
-1.22468658771488e-05
-2.74687668011198e-05
-2.59514251463527e-05
1.12059609953193e-05
-1.76776027856166e-05
2.07441502110428e-07
-4.03859916301412e-06
-2.34354214806321e-05
-1.41597211406136e-05
-1.38452675052018e-05
-2.9943845377287e-05
-2.80758869045067e-05
-1.63158871753014e-05
-2.86076044093416e-05
-1.25566293249334e-05
-6.16077995087035e-06
-2.22637478297438e-05
-4.36212300255959e-06
-2.80084193390782e-05
-1.47905861089251e-05
-2.78177201968489e-05
-1.78130830163645e-05
-1.44933392323818e-05
-1.17015532809522e-05
-3.38165754984075e-05
-1.49966941821334e-05
-1.34572747962746e-05
-1.63198413598155e-05
-5.34826910460425e-06
-2.4796336716406e-05
-4.94995596765583e-06
-5.44328996456422e-06
-3.0031582812577e-05
-1.98191069728255e-05
-1.71410512456475e-05
-7.04294484741621e-06
-2.43661681585958e-05
-1.37152666757196e-05
-2.64742734568187e-05
-1.71005952075737e-05
-1.79176781975467e-05
-2.15036449222872e-05
-2.50703623595759e-05
4.07888274786301e-06
-2.08405655862453e-05
-3.45718998986342e-05
-1.47698502403063e-05
-1.93065381812178e-05
-2.02127108096923e-05
-1.08889525439804e-06
-1.38970931788525e-05
-1.57049055176943e-05
-2.01787443403838e-05
-6.87755866789515e-06
-2.24123720364303e-05
-1.92710379048461e-05
1.69470130462408e-06
-2.18666666758428e-05
-1.1153161980678e-05
-1.29459428378957e-05
-1.76562508223205e-05
-8.55400371297031e-06
-1.47714633938856e-05
2.83708136162183e-06
-1.09598664145254e-05
-1.73225761512301e-06
-4.14389648036399e-06
-7.47569309198052e-06
-3.19183204484425e-05
-2.2192813842592e-05
-2.38612491568188e-05
-2.13011522693239e-05
-1.14561141551988e-05
-1.49168189629395e-05
-1.1227437105865e-05
-3.02490266637758e-06
-1.00158391250574e-05
-8.93448352850377e-06
-1.95686882210677e-06
-6.58736447768336e-06
-1.54529865431333e-05
9.37244995428229e-07
-1.2953561538212e-05
-1.86617964687222e-05
-2.61890537722486e-05
-7.7413796528459e-06
-1.40384647766979e-05
-2.22344157143478e-05
-1.70476199977601e-05
-3.94217793063078e-05
-3.63250469776227e-05
-1.33965591408048e-05
6.75814644615649e-07
-1.22521112751287e-05
3.79244627790068e-06
-3.14091384724101e-05
-1.47123599053543e-05
-2.16824916756542e-05
1.96624327207915e-05
-1.21369957079994e-05
3.22690418900131e-06
-1.58687483522269e-05
4.35110686395229e-06
-8.32199272969551e-06
-2.10396719390622e-05
-1.28494748800561e-05
-2.11855018265945e-05
-2.29733066181434e-05
4.10004153751278e-07
-1.49715053124006e-05
-2.06448077623701e-05
-1.02711179269238e-05
-1.12271410423347e-05
-3.24306052676898e-05
-2.04831537638826e-05
-1.68457278226836e-05
-2.60597376950093e-05
-1.557456670408e-05
-1.77880119902068e-05
-2.41063872374486e-05
-2.70849892002875e-05
-2.21604545349177e-05
1.55078561926063e-07
-2.43881431376625e-06
-1.64944991921552e-05
3.76096628074225e-06
-2.93696592344135e-05
-9.87803131595257e-06
3.72117124006851e-07
-1.33739870218527e-05
-1.56477033588609e-05
-1.73042351878578e-05
-5.23010268836232e-06
4.92274669980523e-07
-5.19613035721865e-06
-1.13725813509646e-05
-1.5119890252805e-05
-2.77241533424325e-05
-5.09922315538789e-06
-2.07215997415691e-05
-1.96243007925371e-05
-3.59743214016669e-06
-1.64538948263726e-05
-6.7746068040022e-06
-1.27888021734861e-05
-4.60586852597819e-06
-7.24010684674279e-06
-1.80258719108011e-05
-1.63145660365191e-05
-6.90945901812512e-06
-2.03506932337371e-05
-1.69506785470423e-05
-2.32582906056096e-05
-2.95410305673514e-05
-2.36398715518051e-05
-1.22238743829672e-05
-3.56715992825162e-05
-8.54450532667665e-06
-6.42668698485548e-06
-6.22020183900957e-06
-3.13525107912368e-06
-9.95068229720853e-06
-2.01359421304178e-05
-8.49464037109531e-06
-1.09950806702464e-05
-1.12281861009946e-05
-5.84365501484665e-06
-1.60952028606898e-05
3.03877109341208e-06
-2.84957368354341e-05
-1.97669663478395e-05
-1.40045140735996e-05
-9.56660376063332e-06
-1.59109253359947e-05
-2.9164189116791e-05
-1.63308800908023e-05
-2.09915525625822e-05
-1.8162158820494e-05
-1.69992096457139e-06
-1.6637930132748e-06
-7.08874159694624e-06
-2.42730079386664e-05
-1.2950298272303e-05
-2.74327847942321e-05
-2.33235278695098e-05
-2.47714653299555e-05
-1.51466415999579e-05
-1.76241003704994e-05
4.7498476804677e-06
-8.50367306381263e-06
-2.46434706203339e-05
-1.53085600196143e-05
-3.39774131041568e-06
-2.93012744442592e-05
-1.67164474119187e-05
-2.04070293475716e-05
-3.51410645293187e-06
-1.00640694073958e-05
-2.57505387309457e-05
-1.10308503453861e-05
-2.28142095809639e-05
-1.06563641804666e-05
-1.28753760563955e-05
-1.44770167571584e-05
-3.16651587962903e-05
-2.41221157571246e-05
-1.61389047752957e-05
-6.56562077773533e-06
1.29280408838594e-05
-1.88914121574077e-05
-2.93536888095171e-05
-2.60158508198337e-05
-7.75329585942474e-06
-7.58208426520635e-06
-1.60677138306719e-05
-2.41682327124692e-05
-1.00824179494742e-05
-2.13908900753527e-05
-1.83842277009749e-05
-1.55002991448088e-05
-9.75444041575212e-06
-1.40563317580523e-05
-1.74657440355395e-05
-3.40898525636449e-05
-1.5287070692676e-05
-1.9727549509965e-05
-8.86960490176603e-06
-5.60415514284144e-06
-2.09908546546458e-06
-3.27729459505169e-05
-1.97953786951442e-05
-1.68692296325378e-05
-1.73261274397439e-05
-2.00100558654427e-05
-2.55597670090912e-05
-6.24115954191944e-06
-1.55013295406279e-05
-2.48510864415266e-05
-6.37217148521779e-06
1.09159045378269e-06
-1.16064969974787e-05
-1.42576915853731e-05
-2.46706312695267e-05
-1.75450641416355e-05
-4.52261347832192e-06
-5.30927496663851e-06
-8.59098602772294e-06
-1.10468801717149e-05
-2.82650810466202e-05
-2.88999521901824e-05
-1.3636324416902e-05
-1.75446562592711e-05
-2.28435546464413e-05
-1.19644085561784e-05
-1.87771445300238e-05
-3.35748564946361e-06
-1.72020771680673e-05
-1.34982722406848e-06
-1.7361276149373e-05
-2.1366746143997e-05
-1.93164316155639e-05
-1.15867089411759e-05
-6.02889021756558e-07
-2.13299042785563e-05
-1.90625477570501e-05
-4.95791026937845e-06
-8.91645881147554e-06
-2.41617553037003e-05
-2.27106041631581e-05
-1.56440311146016e-05
-1.58170867872831e-05
-1.39726681604615e-05
-5.02050781091442e-06
-1.85051988487196e-05
-6.63144301704178e-06
-8.74156875481151e-07
-2.10625645065469e-05
-1.16282641771612e-05
-1.70796203759141e-05
-1.84555593948665e-05
-1.53653322096896e-05
-2.15583885059028e-05
-3.27312191048459e-05
5.97665485888131e-06
-1.576846649805e-05
-1.11880734860533e-05
-5.24208922858589e-06
-2.64106693972424e-05
2.83667766143554e-06
-1.47395662741069e-05
-1.93440032597076e-05
-6.99590062394088e-06
-2.13868897447686e-05
-2.18135816002477e-05
-1.54624886875426e-05
-1.84461542544945e-05
-3.06008077662967e-05
-1.27800695803744e-05
3.41270430757691e-07
-2.44336356454547e-06
-1.76650189796623e-05
-2.52982112572012e-05
-2.55949385680193e-05
-9.84545867689654e-06
-2.31704142526435e-05
-2.66652115576914e-05
-1.26891609163177e-05
-2.54615793890163e-05
-1.29162637458519e-05
-2.99355717622739e-05
-1.02580718345877e-05
-2.12501836097223e-06
-1.54115061792774e-05
-5.0448968485722e-07
-1.4578751779081e-05
-6.74567631468814e-06
-1.21508168465203e-05
2.59020738607094e-07
-1.66574350611406e-05
-9.48847401210109e-06
-1.81444121851811e-05
-1.20235138744386e-05
-2.76622439689391e-05
-3.39560862633998e-05
7.44229573478772e-06
-3.06068895687554e-05
-2.69463701627317e-06
-2.09806695187061e-05
-1.86236175980377e-05
-1.16785316609236e-05
-1.42880084072025e-05
-2.25353458859266e-05
-2.79936967285e-05
-1.45373120421165e-05
-6.30527524321817e-06
-4.89298893422651e-06
-2.37695746943119e-05
-2.76771086174281e-05
-9.75850844450671e-06
-2.13308726486569e-05
-7.86875677318224e-06
-2.48666610958696e-05
-1.28156637751194e-05
-1.49947360006362e-05
-2.05608081640381e-05
-2.93336194730301e-05
-7.78056713817124e-06
-2.0517962481118e-05
-6.87672385386426e-06
3.54364120832354e-06
-7.78577568637929e-06
-1.41324278888828e-05
-1.16503788911293e-05
-1.11212631151848e-05
-1.65979540624423e-05
-1.28265806989821e-05
-2.82718011972169e-05
-9.5674390124405e-06
-2.36552682130045e-06
-4.09887682605465e-05
-1.34984599520197e-05
-2.72776483895992e-05
-2.01935039933749e-05
-6.7520467472742e-06
4.46201577426333e-07
-1.21723765829467e-05
-2.53831594456354e-05
-2.83181718461001e-05
-2.39700101838337e-05
-4.00230366910213e-05
-1.69131335838155e-05
-1.01233124503246e-05
-3.04189896449224e-05
-2.31437717671483e-05
-3.6134383874904e-05
-3.35427695222953e-05
-1.36894302107378e-05
-2.78757402339938e-05
-1.82118894939328e-05
-1.80651438751842e-05
-3.37851201336108e-05
-1.69819641494824e-05
-1.09947450059387e-05
-1.86499466281644e-06
-1.82034242603588e-05
1.6889051643301e-07
-1.34661933000321e-05
-4.15604739421584e-06
-8.93871023476383e-06
-2.00307507680405e-05
-2.61794488878983e-05
-2.0424637028467e-05
-2.71401779897049e-05
-8.05697509158232e-06
-4.23036919276058e-05
-9.3386783398708e-06
-5.90322278077281e-06
-2.03779108486821e-05
-2.20781240682041e-05
-7.01594382112196e-06
4.99755284690261e-06
-2.67417799686302e-05
1.20485455161608e-05
-2.77705593527e-05
-2.95014769539219e-05
1.61821443982428e-06
-2.37748725213013e-05
-3.30567359831426e-06
-1.9774013028511e-05
-1.48538115748701e-05
-4.67620843600377e-06
-1.9861796428693e-05
-1.05034199182623e-05
2.73291914089729e-06
-2.23519437704625e-05
-8.17586854759351e-06
-1.54528557756144e-05
-1.94968847842895e-05
-2.38766773902413e-05
-2.35987927604598e-05
-1.55386776277167e-05
-2.27847752293043e-05
-1.8228918061165e-05
-2.05465518926632e-05
-1.28795926754237e-05
-6.18559553814659e-06
-7.09088805833764e-06
-1.16183618306222e-05
-1.00389510076855e-05
-1.72157303075767e-05
-1.63135129300914e-05
-2.80738962669186e-05
-1.9930546160605e-06
-1.75260774748867e-05
-5.63481645744678e-06
-3.57663739740458e-06
-1.0016858357833e-05
-1.53310942827214e-05
-1.67153937172547e-05
-1.53243360542499e-05
-2.06998050251478e-05
-2.09681149302162e-05
-2.72633681999125e-05
-2.66434500639694e-05
-9.44968982194968e-06
-1.54187796986723e-05
-2.0688770892327e-05
-1.18819323247524e-05
-2.13857451281321e-06
-1.67950091868935e-05
-3.04793883312688e-05
-2.45190580525485e-05
-6.81904572350155e-06
2.64667388218128e-06
-1.28503987493467e-05
-4.30391333804447e-06
-8.43166874315572e-06
-2.90365781279297e-05
-2.24746568126531e-05
-3.17823334095571e-05
-1.23038135107696e-05
-2.13947729802725e-05
-2.78126631063971e-05
-1.90741048755526e-05
-1.32227164467122e-05
-1.88960497024859e-05
-3.96138444120066e-05
-1.86296293075813e-05
-1.88115826671962e-05
-3.34846301594457e-06
-1.11132225096693e-06
-8.93301887719421e-06
-7.57634668912407e-07
-1.04155715638632e-05
-2.79172215724202e-05
-2.7877646069336e-05
-5.61208561785834e-06
-1.9906021165474e-06
-1.0198208936951e-05
-1.34040884875268e-05
-1.9148116350038e-05
-2.54796542862012e-05
-1.51775593485958e-05
-2.2496673497634e-05
-1.51685939001681e-05
9.89284456654153e-07
-1.98304660841352e-05
-1.7850430429562e-05
-2.92975020459936e-05
-1.13425671674712e-05
-1.12691555032987e-05
-1.69448664051452e-05
-1.74680845843205e-05
-2.20969487108966e-05
-1.71521037682507e-05
-2.33241683782774e-05
-1.1663935712179e-05
-1.25639225596884e-05
-1.9393263281645e-05
-1.99472135028272e-05
-3.26594618489206e-05
-2.38264224020962e-05
-1.58826335710252e-05
-1.15199726357573e-05
-6.1709612751029e-06
-1.4859718754449e-05
-9.17028754099623e-06
-2.68759778050055e-05
-1.31666386744243e-05
-2.81235720324957e-05
-1.62038850900663e-05
-1.77833103535945e-05
-6.51403086053568e-06
-3.74860274155843e-05
-9.11464233416098e-06
-2.13918563938958e-05
-2.03702544339954e-05
8.0044353610572e-06
-1.23261876240474e-05
-2.80755174861852e-06
-1.01004791832861e-05
-2.02630344536029e-05
-1.51718029665452e-05
-2.84069876192628e-05
-2.66261024730909e-05
-2.480768354856e-05
-2.78854624858155e-05
-1.24994223118181e-05
-3.70869375485609e-05
-1.48378160996984e-05
-1.18982468613785e-05
-1.68215625104778e-05
-4.41907395077275e-06
-7.35333580264232e-06
-1.38743604899885e-05
-2.15709236854528e-05
-1.38461503094186e-05
-3.17114809763259e-05
-1.84411596596442e-05
-3.77478104450409e-06
-1.58789991199246e-05
-8.6025731386664e-06
-9.14697922921057e-06
-1.38021495892968e-05
-3.67801461743505e-05
-2.57262922575289e-05
-1.88032042325921e-05
-2.65165059085807e-05
-7.79050835905692e-06
-1.21677847040413e-05
-1.70368891992812e-05
-2.11804064138047e-07
-6.73321440878027e-06
-1.9744054831462e-05
-1.18509548569245e-05
-1.71953742667146e-05
-9.77343889230499e-06
-3.43138206901723e-05
-1.38925946816557e-05
-1.09782727718192e-05
-2.40551263347085e-05
-4.14437662851569e-06
-1.00670028520638e-05
-1.25633901727979e-05
-1.78894020217723e-05
-1.20248253170785e-05
-6.95465370718664e-06
-2.92316344118587e-05
3.28550502011759e-07
-2.8450869743611e-05
-8.19215318537719e-06
-1.38062155181446e-05
-1.39114880649083e-05
-2.1916957993757e-05
-2.33022150528228e-05
-2.31049491683562e-05
-2.36070823180466e-05
-9.01606482655605e-06
-1.73989924924975e-05
-1.25798963022418e-05
-2.23872564595464e-05
-1.46968824356955e-05
4.6008603505005e-06
-1.74352767533662e-05
-1.54233522353942e-05
-2.2594976438355e-05
-2.90928895920834e-05
-1.84860297100048e-05
-2.39856070847839e-05
-3.9298865632288e-05
-3.3030468917747e-06
-1.77703365356378e-05
-1.98465287386637e-05
-2.83594472761929e-05
-1.64406987232734e-05
-7.83831534085048e-06
-1.81952999512455e-05
-2.65603686368518e-05
5.4963027753221e-07
-1.23700457059556e-05
-1.8623606274755e-05
-1.64698788889679e-05
-4.55674764398898e-06
1.41779583107727e-06
-3.85828913454478e-05
-4.08921730554788e-05
-1.45962390618602e-05
-4.52934230918708e-06
-1.95884254852844e-05
-3.56293705939759e-06
-8.45748083087888e-06
-1.84531867860494e-05
-7.16750861870005e-06
-3.03781639528447e-05
-2.72013743051345e-05
-6.72164008519767e-06
-9.23245978460631e-06
-6.57292201474812e-06
-1.29995648760048e-05
3.63328884859242e-07
-1.29296099946493e-05
-6.66910985488742e-06
-6.13570810161683e-06
-8.58148692195191e-06
-6.63846114916814e-06
-9.42158452306088e-06
-1.46781896127662e-05
-1.96590311315156e-05
-1.06827472505119e-05
-2.75313905857112e-05
-2.80820676113801e-05
-2.39824933670037e-05
-2.24560076824143e-05
-1.708793775042e-05
-1.58763981206803e-05
-1.35810129075255e-05
-2.43775689120249e-06
-1.76843467180484e-06
-9.98355301114207e-06
-1.86642161627325e-05
-2.45533051579531e-05
-7.92692970724973e-06
-1.15194671917891e-05
-8.61125155352343e-06
-1.53152835310546e-05
-2.15279345687873e-05
-2.37669658358853e-05
-1.58208332293089e-05
-1.87252297412638e-05
-5.50577288305029e-07
-1.12197852935322e-05
-2.21268436916795e-05
-9.98938852421219e-06
-2.23717689116556e-05
-3.43812516437491e-05
-9.373803561649e-06
-1.35418279509234e-05
-1.31128896049068e-05
-1.39017538468569e-05
-2.12632995227335e-05
-1.71075990968565e-05
-2.09869943358748e-05
-2.92022078602773e-05
-1.27513336613886e-05
-1.87269594912141e-05
-2.11730998892941e-05
-1.12801648548806e-05
-5.18677198744105e-06
-2.05484082465679e-05
-3.29741172641143e-05
-3.28802535176125e-05
-1.53437226275718e-05
1.43960190294352e-07
-1.05972471495505e-05
-2.30911054284908e-05
-1.23746011844386e-05
-1.31505262086618e-05
-2.75976825216174e-05
-2.66879652732401e-05
-2.59067615763938e-05
-1.59533000422706e-05
-5.99580408361073e-06
-1.74959593775016e-05
-1.92414872671437e-05
-1.56732309157799e-05
-3.57869807722865e-05
-7.91189086325985e-07
-1.82157140387319e-05
-3.18964819264182e-05
-7.01481721866577e-06
-2.3870347912053e-05
-1.85292835957345e-05
-2.33429763866258e-05
-2.38156835757283e-05
-2.40378005972942e-05
-2.39166632799856e-05
-1.4004363309478e-05
-1.29950880209559e-05
-1.70246156189995e-05
-2.67804748649942e-05
-2.97590795990862e-05
-9.25368196396576e-06
-1.46222982430584e-05
-1.81860277722371e-05
-2.58805068864571e-06
-2.02907761411448e-05
-3.49764913977739e-05
-3.30778069561013e-05
-6.08466068898925e-06
-1.00084086557169e-05
-1.36982238911582e-05
-1.37259951510696e-05
-1.0644827740807e-05
-1.28739229995549e-05
-3.01822346814472e-05
-1.02914585573661e-05
-2.05361632441909e-05
-2.57739277474383e-05
-1.52667350102624e-05
-2.7795203176525e-05
-1.0781761363582e-05
-1.76964383362767e-05
-2.20494722220947e-05
-8.26836561768656e-06
-1.7025563442855e-05
-2.66685600550825e-05
-9.76512605197779e-06
-1.1100626527167e-05
-1.53745963315919e-05
-1.89354424023923e-05
-1.15024837893121e-05
-1.20635812729135e-05
-8.82386720369283e-06
-6.83487255872382e-06
-2.11368158219136e-05
-1.55678591976225e-05
-1.84270579592162e-05
-2.5212342769043e-05
-1.37343510870368e-05
-2.27133209189157e-05
-1.630165690374e-05
-7.66991441207588e-06
-2.14559049573126e-05
-1.25377532535798e-05
-3.26562523075793e-05
-2.8671270045266e-06
-2.02248899894854e-05
-1.02964522782865e-05
-2.52228440752383e-05
-1.92920212897654e-05
-3.21039048138205e-05
-9.90535253111262e-06
-1.4013075078705e-05
-6.26734353348465e-06
-4.2880237819484e-06
-1.89638474058712e-05
-2.77461981142803e-05
-1.68181791051944e-05
-2.04519743513056e-05
-5.66611727611415e-06
-1.81316769660394e-05
-1.48868650737742e-05
-2.8719276676881e-05
-3.23422737748227e-05
-2.18903308476522e-05
-1.91471647728634e-05
-2.85480113221572e-05
-1.15070167116114e-05
-2.17490457842203e-05
-2.69015987581225e-05
-5.05868927631815e-06
-3.18264459841295e-05
-1.27082817389136e-05
-1.42393327425566e-05
-2.97103151523063e-05
-7.97741870119197e-06
-1.25307046179385e-05
-6.88456167788153e-06
-7.05236239856814e-06
-2.09350109831624e-05
-1.78144099392446e-05
-1.35622481707752e-05
2.85844924932688e-06
-9.7151189906928e-06
-1.60864102209969e-05
-1.15634898937941e-05
-1.80235556575493e-05
-1.84455993409661e-05
-1.46642980039752e-05
-3.56691165667764e-06
-2.25052173153329e-05
-1.87745752225075e-06
-1.63914818762883e-05
-1.33372700790301e-05
-2.7670962293594e-05
-1.23980358714747e-05
-1.73890013043681e-05
-1.04789903263059e-05
-1.45122012584531e-05
-2.71852535958344e-05
-3.22412781097838e-05
-2.06019463328688e-05
-2.94860748419249e-05
-1.04996579626738e-05
-2.70655579835721e-06
-2.56863931236674e-05
4.87753360417085e-07
-1.29021581328147e-05
-8.04254927175118e-06
-2.43371618572374e-06
-1.61136425328337e-05
-2.32183448821841e-05
-1.8831363160459e-06
-6.71013737249495e-06
-5.83536177191386e-06
-2.754142323496e-05
-2.45605325066973e-05
-2.18379246712025e-05
-2.290818892562e-05
-2.64771307425875e-05
-8.98286523499262e-06
-2.00005163457228e-05
-6.17016048374918e-06
-2.28821772913972e-05
-4.61166123198344e-06
-1.6157358787418e-05
-1.7111386880207e-05
-1.05184183307448e-05
-2.51309332400896e-05
-1.75735440421258e-05
4.60661226441369e-06
-7.52008179845606e-07
-2.11627538148039e-05
-1.44331806432233e-05
-1.78185559761871e-05
-6.14446533746776e-06
-1.36217863081293e-06
-1.18238769348504e-05
-2.54887620821215e-05
-3.64933788399512e-05
-9.41225696262007e-06
-2.51301871082028e-05
-2.16277127193452e-05
-2.07314768689308e-05
-2.18332128362905e-05
-1.54857254119225e-05
-2.79555656457847e-06
-2.76481468180949e-05
-1.81622032408799e-06
-2.94043283951847e-05
-1.10548747862616e-05
-6.01557815870561e-06
-9.27629393079434e-06
-8.78838180464249e-06
-2.89701623948346e-05
-2.08809400570768e-05
-2.22644757322579e-05
1.99520516785692e-06
-2.3445803954003e-05
-9.14052616359371e-06
-2.34034514302627e-05
-2.85055831841694e-05
-1.77694809633243e-05
-1.90408784961634e-05
-1.7082311020835e-05
-1.90071495848786e-05
-2.05883199593541e-05
-2.16860857747542e-05
-1.10142944478657e-05
-1.85405889379229e-05
-1.56416476785285e-05
-1.51007809712335e-05
-6.61088269920616e-06
-8.37471790451066e-06
-3.23782873885986e-05
-1.12572054334345e-05
-2.60666281030117e-05
-6.02453337787206e-06
-2.35915051436061e-05
-1.20347279164765e-05
-1.86620386011801e-05
-1.82380302199803e-05
-3.01157993509181e-05
-2.58704909367751e-05
-2.73337488310174e-05
-3.3727253610697e-05
-1.40216405731792e-05
-1.06823411359208e-05
-1.07780738629988e-05
-1.08176924640905e-05
1.39694810152028e-05
-1.29275949631753e-05
-2.33302896679477e-05
-1.69858376478188e-05
-1.24192619923065e-05
3.85327964885285e-06
-2.58240771393239e-05
-9.05666811068759e-06
-6.97627751869612e-06
-2.34355351400317e-05
-1.33100175521688e-05
-1.58249069447008e-05
-2.12066158964214e-05
-1.9393541569134e-05
2.37616397098592e-05
-2.71449284620618e-06
-7.98261531534057e-06
2.36751917763111e-06
-2.72530130144832e-05
-4.63291799673545e-05
-2.40516675070888e-05
-2.97252570390945e-05
-1.57951949877525e-05
-1.48347258140312e-05
-8.84074207902685e-06
-2.53741204986377e-06
-2.30782575088555e-05
-2.60506982887403e-05
-1.10130014576822e-05
2.08387532754302e-07
-1.95778152170493e-05
-1.76817571615049e-05
8.47249918278286e-06
-1.42543497649215e-05
-1.27940920712915e-05
-1.9468290895915e-05
-1.75372146442519e-05
-2.63524430157867e-05
-2.80801970857085e-05
-1.04154862455418e-05
-1.98388452606543e-05
-2.36239641795087e-05
-2.17687201012772e-05
3.10510514262765e-07
-3.52390778698002e-05
-9.7602667650838e-06
-1.56626712515618e-05
-1.27248412141658e-05
2.58668651410287e-06
-4.2652863473342e-05
-1.88926103494706e-05
-1.06640413952964e-05
-5.69693734069869e-06
-1.59675569022699e-05
-4.66727728757405e-06
-1.25737600014233e-05
-2.00532826661388e-05
-1.83923419180688e-05
-2.26895346982804e-05
-1.58442587440484e-05
-2.14361546975497e-05
-3.11908153938774e-05
-1.58875043470925e-05
-2.76624625814115e-05
-1.28444191602524e-05
-1.01140906246235e-05
-2.16371864070995e-05
-3.69478222247366e-06
-2.0295107638032e-05
7.82641773246348e-06
-2.42229062544237e-05
-1.20314247538483e-05
-1.86641008985078e-06
-2.61407059411089e-05
-2.49989676519698e-05
-7.88947286367957e-06
-1.21204636630384e-05
-1.6941537868948e-05
-8.68272297026797e-06
-3.49697409385279e-05
5.59010410590805e-06
-6.42128116286764e-06
-1.09512374294933e-05
-2.47694988989718e-05
3.10587637506687e-06
-7.06633616741041e-06
-1.22731304715839e-05
-3.10513874031798e-05
-9.11205973716052e-06
-8.2147565818493e-06
-1.97285814421258e-05
-1.39764589760544e-05
-1.49275482531847e-05
4.78369380426507e-06
-7.89634402195588e-06
-1.59757982468183e-05
-1.85902243591721e-05
-4.0056467276968e-05
-3.76720378611282e-06
-1.83851760713182e-05
-3.49801893907674e-06
-3.00101479816614e-06
-1.60705384012088e-05
-1.11576893112345e-05
-3.30495335828135e-06
-2.32125869945472e-05
-1.4700567626373e-05
-2.9134864487019e-05
-3.32864044331533e-06
-1.40189819837558e-06
-1.80728124215887e-05
-2.492661699302e-05
-2.33665387533967e-05
-1.79921702113408e-05
-1.28514529663917e-05
-2.01773577471204e-05
-8.31899333856524e-06
-1.33948925579295e-05
-8.08678799984002e-06
-1.36730154594043e-05
-1.2432030627259e-05
-1.21055970331703e-05
-1.5885922271759e-05
-2.01367493655515e-05
-1.62477101106555e-05
-2.55402069894131e-05
-2.21190770003907e-05
-1.54560283951287e-05
-1.79729453745101e-05
-5.92434716213057e-06
-1.76058070794522e-05
-1.95469006167544e-06
-1.79098510157113e-05
-1.04297932885751e-05
-5.73944072386632e-06
-9.5014885812238e-06
-2.70388925765189e-05
-3.86642776014312e-05
-2.45519886768845e-05
-1.54949622469382e-05
-2.76389513241612e-05
-2.31132476723832e-05
-1.51496976233302e-05
-2.3654525088155e-05
-1.35390171921446e-05
-1.7962035989845e-05
2.6418524255242e-07
-1.30804934713687e-05
-9.14489623760412e-06
-2.83555537116191e-05
-3.55127047817351e-05
-6.08862583975594e-06
-2.06978746570475e-05
-3.34074539501167e-05
-2.24906234633892e-05
-4.00400007801537e-05
-7.34807036907083e-06
4.32841029822115e-06
-1.44169249290795e-05
-2.58138944264328e-05
-3.19987690070623e-06
-9.41407326847953e-06
-1.21137239022948e-05
-2.54389618122111e-05
-9.08227541925861e-06
-1.37997697157346e-05
-2.8150577700755e-05
-2.9723242741596e-05
-2.35149142843369e-05
-2.02221634926004e-05
-1.5198122677638e-05
-1.45622174689766e-05
-5.59127867219917e-06
-2.60978697150166e-05
-1.96523412078135e-05
-1.9479507158173e-05
-3.98225082914821e-05
-1.14252012703102e-05
-5.14477448144267e-06
-1.6686128192105e-05
-2.3266658899364e-05
-2.12890351168992e-05
2.79889415924806e-06
-1.14481215181979e-05
-1.26627360747952e-05
-1.11971539899513e-05
-2.71047324137454e-05
-2.26363751851032e-05
-2.80139219023097e-05
-4.05333429745007e-06
-1.53362848235024e-05
-1.61098069230439e-05
-1.53295058037332e-05
-1.61934439738425e-05
-1.86748933542867e-05
-3.18475142759833e-06
-2.70377185103839e-05
-1.52120090100208e-05
-2.41609014968119e-05
-3.25605066400056e-05
-2.22003358753782e-05
-7.08715632421765e-06
-2.41230074063072e-06
-8.50273151120177e-06
-1.50481620968027e-05
-2.49605702627618e-05
-7.3146980523382e-06
-1.83336441939075e-05
-2.19038789753749e-05
-7.43146052861655e-06
-2.34036960945721e-05
-1.30431074478778e-05
-2.96286259157665e-05
-2.3615990096192e-05
3.02420104892817e-06
-1.98865997353001e-05
-5.59464418800512e-06
-8.79475666054395e-06
-1.40096216407862e-05
-2.86415378822972e-05
-1.8359883778967e-05
-1.27065306901781e-06
-1.72394003894613e-05
-2.21737396848418e-05
-1.59135506150434e-05
-2.24990346558063e-05
-1.07147146544665e-05
-7.59100423382134e-06
-2.4294872056994e-05
-8.82432796833819e-06
-1.90210779730824e-05
-1.61098135543531e-05
-1.83310743781323e-05
-2.0203575273165e-05
-2.4652196347354e-05
-1.41936499600481e-05
-2.49565982371412e-05
-2.51708268056789e-05
-1.12408763118214e-05
-1.54547593207976e-05
-1.76592826916808e-05
-1.96058930810381e-05
-1.8632258387482e-05
-3.92744451455378e-05
-2.41399287877876e-05
-2.72684377567643e-05
-1.27431352929155e-05
-1.77843319259171e-05
-2.59221485320477e-05
-1.43895743901888e-05
-1.05626926542508e-05
-1.64727500156579e-05
-1.11852682283869e-05
-1.16350148431861e-05
-1.58158432491247e-05
-1.74664839721409e-05
-1.63243023300513e-05
-1.13758725548147e-05
-3.34095206651827e-05
-4.69862066879122e-06
-1.45412879852578e-05
-1.43724596415355e-05
-3.34427313486776e-06
-6.77897149759134e-06
-1.05926950648697e-05
-1.8781125851276e-05
-2.36241652228333e-05
-2.26087686054747e-05
-5.38656445192798e-06
-1.52634719180819e-05
-1.14391532469067e-05
-2.55890064154437e-05
-1.3326037787357e-05
5.55170880604975e-07
-3.31242445578637e-05
-8.22854110114006e-06
-1.02848866076088e-05
-3.05112749725544e-05
-1.51561150387674e-05
-5.35213523937018e-06
-1.48821143064421e-05
-6.41318729502011e-06
-1.57818686356913e-05
-1.08450228994681e-05
-1.64933656104713e-05
-1.76170089560999e-05
-6.74856768547204e-06
-1.37971334281346e-05
-2.2244583081509e-06
-1.44586948840981e-05
-1.73154243667818e-05
-1.88588443232044e-05
-2.93280173128623e-05
-1.94002733369068e-05
-3.5665398729397e-06
-1.15501502631797e-05
-2.62447788528718e-05
6.72662674134548e-06
-2.40996501385915e-05
-2.58439051120042e-05
-2.63733018869457e-05
-1.53573865128072e-05
-2.50503327239495e-05
-1.64594959674751e-05
-2.06327987017218e-05
-1.18946715940224e-05
-1.88214353193294e-05
-1.41732778229962e-05
-1.23446521132192e-05
-1.44881318906455e-05
-2.91564662858829e-06
-1.36550131579106e-06
-2.86962977177233e-05
-1.12025192181685e-05
-2.29782260448263e-05
-2.19269917178889e-05
-2.9451970241917e-05
-1.9768885491843e-05
-8.55984138642678e-06
-7.77015560529213e-06
-3.44951078671988e-05
-1.38942882283599e-05
-1.79086894080879e-05
-1.56820797802688e-05
-1.72364568324027e-05
-4.84148086516036e-06
-3.63634237904719e-05
-2.56541124168331e-05
-1.91143589967507e-05
-4.91856546204055e-06
-1.13531124961936e-05
-5.53173294486766e-06
-2.18607896469018e-05
-2.5937767089932e-05
-8.83025338247452e-06
-1.01585434184395e-05
-1.33790046241557e-05
-1.27395337094984e-05
-1.90207160833152e-05
7.25391594915795e-06
-1.90147380036145e-05
-1.43588533604927e-05
-1.50664196184537e-05
-1.73553231912632e-05
-6.37833094916307e-06
2.21430126684094e-06
-2.17219509149386e-05
-1.72437223025335e-05
-3.09977520215162e-05
-1.61296559659486e-05
-6.99448342156235e-06
-2.28118070212276e-05
-1.45798574652482e-05
-7.5014294680851e-06
-1.09286701506411e-05
-2.58334906638693e-05
-3.41473927973606e-05
-1.07946532356995e-05
-1.79976273337591e-05
-1.88914265835011e-05
-2.78866686759181e-05
-2.42937216523044e-05
-2.29379321755859e-05
-3.54766441944281e-05
-1.44828411788842e-05
-1.82561140633438e-05
-2.14962448893434e-05
-2.26542733390993e-05
-5.49184488604316e-06
-2.80146559679315e-05
-1.68133507172773e-05
-5.23789765789703e-06
-2.67914766988779e-05
-1.31845509496422e-05
-3.028825905574e-05
-2.05805132845724e-05
-2.78533190506466e-05
-1.47591613922641e-05
-1.3702267387467e-06
-1.48618918176666e-05
-2.35744060082573e-05
-5.1584303656395e-06
-2.08345361457997e-05
-2.74234090303906e-05
-1.04402650109762e-05
-2.27233871763861e-05
-1.11299592860703e-05
-2.5409163237234e-05
-1.27864884926562e-05
-1.71565258970979e-05
-1.11826098269333e-05
-5.33711044230555e-06
-1.98583693061106e-05
-1.89672399149614e-05
5.56457831005202e-06
-2.69358392078158e-05
-2.75631187131471e-05
-1.53137539163754e-05
-5.52570961249075e-06
-2.84811330933449e-05
-2.46403679728591e-05
-9.41597378782821e-06
-2.41720995162166e-05
-3.39000456302709e-05
-1.42389241209562e-05
-1.32591333376565e-05
-5.87842022828923e-06
-1.76744117560174e-05
-1.23730703384534e-05
4.9710527827015e-06
-1.53333398427449e-05
-1.28118255600942e-05
-3.45364166484376e-06
-1.68196902269445e-05
-1.48580002228998e-05
-6.20464875070746e-06
-1.03270774013859e-05
-1.81307225708875e-05
-2.80546284729733e-05
-3.42042148376847e-05
-2.82576084113579e-05
-1.84337771323935e-05
-1.22185288503834e-05
-3.30055152030033e-05
-2.08957842316068e-05
-1.26143552473166e-05
1.97124462042742e-06
-1.53610629031506e-05
-1.45201773274943e-05
-2.58786517698748e-05
-3.64638327596329e-05
-8.02681598888219e-06
-1.58693123584935e-05
5.85309587312947e-06
-2.85033972605617e-05
-1.729689496165e-05
-1.61224584903876e-05
-8.56509925120716e-06
-1.66291543517537e-05
-1.87193209538959e-05
-1.7069149026543e-05
-1.35150471467472e-05
-2.15058738885388e-05
-7.75356165107493e-06
-1.9829613841262e-05
-1.27831886752849e-05
-7.64062503360114e-06
-1.34314709662277e-05
-2.16178619442869e-05
2.68243589228905e-06
-1.75318520115958e-05
-9.76237115844005e-06
-8.1729230303655e-06
-8.85055220543744e-06
-9.941679138907e-06
-1.40418977811661e-05
-1.11202779090205e-05
-2.55484309548393e-05
-1.77787159375364e-05
-8.94471368155374e-06
-1.6437231579278e-05
-1.676725154354e-05
-2.70940352570013e-05
-6.98231055816475e-06
-2.37734718547067e-05
-1.30396361202128e-05
-8.262564873871e-06
-8.62863204852412e-06
-1.12422003786912e-05
7.44202264687446e-08
-1.57749559574434e-05
-1.3538776960455e-05
-1.38732606506954e-05
-2.09800048191483e-05
-1.54861644426334e-05
-1.64345148169958e-05
-2.31249682527349e-05
-1.9734666022946e-05
-1.78964696619039e-05
-1.59344579402165e-05
-1.43848729170147e-05
-7.21418442063501e-06
-3.77727393884657e-05
-1.21469376531409e-05
-1.00489243401405e-05
-2.29108828108447e-05
-1.35257832229503e-05
-3.41351109297367e-05
-5.08826399329316e-06
-1.7816068370403e-05
1.49518192146272e-06
-2.64722666264906e-05
-2.44897507991795e-05
-3.05313229902774e-05
-3.097055303892e-06
-1.43106460422598e-05
-2.34418607917172e-05
-7.99450261334641e-06
-1.17084669967525e-05
-1.6161687633616e-05
-9.35090205823163e-06
-8.69491540522214e-06
-2.44632892019084e-05
-2.39224932964821e-07
-1.94899231986849e-05
-7.4005249087128e-06
-1.84075891840988e-05
-9.81051416188932e-06
4.82721123392383e-06
-2.68222810654069e-05
-8.2554729885414e-06
-1.07537290466747e-05
-2.09477563258592e-05
-1.93650687975449e-05
-7.9374022043319e-06
-2.53700714465757e-05
-3.4029879439202e-05
-2.83186695167101e-05
-1.92954127581997e-05
-1.31277088630957e-05
-3.52043184087196e-06
-2.11831137880075e-05
-1.90311959720728e-05
-8.96342632727282e-06
-1.48256693323508e-05
-5.36084512639012e-06
-2.30062997802069e-05
-3.13033320872016e-05
-3.45199282008379e-06
-1.01651474340026e-05
7.6910439840423e-07
-1.81464370539192e-05
-5.06474927875764e-06
9.59344672738552e-06
-2.46542968334711e-05
-1.98395298595598e-05
-2.05560472719615e-05
-2.86386848208126e-05
-1.97467517248433e-05
-2.09686246578961e-05
-2.39325881677234e-05
-6.21784742455679e-06
-1.17795674509067e-05
-1.23809908496462e-05
-2.30656248622575e-05
-1.587392269617e-05
-9.71502576262977e-06
-2.04136184548028e-05
-1.02243125812015e-05
-1.77835074091895e-05
-9.24212242162369e-06
5.89107753592804e-06
-1.35401661476032e-05
-7.00024897956231e-06
-1.08116700137786e-05
-4.46963738277601e-06
-1.69515633858508e-05
1.68726030407858e-06
7.32209168559662e-07
2.73011671801223e-06
-3.05473669712653e-05
-1.39134556496213e-05
-1.5094357566837e-05
-4.15470447443514e-06
-1.55136173709926e-05
-2.00729518323032e-06
-2.16299258887159e-05
-1.94674573591833e-05
-7.87321905488781e-06
-2.05192153478205e-05
-3.63850399000809e-05
-1.34493767945064e-05
-1.13707239445395e-05
-1.16626180217649e-05
-1.74246450750212e-05
-1.39465016157165e-05
-1.78989212954121e-05
4.14216456484459e-06
-1.03636319171029e-05
-2.82713042714288e-05
-8.02186833866495e-06
-1.10886677729782e-05
-2.9230838755763e-05
-4.5203667976243e-06
-1.86095553782395e-05
-1.6906251280122e-05
-1.40812735136579e-05
-2.44217188929247e-05
-1.13427358796199e-05
-1.45137713212298e-05
-4.05070047684022e-06
-1.28616956785957e-05
-6.78709259923037e-06
-9.92725342843487e-06
-2.40074148993987e-05
-1.9527529840603e-05
-4.86141577475304e-06
-3.76968123533295e-05
-1.78144096333797e-05
-1.82312970286822e-05
-1.08709063269448e-05
-1.5928543982804e-05
-3.23827894156303e-05
-2.81441952774515e-06
-2.33457082934999e-05
-3.08437797996654e-05
-1.24294605911595e-05
-2.50202030344221e-05
-1.70959440093632e-05
-2.22939118683201e-05
-1.56732260418222e-05
-2.09184304882076e-05
4.10120264669565e-06
-1.26517220977239e-05
-2.2063466148315e-05
-1.49685296882881e-05
-2.45285206103334e-05
-1.88152470218461e-05
-3.02855345576052e-05
-2.65135321436457e-05
-1.87422794614659e-05
-1.25550910574143e-05
-2.78153336836307e-05
-2.73723392045284e-05
-1.40362229067443e-05
-1.77733785741633e-05
-1.18998991713513e-05
-5.30701233507896e-06
-1.92882808099273e-05
-2.00036005152977e-05
-2.06663890753487e-05
-3.26806312105877e-05
-1.08103992685947e-05
-2.94270339610202e-05
-1.1978539294811e-05
-1.91967741094823e-05
-1.41347929431633e-05
-1.56543254420005e-05
-2.26718396151577e-05
-2.72808369803436e-05
1.38619415155155e-06
-1.06469273535419e-05
-2.71034867034163e-05
-1.39145281848976e-06
-2.14981176432486e-05
-2.67206123024676e-05
-1.73804324863688e-05
-2.42692098417646e-05
-1.67366322694303e-05
-3.4407473096829e-06
-1.49843969882271e-05
1.15304346341974e-05
-1.98249349713438e-05
-2.0652020686935e-05
-3.61975328865993e-05
-1.05630093292782e-05
-2.50241067266835e-05
-2.29871856090476e-05
-3.91555814859732e-07
-2.04159329372265e-05
-1.15219170231249e-05
-1.25727827223259e-05
-2.85824317149527e-05
-1.1116047174528e-05
-9.26148866065858e-06
-2.49247975709382e-05
-1.65884827373342e-05
-9.38846762875174e-06
-2.80053705205935e-05
-2.09183474670648e-05
-1.86369699603698e-05
-2.9237658496537e-05
-1.43826060854622e-05
-3.53350416408476e-06
-1.60980831883218e-05
-4.32935240677282e-06
-2.81835262883411e-05
-3.74798729687084e-06
4.61540206946956e-07
-1.81825290710939e-05
-2.3740619924569e-06
-1.67410970326415e-05
-1.0253114980549e-05
-2.38876907484855e-05
-1.98982306759818e-05
-1.5962262683773e-05
-1.42207519070163e-05
-1.50677387472643e-05
-1.51789683823858e-05
-2.47403532867773e-05
-1.97949496898503e-06
-1.97022513677878e-05
-1.24626732966284e-05
-5.93582047675364e-06
-7.14341446617684e-06
-1.16928784697336e-05
-1.47098258621687e-05
-2.14473007812527e-05
-9.44559341874958e-06
-2.95954013446973e-05
-2.58292959850471e-05
-1.96670250224838e-05
-6.28007036190013e-06
-8.13164359746725e-06
-1.19703240485653e-05
-2.95590266716445e-05
-1.29161993812256e-05
-5.92288405613352e-06
-2.21310002528543e-05
-1.43519818981475e-05
-4.2732172871697e-06
-1.90860865296084e-05
-2.80197129635404e-05
-7.00691569720175e-06
-1.25341124274201e-05
-2.31100803960219e-06
-1.06254186064796e-05
8.91528916891756e-06
-3.21744982122565e-05
-8.75934103758081e-06
-2.33393477865187e-05
-1.55627780600891e-05
-5.99894329200592e-06
-1.5309308771305e-05
-1.66448135649097e-05
-1.79950719298516e-05
-1.30654218573099e-05
-2.64830719311073e-05
3.15186226367328e-06
-2.37646655705764e-05
-1.38542508025166e-05
-2.31467826500558e-05
-6.56509481784508e-07
-6.77940487513377e-06
-4.50786191136462e-06
-9.3591726861308e-06
-8.61737575871525e-06
-2.94286690942789e-06
-1.69215584603083e-05
-8.65927660863529e-06
-1.57751452057455e-05
-6.39626100557072e-06
-7.94185407285269e-06
-1.02281435109239e-05
-1.876089572148e-05
-2.42958441366288e-05
-1.04658175502771e-05
-2.08141491996124e-05
-5.39054310766958e-06
-2.05682543394293e-05
-2.91384735810723e-05
-1.35914373925563e-05
-2.62803966784929e-05
-1.98328355160615e-05
-2.21553638983847e-05
-1.68559102722951e-05
-3.67972540850626e-05
-1.78030379770177e-05
-2.09268884820962e-05
-1.85661050433317e-05
-9.80997927579431e-07
-1.59961442703109e-05
-1.94326179097762e-05
-1.6123989213929e-05
-2.04480447587953e-05
-3.81011245816568e-05
-9.76446993800257e-06
-1.90349493007611e-05
-8.9575825472133e-06
-1.73523980267143e-05
-2.54100047541345e-06
-2.5229700067608e-05
-1.61048136498348e-05
1.81247658298491e-06
-2.20074592319862e-05
-2.11865823098629e-05
-1.74556318903407e-05
-5.97550903197101e-06
-2.25737804761254e-05
-2.12332161356306e-05
-5.21573970622185e-06
-3.25076842563113e-05
2.14942140937548e-07
-1.60472024732278e-05
5.45665763361868e-06
-1.13923165752043e-05
-2.3529549846018e-05
6.69060350302822e-06
-1.224028554402e-05
-2.96285807835743e-05
-1.36947305349504e-05
-2.49391299640926e-05
-8.44346530353009e-06
-7.73549904180442e-06
-1.3645979020453e-05
-1.93134147617104e-05
-1.45992523720257e-05
-4.70633255216694e-06
-9.22450446042909e-06
-1.85001159087166e-05
-1.52448071206913e-06
-2.84249964103361e-06
-1.42684683518333e-05
-7.89325908048321e-06
-1.13004475828731e-05
-8.70590707604914e-06
-2.51527809717235e-05
-2.83206980091865e-06
-2.09180600445126e-05
-5.44562120199745e-06
1.94363858792342e-06
-2.59755969571049e-05
-1.16705235071739e-05
-8.20417232158483e-06
-2.07714599524567e-05
-1.50749927209947e-05
-3.32384529208151e-05
-3.08484724668126e-05
-3.91063796983816e-06
-1.67351510243797e-05
-2.08189158797502e-05
-3.43422029576995e-06
-1.09091538580834e-05
-2.58704844491368e-05
-1.43545403505456e-05
-1.39946143649635e-05
-3.08305343128495e-05
-3.23329121573782e-05
-1.69388622520236e-05
-1.01818398788876e-05
-2.55170520820249e-06
-9.89714188802376e-06
-1.42993529275967e-05
-2.25066715677905e-05
8.47489000828417e-09
1.39267720985387e-05
-3.91026266665654e-05
-2.75140943484724e-05
-2.29078414921151e-05
-1.31294140659609e-05
-2.16012836553618e-05
-1.28947360077696e-05
-1.88273809796995e-05
-3.28358946214077e-05
-6.66870362650557e-06
-6.602596597252e-06
-7.23375680075822e-06
-1.32372037885564e-05
-8.52138640859579e-06
-1.80040745054815e-05
-2.1834225899287e-05
-3.31562596484397e-05
-6.17074684159308e-06
2.89764964562315e-06
-8.4466785840951e-06
-1.28031125922978e-05
-5.97349139086356e-06
-3.26762693659741e-05
-2.63752362200777e-05
-1.66150481524864e-05
-1.33986459610042e-05
-1.20644212635191e-05
-7.17682487486129e-06
-1.74498723735417e-05
1.23145271342254e-06
-1.14319347896716e-05
-3.21640781605807e-05
-1.0882853442095e-05
-8.02624554837683e-06
-2.53459970571902e-06
-1.97567020916318e-05
-6.23102279761561e-06
-4.84451445237026e-06
-3.83395523479858e-05
-2.20652181938872e-05
-1.92313449595931e-05
-1.3330065251055e-05
-1.53026558943912e-06
-1.93714926053518e-05
-7.81739118986314e-06
3.85655873659775e-06
-4.11192171106965e-05
-2.11661250536652e-05
-2.11477951815835e-05
3.0477467517189e-07
5.65149920789051e-06
-7.79780238919725e-06
-2.1388864041304e-05
-1.87087761694596e-05
-1.08374782557266e-05
-1.5713891837078e-05
-3.18046202021807e-06
-8.57417530538754e-06
-2.70160915153939e-05
-1.46868827123963e-05
-6.89814674926031e-06
-9.24508215808385e-06
-4.78245729542699e-06
-3.08105278893888e-05
-1.74577057840271e-05
-1.39508918749981e-06
-3.99231480684022e-06
-2.79940399534063e-05
-1.25522510347682e-05
-2.5710388340229e-05
-4.09586805952967e-06
-1.19444942413367e-05
-2.25053118373338e-05
1.42352543289777e-05
-2.04943110518774e-05
-3.33734501532363e-05
-1.52302490136717e-05
-9.66117052205334e-06
-1.53612815626111e-05
-1.30930949327812e-05
-2.50113264610187e-05
-3.43900033472927e-05
-3.24971435774362e-05
-9.82902397011103e-06
-6.89232134607425e-06
-3.83391262968768e-06
-1.36689859156942e-05
-1.36574198046184e-05
-1.09719086063103e-05
-1.57552010314416e-05
-2.02955788764067e-05
-1.29752585064996e-05
-1.9673697390465e-05
-2.29612519093791e-06
-8.85675026606095e-06
-1.54028962538972e-05
-3.20059122909353e-05
-1.81789316783934e-05
-2.63089957557264e-05
-2.92325091587886e-05
-2.40300915616935e-05
-2.74621659028204e-05
9.75267111293191e-06
-1.12498526067096e-05
-1.26851906657275e-05
-1.04533495602808e-05
-2.71038231388099e-05
2.59387748512159e-06
-1.65297419175361e-05
-3.08141210486444e-05
-2.1036966313964e-05
-1.34197354401503e-05
-1.72181549955015e-06
-1.22484771589836e-05
-3.12328122544173e-05
-2.12339284212868e-05
-1.45868752037134e-05
-7.82747255568963e-06
-3.02764191803817e-05
-2.04543687618236e-05
-2.13549573618707e-05
-1.67485345104441e-05
-1.94281902917614e-05
-3.4178999312203e-05
-4.44534512204474e-06
-7.32608954532936e-06
-3.93445352875768e-06
-2.16606764262642e-05
-9.12517770932436e-06
-2.20707432881578e-06
-2.37310171405164e-05
-2.94963061978033e-05
-1.58789024118189e-05
-3.84526286412611e-05
-2.34917086848706e-05
-1.38459704446055e-05
-2.64066086312346e-05
-2.16100194497206e-05
-1.70081582026313e-05
-1.57314337386481e-05
-1.52326310417947e-05
-2.29970175716888e-05
-1.08718505268382e-05
-1.98738653940571e-05
-2.67195292462721e-05
-1.50432875325168e-05
-1.86233409201624e-05
-1.42334471278584e-05
-2.74547993095742e-05
-9.26907441684734e-06
-1.93516695314968e-05
-4.86677490325304e-06
-2.35417026302027e-05
-1.93896988447115e-05
-1.98229939622312e-05
-2.28092594496475e-06
-3.12979075536833e-05
-1.16074289571511e-05
-1.87048568445965e-05
-2.86482629078204e-05
-3.22121357609259e-05
-2.89040203545102e-05
-7.13895031236888e-06
-1.91789467033156e-05
-1.45914472000691e-05
-2.59575975731596e-05
-6.01898847075117e-06
-1.69587734364493e-05
-1.21568642241715e-05
-1.22488654477851e-05
-1.81286330012337e-05
-7.33711735888643e-06
-1.94265151168127e-05
-2.06931950210171e-05
-5.2029182676349e-06
-3.00378847852807e-05
-1.09216970070392e-05
-2.69279540998768e-05
-2.18522820933021e-05
-1.7107101952267e-05
-2.34402436172363e-05
-5.64540884322699e-07
-1.86069572942716e-05
-6.94244003250561e-06
-1.22530248934562e-05
-1.81852561002422e-05
-2.09045919210165e-05
-1.74108498755984e-05
-1.60885404206094e-05
-1.40184062106023e-05
-2.66643582991644e-05
-1.85522255087229e-05
-1.56732857226205e-05
-5.71094764565331e-06
-2.43206945078998e-05
-1.07578692943594e-05
-2.31508823364959e-05
-2.38767682334725e-05
-1.61840176362041e-05
-8.4888664289892e-06
-9.50593646201696e-06
-1.94080552892464e-05
-1.23530095044887e-05
-3.12310865793432e-05
3.00879024904018e-06
-5.94799438301989e-06
-3.04735368799832e-05
-1.41113192654301e-05
-1.80867055973954e-05
1.97534425096993e-06
-8.1546344769726e-06
-1.93897762119188e-05
-1.53266881374562e-05
-3.16672244021083e-07
-2.87540145145689e-05
-4.21518170688276e-05
-1.90387699900206e-05
-2.16318665126282e-05
-2.76027151629769e-05
-1.87187605296071e-05
-6.45162883450848e-06
-1.48801925120511e-05
-3.02680910483917e-05
-2.10800651595061e-05
-2.95739550092667e-06
-1.84697475780797e-05
-7.05522937220846e-06
-1.60283867106673e-05
-1.97371539868209e-05
-1.10076460229352e-05
-2.17953173346441e-05
-1.88405979882609e-05
-8.95780831971499e-06
-5.06564468287885e-06
-1.84773767662966e-05
-3.00086527794525e-05
-3.83950591315113e-06
6.24306953521565e-07
-2.06363031092027e-05
-1.16001603575912e-05
-2.16000692212318e-05
-2.10257654455928e-05
-1.63413126861808e-05
-9.69256889356329e-06
-3.04926508143047e-05
-4.53335726909048e-06
-6.99483214338183e-06
-1.16640755560103e-05
-3.89930349294416e-05
-1.28785962032085e-05
-2.26413195324804e-05
-1.08785286027544e-05
7.68568050946898e-07
-3.12508228154278e-05
-4.05577819508024e-06
-8.86654437564305e-06
-1.31689976060802e-05
-2.14828708821809e-05
-6.48675519958894e-06
-1.83792071897371e-05
-1.01386932533222e-05
-1.98066091749231e-05
-5.84451326552719e-06
-2.08441588369852e-05
-1.38704666766726e-05
-1.29597396845557e-05
-1.66711580829991e-05
-2.26323636785502e-05
-1.0611823914805e-05
-1.99457793554056e-05
-1.71331828245458e-05
-5.26316173709073e-06
-1.01488732471401e-05
-1.52546857879885e-05
-7.46966281485016e-06
-1.87545705697061e-05
-3.66883784700509e-06
-2.06656159412322e-05
-4.64116657043112e-06
-2.03781553910026e-05
-2.16765753987844e-05
-3.17258210303986e-05
-7.53642242585669e-06
4.46161306441226e-06
3.94007057247483e-07
-2.02201652529471e-05
-1.08830184634931e-05
-1.47560665177173e-05
-1.23096408825971e-05
-2.28282129526075e-05
-1.34863962224369e-05
-1.31745457754101e-05
-1.14494510532651e-05
-1.23157241237157e-05
-9.2933548738173e-06
-2.12252760164808e-05
-2.42405736349342e-05
-1.13847282603e-05
-1.90589404236727e-05
-1.33714299061585e-05
-2.67049674639735e-06
-2.73050914922139e-07
-1.0437988602371e-05
-2.66254425816038e-05
-1.85055145351932e-05
-2.13519140214628e-05
-1.88905111871919e-06
-2.2641782620713e-05
-2.01133278030602e-05
-1.29609964880403e-05
7.16886960316801e-06
-1.99361183178657e-05
-1.48026003296504e-05
-1.88844202979465e-05
-1.10061248512756e-05
-1.94959861300502e-05
-2.36149111313496e-05
-1.20277612457968e-05
-3.10023905029116e-05
-2.31890704753788e-05
-2.41411648586685e-05
-2.31480781736918e-05
-1.59970334939397e-05
-1.49196539183196e-05
-1.36922490823601e-05
-1.49116364856513e-05
-2.6651838855764e-06
-2.84349486646262e-06
-1.26180751208483e-05
-8.26135282020164e-06
-2.4645859070045e-05
-2.27453778792474e-05
-4.08363772056185e-05
-4.31926760103718e-06
-8.95371832769365e-06
-1.68447044313489e-05
-1.6781927262655e-05
-1.09568861993125e-05
-2.69794587872457e-05
-1.63994358421009e-05
-1.33760717362903e-05
-2.61411578142168e-05
-2.52845427925571e-05
-2.46257459380656e-05
-1.3707374647985e-05
-1.71366973553702e-05
-1.7507330090746e-05
-1.98020151020799e-05
-2.12127677110432e-05
-3.99019700636689e-06
-1.03021187803506e-05
-1.14872562849224e-05
-2.15368961954717e-05
-7.46763776014706e-06
4.27117507386884e-07
-2.81919329046811e-05
-2.1785594130095e-05
-3.63168087531943e-05
-1.20302394029386e-05
-2.4902834527542e-05
-2.25924990117672e-05
-1.28203861578593e-05
-1.90244376778583e-05
3.95042375457155e-06
-1.09822258781585e-05
-1.36665332146354e-05
-2.8254871785235e-05
-1.98087687630873e-05
-8.90486805661568e-06
-1.66244314575474e-05
-2.19191863945009e-05
-1.11201819422893e-05
-5.24001662518043e-05
-1.09672752037812e-05
-2.56377168665763e-05
-1.84184330063719e-06
-2.71912793306442e-05
-1.59038895784365e-05
-1.82322363709929e-05
-1.23587579377839e-06
-1.12109715446137e-05
-1.5244858172765e-05
-8.78314135563246e-06
-1.36832428064084e-05
-1.64281177706594e-05
-2.00122157123045e-05
-7.19327739622736e-06
1.16066903562431e-05
-7.78105244073037e-06
-2.09139942525816e-05
-2.40917708326833e-05
-1.93753410596968e-05
-1.13638432217994e-05
-1.88175837744909e-06
-2.20662956771807e-05
-4.08437304719263e-05
-3.03500152828248e-05
-1.28868446955602e-05
-1.23121943215863e-05
-1.91155872737352e-05
-3.95179272066377e-05
-2.86406857121617e-05
-2.77256237689464e-05
-2.41344271118021e-05
-2.6849476999892e-05
-1.48192457275105e-05
-1.56665399128008e-05
-2.36753525181825e-05
-3.84660648328904e-05
-1.70359675699377e-05
-3.04354004100282e-05
-3.11725025021347e-05
-6.98787216066385e-06
-1.22826496967427e-05
-2.13557765444418e-05
-2.202284205039e-05
-1.25318790451044e-05
-9.8365902952809e-06
-2.67952825874592e-05
-1.58117989082981e-05
-1.9221520056223e-05
-2.86006938779186e-05
-1.06568134835445e-05
3.21315422780809e-06
-2.97230289473119e-05
-1.77373898482834e-05
-2.08729383702778e-05
-1.53714873630385e-05
-2.94133103512212e-06
-2.47939632823827e-05
-3.34766084159706e-05
-1.66906187951473e-05
-2.45930430999787e-05
-1.93849511877739e-05
-4.36917210908683e-06
-1.92141122458488e-05
-1.68331284114891e-06
-1.35288908191954e-05
-5.70979800389906e-06
-2.36028888583164e-06
-1.22938759503205e-05
-2.91964298676714e-05
-1.58694089448344e-05
-2.57803185601359e-05
-8.32150142200363e-06
-2.16866530615765e-05
-1.84231075264493e-05
-1.86842017110103e-05
-3.18753354808063e-06
-1.83268321675207e-05
-7.446189722846e-06
-2.21461747183901e-05
-1.77016767929727e-05
-1.22955567846008e-05
5.09645143024031e-06
-2.30984278467447e-05
-2.22552125797622e-05
2.24370319508274e-06
-1.08901530306547e-05
-1.77640066916366e-05
-2.56036963063498e-05
-1.24737540572174e-06
-4.85539710044881e-06
-2.29416387805959e-05
-1.64008744179619e-05
-1.1518510317124e-05
9.96699925138237e-06
-4.87813757743372e-06
-9.28723349328958e-06
-1.15863823652766e-05
-1.77809294031066e-05
-3.07663639319353e-05
-4.9594557605112e-06
-2.61743545044553e-05
-3.64881074954801e-06
-1.26948402278427e-05
-2.79612777649304e-05
-2.79546347203898e-05
-2.2942261433306e-05
-2.74014310787941e-05
-3.04619695561797e-05
-1.37913697918557e-05
-2.83469975471546e-05
-6.08218661090474e-06
-4.56838775596532e-06
-8.81631377582326e-06
-4.016503643432e-05
-1.33665451127692e-05
7.96358443896954e-06
-1.47022469193444e-05
-1.81526317737514e-05
-8.74245882801861e-06
-2.08320189066904e-05
-2.28251837895024e-05
-1.7319133095643e-05
-1.17874045527874e-05
-2.39849315071167e-05
-1.57856284610152e-06
-9.86352847176181e-06
-1.04366909928991e-05
1.67898611691142e-06
-3.18263061866559e-05
-6.53486134358926e-06
-1.66821490410772e-05
-2.49697936808086e-05
-2.63278018255837e-05
-2.32043081914201e-05
-2.56163637441227e-05
2.65834249878205e-06
-1.81805143349432e-05
-2.30633973721475e-05
-2.04164817365686e-06
-1.20342866311852e-05
-5.05542823600814e-06
-1.82431559679752e-05
-1.21724694885308e-07
-3.6295943433904e-05
-8.41621670852895e-06
-2.25046778595722e-05
-2.71105185743712e-05
-8.37068254521451e-06
-3.22471554741906e-05
-2.00571582528757e-05
-1.11379992111399e-05
-2.60206751653886e-05
-3.11911151483888e-05
-1.65667265741927e-05
-2.20098911472502e-05
-1.18762289813864e-05
-2.10516474014061e-05
-2.3448387035867e-05
-2.65841221258812e-05
-2.46210997543755e-05
-2.81588213601152e-05
-1.03376903158992e-05
-1.17798774966936e-05
-3.56600466367032e-05
-6.09478150915592e-06
-3.06978679979133e-05
-1.83952480027106e-05
-2.99581716852864e-05
-1.76432179234877e-05
-1.42615921159087e-05
-2.30801533947137e-05
-2.30376265815625e-05
-1.53837855675782e-05
-1.30566225404232e-05
-1.77725411838455e-05
-2.99918074342097e-05
-1.55358332615303e-05
-1.7136660594451e-05
-1.05345507834854e-05
1.13013539135954e-05
-1.83719381902531e-05
-1.95252759866938e-05
3.48535184165401e-07
-2.24651648312113e-05
-5.6964896378053e-06
-2.74986996821347e-06
-1.64665737825652e-05
-1.42539337771325e-05
-1.18310936745798e-05
-1.19486014611286e-05
-1.72820156096724e-06
-1.50274747824834e-05
-1.35646348260493e-05
-2.29697008591694e-05
-1.51716741332777e-05
-1.01066287623751e-05
-6.46028606269797e-06
-2.35033941209289e-05
-2.50271136219368e-05
-2.01572106126756e-05
-2.32652604093014e-05
-6.22142608794875e-06
-1.72907506636681e-05
-9.0105231787307e-06
-1.90514182823433e-05
-5.55796144322514e-06
-1.05868840673359e-05
-7.19210882029825e-07
-1.92355317705836e-05
-2.37254639246328e-05
-4.22219457811348e-05
9.38446668134419e-07
-2.64839585357734e-05
-9.46734178528209e-06
-1.0256360014488e-05
-9.91842472894167e-06
-9.53453226096619e-06
-2.33659374130772e-06
-2.9952655192619e-05
-1.5999286056735e-05
-1.57079226229341e-05
-1.59992244612793e-05
-2.50601282485323e-05
-6.83550403094936e-06
-1.94824558736949e-05
-2.03629575352996e-05
-8.97657869408957e-06
-2.31242269607619e-06
-1.05446587664889e-06
-3.72685432020241e-06
-2.50342060337948e-05
-2.91148965097861e-05
-2.3086919253438e-05
7.10896204304772e-06
-6.03097749796157e-06
-2.49490520338311e-05
-1.74843772031724e-05
-2.08317717014797e-05
-1.12171921555133e-05
-1.48400222096516e-05
-3.65060806172124e-05
-3.92757132054114e-06
-1.50686998307575e-05
-1.88022291092179e-05
-2.8073772097532e-05
-1.24213183126318e-05
-1.47370165770382e-05
-1.87559686632868e-05
-4.43058551852818e-06
-8.27666306112161e-06
-9.59075301344418e-06
9.09182571194203e-06
-3.2227672407656e-06
-4.24076094840353e-06
1.70198711422273e-05
-2.56095805950596e-05
3.99982826255596e-06
-1.56563958387792e-05
-2.23854835023782e-05
-1.00548894332304e-05
-1.40852341106281e-05
-5.8251691825908e-06
-1.20457663682991e-05
-1.52906415021687e-05
-1.61653744932974e-05
-3.79846455043251e-05
-1.4325458772427e-05
-9.90650250340501e-06
-3.90740047444821e-05
-1.50875912543546e-05
-2.52629984242332e-05
-3.05831684476415e-05
-2.08081194688328e-05
-4.15065226222233e-06
-2.16578673370842e-05
-1.44788298093603e-06
-6.87341440730427e-06
-3.2485854602874e-06
-7.06284723100127e-06
2.63385241714936e-07
-2.83229528071157e-05
-1.86348591567394e-05
-1.60496019951806e-05
-2.14822951845431e-05
-1.35295649987848e-05
2.48324278604085e-06
-6.75385045601231e-06
-6.51381411850674e-06
-2.3202784620238e-05
-2.07583769360319e-05
1.10270525280063e-06
-1.54802661685529e-05
-1.73023173236113e-05
-2.8920268737138e-06
-2.39878010825524e-05
-8.43855813215651e-06
-6.2230861764093e-06
-2.77157318226136e-05
1.70268960827218e-06
-1.84656480779982e-05
-1.68056163259383e-05
-8.052458021129e-06
-4.22934199457311e-06
-1.58991303569364e-05
-2.18097639010249e-05
-1.33947449648815e-05
-7.8521535666923e-06
-9.23876947731814e-06
-3.94818266153706e-05
-2.86307549742572e-06
-1.37255758457788e-05
-2.54841662835142e-05
-2.15141293209656e-05
-1.01792154736284e-05
-3.01169800785314e-05
-1.05191380337255e-05
-1.30592673905253e-05
-2.93643384537165e-05
-1.29967934171215e-05
-1.97224107696303e-05
-8.50954018719324e-06
-2.95474757016966e-05
-2.33043132472975e-05
8.81382364987472e-07
-1.73312110091578e-05
-2.13836776942471e-05
-1.3239348124006e-05
-2.16226205311944e-05
-1.36995234412564e-05
-2.51150466764629e-05
-1.07916951977883e-05
-2.2504669340282e-05
-3.40600261232561e-06
-1.93910720610387e-05
-1.45526790653872e-05
-2.12506342400349e-05
-1.83473502604812e-05
-1.56778025205603e-05
-1.28893143282112e-06
5.29477891319159e-06
-2.30144687803221e-05
-1.07416403096009e-05
-2.3039617136628e-05
-3.69770049480881e-05
-2.81871578528044e-05
-6.17228782934327e-06
-2.11199097491961e-05
-1.82398573510747e-05
-1.57130584846403e-05
-3.16035587368053e-05
-2.92298974604611e-05
-1.96620433018492e-05
-3.0137285682451e-06
-1.22682496463886e-05
-6.84657927972145e-06
-8.15231482039787e-06
-1.27164131421238e-05
-1.79366760146372e-05
-2.55405480166368e-05
-8.0313281469694e-06
-1.67032213398313e-05
-1.38941437871151e-05
-8.67285245696545e-06
4.1744507149937e-06
-1.04397011036829e-05
-9.63491115323273e-06
-1.85156321976309e-05
-2.42633625053479e-05
1.26444440422678e-06
-2.53275425107112e-05
-3.14481388103131e-05
-1.54658579175937e-05
-1.73164018916866e-06
-2.42094928764273e-05
-2.52966905788907e-05
-3.19960326053268e-05
-2.34158010487018e-05
6.16274726403901e-06
2.61922790749006e-06
-5.72723822855657e-06
1.71419169155423e-06
-2.35971693456719e-05
-1.47227603516181e-05
-1.60398865179817e-05
-2.50771557821247e-05
-2.26458524154711e-05
-2.68309234526022e-05
-1.54540578217514e-05
-1.90540140254878e-05
-8.74244439987387e-06
-1.0198793718942e-05
-2.23445091875808e-05
-2.49324015140381e-05
-7.32654943892153e-06
-1.69993700226176e-05
-6.84287109198792e-06
-1.09309921533171e-05
-7.0439092340239e-06
-1.53757702387288e-05
-1.71404803811343e-05
-1.98323795853575e-05
-1.61240593514063e-05
-1.91428212694309e-05
-1.91363143102001e-05
-1.64790609852212e-05
-1.16199969309542e-05
-2.2403863055057e-05
-1.24973847393203e-05
-2.21250817435183e-05
-1.0224616737077e-05
-1.02075562888621e-05
-8.36316065819097e-06
-2.22869481424034e-05
-2.55111989778512e-05
2.73495015945609e-06
-1.40874340178808e-05
-1.12677493415348e-05
-2.37435922692041e-05
-1.21725034222462e-05
-1.96128653566785e-05
-2.55115992321753e-05
-1.31121257520065e-05
-2.01346746133973e-05
-1.7163760121656e-05
-3.17852433937137e-06
-1.56121361081372e-05
-2.64119929210865e-05
-1.43010959716448e-05
-2.18474983816538e-05
-1.73865716374896e-05
-1.92977662625665e-05
-1.55633555431851e-05
-1.65576791344696e-05
-1.27610099413218e-05
-2.32212992624052e-05
-1.52433773074911e-05
-6.95484628341309e-07
-2.47983303446684e-05
-1.72575820613288e-05
3.71817654049385e-06
-8.32796108135414e-06
-6.03971889108927e-06
-7.13828251795563e-06
-2.47813582329366e-05
-2.04339947740386e-05
-1.31300260967328e-05
1.77286604358786e-07
-1.28968985149863e-05
-2.85582271553607e-05
-1.47155311118932e-05
-2.41503063544122e-05
-2.44375973296174e-05
-1.2544107306848e-05
-3.49268630438984e-05
-1.06494309459184e-05
4.67723144603192e-06
-7.52660843503596e-06
-3.64583898443018e-05
3.38487894818461e-06
-1.27681076697543e-05
-2.45833428110528e-05
-1.58153673087972e-05
-1.70238009107037e-05
-1.39486154609201e-05
-1.86558053117597e-05
-9.6020277679834e-06
-8.30262699288455e-06
-1.92326533180853e-05
-1.08710012099692e-05
-1.76365788097282e-05
-2.45275398943835e-05
5.92534928390049e-06
-1.18849760558354e-05
-5.65983251575369e-06
-4.96825267698576e-06
-2.08041090875542e-05
-5.28822897826979e-06
-2.05093952294316e-05
-6.66389265319954e-06
-1.71468634483328e-05
-2.05596707575312e-05
-7.43488835510273e-06
-2.5956725165453e-05
-5.08206708595062e-06
-1.60783972513315e-05
-2.57666311517875e-05
-2.13468108463795e-05
-2.81887746969906e-06
-1.76402662681809e-05
-7.7874032906028e-06
-1.2986528890605e-05
-1.45947894806386e-05
-2.27244363636037e-05
-1.03651430149241e-05
-6.67413174631738e-06
-1.68749287598606e-05
-2.12222448456718e-05
-2.6963925143103e-05
-1.60731264494314e-05
-1.62145506732726e-05
-1.18637638779514e-05
-7.6346472639477e-07
-1.98667685359026e-05
-2.04197781405524e-05
-2.14286612831696e-05
-2.08839368849378e-05
-1.97085437453275e-05
1.16052183053123e-07
-2.58045415613289e-06
-3.17869144046735e-05
-1.95740511335238e-05
-1.64077381473838e-05
-1.53867723306387e-05
1.18188052799626e-06
-9.96293001570464e-06
-3.83978192044376e-05
-3.21007470819479e-06
-1.04112124536435e-05
-7.5423359959179e-06
-5.38166273816398e-06
-2.20290607801337e-05
-9.92203738029892e-06
-9.19579157851382e-06
-4.34032878802245e-05
-2.10813149252131e-05
-1.52143009196023e-05
-2.22063626521474e-05
-8.55636515295732e-06
-5.35082485949328e-06
-2.04359579463862e-05
-3.6980521919685e-06
-1.24721669008588e-05
-2.27298810872197e-06
-3.68459167068206e-06
-2.61078629224416e-05
-1.36358276394485e-05
-1.62089196942928e-05
-1.82447924483407e-05
-2.55705020266442e-05
-1.70747388321881e-05
-2.4029003412304e-05
-1.35124749574485e-05
2.28835467223344e-07
-1.683177898554e-05
-2.51631354445496e-05
-2.06007461509158e-05
-8.11218399569945e-06
-1.55853581461742e-05
-1.42404842173455e-05
-2.51139597206243e-05
-2.58764350373107e-05
-7.14996418373255e-06
-1.51760385122135e-05
-1.28874632558785e-05
-1.4019029332515e-05
-1.79599736756315e-05
-9.92762319368806e-06
-3.1467174714337e-05
-9.63390217423659e-06
1.49312268868569e-06
-9.82027179328252e-06
-1.5884502022682e-05
-7.69078288992823e-06
-3.34328232293833e-05
-1.1809759695776e-05
-1.90830687386603e-05
-1.57411024788529e-05
-2.41619875190477e-05
-2.45065990879239e-05
-1.77432129352371e-05
-1.03329857814781e-05
-1.03745706102024e-05
-1.2737965282738e-05
-2.6758279705729e-05
-1.70177168712281e-05
-3.02447821496144e-05
-1.69304039271191e-05
3.62487076859306e-06
-3.54270406319767e-05
-1.89455504429115e-05
-7.01844808553994e-06
-3.23036427486698e-05
-1.6354812769088e-05
-2.51583719907728e-05
-7.62068171451171e-06
-5.98646968015904e-06
-9.85293800277451e-06
-3.33722733385758e-06
-3.06217087198345e-05
-4.07889836490348e-06
-2.53667284615234e-05
-1.67488016903005e-05
-3.06179816707083e-06
-4.49458086694608e-06
-2.04530960806898e-05
-1.28607656507233e-05
-1.69188478415487e-05
-2.34554142359791e-05
-3.39278634325844e-05
-1.74385564362929e-05
-7.0141041153749e-06
-2.43449596577303e-05
-1.67221430323443e-05
-2.62818911557753e-05
-1.37656531127392e-05
-1.50345064595491e-05
-2.17350249747123e-05
-3.67818098957344e-05
-5.14044960845289e-06
-2.64734253453703e-05
-1.93258308932653e-05
-1.81260504466406e-05
-1.57468119208567e-05
-3.52045654656032e-06
-1.64504119210997e-05
-1.0227035001556e-05
-2.8928416983032e-05
-1.2602841261311e-05
-1.58406196617713e-05
-1.79561986653132e-05
-2.11909847889279e-05
-2.40945061603822e-05
-5.87069827124155e-06
-1.2894127748586e-05
-3.12282683668002e-05
-6.89512449392105e-06
5.55161234024348e-06
-2.35126525811551e-05
-1.06930876010885e-06
-7.70893102717437e-06
-1.52130731312582e-05
-7.34473441250608e-07
-2.35356034746058e-05
-2.86524788698371e-05
-2.29087144357186e-05
-2.0755136720546e-05
-1.33587465239732e-05
-2.05872597046237e-05
-1.31876951765897e-05
-1.74838118798213e-05
-1.61207608152441e-05
-1.54444479978654e-05
-2.43544125898376e-05
-3.14829098610932e-05
-5.57560789578196e-06
-8.06902612617616e-06
-5.55021294863131e-06
-1.29597013133161e-05
-1.70881627467732e-05
-2.06501819490882e-05
-1.84378934149707e-05
-1.9823120982173e-05
-8.77626064718882e-06
4.94102937814555e-07
2.0063092345246e-05
-1.65870524686511e-05
-1.81368634988677e-05
-4.8093292725442e-06
-1.25606724081394e-05
-1.06437210188455e-05
-1.99807543809644e-05
-2.84976907617302e-05
-4.34792432305161e-06
-1.5694944518995e-05
-1.34962366805787e-06
5.00297431666373e-06
-1.59796860998482e-05
-1.989634877594e-05
-1.27842764541375e-06
-1.15529502624076e-05
-1.43829821980322e-06
-2.79784903788272e-05
-2.02754812224582e-05
-1.2785402530412e-05
-2.49734413853645e-05
-3.52324916813778e-05
-2.25325428240691e-05
-1.4797615824388e-05
-2.78053544979544e-05
-1.78902559001461e-05
-1.5312889391174e-05
-1.96218871363569e-05
-2.91320010380822e-05
-1.98755878238444e-05
-1.07499373468858e-05
-2.36811323475611e-05
-3.60595141646721e-05
-2.50533240735244e-05
-2.91861972984056e-06
-1.70007304592696e-05
-1.3075547535535e-05
-2.32420263857473e-05
-2.2606248345566e-05
-1.6336206064628e-06
-2.92636337354425e-05
1.46201427933611e-06
-9.1888689859645e-06
8.62729869191811e-06
-2.86282397124833e-06
-7.92252835722259e-06
-1.41676850067731e-05
-1.39862951438861e-05
-1.61102104268769e-05
-1.86877333054504e-05
-1.64154096194979e-05
-1.16540787118251e-05
-2.59313808151128e-05
-2.52066989917538e-05
-1.91739471723217e-05
-1.07332037314928e-05
-2.86872653130838e-05
-1.72252310390419e-05
-1.83735790233015e-05
-1.31255088177339e-05
-7.50591578638421e-06
-2.07545802514006e-05
4.83311961265973e-07
9.64882530006341e-06
-2.46645278797378e-05
-2.18775857468701e-05
-3.73468988327846e-06
-1.46767012756066e-05
-2.73494474482479e-05
-1.71419719503998e-05
-1.92589642378843e-05
-1.33950499363357e-05
-5.48193492090286e-06
-1.2508097155479e-05
-2.90168899438952e-05
-2.15517799000496e-05
-3.44872022628364e-06
-2.51215060263502e-05
-1.74912254408326e-05
-4.52050828340877e-06
-1.6363613528798e-05
-1.2843088056571e-05
-1.0676710534567e-05
-1.13633190817539e-05
-2.8873435293361e-05
-3.03890251984114e-05
-6.03704681330665e-06
-3.40767589873205e-05
-2.22104308092542e-05
-2.40180209096322e-05
-1.43259912387743e-05
-3.8119148959503e-06
-2.97966113589393e-05
-3.42692637567139e-05
-2.8305668204214e-05
-3.22138511590848e-05
-2.94807382285449e-05
-1.31341188726759e-05
-1.99494769643821e-05
6.69332007955945e-07
-1.38092465370765e-05
-5.68888511699487e-06
-2.33476499164039e-05
-1.97602300966305e-05
-2.97198139269135e-05
-1.15854752844217e-05
-3.87208106523117e-05
-9.40684244834097e-06
-1.11978981825115e-05
-1.86281502373864e-05
-9.26760507805984e-06
-1.62703511953324e-05
-6.29805918334755e-06
-1.07915586140599e-05
-2.35728528776045e-05
-6.83951496082372e-06
-1.85156125487461e-05
-1.89814951505985e-05
-5.43956911931785e-06
-1.28973630009537e-05
-6.56188070399868e-06
-8.04559973369412e-06
-3.3820758622074e-05
-1.11769400690433e-05
-7.14175643042086e-07
-1.91436838442118e-05
-9.60827326749e-06
-1.872243445039e-05
-9.12322918988607e-06
-5.25589806519751e-06
-5.28463222987843e-06
-1.55377627248802e-05
-2.89930370261782e-05
-1.63094803725362e-05
-9.08261822752162e-06
6.5338485021192e-07
-1.1383641026672e-06
2.4047771204549e-06
-1.2337491102332e-05
-2.263482421836e-05
-4.80470232479254e-05
-1.82478200497889e-05
-1.33933915089589e-05
-1.23113749719922e-06
-1.54509046363543e-05
-2.02126890760838e-05
-1.66149306321626e-05
-1.23373109931462e-05
-1.77148855189999e-05
-2.80196121558482e-05
-6.79272983294104e-06
-2.78353150292658e-05
-1.40764612725335e-05
-8.74665447518825e-06
-2.18802621113204e-05
-2.38149476530515e-06
-1.44119921769933e-05
-2.9700848927839e-05
-2.29496744727357e-05
-1.79714991927851e-05
-2.96008502458215e-05
-9.83022975289978e-06
-3.38192786068822e-05
-9.20467450741949e-06
-2.97112984623557e-05
-2.92870157617939e-05
-4.75604906132449e-06
-1.78133640463683e-05
-1.39874810858974e-05
-2.01291804030933e-05
2.67383219417462e-06
1.02973132758568e-05
-5.35021206157943e-06
-4.82898374440132e-06
1.13562975157241e-05
1.69546156195056e-06
-1.02820885957139e-05
-2.03145385575745e-05
-1.2755374029971e-05
-8.25145773566838e-06
-1.8860539494808e-05
-1.56375428667015e-05
-5.18436812987475e-06
-7.67754903000339e-06
-1.05511973342029e-05
-8.68412623370075e-06
-8.22686029037112e-06
-1.32630292169597e-05
-1.62502665854641e-05
-2.37600009735197e-05
-2.90678740071357e-05
-1.15973777808712e-05
-1.08723936951258e-05
-2.54700623904321e-06
-2.81224471248253e-05
-2.22921481530252e-05
-7.87164798947846e-06
-3.70232595109658e-05
-2.64511804256657e-05
-9.60539750379299e-06
-2.80984395696906e-05
-2.42171662356377e-05
-1.34467602657583e-05
-5.13383450856398e-06
-1.44057102067089e-05
-2.65684306680004e-05
-2.05810049500808e-05
-2.95283762390789e-05
-7.88300486964814e-06
-3.94134101456959e-06
-1.49579189378795e-05
-2.59211996175961e-05
-1.79403808349593e-05
-1.97311310414705e-05
-1.38461973473748e-05
-2.38316130103227e-05
-2.1677733698953e-05
-1.94892072668178e-05
-1.80085861698898e-05
-9.49403531933587e-06
-2.88068569558589e-05
-9.2027097275061e-06
-1.83429285934545e-05
-2.08190606528867e-05
-2.03253647033639e-05
-6.8906562451756e-06
5.05801538684176e-07
-1.60333569078856e-05
-2.93702520542293e-05
-2.59612527118844e-05
-1.49366499515038e-05
-1.8553292513688e-05
-1.32363107060752e-05
-7.39792637453948e-06
-9.1319186536617e-06
-2.06108231489113e-05
-1.26543845942786e-05
-1.3243197907597e-05
-3.30145349167354e-06
-1.49673503872546e-05
-1.68069983178382e-05
-6.55546434836278e-06
-2.39260066965319e-05
-2.15628922539408e-05
-1.57782271297379e-05
-9.75217968103139e-06
-4.20353911194998e-06
-2.29253283505137e-05
-1.67208158583443e-05
3.97195674375037e-08
-7.33020219810903e-06
-2.469027548624e-05
-2.13017621911068e-05
-3.98391834085985e-06
-2.35264372099043e-05
-1.88907816707886e-05
-2.17298908260326e-05
-9.90396690122634e-06
-2.1432895437021e-05
-1.35403255532553e-05
-5.65027448675037e-06
-7.5947285836972e-06
-1.72487342935084e-05
-2.47109557387628e-05
-1.72484299783471e-05
-1.38591242100034e-05
-1.57717815301282e-05
-1.31922367599785e-05
-3.43655950452981e-06
-3.04293111993304e-08
-2.44951892584693e-05
-1.01343787008142e-05
-2.66051703867143e-05
-1.31782034025674e-05
-2.15050775518402e-05
-5.58761344227804e-06
-1.28023704261233e-05
-1.56229058370351e-05
-5.00429516404209e-06
-1.713663843902e-05
-7.68877822569709e-06
-2.40166704450691e-05
-2.08246743864751e-05
-1.43968870390323e-05
-7.12043718258745e-06
-2.01637351695707e-05
4.70785857528238e-06
-1.57794655873267e-05
-2.07836019957228e-05
-3.83956219843923e-06
-2.88736266570922e-05
-2.61214320882083e-05
-2.49581340526371e-05
-1.53865709080669e-05
-5.61179256463989e-06
-1.85850330260268e-05
-1.74618562085471e-05
-1.29062913954834e-05
-2.45737276061361e-05
-1.02141530989405e-05
-2.6788765480642e-05
-2.35721726604679e-05
-3.00263021089559e-05
-1.68158773801222e-05
-1.28481626720212e-05
-1.74437024240314e-05
-9.79138686108187e-06
4.80800400114991e-06
-1.48103005837859e-05
-1.06904379808435e-05
-2.43165668292825e-05
-2.23907415330973e-05
-1.92354892741429e-05
-1.98177558292662e-05
-1.20903066181402e-05
-2.58758392942433e-05
-2.45898371196819e-05
-1.43280275391427e-05
-7.557395871716e-06
-1.31878184751527e-05
-2.704035663994e-05
1.98412034425352e-06
-2.92055210105144e-05
-9.54931619397465e-06
-1.34562210935763e-05
-7.29871275211042e-06
-1.59766247802479e-05
-5.34255634134943e-06
-1.55843543591585e-05
-2.03765851938342e-05
-4.6516214997933e-06
-1.46443713259632e-05
-1.50699687344912e-05
-1.48391365557448e-05
-3.17166238160078e-05
1.54727198975064e-06
-2.09424446764451e-05
-2.84683290874769e-05
-2.45906994908691e-05
-1.88982305805124e-05
-1.74075829214458e-05
-2.33526639109187e-05
1.04162449555002e-06
-3.90143422376891e-05
-1.6396830116178e-05
-1.11798522395294e-06
-3.12635907610939e-05
-9.02887744095169e-06
-7.66032489725598e-06
-1.71547839107781e-05
-1.96458684251055e-05
1.48012184029558e-06
-1.18203859638882e-05
-4.11217209946727e-05
-2.14011204075594e-05
-1.61615897121938e-05
-3.23690763504687e-05
-5.21165314063174e-06
-2.35110559125885e-05
-1.39349717227306e-06
-8.95378394526928e-06
-3.38635533979495e-05
-6.68681454063888e-06
-8.35382368007657e-06
-2.00622577877986e-05
-2.75402725684656e-05
-3.33082278952774e-05
-2.35940381947675e-05
-8.32786898627921e-07
-2.31501259313262e-05
-2.46543434796634e-05
-1.00294008359187e-05
-7.0613375955937e-06
-8.55332354047083e-06
-3.12655397855328e-05
-1.85930179198065e-05
-1.31273797601365e-05
-1.52448572031067e-05
-1.5484800660203e-05
-2.93981069786104e-05
-3.13685479093862e-05
-1.70667272936425e-05
-8.92967772765945e-06
-2.61553355337313e-05
-2.07821121582106e-05
-2.12548572493826e-06
-1.11754400312596e-05
-2.65609150730636e-05
-2.42631046338765e-05
-1.15077975441024e-05
-1.4933945516914e-05
-9.90390037650054e-06
2.09548591657981e-06
-7.85885169343982e-06
-2.94462916579682e-05
-1.7183403723679e-05
-1.2156059925323e-05
-6.81896310549324e-06
-2.04783033627491e-05
-9.66296420480193e-06
-2.00581995756158e-05
-1.49284848049181e-05
-3.19152151064087e-05
-9.15713497602737e-06
-1.66430640196048e-05
-1.69023016858954e-05
-2.56039414048942e-05
-6.79389775403027e-06
-5.93834467325369e-06
-1.94935851958855e-05
1.14873084270569e-05
-2.73593462095261e-05
-1.98381922482516e-05
-2.28551291403487e-05
-2.58444416639286e-05
-9.91119700137887e-06
3.02927475172376e-06
-2.80938974516531e-05
-1.84097926210992e-05
-9.11571410469556e-06
-2.19444390507676e-05
-2.95863023861714e-05
-6.16001322855724e-06
-1.93870216537149e-05
-4.26096739225571e-06
-3.28374943220022e-05
-1.68294316295167e-05
-7.20184593241122e-06
-8.19132855868586e-06
-2.53633558280781e-05
-9.6056389519838e-06
-1.66799795541506e-05
-1.95742565255861e-05
-1.23521506647843e-05
-8.59133484359641e-06
-1.64577978122397e-05
-8.87970180114063e-06
-1.50553056445128e-05
-3.0432384231117e-05
-3.61751634404146e-05
-3.2963957547428e-05
-1.31500508217161e-05
-2.37034944998973e-05
-1.36869687951856e-05
4.17231025776846e-06
-2.37814675869533e-05
-1.17918192865307e-05
-2.68400523873852e-05
-3.34924621074866e-05
-2.61892477565534e-05
-2.65963953264458e-05
-1.20125993514155e-05
-1.81354979025351e-05
-6.18379540653105e-06
-3.52643434014845e-05
-1.33911684347823e-05
-1.73000639599611e-05
-1.88109183945786e-05
-1.54819051220479e-05
-1.56309453378176e-05
-1.84507428012565e-05
-1.65753549498385e-05
-1.90475661801659e-06
-6.51619241786387e-06
-1.47221052797931e-05
-2.72795352022529e-06
-1.15733567030595e-05
-2.26564875322671e-05
-1.21871180713883e-05
-1.16279285189351e-05
-3.20626951495363e-05
-1.77285967867654e-05
-8.90856439074839e-06
-2.70811232280979e-05
-1.43893472945856e-05
1.19208183966668e-07
-2.70081448600214e-05
-2.14775620740597e-05
-2.30039128950784e-05
-2.56969356337138e-05
-2.50620222850112e-05
-5.82662732530654e-06
3.19536045651543e-06
-2.49244937158595e-06
3.47457085379132e-06
-9.51761679846267e-06
-2.5093206277681e-05
-1.8610793596827e-05
-2.08890206633828e-05
-2.06005041958329e-05
-1.20498057225589e-05
-3.11573605809186e-05
-1.92686075471673e-05
-1.55457582086328e-05
-1.7270410596818e-05
-7.96413692366035e-06
-2.54845115874878e-05
-1.93460436073177e-05
-1.71565929922816e-05
-2.88340310990481e-05
-1.05226125275083e-05
-1.93589309493452e-05
-1.38211721743706e-06
-1.63910033072845e-05
1.56545521229634e-06
-1.5728490115434e-05
-2.46362532062766e-05
6.77504102168946e-06
-1.02421275033635e-05
-1.28956435869585e-05
-2.97088791025867e-05
-1.51833479916471e-05
-3.68129403973894e-05
-3.96909481325702e-06
-1.93900570172996e-05
7.37859208421838e-07
1.02123155629676e-06
-3.07168491133833e-05
-2.09551015634517e-05
-2.32748068898249e-05
-1.3022128796419e-05
-1.16929726184127e-05
-1.05501117778753e-05
-1.99243344511234e-05
-1.83270522117843e-05
-3.98248729735448e-06
-5.0318853152359e-06
-2.44540811299987e-05
-1.29168958842618e-05
-1.94908965730749e-05
-1.5240326974207e-05
-1.589547306023e-05
-5.08822741376565e-06
-1.65372622984673e-05
-2.31662760343175e-05
-1.62740021836231e-05
-6.33841987430036e-06
4.40149777855262e-06
-1.64150658443689e-05
-7.17948578401507e-06
-2.26116763282373e-05
-2.72463436825051e-05
-1.97866678636522e-05
-8.02662697825727e-06
-2.53628930535968e-05
-2.09582343929445e-05
-3.33199861887379e-05
-2.20568940210983e-05
-2.71721811300161e-05
-1.5204467071056e-05
6.69961181825433e-07
-2.68307446943369e-05
-1.36990110576383e-05
-1.1868588394085e-05
2.70915669525103e-07
-2.42608973284317e-05
-2.54259430448791e-05
-1.63251537515072e-05
-9.42844993496652e-06
-8.67025040502347e-06
-3.90328238502326e-05
-1.00853196519831e-05
-1.18700229635876e-05
-2.10797224607875e-05
-3.32577842565658e-06
-2.8724805937579e-05
-3.77631325294769e-05
-8.81545346461213e-06
-2.52034777655971e-05
-2.18001822997334e-05
-2.41617851958295e-05
-1.25196177294344e-05
-1.66448775457357e-05
-9.36553286051759e-06
-2.12374927868958e-05
-1.89121650938772e-05
-2.99034862617331e-05
-1.82326465847095e-05
-2.0608462831885e-05
-3.71962071584742e-06
-5.29175514957325e-06
-1.30514817258776e-05
-1.33916504684178e-05
-9.43606207549759e-06
-2.06415386976432e-05
-2.12883538302526e-05
-2.28600361482148e-05
-4.92209904234382e-06
-3.02355786686184e-06
-1.64478929682499e-05
-2.95261868059128e-05
-1.74149644060511e-05
-2.12050186546656e-05
-2.58037423265015e-05
-2.53359073461987e-05
-1.89516971656231e-05
-1.53522709555862e-05
-1.76974600052429e-05
-3.68606291100723e-06
-1.67607441904527e-05
-1.91397355253591e-05
-6.90937189606072e-06
-3.21466787555156e-05
-2.74907396107378e-05
-4.60259931249446e-06
-1.27372824319282e-05
-1.11200256260556e-05
-2.35502050596375e-05
-3.91952299631663e-06
-1.87363095891145e-06
-4.49027248155199e-06
-2.40420369033482e-05
-8.79175296717449e-06
-1.29175355962384e-05
-1.62573606506926e-05
5.52671950061607e-06
-2.41276480429437e-05
-1.72180030533581e-05
-2.69667880631336e-05
-1.09502429551214e-05
-2.58333015802735e-05
-4.20683421302409e-06
-1.82107821009359e-05
4.69288886565916e-07
-2.18392035465386e-05
-1.72634296320571e-05
-2.62856971338254e-05
-8.20025408593951e-06
-5.24207254006779e-06
-1.38057942299669e-05
-2.13874643179297e-05
-7.95775822682575e-06
-4.40899411424961e-05
-1.17636420048522e-05
-1.52098506489043e-05
-9.67807797271651e-06
-1.44032455950144e-05
-1.4681892143478e-05
-1.00872927772829e-05
-1.44337917210855e-05
-1.4055004426986e-05
-1.62298989202455e-05
-2.68684851978554e-05
-2.64244505800454e-06
-1.15141827744464e-06
-8.95588483446834e-06
-2.771833350227e-05
-2.19674011948164e-05
-3.8583991308746e-05
-1.42209064087755e-05
-2.72167516201173e-05
-2.69676960400243e-05
-1.30559344115592e-05
3.20620804259328e-08
-1.9215112084759e-05
-1.87995498603075e-05
-2.45829528465207e-05
-3.03736095313063e-05
-1.3985638175462e-05
-2.59682013559622e-05
-1.00452590160918e-05
-1.27566170760059e-05
-6.55929585167758e-06
-1.53544179499082e-05
-2.58796991145527e-05
-6.72403395545545e-06
-6.91577327866475e-06
-1.06331382604623e-05
-3.12747506266506e-05
-4.37841164853581e-06
-1.96328163676271e-05
-1.7199242485582e-05
-2.99644057487443e-05
-2.1713640043298e-05
-2.36869439499984e-05
-1.32840711700907e-05
-3.74914581156179e-05
-1.65053322385682e-05
-1.34951654079494e-05
-2.23271730880734e-05
-3.54833199655101e-05
-9.45787533461198e-06
-5.28937355222841e-06
-2.66351427394761e-05
-1.97063061774314e-05
-1.31234704134533e-05
-2.80760485573674e-06
-8.95948037170892e-06
-1.82294928379807e-05
-1.77427812034259e-05
-8.19772814356503e-06
-2.28585060976272e-05
-2.25630390997207e-06
-1.98677044782362e-05
-2.96275741843726e-06
-9.28882872125682e-06
-2.04607575900447e-05
-1.47729998980217e-05
-1.33266301298343e-05
-9.42325759263573e-06
-1.61970118425137e-05
-3.09067613134293e-05
-2.36314430109305e-06
-1.51947942120983e-05
-7.29504508231696e-06
-1.21709533227773e-05
-3.12533029792787e-05
9.34699497773748e-06
1.63920432766205e-06
-4.83797610371139e-06
-1.91573952094138e-05
-2.70272703914257e-05
-6.94584808512548e-06
-2.10550602397821e-05
-1.34030458689284e-05
4.53652138044518e-06
-2.65442216104792e-05
-2.39939717891528e-05
-2.74450756940666e-05
-2.57230264133778e-05
-1.50623567705606e-05
-8.50831764098765e-06
-3.36077398372763e-05
-1.90293511433681e-05
-3.43954680368919e-05
-8.21344158242124e-06
-2.22808365398607e-05
-7.8975028740326e-06
-2.02735696645039e-05
-1.28181683872909e-05
-1.2313784167342e-05
-1.13910729286012e-05
-1.43113946745787e-05
-2.01597819881372e-05
-1.70403090493045e-05
-2.32733771791492e-05
-2.13023377011822e-05
-1.65924176551012e-06
-1.71341797503359e-05
-9.98410687120464e-06
-2.21432543006626e-05
-1.16792531459344e-05
-1.17940066372991e-05
-9.94414111673132e-06
-1.58090510085297e-05
-1.73734006490843e-05
-2.71106239683245e-05
-1.56043609833836e-06
-2.80695070271815e-05
-4.80412993891439e-06
-1.34601206521333e-05
-1.74402485340518e-05
-1.59353781297282e-05
-1.83657504667551e-05
-1.26595508113707e-05
-1.72918306305791e-05
-1.4810902725275e-05
-1.30458007163022e-05
-1.66956431832838e-05
-2.93801267010171e-05
2.61488385845425e-06
-2.33061726399839e-05
-1.85019635507208e-05
-1.64639489425209e-05
-1.84204878212445e-05
-2.76982799839507e-05
-3.85227500216233e-05
-1.4451082104486e-05
-3.54473744161879e-05
-7.46162893678014e-08
-1.81374990319996e-05
-2.67313921295054e-05
-2.31830427296205e-05
-7.18525798996531e-06
-1.48739121962042e-05
-1.44144635385741e-05
-1.40230151960105e-05
-2.44955112074876e-05
-1.54332488963041e-05
-4.04106192880907e-05
-9.50841309750807e-06
-2.95856781250674e-05
-7.34640831628813e-06
-1.94647388031303e-05
-8.9791950505266e-06
-2.09144081895339e-05
1.15406019666983e-05
-2.92358945176843e-05
-1.3383859611912e-05
-2.28760494153134e-05
7.1525598793286e-07
-2.75467530841689e-05
-8.70803005559532e-06
-2.63891691855895e-05
-7.86504858915937e-06
-2.09829056561015e-05
2.28619856831567e-06
-1.1043423348631e-05
-1.14250787526885e-05
-2.37503293661723e-05
-1.52050501044483e-05
-2.00608522806578e-05
-2.51272579615145e-05
-1.17238848670853e-05
-5.21928228797227e-06
-1.23599168524758e-05
-2.20386588830595e-05
-2.42838291939054e-05
-2.47850435065858e-05
-1.66083672371281e-05
-1.92715339968866e-05
-1.26650830714848e-05
-1.19506426147689e-05
-4.70189365171647e-06
-1.57385935377021e-05
-2.84445959965085e-05
-2.06814950690648e-05
-2.90120391685577e-05
-1.51007363157654e-05
-8.0622885705828e-06
-2.09225979131383e-05
-1.11541052222519e-05
-1.55536038010255e-05
-2.01346691736764e-05
-1.50177225515601e-05
-3.41234765995587e-06
-1.55609461456785e-05
-5.39007184263843e-06
-4.13879976164105e-05
-7.96981426473643e-06
-1.54244320323804e-05
-2.34251336362024e-05
-2.19892173519917e-05
-1.49152659070174e-05
-9.18825223640085e-06
-2.44292422687215e-05
-9.96178634344042e-06
-6.61573442864619e-06
-2.26729075042124e-05
2.94708874273097e-06
-1.5206481275297e-05
-2.25248819496796e-05
-1.01865844293467e-05
-7.89348159601801e-06
-4.53683312520896e-06
-2.49628736567184e-05
-1.70451328258299e-05
-2.54908308976697e-05
-1.79820217943692e-05
1.65791791372436e-06
-3.48025296622998e-05
-6.45771951898823e-06
-2.07382106180152e-06
-2.74453285515413e-06
-6.33876317430536e-06
-3.73940135466626e-06
-1.31325632542989e-05
-1.22038616493746e-05
-2.70139791917535e-05
-1.07945336067534e-05
-2.14468751095174e-05
-2.43920791512266e-05
-2.24373031858339e-05
-9.86070620871878e-06
-5.3209429588785e-06
-1.21105914024666e-05
-1.22057537902718e-05
-1.52482032189884e-05
-1.91418844369435e-05
-1.87518342145515e-05
-1.87488704387973e-05
-1.71954036767291e-05
-5.41858926705984e-06
-7.96071950376407e-06
-7.31975892655533e-06
-2.33960007477046e-05
-1.34059685749065e-05
-1.26314506762805e-06
-5.84989176866528e-06
-2.09532135060784e-05
9.50257062501043e-06
-1.95468316712126e-05
-2.72159302761607e-05
-3.04506658352727e-05
-7.70647181678287e-06
1.11744120927247e-05
-2.30878092626779e-05
-1.04266258858473e-05
2.48850482641625e-06
-2.31485216420904e-05
-1.92350575541337e-05
-1.45583076215764e-05
-6.74001660027173e-06
-2.5243668492636e-05
-1.72366264427385e-05
-2.14461573313932e-05
-7.89243787837691e-06
-6.0431045631401e-06
-1.18425094055419e-05
1.05987410743846e-06
-3.67465908744419e-05
-3.67408517555881e-05
-1.7846901040226e-05
-1.02314072660249e-05
-1.87359749010234e-05
-1.52616812874452e-05
-1.76656743681166e-05
-1.69032850630172e-05
-2.45036670625139e-05
-2.20817489734636e-05
-2.16884466076401e-05
-1.9165074873212e-05
-1.11354765468763e-05
-2.58974630406336e-05
-2.54123006384899e-06
1.1041618638706e-06
-5.69024467977456e-06
-8.05522641472256e-06
-2.86906875467497e-05
-2.92092778290861e-05
-1.06067556039021e-05
-2.35087036967452e-05
-8.36297542544731e-06
-1.45763306369062e-05
-8.31826412693662e-06
-1.54214269157428e-05
-1.77402551772381e-05
-5.88618656722644e-06
-7.42470839805846e-06
-1.53217970453148e-05
-5.05816622080509e-06
-1.8899532015277e-05
-7.91310366086484e-06
-1.75278584792556e-06
-1.45747261707707e-05
-4.88928137728303e-06
-3.37674516330393e-06
-1.09579595932605e-05
-1.05967842500832e-05
-1.3546226469273e-05
-2.21135883306083e-05
-5.27149553662492e-05
-1.83859363194559e-05
-1.14588343414836e-05
-1.94022180516183e-05
-2.57100495459982e-05
-3.13021448083478e-05
-5.65467581202232e-07
-3.26460121739679e-06
-3.20438640190685e-05
-2.04578383417371e-06
-1.05429509391162e-05
-3.22519599651468e-06
-2.98529871224623e-06
-2.11316279522251e-05
-6.21515680615898e-06
-2.65116718418656e-05
-1.48654740848816e-05
7.27257011072149e-06
-2.32578672680523e-05
-2.00465793481482e-05
-1.54462967363202e-05
-5.40257518452307e-06
-9.46524548245647e-06
-5.466004814598e-06
-3.05623407914248e-05
-1.51228608524509e-05
-1.76813007747749e-05
3.98795325010665e-06
-1.14988975946219e-05
-1.11565000238392e-05
-1.37788309408648e-05
-1.69930764667569e-05
-3.00095048987699e-05
-1.18184840587502e-05
-3.2890995039105e-05
-1.2894727497942e-05
-2.03465690248377e-05
-3.349567234734e-05
-1.74222551593881e-05
-2.04840425943602e-05
-2.31982096122644e-05
3.10780399761133e-06
-8.60998893404981e-06
-1.46187577988399e-05
-1.27881797756529e-05
-2.52638037845863e-05
-1.85394137795835e-05
-6.61188293229868e-06
9.8787865995394e-06
-9.29577183479407e-06
-5.16994331275865e-06
-1.64881675387351e-05
-2.39693598114885e-05
-2.32514324728747e-05
-1.10323568422942e-05
-9.65901769862685e-06
-2.06097389470711e-05
-1.14685750010403e-05
-1.15705465741118e-05
-8.84628538336166e-06
2.05331443737903e-06
-1.6605164024114e-05
-5.26869469278494e-06
-2.13310676396658e-05
-2.20067198538356e-05
-4.73016493994832e-06
-1.33480131294016e-05
-3.60311325611427e-05
-3.81279222703989e-06
2.27292182323024e-06
2.0646637276529e-06
-1.89255095002551e-05
-4.91771625505743e-06
-4.74099951242901e-07
-7.27329574310752e-06
2.0817388477797e-06
-1.8277466233864e-05
-1.68651123061326e-05
-8.18365744833626e-06
-1.64137046735008e-05
-1.68028865577679e-05
-2.47224599213161e-05
-2.70294574864043e-05
-1.89030842548431e-05
-1.18753139479749e-05
-1.477678428877e-05
-5.08284919201096e-06
-9.48335763084794e-07
-1.11779413156011e-05
-3.50097159159237e-05
-1.45236679794069e-05
-3.91437906300422e-06
-1.81335030287573e-05
-1.99590129749298e-05
-1.16524326938422e-05
-1.64995050236024e-05
-3.3815842499089e-06
-1.54573359447284e-05
-2.04937495430465e-05
-1.40871481285736e-05
-8.20292842720757e-06
-2.34046258006645e-05
-9.61151008494905e-06
-2.0351098575063e-05
-6.14289175603452e-06
-1.75825693361414e-05
-1.25796675333937e-05
-2.98461291316733e-05
-1.38241100655247e-05
-2.88204844343155e-05
-1.4807410876553e-05
-7.89143905294585e-06
-1.97814632108843e-05
-1.04638113618487e-05
-1.68814933082942e-05
-1.02826175519875e-05
-7.98123611683548e-06
-2.06301805645261e-05
-1.4416600548108e-05
-5.57484579383832e-06
-1.02859957433523e-05
1.83224746827578e-07
-1.34189368125881e-05
-1.0877663045326e-05
-1.20248563825491e-05
-1.69991929629766e-05
-1.58355223332742e-05
-6.26440195255342e-06
-9.32528883698544e-06
-1.02088667058775e-05
-2.45186733625596e-05
-5.85410570319042e-06
-2.81002174876121e-05
-1.4306413030777e-05
-2.64208449753978e-05
-1.70324197272953e-05
-1.20601153169496e-05
-1.7014024041062e-05
-5.69221434838035e-06
2.29103257473934e-06
-2.4750310759618e-05
-1.75151215861608e-05
-1.49280574659994e-05
-3.0868534544209e-05
-1.58697602916719e-05
-2.78195314442525e-05
-4.41470483019297e-06
-1.31150870060155e-05
-1.15844428850175e-05
-1.74337435318568e-05
1.55252776923076e-06
-1.31461964572593e-05
2.78940573790163e-06
-1.40723630881647e-05
-2.89768570384388e-06
-1.03258313626638e-05
-2.4022310406966e-05
-1.61604411625842e-05
-1.19346542463957e-05
-3.53528613381287e-05
-1.15226281078457e-05
-3.04182234800496e-05
-1.78470552572722e-05
-1.19056000829257e-05
1.46408606859161e-05
-3.06327895627596e-05
-1.00665656652484e-05
-1.61231719143621e-05
-4.51367570853737e-05
-1.2904404113013e-05
-1.73677636803595e-05
-1.91232623232477e-05
-1.87053126293676e-05
-1.60158926924324e-05
-2.05140080707915e-05
-1.45642618205029e-05
-1.2278937941523e-05
-1.684287065037e-05
-1.4408001429374e-05
-2.30326301041747e-05
-1.64858414541048e-05
-9.2159168924026e-06
-1.8683227826399e-05
-1.60988273580555e-05
-7.23622912121178e-06
-1.20870036512445e-05
-7.09952797725293e-06
-2.59972471395277e-05
-2.3376815499435e-05
-6.02360934304109e-06
-1.71382435697885e-05
-1.94154195264293e-05
-3.00533291378208e-05
-1.24197249671977e-05
-1.58902132676852e-05
-2.17599123304463e-05
-6.83697550208448e-06
-1.20400514427758e-05
-9.55326991708354e-06
-2.82940877500486e-05
-1.97395409993809e-05
9.72661322796635e-07
-1.29909085158199e-05
-2.07470558021343e-05
-1.69943677386818e-05
-1.29175595871769e-05
-1.41356621272477e-05
-1.48142351499088e-05
-2.997216831372e-05
-4.14737562418934e-06
-1.0136650579038e-05
-2.25581281749099e-05
-2.06432713652085e-05
-1.82735475978486e-05
-2.28090827522065e-05
-1.88417706927248e-05
-2.13823338818322e-05
-1.06428609871919e-05
-1.70481702986674e-05
-1.12419174118571e-05
-2.24817504510407e-05
-1.71595505653159e-05
-1.39323163736885e-05
-1.02550180905596e-05
-1.89260479868522e-05
-1.52776171093708e-05
-1.8101768533762e-05
-1.8923568692485e-05
-2.67128978846711e-05
-1.21126781143511e-05
-2.48972285315279e-05
-2.19825288348832e-05
-1.61560231853726e-05
-3.81744932952556e-05
-2.54838728637231e-05
-2.09251598653588e-05
-1.88646785758407e-05
-3.52510267001205e-05
-2.05460213807369e-05
-3.42252762400043e-06
-5.80207342386968e-06
-1.93034390851773e-05
-1.48626250488821e-05
-1.65702361646539e-05
-2.18880790346413e-05
-1.07315674597336e-05
-1.21537659695608e-05
-2.91435675225362e-05
-2.66518949146393e-05
-1.63815429275958e-05
-1.81173355150113e-05
-2.33198698929181e-05
-2.06354451727666e-05
-1.94503747296066e-05
-3.46068590202359e-06
-1.00320740590415e-05
-6.68567109632885e-06
-3.54459593737816e-06
-7.81430160533333e-06
-1.27093758101578e-05
-1.54849643479978e-05
-1.42544396972208e-05
-2.060581525574e-05
-2.87295011221449e-05
-1.42720804673908e-05
-2.09312175771939e-05
-3.37539867622541e-05
-1.09802489632023e-05
-6.72321906184259e-06
-9.31495997223989e-06
-1.18580252068118e-05
-2.16607723533371e-05
-3.95257928124632e-06
-1.45405267054479e-06
-4.39395353914893e-06
-1.12925883459072e-05
-1.93882546617846e-05
-1.36533456719758e-05
-4.10156691203357e-07
-8.7024880491707e-06
-1.94179076349923e-05
-2.35450168554532e-05
-2.03468081474093e-05
-2.30837345238042e-05
-1.52391616601524e-05
-8.09745925155514e-06
-4.71477281861346e-06
-1.62825216500061e-05
-7.43973348678335e-06
-1.05613774717073e-05
-3.02080486855937e-05
-1.64719317548914e-05
-1.46765694311877e-05
-3.31254684692407e-05
-4.19837641325003e-06
-3.43749188180682e-05
-1.91626245257072e-05
-1.45875597633612e-05
-2.02050661637995e-05
9.90636625694221e-07
-1.81903004253118e-05
-2.0943726140176e-05
-1.63420022793478e-05
-2.76353551023825e-05
-2.58961533556753e-05
-3.08184055715863e-06
-2.51825041257562e-05
-1.21329766724389e-05
-1.66871120152387e-05
-1.59896806922251e-05
-1.55720341766581e-05
-2.57012782009044e-05
-1.07671340012608e-05
-9.18344274519509e-06
-6.9734280118151e-06
-8.41997749795853e-06
-8.71452841247161e-06
-2.50971440111167e-05
-1.96132377432988e-05
-3.27156259815326e-06
-5.05981366730088e-06
-1.8004362936543e-05
-4.36550387026499e-06
-1.25269461764364e-05
-1.5213679971411e-05
-3.15502409966004e-05
-2.54300416458506e-05
-1.88860777756332e-05
-2.04356834793728e-05
-1.61244959895998e-05
-9.42293686604694e-06
-1.24877139224029e-05
-1.27106584199889e-05
-1.133567644688e-05
-9.94366675628406e-06
-1.19871099152862e-05
-2.41100180364909e-05
-9.60922377415489e-06
-1.44749535605865e-05
-1.4165267215092e-05
-3.80409012251137e-06
-1.76619410215632e-05
-2.8481066539833e-05
-1.75382283394687e-05
-2.57589207048379e-05
-2.14016236295991e-05
-3.24824566409061e-05
-5.03588581834842e-06
-2.88865248933289e-07
-1.31454001539997e-05
-1.17064175381985e-05
-1.35579247780651e-05
-1.37505842516957e-05
