# Supplementary material for: Research on computational propagation and identification of mine microseismic signals based on deep learning
Source: PLoS One. 2025 Oct 22;20(10):e0334641. doi: 10.1371/journal.pone.0334641 (PMC12543183; doi:10.1371/journal.pone.0334641)
Supplement: S9 Data — (ZIP) [file pone.0334641.s009.zip › 000101100000394.xlsx_0.txt_24.txt.txt]

-1.97824655034039e-05
1.06649653199311e-05
-8.58130603617331e-06
-2.75451930124502e-05
1.39573513830468e-06
-8.43906457155291e-06
-2.00516358003603e-06
-3.8477249556339e-06
1.61168072554001e-06
-2.3784094523508e-05
-2.26588053449032e-05
-1.65889093927185e-06
-1.57347544251585e-05
-1.76362858820204e-05
1.38337258088724e-06
-1.41032396712364e-05
-6.96019862837661e-06
-1.92220644545653e-05
-6.24408660468027e-07
-2.58201225615214e-05
-1.48463051154244e-05
-1.02185275102614e-05
-6.60003017654731e-06
-2.27443220465048e-05
-1.12513629324329e-05
1.37201567459504e-05
-1.50188838799182e-05
-2.43916472441712e-05
-2.68450830826224e-05
-1.12997069920455e-05
-2.20927500144475e-05
-1.66839532416632e-05
-4.60291157844734e-06
-2.11090131773496e-05
-2.86002323631138e-05
-2.12527229758174e-05
-2.04066975102248e-05
-1.39146938822357e-05
-2.99388793851235e-05
-3.1046059386254e-05
-9.58884041799101e-06
-1.27616159251823e-05
-1.75523337380718e-05
-2.95311782597199e-05
-2.18150932196037e-05
-3.48958147892936e-06
-1.4949177304494e-05
-1.96662208315246e-05
-1.85859007088128e-05
-1.10043016144668e-05
-2.17536137303046e-05
-3.10675499547174e-05
-3.03748846598488e-05
-1.16306660895365e-05
-1.39686839422589e-05
-1.92537584553617e-05
-1.14439057833884e-05
-1.6851319618039e-05
-7.62438193277415e-06
-2.55112849068657e-05
-1.5848467788514e-05
-3.94613815014163e-05
-2.57922213298076e-05
-1.22406070484228e-05
-1.23574720616117e-05
-3.4476573616191e-05
-1.02973700589744e-05
-2.94951772250189e-05
-1.6822727552464e-05
-1.69355941588141e-05
-2.11336483885859e-05
-1.93727060744872e-05
-7.15733463705764e-06
-1.81141320080424e-05
-8.78827369950816e-06
-3.56483700560344e-05
-2.75382647843382e-05
-1.25013557329383e-05
-1.60969556452929e-05
-8.82813241928682e-06
-2.31524574648599e-05
6.08411483734396e-06
-9.56874252402318e-06
-2.17120197601672e-05
-2.19477346137756e-05
7.84504472809631e-07
-2.357460895633e-05
3.55517785367433e-06
-8.08416929428139e-06
-2.13419949129462e-05
-1.26462007330128e-05
-2.93978850879117e-05
-2.25858620489349e-06
-6.56568037279524e-06
-1.309586378159e-05
-1.40392704428855e-05
-8.23995356242926e-06
-2.84503272837416e-05
-1.88865533004167e-05
-2.10064794706233e-05
-1.86303598126033e-05
-2.7440140623673e-05
-1.01771233588989e-05
-6.97495790334885e-06
-3.23086952022749e-06
-1.24160721623251e-05
-1.15003092174186e-05
-9.0806437451086e-06
-3.42679080862226e-05
-1.1220538555541e-05
-1.0631545523403e-05
-2.64533745390322e-05
-2.62423249033113e-05
-1.74979834300167e-05
-2.21685681123184e-05
-9.13845945559956e-06
-4.47002294238858e-06
-1.87370096759861e-05
-2.26135955726473e-05
-6.68648187803284e-06
-2.4344637758032e-05
1.77985577294753e-06
-1.65630469326354e-05
-1.95055360020869e-05
-1.45806741927964e-06
-2.43632168721812e-05
-2.5950397720388e-05
-1.56645213680946e-05
-2.05082394410712e-05
-1.39195861575854e-05
-1.16125403051719e-05
-1.48497697832895e-07
-1.35208388490871e-05
-1.51424605433498e-05
-1.8382311236251e-05
-1.09740493669396e-05
4.18623922034782e-06
-1.90479234218103e-05
-5.77151859311898e-06
-1.89390546226757e-05
-1.5446195681386e-05
-2.26286477018843e-05
-1.44652568349229e-05
7.01909337686667e-06
-1.56984885953386e-05
-2.13354768754195e-07
-2.63868046451805e-05
-1.7873200163739e-05
-2.40056914075463e-05
-1.1097436979825e-05
-1.50118292262529e-05
-2.03326462328056e-05
3.77046267106346e-06
-1.01169923860885e-05
-1.20926993517767e-05
-1.19084107570747e-05
-2.96695345903748e-05
-1.55397402827568e-05
-2.28813771773676e-05
-5.53437445843004e-06
-2.25460667636561e-05
-3.81027829731501e-05
-1.95639532683922e-05
-2.05202689798229e-05
-2.76787207994776e-05
-3.55171221174767e-08
-7.57266543171143e-06
-1.39909679456558e-05
-3.47832391071023e-05
-4.38505804812051e-06
-2.189363551248e-05
-6.6272181023584e-06
-1.41809989996129e-05
-1.54029458207303e-05
-1.96635233064254e-05
-6.59836237148522e-06
-1.1764895424135e-05
-1.85011025609966e-05
-1.10641046003102e-05
-1.62780370009784e-05
-1.80685361290046e-05
-1.99246866083376e-05
-2.21055484770738e-05
-2.20390654221281e-05
-1.72571509519976e-05
-1.80325497891322e-05
-1.97645663706599e-05
-2.06189402787452e-05
-1.65828304806647e-05
-1.58886946979183e-05
-9.29144198297754e-06
-1.25419734240364e-05
-2.78993866097703e-05
-3.09656549327344e-06
-2.54415965802921e-06
-2.69137333993931e-05
-1.44862951224573e-05
2.6494060881186e-06
-1.7955549716955e-05
-1.46118600639644e-05
-5.17743983973073e-06
-2.06378057483196e-05
-1.2896628934035e-05
-6.65146126520948e-06
-2.03588767658319e-05
-1.03955478441037e-05
-3.14798639935096e-05
-1.78730879900451e-05
-4.23668799219105e-06
2.63368692833038e-06
-2.24123077863637e-05
-3.3156312461327e-05
-2.16900802884867e-05
-2.68387434546943e-05
-2.39350526777992e-05
-8.59417175404235e-06
-6.1510371007762e-06
-2.02529573485478e-06
2.02703895257608e-06
-1.3225581217955e-05
-7.20696765222735e-06
-1.79728508863717e-05
-2.05119260051275e-05
4.01314262708376e-06
-1.01588897437587e-05
-8.16375660425303e-06
-1.75460555667756e-05
-2.28139742594608e-05
-5.54462451192958e-06
-3.82783892827056e-06
-1.96238860088762e-05
-6.39945617944901e-06
-1.51260915685361e-05
-4.89925064803462e-06
6.31680939146299e-06
-1.80565958297255e-05
-1.88006473438812e-05
-1.59319022640395e-05
-1.5212873555238e-05
-7.27725989369707e-06
-3.84252384190562e-05
-3.23674041145647e-06
-1.92190603398744e-05
-1.9033689173002e-05
-5.03448422728903e-06
-1.46314327815549e-05
-1.93667867643473e-05
-2.40135900872102e-05
-1.78639169774586e-05
-1.61130674300122e-06
-1.88838066601085e-05
-1.72442197845412e-05
-1.87571577393798e-05
-7.6135493041379e-06
-1.73302528076817e-05
-1.63593385101292e-05
-2.84632345879059e-05
-3.80054594398011e-05
-1.35618501952199e-05
-2.05645120526317e-05
-9.77334075553218e-06
-1.42403869986152e-05
-9.99498900285768e-06
-1.49229698120742e-05
-1.53500705384174e-05
-1.51740976950723e-05
-1.50550045424823e-05
1.83939436419619e-06
-2.41209085174042e-05
-1.24366966863915e-06
-3.34311772836937e-05
-3.10698656827824e-05
-2.39594695223822e-05
-1.58630524368114e-05
-2.38696884008315e-05
2.68869624059341e-06
-2.15673946837525e-05
-2.00968604860443e-05
-2.33724162304637e-05
-1.28810553556561e-05
-2.57683180949712e-05
-2.11895900776041e-05
4.58476003685813e-06
-1.74634784220718e-05
-2.20102389416779e-05
-1.94642410394279e-05
-1.1507884657279e-05
-2.04393147451661e-05
-1.59487506240308e-05
-1.35779906501061e-05
-1.13707789910512e-05
-1.33340655494309e-05
-2.57145334691113e-05
-2.15272938902304e-05
-1.11012383533437e-05
-2.10886826603146e-05
-8.9491593715193e-06
-1.14656586455048e-05
-1.05888969100711e-05
-2.66145368081893e-05
-2.41635164406036e-05
-8.6520260789991e-06
-7.82735483213246e-06
-5.71573545375693e-06
-1.014704207387e-05
-1.41969080908244e-05
-7.5000022219762e-06
-2.36410419104777e-05
-3.29285674912363e-05
-4.12398229569459e-06
-1.15592072115853e-05
-1.54794366054691e-05
-1.01170899547554e-05
-1.89429351560677e-05
-2.19477918720781e-05
-3.94946303667811e-06
-2.13285328357156e-05
-2.14549622526095e-05
-2.13030366173515e-05
-5.78582068709251e-06
-1.4279178064858e-05
-1.97444788312665e-05
-1.50039686084151e-05
-1.90076600654245e-05
-1.18833904139933e-05
-5.92795861364164e-06
-3.92533010521914e-06
1.24944251128923e-05
-3.04031917237714e-05
-1.53109293927328e-05
-8.16810649703218e-06
-2.18260521227498e-05
-1.83149490097636e-05
-1.3021565433613e-05
-2.3273634017646e-05
-2.97110384945165e-05
-1.52549243369607e-05
-2.2032837097521e-05
-2.82097312729141e-05
-2.70359607962302e-05
-7.11149499555561e-06
2.93165439498098e-06
-6.73756206214616e-06
-3.52379360262e-05
-2.65658826092696e-05
-1.84670656599175e-05
-1.12272270252746e-05
-2.00308920207262e-05
-2.15800904992433e-05
-9.88652620760962e-06
-1.34108578934328e-05
-2.55329398773192e-05
-1.32868354491503e-05
-1.49754635311659e-05
-2.53999475582655e-05
-1.84227832015424e-05
-1.75001554783453e-05
-6.75511196809812e-06
6.22238598660957e-06
-1.81146670081244e-05
-2.10725498406637e-05
-2.56242283951544e-05
-1.28162105386839e-05
-2.80700005532678e-05
-1.81152040981068e-05
1.74778057528071e-06
-9.55063622005801e-06
-7.3528394124221e-06
-1.26285763884128e-05
-7.88451311274312e-06
-1.59575201749257e-05
-1.81722276742782e-05
-1.58962247883229e-05
-2.78346149304365e-05
-9.27043902004327e-06
-1.20341242377582e-05
-1.57045535693989e-05
-8.88837738561808e-06
-8.75937534981561e-06
-1.44761954665922e-05
-2.64359947509438e-05
-1.22106431469299e-05
-2.12356969452564e-05
-1.02540902266716e-05
-9.84534754483862e-06
-9.25783744021168e-06
-3.67462571982734e-06
-2.67940007616203e-05
-5.48146913840885e-06
-1.30832460890052e-05
-2.62167283080803e-05
-2.21055107473756e-05
-9.66575399213996e-06
-1.07081591555673e-05
-1.83796715835348e-05
-3.31467390126871e-06
-1.55407859884655e-05
-2.39700443061356e-05
1.61135049604286e-06
-1.73267908773277e-05
-2.15347280527617e-05
-1.4063118881098e-05
-1.79073508993896e-05
-2.76442577002853e-05
-1.59299346185775e-05
-8.62230533336353e-06
6.72753391098374e-06
-9.61676920901287e-06
-7.29469007087044e-06
-1.99300906415108e-05
-1.03793054787072e-05
-1.3791312692646e-05
-7.49593067919925e-06
-1.79674083696797e-05
-2.5567383131726e-05
-3.48596533789506e-05
-1.19678008871912e-05
-3.24769393887559e-06
-1.54570943004288e-05
-2.64253701462326e-05
3.23613557203827e-06
-1.05124191696588e-05
-1.13144253403922e-05
-5.81571292308104e-06
-5.80748296048681e-06
3.8753375460534e-06
-1.96166666776155e-05
-1.00441618226794e-05
-4.32239434427395e-06
-8.70159563606889e-06
-1.75905930505631e-05
-3.84250754894853e-06
-1.25984210624851e-05
-1.80854869107058e-05
-9.51838983847332e-06
-1.99740644837785e-05
-2.32070030580443e-05
-2.57106291660692e-05
-1.27270976268905e-05
-1.78824115964062e-05
-2.05493218322451e-05
1.92227541540074e-08
-1.13348935233243e-05
-2.89876892315434e-05
-2.60305122085627e-05
-1.64286492986975e-05
-2.14908259464503e-05
-1.22704639610914e-05
-1.67723605896563e-05
-2.68700497368748e-05
-6.29465963269431e-06
-3.92118702183709e-06
-1.95520801193805e-05
-1.95147761518757e-05
-2.06627510932724e-05
1.16544481971352e-05
-1.98209066962996e-06
-1.44689350565024e-05
-2.7102265029725e-05
-1.49974899611167e-05
-1.52212679756715e-06
-2.57339378003369e-05
-7.9069781514338e-06
-2.66639817696592e-05
-2.4757586945117e-05
-1.8048531262241e-05
-2.31076497312136e-05
-1.73480358662501e-05
-2.31788854203548e-05
-1.02030966927643e-05
1.13009034946137e-05
-2.21168820897811e-05
-3.3710361060319e-05
-2.08346513859125e-06
-2.6836008418036e-05
-2.36404121089608e-05
-1.59916422179399e-05
-2.47292975522314e-05
-2.46940098830671e-05
3.36148896740706e-08
1.68732644779157e-06
-6.29126287056878e-06
-2.12659295637878e-05
-1.8558546676294e-05
-1.7079466653365e-05
-1.71301724884695e-05
-1.49780363428371e-05
-1.57007728156847e-05
-2.5911829298006e-05
-6.98375523008333e-06
-2.43283848028756e-05
-2.56608423547192e-05
-1.33537662652557e-05
-7.86020643410302e-06
-2.33537334298008e-05
-1.96719182182384e-05
-1.75174362480436e-05
-1.1939154242675e-05
-2.66604934248279e-05
-1.64707470739311e-05
-1.52304304818518e-05
-2.0617401224241e-05
-1.64515454415108e-05
-2.96050573466672e-06
-2.17395034536603e-05
-2.71022342690651e-05
-1.72606534248772e-05
4.65861451815154e-06
-4.62452853057182e-05
-2.36288962061285e-05
-2.20208557596793e-05
-1.19903080629023e-05
-2.5987534842902e-06
-2.21115863238175e-05
-1.9161883368133e-05
-1.22771964607586e-05
-8.274217871894e-06
-1.34081092860268e-05
-2.79765112117224e-06
-7.86515503570879e-06
-1.40240577732059e-05
-4.55028689175328e-06
1.28298312011223e-06
-1.71702730099468e-05
-6.92598783570254e-06
-7.77748853292917e-06
-1.70700470681011e-05
-5.1607133507999e-06
-1.02646980754481e-05
-1.55396440225604e-05
-2.33979674022595e-05
-1.62992898614179e-05
-2.19193762071802e-05
-9.4226029019675e-06
-3.52977141577662e-06
-4.84700925108881e-06
-2.11787539185147e-05
-8.0476016788591e-06
-2.59276293380727e-05
-9.90182615197303e-06
-5.24125587147699e-06
-2.71731830221012e-05
-1.64271313634141e-05
-1.47911614199279e-05
-2.02506604622395e-05
-1.92054850980938e-05
6.99403016102607e-06
-6.56844765736709e-06
-1.21034643739862e-05
-7.48237251000593e-06
-3.43038650998949e-05
-1.67105801654032e-05
-1.30319770946664e-05
-1.42408724716838e-05
-3.59570282422415e-05
-4.40535389015819e-06
-2.02511066130043e-05
-3.0298102947789e-05
-2.40383379342745e-05
-2.53869895885743e-05
-2.32191121314968e-05
-1.65647855329588e-05
-1.92479711591071e-05
-1.61417289140877e-05
-1.08912986410047e-05
-2.496844759367e-05
-8.82487865225316e-06
-1.49239842095682e-05
-2.2768334075371e-05
-9.27950181568966e-06
-1.9812128810908e-05
4.5436543957057e-06
-1.15000948233172e-05
-1.02303886922459e-05
-7.45288641097105e-06
-4.39783964882282e-05
8.61078954518414e-06
-9.06659819081448e-07
-7.70350082296222e-06
1.62339349798921e-06
-3.00645125347722e-05
-2.63146778602353e-05
-2.75368134232569e-05
-2.87659871357398e-05
-1.80733444990269e-05
-1.47992178729827e-05
6.92423037278591e-07
-1.06204335156264e-05
-2.44942027962404e-05
-1.02699667198831e-05
-1.93203540193764e-05
-3.5525261245565e-06
-2.46781511808223e-05
-1.70931197799193e-05
-2.00519438604729e-05
-1.07691292645086e-05
-2.45231805394063e-05
-7.14236721493439e-07
-9.79961455882808e-07
-1.25356214530322e-05
-1.87097174535949e-05
-2.28892934962012e-05
3.70720381988739e-06
-2.52843106427304e-05
3.25196802300981e-06
-7.09151187555935e-06
-4.936957656488e-07
-1.39456097152249e-05
-1.00159241631968e-05
-1.67814624064046e-05
-1.30658960269505e-05
-1.95519961571421e-05
-1.34712357435201e-05
-2.62753210744826e-05
-2.67990312693193e-05
-2.54755841010051e-05
-2.02709754310374e-05
-1.70564718543509e-05
-2.68160811084155e-07
-1.6372656613063e-06
-2.26634606519624e-05
-1.14736912475938e-05
-6.77924947744905e-06
-3.37308861570273e-05
-3.80438182606205e-05
-1.61066494853832e-05
-1.00697174062802e-05
-2.39492332277225e-05
-1.44015696737473e-05
-8.1038878717735e-06
-2.04284998323833e-05
-1.01235118616025e-05
-1.87603054192168e-05
-1.18107592884639e-05
-1.48846493284145e-05
-5.00865411669129e-06
-2.25585649107343e-05
-2.10229780726489e-05
-7.43203611987932e-06
-1.75249106380246e-05
-1.37421206664442e-05
-2.3396190244626e-06
-1.09044756208596e-06
-2.73349635274627e-05
-1.07161508927547e-05
-1.3422531144331e-05
-4.69053188587347e-06
-1.99150012591946e-05
-2.47638392182082e-05
-1.38816324731149e-05
-8.28597389243556e-06
-1.16358610123847e-05
-3.28120788839354e-05
-5.45079012060835e-06
-1.87999010424517e-05
-2.32772568958645e-05
-5.36625557008997e-06
-1.03774456589261e-05
-1.6450755975963e-05
-3.04954056785163e-06
-1.12483460884919e-05
-1.45526887792327e-05
-2.26860488321422e-05
-2.51468530239872e-05
-1.50463677112391e-05
-7.44091957044414e-06
-3.10863630627921e-05
-6.83924986611821e-06
-4.70836177255153e-06
-1.37854046632012e-05
-7.43242531931116e-06
7.57461922759824e-06
-8.85670862789194e-06
-6.72719771164998e-06
-1.77308492004456e-05
-1.02745348952074e-05
-1.08433264559513e-05
-3.03470568166178e-05
-2.45383053613481e-05
9.11729475009364e-07
-2.73384887920243e-05
-7.25321563962708e-06
-1.84425445159325e-05
-8.46453239677441e-06
-1.13372615755464e-05
-1.11394975856766e-05
-2.91609097089027e-05
-2.19196073627751e-05
-1.73442722760566e-05
-3.26579542851386e-05
-1.8491068696956e-05
-1.23646357912357e-05
-1.73102545836346e-05
-2.4921727617619e-05
-2.36523864025576e-05
-1.4478903897198e-05
-1.98086107248358e-06
-1.13998779097505e-05
-2.14232503958445e-05
-1.71943408991e-05
-2.67764591064014e-05
-2.1136551943518e-05
-1.28960562488525e-05
-2.1701975772412e-05
-2.51246272366213e-05
-1.9407857682499e-05
-8.26336496072774e-06
-1.24560351985844e-05
-1.60397868807497e-05
-2.06836632389108e-05
-1.42173795954282e-05
-1.61608179387074e-05
-2.0146711644798e-05
3.16034655694372e-06
-1.50686308169393e-05
-2.78962183452074e-05
-1.05398413629655e-05
-1.47826421168717e-05
-9.51792644586487e-06
-6.69404526683608e-06
-5.25846710293458e-06
-1.47279164965259e-05
-6.80643646494866e-06
-3.60412410316385e-06
-1.18208417145607e-05
-2.02437960496455e-05
-1.90962081260275e-05
-1.58994448519043e-05
-6.08529495514387e-06
-1.66285780788812e-05
-1.24449759810903e-05
-9.3141206240843e-06
-1.28179891755852e-05
-8.12856004014872e-06
-1.92966262218323e-05
-7.94215509692364e-06
-2.26595166540806e-05
-4.3708746564619e-05
-3.13541503126958e-05
-3.48924490987888e-05
-6.01668181147877e-06
-2.40467954409838e-05
-4.32292089375927e-05
-1.22335407550535e-05
-2.15247711920304e-05
-3.53134873040763e-05
-1.15280931397262e-05
-2.55702084055041e-05
-2.30090535085169e-05
-1.46159826082483e-06
-2.73968589675828e-05
-1.38194074113291e-05
-2.84471362543332e-05
-2.85482014316798e-05
-1.30017318590376e-05
-2.31187402632212e-05
-2.27123911933596e-05
-1.47972898494702e-05
-1.29599803190438e-05
-1.9572825275786e-05
-1.16391811092644e-05
-1.77269497804512e-05
-1.52778560249299e-05
-3.16567147326896e-06
-1.90363465561118e-05
-9.23457999370367e-06
-1.46478856558418e-05
-3.08542934140592e-05
-2.17970766519225e-05
-1.83709715715791e-05
-1.42843562622859e-05
1.03109312068167e-06
-3.60451310049419e-05
-2.34010178595664e-05
-1.11052486674558e-05
-2.08831142821722e-05
-2.28321047451534e-05
-3.66414744927769e-06
-3.02528174564853e-05
-8.46016539117251e-06
-2.2782257510012e-05
-2.73298935164726e-05
-1.96209510399546e-05
-2.18223476675493e-05
-2.95811184576806e-05
-3.42420385514016e-05
-9.24405658424477e-06
-1.53391179077859e-05
-4.7253692904609e-06
-1.96719838508353e-05
-1.52023114739277e-05
-2.065010306268e-05
-1.29365079543147e-05
-1.62503513447479e-05
-1.2598796368393e-05
-2.5243721886537e-05
-1.63452411728314e-05
-1.58671354505452e-05
-1.54807572725509e-05
-6.75498724425194e-06
-5.11489384296253e-06
-1.60579753547522e-05
1.12115487947597e-06
-1.20454951156271e-05
-1.18683058248203e-05
-1.3723243701698e-05
-1.45427340314618e-05
-1.53782867420938e-05
-7.88164908242516e-06
-3.40008176687658e-05
-2.96717720238501e-05
-2.46143698641548e-05
-2.65611699402851e-05
-3.41901842920383e-05
-1.80812380958636e-05
-1.72188971912097e-05
-1.52544148665216e-05
-8.85855416738031e-06
-2.61790164704796e-05
-1.83492772602426e-05
-2.5028581698908e-05
-8.18212646476765e-06
-2.03471279489244e-05
-8.5001773708605e-07
-2.43547091882874e-06
-2.74396945030106e-05
-6.28654774806581e-06
-1.77531047182735e-05
-2.1674594541608e-05
8.89232434776314e-06
-3.05706851303073e-05
-2.37537946264171e-05
-2.14018711881269e-05
-2.50266016161696e-05
-2.7173925076803e-05
-2.18537289897738e-05
-5.21380461821289e-06
-9.17710387165271e-06
-1.49674396064947e-05
2.7076350692873e-06
-8.04351025913542e-06
-1.46327319707222e-05
-1.15851871574577e-05
-9.22565085289085e-06
-4.55423897112603e-07
-1.45766218452283e-05
-5.63030617858451e-06
-1.75222809172058e-05
-3.220238028616e-05
-1.05698622842195e-05
-2.23884142233568e-06
-1.51179759430039e-05
-1.60394961945058e-05
-2.48455688291649e-06
-3.04228339902958e-05
-1.01072524759637e-05
-1.58186127302306e-05
-4.92917330758765e-06
-1.05982628095418e-05
-1.70377089261585e-05
-1.94920725314965e-05
-1.09858096549995e-05
-3.12847136893275e-05
-1.93354370427957e-05
-1.74654825477046e-06
2.85848753403584e-06
-1.58860916334753e-06
-1.81394579949874e-05
-2.41640606414514e-05
-2.74379280255631e-06
-1.84759386783345e-05
-8.98018599929967e-06
-2.00729551267266e-05
5.57329955445795e-06
-1.30912679202016e-05
-3.05707507390137e-05
-1.5539904692119e-05
-3.72567011234107e-06
-6.68033568060987e-06
3.80227359987485e-07
-1.17433790444096e-05
-1.9438522559107e-05
-1.8009384786576e-05
-2.15340967705614e-05
-1.86015553413415e-05
-1.88942103748694e-05
-1.60291181990274e-05
-2.27484789400997e-05
-1.1295603880885e-05
-1.74744049715892e-05
-9.98657832663714e-06
-2.55623047843527e-05
-2.45712925916753e-05
-1.57635121534351e-05
-2.2467489057327e-05
-1.58898254594735e-05
-7.38124690425962e-06
-1.54870587185672e-05
-7.33857327875553e-06
-1.65375996499721e-05
-2.01314722774268e-05
-1.20704114559704e-06
-2.1204501770798e-05
-3.81918193143567e-06
-1.55313736486319e-05
-7.07289261286965e-06
-1.04367074862158e-05
-1.78127964516582e-05
1.21886911256666e-05
-2.16654882067815e-05
-1.34927733082316e-05
1.01514995436058e-05
-1.22659661338941e-05
-2.60885305841243e-05
-2.27077389899379e-05
-2.22443582903732e-05
-1.47385499043133e-05
-1.42208117340949e-05
-2.01572843023859e-05
-1.06301869969581e-05
-2.81528696334787e-05
-1.30026030868164e-05
-8.58432553625666e-06
-1.44764077095049e-05
-1.90214538863469e-05
-1.85089574403921e-05
-1.02747579229897e-05
-1.54009357701237e-05
-3.03642069459041e-05
-2.76089252346651e-05
-1.66261704047737e-05
-2.9429217934299e-05
-1.64085652515419e-07
-4.19564104496809e-06
-1.60549342706294e-05
-1.16395717823037e-05
-2.54867162407496e-05
-7.99421106449243e-06
-2.70370877081408e-05
-1.57774805426568e-06
-3.16967263145962e-05
-1.38509326207377e-05
-5.0722079735479e-06
-2.38679996491755e-05
-1.94600745312493e-05
-3.93857684697411e-06
-8.92201413911543e-06
-2.1774728773577e-05
-7.87736128616757e-06
-2.07655547466944e-05
-1.44358816585322e-06
-2.3396898486334e-05
-1.49115668557817e-05
-2.40163997846957e-05
-2.20392006121e-05
-2.09863597027611e-05
-1.24080975119972e-05
-1.52371940950724e-05
-2.47304231648973e-05
-1.50376130773427e-05
-8.60209509486651e-06
-1.46705631343573e-05
-7.21822202176604e-07
-4.16445262887653e-05
-1.37725642377229e-05
-2.49339573134765e-05
-2.19648380580543e-06
-2.41919417559762e-05
8.42379742768885e-07
-2.54693641050321e-05
-1.24416583599484e-05
-2.6576611345528e-06
-1.82303617927184e-05
-1.89659878917732e-05
-4.03704559882867e-06
-6.88479124389439e-06
-2.12804498574502e-05
-1.50441543712477e-05
-2.25496856538268e-05
-2.51127757457245e-06
-5.79203131245605e-06
-1.47721463678236e-05
-2.37121811796917e-05
-1.81137109334504e-05
-2.78884726681463e-05
-1.20928984203247e-05
-6.94918677783938e-06
-2.26726798730945e-05
-2.12438724123171e-05
-2.91734132013009e-05
-1.85469318077162e-05
-1.70581957660087e-05
-7.3462588982278e-06
-1.79554922074552e-05
-1.05649003388274e-05
-1.6006938456766e-05
-1.88556822625457e-05
-2.1488030071252e-06
-3.21417820785058e-05
-2.03957030995184e-05
-1.80345739598366e-05
-8.56642762843991e-06
-2.2612952000666e-05
-1.60701457423485e-05
-2.44126909771966e-05
-2.11242267047792e-05
-1.31389470439771e-05
-8.47311143895339e-06
-1.99949992922389e-05
-2.24425954717109e-05
-1.41531436768833e-05
-1.26731437470898e-05
-1.34443321497988e-05
-1.45386669002991e-06
-2.17242569919552e-05
-7.02853519048549e-06
-2.04252984984096e-05
-1.13365186873191e-05
-7.11332883344818e-06
-2.0128808754748e-05
5.73692529402379e-06
3.47580390877282e-06
-2.92253030848103e-05
-2.17891714049966e-06
-2.49857746372832e-05
-1.1086887489647e-05
-2.20480935387649e-06
-1.79435045673254e-05
-9.4802411287281e-06
-6.56238251845517e-06
-8.08725530857323e-06
-2.05484641175914e-05
-5.62415878644688e-06
-1.66058367572581e-05
-2.69018161589132e-05
-3.72639148179906e-06
-4.94130042464364e-06
-7.75467164151995e-06
-1.58064572038982e-05
-1.25149506874225e-05
-3.61005016330907e-05
-1.04724258591926e-05
-2.02591405688436e-05
-2.26466675834275e-05
-3.26567358914629e-06
-2.55291711365446e-05
-1.0578921511256e-05
-7.8920681179707e-06
-2.18617342510067e-05
-2.41387650281244e-05
-2.96341884759148e-05
-2.90743122749518e-06
-1.5992802337172e-05
-5.42816554816474e-06
-2.06144339200579e-05
-1.46227010350036e-05
2.37155713092065e-06
-1.17436891195328e-05
-1.48854219776646e-05
-9.75267640911975e-06
-2.273012358347e-05
-1.55510564596196e-05
-2.28326859935925e-05
-1.86644585635694e-05
-2.30005997816201e-05
-1.58918328558726e-06
-1.97993661808523e-05
-1.13135209130471e-05
-1.41991566602953e-05
-1.81466995398294e-05
-1.64325064710425e-05
-1.75518930709546e-05
-1.60765914920684e-05
-1.88438347234122e-05
-1.28224089272868e-05
-2.95712335771514e-05
-2.24470925864728e-05
-1.59488085822367e-05
-1.60732367175392e-05
-2.25055661673725e-05
-2.30174356834577e-05
-1.49703451699946e-05
-1.62722449658949e-05
-1.84676796997851e-05
8.73524326056577e-06
-1.52636170192982e-05
-2.37195762614224e-05
-1.08370384992713e-05
-3.46265390162636e-05
-2.16888670821852e-05
-3.96861415564464e-05
-2.63750931470698e-05
-1.964625752806e-05
-3.55369760316175e-05
-2.57347044432348e-05
-2.55271564664689e-05
-1.22381947233241e-05
-1.13690546680871e-05
-2.02335522605593e-05
-1.48048095156695e-07
-8.02747525710495e-06
-3.83979991387098e-05
-1.00795230797891e-05
-1.49874220673238e-05
-1.29927370944799e-05
-1.69089929906215e-05
-1.28682134344659e-05
-6.3841825957341e-06
-1.96075878290779e-05
-2.77198688213547e-05
-1.496610249535e-05
-3.98074869477014e-05
-2.60631523334831e-05
-1.63651186989219e-05
-1.55595521389078e-05
-4.84906638603429e-06
-3.41450706049809e-05
-1.22807654298574e-05
-1.07242077002889e-05
-3.43386877105613e-06
-2.6045151782061e-05
-1.84081031887977e-05
-3.48834202592942e-05
3.8391268050398e-08
-2.16720043095631e-05
-1.99095338691882e-05
-2.91245696829342e-05
-1.79970002510986e-05
-2.41687733594929e-05
-5.77378755814651e-06
2.95486479761909e-06
-2.35071173863274e-05
-2.51812968850596e-05
-2.33918813553161e-05
-2.51882716894963e-05
-1.13780691743603e-05
-3.38116263699067e-05
-7.93986746487311e-06
-1.23836200370211e-05
-3.15453773693988e-05
-2.58108874141916e-05
-1.52256492939374e-05
-2.67676169856924e-05
-1.18982498962898e-05
-1.85736381138825e-05
-1.58744157552697e-05
-2.28880713904715e-05
-2.09978566974979e-05
-1.10802364274026e-05
-1.02679784410452e-05
-9.37280015196542e-06
2.86482617498802e-06
-2.10204031131409e-05
-1.05109969590291e-05
-1.55069614580999e-05
-1.79359580437464e-05
-3.60369478374975e-06
-1.52427718113172e-05
-1.71305248689404e-05
-2.83078320330735e-05
-1.06635056517851e-05
-5.41854559220543e-06
-9.97836710237357e-06
-2.63866255196047e-05
-8.16439624820747e-06
-6.36570881126682e-06
-8.3829850888144e-06
-1.26845152088754e-05
-1.61539203985088e-06
-4.61818543870299e-06
-2.45597322156825e-05
-1.79458309138042e-05
-1.42743204510287e-05
-1.77597984531907e-05
-1.3496487724361e-05
-1.83696652969299e-05
-1.47141712664487e-05
-2.06703234844245e-05
-3.02360681203002e-05
-3.16663723004049e-06
-4.97251245227056e-06
-6.24186391002888e-06
-3.27816142058036e-05
-1.74217236133031e-05
-7.40890702317741e-06
-2.64110210788603e-05
-2.55123255934255e-05
9.3841833387134e-06
-1.13104012897885e-05
-9.88220167307594e-06
1.78863981817537e-06
-2.02534763450619e-06
-2.76127656183229e-05
-2.2869418435952e-05
-1.27080847153147e-05
-3.05221654313594e-05
-2.00642937887467e-05
-1.7766427414493e-05
-1.72783081754049e-05
-7.12307341114613e-06
-1.64248417046387e-05
-1.9142145840109e-05
-1.46275151910433e-05
-9.79659308896104e-06
-1.56252848674434e-06
-1.35213548277925e-05
-2.9125372622315e-05
-8.30742937869415e-06
-9.96232517166553e-06
-1.84942468199027e-05
-1.97066140574675e-05
-2.74601064903156e-05
6.30775238643364e-06
4.01106364082427e-06
-4.0026594479013e-05
-2.01999115107436e-05
-1.45526269900144e-05
-2.08647172736439e-05
-2.01959197261736e-05
-1.51023949444288e-05
-8.54445644747275e-06
-9.63469552775426e-06
-9.16244234772279e-06
-3.21234943319547e-05
-9.58751604324087e-06
-3.27985716736378e-05
-1.96727903216852e-05
-2.72423994718585e-05
-7.6814113532823e-06
-2.3218351525335e-05
-1.07294671672669e-05
-3.05197121888997e-05
-1.07326258796617e-05
-1.86429098879532e-05
-2.20696045259047e-05
-2.19647951822108e-05
-1.28711990619452e-05
-3.44981134494955e-06
-3.06094773806345e-05
-2.69987804369973e-05
-8.69307225361603e-06
-1.42772040729328e-05
-1.10981038966685e-05
-2.26977149677487e-05
-2.80238014279436e-05
-3.12922544219131e-05
-2.70503293985016e-05
-2.63607674669805e-06
-8.54926499276947e-06
-2.3814515267322e-05
-1.36472405280037e-05
-9.68567835917898e-06
-1.56844531067871e-05
-6.91032428020225e-06
-2.43417105227191e-05
-2.74367199751571e-05
-1.88133749444145e-05
-2.92263949112029e-05
-1.99918295059695e-05
-3.17640558537728e-05
-1.97519713384482e-05
-1.35574661235728e-05
-7.25817580510571e-06
-3.23948078558648e-05
-9.64173057243712e-06
-1.00511835688978e-05
-1.47460515303727e-05
-1.73067110315517e-05
-3.20428518954675e-05
-2.84259430063723e-05
-1.44211313340687e-05
-4.72793635405272e-06
2.86857206287469e-06
-1.85062732672791e-05
-3.93405269003258e-05
-1.12002208392212e-05
-1.03694332687493e-05
-2.52524634509511e-05
-1.55378746973152e-05
-1.11572405585851e-05
-2.04050789428816e-05
-4.45884966876647e-06
-2.60596727297906e-05
7.32901903874536e-06
-6.54877268072647e-06
-1.05583023626503e-05
-4.33485004252046e-06
-3.08373962092542e-05
-5.12994899662262e-06
-7.26046059731102e-06
-4.29766195069936e-05
-3.04286814689351e-05
-1.18051306142388e-05
-2.13400103584562e-05
-1.74148056138159e-05
-2.22369716097113e-05
-3.06745981675142e-05
-6.21940120470454e-06
-1.46853809141254e-05
-2.0926230753431e-05
-1.90171174521868e-05
-1.3271630821966e-05
-1.09582610076437e-05
-1.19738016077323e-05
-1.20058615389378e-05
-6.93128380866778e-06
-2.17446604358896e-05
-2.04773169332406e-05
-6.24862256609973e-06
-3.72620917030766e-06
-2.30941964481332e-05
-3.66148987929029e-05
1.29933823596735e-06
-2.0909761008685e-05
-1.27783431186978e-05
-1.48489238540717e-05
-2.55638619302618e-05
-2.36306967524207e-05
-1.11619757187183e-05
-2.41077556671311e-05
-1.43096664346421e-05
-3.25335243065539e-05
-1.2063021340224e-06
-8.38498902149345e-06
-1.30322319883668e-05
-1.29151219417467e-05
-9.87404041699651e-06
-1.86328828301256e-05
-1.06177387749572e-05
-2.0030259922766e-05
-2.06288484706483e-05
-3.60104857542698e-05
-1.48392910235356e-05
2.987822499181e-06
-3.40497597025855e-05
-1.06082327493065e-05
-2.34526114044793e-05
-2.63371632200436e-05
-2.85149832576194e-05
-4.37657099580948e-06
-1.33053343521197e-06
-2.08643613349415e-05
-1.86986797442164e-05
-2.44927014515017e-05
-2.00575194740889e-05
-1.75366368722245e-05
-1.75968850486882e-05
2.32826686887853e-06
-1.93219347649531e-05
-2.2106577867718e-05
-8.8427095247699e-06
-1.69742900448447e-05
-2.38656979057523e-05
-9.4472917379499e-06
-1.84102864002457e-05
-2.29509053565567e-05
-2.5409848638577e-05
-2.11762745450556e-05
-2.92868563660133e-06
-1.20381707044644e-05
-4.53333944505728e-07
-1.99319741051319e-05
-2.49320392156768e-05
-1.84816475811893e-05
-9.4477669289429e-06
-4.31065645639782e-05
-1.29616744650551e-05
-2.15061791151079e-05
-1.69429958262567e-05
-1.45113008516527e-05
-2.96018469706837e-06
-1.29931906684955e-05
-2.04373433550303e-05
-2.60164118683737e-05
-5.02860663650628e-06
-1.24497194818691e-05
-3.07538284217661e-05
-1.46156747535148e-05
-2.2097446734637e-05
-3.10793339174959e-05
-7.97625821268992e-06
-1.28810957977175e-05
-2.79321171766957e-05
-7.25902863065592e-07
-8.42292656737008e-06
-2.23580517437741e-05
-2.54545975032609e-05
-6.21359919434223e-06
-2.55275809855214e-05
-1.57468173409449e-05
-1.63962938563593e-05
-2.84016552800187e-05
-2.19986655890286e-05
-1.42198959546231e-05
2.64658037728906e-06
-1.14184588566856e-05
-2.86558123477459e-05
-5.56242484327725e-06
-1.86371694930829e-05
-6.11516576459281e-06
-2.05268786938644e-05
-2.78225154483869e-05
-1.47691512157004e-05
-9.39466079461628e-06
-1.04502390979179e-05
-2.39281110443639e-05
-6.5934052603757e-06
-1.91216449307181e-05
-1.61430925935013e-05
1.96266619279268e-06
-3.28793280745315e-05
-1.4159286211969e-05
-1.93341734348087e-05
2.33528194367982e-06
-2.54697057935076e-06
-6.67292388849823e-06
-3.85733929574789e-05
-1.82518913080826e-05
-4.76687351100854e-06
-2.59320526111142e-05
-2.44200527356996e-05
-1.40656750615581e-05
-1.56768423983883e-05
-2.82051257884721e-05
-2.40966243533034e-05
-1.96057327576665e-05
-1.48915993604906e-05
-1.37811137719309e-06
-1.39194560256541e-05
-1.11673135777231e-05
-1.05623933296005e-05
-8.3532695842713e-06
-1.48864390238084e-05
-2.79840089474305e-05
4.41062246081078e-06
-1.00276259638097e-05
-1.4999013572497e-05
-2.45832306035848e-07
-9.60688213763505e-06
-4.72131365820575e-07
-2.41259126801594e-05
-6.75287853732135e-06
4.93464672369449e-06
-5.31918540532532e-06
-1.9742405638919e-05
-5.58848998169849e-06
-1.07420036340661e-05
-2.41683465916693e-05
-1.00395819791556e-05
-1.99989195339569e-05
-2.77247810772201e-05
-6.82900240875422e-06
-3.65628750756297e-05
-1.65541205015887e-05
-2.21290858824799e-05
-1.60205171541001e-05
-1.41332930025551e-05
6.63809353346586e-06
-2.06851607634033e-05
-1.22871772736339e-05
-1.04323564098108e-05
-1.01358006980013e-05
2.41740720471068e-06
-1.13786729089101e-05
-3.01770978949104e-05
-7.32991130787689e-06
-2.17288927422449e-05
-2.27046213702692e-05
-1.24139525478296e-05
-2.02039151461323e-05
-1.26601333747393e-05
-1.40876786346114e-05
-1.08869538611056e-05
-2.13033462167883e-05
-1.09428471313851e-05
6.10419498464681e-06
-2.27592530154188e-05
-1.42750221425984e-05
-1.93384105465577e-05
-1.60243564238165e-06
-1.48048690646278e-05
3.12794522207696e-06
-2.34814792226402e-05
-4.61889589732483e-06
-1.99906313528989e-05
-6.06252652345013e-06
-2.63495699515759e-05
-6.87038217816435e-06
-1.8433204031825e-05
-2.91332365254608e-05
-2.01606293765212e-05
-7.62264869548733e-06
-1.77705564865956e-05
-2.12962284801349e-05
-1.35606819247919e-05
-4.65470069127003e-06
-2.94359774831911e-05
-2.24816812922371e-05
-2.95137579868182e-05
-3.41979132093104e-05
-1.17465663973385e-05
-2.43793602063409e-05
-1.667588828182e-05
-1.99952820364052e-05
-2.33428671625704e-05
2.40851611994086e-06
-1.71702151990137e-05
-2.23442063764771e-05
-3.0103977929093e-05
-1.63879975911171e-05
-2.08741604389087e-05
-6.09442847415059e-06
-1.63432942229135e-06
-4.59972336115077e-06
-9.61715559700622e-06
-2.51235269972726e-05
-5.28672755829682e-06
3.24825113446076e-06
-2.28742391411459e-05
-1.9358115693791e-05
-2.42008856199389e-05
-9.19594466756081e-06
5.38066408336561e-06
-7.38450637544054e-06
-1.6571726917966e-06
-2.19986777103102e-05
-1.75677256912187e-05
-1.97432210691418e-05
-1.88877395708999e-05
-2.19639345618371e-05
-3.11209344597575e-06
-3.00147751725187e-05
2.40624747814815e-06
-2.03076333345048e-05
-1.91648460375115e-05
-1.39338316545994e-05
-3.10286817255941e-06
-1.83783309272584e-05
-3.07862074081293e-06
-6.02453866845055e-06
-1.17179180846242e-05
-9.11032482307319e-07
-1.81298141261872e-05
-1.94154231037363e-05
-1.81031955288703e-05
-3.20456407671171e-05
-2.64386377886246e-05
-1.92185485346651e-05
-3.15273671214558e-05
3.5800779956939e-06
-4.33557298560675e-07
-1.05720686450242e-05
-1.67620121759593e-05
-1.55701572808495e-05
-2.57106125945286e-05
-9.52833179632574e-06
-1.81657726989819e-05
-2.77720894232786e-05
-1.1027701787271e-05
-1.5833090747548e-05
-2.04045404962543e-05
-1.94243921710826e-05
-2.07827366660155e-05
-8.45393026361487e-06
-1.96091318692339e-05
-2.31103620462938e-05
-7.7500399051957e-06
-2.20615629340799e-05
-1.16053937016862e-05
-2.61641909071568e-05
-6.41000537096529e-06
-2.57449627047439e-05
-1.16389695271484e-05
-1.80414300152202e-05
-5.90355780317175e-06
-1.22961206252258e-05
-2.20379124450198e-05
-3.53767549493886e-05
-2.35127741096417e-05
-1.24493140166975e-05
-1.08365195034176e-05
-3.31578080419347e-05
-1.9777605877057e-05
-4.4856471101424e-05
-1.42825761446529e-05
-3.68260751761775e-05
-9.69683181405812e-06
-2.87844996639337e-05
-4.04810991530251e-05
-1.45086314935885e-05
5.2081523088365e-06
-1.94115976414556e-05
-1.44276764276299e-05
-8.9660675390731e-06
-2.3267920785723e-05
-2.37508118142983e-06
-1.29644431506349e-05
-2.00849393621361e-05
-2.5816763133206e-05
-1.06830403363988e-05
-1.25155187789102e-05
-1.471162061414e-05
-1.02363601269913e-05
8.35807425235339e-07
-2.70497515010879e-05
-1.40078693556378e-05
-9.57704997719778e-06
-1.88060387985442e-05
-9.35622525791942e-06
-1.16984449879505e-05
-1.57743343332449e-05
-9.62412382028937e-06
-6.34648339872512e-06
-2.69038139210756e-05
-1.63974097347182e-05
-4.32374118968609e-05
-2.9633587760206e-05
-1.72179029207662e-05
-1.03198765667728e-05
-1.34431963658553e-05
-1.88005155467956e-05
-4.70257928730047e-06
-2.0497359429701e-06
-1.83428663719463e-05
-1.52835683529444e-05
-9.61898525697484e-06
-2.42696381504536e-05
-2.4480319098006e-05
-6.05027149272692e-06
-2.24637458746526e-05
-1.73194669706708e-05
-2.52891970470757e-05
-1.23880689208696e-05
-1.2792559846474e-05
-1.0413152821315e-05
-2.06149783767556e-05
-6.12836787012914e-06
-2.45374153332236e-05
-1.01430359443739e-05
-1.05939152554834e-05
-1.69700394351796e-05
-1.45954497035568e-05
-2.91436494132122e-05
-2.07258252364796e-05
-9.44969832458232e-06
1.81569622317775e-05
-1.54113637746268e-05
-3.20393907816102e-05
-1.68219812937267e-05
-5.2715892135788e-06
-3.75564325487899e-06
-1.22289066500744e-05
-2.41522528118548e-05
-1.31601691955746e-05
-1.02825373388032e-05
-1.46033485036276e-05
-2.35695663057851e-05
-7.48506598847769e-06
-3.18586321348616e-05
-5.24165559083025e-06
-5.87681023721293e-06
-1.98416408643035e-05
-3.27544688281658e-05
-9.09643730350602e-06
-6.70303324271832e-06
-2.62398464512886e-05
-2.03269340470042e-05
-1.68582710505335e-05
-1.06305449694435e-05
-2.8917327347736e-05
-1.65288334774086e-05
-1.09839419080335e-05
-9.59375711566066e-06
-1.00108566196422e-05
-8.83036219040281e-06
-1.24807261836685e-05
-1.19331076289289e-05
-2.62957373128737e-05
-9.96700244737604e-06
-5.06200063411233e-06
-2.91593501143468e-05
6.86334453636775e-06
-9.59803369981792e-06
-2.54155923777442e-05
-1.31204178416079e-05
-9.98235538404077e-06
-1.6452289143062e-05
-1.19272621498593e-05
-3.39318647581164e-05
-1.15542748559342e-05
-3.59677553824203e-06
-8.14285939769947e-06
-4.25506084655083e-06
-2.43078590330026e-05
-2.56381902902562e-05
-3.47724349047222e-06
-2.35052970823978e-05
-1.88366603180575e-05
-3.16117457643553e-05
-7.80547333120334e-06
-1.6478552397047e-05
-1.97605993812485e-05
-2.38496447776411e-05
-1.67346415076308e-05
-3.38121370090589e-05
-1.00090951393153e-05
-1.03971770915892e-05
-1.39639707292746e-05
-2.21348177591099e-05
-6.6770236562793e-06
-2.24031617846819e-05
-1.45021557036424e-05
-1.77696084777424e-05
-1.85603093739809e-05
-1.60141673019529e-05
-2.20602077142313e-05
-9.78877957317551e-06
-1.68038053873236e-05
-3.33833493909682e-05
-1.13065620692064e-05
-1.59322769445032e-05
1.10197243548188e-06
-1.03376167321333e-05
-4.09213172649679e-06
-1.71201079510787e-05
-2.98306096700569e-05
-1.27921187798014e-05
-2.26651567259961e-05
-3.18960154462974e-05
-8.39137441805292e-06
-3.13858114534616e-05
-2.8229035208633e-05
-1.76955691802908e-05
-3.55592526344117e-05
-1.34634654889465e-05
-9.49961956474477e-06
-1.17461936613356e-06
-1.51690569214597e-05
-1.48366392262786e-05
-2.34477804320301e-06
-2.32205675431353e-05
-1.76428332448124e-05
9.62238568658218e-07
-6.43532879297958e-06
-1.71958391277002e-05
-3.45947184779918e-05
-1.81593564847485e-05
-1.60012781532169e-05
9.78810153304116e-07
-1.30119400821433e-05
-1.97995979099605e-05
-1.9042302473471e-05
-1.86457697249321e-05
-2.21174654807377e-05
-2.12776474159889e-05
-2.66701789048909e-05
-1.86427373866602e-05
-1.41617934666641e-05
-2.3787350250704e-05
1.62641533844359e-06
-3.80051425238136e-05
-2.52046491053392e-05
-2.27851415613587e-05
-9.54302265978867e-06
-1.83816255865081e-05
-1.07517384980153e-05
-7.32072701382945e-07
-3.21358063325881e-05
-1.02433109584188e-05
-1.74866684183332e-05
-8.24830298043035e-06
-2.16228380410488e-05
-2.74431655222337e-05
-1.83191479647898e-05
-6.11658940736179e-06
-2.47504257188901e-05
-7.92049799896326e-06
-1.02329629340341e-05
-8.15963498425917e-06
-4.03971513706012e-06
-2.26184710500185e-05
-6.36843425671439e-06
-1.24275385676408e-05
-3.20261517210791e-06
1.61570050157845e-07
-5.90163247607952e-06
-8.03942844391094e-06
-1.45929564326124e-05
-1.97500414799401e-05
-2.89374161496914e-05
-8.54096871762815e-06
-1.02344462839674e-05
-1.70581746281264e-05
-2.33567080552432e-05
-3.54529355689072e-06
-9.5671071049502e-06
-1.85687314425039e-05
-2.8806062183269e-05
5.11712692388101e-06
4.81781233919249e-08
-3.83955057468887e-05
-1.79766945285218e-05
-1.30922061490097e-05
-1.77203791311682e-05
-1.07126795766872e-05
-3.60294714490053e-06
-2.69430465316864e-05
-3.23685531458809e-07
-2.47098485660909e-05
-1.51514709701479e-05
-2.86977979228349e-05
-2.08019090869537e-05
-2.32009438185823e-05
8.19245875786546e-06
-2.85183304889296e-05
-2.9304203972524e-05
-2.05427183284713e-05
-1.08895487426152e-05
-2.6558529104785e-05
-1.70304034391541e-05
-1.80718940818225e-05
-1.10722429376793e-05
-5.64487820354665e-06
-8.47860371919356e-06
-1.11723224365581e-05
-2.0182803996801e-05
-1.05585508272669e-05
-2.32897714045377e-05
-3.65571233563625e-05
-1.54131146154603e-05
-1.33328013443621e-05
-2.54896804776074e-05
-1.09646917097997e-05
-1.02003329975534e-05
-1.46576135252624e-05
7.57266021269921e-07
-1.3483458915827e-05
-2.63123426591688e-05
-1.14369150828738e-05
-3.3347442314128e-06
-3.01277965935203e-05
-1.18540337156522e-05
-7.34284738624172e-06
6.35607968159669e-06
-1.70305411009241e-05
-6.48196203265786e-06
-1.46747566841729e-05
-1.15689784952176e-05
-2.29782489465661e-05
-2.77676757656629e-05
-1.25541657125579e-05
-1.57431059002906e-05
-7.98748498533646e-06
-1.08951385115761e-05
-2.03040397415963e-05
-1.75473963641589e-05
-1.92249816022374e-05
-1.15818599848199e-05
-7.85267177739077e-06
-2.44108759066661e-05
-1.76741581346857e-05
-1.46031050567083e-05
-4.51863205675906e-05
-2.65123026389417e-05
-9.58666784446986e-06
-2.90211540284268e-06
-1.82965893639749e-05
-3.1996889866541e-05
-3.92720657889909e-05
-7.31102924419991e-06
-1.03001865080394e-05
-1.28588523041777e-05
-3.92531980249322e-07
-2.53025116496766e-05
-1.78267898253355e-06
-1.12459350796551e-05
-1.020660948654e-05
-1.28275511263063e-05
-2.1213200375296e-05
-1.37652454745099e-05
3.06314229205319e-06
-3.6447138344325e-06
-1.59920401080269e-05
7.1320450068478e-07
-1.1796104267681e-05
-1.13107506656772e-05
-1.14622032762045e-05
-7.68408952699321e-06
-6.36694003340287e-06
-7.88459402162199e-06
-2.82962081280415e-05
-1.40564504973763e-05
-4.96753498512043e-06
-5.58897046693548e-06
-2.48699055187731e-05
-1.99263788511267e-05
-2.94331351482001e-05
-2.805202189339e-05
-2.71349793747126e-05
-3.83371649224842e-06
-2.14351470773743e-05
-1.11540100075917e-05
-7.26444473244624e-06
-1.46131135864387e-05
-1.47515067846362e-05
-2.15180458319914e-05
-1.86593423708098e-05
-1.28929224503206e-05
-2.44417290370526e-05
-9.6070802159247e-06
-2.23468376257079e-05
-2.08937003025624e-05
-1.43122924996043e-05
-1.34284600323007e-05
-2.36145909936127e-05
2.09734960726328e-06
-1.04882085550205e-05
-1.04596831998256e-05
-3.95328973396961e-05
-2.12384327199796e-05
-3.10976463281147e-05
-2.15177149169174e-05
-3.08097451104133e-05
-1.86300722125196e-05
-6.01923024765718e-06
-7.68988004668526e-06
-2.34870578402127e-06
-1.96580752000221e-05
-1.4906569968848e-05
5.43951767924986e-06
-1.98413909815751e-05
-1.99878118307013e-05
-4.60997520000634e-05
-2.40093969254244e-05
-1.29134080595586e-05
9.2234531168855e-06
-1.55899967756371e-05
-4.25638687008585e-06
-1.73109674219791e-05
-2.10403827356152e-05
6.15888420383505e-07
5.32002152975235e-06
-1.42474069942982e-05
-1.2320179148393e-05
-1.53934034392966e-05
-5.5231046934858e-06
-2.55053759487133e-05
-2.02613959075058e-05
1.13842920143894e-05
-1.45030052658963e-05
-6.90561448585943e-06
-2.71781857109587e-05
-1.65567418702426e-05
-1.90326497793542e-05
-1.19657132391021e-05
-1.89610720628083e-05
-2.29650505467797e-05
-1.90441947093377e-05
-2.40767144197212e-05
-1.05784865932611e-05
-2.77630021631379e-05
-1.25046611720002e-05
-1.92368692553947e-05
8.68100645153704e-07
-8.34275411261292e-06
-1.6906824099139e-05
-3.03351045112288e-05
-9.00267481720504e-06
-1.95763675521651e-05
-1.49152282673572e-05
-1.95540103917655e-05
-1.57025666263796e-05
-3.95615437011638e-05
-1.19599126426262e-05
-1.34063015308621e-05
-1.05037653203711e-05
-1.42791525616019e-05
-1.51231636452453e-05
1.70308433249745e-08
-1.95472478164852e-05
-1.49821042703706e-05
-2.97863139810104e-05
-3.21688455094603e-05
1.17898170978939e-05
-8.19353747312035e-11
-7.33100082193867e-06
-2.12302575885572e-06
-3.26314104577198e-05
-1.11474600373853e-05
-3.07354515739786e-06
-2.87637362294761e-05
-1.64360660042217e-05
-4.20264009977123e-05
-1.28858714298135e-05
-1.5897381426948e-05
-8.81614828407593e-06
-4.43530047329973e-06
-8.72938174904418e-06
-8.18743749984172e-06
-1.56204216562958e-05
-1.63574031949626e-05
-3.80830743857017e-06
-2.651902445488e-06
-7.38274817504486e-06
-2.84715136313516e-05
-2.81391116994107e-05
-1.55017279443269e-05
-7.63397536093382e-06
-1.32468933354769e-06
-1.71268230417467e-05
-1.39922872385089e-05
-3.39023440176347e-05
-2.33583068895959e-05
-4.69382040844688e-06
-1.0614106559762e-05
-1.30658207980286e-05
-1.54440236370852e-05
6.78585009990441e-07
-2.99407687515082e-05
-1.33640130058423e-05
-2.47277456325513e-05
-1.90951094029772e-05
-3.32251729450468e-06
-1.86493357702261e-05
-7.50326031846524e-06
-2.63431199749164e-05
-1.18821538215083e-06
-1.14721554586773e-05
-1.24374828266866e-05
-1.45248576239316e-05
-1.10804482895437e-05
-3.03146930145033e-06
-1.10600213944935e-05
-3.32897113689825e-05
-1.73089414196943e-05
-1.63080476513787e-05
-1.50447257151699e-05
-2.62073834265442e-05
-9.76230839962577e-06
-3.75798852930475e-06
-1.75141235029046e-05
-1.5501699405726e-05
-1.80606603434944e-05
-9.88415828771895e-06
-2.90772124638494e-05
-2.47648795623718e-05
-1.24461311395841e-05
2.18734920778197e-06
-7.50352475288849e-06
-6.39711791074427e-06
-1.02852939503299e-05
-9.61402069423195e-06
-2.30913889204024e-05
-2.29421455252765e-05
-8.04852522390032e-06
-2.68193917472282e-06
-3.04862720387374e-05
-2.2448440105922e-05
1.11594955126371e-05
-2.93426997306644e-05
-2.41254914548773e-05
-2.77375040146351e-05
-1.37048508164779e-05
-2.34759150566588e-05
-3.24432936991571e-05
-9.96206557025161e-06
-1.21071246636665e-05
-2.03149591093292e-05
-1.23551208303722e-05
-3.5346047673897e-05
-1.86905982737048e-05
-3.59450014955723e-06
-1.23321379793194e-05
-1.13157225527783e-05
-1.91092424331468e-05
-2.6721166308932e-05
-2.64783288618514e-05
-1.65602573436341e-05
-7.62692936259204e-06
1.24517045640292e-06
-1.082503184327e-05
-1.77443994798335e-05
-1.30067353249589e-05
-1.71245853277691e-05
-5.39854838253975e-06
-1.78343936117318e-05
-1.09608841887781e-05
-2.25796472745895e-05
-1.18233571371024e-05
-2.4288569001226e-05
-1.49005182428008e-05
-2.00577984467493e-05
-2.31681033280282e-05
-1.4859892704176e-05
-1.80661876390656e-05
-7.90461360729174e-06
-1.13664278989127e-05
-1.00311394177799e-05
-1.21165922667974e-05
-2.26964395330554e-05
-2.41182016533427e-05
7.38461476647069e-06
-1.51108327763671e-05
-1.81008689134035e-05
-1.93218544346044e-05
-1.05217818880254e-05
-1.40143104958927e-05
-1.41715291201519e-05
-1.62936135420395e-05
-1.74717735071742e-05
-6.71021600010341e-06
-1.70984760185347e-05
-1.74631923857157e-05
-9.55988548117933e-06
-1.41922215074119e-05
-2.58858842285044e-05
-2.45606139398556e-05
-7.66007026414912e-06
-1.29906078101033e-05
-1.78461506817428e-05
-1.14970101385859e-05
-2.79876924278507e-05
-2.29578457761986e-06
-2.53427681390507e-05
-1.26698196312424e-06
-5.9079500125168e-06
-2.27686834386448e-05
-1.2506321835761e-05
-3.09354431683873e-05
-1.54446199620369e-05
-8.98676721455436e-06
-2.3288602676096e-05
-1.69151307172701e-05
-1.78747062917409e-05
2.40398539176042e-06
-1.71567253798833e-05
-1.30641112557594e-05
-1.99283427824716e-05
-1.02318638788558e-05
-7.22917572640541e-06
-1.82381871866141e-05
-1.7842870639022e-05
-1.90418914048793e-05
-2.45779426971635e-05
-2.20161133184289e-05
-1.73712507672199e-05
-6.91677259212467e-06
-2.69174891728417e-05
-6.39883612179967e-06
-1.62390176572186e-05
-1.65489806339928e-05
-2.16793034487475e-05
-1.21313077506676e-05
-1.28817913418191e-05
-1.4117583223266e-05
-1.97492519645421e-05
-3.73856313143159e-05
-1.72509387397715e-05
-2.10593291914866e-05
-2.20813242729659e-05
-9.70791680351779e-06
-1.19396522473901e-05
-1.91627343405769e-05
-2.73195374495955e-05
-8.93892235089458e-06
-3.86201781989597e-05
-1.00984086402196e-05
-2.15266520781652e-05
-1.56916739813594e-05
-1.55150298140137e-05
-1.61261205476821e-05
-1.38114730077442e-05
-1.16646370500437e-05
-2.3335423997807e-05
-1.94658399457253e-05
-1.12236726972518e-05
-2.97536246414966e-05
1.20390589928466e-05
-1.42504020555673e-05
-1.92600578127216e-05
-1.16069261301139e-05
3.13159223968722e-06
6.38061394107415e-06
-6.26125743229019e-06
-1.5404114365944e-05
-1.6725028852658e-05
-1.53001948026268e-05
-1.25301092283297e-05
-1.96950429579463e-05
-2.47232630781616e-05
-1.30452726230444e-05
-2.15598034233935e-05
-3.44228220683219e-05
-1.31716963481323e-05
-2.08342174297254e-07
-1.10653702682614e-05
-2.63179646211286e-05
-2.73769928595027e-05
-1.24637762749234e-05
-3.03226521220055e-05
-2.01528349226044e-05
-2.0742475351755e-06
-1.5654148074567e-05
-1.00435632450332e-05
-8.30168799922118e-06
-1.8361177744512e-05
-2.40735857875722e-05
-9.76259361285734e-06
-1.95534037619386e-05
-8.15723805849333e-06
-3.15935367523949e-05
-2.46534998505957e-05
-4.22424442166129e-06
-1.57000565998895e-05
7.63430118995989e-06
-1.16688149755204e-05
-1.34080928693112e-05
-1.3039941249553e-05
-7.08421546811514e-06
-2.2743422465408e-06
-8.58419124332701e-06
-1.204336661855e-05
-6.09639559429009e-06
-1.91529057767033e-05
-7.4980622286383e-06
-1.39980559065461e-05
-3.15358070844028e-05
-1.62851819748e-05
-2.79899675018368e-05
-1.13398362475925e-05
-1.29713275123656e-05
-1.61260660018411e-05
-4.30676560767809e-06
-2.0444894708387e-05
-1.80829386848533e-05
-1.25790409161909e-05
-3.73446563771706e-06
-5.42835030960212e-06
3.64487952558903e-07
-1.09142477556813e-05
-1.45159212487646e-05
-1.06986329013565e-05
-2.40265313644325e-05
-4.82217990420061e-06
-6.80287015515704e-06
-1.59205427646259e-06
-3.66025771079491e-05
-2.05104354000457e-05
-1.5414254687288e-05
5.58782620302796e-07
-4.26666041277283e-06
2.41728819562506e-06
-1.68942786555776e-05
-8.22190570218531e-06
-6.30677192178321e-06
1.31098411929195e-06
-2.4893765723938e-05
-3.25898442423618e-05
-1.36058358384018e-05
-2.95592524580604e-05
-2.60905136965434e-06
-6.97409637132675e-07
-1.49187392195011e-05
-1.30278217504305e-05
-4.36854893905896e-05
-2.81912384762409e-05
-2.27606851929804e-05
-2.16424635888919e-05
-6.23837829069786e-06
-1.13004419804802e-05
-2.10667383958682e-05
-1.47240366614779e-05
-1.35183329678786e-05
-1.99677331740399e-05
-2.227220609818e-05
-1.26095782453737e-05
-2.37391957589244e-05
9.72035284462225e-07
-2.69659731040141e-05
-1.51538434844722e-05
-2.48544248245628e-05
-9.61242926572098e-06
-1.72358502749036e-05
-9.82287993364089e-06
-1.05685279768572e-05
-5.42966883933628e-06
-1.13659447747402e-05
-1.84848472368897e-05
-2.55021087852772e-05
-3.28901534370884e-05
-1.57952420915478e-05
-4.05229265742031e-06
-2.36194476773114e-05
-5.64973020281676e-06
-5.62332320087229e-06
-3.86736399236181e-05
-1.57349301236683e-05
-2.34030943817825e-05
-2.13875806095309e-05
-2.24938390687701e-05
-8.22671747266203e-06
-1.97620473841233e-05
-4.10454192255364e-06
-1.45215593101363e-05
6.16690201950152e-06
-2.36539589190273e-06
-1.0322178602144e-07
-3.28349039090226e-05
-1.09792856131375e-05
-4.98931485870926e-06
-6.74378746743316e-06
-1.51346713564271e-05
-1.81139579808496e-05
-2.82319375579485e-05
-1.6096151412691e-05
-1.60242264633457e-05
-6.50666579674858e-06
8.5751585800603e-07
-1.09460641790011e-05
-1.38060853902423e-05
-1.40993194717208e-05
-1.5178668709971e-05
-1.23036289330463e-05
7.06384677028448e-08
1.57810930975122e-06
-1.06355549753909e-05
-1.90739239400481e-05
-1.58141796975255e-05
-4.26047259453441e-06
-1.7044421037374e-05
-2.47375079113174e-05
-2.93841837668509e-05
-4.00639937218424e-05
-1.41877750094191e-05
-1.16800244534723e-05
-9.71884375919813e-06
-3.75947681520166e-05
-2.48742028087058e-05
-2.95267550231414e-05
-3.27588393439716e-05
-1.03120356118966e-05
-3.02586573336607e-05
-1.42577571114177e-06
-1.91771711434238e-05
-6.37964540944639e-06
-1.21317435808534e-05
-1.33589199477303e-05
-9.41518025820187e-06
-8.94745862085865e-06
-2.71458497130476e-05
-2.40617302015511e-05
-1.11960348457114e-05
-3.05081593794877e-05
-2.49536001028052e-05
-7.46150115820302e-06
-1.00160073585185e-05
-1.2730959689526e-05
-2.506529074267e-05
-3.11499942227576e-05
-4.85525233514614e-06
-1.46195716884018e-05
-1.28390754869951e-05
-3.18391662565644e-05
-1.87700897788868e-05
-1.07628476506338e-05
-3.15264232552477e-05
-7.67544472036944e-06
-1.06092223062337e-05
-8.70283094645029e-06
-1.92966084070527e-05
-1.11421939148316e-05
-9.66481381042497e-06
-1.61738388534217e-05
-1.53713629377e-05
-2.26617931391939e-05
-2.29057283691934e-05
-2.4795675511341e-05
-1.69120793316759e-05
-2.71659727641299e-05
-1.0258034840726e-05
-1.91274400133602e-05
1.11219414941474e-05
-2.08294736581818e-05
-2.97367150493585e-05
-1.39465755454433e-05
-1.49648707252358e-05
-1.51462978557053e-05
-7.22564287116626e-06
-3.1771525709228e-05
-2.58220978668725e-05
-1.270271008025e-05
-1.93521002996873e-05
-1.19864078425849e-05
-2.8350524319497e-05
-8.47038162744835e-06
-2.76211704434543e-05
-1.29492037517463e-05
-2.0486064096826e-05
-9.74314329729441e-06
-4.27633648887108e-06
-1.27844805058135e-05
-1.18920596157711e-05
-7.67035465090256e-06
-6.92503796429087e-06
-1.56998845230944e-05
-1.8588801795293e-05
-6.97575156772259e-06
-9.19285031717516e-06
-1.87050331954302e-05
-7.81963555264979e-06
-1.03024697974075e-05
-2.20286711140561e-05
-2.62667521368603e-05
-4.64503823329072e-05
-1.64556878424255e-05
-2.53285849832348e-05
-8.121031266808e-06
-2.65812750516721e-05
5.79428727059585e-06
-1.00672154498355e-05
-1.24667056563605e-05
-1.20071011804963e-05
-1.86015134269543e-06
-1.16669931967772e-05
-2.84410863042691e-05
-9.52505964064153e-06
-1.20082052939703e-05
-1.41733199279836e-05
-2.50367058572725e-05
-1.39564493926839e-05
-3.585561254542e-05
-2.73715694759971e-05
-1.00743985312608e-05
-3.19593841373868e-05
-2.28764587726341e-05
-9.04265095184979e-06
-9.27275720417967e-06
-2.94859904691478e-05
-1.79969655293284e-05
-1.97169850115372e-05
-2.36669914707071e-05
-3.89892677943007e-06
-2.19427262415503e-05
-3.93315756859868e-05
5.23944911330676e-06
-2.85640013413446e-06
-1.94126416572142e-05
-2.7873069629422e-06
-9.84931238318025e-06
-2.38293050797083e-05
-1.88866787951656e-05
-1.74171803767692e-05
-9.7075063638686e-06
-2.88209388691298e-05
-1.02986302049621e-05
-2.20993991731742e-05
7.17271437564364e-07
-1.91955995597756e-05
-5.32411277513152e-06
-1.92307761320324e-05
-3.48411246703011e-06
-2.22284094583573e-05
-1.82515669897198e-05
-7.24096786893131e-06
-2.07901261283679e-05
-1.20704085819892e-06
-1.30242315851581e-05
-2.26962508679643e-05
-7.29553405040476e-06
-2.70901683080204e-05
-2.56851297726916e-05
-5.0833927899671e-06
-1.07911287144051e-05
-8.02997366775001e-06
-7.76204299021041e-06
-2.25558795804916e-05
-2.17350212484788e-05
-1.20134997269426e-05
-5.79497613161571e-06
-1.36018998020452e-05
-2.64406278248733e-05
-1.29742217076517e-05
-2.10526882839062e-05
-2.56706535298443e-05
-2.47065792036613e-05
-5.66968641040229e-06
-3.76621923759529e-06
-3.06663460116227e-05
-1.41228901652861e-05
-2.21853666978213e-06
-2.36007581384246e-05
-3.30028767509931e-05
-1.95551610080578e-05
-2.5061728004701e-05
-2.34320954965335e-05
-1.49443680979284e-05
-1.39149699475568e-05
-1.91965627172244e-05
-2.25335469578176e-05
-9.12602646237397e-06
-2.42585071738136e-05
-1.12582802939667e-06
-1.16027949076052e-05
-1.64583207636971e-05
-3.08426618125755e-05
-5.65454227375896e-06
-8.31284649164698e-06
-1.54543643820456e-05
-1.743046094767e-05
-1.51043355362888e-05
-2.34703631186315e-05
2.48121134354078e-06
-8.60667966580246e-07
-1.39737244833347e-05
-1.27415111644915e-05
-3.30974841404176e-05
-6.5739670601535e-06
-3.58620004655505e-05
-2.98561210096966e-05
-1.77317988626024e-05
-2.27236295219083e-05
-3.27785778430125e-06
-1.19914164115651e-05
-1.91790075900095e-05
-1.06243670499617e-05
-4.61948682714315e-06
-1.59828308347395e-05
-2.43373509958525e-05
-1.97499998162106e-05
-2.09834359172825e-05
-9.79152528228364e-06
-1.41632718847407e-05
-2.48008955897083e-06
-1.45146516247432e-05
-1.82786147508426e-05
-1.87085862275187e-05
-2.31054376104702e-05
-1.80181858078569e-05
-2.90614264698027e-05
-2.40448870283978e-05
-5.36748210002596e-07
-2.25051414495699e-05
-6.64980509609428e-06
-1.29774886182572e-06
-2.20350662012907e-05
-1.53408102302765e-05
-7.87270596184196e-06
-1.32623477624925e-05
-1.57192802297848e-05
-1.20084520314999e-05
-1.03755106135076e-05
-2.44451891037511e-05
9.16178094451616e-06
-1.15102999485559e-05
-1.81129125919139e-05
-1.50757374908399e-05
-1.88367627367293e-05
-2.44694773266117e-05
-7.73296572706943e-06
-2.17429984940672e-05
-4.65325644372288e-06
-8.52852658199308e-07
-2.16521303205714e-05
-1.65033575527453e-05
-1.16368430841421e-05
1.11273410994079e-06
2.77190073929796e-06
-8.93971009674331e-06
-1.25909070604272e-05
-9.23429905530956e-06
-1.34296786917028e-05
-2.290796624535e-06
-1.88553038310833e-05
-2.08396339827215e-05
-1.15166309150415e-05
-1.78764137090691e-05
-1.70141755918099e-05
-2.95009651107611e-05
-1.98843740284406e-05
-1.93072229328993e-05
-2.23333601531078e-05
-1.0751378150624e-05
-1.43895609509956e-05
-1.95288746478091e-05
-2.79899229333243e-05
-7.91395749188842e-06
-1.02255475720867e-05
-3.99660917618992e-05
-3.25433353264894e-05
-8.83006792066987e-06
-8.45472532449469e-06
-1.33869598789353e-05
-1.28871704705093e-05
-2.89483524936351e-05
-1.75654006549142e-05
-7.0644108784529e-06
-1.93358646244983e-05
-1.62852980344614e-05
-3.51279145722648e-06
1.6980882279516e-06
-2.42194741164023e-05
-2.42485013840261e-05
-2.36486292574145e-05
-2.84104445493635e-05
-1.16850720904981e-05
-2.05979545256589e-05
-2.3993676524105e-05
-2.55190895400856e-05
-1.42039990839089e-05
-5.61405818854084e-06
-1.90979953352269e-05
-1.79277999285114e-05
-3.25271200986411e-05
-9.53547536850152e-06
-1.82238236299964e-05
-1.98945223576552e-05
-3.68088206862568e-05
-1.93562147632756e-05
-1.81717227544925e-05
-2.66215161338009e-05
-2.78282807672516e-05
-9.84828517864263e-06
-1.45814851290978e-05
-2.4578215286153e-05
-2.1556886667778e-05
-1.34754492470011e-05
-2.93419889728797e-05
-3.54757869133115e-06
-1.17110716760835e-05
-3.36654847811987e-06
-2.73888347058115e-05
-2.19325173856182e-05
-2.41323768819399e-05
-2.35001769354376e-05
-2.34958747432654e-05
-1.20925750206242e-05
-1.44830362526619e-05
-1.783470672722e-06
-2.20080122641625e-05
-1.34488603511579e-05
-2.92541276219565e-05
-1.45951959380914e-05
-3.78578711234744e-05
-2.94563898080747e-05
-1.63274131778808e-05
-1.73932157143818e-05
-5.72138744595713e-06
-8.47629705665287e-06
-1.64308571861109e-05
-2.77920676624861e-05
-1.54222815434038e-05
-9.81464989129325e-06
-1.22267001450335e-05
-4.0523870252427e-05
-1.96178655322804e-05
-7.32153709060335e-06
-4.29949565566107e-05
-1.19816192834334e-05
-5.9571164380461e-06
-3.31488577270525e-05
-8.46684796826887e-06
-2.10597177652743e-05
-2.87484288775573e-05
-2.06223283481572e-05
-7.56377577033728e-06
-1.39833698402204e-05
-1.72017310608191e-05
7.59214245623945e-07
-1.85185264457093e-05
-1.65875827084839e-05
-3.15847222270167e-06
-4.50065335753435e-06
-1.10814928865158e-05
-2.02082390702106e-05
-1.37587007886219e-05
-8.5204484756133e-06
-2.59004428178326e-05
-1.32879128863521e-05
-2.52471695617443e-05
-1.88073036959974e-05
-2.57737077169327e-05
-3.2824143245372e-05
-1.0137274615158e-06
-2.31901048319948e-05
2.21052160931976e-06
-1.01957217979799e-05
-1.13319216038589e-05
-5.15145142745543e-06
-2.15878215785697e-05
-2.27140979676998e-05
-8.39356655469013e-06
-1.3359701576151e-06
-1.14172123118434e-05
-1.84129783025922e-05
-2.98421228961857e-05
-2.38352013638866e-05
-2.3922216648245e-05
-1.35005997599311e-05
-1.53937115102938e-05
-6.54487393993303e-06
-1.6190273493376e-05
-2.06191904186193e-05
-1.19725090008747e-05
-1.45638963806401e-05
-4.64241711136895e-05
-1.56486785461242e-05
-1.69179823132178e-05
-1.22996393393807e-05
-2.50886682040188e-05
-1.91838691674225e-05
-3.77836291619082e-05
-1.00727430671998e-05
-1.26671755990095e-05
-2.43715099440177e-05
-1.31316078620138e-05
-6.46729133722282e-06
8.68792364385514e-06
-2.90852347786585e-05
-1.80502731543315e-05
-3.31575470413392e-05
-2.43459971869982e-05
-3.18713729527568e-05
-4.67344816202091e-06
-7.57032365523813e-06
-2.10407107554445e-05
-1.18701645972747e-05
-8.49795801391773e-06
-9.34742182617278e-06
-1.43393869763342e-05
-1.93111950795459e-07
-1.38695408116019e-05
-1.55138533856617e-05
-2.52958470021494e-05
-2.12485973550079e-05
-1.90139674151854e-05
-2.05004970727044e-05
-1.94750770563909e-05
-9.55027477854981e-06
-2.97500822876161e-05
-2.80964632145169e-05
-9.97579419397499e-07
-1.33672425037225e-05
-2.16738997537399e-05
-1.85894956552254e-05
-1.16096301344363e-05
-2.18201580602001e-05
-3.18155211793434e-05
-3.30440636589246e-05
-2.76950664686745e-05
-1.84091979817444e-05
-2.22903233866093e-05
-2.16258897206038e-05
2.71942211049825e-06
-2.44791569270865e-05
-1.25407641868012e-05
-2.13140432713003e-05
-3.62472562238674e-05
-2.04829949871512e-05
-1.50119752293019e-05
-1.44832853171291e-05
-2.61215454156849e-05
-3.37319900327248e-05
-2.51756603546695e-05
-1.20629639958579e-05
-9.83293764961073e-06
-1.98816316099961e-05
-1.9253277234496e-05
-2.36657306254869e-05
-3.05022508960411e-05
-1.53678153660439e-05
-1.91571891509713e-06
-2.45978330957048e-05
-2.35423310806187e-05
-2.76675460384607e-06
-2.7116714967485e-05
-1.16000703976673e-05
-5.9769786706285e-06
-1.30656025071011e-05
-1.08669554892966e-05
-1.17342761683634e-05
-2.11131124156879e-05
-2.47639297689369e-05
1.70766121138564e-06
-2.09583707453119e-05
-7.67436715400204e-06
1.04154581076108e-05
-1.33078887892811e-06
-5.04085142149628e-06
-4.47371252332607e-06
-1.05969987085295e-07
-7.63383676876646e-07
-3.19135730953316e-05
-2.11806686759287e-05
-2.21324615396324e-05
-5.61599802781166e-06
3.86050617379357e-06
-1.44554698680877e-05
-2.50393377430213e-06
-6.88169641423839e-06
-3.37799755221218e-06
-1.50322601591254e-05
-1.95962477291507e-05
-1.6291302418213e-06
-1.27806825892523e-05
-1.19963925488778e-05
-1.65134768852034e-05
-1.70109517784235e-05
-1.30397897520707e-05
-4.4819246126405e-06
-4.23743465700166e-06
2.62424393190971e-07
-2.55619097190346e-05
-5.42832219883392e-06
-1.75245847439537e-05
-1.99241077954614e-05
-2.62746632905158e-05
-2.07392733363707e-05
-1.66666618639197e-05
-1.48708610024785e-05
-2.66932833078946e-05
-1.11732569826663e-05
-1.47505203990846e-05
-2.08016495167715e-05
-2.08984630586054e-05
-1.07583137298676e-05
-7.76450604480826e-06
-1.25220901996218e-05
-9.6395220398207e-06
-2.17857838769595e-05
-2.31325431448577e-05
-1.29116164963575e-05
-1.60998607108437e-05
2.89379243031093e-06
-2.23107469037922e-05
-1.05263743247684e-05
-9.96031937344422e-06
-1.23128744518718e-05
-2.20416843528497e-05
-1.73290372495312e-05
-8.18601735645378e-06
-2.37215583340758e-05
-2.27073971841383e-05
-2.36369469234242e-05
-1.57829468534347e-05
-2.67016051299461e-05
-1.2098446511367e-05
-1.9979981226596e-05
-1.3885247841465e-05
-1.44566513714229e-05
-3.38973860329951e-05
-1.98120610022865e-05
-3.83298895028803e-07
-1.81435125495981e-05
-6.80027695657401e-06
-1.76296474763933e-05
-1.15760688418388e-05
-1.22710638961326e-05
-9.93952219257674e-06
-2.92352443821541e-05
-2.35731622412923e-05
-1.37667869249284e-06
-1.78109460626485e-05
-1.30910731870299e-05
-2.33155031479245e-05
-1.87953384016622e-05
-1.35024426232174e-05
-7.22514212430989e-06
1.23290994814631e-06
-2.88557361603401e-05
-2.28664146124592e-05
-1.89882281656474e-05
-2.82174094219535e-05
-2.0268833036775e-05
-8.92710884046772e-06
-7.6113606650434e-06
-1.48020089949663e-05
-1.12020106082893e-05
-1.91297653640124e-05
-2.50436319022565e-05
-1.3765248342528e-05
-1.32531544173846e-05
-2.38432177701538e-06
-2.10218712870742e-05
-4.33687614234931e-06
-2.50141880641794e-05
-1.86457708710364e-05
-2.79435518582638e-05
-1.1335664031396e-05
4.84995023141551e-06
-2.59231486523742e-05
-2.17427228726429e-05
-5.67957871076871e-07
-1.70192797573799e-05
-1.3445608294338e-05
-2.14657834812154e-05
4.22828762646939e-06
-5.37984345472433e-06
-2.74191546125901e-05
-1.54994895550288e-05
-1.09450721594385e-05
-1.37346340436315e-05
-6.34569578444861e-06
-1.36766923770226e-05
-5.09206580879943e-06
-2.60030004634819e-05
-1.08315279793099e-05
-1.69679246226311e-05
-1.18587099003011e-05
-1.0750375190979e-05
-3.11618096479995e-05
-1.346254765152e-05
-4.77868375977999e-06
-5.28723203759823e-06
-1.44319623305943e-06
-1.2002894663257e-05
3.99678479040142e-06
-9.67930114641382e-06
-2.69733407785099e-05
-1.59303030222928e-05
-1.95585960573775e-05
-9.1317774238013e-06
-8.41214305448632e-06
-5.69876808740282e-06
-3.44493017529284e-05
-1.04529781077132e-05
5.81227147048905e-06
-1.05680269782037e-05
-1.04317573063627e-05
-2.53456814878615e-05
-1.52792176646803e-05
-1.38910033679367e-05
-1.00260857683219e-05
-2.664116902019e-05
-1.98759000811721e-05
-1.85528279581266e-05
-1.28923527485542e-05
-3.26418492909321e-05
3.79315367845798e-06
-1.49664581744807e-05
-1.19120981019869e-05
-3.75929937665004e-05
-2.21964390857579e-05
-1.54919424351815e-05
-1.61750825766709e-05
-1.00541069164558e-05
-2.10044384987659e-05
-1.73618682025843e-05
-2.09695496126652e-05
-9.0537130970332e-06
-1.11615305325515e-05
-1.44978775258117e-05
-1.16659319808872e-05
-2.6818913359945e-06
-1.60417837072546e-05
-2.65940600205386e-05
-8.59436441846666e-06
-4.51768101444735e-06
-1.75157845041831e-05
-1.73744079422931e-05
-1.69860694995498e-05
-2.06670903137607e-05
-2.2244497093074e-05
2.24902385903975e-06
-2.2414856650695e-05
-1.70041487112325e-05
-2.50487817552538e-05
-1.57825094540534e-05
-3.46872022708754e-05
-1.10394104023943e-05
-1.04864860180352e-05
-1.24943788029676e-05
-7.15157502087015e-06
-9.05566182305995e-06
-1.81079152095636e-05
-1.09160606245984e-05
-1.21567714152586e-05
-1.58587662251659e-05
-2.84833358331321e-05
-3.69216206328625e-05
-1.00935027377145e-05
-8.31868365421451e-06
-2.10513137766576e-05
-1.25279618258863e-05
-1.65251583247239e-05
5.23734155160824e-06
-1.72201511944217e-05
-1.42078863359697e-05
-1.67269902323422e-05
-1.29561982104144e-05
-2.29966920714699e-05
-1.7219309537106e-05
-3.29918035803883e-05
-1.12742427085493e-05
-1.11511768837635e-05
-1.61936375031641e-05
-2.14894209375257e-05
-7.9351258121588e-07
-3.23967988269982e-05
-3.58188466113436e-05
-3.49542730100354e-05
-2.66170711344953e-05
-2.15320714703269e-05
-1.91087091892482e-05
-2.1963859264066e-05
-3.39839854267387e-05
-1.6749579594584e-05
-7.88324668820889e-06
-1.99931357487374e-05
-6.96946721645678e-06
-3.14864140456595e-06
-2.46771725619844e-05
-4.90958226770687e-07
-1.02189397827907e-05
-5.28074709187518e-06
-3.61641321170388e-05
-3.77114158368508e-06
-2.11327235130549e-05
-1.52358638113915e-05
-1.37776579218689e-05
-2.41630308458281e-06
-2.48548683639649e-05
-9.24982281045001e-06
-2.16242298151788e-05
-1.76646571145447e-05
-1.16926650615991e-05
-1.15412247851487e-05
-1.09889927498388e-05
-4.20363142751741e-06
-1.45413163108955e-05
-1.37618014047573e-05
-1.45916089487566e-05
-1.5011294620511e-05
-1.92480275729447e-05
-1.54875957166969e-05
-1.43108694203086e-06
-3.43251910523183e-05
-2.94447483847411e-05
-1.67804886026242e-05
-2.20468418415377e-05
-7.69808950816786e-06
-2.37715799255197e-05
-2.5831974237581e-05
-7.80472165171166e-06
-2.56809848887994e-05
-1.34406060505468e-05
-1.31619228994195e-05
-1.91029278218875e-05
-2.69354110924062e-06
-2.06296959632533e-05
-2.21107330035426e-05
-2.89730594784102e-05
-1.2159502654032e-05
-3.50206011472121e-05
-4.66134259669977e-06
-7.57598781310312e-06
5.28095206023336e-06
-1.5144858044696e-05
-3.3583586062366e-07
-1.4299583281684e-05
-4.30518391257006e-06
-2.31679985056896e-06
-3.76604479657157e-05
-2.09987649367172e-05
-2.31430174019856e-05
-3.49126459258374e-05
-2.15185892396591e-05
-1.61099488244512e-05
-2.34707919807461e-05
-1.82797803528617e-05
-1.94454804676844e-05
-3.51152354057691e-05
-3.85827285717763e-05
-1.43422422680205e-05
-2.31562481489507e-05
-2.23715785917841e-05
-8.6626752368273e-06
-8.93689340042067e-06
-1.99648655830216e-05
-5.58306559229554e-06
-2.47149046531067e-05
-2.03721959249549e-05
-1.0209243767958e-05
-1.61412865428813e-05
-2.52684849811107e-05
-3.38928244615744e-05
-2.13872526382366e-05
-1.74616697772247e-05
-1.20251767341561e-05
-3.09643928891046e-05
-1.11457357713894e-05
-9.40496507350318e-06
-1.39863404731899e-05
-6.17952342133277e-07
-8.34521757808732e-06
-1.81844680134197e-05
-2.22412749788344e-05
-3.46098172014536e-05
6.04898084421066e-06
-1.73895138067598e-05
2.40293185856464e-06
-3.80234493063492e-06
-1.09768237010515e-05
-1.57527738438651e-05
-1.71298795597203e-05
-1.68708104271751e-05
-1.73654625810499e-05
-1.17917732635268e-06
-8.93318390005763e-06
-7.98743080591513e-06
-1.10062541105615e-05
-1.83305113547789e-05
-1.48024597000498e-05
-2.07899817471096e-05
-1.19169996356248e-05
-8.53169468170766e-06
1.47809869968871e-06
-9.36947176349364e-06
-2.03697595833733e-05
-1.31551177823664e-05
-1.82774760581503e-05
-2.61864762306708e-05
-2.61178117709065e-05
-3.71479096321753e-05
-3.53243347343933e-05
-1.98030558411274e-05
-1.39422178754886e-05
-1.96128207593547e-05
-2.0516291918658e-05
-1.92568071155892e-05
-2.55288849591455e-05
-6.27980100359657e-06
-1.56279180586431e-05
-6.11708278791674e-06
-1.51255800354848e-05
-2.65087262933493e-05
-1.49201659475602e-05
-5.41059353922941e-06
-1.39170730300464e-05
-1.82101664474505e-05
-5.79731726009636e-06
-1.12550983582072e-05
-5.77760479063881e-06
-7.91019342615407e-06
-5.49650922789578e-06
-2.35145306752441e-05
-2.47057363451993e-05
-1.53577854726339e-05
-1.52000373519536e-05
-1.51007171119779e-05
-1.23654748771748e-05
-3.48914405225849e-06
-1.5362330465734e-05
-1.82668501238249e-05
-3.29232162285869e-05
-1.33465375800251e-05
-2.41140379649524e-05
-1.76099742926563e-05
-6.40969629232511e-06
-1.21554553656338e-05
-8.11389353316785e-06
-3.20002953909171e-05
-1.97639242248341e-05
-1.09244792980233e-05
-5.15758696923437e-06
-1.50027425321409e-05
-1.70394829799561e-05
-1.89221734626302e-05
-7.34009876852038e-06
-1.61227956704902e-05
-5.99914077301798e-06
-2.26529738195755e-05
-5.97612864800371e-06
-2.30326636427078e-05
-8.23027095391515e-06
-1.78609964098685e-05
-1.92725517391561e-05
-5.21534909284158e-06
-1.18464764326538e-05
-1.27027757565909e-05
-1.86016853486385e-05
2.37578529889639e-06
-1.33572522487954e-05
2.14502107026666e-06
-2.75258680244268e-05
-1.28061002924833e-05
2.85091175731905e-06
-3.19246464049561e-05
-1.04816743661345e-05
-1.9147856507525e-05
6.55035278572818e-06
-8.27428725522993e-06
-6.88143577844456e-06
-1.8109233341152e-05
-2.57567720978403e-05
-1.56836666466284e-05
-8.51369376232338e-06
-2.20772783228308e-05
-1.11943405615313e-05
-5.86639553324849e-06
-2.85383395430003e-05
-1.90814222684598e-05
-9.12812106845354e-06
-2.59421145600378e-05
-2.82992673796112e-05
-2.0276032788015e-05
-1.57992403559306e-05
-1.53279327194398e-05
-2.33092181852048e-05
-8.35794757197313e-06
-2.90943217562808e-05
-2.09319177342846e-05
-2.8303402817872e-05
-2.16871852008444e-05
-2.59537090910466e-05
-2.09505581195206e-05
-1.78823633768506e-05
-1.47709257252436e-05
-1.10042305580908e-05
-1.99034287306012e-05
-1.72576271654143e-05
-1.49784549119839e-05
-1.71630283735127e-05
-6.35123434295197e-06
-5.20833201357313e-06
-1.20495224722479e-05
-6.13341642665566e-06
-1.91840117727825e-05
-1.57647334140451e-05
-3.10779348146061e-05
-1.04194859678755e-05
-2.64072559299314e-05
-2.93493633494185e-05
-7.8116873022402e-06
-3.83943796637395e-05
-9.85231370919942e-06
-7.72042632802144e-07
-2.83763091664593e-05
-6.33540324837558e-06
-5.8816880894221e-06
-2.32722016863494e-05
-8.0300918812959e-06
-1.12004838119311e-05
-5.23001320045282e-06
-6.63855661239826e-06
-1.7219244530594e-05
-8.80444361848388e-06
-2.39573455469067e-05
-2.23369656659051e-05
-2.18753309122558e-05
-1.33966992111871e-05
-1.01250017765068e-05
-2.29101121751281e-05
-2.28218437453502e-05
-6.31412669929544e-06
-3.59314644427079e-07
-1.8810533808343e-05
-3.53403673862898e-05
-9.76467885737964e-06
-8.66846720889733e-06
-2.99847475178428e-05
-2.22703254199885e-07
-1.4783893985186e-05
-1.01154235804346e-06
-2.28411613869283e-05
-2.69750951479573e-05
-1.48072351724197e-05
-3.67019911461005e-05
-3.4257062871338e-05
-8.45166886917234e-06
-1.39671380206221e-05
-1.68364755241321e-05
-3.68537081027055e-05
-1.49748951457217e-05
-4.6887962672633e-06
-7.84523758528892e-06
-1.53590324164308e-05
-1.22014070945583e-05
-5.88440087889746e-06
-1.954254539091e-05
-3.32204352231744e-06
-2.19727345076085e-05
3.45810312978884e-06
-3.23587759852815e-06
-8.48960982354723e-06
-1.15679750733645e-05
-2.52950016766952e-05
-2.39424331619307e-05
-1.28833479992743e-05
-1.688960079678e-05
-2.56457059532841e-05
6.36251549735402e-06
-1.50417851352969e-05
-3.49000880864568e-06
-1.08649431920915e-05
-1.75422751387728e-05
-2.82784317371765e-05
-1.65625085991454e-05
-2.55512937011763e-05
-1.04368546352521e-05
-1.24296178623717e-05
-1.9377912953608e-05
-3.21384095067974e-06
-1.60649369024897e-05
-2.33100017472438e-05
-2.60973274999713e-05
-6.65855576139309e-06
-1.56031036247561e-05
-1.12397546001638e-05
-3.50805965521465e-05
-2.13673433225153e-05
-1.30924940466289e-05
-2.88294650842964e-05
-1.9337746085108e-05
-1.75288145757213e-06
-3.26043661153669e-05
-1.07403895350739e-05
-1.80013414145788e-05
-2.82047557359551e-05
-3.17486858668317e-05
-4.63625747654663e-06
-5.32510403526765e-06
-1.71886790004314e-05
-2.5699172975684e-05
-2.92452779846555e-05
-3.07122321437189e-05
-2.43827298737703e-05
-1.97965663769717e-05
-2.94210727582086e-05
-6.32732799382114e-06
-1.60499476572043e-05
-2.01306258988763e-05
-2.4939557975818e-05
-1.53871320564202e-05
-2.09552024528681e-05
-3.12302620812371e-05
3.25598851418312e-06
-1.3550805612511e-05
-3.19669659031985e-05
-1.76873069429528e-05
-2.38922625164944e-05
-1.49801792198821e-05
-1.83859190151168e-05
-1.45004516545717e-05
3.09890256560016e-06
-1.46936634071701e-05
-1.40739456549546e-05
-1.79498862295258e-05
-2.29001877102414e-05
2.75049704335113e-06
-1.7859762817967e-05
-5.50887316549508e-06
-2.05887837049371e-05
-1.36003610037574e-05
-9.25626145535239e-06
-1.38750052465618e-05
-8.54353277159023e-06
-8.18909505144419e-06
-1.68942134332643e-05
-2.73822270467517e-05
-9.78151588986285e-06
-2.10737094804269e-05
-1.94819043993833e-05
-7.36186153303191e-06
-1.95185478187674e-05
-2.02710233150038e-05
-1.0504777689389e-05
-2.31387217790589e-05
-2.77025746768525e-05
-8.309958317486e-06
-2.1782513892444e-05
-4.23885999417063e-07
-3.23573523031355e-05
-2.05266176125511e-05
-9.03942885094728e-06
-1.85784909369592e-05
-2.82061987088541e-05
-1.3745881675592e-05
-2.44005342492294e-05
-3.49696657874003e-05
-1.4370194851726e-05
-2.18058091812726e-05
-2.91879723302164e-05
-2.09957438314749e-05
-5.07067131230894e-06
-2.01133615052958e-05
-2.72899368873352e-05
-2.48570422497993e-05
-2.72408936436335e-05
-1.9093489261951e-05
-1.80864946841762e-05
-1.84450998272428e-05
-2.95953797636655e-05
-3.55727222733099e-06
-2.30007110120836e-05
-2.25442142073114e-05
-7.30610395761034e-07
-1.42753229783576e-05
-1.16090627902433e-05
-2.05491760942987e-05
-2.71103882740766e-05
-2.75217085348776e-05
-1.72622208942842e-05
-3.83873324535991e-06
-3.24243330681697e-05
-1.20757143953471e-05
1.62728178561279e-06
-2.68111371310053e-05
-2.01359249706805e-05
-2.48282377016198e-05
-1.96756905896067e-05
-1.81906934016788e-05
-1.99427503800826e-05
-4.11491587129741e-05
-3.04780780011369e-06
-8.8466370751676e-06
-2.44236578526161e-05
1.07931610147227e-06
-1.20296175485669e-05
-1.45211916448808e-05
-1.83213517717725e-05
-2.02273863616283e-05
-6.50498854889526e-06
7.3336391813315e-06
-2.00855848617549e-05
-1.04148314084743e-05
-2.25081381608656e-05
-8.85067115813813e-06
-1.79228329846827e-05
-1.25516824933434e-05
-2.43060924138666e-05
-3.12431086039788e-05
-2.40488603062843e-05
-2.15348650165094e-05
-2.45884294215732e-05
-6.86930098643672e-06
-2.38330296447901e-05
-2.09912529331521e-05
-2.619272286095e-05
-1.5078025304445e-05
-2.00976857818769e-05
-1.66455160028298e-05
-3.7431706676214e-06
-3.52634835176143e-06
-2.6832893778549e-05
-1.21434503834966e-05
7.29401731465697e-06
-1.77216133696532e-06
-1.89758755860005e-05
-2.34081626714478e-05
-2.98762856362411e-05
-6.2927919664982e-06
-1.42936609457181e-05
-1.77992322274253e-05
-2.11014811022095e-05
-1.75613786837879e-05
-2.19699774774304e-05
-1.62570358493647e-05
-3.77634182416066e-06
-1.73169888198293e-05
-1.20536309776264e-05
-7.03589161802824e-06
-5.08910468813539e-06
-3.54892160443519e-05
-1.03258569551994e-05
-2.39048599151081e-05
-2.30488426163076e-05
-2.83458825785283e-06
-9.32753317574696e-06
-8.06647645476814e-06
-1.42347004956759e-05
4.83991755660557e-06
-2.65423468102607e-05
-1.67760843481146e-05
-2.52825611168169e-05
-2.0237622501174e-05
-5.14767725533252e-06
-1.90510237654542e-05
-1.652299596516e-05
-2.25454885750014e-05
-1.13306708501504e-05
-8.64501434226005e-06
-1.11768137702264e-05
-6.51572512744318e-06
-2.98818777971595e-05
-3.66479473975647e-05
-1.66135139718377e-05
-1.62581490321812e-05
-4.69147003740033e-06
-7.84027375566027e-06
-1.5059502542202e-05
-1.49987019086802e-06
-3.29296148564636e-05
-1.15709825684559e-05
-1.91217372731747e-05
-9.11780513803484e-06
-2.40065341002069e-05
-2.65153942806944e-05
-3.38972473085736e-05
-1.52719582458887e-05
-1.2968052333328e-05
-1.28589269919645e-05
-3.9102508374101e-05
-2.60430034523445e-05
-2.65581609403925e-05
-2.47918047672194e-05
-1.28983257407541e-05
-1.3622723245358e-05
-8.70269073353703e-06
-1.7315588047212e-05
-1.09613718578189e-05
-2.06414995661514e-05
-1.9084248521122e-05
-2.99820953131031e-05
-1.24788669262591e-05
-1.88980908778955e-06
-1.34075529176768e-05
-3.5563446030915e-05
-1.02057844130742e-05
-3.15967125136096e-05
-3.42322326207092e-06
-3.03818037767246e-05
-2.23184988612421e-05
8.01017149586841e-07
-2.75383123210182e-05
-2.78244128487736e-05
-2.63866168029903e-05
-1.53728270999533e-06
-1.54978337625871e-05
-2.61325175603618e-05
-2.12419888741001e-05
1.95890173771518e-07
-1.13585765714877e-05
-1.64971086930388e-05
-1.13548811489626e-05
-7.43325712082745e-06
4.58404476353196e-06
-1.64255162279262e-05
-2.07757229014656e-05
-2.87111921534305e-05
-2.04799299392479e-05
-3.56051401134085e-05
1.70473178153319e-06
-1.522363727042e-05
-1.35123026436046e-05
-1.28851521162642e-05
-1.20677485934478e-05
-3.1753450739214e-05
-1.10133885001928e-05
-3.43518760376446e-05
-2.6657460193815e-05
-5.87721610325476e-06
-1.97412007585179e-05
-1.79219518640358e-05
-7.58132339978256e-06
-1.06611865864077e-05
-3.01775779233569e-05
-1.19629640998977e-05
-2.05684149943261e-05
-1.12946080896916e-05
-9.99085262291953e-06
-1.49582319725077e-05
-1.55165598610752e-05
-2.47178015932089e-05
-3.23157513779831e-05
-1.76704973580475e-05
-1.29340097000274e-05
-4.04546391865783e-05
-2.22103615271095e-05
-4.63418037207231e-06
-2.60132619104851e-06
-1.77083503671139e-05
-4.65524927708812e-07
-1.23870819469467e-05
-1.90579908860981e-05
-1.32107673221107e-05
-5.85739290743009e-06
-1.89441146678577e-05
-4.41085406895388e-06
-1.25468321725781e-05
-1.51305739820215e-05
-1.97977491190364e-05
-9.37158615318444e-06
9.35569359511098e-07
-2.98499887763422e-05
-1.86668332413686e-05
-1.32726971746453e-05
-1.94816634736374e-05
-1.8000202189592e-05
-7.44706386804664e-06
-2.18796858989185e-05
-7.31381479716816e-06
-1.56164654357425e-05
-1.83004191762092e-06
-2.2782009167351e-05
-4.66631143506624e-06
-1.92835041088682e-05
-1.76515024597854e-05
-9.79362360148459e-06
-5.16963459277995e-05
-2.44190298718232e-05
-1.51463468418902e-05
-1.14669539350048e-05
-1.78299049471806e-05
2.41552429357651e-06
-2.10916882803585e-06
-3.21665108069362e-06
-1.67949422280101e-05
-5.39487301085037e-06
-9.82422335396756e-06
-3.98151448738525e-09
-2.54356017417162e-05
-1.82994503956428e-05
-1.91735721893396e-05
-4.39758548946165e-06
-2.01480583697153e-05
-1.14537558016286e-05
-2.56616391348902e-05
-1.04228636830993e-05
-7.89524537506724e-06
-2.37286074455148e-05
-2.42422665805057e-05
-1.92832203048395e-05
-1.20743118132438e-05
-9.32699577928295e-06
-6.22891968854892e-06
9.28684888051246e-07
-2.01292897002275e-05
-3.02544502465416e-05
-2.90404627063295e-05
-1.2315285604515e-05
-2.59647477851828e-05
-2.49573896510741e-05
-2.58731337461129e-05
-3.20217406214188e-05
-9.95598074788318e-06
-1.76673236149071e-05
-1.64935645312061e-05
-1.26246620550066e-05
4.28243613064295e-07
-4.24827401963108e-05
-8.31500409356335e-06
-3.35321394215546e-05
-1.08887363909124e-05
-1.83648962435682e-05
-1.84874827540594e-05
-1.51786232342294e-05
-2.55748848725176e-05
-3.41980284391875e-05
-2.7494761435847e-05
-1.29264578697975e-05
-1.50963655302457e-06
-2.1113444578507e-05
-1.06317945637453e-05
-1.24196872959902e-05
-2.29948278343225e-05
-2.35015661924643e-05
-5.61950343740656e-06
-1.34357677855285e-05
-8.48776130561389e-06
-2.14182921576912e-05
-1.18450410276018e-05
-3.00418778867957e-05
-8.97842186333421e-06
-1.77051554890728e-05
-1.23269003878984e-05
-9.82694312382005e-06
-1.2103221001711e-05
-1.5240831977754e-05
-2.21013690669322e-05
-1.99979658623133e-05
-1.06617719981407e-05
-3.425646320773e-05
-7.54589441375131e-06
-1.1293057912415e-05
-4.32596785056535e-05
-2.35801245411373e-05
-2.55513744221586e-05
-1.59711297778168e-05
7.9109515866682e-06
-2.10817511705955e-05
-5.58371499021131e-07
-2.95833123049087e-05
-1.73748813167658e-05
-2.3258749393194e-05
-1.16716006096519e-05
-3.02841120597555e-05
-4.23623782576921e-06
-4.12117459675683e-06
-1.51471682257746e-05
-1.88556982909572e-05
-1.50126140911674e-05
-1.98388682263195e-06
-1.25377985177679e-05
-1.76066897565109e-05
-1.66103326205774e-05
-7.26586887759725e-06
-1.78055109798749e-05
-1.54437604546542e-05
-2.6573728386176e-05
-1.72045503207841e-05
-1.59918483161612e-05
-1.96729764248801e-05
-2.4260076878849e-05
-2.06833901196204e-05
-1.38880759036231e-05
-2.18934794478386e-05
-1.48307513806794e-05
-2.44877633766447e-05
-2.19939276686547e-05
-2.60234145260359e-05
-1.22926967995466e-05
-1.35468613950878e-05
-1.75158801202242e-05
-2.59370341930859e-05
-2.53417870533384e-05
-1.26040207080498e-05
-3.0163630404809e-05
-1.24640985603523e-05
-8.08924787048111e-06
-2.07215789650114e-05
-1.77059939216623e-05
-2.45114934291521e-05
2.55462229434481e-06
-1.54807088906085e-05
-2.46828083940529e-05
-2.25304356019753e-05
-1.3725537398568e-05
2.94900932822555e-06
-2.93253042096146e-05
-1.04885116171795e-05
-2.20613575393165e-05
-2.24272327553975e-05
-1.53324178255351e-05
-1.31833012768715e-05
-2.32877014511087e-05
-6.80878251347868e-06
-2.5310629396276e-05
-1.31000011067423e-05
-2.06369304956234e-05
2.91951750278916e-06
-1.55545270890127e-05
-1.14453965858085e-05
-1.28906223066975e-05
-9.99548917453355e-06
-1.8595119525068e-05
-1.40057375413128e-05
-6.58359108966756e-06
-2.62688229501256e-05
-2.69937895386696e-05
-8.80218798804514e-06
-2.56073356391734e-06
-2.51823598946515e-06
-7.07102623633921e-06
-7.07331020583697e-06
-1.28269876532086e-05
-3.46430571856406e-07
-2.48870909657443e-05
-6.80421243817179e-06
-2.12120462830033e-05
-1.72662824816321e-05
-9.73083694703659e-06
-5.88280271956271e-06
-1.71467731177262e-05
1.02700528363262e-06
-3.5602797201379e-05
-9.00442202358281e-06
-1.72407057042136e-05
-2.27469079258361e-05
-2.61136219545976e-05
-1.25687281183179e-05
-6.37446065000381e-06
-4.22150371170385e-05
-2.37287526173666e-05
-1.84934465420966e-05
-1.01709738704447e-05
-2.05769724377372e-05
-2.6732260694567e-05
-5.88621979529632e-06
-3.61021934229121e-05
-6.22312989854475e-06
-1.7745757579553e-05
-2.77437469736709e-05
-4.05972453644109e-06
-8.47614668218136e-06
-1.53433254637849e-05
-2.14137378253376e-05
-1.60317377680728e-05
-5.14614828240187e-07
-2.24058764232196e-05
-1.30883849796622e-05
-2.51310214100994e-05
-2.87399764927794e-05
-2.1183476109117e-05
-1.43393925493726e-05
-2.61642748519107e-05
-1.71513052230394e-05
-1.92755218840032e-05
-6.76555808553796e-06
-3.98528389593658e-05
-1.84312288876233e-05
-7.88311126865818e-06
-1.9401662313219e-05
-1.42799267513985e-05
-2.7110587428183e-05
-2.17328197604752e-05
-2.31864763275751e-06
-2.90919795422694e-05
-7.47596188585055e-06
-3.6186930440892e-05
-2.47756200312795e-05
-2.9906782436548e-05
6.44103526311088e-06
-2.14180088507061e-05
-2.97333102617946e-05
-2.38194227243003e-05
-1.01665463948254e-05
-2.84280669794482e-05
-6.78192353377626e-06
-4.61570491009993e-06
1.39689960881975e-05
-2.51744913241002e-05
-8.45997884651943e-06
-1.00313977523605e-06
-2.3018523496242e-05
-1.69782528516575e-05
1.94208209702782e-06
-5.58559336067586e-06
-3.66051864907464e-05
-2.56509373393966e-05
-1.81708660412672e-05
-3.23535136106751e-05
-6.06341695598822e-06
-2.47409934567631e-05
-3.558123308504e-06
-3.01199286418788e-05
-1.70399221556542e-05
-2.4366988791706e-05
-1.18782110857047e-05
-2.02289861681857e-05
-9.63808783709699e-06
-1.87628894844141e-05
-2.05839327367829e-05
-2.92717135546083e-05
-3.20996232682754e-05
-2.2318233960118e-05
-1.08365545702171e-05
-1.88402228871469e-05
-2.21854891889974e-05
-1.87981628779415e-05
3.60872136256091e-06
-1.6193578462754e-06
-1.84188997373647e-05
-8.96622130992236e-06
-2.98780047724821e-06
1.82587570675621e-06
-7.92123087992673e-06
-1.528183048425e-05
-1.03891356126814e-05
-1.5020114562649e-05
-1.9303152714302e-05
-1.38221327028294e-06
-3.9730540962495e-05
-1.98293159383008e-05
-4.13630887505167e-06
-3.24870135052709e-05
-1.72384741564872e-05
8.32588324805679e-06
-1.07816924823761e-05
-2.96677887762976e-05
1.40787821552735e-06
-2.79704951233402e-05
-1.98330677384756e-05
-2.00675926734885e-05
-3.8725176348232e-06
-2.14330986429541e-05
-3.25625413139285e-05
-1.01148688888157e-05
-9.63387856449624e-06
-6.97692996201369e-06
-1.37606727776753e-05
-1.18030416305051e-05
-4.69336357524636e-07
-2.08769034782313e-05
-1.56773726809014e-05
-2.65396273373552e-06
-1.0726904576306e-05
-1.28088355022713e-05
-6.49016195575556e-06
-9.84760060053289e-06
-1.33432240011788e-05
-1.02355147071676e-05
-5.30181964790826e-06
-1.84810563068935e-05
-2.79402373778169e-05
-1.74890438508544e-05
-1.84472365982571e-05
-2.77162209817618e-05
-1.67100229811456e-05
-2.50970535001e-05
-2.69855287125225e-05
-2.58432499643524e-05
-1.27316123330431e-05
-2.11359526102934e-05
-2.00198936224972e-05
-1.6852182030136e-05
-1.70067500619104e-05
-1.22388718385e-05
2.38446449577905e-06
-8.91175050444973e-07
-1.55013820554605e-05
-2.07087089041651e-05
-1.17330670997124e-05
-2.71924112853331e-06
-7.29370190408158e-06
-4.34377558442009e-06
-1.69116437676492e-06
-1.81045509300604e-06
-3.57754707859559e-06
-1.29665852161917e-05
-1.54088137479084e-06
-7.61052753621539e-06
-1.39415531468104e-05
3.00451459253064e-07
-2.17311633652882e-05
-1.73443719228403e-05
-3.12492825048873e-05
-1.24137039973693e-05
-1.46682408710416e-05
-1.85081131170102e-05
-2.87365499111352e-05
-6.84844671319886e-06
-1.49364158169214e-05
-8.52642365530199e-06
-1.43950022585134e-05
-1.7053612286645e-05
-2.78832222404624e-05
-2.05138950071533e-05
-1.05669294967947e-05
-5.14897029437704e-06
-2.94572531699014e-05
-3.16216042511609e-05
-1.57086536975689e-05
-1.73427632722355e-05
-2.40056437213409e-05
-1.38342206650773e-05
-2.90476497328647e-05
-1.53038922562472e-05
-1.0583131973193e-05
1.49901066914616e-06
-1.69467645633276e-05
-2.35177242348279e-05
-1.57143155525464e-05
-3.11809285615192e-05
-3.57554363299105e-05
-3.93768025302779e-06
-3.26998873962731e-05
-2.44387875324666e-05
-1.8052089517766e-05
-5.79253638416279e-06
-2.13857688555487e-05
-1.95787298042127e-05
-6.45865252827519e-06
-9.84782124619961e-06
-1.24082157731621e-05
-3.68592580474387e-06
-1.42655749065217e-05
-1.0089993289795e-05
-6.20808486366267e-06
1.47484910313379e-06
-1.73786915477448e-05
-1.32965709852215e-05
-1.77916449654356e-05
-1.56193284806148e-05
-2.38034919800847e-05
-2.98289348341581e-05
-1.93873533636284e-05
-6.11584694688065e-06
-1.83623361151201e-05
-7.474739397976e-06
-2.65444856781983e-05
-2.04739246823644e-06
2.72879516222767e-06
-1.79250666692078e-05
-1.67375533378008e-05
-2.34695216531008e-05
-3.27162456614493e-05
-3.0880844140891e-05
-2.36218984924622e-05
-1.74064568740831e-05
-3.89116159834917e-06
-2.96289471487593e-05
-3.02383085538207e-05
-1.25504174723779e-05
-3.47549121044737e-05
-9.6756820112176e-06
-1.83802895822718e-05
-3.01040667104432e-05
-2.67349336002027e-05
3.72875439169737e-07
-1.666872062006e-05
-1.34526347641773e-05
-1.42778577642034e-05
-1.06328958281133e-05
-2.86828038517404e-06
-2.64300945226577e-05
-6.87437094324953e-06
-1.30753275444832e-05
-2.09745527046452e-05
-2.44550229021012e-05
-1.61926979963406e-05
-3.01075218184238e-05
-8.42475944485035e-06
-2.18801485903187e-05
-2.82609127849704e-05
-8.32001936612076e-06
-1.61541177454642e-05
-4.36329508656427e-06
-3.60439491872831e-05
-1.17629650649581e-05
-1.24812493503088e-05
3.67700850758004e-06
-2.86278495558049e-05
-2.01996840142866e-06
-1.60429158013794e-05
-2.08252646743151e-05
-1.79383212431747e-05
-9.48817691389081e-06
-2.78955790065169e-05
-3.54994026602911e-05
-1.45260389819025e-05
-2.04681944835255e-05
-2.52918553048005e-05
-9.58092828004637e-07
-3.17398760997572e-05
-2.16243959014989e-05
-1.40288301968829e-05
-1.7374707133942e-05
-1.95462304307579e-05
-8.7226925095765e-06
-1.35830341457524e-05
-1.80226290523469e-05
-1.25614291914142e-05
-2.16594704068971e-06
-1.76567248643839e-05
-2.01713716333436e-05
-6.28751976498629e-06
-3.71043582316166e-05
-3.03533677300018e-05
-2.05732154054435e-05
-2.43022086363838e-05
-2.97847275593701e-05
-2.7619019793353e-05
-6.94022189483183e-06
-1.69534789478793e-05
-2.56894010021707e-05
-1.40656714093551e-05
-8.19847915038749e-06
-1.74022160333381e-05
-2.02800440492378e-05
-1.93568449880938e-05
-1.1052127121572e-05
-3.65971463713173e-06
-1.53757634218152e-05
-1.33705574456832e-05
-6.92663281464371e-06
2.38011070004965e-06
-3.47168481342837e-05
-2.79332322512579e-05
3.52733850594575e-07
-1.28203892320796e-05
-2.22971767368552e-05
-5.68090520705718e-06
-1.17167154294639e-05
-1.08064491498368e-06
-5.61676757648024e-06
-1.72642685030374e-05
-1.51863376386317e-05
-3.02908819267703e-05
-2.09494112177477e-05
-3.1307642427459e-05
-1.1675170484862e-05
-1.9052503288155e-05
-2.73508038364862e-05
-1.53310632141453e-05
5.0214800194865e-06
-1.43947765782936e-05
-1.82815432637794e-05
-2.15412453741663e-05
-1.65348776004924e-05
3.68961433837338e-06
-2.09879645381648e-05
-3.63464890071701e-05
-2.83468014306821e-05
-1.37950253446019e-05
-1.7008829878489e-05
-1.9263885895806e-05
-2.36045153962503e-05
-2.00702591314104e-05
-7.48253863079303e-06
-2.41260387320879e-05
-4.7432500050322e-06
-1.61746731954692e-05
-3.10406476967881e-05
-1.91158567747806e-05
-1.716573693151e-05
-2.22007403288127e-05
-6.92356301105801e-06
-2.25664532822846e-05
-1.78343163242977e-05
-7.99590569573295e-07
-7.50487194190198e-06
-1.86509925825747e-05
-1.56084778168376e-05
-7.92463321624838e-06
-1.60107547727272e-05
-1.03815064469399e-05
-1.36296283437803e-05
-2.4354764244301e-05
-3.18100805676661e-06
-1.90814619589018e-05
-4.14896909550141e-06
-2.76652203003676e-05
-7.12483402017836e-07
-3.58005527031725e-05
-2.54753757785279e-05
-2.29058046749442e-05
-1.28002010219005e-05
-2.1392002460859e-05
-2.31028237530047e-05
-8.10314320977277e-06
-1.34043209179536e-05
-1.26575607388084e-05
-1.16398565237678e-05
-2.75538093507449e-05
-1.13716380108674e-05
-2.25210063522201e-05
-7.5440043320741e-06
-2.40853858753585e-05
2.89473820462569e-06
-1.82864949491529e-05
-1.24930188547143e-05
4.40883187181512e-06
-1.92133731085326e-05
6.73223588847484e-06
-2.86312259355694e-05
-1.77798410756522e-05
-1.17325061849029e-05
-9.97103775183604e-06
-1.13421013985913e-05
-6.64971232783671e-06
-5.99650463373399e-06
-9.80979724855922e-06
-8.67807755466514e-06
-7.0003772927208e-06
-4.39260985839425e-06
-2.90845558249848e-05
-1.19355169686529e-05
-1.22089349015118e-05
-1.65587768464426e-06
-7.52944946153626e-06
-8.29036815099861e-06
-5.93666425229496e-07
-1.08006066919702e-05
-1.84401791602537e-05
-4.13119805410253e-06
-1.68886161951712e-05
-2.22623739519816e-05
-5.68770206897288e-06
-1.25207909599726e-05
-2.51286306044212e-05
-1.64265706175003e-05
-1.33142741282885e-06
-1.24852356220498e-05
-3.42791593555714e-05
-1.77153991251012e-05
-2.59327078608936e-05
-9.39339684597607e-06
-7.94713791825249e-06
-1.2157819819569e-05
1.24743388834492e-06
-1.63123111285968e-05
-2.05933738379955e-05
-1.73430495474801e-05
-9.77029140996378e-06
-7.0674681215242e-06
3.05126873268031e-06
-2.37676745402805e-05
-1.38402860150198e-05
-3.57267304473323e-05
-8.64702711908798e-06
-1.35679557518395e-05
-1.71805427155634e-05
-2.06931882114947e-05
-9.22158361564205e-06
8.66232813872161e-06
-1.63678920073854e-05
-2.36725350749921e-05
-2.00488584122422e-05
-1.95778921940198e-05
-2.75919707448404e-05
-1.47013526949008e-05
-2.52085436724335e-05
-4.57312698311861e-06
-1.56053525214055e-05
-1.78599881954758e-05
-4.72884869905424e-06
-1.30078432782277e-05
-3.04815350950331e-05
-1.15871704509029e-05
-1.93298900200989e-05
-2.41759680680552e-05
-3.86697770483901e-06
-9.93149715155995e-06
-2.56333612777119e-05
-2.00185894670898e-05
-1.98205778938476e-05
-1.56075016640595e-06
-1.26502315707696e-05
-5.34782843752608e-06
-2.31309001302831e-05
-7.3730726439266e-06
-1.64690658264707e-05
-2.33104503999237e-05
-1.05299383120102e-05
-9.73307721366933e-06
-2.08384011423001e-05
-1.93783730314576e-05
-1.29543168695207e-05
-1.46079496216146e-05
2.56584545138497e-06
-1.20776553234828e-05
-5.49758449800559e-07
-1.52432838583674e-05
-1.19833129090134e-05
-1.99201788074762e-05
-2.39487237636314e-05
-6.32587309586694e-06
-2.97811672411988e-05
-1.28252307576044e-05
-1.18103568254695e-05
-2.63459665383581e-06
-2.88191547054615e-06
-1.23064329563432e-05
-1.75855506481312e-06
-3.94338802838696e-06
4.59800848384549e-06
-1.76323607237841e-05
-5.16287493991247e-06
-2.26906500645632e-05
-1.6709243499197e-05
-2.94154115311182e-05
-2.07810191589821e-05
-1.74838213962108e-05
-1.33879481449999e-05
-1.17524246560493e-05
-1.82888883045708e-05
-1.37956753188849e-05
-2.45421964684685e-05
-2.44979053608104e-05
-3.0903683380202e-05
2.93362810217429e-06
-1.3498338880908e-05
-2.08217172741704e-05
-6.66583725138535e-06
1.10853280735699e-06
-2.72460116678065e-05
-1.74848458348226e-05
3.00765912269547e-06
-2.23353422073712e-05
-4.14443906821385e-06
-2.58137994896864e-06
-1.27093849382066e-05
-2.88633719652939e-05
-2.21578731824666e-05
-1.40342384437579e-05
-2.07025996590204e-05
-4.5858709594544e-06
-2.5419033538418e-05
-9.54690345956743e-06
-1.82046433615209e-05
-1.18427792313426e-05
-2.97997140208719e-05
-3.08428711819814e-05
-1.76933363754345e-05
-2.82462075147876e-05
-1.88337164093685e-05
-7.95656506473892e-06
-3.10934994357508e-05
-5.51773037825061e-06
-2.34530148150791e-05
-1.82114042850409e-05
-3.02118086983004e-05
-1.07064414531441e-05
-1.43060497232934e-05
-1.73194378733789e-05
-6.37309208825065e-06
-2.25495806114487e-05
-8.32214451647646e-06
-1.4467820968036e-06
-1.907370505455e-05
-2.65883665158155e-05
-1.82569916794985e-05
-1.68759218884768e-05
-5.86284582328543e-06
-2.21822451506123e-05
-3.43714047584132e-07
-1.42952217444818e-05
-1.77491083376794e-05
-2.09338016225749e-05
-1.7386863610322e-05
-7.67567676749852e-06
-1.38982776927911e-05
-1.4431686240491e-05
5.7277553241309e-07
-2.49721055869776e-05
-3.06238089644946e-05
-2.32664157882882e-05
-1.77841502412295e-05
-1.85580308121729e-05
-6.49052206284186e-06
-2.59778865198503e-05
-1.88619345116145e-05
-1.69953326463105e-05
-1.72639079933384e-05
-1.8830607067581e-05
-1.29828436394413e-05
-7.46915647397111e-06
-1.09669778211505e-05
-1.58723117748268e-05
-1.88624761995675e-05
-2.48148252379064e-05
-1.0742004811871e-05
-1.2015533589619e-05
-2.79831560518249e-06
-1.6673501782905e-05
-1.80639915809639e-05
-3.72140415149009e-05
-2.53811969403609e-05
-1.11282623202792e-05
-1.39745399052798e-05
-2.52218616492252e-05
-3.20792456870519e-06
-2.18443858203695e-05
-1.59611780258631e-05
-1.39600613936087e-05
-2.47744530528564e-05
-1.19901670202627e-05
-1.6190148780333e-05
-2.46976679609056e-05
1.44392936952031e-06
-2.22579356469877e-05
-3.01975804856254e-05
-9.61097190971809e-06
-1.5562323425595e-05
-8.35605548701207e-06
-5.34849654259873e-06
-1.13282752674878e-05
-2.34957132695122e-05
-2.08191197958016e-05
-1.23166908019604e-06
-2.49754562447289e-05
-2.99474711710925e-05
-2.20192128978501e-05
-3.06411124633961e-05
-1.73846946844498e-05
-1.93192384317491e-05
-1.36061268448278e-05
-2.26217304178186e-05
-6.6500774109404e-06
-2.09805457170705e-05
-4.58911797763454e-06
-3.57010477979885e-05
-1.40267174339819e-05
-1.28420665452836e-05
-1.14553026951798e-05
-2.87461859875536e-05
-1.65839163564238e-05
-1.74753407915629e-05
-1.39825112387319e-05
-1.7164309535694e-05
-1.4927272182273e-05
-9.86746513024928e-06
-1.57899426905315e-06
-1.14346567302413e-05
-1.68728249476126e-05
-2.39004384926234e-05
-8.7135280544398e-06
-1.86793034173272e-05
8.82451233382781e-06
-1.75857290996638e-05
-1.13025306523144e-05
-1.83759736357883e-05
-3.03277636351349e-05
3.3084186443537e-06
-1.55340183678883e-05
-2.32825741101651e-05
-3.08153959371701e-06
-1.43614285072118e-05
-1.23246704286651e-05
-1.61138807643382e-05
-1.62259313545943e-05
-2.81230147264712e-05
1.92113588367272e-06
-2.88861453298212e-05
-2.2911151726103e-05
9.53264505598659e-06
-1.04278079851069e-05
-3.0272259415066e-05
-3.00854744522964e-05
-2.71528550771475e-05
-2.35025843105733e-06
-1.41576142074501e-05
-7.61813736751442e-06
-1.95280516552359e-05
-3.06866467226265e-05
-7.42648203473219e-06
-1.07817117492797e-05
-1.21889987941342e-05
-1.58060113351007e-05
-1.76485041048926e-05
-8.69597663021445e-06
-7.0217173270414e-06
-1.88024197737725e-05
-4.7635750337616e-06
-1.51054761821178e-05
-2.7027922483325e-05
-8.53630577960162e-06
-1.4823931489059e-08
-2.2308021389836e-05
-6.46863887372369e-06
-6.26983202238979e-06
-2.86327920205525e-05
-2.95796703199516e-05
-1.7846531107854e-06
-8.06373492150532e-06
-9.80075572152513e-06
-2.61636206127215e-05
-1.71943571479585e-05
-1.98583816408787e-05
-1.93223286389801e-05
-9.20489222858469e-07
-2.44020546910729e-05
3.563141277501e-06
-1.33059795131824e-05
-2.74848241839837e-05
-6.86789561237093e-06
3.37593434278786e-06
-1.34165885443486e-05
-1.64319329056693e-05
-1.85775258642753e-05
-1.00956900967403e-05
-1.55651753753511e-05
-2.16057692478928e-05
-3.45081510288988e-05
-1.97147396151789e-05
-1.15962238096107e-05
-2.0269283452955e-05
-1.88214624938766e-05
-1.0119551919335e-05
-8.7593004933426e-06
-1.50241092486736e-05
-1.41640428888921e-05
-1.15992698651722e-05
-1.34496622552033e-05
-9.67371983023105e-06
-1.77770413442172e-05
-6.28190138681296e-06
-1.04838134381386e-05
-2.05805588541064e-05
-1.20075481612361e-05
-2.38753661251932e-05
-1.99854468717295e-05
-1.241797132743e-05
-3.60440511241128e-05
-2.64648074115504e-05
-1.58795663122496e-05
-8.1665408330252e-06
-2.04663536475583e-05
-1.78485075034658e-05
-1.25065683296119e-05
-2.14811471434045e-05
-1.53567419732775e-05
-2.37000997104083e-05
-2.5659720122386e-05
-2.94275889718028e-06
-9.99262676581906e-06
-1.59693690071798e-05
-8.05001563206546e-06
1.98961482109049e-06
-8.93238170717588e-06
6.78572675246015e-06
-1.97855763415803e-05
-1.4703401633469e-05
-2.15889112056009e-05
-2.96786586656189e-05
-2.26670466539919e-05
-1.35300936586049e-05
-1.4533335879617e-05
-2.68268636921303e-05
-1.19917128046245e-05
-1.06340653504049e-05
-3.08741898530083e-05
-1.95931812667447e-05
-1.00475452452249e-05
-1.22293165510805e-05
-2.22158741496367e-05
-1.36298572132859e-06
1.82153870662965e-06
-2.76164874156177e-05
-2.4075127098481e-05
-6.62179390765831e-06
-1.38831178586811e-05
-2.57443925027521e-05
-2.95076576442401e-05
-2.93311479883608e-05
-2.06427987484511e-05
-2.08243907449014e-05
-3.06115628238104e-05
-1.88892578315225e-05
-6.89830207261491e-06
-1.44134624607779e-05
-3.05665300014889e-05
-8.82136162737514e-06
-1.80193151333057e-05
-1.76664887100314e-05
-2.15467171476621e-05
-2.02634112202773e-05
-1.30444704224148e-05
-2.83965618259021e-05
-7.87801064458239e-06
-1.98741500849813e-05
-2.03735572482221e-05
-2.44041138303212e-05
-4.02324727381238e-05
5.67161362538244e-06
-1.56654455811644e-05
-1.13813895333027e-05
-2.62368674882798e-05
-7.67807305905319e-06
1.18678153152431e-05
-1.49279022746207e-05
-1.86168742601536e-05
-1.3147327160666e-05
-1.33288775819447e-05
-2.99005320286674e-05
-1.86915537619291e-05
-5.76643593298307e-06
-1.44195441561717e-05
-9.96152433350866e-06
-2.37085872837172e-05
-1.13473030296119e-05
-6.13399903281272e-08
-2.04852653001884e-05
-8.55966905113309e-06
-1.01589741531211e-05
-2.35313582370855e-05
-1.08794276646349e-05
-1.9886695466449e-05
-2.83411998461381e-05
-2.33116551185913e-05
-2.91177570620851e-06
-7.89362153819124e-06
-1.58011876838905e-05
-1.62809020224855e-05
-7.29884834909932e-06
2.38565258478142e-06
-9.38963828518632e-06
-1.34349790285765e-05
-2.40469009153849e-05
-9.38315455791071e-06
-3.49501575955457e-05
-9.98248207617525e-06
1.07972970217182e-05
-7.18281978285816e-06
-1.14139589460047e-05
-1.51464993707021e-05
-2.43607436268347e-05
-1.80614445281978e-05
-1.78355103863203e-05
-1.90047596610361e-05
-1.68101428712337e-05
-2.50856551793212e-06
-2.49071641201986e-05
-2.43898693432513e-05
-2.36695717490282e-05
-2.35721281684711e-05
-1.40335993307722e-05
-2.26873235211073e-05
-3.71772563234934e-05
-2.5402884070684e-05
-9.05421800031616e-06
-1.43158916773168e-05
-2.31239543521368e-05
-4.61472736031924e-06
-1.41732025822947e-05
-1.57906530006172e-05
-1.18221407681079e-05
-2.4379526281696e-05
-2.33549170940835e-05
-3.88376172092579e-06
2.44856929126488e-06
-4.87896269795015e-07
-1.83757343233196e-05
8.15326017779997e-06
-1.68118958438504e-05
-2.50680447093108e-05
-2.46471911877632e-05
-1.74244684566215e-05
-2.54566128757191e-05
-1.96514271308949e-05
-1.79323572984359e-05
-8.81145640829567e-06
-2.75593053379102e-05
-6.5334902898733e-06
5.04548573172804e-06
-1.77995574892994e-05
-9.0704947108366e-06
-2.81704767118418e-05
-3.41109092015343e-05
-1.87295524052837e-05
-2.04570802579563e-05
-1.44201737123532e-05
-1.5599740314228e-05
-4.02639486013885e-05
-1.42046882007577e-05
-2.4036010635054e-05
-1.87343319715041e-05
8.724910462888e-07
-7.72818997850977e-06
-1.97714092137008e-05
-2.38443804320181e-05
-3.55770642505392e-05
-2.8433074044557e-05
-5.67196875171263e-06
-9.8412642652389e-06
-6.5494274221051e-06
-4.19302611610271e-06
-2.76373598452751e-05
-2.30620785398562e-05
-1.4998714775417e-05
-4.43988849500773e-05
-1.95267802838246e-05
-8.78643284077985e-06
-3.14040222077355e-05
-2.5979019676879e-06
-4.53491906669579e-05
-1.98724988649087e-05
-8.09026441221555e-06
-1.90269056428924e-05
-2.09209723100306e-05
-5.93379495309094e-06
-1.26563927673095e-05
-2.44166093485668e-05
-2.70429426190951e-05
-3.58070055726061e-06
-3.55358523730498e-05
-2.15915822685315e-05
-2.70627072369405e-05
-1.77414627943912e-05
-1.37266428339601e-05
-1.22465438875431e-05
-1.87467300518633e-05
-2.05650311721402e-05
-9.08150061364837e-06
-1.85072855941064e-05
-3.77745651039224e-06
-2.48381813349321e-05
-1.40194917732224e-05
-2.20757350001869e-05
8.3935285631797e-06
-4.57070446512959e-06
-1.45180547033198e-05
-2.42904957155103e-05
-2.21828704196019e-05
-1.31266625067866e-05
-2.39901709664697e-05
-2.41685186968413e-05
-1.2370763402179e-05
-2.06828430177074e-05
-3.68906252776096e-05
-1.47949667446103e-05
-1.80077033517996e-05
-3.27668731984961e-05
-1.32843038326791e-05
-1.59906190247247e-05
-5.73124215902751e-06
-1.06231627299899e-05
-1.40095812039874e-05
-1.25545467138651e-06
-2.28360585644414e-05
-4.34003671261912e-06
-1.16725287106973e-05
-1.08464500569306e-05
-1.47945745824958e-05
-2.34715697689478e-05
-2.40933946756254e-05
-2.09514112593292e-06
6.15071371276631e-07
-1.15174967283586e-05
-1.80745606799255e-05
-3.80427105622327e-05
-3.31131474854648e-05
-6.6652788327615e-06
-1.10100170037844e-05
-1.8018943134655e-05
-2.33017866544134e-05
-2.80607030654676e-05
-1.20014518001852e-05
-2.43672401094999e-05
-1.85033501004019e-05
-7.96254042351723e-06
-7.37906180132867e-06
-1.6295745889552e-05
-1.24337662893626e-05
-2.45884135316278e-05
-1.31061855962913e-05
-1.96094283857972e-05
-1.91062051757032e-05
2.85804964753213e-06
-7.42091251462618e-07
-1.66946593073673e-05
-1.53840970397573e-05
-2.04733857364154e-05
-1.45212836467671e-05
-1.56571151682938e-05
-1.82851197851311e-05
-8.61838791727334e-06
-1.37944322560343e-05
7.24753414207075e-06
-1.77691094764335e-05
-2.17685178122812e-05
-1.73993035938181e-07
-2.11565189884681e-05
-3.31507235062933e-06
-1.81095736393965e-05
-1.97402984588132e-05
-1.68506820872644e-05
-1.04315698714806e-05
-2.86413058718834e-05
-3.53374793799142e-06
-2.69560092358701e-05
-2.38991333248792e-05
-4.6464741203644e-06
-5.3921967038866e-06
-1.8026919401995e-05
-3.21847673528996e-05
-2.33908633622649e-05
-1.54331628811333e-05
-2.15586157090193e-05
-1.97508634965722e-05
6.58277435397799e-06
-8.53591614101546e-06
-8.67426829497852e-06
-4.77262448972016e-06
-2.97196711525796e-05
-2.81866102547652e-06
-2.76126969184651e-05
-1.42221216918876e-05
-9.81891114447843e-06
-1.11527240994146e-05
-1.50857702225315e-05
1.62123672254278e-05
-2.19248972986312e-05
-1.93338550075894e-05
-1.93723406988183e-05
-2.8064626476346e-05
-1.44363030240877e-05
-3.02966428961983e-05
-1.22246122082966e-05
2.94676793553037e-06
-1.64301650350198e-05
-1.16206681515815e-05
-1.34661999437997e-05
-1.59728223138701e-05
-7.3761124398175e-06
-2.66376996934521e-05
-1.78388052832055e-05
-1.54020106079181e-05
-3.32645592786552e-05
-6.07456126423242e-06
-2.58781904074696e-05
-4.04590701264508e-06
-1.68414588971951e-05
-1.37953716332568e-05
-1.14706676830099e-05
-5.6190517224087e-06
-6.65038360372255e-06
-8.29480040105365e-06
-2.21202912471558e-05
-2.73273659276622e-06
-1.876042047867e-05
-2.25186400398625e-05
-2.56986749439242e-06
-1.50390745883642e-06
2.83807952864806e-06
-2.35555826260329e-06
-1.21872026150009e-05
-1.91355770929879e-05
-2.9068593252364e-05
-1.5732394254184e-05
-1.02899246224617e-05
-1.97312162602119e-05
-9.36510726593656e-06
-1.83974508713569e-05
-3.08697022325678e-05
-1.48430921044431e-05
-9.78820381331857e-06
-2.12667287586482e-05
-2.21408880959724e-05
8.41562180567599e-06
-1.82053246275018e-06
-2.874439069484e-05
-2.43131308356537e-05
-9.83874870061329e-06
-1.55665536070239e-05
-1.26106649085992e-05
-4.94149586872949e-06
-4.71225298495804e-06
-1.82787162806672e-05
-1.37087022820921e-05
-2.34407459460027e-05
-9.74387820194602e-06
-1.77850304434937e-05
-1.58522252670337e-06
-1.88369414087773e-05
-1.80685539860588e-05
-1.06952375799295e-05
-3.27028086060579e-06
2.36373050478599e-07
-2.20299834672108e-05
-1.73582511209278e-05
-1.63848803482195e-05
-2.08935483284508e-05
6.73343045293876e-07
-2.35773607671693e-05
-7.03053907368453e-06
-2.50348078009411e-05
-1.64931167065606e-05
-1.98607649748699e-05
-3.07612325061969e-05
-1.38248358787277e-05
-2.00327086030719e-05
-9.23636995617325e-06
-2.33052459661977e-05
-1.92770096462447e-05
-1.91000900020488e-05
2.59145174083691e-08
-1.79753054998246e-05
-1.80654808222619e-05
-1.91158490594149e-05
-1.47851667870715e-05
-1.70451870950429e-05
-2.35753478634998e-05
-2.5953289468095e-05
-2.68232175077827e-05
-2.17257724034543e-06
-1.3769855746891e-05
-1.29928421926469e-05
-6.36399189065091e-06
-1.0436041114294e-05
-2.1979543669542e-05
-1.06911800188826e-05
-1.16826370040746e-05
-2.35035649801017e-05
-1.12874572542228e-05
-3.47626100499887e-05
-5.16785311847481e-06
-5.7008222403403e-06
-1.20095953113753e-05
-8.71718357050022e-07
-3.9732960511619e-06
-1.08574076800296e-05
-2.52402742103173e-05
-1.17924128496669e-05
9.61540309804094e-06
-2.00702259848443e-05
-2.43475076086866e-05
1.32471971432058e-06
-6.50946198544087e-06
-2.937030485683e-05
-2.73286062839976e-05
-1.25137132564469e-05
-1.68356477227618e-05
-1.39835510101333e-05
-3.81289767413445e-05
-1.97255309835465e-05
-3.29844290970547e-06
-2.02874709745533e-05
-1.6567469238823e-05
-1.90872502661914e-05
-2.70425743359966e-05
-2.19238168973002e-05
-1.94084967608672e-05
-2.93198039189466e-05
-3.02922820445334e-05
-1.54210265862114e-05
-1.62441097655753e-05
2.34983621841783e-06
-9.34056553957883e-06
-1.51010629936206e-05
-1.61919107307122e-05
-1.93126855800617e-05
-2.60637842552824e-05
-2.09537128834293e-05
-2.63415024912352e-05
-1.00160564120213e-05
-2.93116118136389e-05
-8.97087091703983e-06
-1.21121202261678e-05
-9.36078372413765e-06
-5.00207900370562e-06
-8.21543394764568e-06
-1.23342666401214e-05
-1.74692557141975e-05
-4.69872689068543e-06
-1.53129274264122e-05
-2.79965700527356e-05
-2.09901363990965e-05
-2.65483279195727e-05
-1.28301338641389e-05
-6.750143512068e-06
-2.49660039244297e-05
1.4235196579063e-05
-1.4253341734365e-05
-2.45532237259633e-05
-3.57795663305245e-05
-1.69572490958971e-05
-1.47139782589792e-05
-1.13368134132489e-05
-1.91587765292893e-05
-1.97198161170114e-05
-1.16321438748462e-05
-1.80835237609972e-05
-1.91522950498886e-05
-1.62542098032257e-05
-1.04983035958839e-05
-2.99665599685516e-06
-4.98679956905841e-06
-8.12635621794967e-06
-3.56360190729637e-06
-2.30983140925304e-05
-7.52212348845812e-06
-1.78619425246337e-05
-1.78498450450652e-05
-2.84077248786872e-05
-2.41033096440637e-05
-2.02407340780442e-05
-1.58185702026019e-05
-9.97710433690389e-06
-3.12336135600126e-05
-3.40287256644191e-05
-5.18699392326941e-06
-1.19689649623804e-05
-2.91348235315163e-05
-1.28786784328898e-05
-9.01985468860905e-06
-1.74202603249576e-05
-2.64072709850985e-05
-7.02715067036484e-06
-2.06884604691322e-05
-1.0721674437785e-05
-1.61246536239105e-05
-1.50671187214148e-05
-7.28968218486049e-06
-3.30375013353791e-05
-1.92904563349969e-05
6.17623529334467e-06
-1.63257363795856e-05
-2.6791455679586e-05
-9.22551871892264e-06
-4.16266327654909e-05
-1.00573854390813e-05
-2.10649788866857e-05
-1.17609283305189e-05
-2.02380778265871e-05
-2.17436122776577e-05
-2.72055085306694e-05
-2.53055468744264e-05
-4.97036898925361e-06
-1.01389493613077e-05
-1.82865444832356e-06
-2.445100439794e-05
-1.23226300650664e-05
-1.86405459357693e-05
-7.69327841197843e-06
-9.98846373823685e-06
-1.95154527682387e-05
8.2612353958846e-06
-1.20514348614984e-05
-1.70159211453498e-05
-2.56308555262331e-05
-1.62697968792449e-05
-1.68337723161645e-05
-3.03490296495413e-05
-2.31966272278934e-05
-1.44462003851237e-05
-1.04465485512904e-05
-2.25530758810964e-05
-1.90527589795551e-05
-2.08070797211042e-05
