# Supplementary material for: Research on computational propagation and identification of mine microseismic signals based on deep learning
Source: PLoS One. 2025 Oct 22;20(10):e0334641. doi: 10.1371/journal.pone.0334641 (PMC12543183; doi:10.1371/journal.pone.0334641)
Supplement: S9 Data — (ZIP) [file pone.0334641.s009.zip › 000101100000395.xlsx_0.txt_24.txt.txt]

-1.46163913582638e-05
-9.92361967777109e-06
-1.35663530807139e-05
-2.01003715428886e-05
-1.46842950486197e-07
-1.24673675277299e-05
-5.52998551838984e-06
-1.45811741659036e-05
-4.06205749250816e-06
-1.92420871232666e-05
-2.02245413799811e-05
-2.01421804196545e-05
-1.21600081778433e-05
-4.79375945387066e-06
-1.05295722071997e-05
-1.31463551174613e-05
-8.09205834210301e-06
-2.48907224831716e-05
-2.55318699249303e-05
-2.41714960188858e-05
-1.51914352489192e-05
6.46283136834604e-06
-3.0966936488741e-06
-1.66571943962008e-05
-8.00632976407514e-06
-1.39649350041415e-05
-2.54374011554004e-05
-1.85342831475225e-05
-1.74239596239821e-05
-2.04213790089298e-05
-1.44712476250324e-05
-1.55408280352525e-05
-1.0086878293091e-05
-1.43719498284252e-05
-1.54885844995536e-05
-9.67203115782009e-06
-3.78059660921976e-06
-1.30223911549968e-05
-2.0104718402279e-05
-5.54220294373555e-06
-7.068040715792e-06
-1.11827495937457e-05
-2.18522399467378e-05
-1.87988596157073e-05
-1.98541259498118e-05
-1.24827246242871e-05
-2.03006384796846e-05
-2.97579957025947e-05
-1.25997446838811e-05
-1.67206929987581e-05
-2.26043260264527e-05
-1.1593112147487e-05
-3.6540535285849e-06
-1.15231353310447e-05
-2.43090693926195e-06
-1.44012854054182e-05
-1.82432681686624e-05
-1.50462705075891e-05
-2.99875809414019e-05
-1.58007579144302e-05
-1.80501348077262e-05
-1.46011111035622e-05
-1.88058549114306e-05
-4.09597844808824e-05
-3.68587195315358e-06
-1.57727420775204e-05
-1.27938416311848e-05
-1.06920293643496e-06
-7.81570359178086e-06
-1.24978719753798e-05
-2.21612523157706e-05
-2.68778170357945e-05
-1.50412788615716e-05
4.06519613702539e-06
-2.14429892909395e-05
-8.0970620900653e-06
-2.99027343457378e-05
-2.44097972489734e-05
-1.50647660475989e-05
-1.80476106321389e-05
-1.56740898416774e-05
2.31110770968395e-06
-2.03047811376437e-05
-1.24778480490843e-05
-9.50078651989549e-06
-3.01417811820056e-05
-8.62202114883014e-06
-1.22490396209803e-05
-2.54389751353211e-05
-1.0590699468168e-05
-1.778094696275e-05
-2.34144626134586e-05
-1.82276402869942e-05
-6.66538837704443e-07
5.52008124087812e-07
-1.08140412147002e-05
-1.87753338240843e-05
-1.63956974379686e-05
-1.00816825993412e-05
-1.98372209284814e-05
5.17581592364275e-06
-4.31597991309982e-06
-1.92254133324454e-05
-8.57414709581157e-06
-1.58222860100056e-05
-2.57436038148456e-06
-2.77180102183586e-05
-2.36912406636467e-05
-1.32954895538975e-05
-2.14711292443715e-05
-2.29153403934289e-05
-1.41125242122132e-05
-9.13562442745658e-06
-1.69355039406998e-05
-2.52451444858622e-05
-2.12769068774257e-05
-1.79004232269178e-05
-1.98796158196908e-05
6.0623923989183e-06
-6.34299140617343e-06
-1.66680457545497e-05
-8.89057603302319e-06
-1.65097160001938e-05
-1.23211126561896e-06
-2.49875328105483e-05
-1.68422099536972e-05
-1.06829280630768e-05
-1.00550356012274e-05
-2.70673904561448e-05
-2.18666365779229e-05
-2.20666572687522e-05
-1.38633415758849e-05
-1.09587499114096e-05
-2.7606192328274e-05
-2.44008733624935e-05
-1.61657624759434e-05
-3.51399975497975e-06
-1.56231425512228e-05
-1.94506621347058e-05
-4.41945724272435e-06
-8.50011587870156e-06
-7.90169363321739e-06
-1.35643641393026e-05
-9.15364918218983e-06
-2.70627058798016e-05
-1.4561025680233e-05
-8.35032243053739e-06
-2.59278162867094e-05
-1.80081783357066e-05
-6.69028443012961e-06
-8.65378013677403e-06
8.81536601792938e-07
-2.70385440683532e-05
-1.9737279371769e-05
-1.17445120062671e-05
-1.92082574412956e-05
-1.05046606721429e-05
-1.57687858111381e-05
-1.61527698033012e-05
-1.68321042895694e-05
-2.68036246729931e-05
-1.84039006824155e-05
-4.78047813160442e-06
-7.61127620191327e-06
-2.00526773354768e-05
-1.04214109466156e-05
-1.51341217104285e-05
-3.32779159635563e-07
-6.52417578731879e-06
-7.45159157759785e-06
-2.57046988284744e-05
-9.92186058207864e-06
-2.62371785263838e-05
-4.13822800457306e-06
-1.4545789045819e-05
3.24411872350931e-06
-1.4630394873257e-05
-2.07387022949153e-05
-1.04446126473386e-05
-1.61507684815742e-05
-3.42087628794359e-05
-2.19993967255887e-05
-3.19459281419344e-05
-2.41357919128286e-05
-1.16446458710977e-05
-2.78310336818818e-05
-1.00718945002104e-05
-3.27715808479804e-06
-2.59496021689787e-05
-1.39207051045779e-05
-3.1837046949499e-06
-2.72313387386838e-05
-6.66528798122424e-06
-1.33602152235094e-05
-2.49164326144841e-05
-6.05424961790948e-06
-2.02886173600609e-05
-1.1748336934584e-05
-1.73670006815979e-05
-1.69530337451225e-05
-3.63739217428644e-05
-5.11040285841167e-06
-9.23835120090261e-06
-1.31161595275076e-05
-1.89461389277741e-05
-1.3903310517788e-05
-1.78838851863064e-05
-1.6977451422639e-05
-2.32566184866776e-05
-9.95752372165861e-06
-4.04028438953171e-06
-6.44009935837865e-06
-1.22599154094502e-05
-3.07944185263042e-05
-5.0891848326017e-06
-2.88568801294097e-05
-3.01999485537393e-05
-5.05650204672782e-06
-1.98059683095927e-05
-8.36491659663235e-06
-1.59534794432187e-05
-3.0359130929156e-05
-2.04385144592836e-05
-9.82034926054688e-06
-1.28167020414024e-05
-2.21704158736306e-05
-1.85123351798176e-05
-2.50418698902203e-05
-1.31697339616303e-05
-2.50816109309067e-05
-9.33517334699682e-06
-1.69066274716945e-05
-1.47848864621712e-05
-1.25683280652517e-05
-1.11396819649068e-05
-8.13929878043093e-06
1.05895734291475e-06
3.18540444838377e-06
-1.13596790477585e-05
-1.0640321720628e-05
-8.00778430947523e-06
-1.65042040466878e-05
-2.34052974971186e-05
-6.35352945316044e-06
1.30924673601814e-06
-3.40715345822037e-05
-2.82781262087917e-05
-1.55537350772129e-05
-2.07293145234767e-05
-1.76097730810679e-05
-5.16877062807784e-06
-3.37104198357347e-06
-1.62964063829681e-05
6.79926117375715e-06
-2.52605489733368e-05
-5.07175349687849e-06
-3.96353282437864e-06
-1.25831168407237e-05
-1.12610829441298e-05
-1.82533844372976e-05
-1.06101245007286e-05
-8.75117522359252e-06
1.60133511714927e-05
-3.47471235586589e-05
-2.98716715650584e-05
-2.32591060171188e-05
-1.44749439914782e-05
-1.83849762691155e-05
-2.07212235949413e-05
-2.85208411083293e-05
-2.20448816479032e-06
-5.10606848444885e-06
-9.13608394307145e-06
-2.12855098933129e-07
-2.18314966037712e-05
-2.10908260175428e-05
-2.18142694294826e-05
-1.62672958096092e-05
-9.4724062169967e-06
-1.06950246540996e-06
-1.62220183158075e-05
-2.46436979545312e-05
-1.55078076522349e-05
-1.16536604643843e-05
-1.60514493900409e-05
-2.95224842057115e-05
-1.2640592419569e-05
-6.75985353728786e-06
-1.8342097378519e-05
-1.01395125608052e-05
-5.33915515944395e-06
-3.68799392234071e-06
-1.46104894426318e-05
-2.12150113433077e-05
-2.74157497600117e-05
3.45161654511485e-06
-2.11158446893178e-05
9.26100731446357e-06
-2.14910845144564e-05
-2.09648475463048e-05
-3.23897968064563e-05
-3.24019681153946e-05
-1.24893730370902e-05
-7.88733482539486e-07
-1.58709259421586e-05
-9.42016854966459e-06
-1.50605488844493e-05
-1.69044342732062e-05
-3.66151243080398e-05
-5.89725336646384e-06
-2.12374054146332e-05
-2.87703141117066e-05
-2.2547011490835e-05
-2.6253028261846e-05
-8.35477336692152e-06
-1.05361517971431e-05
-3.13508556746069e-05
-1.14704577074539e-06
-2.78540899416915e-05
-1.14775780236332e-05
-1.95338194281928e-05
-1.81509137210396e-05
2.39382854788656e-08
-3.5300460265372e-05
-2.97300805902582e-05
-1.20127482015798e-05
-2.53265723332661e-05
-1.47059048806789e-05
-1.03572852564679e-05
-3.18105494822105e-05
-2.70780248423126e-05
-4.13741067971124e-06
-1.3606290997952e-05
-2.59254384016848e-05
-1.43093993794486e-05
-1.90629509699759e-05
-8.5122756407665e-06
-1.97061529630336e-05
-1.05434371112236e-05
-7.84846317843032e-06
-8.90719617530152e-06
-3.2556976104249e-06
2.11106216085589e-07
-2.69533100297654e-05
-2.73933464986209e-05
-2.21965562741622e-06
-3.080818064239e-05
-1.48695981849403e-05
-1.74992151600995e-05
-2.56724135784924e-05
-1.05551719556249e-05
-2.27663373294094e-05
-1.97944437380493e-05
-1.17379918659779e-05
-1.47182411176777e-05
-2.04750720932646e-05
-1.08629337869852e-05
-6.24455208947595e-06
-1.58862071508795e-05
-6.80631021721922e-07
-1.73334337331669e-05
-2.67891973282605e-05
-8.4030601188621e-06
-2.78130483107625e-05
-1.82003853582686e-05
4.75890495608534e-06
-2.58103824529332e-05
-1.87475220309328e-05
-1.092983901473e-05
-8.89914281361761e-06
-2.08675610934026e-05
-6.91057578959531e-06
-2.06650807069958e-05
-1.60863517074107e-05
-1.51731275338011e-05
-2.45032957043515e-05
2.51316084312595e-08
-2.58436958531618e-05
-3.78010596477797e-05
-9.96190715152972e-06
-1.20776926462519e-05
-3.0651077446721e-05
-2.87441110863821e-06
-1.23363010224647e-05
-1.46266505851235e-05
-7.05167328806658e-08
-8.29753818981371e-06
-2.55374268238881e-05
-1.18093412071677e-05
-1.33697636308708e-05
-2.07681611245391e-05
-1.6645002721546e-05
-1.35932398203274e-05
-1.37244028068897e-05
-1.60526598291089e-05
-2.31329511952639e-05
-1.94948639139013e-05
-1.05855485267677e-05
-5.86182320755083e-06
-2.01647840328423e-05
-1.85881062360898e-06
-2.85968435997954e-05
-1.30945255803592e-06
-1.1049322469221e-05
-1.73303087622508e-05
-1.85403557432287e-05
-1.50655945515144e-05
-1.77571533745552e-05
-2.39638965859619e-07
-2.73690853607292e-05
1.2358951297068e-05
-1.44607567811912e-05
-2.47684462929451e-05
-4.55529530917189e-07
-1.29619584755034e-05
-3.09837114989461e-05
-1.30531059929883e-05
-2.16492137313176e-05
-1.51714324879591e-05
-2.0152659034956e-05
-1.80545167212588e-05
-8.09389048106886e-06
-1.18269170802175e-05
-7.18472249080181e-06
-1.41285412449678e-05
-2.09250096941825e-05
-1.30827297595727e-05
-9.66468233086032e-06
-1.77651088700184e-05
-6.96930727483851e-06
-5.82473341939141e-06
-1.31552248952879e-05
-1.17570413020928e-05
-2.33210213658511e-05
-9.86544148998455e-06
-1.28083908219032e-05
-1.1906858022401e-05
-1.30568682476303e-05
-2.02384760431622e-05
-2.61712730039878e-05
1.46542075910643e-07
-2.82958920822038e-05
-1.85452013947065e-05
-2.22676652569803e-05
-5.95958483057982e-06
-1.18945522064915e-05
-2.14285088937658e-05
-1.68817517219504e-05
-1.73596421173898e-05
-7.34095903304494e-06
-3.61820582430758e-05
-2.58186242260006e-06
-2.66437357717319e-05
-1.1827551386612e-05
-1.94816844412442e-05
-1.50399941760205e-05
-1.64117918358729e-05
-1.61925026450686e-05
-1.76078730549136e-05
-1.03622440647892e-05
-2.3346257909807e-05
-4.28970021659853e-05
-2.12936414255218e-05
-2.87925527298129e-05
-1.94189747596404e-05
-2.2903404081431e-06
-1.66224739748169e-05
-1.80291901188085e-05
-2.59740698963553e-05
-1.06887238287424e-05
-2.47051966172818e-05
-1.98255915688975e-05
-3.59564897134758e-05
-2.5456772109868e-05
-4.52725968339912e-06
-1.63896414710335e-05
-1.51362233648268e-05
-1.57685454573639e-05
-1.88180801338463e-05
-1.79458897212445e-05
-2.00642035185945e-05
-2.21225418915572e-05
-1.90882007664046e-05
-2.32184468321594e-05
-2.79056040245659e-05
-1.44229905934043e-05
-7.87773840826868e-06
-1.26641676541776e-05
-2.72698595791831e-05
-1.35582929197875e-05
-1.19833738895344e-05
-1.1694726206475e-05
-2.68795474420451e-05
-1.9589025355393e-05
-1.9414628839263e-05
-8.2998261153721e-07
5.65235937789151e-07
-9.98955575045158e-06
2.59792680812653e-06
-6.73169106687129e-06
-1.03801950940337e-05
-4.55886562498526e-06
-2.1025714124828e-05
-1.23136075112768e-05
-2.34371484746327e-05
-8.24442976534398e-06
-3.02935512511745e-05
-2.38483966983072e-05
-9.74359435470117e-06
-6.55914184859492e-06
-6.28964427636296e-06
-2.31107228648261e-05
-3.61081235031065e-05
-1.13427705581296e-05
1.25594783570475e-07
-2.19507902030017e-05
-2.07078173001386e-05
-3.50755144002251e-06
-2.51103598394515e-05
-6.74449059168931e-06
-1.89370197372172e-05
-1.26895489585924e-05
-9.88851026912811e-06
-9.1920246548889e-06
-6.94442227795956e-06
-3.49498710311078e-06
-2.27810972706356e-05
-2.15826136901259e-05
-2.01987817987598e-05
-6.14824131247352e-06
-2.659719394547e-05
-1.62596307053163e-05
-1.51169047171893e-05
-2.40174680553623e-05
-1.65189905947045e-05
-3.44364891998931e-06
-4.66388124349557e-06
-1.16098938521294e-05
-1.65475718723351e-05
-1.23883149817126e-05
-1.09476119356439e-05
-3.47317041545019e-05
-2.11820143343807e-05
-1.61716973780918e-05
-1.50465289802413e-05
-1.62319362552405e-05
-2.04227450907151e-05
-2.37346945385383e-05
-2.50414411356601e-05
-1.57802151627403e-05
-3.33977743717089e-05
-2.01018242113681e-05
-1.07856911762225e-05
-2.64051553331901e-05
-9.7636608523442e-07
-6.82763071279966e-06
-3.27825178472917e-05
-4.31726365871742e-06
-9.51946614223012e-06
-7.09765928946727e-06
-2.11648672839247e-05
-3.94656441101347e-06
-1.19298160791196e-05
-5.99024644032401e-06
-1.53125059799871e-05
-1.63305364768301e-05
-2.67783457580238e-05
-2.29030356192169e-06
-1.35013394454935e-05
-1.24153507890741e-05
-2.05755345185916e-05
-2.74438660643461e-05
-2.28051372537506e-05
-1.12041398360059e-05
-1.13219828125624e-05
-1.87708130498347e-05
-1.31378215934443e-05
-8.85450388457724e-06
-3.83227248327906e-05
-2.28383982615314e-05
-2.49112269951847e-05
-4.37450941168605e-09
-9.74902946126081e-06
-9.5435268448552e-06
6.59955385613347e-07
-1.67971898979621e-05
-1.83830289437148e-05
-1.18780854962075e-05
-1.36103267243555e-05
-1.71863278028388e-05
-3.2571939982077e-05
-2.351200719481e-05
-1.25066160457598e-05
-3.83116252212319e-05
-2.22016271941127e-05
-8.66039601503955e-06
-1.92950241725047e-05
-2.48016520111415e-05
-1.0146232608021e-05
-2.12108173003191e-05
-1.51179085405459e-05
-1.46293526944142e-05
-2.54484240050838e-05
-1.43837167134379e-05
-1.56135563224496e-06
-1.43035777903299e-05
-1.89967448804473e-05
-1.05551577591945e-05
-2.05953753065414e-06
-1.3978897813152e-05
-9.65706160696838e-06
-2.93222835040049e-05
-7.95049534985538e-08
-2.09623593205785e-05
-8.15998318635627e-06
-9.87227496074707e-06
-1.79858294991515e-05
-2.68182320817193e-05
-4.16622746189531e-06
-1.11782191796792e-05
-3.29566999646983e-05
-3.45688847542225e-05
-2.5937719928848e-05
-3.15016528190239e-05
-2.54996586040335e-05
-9.89065566057188e-06
-6.62788346915765e-06
-3.04994615111784e-06
-2.87740683440213e-05
-1.21082132081259e-05
1.03563162404594e-08
-1.39972530824726e-05
-1.6517367988396e-05
-1.34946567348773e-05
-1.68192175275257e-05
-2.28096015501488e-05
-1.77161262933854e-05
-2.40932224431927e-05
-1.91613468328041e-05
-1.88641341390772e-05
-3.89262403437371e-05
-1.83767334776282e-05
-2.20911593580868e-05
-2.1145713630733e-05
-2.41100927314401e-05
6.77823294876012e-06
-3.66839349655263e-05
-1.49986393259175e-05
-1.21211243174551e-05
-3.05389003009492e-05
-2.9540094915633e-05
-2.37751676508459e-06
-7.05375094399616e-06
-7.26782600604388e-06
-2.41799978084238e-05
-1.09107749048384e-05
-1.22444965995641e-05
-1.73831413920378e-05
-2.66607803005915e-05
-2.54888046814887e-05
-9.87268505314952e-06
-4.78601518035309e-06
-2.05081652945534e-05
-3.75995067183826e-05
-7.80664696014733e-06
-2.41191994661856e-05
-7.48607183022183e-06
-1.79727816949382e-05
-2.35983892053527e-05
-1.29114748413549e-05
-1.40276047732882e-05
-1.79123059457762e-05
-1.26515438744245e-05
-9.87012315420898e-06
-2.20684420599009e-05
-1.23873379265914e-05
-2.4027740736785e-05
-2.0266225724649e-05
-1.15768352383661e-05
-1.51965313570753e-05
-7.50511773965348e-06
-1.78565676376426e-05
-2.24853375337846e-05
-5.87451378126545e-06
-2.24132484985948e-05
-2.11299297617489e-05
-9.56950939467289e-06
-3.22657299286583e-05
-2.19756726016395e-05
-1.36423823848994e-05
-2.94207415455552e-05
-1.28891244760706e-05
-1.94587072383967e-05
-3.14932293230909e-05
-4.09487389268643e-06
-1.61047477757035e-05
-1.19626759268502e-05
-1.95481578660309e-05
-2.30941802337671e-05
-1.43377364423478e-05
-7.65991034386994e-06
-6.56328078368539e-06
-3.33857216839796e-06
-1.56964685648161e-05
-2.22688866552258e-05
-2.0224898681322e-05
-1.99912878742741e-05
-2.89945764692587e-05
-2.31823927722313e-05
-3.19853736543601e-06
-2.64924381902092e-05
-1.37326255702461e-05
-1.34835926630393e-05
-1.5610168296659e-05
-1.50668229564607e-05
-1.20138222685842e-05
-1.84193834476334e-05
-1.75134638312387e-05
-9.70962871699801e-06
-2.35414470537293e-05
-1.19663169564933e-05
-1.66259702459804e-05
-9.87221671375937e-06
-2.75343429097705e-05
-1.46285790660605e-05
-1.83588815924415e-05
-2.09467929966291e-06
-1.25085946143954e-05
-1.30167798350974e-05
-6.03527796187698e-06
-1.63441209381846e-05
-2.64193992889883e-05
-1.58153194094287e-05
-4.20477966458958e-06
-1.78000121131553e-05
-2.27164716520645e-05
-2.72721261432803e-05
-2.52359591466854e-05
-1.5167981198685e-05
-2.17273856747225e-05
3.64656726524623e-06
5.2616011843438e-06
-1.18097718066002e-05
-2.24923053237625e-05
-2.33788633548776e-05
-2.88525206675883e-05
-8.32973661507963e-06
-6.26495933700449e-06
-9.72014813859238e-06
-3.17966991472216e-05
-2.0425834491482e-05
-1.22526135552275e-05
-2.77925852979632e-05
-2.19563673612979e-05
-2.0529923608901e-05
-2.35515339115984e-05
-2.19346523487064e-05
-1.93801932516486e-05
-4.8581827230255e-06
-1.52179118007738e-05
-1.46054782894912e-05
-9.48177954144636e-06
-2.61546452004029e-05
-4.82710680686165e-06
-1.32038386824851e-05
-3.02280863482527e-05
-7.57357711146936e-06
-1.90513065998464e-05
-1.10128038001669e-05
-2.01982896571276e-05
-2.77484934866061e-05
-7.32053751997663e-06
-2.16820561858779e-05
1.13314661440511e-05
-9.14825984010691e-06
-3.20089617435574e-05
-1.58610449192255e-05
-1.91954084675643e-05
-4.72675280681313e-06
-1.36078307336895e-05
-2.01633614440456e-05
-1.15336593526783e-06
-2.90462680842043e-05
-2.24885211033867e-05
-2.04873969819962e-05
-1.77360010241729e-05
-1.80253902320281e-05
-2.89615174953057e-05
-1.57997817500452e-05
-3.21248560571498e-06
-2.01941374558904e-06
-2.17290342974813e-05
-3.30213751445025e-05
-1.20875023170097e-05
-1.30380764577607e-05
-2.36021855457207e-05
-1.45144235517119e-05
-2.79308451897979e-05
-9.29146150045418e-06
-1.38184932170168e-05
-5.33301422733754e-06
-3.35732697817199e-05
-2.99491896301197e-05
-2.05624453768411e-05
-1.76591328916369e-05
-1.23203986881308e-05
-1.7648236155094e-05
-1.41876814470162e-05
-2.95038802842265e-05
-1.26157346650381e-05
-3.54868559537863e-06
-2.19228614223582e-05
-1.05464753983224e-05
-1.23117305839332e-05
-2.35171084076419e-05
-1.52260566522797e-05
-1.76147126353314e-05
-1.66724333648625e-05
-1.65569532027412e-05
-2.28064443991426e-05
-1.87682351463338e-05
-7.31381152415644e-06
-1.35587335072826e-05
-7.84774256313643e-06
-2.1082737338062e-05
-1.10365966226979e-05
-8.6707613857125e-06
-2.10021179819296e-05
-1.70589467655862e-05
-2.33435367225219e-05
-1.31936945155613e-05
-2.45606522981793e-05
-1.8122734926007e-05
-3.38769789673819e-05
-2.98920198923638e-05
-1.81928987071784e-05
-1.27778773210675e-05
-1.12437683444381e-05
-2.85954255004283e-05
-1.07534760847829e-05
-1.26374772127882e-05
-1.76577954507413e-05
-9.69783121659669e-06
-1.31872474971823e-05
-6.91376692765267e-06
-2.02957364288526e-05
-6.20104011150957e-06
-1.66617621406834e-05
-1.83292078975045e-05
-1.90006399531574e-05
-2.47577959026719e-05
-6.51394118136445e-06
7.57642759819097e-08
-1.28265337616986e-05
-2.44300351849476e-05
-1.50082829456054e-05
-2.11492398969359e-05
-8.22239619052611e-06
5.4501754030529e-06
4.16078367564933e-06
-1.68844635731286e-05
-2.20369071433811e-06
-1.05478282127972e-05
-7.56507112120094e-06
5.9842718101635e-06
-3.15761247965324e-05
-1.9454733628405e-06
-2.27080490810424e-05
-2.15042931844096e-05
-2.0763290121072e-05
-1.69175613436526e-05
-1.3993986587548e-05
-2.77617761342469e-06
-1.83446216207184e-05
-1.81622406726241e-05
-9.44292708082395e-06
-3.54921833071412e-06
-2.4997838968931e-05
-1.9334025788189e-05
-6.03806943535452e-06
-8.82026960044079e-06
-1.56942144632031e-05
-2.45350374192306e-05
-1.24379048878272e-05
-6.01521847678661e-06
-1.12568526068202e-05
-1.62182359570052e-05
-3.64349402439883e-05
-1.59442904168575e-05
-5.32998206778441e-06
-5.99203064879189e-06
-3.16638529658229e-05
-1.58333227472231e-05
-5.79451802187069e-06
1.36312978606538e-06
-7.52111625413407e-06
-1.36507724699602e-05
-1.01634994375307e-05
-1.39456020138349e-05
-1.94659463285391e-05
-2.56555259765233e-05
-2.33554920278324e-05
-8.03174524475601e-07
-1.18495641348616e-05
-1.10345904560279e-05
-1.57243064131883e-05
-4.94767320163709e-06
-3.4561334027794e-05
-1.3414071943914e-05
-1.61171986478833e-05
-1.48465650092972e-05
-9.60810877198956e-06
-2.25425179487931e-05
-1.22015211790333e-05
-2.88127147941463e-05
-6.48620133493243e-06
-2.40936706166756e-05
-8.23267867051223e-06
-9.08323779955727e-06
-1.29310261831405e-05
-2.97767863882714e-05
4.5306978128974e-06
-3.68205830857181e-06
-2.84073140418857e-05
-1.21451697974637e-05
-3.64018664452697e-05
-3.2289858051448e-05
-1.34401664229492e-05
-9.64436342793108e-06
-2.63957318887159e-05
-1.6587267189365e-05
-2.16705756604841e-05
-9.24967857499899e-06
-1.2335362977806e-05
-1.82652071401978e-05
-7.16726806614533e-06
-1.41861465897482e-05
-2.48944858765787e-05
-1.1756566362628e-05
-6.8902953912178e-06
-2.72469684950387e-05
-1.88279579349579e-05
-8.029514911849e-06
-2.00495164300686e-05
-2.064412617165e-05
-2.83136646186025e-05
-8.18084954357727e-06
-1.81329188823862e-05
-1.28415143266245e-06
-2.19605023455979e-05
-2.12998301228332e-05
1.02198091168656e-05
-5.38442668414547e-06
-2.25350914429723e-05
-9.65985653881023e-06
-1.30148815162212e-05
-1.83816118909626e-05
-2.24988578405392e-05
-6.24201832498756e-06
-1.6688975299222e-05
-1.49302216576672e-05
-8.37022163187527e-06
-2.55804509541545e-05
-8.08616493718639e-06
-1.19169050716972e-05
-1.88491921881496e-05
-1.96028285419898e-05
-9.60908836611794e-08
-8.66109146551653e-06
-2.00315842821523e-05
-1.86217361135609e-05
-2.99733406037799e-05
-1.05977897186927e-05
-9.68575802821975e-06
-8.21567391874523e-06
-1.88228125135802e-05
-2.81359256084512e-05
-1.73374071363634e-05
-1.68273008139328e-05
-8.64688189947427e-06
-4.6304268396196e-06
-1.88927187560542e-05
-5.49363638670043e-06
-1.13167445350582e-05
-2.30002061201082e-05
-1.41683689318972e-05
-1.58364295820981e-05
-6.48662911725653e-06
-1.23562331135586e-05
-2.15510456596519e-05
-1.80845171703201e-05
-2.41387533309211e-05
-1.84872566616606e-05
-1.75653057202315e-05
-1.39161293946473e-05
-2.63826826968379e-05
1.92957681028544e-06
-3.66186713202295e-05
1.17466103763312e-06
-4.18160462285759e-06
-1.89054291048989e-05
-9.04873943083802e-08
-6.53919876508109e-06
-2.58892416559989e-05
-1.28907490278122e-05
-1.87793890842871e-05
-2.3069939226025e-05
-1.83894541347227e-05
-1.626434610732e-05
-1.35352474969071e-05
-1.0893173873577e-05
-1.51907793452201e-06
-1.50165726074413e-05
-2.70388049380071e-05
-1.29836894961682e-05
-1.47942913949017e-05
-3.25993115804381e-05
-8.8649688057651e-06
-3.91661422914964e-06
-2.09634755344272e-05
-6.96711036383386e-06
-1.33696740942218e-05
4.17815860434148e-06
-1.70135299538589e-05
-1.41762880549724e-05
-2.70409149579401e-05
-7.7676693369074e-06
-9.88151174619501e-06
-1.25251657656251e-05
-4.22348497691887e-06
-9.09339444209161e-06
-2.55297497682553e-05
-2.65555366745839e-05
-7.44658914602045e-06
-5.8003274734022e-06
-1.6081012558327e-05
-4.83359540099047e-06
-6.10316048379763e-06
-1.96732018697328e-05
-9.44645938188561e-06
-1.54768029211867e-05
-1.15731722211323e-05
-2.18452080487937e-05
-2.26452009064183e-05
-1.37217410129516e-05
-4.39365047167035e-05
-9.17044490099495e-06
-2.09408873081372e-05
-1.11838119193837e-05
-1.36154086277825e-05
2.90526124604921e-06
-1.53204978557915e-05
-9.34757564542294e-06
-2.54958350518372e-05
-2.137740515543e-05
-1.68032928767024e-05
-1.78526135784347e-05
-1.11718546996949e-05
-1.86131383377163e-05
-1.32760865394022e-05
-1.02233962226534e-05
-1.05981984656846e-05
-7.68216215893086e-06
-2.15811799830727e-05
-7.44354608254647e-07
-2.23127507276542e-05
-1.2230076888638e-05
-1.96121436465524e-06
-5.57015081200909e-06
-3.5339018828614e-06
-1.7463224383315e-06
-1.94382471463627e-05
-1.71574744351548e-05
-1.52829183603696e-05
-1.02818472911456e-05
-2.63023053182039e-05
-2.19247002981211e-05
-1.43500332340054e-05
-2.70745361323738e-05
-1.1519830234629e-05
-1.56441462973712e-05
-1.45233247544043e-05
-2.01301386932647e-05
-2.08169742845558e-05
-3.23346868045777e-05
-7.4587848485507e-06
-5.5576878370484e-06
-1.57281780937496e-05
-1.45613916787374e-05
-1.72080782828254e-05
-1.08866958290486e-05
-2.31710361887998e-05
-1.92817631808926e-05
-1.8065431584288e-05
-3.37318463932233e-05
-1.02713570953582e-05
-1.94415627487276e-05
-1.89503187646929e-05
-1.11937230030824e-05
-1.75288204589123e-05
-1.92873528749668e-05
-2.21391829070485e-05
-4.54202033250651e-05
-2.63734710000462e-05
-2.55034263649214e-05
-1.48724589953297e-05
-1.78091504566372e-05
-1.29767064148472e-05
-2.38194516340083e-05
-2.10247111886999e-05
-2.11956953444049e-05
-1.60386008457168e-05
-1.15319379658957e-05
-1.01773097997061e-05
-8.86575484901532e-06
-2.3554836560945e-05
-2.44690176906055e-05
-1.16010627312958e-05
-3.36116227162216e-05
-6.71473337827024e-06
-3.34789578700408e-06
-1.89224935449276e-05
-1.43211700778657e-05
-2.17184788237726e-05
-1.79364402055825e-05
-2.17125161643985e-05
-2.21335127202435e-05
-1.01701768033793e-05
-1.76044337045861e-05
-1.82234066977474e-05
-4.15479760335345e-05
-1.80372094465196e-05
-9.54061841806991e-06
-1.44715406421351e-05
-1.56831200203863e-05
-2.18482675729133e-05
-4.07125684768988e-06
-2.13464063625501e-05
-1.96439729461273e-05
-1.20955503753615e-05
-2.26654442494526e-05
-2.43447453772744e-05
-1.80759407838857e-05
-1.77412289071062e-05
-1.42455726998642e-05
-2.33604683450675e-05
-1.8393550903435e-05
-2.47759516224821e-05
-1.48038285402076e-05
-3.17230373958543e-07
-1.64878106374157e-05
-2.47044618453251e-05
-7.4333796761088e-06
-4.09159479005825e-06
-1.40620075084373e-05
-2.55099179618245e-05
-1.22911400291812e-05
-2.21991615092235e-05
-1.18933115409751e-05
-1.39149668273546e-05
-1.29712861632495e-05
-1.33966594707792e-05
-2.04024316598455e-05
-9.6217945968468e-07
-6.06636136640687e-06
-3.60597856896956e-05
-1.51913348994743e-05
-1.28845766224554e-05
-8.73010864703941e-06
-1.35305808489228e-05
-3.93908268895162e-06
-9.72409941611311e-06
-1.62403413969719e-05
-3.02425396875948e-05
-2.0154541674869e-05
-2.26411392212293e-05
-7.9221640140884e-06
-2.21906596355249e-05
-7.93170351450967e-06
-2.76891576176499e-05
-1.88888847234658e-05
-8.2936119989361e-06
-1.67665993286681e-05
-2.49051627552178e-05
-2.16075400411146e-05
-3.72502484684722e-06
-2.61013996716143e-05
-1.80955510260252e-05
-8.31748758027547e-06
-2.29545001611731e-05
-1.58772736327642e-05
-2.46529940888537e-05
-1.89001738066373e-05
-1.99306038261431e-05
-2.37109518719526e-05
-1.54015364859105e-05
-1.520573016415e-05
-1.92473720381915e-05
-1.94610160261808e-05
-1.24228105822718e-05
-6.24558975554061e-06
-2.60217421174222e-05
-9.40294475707641e-06
-9.86043601724322e-06
-3.94008578614066e-05
-2.71272162768708e-05
-2.02429066288833e-05
-2.0164659205119e-05
-1.08599538527957e-05
-1.71714539698849e-06
-3.60096844648e-05
-1.49674530171135e-05
-2.29649768541706e-06
-3.98578870002704e-05
-1.78736735168526e-05
-2.43533027140446e-05
-1.28563948136066e-05
-1.06663299118004e-05
-1.81455341496996e-05
-7.36930681226076e-06
-9.37728139510556e-06
-2.04064152887321e-05
-1.57548194447322e-05
-1.7255354479099e-05
-2.02376648696141e-05
6.03658422101489e-06
-1.70759370135556e-05
-6.83348326646876e-06
-1.45133965302951e-05
-1.55563038571097e-05
-2.2422655880403e-05
-1.48875078260693e-05
-1.78742261079233e-05
-6.46589676833423e-06
-2.192693292e-05
-2.34617344343625e-05
-1.86149444516738e-05
-3.1570439432715e-05
-1.27474692724874e-05
-3.59372470551122e-05
-1.08874031766057e-05
-1.73380326665449e-05
-1.35469746576804e-05
-1.21519744266147e-05
-1.12228658045823e-05
-3.78912711444945e-05
-1.02141454527166e-05
-2.34022959978006e-05
-1.06999725276235e-05
-1.31428220669634e-05
-1.65369425531283e-05
6.69379304498516e-06
-1.33443006842271e-05
-1.06852781673424e-06
-1.69197601167313e-05
-2.90483413263825e-05
-2.04091562561296e-05
-1.0180741093831e-05
-2.09903555309001e-05
-1.89859469698739e-05
-1.91252824647501e-05
-1.55243239803567e-05
-9.26850124214995e-06
-8.03559887136691e-06
-1.91365420396219e-05
-8.57729545290199e-06
-1.47349140229966e-05
-1.57093040644881e-05
-2.38579880083114e-05
-2.31186573135026e-05
-1.86506346917668e-05
-3.44793668052162e-05
-1.95211611568633e-05
-9.06054878760575e-06
-2.17764976753497e-05
-2.15102847820126e-05
-6.08343851006038e-06
-2.47821548691078e-05
-1.61699497017043e-05
-1.06573295105524e-05
-1.50052670960912e-06
-1.28406492617217e-05
-2.60533926334748e-05
-9.94529559864436e-06
-2.21607288656487e-05
-4.8132415594512e-06
-3.11667625376447e-06
-2.76183858008718e-05
-7.59551800010652e-06
-1.61148673764098e-05
-2.68773341467322e-05
-5.67604514596612e-06
-9.56984020342751e-06
-1.06700019539967e-05
-2.31961247323575e-05
-1.97753525949427e-05
-1.1742425818792e-05
-1.7217141807448e-05
-2.18641242981627e-05
-1.90530835080887e-05
-1.61987575176024e-05
-9.2464846770846e-06
-1.2278521272486e-05
-8.95573254342366e-06
-1.08571272594595e-05
-1.56806103305629e-05
-2.40360271507634e-05
-9.17217797887713e-06
-1.04398056455432e-05
-7.48708713364643e-06
-1.61794583765171e-05
-2.14289212568781e-05
-6.27074741787974e-06
-8.72155392272416e-06
-3.4152568096897e-06
-4.70765495797679e-05
-5.64412473213838e-06
6.65974608305793e-06
-1.46675421897767e-05
-2.95930188872478e-05
-5.64342934902319e-06
-1.62575496368601e-05
-1.38719078421212e-05
-7.27141447683316e-06
-4.36339525175522e-06
-3.91595333967125e-06
-1.05120893933898e-05
-9.34289252607162e-07
-2.69366005938635e-05
-1.52008987116755e-05
-5.3187373564296e-06
-7.97613177024052e-06
-1.23929918176736e-05
-1.3285630562988e-05
-4.17007116153814e-06
-2.83650304359912e-05
-1.9158865186883e-05
-2.7013526935904e-05
-2.99307835371984e-06
-1.21045814766843e-05
-2.25232217135751e-05
-2.19437059456867e-05
-1.78874738752002e-05
3.92670757611815e-06
-2.53275931232507e-05
1.89280163378924e-06
1.93347140147039e-06
-3.01980188053064e-07
-2.59083173544669e-05
-7.90605787883967e-06
-1.02797556490972e-05
-2.13632742641385e-05
-2.24503767257674e-05
-2.4399697410645e-05
-9.31428939441445e-06
-2.96576001766452e-05
-1.69745374161983e-05
-1.93344755313944e-05
-1.78853470623086e-05
-8.36028024884785e-06
-1.93753294879421e-05
-2.94294331131359e-06
-3.22026789567847e-06
-1.82091566406976e-05
-8.93742657332455e-06
-1.41543345081073e-05
-5.14008764588321e-06
-1.51789851042386e-05
-2.43626830313563e-05
-8.48587677048822e-06
-1.20583206356341e-05
-1.71938806904814e-05
-1.94007061935807e-05
-3.19839338558463e-05
-6.14039601237458e-07
-1.32326900311524e-05
-9.84564269656566e-06
-9.24323886651576e-06
-1.06984444073831e-05
-3.22687929750044e-05
-5.98976434885596e-06
-2.13751292955138e-05
-2.20584922330972e-05
-1.74865724441041e-05
-5.61911695048283e-06
-1.99871786738612e-05
-1.71543455513485e-05
-7.18772628061239e-06
-1.42537442561025e-05
-1.45931828308273e-05
-1.8372796511403e-05
-4.73516966120359e-06
-7.7017724043478e-06
-2.13641670409993e-05
-1.01058286199978e-05
-1.50454083136208e-05
-1.04576131675885e-05
-1.90074293955651e-05
-1.08398281812209e-05
-1.95383354272998e-05
2.07788286451679e-06
-9.52135211474911e-06
-1.45164157781539e-05
-1.27609982492037e-05
-1.45233167404807e-05
-5.87623155107567e-06
-3.89092493590734e-06
-2.67873856064537e-05
-6.49496669624873e-06
-1.73479178047662e-05
-2.07852026521152e-05
-2.04026441525715e-05
-1.18440687411296e-05
-1.40363076172263e-05
-1.04461204907665e-05
-2.96038985181138e-05
-1.59896985586894e-05
-9.34617466937046e-06
3.41517762633197e-06
-2.12468597959429e-05
-2.64586561333579e-05
-1.39853448171191e-05
-8.06291982098347e-06
-2.15203484437746e-05
-4.42133163953611e-06
-1.80911142675614e-05
-1.1058141877233e-05
-9.75483422107144e-06
-2.70702872013703e-05
-2.77584010220899e-06
-1.49623262872673e-05
-1.7245823268608e-05
-1.38428175538336e-05
-7.99729653577339e-06
-2.47742407826374e-05
-4.13633748773652e-05
-1.38538702006522e-05
-1.51029854351776e-05
-5.40083448218998e-06
-1.96545369483505e-05
-2.49684513812879e-05
-6.56385744230702e-06
-2.35549185383839e-05
-1.33913287695927e-05
-8.90301136340847e-06
-1.97462256436763e-05
-2.26655655840245e-06
-2.79632408209123e-05
-3.74562164225326e-06
-1.63950838488751e-05
-3.0737396847016e-05
-2.64673453933459e-05
-1.26957981477372e-05
-6.54965169289983e-06
-4.3998294815968e-06
-1.50125911044802e-05
1.41647260973652e-05
-8.04690576347146e-06
-3.18335207334206e-05
-1.43870466779958e-05
-1.2729128376611e-05
-2.12145651634021e-05
-7.56809301785944e-06
-1.30833797101314e-05
-1.25224647130437e-05
-1.80019652727463e-05
-1.58963097542876e-05
-6.55845614450291e-07
-1.60330222258986e-05
-2.82775709563332e-05
-2.78606075511297e-05
-1.73163542629046e-05
-1.56261256961397e-05
-1.15000875647063e-05
-1.30795872527268e-05
-5.98554826310732e-06
-5.76634481341051e-06
-1.5285256917107e-05
-2.33247156454446e-05
-3.31386630492917e-05
-1.42245256641864e-05
-3.01444468040598e-06
-3.18457971941881e-05
1.04089489004586e-06
-7.66161498978689e-06
-2.3700896047884e-05
7.99156087892183e-06
-2.28981728109559e-06
-1.6304870809253e-05
-1.27186761684258e-05
-2.35092502263036e-05
-6.89593656634427e-06
-4.39122846615303e-06
-5.4216295665634e-06
-1.0863293718378e-05
-1.00520415633289e-06
-2.08219938178987e-05
-2.06800892626742e-05
-2.1351918770241e-05
-1.2590589665725e-05
-2.36568156570947e-05
-8.49964718206455e-06
-1.92061125596902e-05
-1.05455928703003e-05
-3.24782157662421e-05
-6.03166708153651e-06
-3.03656565781183e-06
-2.64823994308944e-05
-3.34605149651581e-06
-1.45292719984714e-05
-3.56201227150495e-05
-7.82879865830643e-06
-1.12151004309287e-05
-1.01628305087413e-05
-4.76312176504398e-06
-2.02549499197414e-05
-1.88512468395959e-05
-1.30075319037595e-05
-1.69271362777503e-05
-1.10741834674073e-05
-2.08270648145822e-05
-1.744710746258e-05
-7.07051494942281e-06
-6.2814614639687e-06
-2.07731237293821e-05
1.31796994252801e-06
-2.2351759973877e-05
-3.51244112370668e-06
-4.56502585752884e-06
-2.58336776767901e-05
-1.72293825886292e-05
-1.72836970685019e-05
-3.08469090087142e-05
-2.53779361278579e-05
1.16415262887305e-06
-2.06042091734716e-05
-1.49977429177042e-05
-1.63192560404186e-05
-1.07401120784034e-05
-1.4685266694993e-05
-1.99464420310508e-05
-4.2060603428241e-07
-1.47810111159963e-05
-2.43017078515468e-05
-1.16211377603896e-05
-1.06566000376749e-05
9.50201505901535e-07
-1.39189905579512e-05
-3.32638086984336e-05
-2.31115938785056e-05
-1.04647504306012e-05
-2.12197247624643e-05
-2.39879718953889e-05
-3.22949431828907e-05
-2.7046853258844e-05
-2.43371181760128e-05
-2.09048482941038e-05
-9.01432051952036e-06
-1.55528222272576e-05
-2.54118464919536e-05
-8.8791681461341e-06
-1.03639351334118e-05
-8.17927481902052e-06
-6.38203061831195e-06
-7.36128548017979e-06
-2.49942767665094e-05
-3.26042963502114e-05
-1.52977449146625e-05
1.26481172736832e-05
-5.73908848181174e-06
-9.25828677266671e-07
-1.68130175372008e-05
-6.17143180237148e-06
-6.49242335755532e-06
-1.56423895777944e-05
-1.21980199860089e-05
-1.69504788653151e-05
-1.35408579939367e-05
-2.15206211165823e-05
-1.59669943029749e-05
-2.48763470653445e-05
-1.26177559791904e-05
-1.81312565729518e-05
-2.12154960044442e-05
-2.45674960442213e-05
-1.20181731986206e-05
7.79721569058034e-06
-2.34306635615776e-05
-2.22283645842131e-05
3.75873310287671e-08
-1.11703992055972e-05
-7.0084949794439e-06
-1.66124281379043e-05
-1.10338710769763e-05
-1.95700402926528e-05
3.26113340603889e-06
-2.75194637599026e-05
-1.602338245393e-05
-3.44110609776882e-05
-1.64150873662187e-05
-1.81422266276423e-05
-8.67472265137076e-06
4.80529550206047e-06
-2.87548066971038e-05
-2.07788226209044e-05
-9.53457912351841e-06
-2.88269324461703e-05
-2.08707824220704e-05
-2.39967438142811e-05
-1.51438835646174e-05
-2.25538384394904e-05
-1.12041493528922e-06
-1.89994518346962e-05
-2.69689895842418e-05
-1.31128519303231e-05
-3.41583628876354e-06
-2.43892695339325e-06
-1.90418249992476e-05
-2.32418373014137e-05
-1.80615894833361e-05
-1.50923802273738e-05
-7.74355500502733e-06
-1.84922455554285e-05
-2.0706785335876e-05
-1.9243427086328e-05
-1.3680118550726e-05
-8.41530051281589e-06
-1.38449570118229e-06
-1.94133000603927e-05
-2.53015568041588e-05
-3.62023128815549e-05
-3.00180748131453e-06
1.01395377387098e-07
-2.43046496550704e-05
-1.54241447310281e-05
-1.70866762998746e-05
-2.21991567243031e-05
-1.02454133152066e-05
-8.56529409052777e-06
-1.11509039904204e-05
3.52322737421669e-06
-1.43802120458468e-05
-2.31707953561936e-05
-2.70402187536815e-05
-5.68454497352598e-06
-1.71371687218142e-05
-1.47604054725081e-05
-2.26882690147548e-05
-4.11316284122788e-06
-3.12534507768311e-05
-1.62864174553122e-05
-2.40100880322455e-05
-1.01707070506697e-05
-2.12746464186745e-05
-8.026210749387e-06
-2.32218403959884e-05
7.30282313864599e-07
-1.88984688419706e-05
-2.05271925461197e-05
-1.50085791346007e-05
-2.50105115890367e-05
-3.36702563092928e-05
-1.64334631670328e-05
2.28164505918742e-06
-1.52865754276778e-05
-2.28842118697184e-05
-2.36815840372459e-05
-8.88568696232619e-06
-4.6460639716456e-06
-1.97619314489488e-05
-1.21501917758996e-05
-2.11095383890205e-05
-1.53839535104053e-05
-2.22445220887677e-05
-2.27264864206852e-05
-1.36762972785561e-05
-1.51161386287187e-05
-1.59315395891457e-05
-1.391016116842e-05
-1.80334645469935e-05
-2.38234068025294e-05
-1.55086908727707e-05
-1.75404397628659e-05
-1.09591853833786e-05
-1.49844273181688e-05
-2.19357657011539e-05
-1.60938883418046e-05
-1.32499603332701e-05
-2.62094787431361e-05
-2.38559714015312e-05
-3.78919128279535e-06
-2.58004540255369e-05
-1.57565993621896e-05
-1.51090914383239e-05
-1.73050688154186e-06
-1.46035092868697e-05
-1.1403679400544e-05
-5.29885434844191e-06
-1.51923255109352e-05
-2.10538153287065e-05
-9.5160896333549e-06
4.241429985201e-06
-1.0584169878869e-06
-1.18894395092461e-05
-9.34355054818856e-06
-2.12428140244443e-05
-1.03738837629492e-05
-2.41511403706321e-05
-1.81176479888482e-05
-6.01146224651029e-06
-1.07597372300777e-05
-1.40791876345521e-05
-9.30879206508718e-06
-1.7008995464239e-05
-2.84268754378265e-06
-1.42733529751266e-05
-1.16445957677341e-05
-5.12159391366726e-06
-2.85512245146072e-05
-1.10197893893405e-05
-2.78012218945282e-05
-3.32377058353898e-05
1.55863812662541e-06
-1.51291648033582e-05
-1.24778808979326e-05
-8.5652001204753e-06
-1.16867825411048e-05
-8.0726383215217e-06
-2.31152193695896e-05
-1.76079718535641e-05
-2.32923836771883e-05
-1.03599646315347e-05
-1.85614790984996e-06
-1.25861400012367e-05
-1.0974297892226e-05
-1.82455419658285e-05
-2.58526295009266e-05
6.18192024766258e-06
-2.45867803655256e-05
-1.74103890102752e-05
-1.33202393731868e-05
-5.29964121577175e-06
-2.23537147060459e-05
-1.49123489622107e-05
-1.35222782154108e-05
-1.85883157570105e-05
-2.08887940361763e-05
-9.3745315173269e-06
-3.27503935490488e-06
-7.85099641019318e-06
-5.66604417234946e-06
-2.70325783639773e-05
-1.70432052000141e-05
-5.49298159684406e-06
-1.22743247694374e-05
-1.18201312022609e-05
-1.40021143150311e-05
-9.43291764966696e-06
-1.54936506312174e-05
-2.97042615933248e-05
-1.71546175829872e-05
-1.83791607537651e-05
-1.72316653314869e-05
-1.98813638359264e-05
-1.97334293518112e-05
-7.20264667479439e-06
-1.76495697139678e-05
-3.51754697091008e-06
-2.09754277720038e-05
-2.31849965443505e-05
-5.20482630164097e-06
-1.07675986641479e-05
-1.8078381209484e-05
-2.26132991384718e-05
-4.6341397000147e-06
-6.42668373034218e-06
-2.83030019245441e-05
-2.41586649582203e-05
-2.31107561981676e-05
5.42251319275812e-06
-1.78330328118872e-05
-1.73558578770436e-05
-3.58581138192014e-05
-1.49375888224649e-05
-1.86810217088088e-05
-2.01938543238236e-05
-1.66039051952352e-05
-6.56316016592303e-06
-1.92558570665115e-05
-3.21466752248254e-05
-1.2885341034199e-05
-4.23105756619108e-06
-2.1925137970273e-05
-2.06971604051855e-05
-1.19350659503648e-05
-1.16555914721439e-05
-2.14507313321779e-05
-1.14637276411108e-05
-7.49152594461467e-06
-1.51644309983062e-05
-2.29488787145879e-05
-1.88600100416078e-05
-1.03146147156315e-05
-1.35513254637223e-05
-1.25613060573629e-05
-1.18766952188874e-05
-2.27492109414076e-05
-1.71572964773108e-05
-7.26025033178557e-06
-1.76923470733119e-05
-2.2503957061722e-05
-2.30228960743116e-05
-2.2564218513399e-05
-2.4913295877123e-05
-1.70097750776372e-05
-1.65159200305834e-05
-1.33370989862376e-05
-2.66777161063698e-05
-8.1887216037915e-06
-1.35196695493611e-05
-3.42100488255704e-05
-1.58495098363147e-05
-6.55944393286366e-06
-2.02358374319248e-05
-2.4268301654228e-05
-2.44723630635295e-05
-2.18312101654697e-05
-4.5626008308229e-06
-4.55017301415553e-06
-1.10924735981975e-05
-2.50080580891267e-05
-2.81236568144729e-05
-1.95673227865543e-05
-1.47196091354379e-05
-1.16441580742327e-05
-2.98089223545945e-05
-2.29591602739944e-05
-2.27648080255826e-05
-5.23915048678926e-06
-2.69528432116158e-05
-2.16373521893095e-05
-8.12774331772152e-07
-2.58832815229888e-05
-1.83318974119185e-05
-3.14488397859042e-05
-1.61013509460257e-05
-1.96669422779044e-05
-1.2976488440176e-05
-3.26800220258101e-06
-9.65437601305802e-06
-3.68193068100133e-05
-2.18159804019698e-05
-3.07945107373188e-06
-3.61268328094107e-05
-2.40534374078931e-05
-2.25550554596367e-05
-2.17418502251702e-05
-2.60375587448952e-05
-2.90403959337383e-05
-1.3558258575169e-05
-1.00693299468498e-05
-2.50141051231209e-05
-2.05235166426574e-05
-2.76022369409198e-05
-1.0872677041963e-05
-1.75893457486397e-05
-2.64895626367013e-05
-4.04272957181256e-06
-2.09625407534184e-05
-1.54835025489184e-05
-3.15748322421461e-06
-1.93241110614227e-05
-2.04683421554674e-05
-3.80889655671578e-05
-8.23494428010727e-06
-2.07446695226915e-05
-3.03389996493994e-05
-1.88857580037144e-05
-1.79134730220136e-05
-7.17918537688943e-06
-2.10109936554135e-05
-1.45533447619367e-05
-2.84412179490083e-05
-2.64069537141466e-05
-1.23971755235254e-05
-2.83083561635648e-05
-1.78452503663689e-05
-9.78548421346591e-06
4.0972574361314e-06
-1.21458053802999e-05
-2.33697119914439e-05
-4.03596130388866e-05
7.21415798716253e-06
-1.58455184314459e-05
-1.94238690924973e-05
-7.02131952888836e-06
-3.20888110959418e-06
-3.21622544414668e-07
-1.17881680518656e-05
-1.4056378505231e-05
-2.29918756342244e-05
-1.92355681368306e-05
-1.60602422200078e-05
-2.71974034697151e-05
-2.10255920064909e-05
-2.86891883126452e-05
-9.73305883956644e-06
-1.09895036695139e-05
-2.07544656263748e-05
-1.33004978883831e-05
-2.49555826991863e-05
-2.16621452810775e-05
-1.12335987004245e-05
-1.9559139794702e-05
-1.38257408375883e-05
-1.39938273650212e-05
-3.09852947944044e-06
-1.60863861046548e-05
-1.17785170619723e-05
-1.21438722726909e-05
-7.75572629960361e-06
-1.26426107704587e-05
-6.42620172540323e-06
-2.60770646530345e-06
-1.03278263085225e-05
-3.154822689101e-05
-1.2523678503879e-05
-1.19735874887135e-05
-1.55140647005027e-05
-1.40667225105875e-05
-2.53116140509873e-05
-1.22196335327173e-05
-1.01426532484653e-05
-2.89184545601707e-05
-2.59520368583726e-05
-1.93050922992025e-05
-3.15680545211123e-05
-1.22504518366689e-05
-7.2158895052351e-06
-1.69040694363922e-05
-2.07973430710495e-05
-1.53506744725008e-05
-2.16569937491291e-05
-1.1991746738765e-05
-7.61803410084002e-06
-1.88310422211606e-05
-4.3324324247684e-06
-1.5908773145094e-05
-8.89115850353941e-06
-1.95602119456302e-05
-2.83767793373062e-05
-1.46423695768505e-05
-1.26243525176288e-05
-2.15678137022464e-05
-1.63588023474791e-05
-1.80093224982166e-05
-2.19364643677234e-05
-2.13925584230258e-05
-7.08063995697485e-06
-1.69640527163161e-05
-1.54035449267195e-05
-1.06177244948777e-05
-1.41466400029653e-05
-2.77776649045874e-05
-8.89684598871615e-06
-9.05553514153789e-06
-2.67722937029831e-05
-2.66011716784958e-05
-9.93086618636974e-06
-1.65206806872576e-05
-8.8908345997695e-06
-1.24945618788465e-05
-3.14699137559304e-05
-1.31455096991047e-05
-1.58824509328635e-05
-2.00565414538573e-05
-2.08082532884912e-05
-1.50152149389153e-05
-2.36153602451822e-05
-1.20104862070721e-05
-1.93653650922863e-05
-7.09797588889901e-06
-4.44146689631933e-06
-2.19024178986417e-05
-4.60399933267297e-06
-1.96575948968185e-05
-1.75296618077948e-05
-1.67736866763526e-05
-2.64381773024135e-05
-2.26517156567818e-05
-2.56059505158096e-05
-8.64244648909665e-06
-2.42062226260689e-05
-3.07943818067888e-05
-6.66218525373236e-06
-8.20618363364514e-06
-2.72858981956589e-05
-2.02152237161894e-05
-5.59967431184899e-06
-1.30653066365082e-05
-3.16816320487298e-05
-3.67842523906947e-06
-1.84570327103934e-05
-1.95469989121187e-05
3.09286385173099e-06
-2.17156104988771e-05
-2.94022756916221e-05
-3.0238277560782e-05
-1.22645852841439e-05
-6.181805543026e-06
-2.88177428553083e-05
-4.17689854171277e-06
-2.50805728901843e-05
-2.38329835749139e-06
-6.97685401418976e-06
-2.17978053593523e-05
-4.33431549322812e-06
-1.86540409591777e-05
-2.39619262503088e-05
-1.53641142025446e-05
-3.38584759409041e-06
-2.07359449544766e-05
-2.63186228796423e-05
-4.56166927451157e-06
-1.62065743624464e-05
-2.16111800760707e-05
-2.29887424566296e-05
-8.99135891078746e-06
-3.01316637232515e-05
-2.76531646096857e-05
-1.37885591191123e-05
-2.69231161101817e-05
-1.5677623714232e-05
-5.78366029040894e-06
-1.2798937655813e-05
-3.08747178643835e-05
-2.42467923598279e-05
-1.70014881979247e-05
-2.01738167375546e-05
1.11402595729252e-06
-2.8618242087099e-05
-1.172252780499e-05
-2.1009943110174e-05
-8.35156018050169e-06
-1.4040480128729e-05
-1.2624797204161e-05
-8.79934154671017e-06
-2.81728902108872e-05
-1.49708452651735e-05
-1.16514894576238e-05
-1.97783837294071e-05
-3.91833053013132e-06
-1.90610954855573e-05
-1.23769204702057e-05
-2.05920048222578e-05
-2.31484836604069e-05
-3.10207065430204e-05
5.44271959943596e-06
-1.42558261264161e-05
-1.24766523370864e-05
-1.18459834861314e-05
-1.09361839610262e-05
-1.82114887695104e-05
-1.34688051861002e-05
-2.41758126786209e-05
-6.86693044557061e-06
-1.29541187646042e-05
-2.41297377906602e-05
-3.20525886015714e-05
-2.34275797429754e-05
-3.5015780185097e-05
-2.83850694976088e-05
-1.84323481905723e-05
-1.19264232372562e-05
-1.74559444868301e-05
-2.20902013959224e-05
-3.0605171723614e-05
-8.62061566447271e-07
-2.33083256500679e-05
-5.31027111146041e-06
5.80518565398004e-06
-1.67212888200618e-06
-1.12217021704824e-05
-9.99964624468347e-06
-1.47895506685676e-06
-1.48613100140076e-05
-1.43568612458319e-05
-6.69922205673248e-06
-1.57671687826292e-05
-6.63236563095031e-06
-2.38573126803464e-05
-5.87137715887884e-06
-1.23845468017961e-05
-9.13922412526771e-06
4.16831099812034e-06
-1.37475951053313e-05
-2.00474741231014e-05
-1.04970662612412e-05
-2.87167592249534e-05
-1.97857802532703e-05
3.79934006108274e-06
-1.43625930048609e-05
-1.96853861193554e-05
-1.59401775466803e-05
-2.24207627046118e-05
-1.53325335943534e-05
-2.76075534928238e-05
-1.54657561626911e-05
-5.66240452901202e-06
-2.43038979861578e-05
-3.10557550050259e-05
-2.00420798429033e-05
-1.15545782858438e-05
-1.30765963736717e-05
-1.50357172533102e-05
2.39614251552446e-07
-2.20106473417042e-05
-2.88610319590257e-05
-2.8892953315136e-05
-1.54317088580289e-05
-2.122354780059e-05
-1.79504551644576e-05
-1.83616644642981e-05
2.01824155310823e-06
-1.18143840441747e-05
-1.09200627552262e-05
7.02492227594748e-07
2.06950030691815e-07
-1.91727137034683e-05
-1.4859751935168e-05
-1.34462289461126e-05
-1.03786888205087e-05
-1.53646144940016e-05
-2.9967072659227e-05
-2.67497507979118e-05
-1.21368846420122e-05
-4.59681453212819e-06
-5.12726646725068e-06
-2.577169863487e-05
-1.13269865963142e-05
-2.41268520576247e-05
-1.2611852116227e-05
-1.40387976266807e-05
-1.45264090221871e-05
-1.83578149424007e-05
-2.34126846783471e-06
-1.59661883022364e-05
-1.67716338612213e-05
-1.75550219539806e-05
-2.59141399679415e-06
-1.89821228528576e-05
-1.2852474854857e-05
-2.67147754286104e-05
-2.97320105055152e-05
-1.41307525910393e-05
-1.12534589817355e-05
-1.30878020062793e-06
-2.59512288561786e-05
-9.48658999149503e-06
-1.50368940253331e-05
-1.55455797716065e-05
-7.79792124666879e-06
-2.86178281826025e-05
-7.36340353548086e-06
-1.89697841040187e-05
-8.23962112094485e-06
-1.46512829692169e-05
-2.30243213980105e-05
-2.12852501623882e-05
-3.13100914887183e-05
-4.12972446446129e-06
-1.84998795188106e-05
-1.79456749286262e-05
-2.18106778362193e-05
-1.44772673566229e-05
-1.11519234577626e-05
-1.87910123259691e-05
-2.066482914537e-05
-1.28003304870575e-05
-9.68261144322705e-06
-2.13991310990629e-05
-2.14522355817788e-05
-1.40493517112837e-05
-9.06165845529306e-06
-2.27498781382926e-05
-2.18268373743732e-06
-1.68718487427912e-05
-1.79101719579071e-05
-1.73596102590156e-05
-2.19572935112831e-05
-3.64663577388462e-05
-2.80944580228968e-05
-2.0032242624984e-05
-1.19033251213808e-05
-5.95760948215536e-06
-3.8836185117806e-06
-4.6986901056133e-06
-3.85962888046154e-06
-2.00131062620517e-05
-1.00119349961945e-05
-1.05030529548728e-05
-2.8066214584049e-05
-3.67414315545012e-06
-1.95956067679115e-05
-1.39494159198865e-06
-2.23928308463201e-05
-1.22882273896243e-05
-1.88630106104155e-05
-1.99866708447376e-05
-7.87149897168217e-06
-2.38002728361284e-05
-1.42868235312301e-05
-4.99401511602753e-06
-2.47383350451789e-05
-2.32395543643957e-05
-6.32812836942079e-06
-9.33215231238258e-06
-1.09550125313981e-05
-1.83410865261263e-05
-1.29494231286083e-05
-2.58476888319742e-05
-7.61487693591367e-06
-1.15331056032505e-05
-1.08777397799342e-05
-4.52307735415552e-06
-1.69684501660121e-06
-2.46942082397262e-05
-8.47146723399414e-06
-1.10029805721875e-05
-1.04273796429917e-05
-1.90048006235881e-05
-2.61081286340232e-05
-1.33857498566255e-05
-1.6692823438091e-05
-1.7034329538636e-05
-1.38083187802038e-05
-2.38218665500461e-05
-2.55847116474497e-05
-1.00194747802568e-05
-1.20423464377733e-05
4.07021367492057e-06
-2.00096945012834e-05
-2.17410963438092e-05
-1.00562365785237e-05
-4.03496861384384e-06
4.12405655247253e-06
-2.11701947198717e-06
-3.3015544291746e-05
-1.21348917184554e-05
-4.33156486598808e-06
-2.85178345346417e-05
-1.8233260258176e-05
-1.21558836668877e-05
-2.01674809027926e-05
-1.83763468179665e-05
-1.52342295531065e-05
-2.77377633607056e-05
-3.15219277995396e-05
-4.61691375739821e-06
-1.53541744738179e-05
-1.60556616692905e-05
-1.64467271267093e-05
-1.46831781531623e-05
-1.93987827753424e-05
-7.94300384036419e-06
-2.45454308380766e-08
-1.91082484133459e-05
-1.53952693216147e-05
-1.68683777828235e-05
-2.61568487607442e-05
-1.05227506713731e-05
-2.35693520392184e-05
-4.31051806345721e-07
-3.02744252023087e-05
-2.28308484862161e-05
-6.32960411726951e-06
-2.20471873760735e-05
-4.50064120338962e-06
9.14563311795463e-06
-1.3158864349325e-05
-6.89091353705865e-06
-1.9638194455972e-05
-2.53360380247366e-05
-1.78947352492927e-05
-5.48299322041364e-06
-5.24815963918013e-06
-6.64821490881355e-06
-1.56511134387156e-05
-1.2210491695169e-05
-2.59309781393908e-05
-2.25586249181256e-05
-1.63489897711176e-05
-1.64581552830383e-05
-2.2192337860899e-05
-1.54614352699401e-05
-9.57697097826642e-06
-2.39222495701655e-05
-7.37382900736395e-06
-1.20264329949894e-05
-3.26408326174552e-06
-1.45041288851857e-05
-2.37378260270702e-05
-3.6424186313036e-06
-4.72198425972656e-06
-1.5694383882156e-05
-2.50200784516089e-05
-1.21871582272882e-05
-1.81664138073933e-05
-1.19377395928508e-05
-8.22200745646243e-06
-1.53246459299377e-05
-2.15452778744474e-06
-1.70322876735684e-05
-1.0289881935028e-06
-1.80272221123231e-05
-1.3849425912088e-05
-1.24370653682e-05
-1.20091701749832e-05
-2.10518902514687e-05
-2.10222376203902e-05
-1.44853008483194e-05
-1.30299392221077e-05
-1.35338719777002e-05
-1.63757601409871e-05
-7.74695800966986e-06
-1.60879982142056e-05
-3.48333098056925e-06
-2.81851701497971e-05
-1.60640796471171e-05
-3.50507779541702e-06
2.95746876845412e-06
-1.75279413356982e-05
-8.97176723360531e-06
-2.11913718424839e-05
-1.94596319478191e-05
-2.14652044054306e-05
-4.22429118211701e-06
-1.46225936178723e-05
-1.53181689803635e-05
-5.27512699401099e-06
-1.91710885886835e-05
-8.28192855467096e-06
-1.36108498869352e-05
-8.42799801186883e-06
-1.95966577229684e-05
-1.20963177914156e-05
9.04840541308957e-06
6.52818129473436e-06
-2.9229447042816e-05
-2.90211876615464e-05
-3.09618649744231e-05
-1.52701948396508e-05
-2.10579264076509e-05
3.14532412570265e-06
-1.39096666713695e-05
3.51389746456709e-06
-1.04048929114891e-05
-2.21783272686876e-05
-3.03443734474789e-05
-3.33791179038878e-06
-4.90582466699896e-07
1.14275665569454e-06
-1.42291583247588e-05
-1.66362554311636e-05
-2.94439642077241e-05
-2.29271345088179e-05
-2.1610749924368e-05
-2.07795101470424e-05
-2.37999347516614e-06
-6.50961448886052e-06
-1.70889757877198e-05
-9.05213766095945e-06
-9.80187635370337e-06
-3.07615312965162e-05
-3.36682720057827e-05
-3.26313388015028e-05
-1.69601504540633e-06
-1.75434989084903e-05
-2.21584095946195e-05
-1.37701578523468e-05
-1.47016948645069e-05
-1.56312671910907e-05
-7.87801262544734e-06
-1.90057794234044e-05
-1.34343806015752e-05
-2.55526595295227e-05
-7.28425555790908e-06
-7.90682970764009e-06
-2.40946349231493e-05
-1.018946412387e-05
-1.3109314658188e-05
-2.04625710919979e-05
-1.03031415706095e-05
-1.22203188927491e-05
-2.22150128560039e-05
-1.57509157409834e-05
-2.74374486769457e-05
-2.11947909633415e-05
-1.91072235514132e-05
-1.50576506420766e-05
-8.31910920432492e-06
-2.45272654178841e-05
-1.08805258881033e-05
-1.23329166221223e-05
-1.06176970659513e-05
-1.38739954229576e-05
-3.87949073466126e-06
4.97834725488675e-06
-1.32938592654632e-05
-3.9688795139995e-06
-2.23564355727826e-05
-2.43447321296874e-05
-1.35299026698536e-05
-2.11608181164746e-05
-2.77879329340933e-05
-5.03628922418053e-06
-2.36998904615133e-05
-2.4138461414411e-05
-1.89929504806117e-05
-3.6221350408764e-06
-5.31040124246365e-06
-1.08262952685137e-05
2.0730092393321e-06
-1.8270671897908e-05
-1.15264550540951e-05
-1.80030523172665e-05
-1.43782398259551e-05
-2.0226586983245e-05
-1.0433661353891e-05
-1.49605195039809e-05
-2.67823732462997e-05
-1.15151993052897e-05
-1.11168424561179e-05
-1.57337343485368e-05
-1.29673163280487e-05
-2.49694386201683e-05
-2.17057641294621e-05
-3.07764186794646e-05
-2.75353304584931e-05
2.70521902801155e-06
-1.16093316521389e-05
-3.05129415347245e-05
-1.37671446880134e-05
-9.41032765204222e-06
-1.01871156619107e-05
-2.75748774583313e-05
-2.14185689293393e-05
-9.02511852951147e-06
-4.79494619014002e-06
-2.34145420111807e-05
-1.25351422930042e-05
-2.98776241962638e-05
-6.56148507579263e-06
-1.97411838775576e-05
-2.53523153209234e-05
-1.22991450388509e-05
-1.02755737962641e-05
-2.69080825570888e-05
-1.55899624561095e-05
-1.43158801129026e-05
-7.92072576674463e-06
-1.91863553736015e-05
-2.52612724983064e-05
8.26851978057276e-06
-1.55574851761704e-05
-2.07679167751452e-05
-1.95986588294326e-05
-2.63555728303057e-05
-7.13408760408028e-06
-1.64806202593664e-05
-2.91517362487406e-05
-9.71613265078372e-06
-1.84812223235957e-05
-2.75289279200803e-05
-2.32948224737878e-06
-6.30891988178135e-06
-1.65888928591823e-05
-2.99044433386736e-05
-1.08670346342336e-05
-2.18391518239264e-05
-2.46728050879448e-06
-3.96008454469763e-06
-1.33907252694774e-05
-1.472661030308e-05
-1.24914083027888e-05
-1.19842095772963e-05
-1.83671286794387e-05
-2.19673873908255e-05
-3.09921656366792e-05
-7.8107527343092e-06
-1.66019943176437e-05
-1.55887835217839e-05
-1.40768354254976e-05
-3.29173678800093e-05
-1.21573143358216e-05
-2.34492869931055e-05
-1.80542615769424e-05
-1.59221086983544e-05
-6.06455474187495e-06
-2.45315565183869e-05
-1.13708404654278e-05
-1.14519695901383e-05
-2.28780858307814e-05
-2.42739567570375e-05
-2.52548694657895e-05
-8.97912570586505e-06
-2.00815704725728e-05
-1.99107757495524e-05
-1.64999419988984e-05
-2.79108473775331e-05
-8.31949813429621e-06
-1.35483927871246e-05
-2.86027045235815e-05
-1.70915744242492e-05
-3.01272324407388e-05
-8.71914044453114e-06
-1.3442016758447e-05
-9.57636710422923e-06
-6.05990290278033e-07
-3.49885441410813e-07
3.72376610547864e-06
-1.26611122174415e-05
-2.26531164242114e-05
-1.44641068780889e-05
-1.88110895423553e-05
-1.56943355297577e-05
-3.54040359590568e-05
-1.43242053812865e-05
-1.33185052614458e-05
3.11103856644156e-06
-2.80347311828846e-05
-1.22174609176884e-05
-1.09366587117941e-05
-2.445458551986e-05
-1.33541126928143e-05
-3.27528156254868e-08
-2.89551221418146e-05
9.58657844754509e-06
-8.37913096101664e-06
-1.63548447507254e-05
-9.97911183322534e-06
-3.20066762996479e-05
-1.61900160311468e-05
-2.17996022243446e-05
5.69931129839838e-08
1.07338537728049e-05
-1.37286269942534e-05
-3.28278872580913e-05
-1.72832527320788e-05
-2.29462898221042e-05
-2.08964328078814e-05
-1.46028189480869e-05
-1.52777646900015e-05
-3.39064640402925e-05
-1.98144551626011e-05
-7.27986483077508e-06
-2.27755834428711e-05
-1.61668424013596e-05
-2.7097131018669e-06
-1.77627046071157e-05
-9.34795231045047e-06
-2.72034030055234e-05
-2.81854035164161e-05
-1.86455822672614e-05
-2.37213435532047e-05
-1.14230291246612e-05
-7.92187012788828e-06
-1.98044149546778e-05
6.23083791522775e-07
-2.15824978793879e-05
-2.25312803720663e-06
-2.15738553333647e-05
-8.99146058624091e-06
-2.69935704723039e-05
-2.08204768813047e-05
-1.66509934257058e-05
-2.97494658940438e-06
-5.84700096686809e-06
-1.7492234162312e-05
-5.27622238223404e-06
-2.80883693507167e-05
-1.70236273630675e-05
-2.38177489458387e-05
-1.06239041165687e-05
-1.38609746374918e-05
-2.07557718051898e-05
-2.84984802662925e-05
-9.28073518896783e-06
-2.40033821431724e-05
-1.65457448627514e-05
-2.26084726763074e-05
-1.82252633050862e-05
-7.73381696569699e-06
-1.87759482164984e-05
-5.06024840030906e-06
-8.30671615191193e-06
-1.78997120336964e-05
1.89465630425157e-07
-2.1512526785793e-05
-2.00174767037187e-05
-2.16625753870348e-05
9.51909973030695e-06
-1.13334363555934e-05
-1.60154263704235e-05
6.61305102661733e-06
-1.62355556581292e-05
-3.03286347958881e-05
-2.36502883989987e-05
-6.05745091937497e-06
-3.82992022351678e-06
-2.1007561262486e-05
-9.00276600497179e-06
-4.10308004885465e-05
-1.08103465089252e-05
-2.68551502019295e-06
-1.31699399608193e-05
-1.21950142330244e-05
-1.3324898018167e-05
-1.40415522404938e-05
-2.66259434322815e-05
-3.00552667922842e-05
-1.6577760449748e-05
-1.59533523536248e-05
-1.82917210863248e-05
-1.46880463789254e-05
-1.35151802625006e-05
-1.16453018772239e-05
-1.71861905264688e-05
-1.04808698284415e-05
-3.57542750889509e-06
-1.65840444600091e-05
-2.46124549203194e-05
-8.57253393057595e-07
-2.47514797321684e-06
-2.08093447053087e-05
-1.46533997897483e-05
-7.49688687512324e-06
-2.09696324858573e-05
-2.21714089293845e-05
-5.54820960405531e-06
-7.39995810353412e-06
-9.68428045027086e-06
-8.50021035817044e-06
-1.29399976943631e-05
-1.34158701343363e-05
-1.32449077146796e-05
2.00069109168782e-06
-1.23796256594529e-05
-1.95292136371628e-05
-2.43982857062679e-05
-1.64191517052101e-05
-9.30657535304719e-06
-2.92750185098214e-05
-9.30171365780259e-06
-1.81814627307089e-05
-8.26802735453849e-06
2.36561851923715e-06
-7.2558270035748e-06
-1.21229252340708e-07
-2.94396415651625e-05
-1.0988027357873e-05
-1.03344591162703e-05
-7.76810150329039e-06
1.98703489999837e-06
-1.41100872089537e-05
-3.10166631491385e-05
-1.64032917419451e-05
-1.50009216981348e-05
-2.11888324414033e-05
6.54657946994458e-06
-1.57369754036852e-05
-1.17471368671575e-05
-9.44379731609483e-06
-1.47991516900773e-05
-1.76639150276855e-05
-1.05328031870726e-05
-2.22903570227431e-05
-1.20784520512912e-05
-1.09736066398345e-05
-2.433937393453e-05
-7.39885678169676e-06
-1.59968422380342e-05
-2.15665319976407e-05
-2.80369417669195e-05
-8.13382338596752e-06
-3.4166688761389e-05
-2.45311520615792e-05
-2.0997345102178e-05
-3.61962114216906e-05
-2.03413484875809e-05
-1.05221123542429e-05
-3.17779610306742e-05
-1.9860204879426e-05
-1.98638339739739e-05
-2.13985267623255e-05
-9.87429140779095e-06
-1.01972684152213e-05
-2.58804210074994e-05
-1.73393341783166e-05
-1.54154362808053e-05
-1.00258689674305e-05
-2.49927036645285e-05
-2.77276247128136e-05
-2.10668492159768e-05
-2.40619976376079e-06
-1.80940656543289e-05
-3.1074865461548e-05
-3.10603268098066e-05
-2.49816504057828e-05
-6.54268512013713e-06
-1.49082061330766e-05
-1.66802134887037e-05
-2.00138882174692e-06
-2.12513894569768e-05
-1.31416997104533e-05
-8.33962233887084e-06
-1.49442037021933e-05
-1.81779571298752e-05
-2.53440861074125e-05
-4.41831584390779e-06
-1.02168318305147e-05
-6.34717195978657e-06
-1.16038489335113e-05
-6.14254552105329e-06
-1.87570737325858e-07
-6.97805504036009e-07
-3.06641383369697e-05
3.00838309796162e-06
-1.84950864187362e-05
-1.33322200530996e-05
-1.57117597956849e-05
-5.98873363551927e-06
-8.34119258088348e-06
-1.62046971470661e-05
-1.30657038445332e-05
-1.0620024369829e-05
-1.29162663806448e-05
-2.20874734466446e-05
-2.29904224893321e-05
-9.50901000650121e-06
-1.92251447429566e-05
-1.66355808280177e-05
-1.27795073886118e-05
-1.34272794138422e-05
-2.32824190211753e-05
-3.33408060602816e-05
-1.79025665072782e-05
-2.59513225739869e-06
-1.55240799859559e-05
-2.66285307468499e-05
-3.43225081328671e-05
-6.96269696372693e-06
-1.77705830244345e-05
-1.54233730568342e-05
-2.01658478250386e-05
-8.332662074929e-06
3.61306794133423e-06
-1.17790615610244e-05
-3.1832522307381e-05
-3.29249242972781e-06
-7.88506438928182e-06
-3.3252196502707e-05
3.48499713200663e-06
5.42561584180049e-06
-2.50775574527541e-05
-2.45615486901538e-05
-9.80201343676413e-06
-1.26259601534606e-05
-2.53789624543207e-05
-1.63075622550648e-05
-2.4002652547208e-05
-2.39770846420978e-05
-1.78471489856272e-05
-2.2423689736507e-05
-9.92816966121974e-06
-1.53697190343285e-05
-2.50356697100404e-05
-4.015523237379e-06
-8.9745313551989e-06
-8.78316663266226e-06
-1.42229557474869e-05
-1.35815796095723e-05
-1.35107747580862e-05
-2.73558863834707e-05
-1.2595023309752e-05
-2.0578295245261e-05
-2.42175216382489e-05
-1.71739438082144e-05
-1.1664903219868e-05
-1.29321481431168e-05
-9.75919599591395e-06
-1.37277131902025e-05
-3.75067066544125e-05
-1.68238046218886e-05
-3.05802053469237e-06
-2.32561432284493e-05
-2.17045576776849e-05
-2.60804973973236e-05
-1.44709419718305e-05
-2.15283460531338e-05
-1.45176219775079e-06
-1.03236782767023e-05
-1.68696606158154e-05
-2.75766591665915e-05
-2.66075299914628e-05
-1.91532089935391e-05
-9.73620573343011e-06
-1.98943912135888e-05
5.70772975717083e-06
-1.0707803640766e-05
-1.28825705733723e-05
7.39043350520669e-06
-6.72045111987013e-06
-1.88560780520002e-05
-1.79903866645731e-05
-5.60101086100682e-06
-1.84421256061223e-05
-2.35450497949108e-05
-1.61574158223111e-05
-1.29840448123396e-05
-1.97018108814826e-05
-1.61527492915847e-05
-1.13129791237652e-05
-1.94972160818197e-05
-2.63177072081058e-05
-3.52488504047075e-05
-1.38818365819065e-05
-2.52569045644851e-05
-6.38602388927293e-06
-1.34522126900839e-06
-7.46947600735272e-06
-1.95894136819007e-05
-1.63777931196592e-05
-7.58308719258913e-06
-1.39597623382573e-05
-1.47760810442252e-05
2.21205959480479e-06
-1.75266053700475e-05
-1.69376940101121e-05
-2.23463554887561e-05
-4.75031544963186e-06
2.32727879890503e-06
-1.87867574841808e-05
-1.04370741163863e-05
-5.80715440306121e-06
-2.68867172397118e-05
-1.30111320424267e-05
-3.70360276125415e-06
-1.70867145968851e-05
-2.2816373648881e-05
-1.1430339084856e-05
-1.15860354523592e-05
-2.17406554827705e-05
-1.37546191011124e-05
-1.21581731296514e-05
-1.78354740976312e-05
-4.67219419344904e-07
-1.15690675569266e-05
-2.5091162274692e-06
2.19979125343912e-07
-1.95618442408376e-05
-8.81318709479716e-06
-4.66286100022212e-06
-1.29701862069069e-05
-1.56183212833231e-05
-2.88380844348605e-05
-2.16155296413087e-05
-1.07532870217736e-05
-1.36763157312935e-05
-2.78383948606494e-05
-2.99257637089046e-05
-1.65905266476876e-05
-2.34797208567042e-05
-2.41464500892932e-05
-2.41897214256495e-05
-2.12327504168299e-05
-8.61342411638977e-06
-9.46337891084151e-06
-1.24940021676344e-05
-1.89431216397381e-05
-3.65813642932727e-05
-2.68756488998237e-05
-1.61760976916378e-05
-5.24194378571307e-06
-6.04303822362359e-06
-1.26036288434847e-05
-2.42097479210997e-05
-9.48681475504308e-06
-3.69389541405802e-05
-7.14951401588494e-06
-1.46879571286812e-05
-1.61697746936433e-05
-2.34697572927322e-05
-2.80591304308251e-05
-1.2886880390132e-05
-1.4616579726987e-05
-2.30122727703675e-05
-1.28007243274605e-05
-7.94491147751924e-06
-2.17347171210189e-05
-1.36422358153521e-05
-1.80744212014728e-05
-2.04302705151538e-05
-1.11594168331328e-05
2.04052571932614e-06
-1.38853594776119e-05
-1.13540647634502e-05
-2.31170234447919e-05
-6.17379254017123e-06
-5.64884089847411e-06
-2.43644174684216e-05
-1.34859779720331e-05
-1.2991674837488e-07
-3.34086578954286e-05
-8.41016224160244e-06
-1.15739132262058e-05
-2.80050885850088e-05
-1.70230742017178e-05
6.60902941833011e-06
-2.14775497991455e-05
-2.62721392796211e-05
-2.14783004479278e-05
-2.45656775103755e-06
-1.47184978589076e-05
-1.01023325740716e-05
-1.93026503591325e-05
-1.31010274575841e-05
-1.53774596042669e-05
-2.46533550912039e-05
-1.65324859381822e-05
-1.80879807833272e-05
-2.79871304389891e-05
-1.95849714523361e-05
-3.12835788591211e-06
-2.76736696019164e-05
-4.05682534514967e-06
-1.82235745410235e-05
-2.21021852769667e-05
-1.36443848213554e-05
-3.93541685851853e-06
-2.58264981762019e-05
-2.34017278010077e-05
-1.57015173956248e-05
-3.93631909899203e-05
-8.07613999695735e-06
-2.13461176396276e-05
-2.76364478937812e-06
-2.59608796286995e-05
-5.12737612108564e-06
-2.31018788346584e-05
-2.02821894890461e-05
-1.12433789057287e-05
-1.77888586156128e-05
-2.19449304300888e-05
-2.24629312598124e-05
-1.13368682801149e-05
-2.43380676951199e-05
-2.92744725701197e-06
-1.47176510583352e-05
-2.08979919964446e-05
-2.29316526647885e-05
-2.37141328656479e-05
-1.02317537861546e-05
-2.17529845403702e-05
-1.03640123066325e-05
-1.04689812030543e-05
-1.1811026105845e-05
-8.01173468649296e-06
-1.98888971796414e-05
-2.29382122789347e-05
-1.67405287046106e-05
-5.31143812618999e-06
-1.03910923371851e-05
-1.80587637499294e-05
-1.44280632672136e-05
-2.60544366159409e-05
-1.9483876161575e-05
-1.52647262788434e-05
-1.97854726418969e-05
-9.45576997133512e-06
-2.89171372324526e-05
-2.00578151790659e-05
-5.95777555783688e-06
9.2429015157107e-06
-2.12410640467477e-05
-1.8911186702726e-05
-2.47508586149358e-05
-1.19320452941526e-05
-1.58941897525908e-05
-1.99977411678246e-05
-1.81334809736903e-05
-1.80235948630345e-05
-1.2534867856707e-05
-2.19165909212574e-05
-1.14773042680633e-05
-8.16305337294368e-06
-7.96593293906674e-06
-1.76823587437006e-06
-1.455735364395e-05
-1.12977579318488e-05
-1.62892960346002e-05
-4.62994230082575e-06
-2.29763662731828e-06
-5.84931696295272e-06
-1.37402063308675e-05
-2.83929778158746e-05
-1.03440975142479e-05
-1.7684360582746e-05
1.06237931128622e-07
-1.68885589178774e-05
-2.06344271929246e-05
-3.35386819775335e-05
-2.61781001996441e-05
-9.38411196685123e-06
-3.31196468093557e-05
-1.49444225590103e-05
2.02442403038634e-06
-1.56829142916429e-05
-2.20625983920714e-05
-2.50874465501217e-05
-3.51655338513038e-05
2.10148223136402e-05
-1.91534612060888e-05
-3.17924330659006e-05
-9.00012301672913e-06
-1.59398629055722e-05
-1.41220466250443e-05
-1.09047570032331e-05
6.20219631739619e-06
-1.11422550898886e-05
-1.7192535437653e-05
-1.8926201500787e-05
-2.44870585614038e-05
-9.12752288961259e-06
-1.73261447551013e-05
-1.99344880615615e-05
-2.30998865253111e-05
-1.64965792267002e-05
-7.01093109816627e-06
-2.99425990793308e-05
-2.00779860122171e-05
-1.68403278746428e-05
-1.48614116486335e-05
-6.44290467416114e-06
-1.01153979095587e-05
-1.71897685123423e-05
-3.07669478949756e-05
-1.66286595973536e-05
-1.64819117969305e-05
-2.29572400156424e-05
-1.60739051662421e-05
-2.47330107662025e-05
-1.76590009837089e-05
-1.02194658478033e-05
-1.17370972778237e-05
-3.01252483990453e-05
-1.58949952540727e-05
-2.85472141945535e-05
-7.2757285370146e-06
-2.39276759713574e-05
-1.22981017098323e-05
-2.27058999027432e-05
-8.7960375648218e-06
-8.29856319182053e-06
-2.12432505337732e-05
-1.6250990339553e-05
-8.05854630314523e-06
-1.71620741987687e-05
-2.35614941038686e-05
-1.96072781170299e-05
-2.65982942629658e-05
-3.15578747509959e-05
-1.55730746061096e-05
-1.056191028766e-05
-2.08268604006451e-05
-1.78881727820802e-07
-1.66285409796416e-05
-1.75131887099038e-05
-2.3810950054229e-05
-2.33817580187705e-05
-1.64000220600674e-05
-2.91714663353849e-05
-2.05827292498808e-05
-2.38122703113359e-06
-6.85347481186016e-06
-1.73700730952475e-05
-9.7366142817315e-06
-7.83283324939234e-06
-3.3104093036127e-05
-2.78011026506147e-05
-2.17168161147069e-05
-4.99396974597648e-06
-2.70678186268258e-05
-1.79540652019721e-05
-1.422854869933e-05
-8.90247778082672e-06
-1.54930416422495e-05
-9.08925954562162e-06
-2.28632818163297e-05
-1.63896604376915e-05
-2.10047615175488e-05
-1.53369513256662e-05
-2.29528800479599e-05
-1.26701954517424e-05
-6.82977502165106e-06
-1.32488216778878e-05
-2.92052221694063e-06
-2.54907056928661e-05
-2.83104392846991e-06
-3.30431831473577e-05
-2.47573168029197e-05
-1.90842297675065e-05
-1.10353075607166e-05
-1.86686573131999e-05
-8.98749321676816e-06
-1.43627002444437e-05
-1.74446392495505e-05
-1.7501430752762e-05
-8.386320830834e-06
1.75509700683733e-06
-1.53707449193039e-05
-1.01991065813464e-05
-2.5066208821902e-05
-1.18540755443143e-05
-2.38575229858661e-05
-1.37977581008299e-05
-1.24243769015442e-05
-1.32709255183599e-05
-1.08644407339956e-05
5.98598282435996e-06
-1.6395473490484e-05
-1.71790259020032e-05
-1.47176650586479e-05
-1.70036141504919e-06
-1.13101948794288e-05
-2.90683865227702e-05
-1.624615186738e-05
-2.51470242313509e-05
-2.04308393190938e-05
-1.64715060248344e-05
-2.07524930408348e-05
-1.99464659767158e-05
-2.16964249190342e-05
-1.39595078893311e-05
-2.35935558358007e-05
-3.0532194281377e-05
-1.82577414333163e-05
-1.092996025488e-05
-1.23797213351581e-05
-1.08398994751987e-05
-6.96899122555106e-06
-2.20555038841287e-05
8.97394671236386e-06
-3.76308195312083e-06
-3.03517408211599e-05
-4.59847560867705e-06
-9.31179467726513e-07
-1.64487144448174e-05
-2.14319416107689e-05
-4.38291106604362e-06
-2.31733758008619e-05
-1.90990244911325e-05
-1.27085667282905e-05
-1.86122932792385e-05
-1.77866375042872e-05
-1.79653586808151e-05
-2.21163958482049e-05
-2.68693614385518e-05
-2.1415690674711e-05
-2.01403180756272e-05
-1.88131252835851e-05
-7.39430503394965e-06
-1.55304699124696e-05
-1.98601721046106e-05
-8.15731557138121e-06
-1.59716013138453e-05
-3.58997215834485e-06
8.31621738105733e-06
-1.17618375602709e-05
-9.37685556694906e-06
-1.27986542253417e-05
-1.37059222718486e-05
-2.96165765849991e-06
-1.142648015407e-05
-7.81903719952905e-06
-1.62111409677465e-05
-1.90831937543961e-05
-1.17257225087829e-05
-9.97250840250104e-06
-3.72392398996077e-06
-7.67230314119576e-06
-8.69885355949981e-06
-2.87441624195117e-05
-1.41411301688134e-05
-2.12989831920533e-05
-1.68218815986068e-05
-2.81778978204054e-05
-8.98362594158012e-06
-4.38672610242104e-06
-1.85378044683499e-05
-1.0935554847214e-05
-1.94950627474332e-05
-1.76938377234644e-05
-1.93133153151064e-05
-1.5989862278712e-05
-1.16182599296357e-05
-1.17350970800744e-05
-1.67313918531437e-05
-1.46972241883785e-05
-1.46073216501757e-05
-2.45773949313857e-05
-7.18773027199073e-06
-3.55196522039885e-05
-2.29484697038618e-05
-1.06731513356965e-05
-2.30185786342013e-05
-1.14520084908381e-05
-2.17286335118315e-05
-3.22356943351864e-05
-8.42578469374959e-06
-6.38907926234998e-06
-2.52332585907001e-05
-1.85266770182188e-05
-1.15169810773147e-05
-1.51111814417759e-05
-5.37338902495965e-06
-2.51895382548674e-05
-1.45673873418113e-05
3.75343817792404e-06
-5.84789804854387e-06
-1.5449550332297e-05
-1.27907335070845e-05
-1.06602416143992e-05
-1.40751919663555e-05
-2.84543558702491e-05
-2.20818560880291e-05
-3.18636310570888e-05
-1.03281862448571e-05
-1.93042875465463e-05
-1.44744494729872e-05
-1.79183399151191e-05
-6.67872366748785e-06
-2.22294921951337e-05
-1.41624558982201e-05
-2.03445244693547e-05
-2.69433641377426e-05
-1.56191855578779e-06
-9.79742206677158e-06
-9.88267158582908e-06
-2.5109580934956e-05
-2.01762344754424e-05
-2.28218627950772e-05
-2.93855803688198e-05
-6.94996161552253e-06
-2.0005305768722e-05
-9.0262291799183e-06
-1.64933548416457e-05
-1.71884513672629e-05
-1.55509410920411e-05
-3.41805622335602e-05
-2.06017764821363e-05
-2.43663059722747e-05
-9.79178226853715e-06
-1.28304826264342e-05
-2.5757645681583e-05
-1.33847735064354e-06
-1.21259528398357e-05
-1.13040781296556e-05
-8.79455412712773e-06
-2.67828331968485e-05
-2.23369760446257e-05
-2.68243954388723e-05
-2.26333684103884e-05
-1.06461015374755e-05
-9.65880393189788e-06
-5.81891274375427e-06
-2.65411786293181e-05
-1.66803606590208e-05
-7.00397305535716e-06
-2.92163731152657e-05
-7.99682165867445e-06
-1.60389155835368e-05
-1.08664377141121e-05
-1.56790260763355e-05
-1.90430018739906e-05
-1.08082535563542e-05
-6.87197400259906e-06
-2.94144809793088e-05
-1.66370184321866e-05
3.64837866031433e-06
-1.13348099225775e-05
-1.12725745523421e-05
-2.69104549636682e-05
-1.30808869918284e-05
-1.7248766894345e-05
-2.38785456642327e-05
-8.79529054623756e-06
-1.01580865966504e-05
-1.00896642394933e-05
-1.38416364915076e-05
-2.19281399400098e-05
-1.90197656712221e-05
-1.91915356947973e-05
-1.76543282757813e-05
-1.13126519836468e-05
-9.02177555772843e-06
-1.36399755267743e-05
-2.58050665526691e-05
-1.55394068656213e-05
-2.36262667667735e-05
-1.14988102577426e-05
-9.90194596320452e-06
-1.97443497147726e-05
2.64387870571014e-06
-9.67192407543333e-06
-3.2382463581435e-05
-1.7925340802626e-05
-2.13480811134597e-05
-2.58002359426707e-05
-1.22393370412798e-07
-2.23369513285524e-05
-2.10072365103218e-05
-8.92629869577511e-06
8.41106105119434e-06
6.74258186393376e-06
-3.89790105383025e-05
-1.90902879335388e-05
1.0260030398206e-06
-1.45993572162006e-05
-2.05004111762571e-06
-1.41284786666334e-05
-1.59639429938534e-05
-1.83597269832978e-05
-3.19485782932658e-05
-1.48186052595474e-05
-1.06452225935574e-05
-2.64853005889583e-05
-1.04057537028914e-05
-2.20743557239907e-05
-2.92316568022121e-05
-1.27280511932626e-05
-2.64668790838234e-05
-2.59975864979245e-05
-9.8503078632331e-06
-2.66942922735284e-05
-2.58070284174658e-05
-2.36540330421214e-05
-1.06443046262743e-05
-2.64301912397447e-05
-1.72080954212356e-05
-2.2443959009761e-05
-2.46640569475316e-05
-2.98358286134708e-05
-1.96441213235943e-05
-1.47093955727154e-05
-2.10607512685307e-05
-6.80180185849604e-06
-2.22738550144252e-05
-3.58757976257333e-06
-3.02895368751067e-08
-1.30620406945767e-05
-1.10721282909902e-05
-1.76437722670305e-05
-2.1785692949018e-05
-2.87420596303235e-06
-6.74712483760793e-06
-1.73628457969576e-05
-2.0756213160202e-05
-2.32851299308552e-05
-2.6593111025019e-05
-3.37829500283538e-05
-1.47209369467691e-05
6.06135790675292e-06
-7.31337334920906e-06
-7.23531436371977e-06
-1.5288652537295e-05
-1.85406611294839e-05
-1.70403222812623e-05
-2.21137280922429e-06
-1.67071701451942e-05
-2.54033393427297e-05
-6.95176846325415e-06
-3.14286527871548e-05
-1.24997168436808e-05
-8.81029080512288e-06
-1.80207632010973e-05
-2.07688003444325e-05
-1.97391445439655e-05
-2.82247902383515e-05
-1.42891810403434e-05
-3.864424615883e-05
-1.25552456249322e-05
-1.87138130134231e-05
-1.04641207694191e-05
-2.98706232201923e-05
-6.69055010704214e-06
-1.95523068764945e-05
-3.60565104987797e-05
-1.08656923567512e-05
-4.16233886722466e-06
-1.75604269618716e-05
7.19398442557718e-07
1.714142965624e-07
2.36433512802359e-07
-2.68030925738727e-05
-1.93118023712459e-05
-2.41171396936549e-05
-1.3813161635143e-05
-2.27399609203084e-05
-7.65646975860065e-06
-1.2872470380301e-05
-1.42664274424738e-05
-2.4748795583554e-05
-2.68868198194764e-05
-2.8949709740287e-05
-1.11663125032723e-06
-2.75924636173435e-05
-1.7479105313781e-05
-2.42111351920623e-05
-2.089647822019e-05
-2.56327375349874e-06
-1.99301162691055e-05
-9.49153229885898e-06
-5.94297450204298e-06
-1.72296258511697e-05
-1.48380982277314e-05
-3.22036779193919e-05
-1.34275502833228e-05
-3.04719858697428e-05
-2.68395240797811e-05
-1.71328101107461e-05
-1.99891607867733e-06
-1.4776272091463e-05
-3.05889819203371e-06
-1.74915361562083e-05
-1.27333312272769e-05
-1.3337999605148e-05
-1.35826567814063e-05
-1.41170700822238e-05
-1.89274318152466e-05
-1.78878675242757e-05
-1.97707154727868e-05
-1.85541499686628e-05
-6.63379427265688e-06
-4.59613324092973e-06
-2.71899593068976e-05
-9.78753759525022e-06
-1.30715752468635e-05
-6.53697498208788e-06
-1.21657591053553e-05
-2.52518995183457e-05
-1.21528756495791e-05
-1.01420310013664e-07
-1.60580497005253e-05
-1.26220424468968e-05
-6.87492631084981e-06
-1.14930494132784e-05
-3.68590997205343e-06
-1.64911352377855e-05
-1.66829504020662e-05
-1.25105193957011e-05
-1.22500987350531e-05
-6.86232033843912e-06
-2.95600554794606e-05
-1.99524712456686e-05
-1.60330302353795e-05
-1.21476787838371e-05
4.12649897876041e-06
-2.3343335101102e-05
-2.07587778097804e-05
-2.6695289959972e-05
-1.20751315913694e-05
-2.93201373790973e-05
-5.47638076560173e-06
-1.26556144404205e-05
-1.04046904680106e-05
-2.93373982282557e-05
-1.93852470369198e-05
-2.41524193211527e-05
-1.22270964031091e-05
-1.47090545479228e-05
-4.00236610047537e-05
-9.72779230803372e-06
-1.56973608121262e-05
-2.58568199273057e-05
-2.22814533098612e-05
-1.48265222670775e-05
-2.62984594936609e-05
-3.02558672884527e-05
-2.02826527360539e-05
-6.04440953840023e-06
-2.01446054844079e-05
-1.24953931707407e-05
-9.11805318145349e-06
-4.48212658450447e-06
-1.74342434360657e-05
-1.74847948028925e-05
-9.5143438936364e-06
-1.72429475707878e-05
-5.65358543022066e-06
-3.21621632798295e-05
-8.61305793557622e-06
-9.6858579390844e-06
-2.95837787448666e-05
-1.60053727133972e-05
-9.79845373198643e-06
-1.27912167855278e-05
-2.24412648464963e-05
-2.29117560671212e-05
-1.60707612525924e-05
-3.45335443823639e-05
-1.74342608892835e-05
-1.11276465535098e-05
-4.28378626252476e-06
2.4725342351604e-06
1.32023617146016e-06
-2.68894638794259e-05
-1.32273237335926e-05
-3.22521004420016e-05
-1.51959989689129e-05
1.50180383499574e-06
-9.82924116902829e-06
-9.22751394715617e-06
-2.05924075910942e-05
-3.52539238359854e-05
-2.31201212724341e-05
-1.8267686288479e-05
-1.5794332704308e-05
-1.2673117954371e-05
-6.28147055551628e-06
-4.98465891893155e-06
-1.37177918487872e-05
-1.58405357358206e-05
-1.07748371505822e-05
-6.55533945202424e-06
-7.38196563038436e-06
1.11538240844143e-05
-6.58419483873883e-06
-2.54630981169874e-05
-1.3816409901203e-05
-1.17662934348838e-05
-1.82098978161805e-05
-4.16242202550395e-06
-1.09111971955949e-05
-1.80350304336163e-05
-1.97337745796154e-06
-8.02026430215174e-06
-5.23813184933065e-07
-9.07132474538956e-06
-2.62842472925156e-05
-1.56059850935931e-05
-2.12199761708949e-05
-1.00317581251928e-05
-1.38290651166847e-05
-1.05825338847907e-05
-9.94362181225988e-06
-2.18052364508096e-05
-2.4030568006968e-05
-2.12164218965355e-05
-9.88676885869503e-06
-8.11893449950359e-06
-1.86018049410044e-05
-1.43983593229778e-05
-7.01147558484312e-06
-6.70471230157329e-07
-1.58816955578292e-05
-1.81089984372233e-05
-1.64133769933559e-05
6.21803581384967e-06
-7.22082041439789e-06
-1.46517501140109e-05
-5.43513769192018e-06
-2.56335460506035e-06
-2.53001729911732e-05
-1.5980416881571e-05
-1.07768464449935e-05
-2.81956843497813e-05
-2.34018620108996e-05
-8.76767302349412e-06
-1.05554153609228e-05
-1.63920466178986e-05
-3.15010835379631e-05
-1.07693978874823e-05
-2.02665788567652e-05
-2.41361502901346e-06
-1.83979007109883e-05
-3.8845856113581e-06
-2.18115077555326e-05
-6.14892718792844e-06
-5.99240013686017e-06
3.64841919128392e-06
-1.46612598146454e-05
-2.90352192611402e-05
-9.00640491560718e-06
-1.02281276678505e-05
1.35257647156857e-06
8.25975022395354e-06
-1.48959902282727e-05
-1.43505655038525e-05
-7.80714768241235e-06
-6.5333986117463e-06
-2.45649571458255e-05
4.05750643083925e-06
-6.40367059116142e-07
-7.86953174073631e-06
-2.91063071756116e-05
-1.87205746558344e-05
-1.16866579458713e-05
-9.35536742617571e-06
-3.95356959292467e-06
-1.55546256514496e-05
-2.39350157851003e-05
7.79525068595028e-06
-1.40485590381537e-05
-1.96538139333053e-05
-7.07693151099919e-06
-2.1735044644802e-05
-7.57342850362153e-06
-1.26209282416875e-05
5.49045757231699e-06
-8.68580434963784e-06
-1.42856948252485e-05
-1.40095848131587e-06
-4.79354854448512e-06
-1.05223362970128e-05
-1.18581531273613e-05
1.42019390645402e-06
-6.79435549350756e-06
-2.58296571099122e-06
-4.0640363784521e-06
-1.17132769855893e-05
-7.32864014163131e-06
-2.17289983007746e-05
-2.86285256290075e-05
-1.19034840477887e-05
-7.79425528444261e-06
-3.22371909703068e-05
-3.46303349756079e-05
-9.37159147599428e-06
-1.3112805098762e-05
-2.06456903711399e-05
-6.05232889143788e-06
-1.37896438623111e-05
-3.42454233793685e-06
-2.20477090725454e-05
-3.47851437584056e-06
-1.6274450165613e-05
-6.98823949892458e-06
-2.05750923622442e-05
-3.45005439139295e-06
-9.42141850918647e-06
-3.16223650815917e-05
-8.24506116869087e-06
-9.03292765948166e-06
-7.50787791206456e-06
-1.29686299669309e-05
-8.25033546114469e-06
-2.55028080075297e-05
-1.83620293484208e-05
-7.34881717056324e-06
-2.3285763961348e-05
-5.59304028667981e-06
-1.00159428215752e-05
-1.35896108585121e-05
-2.46382268181059e-05
-5.00426429538662e-06
-5.74834876236748e-06
-1.94736134164978e-05
-8.84791011969494e-06
-1.68940882955677e-05
5.85949644611751e-06
-2.88120444430039e-05
-1.97565605796045e-05
-2.92793054806106e-05
-5.39470143075101e-06
-2.18139364546327e-05
-6.9019883460582e-06
-5.66373733808493e-06
-9.38748982867204e-06
4.02099868165041e-06
-1.30137919562793e-05
-1.33503270320001e-05
-2.11289641014717e-05
-3.14433775487971e-07
-1.5344379525933e-05
-1.40287000622746e-05
-6.484115688468e-06
-2.90556385043306e-06
-3.03447837862365e-06
-3.83525129074261e-06
-3.29870751165308e-06
-9.21071771801655e-06
-8.05111908641819e-06
-1.74381399092596e-05
-1.52463323862239e-05
-1.47043622488595e-05
-1.12742464400956e-05
-2.34714910220522e-05
-7.14246916945223e-07
-1.39947679926003e-05
1.21882559171237e-07
-2.15677453142348e-05
-1.16918886522115e-05
-7.46109137522593e-06
-2.78460552646304e-05
-1.07739702420375e-05
-2.04692396494525e-05
-1.22272967963929e-05
-1.01762312777395e-05
-2.58762404420309e-05
-4.59113736955162e-06
-8.48422353463219e-06
-2.34396277378963e-05
-1.43568929565293e-05
-1.8943458659983e-05
-1.59549623824492e-05
-1.26240092308987e-05
7.92028076053479e-06
-5.27984557211875e-06
-1.50651892941396e-05
-1.25391039672414e-05
-3.9156650734116e-06
-2.21493805972629e-06
7.22585356987267e-06
-3.44986507860921e-06
-1.10105584606287e-05
-8.60627094828257e-06
-1.45061652371386e-05
-1.88573870141184e-05
-5.40759023838817e-07
-1.03550836685584e-05
-1.65334489421696e-05
-1.46861698522147e-05
-9.66461596434063e-06
-2.60328470485966e-05
-9.89520832852526e-06
-1.39261405690078e-05
-5.96255220302676e-06
-3.96705895093483e-06
-1.90622006020514e-05
-9.17783483288285e-06
-5.06840342846895e-06
-1.38278737846569e-05
-9.34944770931921e-06
-1.4706514424946e-05
-7.92011419473365e-06
-1.81168721209106e-05
-2.38086446383131e-05
-2.2974604724585e-05
-1.24993438302463e-05
-4.50276037561556e-06
-1.53343109604213e-05
-9.0442467196678e-07
-1.11904680003187e-05
-1.55850284667079e-05
-1.92766185113941e-05
-3.61973712623268e-06
-1.32724057867159e-05
-1.7398503409563e-05
-1.77745992141552e-05
-5.94685843015113e-06
-2.75515315835304e-05
-2.53735834285188e-05
-1.0494338342175e-05
5.88435803711377e-06
-1.31859809482613e-06
-1.36513662311863e-05
-1.17670842526166e-05
-2.21423510536459e-05
-1.6205307060604e-05
-5.23973293399139e-06
-7.16897109339544e-09
7.24086012586822e-06
-5.17340243161923e-06
-3.84735900786441e-06
-1.76108298917851e-05
3.12272804961312e-06
1.2837294805451e-06
-1.35250851201441e-05
-1.9748689097635e-06
-2.17025913728814e-05
-1.32821276893599e-05
7.61692564700632e-06
-8.15443642151695e-07
1.81978977895336e-06
-2.51664862736617e-05
-1.28121202432853e-05
-1.97046373854498e-06
-8.71711367809187e-06
-1.17480891911695e-05
-6.62535020869607e-06
7.45821053857583e-07
-8.57701871351009e-06
-9.94863904147062e-06
-3.11685256121871e-05
-1.06641029765498e-05
-5.10148500066921e-06
-1.64239994414823e-05
-2.39791839893794e-05
-3.74068252103643e-06
3.99424211693641e-06
-1.52534268024556e-05
-1.14915055914571e-05
-4.4090247470224e-06
-7.47517498060598e-06
9.21004020610763e-06
-1.73851996063116e-05
-1.0147096738467e-05
-6.50548979102246e-06
-7.81881521047625e-06
-2.75324575885305e-05
-2.50740667290511e-05
-9.92047653059576e-06
-4.99282310324235e-06
-3.41284365572475e-06
-1.20183931212069e-05
-1.5650231381427e-05
-1.52751630923667e-05
-1.48739322408795e-05
-2.28892824203005e-05
-2.13572054545601e-05
4.95523552941567e-06
-1.53019309812252e-05
-1.48067810911396e-05
-1.06586651489731e-05
-1.94759551119404e-05
-3.13975200192244e-05
-5.78965504108894e-06
6.49458888496192e-07
-1.15473469927815e-05
-1.16557952244506e-05
-2.78107949556109e-05
-3.87895574804875e-06
-3.59946139503062e-05
-1.05280894840478e-05
-2.04970443096247e-05
-7.7914166740566e-06
-1.6680916193658e-05
4.92642370275998e-07
-8.5247994783703e-06
-1.25283468059006e-05
-1.87694466492449e-05
-1.15608395031544e-05
-1.32218091752258e-05
-9.84631033612612e-06
-7.0237390295514e-06
6.15865451895494e-06
-1.75097058478563e-05
-1.48824874067587e-05
-1.79624491256218e-05
8.85821199549868e-08
-1.46076379884402e-06
-2.30239584725153e-05
-9.67832214379175e-06
-6.85777446712655e-06
5.01882344236873e-06
-1.17150487247695e-05
-1.20627198983038e-05
-1.57193509142938e-05
-3.40279096386121e-05
-5.14598586768369e-06
6.35070363118746e-06
-1.10636765843017e-05
-2.73429064794084e-05
-2.20973018690915e-05
-1.55665139949075e-05
-1.71293726887671e-05
-1.17641102801995e-05
-1.15193078957486e-05
-4.19642012404551e-06
-2.01715885738159e-05
-1.95460175751666e-05
-9.68937698887019e-06
-2.90612562882527e-06
-1.58464377125038e-05
-2.02539205624792e-06
6.57818356983868e-06
-2.3896923885239e-05
-1.8500166384239e-05
-5.31400792031302e-06
-1.85642691639173e-05
-8.64197467084006e-06
-2.49279279238369e-06
-3.10836053268104e-07
-5.25714132121162e-06
5.98111180403457e-06
-7.12265575637644e-06
-9.71918271132072e-06
-2.00451034932589e-05
-1.35889561332043e-05
3.89525273260349e-06
-2.4680367507855e-05
-1.03847668136696e-05
-8.13298472325254e-06
-1.28233265500668e-05
-2.67602321637615e-05
-5.17119632568668e-06
-8.73367583791426e-06
4.82199510993408e-06
-1.68763377341546e-05
-1.22021037620051e-06
-9.80346976433591e-06
-2.04596826291308e-05
-2.11960766683197e-06
-5.07797896007818e-07
-1.03578961079883e-05
-2.26333172744453e-05
4.30029775903825e-07
-1.71734813980122e-05
-1.73863402758716e-05
-7.60219279518272e-06
1.14310074630023e-06
-1.16754458285394e-05
-9.87195806181255e-06
-1.58727167972828e-05
-1.99042955569485e-05
-5.75061491585485e-07
-1.4916302937098e-05
-3.64410248333395e-06
-1.49850769941573e-05
-1.58632794005968e-05
-8.24882889276502e-06
3.98261538903107e-07
-1.11894896544261e-05
-1.6593064980568e-05
-4.81978245557635e-06
-5.73257764855474e-06
-1.73481400066389e-05
-5.67345227144561e-06
-8.00394886335586e-06
-4.19271195885216e-06
6.4920497474675e-06
-1.09475809031154e-05
-2.91150210854955e-06
-3.53519436409992e-05
-4.28761772718702e-06
-2.48507553392114e-05
-1.56631500494759e-05
-9.12656120692278e-06
-1.9727025837659e-05
-2.50746893158401e-05
-1.18210991597139e-05
-1.70246802376079e-05
-1.89863387729622e-05
5.30094806258406e-06
-1.20881701363137e-06
-1.69343932714359e-06
-5.27542200632027e-07
-1.11732580003293e-05
-1.22593018228246e-05
2.9933019756604e-06
-1.47172609391185e-05
-1.2852708635419e-05
-4.47084038288659e-06
-2.10605193833246e-05
7.96241638950759e-06
-1.02833413392876e-05
-2.19077565035153e-06
-2.01441787426967e-06
-1.24806173501254e-05
-1.07191758447105e-05
-6.1755302580187e-06
-1.59322708536111e-05
-1.15685264997565e-05
-1.79234457234844e-05
-4.71256436693521e-06
-1.00564125931565e-05
-1.33392585504535e-06
-2.57049314489779e-06
-9.50964417093105e-06
-1.61567535263246e-05
1.28973212859299e-05
6.45223661865015e-06
1.67514938045053e-06
-2.0603396247043e-05
-6.37186644419404e-06
-6.09428488150343e-06
1.68441696502452e-06
-7.70423239226742e-06
-1.97707377960568e-07
-8.4576701267966e-06
-2.40307768654933e-05
-9.37947756589281e-06
-1.11688943007913e-05
-1.10052479134337e-05
-1.75395053171671e-05
-2.2575816838036e-05
-1.33652465930007e-05
-2.53931220502494e-05
-1.12540394313431e-05
-1.88873199859824e-05
-5.66604120694182e-06
-1.07572634943171e-05
-2.84718106592315e-06
5.40879776478959e-06
-1.6493731842479e-05
-1.22517443741135e-05
5.18465749818792e-06
-1.47476772523597e-05
9.3153758990448e-07
-2.094087100426e-05
-3.26432329306464e-05
-2.4961548228048e-05
-4.73519691599703e-06
-8.64624676642567e-06
-1.66442561833807e-06
3.47313586257737e-06
1.16040701106003e-06
2.68790726880855e-06
-2.13392706288259e-06
1.02550392234718e-06
-7.38609307281242e-06
-3.25770193999167e-06
-6.10534902649864e-07
-1.32222313563918e-05
-1.95610870713103e-05
-2.49182596598114e-05
-1.21378077057653e-05
-1.01563011429467e-05
-9.70413773237257e-07
-1.80724625252185e-05
-2.73837118929476e-05
-1.20540355319192e-05
-2.22955284958725e-05
-7.19590347050304e-06
-1.64486363476662e-05
1.49291372241648e-06
4.90801158739376e-06
-1.72477540411895e-05
-4.6757609396401e-06
-1.08350161801631e-05
-2.64255895480796e-06
-1.30465289680495e-05
-1.94114996602498e-05
3.2414750943888e-06
-1.32140358496402e-05
-6.39702837144717e-06
-3.20768846532151e-05
-1.25090261045548e-05
3.76324399683823e-06
-8.52663994205129e-06
-3.25709059706497e-06
-9.38169966880892e-06
-2.14155251798442e-05
-2.51481469805715e-05
2.12316939427198e-06
-1.52379307735779e-06
2.1984294664055e-06
7.88540061148861e-07
-2.56831230066466e-05
4.51723597862221e-07
-3.54991856010943e-06
-1.46814854544664e-05
-6.45426897578089e-06
-1.5838198150065e-05
-1.7339030769187e-05
-5.92462991003325e-06
-5.47847309575619e-06
-5.20927701353116e-06
-1.10327527603354e-05
2.85116731394731e-06
-8.67825744134817e-06
-5.47181058254776e-06
-9.59453879215143e-06
-8.71196613885343e-06
-3.871361949158e-06
-2.13958358619094e-05
-1.36768899408003e-05
-4.94036108917222e-06
-2.05643895744331e-06
-2.09337754473965e-05
-1.35497382805424e-05
-5.33944102535167e-06
-2.1201356946534e-05
-1.32821839076574e-05
-1.0249207085517e-05
-1.29728031916255e-05
-8.49904442747418e-06
-2.07227162069692e-05
-1.99393756443154e-05
-1.67915027097316e-05
-4.73794014418656e-06
-1.34266312039514e-05
-1.3544494081708e-05
-2.53732186268655e-05
-1.18980517101319e-05
-3.21999469045349e-05
-1.55538732324256e-05
-2.41294320926977e-05
8.31357166936844e-07
-1.25779985843168e-07
-1.01614041106185e-05
-6.62859840583628e-06
-9.18506709823345e-06
-1.65895648777269e-05
-9.53414122879209e-06
-9.62151768176448e-06
-7.16500142481799e-06
-1.06511786283261e-05
-7.1308319194734e-06
-1.80711079205137e-06
-9.45278089543913e-06
-1.85354933905731e-05
-1.53733328978227e-05
-1.34326417473444e-05
-5.61891453835466e-06
-1.34189314816531e-05
-5.83833695910671e-06
-8.23209960483752e-06
-2.27351340250841e-05
-1.09936784370497e-05
-7.09354719525816e-06
-1.29191176052703e-05
-4.83759361280317e-06
4.32572543777116e-06
2.19814230103331e-06
-1.75199549748001e-05
-5.69976835926743e-06
-5.97348869748065e-06
-2.33230767000694e-05
-9.71228731518843e-06
-4.7339610007835e-06
1.17747926864808e-06
-1.74963356334395e-05
-1.03597190211798e-05
-1.89059165665933e-05
-3.2836418965882e-06
2.87293855628877e-06
-2.98454091740993e-05
-2.49946042863131e-05
-1.12948113617741e-05
-1.19595164646342e-05
-1.36463895177334e-05
-2.35935860800792e-06
-3.16488206063498e-06
-5.70250231931521e-06
8.06134875912429e-07
-1.01610318257476e-05
-4.18380860322662e-06
-1.91425367408973e-05
-1.23731694747763e-05
-1.6385551775309e-05
-1.71030166240243e-05
-8.71416631078953e-06
-7.91247798912507e-06
-1.47033617918324e-05
-1.25843321191465e-05
-8.78701821635878e-06
-1.19331039276203e-05
-8.75203266404385e-06
1.41688846212432e-05
-4.61156099041281e-06
-4.74342595225775e-06
-1.3780197976571e-05
-1.39287593107225e-05
-2.38216031333898e-06
-1.97519303841387e-06
-1.32085392616583e-05
-1.89388309343024e-05
-9.48790660070937e-06
-2.95353161637506e-06
4.16709515477097e-06
-2.03770226915726e-05
-1.11901221720174e-05
-1.25677930508997e-05
-8.41501445698015e-06
-1.07091440448101e-05
-1.31936848734874e-05
-3.78794563953278e-06
-1.00532598180264e-05
-1.17007035646206e-05
-3.81532292399413e-06
-1.04074099026496e-05
4.73084389758709e-06
-2.06164451907983e-06
-2.44101426628707e-05
-1.32542604692658e-05
3.66318129161421e-06
-3.56004567405006e-06
-6.14904423900847e-06
-2.45469086638537e-05
-1.32252154347975e-05
-1.64846018813034e-05
-1.52536664632242e-05
-4.9800520104233e-06
-8.6873315187103e-06
-6.82182933451808e-06
-7.36561925940796e-06
-2.17895210087767e-06
-5.97846336892058e-06
-1.48997610456337e-05
-8.29427615942146e-06
-2.20517601378357e-05
-1.69103622783321e-05
3.85080204276119e-06
-5.33071126293933e-06
-1.68571885452793e-05
-1.96024729130401e-05
-3.95281042149401e-06
-7.26403580804778e-06
9.81518588056177e-06
-7.43463497336331e-06
-7.11438355177161e-06
-3.58651385130291e-06
-2.86369839769165e-05
-1.29088639839496e-05
3.784041752812e-06
-9.71043655675704e-06
2.41327849111754e-06
-1.06972391744262e-05
-1.24269566094346e-05
-1.19543631593503e-05
1.52841757445414e-06
-7.29954714355944e-06
-1.58807403099063e-05
4.75818522518588e-06
-1.96798565557076e-05
-1.80539618001773e-05
-1.70096662892927e-06
-6.57718190964089e-06
-8.41379921988451e-06
-1.89391056353868e-05
-6.79875455276474e-06
-1.63869712470746e-05
-1.32111576483163e-05
-9.06146297672598e-06
-3.70341448626049e-06
-1.4437378730492e-05
-6.63419426628588e-06
-6.89883069701773e-06
-8.07332529674143e-06
-8.98183042204378e-06
-5.00537904182627e-06
-3.51409770534941e-06
-5.72273810866292e-06
-6.8661448185002e-06
-9.1691191390107e-06
-8.12225870286236e-06
-1.65371413878614e-05
3.25835865265559e-06
-6.84911479178619e-06
-4.32418113560417e-06
-1.53753826191088e-05
-2.29017748600612e-05
-1.66030519495697e-05
5.50980604015885e-07
-6.65670517619406e-06
-3.78146152588316e-06
-2.04562051505579e-05
-1.56356393828477e-05
-2.42089871239509e-05
-6.85483892089686e-06
-1.25603826429504e-05
-8.96687827734755e-06
-1.34008570458221e-05
-1.56649261108997e-05
-1.66075619964055e-05
-1.44551470838522e-05
-8.38991539113784e-06
-1.65937738158523e-05
-1.91792739656502e-05
-9.2076587068764e-06
4.58317203948922e-06
-1.49633821515067e-05
-1.28697566541048e-05
-1.94484668458852e-05
-1.67456623230033e-05
-1.9205850484531e-05
-2.08622440915238e-05
-8.52876668355306e-06
-2.09553042602283e-05
-1.77065150311803e-05
-2.2970837105121e-05
-9.86494889670572e-06
-1.14659940422465e-05
-1.33709623928237e-05
-1.80395636128976e-05
-7.90068820755074e-06
-5.16066775749456e-06
-3.74401275946545e-06
-1.24728796331006e-05
-2.29273401229759e-06
-2.07939000410162e-05
-3.3702809867623e-06
-2.5533641960497e-05
-9.20377508864805e-06
-2.11516251691286e-06
-1.35868092213586e-05
-3.46364819702421e-05
-9.17647430779604e-06
-1.56141335443002e-05
-1.43622943049836e-05
-1.92577916386971e-05
-1.50175839866148e-05
-3.1252978133776e-05
2.19526757607808e-06
-1.56256089142164e-05
7.18575698902856e-06
-2.58976920652955e-05
-1.27621567955337e-05
1.0862475764499e-06
-2.05321059614889e-05
-1.80856903929234e-05
-1.96067362884694e-05
-1.19831213906173e-05
-1.78941932747445e-05
-1.17450909078256e-05
-5.19214861083104e-06
-2.53063272683566e-06
-2.07707079994566e-05
-1.07457806160088e-05
-1.34755527560776e-05
-1.25103951958518e-05
5.97051455383168e-06
-2.16407093719644e-05
-1.74831952332616e-06
-8.5084843755102e-06
2.87494762498447e-06
-2.70392525574609e-05
-8.66024229042086e-06
-2.72793393349993e-06
-2.66879361554769e-05
-1.08856747146847e-05
9.56816531329527e-06
-1.79183503031116e-05
-6.5968115250436e-07
-2.73951685309275e-05
-2.15272043831321e-05
-1.78482030326813e-05
-4.74391522541532e-06
-8.15801781620465e-06
-1.35136238753669e-05
-3.51727641984253e-06
-1.74901109578057e-05
-1.15531394436704e-05
-7.50527682490174e-06
-1.3375311978137e-05
-2.10507024607277e-05
4.03736299686903e-06
-1.77132419066416e-05
4.59799984027342e-07
-1.03486004902758e-05
-2.49398008013607e-05
-5.88246484002754e-06
-1.06447496700803e-05
4.2622020326154e-07
-1.4713454158154e-05
-7.0225525337904e-06
-3.11354543422318e-06
-1.47032927626589e-05
-1.71455613706262e-05
-2.6343427423419e-06
1.12562116932487e-06
2.02142716943333e-06
-8.103750332728e-06
-8.75816033604662e-06
-1.20485632094933e-05
-5.04059583382509e-06
-2.03928994794621e-05
-1.31119383747923e-05
-1.36429531842423e-05
-2.4522946051225e-05
-1.14556880756586e-05
-8.15915102800373e-06
-6.64244450220584e-06
-2.56294499067414e-05
-1.52095336312207e-05
-6.65954194973462e-06
-3.99544658958981e-06
8.57955607364803e-06
-8.91884710412057e-06
-1.61416596666128e-05
-2.02496662079445e-05
-2.77480169084736e-05
-6.35974031318457e-06
4.4772774498907e-07
-4.43278123627314e-06
-2.42466601737244e-05
-1.6236926006713e-05
3.84009956583461e-06
-1.486720839631e-05
-1.39764717753913e-05
1.79188103422481e-06
1.953473831885e-06
-7.63701251860349e-06
-1.13455208406563e-05
-1.60114618476739e-05
-1.98790564849391e-05
-1.21870343753731e-06
4.72243521331295e-06
-1.63016677572712e-05
-1.95778810680606e-05
5.71708582004333e-06
-1.35086282514818e-05
6.69309130917235e-07
-1.07290463069728e-05
-1.58275683105189e-05
-5.34524581636222e-06
-6.33806361247508e-06
6.72646782413061e-06
-5.76072922717313e-06
-2.37672586767778e-05
-2.060913865525e-05
-2.56473631266707e-05
-2.33372784514865e-05
-1.96949947848775e-05
7.97694844415188e-06
-8.51788472691266e-06
-6.30197666858943e-06
-1.25400597309736e-06
-5.9068128625458e-06
-6.55458410135711e-06
-1.31168073208042e-05
5.29148367693122e-06
-1.80074477751727e-05
-6.60929277109729e-06
-1.04270610210271e-05
-2.82822011936431e-06
-2.45887903676062e-05
-1.18533442606012e-05
-1.1118965527492e-05
-1.421746105795e-05
-7.25209323691772e-06
-1.14222519323918e-05
-2.20665351120072e-05
-4.16126704946948e-06
-1.74595545523493e-05
-1.71756127073475e-05
-9.37579365621069e-06
-5.52255465173867e-06
-1.06745342757131e-05
-3.59393118946335e-05
-3.94126086077349e-06
-2.9344157938219e-06
3.48324252594739e-06
-1.5649431954886e-05
-9.93787255944483e-06
-2.38131121782905e-06
-7.46420473734809e-06
-3.82067180601867e-05
-1.41499273524785e-05
-1.1589318800153e-05
5.06377010115862e-06
-8.68314084191318e-06
-3.39813022872938e-06
-9.59279025217109e-06
-1.09901362778974e-05
-7.89464662307556e-06
-1.35244332680472e-05
-1.84092825384773e-05
-8.17706876251462e-06
-1.35787351768759e-05
-1.78476391285872e-05
-4.83620046542872e-06
-1.81864111628483e-05
-1.25527250084662e-05
-1.39289585264144e-05
-1.26548967663607e-05
-2.02868535852925e-05
1.07623938583685e-06
-2.55969527509059e-05
-1.25909856302853e-06
-1.40429625101913e-05
-1.36912922400252e-05
-2.1826080781026e-07
-1.04000772487951e-05
5.35007912047292e-06
-9.17830623617975e-06
-1.7269058113692e-05
-2.04139003822329e-05
-1.22477712061771e-05
2.77584148488253e-06
-1.12249247633023e-05
-6.95336519014445e-06
-1.70242443400487e-05
-1.22705262472039e-05
-2.40178185096664e-05
2.25256971613657e-06
-2.8871277290325e-05
-8.69922299137622e-06
-9.4712598142424e-06
-1.36897270579215e-05
-7.01203628717313e-06
-2.99297107923131e-06
-1.09285812893904e-05
-1.51884534785461e-05
-6.02127269837577e-06
-1.22656907649033e-05
-2.26185635318176e-05
-5.63334977414163e-07
-1.42518701115958e-05
-1.56275039098304e-05
-2.94795061991345e-06
-2.9736859474906e-06
-1.26806680689891e-05
1.09559036364352e-07
-2.19111126646395e-05
-5.99059373386435e-07
-3.17116521146143e-06
2.58376211979069e-05
-9.53123801227798e-06
-1.41900908196087e-05
-6.31787578508939e-06
-2.3249255068609e-05
-1.31746910215792e-05
-1.41351077895247e-05
-1.04308171368287e-05
-7.76430449549923e-07
-4.47327347390012e-06
-1.97729425298542e-05
-1.41339481826808e-05
-1.63394989806442e-05
-1.87890200571511e-05
-1.10115636496474e-05
-1.22501753146389e-05
-1.68541735962902e-05
2.45796424913934e-06
-1.05383988063936e-05
2.98108570405327e-07
-8.86211048436424e-06
-8.71094145661255e-06
-6.36695881630595e-06
-2.57447159570368e-05
-1.95882981963963e-05
-1.32801964155847e-05
2.86200725244494e-06
1.03055885408881e-06
-2.50714304661278e-06
-4.4130832575314e-06
-2.2739020680617e-06
3.42923625587474e-06
-1.37378445866804e-05
5.97065010178286e-07
-1.48682090548487e-05
-7.10121801491937e-06
-1.64614128070806e-05
-1.28273403818583e-05
-1.62476866407808e-05
-5.24989636796135e-06
-2.42240169409083e-05
1.41752805297686e-05
-1.85301441299982e-05
-2.34057440154394e-07
-1.43800342668791e-05
-1.52406616245526e-05
3.24617405605428e-06
-2.16640852218646e-05
-9.96584015363924e-06
-1.83780660890149e-05
-1.12988717823703e-05
-1.61147117238588e-05
-3.04075573819524e-05
-9.44255840546884e-06
4.33641855486576e-06
-6.39868822871793e-06
9.40566900921575e-06
-1.59698078504145e-05
-1.2688602752357e-05
-1.13409101069482e-05
-1.86895297900195e-05
-2.04366913791833e-05
-1.88307854245708e-05
-1.45225267734428e-05
-4.16768300398488e-06
-1.30324940630533e-05
-2.48971545182162e-06
2.68793249130493e-07
-1.7964185170019e-05
-1.94799774678399e-05
-2.48440021719076e-05
4.14486305498268e-06
-2.09477717985191e-05
-5.66158484023821e-06
-1.22059646505809e-05
-1.5738119571569e-05
-2.15155582179366e-05
-1.50859493276568e-05
7.20183282907025e-07
-8.83214212517539e-06
-7.13269389022693e-06
-7.74234973272097e-06
-6.81757067958753e-07
-1.03361608633641e-05
-2.82873744676024e-05
-1.2780193101285e-05
-1.85162050285605e-05
-8.45000043051673e-06
-7.35773261531749e-06
-6.39294322047833e-06
-8.84576245028378e-06
4.80168081564617e-06
-2.28947741382176e-05
-1.01239761862115e-05
1.56591966627396e-05
3.93145212233303e-06
-9.51342100654377e-06
-4.87579889363271e-08
-7.95344429317527e-06
-2.30821487266517e-06
-5.7249687371046e-06
-2.0509790186245e-07
-8.03131232152357e-06
-2.27603413802916e-05
-1.81546552761632e-05
-1.04665810915516e-05
-1.38708892441484e-05
-1.38123490956866e-05
-1.07043425177724e-05
-1.96189541385951e-05
-1.10849943077166e-05
-3.49156275791777e-05
-9.48880863218397e-06
-7.79488994288185e-06
-4.29364761982878e-07
3.21345742325654e-06
-7.59641855597636e-06
-9.78564017610733e-06
-2.51915635250787e-05
-7.74749912284912e-06
-8.30321632595984e-06
-8.58577439340734e-06
-1.24289525086413e-05
-1.78327694023639e-05
-7.14576828069951e-07
-2.79971047245672e-06
-1.69443694656129e-06
-1.86563945404343e-05
-1.82373684844803e-05
-1.32010657718938e-05
-1.11248612734546e-05
-1.12090632837342e-05
-7.32101044849372e-06
-5.00842457906049e-06
6.70545644944526e-06
-1.05202758926257e-05
-1.92204483229184e-05
-1.14437497666242e-05
-1.19633637547215e-05
1.10451083403036e-06
-1.6193223772985e-05
-1.74679633100547e-05
-4.12172460549523e-06
-1.3430147118581e-05
-1.99841348912095e-05
-1.28344923743373e-05
-3.2575726425365e-06
3.76035153833127e-06
-6.11453181990049e-06
-5.93172905734628e-06
-1.14576312401177e-05
-6.30154123447693e-06
9.64411321103417e-06
-2.28117803141464e-05
-1.30951304200205e-05
-9.93822012686151e-06
-3.42607699755538e-05
-9.63612823996767e-06
-7.39998047904827e-06
-2.59359714868431e-05
-6.9680514885907e-06
-2.13452164951356e-06
-7.29174808691403e-06
-1.54660634674384e-05
-1.51748912604771e-05
-1.04599056818005e-05
-2.25865249045651e-05
-1.05887539089249e-05
-1.29823770045277e-05
-9.695501679909e-06
-2.34627304696162e-05
-7.42606141169934e-06
-8.84585291037205e-06
-1.4925590217401e-05
-1.51607164768427e-05
-6.47874527358285e-06
2.39219209167823e-06
-1.82398648796638e-05
-1.61114669137347e-05
-1.5546636867335e-05
-1.96574692139842e-05
-2.48545865033411e-05
-1.67589917421029e-05
-5.38455293234377e-06
-9.53396185366746e-06
-1.77032882267767e-05
-2.1845212263158e-05
-2.7038654045994e-05
-6.89755387496172e-06
-1.6920565665587e-05
-2.31217071513714e-05
-8.00601334385685e-07
-1.41953484632629e-06
-1.12773537266913e-06
-1.74581507524156e-05
-1.78474849892288e-05
-1.44047900752313e-05
-1.62634683031337e-05
-1.28678855314318e-05
-9.74079067486138e-06
-2.16656055255379e-05
-2.07915620797192e-05
-6.60304613622095e-06
-6.93002744276284e-06
-1.44669612753257e-05
-2.54647045362454e-05
-1.11279008037645e-05
-9.54347434167704e-06
-1.54819271067591e-05
-1.36808575722526e-06
-1.19992242598786e-05
-1.677443145733e-05
-1.25893607889306e-05
-3.01275777871214e-06
-7.26604939315833e-06
-2.64955035762527e-05
-1.38270598785864e-05
-1.10344473937754e-05
-8.93041044438964e-06
8.14281998880261e-06
-1.09459105541654e-06
-1.68795547173744e-05
-2.70929893547266e-05
-6.83655919485166e-06
-9.45389759260327e-06
-1.27814216212863e-05
-3.41115271975897e-05
-2.45442275181613e-06
-2.60044094938091e-05
-1.67692159107939e-05
9.31785394160016e-06
-1.31631148321085e-05
-5.5980308765764e-07
-1.84959934782699e-05
-4.55223352846894e-06
-3.06736640210309e-05
-9.30891622946184e-06
3.8939843490196e-07
3.60900530275201e-06
-9.88894123973395e-06
-1.13999010809859e-05
4.75673202884295e-06
-1.64157934711316e-05
-4.47263426054468e-07
-4.92205858964591e-06
2.95689774892493e-06
-7.46084145768027e-07
-1.87245871231756e-05
-1.1479482504889e-05
-2.2376184848226e-05
-1.57724434373421e-05
-9.6946016207452e-06
-2.68918569125436e-05
-2.50564102441627e-06
-2.62630894675896e-05
-1.36148005651976e-05
-2.69117902058287e-06
2.41824359251694e-06
-1.01615883599485e-05
-2.67298631597481e-05
-9.01749716024246e-06
-2.14343361664033e-05
-1.9026558137185e-05
3.19791180968937e-06
-6.22727917863674e-07
-1.10975382086199e-05
-1.27667290989235e-05
-2.17986420118832e-05
-1.43887653946006e-05
-1.35241812656207e-05
4.49577998554064e-06
-1.83342825965257e-05
-2.43019321668591e-05
-1.04692847200881e-05
-1.66531447267161e-05
-1.21487159826281e-05
-1.30134081904288e-05
-1.4163258872171e-05
-1.37710473287617e-05
-8.72337732522404e-06
-9.98932202132633e-06
-3.19253477769097e-06
-2.45551852614066e-05
-1.68296601012223e-05
1.32319266382721e-07
-1.25681248966323e-05
-1.22905741351902e-05
-2.3583628021238e-05
-6.03799068298853e-06
-1.01996462393783e-05
2.98534269066982e-06
-2.03911643770135e-05
7.07303771851902e-06
-1.29733374793672e-05
-1.36934138013341e-05
1.4807304218301e-06
-7.56874836582892e-06
-4.90764582048215e-06
-9.37380939852598e-06
7.34724317103844e-06
-2.83879523063197e-06
-2.65498371380043e-05
1.88795975446577e-06
-9.684992665827e-06
-1.3297846678353e-05
-1.64289551438124e-05
-1.21691689040039e-05
-5.33863180938578e-06
-8.72160591413105e-06
-4.68148780969476e-06
-3.83218896454101e-06
-9.52270729963814e-06
-1.01461298400585e-05
-1.66064175688918e-05
-4.32175480466123e-06
-1.87631976587815e-05
-1.26003629885018e-05
-1.26072805275717e-05
-1.61076376721496e-05
-1.28555041894874e-05
-1.73721538993998e-05
-6.72219102314921e-06
-1.73603706334739e-05
-3.2322800864144e-07
-1.00947782701675e-06
-1.67755721773839e-05
-9.83140632460152e-06
-1.92688363270915e-05
-8.22734987125093e-06
-6.30823247121024e-06
-6.87788721464095e-06
-1.02997569712442e-05
-1.66474520688773e-05
1.08663925177849e-06
-1.08515195655575e-05
-5.86969188017716e-06
-7.47815711992417e-06
-1.24077524628807e-05
5.93834280647784e-06
-1.29924626281255e-05
-1.75842727684157e-05
-2.2863304657309e-05
-1.4103100919777e-05
-2.31737105649242e-05
-2.17545627112939e-05
-6.95250889384338e-06
-2.33762291640676e-05
-7.28782364466354e-06
-2.78074048463653e-05
-2.86255759591767e-06
-1.8834598000952e-05
-1.34587690947695e-05
-3.8950886615349e-06
-5.09075457874463e-06
-1.19597770230193e-06
3.15772340556683e-06
-5.22570564284455e-06
-9.0953106221242e-06
-5.90364118537779e-07
-3.03105022589954e-05
-1.51138620832346e-05
-1.48740285352543e-05
-2.69001231489736e-05
-1.31071159832139e-05
-2.39618639719721e-05
-7.12982780675597e-06
-1.03628068273634e-05
-6.27298769269486e-06
-2.11581227774261e-05
-1.34595967647783e-05
-1.91039387930656e-05
-2.04472269870882e-05
-1.64410531107839e-05
-3.60506835384289e-06
1.01983487325772e-06
2.31790343231088e-06
-1.66941902729913e-05
-1.46340034776026e-05
-2.3335134419605e-05
-3.26219914227883e-05
-1.92780742885591e-05
-1.89571340902875e-05
-2.40388228365272e-05
-2.3339178448906e-05
-2.49044664337585e-05
-1.3058503731791e-05
-1.7880066720365e-05
-2.56515783248544e-05
-4.91986804177911e-06
-2.19633021598902e-05
-1.04259125769239e-05
-2.58285749587588e-05
5.27377472519071e-06
-1.22077701050426e-05
-4.19820026652138e-06
-1.98698227250672e-05
-3.42314415047297e-06
-4.63745327430504e-06
-1.29101757553049e-05
-3.61325025459385e-06
-3.27056428068459e-06
-3.10840952161763e-06
-5.54315532510769e-06
-2.60629597004388e-05
-1.19157356319699e-05
-3.48653120916015e-05
-1.43509781139947e-05
-7.51701579404232e-06
-4.56083711822412e-06
-1.3374757869426e-05
-2.49214131153543e-05
-9.51659739143448e-06
-6.51291566545205e-06
-2.20122997289243e-05
-9.18015625021264e-06
-1.37567634130691e-05
-1.21494364243671e-05
-9.3200061549589e-06
-2.66022221122265e-05
2.31741487987381e-06
-2.15942653393505e-05
-1.67340673893861e-05
-4.67474738912402e-06
6.49520471115391e-06
-4.40873571782717e-06
1.28620453772086e-06
-1.26906662988578e-05
-4.60013161169599e-06
-3.06517244586713e-05
-1.06955494593748e-05
-1.60907091828268e-05
-2.0219150464102e-05
-1.32835129424378e-05
-1.87658959329653e-05
-6.21666814663361e-06
-5.69893400704681e-06
-1.10861164422601e-05
-3.0137856131226e-06
-1.6489598699285e-05
-8.89752720539031e-06
-2.3587092393509e-06
-6.27611644025335e-06
5.67429135234461e-06
-4.0115409378432e-06
-9.66039432969544e-06
-1.38105397509155e-05
-1.59848893891335e-05
-2.70733888095524e-05
-1.55759773369987e-05
-2.51483121661047e-05
-1.87790434500439e-05
-1.84162295551557e-05
-1.626401899613e-05
-1.06809626025917e-06
-1.08411870826909e-05
-1.24333733162374e-05
-2.9996167961508e-07
-7.39979279047762e-06
-3.39276331202748e-06
-1.51182763649727e-05
-2.36384931935546e-05
-6.64402668682699e-06
-1.60412677201091e-05
-6.14979711176527e-06
-1.28845419842317e-05
6.76359915582346e-06
-3.16209094190647e-05
-2.5659701283569e-05
1.01371907431507e-05
-1.85931067776155e-05
-1.17583241418369e-05
-2.5705793620007e-05
-8.5992161550462e-06
-1.03636483287296e-05
-8.672271152267e-06
-1.40974537691123e-05
-2.48394188940012e-05
-2.21344496762414e-06
5.00180621951526e-06
-2.17322306401433e-05
3.9338716462612e-07
-2.13319259546769e-05
-2.50013548503966e-06
-1.56667255773314e-05
-1.03471678107894e-05
-1.47882817830827e-05
-1.22937934618761e-05
-1.48002498434826e-05
-1.15183440350009e-05
-5.8901849142467e-06
-2.61034380839639e-05
-1.59491999626663e-05
-7.91048170618197e-06
-2.19454708944533e-05
-2.54344948087435e-06
-8.87454282849355e-06
-1.79621754601336e-05
-1.78146196966518e-05
-4.69730777986671e-06
-2.60336867116683e-05
-2.70124419505528e-05
