# Supplementary material for: Research on computational propagation and identification of mine microseismic signals based on deep learning
Source: PLoS One. 2025 Oct 22;20(10):e0334641. doi: 10.1371/journal.pone.0334641 (PMC12543183; doi:10.1371/journal.pone.0334641)
Supplement: S9 Data — (ZIP) [file pone.0334641.s009.zip › 000101100000396.xlsx_0.txt_24.txt.txt]

-2.24119684894822e-05
-4.80375489295561e-06
-5.21252711784511e-06
-2.17157367486166e-05
-5.04258868127477e-06
-1.73773401145882e-05
-3.76050715805294e-06
7.86610174491597e-08
-1.01182157143772e-05
-9.38852752040283e-06
-1.37274446337322e-05
-1.1612674050287e-05
-4.39393433218406e-06
-1.3925531517111e-05
-9.27133888884335e-06
5.87244766752676e-06
-1.35681821969522e-05
-4.34227888082242e-07
-4.62143791012996e-06
-1.91070994916102e-05
5.46467119885086e-07
-1.28938725653048e-05
-2.77326391885573e-05
-2.08774824967519e-06
-2.62017586846918e-05
-1.99205011022726e-05
-1.59635180578872e-05
-2.06349952949994e-06
-9.04324422407308e-06
-9.8202921866481e-06
-6.13456679222019e-06
-3.37485056827035e-05
-2.015420963847e-07
-1.12469498417876e-05
4.04005109793078e-06
-8.3913160649665e-06
-3.91232533338722e-06
-2.32160927639809e-05
-1.85118958578557e-05
-1.13700158443586e-05
-1.9318042857716e-05
-6.70112262604795e-06
-1.37859459632702e-05
-1.1055786795314e-05
1.71630175173362e-06
-1.64430764071281e-05
-1.19581960506626e-05
-1.33478367205405e-05
-5.19106750263366e-06
-1.04753735051611e-06
-1.52324118617117e-06
-9.95194761639143e-06
-1.79934952796177e-05
-2.10508900040258e-06
-1.2703907999807e-05
-1.53116619746492e-05
-1.35889577578545e-05
-1.17321860749564e-05
-1.44363003763535e-05
-1.07644973527367e-05
-3.92244077231864e-06
-6.22576263877752e-06
5.74792110687805e-06
-1.28739130770341e-05
-1.82449020213877e-05
-1.36330747360064e-05
-5.89743910892946e-06
-4.41051506527903e-05
-8.15410970333155e-06
-1.27778122748104e-05
-1.68661818526932e-06
-7.80864860800732e-06
-1.27057100810095e-05
3.39969670302929e-06
9.46167574414358e-06
-1.42194112960556e-05
7.80474025178209e-07
-1.92400490845554e-05
-2.05567092677451e-05
-9.45842127876324e-06
-1.86853609469041e-05
-1.92306886157472e-05
-1.06376096634806e-06
-2.12957502141058e-05
-9.18438473721379e-06
-1.11715500157983e-05
-1.42838815584604e-05
-1.29633245980079e-05
-2.69615121682049e-06
-2.1539983836865e-05
-1.72231046517937e-05
-4.8560541227582e-06
-3.28782765819048e-06
-8.36013914277683e-06
-1.39473674504148e-05
-1.98348933538956e-05
-1.35808056226025e-05
-1.4228757645404e-05
-1.44504561708234e-05
-2.44211587263427e-05
-2.58674053220955e-05
-3.92943594016071e-06
-6.06297842524295e-06
-3.1428213423328e-06
-7.93259285637252e-06
-8.65600245616939e-06
-1.06578746249199e-05
-8.23079290990375e-06
-1.25906172625742e-05
3.1983473180977e-06
-2.9460912537461e-06
-4.73107619746983e-06
-1.240466388003e-05
-9.67623548537156e-06
-4.35663922930273e-06
-6.36247937379026e-06
-1.04507443285589e-05
-2.06258667106171e-05
-1.47299731190003e-05
-4.7144249711961e-06
-2.04579781740311e-05
-1.43029069735296e-05
-1.06983449902387e-05
-1.38426049408734e-05
-5.71842607800261e-06
-3.14122850094881e-05
-1.22790381486183e-05
-1.19150443435684e-05
-4.48451406404124e-06
-2.15790523599497e-05
-1.90463415069335e-05
-1.58222925668364e-05
-1.29259158127256e-05
1.2905616392352e-06
-2.32829256003821e-05
-3.01258529728838e-06
-4.97478020372952e-06
-2.5960485730299e-05
-1.68783686054723e-05
1.19930769364861e-06
-4.01166013605667e-06
-1.13462495751216e-05
-5.31532859943125e-06
-1.87205077921325e-05
-1.10329911611239e-05
-1.37623292564654e-05
-9.98033769317098e-06
-9.6606355799353e-06
-2.31671707184007e-05
3.59239376737655e-06
-7.40774390352067e-06
-5.26919881778949e-06
-1.77904013114688e-05
-2.14335623902658e-05
-1.63369400042362e-05
-9.93964782084657e-06
-3.11346335210085e-05
-8.27154367435808e-06
8.6187335713549e-07
-8.86696402827672e-06
2.58953701269802e-06
-1.52066948916995e-05
-9.43965984161571e-06
-1.98716795686444e-05
-1.45137834115598e-05
-4.95542400958029e-06
-1.10810587443855e-05
-7.50065233774018e-06
-1.82180679323662e-05
4.47798325576958e-06
-1.02411651631495e-05
-5.15454379418143e-06
-2.12371952489963e-05
-2.89539367987938e-06
-2.13247789798199e-05
-4.80666529220153e-06
-2.14384419968993e-05
-1.38571081268263e-05
-1.32233106494178e-05
-1.88144067894943e-05
-5.0158562889052e-06
-5.78867029219501e-06
-8.09285036818002e-07
-1.96111954594477e-05
-8.14654119922108e-06
-1.69509232568741e-05
-7.04837039829179e-06
-1.57496678068187e-05
-1.53205591275138e-05
-8.77286183513383e-06
-1.8158081723008e-05
-1.54400391049973e-05
-1.39368225228485e-05
-9.09473360598125e-06
-1.18694640878919e-05
-1.23072635775926e-05
-6.26609339652179e-06
-1.23504578926766e-05
-3.10656242406977e-06
-8.63274848283714e-06
-1.42254785144253e-05
-2.99327383872218e-05
-1.29733764082773e-05
-1.873236753185e-06
-5.70683912894953e-06
-1.00917968565471e-05
-8.4975650391652e-06
1.09275384969165e-05
-1.52831558333964e-05
-1.83279217485899e-05
-2.19024844880533e-05
-1.08640027359639e-05
-4.33651674720244e-06
-1.72636095077986e-05
-1.40348606979549e-05
-1.67024926599595e-05
-1.56501242171728e-05
-8.76910509493978e-06
1.2034617008858e-06
8.01606079886244e-07
-9.98710246673669e-06
-9.54236707799871e-06
-1.35373277930253e-05
-1.3438953406504e-05
-6.6867063202915e-06
-9.57004565152501e-06
-7.30154413128837e-06
-1.37815787131952e-05
9.3956493927942e-07
-1.69561438551319e-05
-9.29719062406374e-06
-1.52876553617411e-05
-5.70750313162133e-06
-1.35812296996276e-05
-1.83167021895772e-06
-2.32283775043373e-06
-6.86786822986458e-06
-2.28960575406102e-05
-1.16941230899098e-05
-2.08852224611813e-05
-4.3564760984059e-06
-1.914092280432e-05
-1.34027213251873e-05
-2.98784088079526e-05
-7.1809950750562e-06
3.04954399710023e-06
-4.24540991356581e-06
-2.29487973208404e-05
-2.01931085089481e-05
-1.55434907763468e-05
-1.29215150968829e-05
-1.49075486961505e-05
-1.0100182595151e-05
-6.1157859384524e-06
-1.84127747732049e-05
-1.4364857461225e-05
-5.63980927780279e-06
-1.50818889971108e-05
-3.72029687747675e-08
-1.33472908569891e-05
-1.58675423585451e-05
-1.37048118988701e-05
-7.5157116237369e-06
-4.50493158011899e-06
-7.17120652590169e-06
3.07268422391471e-06
-4.0673567727135e-06
-3.57808159916803e-06
-1.90662166956427e-05
-7.73105766900647e-06
4.37790935076704e-06
-2.40369909664439e-05
-1.84940803571707e-05
-1.16181746149618e-05
-1.07676983172668e-05
-1.12551183653093e-07
-1.09897418423819e-05
-9.55229199926485e-06
-2.92153265194539e-06
-3.57181272548978e-06
-1.10091015886856e-05
-1.09014084367286e-05
-2.49753739018677e-06
-1.01823041379834e-05
-1.04485385798271e-05
-2.15141253981911e-05
-1.408984917062e-05
4.76120067353607e-06
-2.64090420906089e-05
-7.64631138038942e-06
-1.18948084083581e-05
-9.96318696102107e-06
-2.0567874412429e-05
-1.42130501320095e-05
9.03314820735159e-06
-1.3880640197578e-05
2.71157940837366e-06
-9.83631976576633e-06
-1.67787689477943e-05
-6.713354953648e-06
-3.7044072119597e-06
3.12492799151508e-06
-1.05404130168358e-05
-8.50995436615567e-06
-9.95036116875537e-06
-4.29153148891875e-06
-8.47871045788994e-06
-1.30287424402131e-05
-7.06509068232466e-06
-2.23837324115853e-05
-1.31952828047559e-05
-7.70889499443912e-06
3.10845792692189e-07
-1.28614253191033e-05
-4.22270920600778e-06
-1.11809991508664e-05
-5.11390164745143e-06
-7.08959768949336e-06
-1.91409029603844e-05
-1.89630133566756e-05
-1.42036557218964e-05
-2.2643794579345e-05
-1.75328711928131e-05
-7.9600752195641e-06
-1.65699142192055e-05
-1.36467059270117e-05
-1.07543642778051e-05
-9.58019613868915e-06
-2.69257936421379e-06
-1.93055362690678e-05
-1.93719040297933e-05
-5.83878867481228e-06
-7.13780957364402e-06
-1.38516071049155e-05
-9.87208911665633e-06
-1.28299484691993e-05
-8.3783544667554e-07
-1.32980225906035e-05
-1.822344342198e-05
-1.65111186567547e-05
-2.06425046220905e-05
-1.38806186574175e-05
-2.78658675629321e-06
-7.99821955190166e-06
-1.79962746035329e-05
-7.92428604322071e-06
-6.65809891892425e-06
-8.56509149988121e-06
-1.50672017512695e-05
-2.70222366927194e-06
-5.46453589042787e-06
-2.11502963213152e-05
2.34735912861576e-06
-1.12125818186253e-05
-1.03182814496683e-05
-1.84089930533721e-05
-6.48973255000475e-06
-2.31521095711819e-05
-1.60073900139826e-05
-2.84958475253265e-06
-5.6812255741106e-06
-3.12378656875223e-05
-6.18554505613174e-06
9.030889049188e-07
-2.11534055953654e-05
-1.16716938116002e-05
-1.49429856636844e-05
6.40214301788679e-07
3.54758622343282e-06
-1.83158273356416e-05
-9.39094982241026e-06
-7.23618522460581e-06
-8.21644940528688e-06
-8.69938232657354e-06
-4.68776372395593e-06
-1.77812701640574e-06
2.39189753953999e-07
-1.06707064126151e-05
-1.46593667179977e-05
3.98314728610686e-06
-9.69361147172089e-06
-9.48547838439005e-07
-1.75635744432635e-05
-2.95238743423772e-06
-9.98590069140576e-06
-1.50053218210967e-05
-1.32560024542529e-05
-1.61120891131395e-05
-1.67450453370664e-05
-3.08190674441079e-05
-1.33478751080807e-05
-6.27642292024569e-06
-3.75326955250687e-06
-1.30587694473805e-05
-1.19184051345095e-05
-2.06481630317377e-05
-7.19571554614364e-06
-2.5090118916922e-05
-1.01711319997573e-05
-8.19101515760413e-06
1.38988955623493e-05
-7.69454611464869e-06
-4.19555516515745e-06
-2.21738493139874e-06
-2.0023256926364e-05
-2.29813098729934e-05
-1.32256202722189e-05
-1.52363005017083e-05
-1.49982895315014e-05
2.01469109010641e-06
-5.73400988965142e-06
-2.25788581129062e-05
-1.2403334643457e-05
-1.93277238178389e-05
-9.33728879389335e-06
-1.42215467099662e-05
-1.56755467797191e-05
-2.12709686956696e-05
-2.5931150725372e-05
-2.99813284744368e-05
4.01215331261259e-06
-5.49244162365636e-06
-1.83570974067109e-05
-1.78522686182558e-06
-2.25139910036765e-05
-2.24895520092178e-06
5.53411274377511e-06
-7.01925059409327e-06
-4.09714844729048e-06
-2.00983456674607e-05
-7.68964357566445e-06
-1.24526086833465e-05
-1.41191316487223e-05
4.02468266980768e-06
-7.91403798090113e-06
-1.07406879794129e-05
-6.44859240739268e-06
-1.86167964726351e-05
-1.46925155488888e-05
-1.80944117273186e-05
-1.00734318838003e-05
-2.42513372000831e-06
-1.68375632691496e-05
-2.32967451429465e-05
-1.81874457192032e-05
-2.19926459766466e-05
-1.48111467424932e-05
-2.02131626010946e-05
-1.1577746819585e-05
-1.54804378308391e-05
-4.27267543143096e-06
-1.15437501983153e-05
-1.3036807198341e-05
-2.01891659262532e-05
-1.45273062113572e-05
-3.22086247356029e-06
-1.69094104857237e-05
-7.10955371739138e-06
-3.56466801964169e-06
-3.14596498691723e-06
-1.39030511554084e-05
-2.16735886926097e-05
-1.99770402559661e-05
-1.38135879497178e-05
-1.56358740226303e-05
-4.97739599809056e-06
-1.11387884678088e-05
-1.08474631535339e-05
-1.40092915314746e-05
-1.20917268215625e-05
-7.56744654289909e-06
-1.4849043843229e-05
-1.28870955083026e-05
-1.72279013000347e-05
7.55686015746704e-06
-1.38867773233933e-05
-1.34434271178816e-05
-1.09939839046138e-05
4.21542953386371e-06
-2.57730825438234e-05
-1.01084734678818e-05
1.58653676002508e-06
-7.01448589940298e-06
-2.21200362211806e-05
-2.25421683626763e-05
-1.22315124510751e-05
-1.17415825313271e-05
-2.10916205407243e-06
-1.42400127950389e-05
-1.3463183336345e-05
-1.45161197674104e-05
-2.19174258135216e-05
-1.52272388659467e-06
-8.03605825071306e-06
-1.98837756098609e-05
-2.03817660046971e-05
-2.79405669651607e-05
-2.17116709575464e-05
-6.78267553860534e-06
-1.78171912995463e-05
-2.22728904047851e-05
-1.12476173921307e-06
-1.45856017450489e-06
-1.82625279675888e-05
1.10388187450766e-05
-7.01609825189498e-06
-2.85886372613179e-05
-5.75863989595402e-06
-7.78743827747561e-06
-1.8131009394762e-05
-3.56140082391001e-05
-1.89422375767724e-05
-5.07224031705744e-06
-2.01396202871611e-05
-2.25209381982178e-05
-1.16308660206519e-05
-2.45600340155371e-06
-1.14327492236802e-05
-2.19065235338066e-05
-1.04120645750192e-05
-1.21340604037888e-05
-2.20842335311914e-05
-1.31247578892244e-05
-3.96609876035024e-06
-8.5202571018887e-06
1.74823758045301e-05
-1.14105441211122e-05
-6.58692377806366e-06
-2.42003419459843e-05
2.65019737773778e-06
-1.1705831602253e-05
-1.52159201658499e-05
-5.50303599842362e-06
-1.1743419967484e-05
-1.77594766275441e-05
-1.06308188301781e-05
-8.46671539954091e-06
-1.09424443835749e-05
1.68512808354759e-06
-3.23135334183197e-06
1.37895417409064e-06
-1.24347098887011e-05
-1.11641629556596e-05
-1.57108694655347e-05
-2.36409709174232e-05
-1.99864553159523e-05
-2.23862236252948e-05
-2.23541509277669e-05
-1.13708262683362e-05
-4.08367577979647e-06
-6.10659934560618e-06
-1.17421758896048e-05
-1.49693360683604e-05
-1.7321298274931e-05
-4.05590459148878e-06
1.50423190081178e-06
-2.40541399760048e-05
-7.64544963669479e-06
-8.86899368984875e-06
-2.39476311509066e-05
-1.27247792696473e-05
-9.31086139231994e-06
-1.24952745167538e-05
-2.59069139436753e-05
-1.43443584568962e-05
-8.50071815188751e-06
-6.30959818314201e-06
-2.06909906794578e-06
-1.57405267394806e-05
-1.84705840680249e-05
-7.46971638823297e-06
8.30114281251329e-07
-1.2244273585137e-05
-1.62460598624638e-05
-3.67524521799593e-06
1.58214557987019e-07
-9.58187083713652e-06
-1.00528515705109e-05
-7.04525943912862e-06
-1.57780407569737e-05
-2.18794710877948e-05
2.37417189384023e-06
-1.69275035038269e-06
-1.35254916044544e-05
-4.84972472410462e-06
-1.10154737677446e-05
-1.32296436793867e-05
-7.77829105628166e-06
-8.30634109603908e-06
-7.6802858666865e-06
-1.24912580020105e-05
-4.4157005609947e-06
-2.08657443518702e-05
-1.83042050087715e-05
-4.76514664995499e-06
-1.76587599614672e-05
-1.29937246624441e-05
-1.05232201621265e-05
-9.63388459663501e-06
-1.7200531338584e-06
-2.35062808466779e-05
-5.09356109685357e-06
-8.80229786488567e-06
-1.84851560164773e-05
-7.31371396063243e-06
-6.85695989593508e-06
-1.10625378196795e-05
-8.07901462363747e-06
-1.1748851204364e-05
-1.77754975238189e-05
-1.10449239131109e-05
-1.83835041098041e-05
-4.88818892242227e-06
-2.13232524813324e-05
-1.63214585549718e-05
-1.29522603087151e-06
-1.08408531004814e-05
-8.97571866471373e-06
-5.95767618115497e-06
-1.17310991822004e-05
3.28640288343917e-06
-8.85325987305635e-06
-1.03764272823238e-05
-7.34590542290336e-06
-8.10753940914702e-06
-1.73473782025538e-05
-9.30234621735444e-06
-1.18509151920849e-05
-1.28919088926144e-05
3.87299544328823e-08
-3.05537619025504e-06
-1.00627335646388e-05
-1.26060815902795e-05
-1.88260188683349e-05
-1.20614352123213e-05
-1.54491160906688e-05
-1.71928813329842e-05
-7.41470122914002e-06
-7.19410348451461e-06
-1.54709876177901e-05
-2.15288438842466e-05
-1.27381161978809e-05
-1.52569458611533e-07
-2.18676718359353e-05
-1.42463742519212e-05
-1.91199022876192e-05
-1.08259109308733e-05
-1.08734118247346e-05
-1.00129791147778e-05
3.12210747485471e-06
-1.46209362250942e-05
-8.76184836313573e-06
-1.13624960662034e-05
-6.90521313332178e-06
-9.14371194015888e-06
-7.78963443361261e-06
-2.80339214910498e-05
-1.37224387146145e-05
-1.68279336900365e-05
-1.83525289208867e-06
-4.94586080842772e-06
-3.19070260132036e-06
-9.48228271992537e-06
-3.75196418055887e-06
-1.29010775809002e-05
-1.14299274402393e-05
-1.58061888182634e-05
-1.80021429872659e-07
-1.46439668464327e-05
-1.65003275965519e-05
-8.55684873211776e-06
-2.3386055156514e-05
-1.17160469834892e-05
-8.26729709861292e-06
-3.63076740619198e-07
-8.92772616606155e-06
-1.57902155205015e-05
-9.1643330492038e-06
-2.10890768368318e-05
-1.00533469891956e-05
-9.41824714956622e-06
-1.80941454972644e-05
-1.111721591572e-05
-2.75801258992142e-06
-4.98121761807312e-06
-2.07419073960086e-05
-2.37265849986153e-05
-1.80872777918257e-05
-1.94651819662136e-05
-3.43633143283462e-06
1.43124054381288e-07
1.7444439870073e-06
-6.22759686716155e-06
-9.40029571728366e-06
-3.19523898274555e-06
-9.0738378087183e-06
-7.76959189728332e-06
-4.78032854534889e-06
-1.20109979999801e-06
-6.40888234636433e-06
-1.05213064019979e-05
-2.33051901936638e-05
-1.17425157254655e-05
4.46914353203786e-06
-1.84292103988431e-05
-1.10927426229936e-05
-4.15490532688225e-06
-1.64943090285209e-05
-6.96515671696886e-06
-1.90885828322012e-05
-7.59174800948391e-06
-2.50186376656331e-05
-7.03192375362218e-06
-3.77474963950066e-06
6.45386069704094e-06
2.67399917228793e-06
9.15080150462101e-07
-1.12609073972716e-05
2.14866729922708e-08
-1.76278765263217e-05
-1.61031977533756e-05
-2.35816318197088e-05
-9.44168953755309e-06
-1.59679169578128e-05
-9.96318485590632e-06
-1.07030474879573e-05
-1.27871826919424e-05
-1.18639462421058e-05
-2.16740450660279e-05
-1.55137757603614e-05
3.64638213108699e-08
-2.09819080601583e-05
-1.4711656378775e-05
-1.7783509953808e-05
-2.26374543248885e-05
-9.62989072711549e-06
-2.56232281363762e-05
-1.1563250159651e-05
-3.63404777250703e-06
-2.07705402587281e-05
-9.63549297688494e-06
-2.28059634614474e-05
-1.54506972766369e-05
-1.02872267464735e-05
-1.39996366639645e-05
-1.70251382100287e-05
-7.28736953899484e-06
-1.41398736859651e-05
-4.23045940869386e-06
-1.72757164777002e-05
-8.16115699182679e-06
-1.32089852694136e-05
-2.38693578825694e-05
-8.509561051894e-06
2.73574679239936e-06
-1.73760923534371e-05
-2.18341468180043e-05
-1.1642627607818e-05
-2.3622962703944e-05
-2.69154176880089e-05
4.60655568091234e-06
-2.35472059761713e-05
-1.61527377498873e-05
-2.17051133280881e-05
-1.64634067774612e-05
-5.42775716134563e-06
-2.4499132491857e-06
-1.45412975782247e-05
1.75390802418485e-05
-1.81767384258191e-05
-1.11466162114924e-05
5.02524172794398e-06
-1.10951880080962e-05
-8.1383636174803e-06
3.18066133160576e-06
3.25472128685317e-06
-6.36408044974841e-06
-9.39397199022745e-06
-7.61057835520779e-06
-1.65745466227617e-05
-8.30794539214676e-06
3.87202445152717e-06
-8.09059808596954e-06
-1.55847520143866e-05
-2.15669036545561e-06
-2.92030464942641e-05
-8.65833609181931e-06
-1.90412874077376e-05
-4.55469900086766e-07
-1.04958742100263e-05
-1.70382783114167e-05
-6.57814438873949e-06
1.12445242926433e-05
-8.55847536036916e-06
-2.38844055014718e-05
2.37862653100589e-06
-1.35529532376264e-06
-2.0362494423295e-05
-2.40654401832879e-05
-1.57211519435556e-05
-1.77652618459342e-05
-4.43449660780179e-07
-1.4666141482231e-05
-1.98583283457652e-05
-9.45424532810813e-06
-7.88089250748673e-06
-1.82693924407589e-05
-2.69903380882929e-05
-1.07776027111225e-05
-1.81608331288114e-05
-1.13244159747192e-05
1.3308725518082e-06
-2.40868027094061e-05
-1.70610279449483e-05
-1.76694106670371e-05
-2.28748860569489e-05
-1.02672638303978e-05
-1.38098260022607e-05
-1.79310842661069e-05
-1.64746463180125e-06
-4.42649186243878e-06
-1.83354543460711e-05
-1.6248648527589e-05
-8.11640346227147e-06
-1.49717888245754e-05
-2.74510919652581e-05
5.55853039514673e-06
-5.99147090390233e-06
-2.1659976557672e-05
-1.71288638739773e-05
-1.31266335224267e-05
-2.31433734564745e-05
-2.00142470020439e-06
-1.9907012535457e-05
-6.70910121420582e-08
-9.86224020331819e-06
-1.61511445531895e-05
-9.03177730404955e-06
-6.94223215801722e-06
-1.45287039797109e-05
-1.54603870703107e-05
-2.36515772227042e-05
-1.05510391674658e-05
-1.98760642372164e-05
-1.23157679012975e-05
-1.77447934485146e-05
-1.06739854390974e-05
-1.50125060531931e-05
-8.30654640343135e-06
-2.25293395490076e-05
-1.82841793028743e-05
-1.2136070702975e-05
-8.75773719329248e-06
-1.60223606491914e-05
-1.90421695075092e-05
-2.43278345709931e-05
-1.17305250636664e-05
-2.37639723345842e-06
-1.32893562114235e-05
-2.30865120110593e-05
-1.46760967804967e-05
-1.97789278352377e-06
-1.6003982670913e-05
-1.06493097033232e-05
-2.05727843753239e-05
-1.62042158821399e-05
-1.51814592334482e-05
-2.13363555349741e-05
-1.60440226008525e-05
-1.28976285196363e-05
-1.64411492660749e-06
-1.79681648622751e-05
-1.07778541782601e-05
-1.40520391770514e-06
-1.7986644293613e-05
-1.66676537002067e-05
-1.97309234250422e-05
-6.7967502343088e-06
-1.60314639969204e-05
-5.35608555263193e-06
-2.65010886496809e-06
-7.35610936279571e-06
-4.57886438021862e-07
-2.56615769620286e-05
-1.68513222499504e-05
7.28941321677466e-06
-2.98007017407186e-06
-2.24511156750712e-05
-1.08290064626338e-05
-1.41998454711643e-05
-1.46111517466339e-05
-3.0287846471457e-05
-1.06319020100326e-05
-8.59712541427939e-06
-1.39016191249433e-05
-1.53100135639775e-05
-1.86981639249638e-05
-1.85435161307081e-05
-3.00236666014403e-06
-8.79989648071715e-06
-6.15298841063839e-06
-9.06796935725327e-06
-7.91074175121914e-06
-1.25606635958263e-05
-1.06290067757513e-05
-1.46682583118471e-07
-1.26480504034519e-05
-1.74679700400829e-05
-1.17363795174515e-05
-1.82542267177833e-05
-6.2901424964784e-06
-1.27753154439214e-05
-1.72895374132397e-05
-1.89271386336602e-05
-4.16378049250336e-06
-2.03391196607243e-05
-7.14655246251257e-06
-1.82810860104851e-05
-7.35631785395244e-06
-2.13028679140057e-05
-8.751029246696e-06
-1.14960448715081e-05
-8.01700470312953e-07
-1.22507581932246e-05
-2.20412138154049e-05
-1.7263714038397e-05
-4.23745192578956e-06
-3.03158283107268e-06
-1.46429699070019e-05
-2.72334473832325e-05
-1.1918528783214e-05
-1.15558655197487e-05
-1.66316702539235e-05
-1.43809014122415e-05
-1.72032540624406e-05
-2.17213376756329e-05
2.2286105353085e-07
-1.02193991148998e-05
-8.90420328000614e-06
-1.96880623916311e-05
-8.04829380312096e-06
-4.50619115976852e-06
-1.55816468191791e-05
2.97616758014877e-06
-6.49324134501109e-06
-5.50225789534505e-06
-1.68360311815859e-05
-9.51150079741269e-06
-2.02149721121159e-05
-2.1857168962215e-05
-2.31894918006394e-05
-1.2612185192698e-05
-2.81691229252264e-05
-1.29489970828084e-05
-1.75282540281182e-05
-1.16288980099511e-05
-1.46604667691845e-05
-1.16435958272042e-05
-6.73890081978038e-06
3.02377396933551e-06
-6.6293562378938e-06
-1.44060208466558e-05
-6.84120014521328e-06
-1.42016902719623e-05
-5.57306827728915e-06
-5.83960572575601e-06
-8.38720260405406e-07
-5.29348511862556e-06
-5.96233675158637e-07
-1.87465649461129e-05
-2.04695810693253e-05
-4.38526544284364e-06
-1.41074149754868e-05
-8.45494255284375e-06
-2.28905986648965e-05
-4.24756798589289e-06
-2.55925361694477e-05
-2.32242126278766e-05
-1.03693420003525e-05
-1.76771991011389e-06
-1.32255149206607e-05
-7.53622120397123e-06
-1.74387358781356e-05
-2.08369793156559e-05
-4.55637856094828e-06
-5.80173734301726e-06
-1.28166743981696e-05
-2.21577849765098e-05
-1.49341255343636e-05
-9.39845937493196e-06
-2.83956355886827e-05
-1.16270815214519e-05
-4.70958464050358e-06
-1.32094751527451e-05
-1.3024052287149e-05
-2.18496355323347e-05
-2.00185405848807e-05
1.24953863080575e-06
-2.07663632278471e-06
-2.19307563266214e-05
-1.45807560226068e-05
-1.21936279247795e-05
-1.88030356805855e-05
-1.19338585954511e-05
-1.06946266212036e-05
-1.22739263103251e-05
-1.37870282489093e-05
-1.36018003639882e-06
-4.80486653358546e-06
-7.84144221708589e-06
-1.2491514958132e-05
-7.94835556514912e-06
-1.36004417943234e-05
-1.25990702660847e-05
-8.37902232572298e-06
-2.57576006588405e-05
-1.11388908267236e-06
-1.34078579095211e-05
-3.07812174253635e-05
-1.77272674034548e-05
-5.5051587475278e-06
-1.38587220763867e-05
-3.39184541538357e-06
-9.4596947774602e-06
5.65934510954714e-06
-1.25665693195759e-05
-1.06953142679223e-05
-4.4349649788264e-06
-2.45814666773481e-06
-5.80902113737136e-06
-4.65734833867579e-06
-1.08319673955781e-05
2.21874244946686e-08
-2.86894938316792e-05
-1.35055227548124e-05
-2.60491514807319e-05
-1.92060920943206e-06
-8.69596900404428e-06
-2.18738670087464e-05
-1.02839609622882e-05
-4.72156551215756e-06
-2.6503716649405e-06
2.90161867587404e-06
-2.55329360771122e-05
-1.85676169256245e-05
-8.60336390958899e-06
-7.44782535295314e-06
-1.02434984021823e-05
-1.02879466007803e-05
-1.48208553398891e-06
-6.8154775193491e-06
-1.10165653143032e-05
-1.02811934982358e-05
-3.43721270510862e-05
-9.66138190915176e-06
-4.56017213759368e-06
-1.71998084054909e-05
4.25327907653625e-07
-1.03813627942566e-05
-3.24632361636656e-06
-1.1674036619009e-06
-1.69616298267774e-05
-1.06277381163986e-05
-6.69274299780494e-06
-1.24233288551718e-05
-1.65471194676964e-05
-4.14039540883829e-06
3.02790820050111e-06
-9.21897992001797e-06
-1.38219710178321e-05
-1.08476010888619e-05
8.86408032845277e-07
6.26748949481687e-06
-2.23804801315932e-05
-8.81859859952283e-06
-1.59816474885231e-05
-1.90824241059673e-05
-1.47279038473757e-05
-5.48917031662748e-06
-2.28264620235693e-06
-1.65347614521692e-06
-2.21939943996929e-05
-1.25048081287368e-05
-1.9336791201926e-05
-1.16116126643011e-05
-8.53539869194712e-06
-1.75213967317844e-05
-4.24712891686873e-06
-1.37985411787327e-05
-1.03388393954719e-05
-1.84093944115377e-05
-7.38141509418415e-06
-1.58766461937233e-05
-1.75880514580626e-05
-6.88612268946453e-06
-9.65185535179528e-06
-1.99864732229425e-05
-5.66503362482277e-06
-1.59973503365243e-05
-1.76564068868073e-05
-1.88864297131924e-05
-7.20315497837955e-06
-6.60272884185629e-06
-1.28728746422144e-05
-2.81173554400535e-05
-1.93093983349798e-05
-4.36094388096778e-06
-3.27279166129907e-07
-5.85479020385429e-06
-3.09932967566738e-05
-6.24080591553119e-06
-1.73083443267156e-05
-1.00798254632911e-05
7.75143922243745e-06
-1.36148595482038e-06
-1.32282066058139e-05
-2.04220750550091e-05
-1.10955682978602e-05
-1.1018385369482e-05
-1.80901479777538e-05
-1.05042767402777e-05
-2.07877491351001e-05
-6.19784376450807e-07
4.17863629896569e-06
6.4949299162442e-06
-1.54192007849098e-05
-7.54084908749105e-06
-1.37772273602029e-05
-3.2071244047922e-05
-8.34363518769793e-07
-4.26481247016388e-07
-2.14419134651093e-05
-1.93239656010485e-05
-2.32113674307453e-06
1.68747129616835e-06
-1.47762905715034e-05
-8.34602563493567e-06
2.23998514989967e-06
-2.9103122485817e-05
-8.95416550983531e-07
-2.51177638350647e-05
-2.85287643997876e-05
-1.71329883306413e-05
-3.73162939862584e-06
-3.58746273296619e-06
-6.32784750035614e-06
-1.28763545787768e-05
-2.38338596789956e-07
-1.84291031370693e-05
-2.64135235315763e-05
-1.61668942794303e-05
-6.23596814295795e-06
-4.24851858023941e-06
6.0612631990975e-07
-1.3832315347819e-06
-3.75511421571114e-05
-1.54051934580774e-05
-2.07608484794834e-05
-7.11081293719277e-06
-2.08282828126134e-05
-1.73300203619174e-05
-9.15254004288894e-06
-2.71268878511614e-05
-2.49269125195576e-05
4.28486918497433e-06
-1.64531512414561e-05
-2.02324452583264e-05
-1.15783911571794e-05
-1.06776044838789e-05
-7.39686860618582e-06
-7.99713854492952e-06
-1.13373228023964e-05
-1.48491396730104e-05
-1.61514540153969e-05
-7.52825421573795e-06
-2.19556539585641e-05
1.99720078608591e-06
-3.29860769731518e-06
-1.94863887434379e-05
-7.87457073380723e-07
-6.8896279974534e-06
-2.40950259186331e-05
2.57969977988183e-06
-1.06783241507968e-05
-1.0337728905152e-05
4.29240279535109e-06
-1.23153906611782e-05
-2.02768571215233e-05
-1.3872480312156e-05
-9.22531932206235e-06
-5.58841058570482e-06
-1.82731776608604e-05
-6.98029688358322e-06
-8.43597303555096e-06
-1.01078206562657e-05
-8.97373144586466e-06
-2.79954418041471e-07
-8.34097643628397e-06
-1.20991964500815e-05
-3.40600034579592e-06
-1.68657454451216e-05
-2.35884568096354e-05
-1.97139120347649e-05
-1.19021393019532e-05
-5.03005180002066e-06
-1.47181808477964e-05
-1.31309106517203e-05
-1.70864069630252e-05
-2.17535550471245e-05
-1.22398379317866e-05
-1.25577987670793e-05
-6.79717999132305e-06
-1.655510696408e-05
-1.04536722091622e-05
-7.65158379283445e-06
-1.55411604295879e-05
-2.26418571388378e-05
-4.28967439074143e-06
-2.0429813213858e-05
-1.51910938337109e-05
-1.54300210969364e-05
-8.91512212664175e-06
-9.59403273391571e-06
-1.15234869227174e-05
-2.52919498119431e-05
-1.11924827174564e-05
-7.87277023292735e-06
-1.61171269290891e-05
-5.40515545416613e-06
-1.35702558298084e-05
-1.66216810777974e-05
-7.27952093549921e-06
-1.51458167923573e-05
-1.20683219247063e-05
-2.16469789508967e-05
-1.23082287445775e-05
-3.74016417829397e-06
-8.8782427973551e-06
-1.58613598600208e-05
-5.47477174096786e-06
-5.96037500983619e-06
-1.23916157925494e-05
-9.37454533301693e-06
-1.46248456354117e-05
-2.10404267230862e-05
3.26772668306649e-08
-1.29131127331666e-05
-7.34042678536427e-06
-4.38502009307518e-06
3.11764887249821e-06
4.23470854794374e-06
-6.95535768622135e-06
-1.52951940203137e-05
-1.21202489207776e-05
-2.26270349851089e-05
-6.68576634721758e-06
7.69670079629475e-06
-8.95970786594056e-07
-1.75640104150081e-05
-2.3804639787113e-06
1.15430477846889e-06
-2.03153769333567e-05
-9.47186158800634e-07
-9.8947134918702e-06
-7.62375887341319e-06
-1.04535259465765e-05
-7.75947758621385e-06
-4.05522828796077e-06
-7.52008263486429e-06
-1.61264237242623e-05
-5.82084358284797e-06
5.80203823750268e-06
-1.0357844293917e-05
-7.82574144652702e-06
2.37154088276118e-07
-1.10893537304211e-05
-1.24235660430723e-05
1.04554736634545e-05
-3.27000320411879e-05
-2.08233558047504e-05
-2.45439102956843e-05
-9.4363595874521e-06
-1.5868293133739e-05
-1.877223685142e-05
-8.64516100352473e-06
-3.65274128716793e-06
-2.25613154179919e-05
-5.10994693149532e-06
-1.40792610331006e-05
-8.42762052572467e-06
-2.2102505578724e-05
-1.65089969868954e-05
-2.24720425066873e-05
-4.60011144210518e-06
-7.40694722065823e-07
-1.48156087001122e-05
-1.1692191748808e-05
-8.17879377689978e-06
-1.25083553266416e-05
5.05580363273587e-06
-5.95403714303594e-06
-1.11711894123101e-05
-2.04149717044303e-05
-1.02676273109069e-05
-1.73348559323768e-05
-1.02771944371684e-05
-4.56720492208813e-06
1.52826143671845e-06
-1.11940304380984e-05
-2.37384735467402e-05
-1.21311878135869e-05
-1.07184407480348e-05
-1.20546765548733e-05
-9.49186027884519e-06
-1.05230895914695e-06
4.60720726164671e-06
2.72320362226857e-06
-8.81316854590359e-06
-1.29595582287178e-05
7.99647776225927e-06
-1.49124545069342e-06
-1.30924538678651e-05
-1.58726270965325e-05
2.73572467993297e-06
-1.63783331206383e-05
-1.77728895333743e-05
-1.71916134748626e-05
-3.51169733309504e-06
-4.87158983620701e-07
-1.36561415546831e-05
-2.76635284146823e-06
-1.21627293293018e-05
-7.15306270036505e-06
-1.25104724233184e-05
-5.52070898909712e-06
-3.02983003051841e-05
-7.97104092530041e-06
-2.93086973370067e-06
-8.23643972145145e-06
-1.73965495876215e-05
-6.24062401517929e-06
-3.56784671763952e-06
-1.16112464887227e-05
-1.03098819194736e-05
-1.22453838101029e-05
-1.06691435478993e-05
-1.21436540896196e-05
-1.0851891062198e-05
-6.6365071534379e-06
1.03791471043335e-06
3.40301805525269e-06
1.77400268714463e-05
-1.31096881918588e-05
-1.68991791058898e-05
-1.49479810048468e-05
-1.3590391867163e-05
-1.13322111850569e-05
-2.56818467579788e-05
-1.19184297113721e-05
-1.61333373392741e-06
-1.73526546055541e-05
-5.18125613047501e-06
-5.61971792213077e-06
-1.35726027158342e-05
-6.16998434713268e-06
-1.09727987929543e-05
-1.18872001372258e-05
-1.9405193475153e-06
-8.25770771246855e-06
-1.34765032293935e-05
-6.61753703759918e-06
-2.54535764763845e-05
-7.64038038702626e-07
-9.42756299332946e-06
-1.82150535982334e-05
-7.25579945607482e-06
2.77151936579703e-06
-9.04630517436706e-06
-1.77186074382148e-05
-2.89445206121329e-06
-8.90294346519496e-06
-4.66090706263262e-06
-1.23775569600068e-05
-1.14135959204804e-05
-2.07993420356134e-05
-8.12079254918447e-06
-7.09085600272479e-06
-1.88994871701629e-05
-3.20537192562139e-06
-9.5209618014874e-06
-2.76078823658012e-06
-6.35734764412797e-06
-1.3283652989916e-05
-1.6624263312637e-05
8.67242497700371e-06
-1.30899574948052e-05
-1.57449213059346e-05
-1.25216836899848e-05
-2.16531191680269e-05
-6.65621403389751e-06
-1.40994652758229e-05
-7.51113696419538e-06
-8.69936427312986e-06
-1.24725307286869e-05
-7.65298774583265e-06
-8.60387317841245e-06
-1.28360021416096e-05
-1.10389679720738e-05
2.49777808964662e-06
-1.0005186202548e-06
-2.29775873273162e-05
-1.6366161394693e-05
-1.17337798822094e-05
-6.68590713797134e-06
-1.31180495223977e-05
-1.29122718489753e-05
-1.86598742345906e-05
-6.70740078573094e-06
-1.2118518840119e-05
4.44031154539441e-06
-4.49527340811688e-06
-6.63374198451131e-06
-5.60944238561752e-06
-3.24127073015908e-06
-2.96114537960226e-05
6.31321978404243e-06
-8.61371905452788e-06
-2.6367640628682e-05
-9.17783967177954e-06
-1.58787821930773e-05
-3.62631854716142e-06
-4.81341426494934e-06
-1.54503924374045e-05
-2.76535799948387e-05
-2.55531872219569e-05
-1.08039638558075e-05
-1.23577090355651e-05
-2.98444865744504e-05
-2.49582452602974e-05
1.07456959839518e-07
-1.20402617411273e-05
-6.03738738778718e-06
-8.45408571926584e-06
1.47381459139348e-07
-1.61221490448736e-06
-1.23099465917324e-05
-2.42176694811407e-06
-8.99630845302258e-06
-2.09469225087312e-05
-2.58843207163617e-05
-5.4901064695171e-06
-1.2188585716082e-05
-1.96995398104958e-05
-9.96127999605157e-06
-2.39984759778257e-05
-1.24600183295906e-05
-6.33310841253457e-06
-8.14688459826275e-06
-6.15666735285411e-06
-1.77795674214368e-05
-1.93933698252833e-05
7.13174584790881e-06
-5.41671917708677e-06
-8.04108579181786e-08
-1.36226529137608e-05
-2.20175953257708e-05
-1.9473754597296e-05
-2.46788720921146e-05
-2.10627908784094e-05
-1.40893885148238e-05
-1.28109467067985e-05
-3.67598330926944e-06
-1.84751585501155e-05
-1.08906777694132e-06
-7.40709681108948e-06
-9.99625957340634e-06
-5.54081915353188e-06
-1.56482332932569e-05
-2.40177174799392e-05
-4.85826583653096e-06
-2.32740243245859e-05
-1.22738125494445e-05
-1.67109273555738e-06
-2.94017914652479e-06
-9.60820934073746e-06
-1.00895828687364e-05
-1.51515043959851e-05
-1.17290884493645e-05
-8.84314137558441e-06
-2.53608876954202e-06
1.04610622426758e-06
-1.15101529003922e-05
-1.068980474403e-05
-5.75385700600544e-06
-5.36064294885214e-06
-1.70046953866644e-05
-1.0866392432275e-05
-2.88315915886447e-05
-6.21982486848865e-06
-1.90419142506261e-05
-6.40831646834205e-06
-6.31434666274891e-06
-7.62145652080483e-06
-6.75113759371549e-06
-6.16354072198583e-06
-1.90323735427274e-05
7.36959935051979e-06
-3.5107749849815e-06
-1.76411413668035e-05
-2.13409080000914e-06
-1.858067754972e-05
-6.39786618527901e-06
-1.27108551418292e-05
-1.71566633719844e-05
-1.18260396890753e-05
-2.00456540577934e-05
-1.17504287021895e-05
-2.34502842987427e-05
-1.19318203292883e-05
-1.02324594848102e-05
7.76971971953231e-07
-9.78014947537166e-06
-1.23647052344005e-05
-1.11328939810934e-05
-5.61427604750021e-06
-4.21885782466422e-07
-1.75827930406053e-05
-7.7842662288612e-06
-2.14770494184498e-05
-1.5124254987327e-05
-4.63750885356391e-06
-2.19947589998699e-05
-1.44405846255563e-05
-2.1574283528102e-05
-2.05292795907204e-05
-8.70927080860124e-06
-9.10445824839315e-06
-1.2306378829048e-05
-1.00270873966801e-05
-2.52417357752032e-05
-2.40191479052773e-06
-3.58440212451807e-06
-8.01626495181677e-06
-4.6503846199294e-06
-2.5842833951749e-05
-5.6291465806715e-06
6.5995863838353e-06
-2.57013002783923e-05
-1.78674591130172e-05
-1.83250895064499e-05
-1.7891294913999e-06
-9.29418703584862e-06
-1.52794347464176e-05
-1.04254760641974e-05
-1.70865991615275e-05
-8.61191335058382e-06
-1.49456346764526e-05
-1.74745292790447e-05
-3.20733537002864e-06
-1.41169354647733e-05
-1.46695496908299e-05
-2.05883771616316e-06
-2.24270104864338e-05
-1.32675229592162e-05
-2.34108997859537e-06
-4.26867709095677e-06
2.49001815690858e-06
-2.17737864279567e-06
3.10781325270537e-06
-2.16768503064825e-05
-5.90270758787634e-06
-6.31569679070413e-06
-1.95977162979808e-05
-1.25150918622669e-05
-6.47071022243059e-06
-1.19783728003636e-05
2.16065987477078e-07
-7.19127753452279e-06
-2.56840592483578e-05
-1.50157452650627e-05
-1.59097703371227e-05
1.20983364039668e-06
-1.00615773689206e-05
-5.18863416609342e-06
-2.35804232922779e-05
-1.64159071903416e-05
-2.31650835654344e-05
-1.79305468429295e-05
-1.77227526846693e-05
-7.45546761928469e-06
-5.03949857003211e-06
-3.25481905640224e-06
-1.66245530368219e-06
-3.25258725858711e-06
-1.4622867691825e-05
-4.84576708042847e-06
-1.52775977537221e-05
-1.38697135455453e-05
-5.61006190742885e-06
-5.54086985836518e-06
-1.61886211630876e-05
-1.79518466661511e-05
-8.11514044660266e-06
-7.7561984548029e-06
2.13402238153069e-06
-2.43702603848963e-05
-2.81890035390923e-05
-6.05076030767073e-06
-1.13909944503951e-06
-3.3831410840897e-06
-5.24042198126279e-06
-5.80801337771251e-07
3.51199640765518e-06
-1.07287835586145e-05
-1.44326334277367e-05
-7.47178447710932e-06
-2.18256505098853e-05
-2.80828826070386e-06
-1.09509885193093e-05
-1.39028659509055e-05
-9.22523881394299e-07
-2.25653306212069e-05
-1.67128130890732e-05
-2.58642493770582e-05
-9.97407191779493e-06
-5.83859828703917e-06
-7.12644383505887e-07
-7.99238637299943e-06
-4.7291041554716e-06
-1.34310210010305e-05
-2.62226656676387e-05
-1.80839720095737e-05
-1.47165775829535e-05
-2.4085734908362e-05
-8.61570409661075e-06
-1.16853212956705e-05
-1.31182569277254e-05
-1.3580704502809e-05
-1.02569092643124e-05
-1.23135538130225e-05
-1.49257613224758e-05
-7.24074339418473e-06
1.66134629555034e-06
-1.01131783431029e-05
-1.39306989042776e-05
-1.20626989833676e-05
1.35780133655811e-06
-1.66300074891384e-05
-3.196583658485e-05
-1.00163212804323e-05
-9.13294564751354e-06
-2.31989525525212e-05
-1.55647481583564e-05
-1.20287016015201e-05
-2.30769561269239e-05
-1.26484298308282e-05
-8.36230159354154e-06
-5.05415357607759e-06
-2.41056582225336e-05
-2.09305223289924e-05
-2.61982402955875e-05
-1.24958178310137e-05
-3.75235905703822e-06
-1.66471629787638e-05
-2.32084731181e-05
-5.31623400459021e-06
-1.49000858740675e-05
-2.11947680896775e-05
-7.3518033354124e-06
1.29190786661468e-08
-1.24017219368245e-05
2.89689865883622e-06
1.97455360819254e-06
-2.55698884207804e-06
-1.26968879777403e-05
-7.60589497463406e-06
-2.42523695067885e-05
-1.77883873390001e-05
-1.47123551117297e-05
-5.03537378426795e-06
-1.04793018699238e-05
-2.00608225492839e-05
-1.89287916451616e-05
-7.00584250395792e-06
-3.00769839281757e-05
-1.33235081766767e-05
-7.65639343075561e-06
-1.82432577426417e-05
-1.25483816488199e-05
-2.17448996011145e-06
2.70308906206311e-06
-4.59214104109918e-06
-1.21144188647433e-05
4.14999428647783e-06
4.96157789880599e-06
3.82081927941454e-06
8.62599448883682e-07
-3.03217321475576e-05
-8.38011662366451e-06
-1.0115718002315e-05
-1.05404833459321e-05
-2.55720925620994e-07
6.32295115655486e-06
-2.36904826059944e-05
-1.75777452670752e-05
-7.79747975835622e-06
-1.49706141577752e-06
-1.91613588499453e-05
3.05450528801218e-08
-1.28083006567147e-05
-1.3807672397454e-05
-2.37816407374011e-05
-3.03836851375509e-05
-8.18745433724052e-06
-4.45290159652729e-06
-1.91006446072977e-05
-8.61380293439344e-06
-5.08923154224479e-06
-3.04911317009745e-06
-3.87460067224055e-06
-2.15335206258208e-06
-5.60659063708323e-06
-1.41816646337749e-05
-1.60226582739398e-05
-1.20878330074653e-05
-8.29465056433292e-06
1.32573595049574e-06
-8.55670342569463e-06
-1.38528966060525e-05
-2.5241657790589e-05
-6.24161446855687e-06
-1.88676839884437e-05
-1.22493963713956e-05
-4.19579593647725e-06
7.17247859406714e-06
-9.78014380360026e-06
-2.52817573441785e-05
-1.82189159721482e-05
-2.15711337216712e-05
-7.54646090396633e-06
3.81101249037453e-06
-1.06970944896487e-05
-1.60479611667039e-05
-2.63174336952549e-05
-8.74083613019074e-06
-1.23554641454498e-06
-2.13455824702036e-05
-1.29754710616548e-05
-1.00576370126381e-05
-4.13233090074976e-06
-8.49232377094029e-08
-7.50456263922576e-06
-7.07434050624528e-06
-2.040180079552e-05
-1.22578544878392e-05
-9.18417852140044e-06
-2.2385126826207e-05
-1.46136125941078e-05
-1.55746908936737e-05
-7.35172208307093e-06
-7.85385438825126e-06
1.27063055097734e-05
-2.70293617074881e-05
-1.94263921421e-05
-9.58261667074796e-06
-1.52360570212621e-05
-1.5544037031195e-05
4.03020359011265e-06
-2.26156128673495e-05
-1.75581586127954e-05
-1.35616666016093e-05
-1.74780216175182e-05
-2.28273775932891e-05
-2.17092361879584e-05
2.06472853310965e-06
-1.85138142600309e-05
-5.11294774564594e-06
-1.425337766475e-06
-1.84137422670861e-05
-1.77535797811842e-05
-1.74139894770074e-06
-1.61417568679213e-05
-1.00110629876731e-05
-1.27468763995632e-06
-1.19631048385266e-05
-1.39593525079449e-05
-1.98566557101795e-05
-8.84656051581689e-06
-1.05468897787115e-05
-2.5183611841236e-05
-1.17693742853153e-05
-1.61471091073858e-05
-2.17391347054656e-05
-3.65977927475339e-06
-2.71251613585286e-05
-1.97118697443216e-05
-3.09816749422206e-06
-2.26044306513016e-05
-1.54822002091117e-05
-9.08472824654169e-06
-1.85778797848554e-05
-2.41705080794367e-05
-3.16113642452492e-05
-3.54385373684045e-07
-1.61417674108202e-05
-5.97173191856596e-06
-8.59899785748975e-06
-9.11096665217834e-06
-7.65303964278732e-06
-1.31651431747517e-05
-2.90170971606536e-06
-2.71891631046471e-05
-8.27098234423087e-06
-9.70772678167039e-06
-1.78034575725882e-05
-2.47103975569123e-05
-4.49473660484024e-06
-1.32531634566429e-05
4.13610295348804e-07
-8.70986626160203e-06
-1.46099994878182e-05
-1.34218831928543e-05
-3.40658667160625e-06
-2.16626873318162e-05
-6.87390493670509e-06
-1.49569432105927e-05
-1.46755438800481e-05
-2.73976133805542e-06
-1.53816451275024e-05
-1.61265485454847e-05
-1.00517565162596e-05
-1.22323927801062e-05
-6.13492747810551e-06
-1.83870331504873e-05
-2.55535405819449e-06
-1.19992916167399e-05
-7.89858363690354e-07
-1.63302337875472e-05
-6.04408651752004e-06
-2.45522286031595e-06
-1.50301944104954e-05
-1.51910725213528e-05
-7.46335792518237e-06
-4.71139603100376e-06
-1.0516522113387e-05
-1.1734540696681e-05
-1.4258328498086e-05
-2.3144475591007e-05
-1.59463041526292e-05
-1.22639491415876e-05
-2.12914622637274e-05
-6.86524465633144e-06
-3.25980973306121e-06
-2.08936009172587e-05
5.11000729446562e-06
-4.07880818752165e-06
-1.5793226621868e-05
-9.26217157293741e-06
-1.41582142227851e-05
-1.51249318985993e-05
-6.96721337606055e-06
-9.31487489317456e-06
3.69049037690087e-06
-1.83158702234775e-05
4.93343370757141e-06
-1.31273224379415e-05
-2.29475160302252e-05
-1.02898816385672e-05
-1.54891173138855e-05
2.83665964272082e-07
-4.20864032872137e-06
-4.49270725016617e-06
-4.79393897876497e-06
-4.74699188207665e-06
-2.5802290053339e-07
-1.41485329007279e-05
-2.9028410623991e-05
-1.33444160057047e-05
-6.98790981213664e-06
-1.55774566979449e-05
-1.00591962915731e-05
-1.6350646752396e-05
-7.53486828101438e-06
-1.53225343084198e-05
-1.93238891406318e-05
5.11933413508963e-06
-7.7392944568546e-06
-1.28717112096966e-05
-1.36433891858926e-05
-6.73402846333032e-07
-2.31351945228593e-05
-1.49425363026427e-05
-1.14971911707498e-07
-1.28319198914107e-05
-2.18300669582433e-05
-7.75836432628526e-06
-2.96654396040298e-06
-1.43472399057856e-05
-1.4924984333338e-05
-1.02985304124821e-05
-1.31849572150716e-05
-1.54726462846165e-05
2.16413998585965e-08
-6.28846618429192e-06
-5.33571118852638e-06
-1.37915079228982e-05
-1.2509448682897e-05
-8.90585823603891e-06
-2.07179796546565e-05
-2.10203714757592e-05
-9.79961065442509e-06
-3.78892836071494e-06
-5.93084574832987e-06
-1.5463803096885e-05
-7.83336853283906e-06
-7.18932585982572e-06
-1.15401755100648e-05
-7.35712806459659e-06
2.43110683431789e-06
-1.32040570502143e-05
-1.4096880085332e-06
-6.02588308441226e-06
-8.89469812662796e-06
-8.83238167717214e-06
-1.67158525930239e-05
-2.7558818193618e-06
-9.45575843913943e-06
-1.35846595075199e-05
-5.94863934103694e-06
-1.01979815983613e-05
-1.46531461776321e-05
-1.0723914235074e-05
-8.78199668672019e-06
-2.08320244926928e-05
-1.0229308119393e-05
-6.62039062905146e-07
4.31950541141497e-06
-7.6492167685708e-06
8.72423276228917e-06
-8.42579670217453e-06
-1.429516389942e-05
-1.13062926861441e-05
-2.70042773727826e-05
-1.9729442615023e-06
-1.30815760296176e-05
-5.81457823048098e-06
-1.67626625964446e-05
-1.54538241293982e-05
-1.99945033950735e-05
-8.42786021897316e-06
9.34787874151538e-06
-1.03927291280855e-05
-1.65189356525952e-05
-5.65861231424147e-06
-1.06123492789398e-05
-1.51496110109786e-05
-1.46870994356631e-05
-1.04809475939532e-05
-2.50239906754609e-05
-7.41458628944442e-06
-9.29304673615156e-06
-7.73345219189338e-06
-1.16996368428164e-05
-1.65728090415658e-05
-3.9387591896947e-06
-5.22582558308784e-06
-1.71143913000632e-05
-6.16867429118963e-06
-8.78558625055739e-06
5.68299726091899e-06
-2.02803527146857e-05
-4.3910703230033e-06
-3.90356307249143e-07
-6.66071848585807e-08
-1.1752158703415e-05
3.51371017317239e-06
-9.44176147619658e-06
-1.00325552993403e-05
-2.3795903751999e-05
-1.32963514580891e-05
-1.31621028746336e-06
-2.18833328371356e-05
-1.84123558830057e-05
-1.0721409527481e-05
-6.17468866355076e-06
-2.43338832723524e-06
-6.57058605570529e-06
-1.14333534760368e-05
-4.84755252681167e-06
-4.01944316744862e-06
-2.55745377468422e-05
-1.72171305449502e-05
-6.37328273174029e-06
-8.75508116265664e-06
-1.63123743550967e-05
-1.0167685225078e-05
-2.41539424499828e-05
-2.98169145004569e-06
-1.53443753939626e-05
-7.71619755200431e-06
-2.45717800108083e-05
-1.65754280152127e-05
5.20901206377346e-06
-1.99072330950199e-05
-1.14424128057122e-05
-9.91128350123758e-06
-1.20031451428584e-05
-1.17727994011474e-05
-1.24035569583991e-05
-6.08121990239305e-06
-1.69661467994853e-05
-9.5785297659479e-06
1.65998613169104e-06
-7.12626238909123e-06
-8.71611178875905e-06
-1.07158938630937e-05
-1.97040774261576e-05
4.16576242304286e-06
-1.69284141269568e-06
-3.55952234520565e-07
-1.95572233969831e-05
-1.64691991330498e-05
-1.42564776537012e-05
6.96649273281398e-06
1.01627560783966e-05
-5.61535389804868e-06
-6.28586296886664e-07
-1.1203486001883e-05
-1.9213901775225e-05
1.28874973004531e-06
-1.66509376065076e-05
-9.37437381881461e-06
4.33439589690585e-06
-1.24915843869059e-05
-1.28953130698763e-05
-7.26325547385488e-06
-7.70309937204111e-06
-1.17319755307151e-05
-1.16921592828799e-05
-1.08722529453145e-05
-6.42356975332263e-06
1.95244816454786e-06
-1.57842813626398e-05
-7.344987774594e-06
-7.83170382775955e-06
-7.53332383675205e-06
-2.11310630847651e-05
-1.61146209434625e-05
-2.51426590244141e-06
-1.16678644742589e-05
-5.92588775098397e-06
-1.5739811798851e-05
-2.23292741569031e-05
6.69224175906301e-07
-1.73107258449377e-05
-1.72182321397481e-05
-2.81464118527531e-06
-4.61736048095978e-06
-2.67652917145906e-05
-6.24677533908007e-06
-1.70486620105198e-05
-8.22895099293697e-06
-5.85606576766659e-06
1.06065607661738e-05
-2.23385801515295e-05
-6.83748912712827e-06
-2.36414420755804e-05
-2.37731802572229e-05
-1.63473823545984e-05
-1.23279222059609e-06
-6.62791554108265e-06
-5.08684804599369e-06
-2.37896773284429e-05
-1.66280240694195e-05
-1.84382793113439e-05
-8.7646016859963e-06
-1.68500816870002e-05
-1.40135966032376e-05
-1.49792505627004e-05
-1.37467874779904e-05
-9.51464242124195e-06
-1.90947693412342e-05
-1.74332863852994e-05
-2.42266493217074e-05
-2.05885039941358e-05
-1.05000514253544e-05
-4.54763579535614e-06
3.3467762537225e-06
-1.51189997265403e-05
-1.40313373127678e-05
-1.80631978380227e-05
-1.57690091421692e-05
-1.94900924452061e-05
-1.42924106638329e-05
-6.76635937161607e-06
-1.90430485855464e-06
3.66895982246892e-06
-7.28956003751261e-07
-5.94481261073261e-06
-1.7113840926159e-05
-1.3285898038357e-05
-2.56084433409374e-05
-7.36704220307342e-06
-7.67837429458567e-06
-1.29457831149785e-05
-1.29532537156771e-05
-1.0086243986804e-05
-1.13544474238379e-05
-1.64719238434776e-05
-9.3412818904037e-06
-9.40466931166464e-06
-2.43365037628481e-05
-6.53190169791565e-06
-9.98143130552082e-06
-1.19503900932386e-05
-3.60458126814711e-07
-1.88429879710116e-05
-8.16192879471503e-06
-1.24733384219684e-05
-2.48336507934493e-05
-1.62893272452318e-05
-1.61955567134362e-05
-9.36973011551663e-06
-2.84311103131492e-05
-5.81394817893949e-06
3.23806839020186e-06
-1.77411797198495e-05
-5.64377812541792e-06
-1.0911625236721e-05
-1.69407756193477e-05
-1.57718868022747e-05
-1.24251839627915e-05
-7.01525426873063e-06
1.30682916079417e-05
-1.00283535403322e-05
-1.80823488662978e-05
-1.39762631496249e-05
-1.31261953068008e-05
-9.7585251004958e-06
-1.12498350186141e-05
-3.56851235041094e-06
-7.84149885743661e-06
-6.46570504022804e-06
-2.23549801519546e-05
-9.53528373133276e-06
-1.65149379472072e-05
-5.79875967068006e-06
-6.00034368336329e-06
-1.95260617590921e-05
-1.73027141834481e-05
-1.14676508028391e-05
-9.65928561950083e-06
-1.16462482044852e-05
-5.50878717479496e-06
-9.59336016997777e-06
-2.35542699726651e-05
-3.26721552022388e-06
-1.01848686415208e-05
-1.09353610605277e-05
-7.69766217868854e-06
-1.67007939760215e-05
-1.84827099796819e-05
-2.1815423358656e-06
2.74103247718533e-06
-1.09711240704952e-05
-1.32027042648231e-05
-1.29414539385031e-05
-1.41962123520655e-05
-1.7263074829177e-05
-1.94306600008139e-05
-1.27164354276968e-05
-1.1214658333259e-05
-9.63782752826243e-06
8.44735688621267e-06
1.79337433959646e-06
-1.57144065215397e-05
-1.97669683123163e-05
-1.58280961559843e-05
3.32373208131945e-06
2.30651859846664e-07
-1.42800876738193e-05
-2.7742354134718e-05
-3.15900535327188e-05
-1.48995701635217e-05
-1.6202043395089e-05
-1.059596830375e-05
-1.48805333568875e-05
-1.05866138991481e-05
-1.21560921336223e-05
-1.16289186636971e-06
-2.16822196414128e-05
-2.21446512424701e-05
-2.39499288096993e-05
-1.37180156125285e-05
-1.3271373419602e-05
-2.03330280042321e-05
-2.02153535169604e-05
-2.19066825208789e-05
-1.92582701105141e-05
-5.39725829886934e-06
-2.20960430075039e-06
-1.27135737107562e-05
-2.05324241205721e-05
-3.97125786436079e-07
-1.95163300541489e-05
-2.19758726498349e-05
-1.52875260165131e-05
-1.44204342944838e-05
-9.64792734791705e-06
-1.0884736012699e-05
-2.35090012773149e-05
-1.87334402911123e-05
-1.13819280314808e-05
-1.02139337299532e-05
-3.45510846367554e-06
-1.89726520466003e-06
-1.4186955139754e-05
-9.08988607800652e-06
-9.55973872770081e-06
-5.37301435052975e-07
2.35783037173099e-06
-1.05959896741811e-05
-3.91787477995028e-06
-1.69172057358611e-05
1.93964400812919e-06
-2.12764789334574e-06
-1.00050914958805e-05
-1.60323309617721e-05
-1.85565619679316e-05
-7.20109770210365e-06
-2.14186250970322e-06
-1.48257360569421e-05
-5.47030773737824e-06
-1.11316923629245e-05
-7.51947532831465e-06
-9.95356118560082e-06
-2.80515156623649e-05
-1.90450184383057e-05
-8.62595724355443e-06
-2.1022266450895e-05
-1.86075382993051e-05
-4.5379822485114e-06
-1.80140841664827e-05
-3.18193732265933e-05
-2.09223093998079e-06
-9.42732284924971e-06
-1.43384496332848e-05
-1.24120069076213e-05
-2.44963545474642e-05
-1.96785097344904e-05
-2.65048495029655e-05
-7.17612990117216e-06
-1.68108856407254e-05
-1.04843804933237e-05
-7.04867205655414e-06
-1.46409110342883e-05
-7.63662138070753e-06
-1.73914877679015e-05
-4.72371848766493e-06
-1.4915819863183e-05
-1.31023982920874e-05
-1.59823094697814e-06
-1.79700534024284e-05
-7.37610026155454e-06
-1.19961038245886e-05
-1.2780813027459e-05
-1.30440520136935e-05
4.80614200001382e-07
-3.01400869261177e-05
-1.90212660634782e-05
-1.6055744876693e-05
-1.75714618366109e-05
-3.63526215851196e-06
-5.2351921514707e-06
-4.51774679483144e-06
-2.42292999517555e-05
-1.21557924538139e-05
-1.0125916323753e-05
-6.66396549448165e-06
2.2507749433948e-06
-1.3623579826738e-05
-1.03272625149874e-05
-1.51227285633837e-05
-2.336713052451e-05
-1.01360148004312e-05
-1.09168660146987e-05
-2.5075050514758e-05
-8.76612918640567e-06
-1.22231191165259e-05
1.80684672109395e-06
-4.72865553047793e-06
-2.11939653826611e-05
-7.00713206931443e-06
-1.72076288033283e-05
-1.46294088114611e-05
-1.33690773327466e-05
-9.46911776733397e-06
-2.63311238367018e-05
-1.09597034671468e-05
-2.65994872666046e-06
-1.13748400543151e-05
5.08013862135806e-06
-1.69863370924959e-05
-1.67811677399302e-05
-1.68864363755256e-06
-1.28946516040946e-05
1.23744270570205e-06
-1.09496959601872e-05
-1.34222250610899e-05
-1.2163801726117e-05
-1.64060190421233e-07
-8.20462525606011e-06
-1.17903780654133e-05
-1.67111138229485e-05
-8.50815488626871e-06
-1.53827618365485e-05
-1.92130951163766e-05
-2.42068979244098e-06
6.45575056520988e-06
-1.35608922238239e-05
-2.39730277220865e-06
-3.30358053879994e-06
-6.80600163827088e-06
-9.48947779758526e-06
-1.08256758343402e-05
1.70550823441201e-06
-9.96887929712346e-06
-2.02098390591289e-05
-1.96122915321823e-05
-2.63337684711286e-05
-1.20796152558446e-05
-1.77563903989956e-05
-6.73490177834086e-06
-1.75621367370957e-05
-2.05528251600559e-05
-1.33366302121008e-05
-1.58588419980605e-05
-8.52769899116464e-06
-1.73997832368174e-05
-1.9506242170853e-05
-1.22438729195965e-05
-9.91481850336107e-06
-2.70733511746837e-05
-1.1873958547401e-05
-2.74021100111499e-06
-6.61628590121992e-06
-5.82794625808012e-06
-1.6368600381081e-05
-1.00830761067741e-05
-1.83276894229589e-05
-6.88489135671265e-06
-1.81797785040914e-05
-8.49339145697172e-06
-1.57864592056346e-05
-1.09403346592841e-05
-7.56647352001696e-06
-1.33376590810236e-05
-1.39222801395285e-05
-1.44885870880191e-05
1.95729462487351e-06
-7.83221646748452e-06
-1.82091064051641e-05
-5.03684478259139e-06
-4.20803832596499e-06
-2.20694091290179e-05
-3.11981537149412e-05
-6.8634894307534e-06
-4.00180258102177e-06
-3.44084140474681e-05
-1.09060871268912e-05
-4.57096944891031e-06
-8.52910380935726e-06
-9.61847452834461e-06
-8.87503763478595e-06
-9.10913160040587e-06
-1.507548685405e-05
-2.27065118547501e-05
-9.54874926325631e-06
-1.04645391130202e-05
-6.60160106778747e-06
-9.82501700269406e-06
-1.3694593197993e-05
-2.01709313430589e-05
-5.02251605980957e-06
-1.92357375118049e-05
-1.67961092414655e-05
-2.29643386678153e-06
-2.2921523889614e-05
1.08209257063107e-06
-1.73863725588852e-05
-1.74092209610139e-05
-1.50396862278644e-05
-1.73904888363455e-05
-9.76916586892792e-06
-2.58686056636765e-05
-9.43495732378022e-06
-1.63575586661862e-05
-2.68927576481156e-06
-9.65450747436749e-06
-7.88794027488611e-06
-1.25014920728552e-05
-2.85807219795677e-06
-2.00722469358242e-05
-7.45826179212732e-06
-8.5016754691155e-06
-2.01355227608826e-05
-4.63466205342127e-06
-2.08971665383247e-05
-1.54387999792407e-05
-1.29702196716836e-06
-1.10857687962688e-05
-1.92598016614294e-05
-3.28802949482252e-05
-2.99317767135106e-06
-5.84874564989432e-06
-2.24505058968887e-05
-5.71387105810637e-06
-7.69234070755861e-06
3.44869145379991e-06
-8.27115140308517e-06
-7.84320462007972e-06
-2.79753198277277e-06
-2.18936571519464e-05
-3.98077354594472e-06
-1.8832679636664e-06
-1.39714477444699e-05
-2.63202453193766e-06
-2.6399249371792e-07
-7.23575165980002e-06
-1.82636694888059e-05
5.16518618576536e-06
-1.0933209093177e-05
-2.2582370217166e-05
-7.59995972970722e-06
-5.30293246081014e-06
-1.99647391114511e-05
-3.36647538986414e-06
-1.61314464354078e-05
-1.11095365903013e-05
-1.78596429495968e-05
-1.13938808570538e-05
-2.16665725841884e-05
-1.47332346279505e-06
4.71173659233879e-06
-6.98137357274577e-06
-8.31036791921416e-06
-1.3246924149798e-05
-1.72947444179333e-05
-2.23885169972977e-05
-1.32578132704654e-05
-1.41589091586381e-05
-2.31122533689333e-05
-5.79298140470886e-06
-1.0625160976186e-05
-1.49533164369148e-05
-1.89140555094702e-05
-1.24665118512772e-05
-1.91412819169145e-05
-1.72363470634366e-05
-2.05622473630904e-05
5.78472934891525e-07
-1.33687191467351e-05
-1.04071181893696e-05
-3.57017639797808e-06
-2.31645228414616e-05
-7.99731163242843e-06
-1.23242623701476e-05
-4.83695164773455e-06
-9.93425362285552e-06
-1.75815181583942e-05
-2.14838255394114e-05
-8.17541064480946e-06
-1.221803039767e-05
-2.74784436665056e-05
-1.44170040368804e-05
-1.62551947776682e-05
-1.8754868788158e-05
-6.09155891363341e-06
-2.0182092760994e-05
-1.2875529427688e-05
-2.7099402814635e-06
-1.11936614661163e-05
-1.51147936778427e-05
-7.28510581568503e-06
-1.18796088059334e-05
-1.22589180994723e-05
-1.66337353808921e-05
-1.72130155895782e-05
-1.70533243774666e-05
-9.83335113776164e-06
-1.96976241398486e-06
-5.96910985578719e-06
-1.11411719486436e-05
-7.57790542091954e-07
-9.44570011011736e-06
-4.16327017849825e-06
-1.40352600193092e-05
-6.62185802681303e-06
-1.40549269866512e-06
-8.44646137905564e-06
-1.14596905318996e-05
-1.81966266366192e-05
-1.53830651759391e-05
-1.61712659549209e-05
-1.27426697813138e-06
-1.99240210863053e-05
-1.43091033242801e-05
-1.56292697341485e-05
-4.20857414430018e-06
-1.25987678512487e-05
-1.21019828831729e-05
-8.55051597931278e-06
-6.04482627297437e-06
-3.15053193200077e-05
-1.58642150081827e-05
-1.21869703473986e-05
-1.25941200774576e-06
-1.84848018242496e-05
-1.00440749582821e-05
-1.02227842303273e-05
-5.01853942774284e-06
-4.96503100010074e-06
-7.77489019300191e-06
-9.86254453517383e-06
-1.29185191062947e-05
3.73823503301184e-06
-5.38872245112344e-06
-7.02822471168111e-06
-2.58996538624723e-05
-9.45713828571266e-06
-9.19369584095974e-06
-2.86264970192967e-05
-1.88596491908721e-05
-2.23025663873704e-06
-4.88329051029825e-06
-2.26792003410094e-05
-1.12309601550377e-05
1.9765880767558e-07
-1.02568615665575e-05
1.61272477640912e-06
-2.1655848591162e-05
-2.88775392334172e-05
-4.35858608047759e-06
-1.01517514528696e-05
-1.36442451700828e-05
-1.53919587193655e-05
-1.14912950405625e-05
-1.45967009826564e-05
-1.25729586977166e-05
-3.19645953683525e-05
-1.05751741254245e-05
2.55525888602943e-06
-2.61179698730585e-06
-1.64203530617939e-05
-1.61376841727642e-05
-1.56070637375821e-05
-1.88457976981462e-05
-4.88984453501121e-06
-5.27050753855639e-06
-2.10175738406199e-05
-4.02237802968905e-06
-5.43272540879092e-06
-2.00408539722848e-05
-1.77138804998241e-05
-3.14786448238351e-07
-2.6432455822097e-05
-8.3053262012476e-06
-1.15833514045226e-05
-1.15184194896633e-05
-1.13160572234038e-05
-8.41709596268992e-06
-1.71074338615065e-05
-1.78469224650644e-05
-1.19414948574858e-05
-4.8856468931992e-06
-9.53518385951186e-06
-7.44037804045812e-06
-5.61062028699501e-06
-8.79190539354379e-06
-5.96859191812287e-06
-6.5068249939538e-06
-4.44836959363303e-06
-9.97386637133027e-06
-1.06771405900595e-07
-1.49917183697591e-05
-1.65536890889274e-05
-1.52613028368763e-05
-1.80275149786515e-05
-1.54941773361462e-05
-1.21117364908306e-05
-1.61477484577602e-05
-5.59354031108576e-06
-1.19617988397595e-05
-1.28325471499003e-05
-4.08270808110991e-07
1.43074038527577e-06
-1.94726101808897e-05
-7.29779615406298e-06
-2.20739962009444e-05
-1.67522387026978e-06
-7.9174950380197e-06
-1.09779972133798e-05
-1.94186415195168e-05
-1.16479552301502e-05
-5.26113197424261e-06
6.04179353497724e-07
3.35661660831957e-07
4.50548323786826e-06
-1.58102678183501e-05
-1.33838499405617e-05
-1.2300300398254e-05
-1.05034154701847e-05
-1.32785975285796e-05
-9.74191442133515e-06
-1.33096042770457e-05
-1.51294119972406e-05
-1.85066727103676e-05
-1.06937665645826e-05
-2.04330778737983e-05
-1.50045320603258e-05
-1.00149130571948e-05
-7.9967759559298e-06
6.40431450172814e-07
-1.63047519900023e-05
-1.02042970726304e-05
2.8587740661156e-06
-1.90289709818198e-05
-1.04986438961293e-05
-1.15015647585994e-05
-2.73776437659576e-05
-9.26746501125404e-06
-1.16454153922778e-05
-6.25611754348201e-07
-1.79541131302843e-05
7.96787480453048e-06
-2.11596701379338e-06
-1.80642014301395e-06
-1.22546482151393e-05
-8.52798895581818e-06
-9.05262786213423e-06
-8.12996379451779e-06
-6.51001455356414e-06
-4.55957404489021e-06
-1.38339960115428e-05
-2.53684816247785e-05
-2.20278881241631e-05
-2.19233732857732e-05
-6.94156550786519e-06
-4.42325874799127e-06
-1.81671255623844e-05
-6.77634328619121e-06
-7.37209259802353e-06
-1.6963584568167e-05
2.3785167437378e-06
-2.03199593843377e-05
-8.77726315353265e-06
2.21029890967723e-07
-4.89621948961117e-06
-1.32421394791967e-05
-1.25105575351238e-05
-1.33419417380075e-05
-1.83702170126985e-05
-1.3526488595968e-05
-1.04276961934073e-05
-3.27406022949237e-06
-1.49012655585974e-05
6.24804284186962e-07
-1.03385905145574e-05
5.36340920133747e-07
-2.07060764474961e-05
-8.78431851146306e-06
-5.7888267526447e-06
-1.05236799066674e-05
1.81860207086647e-06
-3.40696556309007e-05
-9.36636413557199e-06
-6.28239329864606e-06
-3.58829279596693e-06
-1.90238630924536e-05
-3.29107216878358e-05
-2.31769099135656e-05
-1.51881299714096e-05
-4.54628823819587e-06
-9.87847323473513e-06
-9.24573722958974e-06
-2.04727683131748e-05
-1.55853227849607e-05
-9.06634459628105e-06
-1.38483107088389e-05
-1.2912374086765e-05
-2.95496835068439e-05
-7.19214199452064e-06
-7.18604156123437e-06
-1.13677259847066e-05
-1.01620967148665e-05
-1.14477726826031e-05
-1.86235864296961e-05
-8.55890906291907e-07
-4.56301917738714e-06
-1.34656212560079e-05
-2.13468945005154e-06
-6.25501587418056e-06
-1.58119184405218e-05
-2.06037764047062e-05
-2.26996114455334e-05
-2.08281687114285e-05
-5.91865873073013e-06
-1.82971585181757e-05
-1.64725683394607e-05
-2.19185882009489e-05
1.18845149988225e-06
-1.84840023782977e-05
-1.68488879837067e-05
-2.55325037826923e-05
-1.98156809723801e-05
-1.80198681873849e-05
-6.56267704070877e-06
-1.67958737787986e-05
-7.52068417234309e-06
-4.36147820605367e-06
-1.84045946144285e-05
-1.80526523189256e-05
-2.27522653313544e-05
-3.94231065290043e-06
-1.71013385870263e-05
-7.79690397238736e-06
-7.48684612345201e-06
-9.21340187381301e-06
-1.69038364245991e-05
-2.31004677536247e-05
-1.6431718979013e-05
-1.60225562908376e-05
-1.89604559479395e-05
-2.5212171763573e-06
-1.13265854351938e-05
-7.3745261630254e-06
-1.63957450442012e-05
-2.85472832692895e-06
-1.6473953904999e-05
-2.91171051999668e-06
-1.14198084928503e-05
-2.06922832034186e-05
-2.06476441951376e-05
-1.02817286432275e-05
-2.4924422999341e-05
-1.47178512947821e-05
-1.21746369718244e-05
-1.14964946780959e-05
-4.92218954767318e-06
-1.19235466093642e-05
-1.93017186864097e-06
-5.1606639444319e-06
-6.9114791362424e-06
-1.11045420774204e-05
-1.93475490447237e-05
-1.54010921941116e-05
-6.29097593158319e-06
-3.94677290404004e-06
-3.45787369234566e-05
-8.65664062613767e-06
-1.98715233571611e-05
-1.54478454292179e-05
-2.24397875613355e-05
-1.77183899104443e-05
-8.37352798657948e-06
-1.31718571416158e-05
-3.73050094305289e-06
-1.12581636376446e-05
-5.64038681456675e-06
-1.96210808384704e-05
-1.53049794844549e-05
-4.33946768336168e-06
-6.35365935925395e-06
-1.99217434123013e-05
-1.13942241207423e-05
-2.06172717296684e-05
-1.00162898560868e-05
-1.18357051092421e-05
-1.60709910432984e-05
-2.49897192870462e-05
-8.22935126732895e-06
-1.42510288175457e-06
-1.81311320840871e-05
-7.97400716993735e-06
-1.70887256562749e-05
-9.7384544117147e-06
-2.27610211804505e-05
-5.76045055722557e-06
-1.2752136353712e-05
-2.37249107917216e-05
-1.56727307493134e-05
-4.04944048610891e-06
4.69571970809474e-06
-5.82325585686511e-07
-2.62305814423746e-05
-1.04608321952958e-05
-8.85650382077452e-06
-1.1765027475952e-05
-5.88092337528035e-06
-9.31555975439927e-06
-2.11280630560667e-05
-8.85342516054934e-06
-1.05510934014473e-05
-2.73406131641234e-05
-4.57932752463166e-07
-2.21241405369196e-05
1.37946728321233e-06
-9.75892409925414e-06
-1.47625002849119e-05
-1.00178615746875e-05
3.08750668130986e-06
-1.18942544882406e-05
-2.40260075258204e-05
-9.39613254485101e-06
-1.8164219906086e-05
-1.92050636267824e-05
-1.30631892625313e-05
-1.14911722760184e-05
-1.11798205876203e-05
-2.80226707839767e-05
-1.6770260961104e-05
-2.39419172095261e-05
-1.55955905945685e-05
-1.98430143336314e-05
-7.34317996516778e-06
-1.78642872150602e-05
-1.82818084381833e-05
2.84256867883069e-06
-3.7732717465513e-06
-1.08656795664613e-05
-1.57626555737073e-05
-9.77800283843279e-06
-1.24083256023543e-05
-8.09212574331864e-07
-6.50114240464737e-06
8.13928909767868e-06
-8.76326644660142e-06
-2.16317413366623e-05
-1.16688750183971e-05
-8.57822027204937e-06
-4.783251539344e-06
-8.72793922802421e-06
-2.08165798156152e-05
-7.4388282724509e-06
-3.08336118912544e-06
-5.49035090872369e-06
-5.20237800724721e-06
2.91196664400476e-07
-2.48120548847644e-06
-1.40903839954536e-05
9.7414037367214e-06
9.58753328440979e-06
-1.84521776846463e-05
2.10287105571096e-06
-1.29819540142824e-05
-7.46600942613136e-06
-1.86050873008242e-05
-1.82652762461038e-05
-4.50181604242376e-06
-4.59957862373482e-06
-1.85791763594731e-05
-5.23656087588743e-06
-3.15478725746303e-06
-2.06787191628672e-05
-8.68888287284987e-06
-2.18686758263955e-05
-5.18119921076409e-06
-1.85551688021752e-05
-2.03120941857227e-05
6.68959126798774e-06
-1.05915622551191e-06
-7.19862229385961e-06
-2.01681870116785e-05
-1.01151977284911e-05
-1.07307459339226e-05
2.70463094909961e-06
-1.11879572960358e-05
-1.2547099928556e-05
-3.924115780452e-07
-3.62056242170775e-06
-5.07293549591201e-06
-6.53859049066945e-06
-1.73520563290679e-05
-1.1863437922358e-05
-5.71820495342769e-06
-1.14308105696688e-05
-1.58016809299378e-06
1.89634044867178e-07
-6.87536548408235e-06
-6.81859300427317e-06
-7.70288579302067e-06
-7.87330695459369e-06
-1.09083565214062e-05
-5.41107937881601e-06
-1.09371475731402e-05
-1.94457473532438e-05
-2.38674010078834e-05
-1.81227498846012e-05
-1.76343019051213e-05
-1.55567514853242e-05
-1.73014930472896e-05
-8.11760015998341e-06
-1.1497434704844e-05
-1.45380799953514e-05
-1.18028920835646e-05
7.45122937957246e-07
-6.92184572408448e-06
-2.36481889518673e-06
-6.50575343221758e-06
-1.93534773206176e-05
-5.85422792590306e-06
-2.41002034995375e-05
6.69312681614727e-06
-5.49745162285177e-06
-7.67153137033623e-06
-6.29874836932035e-06
-1.46620044631545e-05
-1.15040859108349e-05
-1.01807728971139e-06
-6.67843149389605e-06
-4.1403218360269e-07
-3.78872192436565e-06
-4.76136800790971e-06
-4.44576116708017e-06
-1.17623493833642e-05
-8.78087496665285e-06
-6.7835054066616e-07
-1.68972690359985e-05
-1.88005533603295e-05
-1.87752394602912e-05
-1.43015943667468e-05
-6.67213881615411e-06
1.19168879097189e-05
-1.2148797399653e-05
-7.74866668041884e-06
-1.18249102780541e-05
1.56209909650104e-05
-1.71073067590922e-05
-2.09758399176504e-05
-1.73493128993118e-05
-1.07297748001092e-05
-1.11987858531517e-05
-1.13443127911919e-05
-4.45747944184926e-07
-2.93752777372716e-06
-9.09114548546366e-06
-1.42638617746565e-05
-1.33808516407968e-05
5.11410828361433e-06
-1.99737052478826e-05
-3.64332488297395e-06
-2.21003747797825e-05
-1.68909675116806e-05
-1.00781689443173e-05
-3.81929087376198e-06
2.06322725531275e-06
-1.34941185501866e-05
-1.2535262791862e-05
-7.87929164092616e-06
-7.24601001981986e-06
-4.57019234832982e-06
-1.71905660389557e-05
-2.36169792458978e-05
-5.26089918069426e-06
-2.14978142141459e-05
3.29173381633178e-06
-2.41110886352434e-05
-2.54462418768792e-06
-3.94730827640787e-06
-1.10969116746267e-05
1.83671337177885e-06
-1.57440119925133e-05
-9.01154437193399e-07
-2.34056020770233e-05
-1.20672383221918e-05
-2.92245444824464e-06
-1.48979575752454e-05
-7.08627374807844e-06
-8.98302788644246e-06
-8.21005999994626e-06
-1.03821899773337e-05
-2.08869441682722e-05
-1.27199821913331e-05
-1.18945828448097e-05
-1.03711182052227e-05
-1.07872794917091e-05
-7.13640512056879e-06
-5.8332423213983e-06
-2.82356467901588e-05
-1.05282143129628e-05
2.00954965306686e-06
-4.30964022959216e-07
-1.80574682351652e-05
-6.30323431333156e-06
-1.86959915377623e-05
-9.58161927200805e-06
4.28233684637666e-07
-1.7926725322417e-05
5.24820611587982e-06
-1.0196811531074e-05
-1.0751461379242e-05
-1.75825430329773e-05
-1.01102575024993e-05
-5.55548697166315e-06
-1.37901068714782e-05
-2.26814272040273e-05
-5.54601021382348e-06
-1.84878913997327e-05
-2.84954449204963e-06
6.44664272574184e-06
1.46686591775121e-06
3.30721534554418e-06
-7.5285079961427e-06
-1.35602258706329e-05
-1.50815785544088e-06
-1.85365770955009e-05
-3.97910475006827e-06
-1.39371652283442e-05
-9.684519150802e-06
-2.86844454347295e-05
-1.8920890668565e-05
-1.27684128617308e-05
-2.35173450245963e-05
-2.695341368259e-06
-1.04817272945843e-05
-1.97806539208117e-05
-1.39627498167611e-05
-4.62832372318566e-08
-4.21315338955789e-07
-1.83261472419187e-06
-3.14398866641869e-05
-2.04358502768019e-05
-1.11013400151365e-05
-1.48513670539024e-05
-1.23658045397127e-05
-2.22139574050265e-05
-3.08875917921172e-05
-1.46310276696949e-05
-1.96320905371659e-05
-1.11687452149743e-05
-5.1499787353902e-06
-1.08428628782009e-05
-1.76387040959444e-05
-2.73933447624127e-06
-7.13524590579776e-06
-8.81407739466758e-08
-3.49031699320275e-06
-3.30252999959126e-06
-1.42963124505751e-05
-2.1803575881216e-05
-4.90793052558384e-06
-8.67169914740014e-06
-1.586494488315e-05
-1.31203819891133e-05
-7.66822232970076e-06
-2.36860710701687e-05
-8.42422417506892e-06
-1.50863370089451e-05
9.32073752600169e-06
2.50178114921873e-06
-1.99585526072381e-05
-3.78957008853316e-06
-1.51012459329926e-05
-2.30261651385859e-05
-1.56529847779846e-05
-8.3084588189625e-06
-2.12139827725708e-05
-9.06289146239871e-06
-4.56184284339449e-06
-3.11753619309399e-06
-7.3797626273756e-06
-5.57614278375634e-06
-1.11687802091572e-05
-7.93068074784492e-07
-1.04864142308622e-05
3.46853321385476e-06
-1.83082350734184e-05
-4.46912964669935e-06
-1.97695415237705e-05
-1.83993575564517e-05
-4.67520561136059e-07
-4.12231901473701e-06
-1.29098059157825e-05
-1.11030201026606e-05
-2.90463789148926e-05
-1.15278430457698e-05
-1.9604912178438e-05
-7.62275509814219e-06
3.2862970076213e-06
-6.53804406757362e-06
-1.22952618713627e-05
-1.80894046902807e-05
-1.95806592352849e-05
-1.85545251355811e-05
-9.55622720532245e-06
7.12252735046027e-06
-2.06332221240993e-05
-2.20405982086953e-06
-1.69731205461274e-05
-6.41025291777919e-06
-2.27109378907037e-06
-1.63939391586851e-05
-6.42161841501708e-06
-1.97028381065852e-07
-1.08157548285714e-05
-3.47445005195535e-06
-1.45985000186137e-05
-4.72055655242178e-06
8.19940226254704e-06
-3.3834200838935e-06
-2.14592136000615e-05
-4.82179266222162e-06
-3.38136305919828e-06
-8.79779599906018e-06
-8.98107982195848e-06
1.39046979278223e-07
-8.67717190928499e-07
-1.23031510758319e-05
-1.88312239562599e-05
-2.04113332476096e-05
-1.23601976872252e-05
-1.7790239966131e-05
-1.75023052224711e-05
-1.39269964648108e-05
-1.59569674888207e-05
-1.35688149988688e-05
-5.25029714455036e-06
-1.37307732138147e-06
-1.5794294069591e-05
-2.45788222393901e-05
-6.84549151328292e-06
-1.51933219343757e-05
-2.86927456023562e-06
-8.23581322429429e-06
-2.52308637885874e-06
-1.01807554643414e-05
-1.51490714663414e-05
-6.36170996151207e-06
-3.90128066789476e-06
-1.51821495422837e-05
-2.14045376741588e-07
-8.87176662142356e-06
-1.89132072815026e-05
-2.25684485889307e-05
-1.50789038404995e-05
-1.1110829134912e-05
-1.42220535283605e-05
-5.46242452635955e-06
-1.46785541818502e-05
-2.21263905275974e-05
-9.57346847035144e-07
-7.60486012796776e-06
2.79672901936963e-06
5.01096153888393e-06
-1.81078662569113e-05
-1.3143424532324e-05
-1.50536583060841e-05
-1.39222971040795e-05
-1.04330302629566e-05
-1.40454575538782e-05
-2.2056993386495e-05
-6.14281777604909e-06
-1.03052985042638e-05
-1.84472351417646e-05
-1.74057827376799e-06
-1.56115523993135e-05
-8.58734675727873e-06
-3.20332838497051e-06
-1.37426862002564e-05
-6.44675542345035e-06
-5.74653792151654e-06
-1.5094334583475e-05
-2.35614626203104e-05
-2.20574081443408e-05
-3.81588183263607e-06
-1.73709923743791e-05
-2.66258832475061e-05
-5.40203279866545e-06
-4.08394159639089e-06
-1.72921689676675e-05
-3.206791238378e-06
-2.00891608302382e-05
-4.82629974489697e-07
-1.30179718867923e-05
-1.99837843379324e-05
-1.20412797585499e-05
6.17040633413568e-07
3.53767370265957e-07
-4.68481726718662e-06
-3.16238355757873e-06
-6.57063002737086e-06
-2.58444435517523e-05
-4.14695802475461e-06
-1.6333286646244e-05
-2.20269729780609e-05
-8.01126927104908e-06
-6.80442897203285e-06
-1.08207213580164e-05
-1.01091841439666e-05
4.99448869927459e-07
3.12568278518993e-06
2.74869572650906e-06
-1.97113518004677e-05
-1.56731981482081e-05
-9.61868582556989e-06
-1.53833070233257e-05
-1.48536123616021e-05
-1.62032417324448e-05
-1.99925734039935e-05
-3.69312430369959e-05
-1.48675415800198e-05
-1.17291206482885e-05
-1.42341964886727e-05
-6.6795075209436e-06
-2.04166918280046e-05
-2.58044021346323e-06
-2.70065419875314e-05
-1.10262344018182e-05
-1.8131592510241e-05
-3.45155440095912e-06
-1.89176179413223e-05
-2.15500652942462e-05
-8.31976685353287e-06
-9.18501732992088e-06
-1.46181500965567e-05
-1.86055680664404e-07
-6.15565166088912e-06
-1.38676752601049e-05
-4.08079178358882e-06
-1.13892736478622e-05
5.13823805862388e-06
-8.69838964634952e-06
-2.05672148469807e-05
-9.80851492995802e-06
-3.11643530997354e-06
1.04052838693795e-05
-5.88093007634411e-06
-1.34758412573618e-05
-6.42928525203594e-06
-3.56460115937424e-06
-7.49458907361634e-07
-6.01157203844355e-06
-4.71447168691324e-06
-1.98512987781582e-05
-1.63539157468382e-05
-9.86100155247682e-06
-1.82858474413336e-05
-2.72054534892597e-05
-2.03337936405136e-05
-1.39813341760118e-05
-2.109455871807e-05
-2.0458816803391e-05
-6.92118516315552e-06
-1.06799755957213e-05
-7.47008574287919e-06
-1.66440728080337e-05
-1.08418632862771e-05
-4.47081890924998e-06
-2.86816655453366e-05
-8.23308356087406e-06
1.88179067636682e-07
-3.05472730528438e-06
-2.07650337325064e-07
-5.52433435622471e-06
-3.38689286959088e-06
-2.00804064814553e-05
-1.08044621873731e-05
-1.64617041288969e-05
-1.56482672739551e-05
-1.33776113463892e-05
-4.15035907961953e-06
-1.25880211863032e-05
-1.19875492710645e-05
-1.00792999582948e-05
-1.82543429175812e-05
-7.32216883431591e-06
-2.65046149424317e-05
-1.15257999747518e-05
-1.1110036577214e-05
-1.38656714568667e-05
-2.15990096026706e-05
-1.27972723703669e-05
-2.8129346209823e-06
-4.55500515183231e-06
-8.00267756350356e-06
-1.23298132815356e-05
-2.52868174558447e-07
-8.32587092284255e-07
-1.54320900000908e-05
-3.11088446933013e-06
-2.06562195527184e-05
-6.35981941989199e-06
-1.79481033074509e-05
-2.63660649592542e-05
-1.40758060186292e-05
-2.35262207791924e-05
-1.55064305041922e-05
-1.03891433008474e-06
-1.55978238984792e-05
-9.99044424252641e-06
-7.68999755435017e-06
-1.3954063737443e-05
-7.27466626812105e-06
-6.26605782189776e-06
-4.69967260360247e-06
-7.95688041217627e-06
-6.41775159550322e-06
-1.20798037970977e-05
-1.63044795677525e-05
-2.33426866525253e-05
-1.03969246570615e-05
-2.18727187126585e-05
-8.97122710318902e-06
-1.1246827422603e-05
-1.03792942571754e-05
-2.95634579829454e-05
-1.51489031560422e-05
-2.51727611611022e-05
-1.67453823934896e-05
-1.62697701033146e-05
-1.12185317187688e-05
-7.21718227105629e-06
-1.86100803168602e-05
-1.29356895194858e-05
-3.00015321694797e-05
-2.41451992638228e-05
-9.68620487444143e-06
-9.026490952626e-06
-1.66882486163032e-05
-1.39490625460285e-05
-2.44669345427955e-05
-1.09316837936649e-05
-1.26573604371973e-05
-1.65711910494838e-05
-1.52091159606325e-05
-6.40121499239601e-06
-9.01870348995783e-06
-1.89197454064635e-05
-2.13948799155728e-05
-1.80361997266799e-05
-1.21363642900313e-05
7.24256644692608e-06
-8.85065015940177e-06
-1.22645948352184e-05
-1.21507485070302e-05
2.17485736658825e-06
-1.76708893516178e-05
-1.64699444885851e-05
-1.4826556315147e-05
-1.18385187344606e-05
-7.74988296490849e-06
-1.61335034447457e-05
-3.5349464585379e-06
5.77528087746644e-06
-3.0824637420751e-06
-1.54119096297293e-05
-6.73827302528304e-06
-2.00712314149422e-05
-1.8647403167651e-05
-2.74294286834947e-05
-1.03600162241115e-05
-7.41796460560671e-06
-1.4223171523082e-06
-7.58244522057871e-06
-1.16461854530952e-05
-1.67055703509217e-05
-9.22394901531611e-06
-2.34020560632023e-05
-2.29976216655449e-05
1.11513817154497e-06
-7.50512801059177e-06
-1.09496874404716e-05
-3.16242012165968e-05
-2.50063537546888e-05
-2.15686547130505e-05
-1.58951779951078e-05
2.01770966900463e-06
-1.51465202893292e-05
-9.30258124866864e-06
-1.17890278918818e-05
-1.99856267870026e-05
-4.65043757236396e-06
-2.02838097760344e-05
-1.38521414642588e-05
-1.4653113490896e-05
-1.41673431961131e-06
1.02921569818741e-06
-6.07492179348081e-06
-6.75067275476267e-06
-9.99200281143044e-06
1.60683199233146e-06
-9.79977971714216e-06
-1.07393897537681e-06
-1.10200753149313e-05
-1.88936722850493e-05
-1.69378573855411e-05
-7.70157260644319e-07
-2.23668043684142e-05
-1.86434767134136e-06
-1.10545934766765e-05
-1.75051181635703e-05
-1.53146976698707e-05
-2.34008737576994e-05
-1.83922880011612e-05
-2.01042382170239e-05
-2.29044200337462e-06
-1.84880264633066e-05
-1.63080514926327e-05
-3.57846648263423e-06
2.09659961281691e-06
-1.21739714233417e-05
-2.01002812665702e-05
-2.23991955969457e-07
-1.64557593522656e-05
-7.98240107407494e-06
-1.1800514156879e-05
-7.81659876644178e-06
-2.0106167890929e-05
-1.59427749409716e-05
-5.93398442223624e-07
-1.74680124307924e-05
-1.65728560069613e-05
-4.71498434619614e-06
-4.72370056246816e-06
-8.70287946852612e-06
-1.48267137239512e-05
-1.02230597788653e-05
-1.11168098530438e-05
-2.25076838216383e-05
-1.52739013016776e-05
-7.81046368698447e-06
-1.07580918649805e-05
-1.03807049128165e-05
-1.96593171169163e-06
-1.69276332903021e-05
-1.54929058906272e-05
5.10574211643002e-06
-8.02705498522325e-06
-6.03616245956967e-06
-1.73575435999663e-05
-1.08684465010918e-05
-1.2044928071841e-05
-1.0686537951572e-05
-2.2226160011483e-05
-1.26893298063476e-05
-1.53581773140297e-05
-1.8674162783998e-05
-1.01863623657197e-05
-2.67436759074525e-05
-6.6889215703159e-06
-1.61307971306022e-05
-8.98070555072435e-06
-5.19310381902762e-06
-2.41957765531077e-05
-9.49851257555872e-06
-1.28505986895817e-05
-1.47548378768696e-05
-8.3545701368533e-06
-1.30443384724565e-05
-1.68619779502328e-05
-1.11045020317392e-05
-1.03029571761322e-05
-1.86519566576919e-05
-1.9479013096988e-05
-1.82785596166332e-05
-8.90121023009293e-06
-1.88930436542201e-05
-2.07119747552944e-05
-8.08953979461334e-06
-2.9945761409908e-05
-8.08474953708077e-06
-6.17255657794896e-06
-1.0644423895643e-05
-2.08233150350853e-05
-8.7699832803842e-06
-1.30126014712059e-05
1.46322239992562e-06
-1.00376701161177e-05
-1.59359580938191e-05
-4.38085322283702e-06
-5.16481882521327e-06
-1.51048335819207e-05
-8.03585807263558e-06
-4.57593135026381e-07
2.67831418432997e-06
-1.1088741272559e-05
-7.06701148255392e-06
-1.85309501788423e-05
-1.36689314679446e-05
9.31223363325471e-06
-2.25564164271091e-05
-1.813259106234e-05
-4.53924480125524e-06
-1.82346130577761e-05
-1.98723071581334e-06
-2.97827001697448e-06
-1.55142246864997e-05
-9.72230892663939e-06
-1.30021652072754e-05
-9.72437717708217e-06
-3.45213180369809e-06
-1.19396015556955e-05
-1.45474786160935e-05
-1.57809944977565e-05
-1.35621932062213e-05
9.12041168317953e-07
-8.19878644162725e-06
-5.36699954251124e-06
-1.99644093271149e-05
-1.62502232271308e-05
-1.91861645956659e-05
-2.51967875274672e-05
-7.72964444119028e-06
3.7408174377175e-07
-1.37531649890587e-05
-7.75115570263375e-06
-1.88226530216232e-05
-1.05838080875241e-05
-1.06154293127075e-05
-7.18555892804811e-06
-6.26829008548146e-06
-1.13158989619599e-05
-3.06455016844021e-06
-2.65105625926544e-06
-1.09098282664236e-05
-2.07268383558509e-05
-1.63583067885443e-05
-1.92956841295056e-05
-1.76556307040084e-06
-1.79991978960166e-05
-1.82781144405544e-05
-1.00337896098012e-05
-2.26943007988576e-05
-2.05639232309765e-05
-9.86990882161411e-06
-1.18092912493721e-05
-1.98052544924809e-05
-1.00089558794024e-05
-2.18018753488699e-05
-2.01866043658731e-05
-3.90858577011611e-06
-1.90782381351277e-05
-1.41190485806314e-05
-1.61509759503403e-05
-4.07109879601597e-06
-6.20369438801487e-07
-9.22458481331359e-06
-1.52613038661016e-05
-2.01897411656582e-06
-1.46859182189103e-05
5.16902465549307e-06
-5.22634008738194e-06
-1.79393117080882e-05
4.23342327773976e-06
1.99000148949519e-06
-2.53766509448147e-05
-6.80812030069847e-06
-5.88402516384683e-06
-3.18528213709681e-06
-1.56238301496114e-05
-1.96538191303786e-05
-1.00403850293907e-05
-1.19892598633744e-05
-1.52146574024644e-05
-1.58550852942258e-05
2.32598889736227e-06
-2.37494915998373e-05
-8.13123208885155e-06
-9.32105592483751e-06
2.41904819913453e-06
-6.22866796845946e-06
-8.34678702887616e-06
-1.12556715522485e-05
-4.38892834107011e-06
-7.31950156854744e-06
-1.76095609070109e-05
-1.48252380404511e-05
-1.82218118010733e-05
-7.85749957144411e-06
1.14829145463571e-06
-1.13829243173733e-05
-4.21918718564606e-06
-8.46964315436738e-06
-1.81208124472513e-05
-1.03275274643359e-06
-7.93543599630709e-06
-1.3421396813093e-05
-8.29263444099337e-06
-9.82299220723501e-06
-1.83567933647449e-05
-1.28588772140258e-05
-1.88315998499066e-05
-1.55801909252706e-05
-1.44671143525414e-05
-2.21929804859042e-05
-1.70403948917174e-05
-8.79083796404936e-06
-1.52008667164369e-05
-2.08066755478362e-05
-8.5329415076964e-06
-1.58889501646821e-05
3.55985230974892e-08
-1.04686400631176e-05
8.99163786157932e-06
-7.94758917288675e-06
-1.68129367567347e-05
-9.27172850614969e-06
-6.3223460663143e-06
-9.92316731258554e-06
-2.41704971487755e-05
-7.8245094043753e-06
-2.11701669560578e-05
-2.73548522215722e-05
-3.58617749067039e-06
-7.94620918609806e-06
-1.29749857612934e-05
-1.38364084266033e-05
-2.87561172501979e-07
-7.73279632621524e-06
-4.50072398649441e-06
4.60776064265797e-06
1.14161377908457e-06
-6.63892516440411e-06
-7.20922919047702e-06
-1.05096721129363e-05
-6.77488724474905e-06
-8.77166830607434e-06
-1.46313882393411e-05
-8.07670288364716e-06
-5.08776557754075e-06
-5.06094566097225e-06
9.42143544119026e-06
-1.12336736765711e-06
-1.25150109973217e-05
-1.00743445017222e-05
-1.56068230532496e-05
-1.27490183341761e-05
-9.91453334393782e-06
-1.17956546421936e-05
-1.14779905016153e-05
8.813779716262e-09
-3.79871814987926e-06
-2.70012877309145e-05
-2.55058891762909e-05
-1.68888371233835e-05
-6.12778065114058e-06
-1.00832115596626e-05
-1.00043022466956e-05
-2.05120833159508e-05
-9.73262127332341e-06
-6.41153644744897e-06
-1.39265636141589e-05
-1.63384731501783e-05
-1.34741250364623e-05
-4.14083658183731e-06
-2.30904238667707e-05
-9.60819790102574e-06
-1.57777466407317e-05
-1.28056248719267e-05
-9.44625455500774e-06
-1.56615206911563e-06
-8.66150626081772e-08
-1.09194896478172e-05
-4.85106325292318e-06
-8.26431558875394e-06
-2.05635611744499e-05
-7.09255191795842e-06
-1.47967258458747e-05
-1.21836445873589e-05
-1.77030512956476e-05
-1.17316137949719e-05
-2.64495441335174e-05
-7.85375002124534e-06
-8.60369413089172e-07
-1.42354697584819e-07
-1.12333910974849e-05
-5.20636260849677e-06
2.17210445121097e-06
-2.15467921562901e-05
-2.62243818622376e-05
-1.1682574799577e-05
-1.28236931022712e-05
-6.72845246219149e-06
-1.6012779334887e-05
-6.77019319156178e-07
-1.77136192846069e-06
-1.54898607491405e-05
-1.21279998169495e-05
-1.28902605864997e-05
-1.9960618415077e-05
-1.42933404137303e-05
-9.73989885320158e-06
-1.02019714647505e-05
-1.31105262524378e-05
-1.25650578301595e-05
-9.21016897877825e-06
-7.61871241507523e-06
-1.64510727180951e-05
-5.05139427414653e-06
-1.37114185166313e-05
-8.53414950330069e-06
-1.42071739732585e-05
-1.78582153951758e-05
-2.24028014930614e-05
-1.5586762152623e-05
-1.2792253006247e-05
-4.07061632302443e-06
-3.70252659903943e-06
-2.78884425759094e-05
-2.43879243790899e-05
-2.01430294591048e-05
-3.74561708257085e-05
-2.7436441844393e-05
-1.23500336647258e-05
4.39258690590947e-06
-2.3281703123417e-05
-8.60336734940167e-06
-9.29471815899675e-06
-2.66087852839493e-05
7.16031039599446e-06
-1.13218523244575e-05
-5.56160122158331e-06
1.3197182192609e-05
-7.45407505013057e-06
-1.25133871876507e-05
-9.56015225737895e-06
-2.42723540478855e-05
-1.51614582607263e-05
-1.48350894014711e-05
-1.47829061506409e-05
-1.29363671415678e-05
-7.98262779725574e-06
-2.17922128518586e-06
-1.63390392889111e-05
-2.18173230415849e-05
-1.00294818609333e-05
-8.5999627573814e-06
-2.65725343142315e-06
-1.25775535166125e-05
-4.91816696253831e-06
-8.30989714356298e-06
-6.15261174447932e-06
-1.76225168980951e-05
-9.7095596074566e-06
-6.31979319645234e-06
-2.33648170748032e-06
4.46900990235628e-06
-4.31914102033891e-06
-5.7769745293947e-06
-2.4067895253954e-06
-3.00592120762966e-06
-1.06318129317026e-05
-1.13246594313867e-05
-1.64287819076548e-05
-1.72037112448357e-05
-2.18138828754274e-05
-6.9701068780853e-06
-1.97580727328749e-05
-1.22019309436351e-05
-2.01242949202345e-05
-1.1639957819959e-05
-3.15988207829923e-05
-1.35950000859042e-05
-7.52785195249631e-06
-8.28941562374224e-06
-8.88841399097798e-06
-9.46036899659141e-06
-6.77267371386516e-06
-6.14201090419863e-06
-5.29370909145287e-06
-5.12487985862978e-06
-1.81150265004351e-05
-1.71103500423214e-05
-1.40606859929366e-05
-2.12456934125121e-05
-4.41054880815266e-06
-6.61625540702082e-06
-1.46891047760569e-05
-6.79160723359257e-06
-2.28171892523356e-05
-1.93209991805988e-05
-2.21214632159178e-06
-1.60233045794812e-05
-5.58234858685226e-07
-1.606993455419e-05
-4.91674270957452e-06
-3.34087393605001e-06
-4.53997359561532e-06
-4.01649314617604e-06
-1.13563881126218e-05
-1.34184926105378e-05
-4.25383702686343e-06
-2.46656529239715e-05
-3.11898436827528e-05
-1.90859768882441e-05
-2.52201207737923e-05
-2.01648226096449e-05
-1.85929859107286e-05
-1.20238909184768e-05
-3.04924551953479e-06
-6.42925905778892e-06
-1.0494951732406e-05
-1.56357673730794e-05
-3.04800755192929e-05
-3.40449145665118e-06
-1.25811710303773e-05
-2.86347252277745e-05
-9.58033646578783e-06
-6.04267000605911e-06
-7.81086848082867e-06
-2.41127673684536e-06
-4.19773631646661e-06
-1.17649619580411e-05
-1.10536408094901e-05
-8.89800115803362e-06
-1.2789030105412e-05
-2.90740113493364e-06
-1.71156673720454e-05
-1.16678653406152e-05
-1.81810287208148e-06
-1.89544236612722e-05
-4.13497830533779e-06
-1.26332995472252e-05
-1.08871070994664e-05
-1.46156515515177e-05
-1.86469545986513e-05
-1.00970279534596e-05
-1.36223115232378e-05
3.78597846813727e-08
-1.16883996057568e-05
-7.31482072174364e-06
-8.26548580186992e-06
-3.09063466804678e-06
-1.76319379630365e-05
-1.47101823737837e-05
-1.64399661098815e-05
-2.29283116698002e-05
-8.07152535704192e-08
-2.14231380300095e-05
-1.94515988170168e-05
-5.79613525821574e-06
-1.63510834242545e-06
-2.48864645626092e-05
-9.57256094815856e-06
-9.50326129206394e-06
-1.11171563945324e-05
-1.77477762043853e-05
-1.94635259319381e-05
-3.42403851624451e-05
-2.95997726627644e-05
-8.90424135074276e-06
-9.3487319377998e-06
-1.05381092504984e-05
-1.22378627358051e-05
-1.98724992777258e-05
-6.81917725222105e-06
-9.41959646055594e-06
-2.53330262776451e-05
-1.22613546953928e-05
-1.49068219349986e-05
-1.55641578068542e-05
-1.2247893718053e-05
-2.07520991576459e-05
-2.24684956077329e-05
8.34242819208135e-07
-1.65738584590986e-05
-3.8834020934173e-06
-9.74772253174366e-06
-1.75073685068874e-05
-1.56483512672738e-05
-2.32847608315664e-05
-1.89833612202774e-05
-2.20692537116169e-05
-1.34098736457028e-05
-6.00707632239638e-06
-1.19773951578644e-05
-7.91433419072676e-06
-1.65224545766209e-05
-3.12189970705865e-05
-4.40993252843142e-06
-1.25240436856669e-05
-1.86672491290256e-06
4.33194029036848e-06
-1.97341055894743e-05
-6.25959423084776e-06
-1.73378581835717e-05
-1.45784322087491e-05
-9.27651000867672e-06
-1.25323067890548e-05
-1.66408280353292e-05
-9.89725889982808e-06
-1.33346847160864e-05
-1.882088746119e-05
-1.02225849855303e-05
-1.7950507501021e-05
-3.18242857804367e-05
-2.12138659625977e-05
-2.11524152533246e-05
-3.25577116940626e-05
-1.01943097996512e-05
-1.78038231212387e-05
-1.01437046210102e-05
-1.61301362808791e-05
-3.38771420973452e-05
-1.84214326777691e-05
-1.39345680729024e-05
-1.33702944136786e-05
-1.90069639343462e-05
-1.89598565053185e-05
-1.5662257482825e-05
-5.42946018013652e-06
-2.22946038519748e-05
-2.20280335807471e-05
-2.38115233490197e-05
-1.47556438826596e-05
-2.77101068429392e-05
-1.30024604542886e-05
-2.4921447013081e-05
-2.45967277559863e-05
-1.54701188076284e-05
-1.9178906479359e-05
-1.67611328021743e-05
-3.191879090827e-05
-1.68016818858049e-05
-1.92500616706627e-05
-2.06961912809027e-05
-2.1739168929901e-05
-1.04954538607656e-05
-1.75887670436667e-05
-5.96616674168978e-06
-2.43661173235735e-06
-6.88858226389747e-06
-1.31010897092863e-05
-1.24574826894424e-05
-1.65792725598441e-05
-1.75513146544676e-05
-1.44967246992565e-05
-8.57534616077632e-06
-5.33369448931241e-06
-2.2965185244989e-05
-2.45313864753e-05
-2.68509854068035e-05
-8.82510989428119e-06
-7.82095060041541e-07
-1.06675582252304e-05
-1.13628929813577e-05
-1.86392923626774e-05
-1.25311943195481e-05
-1.25835599854494e-05
-5.11395781866794e-06
-1.67040188014496e-05
-1.98055610585598e-05
-8.48699929330768e-06
-1.14442628275057e-05
-8.35412843937033e-06
-2.36792719158272e-05
-4.80592885502969e-06
-2.40423970085332e-05
-7.43390730819103e-06
-2.47877758812188e-05
-1.17008230757792e-05
-1.95772566698513e-05
-2.20063016903789e-05
-1.99174703794391e-05
-3.56178606084633e-05
-1.83510912821209e-05
-2.13162426579613e-05
-8.17063571441279e-06
-3.85515706517771e-06
-1.33991711034402e-05
-7.92790910477694e-06
-2.1189090987056e-05
-1.61373426182659e-05
-1.46843764375431e-05
-2.29502502756096e-05
-3.72215133802271e-06
-1.63719863764062e-05
-3.62214133662516e-06
-1.82145420172938e-05
-2.19327379382358e-05
-1.34433267627664e-05
-2.56024473106774e-05
-1.23605781530277e-05
-2.44629391827478e-05
-1.14960915076229e-05
-1.75644902890021e-05
-1.12292811454396e-05
-1.45225864922391e-05
-2.84995576748164e-06
-2.55299905164699e-05
-3.32935701378623e-05
-1.91138439978184e-05
-1.59842097285943e-05
-1.80642837539044e-05
-1.98821888609945e-05
-1.57874563949915e-05
-1.35345231331721e-05
-1.65728979884541e-05
-2.08520578384269e-05
-1.6505473406963e-05
-7.14142243716812e-09
-2.17016549678642e-05
-1.25487292940159e-05
-4.19127142267406e-06
-1.59199371923826e-05
-1.42683167126755e-05
-1.87250791337011e-05
-1.59746256509942e-05
-1.09253571382829e-05
-2.75135917737098e-05
-2.26069143530222e-05
-6.11506499870923e-06
-1.47591105337983e-05
-1.74290183614911e-05
-1.28216984934118e-05
-1.25151329348843e-05
-6.66212683338302e-06
-2.32983560986612e-05
-2.61418388238078e-05
-2.44752990909001e-05
-1.62563742014328e-05
-1.71801445484311e-05
-2.80470885071083e-05
-1.80496999512649e-05
-7.45848344766206e-06
-7.00774481148712e-06
-2.16020650599945e-05
-1.76379623298265e-05
-4.30312937488528e-06
-2.19359217817905e-05
-1.21411366965775e-05
-8.51958819221601e-06
-1.83655122564784e-05
-1.14353477920462e-05
-1.35095358750301e-05
-1.56911143787343e-05
-2.33990330516461e-05
-2.60361000182645e-05
-9.90292848921009e-06
-1.00040138220296e-05
-1.83793299098379e-05
-2.49409739167117e-05
-2.04132367745909e-05
-2.84471271009128e-05
-2.23848223342101e-05
-2.51136263428086e-05
-1.71904103447107e-05
-5.38743806363652e-06
-2.58668922912945e-05
-1.39935816584469e-06
-1.28559288024756e-05
-2.38737103653978e-05
-1.60479171999782e-05
-2.24864710267626e-05
-2.00862426937011e-05
-2.17543694580485e-05
-2.02954531304952e-05
-5.86961566319153e-06
-1.31019130162693e-05
-2.57957682393377e-05
-3.50312596999742e-05
-3.08286859510222e-05
-2.03055813747231e-05
-1.35678971284958e-05
-2.19437543533119e-05
-3.37818195265642e-06
-4.69726158235161e-06
-2.26316688374024e-05
-6.86007358219356e-06
-8.03656536869309e-07
-5.76158421446795e-06
-1.45709829903334e-05
-2.16138474122824e-05
-7.84713284738185e-06
-9.71834057815863e-06
-1.95376698911552e-05
-1.2812943508587e-05
-2.06784851874308e-05
-2.14297085931632e-05
-5.81446320280344e-07
-1.39540069891999e-05
-1.1950949547443e-05
-1.45703484241694e-05
-1.11789140993968e-05
-1.18938851095065e-05
-2.98695874958958e-05
-3.06953905400587e-06
-1.11634720827825e-05
-1.00920314451019e-05
-3.05451466924058e-05
-2.06447247865692e-05
-7.25200495495033e-06
-1.95353553170958e-05
-1.19416357163867e-05
-1.7931919168122e-05
-1.15065873373206e-05
-2.14682541873693e-05
-2.8601831818782e-05
-2.73327027295869e-05
-1.16275799902749e-05
-1.01002176349394e-05
-1.33153801963446e-05
-1.19803845878604e-05
-1.34810294191395e-05
-1.18181598244383e-05
-1.1634024708365e-05
-1.66987877359645e-05
-1.11226425115863e-05
-9.50178250969086e-06
-2.90765630411118e-05
-7.69700721121979e-06
-2.20783488505254e-05
-2.93265430515159e-05
-1.07794163271734e-05
-9.08470536100459e-06
-1.290379615842e-05
-9.3176502021015e-06
-1.56837053091778e-05
-1.092407843294e-05
2.36658111160691e-07
-1.36015548051172e-05
-2.40964166157826e-05
-2.44719432466707e-05
-1.70736209641705e-05
-1.45290722795888e-05
-1.90311551071975e-05
-1.59476033554721e-05
-1.68446780499732e-05
-1.91302062427408e-05
-2.15455376433853e-05
-9.8668936982575e-06
-3.44076025050293e-06
-1.83625506418055e-05
-2.066404007396e-07
-1.4671114695282e-05
-1.91822798884625e-05
-1.85416199558302e-05
-2.16059088072074e-05
-1.18351157259883e-05
-1.59907122900196e-05
-8.50802994134652e-06
-1.62043942488756e-05
-2.29489413536534e-05
-2.16829522270737e-05
-2.07059998663084e-05
-3.2139490886034e-05
-3.01106019380111e-05
-9.09126007707188e-06
-2.26568852414331e-05
-2.52863154845146e-05
-9.9304895449722e-06
-2.69609385281403e-05
-1.85354095427194e-05
-9.35718988375204e-06
-1.89076625735969e-05
-2.02624438424476e-05
-2.03240300751114e-05
-5.06012462601886e-06
-4.18125437277381e-06
-2.33797422136596e-05
-2.60891275455944e-05
-2.53945531238785e-05
-1.64712064220509e-05
-2.45927932973732e-05
-1.64025285510751e-05
-2.73159626561726e-05
-4.48867218476556e-06
-2.41186598579153e-05
-1.82605681579656e-05
-2.52538166627862e-05
-1.21324883982233e-05
-1.07869568114571e-06
-2.13150146527097e-05
-2.52980172001246e-05
-1.39349420882871e-05
-1.33422121470496e-05
-1.57379784665702e-05
-1.86300566113253e-05
-3.49721108444856e-06
-1.0509995307278e-05
-1.35305534849725e-05
-1.44955162327949e-05
-2.48876530870684e-05
-2.56231256997533e-05
-2.63108136246898e-06
-3.35585723422722e-05
-1.8571448653126e-05
-1.21187718205053e-05
-5.84131199959281e-06
-9.85621566803759e-06
-1.35525073497978e-05
-1.62020127428209e-05
-3.03115818513001e-06
-1.60220707840274e-05
8.72695558857923e-07
-1.49632481187957e-05
-1.96215749501149e-05
-6.28213229078243e-06
-1.48048392697487e-05
-2.02335680506663e-05
-3.04920072824761e-05
-1.24962520811309e-05
-1.04289634738995e-05
-1.67037640177802e-05
-8.10080956142951e-06
-1.67393071448079e-05
-1.75944781204025e-05
-2.14963074637518e-05
-1.76506373893231e-05
-5.67121829531531e-06
-1.83083078860079e-05
-2.00418660473369e-05
-1.02926866123655e-05
-7.11389341432133e-06
-1.31314767704826e-05
-1.42436081037955e-05
-4.29956560562717e-07
-2.80496185039275e-05
-1.07882872086076e-05
2.2128812877204e-07
-2.70397697131523e-05
-9.98209333639054e-06
-2.4328641776221e-05
1.73073506693854e-06
-1.46729237076285e-05
-8.77088039165513e-06
-1.34944197701918e-05
-2.39851788124428e-05
-8.76715513069782e-06
-1.41186112828604e-05
-2.4507075458677e-05
-1.36131585001319e-05
-2.46355706036404e-05
-1.56915929094342e-05
-9.17720427181869e-06
-2.43766809216151e-05
-8.53995702729869e-06
-1.89281282626245e-06
-1.06566574630812e-05
-1.14641422813739e-05
-8.45174160952274e-06
-9.85848708026095e-06
-2.54454272148415e-05
-8.03372466015719e-06
1.00482794918426e-06
-2.14565936675144e-05
-2.54997872872736e-05
-1.91767544530142e-05
-2.18737178883405e-05
-1.99914321566968e-05
-1.49478306322319e-05
-2.0464905772311e-05
-4.27594829422204e-06
-2.36424335153552e-05
-2.37944607010962e-05
-2.09400782860224e-05
-1.42858310565583e-05
-9.32911363430142e-06
-1.07803699988447e-05
-2.44876429273928e-05
-6.47344335934001e-06
-2.80981926936594e-05
-1.80152638098369e-05
-1.70185203890704e-05
-1.28162526662229e-05
-1.86100728854589e-05
-1.64096896172069e-05
-7.57705378924868e-06
-2.02209910312695e-05
-8.08254549378522e-06
-3.12395990686528e-06
-1.09370860773621e-05
-8.08063521652489e-06
-1.07302269221765e-05
-2.03021919145574e-05
-2.9657945621067e-05
-1.84294752325822e-05
-1.18737312281098e-05
-1.87903068247825e-05
-1.87210519615038e-05
-2.07495827729637e-05
-2.68465988771425e-05
-1.88520820466125e-05
-1.77269273200162e-05
-1.89987209493675e-05
-7.82530706530017e-06
-2.14752851901805e-05
-1.65060619454037e-05
-4.48277711514914e-06
-1.24374462816058e-05
-1.88103530845582e-05
-1.89242868840936e-05
-1.89629297514061e-05
-7.12268276586068e-06
-9.48375557270606e-06
-2.05458320559404e-05
-1.44164504825065e-05
-1.4382000605269e-05
-2.49313892435397e-05
-1.38211908533401e-05
-4.85670362669049e-06
-1.46332496448353e-05
-1.30037824482518e-05
-1.30882812083283e-05
-1.55331426135357e-05
-1.20423557276595e-05
-1.39706481128953e-05
-2.05141995386453e-05
-6.78268080405397e-06
-9.60068346927268e-06
-1.40592095383342e-05
-1.58704671593501e-05
-2.88936040365222e-06
-9.36481717697336e-06
-1.34152101278577e-05
-2.97176499924421e-05
-8.00909027943663e-06
-1.73224361280445e-05
-1.62737435913437e-05
-1.93825842964624e-05
-1.90336994265382e-05
-1.91228354815429e-05
-3.52610633189093e-05
-8.27275601728592e-06
-1.98924139906699e-05
-3.20287288931577e-05
-1.10156842077757e-05
-1.86115650724086e-05
-1.94447833168031e-05
-2.5193319972681e-05
-2.26352806304875e-05
-6.61834178179402e-06
-1.40026976356929e-05
-1.22109141702452e-05
-2.0623727190107e-05
-6.46455022833694e-06
-1.02754250476524e-05
-2.64748858864592e-05
-2.15289336054626e-05
-9.66905508006122e-06
-1.39945961973835e-05
-3.07190318622005e-05
-1.97899217520659e-05
-8.52305314968912e-06
-1.03431429897037e-05
-1.39692631927971e-05
-2.56093888223574e-05
-2.39653448887279e-05
-1.05392784421509e-05
-1.01869420586118e-05
-1.5566299529731e-05
-1.75627151752198e-05
-2.93757291288465e-05
-1.50682786131565e-05
-9.60643407341079e-06
-1.1317295263606e-05
1.64397986101126e-06
-2.21287013464781e-05
-1.81802537002143e-05
-2.259863381484e-05
-1.51609911975698e-05
-1.77693160788428e-05
-7.46533038496365e-06
-1.17017844147667e-05
-1.59034017566997e-05
-6.9835032032207e-06
-1.8721622789992e-05
-5.83895686923465e-06
-1.27167430190217e-05
-2.68813118331796e-05
-1.57191430623442e-05
-2.6674917420323e-05
-3.1948361858019e-05
-2.15551983340059e-06
-1.30334432850535e-05
-1.65831770244245e-05
-2.87534161419556e-05
-8.3189995555385e-06
-2.27431669243256e-05
-1.60582581029273e-05
-9.15490124060601e-06
-1.69407825712545e-05
-2.26521411976084e-05
-1.30725538887295e-05
-1.27250210552723e-05
-2.70968585953714e-05
-2.71641786276527e-05
-3.00231618910245e-05
-1.68135655266598e-05
-1.12292686061526e-05
8.1144996907211e-06
-1.57296870107301e-05
-1.06928635103114e-06
-3.50403012514442e-05
-1.65101176316325e-05
-2.34914547602376e-05
-2.44260548605968e-05
-2.42778433493606e-05
-1.13349488397607e-05
-1.53142712094018e-05
-1.82772623223447e-05
-7.48321406487881e-06
-7.78217828122946e-06
-1.38942274958115e-05
-1.00129064829955e-05
-1.26547000218374e-05
3.66552586694473e-06
-2.49792902237875e-05
-1.9041353741559e-05
-8.35614109889201e-06
-8.41744237984753e-07
-1.44488917658774e-05
-3.31813118640921e-07
-2.72540920884174e-05
-1.80638092135978e-05
-8.95724109657781e-06
-2.7165798957674e-05
-2.74524935404879e-05
-2.01160528300983e-05
-2.15694818550289e-05
-8.58947833928988e-06
-1.50857932089492e-05
-1.1167059993613e-05
3.07640142033315e-06
-7.83908075998043e-06
-7.67782627803436e-06
-2.02467304131103e-05
-2.00659638412496e-05
2.10414354847299e-06
-2.87083463324102e-06
-5.05646418891098e-06
-1.36956019406114e-05
-2.36693478962428e-05
-2.80621717794186e-05
-1.49441189328772e-05
-1.94908224002995e-05
-6.77688568805744e-06
-1.4007364171783e-05
-1.92037176342336e-05
-8.19929494096373e-06
-1.17965755539386e-05
-1.6129049717789e-05
-2.24126662260473e-05
-1.35354961590579e-05
-2.30331843174006e-05
-1.65637454395954e-05
-1.45311645907642e-05
-1.84705812496986e-05
-9.13459178063782e-06
-1.1780415348969e-05
-9.5111293547071e-07
-2.20149502291861e-05
-6.64529779533401e-06
-1.82740105476972e-05
-2.85160513423261e-05
-4.75465269307959e-06
-1.85292709189098e-05
-1.08652671226764e-05
-1.65970448141342e-05
-2.03284494181468e-05
-2.85451972065382e-05
-5.7558134147267e-06
-1.26897161847198e-05
-1.38469048658747e-05
-2.74028269092152e-05
-1.13691606231883e-05
-4.92469154491413e-06
-1.69999800385088e-05
-2.5994136101733e-05
-1.76051568051326e-05
-3.01925720040088e-05
-1.67751476234835e-05
-2.22554255704441e-05
-3.54343772529398e-05
-1.15542844936856e-05
1.25075850988171e-05
-1.54366327513345e-05
-2.24370199404787e-05
-3.22105935979584e-05
-1.1353387003232e-05
-2.01601344181176e-05
-1.26318137606285e-05
-9.20281456614235e-06
-1.38991613484297e-05
-1.66687711267235e-05
-1.56886864770453e-05
-1.18198055112217e-05
-2.36616179555382e-05
-1.70694472728166e-05
-9.22182162013592e-06
-1.31541952433361e-05
-2.00598412664766e-05
-1.31220359413322e-05
-7.40622171249035e-06
-4.79936402158877e-07
-1.68469305472469e-05
-2.15381731914859e-05
-1.47323793884705e-05
-6.66547410252887e-06
-1.69723857388943e-05
-3.27522617379981e-06
-1.48136893503842e-05
-1.63561979288249e-05
-1.48300027247617e-05
-1.42450575007833e-05
-2.94201337840921e-05
-2.41134565705916e-05
-1.91717509949917e-05
-9.45518907062916e-06
-1.237725090766e-05
-1.73564201355198e-05
-1.49473313469012e-05
-1.60784801883523e-05
-2.34710468243503e-05
-1.55601607117092e-05
-1.1264853249596e-05
-1.5055706700678e-05
2.37026188687711e-06
-1.79314798581779e-05
-2.03587780344843e-05
-1.52380775349562e-05
-7.51854939517689e-06
-2.15308470948057e-05
-2.12223622019145e-05
-1.65752650744515e-05
-2.27368060361595e-05
-2.29525377442988e-05
-1.33084603803045e-05
-1.5202029966012e-05
-1.45257484565661e-05
-2.7960233618157e-05
-6.23361764003051e-06
-1.89051749472333e-05
-2.84188025369518e-05
-1.92112662744115e-05
-1.70135236288909e-05
-1.59565538133038e-05
-2.1283009442283e-05
-1.63849316162712e-05
-1.69504680488513e-05
-6.7168974939114e-06
-9.81807312418342e-06
-1.58027442136215e-05
-1.68041969249969e-05
-2.65109092163315e-06
-1.86774754222832e-05
-1.58024000729185e-05
-5.64670151913526e-06
-2.1495200709071e-05
-1.4038621768977e-05
-1.78879413618697e-05
-1.75918102637101e-05
-3.08214146582108e-05
-2.56100610020656e-05
-6.28166436781923e-06
-2.26586598222277e-06
-1.45900331275448e-06
-2.1918469221409e-05
-1.2526405894885e-05
-1.10047855037177e-05
-7.51367888687054e-06
4.53670159878678e-07
-3.78704650284182e-06
-1.7766978193759e-05
-8.60416840032188e-06
-2.04373618637244e-05
-2.17020187395113e-05
-1.52642426627869e-05
-1.05404661337881e-05
-2.01470402243699e-05
-1.54577701942516e-05
-1.24836584168253e-05
-1.22331798328329e-05
-1.25575896079668e-05
-1.27208138316216e-05
-1.32100982115523e-05
-2.79274758238309e-05
-1.69349900494987e-05
-1.35514273893764e-05
-8.92153058633611e-06
-1.98657465871754e-05
-2.4041915663417e-05
-9.7844364034243e-06
-2.78923959121262e-05
-1.0277982204605e-05
-8.75424624764149e-07
-2.99753217763612e-05
-1.25761024783617e-05
-1.60719212813679e-05
-2.49037438625273e-05
-6.80990442499766e-06
-2.68200932203933e-05
-1.78576157192389e-05
-1.88043029705751e-05
-2.16474483425948e-05
-1.411896204233e-05
-1.32900142783281e-05
-2.07758551855401e-05
-2.77445625313834e-05
-1.05102503474935e-05
-1.80555839530576e-05
-3.51055532811723e-05
-1.04579864540501e-05
-1.89028764439331e-05
9.08758246030747e-07
-1.12193319726953e-05
-8.94216618244911e-06
-2.99208340289039e-05
-1.23195187781853e-05
-8.04812386759025e-06
-2.84485198321661e-05
-2.11951716576098e-05
-2.41804470204216e-05
-2.11171676753388e-05
-2.26379964148341e-05
-2.8987196996656e-05
-6.69364581777197e-06
4.57368910896918e-06
-2.49361140169766e-05
-1.51134060316639e-05
-8.91679998874969e-06
-1.20298693823041e-05
-2.32338194449132e-05
-1.42314936588391e-05
-1.89475428716068e-05
-1.21825602302755e-05
-2.50271329564351e-05
-2.11321232775451e-05
-1.13694561165305e-05
-1.45347232431551e-05
-1.76958452216038e-05
-1.60733864753278e-05
-8.2043356600309e-06
-1.45404109259392e-06
-8.03773561231719e-06
-1.38775315489105e-05
2.22044308601821e-06
-7.65739250946754e-06
-2.31432142568247e-05
-9.42836709866648e-06
-2.31681540794248e-05
-1.19016763438706e-05
-2.59149005829531e-05
-2.27220783526695e-05
-9.66147215326196e-06
-1.38604273766561e-05
-1.79696645448243e-05
-2.23074285488391e-05
-8.39606378920702e-06
2.82203580908673e-06
-1.89678747981216e-05
-8.26776517648007e-06
-9.36720690563076e-06
-1.16476676042532e-05
-1.52988815438287e-05
-2.50931807495195e-05
-2.03414860730334e-05
-1.99444999935334e-05
-2.3111648134024e-05
-1.36598495631428e-05
-1.20052112402306e-05
-1.4871501871303e-05
9.51272936042426e-07
-1.53084474304648e-05
-1.66381677828492e-05
-1.90570894052539e-05
-1.31368453498462e-05
-9.86164026456203e-06
-1.27703421611698e-05
-1.94386081547644e-05
-2.86135944726668e-05
-1.43459159521867e-05
-2.21934091259531e-06
-2.89496262704635e-05
-2.32917267596556e-05
-2.26915651670753e-06
-2.39671630017757e-05
-2.60089094755389e-05
-8.79244344160631e-06
-1.69664179695439e-05
-1.59330349607718e-05
-2.44745574495909e-05
-1.62899509769789e-05
-1.22244204197786e-05
-2.93478463805886e-05
-2.36533891997232e-05
-2.36783560070932e-05
-3.12950686545827e-05
-1.72410323291306e-05
-3.08271713491126e-05
-1.79130003977293e-05
-1.62088200900665e-05
-1.21383439870698e-05
-9.58453133182149e-06
-1.33119347470282e-05
-9.96044047022479e-07
-1.98608990711267e-05
-6.31082866671303e-06
-2.45043317034185e-05
-2.10290924887982e-05
-1.40984080305876e-05
-2.91260860599836e-05
-5.23733455349156e-06
-8.31165251137588e-06
-2.44620939777216e-05
1.71023540503958e-06
-7.85638388067407e-06
-2.746704991451e-06
-6.32782168245935e-06
-2.43597370426805e-05
-2.59257678782822e-05
-1.01884818274003e-05
-3.21453649282189e-05
6.16409641495965e-06
-1.53413297289565e-05
-2.03774529604417e-05
4.17543856514971e-07
-1.81097804915848e-05
-1.72122476153104e-05
-8.51349631805228e-06
-8.44935839642919e-06
-8.04084030797311e-06
-2.47032018247563e-05
-2.51298650786585e-05
-6.16433495062874e-06
-5.5350369635778e-06
-1.63829011130395e-05
-2.96224878412544e-05
-9.70230878678081e-06
-2.55845698596785e-05
-2.44420897050446e-05
-3.16668546921181e-05
-1.99209510944714e-05
-1.20886158932861e-06
-1.99897710081809e-05
-2.31335204318386e-05
-1.90991131195912e-06
-1.81796370414603e-05
-1.28225490378431e-05
-1.0197637357337e-05
-6.55752214342869e-06
-1.02487986317155e-05
-1.62234693574002e-05
-1.80978340247403e-05
-2.70349899709824e-05
-1.85382154340253e-05
-1.98146972782628e-05
-9.43591064648092e-06
-2.11825892432351e-05
-2.27562479303977e-05
-2.02658860826732e-05
-8.75870484714277e-06
-1.92693360436353e-05
-2.91037831307846e-05
-2.68912760067242e-05
-1.60991790786807e-05
-1.75550106329716e-05
-2.19727216574883e-05
-1.48608696413541e-05
-7.73277663992451e-06
-2.10408374754458e-05
-7.69235505184975e-06
4.77647173342169e-07
-2.56389415663663e-05
-2.89698369947912e-06
-2.0158226549745e-05
-2.27272975987486e-05
-1.80843177975135e-05
-1.51764726914885e-05
-2.197635924908e-05
-3.38070122921829e-05
-3.60430290751435e-06
-1.50686543486672e-05
-1.08952238678059e-05
-2.48219661066023e-05
-1.16376453979452e-05
-2.48461046592901e-05
-1.21694364434355e-05
-1.60840395020621e-05
-1.55872997495604e-06
-2.20717918255329e-05
-2.41414848899818e-05
-6.63944920602547e-06
-7.07853414718462e-06
-2.35464493001938e-05
-9.22775367698174e-06
-1.12017956486247e-05
-1.76658165699395e-05
-8.06743813037574e-06
-1.94894209215129e-06
-3.0153019659123e-05
-7.54677427748337e-06
-8.94472307204797e-06
-8.04530587220682e-06
-2.95440669340701e-05
-1.16644368734572e-05
-2.15230039038561e-05
-2.04391915793531e-05
-2.58244576316929e-05
-2.43516160247163e-05
-1.64858779889534e-05
5.66294169919387e-06
-1.93401061671841e-05
-1.76706268810241e-05
-1.2308296818421e-05
-1.85375287189024e-05
-2.15472412425729e-05
-2.49987922506117e-05
-1.25334333239151e-05
-2.85432439150455e-05
-2.86896157312586e-05
-2.77049051115977e-05
8.57223193268084e-07
-1.55811410231486e-05
-5.61777315975787e-06
-3.14391387599082e-05
-1.57237939517942e-05
-2.01546910323814e-06
-1.27712497357471e-05
-3.59279744231494e-05
-1.59988671521439e-05
-1.00590938203435e-06
-1.82241326738619e-05
-8.41646157347723e-06
-1.23379918932653e-05
-1.45441279799822e-05
-1.75868211746894e-05
-1.62483178390556e-05
-1.67967375344198e-05
-1.90903363645317e-05
-1.60767891869349e-05
-2.39878083058867e-05
-1.40582700688752e-05
-9.21790172989755e-06
-2.90656654761906e-05
-1.99982826391001e-05
-2.22975394454477e-05
-3.0988989838604e-05
-1.13817212928903e-05
-3.19887696042828e-05
-1.20913975024231e-05
-2.29831392058289e-05
-1.08204222759767e-05
-6.35353528696108e-06
-2.37864754078629e-05
-2.16949960917308e-05
-1.10100885935704e-05
-3.93324110017779e-06
9.82540734787674e-07
-7.85149845535257e-06
-2.05612442388559e-05
-2.01128542392732e-05
-1.41826281501381e-05
-1.54880792259929e-05
-1.82963843027373e-05
-1.39549723717227e-05
-6.01433789680816e-06
-8.61877066358039e-06
-1.49332000945267e-05
-1.20253266004435e-05
-7.27141393131571e-06
-8.82423619861891e-07
-2.12601552114392e-05
-2.37873967757448e-05
-8.67698018748303e-06
-2.77618162945891e-05
-1.76309302097188e-05
-1.88405381719693e-05
-1.69542612253892e-05
-2.15905453409718e-05
-1.05949141014817e-05
-3.55692362051314e-06
5.38338576900935e-06
-4.153858281291e-06
-1.02492491852551e-05
-2.7559374885916e-05
-9.92016185432888e-06
-9.9046357489514e-06
-2.34742774583871e-05
-7.27398618751458e-06
-3.45213796833716e-05
-1.93342681739358e-05
-1.26994496973137e-05
4.57298613904771e-07
-2.02484734423419e-05
-4.67033231641635e-05
-5.90269134722036e-06
-6.06204154967627e-06
2.47826779292278e-06
-2.41182465635165e-06
-1.78370097600669e-05
-3.59948084312753e-05
-1.66976406016804e-05
-1.85611284334101e-05
-5.32063620250367e-06
-1.25404153701504e-05
-1.09904364088329e-05
-9.79418370337829e-06
-2.61386200356968e-05
-3.75551171379234e-06
-1.66187223012726e-05
-1.15413448247352e-05
-2.02114236573386e-05
-1.25617502563522e-05
-3.64865179331978e-06
-1.47204499731525e-05
1.21020334875941e-06
-3.95193779171717e-06
8.59623003137257e-07
-9.85214023710468e-06
-3.09841225024573e-06
-1.71630454885936e-05
2.82502845644664e-06
-1.2849732857999e-05
-2.82263048637753e-05
-1.47409415709684e-05
-1.36926809658229e-05
-1.27249585026239e-05
-1.13847925095886e-05
-2.61396912493333e-05
-1.63631009919274e-05
-2.48324017850476e-05
-2.29768560321817e-05
-3.45043224754192e-05
-1.40227154522908e-05
-1.47806484548263e-05
-1.38435744310841e-05
-1.41448766755675e-05
-1.59278529529707e-05
-1.81341261117981e-05
-1.13295524468328e-05
-1.25515541175438e-05
-1.52815382337505e-05
-2.77724349211552e-05
-2.32300897434831e-05
-1.87504010211216e-05
-2.35767780045959e-05
-5.65560916744268e-06
-1.60340344857093e-05
-1.44331685306292e-05
-1.37094990274842e-05
-2.19666496154286e-05
-1.81538826873595e-05
-1.48887613396537e-05
-1.56905459686872e-05
-1.77804419065652e-05
-3.05626078852807e-05
-2.80713837386768e-05
-1.1400300803213e-05
5.3991969111768e-06
-2.16408184241773e-05
-1.90688698699773e-05
-1.19156569366335e-05
-2.15182730073731e-05
-1.91152386175972e-05
-1.53780197662655e-05
-2.14478761755305e-05
-2.34362539372895e-05
-1.84428350455527e-05
-1.18051591050631e-05
-1.53154116798808e-05
-1.53368848368283e-05
-4.11222598247057e-06
-8.97247189497605e-06
-7.38429624579213e-06
-3.21326140462412e-05
-2.30347214159234e-05
-1.55126488043341e-05
3.356593883983e-06
-1.10564960559275e-05
-1.46081134599557e-05
-2.09446726153902e-05
-2.17080781603567e-05
-1.86443231808039e-05
-3.73691378497681e-06
-1.73836487552249e-05
-1.90891600914759e-05
-7.33682144749507e-06
-7.82525573430115e-06
-1.07440247639359e-05
-1.989680154903e-05
-3.12990130243266e-05
-1.38432268638075e-05
-1.99952172948081e-05
-1.03693825475988e-05
-2.48834630417363e-05
-1.41808191806527e-05
-1.81727553575755e-05
-1.66389736049676e-05
-1.17913561356992e-05
-1.20957630260717e-05
4.80620117292203e-06
-3.1753520217029e-06
-1.70521346558531e-05
-6.8072410182365e-06
-3.28085001736967e-06
-5.15346448992452e-06
-6.88676729635536e-06
-2.77885652573754e-05
-4.94926847579726e-06
