# Supplementary material for: Research on computational propagation and identification of mine microseismic signals based on deep learning
Source: PLoS One. 2025 Oct 22;20(10):e0334641. doi: 10.1371/journal.pone.0334641 (PMC12543183; doi:10.1371/journal.pone.0334641)
Supplement: S9 Data — (ZIP) [file pone.0334641.s009.zip › 000101100000397.xlsx_0.txt_24.txt.txt]

-1.95828555655534e-05
-3.33560548605633e-05
-2.72199693905374e-05
-1.74732704882223e-05
-1.17415042383376e-05
-1.9497348802869e-05
-2.607994048961e-05
-1.41857068494169e-05
-2.33758188202666e-05
-4.25122471623773e-05
-2.54044579716359e-05
-2.00685532463844e-05
-1.59036826131036e-05
-5.02696816140353e-06
-7.91806143165485e-06
-1.56277579607639e-05
-1.82244118274024e-05
7.50133613354006e-07
1.49538152069796e-06
-1.03510104135241e-05
-1.04114773464678e-05
-8.26652662509824e-06
-1.75576788504199e-05
-6.25819919830019e-06
-4.54129457089824e-06
-2.84908183394253e-05
-1.80899440934171e-05
-2.48027047026223e-05
-6.87045591575071e-06
-1.15131602650839e-05
-1.52146142715589e-05
-1.04089739248658e-05
-1.0506060376861e-05
-3.71653843776008e-05
-1.94706210636974e-05
-2.83195349277624e-05
-2.12783751501343e-05
-8.13882140286001e-06
-1.83449781834198e-05
-9.90880793714385e-06
-1.13893468371899e-05
-2.8028105129658e-05
-3.26619094359047e-05
-1.89348343131183e-05
-1.80412261381328e-05
-8.0188571785938e-06
-1.92155552933546e-05
-1.87533187562076e-05
-4.74169647106029e-06
-1.00269301930408e-05
-2.21038793645265e-05
-1.42203605050485e-05
-2.93876032357412e-05
-1.89011505207583e-05
-7.15944121170486e-06
-1.19859750348271e-05
-2.31706609347006e-05
-1.52528670360424e-05
-8.48699602440762e-07
-2.3236496825885e-05
-2.28393476580287e-05
-3.60763216862459e-06
-1.94099158208822e-07
-1.76069932197927e-05
-2.13690981711068e-05
-1.74859281843937e-05
-1.59410979068849e-05
-3.55729668936993e-05
-5.10094895538436e-06
-6.68360900084756e-06
-4.6937378018231e-06
-3.9759195019551e-06
-3.88000877209941e-06
-2.09074998794589e-05
-2.44855323785231e-05
-1.73104065332923e-05
-2.34037201017344e-05
-1.43161489526608e-05
-1.97762327790398e-05
-2.33031522457825e-05
-1.40627470982552e-05
-5.10516786134087e-06
3.43857934962907e-06
-1.47020816826243e-05
-2.34390854955767e-05
-9.31212021393729e-06
-1.60607482917955e-05
-1.58958771723291e-05
-3.12834242302458e-06
-3.87096048906774e-06
-5.25500459213239e-06
-1.63654704739305e-05
-9.21934819002315e-06
-2.23541169861404e-05
-1.66779262328865e-05
-1.83302328896556e-05
-4.73737640505678e-06
2.59043828152619e-06
-8.09510890880895e-06
-1.40956258605513e-05
-2.53104483150099e-05
-5.09450687206052e-06
-1.95026255784523e-05
-1.00416833524611e-05
-7.86549560150248e-06
-1.8809438922108e-05
-2.53980828549979e-05
-1.44985199746285e-05
-1.16736721949405e-05
-1.96393488544752e-05
-4.60404214327843e-06
-1.80760663526867e-05
-1.27529345127288e-05
-1.48227574831684e-05
-1.63466140996792e-05
-1.93798852917715e-05
-1.80667917686603e-05
-1.14477441942739e-05
-1.72013406826446e-05
-2.04425108146617e-05
-2.2940400581417e-05
-1.3580034035393e-05
-3.80261040747688e-05
-1.86820999719379e-05
-6.85303047255937e-06
-2.23366093463259e-06
-2.05580204619504e-05
-1.9144253470917e-05
-1.29185842081508e-05
-1.88724785552781e-06
1.18068920168797e-06
-1.61911357743941e-05
-2.04303709996274e-05
-3.68357989613998e-06
-1.97142401701986e-05
-2.41716458797732e-05
-8.06734394243184e-06
-1.04703541108121e-05
-1.45499994810149e-05
-3.65411176905579e-06
-1.0505416402072e-05
3.60064059564846e-06
-1.06867447080234e-05
-1.43377754395648e-05
-1.25694360642619e-05
-3.60240237448318e-06
-2.06013320828697e-05
-1.22717696382005e-05
-1.89619820207973e-05
-1.57300123906856e-05
-1.76231526859092e-05
3.69121313382123e-07
-6.70479371648127e-06
-1.0906998458368e-05
-1.26759783564038e-05
-2.78550779156602e-05
-9.08858618521414e-06
-2.18804407012319e-05
-1.63664068770076e-05
-1.76866351205669e-05
-1.40050457856672e-05
-3.43454930985711e-06
-1.18030135768186e-05
-9.47705826300357e-06
-2.78041806492504e-05
-2.18685928713786e-05
-1.83549979466773e-05
-7.22627012959809e-06
-3.09388179923799e-05
-1.73645351670875e-05
-1.65215023321582e-05
-2.87608556978987e-05
-6.25438699780689e-06
-3.08577337156535e-05
-1.23267098192847e-05
-1.64999942883097e-05
-4.422060175456e-06
3.39235591827696e-07
-1.95262262423878e-05
-1.64492259201191e-05
-1.7739772565163e-05
-3.19067146278357e-05
-1.76091226131883e-05
-9.0709178658513e-06
-2.01733842766513e-05
-4.02431436836604e-06
-9.57011343417545e-06
-1.89251971564961e-05
-1.61168353346453e-05
1.05921435123324e-05
-2.56091695585961e-05
-5.36892137028864e-06
4.12258221734497e-07
-2.28317522725489e-05
-1.06788690732826e-05
-1.31241973769986e-05
-1.74318193336953e-05
-1.02943561097159e-05
-4.90295864644838e-07
-1.05809961179879e-05
-1.82809879429201e-05
-1.61954360431965e-05
4.96620235998679e-07
-2.85083082624393e-05
-1.72938995003254e-05
-2.43031533760271e-05
-3.01452768091247e-06
-1.06041068704839e-05
-1.72089540430068e-05
2.93418558368688e-06
-3.26673543091663e-05
-7.15130828566047e-06
-2.34515920635628e-05
-2.38811508336703e-05
-6.63555101282195e-06
-4.64197779940054e-06
-1.4307755010224e-05
-1.00533325839856e-05
-1.38642457986823e-05
-2.11127454677769e-05
-1.31139463737646e-05
-1.36804641075928e-05
-2.64871189853696e-05
-2.92943201212655e-05
-4.17481141717479e-06
-4.25687649100058e-06
-2.27751061171442e-05
-4.43188468402096e-06
-1.44728616570244e-06
-1.62403633529404e-05
-3.45882754486035e-05
-2.78981294029513e-05
-1.72150427694548e-05
-1.78865151412596e-05
-3.46180330044881e-05
-2.69636772859385e-05
-1.92426522884313e-05
-2.84786437409411e-05
-5.18553745730833e-06
2.85604173567392e-06
-3.64656503302736e-06
-1.01614916276352e-05
-8.15627742563066e-06
7.55989236230019e-07
-9.10769258328167e-06
-1.78852270887572e-05
-8.84882224973272e-06
-1.40459456990517e-05
1.01654467276949e-06
-1.10389748881335e-05
-7.23113295071442e-06
-1.87004788540037e-05
-7.02665317707543e-06
-1.45234840670048e-05
-1.69569665571766e-05
-8.13291157174461e-07
-1.20176168342309e-05
-1.53606006725376e-05
-5.04909435016832e-06
-1.35232197123882e-05
-1.91162004126297e-05
-2.14645333678205e-05
-1.27221995644667e-05
-2.74922854924684e-05
-2.46641107177781e-05
-5.40549688991767e-06
-2.58006202804606e-05
-2.42624883900956e-05
-8.56864951886178e-06
4.32529831161893e-06
4.89917763629674e-06
-7.01182531204189e-06
-2.60169227404889e-05
-2.29400167436093e-05
-2.27998818880364e-06
-1.25938132131551e-05
3.74912695252922e-06
-1.95753656636661e-05
-1.88620574023959e-05
-2.44053846100493e-05
-8.96944044040098e-07
-2.98390580818357e-05
-2.44941037456376e-05
-1.78274060184784e-05
-1.19530801267497e-05
-1.36013463057799e-05
-2.9020908550245e-06
-5.333856547624e-08
-2.0512857378271e-05
-2.43949334542147e-05
-9.19777412449376e-06
-3.43702868780244e-05
-4.25203955645948e-06
-2.02049737967399e-05
-1.2931885010273e-05
-8.96306630110009e-06
1.78830517136069e-05
-5.19046735870481e-06
-1.72927532514767e-05
-3.05102721086444e-05
-1.3431057865241e-05
-1.16496639825181e-05
-2.05594559474263e-05
-2.74246250707588e-05
-1.23800331330002e-05
3.95674223644865e-06
-2.17013200796685e-05
-3.12873677187214e-05
-1.04247035634124e-05
-8.64796430517856e-06
-1.80162103601985e-05
-9.04267802099583e-06
-1.12473610280309e-05
-8.43614457533577e-06
-9.45824623052171e-06
-7.60562575210335e-06
-1.8044564702122e-05
-5.28886958026241e-06
-1.2098721517372e-05
-1.22131013708392e-05
5.34507545782904e-06
-1.41816758915233e-05
-3.18830759010216e-05
-2.86733634587153e-05
-1.8024830572947e-05
-6.78002297295274e-06
-1.35010854917937e-05
-8.16402852156697e-07
-3.29165275183739e-06
1.02701532819448e-06
-1.27060865133316e-05
-2.62867391042469e-05
-1.81134021805535e-05
-1.49206630108238e-05
-2.49140267762037e-05
-1.38295589255354e-05
-5.36319718798661e-06
-1.52731375614648e-05
-2.372110883881e-05
-1.98273371508255e-05
-6.59430857128225e-06
-5.91639282350931e-06
-2.96917720587244e-05
-1.32344913681136e-05
-2.26190815611392e-05
-6.85390062940397e-06
-1.70160456225011e-05
-2.25609395326066e-05
-2.62059192221828e-05
-2.64038391005444e-05
-1.0078072895525e-06
-1.57690952196569e-05
-1.34569333872853e-05
-1.57392808587587e-05
4.95195394752457e-06
-2.45480779561294e-05
-2.17045600911579e-05
-6.41134421165711e-06
-1.73324890550798e-05
-1.95880741740892e-05
-2.04869313492417e-05
-1.95825760809732e-05
6.06388194719278e-06
-2.84069916566606e-05
-1.90730616449272e-05
-3.15625304203437e-06
-2.88227435109462e-05
-3.34295303873959e-06
-1.51862313640607e-05
-9.89246621649908e-06
-2.05732787948556e-05
-3.38321045907782e-05
-3.59577803261802e-05
-2.24589635050674e-05
-2.32565728461289e-06
-1.33765178448493e-05
-7.73339407186582e-06
-3.17172967468317e-05
-2.74848243087506e-05
2.67149586923773e-06
5.82226386360498e-06
-1.87638869680885e-05
-2.99914467183159e-05
-1.49106086358215e-05
-2.13498770710921e-06
-1.30515153858554e-05
-3.10898676002445e-05
-1.05249149352767e-05
-1.42527644822128e-05
-3.85728201312145e-06
-2.39758996121034e-05
-3.24789052521274e-05
-2.1353031620345e-05
-1.80822426993873e-05
-6.19125278623154e-06
3.10215614381311e-06
-2.26455623658649e-05
-3.77505022180037e-06
-1.07266531754721e-05
-4.47006114858019e-06
-3.57601584497902e-05
-3.0381757767154e-05
-1.80322336259952e-05
-3.54605980372843e-06
-1.45873045500027e-07
-2.24425233320668e-05
-1.56147541029649e-05
-3.14119725083984e-05
-9.47631500738235e-06
-1.23451114899036e-05
-2.96792807498314e-05
-2.29117424330323e-05
-1.91395199022823e-05
-1.41260608183843e-05
-2.36237474805002e-05
-3.19606760112555e-05
-8.28931175394254e-06
-1.13561616303426e-05
-7.77083460631046e-06
-1.3075503419907e-05
-1.89028925841223e-05
-1.18257340077938e-06
-3.60174219862045e-05
-2.65844061228596e-05
-1.87028541821721e-05
-2.44763634395715e-05
-3.93812811597026e-06
-1.69772218863615e-05
-1.20949661563702e-05
-2.90426485432405e-05
-1.82245016819345e-05
-1.14110855324967e-05
-1.85621005680712e-05
-7.07986961328164e-07
-1.19730309805976e-05
-1.66812534225443e-05
-1.90903345056955e-05
-9.90832511857191e-06
-2.58749629588503e-05
-1.07497824097311e-05
-2.42071784609688e-05
-7.6510494572924e-06
-2.25914356158996e-05
-1.65262536257826e-05
-4.0496888282217e-06
-1.33496279322285e-05
-1.24287191534955e-05
-6.13378780374966e-06
-1.8123244427624e-05
-2.23121989401671e-05
-4.87588100666784e-06
-2.84084390608759e-05
3.1902312617337e-06
-1.44751005234595e-05
-8.87762713250471e-06
-7.9794157874384e-06
-1.55610101305258e-05
-7.01007502736434e-06
-2.16066162706657e-05
-1.42778080665712e-05
-1.83086218605378e-05
-2.39387848823068e-05
-1.613182206833e-07
-2.04905288237101e-05
-1.74114582975633e-05
-2.99398929505495e-05
-2.81511014877027e-05
-8.38121313753478e-06
-1.7684321312292e-05
-1.48569004082739e-05
-8.11433618348265e-06
-1.68819561080621e-05
-2.87232116889989e-05
-3.71201420419008e-05
1.70278851236859e-06
-1.95733368033871e-05
-1.1671519921093e-05
-2.40509412686549e-05
-3.08396842945737e-05
-2.56867394679852e-05
-3.95458239944034e-06
-1.61444714784401e-05
-3.33251187137491e-06
5.15028551329292e-06
-7.97727825507314e-06
3.60874964389044e-06
-1.70255603621336e-05
-4.15404727326984e-06
-2.79017977783295e-05
-1.90557921029834e-06
-3.05882597785735e-06
-8.92210978613098e-06
1.46308742130768e-05
-1.2033494878055e-05
-1.55998934644707e-05
-5.54546350577081e-06
-1.94641851738044e-05
-2.30367343110577e-05
-1.85471370886701e-05
-1.78330573337492e-06
-3.51920787519797e-06
-6.5910809131524e-06
-1.60736074434315e-05
-1.23571988893509e-05
-1.27194508931538e-05
-1.5924091457207e-05
3.8674240389411e-06
-1.33165726156009e-05
-1.74979894733239e-05
-1.70341157374151e-05
-1.19441347280787e-05
-1.80254721781484e-05
-1.64810029783482e-05
-1.96473942276749e-05
-2.6440772201254e-05
1.65579807288649e-06
-2.81948940506015e-05
-2.03917525454903e-07
-1.09761001027241e-05
-3.73035858817914e-05
-2.29421723494404e-05
-2.50228010784785e-05
-1.1758256196109e-05
-1.82373765740269e-05
-1.69035253662679e-06
-1.50325982040443e-05
-7.71030726997216e-06
-2.01372046290928e-05
-4.05147990707647e-06
-7.16319855373881e-07
-1.35313432913148e-05
-2.18889843657113e-05
-8.13266964754259e-06
-1.4897871699486e-05
-1.42804605793318e-05
-2.61911639233759e-05
-4.51772440028117e-06
-3.16501654006357e-05
6.6665030092228e-07
-1.37348729223669e-05
-1.15904228645235e-05
-1.67870353173674e-05
-1.45608372569055e-05
-1.40212596767432e-05
-1.68596475295892e-05
-1.76127956485156e-05
-2.07454296432555e-05
-1.21234046320187e-05
-2.88968072036405e-05
-1.94179425510412e-05
-9.67069722165933e-06
-3.67758746418273e-05
-2.73180080069524e-05
-6.63435836554813e-06
-6.39920220385567e-06
5.65573720363715e-06
-1.95948222977811e-05
-2.44888855525148e-05
-2.50110184559836e-05
-2.16237945186917e-05
-2.02227047053137e-05
-1.27425053620497e-05
-3.54877853450849e-05
-2.22379065206559e-05
-1.64200338340101e-05
-1.86580018732787e-05
-1.42735081887886e-05
-1.28962150642116e-05
-2.91763283912809e-05
-3.17759283963759e-05
-3.30408435743929e-05
-9.94795186995134e-06
-1.54637434412209e-05
-7.15984901965894e-06
-1.19843876662372e-05
-3.16673176551878e-06
-3.6602020416169e-06
-4.11049474285292e-06
-1.80799578435548e-05
-9.35938749023072e-06
-1.52356008157391e-05
-1.17483828534255e-05
-1.04226913633744e-05
-8.72426476808553e-06
1.69517086424229e-06
-1.58359336645756e-05
-1.83864893277119e-05
-1.43611934697485e-05
1.00863161498619e-05
-1.01578273783447e-05
-1.95198094980833e-05
4.42051181109755e-06
-1.46466284515005e-05
-4.95647171325512e-06
-7.97475028243167e-07
-3.28501406585925e-05
-2.33474206127442e-05
-9.38727204380976e-06
-1.51556810457559e-05
5.01538576936654e-06
-1.94487374865298e-05
-1.30036676820892e-05
-2.30150039118436e-05
-1.65833009076782e-05
-1.05169505167211e-05
-2.96642297054664e-05
-1.3461517249301e-05
-1.40246284795042e-05
-1.74243228482218e-05
-1.78630139534619e-05
-2.12216122049484e-05
-2.44232469080421e-05
-1.9888516880492e-05
-1.9389907132589e-05
-2.00493074466395e-05
-2.18330217490903e-05
-9.04086388624061e-06
3.34150597351174e-06
-1.80822260020304e-05
-1.21135332613371e-05
-2.88751945459103e-05
-9.28601992823873e-06
-9.80696793218941e-06
-2.49778742114052e-05
-1.21734894738906e-05
-2.72927172109446e-05
-1.43828331008364e-05
-2.29431056323553e-05
-1.38246121679468e-05
-2.6482203497027e-05
-1.91867567962444e-05
-7.71267800138245e-06
-2.27501131734535e-05
-1.46563706820228e-05
-1.71524474257114e-05
2.7137836525397e-06
-1.34739912601747e-05
-1.51962584975852e-05
-1.59649180246436e-05
-1.75510800662362e-05
-1.24946237192463e-05
-1.46894735127504e-05
-1.1186149283128e-05
-1.87298282067718e-06
-1.45553075680506e-05
-1.0795272597387e-05
-1.74715427029432e-05
7.15046873124136e-06
-1.52701648722736e-05
-1.71184322428281e-05
-2.24891893104624e-05
-2.25300187488954e-05
-6.67831281543606e-07
-1.88260211044395e-05
-8.84986499359825e-06
-1.77022143450719e-05
-2.48650640835653e-05
-2.00386045197772e-05
-5.77890194788594e-06
-8.28188506297246e-06
-6.23626188616917e-06
-1.14052658122066e-05
-2.88322261083732e-05
-1.16070340256312e-05
-1.36202899038245e-05
-2.63899273261156e-05
-2.68914878392183e-05
-8.85584508476296e-06
-1.83237551066797e-05
-9.4909438751002e-06
-1.22818871167777e-05
-1.29470932727472e-05
-1.56784141140151e-05
5.6976815338547e-06
-2.5043726605776e-05
-8.10500824133591e-06
-1.85910819269333e-05
-1.76170314635142e-05
-1.00819006471632e-05
-1.71080623687864e-05
-2.34223254962199e-05
-8.56875957918554e-06
-2.95702292836024e-05
-1.83212457126608e-05
-3.20490692516992e-05
-7.19013636894216e-06
-8.5586549307724e-06
-2.6694887857883e-05
1.27334094444967e-06
-3.29850120102297e-05
-1.35736949103189e-05
-6.24530384516021e-06
-2.91880667187482e-05
-1.51921601201574e-05
-2.17044320489062e-05
-1.63684290645051e-05
-6.54888349969881e-06
-2.1467398754737e-05
-1.05072416822445e-05
-8.30991028255178e-06
-6.50379059759898e-07
-7.44477343867747e-06
-2.22871251243073e-05
-3.699703133696e-05
-1.15384534212913e-05
-1.29943753996027e-05
-2.10471583032166e-05
-7.86814052337823e-06
-2.78790522422086e-05
-6.68336883633049e-06
-1.73963104042248e-05
-1.92202562096509e-05
-1.13870006884721e-05
-1.12107880312533e-05
-8.24724406508496e-06
-2.49889991320594e-05
-2.60607146042406e-05
-3.08668493388953e-06
-2.01399441630164e-05
-1.50343727685565e-05
-6.30104232239871e-06
2.56341142851707e-07
-1.16936225153259e-05
-6.08749872636826e-06
-2.1684989449081e-05
-2.02862618699023e-05
-1.33091497052886e-05
-1.0935139875675e-05
-3.42277896381351e-05
-1.5593690423416e-05
-2.10873086641601e-05
-1.31924240973944e-05
-2.57855264105392e-05
-2.09966599699036e-05
-5.98334715889138e-06
3.1086716272066e-06
-2.9576483397649e-06
1.42009768878642e-06
-2.82327009648129e-06
7.52140386419138e-06
-7.86545793481908e-06
-7.21833622799315e-06
-2.03963067004931e-05
-8.01730786579252e-06
-9.93523336690634e-06
-2.79255450204491e-05
-1.72208843593241e-05
-3.26368291531233e-05
-1.42007739497466e-05
-1.50299660355786e-05
-1.83507353098626e-05
-2.02387986544154e-05
-1.63095969420285e-05
-3.82121279711765e-05
-2.41566251300288e-05
-1.10314756549337e-05
-3.58560743242464e-06
-1.08249112579612e-05
-2.13210867593752e-05
-9.9962845622784e-06
-1.15499410567146e-05
-2.08890063808179e-05
-2.29650558103176e-05
-7.90332041062643e-06
-1.01001548241632e-05
-2.15281304660833e-05
-1.00466849755119e-05
-1.6031553665368e-05
-2.51526760774937e-05
-1.81490641110738e-05
-1.44382704968977e-05
-1.49240625191379e-05
-1.45700307500274e-05
-2.23060625850745e-05
-2.14348379586165e-05
-6.17728500723508e-06
-1.56143781297778e-05
-2.45630330102274e-05
-7.88378022752828e-06
-8.25462215726508e-06
-2.62022578802307e-05
-2.23565335041811e-05
-2.87802908762255e-05
-6.66007921514228e-06
-6.87177687921598e-06
-1.45415849321276e-05
-2.25083651637938e-05
-1.32782626563227e-05
-7.34362728563614e-06
-3.6124178718115e-05
-1.12633845739468e-05
-1.45946150553764e-05
-2.03100130351256e-05
-1.01729522119319e-05
-1.63171396256015e-05
-4.52598768034021e-07
-2.4756491754011e-05
-1.73791554041339e-05
-2.57115398180201e-05
-9.86867245198446e-07
-7.63595661138757e-06
-9.34837189929776e-06
-1.23880768948687e-05
-1.18410466914607e-06
-2.02825387085139e-05
1.07796142058576e-05
-2.25945529083711e-05
-1.32617188011592e-05
-2.15261919848216e-05
-2.29849052011036e-05
-1.83839769123779e-05
-9.25676293093385e-06
-2.23435078533979e-05
-1.82404149622291e-05
-1.5896944289126e-05
-2.69437133623973e-05
-2.13055908107482e-05
-2.06195003983647e-05
-5.79064669586489e-06
-1.09521985542828e-05
-3.78544746980232e-07
-1.39101952588061e-05
-2.98188720937975e-05
-1.83599978252567e-05
-3.10447952343073e-05
-1.75376914392199e-05
-1.02246063460981e-05
-1.77565772170567e-05
-2.33234178979321e-05
-2.7314236054259e-05
-6.14426576369018e-06
-2.41842577114177e-05
-1.5613595348594e-05
-1.29969848749937e-06
-2.18521745226947e-05
-1.20284394752186e-05
-6.97008261117127e-07
-2.80279293477002e-05
-2.33832120623857e-05
-3.32268480691409e-06
-8.18794847796606e-06
-1.89200584627633e-05
-3.38784005392261e-06
-8.98100104191159e-06
-8.7254403132462e-06
-5.43179485184371e-06
-8.72095330281705e-06
-1.80695595545792e-05
-3.33753166524894e-05
-2.72389086840102e-05
-1.27285088371325e-06
-1.67986277184812e-05
-1.42311834629345e-05
-1.07267115801302e-05
-1.52171726722161e-05
-6.94759905204767e-06
8.14106310371303e-07
-1.81392547187341e-05
-4.32425508477584e-06
-1.78526430319564e-05
-5.80326419287347e-06
-1.04586594168153e-05
-8.65546348684478e-06
-2.02570130159841e-05
-1.68755641292144e-05
-1.94174951809298e-05
-1.73608728240574e-05
-1.76574869951584e-05
-1.66983016499332e-05
-1.97063915919496e-05
-1.76031438991733e-05
-2.15201910196932e-05
-4.72120405856329e-06
-2.23753864507364e-05
-2.46470922273524e-05
-2.19563499429677e-05
-1.07835919635908e-05
-1.76778562534023e-05
1.91424591424795e-06
-1.64625682315525e-05
-1.09157740963251e-05
-1.73168470094411e-05
-2.43728718494169e-05
-1.04058112739948e-05
-1.68364066869193e-05
-1.66512599122554e-05
-3.13452302253153e-05
-1.08607699119346e-05
-1.97281246802901e-05
-1.7968111533342e-05
-2.46186054667189e-05
-1.47975446274059e-05
-3.6813794344909e-06
-2.00447423879738e-05
-2.99113075468332e-05
-2.40474957796538e-05
-1.42103962461174e-05
-3.04216810740509e-05
1.31858718164966e-06
-3.17035934463472e-06
-1.07923734989787e-05
-1.45059017607089e-05
-1.11089588042003e-05
-2.08570718879737e-05
-1.02465172806247e-05
-1.44843190111039e-07
-1.29167962903905e-05
-1.60926216570366e-05
-2.29046999703474e-05
-4.30007269412605e-05
-2.53374408663327e-05
-7.43579123222331e-06
-7.97465177295763e-06
-4.85971435967476e-06
-8.00458917710417e-06
-9.71263955774775e-06
-6.98485702218979e-06
-1.1364901542664e-05
-1.25691075915767e-05
-4.64963595322908e-06
-4.21911842536604e-06
-3.07306422031239e-05
-2.64314680496927e-05
-6.35859757857591e-07
1.9681110968952e-06
-1.47839222821128e-05
2.79117402106715e-07
-2.33768900100574e-05
-2.11878145981112e-06
-1.51685293045678e-05
-1.45318120245186e-05
-2.09893475963967e-05
-7.30182335262014e-06
-1.5419447847094e-05
-1.3673007347593e-05
-8.35032296820405e-06
-2.19469443435361e-05
-3.97776885098422e-05
-6.83464658301414e-06
-9.18198808903417e-06
-2.80360686810939e-05
-1.55054653845016e-05
-3.26631613946992e-06
-1.44961707468632e-05
-1.68050865806956e-05
-1.14935803135486e-05
-1.97925128876131e-05
-8.00694350251968e-06
-2.55065630185301e-05
1.19957808733706e-06
-1.20033459628193e-05
-4.54213346922245e-06
-3.24545188433837e-05
-1.53882371824037e-05
-1.97394709978918e-05
-4.71592084277548e-06
-9.33745991578097e-06
-2.40283065680393e-05
-1.637248115679e-05
-1.81492259398009e-05
-5.85221664221648e-06
-1.97654410760645e-05
-2.29798390504582e-05
2.74191681834278e-06
-1.53469641987952e-05
-3.09944952819668e-05
-1.48322565570043e-05
-2.16139298073622e-05
-1.87094606275112e-05
-3.25497993603007e-06
-2.56450177124489e-05
-2.84956862191679e-05
-1.23531350767233e-05
-3.70858727049271e-06
-2.41375750003169e-05
-3.6855353490106e-06
-1.68599252701779e-05
-1.07752564785846e-05
-6.03562026749506e-06
-1.66866865943779e-05
-2.60521211953954e-05
-1.80083026280335e-05
-2.88945572873702e-05
-1.12983153981583e-05
-1.82531173149899e-05
-9.29307678294511e-06
-1.89513906190373e-05
-1.37277392012383e-05
-5.37930232802782e-06
-1.5002851040441e-05
3.02618757994627e-06
-1.91095295250403e-05
-2.32111024213071e-05
7.44460168812173e-06
-8.57577475850508e-06
-4.29064183003564e-06
-6.0792312887138e-06
-1.72530376688925e-05
-8.07074029322469e-06
3.44345832788981e-07
8.66505485277572e-07
-1.39594958825744e-05
-2.19443453212185e-05
-1.1637840636792e-05
-2.74607403285906e-05
-1.06861417301343e-05
-2.71180411783676e-05
-7.03382445297064e-06
-2.23372997021312e-05
-2.2628533222683e-05
-3.1780474222124e-05
1.19983729388991e-06
-2.31715997838294e-05
-1.97444861708328e-05
-1.77297738699591e-05
-2.32927801159126e-05
-1.24043476795236e-05
-2.00856374873812e-05
-3.92648722260678e-05
-6.86687961301554e-06
4.34221006625909e-06
-1.70214695141796e-06
-6.95507033488595e-06
-1.73711582229152e-05
-2.56914487723311e-05
-1.47912449350935e-05
-1.64715542519145e-05
3.3798920357943e-06
-1.51359351064833e-05
-4.68187462634423e-06
-2.39364131938753e-05
-1.5335268050293e-05
-1.87744435486395e-05
-1.71278964949542e-05
-2.31615913607028e-05
-8.01352268151067e-06
-2.91399681769804e-05
-1.87347887225122e-05
-1.26598532581895e-05
-1.87127544429135e-05
-1.59652911668361e-05
-3.30210661125899e-05
-4.16751789243845e-05
-8.50104324872556e-06
-1.59636421350978e-05
-2.22599354829176e-05
-1.44268122233018e-05
-1.61393112315487e-05
-6.68583425752584e-06
-2.54889247242054e-06
-2.02122594546702e-05
-2.14504109841785e-05
-1.50748990212054e-05
-2.95682890812749e-05
-3.3520658209535e-05
-2.55617429830078e-05
-1.25502302264898e-05
-1.19440141951584e-05
-2.24385234048296e-05
-1.42826784743147e-05
-2.95628373180665e-05
-1.72863534726027e-05
2.79089885227988e-06
-1.08993378574368e-06
-2.87756027946678e-06
-1.96452235285012e-05
-1.37193921695087e-05
-1.37588692193888e-05
-1.8829496123423e-05
-2.79769415229682e-05
-2.55914561538619e-05
-1.56441503972682e-05
-8.65620113245495e-06
-1.45101649065465e-05
-2.233499542417e-05
-1.81559326351192e-05
-1.2518103070903e-05
-1.86424646970426e-07
-1.7791406299173e-05
-3.19194299729429e-05
-3.01393989217142e-05
-9.57701982333812e-06
-2.61027331152831e-05
-2.12151182219136e-05
-3.38892398358601e-05
1.21676503724105e-06
-5.12297587769611e-06
-2.57178194436416e-05
-1.30554325974603e-05
-7.45672530114385e-06
-7.15802001953719e-06
-2.27888081538824e-05
-1.08443859364131e-05
-2.7552595928025e-05
-6.23370911505238e-06
-1.68542976208524e-05
-1.95833672071773e-05
-1.63936630726117e-05
-1.85108203393224e-05
-1.80921255660483e-05
-1.03797867113634e-05
-1.89605410619666e-05
-1.51131978416099e-05
-1.09056380286183e-05
1.08259387503917e-05
-1.63270869304978e-05
-1.46332747987048e-05
-2.77024070470038e-05
-1.97996147602916e-05
-1.36578435790429e-05
-1.11587008357094e-05
-2.22236279406984e-05
-1.759397211326e-05
-1.02971068594468e-05
-1.11090008366592e-05
-2.69839913994846e-05
-7.20982364725955e-06
-1.2099514484768e-05
-1.634878528962e-05
-1.64068505832172e-05
-2.45874296966074e-05
-1.84397657267452e-05
-2.47195784132686e-05
-1.37885825817093e-05
-4.62075458903201e-06
-4.31925415565962e-06
-2.89619535453915e-05
-3.33773341395585e-05
-7.9243601194597e-06
-2.12199663461111e-05
-1.73311034140253e-05
-1.69963557601261e-05
-1.74601077128712e-05
-2.57684044148895e-05
-1.34351806613431e-05
-2.91215811065994e-05
-2.14165965787122e-05
-1.15607031637289e-05
-1.88464352543439e-05
-1.21957929056119e-05
-2.39449530772804e-05
-1.83711648018109e-05
-2.71863771488671e-05
5.5246534045306e-06
-1.95165697410895e-05
-1.72234222054563e-05
-1.81704079349481e-05
-1.58406809649915e-05
-1.86879516779735e-05
-2.65058536415673e-05
6.30293604140429e-06
-2.49425761726495e-05
-2.26230736401121e-05
-2.89006679110555e-05
-5.86176555774587e-06
-1.62757895943434e-06
-1.53829985022086e-05
-3.23543354041343e-06
-2.33214739738077e-05
-2.22211932686328e-05
-2.10916553221985e-06
-9.16210690448203e-06
-1.14075954090778e-05
-1.91162147102858e-05
-4.53563214883231e-06
-7.62038120677789e-06
-2.96016100813859e-05
-2.57921232544778e-05
-2.34380947924296e-05
-1.14086387361359e-05
-2.48130054278224e-05
-1.83475467904717e-05
-1.4746104929248e-05
-3.23668368691173e-07
-1.50796936051549e-05
-1.55619523411331e-05
-1.44465162790167e-05
-1.21269979839086e-05
-2.98916615496907e-05
-4.18008658219019e-06
-1.56777939191206e-05
-1.79167968483057e-05
-2.65515278536482e-06
-1.43646707286066e-06
-7.38510395907081e-06
-3.03527015674101e-05
-2.00702807530069e-05
-4.34475081672518e-06
-2.05096018705103e-05
-2.44683568412136e-05
-2.47367447024251e-05
6.13296041681877e-06
-1.80664744520249e-05
-7.98937804442387e-06
-1.38206293815339e-05
-1.19268068109471e-05
-8.06512242800982e-06
-2.45704547556661e-05
-1.62939043164332e-05
-1.89175192781198e-05
-2.05831220478209e-05
-1.93876830454473e-05
-1.58022651919654e-05
-1.08778608676407e-05
-1.59894314561724e-05
-1.58906469070315e-05
-6.02330957159248e-06
-9.4096296785653e-06
2.91655104749121e-06
-1.04640562627196e-05
-2.54803609181836e-05
-2.51395571182402e-05
-2.78233753430539e-05
-2.04362039185671e-05
-2.2942894953881e-05
-2.10644139768434e-05
9.51972182403413e-07
-3.63780019779236e-06
-1.76915442523987e-05
-2.57953614924476e-05
-3.48745009662159e-06
-2.45549253992095e-05
-2.8451792159271e-05
-1.71662862605118e-05
-1.68373991759231e-05
-1.07056234990824e-06
-1.36566078581838e-05
-1.52745026089125e-05
-1.91245596262393e-05
-4.88340719220429e-06
-6.90832470542849e-06
-2.20611474470979e-05
-2.4262579737081e-05
-1.32234720117405e-05
-2.73742826839374e-05
-1.70719688241083e-05
-1.73305193588562e-06
-6.71404192678618e-06
-8.05737215764676e-06
-3.74034187057313e-06
-3.01968489508598e-05
-3.30111435213169e-05
-3.2724472821562e-05
-1.26583623553114e-05
-1.11174697044087e-05
-3.32182038204963e-06
-3.80917928483846e-05
-2.50579311578195e-05
4.04455960580516e-06
5.32059346237175e-06
-2.09746684136954e-05
-1.10748650169946e-05
-2.34307994022033e-05
-3.31140558014055e-05
-1.32427854222122e-05
4.69145591028457e-07
-3.64435296386337e-06
-6.39354899467787e-06
-2.88759410342495e-05
-1.58105739360409e-05
-1.1161475384986e-05
-2.81248941620188e-05
-4.17221359667635e-06
-1.45947758076093e-05
-1.7692685961751e-05
-1.23431068703197e-05
-1.23849375797272e-05
-7.79408339786518e-07
-1.49233955083034e-05
-2.42557474209252e-05
6.5084305518575e-07
-1.82601107586428e-05
-3.13653381607682e-05
-1.05782366533847e-05
-1.07315876392437e-05
-2.61832569699799e-05
-2.80363969865364e-05
-1.5347783204871e-05
-1.96991515511955e-05
-2.1584769780198e-05
-1.62367940871713e-05
-1.84211256466161e-05
-2.19499201798096e-05
-1.47559285317831e-05
1.42957046679325e-06
-2.56430027830489e-05
-1.59416358471282e-06
-1.77142791367147e-05
-1.02804837140618e-05
-1.52899721864695e-05
-2.51013679873451e-05
1.9406978567098e-06
-3.97645256828248e-06
-1.51910390834504e-05
-1.79653513526082e-05
-5.55411741870398e-06
-1.22510566114195e-05
-3.7367017576646e-05
-2.3755409737839e-05
-1.62227829630544e-05
-1.91424687799924e-05
-1.20577725494295e-05
-1.61262000363169e-05
-4.90511237733696e-07
-3.67091673331463e-05
-1.3962939173053e-05
-1.89321983969377e-05
-2.47395180250345e-05
-2.0167567311842e-05
-5.72637605167315e-06
-6.67792463488538e-06
-2.23606574681701e-05
-2.33381471610343e-05
-2.1352265030889e-05
-3.2779629174419e-05
-8.32038021009438e-06
-1.88921151559991e-05
2.1607194811388e-06
-1.92338209688514e-05
-1.47425526442224e-05
-2.07566424301783e-05
-1.95580987499136e-05
-2.01869309763783e-05
-1.05603155021951e-05
-1.27035162470471e-05
3.64312214310504e-06
1.71838838892777e-06
-1.63413156389207e-05
-9.83704095066526e-06
-2.18155676649695e-05
-1.82968312439097e-05
-1.89771354531932e-05
2.42148574485034e-06
-2.33639756395518e-05
-1.96862161925723e-05
-1.39066511333997e-05
-1.75803610114362e-05
-1.99652869859235e-05
-1.66402982812198e-05
-6.57568790165158e-06
-9.53805287211951e-06
2.33352980256449e-06
-1.46791733277707e-05
-1.1860048976871e-05
-2.89022438205037e-05
-4.61275065455355e-06
-4.69949122654705e-06
-1.58526439762202e-05
-2.12632284434043e-05
-1.9738262693932e-05
-1.92817725850404e-05
-1.76085335236143e-05
-1.15036984770521e-05
-5.44662028383481e-06
3.76057537289694e-06
-2.53690482994462e-05
-2.53058002200167e-05
-1.06807411275432e-06
-5.04576872917215e-06
-2.165972512244e-05
-6.83542876267532e-06
2.19388384775114e-05
-1.96657861413932e-05
-1.06292773536203e-05
-2.598110861778e-05
-5.85608147053626e-06
-2.56867356840259e-05
-4.59115357688938e-06
-2.21450348035587e-05
-9.65142314443536e-06
1.25383002003431e-06
-2.33752992654147e-05
-1.07591116555863e-05
-7.1764732200426e-06
-1.23815690493453e-05
-6.42926565713636e-06
-1.86937944189161e-05
-1.54342839769312e-05
-2.46145924983306e-05
-2.23099660154891e-05
-2.17621932453103e-05
-1.59369055642233e-05
-1.36663336787593e-05
-9.68498453453184e-06
-2.21463951241474e-05
-6.05110272908884e-06
-2.99056722133011e-05
-1.86711051067486e-05
-1.33153551404241e-05
-1.78713938779248e-06
-1.17257825911697e-05
-1.06917627419862e-05
6.88547713846319e-07
-1.93492355247852e-05
-7.76678328871037e-06
-6.42699284803632e-06
-1.07105297678214e-05
-4.10468299379319e-07
-9.05315894580388e-06
4.20069591586061e-06
-1.84338073162946e-05
-3.67172623608449e-05
-1.39787387001357e-05
-5.23114422372413e-06
-1.17063255358244e-05
-1.47140117513773e-05
-1.64849842291675e-05
-1.30465830994356e-05
-1.14869292422784e-05
-3.70676007070273e-05
-1.83377163802207e-05
5.17011362993342e-06
-1.63215685427208e-05
-2.58828319241448e-05
-2.13390254807486e-06
-2.52755513966182e-05
-2.40721041626916e-06
-5.05126487653976e-06
-2.07497516729346e-05
-1.03107718168185e-05
-1.7676291292122e-05
-3.02155224301052e-05
-9.50769352315181e-06
-1.97299041892547e-05
-9.51951230737297e-06
-1.53750521784352e-05
-1.63689961954519e-05
-1.15933238083872e-05
-2.45016450248565e-05
-2.29999337344836e-05
-1.81656277848599e-05
-2.64529767440541e-05
-2.13487516301674e-05
-5.20432504867987e-06
-4.28532935071335e-06
-1.04441721763443e-05
-1.08784032508411e-05
-1.57616727772688e-05
-2.6419548144232e-05
-8.34230004556537e-06
-5.50535443335271e-07
-1.33619089499438e-05
-1.95058810743774e-05
-3.30674493565134e-06
-2.61454727690505e-06
-2.29288309469184e-05
-8.79510417560321e-06
-2.81623242490431e-05
-3.3889577677849e-05
-1.77344068173034e-05
-5.32489703122751e-06
-1.75678421427119e-05
-1.45045603426753e-05
-1.32348943088575e-05
-1.7725991596167e-05
-7.22951773264539e-06
-1.72772324507661e-05
-2.62344514759092e-05
-1.33814036939398e-05
-1.27133993747041e-05
3.62503104862502e-06
-1.96205108165463e-05
6.85770922182117e-06
-3.32511908533298e-05
-1.33146706690215e-05
-1.19692600982726e-05
-9.68808322776703e-06
-3.25194881980352e-05
-1.05906959657894e-05
1.01036735195502e-05
-7.27745226581153e-06
-1.45390674025006e-05
-1.70155897284647e-05
-1.69035444967235e-05
-5.98996822393741e-06
-1.87898769301873e-05
-1.59364760419154e-05
-5.30055235411496e-06
-1.0113541801701e-05
-1.02129972323314e-05
-2.1457159951262e-05
1.14420919430335e-05
-1.5718173965745e-05
-1.51512208129621e-05
5.51726511857605e-06
-3.22483274833389e-05
-2.89694593316101e-05
-1.75946321872845e-05
-3.47186081732517e-06
1.98737832836834e-06
1.53925455513824e-06
-1.5645851475371e-05
-1.06056131748037e-05
-1.78869938197674e-05
-3.21669611252866e-05
-1.21791117675612e-05
1.05288232545094e-06
-1.86379471073973e-05
-8.85324331517216e-06
-2.97207327448842e-05
-1.85376936324741e-05
-4.83919903322695e-06
-5.2052847791522e-06
-2.09012121385719e-05
-1.38116696529091e-05
-2.44986127396918e-06
-1.31400650828733e-05
-8.59538159365096e-06
-2.14630582065388e-05
-5.32765029829435e-06
-1.01607451489725e-05
-2.00201511428218e-05
-1.47044951551084e-05
-2.28475384155503e-06
-2.95993234589588e-05
-2.57595753469253e-05
-6.97912569108335e-06
-8.47003867935505e-06
1.22712092457266e-05
-2.46880360878206e-05
-1.30908737295196e-05
-2.13640966095077e-05
-1.57727671125164e-05
-5.81238539064191e-06
-1.01933775962334e-05
1.84053455206039e-06
6.76058649854709e-06
-1.4477031958313e-05
-2.04028927364424e-05
-2.4078756088599e-05
-2.68821957161717e-05
-2.2532667364562e-05
-1.56213131467084e-05
-2.11720649911245e-05
-7.57725594463115e-06
-2.87354593520175e-05
-6.44652210651247e-06
-1.50270106421423e-05
-4.04059169754114e-05
-3.616141674261e-05
-1.46850868324498e-05
-3.52183559572496e-05
-1.06792714270614e-05
-1.49768725604678e-05
-1.68840945048668e-05
-2.5282267722955e-05
-3.73462124603129e-05
-2.93221196061987e-06
-1.27888549010184e-05
-1.83859443878739e-05
-1.68152741905761e-05
-1.42630622081719e-05
-6.46831495944606e-06
2.86316604926462e-07
-1.45131806623353e-05
-2.76905774433108e-05
-1.51325380083117e-05
-1.84342587236212e-05
-2.81270789076979e-06
-8.50048662344029e-06
-2.03045526772398e-05
-2.60961016578244e-05
7.70280103924814e-07
-9.07965119178262e-06
-1.56960667625749e-05
-6.84330843418422e-06
5.06247255813423e-06
-1.36352968237915e-05
-3.75026107700953e-06
-2.87530453476475e-05
-2.65564191872507e-05
-1.70923030533727e-05
-1.11911192852244e-05
-2.83026657070074e-06
-2.66587898809556e-05
-1.07361058508895e-05
-2.89027230011262e-05
-1.31905295309805e-05
-1.26245305831586e-05
-2.80223903523682e-05
-2.35260124655544e-05
-1.34016726243461e-05
-1.22578666895612e-05
-1.93156301821143e-05
-8.96024672551336e-06
-2.64403600103806e-05
-1.37399013597173e-05
-1.15565995048131e-05
-6.30800178576437e-06
-1.57754642108713e-05
-3.11417873030294e-05
-2.93941467988956e-06
4.27616004850808e-08
-8.52464673033892e-06
-1.18080859335304e-05
-5.46480765859248e-06
-2.24734345146571e-05
-9.64036219054056e-06
-2.37056896263431e-05
-1.13719398007043e-05
-6.09748932901513e-06
-2.1945732514511e-05
-2.5085761333846e-05
-6.82548423488779e-06
-8.00392879170527e-06
-2.96963281958126e-05
-1.24130496002951e-05
-2.02558226309934e-05
-1.3910815544882e-05
-2.68692802798167e-05
1.99971927012803e-06
-2.34759458704884e-05
-9.50570915171787e-06
-6.72667729734368e-06
-1.41728546817173e-05
-1.71854005089933e-05
-1.03812825282104e-05
-2.17463416222989e-05
-1.61632490961602e-05
-1.74381176412733e-05
-7.10395817725469e-06
-1.13625355894978e-05
-2.27706464892738e-05
-2.55091038502692e-05
-7.75649226127867e-06
9.5118799838825e-07
7.27097286422681e-06
-2.44981310297161e-05
-1.05776764135973e-06
-3.79330549734803e-05
-8.12935874841074e-06
-1.88457380327761e-05
-2.30153103649564e-05
-1.32550313868986e-05
-2.83896909617503e-05
-1.62539907970441e-05
-1.60168278007003e-05
-1.83761738005198e-06
7.94706924780346e-07
-2.04586651403546e-05
-1.74669717053548e-05
-2.05500424500208e-05
-1.79130726597602e-05
-2.1790713466294e-05
-3.01088667732539e-05
-1.54324777565578e-05
-8.7450892570154e-06
-2.27888669377575e-05
-2.02101782385811e-05
-1.46958960503676e-05
-2.47274525840682e-05
-2.56757257841913e-05
-3.25597422785524e-05
-1.8251979856724e-05
-1.19770853871053e-05
-2.57034443536641e-05
-3.2234771943973e-05
-2.12539986199818e-05
-1.40847790494455e-05
-5.46153641945664e-06
-1.47660213138348e-05
-2.38655299371356e-05
-2.44517731993137e-05
2.46113090022267e-06
8.73669716314333e-06
-2.32020927397443e-05
-1.97019423866898e-05
-1.18108373999424e-05
-5.66708755681146e-06
-2.01106796423957e-05
-2.66492632795587e-05
-1.79289723605711e-05
-8.21987488953881e-06
-1.88432101706212e-05
-2.75215695698002e-05
-1.04724663185165e-05
-2.41242035062119e-05
-1.84278118776414e-05
-2.03916082025649e-05
-7.61163364561773e-06
1.15312086954426e-05
-1.01537565712135e-05
-1.39585872476127e-05
6.732203157467e-07
-5.49033903248604e-06
-1.76964199710683e-05
-2.62127871465593e-05
-1.17526644981602e-05
-8.70900837620568e-06
-2.04795880028261e-05
-1.13640896176311e-05
-2.08302151993436e-05
-1.02289321479988e-05
-5.59995006608762e-07
-5.24592305026793e-06
-2.19141204429643e-05
-2.21154804329259e-05
-8.44265253619044e-06
-6.04894767873477e-06
-2.93621862230939e-05
-1.9696577349954e-05
-1.13136036002011e-05
-9.74991870135526e-06
-2.40876833281433e-05
-5.39601713400063e-06
-8.25890526654728e-06
-6.46444515472324e-06
-1.3942446857173e-05
-1.00886037494274e-05
-3.80788689420386e-05
-1.54640000032594e-05
-1.40162150656786e-05
-1.54535723986851e-05
-2.99469182993582e-05
-3.88731697255852e-05
-2.8988979254261e-05
-6.78848635863354e-06
-2.66827348625443e-05
-1.43363894022252e-05
1.49615083728122e-06
-1.57846408382247e-05
-2.6644139984516e-05
-1.41465320753014e-05
-2.11737131438706e-05
1.76216352003959e-06
-2.56648290852467e-06
-2.01071660506622e-05
-2.51060994393031e-05
-1.54692295274293e-05
-7.2913677848192e-06
-1.06450025514079e-05
-2.47670186356471e-05
-1.69897193652308e-05
-2.1596389242434e-05
-1.77620716144282e-05
-5.82870548235058e-06
-1.65154381898897e-05
-1.00659831802842e-05
-2.08950231114368e-05
-1.53738499512623e-05
-3.05788921915914e-05
5.620995105622e-06
-7.5141785182945e-07
-1.32532175533197e-05
-2.26530821797008e-05
-9.78661595596578e-06
-1.89119352320737e-05
-9.11267573850315e-06
-2.22075949957483e-05
-2.50701990533222e-05
-4.58378315460357e-06
-6.15683786600055e-06
-1.21661365910105e-05
-7.05994133509526e-06
-4.38790578195161e-06
-2.93271820129049e-05
-7.10693921216206e-06
-3.24770686723613e-05
-2.36005095029034e-05
-1.83395923056644e-06
-1.50002059124045e-05
-1.88925585213926e-05
-5.78234311309369e-06
-1.35801338820675e-05
-8.05573860723903e-06
-1.81380172892718e-05
-3.21733275099937e-05
-1.33345430240579e-05
-1.9151671743054e-05
-1.29644368772971e-05
-4.84604469137692e-06
-1.34308283689777e-05
-2.97042949804422e-05
-3.26179103501721e-05
-1.99192905026594e-05
-1.15978798558484e-05
-1.24473937030263e-05
-9.81711237110265e-06
-2.09471476604419e-05
-2.54977396219254e-05
-2.57778109317441e-05
-3.30520058218712e-05
-1.60785764904144e-05
-7.7203241161097e-06
-7.73837837778445e-06
-1.35244654320722e-05
-1.47585909329869e-05
-5.05963614500258e-06
-3.19074436122519e-05
-2.32436272039072e-05
-3.27730696101245e-05
-2.63435957938316e-05
-3.03545082869568e-05
-2.19232902477925e-05
-5.70398617120316e-06
-6.73274845137295e-06
-1.58372235601756e-05
-2.8238359755349e-05
-1.35865566545639e-05
-2.41847867859186e-06
9.57790346037718e-07
-1.64760263613024e-05
-2.24456530563725e-05
-4.25535686236539e-06
-2.13729265629492e-05
-3.00506827602218e-05
-1.92344742060323e-05
-7.51024382714484e-06
-1.59267183518379e-05
-9.25625817092421e-06
-1.12062138351085e-05
-1.80249750571703e-05
-9.90872766093913e-06
-1.99935428021731e-05
-5.7597063674904e-06
-5.88179418193055e-06
-8.88669591619656e-06
-1.08861614645802e-05
-2.38965386867792e-05
-3.32032596230098e-05
-7.18285307281275e-06
-3.67150508674887e-05
-1.75671706242562e-05
-9.58028941030551e-06
-2.0086450623392e-05
-2.20473711837011e-05
-5.7074225687642e-07
-2.168039454829e-05
-3.56147632003684e-06
-1.12756958347056e-05
-1.00083382849506e-05
-1.7099834285508e-05
-6.86154772970439e-06
-1.56979373721898e-05
-1.33333476189878e-05
-3.33344038719931e-05
-2.08374454548437e-05
-1.55968691608258e-05
-2.23131440140417e-05
-2.93624813275856e-05
-2.66506147670773e-05
-1.17009067603403e-05
-1.41077048375291e-05
-8.74275337812188e-06
-2.72619991070375e-05
-2.20595472532637e-05
-1.1772513929409e-06
-1.62778072197348e-05
-9.86354596531989e-06
-1.32885947101606e-05
-5.60854030950726e-06
-1.14643517337404e-05
-1.66024711314557e-05
-3.1823640497252e-05
-2.47365660024297e-05
-1.2124870930903e-05
-3.90355585316607e-05
-8.42598848612598e-06
-1.77574391844978e-05
-1.18177516871143e-05
-6.38959317816943e-06
-1.40516687945152e-06
-5.37157586228884e-06
-3.02471983261198e-06
-4.01948460269152e-06
-2.29225773204705e-05
-2.19691366559063e-05
-2.11063894750052e-05
-2.03007164695495e-05
-1.77391555031557e-05
-2.32311713720674e-05
-2.39143001118443e-05
-6.51813424932087e-06
-4.65749175813674e-06
-7.75988129801036e-06
-2.07995918341156e-06
-2.56350760161947e-05
-1.5270029767343e-05
-1.05794182101436e-05
-2.41860916778893e-05
-2.58079804675117e-05
-2.60718627860439e-05
-7.24116471720228e-06
-2.19791700112947e-05
-1.99098591234606e-05
-8.87334621775418e-06
-1.70029486816463e-05
-2.1741824844933e-05
-2.38463449229457e-05
-5.19544840624168e-07
-2.47710370031473e-05
-1.88193786446153e-05
-1.76557925969164e-05
-1.22875634406663e-05
-1.86501630254632e-05
-2.17680637221237e-05
-5.17508195344284e-06
-2.05454716869175e-05
2.38883762836065e-06
-3.27315764593371e-05
-9.67552356569203e-06
-2.01869128630604e-05
-1.3329347933538e-05
-2.23474371502554e-05
-1.16514746402217e-05
-1.13949763421016e-05
-8.51351933871789e-06
-8.13056415121157e-06
-1.42613590305495e-05
-9.64116772811333e-06
-2.20822250413674e-05
-1.53602589571376e-05
-7.39762615987083e-07
-2.16411002733488e-05
-8.16095878520594e-06
-2.36802878504484e-05
-2.51872090892163e-05
-2.02737761304454e-05
-8.69541584171558e-06
-1.92886190510212e-05
-1.24394512702591e-05
-1.18486144654798e-05
-1.99144564615688e-05
-2.8625433192055e-05
-1.1630675809426e-05
-1.71218614687277e-05
-2.60696530268998e-05
-1.55123946574914e-05
-2.3547724600517e-05
-7.12104899943708e-06
-2.2010797210228e-05
-2.00939441363648e-05
-2.6694196537885e-05
-1.2820405370145e-05
-1.39509318880332e-05
-8.8874243379809e-06
-1.91545689071751e-05
-6.46054228426904e-06
-5.12976859828791e-06
-9.56381105319563e-06
-1.65577394674527e-05
-1.82292829387133e-05
-1.53803720131722e-05
-9.33190762663879e-06
-1.45351467445199e-05
-2.85797083453348e-05
-2.98961405752858e-05
-1.26567065794707e-05
-1.80796274521727e-05
-2.67394759588289e-05
-1.53184438392556e-05
-3.69359581977803e-06
-3.31849923088679e-05
-1.87589822345432e-05
-1.79822723504199e-05
-2.486484907186e-05
1.80767910222072e-06
-1.99331458534491e-05
-3.46872979959746e-05
-6.43949269454488e-06
5.06994863817583e-06
-7.79722152430791e-06
-8.50991458062908e-06
-2.9928968878253e-05
-1.52983467762971e-05
-6.95617842614838e-06
-2.64536250639389e-06
-7.21445762685096e-06
-5.34823653383005e-06
-3.83500572081464e-06
-2.02490674234967e-05
-1.19883856720412e-05
-9.62157232931906e-06
-1.56585755562643e-05
3.72644482814188e-06
-1.09479505884642e-05
-9.43244534147669e-06
-1.02272699733677e-05
-9.26845429390481e-06
-3.46381669096954e-06
-1.55263290609911e-05
-1.32615187967481e-05
-2.33042715426322e-05
4.1597300636708e-06
-2.9873980466523e-05
-2.77536949440553e-05
-9.10439695762371e-06
-1.91402076190225e-05
-1.72978173452238e-06
-1.66980014258255e-05
-2.95143490951581e-05
-1.64814505526559e-05
-2.00062006532023e-05
-1.64339812263314e-05
-2.0410306362255e-05
-2.24275177681572e-05
-1.56287511919889e-05
-1.92948411563001e-05
-1.20432519854588e-05
-3.65252952589853e-05
-2.60733778021193e-05
2.83979801286242e-06
-1.74845234864326e-05
-1.58153484843032e-05
-2.43789040492477e-05
4.98839116233879e-06
-1.18923677856931e-05
-2.83878648727478e-05
-2.50094274310406e-05
-1.60258399823076e-05
-1.61890795654501e-05
-2.93752552058147e-05
-3.18972905751495e-07
-2.8308554363158e-05
-2.16547874125274e-05
-1.62928255074369e-05
-1.38602980669377e-05
-1.52250336080172e-05
-1.56136783756408e-07
-1.95311447828392e-05
4.37286395082623e-07
-1.60523436108943e-05
-2.44448905319476e-05
-2.90730119464126e-05
-6.33530994049006e-06
-5.20549586561093e-06
-1.0730922802905e-05
-8.32335220598791e-06
-1.5152873424808e-05
-2.79474832086269e-05
-2.39981496597941e-05
-2.88805988763296e-05
-2.07238848143796e-05
-5.51549848498679e-06
-1.39313647178587e-05
-2.31652488117788e-05
-3.33634202457657e-05
2.528783641142e-06
-1.63674616421961e-05
-1.94147262831188e-05
-1.15826039467296e-05
-1.1370037259895e-05
-9.37460748774876e-06
-1.12785592932545e-05
-2.0864305323716e-06
-2.14941261125995e-05
-1.40281202534397e-05
-1.19666564982489e-05
-1.23836629448082e-05
-1.62468780587461e-05
-9.31057481238992e-06
-1.48478356543927e-05
-1.54518670541333e-05
-1.97483025833975e-05
-1.68829279952047e-05
-9.79160050072178e-06
-7.35839937222587e-07
-9.64709645731647e-06
-2.75169240088218e-05
-1.36889939407978e-05
-7.02093249983087e-06
-1.71048081574808e-05
-1.96248298323519e-05
-1.3033513689256e-05
-2.85207677395933e-05
-2.12540766746194e-05
-2.09440018708961e-05
-2.23090377969647e-05
-3.39135964934406e-06
-3.145405425337e-05
-2.72200503131796e-05
-8.97292522381717e-06
-1.74385465455956e-05
-8.04891818484722e-06
-1.60852559630166e-05
3.38703695677551e-06
-1.96166482170599e-05
-1.31261524452476e-05
-1.31278827489882e-05
-2.22003777309977e-05
-3.41561402455133e-05
-3.18835676555592e-05
-3.21413439139582e-05
-2.51314195569552e-05
-2.27770638265769e-05
-1.27923819223118e-05
-3.43109439250623e-05
-2.88586471633479e-05
4.47295152367081e-06
-1.03414924226555e-05
-2.95728814512749e-05
-2.64919384042681e-05
-9.16162366933929e-06
-9.83768690760721e-06
-1.34191997584777e-05
-1.37256729599685e-05
-1.87913092250137e-05
-4.88899636991011e-05
-2.24971968547283e-05
-3.93388101865787e-06
-1.35195590640643e-05
-2.94871352913053e-05
-1.55232600287314e-05
-2.01363931937005e-05
-1.54251494851058e-05
-6.55886615911177e-06
-1.39642991438757e-05
-3.1870075333156e-05
-2.12952785470409e-05
-1.76810187329268e-05
-1.78908302509208e-05
-2.56884228140807e-05
-1.63979330678069e-05
-6.67243999972315e-06
-2.88117614708236e-05
-2.05549381607123e-05
-1.40289619274044e-05
-9.2929798787139e-07
-5.24453144612583e-06
-2.04471644802698e-05
-2.64516650792137e-05
-1.41378466045451e-05
-2.28121582840928e-05
-1.34814068592512e-05
-7.70843652136512e-06
1.27456491788781e-06
-1.12036465732701e-05
-8.36925731779396e-06
-1.57840807242441e-05
-3.60563811977506e-06
-1.8313701796888e-05
-2.18489248699286e-05
-2.55991306373026e-05
-7.0527107998475e-06
-1.92719923554437e-05
-1.54002281646955e-05
-1.86507478373501e-05
-1.88877756072198e-05
-8.66532195071242e-06
-2.40204725662408e-05
-1.7770058936492e-05
-7.32114521724698e-06
-7.9674448001715e-06
-6.50691666476122e-06
-1.00728605332979e-05
-2.23986384597344e-05
-2.39780074943215e-05
-2.38999900215827e-05
-1.1078935712203e-05
-1.67524801104677e-05
-1.22832748987235e-05
-2.2969773914248e-05
-3.54596018468535e-05
-5.33919031989078e-06
-1.34936330463135e-05
-1.06536579231385e-05
-2.20423121651257e-05
-2.19561239195946e-05
-2.16400519222356e-05
-8.7817252503353e-06
4.41972380790935e-06
-1.25189878034544e-05
-7.5270290995135e-07
-7.82037374412919e-06
-5.52478690771404e-06
-3.82651169576212e-05
-2.71514613579083e-05
-1.59585445800808e-05
-2.45929719840441e-05
-6.34518640757282e-06
-1.35425279615455e-05
-2.82972533343799e-05
-1.6349468652154e-05
-1.5848443488698e-05
-1.60953457150632e-05
-2.46885928294694e-05
-1.98061163910846e-05
-3.16966843771064e-05
-2.56379441170225e-05
-1.96651395605771e-05
-2.203490961339e-05
-9.17881698244907e-06
-2.74405099821149e-05
8.99080946806315e-07
-1.92661704374568e-05
-1.01552608251575e-05
-1.49385376047813e-05
-1.52781555022374e-05
-7.43064043041124e-06
-1.16180838828224e-05
-1.36887282695509e-05
-1.41395081477943e-05
-1.75045425634547e-05
7.38199420132347e-06
-2.04211574606967e-05
-1.14325724794978e-05
-1.69289747083108e-05
-1.85599357727653e-05
-1.74099166961833e-05
-1.90801058851298e-05
1.93980781427869e-06
-4.62921626280867e-06
-5.67105280982156e-06
-2.69667296661512e-05
-2.28806176291884e-05
-2.10577075271663e-05
-2.91332183586879e-05
-1.62695327334002e-05
-1.49532179134278e-05
-1.19477350556405e-05
-5.98553816559031e-06
-1.01592593037197e-05
1.72026112973884e-06
-2.28001366936844e-05
-1.87914723781401e-05
-2.00896167746482e-06
-1.23752201393398e-05
-1.08566211626286e-05
-8.57729378451267e-06
-7.29671622225599e-06
-1.88265706909593e-05
-2.96455742322203e-05
-2.18428758555851e-05
-8.6620395103402e-06
-3.56348620808662e-06
-1.62661578542727e-05
-1.24632987568066e-05
-2.98344759951009e-05
-2.68163156492186e-05
-1.23855334928626e-05
1.20527324013717e-06
-1.17522423983647e-05
-2.26212349586553e-05
-2.37383143055512e-05
-4.35962724531012e-05
-1.96825314593303e-05
-2.61276133944481e-05
-9.1144884038979e-06
-1.0263895354084e-05
-3.68648030649004e-06
-1.60258488768286e-05
-2.54570326895853e-05
-9.51065094419684e-06
-2.03910041055149e-05
-2.39430627759535e-05
-2.01397032405425e-05
9.3978767631159e-06
-2.28776862148334e-05
-1.15507175716538e-05
-1.14925448038795e-05
-3.51090624866745e-05
-1.44230225776986e-05
-1.64364133756138e-07
-7.10269978654355e-06
-3.11901287122469e-05
-1.39661114124035e-05
-1.54831617629734e-05
-3.17467971676934e-06
-1.68987406217477e-05
-1.09767270415477e-05
-5.72011871055124e-06
-2.81145683496042e-05
-2.36681173250769e-05
-1.52812261821953e-05
-2.36583636428416e-05
-2.42297920158835e-05
-1.94236312631087e-05
-1.69599285869877e-05
-1.05162014063564e-05
-1.62458613749327e-05
-2.62683886277368e-05
-1.77210731167136e-05
-2.92600617546918e-05
-6.6530550366218e-06
-1.47605578704361e-05
-2.02605826630719e-05
-2.78750307285977e-05
-2.38735485220405e-05
-1.20869892242623e-05
-1.85212856785785e-05
-1.27560576585506e-05
-1.61613635209316e-05
-1.15376721144404e-05
-8.01541872693653e-06
-2.64826325070956e-05
-4.51977109589881e-06
-3.08693129163864e-05
-2.89328595815166e-05
-1.12469362516584e-05
-6.24113077324927e-06
-5.22787964500842e-06
-1.59224684712923e-05
-1.05197485003359e-05
-2.11978745140021e-06
-2.12447388174188e-05
-2.24223381871972e-05
-1.0784352966705e-05
-2.87365838127286e-05
-2.29441397660726e-05
-1.17913620096051e-05
-2.70892618772964e-05
-2.1526712821356e-05
-6.28793369396854e-06
-2.73602155333639e-05
-2.05329536983503e-05
-1.70446990025012e-05
-1.96133678832348e-05
-8.97344285431728e-06
-2.0937584934618e-05
-1.43018540587924e-05
-5.56493518431228e-06
-2.61342100418666e-05
5.72913226462281e-06
-2.33955216097043e-05
-1.39358825738512e-06
-7.99464197119417e-06
-9.64537899073716e-06
-6.86570709949102e-06
-1.5641486028327e-05
-9.19265498541641e-06
-2.70115468842304e-05
-1.85309734649435e-05
-2.88440262957894e-05
-9.7097471994869e-06
-2.87051275303391e-05
-1.43113553433e-05
-2.17407803516785e-05
-3.12684586169379e-05
-1.0936879788619e-05
-6.44276954470695e-06
-2.5781544690709e-06
-1.78912468835109e-05
-1.458822638457e-05
-1.62072128602542e-05
-1.84248098874249e-05
-1.97261842446684e-05
-9.24886691266787e-06
-2.25638107549133e-05
-8.48203337321919e-06
-2.97253959600469e-05
-1.39883075493587e-05
-3.70371353070685e-06
-1.95202380367415e-05
-1.53555125324915e-05
-1.94396862387089e-05
-2.30538978737324e-05
-4.48668026640496e-06
-4.79086164088437e-06
-1.29757284947756e-05
-2.72428841881923e-05
-3.42502563012583e-06
-2.40088396388927e-05
-9.17825703888442e-06
-1.9163549239122e-05
-2.71402205757874e-05
-1.84797709022665e-05
-6.19195792515082e-06
7.25956319748672e-06
-9.66128972789443e-06
-2.3146368913406e-05
-1.66430805633401e-05
-9.30199621346208e-06
-1.08886259469463e-05
-2.4749154992403e-06
-2.63648377859326e-05
-1.68863994319885e-05
-1.33786559061298e-05
-1.21306123650546e-05
-4.73800836764138e-06
-4.59694228565587e-07
-2.07694391511975e-05
-2.1965252183575e-05
-1.60151958373079e-05
-1.9837152958018e-05
-1.71213865325687e-05
-1.01022090357318e-05
-2.91050672815769e-05
-2.01406158872869e-05
-1.21185120923786e-05
-4.93446007273288e-06
-2.53649003869089e-05
-1.18030998236976e-05
1.64275490055815e-06
-1.46024049533173e-05
-3.7840253438254e-05
-2.18388942917863e-05
-6.44672471463627e-06
-1.76304265052987e-05
-1.91701524467324e-05
-8.32323400138808e-06
-8.25044496323844e-06
-9.26546198416684e-06
-1.45114468910262e-05
-1.63531092100344e-05
-1.49819742583141e-05
-2.08152199675993e-05
-1.66263169927227e-05
-2.83547371477142e-05
-2.06783796877014e-05
-2.37360622222211e-05
-8.88852499467234e-06
-9.73327625359547e-06
-2.29466793252743e-05
-2.44260654940452e-05
-6.15302218671391e-06
-2.13049810775518e-05
-8.27331408071035e-06
-2.9135405263454e-05
-7.21239612786911e-06
-9.62394557069361e-07
-1.38907475066879e-05
-2.15677473068955e-05
-8.21104203747218e-06
-2.55565661259397e-06
-5.34659740728805e-06
-2.15003961391775e-05
-1.08092497145372e-05
-1.53063461908668e-05
-1.41314003795915e-05
-2.21695738162555e-05
-1.60484563321102e-05
-1.7075658738684e-05
-1.2790749574214e-05
-3.694111117542e-05
-1.56783376484335e-05
-5.72033328299023e-06
-1.72620595985151e-05
-7.46679001952909e-06
-2.53388589455966e-05
-1.91338041962572e-05
-3.99892651391595e-05
-1.97996547815944e-05
-6.67198793173604e-07
-9.65333781000143e-06
-1.50531969630539e-05
-2.05747811288988e-05
-2.30676012655187e-05
-9.86247306422789e-06
-1.6925703377598e-05
-8.08545152499775e-06
-4.28592600719917e-06
-3.22408384820188e-07
-3.23677439583762e-05
-2.17142735178778e-06
-2.25929330160226e-05
-1.99314167768039e-05
-3.48715426063853e-06
-1.61988778714751e-05
-1.53313964018718e-05
-2.69190349628329e-05
-7.53874145027337e-06
-2.67141806573723e-05
-2.73421079791828e-05
-1.50462018631236e-05
-1.12830370101791e-05
-3.76354252723873e-06
-2.38170291559616e-07
4.02593568797379e-06
-1.41815367442074e-05
-1.79770212535084e-05
-6.48678599500591e-06
-8.43262774630793e-06
-1.00116541724098e-05
7.98534616405809e-06
-1.55166636746203e-05
-8.34759516517357e-06
-1.19670997635238e-06
-2.53841480137343e-05
-3.1410983990964e-05
-1.21964231602108e-05
-1.14187504398572e-05
6.9429969386764e-09
-1.48732756848498e-05
-1.67414144240943e-05
-1.18751690740772e-05
-2.28822106862555e-05
-2.76498844266008e-05
-1.13065438608882e-05
-2.42762651389671e-05
-8.51375638107475e-06
-2.06610310027149e-05
-1.70353642578594e-05
-1.17461092245616e-05
-2.48038888323688e-05
-2.49510275891058e-06
-1.17841019728278e-05
-2.43675852902564e-05
-5.02194799794987e-06
-1.83843813745484e-05
-7.3608882454202e-06
-3.56658965813859e-06
-5.85792216071976e-06
-3.61577484702436e-05
-1.81756776260238e-05
5.46919757231142e-06
-1.68595846587465e-05
-1.73079639444631e-05
-2.12968657836771e-05
-7.8604136955396e-06
-1.81693076205234e-05
-1.75778539302695e-05
-9.04326574577278e-06
-1.22825112478554e-05
-1.04836432407633e-05
-2.62946065763806e-05
-1.39603139404996e-05
-1.15509183284871e-05
-6.83104524378873e-06
-2.54699914595079e-06
-1.2000429257635e-05
-1.9830394485077e-05
-1.81524653178956e-05
-1.42160992598633e-05
-2.15290280897772e-05
-1.18339810613422e-05
-1.89887461518403e-05
-1.16832110259312e-05
-9.74553643036142e-06
-1.11246518565439e-05
-1.99096323030419e-05
-3.09087722829192e-05
-4.19056489013201e-06
-2.44925777535009e-05
-5.87593035670389e-06
-1.37065166285297e-05
-1.59039497113561e-05
-2.28865982481464e-05
-9.31562895817436e-06
-9.91383499542834e-06
-1.37850913323293e-05
-7.90788330199492e-06
-1.42011854598116e-05
-9.50629506131479e-06
3.50793166636487e-06
-8.94626431672303e-06
-1.29133495797169e-05
-1.3170627491982e-05
-9.59478700680464e-06
-6.04588854791948e-06
-1.75964388158173e-05
-1.00605945095331e-05
-8.0771942827035e-06
-2.52948438347645e-05
-2.32039953533145e-05
-6.67445088538679e-06
-9.73250190928338e-06
-1.43295503052715e-05
-1.04220789854367e-05
-1.48087758593903e-05
-1.3855902177675e-05
-6.3621993558116e-06
-3.16584840290049e-05
-1.66947671949628e-05
-1.06966731765576e-05
-1.07451304049643e-05
3.55194630789007e-07
-1.65624319873244e-05
-5.6200316149328e-06
-8.63367305888741e-06
-1.72678105976189e-05
-2.32464132517237e-05
-2.3073014835806e-05
-1.1017076493665e-05
-1.91069043014414e-05
-2.50897683706202e-05
-2.03384604233948e-05
-1.11647467972902e-05
-1.24145893431642e-05
-9.61381298843524e-06
-1.79973699267678e-05
-1.7187808348717e-05
-9.1149479792319e-06
-2.03437813446887e-05
-1.26827125957649e-05
-2.86891896942052e-05
-7.09196127153362e-06
-4.04800360466067e-05
3.60357428056835e-06
-2.02356621717402e-05
-2.16014208598549e-05
-3.62956609816734e-06
-1.8706813466542e-05
-5.58120453443908e-06
-2.91997358805001e-06
8.82212468066435e-07
-4.5365855505243e-06
-1.30859198618202e-05
-1.50553772017456e-05
-8.33443939396825e-06
-5.44603874918466e-06
-1.34793033947904e-05
-1.80650100975283e-05
-1.45773370493526e-05
-2.09753983852132e-05
-2.42538434105653e-05
-1.96221906400242e-06
-2.47663163703628e-06
-1.76998437471034e-05
-8.0676392333793e-06
-1.19589165462866e-05
-1.23309312932364e-05
-1.64847217285973e-05
-8.80124330134348e-06
-6.38288159265646e-06
-2.4207234609278e-05
-1.35863081968851e-05
-2.06182982706688e-05
-6.10478571362687e-06
-2.72609222668996e-05
-1.39631554975489e-05
-2.10228586131108e-05
-1.27706886706611e-05
2.09035114556163e-06
-1.23528996406715e-05
-3.14285387379293e-05
-5.33532118843108e-06
-8.17663615100499e-06
-4.60940689317198e-06
-2.01317050459657e-05
-1.49134763891856e-05
-1.25769941355169e-06
-1.5929400326472e-05
-1.57543733848547e-05
-1.14102551523005e-05
-3.6393563315477e-05
-1.36906958394419e-05
-1.5439913481228e-05
-1.86022352289792e-05
-8.45606196033007e-06
-1.29904078432557e-05
-1.07682332904877e-05
-2.15920298670152e-05
-1.2549192184956e-05
-9.31298439785496e-06
-4.17168522628203e-06
-2.14431845425101e-05
-1.01633391980535e-05
-9.79756317874341e-06
2.70324328514762e-06
-2.36304093544816e-05
4.54504355212143e-06
-6.84093380334601e-06
-1.66029164991304e-05
-2.30811558679809e-05
-4.36998025018447e-05
-2.02933168021002e-06
-1.42473064844372e-05
-2.66826881585535e-05
-2.46481080736324e-05
-3.16799786441193e-05
-1.63319326538715e-05
-1.34142253751832e-05
-2.13195547834484e-05
-2.35934719737407e-05
-1.85199510078019e-05
-2.15154416360767e-05
-2.28586986114314e-05
-3.10397189979474e-05
-1.42080663257207e-05
1.15480071888049e-05
-1.47839496840573e-05
-1.78693801432436e-05
-1.25935739093003e-05
-1.41114517137296e-05
-1.031853904476e-05
-1.8976326550632e-05
-1.43527483592728e-05
-2.16297461390198e-05
-9.84619536764167e-06
-1.64159305062805e-05
-7.7097522035957e-06
-1.51540193521581e-05
-3.37959581264998e-05
-2.23624990876413e-05
-1.99727005520696e-05
-2.14766569091546e-05
-3.94537037565949e-06
-2.45933710146202e-05
-2.83451062413367e-05
-3.17774537440011e-05
-2.5044963249449e-05
-1.94878555863835e-05
1.84260295854508e-06
-8.1875800160028e-06
-7.58837493701179e-06
-2.54083632598098e-05
-1.8827273092644e-05
-5.26675430210256e-06
-2.45070151801031e-05
-4.54375030791536e-06
-1.81372437955129e-05
-6.20432400191934e-06
-1.81914695385171e-05
-2.41784324689985e-07
-5.25896244320056e-06
-2.64662891428795e-05
-2.38277085930176e-05
-1.80293204809495e-07
-1.00764923234608e-05
-2.81447340525788e-05
-1.12633356777685e-05
-1.56866148047249e-05
-1.17747187872666e-05
-2.92565022604694e-06
-7.89692296201564e-06
-1.5490679239334e-05
-2.52949281168265e-05
-2.23958461612545e-05
-2.4225893689919e-05
-1.11593307458622e-05
-5.01991333530674e-05
-1.92728427468269e-05
-3.83457932384034e-05
-1.30572375462353e-05
-1.99752388770544e-05
-1.7391153362906e-05
-1.27840612224923e-05
-2.47184256179926e-05
-1.89307970042629e-05
-7.5990883158737e-06
-1.3208232434684e-05
-2.45122380878796e-05
-2.21906128095372e-05
-7.89779642985407e-06
6.16102235807531e-07
-2.54802807714855e-05
-2.67962968421101e-05
-1.3533243822738e-05
1.96313305771219e-06
-5.0310113301827e-06
-1.41762822438146e-05
-1.87315493236968e-05
-4.34245259892164e-06
-1.2998522142287e-05
-1.87365424885814e-05
-1.84304397229889e-05
-1.0353591802643e-05
-1.16795950259158e-05
-1.60301572479022e-05
-1.69604969371661e-05
-1.77914957363968e-05
-1.26758267922242e-05
-9.32169083288379e-06
-1.50365405640262e-05
-1.0063996338152e-05
-7.08243667802572e-06
-1.16227266547015e-05
-6.04292268286762e-06
-1.4453130641521e-05
-1.88972265853591e-05
-1.45142723695245e-05
-1.54246013404244e-05
-1.5822030261842e-05
-9.25845477028863e-06
-2.55259056313281e-05
-2.81227747746039e-05
-2.04125515444967e-05
-1.89519051613478e-05
-5.66342975625491e-06
-2.03091609998626e-05
-9.16665401155798e-08
-1.11201551733372e-05
-2.13562827889627e-05
-3.22286049534128e-05
-8.1098356984782e-06
-3.81518744714904e-05
-1.68296096191406e-05
-1.1568281123587e-05
-2.45078407968687e-05
-2.76730185590977e-05
-1.53044653215279e-05
-2.49335766088085e-05
-3.62636348137423e-05
-8.50019806934957e-06
-9.43821849495362e-06
-2.86844794572453e-05
-2.74048788285254e-05
-2.76318378645521e-05
-1.6810203940074e-05
-2.41601692333588e-05
-4.42750193190187e-06
-2.98451188025079e-05
-1.48343841700252e-05
-3.73886847508603e-05
-2.23498138216208e-05
-1.45630891644877e-05
-2.61391264849092e-05
-1.169801667443e-05
-2.96424672439165e-05
-1.04160091015315e-05
-2.80103233395383e-05
-2.79559884847633e-05
-3.12432811174558e-05
-2.28235586894821e-05
-1.56999892770317e-05
-2.63432718508392e-06
-3.70096882048762e-06
-2.01418603333824e-05
-7.89238181092942e-06
-2.66275374107292e-05
-4.84007773355127e-06
-2.86739941888122e-06
-9.16167273570916e-06
-9.16111003291559e-06
-2.51646745041658e-05
-1.73601514431023e-05
-2.19392485269502e-05
-1.42256537153471e-05
-1.89102756657772e-05
-1.64981269925334e-05
-1.34343447246517e-05
-2.88318631288643e-05
-2.24176863819233e-05
-1.35606853778483e-05
-2.88635119145611e-05
-4.91457221400134e-06
-5.34758679432459e-06
-1.14975091742565e-05
-2.47426924393902e-05
-7.13943585856314e-06
-1.71808791964462e-05
-2.00462161352245e-05
-2.10172016979205e-05
-2.86886313808256e-06
-2.65888402896372e-05
-3.09859808936614e-05
-1.76579224208225e-05
-2.3509852960063e-06
-2.1528461843902e-05
-2.38115540035357e-05
-1.28062927404678e-05
-8.23155182731151e-06
-2.97476012637079e-05
-9.30794296120686e-06
-2.48088136092529e-05
-1.77783872329325e-05
-1.18551953442725e-05
-2.23709537021801e-05
-1.65443112872738e-05
3.08089937835569e-06
-2.34263975163807e-05
-2.44940774678727e-05
-2.00185200643552e-05
-3.42304131695375e-05
-1.48260332733375e-05
-1.65150128005837e-05
-9.16773159854884e-06
-1.20775856020105e-05
-9.81392040122754e-06
-1.85245780218506e-05
-5.5253421020483e-07
-1.00996586394232e-05
-4.44016228681577e-06
-1.77497999809457e-05
-2.26527145173308e-05
-2.32652713838777e-06
-2.87459114089449e-05
-5.29039661348112e-07
-1.15327577790585e-05
-1.94503278121776e-05
-1.90381590739411e-05
-2.31533570402742e-05
-1.95313192561942e-05
-2.26216137460866e-07
-1.24417354945984e-05
-2.27187553883714e-05
-2.57654524032058e-05
-8.38420429940036e-06
3.79638078798662e-06
-2.66500563362238e-05
-1.40336580339202e-05
-1.41773683748112e-05
-2.09766409053027e-05
-1.29529304014997e-05
-4.35145881260775e-06
-2.41193301810827e-05
-1.09253097439963e-05
-2.71434063907933e-05
-2.53035805066519e-05
-1.34833851378558e-05
-2.76016004241537e-05
-1.72157501979173e-05
-6.83715313556705e-06
-7.99559228697309e-06
-1.988499328172e-05
-8.89319425624032e-06
-1.93640652334773e-05
-1.07100925992544e-05
-2.4581215071299e-05
-2.6929409103346e-05
-1.34678295163665e-05
-1.97075907061219e-05
-1.53381764456832e-05
-1.67130027455956e-05
-1.14312823657528e-05
-2.85889035371102e-06
-1.37768620891168e-05
-1.84865064214158e-05
-2.23801482468272e-05
-1.74860610872245e-05
1.17909351603407e-06
-1.13515333399357e-05
-7.84550899770945e-06
-2.97785946212924e-05
-3.178000302948e-05
-2.2244388428755e-05
-1.35028822402221e-05
-1.37803776102699e-05
-1.83982290347418e-05
-2.38621455408321e-05
-3.3882290650379e-06
-1.80181641341169e-05
-2.88172562172898e-05
-1.48374487873334e-05
-7.89046323476211e-06
-2.18495836271227e-05
-2.01820061649011e-05
-3.65002177919819e-05
-2.01748400075953e-05
-1.87551295101246e-05
8.53165528009638e-07
-2.67140684535479e-05
-5.60760383648507e-06
-2.07486924968135e-05
-2.42459111952285e-05
-1.73031030149135e-05
-2.26308511165754e-05
-3.04445951347208e-05
-3.6945373820053e-06
-2.36887576256396e-05
-1.72780488304091e-05
-2.66313285702678e-05
-4.31146987363078e-06
-1.87990329045295e-05
-4.02385401937696e-06
-1.97342802377271e-05
-1.52223615586075e-05
-1.09221145011794e-05
-1.3530933521477e-05
-5.1301859216588e-06
-2.68127132603266e-05
-2.53856958373067e-05
-2.03770285709058e-05
-3.81477368788158e-05
-4.8234489287021e-06
-3.15952188957892e-05
-2.43258737232444e-05
-3.28659689386186e-06
-3.81968255354929e-06
-1.96188351190677e-05
-8.84733601178405e-06
-2.17588971603738e-05
-2.72439601224033e-05
-1.38846644552363e-05
-1.40766896783042e-05
-2.80100916449179e-05
-5.20834309401176e-06
-2.16054688709946e-05
-9.95823994627268e-06
-9.37624750285175e-06
-1.15758418520936e-05
-1.1949656314244e-05
-2.05325594700825e-05
-2.04740092862701e-05
7.89263484667687e-07
-3.04205104247486e-05
-1.02629909011306e-05
-9.53609633393949e-06
-1.39259346184668e-05
-9.6894497652788e-06
-1.66031094824544e-05
-9.57535187801397e-06
-1.71426057033458e-05
-2.8949416722472e-05
-1.45300901473566e-05
-2.46326713871726e-05
-1.23923969244822e-05
1.32517814167071e-05
-2.39333547738429e-05
-1.4904377276567e-05
-6.41584370413955e-06
-1.13766159266443e-05
-2.61672514622828e-05
-2.51221416628751e-05
-7.17733957917836e-06
-2.20959578432126e-05
-2.45570490521636e-05
-2.63235254381394e-05
-2.54702440584144e-05
-2.92317302203472e-05
-1.78919577347697e-06
-2.51092993637555e-05
-1.40018362182557e-05
-8.01810020412519e-06
-5.93879753611047e-06
2.2028900349334e-06
-1.45646539131621e-05
-3.37988025783011e-05
-1.24385283079115e-05
-2.09582380650067e-05
-1.42493790958511e-05
-2.30603400338714e-05
-2.85303485744737e-05
-2.30841666130983e-05
-1.41689288191318e-05
-1.11465037512394e-05
-1.88191030021776e-05
-5.50593154133678e-07
-6.95300227635447e-06
1.32956401843553e-07
-3.71857571769574e-06
-8.84073674051763e-06
8.69923588128053e-06
-1.39677554229487e-05
-2.4508245197801e-05
-5.33718365568575e-07
-1.08365280891327e-05
-1.60023838629298e-05
-1.22216152687758e-05
-1.02397236923852e-05
-3.054801164928e-05
-1.73373884699751e-05
2.09846570088395e-06
-1.84390895639266e-05
-1.67875562404977e-05
-2.39910429269852e-05
-4.73111030356225e-06
-3.71812064609388e-06
-1.8049783539563e-05
-1.90516950318907e-05
-1.53227054838783e-05
-2.36537475407659e-05
-1.52806630938352e-05
-2.82287039708748e-05
-1.39621519198109e-05
6.62458242699456e-06
-2.9250581773191e-05
-2.19594885306481e-05
-1.37141013168222e-05
-1.44765674582169e-05
-1.7953574639707e-05
-2.52897374548172e-05
-3.20660015747426e-05
-5.23512475192386e-06
-1.82538896627918e-05
-1.6701548911686e-05
-2.40035370938401e-05
-1.95671204584377e-05
-2.37213236740115e-05
-9.95377596528464e-06
-2.18315740839891e-05
-1.48049018453211e-06
-1.57119129214676e-05
-1.03237648429678e-05
-1.64992744949358e-05
-2.01306799867296e-05
5.14631070938919e-06
-6.57589376235229e-06
-3.09622427381048e-05
-1.97722067874308e-05
-1.54204176733575e-05
-2.12928364999693e-05
1.51658760957996e-06
-1.33574021979983e-05
-4.21260703510373e-06
-1.91446334363108e-05
-6.29589972513484e-06
-9.39222880325033e-06
-2.17408912564707e-05
-2.35621909454442e-05
-1.21846322434786e-05
-1.67174145709286e-05
-2.02052631389201e-05
-9.55240038117035e-06
1.30158972402663e-06
-2.02780244189231e-05
2.61244841328892e-06
-2.58633151730944e-05
-8.84214559038628e-06
-2.84815160891806e-05
-2.26089445473444e-05
-2.6300152923958e-05
-1.80888832796189e-05
-8.99073720466144e-06
-4.27399236145508e-06
-1.9038908121153e-05
-3.52172603719914e-05
-3.85209259203574e-05
-1.84290443223668e-05
-3.20959607564223e-05
-2.27212557608402e-05
-1.91315397437143e-05
-1.40443247970697e-05
6.0744817396618e-06
-1.62976665019678e-05
-2.34397591946089e-05
-1.70547349817595e-05
-2.96757019448861e-05
-1.7255815294301e-05
-1.55396309607434e-05
-1.6076304785573e-05
-2.21989601982989e-05
3.08243217509277e-06
-2.07033673563995e-05
-2.1162038288884e-05
5.28150055078471e-06
-7.63008933082434e-06
-1.24311886610666e-05
1.68083181695755e-05
-2.72936731839702e-06
-1.5594953865931e-05
-1.95181610123867e-05
-2.10562705664784e-05
-1.52444342560479e-05
-1.74050312459192e-05
-2.93462843721195e-05
-1.56279879637087e-05
-2.55167166793237e-06
-1.72447377444761e-06
3.12552197860105e-06
-2.360086907095e-05
-3.85005420800218e-06
-1.41036669451979e-05
-2.29203826888845e-05
-1.32611435826283e-05
-2.17797422509907e-05
-1.40643638466922e-05
-2.00595532337288e-05
-1.59120523405594e-05
-1.44421698930823e-05
-2.03065081252074e-05
-1.56465369163014e-05
-1.74386728319763e-05
-9.99470098172307e-06
-7.068015436634e-06
-2.18370590669826e-05
-1.60259724098259e-05
-2.26043149662956e-05
-1.77428478402548e-05
-1.71455741914066e-05
-2.64681947711773e-05
-3.10467443135555e-05
-1.70904376044205e-05
5.31003717052067e-06
-1.16074242367095e-05
-1.45837433589015e-05
-6.37104562146138e-06
-5.56783060042911e-06
-1.43771614716889e-05
-7.01051594649838e-06
-2.45876498394248e-05
-1.00265737270141e-05
5.55035880104972e-06
1.34809667364567e-06
-8.09427674672635e-07
2.82628264448089e-07
-1.97850721995783e-06
-6.29712406652094e-06
-2.26201794371351e-05
-1.72528799516069e-05
-3.06478393242435e-06
-1.51942011382182e-05
-1.12353271443752e-06
-2.18812734762099e-05
-6.48147294597305e-06
-1.18839111803959e-06
-1.23289173605059e-05
-2.82736932849368e-05
-2.51440188076574e-05
-2.8063666025983e-05
-1.78857345079675e-05
-1.61366903746345e-05
-3.84098125101577e-05
-2.34421439361371e-05
-1.53064476653038e-05
-2.18580349370415e-05
-1.05844412559892e-05
-4.84914640475715e-06
-2.30335401989163e-05
-1.29869304417897e-05
-8.81298457780929e-06
-1.0383066812944e-05
-3.94579511233047e-05
-1.84976218557663e-05
-2.28488877284747e-05
-1.5123021839755e-05
-2.18514417727536e-05
-3.79411137740165e-06
-1.06108785413356e-05
-3.01506768924348e-05
-1.44698106536805e-05
-1.1194440931648e-05
-6.41259592867231e-06
-9.71925406525747e-06
-1.58493400799779e-05
-4.9921201881797e-06
-1.73247036197604e-05
-1.92178841050483e-05
-2.72021507637256e-06
-1.64083200006311e-05
-1.18199091857862e-05
-3.36442178508125e-05
-1.90135178590053e-05
4.22747694533825e-06
-7.33679605760288e-06
-2.67491540521616e-05
-1.46570039328258e-05
-2.11367451810026e-05
4.50081890344407e-06
-2.21761643772025e-05
-3.02221594817705e-05
-2.33731919026024e-05
-1.60154232191522e-05
-5.09568189861858e-07
-1.87420781875104e-05
-1.4762645269026e-05
-9.55235718441759e-06
-2.27655382675127e-05
-1.16587171264253e-05
-3.36535621451859e-05
-7.07235538214017e-06
-1.87924614513575e-06
-2.36337763911406e-05
-2.00615400305056e-05
-2.16619026867829e-05
-1.60040319054459e-05
-1.53871087610942e-05
-2.12549483602708e-05
-2.1864270893572e-05
-5.01277305259106e-06
-3.29367125335829e-05
-3.18439603532371e-07
-2.19775439744804e-05
-9.45665200003482e-06
-2.00863795826203e-05
-2.21077299329445e-06
-3.58646441149042e-05
-2.09811813020411e-05
-2.14003276988579e-05
-2.01505823009241e-05
-2.35243978362659e-05
-2.40997353555862e-05
-3.37494269116288e-06
-2.98091411078191e-05
-7.81531619729151e-06
-1.91081385954193e-05
-3.11444382312309e-05
-1.23221625560589e-05
-1.89813498136583e-05
-1.49748304784402e-05
-9.70903164143518e-06
-2.41464313066195e-05
-2.5189464240334e-05
-2.12722689516181e-05
-6.74574504192228e-06
-1.15508537700944e-05
-1.00590898407334e-05
-7.59445376461136e-06
-1.97600779685391e-05
-2.12108350730379e-05
-2.29001150782174e-05
-2.04762430015927e-05
-2.1526444075018e-05
-8.86530106846618e-06
3.81407524017005e-06
-2.06614951623246e-05
-8.11566769261601e-06
-7.49115299447213e-06
-6.06150706017868e-06
-1.13379968741661e-05
-2.08096111731729e-07
-1.36830196314452e-05
-2.57260050052486e-05
-1.28015261033668e-05
-3.49032260346321e-07
-1.57357712188853e-05
-6.88850500734604e-06
-9.51648249498857e-06
-2.10973610305647e-05
-1.22558181126047e-05
-1.72776908718158e-05
-2.88840187911422e-05
-2.54647102317826e-05
-1.12618194867974e-05
-8.57730580655893e-06
-3.1158275105428e-05
-1.84150146045333e-05
-4.73977275711798e-06
-1.23640112247442e-06
1.20890495816369e-06
-1.25461065141469e-05
-1.67263690388571e-05
-1.1656197499084e-05
-2.69018496886853e-06
-2.4270552260937e-05
-2.2474200657341e-05
-7.81275800704059e-06
-1.26585652948757e-05
-7.5743825091778e-06
-1.70248419038865e-05
-9.53185608933804e-06
-1.73072959044566e-05
-1.83835133109577e-05
-8.85879352469516e-06
5.17632382418569e-06
-1.45600209344398e-05
-1.41356381651948e-05
-1.87426703535919e-05
-3.57658654417618e-06
-2.90986100498067e-05
-1.87286788960852e-05
-3.49986962796954e-05
-2.16693753773805e-05
-1.3024498120535e-05
-9.85821702083706e-06
-1.42218252888113e-05
-3.20155079275688e-05
-2.06282414294122e-05
-1.75869716566758e-05
-1.23338418753716e-05
-2.19492139911737e-05
-1.59948585052075e-05
-2.44247952291605e-06
-3.33515876419244e-05
-2.44610404041241e-05
-6.84387277444175e-06
-2.09637514006034e-05
-9.50702265704736e-06
-1.35829423427077e-05
-2.33909816167691e-05
-2.46503102978317e-05
-2.19889975621679e-05
-1.63497533209117e-05
-1.13260002373597e-05
-2.09250090862673e-05
-2.06981238891231e-05
-3.66886853118084e-05
-1.07601619874563e-05
-1.40103416631556e-05
-2.09322646135978e-05
-1.98086968548525e-05
-1.87910808752213e-05
-1.50173783202167e-05
-2.75280210223513e-05
-1.15179556629232e-05
-1.12393913952198e-05
-1.80861249572089e-05
-1.476365680148e-05
-1.91086224979569e-05
-1.90555226411226e-06
-2.06728037107617e-05
-2.90769689298797e-05
-1.50444955561598e-05
7.24794314522168e-07
-1.3786308206074e-05
-7.25369037073884e-06
-1.18700605369994e-05
-1.36833082981568e-05
-1.79388132073573e-05
-2.06966761787759e-05
-4.71723088696546e-07
-1.02780018789119e-05
-5.04042370979585e-06
1.61693451620301e-05
-1.50742516267121e-06
-3.46940742289876e-05
-1.85718841194187e-05
-1.82207239669327e-05
-1.79876795020085e-05
1.00043616048748e-06
-7.04146275185316e-08
-2.00007318983875e-06
3.02406044498722e-06
-2.46082928073281e-05
-1.94323749600857e-05
-1.24302513144311e-06
-1.12187628115521e-05
-2.92995890655104e-05
-1.6348567232056e-05
-2.86262713385601e-05
-1.61840330289058e-05
-2.55086335113865e-05
-1.08181940277962e-05
-3.45309495067788e-05
-3.31355772340968e-05
-8.71772045738596e-06
-3.1686663828933e-05
-1.6131196980501e-05
-1.74134702500536e-05
2.0176483340416e-06
-2.37636445414784e-05
-1.19279541446653e-05
-2.69478088884515e-06
-3.0585307037618e-05
-1.31151335247224e-05
-1.82084143285596e-05
-1.65997060056621e-05
-2.72360451502902e-05
-1.40671745428111e-05
-1.70895560787624e-05
-1.16092180374559e-05
-7.91785089695606e-06
-2.25714668311826e-06
-1.56212325968649e-05
-1.28455805891513e-05
-1.40111330076534e-06
-2.02933720130187e-05
-1.29106954727729e-05
4.08890378124456e-06
-1.97597450435129e-05
-2.41275016226142e-05
-1.50262035314605e-05
-1.36396297363822e-05
-2.44514102165738e-05
-4.37662411322916e-06
-1.64021587623206e-05
-3.00100971313561e-07
-1.5731597559232e-06
-1.95720805871888e-05
-2.09023202282524e-05
-2.26177605027644e-05
-2.8852428348607e-05
-1.62206665769475e-05
-1.63423116639207e-05
-2.18552761647139e-06
-2.17394894977106e-05
3.90257129879516e-06
-1.46869433722152e-05
-1.87886970594929e-05
-1.3002702917263e-06
-1.89144618770709e-05
-8.4890572767299e-06
-1.38453528346104e-05
-4.02482476462092e-05
-1.69951513568695e-05
-7.60860669159961e-06
-1.24073889427025e-05
-1.65302333975648e-05
-2.49272355387412e-05
-9.48473849154482e-06
-8.15544193689867e-06
1.02830017286842e-05
-1.65477831867077e-05
1.45004082680977e-06
2.60121710757064e-06
-2.63458963326565e-05
-6.58270734782226e-06
-2.62513930673493e-05
-1.83534031268776e-05
-3.96008686928918e-06
-1.4502625046856e-05
-4.40842310078886e-06
-1.2037990654588e-05
-1.37117300855185e-05
-2.25040421716963e-05
-2.38336162525006e-05
-2.60544600153316e-05
-5.96559841786605e-06
-7.55568045803243e-06
-9.57450841600282e-06
-3.53146660681609e-06
-9.02899748230433e-06
-1.4707991588723e-05
-2.67355515090148e-05
-2.38821506542445e-05
-1.81096611561898e-05
-1.40390257954843e-05
-1.23306636341258e-05
-9.53821984590896e-06
-1.12241991940234e-05
-2.22369822750057e-05
-1.2388908749601e-05
-2.00485999291023e-05
-1.99533380844792e-05
-1.97458641517218e-05
-1.02161776205147e-05
1.51359390682576e-06
-2.01868311418782e-05
-1.71598024042295e-05
-2.14672842225237e-05
-1.96693543670395e-06
-1.75107797163101e-05
-2.27523397287527e-05
-4.33807113336294e-05
-1.02144483511006e-05
-1.05082727879418e-05
-9.81136389755512e-06
-8.48067373069323e-06
-8.8737340807522e-06
-1.81019489554979e-05
-9.07257328245404e-06
-1.25562074171809e-05
-4.16436978658628e-06
-2.28261836866771e-05
-8.6386488913125e-06
-1.55186768550508e-05
-1.7860460048852e-05
-7.12413778917726e-06
-1.19034807205556e-05
-1.40682701291715e-05
-3.04959057043169e-06
-2.23359594616299e-05
-1.56472438322469e-05
-3.39270390825102e-05
-2.81186611296712e-05
-1.8247119656145e-05
-3.03849369720228e-05
-1.81185177966658e-05
-8.46157557859217e-06
-1.94738586290992e-05
-3.47327034381818e-06
-2.20218172761406e-05
-6.96396895221749e-06
-1.65489126194018e-05
-1.41978196296789e-05
-1.61945453094228e-05
-1.13781798953906e-05
-2.422210736247e-05
-2.16123846113002e-05
-1.5219568725351e-05
-2.39816741160285e-05
2.16268704095126e-06
-9.30334228067183e-06
-2.26436531225146e-05
-2.02334370834916e-05
-2.95581360507672e-05
-1.77575254301929e-05
-3.7899442461086e-05
-9.09142694578274e-06
-1.53749165534717e-05
-2.80817933258851e-05
-1.01240331608925e-05
-2.30466448520558e-05
5.29836765998697e-07
-1.06286719474815e-05
-1.01090210944613e-05
-2.24049264208864e-05
-1.90314493959792e-05
-9.00565726606803e-06
-1.50241746870114e-05
-2.66372627902662e-05
-2.83786509938902e-05
-1.92454777332162e-05
-1.75015272490059e-05
-1.55911036022011e-05
-1.95855823458461e-05
-9.4851339354962e-06
-1.51564046700176e-05
-4.29812200328149e-06
1.03700814295434e-05
-1.33204127470523e-05
-1.28382283208946e-05
-1.27446874969219e-05
-1.12756379385894e-05
-1.66260705388642e-05
8.25270148606862e-06
-2.11939779195826e-05
-3.81751582233873e-06
-4.11536809836442e-06
-9.57377497171181e-06
-2.11640616024115e-05
-2.83431001765158e-05
-2.07255209814925e-05
8.35448137386376e-06
-1.06420232802613e-05
-1.53997017100408e-06
-2.8397843120176e-05
-3.34019613023858e-05
-7.17633756482655e-06
9.97194403115805e-08
-1.03015789693391e-05
-2.70218996853434e-05
-1.18643942543899e-05
-1.83098438283365e-05
-1.2091597505634e-05
-1.97762061961717e-05
-3.08686422687555e-05
-5.99223775133819e-06
-8.4193941123585e-06
-1.94615097913589e-06
-1.59643366779512e-05
-1.49595071654591e-05
-1.2175064618081e-05
-1.93265011908001e-05
-1.51997800975781e-05
-1.53400283871886e-05
-2.24422833568353e-05
-1.55817346527189e-05
-7.80102855835522e-06
-7.57595106767654e-06
-2.44491454587871e-05
-9.98822726835596e-06
-3.86657181343783e-05
-2.39414461748554e-05
-1.86404668039847e-05
-1.3063530136182e-05
-3.02781399036954e-05
-1.31962862693759e-05
-2.17657911638431e-05
-4.84623713864662e-06
-1.87653843702169e-05
-2.88414121439047e-05
-1.87001683491429e-05
-2.52668100215452e-05
-7.31741346007392e-06
-3.15873336323347e-05
-5.04806780732808e-06
-1.84506737314859e-05
-2.06900655579953e-05
-2.50529296501789e-05
5.9564669589187e-06
-2.43859866284554e-05
-1.74344315166584e-05
-1.194667164033e-05
-1.59308801065429e-05
-5.57400126091036e-06
-2.24509965278161e-06
-7.40235111931081e-06
-2.08699114975317e-05
-1.62795381456082e-05
-2.0139488135273e-05
-1.06468506530233e-05
-6.80050747283257e-06
-1.08559771086039e-05
-1.43604083131096e-05
1.26384817595857e-06
-1.06798009792711e-05
1.19141893388819e-05
-1.65623575283357e-05
-6.63715305793603e-06
-2.19373724482398e-05
-2.06937395202456e-05
-3.31684470446654e-05
2.49202090960618e-07
3.24979733438323e-06
-1.50071836978042e-05
-2.0737893188592e-05
-1.04408484123894e-05
-1.34801335949897e-05
-1.96967312892378e-05
-2.33259263098967e-05
-1.11393110135994e-05
-1.63396515972438e-05
-6.26114172758063e-06
-9.47586838899647e-06
-7.3189254646527e-06
-3.40158220514818e-06
-2.91360596686999e-05
-2.93960068133462e-06
-1.84999716956978e-05
-2.44380604300753e-05
-2.26799874019134e-05
1.09166770954482e-05
-2.01769912328484e-05
-2.46598218576123e-05
8.97713237390893e-06
-1.54136501165149e-05
-1.93963649716533e-05
-2.75323050045527e-05
-1.51063977728674e-05
4.56086218493065e-06
-1.45343216997365e-05
-1.90381626339327e-05
-1.9552960439288e-05
-1.88833479939146e-05
-1.49199428157965e-05
-1.95916608358679e-05
-1.51818065733665e-05
5.67566238982301e-09
-2.65348699471025e-05
-1.72808379966454e-05
-2.36974675253327e-05
-1.48733894870145e-05
-1.63772275508486e-05
-2.95933176013461e-05
-2.57397950394713e-05
-3.16939385490495e-05
-1.95837901717319e-05
-1.82976347151617e-05
-3.52512014141968e-05
-8.24206076078827e-06
-6.20467977394264e-06
-2.81164747125083e-06
-2.07820660457991e-05
-1.45907202930754e-05
-2.49950810946321e-05
-2.58655913346596e-05
-1.9231615394612e-05
-1.03428510998185e-07
-1.1432154694218e-05
-5.72527099705078e-06
-1.39273545476301e-05
-8.53652352272334e-06
-8.17120281390464e-06
-1.87332112847003e-05
-9.88011796081524e-06
-2.93865875693833e-05
-2.70938341591348e-05
-1.96330394987285e-05
-3.04607491153984e-05
8.78579196735299e-06
-2.91448380721386e-05
-2.08949284448512e-05
-6.11976361856664e-06
-1.82117388765674e-05
-5.03467299736247e-06
-4.25047083143337e-06
-1.22665156316419e-05
-1.28466543454619e-05
-4.64436627836623e-06
-2.36107592958058e-05
-2.32541016564094e-06
-3.90603950330967e-05
-2.56687384036559e-05
-6.40629522106832e-06
-6.97031337219591e-06
-1.36972926746151e-05
-1.93082226975073e-05
-1.59212470283717e-05
-2.50660187932302e-05
-1.84341744898368e-05
-2.96554856667516e-05
-1.28735579855966e-05
-1.04240904363012e-05
1.40508349584552e-05
-2.52566143185872e-05
-1.41163600031087e-05
-7.40478223989272e-06
-1.68175784512745e-05
-2.10655947025397e-05
-1.61213977538539e-05
-1.64311109694335e-05
-1.5520529879944e-05
-7.44421727491984e-06
-2.63753606649852e-05
-1.45700139311763e-05
-1.82488128574725e-05
-6.14813220337975e-06
-1.36865821151506e-05
-1.9357861262889e-05
5.73062272026527e-07
-2.03727547281714e-05
-2.30167105398645e-05
-1.39042490885072e-05
-1.55703544724278e-05
-1.90291090775092e-05
-3.23263469206204e-05
-1.42232087831703e-05
-1.87290935488067e-05
-9.05697817682669e-06
-5.98025130663348e-06
-1.9729753787446e-05
-2.00854202755825e-05
-4.19585273379635e-06
-1.69643952564075e-05
-8.52494434528327e-06
-2.4024826041959e-05
-2.57224778027376e-05
-2.18518753981718e-05
-1.07847605046163e-05
-3.30440582191273e-05
-1.330925482776e-05
-9.38226808858944e-06
-2.81540017691137e-05
-1.16925753358733e-05
-1.48592459161507e-05
-1.07966711082905e-05
-2.40141807263346e-05
-1.22908668700067e-05
-2.32427099416733e-05
-1.11224692302917e-05
-3.90037196210718e-05
-1.94110988941869e-05
-2.75772759157775e-05
2.98507874874408e-06
-1.75267951452759e-05
-2.29573264659012e-05
1.01456768133062e-06
-3.56288921150451e-05
-1.34653450539805e-05
-2.77011322301167e-06
-5.47848074071878e-06
-2.2793175341042e-05
-1.44798423676315e-05
-7.16746304029363e-08
-1.73232255319356e-05
-1.77741372003273e-05
-1.33878951639032e-05
-7.31505209764987e-06
-1.81486098391e-05
-3.23525144942534e-05
-2.30070319999472e-05
-1.97367254110015e-05
-1.0514833379868e-05
-2.28431417883308e-05
-2.99533169908895e-05
-1.39375539839755e-05
-1.26849513888036e-05
-1.93190297269387e-05
-4.04304299663339e-05
-1.43662657727545e-05
-3.03972117389366e-05
-1.98687934121357e-05
-3.53219417075547e-05
-1.87653832644949e-05
6.58398959912751e-06
-1.28572265826972e-05
-2.04495866609483e-05
-1.89863911776132e-05
-2.43408976118055e-05
-2.58568513476396e-05
-2.20376366079281e-05
-2.28208386119536e-05
-1.43362940822326e-05
-1.82097484081197e-05
-2.78724034370918e-05
-2.21394190621921e-05
-1.93804413844699e-05
-7.71161153075137e-06
-2.3283207912491e-05
-1.72593505191982e-05
-2.8270892637498e-05
-2.98095131823761e-05
-1.11123660408503e-05
-2.03711365320638e-05
-2.50030731510664e-05
-2.36547371635139e-05
-2.07530315530586e-05
-2.13439123437669e-05
-1.59308407590965e-06
-8.38643166754954e-06
-1.29669136976059e-05
-2.37575747929309e-05
-1.98295301709021e-05
-2.10415449093914e-07
-6.10467105618541e-06
-1.29503301235118e-05
-2.62867089057056e-05
-2.31292084067769e-05
-2.57246900543342e-05
-8.90006148451277e-06
-1.5761744681494e-05
-9.95750079468594e-06
-1.80538157483053e-05
-5.25880707377316e-06
-1.97402976468913e-05
-1.08649863687274e-05
7.72455360153926e-06
-2.08643302441972e-05
-1.26969279361496e-05
-1.48452906689817e-05
-2.59666354250466e-05
-1.09633718661629e-05
-2.1486889268417e-05
-2.42655480368174e-05
-2.18162716161188e-05
3.17770297987896e-06
-5.81032482483588e-06
-9.9157399190922e-06
-4.67866038274923e-06
-5.1189083037938e-06
-9.25174266879734e-06
-1.55954917135389e-05
-1.34440784036505e-05
-1.81819476149345e-05
-2.72857593756453e-05
-2.46701012855216e-05
-2.06460055435346e-05
-1.33454432879782e-05
-2.20203303718284e-05
-9.18439232167158e-06
-2.2791379934821e-05
-2.84998858371527e-05
-2.06350752369697e-05
-2.2775264809131e-05
-2.1980401720323e-05
5.842094369902e-06
-2.25609894268769e-05
-1.13489840286006e-06
-2.43205538972075e-05
-2.08628457035091e-05
-1.95046452965048e-05
-7.12294402355147e-06
-2.11347414040875e-05
-1.49331935134915e-05
-7.14262486612007e-06
-1.9472235537165e-06
-2.37052334227163e-05
-4.7383949513414e-06
-6.77515515520438e-06
-3.17007121712515e-05
-2.20816788372295e-05
-1.39599210585923e-05
-3.17292468805157e-05
-1.85474966426921e-05
-1.79049735640643e-05
-4.96587725144323e-06
-1.14103908943923e-05
6.43819332351928e-07
-2.31828114940747e-05
-2.38489481112414e-05
-2.45012228022575e-06
-2.20487418628086e-05
-2.41115813609135e-05
-6.61928653797958e-06
-1.7402858733152e-05
-5.21455818036297e-06
2.9914831749547e-06
-1.77078477926342e-05
-1.77599066285874e-05
-9.9715194107307e-06
-9.0915701929799e-06
-3.27531086587426e-05
9.36529235676347e-06
-1.84436428560728e-05
-1.970830437283e-05
-2.61279851411215e-05
-2.43251438588937e-05
-1.14071449753014e-05
-8.55877680370519e-06
-2.89544796062452e-05
-1.82610437173821e-05
-8.21423564666372e-06
-2.73989941657234e-05
-6.45462372171224e-06
-2.20217572881922e-05
-3.14808160523922e-05
-2.34118903806906e-05
-2.42461198439741e-05
-2.10157250149829e-05
-2.76086773810032e-05
-6.09485310609344e-06
-1.28303126104383e-05
-1.25559879095855e-05
-2.12551097462309e-05
-9.92153547367134e-06
-1.73390425719547e-05
-6.2148874631567e-06
-2.27782437616418e-05
-2.65491344625774e-05
-1.33599202386218e-05
-2.71035832078823e-05
-2.32227005190406e-05
-2.11674837480266e-05
2.95965611376684e-06
-1.80799131213011e-05
-1.96981074271304e-05
-2.37041820078565e-05
-4.36822916362091e-06
-1.05104237215572e-05
-2.13564434983511e-05
7.02505806738175e-07
-1.49642900451743e-05
-1.2064841212882e-05
-1.23276438111212e-05
-5.47011139591961e-06
-4.40270282370886e-06
-1.42491012492574e-05
-2.32851260603183e-05
-3.44719068527055e-05
-9.94081394527977e-06
-1.95371832140279e-05
-1.6909569883177e-05
-1.9828241258222e-05
-1.16636251099435e-05
-1.34721600388879e-05
-2.62012374900024e-05
-6.4939886382252e-06
-2.34471529454637e-05
-1.90747224594689e-05
-1.63257144511173e-05
-9.53786182048328e-06
-1.54879557685535e-05
-2.72157681042126e-05
1.87716752477238e-06
-9.55978513358417e-06
-8.39135557132906e-06
-1.09793744330768e-05
-2.94494906460746e-05
-2.01221859417695e-05
-3.17254826836399e-05
-2.24587905041131e-05
-1.60912369546837e-05
-2.0616233341449e-05
-2.52396583118228e-05
-2.46905675062271e-05
-2.38588247647194e-05
-1.42696974122248e-05
-1.54421080484521e-05
-2.0732145603337e-05
-1.47078437788649e-05
-1.27318813942043e-05
-1.74281589970402e-05
-1.72058667230289e-05
-6.78540430246327e-06
-1.01033389692773e-05
-2.27854145997844e-05
-2.58095508293944e-05
-2.25455494090845e-05
-1.52727436586867e-05
-5.11687314360154e-06
-5.38825032046695e-06
-1.76276939646957e-05
4.18454733550663e-07
2.45039995248397e-07
-7.75634530358888e-07
-1.49809732046611e-05
-1.20621757796995e-05
-1.99821555780716e-05
-1.79771585417315e-05
-2.0639774818256e-05
-7.91566229865431e-07
-2.36300806207093e-05
-1.5131515056004e-05
-1.04984608571887e-05
-1.28523399676989e-05
-1.46634301491344e-06
-8.60059761511002e-06
-1.58570604947811e-05
-5.3857987281301e-06
-5.53531055442304e-06
-3.26721750423898e-05
-3.2969352985507e-06
-2.3515386951553e-05
9.07165375875538e-06
-1.36488266607004e-05
-1.06894718223781e-05
-1.51972209299007e-05
-3.22109843251383e-05
-2.54914609784599e-05
-9.0222716917887e-06
-2.56442573565959e-05
-7.93123881649575e-06
-3.73302777279345e-06
-3.62717368192427e-05
-3.26723039289195e-05
-2.63669052382015e-05
-1.77090639737574e-05
-1.78534688002572e-05
-1.32848174984353e-05
-1.69387006541265e-05
-2.49810312250045e-05
-1.49617207783062e-05
-2.31605228671105e-05
1.45886369076079e-06
-2.11439271875497e-05
-1.12470605801563e-05
-1.77815875951917e-05
1.26124745120419e-05
-1.93346182664629e-05
-1.48832012395793e-05
-1.25585277226172e-05
-6.16720742108884e-06
-1.08980679080733e-05
-1.78258349624111e-05
-1.16220831883071e-05
-3.2266555444206e-05
-2.390248737341e-05
-1.31463065729784e-05
-1.52278693867937e-05
-2.71334511285442e-05
-1.44153403524772e-05
-9.24921263578106e-06
-1.6661119592899e-05
-1.69353737896022e-05
-1.37195930260065e-05
-1.24809201845841e-05
9.11601004431552e-06
-2.2418436597852e-05
-2.49794956416739e-05
-2.37834837319502e-05
-1.80463037141749e-05
-1.54328550008832e-05
-1.11847239642592e-05
-2.56486822721995e-05
-7.2636422709524e-06
6.07823882564986e-06
-1.72548091630727e-05
-3.67126920142235e-06
-8.80369248483829e-06
-6.37620981654094e-06
-2.43774810285883e-05
-2.66481152556194e-05
-2.90686978069779e-05
-1.87931315091487e-06
-8.49555453780823e-06
9.06012206912489e-06
-1.6382445397686e-05
-1.05089611027397e-05
-2.24113716566077e-05
-1.15098584664277e-05
-1.77281595962663e-05
-1.2013719614948e-05
-9.14810825886374e-06
-2.56811787039816e-05
6.70839135503717e-09
-1.91710150548808e-05
-1.31531433064113e-05
-3.01394286919315e-05
-2.1362048809547e-05
-2.14911615955506e-05
-1.61852235736076e-05
-2.5946626696918e-05
1.23000888877586e-05
-1.22557009400417e-05
-1.79140910684715e-05
-1.96653064201381e-05
-9.98025274849842e-06
-4.37809143562188e-06
-1.97118902232502e-05
-4.80273217138517e-06
-2.92346409469164e-05
-1.56582544303732e-05
-5.63927949891914e-06
-2.00611271546889e-05
-1.77377855653761e-05
-3.22503846406245e-06
-2.26829566145336e-07
-2.29722816242128e-05
-2.60867340465756e-05
-3.37143674810285e-06
-1.4510737081824e-05
-1.83055212614216e-05
2.88923518264689e-06
-3.18345663213873e-05
-2.0424577886328e-05
-2.8414863797748e-05
-1.36002288915831e-05
-2.30197011145344e-05
-8.46401450971963e-06
-1.78337452551543e-05
-1.51677614446291e-05
-1.96967112589937e-05
-2.604092543274e-05
-6.29894015949061e-06
-1.91440392912643e-05
-1.40368224106884e-05
-5.16585494766299e-06
-1.94382880405366e-05
-2.59423640874041e-05
-2.17426575201675e-05
-2.21665799039336e-05
-2.37965608112229e-05
-1.38479469118515e-05
-2.11004312242244e-05
-1.67090739684894e-05
-2.5256451720331e-05
-3.09223296924346e-05
-3.05744095238952e-05
-1.28625878714694e-05
-1.72613467174347e-05
-1.80065980446417e-05
-1.00944686398854e-05
-9.6114023495931e-06
-2.46863351972836e-05
-7.28030766045146e-06
-1.28631906194872e-05
-6.19133614825581e-06
-2.31739299394337e-05
-1.47894420259552e-05
-8.88214669455627e-06
-6.87911244039642e-06
-1.52298520906487e-05
-1.8070594810582e-05
-2.31283436933079e-06
-1.18770529652102e-05
2.51262928967253e-06
-1.67820031759468e-05
-1.71093967113681e-06
-1.90047718426384e-05
-1.26799870353118e-05
-1.67176236149797e-05
-1.27940829367831e-06
-1.91059486559723e-05
9.30594038499125e-06
-7.88597940955964e-06
-1.40666951028236e-05
-2.04664910750038e-05
-5.9576190870614e-06
-2.18501967042202e-05
-2.36351204322583e-05
-1.10683365330296e-05
-1.80184823577573e-05
-6.8209270419569e-06
-1.53629549857481e-05
-9.65962297207259e-06
-1.39347484334627e-05
-5.89425184855861e-06
-3.39726704791344e-05
-1.02830590819699e-05
-8.30538723065774e-06
-1.80821310128812e-05
-1.84059468916458e-05
-2.85231989237961e-05
-2.0282386603007e-06
-2.0867509157469e-05
-1.33047189797104e-05
-2.01428734959397e-05
-1.6739463828659e-06
-5.47695309952549e-06
-1.93788748409815e-05
-3.43063172466589e-05
-2.70168005094226e-05
-2.58383109355797e-05
-7.20154710353218e-06
-1.07548816596846e-05
2.54226650879824e-06
-1.52451294681422e-05
-2.01480644188209e-05
-1.82179080190317e-05
-2.91991104994137e-05
-3.04928084542669e-05
-1.74541545099151e-05
-2.86735939082734e-05
-3.15998247133065e-05
-2.29572787832813e-05
-1.48040238975931e-05
-1.02882973671141e-05
-3.0192022975289e-05
-1.01135089161243e-06
-2.13909990585875e-06
-2.85456114372583e-05
-9.55011297666013e-06
-1.78577682062046e-05
-2.0237877510717e-05
-1.94719627855337e-05
-1.8174331942011e-05
-4.47667235351951e-06
7.4262598306357e-06
-2.43781581138489e-05
-2.27953292089805e-05
-3.35357930177881e-05
-3.06714131373265e-05
-1.65999555008807e-05
3.51442141953973e-08
-2.97728776939925e-05
-9.21393616312593e-06
-1.91770091118047e-05
-1.22616538832917e-05
-1.83710559357649e-05
-1.27275365617161e-05
-2.65801542257236e-05
1.11655345420969e-06
-3.73667449243427e-05
-2.26804006210251e-05
-3.12122773799712e-05
-3.11262597784869e-05
-3.40899009847871e-05
-2.9184923576361e-05
-2.18204442339152e-05
-2.36591845221367e-05
-2.42263509135798e-05
-2.57529069579023e-05
-1.33306105163144e-05
-2.69056310437733e-05
-3.20067596275823e-05
-1.13983501835266e-05
-1.38516078602612e-05
-6.095659466938e-06
-3.99964458247073e-06
-1.11934318417904e-05
-3.90252197726535e-06
-8.7910068480738e-06
-2.18466630267966e-05
-6.871082377418e-06
-8.2833231904802e-06
-1.73600962860348e-05
-5.50446629572527e-06
-1.68781109252105e-05
-4.5860721471049e-06
-1.33638428686351e-05
-1.01926151308638e-05
-1.03163289673281e-05
-8.68618887071264e-06
8.82577343697309e-06
-2.39877447988939e-05
-9.96461245655805e-06
-7.05334985901894e-06
-1.84210359369415e-05
-4.74967670414767e-06
-2.66540484180564e-05
-4.04083058881843e-06
-1.36684846810375e-05
-2.79947565459113e-05
-9.48040958319252e-06
-2.10519765125031e-05
-1.37695695346742e-05
-1.02008641061697e-05
-2.08443107918681e-05
-6.78026748864623e-06
-4.79445830237856e-06
-1.04089228870867e-05
-1.88762740494654e-05
-2.8368560131629e-05
-1.272809918691e-05
-1.07660976676837e-05
2.11687962493931e-06
-7.31994986648459e-06
-1.09626885442887e-05
-1.2718140739323e-05
-2.34134811795891e-05
-3.18478926177621e-06
-9.62086070830658e-06
-1.73834400987758e-05
-1.56144806172753e-05
-1.46717812018402e-05
-1.68389685778917e-05
-1.72266094403478e-05
-1.43390160045478e-06
-2.09447345328153e-05
-9.60492596989909e-06
-1.61797105282634e-05
-1.30798750598784e-05
-2.01384514362785e-05
-1.1656909663731e-05
-8.38310708897859e-06
-1.49234085847846e-06
-1.20038262544158e-05
-9.19532163623863e-06
-1.4542525498215e-05
-7.14290150721265e-06
-2.21461699167374e-05
-9.13611867411313e-06
-4.06094692061652e-06
-2.39212285714148e-05
-2.64104324586987e-05
-1.95159390687355e-05
-2.09165461770186e-05
-8.00804296714149e-06
-9.63519482352725e-06
-2.49704718283146e-05
-2.5337794894754e-05
-1.89416945222456e-05
-8.99415676688291e-06
-2.66047380398973e-05
-1.30579068725263e-05
-1.47511187044012e-05
-9.1479386281651e-06
-8.05194047961109e-06
-6.28249078688189e-06
-4.42110601306985e-05
-1.86621333005795e-05
-1.22198211559846e-06
-5.97140043933169e-06
-9.43386080917281e-06
-1.87391192296538e-05
-5.26557715989437e-06
-1.51526002962385e-05
-2.14090203221332e-05
-2.42927347019434e-05
-2.40119530480154e-05
-3.68582528534396e-07
1.27570325892677e-07
-2.12161204707424e-05
-2.88207796194338e-06
-1.78769512987448e-05
-1.43277140587186e-05
-1.92868976690451e-05
-3.05059619004395e-05
-4.84914405291906e-06
-2.83006692172286e-05
-2.58533821523694e-05
-1.45746341333913e-05
-5.10292964933385e-06
-1.1994653403613e-05
-2.08205533614719e-05
-1.07345431432786e-05
-1.15017060802817e-05
-2.33083209247035e-05
-9.34563447782658e-06
-1.2896922630617e-05
-1.49045647697433e-05
-2.59515512939272e-05
-1.3403770333084e-05
-1.42814943183798e-05
-1.88430749934255e-05
-2.63304218116293e-05
-1.28693582660598e-05
-1.14188796383201e-05
-1.89707618660396e-05
-1.47096869892017e-05
-5.92774730570443e-06
1.12272868276981e-06
-2.31732737765202e-05
-1.97795065753083e-05
-1.77352799582203e-05
-1.56285951585855e-05
-1.55496472505348e-05
-3.1624252653194e-06
-1.52945044683938e-05
2.55491667070508e-06
-2.0211700495279e-05
-8.84881480335927e-06
-1.95803217641483e-05
-7.38767866853829e-06
-3.26986937113759e-06
-4.3481741848508e-06
-2.32135740517742e-05
-2.63751820231051e-06
-3.24604723563203e-05
-1.85825714579296e-05
-1.02040635870251e-05
-1.46990302607219e-05
-1.75181811340671e-05
-1.66127176038902e-05
3.81326817119543e-06
-1.39744739106585e-05
-5.50659750488654e-06
-1.19670748834979e-05
-2.67659244822759e-05
-3.22643919800713e-05
-2.2270774115819e-06
-2.08396150789204e-05
-2.1603003593078e-05
-2.18351546904354e-05
-1.82399447840025e-05
-2.50472265965459e-05
-2.53225629393017e-05
-2.92834383589964e-05
-2.06924847430887e-05
-2.49829610528543e-05
-2.25666502302858e-06
-6.60336590579287e-06
-2.85601066637732e-05
-2.34462432811817e-05
-5.01244909762558e-06
-2.68604896245468e-06
-1.35698215532953e-05
-1.57524787776431e-05
-6.98185125708178e-06
-1.43666637113621e-05
-3.40665958554721e-05
-1.59213571716789e-05
-2.35895965825729e-05
-6.92663289252993e-06
-2.29337551770234e-05
-1.25123851621715e-05
-1.09784010175459e-05
-3.57091434818799e-06
-1.58484777759663e-05
-8.33125159040946e-06
-1.20915897453493e-05
-1.49822145559696e-05
-1.70997379299026e-05
-1.66605272907772e-05
-2.09836516999019e-05
-1.6479742870293e-05
1.91702122201653e-07
-1.82224252763932e-05
-1.42225714576461e-05
-2.01327451046644e-05
-1.3319290502047e-05
4.50827595664515e-07
-1.21927188487488e-05
-2.22825752300263e-05
-1.12958564650643e-05
-2.08989326375065e-05
-1.31115398402421e-05
-2.86668121415417e-05
-3.44911761064103e-06
-3.5658527438919e-05
-2.19851965355084e-05
-5.75660780046477e-06
-3.25674451992918e-05
-3.14064457427101e-06
-1.94747088643679e-05
-2.33691755163597e-05
-1.20517137307258e-05
-3.6759253927658e-05
-1.02377066065492e-05
-3.63526785083421e-06
-2.11729636096738e-05
-3.68718141251813e-05
-1.76840263885965e-05
-1.57232095484936e-05
1.06939943984208e-05
-1.28043084797125e-05
-1.88526907723527e-05
-2.47453117686272e-05
-1.51684933174221e-05
-2.91017227405195e-06
-1.22066161915576e-05
-6.13198342143759e-06
-1.09331117721571e-05
-6.22460788503334e-06
-1.96567081440587e-05
-1.28914304725133e-05
-2.36210649058628e-06
-1.4296869270124e-05
-1.38880108552997e-05
-8.88194891185093e-06
-2.18733601768195e-05
-9.09314215734389e-07
-2.80930180623017e-05
-1.69510870794348e-05
-2.84105707834528e-05
-6.33832019870895e-06
-1.72828893477354e-05
-1.39118892791156e-05
-1.27131334097972e-05
-9.67758141107823e-06
-1.34578967798169e-05
-2.27656137792888e-05
-1.97996170553236e-05
-2.52735613133499e-05
-1.94265580208602e-05
-1.43972070202672e-05
-2.54032291516997e-05
-1.12558159665765e-05
-9.26527395841633e-06
-1.94529431555317e-05
-8.03812941741725e-06
-1.02155349411124e-05
-1.63636034850994e-05
-2.03323997632253e-05
-1.55500346934719e-05
-2.20438547566484e-05
-2.37599507718161e-05
-6.50283736668267e-06
-1.32031530344525e-05
1.32815812179318e-06
-2.41574484119085e-05
-2.51100163438456e-05
-2.23405447407727e-05
-3.58269002521176e-06
-1.13689427746407e-06
-1.84430237171043e-05
-2.52110425931687e-05
-3.37995534908302e-06
-1.32262451923395e-05
-1.5345918166053e-05
-2.98702089538975e-06
-2.97350237849432e-05
-1.24507289381179e-05
-7.8403026194058e-06
-8.58653639421444e-06
-1.63072701021532e-05
-1.92154675372114e-05
-1.49967483910131e-05
1.37077880860473e-06
-6.66919365885806e-06
-1.09285468350372e-05
-8.28452796310837e-06
-1.84878376819513e-05
-2.93864209448153e-05
-4.74447635233042e-06
-1.69221883142352e-05
-2.04915646882573e-05
-1.28044179192834e-05
-1.71470632753823e-05
-1.50966433596599e-05
-1.0344674144038e-05
-1.08714507676676e-05
-1.58021490451765e-05
3.15432312463092e-06
-2.09167984606602e-05
-1.19069488158706e-05
-7.50588067037167e-06
-1.01584877399651e-05
-1.49225526484576e-05
-1.57839238238951e-05
4.65789289002912e-06
-2.44737687304109e-05
-3.15620415638641e-05
-7.50793974297353e-06
-6.95997734862746e-06
-6.72382264212836e-06
-2.12395930187702e-05
-6.74357394333243e-06
-1.93307259767199e-05
-3.00790146415149e-05
-9.0137331612682e-06
-5.14945834053863e-06
-3.88827202207477e-05
-7.26559132033982e-06
-4.81395578900311e-06
-4.62939354464265e-05
-1.71463492321569e-05
-1.81371099456922e-05
-2.81040229308086e-05
-8.40829960992165e-06
-1.18372248463994e-05
-2.42483398288071e-05
-2.75738299985308e-05
-3.87889019760994e-06
-1.86540199522834e-05
-1.60647472229052e-05
-1.80595956734094e-05
-2.60592627851759e-05
-2.31328803299398e-05
-2.6322668670661e-05
-2.85035198254377e-05
-3.57515037559492e-05
-1.93985999897882e-05
-2.62952198511714e-05
-1.82588848885222e-05
-1.33467670466937e-05
-1.75063260343787e-05
-2.54631938094627e-05
-1.83777614478698e-05
1.47070044350865e-05
-1.20894006943604e-05
-1.37151173761181e-05
-5.4733106714703e-06
-2.18390843712662e-05
-8.55268774096015e-06
-1.02551773140192e-05
-2.50383751897443e-05
-2.58099495474777e-05
-1.68453519161601e-05
-2.89942610876337e-05
-1.07441812119336e-05
3.10427235758274e-06
-3.38514010665825e-05
-2.77199701230962e-05
-5.1882827101076e-06
-2.76593975528311e-05
-1.28322404757301e-05
-1.80694300035438e-05
9.76791452735969e-07
-1.87460369931721e-05
-1.83777211362507e-05
-1.82933404924062e-05
-4.66569974186151e-06
-2.96121407734111e-05
-1.89727255330263e-05
-9.55767483101081e-06
-2.22906913542614e-05
-2.63802619201467e-05
-2.47460694755812e-05
-9.4769039421896e-06
-1.38364377360356e-05
-1.8690143524358e-05
2.5649036160119e-07
-2.40376511943715e-05
-2.34250630095755e-05
-7.36735323175777e-06
-1.07176559725471e-05
-2.76083016776891e-05
-3.77388556180676e-05
-1.32169899464279e-05
-9.40361051650374e-06
-1.80456362470817e-05
-1.60093977316058e-05
-2.23147455844436e-05
-1.84068936122949e-05
-1.59592517069519e-05
-1.29341154564708e-05
-7.23177315740592e-06
-3.08603583124214e-05
-1.50532856379508e-05
-9.69238122204801e-06
-1.44782633680232e-05
-1.44984521403326e-05
-2.33955976273965e-05
-2.46460286458566e-05
-2.23024219246952e-05
-1.93686397133827e-05
-1.58946294607264e-05
-2.88851582978755e-05
1.00828107645828e-05
-1.64603060520802e-05
-3.31242801158246e-05
-9.81123366579752e-06
-1.53538980074338e-05
-1.75814747808246e-05
-1.69346080897891e-05
-1.4897980226662e-05
-1.83555686240925e-05
-1.04473831470244e-05
-1.71768258838626e-05
-1.32537567593387e-05
-9.88188452458243e-06
-1.60271964060737e-05
-2.22350605392177e-05
-2.18602176165272e-05
-1.77638179678124e-05
-5.52053102349736e-06
-1.28145289537558e-05
-1.25417212677416e-05
-1.34785681792251e-05
-1.67603508056288e-05
1.60425955502354e-06
-1.82042549007561e-05
-2.72676106982319e-05
-4.88243799713091e-06
-3.1748112434233e-06
-1.22711017763253e-05
-2.54842214192791e-05
-6.27760767368303e-06
-1.52363089657421e-05
-4.66694074735154e-06
-1.17215151255563e-05
-1.66930111177003e-05
-2.51448352735543e-05
-1.02404621247871e-05
-1.72382481399469e-05
-1.93752301920013e-05
-2.9763138640997e-05
-2.44221510097523e-05
-1.14910466755497e-05
1.18533423562452e-06
-3.94587102149286e-06
-1.18294249140815e-05
-2.27294470506345e-05
-2.51256605165298e-05
-2.4386573156035e-05
-1.60529612174576e-05
-2.08848670315145e-05
-3.38826314560543e-06
-2.35287620857445e-05
-1.25589363201814e-05
-1.83607764455275e-05
-2.01976825282951e-05
-6.49551070356392e-06
-2.95070803849293e-05
-1.96178122395547e-05
-3.55024677465026e-05
-2.40673498299082e-05
-3.69790468159607e-06
-3.8951844210813e-06
-1.92009066145825e-07
-3.91629655787731e-06
-1.67587892142045e-05
-1.40274034253945e-05
-1.10561287459404e-05
3.1076377051639e-07
-1.48141118210727e-05
-1.09325638494637e-05
-1.75429460875559e-05
-1.0698686253489e-05
-2.50148632594874e-05
-1.53319041347339e-05
-7.67631989983054e-06
-4.81890460291466e-06
-2.19712233169682e-05
-5.41489370382487e-06
-2.89524834302067e-06
-8.81830252401006e-06
-5.6024248106392e-06
-2.29794724681058e-05
-8.78407522262501e-06
-1.20972077325533e-05
-1.37208533825003e-05
-2.44585304313175e-05
-1.84274658393299e-05
-1.14307569936654e-05
-9.19418185650447e-06
-1.0050441672587e-05
-2.01492628202632e-05
-9.79729508133748e-06
-1.29788913843338e-05
-9.67435552717789e-06
-2.73780751358612e-05
-1.67419856624357e-05
-1.29640446440111e-05
-1.80881496206444e-05
-4.43674577208608e-06
-1.90491104088801e-05
-2.46519394211277e-05
-1.66177506833249e-05
-1.28603136336478e-05
-3.0814675354594e-05
-2.36173416035487e-05
-1.70511965821256e-05
-2.05247238598002e-05
-8.03403474287025e-07
-1.78260429899281e-05
-1.05655896269022e-05
-2.92286229187928e-05
-1.93131443240526e-05
-2.530104773545e-05
-2.54934379535542e-05
-8.39105312844192e-06
-1.62734175978376e-05
-1.12949776479004e-05
-1.96993548129562e-05
-4.31026526211387e-06
-1.55011859968408e-05
-1.8684097763895e-05
-1.38604330050005e-05
-4.98355780791182e-06
-2.10700022267988e-05
-3.28615143054824e-06
-1.63171812391717e-05
1.4314769743917e-06
-1.65702272747443e-05
-1.69541060632601e-06
-1.94819978722075e-05
-8.68045546999341e-06
-1.58378801609693e-05
-2.80472407274325e-05
-1.35160438695877e-05
-3.49869978118323e-05
-2.58752458807026e-05
3.42181635943327e-06
-1.89903789930011e-05
-1.31294906293535e-05
-1.56841077228503e-05
-1.58692250895824e-05
-2.05186407831783e-05
-3.10901362574836e-05
-1.21458915876972e-05
-1.81271564383908e-05
-3.79288345352633e-06
-2.41689904977878e-05
-8.0356843032293e-06
-3.49617881860799e-05
-1.49618037936032e-05
-7.22671741342147e-06
-1.65257241756965e-05
-1.8426243722854e-05
-2.18755363601696e-05
-1.30464300658031e-05
-1.26968011047001e-05
-6.15193696395158e-06
-1.43723111646714e-05
-1.89245625867503e-05
-1.10044501060686e-05
-1.85202312432542e-05
-2.23488841195339e-05
-2.96608572588439e-05
-2.9525632817948e-05
-1.46429265511658e-05
-2.63409111637624e-05
-5.0159828003537e-06
-1.22277959820394e-05
-3.81276309649307e-06
1.3074604207053e-06
-1.74736505657433e-05
-2.1783246374306e-05
-2.0146702281516e-05
-9.46471640131232e-07
-1.79410438240735e-05
-2.36553999261658e-05
-8.74580273304385e-06
-1.38973236054961e-05
-2.16114112413592e-05
-1.94168140751569e-05
-3.54906717457176e-05
-2.18134345391344e-05
-4.49062072407327e-06
-1.58088938454725e-05
-2.08451894345057e-05
-3.38189750080409e-06
-1.47543848510672e-05
-2.84839849855481e-05
-2.11569787633688e-05
-2.12395642523134e-05
-2.41135494776847e-05
-2.83751107241499e-05
-1.18276246261884e-05
-2.1514593139009e-05
3.76193578026895e-06
-1.0447613884002e-05
3.23702917845108e-06
-1.37213625288745e-05
-2.77251912224452e-05
-2.49360968739117e-05
-6.32172185159654e-06
-1.41351458823702e-05
-2.73953356170997e-06
-8.58174583495671e-06
-1.76098145821126e-05
-2.49569910751102e-05
-2.09290350082147e-05
-1.21355199439276e-05
-2.01675894951671e-05
-1.50558263452339e-05
-5.34013932391571e-06
-4.06315581801599e-06
-1.93230465276341e-05
-1.88730499620652e-05
-1.18053008237242e-05
-9.72656315198609e-06
-1.84386121330775e-05
-1.64331010245422e-05
-3.28733377835098e-05
-5.13251753144346e-06
-1.50587432612924e-05
-5.48172621276018e-06
-8.36297773686079e-06
-2.6019086799125e-05
-1.60060058418289e-05
-3.21843932603683e-05
-2.12843259568303e-05
-2.31675390422533e-05
-2.4869704770881e-05
2.41884270525726e-06
-1.46535855824112e-05
-2.34935242360502e-05
-1.04366936930538e-05
-1.1529019955021e-05
-3.65322466636206e-06
-9.02157585890965e-06
-1.46038773392651e-05
-1.74105726529144e-05
-1.62124588506058e-05
-1.91537939495943e-05
-2.55753043864371e-05
-1.75769135377451e-05
-1.28096497102087e-05
-2.51389287510834e-05
-3.32139970899875e-05
-1.45642491654395e-06
-1.2840070545364e-05
-2.23759606090189e-05
-8.7501738426332e-06
-2.53272069330132e-05
1.42837172862491e-06
4.08156306292915e-06
-1.53117554255234e-05
-9.14120460718451e-06
-6.7852013519239e-06
-1.93898238980049e-05
-1.233584691488e-05
-9.35599463894171e-06
-9.06856552037507e-06
-2.29434921268142e-05
-3.14890529816024e-05
-1.75712889444668e-05
-1.7514347269385e-05
-2.58307411322392e-05
-1.39880734411853e-05
-2.03171226871903e-05
-1.66415486396542e-05
-2.3017922281714e-05
-1.54633849256448e-05
-2.52638058770277e-05
-8.49851601750933e-06
-1.15030307749535e-05
-1.58547446631597e-05
-1.61940011325076e-05
-8.78708094510808e-06
5.83112034622855e-06
-7.71329873720047e-06
-7.56559699459361e-06
-2.34198475026206e-05
-4.6696165268453e-06
-1.03916467022237e-05
-1.18921533937421e-05
3.75278440359801e-06
-4.8308666396547e-06
-1.14873378217755e-05
5.02283948761901e-06
-1.7464479877327e-05
8.99853107207648e-07
-1.13786779404176e-05
-1.49433046720085e-05
-6.02854844193573e-06
-8.64399645155335e-06
-2.16751981759179e-05
-1.93543987883851e-05
-1.54080951857743e-05
-9.98725663077778e-06
-4.7585141774934e-06
-4.28122072829672e-05
-2.21417851633351e-05
-1.38778377685769e-05
-5.52504349354917e-06
-2.66901180804567e-05
-1.67693063578698e-06
-1.38674736218861e-05
-1.94134138959822e-05
-1.05786290977219e-05
-7.20437565747005e-06
-8.25310533060449e-06
-1.49248321248931e-05
-1.46300472557991e-05
-1.93248528743897e-05
-2.19069285193572e-05
-1.14131558409547e-05
-3.07418984499529e-06
-5.28004480302783e-06
-2.31047825370804e-05
-8.90464446149104e-06
-1.19387085210216e-05
-1.01562893737048e-05
-9.38440076583054e-06
-1.40435295411777e-05
-1.59581199565141e-05
-1.8368542556127e-05
4.6216778609825e-06
-8.54107645069894e-06
-1.57928182418279e-05
-2.65368206297508e-05
-1.57581301999539e-05
-3.44273098291636e-05
-2.36225733070295e-05
-2.27333564102234e-05
-2.16708875560976e-05
-2.94230740824077e-05
-1.55813866348082e-05
-1.68083607920081e-05
-1.74455093622486e-05
-2.10757679993204e-05
-1.26675615593655e-05
-5.81736400889852e-06
-1.0205658234676e-05
-9.61621175879849e-06
