# Supplementary material for: Research on computational propagation and identification of mine microseismic signals based on deep learning
Source: PLoS One. 2025 Oct 22;20(10):e0334641. doi: 10.1371/journal.pone.0334641 (PMC12543183; doi:10.1371/journal.pone.0334641)
Supplement: S9 Data — (ZIP) [file pone.0334641.s009.zip › 000101100000398.xlsx_0.txt_24.txt.txt]

-9.7110882729787e-06
-1.82608934273692e-05
-1.08076824821917e-05
1.81290061672846e-06
-9.207250925074e-06
-3.02451530338222e-05
-9.17434811579706e-06
-1.79312949118529e-05
2.44216914805062e-06
-1.67715018345492e-05
-2.5312708356938e-05
-5.52732680473677e-06
-1.11575167018951e-05
2.66172777645155e-06
-4.85473426048686e-06
-1.14407729245587e-05
-2.95043645050818e-06
1.36041778579246e-06
-7.29913848859318e-06
-1.27687851905153e-05
-1.3528123182674e-05
-2.82802828426173e-06
-8.76154050400695e-06
-2.00481027937107e-05
-1.90606240754705e-05
-1.26536903917224e-05
-2.04978424301661e-05
-1.45501484954138e-05
-4.41140179648809e-06
-8.94595497211507e-06
-1.99028316178733e-05
-1.79953494170237e-05
1.28501215598326e-06
-1.85510488145581e-05
-6.49144273321414e-06
-1.8113046722366e-05
-5.67556142213792e-06
-1.89699031032389e-05
-1.07991189760551e-05
-9.70539255859561e-07
-2.77989386823158e-06
-1.03618251571873e-05
-1.80646664268775e-05
-1.11104256348553e-05
-1.19196133826963e-05
-2.05692789637065e-05
-1.53126716765639e-05
-9.44550358810296e-06
-6.60510799387634e-06
-7.81957870504713e-06
-1.95178982630739e-05
-1.03251706599882e-05
1.68890193475535e-06
-1.10518012577934e-06
-7.60014958176405e-06
-2.95658239694914e-06
-2.34606207447774e-05
-3.73690961442939e-06
-2.0415245886467e-06
-1.01594433451858e-05
-1.32837524597963e-05
-7.48781459291272e-06
-2.02641610857126e-05
-1.02977844670794e-05
-2.27699616501407e-06
-8.34066336301979e-06
-4.02562015261435e-06
-3.12628764347941e-06
-6.94521559968261e-06
-4.63973203209595e-06
-9.80208161310574e-06
-1.39844217788498e-05
-4.82643743633754e-06
-5.34095198954356e-06
-1.025485503225e-05
-4.43122636730216e-06
-2.7012128846214e-05
-1.19518623460703e-05
-7.76604521786524e-06
-1.38189319578875e-05
-3.39737586084874e-06
-1.41278740668867e-05
-2.13274199452151e-05
-2.52954202569749e-06
-8.19129911275068e-06
-2.08555701267808e-05
-9.4521882421888e-06
-4.01953606518559e-06
-5.34107766805603e-06
-1.06216023345119e-05
-8.01945006626876e-06
-2.55742553946529e-05
-1.36973329627618e-05
-1.22199949863597e-05
-1.50428733220688e-05
-1.74890262796389e-05
-2.15463664060609e-05
-1.08189132383522e-05
-6.18848548189607e-06
-9.08826567252713e-06
-1.13426139727594e-05
-7.9041030663837e-06
-6.6142728584212e-06
-1.85870988447579e-05
-9.10752775209027e-06
-2.8222434398497e-05
-5.41987886685859e-06
-1.17125490719477e-05
-1.70925194829667e-05
-6.23360023806637e-06
-1.45157973326235e-05
-1.27528050993162e-05
-1.94928478202303e-05
-9.11018289603681e-06
-8.55370195240228e-06
-3.5203489249807e-06
-2.21452063276015e-05
-1.17235003352284e-05
-1.52504975473286e-05
-7.0051650862424e-06
-9.41368385762158e-06
-1.56586512340061e-05
-1.27975998853469e-05
-5.68559921878531e-06
-2.61514398939175e-05
-6.76146566122741e-06
-4.46466951002164e-06
4.34287002601576e-06
1.02362789156218e-06
-1.47057217421216e-05
4.734254368022e-06
-5.24983575271596e-06
-3.7732117614739e-06
-8.91616727298494e-06
-1.86807825975548e-05
-2.28062849954326e-05
-1.28496080340978e-05
-1.82353349094811e-05
-1.75288576337332e-05
-1.94997872625161e-05
-1.58155364445937e-05
-3.67301931175256e-06
-2.14124474533776e-05
-5.39943207401476e-06
-6.76004835394547e-06
-3.12590806472965e-06
1.79504783819092e-06
-2.33983340497297e-05
-1.90327781246035e-05
-1.73199616211878e-05
-5.30967075747261e-06
-2.05126292084745e-06
-1.18788485488883e-05
-3.9862565013486e-06
-1.50986640496209e-05
-1.96172408960135e-05
-5.27565710607902e-06
-9.38130760409088e-06
-1.74152473572098e-05
-1.20782046771752e-05
-1.51650026626927e-05
-1.23339796774193e-05
-2.0146804222896e-05
-2.70347017135985e-05
-1.51436002583015e-06
-1.16024615332804e-05
-2.90596440659052e-05
-9.68464899983964e-06
-8.74085108087725e-06
-1.30709503482559e-05
-2.373010497512e-05
-1.20071029601159e-05
8.53533853680248e-06
7.96716515224662e-07
-1.45956307978072e-05
-1.3445566306642e-05
-1.37969064688168e-05
-2.54501243501605e-05
-1.55552788080174e-05
-8.02572585384341e-06
-9.71184509101887e-06
-1.21868782505752e-05
-1.35542874028135e-06
-6.86314634853128e-06
-1.62470065143685e-05
-9.4795723826404e-06
-1.56756272313716e-05
-1.15137708648607e-05
-2.38654097442071e-06
-1.47815049537612e-05
-3.70014946555304e-06
-5.30532134629751e-06
-3.05671057524777e-05
-2.02112890822525e-05
-1.89159001594766e-05
-7.27959879368166e-06
-1.49559270383422e-05
-1.32542840388457e-05
-4.05730761327986e-06
-2.30725871829563e-05
-3.24791481060651e-05
-8.36356418672941e-06
-1.05183130933138e-05
-1.84150012547718e-05
-1.73507781399407e-05
-3.05842505312714e-05
-7.84771445789992e-06
-8.39464904924999e-06
-1.92185357925914e-05
-1.61242109639443e-05
-1.79227882255663e-05
-1.10291618561766e-05
-1.09099279894422e-05
-9.85036220612054e-06
-1.46372601375466e-05
-1.39574605187241e-05
-8.82346710600406e-06
-9.25992743809954e-06
3.43657224575933e-06
-7.98604330045801e-06
-1.52875019246397e-05
-1.20019103718445e-05
-3.67844243770038e-06
3.39194859829053e-06
-1.22730662808647e-05
-1.40242171750655e-05
-1.5361516928603e-05
-1.65065055262387e-05
-8.83068849050849e-06
-5.75744940212704e-06
-1.11884583223497e-05
-1.65063709533543e-05
-1.57358466638157e-05
-1.08485834711576e-05
-1.50514100722908e-05
-1.45630668967906e-05
-1.15737024709031e-05
-9.9794896959972e-06
-1.83916465963569e-05
-9.50091114690101e-06
3.40728566093613e-06
-7.8090982188912e-06
-2.1046327904435e-05
-8.40788923034604e-06
-1.83975690919264e-05
-1.38715620417975e-05
-1.93833797227611e-05
-9.00893224523009e-06
4.34876037427005e-07
-2.19517838960717e-05
-1.06119896691198e-05
7.35254454930206e-06
-1.02399703855965e-05
-9.42670198972631e-06
-6.59596708938446e-06
-1.21645393100305e-05
-1.34170896350903e-05
-1.50203403092679e-05
-2.73847378047012e-05
-1.01866731837037e-05
-1.10134126467238e-05
-1.33846529194657e-05
-9.09386712862657e-06
-6.9446767693738e-06
5.3925340428247e-07
-8.97446572039205e-06
-2.62683659272151e-05
-8.42321716883752e-06
-1.26508500582385e-05
-4.54824009966527e-06
-2.55632541395403e-06
-1.88265526483394e-05
-1.94059623215184e-05
1.86405670054833e-06
-1.70305292139631e-05
-7.70281335707939e-06
-6.06942282422093e-06
-2.14516355346632e-05
-1.46351754564802e-05
-1.64630687875597e-05
-1.51264681592907e-05
-1.55565732685237e-05
-1.28350493180292e-05
-3.54236809293368e-06
-5.51911430995774e-06
-2.12487562184424e-05
-2.48507984169991e-06
-1.07463710643134e-05
-5.90615560632239e-06
-6.49892869344499e-06
-3.07509436464236e-06
-4.22525788157248e-06
-7.85363918728179e-06
-1.31034254003238e-05
-2.92165480774212e-06
-7.5433346974169e-06
-1.56274788073834e-05
-1.6792288561761e-05
-1.76663987198539e-05
-3.02438029372254e-06
2.30500405142653e-06
-2.06228321755415e-05
-1.29087413297155e-05
-9.77837368103486e-06
-5.17803051944999e-06
-5.92370204020785e-06
-7.00519202430806e-07
-6.84890831999245e-06
-9.44269251312628e-06
-1.6751987315369e-05
7.19197266435374e-08
-1.47903981469646e-05
-1.8047898822269e-05
-2.05365241612404e-05
-1.97077112958083e-05
-1.12622607576696e-05
-9.50776022307814e-06
-1.8632442346819e-05
-2.33264719423648e-05
-1.08053135356401e-05
-9.3882936241872e-06
-6.1847057632493e-06
-1.31515676154424e-05
-1.2255652656571e-05
-1.67936379102951e-05
-1.20875443150216e-05
5.40914361953299e-06
-3.05431418145264e-06
-1.64073843124748e-05
-1.97753976481176e-05
-8.85954626573886e-06
-2.04471085146306e-05
-9.76115797790117e-06
-1.46134703763647e-05
-3.0839912179098e-05
-6.55097505315492e-06
-5.72699144826045e-06
3.30628172155777e-06
-1.90286330891278e-05
-8.37358307752666e-06
1.72664674721578e-06
-5.77039105052902e-06
-1.1651695339558e-05
-3.11948783630241e-05
-3.0622270011065e-05
-1.69054781693846e-05
-1.04138434226729e-05
-4.27673055534182e-06
-5.22902182389846e-06
-1.30527243966974e-05
-2.04461563613209e-05
-1.07298392824816e-05
8.71827554393675e-06
-2.13625227250595e-06
1.19294101353877e-05
-2.89660004844812e-05
-6.6432833750657e-06
-2.03713849588787e-05
-1.35658988406118e-05
-2.81518478448787e-05
-9.57129128072942e-06
-2.04182889105736e-05
-1.73822701677523e-05
-2.04547225463863e-05
-1.67884272529231e-05
-6.85513063083429e-06
-7.84519460626028e-06
-2.33232570360501e-05
-2.38379403933613e-05
-1.05483986240779e-05
-1.74939862588048e-05
-2.05112271690903e-05
-2.05891567828954e-05
-2.3364433292811e-05
-1.27190293814271e-05
-1.76186228823163e-05
-1.06811270712776e-05
1.71266614556442e-06
-6.31355479199949e-06
-2.03542229823008e-05
-1.00672458007976e-05
-2.20687987949595e-05
-1.52868928948724e-05
-8.72192834398992e-06
-1.33125770196007e-05
-2.00987908407648e-05
-1.12234853852584e-05
-9.90824635718485e-06
-6.89580691242859e-06
-1.61536726630231e-05
-8.35943598548489e-06
-5.9556575547964e-06
-1.98838946136181e-05
-6.79354510887155e-06
-6.73322032068522e-06
-8.99229243581231e-06
-1.16291314647735e-05
-2.4140282971114e-05
-8.8113801459789e-06
-5.28214953207371e-06
-1.45863886747814e-05
-4.58211475186022e-06
-1.86000041876179e-05
-8.44963249954339e-06
-7.64472893990277e-06
-2.31785154778586e-05
-1.06167292606157e-05
-1.41578345143875e-05
-2.97244411916096e-05
-6.32707566426821e-06
-1.56879350672092e-05
-1.58219849601517e-05
-2.19870795452204e-05
-4.98050382491409e-06
-1.24462336704155e-05
-2.61389179183168e-05
-1.21852588506927e-05
-1.76123568481637e-05
-5.19353593798528e-06
-1.77341425337941e-05
-2.06763017792826e-05
-8.88114618239724e-06
-1.77748234881067e-05
-1.04888828833156e-05
3.77359260789116e-06
-1.41022780902328e-05
-2.04967033084425e-05
-1.67131345906023e-05
-1.81927870500508e-05
-9.40694324998978e-06
-1.95225794615254e-05
-1.47698298130018e-05
-1.47995990880328e-05
-2.57200131026294e-05
-1.47779824478514e-05
-8.42971902929731e-06
-1.6681527508348e-05
-3.63000741438074e-05
-1.97302327244971e-05
-1.68505416194176e-05
-5.48970719586628e-06
-1.62895893346439e-05
-8.26136129366136e-06
-1.31687459808958e-05
-3.76224433295491e-06
2.04633946531509e-06
-3.06336311307437e-06
-1.8545874601208e-05
-6.14752303424267e-06
-4.82022290717183e-06
-4.83258170058872e-06
-3.47083873354675e-05
-1.54083310465361e-05
-1.23634748525815e-05
-1.4558265132988e-06
-8.73341145351045e-06
-2.85901531429327e-06
-1.53511598659042e-05
-1.08842829772358e-05
-5.17296019500059e-08
-1.31130403073373e-05
-8.95470017082294e-06
-2.23483093869389e-06
-1.46963743031378e-05
-5.18324598416076e-06
-1.34251422332969e-05
-9.82415931361153e-06
-1.62569770000986e-06
4.46452266743936e-07
-1.49718660863492e-05
-8.62375339746346e-06
-1.68491970092921e-05
-6.54114755611565e-06
-1.84584528372633e-05
-1.54705632484107e-05
-1.14940739146229e-05
-1.15673318460215e-05
-1.59383601833873e-05
-1.65058844424171e-05
-1.29279329751859e-05
-1.6403797179217e-05
-9.62329298641173e-06
-7.45157943588732e-06
-1.13340249661605e-05
-1.40737220276901e-05
-3.33523137095454e-06
-6.87262443704827e-06
-7.88666998080969e-06
-6.48959499071615e-06
-1.19613760396376e-05
-1.42683480769622e-05
-8.55800257872383e-06
-1.64326258302023e-05
-2.97396055174026e-05
-1.83450427692181e-05
-2.05862535294014e-05
-8.42969932354297e-06
-1.29524556334085e-05
-1.1469130882609e-05
-1.50416844204441e-05
-1.73924027829377e-05
-1.66411858251699e-05
3.62407533924774e-06
-3.54547723136982e-06
-1.70116030574433e-05
-1.29618854765573e-05
-4.40089805021138e-06
-1.65958275215737e-05
-6.92993236131473e-06
-9.23426939516315e-06
-2.96797091746167e-05
-1.34298311936149e-05
-1.82648032130177e-05
-1.39169822603895e-05
-2.5054756321486e-05
-6.73414896636583e-06
1.08225589298354e-06
-1.64578871809315e-05
-7.35565237348823e-06
-1.30541320560651e-05
-1.59591586625987e-05
-1.19272730667898e-06
-1.06496608296591e-06
-2.76708973974502e-06
-1.85252118578069e-05
-7.53389723942698e-06
-7.96323527710752e-06
-1.08596451682953e-05
-8.88920562455723e-06
-2.03915079122412e-06
-1.79440896956578e-05
-1.58591993657016e-05
-1.87391184150092e-05
5.5214974525904e-06
-5.91042334079327e-06
2.4187483906565e-06
-2.28121219685924e-05
-5.83821996502955e-06
-1.53301405825269e-05
-2.29883784045148e-05
-4.93231413860714e-06
-1.82537701780956e-06
-1.2626613649466e-05
-1.90084467287126e-05
-1.91418329860213e-05
-4.33539189814859e-06
-8.18468680434337e-06
-1.2897189896607e-05
-1.50518534343929e-05
-2.25685349002098e-05
-2.63343573977659e-05
-3.13075547971883e-06
-1.87173696261053e-05
-2.18203720377629e-05
-4.68741727232468e-06
-1.64912830346127e-05
-1.80134700408573e-05
-7.94940247525511e-06
-1.4396198060561e-05
-8.1679173580732e-06
-1.1510784033343e-05
-2.73271643556835e-05
-2.7049132935826e-06
-8.33512477357914e-06
-6.71871261895771e-06
-1.85866716433445e-05
-5.5460013838852e-06
-2.26354738317841e-05
-2.51107392700969e-06
-3.03774208868638e-05
-1.32744866965965e-05
-1.7259061818831e-05
-2.15562692788456e-05
5.44778421226493e-07
-8.15163314907232e-06
-2.13266329653023e-05
-1.10187689087375e-05
-2.28686472402549e-05
-7.45663342230011e-06
-1.33717831347352e-05
-1.67204139554129e-05
-2.14336306737894e-05
-1.0494337118686e-05
-5.76295289092528e-06
-7.27162380222774e-06
-1.12300767005924e-05
-1.41436413410339e-05
2.30341222978026e-06
5.14851996370065e-07
-2.78576901967914e-05
-9.91988494510654e-06
-2.13579632046877e-05
-1.58959450259344e-05
-1.00598769862317e-05
-1.07392049904801e-05
-1.01619189750358e-05
-2.13189366444919e-06
1.68329185344631e-06
-2.45466387334602e-06
-1.76323626128217e-05
-1.23998037178991e-05
-2.45964563667413e-05
-1.69970987655428e-05
-3.7168615075462e-06
-1.07649139610166e-05
-9.40810016751765e-06
-8.79186645615223e-06
-8.69993826045363e-06
-6.9933185579432e-06
9.72126077915025e-07
-1.0297802562335e-05
6.35878269877385e-06
-9.57716531605182e-06
-1.13540970685616e-05
-9.80235311430655e-06
-5.28194690668102e-06
-9.92105420943529e-06
-1.57150293718315e-05
-1.50261222071696e-05
-2.90223957808547e-06
-1.52006351077188e-05
-2.07795606993193e-05
-9.58013978274881e-06
-2.27198370051746e-05
-1.19001875227386e-05
-2.69367972793969e-07
-1.31380034180732e-05
-2.04588559323716e-05
-9.52483044976122e-06
-4.36008139354831e-06
-1.36950357724214e-05
-7.7885522008232e-06
-1.6151200443517e-05
-5.59262846900798e-06
-5.49297163875202e-06
-5.88915972740246e-06
-9.30694268239677e-06
-1.14305175769592e-05
-1.33474900756298e-05
-2.32942388219046e-05
-8.96681248723637e-06
-2.11288055638747e-05
-2.79417739750403e-06
-2.63973017385108e-05
-4.93990448064159e-06
-8.70922063004608e-06
-1.55681528461131e-05
-2.87426182320379e-06
-5.09263495693589e-06
-1.41125608427762e-05
-8.71521537007294e-06
2.88205965199927e-06
-1.449652268269e-05
-1.72141048325441e-05
-2.52255458646217e-05
-8.88561777902236e-06
-5.84596002625421e-06
2.22160412885399e-06
-9.74794786636648e-07
-3.31318432940987e-06
-1.50631423383689e-05
-2.23880275663277e-05
-1.58300984944901e-05
-1.78267541120969e-07
-7.59955436847952e-06
-2.05947977179566e-05
-1.82661316961616e-05
-8.26351698060597e-06
-1.01176802262097e-05
-2.57740262673755e-05
2.85576560671572e-06
-2.55848919848761e-05
-1.75333610821897e-05
-1.87239005099967e-05
-2.27802366664256e-05
-1.32548602996346e-05
-1.45644874086589e-05
-1.76914283214458e-05
9.89204305816815e-07
-1.33788074626055e-05
-2.22349401198041e-05
-5.59958708064551e-06
-8.97038515224307e-06
-4.1595376050038e-06
-1.28822902036528e-05
-2.08041467826159e-05
-1.37468657589743e-06
-1.14936219363657e-05
-9.55984678106708e-06
-1.66056791274914e-05
-1.51079651240167e-05
-1.6899638869994e-05
-1.74919990867127e-05
-8.54747122949481e-06
-6.66999420754272e-06
-4.05082259007264e-06
-2.44487717258967e-06
-1.23628172295452e-05
-1.5033564958535e-05
1.81613111370321e-06
-8.57681208855157e-06
-1.09340284681984e-05
-9.16924024103477e-06
1.75620124195998e-06
-3.82834570162224e-06
-2.72081108575959e-05
-9.69435303520662e-06
-1.28631610832873e-05
-1.71186685956914e-05
-1.99300377843705e-05
9.00205939711761e-07
-1.60153732534435e-05
-1.01905163097066e-06
-9.75081337859425e-06
-8.27785073050597e-06
-1.5678053156958e-05
-2.01722644882967e-06
-2.71582003165826e-06
-1.56909512577936e-05
-1.96255090118322e-05
-1.59188682547816e-05
-2.00958616952167e-05
-1.15212697584568e-05
-2.28125007720349e-05
-1.11658765941847e-05
-1.5510504731297e-05
-6.17269513589677e-06
-1.65727795745022e-05
-6.44410506048349e-06
-1.10839410550344e-05
-1.51909223284695e-05
-1.14878811851681e-05
3.23177859484748e-06
-1.73679855209015e-05
-2.35506871974994e-05
-9.39062614904414e-06
-1.6407666401158e-05
-2.04149463525133e-05
-8.54299010799364e-06
-3.957129065361e-07
-1.46152076641247e-05
-8.8397584447346e-06
-7.70260583675128e-06
-1.5798180878459e-05
-1.00751565753467e-05
-3.30758506390015e-05
-1.59877743972668e-05
-2.177467236409e-05
-1.95028503688002e-05
-6.3912117032189e-06
-1.8500115861448e-05
-1.60237001411998e-05
-2.90981749061867e-06
-1.52047719873505e-05
-1.52167678876172e-05
-1.95427899922466e-05
-1.8898368010883e-05
-1.81808452189731e-05
-4.2738880732822e-06
-1.99630390175152e-05
-2.24157485972702e-05
-9.58979089033446e-06
-2.25343485057944e-05
-1.23233384984514e-05
-1.53754918075211e-05
-5.07810099774853e-06
-1.32485512267625e-05
-5.84348216465378e-06
-2.53069231321082e-05
5.36091087536285e-06
2.91381805779347e-06
-1.61464077547459e-06
-1.38592185574677e-05
-3.67315930496082e-06
-1.06216324661157e-05
-8.90276333159923e-06
-1.3586444507736e-05
6.19797354661317e-06
-1.11536912704534e-05
-8.12068507048396e-06
1.09466506673481e-06
-1.67975715516832e-05
-3.80119029294884e-06
-9.86805882511066e-06
-3.69668925700332e-06
-4.08926988241278e-06
-1.45699591842011e-05
-8.20290047285429e-06
-1.82632276947624e-05
-1.20381046588922e-05
-1.02020499255283e-05
-1.41408869192214e-05
-9.25638575664368e-06
-3.92262849147772e-06
-1.34873581624751e-05
2.94614916259171e-06
5.00498158566599e-06
-1.27207939139723e-05
-4.6277222322949e-07
-1.52020035672897e-05
5.13658531643953e-07
-1.44482922363402e-05
-3.06730105243794e-06
-2.41985733314939e-06
-2.15505556400668e-05
-3.59010490433909e-06
-1.77766352028446e-05
-1.67146394398256e-05
-1.40973672583874e-05
-6.35099353892099e-06
-2.05053882533934e-05
-2.84686619015021e-05
-1.09517170218747e-05
-1.19395585660854e-05
-2.1025205463402e-05
-2.06918526092038e-05
1.67945169729756e-06
-1.3172668551973e-05
-1.12001813534003e-05
-9.12558692896059e-06
-1.74955780849477e-05
-9.76559607583222e-06
-1.75333092188909e-05
-1.49059921934615e-05
-1.91545701655077e-05
-3.52839674366889e-06
-1.37924408198476e-05
-2.12663558021343e-05
-6.16410889571724e-06
-9.52296112472794e-06
-1.14501011478208e-05
-6.45614780127994e-06
-2.19907487818297e-05
-1.22171720533293e-05
-8.50761252537141e-06
-9.36229026018755e-06
-1.31246854923929e-05
-1.65627913531159e-05
-5.8578847526169e-07
-6.32045093476845e-07
-1.93083451612852e-05
-2.32709760710143e-05
-1.67859209248535e-05
-1.49430785852738e-05
-2.25672830133618e-05
-4.51394812994474e-06
-8.20146052141592e-06
-8.32955132837427e-07
-1.1754531069186e-05
-1.26928374930505e-05
-6.77257464592588e-07
-1.55286441652126e-05
-6.75998464327507e-06
-1.62469876392078e-05
-8.74521985611322e-06
-3.90023526162227e-06
-9.73591279693709e-06
-9.85582500809088e-06
-2.25118003735355e-06
-8.6996651326804e-06
-1.20635338353691e-05
-1.06597221098756e-05
-5.83786379817387e-06
-6.94170704723074e-06
-1.49600961206378e-05
-2.27978066573294e-05
-1.56982861542188e-05
-2.86766662314458e-05
-1.69317237305364e-05
-3.31764783913344e-06
-2.6288351608541e-05
-1.14484359722272e-05
-2.33434558356806e-06
-7.78898824617047e-06
-1.56455313506262e-05
-6.52270414210761e-06
-3.5177003436078e-06
-2.69335067542533e-06
-1.40561535389534e-05
-4.72931454798794e-06
-4.9132501245091e-06
-9.53978260301738e-06
-1.39125399164178e-05
-2.9915563079195e-05
-2.19301860384249e-06
-7.43735447523338e-06
1.92121036077245e-06
-7.77348821548748e-06
-3.49194077704498e-06
-1.17119327783807e-05
-6.53586343143234e-06
-4.57337756146764e-06
-1.98503610632737e-05
-7.40185243377354e-06
-2.17328826994223e-05
-1.79663573797138e-05
-1.01348886558496e-05
-1.12456827875685e-05
-3.28954896193252e-06
-1.68238770349874e-05
-2.42514132107222e-05
-5.59689897978317e-06
-3.81110894243806e-06
-2.21240065670074e-05
-1.62888055589703e-05
-2.06220466603732e-05
-1.48160406449434e-05
-1.63698028310889e-05
-1.47331362391363e-05
-5.62937345797994e-06
-2.25905683668275e-05
-4.4716705510857e-06
-1.83662463189482e-05
-1.20506348534495e-05
-1.96071016953601e-06
-2.45705721371105e-05
-1.94771396400961e-05
-1.05374482042865e-05
-1.08479102906231e-05
-2.42915490326879e-06
-1.69238289713175e-05
-1.3408269528741e-05
-4.52534714571153e-06
-3.51999279111884e-06
-2.49237550433616e-07
-1.21019946136966e-05
-2.0040785814737e-05
-3.31275906914119e-06
-1.1975271431078e-05
-1.49682729899034e-05
-8.05009032522182e-06
-1.71819597511376e-05
-1.25002985697797e-05
-1.51350978235696e-05
-1.26745351721005e-05
1.18713660199077e-06
-2.93001909320769e-05
-1.5728033635155e-05
-6.83900434765207e-06
-5.73543056101344e-06
-1.36685302121399e-05
-5.49964293349913e-06
-2.7870434532884e-06
5.6846498727842e-07
-2.9631724395173e-05
-9.80239900630051e-06
-1.15959769849653e-05
-6.25649181123646e-06
6.46115403811751e-08
-1.3114334600189e-05
-1.7051607132e-05
-1.2596316189542e-06
-9.51549551598323e-06
-1.67747023759838e-05
-1.83442853517204e-05
-9.4161703581171e-06
-3.1167020848128e-06
-6.71685526257792e-06
-1.44631057591893e-05
-2.37147937539438e-06
-1.87271679663037e-05
-1.37396531431698e-05
-1.29102861966238e-06
-1.10351029212655e-05
4.66548226202899e-06
-1.56968258886255e-05
-9.51376384323534e-06
-9.85839008512349e-06
-1.58274201786109e-05
-2.47110025504975e-05
-1.37494595843082e-05
-9.01204978926462e-06
-6.77344323364193e-06
-9.70684089089479e-06
-1.08412045777462e-05
-1.98465330774446e-05
-4.78752497187608e-06
-9.15109969574655e-06
3.57313164300286e-06
-4.62886656094207e-06
-9.7215436594219e-06
-1.30604631760487e-05
-1.90729412887752e-05
-1.17336514118001e-05
-1.7553643897549e-05
-1.53988323493067e-05
-8.0978865954738e-06
-1.30635111003631e-05
-8.65204292336543e-06
-1.47032400325672e-05
3.16128803272769e-06
-7.03237977637939e-06
-8.01451290297976e-06
-1.39758472984576e-05
-1.08754252308046e-05
1.17429633940959e-05
-1.53351322704844e-05
-8.86646254395079e-06
-1.61225029973022e-05
-1.97591467235501e-05
-3.64872199940013e-06
-1.86874028284522e-05
-1.89505447327894e-05
-3.14825097968063e-06
4.19461881175609e-07
-1.35230096164004e-05
-1.03401394502574e-05
-1.74242064063605e-05
-1.14147742980667e-05
-1.2633035348921e-05
-2.28017024733077e-05
-1.54411321691441e-05
-3.70089456750818e-06
1.72936114719336e-06
-1.08835100588524e-05
-1.31156455534456e-05
-1.27955180378194e-05
-7.78141738797525e-06
1.65371770500443e-05
-3.67679557526211e-06
-1.25923518820782e-05
-1.74890185348071e-05
-1.45343625582976e-05
-1.08525202632222e-05
-1.46849080632161e-05
-4.84314539732222e-06
-2.72287950264842e-05
-5.89863097420677e-06
-6.98790762643455e-06
-1.94526464995828e-05
-1.46149873002025e-05
-1.08863169842495e-05
-1.44929579174207e-05
-1.99873289109541e-05
-1.10782818834954e-05
-7.04145254430964e-06
3.2867513047912e-06
-9.66907605871425e-06
-1.22083954850078e-06
-9.20746713587214e-06
-1.83374958626979e-05
4.09012968503105e-06
-1.09215372187009e-05
-1.51265540745586e-05
-2.10162279658818e-05
-1.21920411671503e-05
-2.83749235566672e-06
-1.05702832113854e-05
-1.79921826104304e-05
-6.38053720575923e-06
-2.13494289738621e-05
-1.34969089446428e-05
-1.48675345393053e-05
-1.33142270744327e-05
-2.37335813239621e-05
-1.21773802753318e-05
-1.5046449792395e-05
-1.13219976149666e-05
-2.27311138349232e-05
-1.48333942110452e-05
-1.18596081275531e-05
-1.75992583961639e-05
-1.70871143313084e-05
-1.61690774205158e-05
-1.33362032034608e-05
-3.48056766114901e-06
-1.23990305179342e-05
-3.88130452705088e-06
-2.88414046461438e-05
-1.40504906290453e-05
-1.91418081340754e-05
-2.45986894580086e-05
-2.09100905733579e-05
-7.44381674181923e-06
-2.05500884119317e-05
-1.92865312136768e-05
-1.05068906978622e-05
-1.53260911761543e-06
-7.87819408993615e-06
-1.34757396721697e-05
-7.5143113578711e-06
-2.03946515801092e-05
-8.86819527769352e-06
-2.33047671156253e-06
-8.10995261183039e-06
-7.36661084356827e-06
-2.14378759369037e-05
-7.24004273226247e-06
-1.33521946516541e-05
-2.7841656387305e-05
-1.14701787970076e-05
-3.85663361975012e-06
-2.60498100990199e-06
-2.23169136121547e-05
-1.39993302079837e-05
-2.01058574726422e-05
-1.63344277223087e-05
-1.44960157296234e-05
-2.40297441719582e-06
-1.10502838992876e-05
-2.79807547851467e-05
-2.00782360971741e-05
-7.71695810867682e-06
-5.93810664156025e-06
-1.97401763237261e-05
-2.0310960791447e-05
-5.34581425337467e-06
-1.20267119928599e-05
-5.26050474350785e-06
1.57035120270513e-06
-9.00114921595125e-06
-2.3916414487209e-06
-5.84651907481481e-06
-1.40814239994255e-05
-1.46766582789404e-05
-8.80909526301659e-06
-1.63388873490449e-05
-1.88961442341244e-05
-1.05504280459804e-05
-1.1062359118213e-05
-4.03763741620857e-06
-6.03884634953592e-06
-9.16248917875705e-06
-1.07801659952063e-05
-2.70150185714573e-06
-1.04024454684736e-05
-9.84459282692049e-06
-3.70965070925586e-06
6.60990964570416e-07
-6.77770699137378e-06
-9.87863233475025e-06
-1.62625745561167e-05
4.13939641321011e-06
7.97548800291113e-07
-8.24462743619652e-06
1.47014754193898e-06
-1.28080838887534e-05
-1.38200096166706e-05
-5.34875252509564e-06
-1.32376641219698e-05
-1.0146405514552e-05
-4.14453012202848e-06
-1.66732902952896e-05
-7.79774475387889e-06
5.70643340805176e-06
-1.0513266281969e-05
-9.18499532530689e-06
-1.66318462402016e-05
-1.11506852229147e-05
2.98527929786498e-06
-1.89146555203759e-05
-1.76626503629304e-06
-1.61876046636657e-05
-4.22593671377237e-06
-1.55922821989137e-05
-1.44261979209132e-05
-5.98270426177433e-06
-1.94758126791428e-05
-2.44379778549657e-05
-7.38101903692401e-06
-6.94374246707444e-06
-1.30000605537204e-05
-2.09050675563321e-05
-1.71977232346423e-05
-5.74154843251998e-06
-9.08715890332378e-06
-2.38166299276472e-05
-5.71236472499681e-06
-1.14171607130093e-05
-1.64102646258088e-05
-1.01290496168495e-05
7.10221182847962e-06
-6.89542533534327e-06
-1.14659987772905e-05
-1.63433903613277e-05
-6.54013065631685e-06
-1.95372097583454e-05
-7.52257885016563e-06
-7.66844155052368e-07
-2.07839084867487e-05
-1.80283981928165e-05
-1.03059983387161e-05
3.69160278865074e-06
-3.97919518437087e-06
-1.38232229463673e-05
-1.08401935694524e-05
-1.73594263766088e-06
-1.35295925217871e-05
-1.16187469825818e-06
-1.22730753876515e-05
-6.44680543629986e-06
-1.95723363173165e-05
-5.58678418795419e-06
-1.69625581556919e-05
-5.58122383058413e-06
-7.81493781325826e-06
-2.73224326689724e-05
-1.25161140720502e-05
5.42203395849131e-07
-4.48356176768901e-06
-1.54194848484401e-05
-1.03552383737494e-05
-9.81687622638047e-06
-1.35351977986482e-05
-1.22033401346545e-05
-4.96898928451195e-06
-1.39201304324501e-05
-1.36564300903729e-05
-1.70320044169893e-05
-7.59421117244209e-06
-9.13032681729638e-06
-1.24149197603885e-05
-1.52403782174067e-05
-6.9373243564317e-06
-1.22432745737405e-05
-1.7969240670426e-05
-6.73548146573318e-06
-9.3797184758929e-06
1.78056113109648e-06
-1.01380290302254e-05
-1.88393286610306e-05
-8.46080356737192e-06
-1.63969318739474e-05
-1.43837154813089e-05
-8.02198697786445e-06
-1.58536454693353e-05
-6.47611365827014e-06
-1.4664164906148e-05
-5.32992312927076e-06
-1.58040190829298e-05
-1.19537259666692e-05
-1.34828673547546e-05
-1.17840083615586e-05
-1.58628904614712e-05
-9.91128634683567e-06
5.5080773527324e-06
-7.77835312652193e-06
-1.15479829384738e-05
-1.97329626776696e-06
-8.84042914414331e-06
-1.17820065396401e-05
-1.32407518822988e-05
-1.56982059434524e-05
-5.58855780006263e-06
-1.65093583202301e-05
-9.709012799185e-06
-1.0272653737224e-05
-1.53930426584379e-05
-3.19217150054472e-06
-1.57877488012353e-05
1.30704386756116e-07
-8.2638772298362e-06
-1.33275031325829e-05
-1.53107762257476e-05
-1.5053660857673e-05
-1.95500509914787e-05
-2.35356103348134e-05
-8.10134819774748e-06
-1.00699075662609e-05
-1.24686632279457e-05
-8.47647973683735e-06
-3.52160542491993e-06
-1.37589977902597e-06
-2.859100257123e-06
-2.02360195536865e-05
-1.03217844005671e-05
-6.46810539926163e-06
-1.56833228771257e-05
-8.37475701252746e-06
-9.2100604273368e-06
-2.66264664432375e-06
-4.74549214631551e-06
-1.72530090312469e-05
-4.68515122865661e-06
-8.65657862787099e-06
1.25235283699816e-06
-7.97142592218376e-06
-9.45822292789607e-06
-6.70915140800115e-06
-1.70337179573024e-05
-9.82465397398e-06
-1.42656587125453e-05
-1.49523378086022e-05
-2.40241641300374e-05
-4.29395033919031e-06
-1.19450316993095e-05
-1.35496139371079e-05
-2.54291727849777e-06
-9.12002328968461e-06
-2.01573429595038e-05
-2.37101782469416e-06
-6.63573960506915e-06
-9.62044596574246e-06
-1.67141535157671e-05
-1.65499649906696e-05
-1.35837382238552e-05
-1.63482678046707e-05
-1.82725603546862e-05
-9.65944871221717e-06
-5.62549890868933e-06
-2.2120248098774e-05
-2.37220828396396e-05
-1.34367717651407e-05
-4.84204492763538e-07
-1.71402516005158e-05
-1.60556532536877e-05
-8.31222023431844e-06
-8.30140180330032e-06
-2.73273163124572e-05
-5.96901197007675e-06
3.21728025720082e-06
-7.67317487846041e-06
-6.55054882075078e-06
-1.19622368039885e-05
-1.63539761235549e-06
-1.41614900333069e-05
-8.41698029189508e-06
-1.83369935375104e-05
-7.68556005084746e-06
-1.80960698671801e-05
-1.80967471175441e-05
-1.35396820179057e-05
-5.14922181087818e-06
-1.25548330777811e-05
-1.55910539975403e-05
-2.17623253410875e-05
-1.53543692899727e-05
4.39559967108828e-06
-8.49007650637438e-06
-2.14765851175693e-05
-2.15581746699685e-05
-5.23315056753165e-06
-2.35048601767917e-05
-7.01211445455179e-07
-1.29004012666101e-05
-9.97624582440873e-06
-2.10125283925391e-05
-1.29260918380392e-05
-1.52862748506472e-05
-1.00801727827429e-05
-2.33896018371195e-05
-1.32886648820301e-05
-1.26351824207919e-05
-1.84872543717852e-06
-2.05264581225448e-05
3.88649203130925e-06
-7.80464985934914e-06
-2.10246521470882e-05
-1.34456291810761e-05
-1.18648683265198e-05
-2.1510192621607e-05
-1.22825084566624e-05
-2.01275694217102e-05
5.75627142972892e-08
-7.9921748311051e-06
2.06259844588301e-06
-4.02121520382871e-06
-7.54103065856304e-06
-9.981372860368e-06
-5.5580818046764e-06
-2.23418220811627e-06
-5.9563284197526e-06
-1.6024555283415e-05
-2.84327753409874e-05
-9.25501963682856e-06
-1.4989795609803e-06
-8.44714420135423e-06
4.1747025516109e-07
-1.1740367113981e-05
-1.76474087763622e-05
-2.40387167220404e-05
-4.95694820585667e-06
-1.21049301830243e-05
-1.31586792033671e-05
-2.82518333346932e-05
-1.83444767709731e-05
-2.22141078728997e-05
-1.02979335554755e-05
-4.34218543626383e-06
-1.24471860727122e-05
-1.48270243701617e-05
-1.56171851903261e-05
-9.88357104680888e-06
-2.04438309595601e-05
-1.30649172946149e-05
1.2708782757684e-06
-2.10365839377026e-05
2.47730550396185e-06
-1.61784766256163e-05
-2.7637054654961e-05
-2.15078588032973e-05
-1.37240418924718e-05
-9.55190011513194e-06
-6.46561562011698e-06
3.39459912115192e-07
-1.60370494216652e-05
-1.19169204708622e-05
-1.1892943707375e-05
-1.59189284294336e-05
-1.95098699114428e-05
-5.09980029095604e-06
-8.46554776589057e-06
-1.37512688305698e-05
-1.23016383354377e-05
-2.14930215884297e-05
-1.84694082444741e-05
-2.73888320873982e-05
-4.66018678586044e-06
-3.61064830477639e-06
-1.80667615828541e-05
-9.97860449534912e-06
-3.27402737691898e-06
-1.8702242246217e-05
-2.43536511035639e-06
-1.14142740061888e-05
-2.41346528210706e-05
-1.5479894048421e-05
-6.71003274550023e-06
-1.47547684546716e-05
-1.26557216029762e-05
-1.25770960231774e-05
-2.82875481555408e-06
-1.09637004937492e-05
-5.9470020957603e-06
-1.94435956351471e-05
-1.48907573273508e-05
-2.41887714960308e-05
-3.1461171225241e-06
-1.92022278639788e-05
-7.20385313116283e-06
-2.05287431562619e-05
-1.81861343431103e-05
-4.79661856406284e-06
-8.80883754718488e-06
-7.52217213657434e-06
-1.6133166709129e-05
-1.67120410015187e-05
-1.29507167745451e-05
-7.9135517458791e-06
-3.6258828749671e-07
-4.76915610566208e-06
-8.63062441141068e-06
-2.49892293733917e-06
-2.0798056151411e-05
-1.52307202156862e-05
-2.02717693389771e-05
-1.77591815779759e-05
-1.55900041380151e-05
-1.20043610799494e-05
-8.42256672381587e-06
-1.04602816268482e-05
-8.87144574664779e-06
-8.12407666623939e-07
3.6874330078502e-06
-1.04636063478441e-05
-8.53456229054957e-06
2.66809087322001e-07
-1.30883233732856e-05
-3.76358100695104e-06
-8.62000969476016e-06
2.34282265248616e-07
2.62291699567919e-06
-2.0411152898557e-05
-1.19827762445759e-05
-1.46234760708192e-05
-2.00610754427138e-05
-1.02539139461101e-05
-2.70880244880384e-05
-6.98748422362709e-06
-1.68042421912536e-05
-1.80363778938138e-05
-7.22101817405829e-06
-8.89066333944646e-06
-1.60782484084616e-05
-2.15759842814364e-06
-1.57423025288658e-05
-2.13149585261915e-05
-3.85533131330196e-06
-9.59447959155103e-06
-1.10064158126742e-06
-6.63881471156715e-06
-1.74241866611151e-05
-4.03384505110749e-06
-3.42936869493317e-07
-1.73879498863903e-05
-1.53853781906392e-05
-6.7557503339932e-06
-1.28789460102877e-05
-2.39238656428365e-06
-1.07533849099731e-05
-6.71706657386124e-06
-1.28983538335696e-05
-5.39068320866586e-06
-1.86805850285443e-05
-1.02886714097975e-05
-6.44434503241015e-06
-1.34659476046963e-05
-1.7983755508514e-05
-3.13495236416208e-06
5.93729644589301e-06
-1.59898811859119e-05
-2.87531330622964e-05
-1.0015679445386e-05
-8.00481802775957e-06
-2.70150647629639e-05
-6.4234148010955e-06
-7.94453541679397e-06
-1.13285332915788e-05
-1.65112532417002e-05
-1.13009532659236e-05
-7.74625828025921e-06
-1.33775439430622e-05
-7.45905610513528e-06
-5.07581992083002e-06
-1.4592279008009e-06
6.60308278827183e-06
-1.1167608045638e-05
-8.73062683602146e-06
-1.23132086283164e-05
-1.71595560817648e-05
3.9598115450379e-06
2.57194715981363e-06
-1.95097534430575e-05
-4.72166934265122e-06
-1.26995232947818e-05
-1.44959338386272e-05
-5.43331706457459e-06
-3.31997651806446e-06
-1.22649280325392e-05
-1.58056443880432e-05
-1.95945299864562e-05
-8.29991588390971e-06
-1.78923445896666e-05
-1.67132760992161e-05
-2.88605680757808e-05
-7.59332610157546e-06
-1.11858579861466e-05
-7.65389019514286e-06
-7.8141848942578e-06
-8.35500384889049e-06
-1.41220424019087e-05
-1.4075196659378e-05
-6.75871705246963e-06
-1.3362513230148e-05
-7.38624338336821e-06
3.35472744004099e-06
-9.16866910826639e-06
-1.47043367150144e-05
-2.40958139990676e-05
-2.09215326616679e-05
-1.55755361579105e-05
-1.04619949310976e-05
-8.77948377900874e-06
-1.96401041305178e-05
-2.09988798561478e-05
-1.15666973973573e-05
-8.38093574730796e-06
-1.56797388637917e-05
-1.76244085857446e-05
-6.8199594718559e-06
-4.73763160485826e-06
-1.27504994362952e-05
-8.69385979955021e-07
-1.91010736599942e-05
-8.459915303188e-06
-2.73618274891514e-05
-6.59602501948716e-06
-5.01237504970667e-06
-9.45398718401669e-06
-2.12067826789212e-05
-3.96470585816113e-06
-2.15307630946723e-06
-5.30112991052507e-06
-1.82582284662035e-05
-1.49120095849945e-05
-1.05517509432433e-05
-7.95536344210003e-06
-2.11041592222079e-05
-8.45086875156613e-06
-1.73078015123071e-05
-1.63787989389e-05
-1.48321405638807e-05
-1.97393158979152e-05
-2.44067744274552e-05
-4.0701876424769e-06
-6.84849087891601e-06
-1.76995730990587e-05
-1.25160424655202e-05
-2.51228303151984e-05
-1.97859844717832e-05
-1.21615178011822e-05
-8.47082996994857e-06
-1.64404601849534e-06
-5.44533921804379e-06
1.2017216388613e-06
-1.01686216711712e-05
-1.53086744855293e-05
-9.42314279568876e-06
-2.17009730909978e-05
-1.65587841101992e-05
-9.95401260562363e-06
3.51417216280266e-06
-8.49434535429587e-06
-2.00554008173397e-05
-1.18228763958498e-05
-1.01533577244735e-05
-1.51428492803952e-05
5.32675378758555e-06
-1.13517611573784e-05
-6.31837160013857e-06
-2.98678486822735e-06
-2.12035735932776e-06
-3.75065177900196e-06
-4.33156781403494e-06
-1.67708656932855e-05
-4.31158632035828e-08
-8.97560284989651e-06
-1.31787507383891e-05
-1.61204579794466e-05
-3.61055593494313e-06
-5.8903758198991e-06
-2.07095406047102e-05
-1.45342677549981e-06
-1.25654937569129e-05
-8.12181004962616e-06
-1.55302517528183e-05
-1.23418167723801e-05
-2.84423033896982e-06
-2.05588725469944e-05
-8.62017247442565e-06
-8.03651751727936e-06
-1.8650663002095e-05
-1.34580608430826e-05
2.39950204651765e-07
-1.01464579043139e-05
-1.54497681777881e-05
-1.60021837460495e-05
-8.76922405637812e-06
-1.02650738425636e-05
-2.22308888942762e-05
-2.21468180939989e-05
-9.1467473653987e-06
-2.13342176160892e-06
-2.15844009959551e-05
-7.90398642625079e-06
-7.71292674827661e-06
-1.91849308853944e-05
-2.20752719096949e-05
-6.70294701498434e-06
-1.24711556907573e-05
-1.34945727811081e-05
-1.62120963144623e-05
-1.65338454230488e-05
-1.65695447611602e-05
-1.49047227670662e-05
-7.96838572520166e-06
-1.94415383980546e-05
-1.02326672037947e-05
-1.93156094365037e-06
-2.43641316144561e-05
-2.46765050278324e-05
-1.6118064533602e-05
-1.32980031423225e-05
-2.09333819890298e-05
-1.51358150070666e-05
-1.34775009034031e-05
-1.59276122172284e-05
-2.79579397352421e-05
-3.83541103896493e-06
4.86780212705579e-06
-1.55799127757294e-05
-1.49273548143786e-05
-8.89110328728427e-06
-9.10721561205854e-06
-9.02183438275574e-06
-1.17057344464283e-05
-1.34956738919889e-05
-6.97048609418095e-06
-2.9362093346433e-05
-5.83323556460635e-06
-9.11388000827196e-06
-1.58978097921018e-05
-1.38395106846944e-05
-2.58701032826717e-05
-2.12014887445506e-05
-1.08424989241783e-05
-1.51701952413003e-05
1.05221245062433e-07
-8.79204606252849e-07
-1.60445931085661e-05
-3.83493231104637e-07
-2.27726640187958e-05
-2.59980081259045e-05
-1.23957828325296e-05
-1.72918807342569e-05
-1.00712331463797e-05
-1.19496091408974e-05
-1.65247297117021e-05
-2.05323027197902e-05
-1.26215048771064e-05
-1.93338635070369e-05
-2.84886064072935e-06
-1.67826652609492e-05
-2.18629252283554e-05
-5.58905290917636e-06
-1.48013547831797e-05
-1.88482754900878e-05
-3.37787970829994e-06
-1.43708791850808e-05
-2.878505146524e-05
-3.14748546599784e-05
-1.74994636787834e-05
5.10490480163287e-06
-5.6952572351765e-06
-8.11884862857232e-06
-9.63810125339445e-06
-5.25444584325954e-06
-1.93235306212954e-06
-1.83214925439369e-05
-1.63204468287452e-05
-1.13191695372573e-05
-6.73200073559848e-06
-1.09616120235011e-05
-9.40616358958453e-06
8.50431689086162e-07
-1.71326116374342e-05
-1.13054375710227e-06
-4.02294528107024e-06
-1.35385492520533e-05
-1.84839019963003e-06
-4.96949781026421e-06
-6.32602388860707e-06
-2.56150320730076e-05
-1.04643132042245e-05
1.19465253194429e-06
-2.26432620350256e-05
-1.29935942407655e-05
-2.15159416683167e-05
-9.42467598208869e-06
-1.02752756426e-05
-4.48359505086989e-06
-1.21686165682446e-05
-2.00512889329657e-06
-1.25141764305456e-05
-1.50303941656139e-05
-6.15756027646461e-07
-1.40715580186777e-05
-7.91259540539043e-06
-1.56531635409021e-05
-2.47997082942076e-05
-1.7098500774373e-05
-2.65398310074135e-05
-9.69709303528912e-06
-1.4848817650446e-05
-2.57173214689686e-05
-1.03806947813429e-05
-7.59668110482919e-06
-1.97281630642183e-05
-1.53958794464351e-05
-2.70267406800767e-05
-1.40612987877807e-05
1.47329106343076e-08
-2.10127812664512e-06
-1.97444964238351e-05
-2.80386435245662e-05
-9.86394093439992e-06
-1.93773395060839e-05
-1.6220103653752e-05
-1.21375542162232e-05
-1.21822899315225e-05
-9.69906156417886e-06
-5.34238303652924e-06
-1.25658466603762e-05
1.42130122895295e-06
-7.40609924660623e-06
-2.73919014599291e-05
-2.07044649368639e-05
-1.98986030892152e-05
-2.41061331459229e-05
-1.66728442594368e-05
-6.67236698247294e-06
-1.66217342763391e-05
-8.41258337346811e-06
-1.12741796665781e-05
-1.0050043025939e-05
-1.78257165626224e-05
-9.91879334276937e-06
-1.84053337409306e-05
-1.16314827530236e-05
-1.29560958895595e-05
-5.06415304028023e-06
-5.21782683397144e-06
-1.09964692195296e-05
-1.50045839139299e-05
-1.31982152260957e-05
-1.3296425075681e-05
-3.45314739498577e-06
-3.05425288277552e-06
-1.62700793265237e-06
-2.02888270354798e-05
-6.43365560068628e-06
-9.71788050436984e-06
5.08954911010392e-06
-1.20968712319793e-05
-1.38907066248204e-05
-9.19743957670059e-06
-1.99213392099514e-05
-2.61581940971208e-05
-1.56915899574138e-05
-1.91845430713257e-05
-2.76630122502427e-05
-9.1862192702626e-06
-6.30154690266574e-06
-1.77047344109169e-05
-6.84995310513872e-06
-7.00896012273683e-06
-1.06651009162913e-05
-1.4932592453706e-06
-1.68952000541612e-05
-1.49911400878647e-05
-9.00932554940767e-06
-6.23596893593914e-06
-3.25757941270225e-06
-4.36808148370507e-06
4.50346879230183e-06
-2.29381078008583e-06
-9.93357293848553e-06
-1.62602543878657e-06
-8.41488168901364e-06
-8.10362306794326e-06
-6.17418953189927e-06
-1.23626666797507e-05
-2.34454206394586e-05
1.11585911021982e-05
-1.16054393051369e-05
-5.80460854612311e-06
-3.57979225478181e-06
-5.30890137878376e-06
-1.3159048212388e-05
-3.38264437017369e-06
-6.2118758505147e-06
1.89731444194404e-06
-1.31187560774336e-05
-7.62807456806803e-06
-1.87732841133605e-05
-1.00351745308525e-05
-1.16445678375452e-05
1.92084861079437e-06
-8.76261611574833e-06
-7.33066808427492e-06
-1.72367855203341e-05
-1.35789969944235e-05
-2.053376000406e-05
-1.11642195428269e-05
-8.52497819444253e-06
-8.79174219371271e-06
1.07414024241993e-05
-1.1925696387695e-05
-5.33411142129173e-06
-3.09889581686038e-07
-1.67166072964404e-05
-1.82813125148556e-05
-4.68830685730894e-06
-1.92066772635599e-05
-1.36812451304794e-05
-1.94893940573803e-05
-2.1277797509793e-05
-1.74463868030414e-05
-6.66002515543541e-06
-1.68858461624212e-05
-1.40584012351396e-05
1.96639248328413e-06
-5.44753744309215e-06
-1.69848730285205e-05
-1.34976687432834e-05
-2.4252915563008e-05
-1.76498958227969e-05
-1.15366811170263e-05
-1.49027735089138e-05
-4.43430359124104e-06
-1.31448853682578e-05
-1.01429279614628e-05
4.29101459972201e-06
-6.63691359708636e-06
-6.01078839726693e-06
-1.00540559460132e-05
-1.54911117910277e-05
7.88651363230947e-08
-1.28283207964178e-05
-9.57381449012083e-06
-1.40472677485818e-05
-1.26180055421759e-05
-1.63273757613963e-05
-1.29496244752728e-05
-6.04515595348612e-06
5.1499737799911e-07
-7.49994308621424e-06
-6.74538944870439e-06
-1.31245255725867e-05
-1.86446101644241e-05
-5.59283762844277e-06
-1.74983818134541e-05
-1.57520338256328e-05
6.57539202902714e-07
-1.02306101727564e-05
-7.58113908402022e-06
-3.81704077407082e-06
-1.23731688605199e-05
-2.46629455776486e-05
1.07341477491775e-06
-1.73104946831015e-05
-9.29575826909691e-06
-2.23977133657738e-06
-7.7385374904401e-06
-1.25209809699237e-05
-1.30260643970866e-05
6.19113738060455e-06
6.00862127239005e-06
-1.79432091538465e-05
-1.13791652889682e-05
-1.2283729774147e-05
-2.05270690340197e-05
-5.5580240328173e-06
1.18425425225982e-06
-2.05617109960487e-05
1.29387931917415e-06
-7.19141538540927e-06
-1.39606595038113e-05
-2.44242840985845e-05
-6.9546984267015e-06
-1.14781265171001e-05
-2.08764739297185e-05
-9.35810818215092e-06
-9.05279011929503e-06
-9.29850685428416e-06
-1.83876710877725e-05
-7.92144955566889e-06
-1.16646069844411e-05
-4.96041127697456e-06
-1.67255092457647e-05
-2.70372549626527e-05
-5.08194300560777e-06
-1.05091000442761e-05
-1.46032414476879e-05
-1.43275947689691e-05
-1.31410467738644e-05
-1.20753478086797e-05
-1.27341640941457e-05
-7.19562431607974e-06
-1.46561639299135e-05
-1.60775316208082e-05
-1.90522002811054e-05
-7.91810117306126e-06
-7.55076669119644e-06
-1.87435674491751e-05
-7.9896524069706e-06
-1.47862742824846e-05
-2.75620501535101e-06
-1.46629181661082e-05
-1.04075663888272e-05
-9.18831989143869e-06
-1.16443384974698e-05
-6.17107231099176e-06
-1.51396361688651e-05
-1.16368247965509e-05
-7.92304993046384e-06
-6.74413233033627e-06
-1.35542140625658e-05
-1.7512161756245e-05
-5.69567011794308e-06
-8.442906808061e-08
-1.26279852736287e-05
-9.25904335835442e-06
-2.0852744317534e-05
-1.91470793953491e-05
-8.79334599444398e-06
-3.0440928906257e-06
-5.28381391548053e-06
-7.2848957934201e-07
-1.02663932528327e-05
-3.46686752756245e-06
-2.33857025702325e-05
-1.95201667624027e-05
-1.34390972558685e-05
-2.40809923899506e-06
-6.87588103445601e-06
-1.36519147605597e-05
-1.37094103528133e-05
-3.39801988174239e-06
-4.89488028369711e-06
-1.30369955324801e-05
-1.93636161460781e-05
-1.45611837105418e-05
2.66164512055227e-06
-1.34550997022869e-05
-2.61965841049828e-05
-9.88692455544677e-06
1.7266125864787e-06
-1.80047667539281e-06
-1.45817829517869e-05
-2.23525912921549e-06
-1.26067530171814e-05
-1.20577289307895e-05
-9.72890702062695e-06
-1.17355367556796e-05
-1.07844302647975e-05
-2.6626388722025e-06
-5.95864919047551e-06
-5.62182156958106e-06
-2.15379227962784e-05
-9.35797884955561e-06
-1.88898286537176e-05
-1.44545666933026e-05
-8.65630915640903e-06
2.50625759276316e-06
4.2241623778547e-07
-2.10769313026676e-05
-1.60742948550748e-05
-1.16227527812032e-05
-2.23835713427512e-05
-1.46673092190802e-05
-2.98412349117694e-06
-1.82507816847621e-05
-2.80509276394741e-05
-1.17234213252822e-05
-1.65174648743956e-05
-1.22543687700109e-05
-1.95094808943595e-06
-2.01292646552639e-05
-1.0373410874486e-05
-1.1403564999701e-05
-8.06543284460713e-06
-3.27054791387472e-06
-1.42224658434903e-05
-7.49846446752709e-06
-4.50705544412098e-06
-5.54835409936785e-06
-6.73506959520723e-06
-6.15190229177975e-06
-1.10638442624242e-05
-1.08686531875826e-05
-1.93317094576657e-06
-2.30591364524977e-05
-1.29083034041446e-05
4.24366891211844e-06
-1.57073253431728e-05
-1.915900291059e-05
-8.6978005197357e-06
-3.18518733259954e-05
-2.76704438004232e-05
-8.69764819327211e-06
-1.70769240899929e-05
-1.95331029540896e-05
-6.93932683950066e-07
-1.36938811578668e-05
-1.79356575506575e-05
-1.38507706088672e-05
-1.33708985980402e-05
-1.29261275088145e-05
-1.52335606401253e-05
-2.44194554834813e-05
-7.12320947121778e-06
-2.02829462608674e-05
-3.56451295433259e-06
-8.22120388013234e-06
-1.95210158367623e-05
-1.57135257883037e-05
-2.06338736168257e-05
-2.9156572436923e-05
-3.04144977311771e-06
-1.25291567954036e-05
-2.65963567369526e-05
-2.33169236813147e-05
1.10448957363048e-05
-7.65387018322271e-06
-2.42584664523852e-06
-6.07424308718359e-06
-1.11553293141126e-05
-1.25615847465368e-05
-9.07482986646189e-06
-9.24869423249497e-06
-9.10152998562689e-06
-2.07798721236368e-05
-1.03127096720965e-05
-1.74413110164601e-05
-1.18844131403947e-05
-3.75159995988807e-06
-1.26192852797458e-05
-7.89955565870855e-06
-9.39934012473235e-06
-1.57785127154301e-05
-7.29508842125069e-06
-9.44054791989661e-06
-2.30893817691356e-05
-1.55530602615881e-05
-1.79111131943238e-05
-7.70713871401915e-06
-1.13075338109824e-05
-6.76033970419035e-06
-1.19015885790912e-05
-1.0544737546194e-05
-8.24063412089363e-06
-1.66050559981736e-05
-1.0973148672036e-05
-1.36709495154941e-05
-1.26557281166724e-05
-9.81097268866527e-06
-1.99707523695924e-05
-1.61579527562893e-05
-5.67052500950843e-06
-8.49312891293487e-06
-1.66390804135371e-05
-1.29081456168938e-05
-1.67850143203118e-05
-1.40013331625575e-05
-1.17466866348424e-05
-1.4352453656416e-05
-1.98604361006723e-05
-3.01660265220667e-06
-1.26903138240492e-05
-1.12579254001733e-05
-2.34487906713945e-05
-7.52624701998285e-06
3.77074953024828e-06
-1.32364444711026e-05
-3.24628015052088e-05
-1.36382257668656e-05
-6.84493432555196e-06
-1.01408544192572e-05
-1.54255650104906e-05
-3.13410389258767e-06
-1.01899631267201e-05
-1.74240489282216e-05
-1.1079065867709e-05
-1.11502844999949e-05
-1.51550532620128e-05
-2.30453746580716e-05
-1.34880049971761e-05
-9.58630630453753e-07
-3.11854025586592e-05
4.91662088326117e-06
-8.40527735518484e-06
1.55038893448006e-06
-1.10650582211283e-05
-1.66896955013943e-05
-2.85509791005546e-05
-4.21186030088677e-06
-6.67216499619464e-06
-1.52996269834048e-05
-8.68547066715622e-06
-1.93811684241623e-06
-5.77820989387922e-06
-1.08749721944486e-05
-3.91600290886982e-06
-6.53812651065695e-06
-3.48222721880551e-07
-9.87108803389934e-06
-4.33059002746736e-06
-1.71854461899833e-05
-7.37595657642457e-06
7.58138845993467e-06
-3.30137782600178e-06
-6.55962291043133e-06
-9.87163492887018e-06
-1.25466623058715e-05
-2.22863947330954e-05
-2.04795280190574e-05
-8.61218988303591e-06
2.23660899067834e-06
-1.54875740096765e-05
-5.58512281028185e-06
-9.18140084360936e-06
-1.69287667490818e-05
-4.32743674596812e-06
-1.77065745313493e-05
-2.08203235387972e-05
5.18154423619946e-06
-6.02254844154121e-06
-1.13912138982314e-05
-1.90067491943313e-05
-1.88979460048807e-05
3.57045315314683e-06
-2.0308842676245e-05
-1.1964670785057e-05
-5.85201015342548e-06
4.20512766633032e-06
-9.35369159069105e-06
-1.0521082727262e-06
-1.0175433537372e-05
-1.05474431255862e-05
-1.50576023122861e-05
-1.74596387017728e-05
-2.60962598096052e-05
-1.52678315181225e-05
-1.58434437839942e-05
-9.21857460562038e-06
-2.31264183536327e-05
-1.28041466094098e-05
-1.6065389278589e-05
-1.55980579024059e-05
-2.4192560476768e-05
-3.10886176783501e-05
-1.7866958327931e-05
-1.27305534042216e-05
-8.58345861630268e-06
-8.89224181023889e-06
-1.22309274806632e-05
-8.01361005217646e-06
-2.14321867595801e-05
-1.53650774878712e-05
-2.27465559941212e-05
-5.9353534143645e-06
-2.77879809724144e-05
-1.86411729228163e-05
-8.22401353037242e-06
-2.32592984114844e-05
-2.38173105498705e-06
1.477368960166e-06
-9.27085707601711e-06
-1.65692193478214e-05
-7.39822571577152e-06
-1.67494665302536e-05
-2.66857226801298e-06
-9.96625717329192e-06
-1.61485054495896e-05
-1.19392562232272e-05
-1.3526575339302e-05
-5.46409398573587e-06
-1.79830619225756e-06
-1.8090725654128e-05
-5.36957792669063e-06
-2.13494894674975e-05
-2.07801962757043e-05
-2.50097594889396e-05
-3.81029059094723e-07
-1.6285596712897e-05
-1.26153801628806e-05
-1.36617721212703e-05
-1.32071803173619e-05
-1.66729146177023e-05
-7.18760451251147e-06
-1.83071018919716e-05
-5.46173968177207e-06
-2.64134359609517e-05
-1.988879062701e-05
-1.3201223748354e-05
-6.48332091714361e-06
-1.58895811726579e-05
-2.19122348963379e-05
-1.88761246571608e-05
-6.3033306247101e-06
-1.43746377357526e-05
-1.2538495861785e-05
-2.14173565001037e-05
-1.27302443710869e-05
-2.05424821104378e-05
-1.13740230892531e-05
-6.80994841740441e-06
-2.4139789622794e-05
-1.46456443265174e-05
-1.44010360403062e-05
-2.77429308415445e-05
-1.87086714019011e-05
-2.3186838835144e-06
-3.49322079640216e-06
-2.93966611537161e-06
-1.46126776302051e-05
-2.58055660362406e-05
-2.79370352266127e-06
-1.5817591793935e-05
-1.57115106044074e-05
-1.00741814515153e-05
-1.36872744443907e-05
-3.86474086316892e-07
-1.42989379598443e-05
-1.12872088902669e-05
-4.00876150546829e-05
-1.00082620760751e-05
-4.49563968382813e-06
-7.24394357394207e-06
-1.58571966010998e-05
-4.60486102013794e-06
-2.0830568474153e-05
-2.07422911724578e-05
-2.37144710091147e-05
-2.05270035947485e-05
-1.42197948674865e-05
-1.20605555316315e-05
-1.23108754927044e-05
-1.02746528911808e-05
-1.00196793994191e-05
-2.54597869818542e-06
-2.15501516950169e-05
-1.20771362863868e-05
-1.21883371572222e-05
-8.10191859737494e-06
-6.90633559582784e-06
-3.13814426035266e-06
-9.54260090496716e-06
-4.98852413940801e-06
-1.63840800637871e-05
-7.38892098771771e-06
-9.93570210231988e-06
-3.00506599483476e-05
-1.72250782005433e-05
-1.34936223104725e-05
-1.58170534201918e-05
-1.54942057189571e-05
-1.78310066703271e-05
-2.88229350665856e-06
1.8287775854489e-06
6.20997130539685e-06
-7.78917767685218e-06
-1.14652683869249e-05
-1.69478687364742e-05
-9.68350254804094e-06
-1.60629146831217e-05
-8.56469022357525e-06
-1.42488157927e-05
-1.7919162975799e-05
-9.74082845385695e-06
-1.31757881486133e-05
-1.04804493736483e-05
-5.41020099077357e-06
-1.81716202732083e-05
-1.63921520844746e-06
-1.10131183566888e-05
-2.39225528452089e-05
-1.27131602413282e-05
-3.75729898902789e-06
-1.96203573699132e-05
-2.41769819689785e-05
-1.0943105971993e-05
-1.33527107071099e-05
-1.72171662110638e-05
-2.1022977324419e-05
-2.29024636055553e-05
-1.98454992467502e-05
-1.81898806014757e-05
-2.10971050831273e-05
-1.88209028673728e-05
-2.4492487861249e-06
-1.41326255246055e-06
-1.29388442545793e-05
-1.45581072289994e-05
-1.67845574539451e-05
-2.29706870703771e-05
-1.921329476148e-05
-1.27941234901016e-05
-5.39169829873814e-06
-1.1500652323224e-05
-1.02977660255953e-05
-2.13589804592915e-05
-8.16450698861109e-06
-1.5707703345546e-05
-1.28580933375861e-05
-8.72202700023486e-06
-1.90214674101683e-05
-1.29970710388011e-05
-1.69116586638185e-05
-2.51016287980128e-05
-1.09130011645698e-05
-5.34905178333166e-06
-1.2699380537407e-05
-9.62063844929913e-06
-1.23820457358311e-05
-1.62264542988715e-05
-1.59976478058408e-05
8.43586844208907e-07
-8.20459241227496e-06
-4.12886832587702e-06
-7.47050179223005e-06
-1.84235202097493e-05
-2.04696323982435e-05
-2.04812640137689e-05
-8.84523922166573e-06
-1.91179791831817e-06
-6.50869343008354e-06
-1.17093536252984e-05
-3.88486575042955e-06
-9.1733585660256e-06
-2.86419464528499e-05
-2.1179193578702e-05
-1.18928272826497e-05
8.30660402309381e-06
-1.18345362474304e-05
-2.01132893236506e-05
-1.38489208402804e-05
-2.22812466738618e-05
-1.57418833545601e-05
-7.60388204788687e-06
-1.13360703431942e-05
-8.18195166918356e-06
-1.63868729918679e-05
-4.49857596815498e-06
-3.24627170194885e-06
-1.23141120320455e-05
-1.66124554013541e-05
-2.68516272362304e-07
-1.03009858300301e-05
-1.40628724013083e-05
-1.36014267785926e-05
-1.01836324979126e-05
-2.03886873133614e-05
-1.79895092690318e-05
-9.52071580350255e-06
-1.21243143889522e-05
-8.16735609115316e-06
-6.85335686083995e-06
-4.04253230662999e-06
-1.36177231000967e-05
-1.15616464925294e-05
-1.22862624692863e-05
-2.16001477886025e-05
-1.24671020840307e-05
-2.18762010336601e-05
-1.98975194562927e-07
-2.02901790441694e-05
-4.96669762507664e-06
7.52697462317926e-06
-2.33524424169796e-05
-2.45758371096838e-05
-6.68301396125032e-07
-9.64503502724915e-07
-9.73864750657933e-06
-4.64020793893289e-06
2.43527432902434e-06
-8.96635605078015e-06
-7.25324916123407e-06
6.34118738478399e-06
-1.66410959854904e-05
-8.00327865966842e-06
-9.90957760229035e-06
-1.01238200251818e-05
-1.86722703119919e-05
-1.43917564075854e-05
-4.26068534008792e-06
-9.33153061760873e-06
-2.05302974983984e-05
-1.3476087510416e-05
-2.54181684409932e-06
-1.92572621313084e-05
-1.63689751679257e-05
-1.15364748650855e-05
-1.5066431308497e-05
-7.1293682537113e-06
-2.14408111938509e-06
4.43797688520127e-06
-7.07614409174682e-06
-1.49977814757822e-05
-2.20969065505975e-05
-3.10515724261239e-05
-9.09746843785226e-06
-1.56943444389046e-05
-9.70620222052781e-06
-3.22801235686492e-06
-1.88163576059541e-05
-4.32253876357817e-06
6.30891350303682e-06
-1.31375507431942e-05
-6.73638172871153e-06
-9.70957757386107e-06
-9.9000488425218e-06
-1.02384720246115e-05
-2.11102198742978e-05
-1.60026567913362e-05
-1.52361976483943e-05
-2.53303194517454e-06
-2.98906354679491e-06
-1.11431468761756e-05
1.44544880673863e-05
-6.26985503467541e-06
-7.40430574387846e-06
-2.05276527451467e-05
2.12911207317908e-07
-5.30551323866493e-06
-1.52174387185208e-05
-1.0430123123674e-05
-1.60574166218414e-05
-1.48787408514104e-05
-1.49703714647567e-05
-9.02787183441804e-06
-2.38690929142014e-05
-6.65547573938452e-06
-5.50111399045208e-06
-2.17521945446111e-05
-1.35479301408996e-05
-1.74111757846575e-05
-1.62883522113886e-05
-9.61380958545484e-06
-1.49071266123967e-05
-8.22619561074955e-06
-3.41512094847401e-06
-7.5764486974962e-06
-2.23362248687489e-05
-2.11914763315927e-05
-1.4041939410097e-05
8.38357210496498e-07
-1.81803664908419e-05
-2.00764813373529e-05
-1.63532571243974e-05
-1.81622518662428e-05
-1.91294387031285e-05
-1.02051420854144e-05
-5.60847392653274e-06
-1.14587771518459e-05
-2.45140452052045e-05
-1.60697758955998e-05
-1.54455351798324e-05
-1.02417129487506e-05
-1.9956346069457e-05
-1.25503261491566e-05
-3.29144213508629e-06
-1.93731690455206e-05
-1.47806344387951e-05
-3.2146200821496e-05
-1.97315283889046e-05
-1.26096361600169e-05
-1.80010021956358e-05
-1.16542102404577e-05
-1.11080854995088e-05
-1.18976322227397e-05
-2.02718846541269e-05
-4.77033676445127e-06
-5.20803540461649e-06
-1.06208033627583e-05
-1.27344036291017e-05
-7.71013408091607e-06
-9.45866517436892e-06
-4.23283053686288e-06
-4.93232638896945e-06
-6.17481610347058e-06
-2.29262231157516e-05
-7.07628957322046e-06
-1.7681508476103e-05
-1.65542832927993e-05
6.54331462072966e-07
-1.81164507826438e-05
-5.10537844714569e-06
-6.07463308619921e-06
-2.16419031548431e-05
-9.39692136362536e-06
-6.49720879727509e-06
-2.29661201287132e-05
-1.47478552134465e-05
-7.46130469176589e-06
-1.07611876087789e-05
-6.88675141260734e-06
-1.88429561759703e-05
-2.46986141315903e-05
-1.52433999781489e-05
-7.49762120326831e-06
-1.85821087615399e-05
-2.3362073122452e-05
-1.32152965257971e-05
-5.18840130202797e-06
-1.85718859376709e-05
-4.80462591456429e-06
-9.83192756793918e-06
-5.72628554609234e-06
-6.32657668469595e-06
-7.09855488140751e-06
-2.47912869242334e-05
-1.65965923534109e-05
-1.2831801001248e-05
4.95964771772121e-06
-2.90319785708198e-06
-1.36361119783811e-05
-3.45120051257521e-06
-8.72528258606522e-06
-2.13341252951989e-05
-9.82269033567009e-06
-9.35857643384524e-06
-1.96422591271108e-05
-1.73537558755606e-05
-1.18514570053272e-05
-1.26050629019404e-05
-1.63028706835181e-05
5.90834706645957e-06
-3.10218881515997e-06
-5.89184790643049e-06
-6.65116740063291e-06
-1.66481580487715e-05
-4.94390614395051e-06
-2.6689936532831e-05
-1.62003823336426e-05
2.10194409839179e-06
-1.71352223580656e-05
-2.65517485120105e-05
-9.99530311950809e-06
-1.80808325327301e-05
-1.35405934572699e-05
-4.19775317692141e-06
-5.60761516556014e-06
-3.97289933253912e-06
-1.48266381435718e-05
9.5765094261115e-06
-9.17582653588867e-06
-2.7143958145516e-05
-2.01332502616305e-05
-2.16915806649537e-05
-1.8262629865402e-05
-1.43703875696688e-05
1.91467758248549e-06
-1.61957830454064e-05
-1.68368889844435e-05
-1.70516173343028e-05
-1.45366535455328e-06
-9.59181006207289e-06
-9.2323753442581e-07
-1.14660253881299e-05
-1.57174431136281e-06
-1.05474481948255e-05
-7.45204358115939e-06
-1.37373570160201e-05
2.34187511226899e-06
-1.15101423661126e-05
-1.02635459980791e-05
-1.67677107692769e-05
8.49260130191116e-07
-8.81889047283992e-06
-8.73887793155224e-06
-2.14819623480221e-05
-1.03991980542039e-06
-1.54846932658825e-05
-6.91317721542163e-06
-2.0981892540124e-06
4.51503756492264e-06
-5.80043953478274e-07
-1.79927795787053e-05
-2.45059539121957e-05
-1.67740520786276e-05
-4.72332587812476e-06
-1.8338627370126e-05
-1.02782192365893e-05
-9.03313111436104e-06
-1.79963293680472e-05
-6.72945322357085e-06
-8.31299847837599e-06
-2.55697931307181e-05
-5.23558576970416e-06
3.733908533429e-06
-1.31999551436514e-05
-4.50935849480914e-06
-1.96299870590198e-05
-1.39893012452778e-05
-1.29986284034795e-05
-3.56924672633043e-06
-1.07576904637238e-05
9.42534888244643e-06
-1.71374631550213e-05
-1.57059646673225e-05
-1.23225946527548e-05
-1.52626715598302e-05
-8.35785148107278e-06
-1.89687655820756e-05
-1.64149184955497e-05
-9.01117544398749e-06
-1.96022891687347e-05
-8.72676348460864e-06
-3.88114869785549e-07
-2.13257862781307e-05
-1.30419782589766e-05
-1.61881182166867e-05
-1.79698693659351e-05
-2.48050907449849e-05
-8.65041678157481e-06
-3.69709504306046e-06
-1.02338411094551e-05
-1.7327294523854e-05
-7.39149023945153e-06
-1.70729362251321e-05
-5.68186404286652e-06
-1.10699797150768e-05
-1.78967783211257e-05
-5.4114712728357e-06
-7.95964526552224e-06
-1.35498017073868e-05
-9.67275407089538e-06
-2.25931161688302e-05
-2.08491974572763e-05
-7.50313437080257e-06
-7.25310218251484e-06
2.71418002030492e-06
-1.98215509694532e-05
-4.67719690784857e-06
-3.41438879796744e-06
-9.39564829974133e-06
-1.16384157483531e-05
4.40739648923604e-06
-8.22638715140407e-06
-1.53360816627598e-05
-1.44285229903621e-07
-7.01375939052552e-06
-6.37926167202885e-06
-1.69333451097685e-05
-1.617145427404e-05
4.8011860375426e-06
5.01873065767516e-06
-1.0979664415398e-05
-2.55969154423996e-06
-2.03499598048313e-05
3.45717311775413e-06
-5.87078943415246e-06
-3.12823337935626e-06
-1.06212229299355e-05
-1.79261112183514e-05
-1.54551355414126e-05
-2.96154952009292e-06
-9.01580296385477e-06
-1.05240923867798e-05
-1.13587535352081e-05
-1.53949349491501e-05
-1.45020652899116e-05
-2.14640405664223e-05
-1.17820204546992e-05
-1.10148615310868e-05
-9.32657711952379e-06
-6.2003738082608e-06
-1.40364670941833e-05
-7.03802470806593e-06
-9.24481475947515e-06
-7.63373913766077e-06
2.95785228418128e-06
-5.11176000901651e-06
-1.37023516620236e-05
-1.87597454087188e-05
-1.5331988567676e-05
-6.8558970003552e-06
-1.06730941207919e-05
-1.07302134535372e-05
6.84971541975095e-06
-1.81026160303281e-05
-1.53544780318017e-05
-1.48071017097501e-05
-1.50692352990798e-05
-8.65880690246697e-07
-2.07881647691799e-05
-1.17883067197109e-05
-1.05507338685561e-05
-2.68633053739023e-05
-4.17434890122644e-06
-1.43369040856812e-05
-2.22491053020891e-05
1.80775385880301e-07
-2.1932991804636e-05
-1.57551851385577e-05
-7.61820635208919e-06
-1.30310661296577e-05
-9.17270771742964e-06
-6.94361531718527e-06
-2.75553631159759e-06
-5.1342330918909e-06
-1.9926828986869e-05
-8.78106752372109e-06
7.26550305316564e-06
-1.40343726725209e-05
-2.76657516019777e-05
-7.75715350130181e-06
-1.52664855491962e-05
-6.0371491427034e-06
-1.08946548124267e-05
-9.06036313409863e-06
-1.11517133549887e-05
-1.68040528377015e-05
-1.48671478295545e-05
-1.53853221964302e-05
-2.49463657096384e-05
-9.97539742636385e-07
-7.44903982361509e-06
-2.29803321016837e-05
-1.31954835096699e-05
-2.67631520428695e-05
-7.08090686864167e-06
1.34891987980108e-05
-7.00255990320149e-06
-3.47881272372466e-06
3.9684056985364e-06
-1.71833905089686e-05
-2.44291505479246e-06
-2.1494324107062e-05
-1.70559921643729e-05
-8.42551565969609e-06
-2.55812170290997e-06
-4.89341344756811e-06
-4.94989481561502e-06
-1.57407610564495e-05
-8.34259657025326e-06
-9.68678426186149e-06
-8.76613013469689e-06
-1.59457585778266e-05
-1.46668788270575e-05
-2.89034845281259e-06
-2.45582310526896e-05
-1.80409003053935e-05
-1.778815073914e-05
-4.48658137876568e-06
-2.24879414246748e-05
-6.36081539231869e-06
-1.81066084586904e-05
-9.03928646689736e-06
6.80758600454461e-06
-2.11454573965858e-05
-1.08605891398e-05
-1.51316595457489e-05
-2.61667913135417e-05
-9.99860512542083e-06
-1.64103663727171e-05
-2.98295821173264e-06
-1.65877475052683e-05
-1.36326456337653e-05
-1.32948974235635e-06
-1.66477321829027e-05
-9.7593577759943e-06
-1.04478413806328e-05
-1.51356975398717e-05
-2.98607636400415e-06
-7.09449605365673e-06
-1.96284263885185e-05
-2.13921213488166e-05
-2.65408659528084e-05
-8.05927265658871e-06
-1.04854570036397e-05
-1.12606604173973e-05
1.28126824244097e-05
-1.70129073253919e-06
-1.77853219000295e-05
-1.94737919523842e-05
-3.09083983290363e-06
-1.78054098250451e-05
-1.83696866362244e-05
-2.74683603318784e-05
-2.0841194588326e-05
-1.4282312221417e-05
-1.49133937582305e-05
-7.90094700836152e-06
-7.04808743828275e-06
-8.57490397617617e-06
8.93786895704153e-06
-1.24373069246804e-05
-1.69300459693494e-05
-7.04108131456471e-06
-1.42760344323113e-05
-1.26730032843879e-05
-3.60469754777397e-06
-9.50821748280059e-06
-4.23312213218357e-06
-7.21554393415816e-06
-1.79693862673718e-05
-1.13243617140562e-05
-1.57314242017059e-05
-8.10915275483803e-06
-7.33924288487389e-06
-5.9755585210497e-06
-3.17000651883282e-05
-8.71602452592392e-06
-3.11384854060767e-06
-1.78486955048819e-05
-2.13163938087509e-05
-6.23026193309783e-06
-1.62453874864916e-05
-1.33938610620308e-05
-9.97432733440158e-06
1.08878087455129e-06
3.50820868781326e-06
-7.70173266876829e-06
-3.11799108655639e-05
-2.77599590908253e-06
-1.11330416845525e-05
-2.06352215856169e-05
-1.05435776152028e-05
-1.87630219155135e-06
-2.83529062971028e-05
-1.66817773978682e-05
-2.85849506237764e-06
-1.06069215220706e-05
-1.52332734131759e-05
-8.15792930046328e-06
-7.34863311336263e-06
-1.29287919282038e-05
-1.70592617471254e-05
-1.00516428775788e-05
-5.19170414537645e-06
-4.48500445314185e-06
-5.69828355119475e-06
-6.48363773670264e-06
-5.9558890489051e-06
-1.38257125153178e-05
-8.63085723604057e-06
-8.60017034667866e-06
3.5811531183941e-06
-1.52916317334987e-05
-1.20866295066466e-05
-1.18389574631603e-05
-4.46425652246217e-06
-1.60817604835417e-05
-1.22564164133749e-05
-1.13995123232972e-05
-1.45607515300225e-05
-9.15665876600005e-06
-1.01111758339699e-05
-1.2747170305382e-05
-1.50136551154625e-05
-2.09348617311408e-05
-1.59385787628248e-05
-1.12368536043077e-05
-9.84534364364541e-06
-7.65918632760425e-06
-1.14398311208669e-05
-1.03896161496667e-05
-1.03848087460223e-05
-1.4388770173757e-05
-1.74371040269692e-05
-1.3515832967408e-05
-2.05245507776865e-05
-1.49743645527815e-05
-9.9003949537001e-06
-1.73187536205008e-05
-2.31867665178928e-05
-1.65824932655827e-05
-1.84167772567896e-05
-9.24705565466291e-06
-1.75318785839193e-05
-1.20651061980903e-05
-7.87439504705231e-06
-1.10428081836374e-05
-1.80347939556778e-05
-1.83946611789643e-05
-2.34713058118696e-05
-6.9154853154346e-06
-9.88995965477064e-06
-6.44700881951656e-06
-9.06064320227225e-06
-3.00781821471807e-06
-1.01942924858491e-05
-2.30054817049134e-05
-1.87338129687847e-05
-2.36921896207421e-05
-5.45585120960868e-06
-9.6438802055662e-06
-6.43974674665464e-06
-1.13953602378667e-05
-6.50567828640297e-06
-1.72347778573345e-06
-2.05667126343205e-05
-2.0538594941917e-05
-2.08413207471413e-05
-1.40226610827705e-05
-1.04916107725722e-05
-6.49883320144317e-06
-1.4534565978564e-05
-1.0772441820427e-05
-1.43533304604983e-05
-1.13763182900903e-05
-1.37503014970852e-05
-8.31507853269845e-06
-1.33690823085957e-05
-1.64967011110488e-06
-9.73810804713652e-06
-2.12070313967947e-05
-1.11188045676082e-05
-6.65761515889869e-06
-1.74633484128389e-05
-1.09824385560336e-05
-1.84496219554103e-05
-1.05633005223046e-06
-9.49851378964305e-06
-1.78979811298664e-05
-1.67943702495256e-05
-1.30778104128788e-05
-7.56107058629172e-06
-2.07223847852568e-05
1.77771340026065e-06
-2.50787799337233e-05
-8.33122453307033e-06
-4.33821988674518e-07
3.00507725451103e-06
-1.44785225904239e-05
-9.91423426673941e-06
-4.47811677470772e-06
-4.61343809400689e-06
-1.56068073808381e-05
-3.7082184553381e-06
3.25282064659498e-07
-1.42923999895639e-05
-8.94054300685588e-06
-5.75258881184424e-06
-2.20991855975742e-05
-2.00971430195198e-05
-1.28703614385016e-05
4.90411584802392e-06
-1.5020845119509e-05
-1.42768916285242e-05
-8.01225052557736e-06
-1.49424749066699e-05
-8.51623222053495e-08
-1.91144438151546e-05
-7.56594118863488e-06
-6.19606955740377e-06
9.5045200985719e-07
-2.02319084350278e-05
-2.26848784542425e-05
-6.83733814649997e-06
-8.14776476605246e-06
-4.61963671605487e-06
-2.23827930162259e-05
-1.18120781886473e-05
-6.41126667097176e-06
-2.44091742079136e-05
-1.19407931919969e-05
-1.43208535810301e-05
-1.21031305033993e-05
-1.40202490289705e-05
-1.52081214135352e-05
-1.01095625153854e-05
-1.19889072607171e-05
-4.24515982316593e-06
-1.47082706948866e-05
-1.37402802850639e-05
-1.78883218105293e-05
-1.78303169948789e-05
-1.58908266132363e-05
-1.43803727985298e-05
-3.0804010247263e-06
-8.35562898806096e-06
-1.86675333004667e-05
-2.24130095019093e-05
-9.57162922668165e-06
-7.53136401527489e-06
-1.57006707654459e-05
-7.78778092395006e-06
-1.23086032482979e-06
8.64857732609633e-06
6.21954769539113e-06
-1.59038856244417e-07
-7.53511883526025e-06
-5.60777414214768e-06
-4.77791930665038e-06
-1.41183373590944e-05
-1.83364741622137e-05
-1.59877464982128e-05
-1.20554938714852e-05
-9.83011560785734e-06
-1.73426900735049e-05
2.75031084968211e-06
-1.54265191388076e-06
-1.16061580020354e-05
-1.02061584295136e-05
-2.06203942698575e-05
-2.24366891075306e-06
-6.90568453229934e-06
-1.49946545797557e-05
-1.31022849328868e-07
-4.21229433409928e-06
-1.37213830647063e-08
-7.66635112711053e-06
-5.0862884182107e-06
-6.07392042661735e-06
-1.05391725005728e-05
-1.13068270731728e-05
-1.34492493450385e-05
-9.41388986304261e-06
-1.57734105364358e-05
-2.30487086314961e-05
-1.26912243456486e-05
-1.34792690765323e-05
-2.11492128205541e-05
-1.73752115260117e-05
-3.31029430689785e-05
-6.72298804948741e-06
-1.20859268474638e-05
-1.79251051005977e-05
-1.56596379313847e-05
-6.11884383135135e-06
-2.6748713305729e-05
-3.26070210839328e-06
-1.90940380275705e-05
-2.09482123437278e-05
-9.75555546337831e-06
-7.76618708723552e-06
-1.69338413732956e-05
-1.40082292458693e-05
-4.73529428810922e-06
-1.00478246439093e-05
-1.74400329454108e-05
-9.15465626586935e-06
-2.92308483602716e-05
2.90917473144869e-06
-9.96160550336258e-06
2.54919356049869e-06
-7.76157279728046e-06
-2.51920199164911e-06
-7.28913863896152e-06
9.12802384891093e-07
-1.67614551370721e-05
-7.38413507742378e-06
-8.42093531281342e-06
-1.27305936290038e-05
-1.20848804815652e-06
-1.01372293462005e-05
-8.28485996398055e-06
-7.1309458504878e-06
-3.03883681384559e-06
3.56188508672116e-06
-4.1850781008027e-06
-1.75248436207146e-05
-1.34485442267115e-05
-1.04642708648642e-05
-2.09386870082342e-05
-1.44266896104319e-05
-1.64635627216526e-05
-3.04685304403489e-06
-1.68028203613382e-05
-9.76662231036474e-06
-1.76584278454988e-05
-8.50038473702288e-06
-1.00011205955326e-05
-5.01635165491459e-07
-1.02711956044518e-05
-2.22979086560494e-05
-5.62497444159797e-06
-1.30805680350063e-05
-2.01812652601785e-05
-1.72726057064621e-05
-3.02390416634723e-05
-6.18555508478423e-06
-2.20165990484658e-05
-8.0602583109052e-06
-1.71301508360604e-05
-1.30871469164062e-05
-4.97427756828582e-06
-1.34155905470011e-05
-2.18651759816615e-05
-1.01211980263738e-05
-3.77108335057204e-06
-1.85278448747589e-05
-1.71753539101258e-05
-1.43004477260629e-05
-7.87381954308187e-06
-1.71090218346732e-05
-2.22127586104508e-05
-5.91017414805056e-06
-2.5070751416717e-05
5.24704218758094e-07
-1.00545238693638e-05
-1.25273470972813e-05
-3.01933211145701e-06
-5.9853645200444e-06
-8.46827004107693e-06
5.65747943452251e-06
-2.11328462214538e-05
-2.30743730329911e-05
-5.15225194546231e-06
-1.93282162845898e-05
-5.35876126597982e-08
-2.82332457960049e-05
-1.09905679818847e-05
-1.09623659893088e-05
-1.93433052106038e-05
-2.00847037097433e-05
-1.97383593974183e-05
-2.52963350873445e-05
-1.3021342652032e-05
-4.07147077213541e-06
-1.40936608443227e-05
-1.77483841510039e-05
-1.36770392638865e-05
-2.53702710199182e-05
-1.41190680237437e-05
-9.343403634979e-06
-1.00784609164936e-05
-1.32677678485512e-05
-1.3450748499948e-05
-9.12001580034924e-06
-3.11981730946913e-05
-1.11683964632336e-05
2.9421405246114e-06
-1.12600564308897e-05
-1.97528078702089e-05
-7.05568030547509e-06
-6.82466664718523e-06
-1.36138216204128e-05
-5.54376290336643e-06
-2.09780877804554e-05
-7.72854739726e-06
-4.60898832322914e-06
-1.37773037711435e-05
-2.28083986595406e-06
-5.53856021888017e-06
-1.62328792643496e-05
-2.17189942488229e-07
-1.42434658029258e-05
-1.21296041257317e-05
-9.12563634995431e-06
-5.89171522179189e-06
-1.6061491346444e-05
-1.52695490991593e-05
-2.37675203638882e-05
-1.60159048651668e-05
-1.61051664673369e-05
-1.85794690476542e-05
-1.67374651943697e-05
-1.63282717830421e-05
-7.60818425542418e-06
-9.1674446974055e-06
-9.31460385256333e-06
-1.35721251474038e-05
-6.35863857162582e-06
-1.81821217899281e-05
-1.68081781624823e-05
-1.10425104817275e-05
-9.85328964306535e-06
-1.74581089629822e-05
-1.64376039921835e-06
-3.77936278759447e-06
-1.87578106562408e-05
-1.75234308162555e-05
-1.1182768517628e-05
-1.9513105371677e-05
-1.35489478996309e-05
-1.71700754014167e-05
-1.8003695447015e-05
-8.13804893696582e-06
-1.9032736268063e-05
-1.63815034800106e-05
-5.2292729938573e-06
-1.65546269927811e-05
-9.16841700823526e-06
-1.68756439188686e-05
-2.94694667439981e-05
-1.36135955271317e-05
-6.87498232009642e-06
-1.13985231549258e-05
-2.31809062738476e-06
-7.66887520493379e-06
5.71786115470275e-06
-1.94821322105043e-05
-1.41519373442076e-05
-1.30884658790764e-05
1.23774532266923e-06
-2.65203117370934e-05
-2.65365616189768e-05
-2.41956617054278e-05
-1.3361525709222e-05
-1.87570385146018e-05
3.59624198769018e-06
-1.1215486623589e-05
-1.62363596521785e-05
-8.33545455139634e-06
-6.63067608127448e-06
-1.61500956353933e-05
-1.27714837626471e-05
-2.64623352378555e-05
-8.33049981512886e-06
-1.65005722662448e-05
-1.51710362058878e-05
-1.69501717151112e-05
-4.64596679258247e-06
-1.69218306016608e-05
-2.23592294529175e-05
-1.62726336677862e-05
-1.06781369570079e-05
-6.70136813400916e-06
-1.16235126670986e-05
-1.21117346328314e-05
5.79292180408388e-06
-1.15415893744735e-05
-1.97431841000749e-05
-1.58526061051584e-06
-6.53041456793672e-06
1.6726480255866e-06
-1.47841493562445e-05
-1.29638468785354e-05
-4.67103894529518e-06
-2.08547605820387e-05
-6.79302901951648e-06
-3.49021757605796e-06
-7.21470486479689e-06
-6.60306599436483e-06
2.2588429092311e-06
1.1718374633867e-06
-9.86105134424896e-06
3.75981195303744e-06
-1.58862603345807e-05
-3.81794966787468e-06
-1.34500326213111e-05
-2.22216638901974e-05
-1.35782863921468e-05
-8.35826776231591e-06
-1.45887900726089e-05
-1.34804657489477e-05
-1.31132102192214e-05
-2.64863759502921e-06
-1.71101788854211e-05
-7.65330297142105e-06
-2.84937495124908e-05
-9.41100634478245e-06
-8.10645438376719e-06
-7.98215408200963e-06
-1.08168935391021e-05
-1.38065180636845e-05
4.47831966194342e-06
-9.52115707783545e-06
-1.09813082688097e-05
-5.80258793065747e-06
-9.37984269742809e-06
-1.21587169473276e-05
-1.02954943599737e-05
-2.56184408238593e-06
-1.77830579691126e-05
-1.69966124663918e-05
-5.31966449925778e-06
-2.22270612575032e-05
-9.56972975287091e-06
-1.59284894767986e-05
-8.55889495577581e-06
-1.64808681339664e-05
9.01302361393886e-07
-2.63373024620687e-05
-2.83476497507141e-05
-5.56906531428222e-06
-5.72313248003882e-06
-7.83056886029325e-06
-1.53368351641178e-05
-5.1039649655165e-06
-6.29892775877425e-06
1.70798790940059e-06
-2.04246969306099e-06
-1.04372864552565e-05
-6.74345242284415e-06
-9.31919155318102e-06
-2.66613884898721e-06
-8.14340873730332e-06
-1.15626194767195e-05
-2.1429450792271e-05
-1.03792944629357e-05
-7.74201313409725e-06
-1.86938858567183e-05
-1.92946746767506e-05
-5.69917243228048e-06
-1.21165840719052e-05
-4.98063575083429e-06
-1.36347628161267e-05
-9.09799810510762e-06
-1.11529570320601e-05
-1.24848240935556e-05
-1.57310275169948e-05
-1.99052534017158e-05
-2.16767933477673e-05
-1.23733967378823e-05
-3.28350637793039e-05
-8.36334132911608e-06
-4.41474023433911e-06
-1.92770611924802e-05
4.88533182797819e-06
5.20963266487081e-06
-1.4856841418883e-05
-8.22765614135036e-07
-1.02374439051165e-05
-1.35015387866246e-05
-2.37517457771107e-05
-1.26375975431045e-05
-7.5089213542079e-06
-1.20067924105647e-05
-1.03408960319031e-05
-8.8235150351285e-07
-6.65055990453943e-06
-4.59583975608832e-06
-1.00102580107375e-05
-2.25048058065721e-05
-1.59239009601611e-05
-1.07816350745006e-05
-1.30909342734453e-05
-1.84407425880275e-05
-1.71424051219753e-05
-2.25035006762903e-05
-1.16180896939569e-05
-7.03572552236217e-06
-1.64551442324104e-05
-4.64311343630595e-06
-3.44649722080966e-06
-2.53905022789799e-05
-2.37097497008922e-05
-1.64508278829625e-05
-1.74228016932385e-05
-1.13544914635069e-05
-1.52643963346199e-05
-2.00302340184957e-05
-1.1405795272311e-05
-9.95579065310353e-06
-8.36588369014439e-06
-1.89627351288876e-05
-1.41377802017357e-05
1.66114285998582e-06
-1.75056436715094e-05
-2.27598625346552e-05
-1.89141665003498e-05
-3.08374942972912e-05
-9.48613282963566e-06
-1.27867213670586e-05
-1.91264358256998e-05
-5.60586151324038e-06
-1.47644914410178e-05
-1.71453223083725e-05
-9.7154937982551e-06
-1.6890800862168e-05
-1.72996082280878e-05
-2.76642865654071e-05
-1.08821791134311e-05
-8.98370898675458e-07
-1.11489528375658e-05
2.06791639114694e-06
-2.30535678515281e-05
-1.46199290008946e-05
-1.35379262974469e-05
-7.22960574733973e-06
-1.65624605347921e-05
-2.72085779750974e-05
-6.77531754310186e-06
-2.18814572083402e-05
-1.37993977739566e-05
-1.81315037442259e-05
-8.77289722910953e-06
-1.42433862388319e-05
4.41780338398039e-06
-2.49355800627029e-06
-5.4254610200941e-06
-5.24959890208981e-06
-6.35474626817957e-06
3.56037455156776e-06
-1.06688725786854e-05
-3.73805851055106e-06
2.20169819077566e-06
5.9138503766758e-07
2.03282345913609e-06
-1.88835958654955e-05
-7.86190044003482e-06
-1.84620191186336e-05
-2.27634435437103e-05
-1.73054563348451e-05
-6.30865740391042e-06
-1.49484193720641e-05
-5.1120628079885e-06
-1.59221631254899e-05
-1.16636117012041e-05
-1.75438616974669e-06
-2.4724165026709e-05
-4.21430339837612e-06
-8.87173376160939e-06
-1.56905982306354e-05
-1.72608752196012e-05
-3.06005552258561e-06
-1.7291906663812e-07
-6.95371500051065e-06
-1.59748908137949e-05
-1.14215555114289e-06
-1.39645774953289e-05
7.23398831951839e-07
-1.92855467033903e-05
-2.61881190295805e-05
-6.68640598821024e-06
-1.60026119906731e-06
-1.07797897630118e-05
-1.06422191535735e-05
-2.68310927491239e-05
-2.11562595950008e-05
-1.15470596894964e-05
-5.93515488131328e-06
-1.29220614539536e-05
-1.11541493532784e-05
-1.53288470216044e-05
-1.26916183688613e-05
-1.71114320109656e-05
-9.5889867581927e-06
-4.10479643700661e-06
-3.23629102278645e-05
6.37540470632454e-08
-6.90128868641966e-06
-9.141456301135e-06
-9.68907900235368e-06
-3.55625001839509e-06
-8.30272622919225e-06
-2.44427038912498e-05
-1.31216944209967e-05
-1.50728835105468e-06
-5.71240829006285e-06
-7.44036464102981e-06
-2.5309558244361e-05
-2.29754688398478e-05
-1.23825097492229e-05
-1.00072844303843e-05
-8.92451158615069e-06
-1.72586387525398e-05
-1.40357021992e-05
-8.72261942545732e-06
-1.26284121654409e-05
-2.39797522085653e-05
-1.5534325847568e-05
-1.71006176320801e-05
-1.1134738621589e-05
3.06735213222388e-07
-1.01065290909084e-05
-2.34623288753092e-05
-5.62613444698206e-06
3.47777955514315e-06
-1.93392855643615e-05
-1.93756582645455e-05
-7.73401463081011e-06
-4.50861524449407e-06
-2.15160604395941e-05
-7.20004189965381e-06
-1.29399013541783e-05
-2.13820229704205e-05
-8.66677959704448e-06
-1.49362376945679e-05
-1.81474351550899e-05
-1.67678352921375e-05
-2.56645453554353e-06
2.79497805054409e-06
-9.15420589282437e-06
-1.28889853871757e-05
-5.59955053482533e-06
-1.13399300568032e-05
-8.07397444257274e-06
-7.25168136759988e-06
-7.31517465549834e-06
-4.16356648916102e-06
-1.09129953399365e-05
-1.95628279151298e-05
-1.41798262257173e-05
-1.16968160760362e-05
-7.97539562382477e-06
-1.4855290626611e-05
-9.65264074144637e-06
-9.19463327686189e-06
-2.75369701427711e-06
-1.1575839322642e-05
-3.05051349805352e-05
-4.8772122490033e-06
-1.12216619124179e-05
-1.14005898632417e-05
-1.86720807577575e-05
-1.44600588643151e-05
-5.3416391758936e-07
2.46640415613198e-06
-1.01701926461758e-05
-1.31019098877884e-05
-9.70364742565514e-06
-1.93082085182285e-05
-1.18401820324068e-05
-1.04343049982886e-05
-8.5005304971504e-06
-3.32139591100144e-06
-3.77946202746803e-06
-1.22376165998897e-05
-1.74276212491011e-05
-2.01725727451326e-05
-8.89915222699092e-06
-1.95535992253629e-05
-1.08801913678052e-05
-8.99617895532036e-06
-1.07168762022573e-05
-7.35733181285902e-06
-2.63589274411814e-06
4.83941127619964e-06
-1.52149420887155e-05
-1.90810590848758e-05
-1.95145532472657e-05
2.14942242313331e-06
-1.59402861210769e-05
-2.98228728749516e-05
-1.66671127539423e-05
-2.93034395934565e-05
2.01626121283362e-06
-3.01917294221699e-06
-1.62065519699621e-05
-2.81874642445053e-05
-1.91614516087669e-05
-1.02115455113658e-05
-1.85693063833031e-05
-2.10044458730967e-05
-1.79244811283762e-05
-2.07553512807529e-05
5.5009295972978e-06
-1.18116799831799e-05
-2.42352164767501e-05
-2.77909091170182e-05
-1.31139774663676e-05
-1.34674688935188e-05
-2.67399928779657e-07
-1.52732660203607e-05
-2.17370938658609e-05
-1.56974223311604e-05
-1.10809703038799e-05
-1.305966792488e-05
3.20231295280771e-06
-8.84712834170089e-06
-1.55731523662643e-05
-1.75774248465752e-05
-2.27207077034597e-06
-1.75805823671003e-05
-8.80163389803524e-06
-1.41844703357949e-05
-1.68979211624428e-05
-1.14150748575415e-05
-1.27000676889657e-05
-1.16833523674346e-05
-1.61958946341565e-05
-5.82778497017475e-06
-6.63602654935145e-06
-5.12584824586287e-06
-1.62964461548447e-05
-6.74244682499013e-06
-1.3621218533921e-05
-1.68745752253364e-05
-8.29943066820607e-06
-1.88511273715495e-05
-2.14394836858628e-05
-1.69094053982856e-05
-2.91725677133765e-05
-4.89563497778513e-06
2.50557567416581e-06
3.49937854401898e-07
4.6089343174467e-07
-1.18812850694908e-05
-1.63249329980722e-05
-1.90629410909426e-05
-1.08191753635974e-05
-1.44883277628916e-05
-8.24075935562771e-06
-1.35213134757483e-05
-2.04013674980896e-05
-1.85951433575157e-05
-7.12756921261251e-06
-1.66577310715941e-05
-2.23519775763401e-05
-8.86647160161037e-06
-1.55339630372546e-05
-6.09291301535315e-06
-5.95964135673366e-06
-1.71609694009588e-05
-1.09954930815839e-05
-1.49792135513741e-05
-1.06851154320776e-05
-2.29687789701177e-05
-1.49302447827288e-05
9.11718608897311e-08
-1.4861039715506e-05
-1.73270448158194e-05
-1.85482602796642e-05
-2.19637297878252e-06
-2.49771064727698e-06
-1.58067566129973e-06
-2.54479227569982e-06
-1.14386676049778e-05
-1.74241896790285e-05
-6.24209964638665e-06
-1.87112597712353e-05
-1.69792983644115e-05
4.24738533619371e-06
-5.56545199214213e-06
-1.13000403134016e-05
1.33426875889875e-06
2.85770477153806e-06
-1.54098064335506e-05
-1.31146310577495e-05
-2.51501631610221e-05
-2.69061392104311e-06
-9.50289101358328e-06
-6.95056516247987e-06
-3.69170638406988e-06
-8.34536918870019e-06
3.61499173531577e-06
-9.85345393488072e-06
-1.57731731828412e-05
-1.66367979104888e-05
-1.83665350289312e-05
-1.65430814133957e-05
-8.50544749819564e-06
-2.39322400170355e-05
-1.21884765733709e-05
-1.26654067250118e-05
-2.30903384942439e-05
-1.00183208436401e-05
-2.013261650724e-05
-1.75687274524941e-05
-7.66846584477645e-06
-1.02544724407247e-05
-2.83728780544369e-06
-1.03626841343666e-05
-2.58941104734223e-06
-1.47042738921447e-05
-2.06768789843023e-05
-1.01053714017577e-05
-1.07557471944131e-05
-1.56299595132197e-05
-8.27091145436449e-06
6.76781432376059e-06
-6.47371251041157e-06
-1.04680228339661e-05
-4.06058016976459e-06
-5.37965033677151e-06
-1.37621720976034e-05
-1.38662006717625e-05
-1.43226017846249e-05
-1.0125521600426e-05
-2.00421972776269e-05
-2.12400846158073e-05
-2.07825614038259e-05
-9.91760336301894e-06
-6.82175191655661e-06
-1.61801001609422e-05
-4.1631317044215e-06
-2.77368517534487e-05
-2.09821733518221e-05
-2.7121488656974e-05
-1.54046943274111e-05
-2.16546114383276e-06
-8.59749466696023e-06
-5.84899301943186e-06
-1.09703463916335e-05
-1.11729529343731e-05
-1.55797769137298e-05
-6.0167987261524e-06
-1.93139503282628e-05
-1.47600555444939e-05
-1.64176325172638e-05
-1.42614306796971e-05
-8.69154828408969e-07
-1.67574474881806e-05
-1.31624617966725e-05
-5.36013845375938e-06
-9.55719838773014e-06
-5.16988160356092e-07
-8.74839823127269e-06
-2.04411663183841e-05
-3.90799371166962e-06
-1.94235880600215e-06
-3.07256541017957e-05
-1.19818961462322e-05
-7.71517401201324e-06
-1.70603391096524e-05
-8.66479658225023e-06
-1.31670776819766e-05
-5.72758042428126e-06
6.06119331448678e-06
-1.41412767943752e-05
-5.80669831662447e-06
-1.16687198639467e-05
-1.30949961594931e-05
-1.54588406043064e-05
-1.72727858868088e-05
-1.44627093450893e-05
-2.13112448761177e-05
-2.60020338904099e-05
-1.30124298180486e-05
-1.00198544316566e-05
-1.64360371172128e-05
-1.79973151898552e-05
-1.95766870232965e-05
-1.32147939188123e-05
-9.77369540032267e-06
-1.43812939191838e-05
-2.02806966226388e-05
-4.59150804675513e-06
3.36090024160515e-07
-1.87070243904559e-05
-2.28233300851591e-05
-1.41979448086615e-05
-2.54107626090654e-05
-1.16907198520625e-05
-1.57487366364475e-05
-2.10331409527886e-05
-1.44684352057954e-05
-1.84667432388167e-06
-6.32852170061046e-06
-1.58216840683842e-05
2.4780545275319e-07
-1.03767854852014e-05
-1.806472867529e-05
-2.32383856577407e-05
-8.33631474403216e-06
4.21402502638752e-06
6.01926979234642e-06
-1.33020325530289e-05
-2.37312630733617e-05
-6.38765419205872e-06
-2.76023791140534e-05
-9.26247873414345e-06
-6.62760823950497e-06
-7.96465205816576e-06
-1.76696704844764e-05
-1.53957088436148e-05
-1.44710084066469e-05
-1.60314999622384e-05
-7.84649164289735e-06
-1.23943997739614e-05
-1.83489102360113e-05
-2.21781494396045e-05
-6.73313063962556e-06
6.563173984119e-06
-7.11689597929279e-06
-1.45426261822373e-05
-7.42022409539514e-06
5.07486630686274e-07
-1.55831833880593e-05
-5.322170029475e-06
-1.26404545416573e-05
-1.16844713311839e-05
-1.86731795595499e-05
-4.61647368445503e-06
-1.64378584301714e-05
-9.89955093398785e-07
-1.075571117382e-05
-8.47998858867919e-06
-6.20126314564644e-06
-1.48881461232768e-05
4.27354291893464e-07
-8.01949167206863e-06
-8.79012447089153e-06
-1.29780851213613e-05
-8.94181663314705e-06
-4.49290400225439e-06
-1.58446274021929e-05
-1.60806950773817e-05
-4.65396643351315e-06
3.09988039080329e-06
-3.96712604282197e-06
-8.23946944590129e-06
-9.50610167622775e-06
-9.45168164308978e-06
-1.65924463871115e-05
-6.29610568009031e-06
-8.92457643908225e-07
-5.95462966261072e-06
-7.58828097400808e-06
-1.48996112934129e-05
-4.10610139016843e-06
-2.25260371346895e-05
-1.20317259626248e-05
9.02998923669281e-06
-2.18179971967866e-05
-4.73323226801116e-06
-1.03113872211553e-05
-9.41594407419733e-06
-9.8853516166327e-06
-1.92848851072866e-05
-1.94945161715517e-05
-1.80864086627618e-05
-1.28338889104186e-05
-2.91909460510799e-06
-1.33588446012338e-05
-7.85585867340388e-06
-5.40193417875005e-06
-1.43840355075414e-05
1.11030578762281e-06
-1.37247213932779e-05
-8.68897715756679e-07
3.1308586116678e-06
-2.68139467580126e-05
-2.17400204267385e-05
-7.10403901733896e-06
-1.83831650516541e-05
-6.42746511539821e-06
-1.18558496291312e-05
1.70240087791145e-06
-3.68816666987685e-06
-1.02142958239811e-05
-1.58519584800566e-05
-1.03449380397721e-05
-2.39773794507155e-06
-1.60634448933686e-05
-5.97898895296056e-06
-1.25904085920584e-05
-1.51750596975331e-05
-1.07729379900127e-06
-5.58851909867041e-06
-1.66694858369917e-06
-1.85366498473729e-05
-2.3134671369214e-05
-2.95447840906894e-06
-6.70288685727584e-06
-1.4833779632466e-05
-1.16084773325726e-05
-1.0357867348862e-05
-5.5700360799077e-06
-2.4919663424499e-05
-2.16620373416035e-05
-1.77902849679121e-06
-4.08554814060325e-06
-6.93941032915967e-06
-1.27410565051945e-05
-9.53523481853128e-06
-4.63473347311338e-07
-2.07427866773338e-06
-1.62135624433839e-05
-1.40516960355386e-05
-6.87936924973117e-06
-1.65687923978316e-05
-1.72029383383274e-05
-1.51430631069708e-05
1.43121008551456e-07
-3.01727871860915e-06
-8.54226198017607e-06
-1.19499738588825e-05
-1.98224377947523e-05
-2.15429662255642e-05
-1.66865709108504e-05
-2.161152748807e-05
-1.46178181278593e-05
-1.90537413893808e-05
-5.56347093644316e-06
-1.94724500208343e-05
-2.19379929802289e-05
-6.22072850227502e-06
-9.948292171916e-06
-1.65675378614223e-05
-1.44933181834524e-05
-2.10808070028152e-05
-1.42810789736168e-05
-1.30803765744172e-05
-1.59832965879155e-05
5.20882693710192e-06
-1.05283801297746e-05
-7.33655912414378e-06
-9.65254576051049e-06
-3.00226283477602e-06
-7.57658720865841e-06
-5.55015696926006e-06
-1.20825325026011e-05
-1.19839059788506e-05
-2.25837101531696e-05
-1.35805559592088e-05
-6.18483530509648e-06
-1.43562016175284e-05
-1.64965378540734e-05
-1.64737487135237e-05
-6.15555287006103e-07
-1.54521823785444e-05
-9.37855667934043e-06
-2.6880784669214e-05
-2.33359401535453e-05
-1.35089997974089e-05
-6.41055087139736e-06
-1.31852082411301e-05
-9.60142611101916e-06
-9.99469746049889e-06
6.813175357986e-06
-8.35260304846082e-06
-1.23557573706886e-05
-2.04069570973435e-05
-1.37726485693286e-05
-1.43473882578161e-05
-6.22941799478024e-06
-2.5759954458111e-05
-1.34584705022995e-05
-7.6888724183546e-06
-1.7065848373394e-05
-1.85715850999119e-05
-2.19776022083052e-05
-1.57928343002812e-05
-9.2487750735243e-06
-9.20840807658875e-06
1.39946175130204e-06
-1.48143918819096e-05
-2.18259757022193e-05
-2.50843413876153e-05
9.67017416248466e-08
-1.06886484426235e-05
-1.40965587462335e-05
-1.63070023254435e-05
-1.48693131176457e-05
-6.94019507882951e-06
-1.0571778201061e-05
-1.52994013166821e-05
-1.22965420420184e-05
-7.04782182739846e-06
-5.60106547038039e-06
-1.75759675696264e-05
-1.26292518244639e-05
-1.92851382695268e-05
-2.94705525841458e-05
-9.93307615053318e-06
-2.31768806212854e-05
-6.84986885591223e-06
-8.86445081227893e-06
-1.525245271492e-05
2.29089381491183e-06
-1.72165057116937e-06
-1.44711336380843e-05
-2.34124524532444e-05
4.43565059814942e-07
-1.05725288603704e-05
-1.38528178459625e-05
-8.75627742019033e-06
-4.68625503238858e-06
-1.92467279069923e-05
-1.20103225023522e-05
-2.58524888866958e-06
-1.3753449913536e-05
-1.29554465886104e-05
-1.49774439061444e-05
-8.56478148543385e-06
-9.0595036605729e-06
-1.46602078776985e-05
-1.9313074883127e-05
-3.27095675339071e-05
-1.14783075446353e-05
-6.62616603245228e-06
-7.7840998671586e-06
-6.26052839714074e-06
-5.9068853393994e-06
-1.88156785797972e-05
-9.37987710209199e-06
-1.47258427872113e-05
-6.37847514261544e-06
-1.80094615752184e-05
-2.26048938515765e-05
-1.67320390493801e-05
-8.07712569642204e-06
-1.3712951245646e-05
-1.82721235965828e-05
4.64688610023262e-07
-1.9496582937793e-05
-6.32719356114403e-06
-1.88227950317935e-05
-4.31793556052492e-06
-3.14384994758804e-05
-3.6912457989712e-06
-1.21316663831515e-05
-3.96646547784001e-08
-2.52950432435851e-06
-1.66053132421555e-05
-9.7222267604711e-06
-1.5359011923688e-05
-1.17970236431141e-05
-2.28517084668068e-06
-1.61472080820354e-05
-1.67167350534508e-05
-1.04851264228911e-05
-1.20428589024462e-05
-7.08112175494361e-06
-1.18382776423976e-05
1.47662771271109e-06
-1.20972471034583e-05
-5.06270915955206e-06
-1.1358755348536e-05
-8.2027886424026e-06
-1.48886835011302e-06
-1.33982427702824e-05
-2.70010555273002e-05
-4.18874095498629e-07
-8.10522490952595e-06
-1.25828635151228e-05
-2.36514893152189e-06
-2.08523540336084e-05
2.68921168927631e-06
-6.44606993633777e-06
-5.38926174955728e-06
-6.34787884108986e-06
-2.3669373898145e-05
-2.049963911728e-06
5.11376099150246e-06
-2.0910250826469e-05
-6.76259842634093e-06
-8.43484531067838e-07
-1.09670963004153e-05
-1.10870825718242e-05
2.68157982166233e-06
-1.70915158368516e-05
-7.86093049823699e-06
-2.96664847962108e-06
-1.05027588829767e-05
-8.47991694703914e-06
-1.54736856210254e-05
6.49243552124107e-06
2.9653913953164e-06
-7.49003476993488e-06
-4.8501696857124e-06
-1.04566358473661e-05
-8.38552557338496e-06
-1.2305307550083e-05
-1.38986373981551e-05
-1.31174782530125e-05
-1.80084904951832e-05
-1.42548921171283e-05
-5.9067019683633e-06
-1.18151269291037e-05
-3.3164107305473e-05
-1.04114602192306e-05
-3.3547462238451e-06
-1.84322773069519e-05
-5.42507590545995e-06
-5.48028902896788e-06
-2.47932206392724e-06
-7.10137805011378e-06
-9.22339445226224e-06
-2.53536898817221e-05
-1.02904574998701e-05
-3.58139083585441e-06
-7.93432631506433e-06
-1.4010656678061e-05
-1.9903749042475e-05
-1.01486807994014e-05
-2.11257037507671e-05
-1.59571956494821e-05
-9.48530428003816e-06
9.70779579311584e-07
-7.86124423427612e-07
-1.44633415689097e-06
-9.44157860960227e-06
-5.16836561256842e-06
-1.92251837037236e-05
-1.02587774109163e-05
-8.54657241912185e-06
-5.96213519063293e-06
-4.40128783714161e-06
-6.21379241586653e-07
-1.68225209520319e-05
-1.76188276514747e-05
-8.13412838335959e-06
-1.11873873335964e-05
-1.64537665373051e-05
2.51529782570212e-06
-1.45443583900083e-06
-1.37315201515601e-05
-7.31550838261101e-06
-1.52797043571331e-05
-1.29887813810771e-05
-1.34555041492011e-05
-3.17109954224488e-06
-1.48340755630508e-05
-8.11101647547722e-06
-1.91071059937346e-05
-3.08117440569583e-05
-2.20487711457389e-05
-1.14633469131643e-05
4.37195810659095e-06
-7.29190087404505e-06
-1.49867259079702e-05
-9.05529895268872e-06
-6.91861732662387e-06
-4.91321642393684e-06
-3.65355111405629e-06
-1.59778010699927e-05
-1.7278469511038e-05
-6.88691404964283e-07
-1.05965980824464e-05
-3.71677221320406e-06
-1.56372272702226e-05
9.33466048528982e-06
-1.24565076181132e-05
-2.57737351363126e-05
-1.23392543660335e-05
-1.63180364599404e-05
-1.58228636451711e-05
-1.57165526567029e-05
-1.31844721477547e-05
-2.0186693909909e-06
-1.21357812593647e-05
-8.80215522692152e-06
-1.66288364402342e-05
-5.73414576423868e-06
-7.86978866271645e-06
-1.79725505393606e-05
-7.02456060778724e-06
-1.53667515977028e-05
-1.18260041821784e-05
-9.78273967161545e-06
-4.16688886166069e-06
-1.8539905274122e-05
-2.2599606955831e-05
1.96611083274664e-06
-2.44370099582828e-05
-1.57756885493168e-05
-4.62491907833517e-06
-9.0188743830054e-06
-2.40150443046481e-05
-1.10862155014135e-06
-1.09951630224482e-05
-9.11575000350717e-06
-1.12495829877385e-05
-1.25912530268552e-05
-2.37874402481016e-05
-2.16974524713749e-05
-1.42592574605978e-05
-1.22667512420803e-05
-1.82189462923207e-05
-8.99766207745619e-06
1.46254971441921e-06
5.18627497850107e-06
3.00629114069354e-06
-2.44312760413834e-05
-1.59996513145619e-05
-8.06996559654127e-06
-1.10847998560082e-05
-1.37167471768675e-05
-1.14507116756386e-05
-2.45002919641332e-05
-8.0691368884476e-06
-1.67544824532164e-05
-5.132822275315e-06
-3.41576061987588e-06
-1.7181813461303e-05
-4.85280053325131e-06
-1.82786165768415e-06
-2.15781763557117e-05
-8.18707770646343e-06
-1.05755292901492e-05
-7.6662745198831e-06
-3.03688807714252e-06
-1.3839846384821e-05
-1.56564771609651e-05
-2.33684296806857e-05
-2.29354780398139e-06
-2.75483624450306e-06
-1.31249017732708e-05
-1.64842842287466e-05
-3.53103615835299e-06
-1.26033440986768e-05
-1.22448474633979e-05
-1.54084565690501e-05
-1.18544823106219e-05
2.92032604219946e-06
-1.09824331029807e-05
-2.64227786465987e-06
8.78842057786977e-06
-1.31428539193861e-05
-1.72225093896189e-05
-1.35308172797535e-05
-6.05614729015352e-06
-2.55617081702446e-05
-9.90433079337334e-06
-5.58533689626406e-06
-1.7469500441081e-05
-1.24146955720002e-05
-1.04600614982531e-05
-1.41931612331799e-05
-1.60943259278494e-05
-1.33105131805626e-05
-1.06062920862044e-05
-7.18134214006782e-06
-1.39700818895005e-05
-2.1742068376297e-05
-1.24995783502718e-05
-6.59730768857603e-06
-8.46155276978211e-06
-1.88917834907145e-05
-1.71965220410705e-05
-1.23446620574369e-05
-2.0100327554169e-05
-7.41684407642739e-06
3.24801134251143e-06
-1.09763123670941e-05
2.04921784849301e-06
-9.42970718291007e-06
-2.07392855845434e-05
-1.18547252299689e-05
-1.710372368435e-05
-1.9193633625237e-05
-8.65737765097356e-06
-6.15836437070435e-06
-5.37424430486188e-06
-1.44748479654114e-05
-1.45251095806374e-05
-6.34500872985857e-06
-1.86354308238051e-05
-1.23449957230481e-05
-1.4389142569688e-05
-1.68836458837773e-05
-1.13366209747606e-06
-1.50305982624253e-05
-4.50053880527767e-06
-1.10137059934646e-05
-2.25071432409851e-05
-2.87160254831771e-05
-1.37488756522944e-05
-1.5422825207923e-05
-2.26633058800008e-05
-1.11392233236588e-05
-1.05405694794743e-05
-7.99588539438579e-06
-8.24954188854702e-06
-1.73031075089449e-05
-1.87837743240896e-06
-1.4798313450499e-05
-3.34175557683454e-06
-1.46566833378511e-05
-1.30709795039996e-05
-1.73777695405447e-05
-1.40097590697844e-05
-1.34727567018875e-05
-1.0131289100311e-05
-1.33666732404675e-05
-9.75635588732789e-06
-1.14000550076852e-05
-1.9164265164082e-05
-1.61467331425141e-05
-1.73895535346372e-05
-6.05117778738163e-06
-3.59228471013484e-06
-1.25214748729466e-05
-1.00903454797766e-05
-1.57265947055074e-05
1.65674319172975e-06
-5.52739539633058e-06
-1.38637413677402e-06
-1.46814515423752e-05
-1.62290142393063e-05
-5.95941856993474e-06
-4.03933557162502e-06
-3.449929659749e-06
-1.45474857572399e-05
-1.07532485225444e-05
-5.00702005217025e-06
-4.16069904783932e-06
-1.34251651515374e-05
-1.48072300226335e-05
-5.36256062820745e-06
-1.50996301392409e-05
-8.52813519029462e-06
-3.54045108416247e-06
-1.64762320297247e-05
-2.24330531691619e-06
-1.3504174604414e-05
-1.12753503156001e-05
-2.01838843638958e-06
-5.03107013612464e-06
-1.39938474690885e-05
-7.47073600330984e-06
-4.60495234250601e-06
-7.22810358752106e-06
-1.12981626450899e-05
-9.39894222369749e-06
-4.34813220603269e-06
-1.32280136760145e-05
-1.27543115957242e-05
-5.30039432545721e-06
-1.52016797565594e-05
-2.39432097765001e-05
-1.15603138350247e-05
-1.89779313074988e-05
-1.97102553832871e-05
-1.19501643497613e-05
-1.16406193714991e-05
-9.07363267583224e-06
-1.4958244506405e-05
-2.79514515506383e-05
-1.39083398000482e-05
-1.89410475918974e-05
-1.44171018691534e-05
-1.57857867837682e-05
-1.59713968562748e-05
-1.25122814230553e-05
-1.11108525687719e-05
-2.13723219996418e-05
-2.38345407692145e-05
-8.56270918262393e-06
-5.20293646466475e-06
-3.41945159261298e-06
-1.38286937820033e-05
-1.69937272798716e-05
-1.36244799711812e-05
-3.95060757694094e-06
-1.01713613222358e-05
4.03494017742193e-06
-6.07158059794092e-06
-8.50736441832199e-06
-1.306034040673e-05
-7.83467543304161e-06
-6.82031709876854e-06
-9.39286479360657e-06
-3.88326735475158e-06
3.87662095984549e-06
-1.99986244382839e-05
9.39986631770504e-07
-1.43541229030572e-05
-9.5555341530098e-06
3.30607979489817e-06
-1.79019297773086e-06
-1.99521125356478e-05
-8.64656490942466e-06
-1.43437631353514e-05
-1.25947550705922e-05
-5.13124778907695e-06
-7.52281904914237e-06
4.80133036327783e-06
-1.69769935536309e-05
-2.89561535900621e-06
-3.78193392243087e-06
-9.46134395779173e-06
-7.0030710938118e-06
-9.14458658102904e-06
-8.90032343854871e-06
-1.38501962069855e-05
-3.43663065698762e-06
-6.54226801058484e-06
-1.46873200010886e-07
-7.68645137780909e-06
-1.89197147495756e-06
-1.34332394334467e-05
-1.44731634758451e-05
-1.16932774401881e-05
-1.66917335971756e-05
-1.91982940069467e-05
-9.26926463956018e-06
-6.77431451713146e-06
-1.67553233007285e-05
-2.10406384609104e-05
-4.98318300576285e-06
-1.53935433710146e-05
-1.49231065377363e-05
-6.79664282518852e-07
-1.32750704324357e-05
-8.40722132165687e-06
-1.18302209527218e-06
-9.20041015789893e-06
-3.0020602755054e-07
-7.96067972094079e-06
-1.52878814360974e-05
1.20263225559237e-06
-1.68814616476928e-05
-9.16793677885944e-06
-1.47381250806403e-05
-2.04999669684788e-05
-2.27559683383235e-05
2.28540171273381e-07
-9.50877635802541e-06
4.18077209034458e-06
-4.17020523658481e-06
-2.53537109405488e-05
-7.85711569491306e-06
-7.47352543455704e-06
6.13639782261723e-06
-2.01818224226567e-05
-1.27129901497768e-05
-4.90578362294851e-06
-1.38053841188402e-05
-2.23711616256658e-05
-1.42549263135646e-05
-7.50879409345995e-06
-1.68346745652751e-05
-1.49292818369762e-05
-1.12311726115523e-05
-2.41258577428856e-05
5.87078790838149e-06
-3.90548903670423e-06
-1.02642158457896e-05
-1.38965950097415e-05
2.48283006772607e-06
-9.0550668908417e-06
-1.31956334813875e-05
-1.26091336631692e-05
-3.6621967152342e-06
-1.20603831064003e-05
-1.39797877222162e-05
5.71511694747921e-06
-7.20214834594172e-06
-2.00460294383991e-05
-1.32401179969464e-05
-2.03478522886219e-06
-2.23224583785472e-06
-4.36584294279594e-06
-2.17680119209161e-05
-9.76268102599187e-06
-1.0938433927805e-05
-1.10543525875584e-05
-4.47881023360227e-06
-5.18782465525692e-06
-8.73178467127913e-06
-1.97364810770633e-05
-9.38383159159083e-06
-2.40756878502959e-05
-1.33835135144692e-05
-8.8441553653733e-06
-4.61649941477751e-06
-1.40116684109665e-05
-1.17600658658176e-05
-1.92392234260724e-05
4.20259825091842e-07
-8.65116481427623e-06
-4.45842550562984e-06
3.18932035327495e-06
-4.70272925759593e-06
-8.80971788999569e-06
-7.28848481850593e-06
-3.40036132727943e-06
3.46839152087619e-06
-2.42892783429254e-05
-1.28139315237214e-05
-1.04109322022641e-05
-6.66267072577393e-06
-1.13832599256245e-05
-1.8929177824949e-05
-6.44944881069752e-06
-1.92671483741133e-07
-1.20453679829372e-05
-1.23323749944354e-05
-2.12865670720806e-05
-1.36445072166583e-05
-1.89758059925152e-05
-1.68771451846763e-05
-1.28457282348332e-05
-1.19915348129473e-06
-7.66136478670532e-06
-1.19907175861077e-05
-4.99302557779759e-06
-1.7658865064685e-05
-4.00560789644245e-06
-1.6110853642287e-05
-1.51949030046442e-05
-2.75808672097756e-06
-2.3067824639474e-05
-4.17180577253841e-06
1.62971643114953e-07
-6.471994106306e-07
-1.34745220578057e-05
-1.6211948085187e-05
-1.68175123042968e-05
-5.21220641187527e-06
-1.03282063644377e-05
-8.59234468581265e-06
-2.41419150541246e-06
-1.14113214930428e-05
-9.96556682914646e-06
-4.08871576468057e-07
-1.25234190102904e-05
-1.28291562224503e-05
-3.5246507889489e-05
-1.26017276281802e-05
-1.13701601654383e-05
-7.15153599428465e-06
-4.01465425108159e-06
-2.19906483528609e-06
-6.44941095080286e-06
3.99758243706521e-06
3.26244305737542e-06
-9.92496296942423e-06
-7.58980397918391e-06
-9.10836131737942e-06
-1.0646400976415e-05
-1.04550019997778e-05
-7.58423277927581e-06
-1.42351693043381e-05
-1.03901229814419e-05
-1.54028289614526e-05
-1.37159230553099e-05
-1.85718277634336e-05
-9.24502022959888e-06
-1.56086673659753e-05
-1.30251908681582e-05
-2.25798185142572e-05
-1.98232070146828e-05
7.8771786090762e-07
-7.8325573078946e-06
-1.66325150114873e-05
2.16024575717251e-06
-5.99539873152789e-06
-7.59107917905463e-06
-1.639427928553e-05
-1.34148987124002e-05
-5.52537958358876e-06
-8.91543584089361e-06
-2.30170198374829e-06
-9.33389491034684e-06
-1.34870380765593e-05
8.2813027635426e-06
-2.83483558500096e-05
-9.91190785603977e-06
-1.89662097076321e-05
-1.00954157841249e-05
-2.85442543456382e-05
-6.31252577034033e-06
-1.10203200735694e-05
-1.58617673992085e-05
-2.26191089245579e-05
-1.36328357746425e-05
-1.11281296260148e-05
-2.31869540086242e-05
-5.28552144802807e-06
-4.87004154111863e-06
-1.08001320821274e-05
4.50911316632434e-06
-1.96659507913884e-05
-9.72782902520939e-06
-1.50517127199136e-05
-1.20477641981169e-05
-3.79217729785748e-06
-1.49586637427283e-05
5.88876977272512e-07
-8.80158279251504e-06
-1.69118760881639e-05
-1.87022669716318e-05
-8.92301423005132e-06
-9.19006163796961e-06
-3.56286028477724e-07
-1.10578282936272e-05
-2.36758105344276e-05
-2.14146957663986e-05
-1.13858927410906e-05
-1.39906089380236e-05
-7.0265757588561e-06
-1.36234122205646e-05
-1.54852416242655e-05
-6.62489932133835e-06
-5.11028851963668e-06
-1.40246755152794e-05
-8.43415665132162e-06
-4.96716329051912e-06
-1.13658172686097e-05
-3.21295594966646e-07
-1.8055515139474e-05
-6.58494502589876e-06
-1.04892241892691e-05
-4.38657753661893e-06
-4.66229203414542e-06
-8.35532495949369e-07
-4.91054600567686e-06
-8.20688721754722e-06
-8.80984765840091e-06
-4.16904428094021e-06
-1.31245735828038e-05
-3.38095154571023e-06
-2.28083818556004e-05
-1.51136587608141e-05
-6.37591104435956e-06
-1.56543692715887e-05
-1.69704457805636e-05
-1.04897024169852e-05
-5.49932137936621e-06
-1.37599252997222e-05
-8.98927922612784e-07
-7.42733453896561e-06
-1.555317694116e-05
-1.14102041480891e-05
-1.50683750393288e-05
-1.25426584950848e-05
-9.8752974516125e-06
-1.2909972012481e-05
-7.42619142213858e-06
-1.26867031143168e-05
-1.95346687824996e-05
-1.92718646827941e-05
7.24542987927413e-08
-3.37262711336084e-05
7.75983045125671e-07
-4.20497123716796e-06
-1.80637523043623e-05
4.44183510698106e-06
-1.97921732648905e-06
-1.55529950625834e-05
-1.56823754937806e-05
-3.65251992815834e-06
-9.08344239816912e-06
-1.70507597608071e-05
-1.66815407082503e-05
-1.07526959375789e-06
2.30232614821856e-06
-1.31202634596681e-05
-1.07316487520633e-05
4.80964322338804e-08
1.12905407106748e-05
3.57561984927699e-06
4.32685655164517e-07
-8.41531433179228e-06
-1.31325952595954e-05
-3.06775295732516e-05
-2.72070078419803e-06
-6.69123016154731e-06
-1.3986478164376e-05
-1.091892305804e-05
-7.94254757521652e-06
-1.28332048772309e-05
-9.60435389321051e-06
-1.35569766581053e-05
-3.33558293912124e-06
-1.99560837895883e-05
-1.62792908750325e-05
-1.03102100849934e-05
-9.59032321179005e-06
-6.73123565954882e-06
-2.63037882563817e-05
-2.08009179785514e-05
-1.48387745909921e-05
-1.43791378724025e-05
-2.73186831244246e-05
-1.83750521282037e-05
-1.39514859543527e-05
-1.71748271781192e-05
-2.01862193234615e-06
-9.01595409220752e-06
-1.46379862871138e-05
-1.85390773627323e-05
-1.15149453516471e-05
-9.46752752510047e-06
-5.90548547188748e-06
-1.1409762340371e-05
6.56566969921447e-06
-2.11990235396136e-05
-1.51325254915662e-05
-2.11874224459686e-05
-1.47420520355941e-05
-1.51338776392913e-05
-8.55276630500912e-06
-1.5463014687841e-05
-1.51188253917338e-05
-1.6698293144132e-05
1.7025192683784e-06
-8.59191841550379e-06
-1.66602401496957e-05
-1.44985087227439e-05
-7.8912288142759e-07
-1.7803908405274e-05
-3.85205331188642e-06
-1.00756778286427e-06
-1.97679315686056e-05
-2.94719215830762e-05
2.00492293185765e-06
-4.88915990986813e-06
-4.78378521000486e-06
-1.37599245641442e-05
-1.52012415152553e-05
-1.75125743595729e-06
-1.22518090414131e-05
-1.58045816657215e-05
-9.72460375552506e-06
-8.1275850393822e-06
-3.20348530538849e-05
-1.07959290930669e-05
-1.67995584094978e-05
-1.72286741289289e-05
-1.47599483866932e-05
-1.04326394405611e-05
-9.99178143692279e-06
2.56358580154489e-06
-1.0040179181891e-05
-1.28505559839498e-05
-1.12351349102052e-05
-9.1843386149769e-06
-1.22572393321316e-05
-2.69213882288432e-05
-1.23139946538113e-05
-7.8306723539405e-06
1.21430083947368e-05
-2.14970053045371e-05
-8.64170347745464e-06
-1.70461751783432e-05
-1.88573019201291e-05
-1.39243358319328e-05
-9.73831866663585e-06
-1.01631898465834e-05
-1.12713190816249e-05
-1.72032054632705e-05
-1.91538519131204e-05
-2.03797239608161e-05
-1.46907511549506e-06
-6.76554844784277e-06
-1.78938571533955e-05
-1.77153949636654e-05
2.26711610789162e-06
8.4158266539374e-07
-7.33515050930307e-06
-1.01519970016193e-05
-7.01648679792847e-06
-1.33622912589736e-05
-5.88695614453538e-06
-1.60905928662454e-05
-6.39138878650566e-06
-7.01213763762105e-06
-9.50956508440639e-06
-3.53191046915244e-07
-3.77112864997524e-06
-1.63815833438847e-05
-1.82690349235532e-06
1.49950534022101e-06
-1.72318024399953e-05
-1.54932604791517e-06
-1.60179131180084e-05
-2.50070154021244e-06
-3.82591213928521e-06
-2.29004579475383e-05
-1.64139286839683e-05
-1.78147990278652e-05
-4.52792053275087e-06
-1.84377903813402e-05
-9.63945033146293e-06
-8.79038127633653e-06
-1.79214329526517e-05
-1.12202206463237e-05
-9.48590807953995e-06
-4.19673582280508e-06
-1.97478798432633e-05
-1.56678797507888e-05
-7.29781369735687e-06
-1.14467902021237e-05
-2.55179582787279e-07
-2.30340530860429e-05
-1.384098751364e-05
1.33059781808822e-06
-9.5480279044309e-06
-1.17872599010782e-05
-1.08093075915519e-05
-7.6826317917848e-06
-1.09889837643822e-05
-1.73263469020353e-05
-1.7024954839957e-05
-2.05600346202403e-05
2.74434637522477e-06
-2.29654988914315e-05
-1.10724052193107e-05
-1.67092411332743e-05
-1.52137029179792e-05
-5.0278902187095e-06
-1.48631847492973e-05
-7.29343622475155e-06
-1.27739852065391e-05
-1.51707885517427e-05
-1.80208506821051e-05
-9.05132431778568e-06
-1.68948982686925e-05
-7.30971424835981e-06
-1.11860132319067e-05
-1.41550364997519e-05
6.4341248702301e-07
-1.38370264679309e-05
-9.59208607843501e-06
-9.0727012198113e-06
-1.62381765694915e-05
-1.81785938288667e-05
-2.30502273806019e-05
-1.47995151220992e-05
-2.13522072164754e-05
-1.39562103948377e-05
-1.12386330743346e-05
-3.43057541233252e-06
-8.38132419417475e-06
-1.4679296621468e-05
-5.92477436322342e-06
-4.98606965115501e-06
-9.06543471296164e-07
-5.31208089470992e-06
-1.302156285754e-05
-8.43176883197681e-06
-1.44359190279759e-05
-1.21873712457011e-05
-1.35440441868314e-05
-1.53631722555766e-05
-1.5281969844182e-05
-2.11837979744838e-05
-1.40507641248833e-05
-2.53942214953392e-05
-2.21821479036216e-06
-6.71697194852998e-06
-8.07297245187291e-06
-1.70464057867158e-06
-8.63576584236908e-06
-2.39490424501805e-06
-7.15073174735935e-06
-1.06086026512223e-05
-1.2254355395222e-05
-6.02761633553061e-06
-1.13145555523828e-06
-1.17278109172701e-05
-5.9767234821902e-06
-9.98658304039167e-06
-9.05302334082719e-06
-9.21676003233101e-06
-3.81845666300225e-06
-1.5403555076011e-06
-1.24837192058336e-05
-1.65278476709255e-05
-8.69432750746132e-06
-7.15878990641968e-06
-5.74738909159618e-06
-7.99539058129927e-06
-1.60698632314844e-05
-1.11335537081593e-05
-6.89962023688518e-06
-9.58766513479506e-06
-9.82828794617432e-06
-9.53646470346969e-06
-1.24269664963653e-05
-4.6655485952459e-06
-1.03426460244121e-05
-2.30446204831423e-05
-1.71138788227853e-05
-1.97359095678842e-05
-1.85964573445192e-05
-2.31987587070109e-06
-1.07318256225946e-05
-1.07984960497452e-06
-1.41389282748712e-05
-3.5881962016015e-05
-1.80821871846039e-05
-2.81229113277839e-05
-2.17901968869441e-05
1.91333079876563e-06
-5.24686892588675e-07
-3.55841815016589e-07
-4.60152027306492e-06
-1.20588467233684e-05
-7.30140554758249e-06
-1.57332891938842e-05
-1.77263688224643e-05
-2.34919691740306e-05
-2.10092739027017e-06
-1.71038908958769e-05
-2.06937954938143e-05
-8.35440997993453e-06
9.98957005539847e-08
-3.90447084390848e-06
7.88317022826792e-06
-9.39047923296406e-06
-1.7743940924204e-05
-1.54353445486246e-05
-4.53038979708233e-06
-3.72744026794874e-06
3.26980602107325e-07
-2.10997781845042e-05
-9.7036826012538e-06
3.30539466588278e-06
-4.78900288542715e-06
-2.03760668243316e-05
-2.69657403442723e-05
-1.74349043050506e-05
-9.55501071279992e-06
-1.77872954561299e-05
3.31708301728053e-06
-7.4035978321637e-06
-1.23504150922896e-05
-5.97611169016429e-06
-1.31133842097902e-05
-1.24931077296792e-05
-1.87160826177026e-05
-1.9118458804345e-05
-5.76409330328211e-06
-1.50287067794443e-05
-1.10517449922383e-05
-5.62322933856958e-06
-1.33735247871232e-05
-1.1906645745064e-05
-1.78621676740307e-05
-1.73562898284876e-05
1.03382618303664e-05
-1.76602703174986e-05
-9.16026327670079e-06
-7.78528165438927e-06
-2.08665682309763e-05
-1.41586108022823e-05
-8.79322011072272e-06
-1.44852449144154e-05
-3.61413193287136e-06
-8.07119663872655e-06
-9.04815503829338e-06
-1.14887796106141e-05
-1.34358094059468e-05
1.46904085827099e-07
-7.64715187770736e-06
-7.45493990550353e-06
-1.08071001168669e-05
-1.03491390338728e-05
-1.75532725710217e-05
-1.31985940830219e-06
-9.26774880118988e-06
6.59246795576377e-06
-7.99993716387642e-06
-6.01658127707149e-06
-4.57927913566322e-06
-1.16192457886196e-05
-8.59284941759158e-06
-1.53494338291912e-05
-1.05669523574014e-06
2.69065405903877e-06
-1.966859300641e-05
-1.45084428011695e-05
-1.78185541869826e-05
-1.86026098343959e-05
4.90116300499513e-07
-9.99605555206441e-06
-1.41838808637675e-05
-1.48086973759082e-05
-1.86476201629866e-05
-1.66043503166059e-05
-1.2798000999195e-05
-2.59645088553919e-05
-3.47066003469477e-05
-1.59660696684884e-05
-5.92825819829695e-06
-1.78151790274118e-05
-2.83069077462868e-06
-3.39544188031768e-05
-1.87665649997037e-05
-5.26507048055621e-06
-1.40735962271756e-05
-1.48051821072804e-05
-1.10397776604989e-05
-1.63045408038399e-05
-1.1653361156981e-05
-1.43909066626056e-05
-5.92708684804376e-06
