# Supplementary material for: Research on computational propagation and identification of mine microseismic signals based on deep learning
Source: PLoS One. 2025 Oct 22;20(10):e0334641. doi: 10.1371/journal.pone.0334641 (PMC12543183; doi:10.1371/journal.pone.0334641)
Supplement: S9 Data — (ZIP) [file pone.0334641.s009.zip › 000101100000399.xlsx_0.txt_24.txt.txt]

-1.43457940375337e-05
-1.42719595574516e-05
-8.08153472277191e-06
-6.94846935974249e-06
-1.63582533397408e-05
-1.2691877591391e-05
-6.87152224161154e-06
-1.59217685834783e-05
-2.23251412984867e-05
-7.60131872172839e-06
-8.35443695598373e-06
-1.02229394512815e-05
-1.51123496243174e-05
-1.26767589878521e-05
-6.67652234899794e-06
-6.78590961932081e-06
-2.82963778888104e-05
-6.25311997994749e-06
-1.29883897675059e-05
-2.08123327042969e-05
-9.24319273616947e-06
3.08848513791883e-06
-1.68640902368101e-05
6.06115975606437e-07
-5.73447347531416e-06
-9.76710657815611e-06
-5.98359802644367e-06
-1.90811377172368e-05
-1.04592146648352e-05
-1.53568915652469e-05
-2.50131688317977e-05
-7.79987445664877e-06
-1.16018858734523e-05
-4.46640128147018e-06
-1.72670907579347e-05
-1.65565535208063e-05
-1.86556229071911e-05
-4.89845497422008e-06
-8.20772101104921e-06
-5.54467638850166e-06
-7.13045361691227e-06
-2.93177807540225e-06
-8.25368999575471e-06
-1.27527921085261e-05
-1.32674104421341e-05
4.91771081094916e-07
-3.30721904853814e-06
-1.67174300561268e-05
-1.4714212081559e-05
-1.65932201332742e-05
-2.57140744990174e-05
-4.63460815091143e-06
-1.00622042334027e-05
-8.10792194987251e-06
-1.98844312641304e-05
-6.38475901151757e-06
-9.43869259246097e-06
-1.98300317420508e-05
-8.56439644687138e-06
-3.82811858979052e-06
-1.21772777769814e-05
-1.01266769559753e-05
-6.64172449193591e-06
-4.40706218056509e-06
-1.08839871019907e-05
-1.39232843604196e-05
-2.01290487958289e-05
-1.2474773923884e-05
-1.59672391630609e-05
1.52373434976599e-06
-7.7755511837308e-06
-4.25660989825235e-06
-6.48521387088104e-06
-9.4841660719775e-06
-1.44445991952229e-05
-5.47682046778398e-06
-1.72427323674604e-05
-1.57896431206437e-05
-9.44025513360925e-06
-1.02426814143787e-05
-2.17719536294957e-05
6.61133219209674e-06
-1.703922198785e-05
-1.37110789274431e-05
-1.82042009215598e-05
-9.01564912950474e-06
-3.25633865039488e-06
-1.19828515313908e-05
-1.24795176013433e-05
-3.83910583851491e-06
-1.25386498241391e-05
-4.92477549447883e-06
-1.6930801359808e-05
-7.21591981120845e-06
-1.6277784576285e-05
-1.65229281151648e-05
-2.13056805218965e-05
-1.81188560891991e-05
-9.86982466449205e-06
-1.62181450537196e-05
-1.18471255224824e-05
-4.58666758128396e-06
-4.61454929391357e-06
-6.57108869174909e-06
2.89380124609163e-06
-6.90104870646804e-06
-1.35001003931183e-05
1.64380689887791e-06
-1.28915318259409e-05
-1.43572538362615e-05
-4.88978394578945e-06
-2.44295912990869e-05
-1.13766197077904e-05
-1.07596130664715e-05
-8.87592940959759e-06
-6.43827367033158e-06
-2.31538604275698e-05
-1.77276204680174e-06
-1.26157312103104e-05
-1.51425958135855e-05
-1.51398307052811e-05
-1.73858523568598e-05
-9.46502621116802e-06
-2.11607250273673e-05
-1.19066476695631e-05
-1.8747514436647e-05
-5.47276965260404e-06
-6.71579890183752e-06
-1.24520405495856e-05
-1.31644959834137e-05
-8.17496515202537e-06
-1.24186017409544e-05
-7.95122741144228e-06
-1.97802250929808e-05
-1.72705153938485e-05
-1.57521570085474e-06
-1.28797978700005e-05
-1.84952595476579e-05
-1.20558420161966e-05
-1.01662042411163e-05
-1.42123204122243e-05
-6.13977408448183e-06
-1.58904281421726e-05
-2.31974535509274e-05
-1.29150940507584e-05
-7.32842218204421e-06
-7.69898410447894e-06
-8.24405144005674e-06
-2.41604235255889e-05
-1.52173613794169e-05
-1.36233566273801e-05
-2.65730961672193e-06
-2.16120518985307e-05
-7.43002507701144e-07
-8.13140332278216e-06
-1.6109404665395e-05
-1.57785098181053e-05
-1.43668910873936e-05
-1.23583822039219e-05
-7.11453953815082e-06
-6.67029931756711e-06
-2.44472544261273e-05
-9.88214334277941e-07
-1.52670316362278e-05
-1.84677888864694e-05
-9.70239391443921e-06
-8.24714032501149e-06
-2.60189539634191e-05
1.0286170985988e-05
-1.15016839700155e-05
-9.30320104550899e-06
-1.2378121799859e-05
-1.90353246742571e-05
-7.46800339368129e-06
6.51262774093065e-06
-5.90597904287715e-07
3.51525849535833e-06
-2.36794358564808e-05
-1.26690728544613e-05
-1.74869886953388e-05
-5.58037896702285e-06
-2.05236304382688e-06
6.9278694768292e-06
-1.19810009820731e-05
-2.08360709439758e-05
-5.33712032531301e-06
-1.29449558838282e-05
-2.14525709179086e-05
-1.51566629479573e-05
-1.23745656286569e-05
4.47385539031882e-06
-6.03243379621812e-06
-9.35052385139785e-06
-2.64097521199394e-05
-1.15984268350826e-05
-1.59579794832845e-07
-1.97325706535974e-05
-6.7419947216803e-07
-5.29167674500521e-06
-2.49071649492195e-05
1.15789607449704e-06
-5.79198020219286e-06
-1.29311386407224e-05
-2.23962554967603e-05
-1.8403891511603e-05
-1.20954667679167e-05
-2.2171318536557e-06
-5.2064568453002e-06
-2.11648301367088e-05
-1.88115228459251e-05
-2.21141200057377e-06
-4.2554402626583e-06
-7.5066253709718e-06
-2.25162753282558e-06
-1.96784393726554e-05
-1.12411039585214e-05
-1.57031927509256e-05
-6.66635977614161e-06
-1.40525541940262e-05
-6.53671358721922e-06
-3.42690880938686e-07
-1.86742305802419e-05
-4.42849664602944e-06
-4.37072771863483e-06
-1.59685129540666e-05
-6.52209363353507e-06
8.23347038716939e-07
2.84393649785881e-06
-5.23219455136586e-07
-8.27515674853907e-06
-1.66817060967798e-05
-1.06780145044802e-05
-6.63755572590929e-06
-1.36114220222781e-05
-2.02197311293824e-05
-1.8490001904083e-05
-1.83628788529047e-05
-5.34228339767624e-06
-6.45206056221815e-06
-1.54548231349195e-05
-1.31669117016731e-05
-1.30997567490867e-05
-2.1737817395437e-05
-7.121333313627e-06
-1.53983649470007e-05
-9.4998455766146e-06
-4.73526421532816e-06
-2.09914315532622e-05
-2.08281267943115e-05
-1.56046502196612e-06
-8.81000368968287e-06
-6.95484404297233e-06
-8.1340024608233e-06
-4.46817932253183e-06
-1.50594638353053e-05
-1.49632442262171e-05
8.525528607723e-07
-1.30208394788775e-05
-2.04382918154245e-05
-1.64735281273963e-05
-2.64898509730449e-05
-2.21137049912497e-05
-4.10058576812036e-06
-3.25876617220077e-06
-6.77642669199757e-06
-1.67818393858772e-05
-3.21648947276819e-06
-1.13332699877947e-05
-1.01554663892865e-05
-1.78218429689292e-05
-1.06403358624915e-06
-6.96127948724707e-06
-1.45403255221581e-05
-1.04267454316697e-05
-1.44600686681587e-05
-7.06561724642902e-06
-9.49840291885539e-07
-7.16025740354294e-06
-1.55672546316084e-05
-4.1555576012176e-06
-1.72204602740751e-05
-1.34105637886689e-05
-9.10239703777384e-06
-5.65143546833889e-06
-1.81053989219551e-05
-1.44698005291711e-05
-2.21515003134199e-05
-2.23532741879403e-05
-1.67345809909203e-05
-1.71385806365101e-05
-9.5618248147639e-06
-4.5100231852496e-06
-9.86950025245288e-06
-1.86216476897822e-05
-6.34216195608835e-06
7.49993413454514e-07
-4.72230258476337e-06
-9.05114830780772e-06
-9.82157784987575e-06
1.12573972693573e-06
-3.44787337084471e-06
-1.14118454944701e-05
-1.27355304510708e-05
-1.12106053955414e-05
-1.43235418072511e-05
-1.09256850119295e-05
-1.10314223721435e-05
-1.61884663828272e-05
-3.43054550944499e-07
-1.08328208080296e-05
-2.821848198212e-06
1.98893553364766e-06
-2.84249014892736e-06
-1.79320803537909e-05
-4.11186477066557e-06
-6.59178567108845e-06
-1.48607954448356e-05
-7.28459058260135e-06
-1.93631582830988e-05
-9.21137178175795e-06
-2.29238230768312e-05
-1.51874038082913e-05
-7.0136735492519e-06
-6.70349759733372e-06
6.3132218867056e-06
-2.38448374681105e-05
-3.79813394812308e-06
-3.99883498706435e-06
-7.24666543144655e-06
-2.06352422948189e-05
-6.2094717293446e-06
-1.3898739028126e-05
-7.18437955413881e-06
-7.90859985912693e-06
-1.4011368484459e-05
-4.05776288009771e-06
-3.1404060784158e-06
5.27383433418658e-06
-1.07378602039149e-05
1.88979685087162e-06
-2.01306026877401e-05
-1.02310937779001e-05
3.87520482210475e-06
-1.47120384761564e-05
-2.27394789307587e-05
-5.28557297760385e-06
-2.00292718052096e-05
-1.84843414152325e-05
-1.80897489593448e-05
-1.2756098607355e-05
-1.03950584942386e-05
-1.54583149814312e-05
-1.32553817124891e-05
-7.91613807718614e-06
-2.20996681480964e-05
-1.68832243240839e-05
-1.50046230046356e-05
-1.28360083144562e-05
-1.86529634387135e-05
-1.91742781254949e-06
-1.67942836749794e-05
-1.20910224957236e-05
-3.35883364348541e-06
-1.69919087798062e-05
-1.34456139304405e-05
-8.19454677876709e-07
-1.53223665010179e-05
-1.73936522798133e-05
-4.21657416943965e-06
-8.66521241190361e-06
-1.51989127685107e-05
-2.7898177609857e-06
-7.35842492444065e-06
-9.09881139698036e-06
-7.51387415554504e-07
-8.48672757459072e-06
-1.48639997347848e-05
4.37585692667078e-06
-1.5664482833885e-05
-5.80271041153406e-06
-4.80685076197241e-06
-1.39610489027954e-05
-9.96931892834696e-06
-6.13940729080143e-06
-1.60606210161005e-05
-2.14561399866583e-05
-2.48464841778415e-05
-8.05761549971493e-06
-1.1326566814973e-05
-8.81414994354869e-06
-1.48945661750527e-05
-7.096637428447e-06
-1.34185967672773e-05
-3.72877172255743e-06
-1.96678882386986e-06
-7.62477045091822e-06
-1.10913719848767e-05
-2.32845899815931e-06
-1.80260988280416e-05
2.41683856558632e-06
-1.52069472646624e-05
-5.58592642152118e-06
-6.61008015003211e-07
-6.48991339782173e-09
-1.12843131229945e-05
5.94945015153655e-07
-7.63987070873321e-06
-8.90210398364668e-06
-2.0076515926947e-05
-7.75536304113193e-06
-1.57338201428032e-05
-4.52203212277413e-06
-2.00793474792914e-05
-1.84168494522327e-05
-8.76901792881575e-06
-1.40320265214031e-06
-1.05172071411979e-05
-1.17384464313977e-05
-1.45339000381751e-06
-1.14639497689421e-05
-1.61768934400706e-05
-1.85883223451948e-05
-2.02372587302329e-05
7.18146796931438e-06
1.38696224558462e-06
-2.42929400914241e-05
-1.68232481595935e-05
-1.52756390951995e-05
-2.08125290366026e-05
-2.41227843729687e-05
-1.69772978775327e-05
-2.2427713458403e-05
-9.79934260582754e-06
2.58641025846407e-06
-1.80636288613955e-06
-2.0478361597806e-05
-8.6277027211344e-06
-1.38000540345071e-05
-1.87861307406567e-05
-1.92715955254009e-05
-1.25850831715419e-05
-6.06393524938518e-06
-6.60540648901542e-06
-1.31788502950478e-05
-9.00800189036983e-06
-7.83936544014705e-06
-1.04446241213754e-05
-2.08062625679606e-05
-7.74150693020618e-06
-1.31066182209736e-05
-1.68389923122031e-05
-6.33335197942685e-06
-1.80076203723506e-05
-1.38603276070008e-05
-1.42394370460072e-05
-1.82054951490458e-05
-7.04144407632303e-06
-2.49789589497621e-05
-5.9195905870657e-06
-7.36714557219132e-06
-4.23160951208885e-07
-1.19617021243641e-05
-1.3243020494967e-05
-2.16810041694676e-05
-8.89321173768587e-06
-2.91497596234178e-06
-1.26924870406964e-05
-1.38288361261967e-05
-2.38985324070723e-05
-2.02469132416811e-05
-8.6596481774778e-06
-4.81397728528679e-06
-8.45679534032607e-06
-1.10797861407113e-05
-1.13104091450019e-05
-4.18506344384332e-07
-1.52312477275981e-05
-1.50999326418505e-05
-2.05165825494102e-05
-2.08549018362418e-05
-4.99931550414437e-06
-1.2697005050182e-05
-1.62051828542748e-05
-9.2601496667542e-06
-2.05292151570544e-05
-7.31399151966998e-06
-2.02847094526861e-05
-1.81275471233276e-05
3.60856745811593e-06
-2.18651126307832e-05
-1.94327343857138e-05
-1.316231394975e-05
4.92791016310736e-06
-1.07895494527413e-05
-1.52588995112357e-05
-7.87184308157538e-06
-4.8350182158691e-06
-4.59554375860815e-06
-7.05163369741241e-06
-1.06153002524765e-05
4.31474247532585e-07
-1.95976933026125e-05
-9.41438144701184e-06
-8.07022939197093e-06
-7.66616949854733e-06
-6.91296479570066e-06
-1.20299449737104e-05
-5.59959617601075e-06
-1.37420538374788e-05
-1.88929844595145e-05
-4.25030624017879e-06
-4.90348187966258e-06
-1.51917711710788e-05
-3.39546547642019e-05
-1.43867546322504e-05
-4.10171112128559e-06
6.43185406747697e-06
-1.09084167061001e-05
-1.08022359546746e-05
-9.54875015457983e-06
-1.18738431203258e-05
-2.54758778409247e-05
-1.04219218947602e-05
-9.23096918672656e-06
-2.03223978306377e-07
-2.59627275714699e-06
-2.01998554342547e-05
-3.79049007002704e-06
-7.67116908854187e-06
-8.27792769231705e-06
7.77322021911687e-07
-7.92992006600507e-06
-6.28722641366743e-06
-2.36780525806878e-05
-1.47270864216555e-05
-3.05182932750939e-06
-1.51308386260463e-06
-5.2669736797093e-06
-1.08098264127111e-05
-8.24059421120681e-06
6.15602151714079e-07
-1.00873807428683e-05
-7.64502412878233e-06
-2.21323184458923e-05
-2.91403959265544e-05
-1.03767693297342e-05
-5.77650013402418e-06
-4.93101930647528e-06
-1.00064263055058e-05
-7.87458382538967e-06
5.6117071798108e-07
-1.60837683132492e-05
-8.5666029645242e-06
-2.1222201783521e-05
-1.67755354871473e-05
-2.50557039373578e-05
-3.78334365794344e-07
-6.95115039329057e-06
4.21799794880962e-06
-3.94636076595877e-06
-9.01540253909874e-06
-1.14052415070213e-05
-6.28567103280179e-06
-4.68854769541076e-06
-7.27265087048928e-06
-2.04540623955773e-05
-1.740629792186e-05
-1.47541901187458e-05
-1.11663849077408e-05
-1.29035736852281e-05
-1.60099232822363e-05
-2.40755039791223e-05
-1.5928350447989e-05
-2.36331966647917e-05
-1.47940757091255e-05
-4.55859410893657e-06
-1.18792564996054e-05
-1.75834882597703e-05
-9.12978402587603e-06
-9.99493767500059e-06
-1.02220471072639e-05
-1.14893457345606e-05
-5.62662296404333e-06
-5.59929320341387e-06
-1.6395664903609e-05
-1.75929298714774e-05
-8.23441301033936e-06
-1.13285624003715e-05
-2.0001409472169e-05
-1.00199221743431e-05
-2.27866979805523e-05
-1.5770623194152e-05
-1.56588124473719e-05
-9.38686656434279e-06
1.86920324700507e-07
-2.47514163814801e-05
-1.11056454616409e-05
4.92586115370088e-06
-1.54938925522238e-05
-6.58218540269027e-06
-1.40714365358398e-05
-2.39449744918827e-05
-2.10692362694268e-05
-2.43514531088973e-05
-6.6948410020695e-06
2.69966756119604e-06
-1.68229693009244e-05
-4.85564696418134e-06
-6.1584046644037e-06
-1.21874240287525e-05
-1.44858506309136e-05
-1.79719087293977e-05
-6.56971814587715e-06
-4.57629563177992e-06
-1.34324529938727e-05
-6.64114359771222e-06
-1.13929769774975e-05
-1.60961360409208e-05
-7.05351476232934e-06
-1.35452514148376e-05
3.83062261412821e-06
-1.62097975294892e-05
-4.69527054700517e-06
-2.24033985478538e-05
-2.61395299877503e-05
-1.34423317506604e-05
-1.15414588400582e-05
-1.41729895652027e-05
2.8024800619992e-06
2.95001832610168e-06
-1.30711324977345e-06
-2.35274584866162e-05
-1.31070420564681e-05
-1.48426660408166e-05
-6.53160379361494e-06
-3.23280865147631e-06
-9.39601179919449e-06
-1.26411113284731e-05
-1.2491752279471e-06
-1.50917626118825e-05
-1.62452119986185e-05
-5.16744918026341e-06
-1.37068423228937e-05
-1.99368136280155e-05
-1.23846834982688e-05
-1.06736358299216e-05
-4.34608370457582e-06
-5.65406269074622e-06
-2.45171761922988e-06
-1.79034766363644e-05
-1.54507709186024e-05
-9.2434565946588e-06
-1.65357817753826e-05
-6.32951993718217e-06
9.46758058544371e-07
-1.74436949279432e-05
-7.96944522625724e-06
-1.12970116158493e-05
-4.04723046910086e-06
-1.48742236365895e-05
-2.30876359338636e-05
-4.52179778048161e-06
-1.27867025535022e-06
-6.78868873331064e-07
-9.49071656628665e-06
-1.07835301308888e-05
6.74068344598487e-06
8.24271501935151e-06
-2.57740568816414e-06
-2.27605362821604e-05
-2.33020236952459e-05
-1.00865809605379e-05
-1.28461554553247e-05
-1.53429432846759e-05
-8.1185442265491e-06
-4.67234393438603e-06
-1.32839767622569e-05
-2.72461772060936e-05
-5.41228024353192e-06
1.97165056530294e-08
-1.87942367287446e-05
-1.26245979693494e-05
-7.68129033730465e-06
-2.14535125436957e-05
-2.14675008781059e-05
-9.8573184355709e-06
-3.54388558044041e-06
-1.77282776061927e-05
-1.44302160053456e-05
-6.6693327234822e-06
-1.29248485992385e-05
-1.42890696412645e-05
-9.45516368406382e-07
-2.15537940516057e-06
-1.00671786262514e-05
-1.07974757624215e-05
-1.48944934132639e-05
-2.63442163011784e-05
-6.59737509169823e-06
-1.11503601632899e-05
-1.49044508447369e-05
-1.89248725477911e-06
-5.68517781371145e-06
-1.92245848994265e-05
-1.27518476011351e-05
-1.38608916341346e-05
-5.6586198399318e-06
-3.05478430343429e-05
3.89373101936261e-07
-2.12565576430928e-05
-7.33568112354956e-06
-2.54076153612697e-06
-1.30566017852728e-05
-6.39857542157349e-06
-1.01735417211182e-05
-1.54497351249443e-06
-1.30561835828053e-05
-1.31909804666684e-05
-1.21283793411714e-05
-9.16490236890287e-06
-8.40655869244412e-06
-1.82678607979507e-05
-5.563633726772e-06
-1.32142136522601e-05
-4.10374750730154e-06
-2.18744072280746e-05
-1.08186915859374e-05
-1.21063597907847e-05
-9.17679393960319e-06
-1.69976298014998e-05
-1.91645970533682e-05
-2.29564855735553e-05
-1.38580125851331e-05
-2.14525825441684e-05
-1.63412756583995e-05
-9.0105825778128e-06
-1.76847946340247e-05
-5.73629898240664e-06
-1.56179623160581e-05
-1.98962814244594e-05
-1.0876727494381e-05
-1.35089373043724e-05
-8.4884559710578e-06
-1.20024866011656e-05
-1.17185833566839e-05
-1.55626324411003e-05
-1.25284273675853e-05
-1.50103827515092e-05
-1.00706078726559e-05
-1.52308529015679e-05
-1.41341153457699e-05
-1.09586496183911e-05
-2.23745880756448e-05
-1.75628514083292e-05
-1.87310845132358e-05
-1.3981685161343e-05
-9.28599228893679e-06
-1.42762136669742e-05
-2.33242288770225e-06
-8.57523549873838e-06
-1.58706478802012e-05
-5.66872633474586e-06
-1.11033501191087e-05
-4.59544211705102e-06
-1.46180154066253e-05
-7.22341936791338e-06
-1.70153781706577e-05
-1.06899335636603e-05
-8.68384103312511e-06
2.98401914499841e-06
-1.91516043560983e-05
-1.28043989969706e-05
-1.64181538795369e-05
-1.9813604889267e-05
-1.26688278404042e-05
-6.50166280824591e-06
-8.70059578571258e-06
-3.72335292289115e-06
-1.87316404571687e-05
-1.30958586346968e-05
-1.57339816720196e-05
-1.51062143579995e-05
-1.77696361684741e-05
-1.25984669431924e-05
-2.14095500390172e-05
-2.00873872199596e-05
2.31140793148403e-06
-1.60113045495355e-05
-1.22804950082196e-05
-3.49583780755413e-06
-1.3314710972288e-05
-1.1374586639404e-05
-1.13064384955478e-05
-2.39912126773877e-05
-6.65425559038576e-06
-2.59222570054597e-05
-2.34837250962771e-05
-6.09998798227113e-08
-6.56748652695677e-06
-7.0814458943345e-06
1.98295453977038e-06
-2.00642168918274e-05
-2.07733952140008e-06
-6.49206146757323e-07
-1.89459354166955e-05
-2.01122276095813e-05
-9.86573303860214e-06
-8.56368247856718e-06
-2.55257688020738e-05
-1.17244174923127e-05
-1.01640236349435e-05
-1.03243347008081e-05
-1.45828813930623e-05
-1.92457816570951e-05
-1.82783652726614e-05
-1.52111271718151e-05
-1.00096160411175e-05
-2.96110369316196e-05
-1.6085869252034e-05
-2.09074872189445e-05
-1.12698602090494e-05
-1.48183523421012e-05
-1.54209428524558e-05
-1.89615411044713e-05
-8.31278262508314e-06
-1.31327131774353e-05
-2.32000006839748e-05
-1.39115024263623e-05
-1.59980563965893e-05
-2.13778458180224e-05
-1.08770507515642e-05
-7.40516052335455e-06
-6.28558488294272e-06
-9.6853788789979e-06
-3.5088212542964e-06
-1.35362525998603e-05
-1.85302262727181e-05
-3.97665289463518e-06
-1.42690762236241e-05
-8.31039355737524e-06
-6.11253809613431e-06
-4.64408048472457e-06
-2.22854671000374e-05
-6.94964834988398e-06
-2.25903300726526e-07
-7.38327283072595e-06
-9.66089527211827e-06
-7.53704269656962e-07
5.66457824809024e-06
-3.06175705547356e-06
-2.5073313247753e-05
-1.09681974572064e-05
-1.5968647343904e-05
-6.31192847926164e-06
-7.06379541024454e-06
-1.02146980080072e-06
-2.04415427272571e-05
-2.15200446008093e-06
-6.57823490843968e-06
-5.17926907395185e-06
-1.54488881119573e-05
-5.78177450588689e-06
-1.28200740682103e-05
-1.19105997364708e-05
-8.33697899407045e-06
-1.08265048412573e-05
-6.97543851647312e-07
-9.6756718572608e-07
-1.82793466401168e-05
-1.90073286259538e-05
-8.27222827025585e-06
-8.2588898523168e-06
-1.66894278138493e-05
-1.47115225804393e-05
-1.25886556684007e-05
-2.25545189179721e-05
-7.11735282812575e-06
-5.37229705930514e-06
-2.47972893198352e-06
-1.34831601247211e-05
-8.21134513180588e-06
-9.87187270515705e-06
-9.92922413210258e-06
-1.21557522634091e-05
-1.63781395340111e-05
-5.09972802825201e-06
-5.66847620542023e-06
5.91175598753493e-06
-1.02498961238881e-05
4.51230820926846e-06
-2.14454843205796e-05
-1.74292519399323e-05
-2.04607284616315e-05
-1.55516359467095e-05
-5.88143943275095e-06
-2.13142237572033e-05
-2.52709684457263e-05
-1.45664845435851e-05
2.08443329642149e-06
-4.80604470673087e-06
-7.94623894669172e-06
-1.1862123725258e-05
-7.58297733567797e-06
-1.3889130115172e-05
-1.65656264336778e-05
-5.46073927487916e-06
-5.33241104380218e-06
-1.00179837062437e-05
-1.27618917308151e-05
-1.66537466298377e-05
-3.81443436135279e-06
-7.85760533454603e-06
2.67791273718919e-06
-6.69931595013081e-06
-2.40036024350439e-06
-8.96226030222319e-06
-3.43054516108366e-06
-1.60845233968411e-05
-1.79307223617542e-05
-7.42904049151274e-06
-7.97300200331492e-06
-8.54879090880159e-06
-1.372587170725e-05
-1.18654632789332e-05
-1.06606127247797e-05
-1.28990929177299e-07
-1.78530843494281e-05
-1.16364125354664e-05
-2.03211909126876e-05
-5.17515023667123e-06
-1.48380414003209e-05
-5.95887266626134e-06
-1.32226496878641e-05
-1.04238119722677e-05
-9.09259836786871e-06
-2.13793595451317e-05
-6.63317307612847e-06
-6.75303750515588e-07
-1.53115957237693e-05
-8.77458638046129e-06
-1.81698808288014e-05
-1.41813387772642e-05
-1.7373660132809e-05
1.01892030178176e-07
-7.66649958690058e-06
-1.00455136648609e-05
1.25085092745061e-06
-2.12270886044558e-05
-1.66669942172524e-05
-6.76652740043078e-06
-6.73138069976596e-06
-6.43958475642538e-06
3.30220426009312e-06
7.26528734909462e-06
-1.28206588141937e-05
-1.08995132245564e-05
-1.97644924805618e-05
-9.15203427882256e-06
-1.66385795459705e-06
3.19199231741912e-07
-7.00832447808244e-06
-2.61567763001083e-05
-6.68851835063306e-06
-4.24971993600527e-06
-1.18253924663296e-05
-2.29550330371274e-05
-1.73125691114239e-05
-1.13582774694082e-05
-2.80300157239329e-05
-2.17855993409584e-05
-2.0564205911168e-05
-1.2237577121358e-05
6.36767576919511e-06
-7.86549154231663e-06
-2.61145446355529e-05
1.06821616419633e-06
-7.65122701234555e-06
-1.60763942891354e-05
-1.00643478788881e-05
-1.8208871867783e-05
-1.38881277700761e-05
-5.5969849821935e-06
-1.04798030394499e-05
-5.674050937234e-06
-5.72155107786659e-06
-1.37558541083261e-05
-2.22862419774119e-05
-3.93300995750334e-06
-1.30956862698799e-05
-1.46965937958765e-05
3.75428179340224e-06
-1.20441929084366e-05
-2.04059879713995e-06
9.64377435029077e-07
-2.0373093643349e-06
-8.69687078103873e-06
-1.89282825010346e-05
-7.92995513614957e-06
-2.05169821477957e-05
-9.54626288482188e-06
-1.73930734242683e-05
-2.07065004278335e-05
-2.14933898847733e-05
-2.81600306030812e-05
-2.25829413553559e-05
-1.21658407104896e-05
-1.1178605483493e-05
-9.13736923433428e-06
-1.09416756208666e-05
-1.23607831320041e-05
-1.65620856661642e-05
-2.15643851702578e-05
-5.49424309200545e-06
-1.20730723108054e-05
-7.21520616514545e-06
-1.6354127048248e-05
-2.00488822532196e-05
-9.98256935079262e-07
-1.41155374286008e-05
-1.2339496158017e-05
-1.14184355080215e-05
-1.39617683753518e-05
-5.45396293212608e-06
4.02527231967828e-06
-1.38685668404952e-05
-2.43002718962127e-05
-3.21697315920725e-06
-4.37299544196633e-06
-8.88724446374051e-06
-1.82512906931304e-05
-1.48704889304649e-05
-3.18056245200931e-06
-5.85994566764387e-06
-2.53051495970026e-06
-5.92345927702198e-06
-4.72122622504143e-06
3.03280023979914e-06
-1.74842678833267e-05
-1.58291359956469e-05
-1.30101743196654e-05
-2.50354348440673e-05
-1.77685256759118e-05
8.56857544297166e-07
-6.97536808043234e-06
-6.79336867846533e-06
-2.32857127615277e-06
-1.75481890363298e-05
-5.91359164810896e-06
-2.55874283097469e-05
-1.08213931406258e-05
-1.99874974551433e-05
-8.77734565877329e-06
-1.94515966492664e-05
-1.38525067936706e-05
-1.29335764027166e-05
-1.30113774855603e-05
-2.70045581627034e-06
-1.92730922834537e-05
-3.08592232148595e-05
-2.25320012633404e-05
-5.80090798075345e-06
-1.84833821842362e-05
-5.70340973668044e-06
-1.00192516540391e-05
-2.6877611827062e-05
-1.39573533170116e-05
-1.27342353429452e-05
-3.46268287059533e-07
9.09369024334303e-06
-3.25182021065041e-06
-1.27862755823094e-05
-2.29294739124802e-05
-1.78622986363943e-05
-4.59599887720531e-06
-1.31864846957186e-05
-5.33236294578076e-06
9.0478126677202e-07
3.61996415424854e-06
-3.93995405316073e-06
-9.69560042767439e-06
-1.15682206173992e-05
-1.31578900418521e-05
-5.33507008683037e-06
-1.67196890938711e-05
-9.66702761856842e-06
-1.43840279849049e-05
-1.59017369793757e-05
-1.39281561605911e-05
-2.50497544421349e-05
-3.35431453198106e-06
-1.34993853763282e-05
-9.85379528077205e-06
4.20491353970417e-07
-2.25856530047206e-06
-8.60316962399197e-06
-7.67480257869492e-06
-4.7829713452073e-06
-1.42929777162888e-05
-1.95242725546698e-05
-1.77427210248577e-05
-1.25654945255351e-05
-2.71851091427474e-05
-6.39138086309377e-06
-4.48382847273574e-06
-1.24169535635721e-05
-1.80553706563076e-05
-1.02401720243886e-05
-9.88814736471538e-06
-1.26693667027357e-05
-4.03548946906986e-06
-2.41826490348601e-05
-8.97930689569018e-06
-8.06409572956212e-06
-1.73687538044061e-05
-7.37660830078202e-06
-6.79900231354875e-06
-1.76513713648401e-05
-1.30420962651716e-05
-1.65464969737313e-05
-5.14449923818239e-06
-7.32260180591483e-06
-8.98887696306114e-06
-1.10964246830639e-05
-1.45659168127879e-05
-1.03210563894471e-05
-9.07514225691501e-06
-8.00532068042936e-06
-1.55304116326026e-05
-1.44096876551467e-05
-1.30421956549309e-05
-1.16457283206702e-05
-1.26571539332709e-05
-1.79060703656648e-05
-2.65144995742504e-05
-7.00325887044879e-06
-1.625099741679e-05
-1.89024149118327e-05
-1.15699169089028e-05
-2.84135101997796e-05
-1.22788109869721e-05
-2.05316917881571e-07
-1.61047879633456e-05
-1.38144083704284e-05
-1.52946285945641e-05
-2.47375810371023e-05
-1.46206905316933e-05
-8.11298354716712e-06
-1.1806246698132e-05
-7.62778639018475e-06
-7.41368390216704e-06
-8.02649243830781e-06
-1.09848058778463e-05
-1.14742762723902e-05
-1.74477425608529e-05
7.79290255959031e-06
-1.0781775827248e-05
-1.63366717240022e-05
-6.10366320447485e-06
-1.94138653853225e-05
-9.93946485700628e-06
-4.60992435118028e-06
-2.54856822031971e-05
-2.07338238945146e-05
-1.20521948026326e-05
-6.69495369918403e-06
-2.71672945136628e-06
-2.01251075297797e-05
-6.06549050789454e-06
-1.09269806984868e-05
-2.00081816712013e-06
-2.20324611491957e-05
-2.573196452624e-05
1.52287134910967e-06
-1.43653217092479e-05
6.75994149028219e-06
-1.0424721016774e-05
-1.21123959529439e-05
-6.98478594597882e-06
-3.41270712934661e-06
1.7380243547314e-06
-1.46944387056278e-05
-1.40490984792979e-05
-1.46480124295438e-05
-2.45785711176409e-05
-2.11128116192216e-05
-1.90643570964333e-05
-7.31966149162249e-06
-1.61303458123206e-05
-1.12721562916266e-05
-1.77656003286816e-05
-2.26806459341982e-05
-9.18247434648179e-06
-1.05535929300991e-05
-1.32383269461366e-05
-8.72883513824792e-06
-1.21163552281316e-05
-4.16872051079879e-06
-3.67905985363573e-06
-2.69082860159598e-05
-3.14266623779058e-05
-2.04660380133358e-05
-1.7528980262286e-05
-1.24390624520713e-05
-2.2711108740475e-05
-1.04146204629771e-05
-9.2482805340839e-06
-6.13595773298233e-07
-1.06121913753148e-05
-7.31187448783436e-06
-1.48862109375982e-05
-1.55885099899877e-05
-8.9905255950582e-06
7.31153684047544e-06
-1.26676757944747e-05
-2.31595504302823e-05
-1.52333870578257e-05
-5.14539153143095e-06
-1.06471998259178e-05
-8.92875255428006e-06
-5.21606599677227e-06
-9.51835896887035e-06
-1.63747847722128e-05
-2.0134523003048e-05
-1.77612587672249e-05
-8.69411016827937e-06
8.78135574654431e-06
-1.97193192952597e-06
-2.09164880818659e-05
-1.05543046871537e-05
-3.04206631818316e-06
1.77107939927575e-06
5.70320358671056e-06
-1.92289268801666e-05
-1.05007773907573e-05
-1.48855099727186e-05
-8.67387376697889e-06
-1.14522412698597e-05
-1.78943669708769e-05
-1.63782216614762e-05
-9.5150791679621e-06
-1.40320019018095e-05
-1.73319776275584e-05
-3.19420107053038e-06
-1.10360019933367e-05
-4.51779759559771e-06
-7.12051556158742e-06
-1.38480311853859e-05
-1.21481989445241e-05
-1.36126063617616e-05
-1.63117186633437e-05
-1.19154013892348e-05
-1.48767315278614e-05
-7.3849179589228e-06
-8.20989729704517e-06
-8.90539758863846e-06
-1.3019615470599e-05
-1.73405605848354e-05
-3.67045552122377e-06
-1.67640801334766e-05
-1.77633873807043e-05
-4.80893333163147e-06
-1.32737556057446e-05
-1.91557023639953e-06
-1.12224253926397e-05
-7.47220303698344e-06
-9.71925132618031e-06
-5.60151677993298e-06
-1.01161272413233e-05
-1.23312601795887e-06
-1.13830722375941e-05
-2.35447554788582e-05
-5.71077663842451e-07
-1.88978039178885e-05
-2.1404350708655e-05
-1.07044363030122e-05
-2.40979904164418e-05
-6.18241267141783e-06
-1.53189835072366e-05
7.03196548890531e-07
-1.4174907994952e-05
-2.88581031862944e-05
-7.31114823597013e-06
-1.44711445716473e-05
-4.32185131366032e-06
-7.28189196300071e-07
-2.03223011784648e-06
-7.94490377211219e-06
-1.8174545012937e-06
-1.67308531747488e-05
-2.38884534131881e-06
-1.52213051910555e-05
-2.17311096638033e-05
-1.55685782486709e-05
-3.34751852776656e-06
1.07586593954263e-06
-1.09117347766287e-05
-2.27661350141037e-05
-7.30971712219418e-06
-1.72028029595893e-05
-8.8229117865227e-06
-1.5397408826068e-05
-6.07164492484384e-06
-1.91046826090457e-05
-2.24203354932557e-05
-2.32213579687847e-05
-1.63869577703637e-05
-5.96039764674484e-06
-9.22143623153235e-06
-1.54348493277029e-05
-1.18168212478181e-05
-2.14325603993641e-05
-1.42699989282799e-05
-1.58099099074116e-05
-1.32474170386541e-05
-2.25008724638436e-05
-2.02365612582708e-05
-2.44518325024647e-05
-1.78397358468794e-05
-2.56992706745692e-05
-8.42889788588519e-06
-2.22917856157161e-05
-2.82878735049662e-05
-1.97640141731338e-05
-1.31124156425899e-05
-5.46559220213594e-06
-1.51420307373044e-05
-2.11703332897662e-06
-7.68515391510309e-06
-1.29770174404279e-05
-5.54181850270913e-06
-1.3692923712429e-05
-4.30575182199133e-06
-5.85411673752004e-06
-7.64976980633559e-06
-3.04246851113852e-06
-8.6004049455016e-06
-9.89557127089483e-06
-1.90463349542528e-05
-9.02319316720653e-06
-6.45053642690688e-06
-1.28516968529599e-05
-1.64283974277417e-05
4.47507307359172e-06
-7.83563495166658e-06
-4.80765790893084e-06
-1.08102944714615e-05
-1.89795647385301e-05
-1.22329995347388e-05
-1.20000901547064e-05
-1.23113240887562e-05
-1.32482623472564e-05
-8.32404856813372e-06
-9.23538050448981e-06
-1.44991422274851e-05
-9.20233723738458e-06
-2.04679403452698e-05
-4.81415899560726e-06
-1.80025655482932e-05
-9.2176099004105e-06
-1.33345306671509e-05
3.2829740098322e-06
-3.8724011252892e-06
-2.41773051237514e-06
-3.58477776229429e-05
-7.49761414957994e-06
-1.46618903848567e-05
-1.6449041088469e-05
-1.04025215650448e-05
-6.76892811274182e-06
4.58004021117364e-07
-1.75600506031969e-05
-1.14121398935262e-05
-1.90447100239526e-05
-1.00370837575489e-05
-1.27750237890885e-05
-8.56412786213035e-06
-1.02813046382979e-06
2.08087137730691e-06
-2.25175268759024e-06
-2.62429076698544e-05
-1.95582501622954e-05
-1.48159490541099e-05
-5.43874562773098e-06
-1.41085477648484e-05
7.79407810072552e-07
-5.85635593657592e-07
-1.00231186727366e-05
-1.99139339884824e-05
-1.82787060602947e-06
-1.57059417771471e-05
-1.33358035810922e-05
-1.58658810264985e-05
-2.54165741810001e-05
4.45028478450787e-07
1.50722310483644e-06
-3.41625415512203e-06
-9.87370583097818e-06
-4.11787528034926e-06
-1.34895196012095e-05
-1.74062103583875e-05
-1.55441310417686e-05
-2.74128485036088e-05
6.85585154767297e-08
-1.38055804829636e-05
4.67235070092464e-06
-3.92781509974255e-06
-1.00616963710655e-05
-1.36489231669357e-06
-6.00501904218504e-06
-1.29968369001809e-05
-5.53852821563061e-06
-1.00469604030483e-05
-9.19082129824098e-06
-2.16909978686398e-06
-1.98786962205544e-05
-1.72558538171487e-05
-7.21379112534349e-06
-6.96772389421298e-06
1.9906806514576e-06
-1.91578972927672e-05
-8.86588013350981e-06
-1.26146387122315e-05
2.68893447136339e-06
-2.144295564979e-05
-4.462533783655e-06
1.92618564631387e-06
-1.01511704721785e-05
-6.04158855497129e-06
-4.46854523501106e-06
-1.54315846293658e-05
-1.37211689159584e-05
-8.77408519061093e-06
-2.11803719670849e-06
-1.22385368518438e-05
-2.88813722118772e-05
-1.47200954459139e-05
-1.22767450110271e-05
-8.42280392766221e-06
5.76310776898728e-07
-1.73685142568189e-05
-1.22872899695048e-05
-1.18467396785281e-05
-1.62429385881954e-05
-1.88718058116292e-05
2.91846949193666e-06
-1.08580752062073e-05
-1.02032541436067e-05
-1.69909532733101e-05
-1.59174286788565e-05
-7.3219388564953e-06
-1.30282871526771e-06
-3.47547020921324e-06
-1.42610267564849e-05
-5.00812190943437e-06
1.810713060569e-06
-1.31815437320771e-05
-1.4364505165688e-05
-7.87281582974168e-06
-1.2159096461138e-05
-1.51441021124798e-05
-2.69984395341583e-06
-2.28553023685917e-05
-1.86947407033193e-05
-1.10254232094705e-05
-1.70895296855595e-05
-1.01662318467763e-05
-7.78773297099124e-06
-2.53257090403195e-05
-1.92015367996588e-05
-1.07031023923457e-05
-2.99243978748069e-07
-4.5343031682683e-06
-1.76105042455282e-05
-4.93386973772211e-07
-2.63954630854166e-05
1.53559597711235e-06
1.68878176942784e-06
-6.81245845667659e-06
-1.5701095428043e-05
-7.88507634053366e-06
-1.55635629886746e-05
-2.19680322574533e-06
-9.80166451498273e-06
-1.83541197797852e-05
-1.62705069304061e-05
-1.41651143465325e-05
-1.08397218932885e-05
-1.21384547018552e-05
1.35478342904234e-06
-1.2532324068236e-05
1.01375309552571e-06
-5.50198115349189e-06
-1.71258468179506e-05
-4.88451504985809e-06
-1.55141549276676e-05
-2.38916934185784e-05
-6.24561424874665e-06
-1.32853937056662e-05
-1.01735615424303e-06
-2.2087081154049e-06
-2.86457057679798e-05
-1.9465864763336e-05
-6.92712401073653e-06
-1.12190841287452e-05
-2.348905900438e-06
-2.52140167292676e-05
-2.3667949237173e-05
-1.52353352920997e-05
-1.90615196802936e-05
-1.4816350161553e-05
-1.52315387442202e-05
-6.27087180077923e-06
-5.08514640725798e-07
-2.733478715994e-05
-1.77145389200713e-05
-2.83780956301832e-06
-2.12616722815173e-05
-2.00806374435132e-05
-2.05638437034705e-05
-1.5459571297917e-05
-1.89624119188002e-05
-1.55889823424441e-05
-2.28959242692716e-05
-1.10598393523952e-05
1.41416298402709e-06
-5.78497918201724e-06
-8.43273908589166e-06
-7.08080981202799e-06
-1.2339129163516e-05
5.97513646135065e-06
-1.46346102966723e-05
-1.93198335704931e-06
-1.23362197608053e-05
-1.58727140621947e-05
-5.89763952851908e-06
-1.38243257063857e-06
-1.17503768257626e-05
-2.80644832633726e-05
-1.96567135211601e-05
-1.58404900965997e-05
-1.90502342871429e-05
-1.09869827055154e-05
-8.26767868690826e-06
-6.71530861201037e-06
-1.02733227475388e-05
-1.43876652805453e-05
-7.34322804170568e-06
-1.43795498062836e-05
-1.73830318952594e-05
-1.7299524578014e-05
-2.18851876901579e-05
-1.67009025790137e-05
-1.00554088497466e-05
5.55902373722779e-06
-4.92381300092636e-06
-1.42261845575741e-05
-6.51715422612032e-06
1.79943115539812e-06
-1.25345567418017e-05
-8.30333032778235e-06
-1.08345837008591e-05
-2.39568412075157e-06
-3.79733046274763e-06
-6.12634994070582e-06
-9.69536271930572e-06
-1.55759367738349e-05
-5.5752049922606e-06
-1.32935119340243e-05
-1.45608672955494e-05
-1.43113149694345e-05
-2.11122337553133e-06
4.06146541365785e-06
-1.07785330046624e-05
2.15986320198791e-06
-1.85114813463961e-05
-1.65768094315131e-05
-1.87578203154502e-05
-2.60299432042462e-05
-9.12997756448358e-06
-1.10017505107958e-05
-1.95784474488346e-05
-2.31110301922004e-05
-2.21860092379122e-05
-7.17516027338505e-06
-4.36018784612538e-06
-5.98454517798659e-06
-1.18113100502179e-05
-8.28112358517438e-06
-5.2600815043089e-06
-1.00148592976229e-05
-1.26586165658905e-05
-1.07671969318079e-05
-8.13890712614141e-06
-7.00103508270848e-06
-1.37350709492837e-05
-5.91508284924618e-06
-9.00134582128944e-06
-1.85711996589633e-05
-1.07794579914752e-05
-1.15320304506461e-05
-9.86406244329891e-06
-7.26451467205537e-06
-7.95722164178583e-06
-5.71770489490514e-06
-3.73853342100042e-06
-6.01443924918591e-06
-5.46264875921224e-06
-3.9488529845752e-06
-5.49282981125798e-06
-1.43892194373886e-05
-7.28904035797448e-06
-5.50402685173606e-06
-1.37429844329263e-05
-1.45220045286935e-05
-2.9661956543614e-05
-6.93211105063262e-06
-1.71558698995765e-06
-1.76045456288069e-06
-1.31973273469475e-05
-2.07139288076078e-05
-9.29700750248616e-06
-5.26534791682826e-06
-8.51695392915516e-06
-1.89539446317722e-05
-1.84388049824804e-05
-1.68573822245846e-05
-1.30897463489585e-05
-1.74230626908734e-05
-2.07417293064246e-05
-4.91316177936794e-06
-9.28351199777459e-06
-2.25778423133656e-05
-2.57087575769896e-06
-8.13949666830394e-06
-5.58980316704712e-06
-1.50332329424829e-05
-1.720102650015e-05
-1.29513933482875e-05
-9.94402092527839e-06
-1.36849045244769e-05
-1.03196995402952e-05
-3.43708885180648e-07
-5.61443731022098e-06
-8.19811452750745e-06
-2.36223299329562e-05
-7.85906198918834e-06
-7.79223007818544e-06
-1.28143964069229e-05
-8.78571146818858e-06
-1.62133292381101e-05
-1.2272479881731e-05
-1.26641569700713e-05
-2.05239531173118e-05
-1.92876007473618e-05
-1.73515275949395e-05
-4.06631725816211e-06
-6.35238552669656e-06
-2.4214466829487e-05
-1.65731277549963e-05
-1.10880671536156e-05
-1.5069651248805e-06
1.45363004508916e-06
8.78623453790583e-06
3.27118959539898e-06
-2.98636733061314e-06
-9.25260736880702e-06
-7.12071668034045e-06
-1.98902554298372e-05
-1.4470640044661e-05
-9.65305471350355e-06
-7.70849288894685e-06
-1.50533952370736e-05
-1.41100095777539e-05
-1.48571651841868e-05
-2.92154472412797e-05
-1.62963779958351e-05
-1.0796318492533e-05
-6.8136639566791e-06
2.87600273039363e-06
-7.37781441701086e-06
-1.07035257320879e-05
-1.27400998982083e-05
-6.47102657622029e-06
-8.92322348988103e-06
-5.26023074486744e-06
-1.71109206686231e-05
-2.23311145202943e-05
-1.05524066472558e-05
-1.10033193800466e-05
-1.43241005666071e-05
-2.26803002719286e-05
-2.71320662833744e-05
-5.61243093237234e-06
-1.12441419901589e-05
-2.05577886312576e-05
-4.62546401934446e-06
-2.54389429910849e-06
-1.9568504141585e-05
-2.30008125293841e-05
3.52981578798823e-06
-1.76119754422813e-05
-1.1140577725234e-05
-2.11460746814743e-05
-2.21633235540829e-05
1.78336419471192e-06
-1.70281120104193e-05
-7.66753599684622e-06
-1.09138230738697e-05
-2.11413635048285e-05
-5.4126396286057e-06
-7.228384443109e-06
-7.10784893278643e-06
-1.35898894661805e-05
-1.76613770507354e-05
-3.24964828234401e-05
-8.27737818420852e-06
-1.7694549437719e-05
-5.65825417522773e-06
-6.96198173228119e-06
-1.60581548133892e-05
-5.69215623231099e-06
-9.16574993451242e-06
3.75047620806017e-07
-1.29600320781526e-05
-1.60760470176699e-05
-1.50988842917152e-05
-2.34431255199254e-05
-4.38687075877888e-06
-8.19574047348568e-06
-1.29776523691479e-05
-8.14102476426164e-06
-6.95137824902017e-06
-9.31561047000786e-06
-2.74268030350696e-06
-1.96312383350835e-05
-1.43360976583462e-05
-1.28441522324719e-05
-1.03464513168461e-05
-1.51270554210751e-05
-1.31957855752222e-06
2.24762589957368e-06
-6.58175433974951e-06
-1.16584422507009e-05
-7.49121709207882e-06
-6.5993027632957e-06
-2.15232358122322e-05
-1.54133003597172e-05
-1.51414695581741e-05
-8.46103997392607e-06
-7.20211075424494e-06
-1.31075113181847e-05
-6.85964973112749e-06
-1.14203452979702e-05
-1.11302930577402e-05
-1.40206714444635e-05
-1.82290273064457e-05
2.83923668887065e-06
-7.76530686419522e-06
-1.90748830756939e-05
-1.21369885525643e-05
-5.16998652123653e-06
-7.62866309229886e-06
-1.83556061282104e-05
-1.2542113911847e-05
-2.40401657886057e-05
-1.10564187462308e-05
-1.97993738204507e-07
-1.79607502832553e-05
-1.45680240277563e-05
-4.30758033388789e-06
-1.44988352761759e-05
-2.11291757503552e-05
-9.55318343921644e-06
-1.47470865853297e-05
-1.94222032977256e-05
-2.11721307126716e-05
-7.37370671674874e-06
-1.59667461131391e-05
-7.36634663856951e-06
-7.6719940927054e-06
-1.13801140277749e-05
-8.33609762327512e-06
3.28571034034838e-06
-1.77341970737628e-06
-2.12582547517213e-05
-6.44183408298856e-06
-7.53849262472309e-06
-8.25667416026146e-06
-1.99261345209118e-05
-2.26759163124786e-05
-1.31814672211941e-05
-2.28085124663648e-05
-7.73806414830274e-06
-2.15245759165471e-05
-1.2059314698526e-05
-6.96126715925626e-06
-5.38544351572103e-06
-9.21256638970167e-06
-1.4042984896776e-05
-1.53481986079645e-05
-3.39990092080065e-06
-1.10412201933472e-05
-1.49360356763326e-05
-7.25248108271637e-06
-7.60280457198598e-06
-1.38671621575404e-05
-7.18986711060985e-06
-2.47473118243698e-05
-2.93192232455269e-05
-3.61235910844054e-06
-5.61324068908194e-06
-1.79056733515355e-05
-1.57498965424395e-05
2.70031368141803e-06
-1.12815293193337e-05
-1.67394801678685e-05
-1.25412642919633e-05
-1.3632133945278e-05
-1.29038945670592e-05
-7.23063704607735e-06
-9.14790563557333e-06
-3.80862457284246e-06
-1.82508477279032e-05
-7.73548283780711e-06
-5.63752046567142e-06
-9.1694853247218e-06
-8.83979088337545e-06
8.68728248768563e-07
-2.13449501363857e-05
-6.48101635511254e-06
-1.69862659937295e-05
-1.26064390352953e-05
-1.36819163628268e-05
-1.59706456235665e-05
-1.1754657417857e-05
-1.25423089684183e-05
-7.15797231902473e-06
-1.69204852470078e-05
-1.70112074232999e-05
-9.81176058668116e-06
-9.12399527725176e-06
-2.58497243499775e-05
6.68097945206663e-06
-5.04486872091586e-06
-2.34100134857104e-05
7.43490122628116e-06
-9.8198519665158e-06
-7.84466527877162e-06
-5.27247991145688e-06
-1.17484039390466e-05
-7.60697383094669e-06
3.11624604284541e-06
-1.39378963850817e-05
-2.02843978864593e-05
-1.28091348284727e-05
-1.53075325607343e-06
8.50460679472889e-06
-6.75756967683064e-06
-1.46329365940023e-05
-9.27867529511574e-06
-7.89501434034621e-06
-1.40811243943398e-05
-1.00703502576027e-05
-2.51731290325289e-05
-3.10867568530533e-06
1.89463895855714e-06
-1.64634954900918e-05
-9.49451423623017e-06
-1.02198578983736e-05
-1.77356057815802e-05
-1.68468918159364e-05
-8.81749548946451e-06
-1.40107064394664e-05
-8.79330782692347e-06
-7.37701579622747e-07
-1.7314105444707e-05
-2.41457164601559e-05
5.42318530649087e-06
-1.27124200326629e-05
-1.36451316224796e-05
-8.53136153293714e-06
-1.77807900414488e-07
-2.68621370797307e-06
-2.12288419640487e-05
-1.24229227001195e-05
-1.46495478419422e-05
-2.2070856007164e-05
-1.43184473895701e-05
-1.06216370927793e-05
-1.8538096432947e-05
-2.53173360463917e-06
-6.21711091151125e-06
-1.36503510286396e-05
-8.44787853037533e-06
-1.72086827490961e-05
3.56054053203351e-06
-1.27339297438083e-05
-2.28328218132793e-05
6.96393422194469e-06
-1.76831003926514e-05
-4.15913565401587e-06
-9.1976384093316e-06
-1.40839247522687e-05
-2.35385836481081e-06
2.78369465107842e-06
-1.67611647528746e-05
-1.78542625101589e-05
-9.54804994787486e-06
4.64955255327149e-07
1.54333305092347e-06
-1.19073283734254e-05
-9.46557912922982e-06
-2.90821625062106e-06
-1.09178809356966e-05
4.5298521711633e-06
-1.88358669943859e-05
-6.59266396636282e-06
-1.10402829403149e-05
-1.39083386016421e-05
-1.67796843090314e-05
-9.00017080712858e-06
-1.6869048016076e-05
-3.56257371749274e-05
-8.17286745896663e-06
-1.21795611063823e-05
-5.15523703370216e-06
-3.88594865999491e-06
-2.27073265010044e-05
-1.36612993842184e-05
-1.42003089872207e-05
-9.64489370690024e-06
-1.50618235996638e-05
-9.67236742596132e-06
-5.23439335895313e-06
2.20481182749868e-07
-1.369614045262e-05
-2.22969659338527e-05
-2.02449247591415e-05
-7.18621613006857e-06
-6.95928094732123e-06
-2.29786361477862e-05
-1.03824350351124e-05
-1.9858843654016e-06
-4.61958653758043e-06
-1.84339327545591e-05
-1.2154336066627e-05
-3.07966083854812e-06
-3.07084008566639e-06
-1.3527144379461e-05
-3.8928316721926e-06
-9.24876242008005e-06
3.47874171038077e-06
-6.11938493988121e-06
-2.39596230457791e-05
-4.78276399784519e-06
-2.13190840181615e-05
-8.96487617289794e-06
6.25975778933073e-06
-1.70116715014582e-05
-4.74299901887236e-06
-1.569353969845e-06
-2.01611526721155e-05
-2.0663052319451e-05
-1.16766067546884e-05
-1.48871170521718e-05
-4.05818911486834e-06
-4.74673244140388e-06
-1.09112591676854e-05
-1.06699470730652e-05
-1.83978289409334e-05
-1.21111264996112e-05
2.70475759856426e-06
5.5530577990176e-06
-4.42922535151619e-06
2.66631533690613e-06
-1.34804906326369e-05
-1.03862305991585e-05
-1.63886682041268e-05
-6.94194218480406e-06
-1.59127385859816e-05
3.99688464445559e-06
6.94403963356014e-06
-4.83476643868402e-06
-2.31644705751277e-05
-1.76796073774535e-05
-1.83156114946784e-06
-1.01789237442797e-05
-1.54625366027831e-05
-1.64402130072927e-05
-7.80841710379629e-06
-2.29453717676603e-05
-1.54049568046128e-05
-3.62615071329229e-06
-1.39384739155242e-05
-7.70845357709949e-06
-2.65572058210394e-06
-1.64084822966152e-05
-9.14538584569355e-06
-9.64443880905444e-06
-6.82516984754776e-06
-1.15038993508442e-05
-1.14792481198074e-05
-1.33838241908013e-05
-2.57800991442124e-05
-1.21634468728547e-05
-1.60041099235089e-05
-1.58141603038855e-05
-3.99056782637588e-06
-1.1961914457179e-05
-1.56622247127829e-05
-5.44426250865561e-06
-1.61482457299289e-05
-1.12130866700399e-05
-2.59247483731477e-05
-1.66400746949604e-05
3.47405487193827e-07
-6.57546005234414e-06
-2.14262300572369e-05
-1.96748534193013e-05
-8.93331274070419e-06
-1.40347723772636e-06
-2.48185757459836e-05
-4.83489205742702e-06
-1.57459845818642e-05
-9.92021396127213e-06
-1.92125292273201e-06
-1.44629734587141e-05
-1.80227474787912e-05
-1.74472058656713e-05
-1.79075491163893e-05
-9.26836989485584e-06
-1.56868038476039e-05
-1.30740752203261e-05
-7.77268259457239e-06
-1.60545794064975e-05
3.77964002002618e-07
-1.87593069105326e-05
-1.0982166439814e-05
-1.35444280890762e-05
-2.33706093309503e-05
-2.03393828922603e-05
-1.38340598736167e-05
-7.96587766256112e-06
-1.49241602275648e-05
-1.37994338913906e-05
-1.26781674373068e-05
-1.20339874057454e-05
-9.04224199179422e-06
-1.47161379438879e-05
-2.05339129212538e-06
3.55325170415674e-06
-1.52959366536646e-06
-1.49631053834246e-05
-8.53721545860017e-06
2.89586937653265e-06
-1.39331802899372e-05
-1.39733492688461e-05
-1.82907687401227e-05
-7.55100625651434e-06
-1.66014976425025e-06
-1.53767068719674e-05
-1.21855522188942e-05
-7.67864175226322e-06
-1.24108685780985e-05
1.97193258418026e-06
-1.80841224185288e-05
-2.75647751889713e-06
-1.03501937440364e-05
-2.12312959354543e-05
-3.53005849980481e-06
-4.11133945110149e-06
9.01662509759371e-07
-1.44166489541663e-05
-1.31732301160182e-05
-1.12185629526002e-05
-9.16554529671446e-06
-2.37461664815245e-06
3.56025525405597e-06
-4.75631719622733e-06
-8.51675641108455e-06
-1.84131537917771e-05
-1.71105568048575e-05
-4.09305774595472e-06
-7.99245178473703e-06
-8.23170667554065e-06
-9.57544223130351e-06
-1.31306648411532e-05
-1.0303435864162e-05
-1.92779576278936e-06
-3.67876437823099e-06
-6.20599985430938e-06
-7.57733262269504e-06
-1.78911699994038e-05
-6.47470593571448e-06
-6.43184293056902e-06
-1.25026841854461e-05
-1.88629069862124e-05
-8.52918207374535e-06
-1.27076356518385e-05
-1.49129206079023e-05
-2.69887672587389e-07
-2.81757907341931e-05
-1.08439456095766e-05
-3.42638670919471e-06
-6.94957277006418e-06
-1.02339902867872e-05
-2.46995573414216e-05
-9.02639082791329e-06
-1.24604421364747e-05
-2.62127408216494e-06
6.48521571984134e-07
-1.27745102766744e-05
-2.11809622509253e-05
-2.20525262804186e-05
-1.78182957847089e-05
-6.54621878699476e-06
-1.68921907866001e-05
-3.32042326877994e-06
-2.13035353042101e-05
-1.12182650462849e-05
-2.06339349425509e-05
-9.94844835433709e-06
-4.96139063528289e-06
-8.54384382189872e-06
-4.01666326804383e-06
-9.04007757172687e-06
-1.21248127500818e-05
-4.59689256602794e-06
-2.66927683091342e-07
-6.07005989631615e-06
-4.64974650537884e-06
-1.65689956581987e-05
-6.46422893510106e-06
-1.41854403757839e-05
-1.89640294285653e-05
-1.11997905843697e-05
-2.08428925893651e-05
-1.27194416728756e-05
-2.76394098978502e-06
3.1182458370334e-07
-1.17996318042677e-05
4.78087966631524e-06
-3.60300756692383e-06
-9.34718289445688e-06
-1.77817069817202e-05
3.17315605586041e-06
-8.67921938675184e-06
-1.02667338472253e-05
-9.18669852431916e-06
-9.25650463581946e-06
-8.72921804960219e-06
-1.08736545642826e-05
-2.4159568197459e-05
-1.28615361871322e-05
-1.54346158822989e-05
-1.65054660931112e-05
-8.94700540911912e-06
-7.96832513259218e-06
-9.35917398527407e-06
-9.47219057500289e-06
-7.35948710374581e-06
-4.32716023766874e-06
-1.61483965448584e-05
-8.20364945790196e-06
-1.08653283308304e-05
-1.11666128238987e-05
2.58926052192617e-07
-1.5105166027417e-05
-2.26350323013462e-05
-4.863049630803e-06
-1.06422958420264e-05
-1.79029948990007e-05
-4.206725818357e-07
-1.12925376425401e-05
-2.14974652232296e-05
-4.32036583635869e-06
-7.45483856079843e-06
-1.26266089370879e-05
-1.10939719316663e-05
-9.60588344463131e-06
-3.10239208029606e-06
-5.38662653818921e-06
-1.03255137801269e-05
-1.15067777338809e-05
-2.2633315983246e-05
-2.23391923989177e-05
-1.95394763944324e-05
-2.68330340271798e-05
-7.31969522917665e-06
-1.2324651516486e-05
1.74820975983606e-06
-2.46059783459269e-05
-2.10068995821851e-05
-3.98539079564067e-06
-1.66869325561533e-05
-1.32086154388825e-05
-1.5959240345235e-05
-2.37489646716828e-05
1.10175475827844e-05
-5.58295604238474e-06
-1.02434947085558e-05
-1.47112727346047e-05
-3.63717038402467e-07
6.0601532410772e-07
-6.41284459661059e-06
-1.70159111301022e-05
-2.03406895089335e-05
-1.34776335808193e-05
-1.2126759777325e-05
-2.14388923731526e-05
-1.40871070909575e-05
-7.30735089921948e-06
-5.78635613363977e-06
-2.72474855883323e-05
-1.81631454156011e-05
-6.6327726078085e-06
-1.55816250075549e-06
-1.58441323837231e-05
-4.96181048396101e-06
-6.84302065862895e-07
-1.1944326588738e-05
-1.78341357636e-05
-1.84837282471721e-05
-4.85066058983885e-06
-2.31802514999135e-06
-1.08025999707918e-05
-9.49482530275138e-06
-1.10148139703272e-05
-5.88209180409759e-06
-9.93025294626464e-07
-9.63192211587898e-06
1.70815800084515e-06
-7.10895205437975e-06
-6.9340341179951e-06
-7.86422909307354e-06
-1.06659116727523e-05
-1.82345514292716e-05
-1.25805049655229e-05
-1.62285018966624e-05
-2.34717135369446e-05
-5.18776287902434e-06
1.01774972511987e-06
-1.12143917032488e-05
-1.1425070844903e-05
4.82713850321674e-06
-1.33564207644899e-05
-1.4534933285366e-05
-1.45049737521319e-05
-1.10621588744076e-05
-1.4137425790357e-05
-9.52780448737881e-06
-1.05606639458443e-05
-8.01532945460274e-06
-8.82914086347226e-06
3.71308374831526e-06
-6.00965691679413e-06
-1.45065887317807e-05
-1.00851304982824e-05
-1.65365592209594e-05
-2.04244451274179e-05
-9.36605666814313e-06
-1.50931880525717e-05
-1.66164015788277e-05
-1.19602128555562e-05
-8.16268260513764e-06
4.60463034589953e-06
-2.05792431552465e-05
-1.32718727097101e-05
-1.67797412698767e-05
-1.42888768084877e-05
-2.49332413971374e-05
-2.37829174619909e-05
-1.73528305160686e-05
-2.06324249764711e-05
-1.00551387752671e-05
-5.03899730029012e-06
4.7411196584679e-06
-2.03873707517448e-05
-8.67941998559592e-06
-5.54556689018682e-06
-2.19743073914448e-05
-1.51649604652431e-05
-1.21955058405351e-05
-9.59107241426911e-06
2.57697774967693e-06
-1.22420512550423e-05
-8.11807747202222e-06
-6.62281264771841e-06
-2.64152366220492e-05
-1.46966928244696e-05
-7.28466562550877e-06
-2.3689996413235e-05
-7.14671393372721e-06
-1.09970406617207e-05
-5.19320513662685e-07
-9.39481994276263e-06
-2.54393569911222e-05
-1.15974367605939e-06
-4.76353271116473e-06
-1.48859779530472e-05
-1.5136057114549e-05
-8.81878612910016e-06
-9.66253612923032e-06
-6.31812020377864e-06
-9.64663658905071e-06
-1.44402867272771e-05
-6.92236910192208e-06
-2.26348256860312e-05
-1.41598870107509e-05
1.83216684507681e-06
-2.06009559328181e-05
-2.20242769534188e-07
-1.76474586103867e-05
-2.16650913548515e-05
-1.08197740964061e-05
-2.15485987245628e-05
-7.48641569858109e-06
-8.37247918959238e-06
-1.66536978920961e-05
-7.22816865423161e-06
-1.96827754874951e-05
-1.08074541264006e-05
-1.18593482316204e-05
-7.82677626285718e-06
-1.55504793492949e-05
-1.16974357335683e-05
-1.03885467047372e-05
-2.07981877534287e-05
-2.87367339828818e-06
-8.65812348273108e-06
-1.43968626394091e-05
-2.67503559517485e-06
-5.92057331906167e-06
-6.71346308150011e-07
-1.23574928825097e-05
-1.07480625441098e-05
-5.17878576678912e-06
-1.28528767731086e-05
-1.71930868571485e-05
-1.65851692492556e-05
-1.96497953593274e-05
-5.02181994136712e-06
-1.37197435687154e-05
-1.12856255322961e-05
-1.73139273179152e-05
-2.09933138924218e-05
-1.74798956479993e-05
-1.31524543158622e-05
-8.28066013779929e-06
-2.27643999018788e-05
-1.28937676289523e-05
-1.31963050822232e-05
-1.84965675368431e-05
-9.48736188491797e-06
-1.0528975063174e-05
-1.55930980133904e-05
-7.84751005875663e-06
-5.63885224703937e-06
-2.66448790211609e-05
-1.3388993970198e-05
-8.85187172202813e-06
1.99882646245657e-06
-9.79849018041327e-06
-1.42164800635666e-05
-2.94420755447126e-06
-2.12400025753725e-05
-7.62954531081859e-06
-4.81220191320429e-06
-1.11613362283089e-05
-2.0860052617314e-05
-2.07695978712215e-05
-8.82756470632549e-06
1.15591040922358e-05
-7.28822717817308e-06
-1.61721413435038e-05
-6.65816763240764e-06
-2.14462501903191e-05
-9.87105121734419e-06
3.98706758752004e-07
-1.77282013945758e-05
-2.37138414111936e-05
-4.56469697789427e-06
-7.72269323618952e-06
-2.4665219513042e-05
-4.89904967848234e-06
-4.11436360270983e-06
-2.20827761605529e-05
-1.59777774112549e-05
-6.95872396111849e-06
1.41364462642224e-06
2.75263543071963e-06
-1.24395393585534e-05
-1.50138233576162e-05
-1.42972135605449e-05
-1.35102948564316e-05
-1.25802532341668e-05
1.68733598411747e-06
-6.57152704847787e-06
-1.85899639369428e-05
-1.48575142676512e-05
-2.2853713406121e-05
-1.11192584329361e-05
-8.04191078983862e-06
-1.24455965421764e-05
9.65319066859895e-07
-1.3995199544637e-05
-1.82977914557189e-05
-7.26015589742299e-06
-2.74850719520583e-06
-1.04781239021337e-05
-1.19797399693054e-05
-1.9223520515622e-05
-1.02551178853175e-05
-1.29610953873788e-05
-1.53709270932065e-05
1.35461374385659e-06
-1.47027894713472e-05
-2.27647702900984e-05
-5.76353564121334e-06
5.771886845912e-06
1.04090203490144e-06
-1.28992504810584e-05
-7.69650764899008e-06
-1.23384206844782e-05
-2.41422372711437e-05
-3.44440228722462e-05
-5.63291276526726e-06
-2.12789382112525e-05
-4.99668548408946e-06
-5.78096714442543e-06
-4.63340488737291e-07
-1.37879871907964e-05
-1.9623717374116e-05
-9.71442494134675e-06
-2.07080798991223e-05
-1.10552482098756e-05
-2.7291961403136e-05
-2.11156288670712e-05
-1.46428116921911e-05
-7.5800827592771e-06
-5.9050286175246e-06
-9.68578401967328e-06
-1.63776111578698e-05
-1.90454293537141e-06
-2.16597647633247e-05
-1.62352100474075e-05
-1.57397131652797e-05
-1.09562789010152e-05
-1.5462482345328e-05
-1.8928959930437e-05
-4.88555446372509e-06
-1.05579152132076e-05
-3.62330011546933e-06
3.27959968654962e-06
-3.70499853028009e-07
-2.29101816803226e-06
-4.9711605519847e-06
-1.75313688547131e-05
7.4058936500488e-07
-1.12606360122461e-05
-6.10925208591073e-06
-4.66481683101657e-06
-1.65667351099017e-05
-2.05355877374129e-05
-1.4647587468973e-05
-2.9562975322062e-05
-1.88028121419334e-05
-1.79601179715401e-05
-1.70359662356646e-05
-1.50665696425367e-05
-5.08709398350483e-06
-2.06704280917006e-05
-9.64492760971955e-07
-2.30920252017489e-05
-6.69395352138687e-06
-8.04968825000569e-06
-8.32178977422304e-07
-2.10683472378102e-05
-2.30779850094542e-05
-2.20985859167634e-05
-1.54339499808112e-05
-1.783492362425e-05
-2.17962693181542e-05
-1.48786908844585e-06
-1.28203868449148e-05
-2.41276306269176e-05
-3.45851985022674e-06
-1.19481690781156e-05
-1.20130268022114e-05
-1.12091652305488e-05
-1.59772476145757e-05
-7.31157070758661e-06
-1.82228012217723e-05
-2.03051175388985e-05
4.50890835679083e-06
-1.53561490955827e-05
-2.67563628135062e-05
-1.20894640811874e-05
-1.41912367000029e-05
-1.07034785414939e-05
-1.38078834548592e-05
5.46698362988949e-06
-5.62864003521972e-06
-1.0645239965384e-05
-2.2916364744457e-05
-1.4924579000514e-06
-9.97103395669479e-06
-1.1788264490281e-05
-1.61588031751989e-05
-2.13826326899513e-05
-4.92589363548186e-06
-1.79696138938453e-05
-1.60725203529039e-05
-1.39515372050871e-05
-1.54458186761122e-05
-2.24792889122344e-05
-1.03526165022759e-05
-1.43385496173735e-05
-1.87069282045406e-05
-9.47627967231869e-06
-1.56475305015347e-05
-7.2656098669368e-06
-1.5678897651544e-05
-7.05450492548102e-06
-9.81658345396608e-06
-1.22879140322434e-05
-7.23340439329982e-06
-2.19019958553506e-05
-1.09112019686081e-05
-1.07107360048379e-05
-2.20037632236371e-05
-8.38051530486654e-06
-2.53232468857573e-05
-1.46261531198226e-05
-1.3365407087963e-05
-9.10730210045187e-06
-1.08864774800242e-05
-7.80999419193994e-06
-2.52568556398113e-05
-4.49920508384382e-06
-6.04908806793439e-07
-1.40354930524118e-05
-6.81341820498962e-06
-7.24753710988287e-06
-3.03059891957366e-06
3.34707847912325e-07
-1.54279573138874e-05
-7.44717589112427e-06
-1.24540365454704e-05
-2.91892962201656e-06
-6.60257207185432e-06
-1.25057033897337e-05
-1.22846632589067e-05
-5.78360930195273e-06
-4.78351670265649e-06
-1.01405578081047e-05
-1.4720056233816e-05
-2.4864251723718e-05
-1.16820211570472e-05
-2.42163775309085e-05
-6.33071858343752e-06
-1.00752229742689e-05
6.62445109946226e-06
-7.03791340540722e-06
-9.80851229758557e-06
-1.55225915869413e-05
-2.19566685583379e-05
-1.23239280120121e-05
-2.27097746313183e-05
-1.19921678863142e-06
-1.86210875008582e-05
-1.42236174499635e-05
-3.16428743122677e-05
-1.99357235392478e-05
-9.34638289978109e-06
-1.08544485319741e-05
-1.84061882814174e-05
-1.03410057894643e-05
-1.45752593209949e-05
-6.97237739872216e-07
-1.19141087574691e-05
-1.19488759333324e-05
-1.57887430183159e-05
-5.97814735183587e-06
-1.53770419201029e-05
-7.97488165143672e-06
-1.7716014031309e-05
-1.53467086515003e-05
-8.76709028544208e-06
-1.54201741033272e-05
-2.16230012214216e-05
-1.95812330258968e-05
-1.2583747434959e-05
-1.58310490686372e-05
-1.6162388438592e-05
-9.92667038280282e-06
-1.18252879900943e-05
-2.50765292527683e-05
-1.89948910228141e-05
-1.45219177031353e-05
-2.50031149734768e-05
-6.18811187216021e-06
-1.34504591348359e-05
-7.2278196505422e-06
-7.9208908896311e-06
-1.19785092963282e-05
-6.95640319293678e-06
-6.05346062077482e-06
-1.81757907044856e-05
-4.07430004211541e-06
-8.12765024984114e-06
-1.38750809655824e-05
-5.88752703285512e-06
-1.6932608901604e-05
-8.10190839742024e-06
-1.17239973728679e-05
-8.90594948714899e-06
-6.37459769643767e-06
-4.82932061118197e-06
-2.07303568904847e-05
-3.43971144112965e-06
-4.19745835191897e-06
-1.94861476178353e-05
-8.32940565245539e-06
-8.67889367556844e-06
3.2424176450991e-06
-1.55852275995676e-05
-1.3700979964323e-05
-6.55458798707682e-06
-1.89284354065304e-05
-1.87617537688467e-05
6.8013089601086e-07
-1.43703500407106e-05
-1.24306958799215e-05
-2.03240602169332e-05
-1.29255608863867e-05
-2.91044959282278e-06
-2.57265860948878e-06
-1.6182402498469e-05
-3.9971023826796e-06
-7.93087423513675e-06
-2.01025764576247e-05
-1.69130638339082e-05
-1.30505099157741e-05
-2.66451856801806e-05
-1.17079390903103e-05
-7.90719556092053e-06
-1.68497198380066e-06
-1.82775401010668e-06
-1.50866150451795e-05
-8.24795143269454e-06
-1.78245207131907e-05
-7.70416577562374e-07
-6.53946141520805e-06
-2.9848309987378e-05
-1.52633597601221e-05
-1.95751282572784e-05
-1.12368688569708e-05
-1.63875475550865e-05
-1.2859285404709e-05
-1.41204738604791e-05
-4.75701149689933e-06
-1.62876341355579e-05
-1.04639588721419e-05
-1.5224710190917e-05
-1.17717894142288e-05
-2.05031848907795e-05
-1.08809878694278e-05
-9.77291829032271e-06
-2.28232458665455e-05
-1.06742973338331e-05
-2.78700259053164e-05
-9.13796109633435e-06
-9.96631733114314e-06
-2.24030414573841e-05
-2.20749796453059e-05
-9.3418827669341e-06
-2.4761103937019e-05
-1.52112259293329e-05
-1.75279691332405e-05
-2.43630081324063e-05
-2.93306591375789e-06
-1.0496653448107e-05
-2.19724956128227e-05
2.19308174423776e-06
-6.95574665003029e-06
-1.80532748243943e-05
6.82903926132272e-06
-1.17048064840169e-06
-1.35885839766768e-05
-1.54038451299241e-05
-9.85739595280748e-06
-1.59415491420702e-05
-2.10377143079472e-05
-7.19201494970109e-06
-1.56560566518398e-05
-1.46269277432334e-05
-1.25759020793029e-05
-6.5345992887895e-07
-7.06203638917651e-06
-9.8975063008983e-06
-1.07352277639637e-06
-3.9137923049389e-06
-2.21608557299745e-05
-1.06578566970491e-05
-4.83982790392669e-06
-1.08763983977913e-05
-6.13445811840324e-06
-4.48475891404632e-06
-6.89037076687842e-06
-1.42722217833223e-05
-8.35262230158981e-06
-1.88333366702765e-05
-1.02783604962949e-05
-9.58121579725671e-06
-5.22765886052997e-06
-1.312226681113e-05
-1.33491642649333e-05
-1.78389148312341e-05
-1.69373799141107e-06
-8.46919587693495e-06
-5.65811363663357e-06
-1.24766318898048e-05
-7.14159327422981e-06
-8.86647735445582e-06
-2.88343773070113e-06
-2.0167563098493e-05
-4.2228003693224e-07
-3.10071936027771e-06
-2.29537964232053e-06
-2.17752779208448e-05
-1.93613391645406e-05
-1.13126923163571e-05
-1.25177747286271e-05
-1.78366474106717e-05
-1.28927195405056e-05
-1.11254298888777e-05
-1.44160702751787e-05
-1.34475211539289e-05
-6.09242171618077e-06
-7.34195271995325e-06
-1.90854573571305e-05
-1.96305641670016e-05
-1.29987052147839e-05
-1.70065952893653e-06
-1.10324192120404e-05
-9.30339443537518e-06
-1.13038900885289e-05
-1.52099282580612e-05
-1.22347692364951e-05
-8.61210784881318e-06
-1.421512060633e-05
-1.2047332462155e-05
-1.91949241178179e-05
-3.07072044732388e-05
-1.20886814737741e-05
-1.81546307665261e-05
-9.64088002740888e-06
-1.51411740812475e-05
-1.90857127643627e-05
-7.99400770166778e-06
-7.83748758675542e-06
-9.58989520345454e-06
-1.59016274901461e-05
-1.64682096454383e-05
-7.63445111489073e-06
-3.30511896693852e-06
-7.75317559673564e-06
-1.1288654118146e-06
-7.45796230816852e-06
-3.45801497310152e-07
9.80579359987479e-06
-1.27304608126772e-05
-6.49097036273074e-06
-9.39562944478367e-07
-1.53514767505136e-06
8.27168667536523e-06
-9.68016527223043e-06
4.50574917994148e-07
-1.8255049227838e-05
-1.72065523781684e-05
-1.90246793872734e-05
-4.48807872597834e-06
-2.20837697298022e-05
-1.13895624560999e-05
-4.12019295241917e-06
-1.24508591772027e-05
-9.2434674467133e-06
-6.43660500282658e-06
-9.23447380585055e-07
1.68454527222285e-06
-9.51317415491007e-06
-2.64384198887495e-05
2.21366283269026e-06
-7.65618786189891e-06
-1.22565258568272e-05
-1.45442784547272e-05
-4.97073131331728e-06
-7.40042526933917e-06
-1.38370117749774e-05
-1.80100022936174e-05
-8.75945577889194e-06
-3.24056219899302e-06
-1.3770783621506e-05
-2.37588254228253e-05
-2.07225488415801e-05
-1.19912970203035e-05
-1.24895070245768e-05
-8.80657532600773e-06
-3.03817911390739e-05
-9.49663467908307e-07
-6.58059334290246e-06
-2.1918341363842e-05
-3.21986476362963e-05
-1.53349747201904e-05
-1.67102908931744e-05
-2.36849900685049e-05
-3.38571219728092e-06
-1.389690781531e-05
-1.05044790834134e-05
-9.63234165227881e-06
-1.92607727096061e-06
-6.41726763461019e-06
-1.13963639364512e-05
-1.15458822678587e-05
-3.95316904511964e-06
-2.07136971848612e-05
-1.94344291503467e-05
-2.33226001135585e-05
-9.59482594779361e-06
-2.20676216385425e-05
-2.15472721369446e-05
-7.58343273506966e-06
-2.31781670775329e-06
-1.07724550140185e-05
-3.7253676085354e-06
-1.27254295562717e-05
4.55937633969705e-07
-1.32597378102823e-05
-1.81041403719066e-05
-1.39652186626146e-05
3.33999775401322e-06
-2.33598458499968e-05
-1.77253615397158e-05
-9.47304305186869e-06
-1.89405574033298e-05
2.05200850226651e-06
-5.97172101022209e-06
-1.44310626876671e-05
-9.4783540829982e-06
-1.35740273941362e-05
-1.76432014214496e-05
-8.02259716972767e-06
-6.41837213582302e-06
-1.99572043091474e-05
-5.70052694881262e-06
-1.62137720114582e-05
-9.54736314365216e-06
-2.00459907316242e-05
-2.26845647513221e-07
-8.12153611040786e-06
-1.96193831044635e-05
-6.74119661721302e-06
-6.86669240476136e-06
-2.71604163298488e-05
-1.5802732301161e-06
-9.61408660767508e-06
-1.90458997075474e-05
-5.45835123542315e-06
-7.72624509301313e-06
-1.08144430552886e-05
1.74922253444604e-06
-4.13761325951857e-06
-1.59035472564971e-05
-3.68155440748073e-08
-1.82111582785449e-05
-1.43852581813189e-05
8.9631392085652e-07
-7.80737145582046e-06
-1.78586126907738e-05
-8.08388621321159e-06
-9.51472408571627e-06
-1.2326224353237e-05
-1.21526157733125e-05
-1.45932385105217e-05
-3.22124337331278e-05
-8.32475736710561e-06
-1.28392242837414e-05
-1.17701061410367e-05
-2.89506240696959e-05
-8.94036233116231e-06
2.61679072053981e-06
-1.95095636844017e-05
-1.93467821781557e-05
-1.36610370716359e-05
-2.73862023715732e-06
-6.6369772556051e-06
-2.07621712872355e-05
2.16389230783827e-07
-8.83943597552556e-06
-1.29023253461713e-05
-8.75446364100088e-06
-1.74434916280571e-05
-1.07942569751659e-06
-1.37878345701052e-05
-1.49850872209491e-05
-1.63915587272059e-05
-1.0591796314836e-05
-1.67644032531063e-05
-2.43044073487106e-05
-1.26169571361885e-05
-1.40310922177885e-05
-1.96450758269504e-05
-1.59365333269039e-05
-8.84401544246101e-06
-2.67727937721683e-05
-1.45327118629346e-05
-1.00123234852429e-05
-9.3751630239252e-06
9.68409132703609e-07
-1.35244033598642e-05
-1.17358962754912e-05
-1.630440461135e-05
-7.6785450833581e-06
-1.54189210382704e-05
-1.08929281611871e-05
-1.35149709628941e-05
-1.04905282997538e-05
-1.19136976603167e-05
-9.21976650313691e-06
-1.17990909905549e-06
-6.15431224362791e-06
-1.45432361376342e-05
-4.6650944212978e-06
-2.01931792796068e-05
-7.36213426633932e-06
-1.61652593456645e-05
-1.5036618754269e-05
-4.46484054735885e-06
-1.83457460203161e-05
-2.09482861012421e-05
-1.28624062190292e-05
-1.80270847447748e-05
-1.32879766968526e-05
-1.24730244037915e-05
-2.0638852643407e-06
-4.36329349379327e-06
-2.03286498618564e-05
-1.7962191658545e-05
-1.51907849277093e-05
-1.03687436487731e-05
-8.84305539669005e-06
-1.97784468303405e-05
-2.24355083528368e-06
-7.75505500568857e-06
-1.23981021500109e-05
-6.0487912697571e-06
-1.2628123801838e-05
2.95483919436496e-06
-7.67966007832095e-06
-2.97062178195476e-05
-1.91453074594135e-05
-1.91434429415644e-05
-3.00838060156608e-06
-3.65797366578468e-06
-1.35589921676054e-05
-1.27651415873392e-05
-1.14844071468425e-05
-1.42386493048194e-05
-1.01082393374011e-06
-1.47116342390367e-05
-1.88681628651999e-05
-1.73968405353912e-05
-9.66706225079081e-06
-2.1431605785434e-05
-4.10976655716491e-06
3.87059313371253e-06
-2.75170516844733e-05
-7.2313997925111e-06
-6.44324313105724e-06
-2.88193896428793e-07
-8.60348566989166e-06
4.88039964542856e-07
-7.81499898345119e-06
-6.58623829258607e-06
-1.81430536628029e-05
-6.00809033422209e-06
-6.0858360559595e-06
-3.06934310817152e-05
-7.91837761283918e-06
-1.12512793617042e-05
-1.59507957400452e-05
-2.64081466040468e-05
-2.53234323461631e-06
-8.94304892731701e-07
-1.6759602906176e-05
-3.96300465575411e-06
-2.15637499122601e-05
-2.14436989912049e-06
-1.11144823952452e-05
-1.46397672170193e-05
-1.64795711350251e-05
4.40150779800071e-07
-5.61537261905737e-06
-1.02761001960758e-05
-1.40576619229725e-05
-9.11928997031458e-06
-1.39984923372222e-05
2.44608548809573e-06
5.13498578983266e-06
-8.90124081296761e-06
-9.27411249039903e-06
-7.63650026311392e-06
-1.93681048589495e-05
-9.20240023719099e-06
-6.17686817659551e-06
-8.92776624896708e-07
-9.0975429377713e-06
-7.68710649407914e-06
8.22273642466392e-06
-1.22949019493955e-05
-1.71100231978912e-06
-3.32930676357844e-06
-1.60239034964873e-05
-1.47839137154314e-05
-4.84264582762186e-06
-1.46105496190486e-05
-5.21740283714643e-06
-2.39637109672809e-05
-1.83901307695625e-05
-1.77455067420111e-05
-3.21752788917723e-05
-4.46518590316885e-06
-1.70938695090274e-05
1.51556987637512e-05
-1.39061714566766e-05
-2.18248298696857e-05
-1.34421721138159e-05
-9.54519955952027e-06
9.1091172196988e-07
-1.15578503413762e-05
-4.9180136488773e-06
-5.92815242672184e-06
-9.39483683542165e-06
-1.1980244440408e-05
-1.10465203562325e-05
2.00187433406979e-07
-2.82583366845131e-06
-9.18221917288832e-06
-1.22639424634332e-05
-7.72757565254711e-06
-2.07019885987735e-05
-1.16111701462851e-05
-1.0235478679051e-05
-4.25824721548492e-06
9.0721941495496e-06
4.57785598399888e-06
-1.78465756381557e-05
-1.67079308842307e-05
-1.56867544866775e-05
-1.48385497316455e-05
-2.80052594024983e-06
1.8344986153513e-06
-1.25882402060979e-05
-2.25517933652571e-05
-2.43865051686693e-05
-1.60075837579242e-05
-1.08609880496069e-05
-3.71095676065577e-06
5.38440832126245e-06
-7.08192257609075e-06
-3.41159599858965e-06
-1.46327878264992e-05
-1.58890437732584e-05
8.19821432561966e-06
-1.35419835944573e-05
-9.68769735683384e-06
-6.83378574946832e-06
-2.07109696583382e-05
-7.98637439015981e-06
-1.85562799994332e-05
-1.90125041890904e-05
-8.39581046021624e-06
-1.61400041131175e-05
-1.51458114468542e-05
-6.5848390393757e-07
-1.09848618089199e-05
-4.88278470189888e-06
3.72551207205946e-06
-1.5561652480211e-05
-7.6306015642532e-06
-9.70827849038088e-06
-4.53354005974725e-06
-1.07449225612356e-06
-5.14980950790333e-06
-2.07816548142081e-05
-1.03077037718512e-05
-9.89576840858821e-06
-9.10366209557555e-06
-2.70010802016873e-06
-2.09102778481183e-06
-7.57931783514529e-06
-2.05667198926917e-05
-9.03534377022442e-06
-7.22277806867917e-06
-7.10061426183433e-06
-1.00513671883825e-05
-5.23453068837249e-06
-5.41193808928367e-06
-1.16908484763126e-05
-1.45204183673895e-05
-9.4229635235179e-06
-8.91237288814954e-06
-1.6410000105949e-05
-6.53237547578764e-06
-1.30436162416439e-05
-5.98326962289404e-06
-1.98216420703051e-05
-6.4754910827475e-06
-7.03704199512781e-06
-8.94763443778385e-06
-5.01022642919564e-06
-8.28936924006334e-06
-1.48725673512832e-05
-1.26222999411602e-05
-1.22139289134687e-05
-1.10559717918104e-05
4.56176564997104e-06
-1.31528906889251e-05
-1.28700059912348e-05
-1.06852008098417e-05
-1.84228503426112e-05
-2.46140214686371e-05
-8.06486847723814e-06
-1.57446284101959e-05
-1.30532298714304e-05
-1.23524358110562e-05
-2.04919779917044e-05
7.6817719552392e-08
-1.41355837193436e-05
-1.40951612558833e-05
-1.06678543820529e-05
-1.81427809293611e-05
-2.05331776544581e-05
-1.69372907178508e-05
-1.23612350817941e-05
-8.38658676556911e-06
-7.85316943943038e-06
-3.59649381821404e-06
-5.67516048118324e-07
-1.2226788974372e-05
-1.1218793862561e-05
-5.40201409829644e-06
-1.01727358350511e-05
-1.81817069161051e-05
-2.42180943535548e-05
-2.46236200177591e-05
-1.70058109726812e-05
-5.04498111537652e-06
-8.6494396462543e-06
-1.63903955712876e-05
-2.30399486365566e-06
-1.37143186972876e-05
-1.56242508115768e-05
6.91372827148025e-06
-1.74413975898273e-05
-1.48239935644955e-06
-9.76622687804514e-06
-1.66987399095969e-05
-1.01374901695122e-05
-1.35656854566505e-05
-6.19810881741156e-06
-1.28286825934737e-05
-2.20711566830795e-05
-1.40638132904632e-05
-2.07761813029131e-05
-2.42371013607361e-05
-1.08294117143852e-05
-2.27066426112516e-05
-3.06237252647837e-06
-1.06510261041645e-05
-1.29616900005009e-05
-1.51724676635541e-05
-1.42931914216271e-05
-3.91831232896237e-08
-1.59572394217518e-06
-1.91559890954489e-05
-1.25870148546117e-05
-1.11667059825262e-05
-6.51211479220778e-07
-1.11060841208909e-06
-2.6903631754202e-06
-1.27405586531608e-05
-1.35997061000262e-05
-1.4112865681982e-05
-1.60763932544298e-05
-1.57398043721696e-05
-9.09420737401777e-06
-8.84538797559886e-06
-1.32495121923086e-05
-9.94157037381617e-06
-2.13552941614707e-06
-4.47758322342269e-06
-2.00588715056751e-05
-5.72594759721766e-06
-2.31450279116586e-05
-1.66915443481649e-05
-1.8376876608185e-05
-5.02951952052653e-06
-1.59200459361056e-05
3.24298172416636e-06
-2.24651406669454e-05
-1.44561519550603e-05
-8.39044449338477e-06
-1.08720340234265e-05
-1.30331588926258e-05
-1.37555005105153e-05
-1.12214917510853e-05
2.43232464055743e-06
-2.05153905844989e-05
-1.27275796385957e-05
-1.12044529974934e-05
-1.10853989858654e-05
-2.0293656387587e-05
-2.50440117214016e-05
-1.71744210011349e-05
-6.87263939085446e-06
-6.53693994646272e-06
-1.64199677554283e-05
-1.45611746939436e-05
3.83855100138487e-06
-2.42494552450368e-06
-1.00875763281888e-05
-1.70639589346543e-05
-5.71862860558586e-06
-1.4364202499792e-05
-2.17955095548665e-05
-2.79565611244374e-05
-3.2709850829133e-05
-1.72894204390415e-06
-1.83321227763416e-05
-1.31627881501775e-05
-1.2858813981423e-05
-1.95455199229488e-05
-1.18315866296225e-05
-1.59950529657262e-05
-1.3804794128078e-05
-1.51179446748957e-05
-1.13567886570252e-06
-2.04102239621519e-05
-1.4838740545345e-05
-4.50644851637303e-06
-1.51029446961664e-06
-1.05844839528325e-05
-2.52626325858406e-07
-5.13238651493618e-06
-5.68552664530891e-06
-6.48184879715617e-06
-1.02396315555673e-05
-2.0264048563336e-05
4.83864779360026e-06
-7.45944541757546e-06
-8.19088245833472e-06
-7.73721762951625e-06
-6.41554904158821e-06
-2.10567817708203e-05
-1.54543291343051e-05
-7.22041664692997e-07
-3.62236269049947e-06
-5.69863566604003e-06
-7.78001738989564e-07
-1.96422183239072e-05
-1.42129501020497e-05
-1.20143887965399e-05
-4.21731216930189e-06
-7.82049305024423e-06
-2.96316440315734e-05
-4.42736037650134e-06
-1.77316120923323e-05
-1.38580412821521e-05
-1.84818993402839e-05
-5.54660055419844e-06
-3.03819948506773e-06
-1.41127852649334e-05
-1.68769772353574e-05
-1.85566539785984e-05
-5.21864048301409e-06
-1.8615648353446e-05
-1.65284630774751e-05
-8.60578220950935e-06
-1.14595694763322e-05
-3.6310523171209e-06
-1.07485107210048e-05
-2.10783710788355e-06
-2.56003617951811e-05
-1.99026689706132e-05
-4.41829827580541e-06
5.40253034472892e-06
-9.26888501510339e-06
3.28732733006439e-06
-1.5142981409091e-05
-1.50596145076929e-05
-7.44435719729904e-06
-1.61055961808607e-05
-1.07587129406546e-05
-1.85475758743732e-05
-1.25541916984717e-05
-2.02707685127872e-06
-8.2689307726957e-06
-6.62144410144905e-06
-8.13078657833724e-06
-1.5476244508906e-05
-1.60334626831696e-05
-4.55004048050924e-06
-9.14408927899927e-06
-1.12543100856494e-05
-1.59646826419096e-05
-1.86537262882258e-05
-9.63078854552079e-06
-1.21131832071015e-05
-7.64060917166862e-06
-1.51879317080801e-05
-1.81824895539944e-05
-2.78461760622333e-05
-1.75339908047432e-05
3.66863951623498e-06
-1.51724566282416e-05
-6.76632726720823e-06
-8.07294156000151e-06
-9.63256779706851e-06
-7.24651940723096e-06
-1.0977313188371e-05
-1.84895210964513e-05
-1.48321676230351e-05
-8.40569252236046e-06
-1.34596532431064e-05
-6.03901810009293e-06
-1.57875351269415e-05
-2.17237225920567e-05
-7.24676877431656e-06
-1.40463750019605e-05
-2.21461792253582e-05
-9.24336839427392e-06
-1.66575260235516e-05
-5.4457591809806e-06
-2.09063919424572e-05
-7.99706159612857e-06
-4.87474991950959e-06
-1.27044372786478e-05
-1.04066592160714e-05
4.71331299844938e-07
-3.71146322208782e-06
2.90782949299714e-06
-5.08087456507155e-06
-1.81722676763181e-05
-1.9227246284188e-05
-1.83563458252092e-05
-1.01309352794349e-05
-3.52619104198428e-06
-4.21539327852736e-07
-8.32945492179919e-06
-1.11673319432165e-05
-1.32920501334161e-06
1.67182072924527e-06
-1.47436423462614e-05
-8.11321666919914e-06
-6.23547244804005e-06
-1.84656907913413e-05
-2.04235961058988e-05
-4.07560934253375e-06
-1.06533455518349e-05
-3.25450313128778e-06
-4.92466738368471e-06
-2.02373351661789e-05
-2.13722639298106e-05
-1.70027424780524e-05
-3.405550418916e-06
2.39131276304589e-06
-6.11804005203771e-06
-1.0376375420987e-05
-1.7295883409634e-05
-1.2699777543965e-05
-7.60868684391627e-06
-9.55055249423325e-06
-1.49551201649444e-05
-5.32098759405359e-06
-1.50887601490536e-05
-7.892970014011e-06
-8.15531433325511e-06
-1.1789237022875e-05
-1.9825239937283e-05
-1.45683221437626e-05
-2.55482261411252e-05
-1.02902522344304e-05
-1.5058734478419e-05
-1.15073142988982e-05
-5.81527455298897e-06
-1.8598140332149e-05
-2.69121725848022e-05
-1.27988353779713e-05
-1.90335071980049e-05
-9.20187795341586e-06
-1.22312875693197e-05
-1.64394944604538e-05
-1.75895707722792e-05
-1.36319371045708e-05
-2.62754112393083e-05
-4.3875159866522e-06
-1.69107254916672e-05
-2.93629752890296e-05
1.67774942404149e-07
-1.9602006076877e-05
-6.92591102586212e-06
-7.17701263154373e-06
-1.81970942769761e-05
-2.28309857515136e-05
-3.64739836411828e-06
-8.57048916811929e-06
5.80140289235046e-06
3.46860038181388e-06
-7.31280030613131e-06
-1.66471960636366e-05
-9.86189612494285e-06
-9.88624987484276e-06
-1.89684867493417e-05
-1.71572688376522e-05
-1.09887816606548e-05
8.17712039864706e-06
-2.12245266141045e-06
-1.45410019186951e-05
-2.33170234939591e-05
-5.23969075087318e-06
-8.95529014791751e-07
-1.72905460671628e-05
-8.9906007632506e-06
-1.54753484989691e-05
-2.14375651575155e-05
-2.27883474670155e-06
-1.87869929205662e-06
-1.07821958163089e-05
-1.66642117936273e-05
-3.31623217130355e-05
-1.64443432808752e-05
-2.47018718795483e-05
-6.45739260801552e-06
-8.96950245795822e-06
-1.56447093824756e-05
-9.14322949408945e-06
-1.87160404762993e-05
-1.29215766772974e-05
-4.76357298434476e-06
-3.05918430496646e-06
-1.04590513290576e-05
-1.36835307881233e-05
-1.05808834810255e-05
-1.30270733349942e-05
-3.93707013219983e-06
-1.65657013342574e-05
-5.01224219701297e-07
8.23544859029266e-06
-1.21891477154045e-05
-1.37478197321665e-05
-7.73678778830502e-06
-9.37657078933494e-06
-4.61291090330289e-06
-7.98764826258304e-06
-2.62274831273866e-05
-9.74102836493048e-06
-1.38151287524364e-05
-4.91028741030697e-06
-1.17291605110276e-05
1.44167572618009e-06
-5.41839417170565e-06
-8.35956711536277e-06
-1.34392352382329e-05
-1.08520086754481e-05
-4.10409666994664e-06
-2.92304089666604e-06
-4.27735255238679e-06
-1.63754315609487e-05
-1.77984319496273e-05
-8.79921658503024e-06
-3.51235290363771e-06
-1.16141304124676e-05
-1.53943419401777e-05
-2.54565549505611e-05
-1.48453102585928e-05
-1.8657279074867e-05
-3.98869487604353e-07
-1.37952774549823e-05
-1.3136548597889e-05
-1.53590469382693e-05
-2.35804880286867e-05
1.5058660586716e-06
3.00118380429347e-06
-1.85145923581751e-05
-2.99321283245028e-06
-8.0817681788994e-06
-1.04810855864471e-05
-1.73272067698306e-05
-2.23695486447863e-05
-1.74987776013898e-05
-9.27183972812973e-06
-1.67092990011456e-05
-5.61249778544308e-06
-1.14418828202712e-05
-3.8019609852438e-06
-2.38355138532079e-05
-7.10071672814956e-06
-1.19163461334361e-05
-1.92556687530923e-05
-3.76765550671799e-06
-2.10168853128052e-05
-3.98372219304997e-06
-1.70999557020515e-05
-2.83209422141777e-05
-1.48274897121053e-05
-1.04379070888268e-05
5.3317898098513e-07
-2.07313893251181e-05
-8.19546718803299e-06
-1.05472345940822e-05
3.01634623608932e-06
-1.07629436937597e-05
-1.15974927077647e-05
-7.67597222730802e-06
7.58885236310196e-06
-1.98636128149592e-05
-2.03072910489987e-05
-5.78111792168882e-06
-5.42632924808154e-06
-1.29066922587037e-05
-9.55839853867613e-06
-2.69567797949476e-05
-7.62165707854693e-06
-1.46800190543316e-05
-1.07161252514755e-05
-8.72551588054017e-06
-1.20195656923817e-05
-1.25325036559843e-05
-7.36796499049961e-06
-6.65198663953297e-07
1.87757434953333e-06
-1.52677255696676e-05
-1.73658642959939e-05
-9.87559221082241e-06
-1.3512004074557e-05
-4.82449105910178e-07
-1.18382741440834e-05
-1.30246091918134e-05
-9.41124743197012e-06
-2.56774111267169e-06
-9.74447893401411e-06
-1.60476999799471e-05
-1.23602468813058e-05
-2.50148486501931e-06
-1.42449400566264e-05
-7.8439838797657e-06
-1.30172557216467e-05
-1.21021927297611e-05
-1.00962036061563e-05
-6.17550814941385e-06
-1.08877339260663e-05
-2.22987457765846e-05
-1.33298484085393e-05
-7.28725282009989e-06
-1.98132841165552e-05
-1.03771870816683e-05
-7.20107969597385e-06
-2.62175586754413e-06
-4.38922174693359e-06
-1.74958979495339e-05
-1.55797081652644e-05
-6.54823072505334e-06
-1.14146206502707e-05
-1.34956905339116e-05
-1.06078294029799e-05
-7.36673536876812e-06
-9.74509039306424e-06
-8.1679666247726e-06
-8.24840077426863e-06
-1.55428181401054e-05
-4.98403468264096e-06
-5.31446446809795e-06
-1.83631057199499e-05
-1.40431168691341e-05
-7.98143785109867e-06
-2.19152978330004e-05
-2.04629471706003e-05
-1.22512712544984e-05
-1.57133703399008e-05
-3.06977181220088e-06
-1.35661681818634e-05
-6.22967982424796e-06
-1.06148559009332e-05
-1.15683221821184e-05
-1.69366898940436e-06
-3.04272489028146e-08
-5.26747984643095e-06
-1.30784031282291e-05
-2.21852981397934e-05
3.95587117356665e-07
-7.23721832277907e-06
-8.65036478901291e-07
-1.19639954014234e-05
-1.6286779238278e-05
-1.97637929264235e-05
-8.30533511663607e-06
-1.18774164094179e-06
-8.15057423386589e-06
-1.05584446164575e-06
-2.13563229932496e-05
-1.32610870727127e-05
-8.21338565613892e-06
-2.28996500904069e-06
-8.67566506876315e-06
-2.28218433581592e-05
2.18758059817454e-06
-4.57779176226353e-06
-5.78418588943871e-06
-4.54482599736873e-06
-1.92045699370784e-05
-1.64001595911857e-05
-8.0716927679864e-06
-5.41324639331153e-06
-7.1406653061471e-06
-2.67821771260463e-05
-1.44781202123579e-05
-1.55086031126391e-05
-2.02061121960729e-05
-3.08146155975522e-05
-2.66721870650191e-05
-9.94999758004239e-06
4.75270637347944e-06
-8.62288092285988e-06
-1.82662336943173e-05
-2.07845019005062e-05
-4.35926045072375e-06
-1.67745468297559e-05
-5.05671877154976e-06
-7.12111405305691e-06
-4.99046218679618e-06
-1.64227739328173e-05
-1.82251561549576e-05
-1.296874292738e-05
-2.06570708938201e-05
-1.03391814127246e-05
-6.3725017840429e-06
-1.20636652279164e-05
-1.12630677243956e-05
-2.3563523141413e-05
-9.67884067798556e-06
-1.14340637464818e-05
-3.88460566613451e-06
-1.65761051645697e-05
-3.53816612908803e-06
-2.42325859116641e-05
-4.07540512342458e-06
-3.84849239285605e-06
-1.9253796541902e-05
-2.09654073506704e-05
3.47513514551942e-07
-1.4651364744636e-05
-1.39530444559077e-05
-1.34110391944163e-05
-2.19542000750728e-05
2.5364570514525e-06
-1.5329927241134e-05
1.03546057020699e-05
-4.84148190092747e-06
-1.22041978619557e-05
-6.59227978790003e-06
-9.4898773456303e-06
-1.47048120956584e-05
-1.13981792989954e-05
-1.93260564144812e-05
-1.22573580065058e-05
-1.15483325101024e-05
-1.91771101068641e-05
-8.5526364771531e-06
-1.45321537476118e-05
-3.97903053416643e-06
4.64538498494184e-07
-2.05070556569348e-05
-8.20514808290146e-06
-9.95585417082437e-06
-9.46552101739359e-06
-1.57870591504986e-05
-2.57747578988451e-05
-1.37921776065716e-05
-1.41612430809538e-05
4.19020331343873e-06
-9.97775539305465e-06
-1.06451362092254e-05
-8.76129688143502e-06
-1.36421021379294e-05
-9.59546256859278e-06
-8.80928179030372e-06
-1.17559774490658e-05
-1.23165880427351e-05
-1.23337932609526e-05
-2.22290442788889e-05
-5.86054518836065e-06
-1.12701087513353e-06
-1.12761531465464e-05
-1.5418498503194e-05
8.47994017055084e-07
-2.62908135860297e-05
-1.16463726306065e-05
-2.59317048649157e-05
-1.06681469826229e-05
-7.03065516251582e-06
-5.20101630364568e-06
-1.06286052969229e-05
-2.1640248028694e-05
-5.55560240395416e-06
-7.01241324311977e-06
-2.08935854964117e-05
-1.89182226509514e-05
-1.68194567589311e-05
-1.23663053334082e-05
-1.07598023244764e-05
-4.62762091136877e-06
-1.23132676222822e-05
-2.22165693797558e-05
-1.08387409398959e-05
-1.62794209888747e-05
-1.86066710046937e-05
-1.46447646843962e-05
-2.5426109018089e-05
-1.46462436443932e-05
-1.23910008199314e-05
2.05623423245439e-08
-1.94535216963105e-06
-1.76219830656599e-05
-1.22533039835104e-05
-5.55279342735291e-07
-9.4404772431787e-06
-2.40428154814331e-05
-1.67070323097771e-05
-1.43426771059166e-05
-7.40005543586928e-06
-1.65999078578185e-05
-1.32649272188988e-05
-1.70239073236214e-06
-1.03473856131119e-05
-1.34122322191884e-05
-3.8332326540245e-06
-1.77435577043403e-05
-7.94705631124331e-06
-6.72293755522218e-06
-2.19524830563035e-05
-4.74852065174919e-07
-1.47793881492382e-05
-1.43355199601433e-05
-1.52493228714361e-07
-1.20243079770685e-05
-1.8554972802698e-05
-1.31927487604557e-05
-2.94428039096863e-05
-8.39628535424501e-06
-5.63974843267672e-06
-1.21238211269442e-05
-8.39851943204382e-06
-9.46800268964104e-07
-1.463819667673e-05
-3.53019265296079e-05
-1.23405038314327e-05
-3.03702580030365e-06
-8.96134749703614e-06
3.73897119348775e-07
-8.05949747559131e-06
-9.51319434488395e-06
-1.58164732652923e-05
-1.55217043494063e-05
-2.92626911569164e-05
-1.91880704909774e-05
-7.34677005785722e-06
-1.46677765037291e-06
-2.57174902847475e-05
-1.9040650205426e-05
-1.30449272592564e-05
-4.37322572198522e-06
3.93925740751757e-06
-3.34671168760796e-06
-4.65039900468391e-06
-2.50764330110952e-05
-1.94434364789992e-05
-1.05357417047318e-05
-1.06919221094018e-05
-2.26077576929822e-05
-6.79862583447299e-06
-8.47228307367019e-06
-2.51693677612114e-06
-2.54466577810915e-06
-1.88078806261811e-05
-1.21625087296714e-05
-2.58891851378262e-06
-1.85815018275643e-05
-2.21206821228348e-05
-6.13722309954798e-06
-1.14084305478804e-05
-1.38026448837615e-05
-5.65949385342309e-06
-1.49309339503566e-05
-2.26732925309089e-05
-7.618458711319e-06
-3.68561866947314e-06
-1.26627313935622e-05
-6.47381124699028e-06
-1.20717032778339e-05
-7.48325321339137e-06
-1.07909064207032e-05
-1.05313132265523e-05
-2.46736344586471e-05
-5.61447686716796e-06
-1.70781109638129e-05
1.37903423918035e-06
-1.68528414630294e-05
-9.77005829228298e-06
-1.3358257597436e-05
-8.49627578117894e-06
-6.63947697938758e-06
-8.46302333198544e-06
-3.75505247193101e-05
-1.6204483805952e-05
-2.25649856513011e-05
-1.42148674606779e-05
-7.8887147500273e-06
1.26790840874661e-06
5.86556047160062e-07
-2.13064306194302e-05
1.92371840860171e-06
-1.88177313321599e-05
-1.21980931726521e-05
-7.54878797073806e-06
-3.21321033125572e-06
4.07605431187588e-06
-4.53696069379619e-06
-7.14894268348886e-06
2.49462283758094e-06
-5.73607850454143e-06
6.38518049373322e-06
-9.87896809744638e-06
-8.0520966345914e-06
-3.9724253354859e-06
-2.79659211944937e-06
4.74311372472919e-06
-2.85848919684871e-06
-1.68205780929797e-05
-9.54765191510579e-06
-1.62780858406072e-05
-6.55189584085562e-06
-1.38903459939813e-07
-2.42814410486767e-05
5.65580592379262e-06
-1.12030684407741e-05
-1.84198628872148e-05
-1.89633131688352e-05
-1.07890478537597e-05
-5.78050606467085e-06
-1.34399933040873e-05
-9.07248072325217e-06
-2.03790304445955e-05
-7.26602156456246e-06
-1.4728113816257e-05
-1.10711922048814e-05
-8.00911695533958e-06
-4.67519383124045e-06
-1.55223839977884e-05
-1.20493320637493e-05
-2.43827799196163e-05
-1.19261546145968e-05
-1.56873851570817e-05
-3.04605798231354e-06
-1.48639638265695e-05
-4.69561766717456e-06
-9.04872568875686e-06
-1.17339857334232e-05
-9.51652101481613e-06
-5.42050058277624e-06
-9.19681921861633e-06
6.21955551427811e-06
-2.00173343887372e-05
9.16838411441177e-07
-1.13030941910783e-05
-1.37682184608753e-05
-6.56011802763244e-06
-3.24032719348933e-06
-1.43417984021984e-05
-5.80594441313911e-06
-1.36189345146317e-05
-1.85147128048348e-05
-7.48788505674761e-06
-8.19016763322616e-06
-2.94780563829385e-05
-4.35010212516195e-07
-8.29404913903385e-06
-5.59846414428363e-06
-3.48705711290664e-06
-1.23376861825782e-05
-1.02187428832952e-05
-3.87714762039328e-06
-6.33587544567644e-06
-1.21528069999697e-05
-1.96024326209123e-05
-1.42661153450154e-05
9.76130871668123e-06
3.20142638895834e-06
-8.30787194929562e-07
-3.71275331633017e-06
-1.30948370877987e-05
-8.6666735337149e-06
-9.00223613340534e-06
6.67775102217696e-06
-5.55609711243032e-06
-1.56150845096701e-05
-6.72169315492749e-06
-1.58130149498998e-05
-1.93258017975782e-05
-1.14758534686257e-05
-6.28666264850099e-06
-1.41008971007178e-05
-1.10993614207095e-05
-1.08197388856239e-05
-9.23319655565709e-06
-2.24783934866804e-06
-1.70654896085682e-05
-5.84455848291888e-06
-4.01210831918058e-06
-9.45012690072879e-06
-7.94328960765713e-06
-3.29102839320942e-06
-2.37058210014975e-06
-2.2171082231534e-05
-1.2134530784691e-05
-2.39287832901862e-05
-2.62936966189278e-06
-1.17037626463287e-05
-6.78699936912357e-06
-1.6470246005522e-05
-9.61312240323475e-06
-4.20446823246965e-06
-1.22675322845557e-05
-5.1466383547101e-06
-3.66581736248656e-06
-2.05186253635799e-05
-1.50120926752735e-05
-7.61508341415416e-06
-1.82990529436886e-05
-1.50431659252945e-05
-1.65334905490497e-05
-3.23713174934499e-06
-1.49487394771405e-05
-1.03257840075908e-05
-1.36731982881148e-05
-7.87419811580203e-06
-1.22646986031665e-05
-3.03072317446495e-06
-1.4276304200612e-05
-5.8222129770494e-06
-4.2609182999319e-06
-5.93213605942205e-06
-1.40874238062055e-05
-2.60080163478843e-05
-8.16328709584405e-06
-1.77515456204656e-05
-1.73582886082401e-05
-1.35931121805063e-05
-2.06380006518164e-05
-4.19165866063986e-06
-1.34322056240675e-05
-1.77974528089219e-05
-8.24728688183851e-06
-1.92626596824717e-05
-1.65958170156889e-05
-1.3191375851242e-05
-1.17905428280709e-05
-9.29399616872699e-06
9.27657642750727e-06
-2.00989122517505e-05
-8.28143762326079e-06
-4.94315064758001e-06
-5.63390084125488e-06
-1.41681183603841e-05
-9.52241728787672e-06
4.47742062832856e-07
-1.30223019319869e-05
-1.07988848905967e-06
-1.68844303697466e-05
-1.05423695509617e-05
-7.79484749765215e-06
-1.4566944901125e-05
-2.26759971325979e-05
-3.35861949248692e-07
-3.00905715314891e-05
3.67431142620921e-07
-1.16393202329112e-05
-1.18701236630613e-05
-5.07125649222131e-06
-2.20856795697069e-05
3.39827321142632e-06
-8.44485529214103e-06
-1.0317726182779e-05
-1.1082888200095e-05
-1.4843440780708e-05
-8.78559380332072e-06
-4.86600359452506e-06
-7.32967412623037e-06
-9.41195668276361e-06
-8.04600243291208e-06
-8.63248240408347e-06
-4.52661401391063e-06
-1.16835775542607e-05
-4.45338552565627e-07
-1.16316413111263e-05
-3.66397123244508e-06
-1.07208451026461e-05
-1.91744441792108e-05
-6.58119202901233e-06
-1.45009859903354e-05
-1.65528253235284e-05
4.23168517669697e-06
-1.62872339351636e-05
-1.8035451854702e-05
-1.0457526615175e-05
-1.91267433914947e-05
-1.8013635778607e-06
2.60442174794901e-06
-6.27420802457964e-06
-1.39624010308844e-05
-2.24453044895593e-05
-2.05088451157004e-05
-1.43412157371338e-05
-3.02332933984635e-05
-1.72795023614552e-05
-1.72177335994609e-05
-1.71289130623083e-05
-7.84907387903089e-06
-1.13628659441254e-05
-1.08208952295627e-05
-6.18452537641739e-06
-1.0082757906845e-05
-6.05798655019645e-06
-1.65153934502929e-05
-1.97483465153031e-05
-1.3335140985461e-05
-5.30884259963843e-06
-8.11156131836866e-07
3.40789491798682e-06
-7.75706558228312e-06
-7.58373875981422e-06
-1.13058778283333e-05
-1.56897091165738e-05
-2.39734597363358e-06
-7.15491336818058e-06
-1.54990284429157e-05
-6.00405478381911e-06
-1.65105852030061e-05
-1.91270000620654e-05
-8.85282479828203e-06
-7.22654716970092e-06
-2.17761684482903e-05
-5.08277850550247e-06
2.07038251799153e-06
-1.3296747606983e-05
-7.57731833071615e-06
-1.62872107240329e-05
-3.11347421060357e-06
-1.38869924419002e-05
-9.87985146011685e-06
-1.12201861446311e-05
-1.8675062201361e-05
-1.19909063420104e-05
-6.24935957961056e-06
-1.42708823929424e-05
-9.33041084926818e-06
-3.21852634949637e-06
-6.37066116445013e-06
-4.74123554381205e-06
-1.92390747468161e-05
-1.86400845414089e-05
-7.00867731426613e-06
-2.89299731627773e-06
-1.42913442287395e-05
-2.07305125219557e-05
-6.21479024765906e-06
-6.54198559811997e-07
-6.10760658816268e-06
-1.43146170613416e-05
-1.05835763124662e-05
-8.15130328499779e-06
-4.34316560834589e-06
-1.37104531714296e-05
-2.12728345183366e-05
-1.79487440779264e-05
1.22351574235376e-06
-4.82693619013866e-06
-2.11760430476942e-05
-2.05311512382048e-05
1.50894108316125e-06
-1.68265436307117e-06
-7.75119257878974e-06
-1.39647725405338e-05
-1.83833029001292e-05
-1.7585365700586e-05
-2.15452447355797e-05
-1.41335635852525e-05
-2.35974591437293e-05
-8.20148756258933e-06
-2.12766950481934e-05
-1.58695654745641e-05
-1.20653165058503e-05
-2.79037777738018e-05
-9.64806592021976e-06
-2.71588370122954e-05
-2.24267746363637e-05
-3.99137735490442e-06
-8.48869327731637e-06
-1.81159876923585e-05
-1.09452752785877e-05
-2.0404215997423e-05
-1.01900625727875e-05
-1.04691793697254e-05
-6.53445938914248e-06
-1.39147659350309e-05
-2.66826813886425e-06
-7.83705724498105e-06
-1.87560005156222e-05
-1.53882334268417e-05
-1.72062261233552e-05
-1.13404300151364e-05
-2.04675882456757e-05
-6.25734849052042e-06
-7.83603028859413e-06
-1.71373342502373e-05
-1.75819843568058e-05
-4.25436565711182e-06
-1.98221430718903e-05
-7.34542507213302e-06
-9.4557226522738e-06
-1.80786466101848e-05
-9.49735000498451e-06
-1.98141985075488e-06
-1.27610717528117e-05
-6.52661053876179e-07
-4.70108651275469e-07
-5.27918195470983e-06
-4.87669103441535e-06
-1.96960528039133e-05
-5.46087710195448e-06
-1.00648985852752e-05
-2.56471812855143e-05
-9.69678603883053e-06
-1.84135428783536e-05
-1.59780012288921e-05
-1.1550741971152e-05
-7.99785462349821e-06
-1.16895343802266e-05
-1.06269496518367e-05
-1.02983578051833e-05
-1.23184941856121e-05
-2.79048323683951e-06
-1.23651171496338e-05
-1.28261826861976e-05
-2.19267806929264e-05
-2.06947465669385e-05
6.94479717884567e-07
-1.23630769425028e-05
-7.4663773364719e-06
-1.43195875486857e-05
-1.30532193306873e-05
-3.2219534833456e-06
-1.0101404513697e-06
-3.54058418229327e-06
-1.23528566607517e-05
-4.46666177142466e-06
-6.07833591123193e-06
-3.29251778614591e-05
-8.25896496434208e-06
-1.21043325431425e-07
-1.6898770188088e-05
-2.65093894353707e-05
-7.76599271395568e-06
-1.36731389963617e-05
-1.30008170810079e-05
-5.43171710508556e-06
-2.33143709269738e-05
-1.56353208863383e-06
-1.54597564367872e-05
-2.33880245423925e-05
-1.55586831229924e-05
-5.77426983422244e-06
-1.26739103372186e-05
-1.34738851543061e-05
-1.84021631427932e-05
-1.01128692492878e-05
1.07567653442993e-06
-2.00951845776229e-05
-5.29319130367981e-06
-9.1234317505314e-06
-1.31119904838198e-05
-5.78256639283486e-06
8.31873559285191e-06
1.54466085543837e-06
-3.09315855555486e-06
-1.83603761846381e-05
-1.43504218890006e-05
-1.493748267724e-05
-1.55586883817856e-05
-1.94629719841475e-06
-9.19639195557346e-06
-1.85692857341918e-06
-1.7380443554705e-05
-1.02196114938151e-05
-8.71791149384044e-06
-1.53060932200912e-05
-3.80025647046121e-06
-1.50193132411272e-05
-2.9094663442748e-06
-2.56814460980327e-05
-1.48910101790979e-05
-1.72004762116154e-05
-2.59041335171744e-05
-1.14052974813264e-05
-7.15672978515104e-06
-1.79817925934293e-05
-2.09613787886959e-05
-1.30855731529161e-05
-8.50558013463511e-06
-1.00459748725486e-05
-1.23143765266064e-05
-1.18428791005503e-05
-1.49765718297805e-06
-1.37513889376543e-05
-1.3532423611311e-05
-7.16280134852112e-06
-1.2455879705612e-05
-7.90698599930728e-06
-7.99813066964439e-08
-1.60651269568619e-05
-2.11633742852808e-05
-1.00662802796339e-05
-2.05484727696229e-05
-1.54310325763264e-05
-1.53298357568373e-05
-1.493407151984e-05
-1.24186155226124e-05
-1.04354352124849e-05
-1.52363978581747e-05
-1.58872985984586e-05
-7.7597478344622e-06
-1.19500076807941e-05
-7.30699975682013e-06
-3.47632840529878e-05
-8.03638002520579e-06
-1.20351283885282e-05
-1.46433748882723e-05
-2.13364354334527e-05
-1.38037138505359e-05
-1.9106895440529e-05
-7.93932264171171e-06
-1.02366387979972e-05
-1.10171992552168e-05
-1.08283745079598e-05
-1.71784788349996e-05
-1.94300067521055e-05
-2.53932006858173e-05
-1.72975053988132e-05
7.02046437776704e-07
-8.94572144026828e-06
-1.14008545636513e-05
-1.10748437368468e-05
-1.52874939016183e-05
-1.54888029192233e-05
-7.63006669507567e-06
-1.08457913857114e-05
-1.32912321198709e-05
-5.6640484612134e-06
4.91618692419637e-06
-9.10850071060809e-06
-2.68226103192947e-05
-2.77034932890027e-06
-1.56831167616297e-05
-8.87380162959674e-06
-1.7011344264103e-06
-1.19022663659172e-05
1.56201129238579e-06
-9.08021683725873e-06
-1.06309393616457e-05
-1.05163909947593e-05
-1.53228222839506e-05
-2.18322779893266e-05
-7.03762709434783e-06
-2.2379274132455e-05
-1.4455858850294e-05
-2.4134024844361e-06
-2.45243295595613e-05
-5.00928193624956e-06
-1.06927578890162e-05
-1.06842169726389e-05
-2.29001145374891e-05
-2.10569179149095e-05
-1.22742191560839e-05
-1.1695453850156e-05
-2.79373034874631e-05
-1.33851167192729e-05
-2.63992191185603e-07
-1.09351462663399e-05
-6.11256517563203e-06
-1.48754224199912e-05
-8.57508149910195e-06
-1.4926547058787e-05
-1.03583932202454e-05
2.70875297265504e-06
-1.27519343281925e-06
-1.60485842677698e-05
-2.60496329468383e-05
-1.28075608745558e-05
-7.99438844501122e-06
-1.92775647322954e-05
-5.95863774983834e-06
-1.51317849022295e-05
-7.25977717677839e-06
-7.00488159828591e-06
-1.22986020692443e-05
-1.32596572502468e-05
-8.82258291636143e-06
-8.36487640841671e-06
-1.25767809344305e-05
-1.10589306052826e-05
-1.33684051576641e-05
-8.83323933201906e-06
-2.05711323489907e-05
-1.62589840448818e-05
-1.06402910901333e-05
-8.5573786723452e-06
-1.68076544514168e-05
-2.99257690453404e-05
-1.54158687205465e-05
-1.82576309107255e-05
-1.07269952343416e-05
-6.90841193475444e-06
-1.67779264300408e-05
-1.71737957130871e-05
-1.75613809967185e-05
-1.8731803100996e-05
-2.8996188188221e-06
-1.10262824895721e-05
-1.61847835493395e-05
-3.18458107855459e-06
1.48584016462088e-06
-2.17042213107577e-05
-1.72299065091633e-05
-1.63525340925613e-05
-4.99276754013879e-07
-5.04206926633655e-07
-7.2406258625145e-06
-2.0996983474379e-05
-5.82620695479288e-06
-1.17494196750975e-05
-2.31679133648108e-05
-9.23986428583721e-06
-3.13203216530882e-06
1.25690622167338e-05
-2.12710495974376e-05
-1.75989188610001e-05
-1.31619612370932e-05
-1.88808843894825e-05
-3.31639167825229e-05
-1.15049787953989e-05
-4.46992716662637e-06
-1.23901212572968e-05
-9.97266581111768e-06
-1.1478109497777e-05
-2.65068571562641e-05
-9.3996819371514e-06
-1.24700705354961e-05
-9.73892991070215e-06
-9.63938109424037e-06
-1.68439988930316e-05
2.15048783771809e-06
-7.1825000372924e-06
-2.24555423318508e-05
-1.65099680261219e-05
-1.073992489777e-05
-1.39782162256344e-05
-1.67079872942434e-05
-8.28425109470642e-06
-4.84556771637701e-06
-7.23112730522105e-06
-1.03093827232157e-05
-1.27693210907346e-05
-1.53041273815844e-06
3.15330144589592e-06
-1.52329844295371e-05
-9.34327374633885e-06
-1.09494896911731e-05
-1.59717475924554e-05
-1.85014329061821e-05
-1.18606621280823e-05
-4.75734710753835e-06
-1.28003488618594e-05
-1.81410339056473e-05
-2.00736388402911e-05
-1.04944486934537e-05
-6.20077208119545e-06
-1.27217969387744e-05
-6.88252670787057e-06
-2.50748613996768e-05
-1.25772951624092e-05
-5.52118768576208e-06
-1.74048150019682e-05
-1.04371039432351e-05
-1.31893449351195e-05
-1.98900125101838e-05
-6.3744478956236e-06
-9.966643038988e-06
-5.20433496133162e-06
-1.61467622648545e-05
-1.67071106827399e-05
-2.17832903618336e-05
-2.52274037536285e-05
-1.34375322731404e-05
-1.61401528626779e-05
-1.31381410882336e-05
-8.71259921011268e-06
-1.53380278194712e-05
-2.86235038097646e-05
-1.49566059620817e-05
-8.21879529176099e-06
-1.46711428413159e-05
-1.22383701447317e-05
-7.79394316569388e-06
-1.13235601371806e-05
-4.66045608510576e-06
1.68293271999941e-06
-1.57135858668735e-05
-1.4738520280426e-05
-1.90958518969462e-05
-1.08926555713891e-05
-1.52487815907419e-05
-6.61612579762255e-06
-1.99446883104656e-06
-1.17521675951375e-05
-7.31213472912665e-06
-9.34656178034771e-06
-1.48159459922087e-05
3.41346180540717e-06
-1.5676908625172e-05
-1.25505336301544e-05
-5.90024028890227e-06
-7.94675363286839e-06
-2.35468386447434e-05
-1.5635249505672e-05
-6.49520318301569e-06
3.89698178079889e-06
-4.57338760694332e-07
-7.63666487115452e-06
-1.9837951484758e-05
-5.02248405357052e-06
-8.36877248266696e-06
-2.70950484901661e-06
-1.62757873608651e-06
-6.79553417475879e-06
-2.06305570888861e-05
-1.17871341507293e-05
-2.30552922970051e-05
-1.00320354542585e-05
-9.34359916084368e-06
-1.17220994461624e-05
-2.4244840148006e-06
-8.42194496577414e-06
-1.75929644579434e-05
-1.09298790130015e-05
-1.35035708857431e-05
-2.45782035211469e-05
-1.10521532478047e-05
-1.17508590444013e-05
-9.91585934925173e-06
-1.23777208531696e-05
-1.26142789709548e-05
-6.11279391424258e-06
-2.13787175355702e-05
-5.07482024407554e-06
-3.54127397334717e-06
-3.46281171143226e-06
-1.38850127294092e-05
-1.22690515112172e-05
-1.14314031611388e-05
-1.10908279922898e-06
-1.1333021445755e-05
-2.50066121325001e-06
-3.69018799893669e-06
-6.63139383984854e-06
-9.04273766912384e-06
-1.31717333961853e-05
-2.71123965933277e-05
-2.33766074520138e-05
-1.32144185912113e-05
-1.75244036127432e-05
-3.11945331769222e-05
-1.80098427415149e-05
-1.56571340029879e-05
-7.00594563249688e-06
-8.3876156110444e-06
-1.88417934947366e-05
-6.41866119226521e-06
-1.14076074017162e-05
-2.15567715155368e-05
-1.88582468627268e-05
-5.90066263576139e-06
-1.41584885261105e-05
-1.26714898453535e-05
-1.1563284173518e-05
-1.03749389022355e-05
2.82226076746784e-06
-2.13677948347312e-05
-9.2882089575565e-06
-1.57004046912561e-05
-9.99228176086485e-06
-1.69605664116752e-05
-2.56091582373087e-05
-1.24059184335225e-05
-8.44967299165247e-06
-1.657442252736e-05
-1.30581288842509e-05
-2.48795667660331e-05
-6.9499304116728e-06
-1.88577944464977e-05
-1.2350105542443e-05
1.41130455657445e-06
-1.44400313096082e-05
-7.79148833322961e-06
-1.37075648559753e-05
1.96722177971692e-06
-2.82141718410748e-08
-2.91043042611771e-05
-2.40704345160632e-05
-5.4964026246028e-06
-1.31475796064074e-05
-1.48813744773803e-05
3.79977834265051e-06
2.8939505239909e-06
-8.71564881549795e-06
-9.04385457558498e-06
-2.4358157125456e-05
-1.14038124305789e-06
-2.41780232339562e-06
-3.00935715836386e-05
-1.72307811796904e-05
-4.68948272497578e-07
-1.54364878742145e-05
-6.16931938957417e-06
-2.28341877657084e-05
-2.91292084221414e-05
2.22174975096883e-06
-3.29307773618973e-07
-2.07836137485717e-05
-2.29245012709533e-05
-5.44403293402657e-06
-1.95365828030867e-06
-9.62535212046381e-06
-7.49691080982151e-06
-1.01921584760979e-05
-4.58069681007648e-06
-5.35246827889493e-07
-1.06571083772329e-05
-1.67570452417537e-05
-6.46205935686455e-06
-3.88204106326875e-06
-1.25683279698663e-05
-2.40906348745368e-05
-1.31506597983863e-05
-1.41083406696602e-05
-1.76181946612992e-05
-1.09807706993691e-05
-1.11759953302531e-05
-2.13623987425174e-05
-2.41092874952455e-05
-5.0582314694194e-06
-3.353620377214e-06
-1.95531638249744e-05
-1.07197977268324e-05
-2.48845910852819e-05
-2.33813053794671e-05
-1.26568860786619e-05
-2.14805921267381e-05
-8.84547015294253e-06
-2.55348448959548e-06
3.14305507480205e-06
-7.66120292413924e-06
-1.36715796170354e-05
-2.16497160691983e-05
-7.72609591493396e-06
-1.35092259765042e-05
-3.2666956573002e-06
-1.47993115564662e-05
-1.21196236486327e-05
-1.68157275458721e-05
-2.94277656910764e-05
-5.65552467968189e-06
-1.25940042108467e-05
-1.88709757653594e-05
-1.37570507529047e-05
-1.51144924078737e-05
-1.32861388585387e-05
-1.53428190406428e-05
-1.23874674934928e-05
-1.07922356531823e-05
-1.38810292458179e-05
-2.4551348356316e-06
-1.12606050815619e-05
-8.15401444863761e-06
-1.88434208039525e-05
-1.31105280869757e-05
-4.64404606103111e-06
8.18123880038621e-06
-1.01087762040682e-05
-1.50962945651629e-05
-6.31866191798446e-06
-5.25147988096742e-06
-7.0599744240242e-06
-9.20186282793946e-06
-1.33879226125189e-05
-2.00606107982839e-05
-6.30305067762482e-06
-2.48935617670731e-05
-1.60847314780974e-05
-2.76571505728162e-05
-1.95761069608017e-05
-1.56785818993157e-05
-1.87387378722146e-05
-3.79333148420428e-06
-1.74895885559278e-05
-2.01477356085898e-05
-1.3808665393961e-05
-9.19418860479516e-06
-1.09506367350273e-05
-8.09864166048521e-06
-2.01153402785197e-05
-1.13456659811136e-05
-2.18182937603962e-05
-9.53930275425658e-06
-3.32164145611184e-06
1.59439654367646e-05
-6.74767969004493e-06
-3.70708963685641e-06
-1.90644452870345e-05
-9.8673668662672e-06
-7.4367503174313e-06
-1.11154761547674e-05
4.0775968406612e-07
-6.6518580609524e-06
-1.97976271416996e-05
-1.95031267839667e-05
-7.20999538877628e-06
-9.65911698491327e-06
-7.83688114768919e-06
-1.59209712814645e-05
-1.30884091775564e-05
-1.79448548458939e-05
-1.2058564799124e-05
-9.59462150177811e-06
2.77717792703072e-06
9.0512730637197e-06
-2.35032870640655e-05
-1.19948105575712e-05
-1.6253301233615e-05
-9.29860227000391e-06
-1.21587563931679e-05
6.81927414987279e-07
-1.52827030838687e-05
-1.02412067006561e-05
4.59945907047129e-08
-1.13182918768648e-05
-9.64646276890716e-06
-1.91158272174615e-05
-1.14972081646532e-05
-2.23095839603343e-06
-1.99181819733691e-05
-2.5731724829404e-06
-8.46714407626793e-06
-1.73437724276068e-05
-7.36332929518631e-09
-1.98638965561555e-05
-1.56907113946403e-05
-2.64321592194126e-06
-5.4687802771713e-06
-5.22718134281579e-06
-1.40430916790296e-05
-1.57351738810785e-05
-1.85094385476321e-05
-1.56533372533234e-05
-1.0516962289606e-05
6.80615631052005e-06
-3.13374970328759e-06
-7.6499556792572e-06
-1.95908963540993e-05
-7.4672604144734e-06
-1.08715576331485e-05
-7.47062761518852e-06
-1.10419187006775e-05
-9.41471929745824e-06
-1.6374284836557e-05
-2.09157472436887e-05
-1.46871686733871e-05
-1.16792107042386e-05
-2.22692243639818e-05
-1.61704404339005e-05
-1.69772031869011e-05
3.35046570084651e-06
-1.06632671192676e-05
-9.83210937317363e-06
-1.95820598017106e-06
-8.53963734650041e-06
-7.92258160441482e-06
-9.06060997174279e-06
-2.2110998030581e-05
-1.49687641257162e-05
-1.30598762457348e-05
-3.44736517948317e-05
-6.11331354038617e-06
-7.05660367058017e-06
-7.54229579704551e-06
-1.47838342673566e-05
-1.1015656634632e-05
-5.83211543039709e-06
-1.44766201493972e-05
-1.48472933108146e-05
-1.15363340475148e-05
-5.55291057220431e-06
-1.35646704559386e-05
-2.99290323598482e-06
-8.70449736911546e-06
-1.31322904403929e-05
-5.94360153759857e-06
2.92894864258377e-06
-1.74003266495355e-05
-1.17503558469453e-05
-2.1807664164177e-05
-1.25184338128004e-05
-2.93056049280687e-06
-1.01998266062544e-05
-1.10967663535295e-05
-6.21884848759562e-06
-6.34058019434686e-06
-1.29169868071898e-05
-8.94762518222552e-06
-2.45865435884469e-06
-8.25480388261365e-06
-1.21886295837541e-05
-8.83358363685981e-06
-1.25036171764545e-05
-1.06414865572089e-05
-1.18200392387187e-05
-4.75661356099262e-06
-7.55407890089239e-06
-1.84466956995459e-05
-1.62059940557818e-05
-1.24989042395377e-05
-1.30511332045867e-05
-5.88449669691073e-06
-2.07483575389886e-05
-1.36695409389796e-05
-2.15011936048081e-05
-1.91778379698126e-05
-1.49626322479283e-06
-9.34372153300566e-06
-9.00339197598976e-06
-1.90165841377254e-05
-1.52248160873561e-06
-6.36301832540145e-06
-3.12618841788608e-06
-5.15418730291339e-06
5.0359018509429e-06
-1.27528233140176e-05
-1.28345704636379e-05
-7.86800832552352e-06
-1.11196255557255e-05
-1.52442268480312e-05
-1.91974538450625e-06
-3.60756168650603e-06
-7.322331268991e-06
6.8186024380684e-07
-7.13053200070771e-06
-6.39593528155406e-06
-2.66139345695228e-06
-4.05628542758465e-06
-1.0152246998267e-05
-1.22235487977585e-05
-5.93637932004103e-06
-1.17659258162659e-05
-8.05156805977689e-06
5.66853947958589e-06
-1.49107063231764e-05
-1.93389970260518e-05
-9.97264308911523e-06
-1.36530697008025e-05
-5.50353436121024e-06
-2.09165600844523e-05
-8.87853035892509e-06
-2.10443021046024e-05
-2.05137632834255e-05
-1.35987847512166e-05
-6.41421438737408e-06
-7.92360239833619e-07
-9.54413678448688e-06
-2.17962739239569e-05
-9.62718120091135e-06
-1.33187970317933e-05
-2.20538493286756e-05
-3.18702852074751e-06
-1.4244753120909e-07
-1.45568447204649e-05
-1.55478460512293e-05
-1.39097931924344e-05
-1.55102044187915e-05
-1.62478074527896e-05
-1.91235571974603e-05
-9.78948459351726e-06
-2.17782101448694e-05
-1.7754144917191e-05
-1.40228317215671e-05
7.27633390238762e-06
-2.16266699888265e-05
-1.20226355570274e-05
-1.22022791879318e-05
-7.68740408542377e-06
-3.31943557710419e-05
-1.79313850835916e-06
-1.59746336440919e-05
-1.34103730986833e-05
-8.69376284250107e-06
-1.75250583662781e-05
-1.12306549375459e-05
-7.73946262567352e-06
-1.07481557249231e-05
-1.70151316867539e-05
-7.52019735752987e-06
1.55928540810947e-06
1.98359632998702e-06
-3.53245746388197e-06
-1.22739069125465e-05
-8.71430033366578e-06
-1.13094829756949e-05
1.19812735201471e-05
-2.61004654593162e-05
-6.42593957054393e-06
-5.92149482748487e-07
-8.53613259570019e-06
-8.74402764007808e-06
-1.74139263788504e-05
-1.62916438034839e-05
-1.76098407231441e-05
-1.03845088479066e-05
-3.04171167925446e-05
-1.44466806661089e-05
-1.19142926552641e-05
-7.12384750537403e-06
-7.92089683255778e-06
-1.32489763755795e-05
-2.058439945619e-05
1.79036950048225e-06
-1.53813083025617e-05
-1.87304508422059e-05
-1.5215431129738e-05
-7.67610297139863e-06
-1.70669250598017e-06
-1.79309919999899e-05
-2.14912728264804e-05
-3.3607610048014e-06
-7.51039597244988e-06
-2.12496311594985e-05
-1.19302050350487e-05
-4.97355783612325e-06
-1.28497940916419e-05
-8.84019251982736e-06
-7.61496598545274e-06
-1.23631441318362e-05
-9.27195782640176e-06
-1.0408451249466e-05
-7.02628153492663e-06
-5.35688896708028e-06
-3.0394223252795e-06
-2.62574399915313e-05
-1.82876310222237e-05
-3.00751744163183e-06
-6.64419970565579e-06
-1.17995780529126e-05
4.48066719340686e-07
-1.79364039198226e-05
7.31369305829934e-06
-2.88459195887819e-05
-8.76216652724207e-06
-7.72410604530228e-06
-1.798382386685e-05
-1.98155325680864e-05
-2.02457567121519e-05
-1.68490650368852e-05
1.38881160350449e-06
-9.60690700484831e-07
-1.63789276474891e-05
1.02600015794655e-06
-1.39643568642125e-05
-3.81473532645962e-06
-3.60204245238171e-06
-1.96811477944118e-05
-9.63733352796835e-06
-1.77308587265461e-05
-1.86966764418032e-05
-1.80032794685151e-05
-1.30897412388497e-05
-2.74204350970483e-05
-2.14058371487748e-05
-1.14167455279507e-06
-6.00413265149303e-06
-1.48560566825108e-05
-1.22817285971949e-05
-9.48665867109299e-06
-1.38077886268975e-05
-1.11472766221477e-05
-1.74089396618008e-05
-5.48060891538387e-07
4.55136695664003e-06
3.95365290822059e-06
-3.11923883274034e-08
-1.83979263184737e-05
-8.75479948434775e-06
-7.04393358367761e-06
6.67139733874978e-06
-7.96741741953616e-06
-1.87441391665926e-05
-9.16933009290467e-07
-1.71715140115652e-05
-1.32456289157076e-05
-4.50414040949007e-06
-6.18649028742384e-06
-1.45822540187396e-05
7.00236852254265e-07
-1.9185286642534e-05
-1.56378300187417e-05
-1.16089608326528e-05
-1.56352803520699e-05
-1.76823947143083e-05
-1.00510439752493e-05
-9.67957098663202e-06
-7.50641877003593e-06
-8.11128542357028e-06
-1.71837069286636e-05
1.63591265859412e-07
-1.68396239255179e-05
-2.50392938289644e-05
-1.36021911435762e-05
-9.12611437132522e-06
-1.01823659921918e-05
-1.13101099628195e-05
-1.21683931624287e-05
-1.07772382026236e-05
4.71573872453305e-06
-2.49052021936941e-05
-1.38655089294299e-05
-1.44564607674386e-05
-4.53423363804081e-06
-1.9159959131155e-05
-1.99587448631929e-05
-2.45471340781319e-06
3.22850791437769e-06
-3.18045522475173e-06
-2.2068363203187e-05
-2.42519583570282e-05
-4.46922207334999e-06
-1.2193320824859e-05
-1.73439843540397e-05
-1.13617817486125e-05
-1.70383459630632e-05
3.16050805668103e-06
-9.18995911193144e-06
-7.81018648170408e-06
-5.63625743388796e-06
-1.74821981594751e-05
-1.4627406695656e-05
-1.49104534306954e-05
-4.8378804618937e-06
-2.08013071962845e-05
-1.40042548851991e-05
1.13868694254374e-05
-1.03167288424907e-05
-1.36120295930909e-05
-1.48732676000277e-05
-1.94647856489097e-05
-1.38048014751773e-06
-2.30062387588685e-05
-8.90579223971064e-06
-1.64037777972184e-05
-9.67963416265671e-06
-6.21873036448349e-06
-9.85206784234363e-06
-1.81573766084455e-05
-2.31849112968262e-05
