# Supplementary material for: Research on computational propagation and identification of mine microseismic signals based on deep learning
Source: PLoS One. 2025 Oct 22;20(10):e0334641. doi: 10.1371/journal.pone.0334641 (PMC12543183; doi:10.1371/journal.pone.0334641)
Supplement: S9 Data — (ZIP) [file pone.0334641.s009.zip › 000101100000400.xlsx_0.txt_24.txt.txt]

-1.38734580205361e-05
-2.32316702055837e-05
-1.70980844442597e-05
-5.60547606054681e-06
-2.24251256862985e-05
-1.38789671137646e-05
-2.41269351525861e-05
-2.13291088627886e-05
-2.04365817033438e-05
-1.48565581515124e-05
-2.07836870333065e-06
-2.42961906618815e-05
-2.30625223676373e-05
-1.47658018393453e-05
-3.02259556452465e-05
-1.0323527103399e-05
-2.5037279409477e-05
-1.48768540875314e-05
-1.20124822376456e-05
-2.63170910912733e-05
-5.2666364415163e-06
-2.70984067642326e-05
-2.41146046474797e-05
-2.37303456461726e-05
-1.77902912492308e-05
-1.81927642608287e-05
-3.29420247011281e-05
-1.05634068785547e-05
-1.67016954553765e-05
-6.93419084823328e-06
-8.8634202046831e-06
-1.59656767261358e-06
6.02624761309254e-06
-2.5527392693201e-05
-1.64835374633328e-05
-1.30158233004068e-05
-1.60869089214654e-05
-1.16395004849848e-05
-7.93006652647313e-06
-2.324129215187e-06
-2.99878791426748e-05
-3.42694450714886e-05
-5.54923114573855e-06
-1.51478184571564e-05
-1.10204131642674e-05
-1.55234715154186e-05
-5.1466262341759e-06
-3.4996964275551e-06
-1.44818648086485e-05
-1.2831625491073e-05
-2.40628664163267e-05
-9.49307135035359e-06
9.81913911824466e-06
-8.59782279810238e-06
3.50161990427756e-06
-6.11318824822796e-06
-3.10709035067436e-05
-1.12246068608133e-05
-8.50925723282049e-06
2.59002615225118e-06
-1.92406051390921e-05
-2.05949737976989e-05
-1.180097438505e-05
-2.54339402458669e-05
6.76403369324444e-06
-1.5594681084491e-05
-1.8939201155572e-05
-7.48133523026574e-06
-1.24415259911458e-05
-1.56372419868809e-05
-5.92753853786517e-06
-2.05786380922414e-05
-2.32686671388752e-05
-2.02659156883113e-05
-9.37809112770238e-06
-1.2611294269708e-05
-6.63027990559461e-06
-2.5491151162436e-05
-9.82669546500733e-06
-1.02559745136491e-05
-7.16713993888464e-06
-1.76353237976375e-05
-2.26235142085044e-05
-1.0691249888467e-05
-1.56359725562031e-05
-3.34661106667715e-06
-1.52231007342481e-05
-7.06077981702329e-06
-1.15916268375446e-05
-1.31391561749405e-05
-1.25851701553715e-05
-2.31252277875973e-05
-2.02811671282267e-05
-1.82917127840902e-05
-1.4907584152364e-05
-1.72947856582946e-05
-1.44368960046436e-05
-2.43851692980283e-05
-1.07409712382183e-05
-5.37198274259914e-06
-2.3487818694343e-05
5.5201451144252e-06
-1.81041163401728e-05
-1.66316944886592e-05
-1.17933684103333e-05
-1.00387979591893e-05
-2.40323251688078e-05
-2.45151379168487e-06
-1.12841309850325e-05
-9.75142939152643e-06
-1.9842417446143e-05
-1.51673695198127e-05
2.6579808339608e-08
-2.9330052180955e-05
-6.30916042584311e-06
-9.58962199234771e-06
-2.67495779183094e-05
-2.14976381865058e-05
-2.94272591164988e-05
-1.01053722899446e-06
-1.34921510200196e-06
-2.2154321768921e-05
-1.28367812105883e-05
-1.71959346120442e-05
-1.6759099606772e-05
-3.01319788180953e-05
-1.08856707329595e-05
-2.40184085319355e-05
-1.1054970847413e-06
-2.689563702494e-05
-7.24922163018619e-06
-1.92557916415507e-05
-7.19483588960035e-06
-1.73892779318112e-05
-6.48410700475763e-06
-1.5037519894722e-05
-1.72518662684334e-05
-1.25480214768839e-05
1.07049691385365e-05
-1.15489836243647e-05
-2.05329895346118e-05
-2.53360303092579e-05
-1.81160310880974e-05
-1.82246120340593e-05
-2.00357034671556e-05
4.90377519076164e-06
-9.58810751131143e-06
-1.59641297526937e-05
8.79339257603831e-07
-1.06548714279296e-05
-1.52094187423499e-05
-6.46415108415717e-06
-1.35169723127833e-05
-2.31877296769283e-05
-1.65318831746803e-05
-8.03108394178129e-06
-7.29647928689617e-06
-1.44253541005931e-05
-1.443850037674e-05
-2.18552009817308e-05
-2.55779318856388e-05
-2.7530120362993e-05
-2.13732807063934e-05
-2.03896349939893e-05
-1.73587132554723e-05
-1.31059456742475e-05
-4.27801556939271e-06
-1.05056746433078e-05
-1.61968388334721e-05
-5.78839320064254e-06
-1.19572292240294e-05
-2.41496074823298e-05
-2.41656593487661e-05
-1.72649504426907e-05
-4.41128991164928e-06
-4.02282952543942e-05
-1.44322971480312e-05
-7.68138327615826e-06
-1.48668337362506e-05
-2.77602846435675e-05
-2.55819605384803e-05
-2.8864737500987e-05
-5.54343418811898e-06
-1.59536292031595e-05
-6.583430538925e-06
-1.26493264334368e-05
-1.90846338967132e-05
-1.5797651766262e-05
-9.4761321666832e-06
-2.1954563711556e-05
-1.35907401349702e-05
4.45608671165448e-06
-1.46441308137903e-05
-2.02108912396254e-05
-3.48175960608374e-05
-3.29879400649347e-05
-1.70530056597401e-05
-2.30306460066131e-05
-3.74208570610958e-05
-2.60385156367182e-05
-3.34710155718976e-05
-1.8670127242963e-05
-6.8545883717045e-06
-2.30595742874696e-05
-1.35641022432777e-05
-3.30634908931318e-05
-7.74787089315965e-06
4.78204910322217e-06
-2.57950801618594e-05
-3.81320373760984e-05
-9.82923301080739e-06
-1.35452133557136e-06
-4.52267446533849e-06
-2.74125151021e-06
-1.85197465479053e-05
-2.32854981956681e-05
-2.0903554529576e-05
-1.42355903054741e-05
9.53800922501921e-06
-2.5393566173904e-05
-8.29771058846813e-06
-2.10228940880096e-05
-1.52197339455565e-05
-4.67221343783191e-05
-1.77963861909781e-05
-2.54438111204932e-05
-2.14634131252386e-05
-1.02423653418355e-05
-5.90671797471032e-06
-2.32911234253222e-05
-9.74837589317078e-06
-1.14618838171342e-05
-5.86598758889891e-07
-1.32843722013681e-05
-1.20923616984376e-05
-1.35156392833897e-05
-8.67492087769326e-06
-1.77005031867298e-05
1.91300703271219e-06
-8.70920284666506e-06
-2.3418111621508e-06
-1.77678369549386e-05
-2.36737042389133e-05
-1.33541389428743e-05
-1.70465342537767e-05
-2.61877690145655e-05
-1.06759702030535e-05
-2.21691421943574e-05
-1.15760949786142e-05
-1.91607327250487e-05
-2.12384496923867e-05
-5.11931704303891e-06
-8.65418495399584e-06
-1.37583156549215e-05
-1.90021041722068e-05
-2.79777525955623e-05
-3.35066954244184e-05
-1.70747700289076e-05
-2.56445078826662e-05
-3.97953581971854e-07
-1.25434464287895e-05
-2.14487662177824e-05
4.64374280131597e-06
-2.28468495904548e-05
-9.03052048582335e-06
-1.94810968486335e-05
-4.00656098365254e-06
-5.88570572567104e-07
-2.67432216427976e-05
-2.28645294387921e-05
-1.61045519470368e-05
-1.666198230671e-05
-3.650317974082e-06
-2.92557821588915e-05
-2.08912984300693e-05
-9.63082117148232e-06
-9.68036004403341e-06
-1.73810726549457e-05
-1.85895694310627e-05
-1.30901064967541e-05
-1.08886588711205e-06
-1.24674873170206e-05
-2.12774171769973e-05
3.22174384887958e-06
-1.88837378802069e-05
-2.07122150946128e-05
-1.15976091723196e-05
-2.40144508912667e-05
-7.46062199237324e-06
-1.00341656080063e-05
-3.14462656598719e-05
-2.54479945951253e-05
-1.47916476961857e-05
-4.04126536098668e-06
-3.01661978433359e-05
-1.25351324465874e-05
-1.14112041853731e-05
-1.69705762555483e-05
-1.1697425785068e-05
-8.52926855539218e-06
-1.37330129921516e-05
-1.17192330008493e-05
-1.33415652339107e-05
-2.3461366606155e-05
-9.7302500962579e-06
-1.2406625967706e-05
-1.28814005064184e-05
-1.00106604777253e-05
-1.05125553390638e-05
-3.60145229033007e-06
-2.08992899210463e-05
-2.03586936557491e-05
-1.00895075850888e-05
-9.90698251816192e-06
2.11377278445645e-06
-1.6817706638017e-05
-1.04085554327189e-05
-1.52778757612656e-05
-9.65439026909546e-06
-1.11054865811573e-05
-1.59829354256208e-05
-1.18040476382511e-05
-1.19170006736742e-05
-1.29864828586373e-05
-2.90891738014737e-05
-7.84011345109823e-06
-6.32168494465685e-06
-9.40896547195192e-06
-1.64876688469656e-05
-5.98411531449278e-06
-1.58317213570374e-05
-2.12398370845482e-05
-2.67026532766048e-05
-2.10001403277273e-06
-1.24147081409479e-05
-2.96836802418435e-05
-2.07933583353644e-05
-5.2448429615001e-06
-1.15222691003975e-05
-1.76325080181574e-05
-3.26717132955292e-05
-4.00741665930836e-05
-3.52583206921436e-05
-3.1471782397842e-05
-3.35796491365676e-05
-1.40834971954157e-05
-2.18337586354777e-05
-1.65693944450458e-05
-1.35318988297592e-05
-1.43309735132191e-06
9.19411632960332e-08
-1.76304054409497e-05
-4.93422408443068e-06
-1.59556262790108e-05
-1.47467567058035e-05
-2.96111754414905e-05
-2.05585013976509e-05
-2.38074034748713e-05
-1.40055567649347e-05
-1.35035728981081e-05
-2.76993572707079e-05
-1.70427059984129e-05
-1.16399003589606e-05
-1.51536530208923e-05
-2.05256062091207e-05
-5.51416511134486e-06
-2.69537645622706e-05
-2.73429948423869e-05
-1.81794696829223e-05
-6.82469013469327e-06
-1.25357288214801e-05
-2.70373275426135e-05
-9.04930196225891e-06
-3.26616456324946e-05
-2.57370606951636e-05
-4.31589684617716e-06
-2.09687737432302e-05
-2.53567008762655e-05
-2.1583100452983e-05
-1.2165418633034e-05
-2.11600980000095e-05
-3.1906244082012e-06
-2.27406004878279e-05
-1.64767971804101e-05
-4.23010021892089e-05
-2.3521038624949e-05
-3.08169748415134e-05
-3.44782029731762e-05
-5.3965635405422e-06
-5.37799858825859e-06
-2.04807970186562e-05
-1.56831985965145e-05
-2.23087004244345e-05
-1.92010927529314e-05
-2.26453526270889e-05
-2.5341548688058e-05
-2.92201573239656e-05
-2.89439353308306e-05
-1.15336043202392e-05
-1.93536277945424e-05
-1.59683026935308e-05
6.63794887083839e-06
-1.34705505578555e-05
-1.87556976154529e-05
-1.81403870872193e-05
-1.19766627261609e-05
2.04047845959732e-06
-2.58984938520067e-05
-1.70728815763042e-05
-3.17118351838892e-06
-2.56027534640715e-05
-8.30913656655566e-06
-1.91916305544776e-05
-9.57230821300948e-06
-2.92777324515101e-05
-2.01976608799804e-05
-2.08001016901794e-05
-2.72374545971638e-05
-3.70333571695287e-05
-2.5933230664664e-05
-2.00863136088761e-05
-4.56241659916761e-06
-1.08869760445147e-05
1.94983851692584e-06
-1.87211135771657e-05
-1.99635037820785e-05
-1.72539585026416e-05
-1.54621748838906e-05
-2.20514773932614e-05
-2.01680826582805e-05
-2.7708968553705e-05
-1.41909035459916e-05
-1.76432445263373e-05
-1.14684479135409e-05
-2.23401515472214e-05
-1.61936340023141e-05
-2.91891029423011e-05
-8.99182357191071e-06
-1.65481245956387e-05
-2.81298395093637e-05
-2.6755669788754e-05
-1.89853295662123e-05
-1.72698522042832e-05
-6.99957110807549e-06
-2.24683585300559e-05
-8.27054857839452e-06
-2.1908642835539e-05
-1.49537687642475e-05
-1.5095877395505e-05
-1.20872575007583e-05
-2.37220438181683e-05
-2.80780114801808e-05
1.59661408371012e-06
-2.13692207891647e-05
-7.17980283315595e-06
-1.09503321007394e-05
-1.54306292123696e-05
-2.71862428356326e-05
-2.13037489453918e-05
-2.64749562567397e-05
-1.24623116988475e-05
-7.41448599999739e-06
-1.45152368177539e-05
-2.03989874398815e-05
-9.03952816308034e-06
-1.87107282755077e-05
1.62401256162052e-06
-1.36064521489941e-05
-4.67015944187893e-06
-2.1213974733821e-05
-1.14342602955019e-05
-1.36221226606155e-05
-2.80287876828235e-05
-2.19360498239759e-05
-1.73289461310447e-05
-2.48338212156458e-06
-2.74794089109606e-05
-8.95646481730534e-06
-9.73697805039537e-06
-1.36919588834847e-05
-2.66816177756403e-05
-1.65949556981656e-05
1.25566573867129e-06
-1.61217024813533e-05
-3.08478559180426e-06
-1.10387721447059e-05
-1.53141640174912e-05
-2.4655054258127e-05
-1.25457399773563e-05
-2.34003719433308e-05
-2.72563922599466e-05
-3.50747736115313e-05
-8.06288234381438e-06
-1.26900446561196e-05
-2.01447192163677e-05
1.03112324401755e-06
-8.63530160300075e-06
-1.0904043447748e-05
-1.78316915399261e-05
-3.20630196941752e-06
-2.30113299416963e-05
-1.8903008149891e-05
-9.52220593220782e-06
-2.02022925831736e-05
-2.2379671968997e-05
-2.30565559476803e-05
-2.21843275166477e-05
-1.44791907851521e-05
-1.57413310147456e-05
-1.98549763226575e-05
-1.67060329206999e-05
-2.22723861092844e-05
-1.62235162179756e-05
-1.36424930694245e-05
-1.15805774411166e-05
-2.46837941307449e-05
-9.94154803551414e-06
-2.04882312172145e-05
-1.36355949416851e-05
-4.06209450820453e-05
-2.94003676789545e-05
-9.71227169239093e-06
-7.25759094474145e-06
-2.59585409313998e-05
-9.92985459146477e-06
-6.90768058618881e-06
-1.73443851666242e-05
-1.49682719472934e-05
-1.34903973127907e-05
-2.86453202153296e-05
-2.50263679234113e-06
-9.21328182923999e-06
-1.39072318887229e-05
-1.54652986020404e-05
9.96011633882282e-08
-1.82711769422558e-05
-2.31625763931699e-05
-2.82775525794095e-05
-6.29685844127455e-06
-1.70694131752912e-05
-2.42814026222253e-05
-1.6556099297786e-05
-1.9688114806299e-05
-1.68197115542309e-05
-1.75584066496263e-05
-1.06962103904945e-05
-4.24470548817851e-05
-3.42005500043986e-05
-2.39264762713616e-05
-8.75802226156146e-06
-2.11338249043884e-05
-2.96608695070881e-05
-8.22883462568805e-06
-1.33860459121586e-05
-2.29630115720594e-05
-1.47268619897069e-05
-6.57807762495077e-06
-1.02517863314992e-05
-2.13100636845514e-05
-2.887362168344e-05
-1.21523390745401e-05
-8.72579895971677e-06
-1.9749063786784e-05
-1.60481051951508e-05
-1.98979223983146e-05
-2.2472179329442e-05
-1.00354791871107e-05
-9.48875101169326e-06
-1.05197127766005e-05
-1.98614334976328e-05
-1.54751421830495e-05
-2.63361892171183e-05
-2.9633985171095e-05
-1.78403207154468e-05
-6.57081240582494e-06
-2.34229448091285e-05
-1.90417321002014e-06
-2.28051061942436e-05
-2.02216439408136e-05
-4.34974395205861e-06
-1.35904562596306e-05
-2.49242502179366e-05
-1.43569338542803e-05
-3.34514901959523e-05
-9.39419438207327e-06
-2.700744737994e-05
-5.02316607592869e-06
-1.62682913381863e-05
-8.12713343864632e-06
-5.0687553292974e-06
-2.790054508134e-05
-8.62222336109931e-06
1.36856837075662e-05
-1.62812849872223e-05
-1.89647365706769e-05
-2.17361523206168e-05
-2.30394294574403e-05
-2.60474266234543e-05
-1.49196165704259e-05
-1.90883864822264e-05
-1.47510401934987e-05
-8.44041538366695e-06
-2.05559279240223e-05
-1.11393697435328e-06
-2.66044797746747e-05
-6.28575742622261e-06
-1.19406157448956e-06
-4.34388767838041e-06
-2.46774594842448e-05
-2.14425244842486e-05
-2.20689804997197e-05
-2.58738311277187e-05
-1.41152368264385e-05
-2.85795698089143e-05
-2.73756759288732e-05
-1.40769914354327e-05
-2.25219888121017e-05
-1.6207719376883e-06
-1.38308167212487e-05
-1.70463847361801e-05
-1.76957469735408e-05
-1.79719770766606e-05
-2.06766705478598e-05
-2.53118893581393e-05
-2.30710241635293e-05
-1.97860386956219e-05
-6.16242122146083e-06
-8.53141231598918e-06
-2.49664663588023e-06
-2.68223944823681e-06
-1.75519993012717e-05
-3.16753439508258e-06
-1.27835988753017e-05
-1.99518254323611e-05
-7.85139658127817e-06
-1.01458549326188e-05
-9.67505304378609e-06
-6.24053881183296e-07
-1.28865809823156e-05
3.59629985791822e-06
-1.31418274055985e-05
-1.7157504355763e-05
-1.95180114592794e-05
-2.74583668239405e-05
-2.06442638825085e-05
-2.6529996810094e-05
-1.1913372052363e-05
-8.00820058227569e-06
-3.19057902384604e-05
-1.144796982247e-05
7.87412670852381e-07
-1.54342891968595e-05
-2.01981863929793e-05
-1.6196784414302e-05
-1.17672701171279e-05
-5.62701334785105e-06
-2.03333994399332e-05
-8.93868765490021e-06
-2.28291088935318e-05
-9.30215696573549e-06
-1.53281670300828e-05
-1.78511944969471e-05
-1.62251936502119e-05
-1.84594377447411e-05
-1.63870451901177e-05
-7.48026600826839e-06
-3.63640257220422e-05
-7.50505539676132e-06
-5.681519851461e-06
-1.8520487303086e-05
-2.80239543578629e-06
-1.84894106081526e-05
-1.55639564156298e-05
-9.73508458794637e-06
-3.01658720649928e-05
-1.69136339381041e-05
-2.24869623476936e-05
-6.77042470608232e-06
-1.2063539542127e-05
-3.16784112771269e-05
-1.13501892032521e-05
-1.90278302547816e-05
-1.95432244416753e-05
-1.01498576225379e-05
-1.27159998320316e-05
-1.09474816948713e-05
2.34189427522795e-06
1.98299972109737e-06
3.18536326075608e-06
3.17659212754698e-07
-1.73048976434147e-05
-1.58585100257256e-05
-1.17577217406337e-05
-2.8445512001479e-05
-1.13056370309658e-05
-2.17703825469963e-05
-1.24990866446463e-05
-1.86913982355322e-05
-2.20729673358355e-05
-1.84888637374631e-05
-1.09931531039005e-05
-2.3397518178664e-05
-1.47622703974562e-05
-1.43338451232053e-05
8.07490797245956e-07
-1.34970181999197e-05
-6.63504067755871e-06
-1.51595708388296e-05
-7.36179164836715e-06
-5.34260688216309e-06
-6.01703555015432e-06
-3.38735016278063e-05
-1.93721627415875e-05
-2.12057820040146e-05
-2.8195571675673e-05
-5.24113738763501e-06
-2.43555963755083e-06
-2.24814136941858e-05
-2.34381377560313e-05
-1.21912452260727e-05
-6.35269740132363e-06
-1.02399909367843e-05
-1.91198065874283e-05
-2.0563870331306e-05
-1.58310660964413e-05
-1.92380002690052e-05
-3.1680622081439e-05
-2.47031205841639e-05
-2.31848281516338e-05
-2.69455162675147e-05
-1.22513701819727e-05
-2.1567339422666e-05
-3.04976089073599e-06
-1.60120399029076e-05
-2.29068171806915e-07
-1.59074452958114e-05
-1.88698002354289e-05
-1.83031558864163e-06
-1.33435228432064e-05
-2.30973586686419e-05
-1.467396138198e-05
-1.35195543444997e-05
-6.5512631947728e-06
-4.81084351805463e-06
-1.66315812733919e-05
-1.9889890204968e-05
-2.34725775104964e-05
-7.63742977884503e-06
-1.09673477226748e-05
-2.57567759179414e-05
-1.28191971424883e-05
-2.62454366795712e-05
-2.96605335854899e-05
-3.32089798930092e-05
-2.3627591259891e-05
-5.14401688878348e-06
-4.34706048228736e-06
-1.34027059454402e-05
-6.31905497836383e-06
-3.72242264079378e-06
-1.41873069362754e-05
-2.02810496662854e-05
-1.86167999934927e-05
-1.99241267741229e-05
-3.10017297857832e-05
-2.46993930676512e-05
-1.16660680634333e-05
-3.8589144626015e-05
-2.98581233593726e-05
-3.69023752270652e-05
-1.09257201319372e-05
-2.93670318646422e-06
-1.02500806004175e-05
-1.9775277721885e-06
-1.63228386702677e-05
-2.56391238101198e-05
-1.05197716900104e-05
-1.18189067382792e-05
-1.5184118466675e-05
-2.15504159746647e-05
-8.27875158488801e-06
-1.71637301086316e-05
-8.97725404573517e-06
-1.92602747399887e-05
-1.6937178281638e-05
-1.96236585277227e-05
-9.97020125747665e-06
-3.64310528821401e-06
-3.10887110954167e-05
-3.22694597209818e-05
-3.53048331995601e-05
-1.65029509449754e-05
-3.50595989128259e-05
-1.49078075963233e-05
-1.11341683884525e-05
-3.21648628888952e-05
-4.3143263155816e-06
-1.50814695489769e-05
-2.03348764103326e-05
-8.08880040217769e-06
-8.05000507867224e-06
-1.12816747507752e-05
7.40888439000718e-06
-1.12302264218427e-05
-2.54208136065114e-05
-2.30512999915878e-05
-2.43591516055808e-05
-2.98750730467275e-05
-1.70047657751922e-05
-2.53755952100232e-05
-1.26625459697809e-05
6.02819909685518e-06
-1.30439965292232e-05
7.3084019487596e-06
-2.27408324938286e-05
-2.08816020544511e-05
-2.66897774450774e-05
-2.41292702673124e-05
-1.88564555770437e-05
-2.52590730890419e-05
-2.00794583283893e-05
-1.09953006344747e-05
-3.49076971826974e-06
-6.84747211908816e-06
-8.9735077182079e-06
-2.96434383897416e-05
-1.93266932644482e-05
-2.67696984588868e-05
-1.01155648534814e-05
-2.69090970111679e-05
-3.20553567190111e-06
-1.15218832867986e-05
-1.12116717121536e-05
-1.26937007305173e-05
-7.57637929465517e-06
-2.68892635497031e-05
-1.34603231589393e-05
-8.4528891267643e-06
-1.09937083022939e-05
-5.01499332504274e-06
-1.66905327503496e-05
-2.70391619577568e-05
-1.93243978878036e-05
-1.69311870013934e-05
6.29873993032605e-06
-3.14513965838506e-06
-1.83566292630845e-05
-2.57411475709369e-05
-4.97194873652583e-06
5.25577805907444e-07
-2.30699023956519e-05
-2.24278838005983e-05
2.44066238509398e-06
-3.12072325264538e-05
-3.11390134143319e-05
-1.62003849129228e-05
-2.25141162435307e-05
-2.05738370718324e-05
-6.24434719753025e-06
1.6783309530337e-06
-6.22726376599455e-06
-7.76487621866921e-06
-3.09557286294492e-06
-3.21626508017587e-05
-1.21507102795978e-05
-1.16505766619691e-05
-8.69059443254123e-06
-2.14760005306212e-05
-2.5467809531655e-05
-1.32564480669907e-05
7.6779302616328e-07
-1.67673424556407e-05
-1.45757524736215e-05
-6.76175963390473e-06
-3.2303351715281e-06
-7.19030314670229e-06
-1.17381875305447e-05
-1.39699635408239e-05
-1.42109692554886e-05
-3.77972550742843e-06
-2.57478956617779e-05
-3.18582341602262e-05
2.55383136945532e-06
-2.75944908667323e-05
-4.49751828339707e-05
2.52259440877713e-06
-3.72420783170997e-05
-1.45014899046176e-05
-2.16829350330135e-05
-8.04266269680613e-06
-2.02770451676766e-05
-3.16712778918514e-05
-8.85096933609081e-06
-2.47752713194285e-06
-2.6860327553164e-05
-1.65867865287211e-05
-2.57504139932793e-05
-1.05500977043793e-05
-6.38848963976146e-06
-1.15572550533223e-05
-3.12795149317577e-05
-1.76283251640633e-05
-1.5368345503184e-05
-4.90172595557362e-06
-2.02564422323601e-05
-2.55137123120606e-05
-3.99339888570429e-05
-1.17980715767794e-05
-2.24991888801548e-05
-2.15541275543541e-05
-1.07103713075024e-05
-8.79513481730178e-06
-3.16392829508773e-05
-1.4701690297756e-05
-1.98660330618897e-05
-3.51629645432866e-05
-2.90156899149716e-05
-2.36851843992872e-05
-1.24554412200129e-05
-2.87462286053516e-05
-1.11199604788832e-05
-1.51644997534912e-05
-1.94066054333878e-05
-8.9996859374046e-06
-9.78489524456044e-06
-1.90897533910496e-05
-9.45284384967502e-06
-1.54288121390891e-05
-1.50286433705806e-05
-8.54393625176301e-06
-3.02145675889095e-05
-1.41533338122395e-05
-1.84637482001891e-05
-3.0702654652379e-05
-1.98191051698496e-05
-1.40840306303639e-05
-1.83456020754357e-05
-4.7749697445116e-06
-7.43787182632837e-06
-1.88375408914763e-05
2.44413236868505e-06
-2.34465541618163e-05
-1.91676426709752e-05
-1.77088671177782e-05
-1.79432254687493e-05
6.30011440419326e-06
-1.85324689697261e-05
-7.85011029986507e-06
-1.31689492562738e-05
-2.99616880496734e-05
-8.30403410512311e-06
-1.34100168973223e-05
-2.97616953229146e-05
-2.10899194117544e-06
-6.49543240750966e-06
-1.30173344039748e-05
-2.65698830239104e-05
-2.13063148636384e-05
-1.65371423940546e-05
-1.24588510093957e-05
-7.78033560386974e-06
-1.23609657061238e-05
-1.72160416313385e-05
-2.15060238360326e-05
-1.38693486090666e-05
-1.47725082398339e-05
-8.76973981611608e-06
-1.53057957076408e-05
-1.48198942305321e-05
-2.09996433924848e-05
-1.82196526966527e-05
-1.3600859606927e-05
3.54699800354188e-06
-2.09013702989185e-05
-2.61695694271354e-05
-2.54029506760697e-05
-1.58803654615102e-05
-7.09428063786447e-06
-6.83327984384488e-06
-1.73064273702575e-05
-2.29000720067495e-05
-1.39498881093428e-05
-2.59280466254525e-07
-1.75366832333459e-05
-2.68787105559395e-05
-4.14916946371981e-06
-1.55463728589683e-05
1.03257606818737e-06
-1.92604718397947e-05
-8.8918169704804e-06
-2.28535322177636e-05
-2.75459448643573e-05
-3.56946943403108e-05
-1.76035368799734e-05
-2.1871052384383e-05
-2.22335443172265e-05
-2.18678297874679e-06
-1.70687824826174e-05
-1.9168910102214e-05
-7.66268257078069e-06
-1.09828301703526e-05
-1.87506011194817e-05
4.13286730128864e-06
-2.72509262278412e-05
-2.09215530154092e-05
-2.34256857666946e-05
-2.60909557791666e-05
-1.72755963863722e-05
-1.96717110667846e-05
-1.66082689314946e-05
-2.03061470753336e-05
2.56542460247328e-06
-2.11714532575008e-05
-1.9746137664186e-05
-2.43591169556102e-05
-2.74643908187596e-05
-5.39518256387502e-06
-1.64258456307743e-05
-1.81274787384038e-05
-1.34809589114141e-05
-1.16086879833763e-05
-5.61232073703846e-06
-1.55620045100995e-05
-1.66543475209974e-05
5.52570802107081e-06
-1.0664560606421e-05
-1.22897747639304e-05
-1.42352250789806e-05
-9.23054549106255e-06
-2.89605618259987e-05
-2.17536458257172e-05
-1.93539969164289e-05
-1.20995447150994e-05
-7.46726575091027e-06
-1.93378184064839e-05
-3.04343327682854e-05
-2.76392481200333e-05
-1.02676631738654e-05
-3.68810259193202e-05
-1.36802316878189e-05
-1.95636254547754e-05
-1.37847999490081e-05
1.32472376658763e-06
-2.27104426365024e-05
-1.79420761232295e-05
-2.07000695492265e-05
-1.00752983429824e-05
-1.88592580998518e-05
-1.26313826046845e-05
-1.91085785878137e-05
-1.81178701583769e-05
-2.36525661485296e-05
-2.15727484713091e-05
-2.88918821649628e-06
-2.69583149709577e-05
-2.08721309067219e-05
-1.70511010941328e-05
-1.12238280768127e-05
-2.4699386348587e-05
-2.35437177913287e-05
-1.54706937445849e-05
-1.70831122755839e-05
-1.68228737329844e-05
-1.25274352218035e-05
-2.2271119867796e-05
-1.26858836012656e-05
-1.39696997383981e-05
-9.94306414267492e-06
-1.56345712462349e-05
-1.04563785622145e-05
-1.0540831537956e-05
-2.88273150592559e-05
-2.4907489686462e-05
-1.82253060789383e-05
-3.04155303269597e-05
-2.53426006132681e-05
-1.40152111996748e-05
-6.23343842336233e-06
-3.49007866189266e-05
-7.95075987148988e-06
3.1396218042773e-06
-1.91615524108065e-05
-3.31953483539786e-05
3.81657148554805e-06
-1.27140923046431e-05
-1.01221247283186e-05
-2.11018688241796e-05
-1.10717899750932e-05
-1.48618179269406e-05
-2.19709786003582e-05
-3.77178739068883e-05
-1.91881273443378e-05
-1.9909000512611e-05
-1.77326477640056e-05
-8.41493443039019e-06
-2.34549566684489e-05
-1.32269328391431e-05
-1.51098585134147e-05
5.39822818204064e-06
-2.12020166011863e-07
-2.80880769232486e-05
-2.18833422476263e-05
-1.55488698825585e-05
-7.44462445559791e-06
-1.45459111940819e-05
-4.96829301129655e-06
-9.43743846167905e-06
-1.74005112716035e-05
-1.70665101092355e-05
1.23235502808075e-07
-1.8399255900109e-05
-1.2212250164347e-05
-1.04249452429008e-05
-2.28118049712787e-07
-2.53197530443971e-05
-1.29661318308486e-05
-8.13275281361675e-07
-1.79449428602207e-05
-1.53581345424123e-05
-2.53726221638932e-05
-1.02836766794647e-05
-3.32743529281618e-05
-4.31611491159264e-05
-8.87807529781726e-06
-2.28815570885546e-05
-1.74425766275337e-05
-2.77514473976534e-05
-2.27866257569549e-05
-1.04714722889942e-05
1.01038437720387e-05
-1.20129914405889e-05
-1.30749730079182e-05
-1.58628174944695e-05
-2.76316736425869e-05
-7.04041990937121e-06
-8.3217174261844e-06
-2.24829807471316e-05
-2.05925512858823e-05
-1.25291961768239e-05
-4.69326754223974e-07
2.38580734410858e-06
-9.11890723358443e-06
-2.2918653846739e-05
-3.14310757821243e-05
-1.61193139410655e-06
-2.05977599579783e-05
-1.89090375405146e-05
-1.95655709200285e-05
-2.01918586974721e-05
-9.80873927290084e-06
-2.14289272527653e-05
-1.44361551341409e-05
-3.19735845528253e-05
-2.22329242408284e-05
-1.36114286486774e-05
-3.1099661854537e-05
-2.90453913779682e-05
-9.49054446556247e-07
-1.79200260665313e-05
-1.35298338391643e-05
-8.48625290327004e-06
-3.12351950295244e-06
-3.02207842880418e-05
-1.65551584273728e-05
-2.4061169315672e-05
-5.83470279422192e-06
-2.48052638320765e-05
-1.99104016060955e-05
-1.62680494125248e-05
-1.15556876625331e-05
-1.44274552418869e-05
-1.99606155791381e-05
-7.21410418334589e-06
-2.83404760631716e-06
-1.54392532175461e-05
-2.35386142332901e-05
-7.85711040498193e-06
-1.0375766879903e-05
-7.28294143794201e-06
-2.48480239317276e-05
-7.43943199685047e-06
-1.1392667950287e-05
-1.39295496744898e-05
-1.65694584583955e-05
-1.42013021140294e-05
-2.41877539568073e-05
-1.61279848186338e-05
-1.69125185960009e-05
-1.95353135841117e-05
-2.38516087346394e-05
-2.36698363438463e-05
-1.55377136506469e-05
-2.08324255618958e-05
-6.43092856837125e-06
-1.16352476275811e-05
-1.06151714431396e-05
-1.19336651616838e-05
-1.23707975454545e-05
-1.01208913700947e-05
-1.23305836044499e-05
-4.39120366444159e-06
-1.93310409994653e-06
-2.27296717853341e-05
-1.39172868844013e-05
-1.5135097378305e-05
-1.34834791973885e-05
-3.25904742733231e-06
-2.01075246384304e-05
-2.2122060246977e-06
-1.72608435372337e-05
-1.87496523458285e-05
-1.99906112961365e-05
-2.60681607602066e-05
-1.01825166699033e-05
-2.22076900192637e-05
-8.46343646374624e-06
-2.7414741484047e-05
-1.84548096967219e-05
8.82911491776653e-06
-1.79122870082588e-05
-1.65614944213435e-05
-2.6842341217103e-05
-1.61897953553614e-05
6.32294399861465e-06
-2.63307520500977e-05
-1.60065975759104e-05
-1.90084891225909e-05
-2.91609444109141e-05
-1.55458375110957e-05
-9.72040647211204e-06
-9.36122214706338e-06
-4.67234042886856e-06
-5.48666789809265e-06
-1.55247348589559e-05
-2.85538831958508e-05
-1.34128075105843e-05
-8.41483871067808e-06
-2.98377018733083e-05
-1.39652035233249e-05
-2.74331053815451e-06
-1.28286877523101e-05
-1.55453069476232e-05
-2.55650665711112e-05
-2.29002578906788e-05
-1.89069935981156e-05
-2.71459461704943e-05
-2.50769907389185e-05
-8.0497164329106e-06
-1.12693423814562e-05
5.53333733918097e-06
-1.88049089871042e-05
-6.04917270601099e-06
-1.70698993285486e-05
1.30887638662878e-06
-4.97049339065939e-06
-2.38639171608982e-06
-1.25696502732357e-05
-2.34945897491325e-05
-2.42475480259585e-07
-8.75210981250417e-06
-3.41579245745407e-05
-1.06641995037544e-05
-1.50691604887929e-05
-2.66007183756209e-05
-2.10634316296599e-06
1.8147899636946e-07
-1.14935493097324e-05
-1.8192097556769e-05
-3.68243695842073e-05
-3.62481279935438e-08
-8.42122553054155e-06
-8.03266856861414e-06
-1.71789646080646e-05
3.25939133658763e-07
-1.39117207517386e-05
-7.45095785628511e-06
-2.68577297908778e-05
-3.98622366565332e-06
-1.52350464144037e-05
1.7887020366175e-05
3.6506560864598e-07
-1.44073887991427e-05
4.25859968298175e-07
-1.62489013213583e-05
-3.08032914214766e-06
-4.266763646183e-05
-9.22035233655037e-06
-4.58335201851185e-06
-9.1264754658402e-06
-8.01863143401153e-06
-1.10646634521762e-05
-1.47709847332457e-05
2.08736978687543e-06
-2.54202605272241e-05
-8.8504023983367e-06
-1.57710531901767e-05
-1.51112179321764e-05
-1.8538374192408e-05
-3.73233627041279e-06
-2.51073870611577e-05
-2.80430710140131e-05
-6.55552926359966e-06
-9.19268752021292e-06
-2.17016624163636e-05
1.95394647286476e-07
-1.72603073148659e-05
-3.39046479100454e-05
-4.13597825675388e-06
-1.46593593039391e-05
1.15978355221957e-05
-9.86756977415005e-06
-2.55094615063686e-05
-1.55459076275473e-05
6.98648104151733e-06
1.42691994861739e-06
-2.42120937304188e-05
-3.22380564270508e-05
-2.2046928224283e-05
-1.25291836352386e-05
-7.61888199023453e-06
-1.07993289079987e-05
-1.26120097380009e-05
-1.26802064333056e-05
-1.44525075467425e-05
-1.79959005024618e-05
-1.40400747708592e-05
-1.00594498616195e-05
-3.74232743718609e-06
-1.28017140348965e-05
-1.59817669725299e-05
-2.09204662285107e-05
-5.14320824766484e-06
-1.79784195831174e-05
-1.26484869172872e-05
-1.35985208700432e-05
-1.42294075727869e-05
-1.28642022054223e-05
-2.98088329851808e-05
-1.82003264144062e-05
-2.21289690667104e-05
-1.77063233184684e-05
-8.67404554451055e-06
9.8192142999908e-06
-6.34111903619428e-06
-1.65731307293912e-05
-3.76267250237292e-05
4.68198043422964e-07
-1.3816691682816e-05
-1.95775562027935e-05
-5.21669426897382e-06
-1.51697325277336e-05
-9.00375147554659e-06
-9.6226284261025e-06
-9.74932090778811e-06
-1.12380432637194e-05
-1.65348236859837e-05
-1.93029647358936e-05
-3.59500453383371e-05
-5.81990739796482e-06
-5.39022812544648e-06
-2.18053967498824e-05
-1.7607224476975e-05
-1.11736811499459e-05
-1.45767820939955e-05
-1.19550755470002e-05
-1.88288764384545e-05
-1.27672134598459e-06
-1.32118896135894e-05
-3.23205837134686e-05
-3.03734973089165e-05
-1.65696579191587e-05
-1.05001313229877e-05
-2.30932946405705e-05
-3.73391589614228e-05
4.36119718524883e-06
-2.28011504379684e-05
-1.48115996050141e-05
4.2545804349633e-06
-1.08751288068142e-05
-1.48605490455021e-05
-1.45043117453063e-05
-1.89630490991491e-05
-1.66183042658486e-05
-2.81586613800056e-05
-2.70985101408245e-05
-1.05617297360168e-05
-8.2597401613108e-06
-5.40906744772424e-06
-2.74479279071834e-05
-1.37362540477906e-05
-7.85761416219205e-07
-1.20506559030265e-05
-1.19722445391019e-05
-1.08892219169665e-05
-8.86603988031411e-06
-1.72042018090745e-05
-1.36296698477292e-05
-7.50524119172999e-06
-8.45766334836841e-06
-7.70988140758708e-06
-1.43796496774142e-05
-1.71629492241112e-05
-1.26207708006667e-05
-7.84682346251994e-06
-1.26026935076499e-05
-3.22131104172538e-05
-2.31010235686639e-05
-2.05199723101729e-05
-1.43480148346418e-06
-1.96080072357127e-05
-3.45026527827793e-05
-2.73006205446622e-05
-7.94113396525433e-06
9.97154968740464e-07
-1.36104616444737e-05
-3.07883293851177e-06
-9.99188000714487e-06
-1.21187391191196e-05
-1.91267787801397e-05
-1.02819320387114e-05
-8.52728792927229e-06
-2.3028482088381e-05
6.01678494204183e-07
-1.83186834198854e-05
-1.96333007667341e-05
-1.24261614615031e-05
-1.22276896461045e-05
-1.39847784926752e-05
-1.5323181576144e-05
-1.90229433808505e-05
-2.58236978465974e-05
-2.1332351837381e-05
-3.29660093826134e-06
-1.15416117144586e-05
-1.93300678322624e-05
-2.11912391319832e-05
-8.97373951865425e-06
-6.63713999467932e-06
2.3171548448768e-07
-2.84850853484696e-05
-1.40477074993198e-05
-3.14825303761137e-05
-5.3295974317571e-06
-1.13592090338165e-05
-1.77040316706191e-05
-1.72522340471434e-05
-4.94753179919852e-06
-4.62246564482827e-07
-8.9333858083289e-06
-2.20783514586937e-05
-1.08715299014472e-05
-2.74690427252827e-06
-1.3230793432624e-05
-2.60885874409358e-06
-1.26076252245326e-05
-1.4116316631053e-05
-2.00151510070033e-05
-1.33499114988992e-05
-1.85517670422709e-05
-1.72454476421853e-05
-7.83120574026544e-06
-2.22704648199391e-05
-3.69581712538085e-05
-2.62605049996475e-05
-2.36886006573821e-05
-1.49574943148356e-05
-1.57973923179039e-06
-2.84841911160634e-05
-1.71686884636503e-05
-7.76720183890534e-06
8.40377338440567e-07
-2.36008341231018e-06
-8.53190709467129e-06
-2.52114699388036e-05
-1.52590140019924e-05
-1.98694936398047e-05
2.3595629709186e-07
-5.17873497374598e-06
-1.61965278885314e-05
-1.16052667892012e-05
-1.35449562851299e-05
-8.38349502497972e-06
-2.18612906803442e-05
-1.87680073035029e-05
-1.52566790594207e-05
-1.96053475822494e-05
-1.91272337505252e-05
-1.87049530039048e-05
-1.992974513637e-05
4.04868357954171e-07
-4.07596934707872e-06
-2.07837347284445e-05
4.88786181226329e-06
-2.92505325791056e-05
-2.38230556542546e-05
-1.82454413074543e-05
-1.2650156761869e-05
-7.77651028525654e-06
-1.20744171454868e-05
-9.42608985323619e-06
-6.49161310523797e-06
-7.58211027751262e-06
-2.19636807771631e-05
-1.60409847353054e-05
-1.11841646813659e-05
-3.09118328513613e-05
-5.9852210507054e-06
-1.81456779637219e-05
-2.17461642313987e-05
-1.50407890394388e-05
-2.75306628271646e-05
-3.8872842184084e-06
-2.02049125310084e-05
-1.11855788765071e-05
-1.22774234600918e-05
-2.11939749183678e-05
-2.73800539094978e-05
-8.94719839272801e-06
-2.62470325128459e-05
-1.67274543025699e-06
-2.0120312106277e-05
-2.77061573197679e-05
-1.17346880231197e-05
-1.55869440419137e-05
-1.14891791107509e-05
-1.80971014485068e-05
-2.40998849111728e-05
6.77419790262097e-06
-2.39590220563746e-05
-3.46538189775235e-05
-3.18158329072523e-05
-1.23299328620608e-05
-2.19659469332619e-05
-1.36195448720911e-05
-2.51750559130329e-05
-1.11326878663393e-05
-2.08768880816367e-05
-1.72890274176942e-05
-1.87796688510001e-05
-1.94562553015292e-05
-1.73780977090348e-05
-2.45654080638913e-05
-3.01959818430598e-06
-3.51091294606256e-06
-2.15390919814137e-05
-6.78141480395965e-06
-1.74011702761097e-05
-1.46536877652564e-05
-1.71791278914053e-05
-1.77135787308476e-05
-4.10044656003697e-06
-8.57913161225924e-06
-1.74707798487357e-05
-1.68546348988213e-05
-1.75746263698558e-05
-1.47461914536575e-05
-2.45067284374737e-05
-1.65484521824327e-05
-2.4334734289725e-05
-2.95912244828529e-05
-1.43851740049812e-05
-3.210956333424e-05
-1.79713134442383e-05
-1.72966555769723e-05
-5.39585142778673e-06
-1.96544069019567e-05
-2.65110589194424e-06
-1.82315338083048e-05
-1.65535929069653e-05
-3.61030231312359e-05
-1.25651958600202e-05
-9.43013561588412e-06
-1.6907803470747e-05
-2.1070022215754e-05
-2.3880341510788e-05
-2.55547157921713e-05
-2.87505582920702e-05
-1.17091732453344e-05
-2.34193884140831e-05
-1.02876468478351e-07
6.62277186372456e-06
-3.02867593051528e-05
-2.30755821931138e-05
-1.89140923626092e-05
-2.6873213339232e-06
-1.39235919505083e-05
-3.59860357423887e-06
-8.80053376533135e-07
-1.92466599202187e-05
-1.55842364666096e-05
-2.42697033701244e-05
-5.4522549691045e-06
-1.50187852216355e-05
-5.35377411564433e-06
-2.11512038374077e-05
-2.76135168681427e-05
-1.28394105546063e-05
-4.28363898228663e-06
-1.36782979536929e-05
-4.30636524160753e-06
3.8155731429231e-06
-6.99801440460099e-06
-1.28309983791066e-05
-6.53365143057372e-06
-3.09582469425444e-05
-2.54754250170037e-05
-1.14257079924303e-05
-1.88360882208035e-05
-1.23394721950305e-05
-2.01556112644945e-05
-3.51748166155579e-05
-3.19364458587632e-05
8.26446010891174e-07
3.81954522687908e-06
-1.37092115452162e-05
-4.05515135047819e-06
-1.02774269578614e-05
2.15974452734257e-07
-1.33314633307418e-05
-2.88888226646852e-05
-2.84327054603354e-05
-1.01055320420196e-05
-2.12130372741359e-05
4.45168522879765e-06
-7.52763941404732e-06
-2.43691071172708e-05
-9.89739051534318e-06
-3.17849884036147e-05
8.40639212226597e-07
-2.02756328572216e-05
-2.09012010415533e-05
-9.98521218739298e-06
-2.14030808925288e-05
-1.86368439775802e-05
-1.21616017474989e-05
-2.00909705252874e-05
-1.66480643871621e-05
-1.16503021940146e-05
-1.94418231880368e-05
-2.73859050801673e-05
-2.74181328040367e-05
-1.25373337729026e-05
-1.44380174188271e-05
2.31588916763819e-06
-2.07339011699325e-05
-3.31055109458594e-06
-1.48712107045658e-05
-1.58982298968657e-05
-3.00697760628171e-05
-2.15982800606236e-05
-5.55122379542907e-06
-2.23700440049162e-05
-1.87027895228618e-05
-1.38561393518121e-05
-1.34704981131286e-05
-6.91893848303352e-06
-7.13932840888754e-06
-2.19605146222182e-05
-1.9480468954473e-05
-5.70437542270002e-06
-9.28100116557984e-06
-1.67468304980541e-05
-1.88286711343561e-06
-2.04546952846139e-05
-3.14257240821382e-05
-2.40241786251885e-05
-8.90677003653355e-06
-5.6850424279861e-06
-8.90483602711886e-06
-1.87625836587942e-05
-3.81177368587567e-05
-1.34956280047354e-05
-5.72399016704994e-06
-1.39543043500099e-05
4.47066468769274e-06
-2.10424279825641e-05
-1.55826765736495e-05
-2.42773504757696e-05
-1.81542133544163e-09
-2.6143820893856e-05
3.65378571932914e-07
-3.35026445481504e-05
-1.945367330671e-06
-1.48248779619212e-05
-6.6256753163647e-06
-2.88192416708818e-05
-2.24811642407355e-05
-1.22308634983134e-05
-3.14617059687621e-05
-2.00651063382703e-06
-1.52106836172005e-06
-2.7307586528946e-05
-1.35502948961864e-05
-1.13871530032243e-05
-1.03910312746995e-05
-3.94412408807616e-06
-1.98847018861131e-05
-1.14401073035061e-05
-1.650704285397e-05
-9.35334948352422e-06
-2.33249448537804e-05
-1.81984001203563e-05
-1.38005843713442e-05
-7.62590958970736e-06
-1.93844276742547e-05
-1.26712327030963e-05
4.57820450553944e-06
-4.80572985361406e-06
-1.66107146067104e-05
-2.13510970344186e-05
-1.36105508985962e-05
-2.78435860815703e-05
-1.46942487013102e-05
-7.55015565146281e-07
-9.53106682553809e-06
-2.5891452425705e-05
-1.89260769696768e-05
-8.20784667913463e-06
-3.03856191901336e-05
-2.30840939802687e-05
-7.10960016973899e-06
-2.45126155156216e-05
-1.8978706670577e-05
-1.54612251678838e-05
-3.36120241389245e-05
-6.12588850479594e-06
-1.96957975586459e-05
-2.11336263653381e-05
-2.50289952799282e-05
-3.49362931082709e-05
-7.4181612119117e-06
-1.64298393966325e-05
-1.94661020065647e-05
-1.57905778630861e-05
-2.72074282913505e-05
-1.24611044760738e-05
-6.30937639288222e-06
-1.49707569718234e-05
-9.75384782797248e-06
-1.26303737153752e-05
-1.21623371413951e-06
-3.35465389881954e-05
-1.57042914790136e-05
-2.35764062959659e-05
-1.04838832022184e-05
-2.73164625495751e-05
-1.83136666860727e-05
-5.31286662181189e-06
1.37664622472089e-06
-5.03596635540362e-06
-1.64667608386527e-05
-3.04909291772274e-05
-2.33315384322057e-05
-1.66550664610946e-05
-1.92849698089819e-05
-2.47430405026235e-06
-5.81627068366852e-06
-2.41543598407902e-05
-2.24128856337708e-05
-1.36182063399447e-05
2.26899265845793e-07
-1.6881924414312e-05
-1.91508241507085e-05
-3.22117287474667e-05
-1.94784407573118e-05
-3.20201976727087e-05
-1.70412812370948e-05
-8.3819017744946e-06
-2.01686369120538e-05
-6.37719467136091e-06
-1.94106844022372e-05
-3.18261062992835e-05
-2.4279105309541e-05
-3.69168662302018e-07
-1.76039791491039e-05
-1.60155155943316e-05
-2.07393071958101e-05
-1.18146169603796e-05
-1.8779070713144e-05
-3.03275206715293e-06
-8.59827491512978e-06
-1.62916811069138e-05
-2.41437887236846e-05
-2.01987981063566e-05
-1.94460689551328e-05
-2.27153413066602e-05
-1.98728588954784e-06
-2.83973011926614e-05
-1.59832451658779e-05
-2.77955427289626e-05
-3.70831753512867e-05
-1.02269587822393e-06
-2.8252774322883e-05
-5.618060184606e-07
-1.4620890476496e-05
-2.10430105750603e-05
-2.25086107151605e-05
-1.27518100648187e-05
-1.19589213655239e-05
-3.37610362618755e-05
-1.43558389716851e-05
-2.83840078815373e-05
-3.50439306871283e-05
-6.18557354564424e-06
-2.15747962884836e-05
-2.47549099263424e-05
-1.3310017804692e-05
-6.40775988149747e-06
-3.23355692332843e-05
-3.21722532802952e-06
-2.76860788686214e-05
-1.27980481254986e-05
-1.53762309602369e-05
-1.00664487940636e-05
-2.75111941425872e-05
-5.53379760093988e-07
-1.04407764198581e-05
-1.39687400299884e-05
-1.74443246579127e-05
-2.30037183274242e-05
-1.40691725087483e-05
-1.36446319982634e-06
-2.34835689864185e-05
-1.43704733824118e-05
-1.74954200210345e-05
1.05741177207954e-06
-1.44421305395395e-05
-3.14020300579586e-07
-1.5961824230302e-05
-1.50756061256444e-05
9.98664818968109e-06
-2.60383371020985e-06
-4.40366956729747e-06
5.88775194578127e-07
-1.86619241672208e-05
-2.43573952568424e-05
-2.3427631354466e-05
-2.3292388479944e-05
-1.1590533764267e-05
-1.86178579636408e-05
-1.6574075803035e-05
-4.83144123748346e-06
-1.2397562124144e-06
-2.1768963163985e-05
-1.10050179476229e-06
-1.28753597797644e-05
-2.25101985420021e-06
-2.40651134660527e-05
-1.48042140253131e-06
-2.12497834644907e-05
-3.02982862134543e-05
-3.11967994919793e-05
2.04476565748186e-06
-2.44387826521656e-05
-2.04366573983097e-05
-2.37665046492219e-05
-4.15129973311177e-05
-3.31333257558509e-06
-1.24684974671668e-05
-2.79637489058452e-05
-1.90808479855418e-05
-1.91758708137826e-05
-1.88528553427204e-05
-1.54742829278075e-05
-1.61834574733157e-05
-4.75515069274497e-06
-1.18875763340713e-05
-2.86882421499392e-05
-2.63143668269496e-05
-4.46909519722103e-06
-1.83811687281429e-05
-3.81977316338716e-05
-1.18623186801054e-05
-1.71179445486104e-05
-2.41423148861739e-05
-2.36749451066739e-05
-4.37763792381198e-06
-3.25860816384329e-05
-1.84844244132206e-05
-1.4215972432338e-05
-1.00241155911375e-05
-4.76092970740827e-07
-9.11039467672126e-06
-2.21186287243764e-05
-1.4470800297242e-05
-7.5048083600438e-06
-2.39483980623391e-05
-2.23707376734111e-05
-1.95292501678236e-05
-3.08485485256316e-05
-1.66946970670112e-05
-1.95879151487266e-06
-2.03931918685574e-05
-1.8403316807498e-05
-5.76761879072889e-06
-2.81699532382929e-05
-5.93925781804358e-06
-2.74801733646199e-06
-2.16044874947141e-05
-2.98460952295261e-05
-5.75690709855007e-08
-1.98399084702538e-05
-4.66029277694233e-06
-1.79653340130897e-05
-1.77902997816317e-05
-8.77166549641799e-06
-9.36336020802346e-06
-1.77877219855049e-05
-8.35798342980682e-07
-2.12331383551758e-05
-8.47336663528548e-06
-1.74411624321047e-05
-4.98242892099335e-06
-1.51288699836804e-05
-1.16538974763273e-05
6.75103722956206e-06
-1.36110141895104e-05
-8.57654019119689e-06
-9.46736431050758e-06
-1.9451501868705e-05
-1.57432322271907e-05
-1.11527816998486e-05
-1.24705029608382e-05
-7.3891900045383e-06
-1.26941792127543e-05
-2.55561454095663e-05
-8.54217099199018e-06
-4.30002027873487e-06
-2.56937755280528e-05
-1.44125469248731e-05
-2.188297760849e-05
-1.73692561245724e-05
4.34834335632759e-06
-2.56542110270532e-05
-2.75747366005825e-05
-3.14331570702467e-05
-1.14915364639704e-05
-1.39386975876787e-05
-1.96308058624232e-05
-6.71142341465566e-06
5.81447505183119e-06
-3.68492145340981e-06
-9.31323507269352e-07
-1.57907877271169e-05
3.47309451354304e-06
-2.39661315001495e-05
-2.23769677489201e-05
-1.42262606504209e-05
-1.40348218591425e-05
-3.38553504390431e-06
-1.58954989189806e-05
-2.73063472615316e-05
-1.94436237097746e-05
-1.55915327943392e-05
-1.33351206506992e-05
-2.37446091015077e-05
-2.08644148498621e-05
-1.79638056875815e-05
6.47782304434646e-06
-6.60835845923821e-06
-3.1760259853252e-05
-2.87437484498677e-06
-3.70531702754229e-05
-6.50707185173868e-06
-8.33275694759301e-06
-1.62605584549254e-05
-2.58066939743712e-05
-2.62865514958213e-05
-4.82628197472903e-06
-7.44985967636286e-06
-1.58061270779281e-05
-1.60893165300302e-05
-1.83453748935634e-05
-1.28536847207988e-05
1.2550877629232e-05
-1.18425406886848e-05
-2.25122140767143e-05
-1.61923017478036e-05
-2.45659543371162e-05
-2.8537225823825e-06
-1.17632812005855e-05
-1.57500528744357e-05
-1.19677275868035e-05
-4.46596771004077e-06
-3.02379941063391e-05
-1.83376646680282e-05
-2.65873697472441e-05
-1.21174007291822e-05
-1.39463718904761e-06
-2.10438604093239e-05
-5.2375330338811e-06
-8.67171285793838e-06
-5.6482890682397e-06
-3.2948046962983e-06
-2.77255289550011e-05
-1.35113892482429e-05
-1.83207336500566e-05
-8.93480959825342e-06
-9.13846772838721e-06
-1.50358609323058e-05
-2.31222821140328e-05
-2.4445004576093e-05
1.83813174512754e-06
7.29869959809322e-06
-1.86628307513709e-05
-2.03781314272747e-05
-2.45206654124205e-05
-1.8503258121442e-05
-2.3900431282851e-05
-1.85742679100326e-05
-6.69594005791844e-06
-1.66541711851721e-05
-8.79165020588523e-06
-3.45611128731843e-07
-1.4448986021534e-05
-2.78377395374052e-05
-1.07649150226279e-05
-1.62526621345317e-05
-9.60035222726065e-06
-1.96774438169897e-05
-1.54939802986799e-05
-2.42113120127939e-05
-2.47310471266838e-05
-3.90257336314391e-05
-1.45408750630362e-05
-1.87811192465975e-05
-1.28418468724867e-05
-2.06885210868186e-05
-2.19111537633204e-05
-3.31567406894687e-06
-2.64233173852725e-05
-2.5016541671333e-05
-1.72715190735777e-05
-2.01722516326984e-05
-6.02904110406019e-06
-2.02831355347766e-05
-1.50980115407799e-05
-2.31264857355279e-05
-1.39894409975683e-05
-1.99244493576446e-05
-7.39323791963868e-06
-2.56018687704015e-05
-1.61726093847552e-05
-1.09026078546111e-05
-1.06872795997386e-05
-2.11291671211057e-05
-1.31374491658561e-05
-7.7719551321732e-06
-3.72700579488021e-05
-2.16357626779384e-05
-2.85909143297324e-05
-3.59179602771735e-05
-3.10878332409011e-05
-1.07593782511987e-05
-1.73447853005744e-05
-1.83415115249127e-05
-1.72295742958088e-05
-8.43262498514835e-06
-1.27801828863715e-05
-2.74862489398698e-06
-1.34475322338449e-05
-2.44215327839179e-05
-6.25288435280526e-06
-1.84754883693677e-05
-8.87237505518685e-06
-2.99592975398145e-06
-7.24660325044647e-06
-2.01666978390496e-05
-2.65256179445266e-05
1.86104441461573e-06
-3.11832373888623e-05
-1.10829166830642e-05
-1.25649482688569e-05
-2.3377093014741e-05
-2.13864215625431e-05
-1.23315047959223e-05
-4.49846799894744e-06
1.61552498875897e-05
3.37281002768087e-07
-3.19944718419291e-05
-7.23148574428453e-06
-1.52463456011328e-05
-1.80448202604914e-05
-8.13678716781143e-06
-1.87840979600663e-05
-1.35872892180109e-05
-5.64967237616931e-06
-1.7447449811567e-05
-1.70716515363542e-05
-1.68558754507972e-05
-8.60025326046503e-06
-2.7559864714834e-05
-9.59557351532205e-06
-1.09631833935137e-05
-1.55093476969137e-05
-1.56766408361112e-05
-1.27239558045975e-05
-2.99547147123208e-05
-2.20200920470612e-05
-1.44319807223443e-05
-1.45629068697241e-05
-6.70864363974057e-06
7.63997340245993e-07
-8.4717948769745e-06
-1.88191005978357e-05
-2.70070593369828e-05
-1.48840603055848e-05
-8.21686301552201e-06
-3.4301630108447e-05
-1.84029369209093e-05
-1.75564465257157e-05
-1.76422164447689e-05
-1.78391977605339e-05
-7.31292757691694e-06
-2.68413715442368e-05
-1.17811072719675e-05
-1.13142087129981e-05
-7.67967957773523e-06
-1.77443244234303e-05
-2.59166907266311e-06
-2.61070314124891e-05
-1.51326122179757e-05
-2.3358110447223e-06
-2.16381586790656e-05
-2.06413840073824e-05
-9.59292653390285e-07
-7.51441275182962e-06
-9.85582271941195e-06
-4.59635751286839e-05
-2.30272416768747e-05
-1.37722459539689e-05
-1.33237736661605e-05
-2.19155951122396e-05
-2.03952741331428e-05
-1.96241619630413e-05
-2.30856685186742e-05
-5.80721114758531e-06
-2.56883992260451e-05
-2.29733180546344e-05
-2.66945874934669e-05
-8.64163111366866e-06
-3.08350250231027e-05
1.60987809650712e-06
-3.05544068334863e-05
-2.61050835086865e-05
-1.18692674175902e-05
-2.07983712531718e-05
8.54848511289184e-06
-1.25458638128073e-05
-2.80179819930035e-05
-2.22484800904761e-05
-8.51953350592213e-06
-1.37910646880316e-05
-8.70724530929763e-06
-2.59126086128295e-05
-1.78509809690344e-05
-9.49750387819674e-06
6.56731320715373e-06
-1.59150883039547e-05
-1.26491274546211e-05
-1.60346126419853e-05
-1.44181181994816e-05
-2.68121172013139e-05
-2.42295561603364e-05
-1.13858335880459e-05
-2.7836944236984e-05
-1.10963603701588e-05
-5.98404728441865e-06
-2.74064292432858e-05
-1.22387322379993e-05
-1.58424391604289e-05
-4.11954387788466e-06
-1.36192682971667e-05
-2.23882226166117e-05
-1.01339868865022e-05
-3.05897142121931e-05
-1.68836535046605e-05
-1.96711492364718e-05
-3.10054549916702e-06
-2.72943734360539e-06
-1.53792655887265e-05
-1.94600844186128e-05
-2.63196509351237e-05
-1.65024920696384e-05
-2.01797404655846e-05
-1.87120416960203e-05
-1.30676044276879e-05
-6.14233386074758e-06
-8.40552604895443e-06
-3.23563446646054e-05
-1.75408790098759e-05
-2.40781387983693e-05
-1.57203579287973e-05
-2.77408544245019e-05
-2.39294062007603e-05
-2.05921738488626e-05
-2.18817825739055e-05
-2.09952769174317e-05
-1.32697706807728e-05
-1.50319451908455e-05
-2.60772055421436e-05
-1.71453278059568e-05
-2.11941706963059e-05
-3.38222911069013e-05
-3.62519820676294e-05
-8.26170328804466e-06
1.53370854485997e-05
-8.41485182807458e-06
-9.61073197510468e-06
-8.47689262483276e-06
-2.25188939643833e-05
-1.69708731179305e-05
-1.39142467303836e-05
-3.16977039474373e-05
-4.6954824609613e-06
-1.24189656339465e-05
-2.42680108481775e-05
-1.81142248735806e-05
-7.87677144865128e-06
-1.29219199604324e-05
-1.97288419180174e-05
-2.56988533354233e-05
-1.43953989754325e-05
-7.99805207568879e-06
-1.70912999720398e-05
-5.6694369922673e-06
-2.16225547989151e-05
-2.04670192848012e-05
-1.88026501593926e-05
-1.87868570001918e-05
-2.29885785077286e-05
-2.24436041960441e-05
-2.47747103520101e-05
-1.51697935636834e-05
-1.75151163923483e-05
-1.17425335178703e-05
-4.63659733726275e-06
-5.82280251311814e-06
-8.65423764755723e-06
-3.18395675900973e-05
-9.20569033075659e-06
-4.87404028345132e-06
-1.38118503757129e-05
-3.1147264532941e-05
-9.8911927022943e-06
-8.81499636999716e-06
-1.54193950432097e-05
3.49171256291459e-06
-2.78555356534713e-05
-6.32102336524454e-07
1.14449133670822e-06
-1.10996144101814e-05
-2.30070086528782e-06
-1.75610396398583e-05
-2.29256606382709e-05
-1.63646433580864e-05
-1.99698568687146e-05
-5.30061949626026e-06
-2.25434519301199e-05
-2.5988364437369e-05
8.69889246059924e-06
-1.71224382946805e-05
-2.77520114771276e-05
-9.19045898773589e-06
-8.24569161414126e-06
-1.54583995130642e-05
-1.03486217753271e-05
-2.01985753381061e-05
-1.8273773421202e-05
-1.85029073026584e-05
-1.46126519480551e-05
-1.79902404253235e-05
-5.20225499910668e-06
2.32994459818082e-06
-2.23139509282524e-05
-2.06595336610772e-05
-2.26276889803373e-05
-4.47549075414412e-06
-1.56697714572648e-06
-1.75779439030657e-05
8.79402897088552e-06
-1.65322118786698e-05
-2.81471615811369e-06
-1.08357726868934e-05
-1.76742101366899e-05
-1.45044925979154e-05
2.79862137705631e-06
-2.43349696214791e-05
-1.99049446549405e-05
-2.49755155561957e-05
-2.44646959461179e-05
-2.64491235779123e-05
-1.32292964850306e-05
-1.34634211000378e-05
-2.85822120254946e-05
-3.02678812664972e-05
2.07254637888338e-06
-1.11450326487463e-05
-1.46168526777649e-05
-1.58744985490788e-05
-1.56576294837189e-05
-1.46853048510826e-05
-2.0065771664143e-05
-8.69223912399113e-06
8.13621476552098e-06
-3.70739235836029e-05
-1.90048930500635e-05
-8.43449600169534e-06
-2.89897274950647e-05
-1.9146704530183e-06
-1.07212990682646e-05
-1.80308691324612e-05
-1.46402420932719e-05
-4.54710767455639e-06
-1.65382950302752e-05
-2.15778513126402e-05
-1.91139587442322e-05
-5.43662328365698e-06
-2.05461404555633e-05
-8.51631843315195e-06
-6.15365391413996e-06
-2.44700364573223e-05
-2.20017491044152e-05
-1.21170829638286e-05
-1.81108667434033e-05
-1.05983586474249e-05
-7.63302725995764e-06
2.76613827273683e-06
-2.63160629643395e-05
-8.71039320817154e-06
-1.40515396651413e-05
-1.15488706488672e-05
-1.802511121417e-05
-1.58822484863241e-05
-4.2997905386403e-06
-1.97953081750424e-06
3.7605994424469e-06
-1.85635930766958e-05
-1.14762605157694e-05
-2.08956761946458e-05
-1.77357922935002e-05
1.80246171943314e-06
-5.69956397019405e-06
-2.55944089446673e-05
-7.11039565240201e-06
-3.13091428370712e-06
-2.1236081975942e-05
-2.54237001055477e-05
-1.88616034275626e-05
-2.54348533806692e-05
-1.93663433271011e-05
-1.05105935811199e-05
-1.23099273347711e-05
-2.19829666181281e-05
-2.43314950807753e-05
9.14292533558011e-07
-9.03413160205341e-06
-2.41665146037869e-05
-9.75408499159664e-06
-1.34385960930909e-05
-1.84465940994449e-05
-1.39732757351056e-05
-6.24674709224009e-06
7.36338700789653e-06
-2.64319374061478e-05
-7.30023320702352e-06
-1.22448174732857e-05
-1.44327180724935e-05
-2.43965869145762e-06
-1.91662204436257e-05
-1.56695970292159e-05
-4.05138559702503e-06
-1.83996608827242e-06
-1.58914717952175e-05
-2.13169859573735e-05
-2.51564688590054e-05
-2.68534616280804e-05
-1.93623820839794e-05
-1.35495048240303e-06
-6.76087970841764e-06
-3.45625409611992e-05
-1.2074349475139e-05
-2.80430257903059e-05
-1.22486286048919e-05
-2.15787181216024e-05
-5.56341392819856e-06
4.05556985856532e-06
-1.74372285779188e-05
-1.25675291234093e-05
-1.73471968289296e-05
-8.73712225128451e-06
1.88106449275113e-06
-2.56305371328658e-05
7.65932678130915e-07
-2.40510028177158e-05
-9.6631873446488e-06
-1.41141893717108e-05
-8.63059137903612e-06
-6.12436322788032e-06
-2.01400588178591e-05
-3.66446051202967e-06
-4.2437264110049e-06
-1.43685708707435e-05
-5.56499724999972e-06
-6.91955337082444e-06
-2.57192037718798e-05
-1.8668929940587e-05
-2.8656879203913e-05
-1.63391800122653e-05
-1.75324901060611e-05
-7.68760068119772e-06
-1.95689918259079e-05
-2.2509006057585e-05
-3.53482156249362e-05
-1.91449465746922e-05
-3.1804719426468e-05
-2.97960439034254e-05
2.31973622877401e-06
-2.11285803339114e-05
-1.81245045722083e-05
-1.26841197744196e-05
-2.53288746585575e-05
-1.71730766855139e-05
-2.19099414720196e-05
-5.27977184585027e-06
-9.54595543852809e-06
-1.03748089485272e-05
-1.66423781969867e-05
-2.73063222945148e-05
-1.70230166489674e-05
2.27797955509825e-06
-2.10216267235132e-05
-3.26536248730201e-05
-2.14526313374809e-05
-7.58911109971214e-06
-2.30240082582035e-05
-3.20152647290978e-05
-2.97906891445844e-05
-3.09126398838671e-05
-2.16189627222667e-05
-2.46016223120489e-05
-2.61233609918643e-05
-3.25141572657434e-05
-1.99998696611341e-05
-2.23569138652066e-05
-9.51175614772768e-06
-1.4039702615935e-05
-1.60483148627018e-05
-1.04059949322884e-05
-4.27211690041235e-06
-1.89665776097693e-05
-3.00815870914972e-05
-2.39119199393613e-05
-6.79361838809462e-06
-2.32330277616201e-06
-1.03184293036265e-05
-1.61886733198261e-05
-3.10212530311995e-05
-3.63374432679156e-06
-3.62047091965687e-06
-1.83813030006965e-05
8.31515160981452e-07
-7.82018884094362e-06
-2.40406972563487e-05
-2.94545429902062e-05
-1.82206422033931e-05
-9.90863526325384e-06
-1.22050299900137e-05
-1.41220291723327e-05
-2.38957948758597e-05
-2.62735501879728e-05
-2.66247298674287e-06
-2.17433358389328e-05
-2.23503168562661e-05
-2.01122228016097e-05
-1.93705686934527e-05
-3.03777950090398e-05
-3.15060468374025e-05
-6.56194761275101e-06
-1.07146852813244e-05
-1.91517974563609e-05
-1.32978626499132e-05
-2.01772668862528e-05
-1.8263081171555e-05
-1.67511889606532e-05
-2.96400754656034e-05
-1.46247904647394e-05
1.58529641409104e-06
-1.00419499670942e-05
-8.89701720056254e-06
-1.32580704813391e-05
-1.2006280409257e-05
-2.85486313111023e-06
-3.45200003019846e-05
-2.27924233169182e-05
-2.15637710732072e-05
-1.56416755902321e-05
-1.29019492273669e-05
-2.9033010767285e-05
-1.48457011348389e-05
-3.68687723188623e-06
-1.22682894210649e-05
-2.00735866621429e-05
-2.53474115767768e-05
-1.24158825396289e-05
1.18804848961372e-06
-1.97347189796152e-05
-2.04042950197172e-05
1.10794621164182e-06
-2.39016174154874e-05
-1.28470410600004e-05
5.42350610071081e-06
-1.33631547927475e-05
-8.25876482110143e-06
-1.53364419562043e-05
-5.10613886527688e-06
-2.48041664001356e-05
-2.90722357413608e-05
-2.81255432323534e-05
-1.72814862626563e-05
-2.38397560334548e-05
-4.39332902589037e-06
-1.60152250020446e-05
1.64845542627946e-07
-4.79164709279049e-06
-1.95399793570799e-05
-2.37537708565367e-05
-2.41189440395547e-05
-2.58320277441294e-05
-2.49519779268987e-05
-1.75281521409655e-06
-1.58399787399188e-05
-1.02154849153599e-05
-3.5305339251623e-07
-2.96907740320161e-05
-1.30316095963555e-05
-1.46264792742139e-05
-1.60223974798931e-05
-1.85544416741412e-06
-1.99619954228961e-05
1.88008691327444e-06
-3.82625406544115e-06
-1.8822738100211e-06
-1.92631182760278e-05
-6.83994122718585e-06
-2.458694429999e-06
-2.22249288276154e-05
-2.63343000960353e-05
-3.8676697455547e-05
-2.12478916837134e-05
-1.92746254955503e-06
-2.5319398922468e-05
3.11954021228787e-06
-3.55212625621434e-05
-1.42836796938404e-05
-1.53098822143364e-05
-1.76314567550345e-05
-1.06406335004809e-05
-2.73929454375805e-06
-2.4923350315884e-05
-9.65946176985134e-06
-1.02422707775384e-05
-2.51276789122906e-05
-1.01012604266445e-05
-1.88975266768581e-05
-6.75428883700038e-07
1.05725701355032e-06
-3.66694255767235e-06
-1.52032147544094e-05
-2.17926074404187e-05
-1.32493850432308e-05
-1.82445763239778e-05
-9.15784855636247e-06
-6.17436819383432e-06
-1.55966911615126e-05
-1.64461277409217e-05
-2.94425684262234e-05
-1.66053270954182e-05
-1.15508250973021e-05
-1.33621728209533e-05
-2.52854423308563e-05
-1.92208190786175e-05
-3.06541942050085e-05
-6.55418031348665e-06
-1.67028900575969e-05
-2.35079878988359e-05
-1.71019544837048e-05
-1.84528238223801e-05
-1.70216745000365e-05
-2.25574738089287e-05
-3.2281186162813e-05
-1.22488884509081e-05
-3.3922154867284e-05
-1.32679233042182e-05
-1.20285474938877e-05
-1.98772957659142e-05
-1.22928657029088e-05
-2.84517306716434e-05
-2.17709860727231e-05
-1.08690140849125e-05
-1.80945467548564e-05
-1.90299710588193e-05
-1.02193199194716e-05
-1.58650699033337e-05
-3.08150602971809e-05
-2.42060507458824e-05
-2.17172907917913e-05
-1.24167369341196e-05
-2.02235186391259e-05
-8.05968944052688e-06
-8.75809587623225e-06
-1.6521954571393e-05
-2.39085463332618e-05
-1.46899157493544e-05
-3.24480702066374e-05
-1.44660146530824e-05
-2.65943237410564e-05
-1.02724605441091e-05
-1.81373870255639e-06
-2.52311568956389e-05
-2.16644217202597e-05
-2.11227183763121e-05
1.17198161594046e-06
-1.61087058463886e-05
-4.50949059110251e-06
-4.32458199984216e-06
-9.76060394337916e-06
-1.73748823367296e-05
-1.93853280480116e-05
-1.25345871731515e-05
5.46767273965352e-06
-5.6383581647001e-06
-2.36060922571984e-05
-1.86138567636768e-05
-1.59702662427697e-05
-1.76871903046596e-05
-2.37254404020844e-05
-1.37935953417074e-05
-1.62805487327856e-05
-3.55231119145143e-05
-1.39927144606236e-05
-1.60655596474666e-05
-1.42013167600233e-05
-5.68030016497968e-06
6.22151246951072e-07
-2.26393756101901e-05
-2.73366308242935e-06
-2.73657635963342e-05
-3.05846844650558e-06
-2.63781640527205e-05
-1.20472174073814e-05
-2.19296812431433e-05
-3.31792896035666e-05
-2.70653407925934e-05
-1.31315791613817e-05
-1.7806206718417e-05
-9.6760872629797e-06
-4.9473016444099e-06
-1.34013328925584e-05
-9.67184144163976e-06
-2.37493586495355e-05
-2.73406638186585e-05
-1.88013553357019e-05
-2.4393031115645e-05
-2.31539045765008e-05
-1.89731541934378e-05
-2.45787823458212e-05
-1.55279833642725e-05
-2.88085747833577e-07
-8.90523032701178e-06
-1.66570944844729e-05
-4.25245520624068e-06
-5.1117201946185e-06
-1.0982108133019e-06
-1.59779123825364e-05
-8.08030732201647e-06
-8.99974281203482e-06
-7.61555339479612e-06
4.15632379854135e-06
-3.14047256209452e-05
-2.09317279648963e-05
-2.20794958896142e-05
-1.13017623953297e-05
-8.11483220223363e-06
1.66866216174407e-06
-1.11847169705611e-05
-1.32154160294587e-05
-2.94096877061807e-05
-1.39228605062959e-05
-4.04586151589548e-06
-2.15726187520448e-05
-1.77567146207556e-05
-2.25428024676632e-05
-2.67470650862341e-05
-1.20858050054227e-05
-1.7048312720554e-05
-1.00142915736435e-05
-8.92650301288846e-06
-2.75991918418307e-05
-1.66418573754163e-05
-2.28996723674098e-05
-3.48402976996102e-05
-2.09424529883423e-06
-5.33533444271361e-06
-1.6304366603728e-05
-6.73495733843387e-06
6.47130470797644e-06
-2.66572901274609e-05
-1.75733469545911e-05
-1.39507351454033e-05
-1.27653868629324e-05
-1.5785935530968e-05
-3.36698240437284e-05
-1.14556571275186e-05
-2.39934059711427e-05
-2.38349995359204e-05
-2.45942818767749e-05
3.08358314618861e-06
-5.0765396178577e-06
-9.28239861553527e-06
-1.74496950624049e-05
-1.23074126058587e-05
-1.79324944123088e-05
-1.5319473308935e-05
-2.91021001309727e-05
-1.7006062076549e-05
-1.85451985608092e-05
-2.61287404237339e-05
-2.06823944687467e-05
-1.64086975834059e-05
-2.21213196480067e-05
-4.88123621164484e-06
-1.66836204626567e-05
-8.45383339684364e-06
5.89700774384573e-06
-9.85631791296461e-06
-1.66914150381189e-05
-3.44407922603307e-05
-2.29860990811138e-05
-2.65742814962991e-05
-4.77406673480316e-06
-8.33521197398491e-06
-1.22562487222889e-05
-1.59028434455849e-05
-1.65793195040001e-05
-1.73410583557573e-05
-2.44445975697547e-05
-1.28815306790444e-05
-1.81172929413002e-05
-6.1730620494808e-06
-5.4403977695628e-06
-2.5813954455571e-05
-1.92104516633162e-05
9.07566327596175e-06
-1.2710334288678e-05
-1.10915770545293e-05
-1.76696253574894e-05
1.80531985187283e-06
-4.14798403092466e-06
-2.49016834162991e-05
-1.24912306385074e-05
-2.32928704468742e-05
-1.00905425790768e-05
-1.09918020995679e-05
-2.07080460299725e-05
-1.76834420051483e-05
-1.5828072135063e-05
-1.21577639749115e-05
-1.92019850076602e-05
-2.15442904588354e-05
-1.84167828640862e-05
-2.79550208734955e-05
-1.7269795906711e-05
-8.13164473478317e-06
-3.27388165672515e-05
-2.42985663781576e-05
-1.62198815093896e-05
-2.55329840291607e-05
-6.50053830151272e-06
-7.68937372279015e-06
-1.1177564628107e-05
-1.50014807043215e-05
-2.60775905467505e-05
-1.67231590809858e-05
-1.155642964865e-05
1.48841456389666e-05
-1.33753298027141e-05
-5.38028178612321e-06
-2.23641595431889e-05
-2.11182428281936e-05
-9.12056166702537e-07
7.05047725795911e-06
-8.39039191415814e-06
-1.97359475600905e-05
-1.64349685811719e-05
-1.62209597545543e-05
-1.03068432180434e-06
-1.59499609570244e-05
-2.06286526213486e-05
-1.55686567834029e-05
-1.2746248851723e-05
-2.55847872030696e-05
-4.93731273572962e-06
-1.60344229971516e-05
-8.7225686461407e-06
-1.39593979247666e-06
-1.46542572814033e-06
-8.91640296777859e-06
-2.73474072092662e-05
-1.45018741153477e-05
-1.95703064066641e-05
-2.93560603174833e-06
-9.75613416948947e-06
-2.61676413306148e-05
-1.71719883058529e-05
-1.81169677345549e-05
-1.43054300243478e-06
-2.26607458205525e-05
-9.10941518009906e-06
-1.23383415321321e-05
-1.03255757796657e-05
-1.15946724950592e-05
-4.7081047655269e-06
-2.68562227523499e-05
-8.20814385294862e-06
-4.85115070345576e-06
-1.00849498451246e-05
-1.34213796974804e-05
-1.0518837589109e-05
-2.6594248360809e-05
7.50140244522053e-07
-1.35198236536619e-05
-2.26913898073575e-06
-4.62302256701674e-06
-1.66617656729845e-05
-2.07240938335868e-05
-1.58290909632734e-05
-2.60917773911809e-05
-1.80987366076032e-05
-2.36118979165786e-05
-1.89206946656012e-05
-2.29962147329785e-05
-2.06977061429414e-05
-7.45119056886822e-06
-1.16217561706486e-05
-2.44346321354348e-05
-1.88699534651009e-06
-2.01736070663626e-05
-3.06311408805285e-05
-1.15159971821879e-05
-1.59524338451456e-05
-7.39924066161215e-06
-1.06282028401059e-05
-2.23294091037777e-05
-2.70106158465866e-05
-1.35301100893415e-06
-2.07700370258562e-05
-2.03979647798773e-05
-1.54266050159578e-05
-2.53900771745864e-05
-1.22869800055468e-05
-2.21357571076192e-05
4.00061333801088e-07
4.24777604218726e-06
-8.55513210857245e-06
-2.77335112779928e-06
-7.17020399369277e-06
-1.0293452955036e-05
-7.47201482234692e-06
-2.69632119524462e-05
-9.70661435672591e-06
-2.7446393504041e-05
-5.72200997085619e-07
-1.95648123798912e-05
-1.39394389922613e-05
-2.21998329083032e-05
-6.18374605056168e-06
-4.70647008498963e-06
-1.56926766064011e-05
-6.24086470912744e-06
-2.12663201315227e-05
-2.8166580083867e-05
-1.08873977275674e-05
-2.18944639193952e-06
-1.79314485087819e-05
-8.00863691237145e-06
-1.56816858884168e-05
-2.95795686482116e-05
-1.1332297076124e-05
-2.52851321309756e-05
-2.31007667148423e-05
-1.21486300054226e-05
3.3216805526494e-06
-3.88506767178922e-06
-6.72875888626346e-06
1.71681673163329e-06
-2.40591247011988e-05
-1.52069428499416e-05
-2.23986581643435e-05
-1.13201458669157e-05
-1.4047521620736e-05
-1.62972851619335e-05
-2.08263610548644e-05
-1.72804370521958e-05
-1.74618321999638e-05
-8.90153367040299e-06
-1.89942120533175e-05
-2.44815228476198e-06
-1.35631130670961e-05
-1.9728241134305e-05
-1.40632089789529e-05
-4.30205968881284e-06
-2.1587327878208e-05
-2.50345895517426e-05
-2.80731100800204e-05
-2.71657801759816e-05
-4.64014008169798e-06
-1.52519367788824e-05
-1.19590213237071e-05
-3.69586490824511e-06
-6.5700353656472e-06
-3.1096403749393e-05
-2.11865283561887e-05
-2.48065247258523e-05
-3.27104933563186e-05
-3.63387963782313e-05
-2.38721426064016e-05
-3.93209544827776e-05
-3.64468312961362e-06
-1.60168137958424e-05
-2.12828707327985e-05
-1.1101056449089e-06
-1.51061670976369e-05
-1.97172648423176e-05
-9.09396899202849e-06
-1.12230501366754e-05
-2.34817109336298e-05
-4.21172806727271e-06
-5.59872999671065e-06
-1.44291620607481e-05
-2.82366459440951e-05
1.15141493495591e-05
-4.70127057277417e-06
-2.33403705051669e-05
-1.14950596219103e-05
-1.04019944140915e-05
-2.00729124099475e-05
-1.0028204626093e-05
-1.11162287384497e-05
-1.04796222393306e-05
-5.82401140363543e-06
-8.39811564425456e-06
-9.63417991376523e-06
-1.05796801467652e-05
-1.3848360314797e-06
-5.80674114502063e-06
1.14369821867393e-06
-6.82018134658047e-06
-1.76832550708407e-05
-1.94693013871752e-05
-1.44690999712492e-05
-9.13146240141707e-06
-2.34190590521396e-05
-1.35785741963049e-05
-2.02959531904734e-05
1.47279066841431e-05
-5.78203589280656e-06
-1.6395960212501e-05
-2.74279683795112e-05
-2.32839634428297e-05
-1.07240802865274e-05
-2.73640246960508e-06
-2.68929520842742e-05
-1.76085244683745e-05
-1.51262567932969e-05
-1.03214484593518e-05
-1.75120021529072e-05
-1.15628586282224e-05
-1.55689577785602e-05
-2.88060870208411e-05
-6.68898369591612e-06
-2.47737040697819e-05
-3.17061952155085e-06
-2.23178824332361e-06
-2.22549908372308e-05
-1.49033204448146e-05
-1.99808162318117e-05
-2.04245715611885e-05
-6.03130639376458e-06
-1.65078421345888e-05
-6.27843747899339e-06
-2.89028046267505e-05
-2.71951081190019e-05
-2.19410509563464e-05
-8.84701621600838e-06
-1.77806184884078e-05
-1.3357838319386e-05
-1.43944764529846e-05
-1.12569780802451e-05
-1.05657986523984e-05
-2.8613221732223e-05
-2.33114162806598e-05
-1.54840837750445e-05
-1.09102048533406e-06
-2.14193067690056e-05
-1.74255735329803e-05
-6.92965697260875e-06
-2.93001065808371e-05
-4.72994406055873e-06
-5.35521934791848e-06
-1.64992874078827e-05
-1.54062623482044e-05
1.53464272356524e-06
-9.72965420593239e-06
-2.35189846313084e-05
-2.34494783314567e-05
-1.3578905214388e-05
3.24795157719999e-06
-2.2182156340299e-05
-1.34049989826524e-05
-1.83835704533562e-05
-9.7549188045908e-07
-1.20057224632954e-05
-3.70905723071908e-05
-4.29609641998974e-06
-2.16986144371573e-05
-2.93647266895397e-05
-1.32271506207615e-05
4.35182590961512e-06
-1.25487721543328e-05
1.02952069116419e-05
-5.27951518709684e-06
-2.14096701877919e-05
-1.76977100456415e-05
-1.45917962756884e-05
-1.02259464181202e-05
-1.04193326968929e-05
-1.50781924066037e-05
-3.5491563018894e-06
-3.70467468815893e-05
-1.98560173881689e-05
-1.93058752444176e-05
-1.36327954425134e-05
-9.25430002155224e-06
-1.38159325136079e-05
-5.3242586810291e-06
-2.24790554202209e-05
-2.30950737465995e-05
4.4961050037733e-06
-1.51019622295107e-05
-1.57711581261311e-05
-1.59025590189475e-05
-7.70968831766151e-06
-2.10150705612478e-05
-1.08110966946196e-05
-2.74861881038056e-05
1.28860913281485e-05
-2.00188378894867e-05
-2.00954133105316e-05
-1.95870729817026e-05
-2.75740652833721e-05
-2.70450257232908e-05
-1.41333457992457e-05
-2.62334496731993e-05
-1.00021034250118e-05
-1.20492409033189e-05
-1.53849096050022e-05
-1.45683119567425e-05
-2.02231148569606e-05
-1.43728827044528e-05
-2.20132778222741e-05
-2.377560833443e-05
-1.00261380847007e-05
-1.5531630915575e-05
-1.53914343657051e-05
-1.8248875943512e-06
-1.47068023696235e-05
-1.9669504421739e-05
-2.08900592353881e-05
-1.05490599040502e-05
6.47923144768361e-06
-2.60875332743413e-05
-1.97233540183738e-05
-2.37127644914058e-05
-2.25158488827319e-05
-1.53290504153943e-05
-1.95461493453084e-05
-9.94874928522329e-06
-2.4943880231662e-05
-2.80276499055953e-05
-3.55968609194464e-05
2.01835965268269e-06
-4.89320577005029e-06
-2.81389480418936e-05
-1.81024288347706e-05
-1.40892795362673e-05
-2.4514717087612e-05
-3.45384835800908e-05
-1.80050845811254e-05
-1.74847686332097e-05
6.51819558716832e-06
-1.77534423885482e-05
-7.36240925763257e-06
-1.46465942887118e-05
-1.42389345060483e-05
-1.88188483425842e-05
-1.44124351269809e-05
-1.63221896031581e-05
-1.43227428758998e-05
-2.83921236350168e-05
-1.25075340612532e-05
-2.05346372762228e-05
-2.20357093900298e-06
-1.70810736170054e-05
-7.8873295920974e-06
-1.73842826003816e-05
-2.22161553992974e-05
-1.32224831508071e-05
-1.57464656846845e-05
-1.55898249860379e-05
-2.35561203405597e-05
6.25680232450916e-06
-2.63383432445555e-05
-1.31865002030673e-05
-3.14259955052411e-05
-1.20476482020933e-05
-3.19773540851971e-05
-1.82471245678698e-05
-2.29794799535295e-05
4.24511790490451e-07
-1.38673821577249e-05
-1.31564813021051e-05
-1.52288747384311e-05
-7.60165382264573e-06
-8.52536359556642e-06
-7.79515748142869e-06
-1.1703898896433e-05
-1.91513418631328e-05
-2.32246241982842e-05
2.37184699667705e-06
-1.31164164061942e-05
-1.73107691664723e-05
-1.96161263449544e-05
-5.38446116297576e-06
-4.7051376771294e-06
-1.6967403221175e-05
-4.22840607656974e-06
-2.31405582175458e-05
-1.03366907398928e-05
-2.65716422148158e-05
-1.13202535655026e-06
-2.25679789070059e-05
-3.72262382438441e-05
-3.31308707609668e-05
-2.09832231789399e-05
-4.92482096655298e-06
-1.97183669084793e-05
-3.26000796710857e-05
-2.63781976514256e-05
-9.34949440247935e-06
-4.02690968112866e-05
-1.66186053935361e-05
-1.00087083978889e-05
-8.71384946901015e-06
-1.07568199983964e-05
-1.33795706305762e-05
-7.99958353331608e-06
-1.67153255207815e-05
-1.52834513005842e-05
-2.50573610306708e-05
-8.791604576777e-06
-8.74733099395654e-06
-1.96899622613192e-05
-2.50819769320851e-05
-2.28437473503039e-05
-1.44739658738642e-05
-2.03082352471243e-05
-3.32242233542054e-05
-7.80780634115398e-07
-9.28883100322745e-06
-1.35186551620968e-05
-4.55921970121599e-06
-2.76696079899438e-05
-1.12752226919741e-05
-9.36635512421935e-06
-8.92862095279117e-06
-6.3945050731872e-06
-1.36735756566753e-05
-1.77657728915508e-05
-9.34944167159686e-06
-1.36581520816569e-05
-1.89919619703249e-05
-1.84638538634571e-06
-6.93302770158677e-06
-1.42685309743837e-05
-2.65511253422127e-05
-7.39115560308497e-06
-1.71961339394658e-05
4.46136109691211e-06
-2.55886264612986e-05
-1.97837125619223e-06
-1.70798781730276e-05
-2.41822526148883e-05
-7.59419259818566e-06
-7.77096305679917e-06
-2.1486603196848e-05
-9.97409165273512e-06
-1.02955964525704e-05
-1.18865310996382e-05
-1.73683905028893e-05
-2.46042932249485e-05
-4.53769522459876e-06
-2.4359363207723e-06
-2.26000112967638e-05
-1.70556636468033e-05
-3.22078189962968e-06
-1.79473990953596e-05
-1.25202623461837e-05
-6.8673969885353e-06
-1.99438563831861e-06
-2.26573990250842e-05
-3.57097041294785e-05
-2.06186857713481e-05
-3.294484875155e-05
-2.67790760902847e-05
-2.24572800036686e-05
-2.78622459668026e-05
-1.82274805227542e-05
-2.76745188413727e-05
-8.28759125268294e-06
-1.39644807921337e-05
-1.39619317963401e-05
-6.93686255896332e-06
-1.01090949919441e-05
-2.40480321096313e-05
-7.90450388981101e-07
-9.49336727732547e-06
-2.01708683606855e-05
-7.92614453941279e-06
-6.50028511463633e-06
-2.87072724310234e-05
-1.18588455526866e-05
-2.74767977292443e-05
1.01263349382124e-05
-4.1313201618991e-06
-2.13311992738346e-05
-1.27186124169207e-05
-3.21164875780535e-05
-1.1440237021106e-05
-2.17697355404109e-05
-1.13518332985931e-05
-7.64115278204636e-06
-1.92517496294041e-05
-1.10118886206286e-05
-7.59950055829682e-06
-1.59652874315571e-05
-1.66434410242903e-05
-8.26876871204484e-06
-1.60858175556138e-05
-4.59397773277122e-06
-9.56981159727123e-06
-2.54230982827369e-05
-2.5946582821787e-05
-3.16047155772796e-05
-1.33747938795043e-05
-1.66225874623118e-05
-2.25490979237858e-05
-1.74983538652892e-05
-1.52161530189667e-05
5.47003939919205e-06
-2.78917842218101e-05
-2.45389103317802e-07
-5.40035416541374e-06
-1.14482960853923e-05
2.78345684478956e-07
-4.73092434081543e-06
-3.05792761824985e-05
-2.69060461615496e-05
-3.26487479208955e-06
-8.72862392847581e-06
-1.45406410114319e-05
-1.61485928592897e-05
-8.98857220222862e-06
-2.22448268445726e-05
-3.142757007351e-05
-2.43592713254502e-05
2.31079772454804e-06
-1.85009960605692e-05
-9.47146902475638e-06
-1.70963945304146e-05
-1.95740083140542e-05
-1.85055207130786e-05
-4.31680373845802e-06
-1.23548901881528e-05
-2.36571383781372e-05
-1.84329605757796e-05
-2.1306716557598e-05
-3.11848581286029e-05
-2.26269993899523e-05
-9.26772707352161e-06
-2.9129467429289e-06
-1.30095516105337e-05
-1.86877746048876e-05
-2.33091257267679e-05
1.73698019542161e-06
-3.14402818448912e-05
-2.43461445331963e-05
-1.97508385287835e-05
-1.27472962159145e-05
-1.85439996384802e-05
-1.32251143344118e-05
-2.81759624782507e-05
-2.4476631232971e-05
8.03718569884496e-06
-3.81103064261261e-05
-9.40854369514055e-06
-3.72581732339496e-05
-7.13569133175625e-06
-2.03634825378542e-05
-2.65353867814804e-05
-3.01779991495602e-05
-1.54661155950773e-05
1.36976669356737e-05
-1.16457513255283e-05
-2.01008767751287e-05
-2.31413966774116e-05
6.70034631433605e-06
-1.49072356488598e-05
-1.82489510231841e-05
-8.2426998563548e-06
-1.1121661145412e-05
-5.14211734419286e-07
-6.51221434608705e-06
-4.18918426159974e-06
-3.36654419531778e-06
-1.186140371471e-05
-5.20443822045119e-06
-2.26726815081844e-05
-8.64171705871294e-06
-3.32461156353342e-05
-2.18819718210509e-06
-1.72035639027842e-05
-4.23692323584247e-06
-6.68051776456471e-06
-2.13814330099291e-05
-6.52579514091123e-06
-4.13788921223581e-06
-1.20839997089385e-05
-2.40229355235222e-05
-3.35812937769856e-05
-1.96164850276283e-05
-1.45112272918757e-05
-3.10461016594215e-07
-1.28305174436945e-05
-2.5364487464133e-05
-1.66719043410746e-05
-1.77219824364495e-05
-1.44014998783197e-05
-7.02914898813351e-06
1.9478463980984e-06
-9.78954969517708e-06
-1.15730772054831e-05
3.54636094685629e-09
-1.02017299150371e-05
2.19944819591272e-06
-2.28060372101489e-06
1.28819336906002e-05
-6.06053030385144e-06
-1.156565060366e-05
-4.11913619670629e-06
-1.61138483966228e-05
-2.17206996358098e-05
-1.68186827007658e-05
-2.39011697917566e-05
-1.82599385990504e-05
-9.04293254073215e-06
-1.38265879331091e-05
-2.89069573198102e-05
-2.46772828501939e-05
-1.85352327505137e-05
-1.49328242907389e-05
-5.34022557592678e-06
-2.68537045942543e-05
-1.96766561585168e-05
-2.68345270324178e-05
-3.45837125571653e-05
-1.71467170078344e-05
-2.36242400119111e-05
-1.90879334038297e-05
-2.05302975603887e-05
-3.20880786924718e-05
-1.60109927133541e-05
-2.00877689204011e-05
-1.1308316402818e-05
-8.78219350988308e-06
-1.39179371779176e-06
-1.59711092671801e-05
-2.23635260284155e-05
-5.10297690344061e-06
-2.79188030062387e-05
-2.96805684784504e-05
-2.94259958224863e-05
-1.25834954955289e-05
-6.15776797602354e-06
-1.48315773314398e-05
-2.3137936587506e-05
-1.53741378751779e-05
2.5926400472123e-07
-1.97605727947664e-05
-1.51846786971352e-05
-1.85168404464133e-05
-2.90264188031306e-05
-1.45253582026888e-05
-4.47630668050012e-06
-1.6097354877205e-05
-1.68941264443165e-06
-1.97081125534904e-05
-2.81503069957512e-05
-1.85117983282459e-05
-2.03079943761888e-05
-2.58514895062174e-05
-9.32123276522344e-06
-2.40007112016794e-05
-2.02410053086769e-05
-1.7231290676031e-05
-8.34823624822334e-06
-4.47484402871188e-06
-8.57055788818555e-06
-2.39654477008242e-05
-1.17395598478565e-05
-1.41997154505778e-05
-2.25594881975509e-05
-1.129975807463e-05
-1.77242622116726e-06
-1.7722722748935e-05
-1.61207017838047e-05
-2.26395353703106e-05
-2.01652599109548e-05
-2.56511230577526e-05
7.80312283776234e-06
-2.64749262288531e-05
-8.9231179818271e-06
-9.26714817705111e-06
-7.45791233362533e-06
-1.73018145265969e-05
-1.82476415771661e-05
-2.98718844770424e-05
-1.68004697570919e-05
-2.6058087942378e-05
-1.08935509788484e-05
-1.66261730174553e-05
-2.79195663057429e-05
-1.27901110389969e-05
1.83177429222299e-06
-3.81217236376055e-06
-2.41140976659501e-05
1.11863541447818e-06
-2.31834094732846e-06
-8.76160603085227e-06
-2.13674735765681e-06
-1.8203958860187e-05
-1.29556140011164e-05
-2.00877934655248e-05
-1.24884619829207e-05
-1.53270418768633e-05
-1.65464382967322e-05
-1.10437303869619e-05
-1.96491809472464e-05
-2.29500089336344e-05
-1.45617382405532e-05
-1.84295777161489e-05
-1.48946399428036e-05
-1.83898375385441e-05
4.85183153295641e-06
9.8217413495875e-07
-1.15574694074261e-05
-2.60422573270288e-05
-1.55711184604876e-05
-1.19716869697357e-05
-2.11443399012663e-05
-1.85091062366166e-05
2.98578802436217e-06
-1.18479089658326e-05
-1.61215086901299e-05
-2.1380471357851e-05
-3.20705069607104e-05
-9.9619473136864e-06
-1.47857825414786e-05
-2.46396321612256e-05
-1.99853042828385e-05
-1.62879224144461e-05
-8.86333054559085e-06
-1.54936312831232e-05
-1.53882745244241e-05
-2.58082278638157e-05
-2.13256366406668e-05
-1.11766329902858e-05
-2.00529367952069e-05
-5.46640769770045e-06
-1.22923955727808e-05
3.29051004029197e-06
-1.62476241390065e-05
-2.43876685639697e-05
-2.80073387478384e-05
-1.70106678485331e-05
-1.14834991810457e-05
-1.62259028783371e-05
-8.15338610116145e-06
-3.24976095822329e-06
-1.45121190203551e-05
-2.52956119236201e-06
-1.10132799599172e-05
-1.2887304789045e-05
-1.60138447805906e-05
-1.49261932378169e-05
-1.13908375863898e-05
-1.17434586481722e-05
-1.69240847817421e-05
-2.70173828445179e-05
-7.84549775818059e-06
-1.37061490783913e-05
1.20883298385621e-06
-2.22925013849161e-05
-2.01046399367651e-05
-1.97087365478767e-05
-3.30022725586554e-05
-2.43707414137925e-05
-8.53994902253359e-06
-1.56644651192842e-05
-2.43508334459692e-05
-2.03941408876761e-05
-1.08746527980157e-05
-1.30112840217404e-05
-1.05329731088451e-05
-6.39815244328146e-06
-1.39906879289767e-05
-1.67311204913643e-05
-7.6675827649829e-06
-2.09520382655014e-05
-2.15406222588966e-05
-3.75270719121602e-06
-1.93153982012054e-05
-5.92272327197361e-06
-1.94522772650409e-05
-1.5336736639314e-05
-3.36424636685361e-05
6.08334896716252e-06
3.29622745712986e-06
-5.43742196051803e-06
-8.98290499241952e-06
-4.02780211352019e-06
-2.16394223565061e-05
-1.46682297668338e-06
-1.40077049180356e-05
-5.67439253421289e-06
-1.20186710849395e-05
-1.94197016347618e-05
-1.19534808219712e-05
-1.56264360484907e-05
-5.07817788232362e-07
-5.81259120450582e-06
-1.44329559416782e-05
-1.66944835006902e-05
-2.4661873160954e-05
-2.87632583362573e-05
-2.0045746445283e-06
-1.67757681191312e-05
-1.86767014389274e-05
-1.42466550129407e-05
6.25377371730288e-06
-2.17621896513619e-06
-2.29940843752438e-05
-1.41311890674569e-05
-1.8677845060013e-05
1.78606822849292e-06
-1.33276327621821e-05
-2.38238527551627e-05
-1.6719677006419e-05
-1.68938423498595e-05
-2.40552306970565e-05
-9.69798990672549e-07
-1.69989062902705e-05
-1.35188743927234e-05
-2.39080172940805e-05
-1.08338454709245e-05
-1.09350287179395e-05
-2.11723217506727e-05
-1.4056066015118e-05
-3.25949369688538e-05
-1.45690308139107e-05
-2.21675746779035e-05
-3.80659651134801e-06
-2.10783049835612e-05
-3.37697065168319e-06
-1.58394894528674e-05
-5.33454867267198e-06
-1.3860677681106e-05
-1.99755545944804e-05
-2.06218987660338e-05
-1.33873583644494e-05
-1.15489356572984e-05
-2.55802482412917e-05
-2.67958086849771e-05
-6.75905674384569e-06
-8.12721061519399e-06
-4.80576548089074e-06
6.8341999561166e-07
-2.06158031281057e-05
-2.47314449208915e-05
-7.28849390976748e-06
-3.9246851710687e-06
-1.67639167084581e-05
-2.71903521212528e-06
-1.2617089363769e-05
-1.99316955289285e-05
-2.60961040715753e-05
-1.37256227743124e-05
-3.46348362671798e-05
-9.34574820613131e-06
-6.29703533699609e-06
-1.80102208131689e-05
-2.34263000522924e-05
-1.95606077848492e-05
-4.08943984158883e-06
-2.85839864566541e-05
-2.24126444199568e-05
-6.44648713856716e-06
-1.42786205106264e-05
-2.0810802667233e-05
-2.08750547715819e-05
-1.31354934079412e-05
-2.16865466860589e-05
-2.57116318203597e-05
-2.5101591046112e-05
-2.86116194153165e-05
-1.56219107135427e-05
-1.72299714075893e-05
-1.45188502548494e-05
-8.76005549016299e-06
-2.26610013796207e-05
-2.21239387458921e-05
-2.09905227654366e-05
-3.19576545249747e-05
-3.44833067928968e-06
-3.50659990841902e-05
-1.97461816321535e-05
-2.00634367436756e-05
-1.12625058968083e-05
-1.46722750932044e-05
-6.04273384649555e-06
-1.2854146320662e-05
-1.42684451067865e-05
4.81691123642816e-06
-2.27752728079447e-05
-1.4533037834574e-05
-1.62664228545074e-05
-7.69802303646431e-06
-2.90942728583728e-06
-5.40048446455275e-06
-7.27197881298368e-06
-4.10764661220407e-05
5.18572008625308e-07
-1.26595507525588e-05
-3.59512638578791e-06
-8.11526637582305e-06
-8.4592506404766e-06
-1.12690343236806e-05
-1.4320248499449e-05
-2.12808144255133e-05
-2.38551732009218e-06
-1.28871981734648e-05
-2.68957751153333e-05
-2.13034362979793e-05
-8.34160581277553e-06
-4.94844796298025e-06
-1.15156755470396e-05
-1.30669910925535e-05
-7.61881655400371e-06
-1.52802983693343e-05
-1.5988458206995e-05
-5.93734510823455e-06
-2.73634048810563e-05
-1.77105303034852e-05
-2.0594373589694e-05
-1.91218023709544e-05
-1.20764095637359e-05
-8.06314552321659e-06
-3.72297460572397e-05
-1.44672507813365e-05
-2.72290394726846e-05
-8.20025469576566e-06
-2.92750405431495e-05
-1.92932054296686e-05
2.57897175387813e-06
-2.68974334413466e-05
-2.12247638109942e-05
-3.7915899581824e-05
-3.17249215975519e-05
-1.71089867044652e-05
-8.27653929177887e-06
-2.12425708808203e-05
5.2811727884978e-06
-1.68746798587426e-05
-1.69233932149142e-05
-4.91640138662148e-06
-2.97341159257833e-05
-3.45135995476194e-06
-2.09462167135411e-05
-5.05981310252715e-06
-1.65374140055088e-05
-8.41880296172409e-06
-3.7391514028848e-05
-1.69916273832664e-05
-1.92204810559751e-05
-1.76009214928579e-05
-2.26421983097958e-05
-2.33272154121351e-05
-1.76944411995729e-05
-8.29957894121457e-06
-1.78038801899194e-05
-1.46428381596118e-05
-3.52292329561154e-05
-2.92851234537876e-05
7.42724767926821e-06
-1.58640517740752e-05
-1.6770835484627e-05
-9.96353342138021e-06
-9.91276909037581e-06
-8.66527016454465e-06
-3.44649367432506e-05
-2.81447086680355e-05
-6.76246576840964e-06
-8.27060871672093e-06
-3.20321346456317e-05
-1.19095974946617e-05
-2.04320684192972e-05
-2.87288398018499e-05
-1.25150407822534e-05
-1.17843036410219e-05
-6.32047363192297e-06
-2.19263020374523e-05
-1.62558805906801e-05
-9.64092477847749e-06
-1.94197170801981e-05
-1.30865194426139e-06
-1.85785545621501e-05
-4.53224590771259e-06
-1.9600141134381e-05
-2.09552745945343e-05
-1.29091537099136e-05
-1.37271967716936e-05
-1.12838692911674e-05
-1.56048735458753e-05
-2.21293656680212e-05
-1.07248397782764e-05
-2.9394452119675e-05
-1.93811824793943e-05
1.17954371077416e-05
-1.79716894004011e-05
-1.83056830286516e-05
-2.80008272025533e-05
-1.73483013118721e-05
-2.73038303602304e-05
-3.48519928105908e-05
-7.70208310981694e-07
1.85991012633464e-06
-5.07691918863408e-06
-1.86422384419292e-05
-2.64369419134426e-05
-8.96477195646466e-06
-2.46214654153718e-05
-2.07778752766089e-05
-3.12051197772384e-05
1.18414738072239e-06
1.1156660715934e-05
-1.86112011912288e-05
-1.21580904999837e-05
-2.26727175935451e-05
-1.69939253770858e-05
-1.10444323448017e-05
-2.31100174011369e-05
-2.0827983824518e-05
-1.26097365789952e-05
-2.54944067725798e-05
-1.93194838504487e-05
-3.14487187383599e-05
-2.92284195106381e-05
-1.98507798106266e-05
-3.04143406809675e-05
-1.3114790942712e-05
-5.82678395512659e-06
-1.90960427936747e-05
-1.00064420361218e-05
-6.37898689645534e-06
-7.77618677485014e-06
-1.55474798268871e-05
-3.29818506877183e-06
-1.55036489090706e-05
-1.88805330539343e-05
4.54564392176158e-06
-2.32377211272364e-05
-1.44300669020065e-05
3.10403111818157e-06
-1.47725855507202e-05
-2.78757220813046e-05
-2.03480045809662e-05
-2.02870313765245e-05
-4.8626136757191e-06
5.55449383199588e-06
-2.61665684040823e-05
-1.00147870371866e-05
-3.50382852549548e-05
3.0758372891008e-06
-2.86139131419171e-05
-2.79107749067594e-05
-2.65300442127072e-05
-1.759308961439e-05
-1.06817127089973e-05
-9.97285267499612e-06
-1.82195867731014e-05
-1.84132732841499e-05
-1.12573476133971e-05
-1.42863808271963e-05
-6.57186951880127e-06
-2.64697991979114e-05
-1.64822204221651e-05
-2.42392115967991e-05
-1.70387329089705e-05
-1.10097664589574e-05
-2.48870898266951e-05
-1.72977228670636e-05
-9.66548917816851e-06
-5.68153310750029e-07
-2.4643007245868e-05
-2.1405599742928e-05
-2.16828819781884e-05
-2.00902991249649e-05
-1.35802706300289e-05
-3.21367626609801e-05
-1.03409900370035e-05
-3.19838591697654e-05
-1.32142562809541e-05
-2.52864890736714e-05
-8.32304585386111e-06
-7.65906488296495e-06
-2.47347992189203e-05
-7.89042513587504e-06
-3.27810713572178e-05
-9.40655923682912e-06
2.03347403188028e-06
-2.13925442789218e-05
-1.19957403265824e-05
-1.64489040411665e-05
-2.92169722131046e-05
-1.57671670178342e-05
-3.05431334159033e-06
-3.72565052889443e-05
-2.71870817516946e-05
-1.15455474179656e-05
-1.47862430799258e-05
-3.26041202345776e-05
-2.31455652599241e-05
-1.95100369289471e-05
-7.44007253153019e-07
-1.38931989049195e-05
-2.11637550365188e-07
-2.80573124643509e-05
-1.33757340413799e-05
-1.4717055600845e-05
-5.63565537541762e-06
-2.35426850036762e-05
-2.13016340393525e-05
-1.96385853119569e-05
-2.79919720337827e-05
-9.93120505483971e-06
-3.2137295749536e-06
-6.11895182850952e-06
-2.1098048910712e-05
-2.45824467052006e-05
-1.51814135754783e-05
-2.15264173935505e-05
-1.66777792625978e-05
-1.51023534349761e-05
-1.46126341401421e-05
-2.97606959795868e-05
-1.44801913929791e-05
-2.48940439603356e-05
-8.84754781397106e-06
-3.75374303159242e-06
-6.71799136307679e-06
-1.39647785407419e-05
-1.36150099012677e-05
-2.09875922166701e-05
-1.10795725584495e-05
-7.71444365382388e-06
-7.01588530478201e-06
-1.1788191141938e-05
-1.46213707401544e-05
-1.32546951095694e-05
-1.98844833882631e-05
-2.2622810151504e-06
-2.00751216825176e-05
-2.37407598823368e-05
1.67491507520389e-06
-1.65031097215534e-05
-1.69643433896653e-05
-1.84666101543245e-05
-8.65278022810395e-06
-1.09990582980714e-05
-2.3448777093101e-05
-6.13156662186677e-06
-1.553357888906e-05
-2.25175561084255e-05
-1.21317072853129e-05
1.88567594477812e-06
-2.15687984717279e-05
-1.48595648588182e-05
-9.16369082150268e-06
-1.37317750376633e-05
-1.50333236423479e-05
-1.26350752977301e-05
-2.37829233716332e-05
-1.07795732034293e-05
-2.16599034261643e-05
-1.48369676226651e-05
-2.37548694303336e-05
-1.43546561805308e-05
-3.57911590446728e-05
-1.02248727636058e-05
-1.60516306855086e-05
-6.51280294388385e-07
-1.3045738369782e-05
-3.17841263723478e-06
-3.91356662833494e-06
-1.31146345319082e-05
-8.5606035533699e-06
-1.36746723425853e-05
-1.02871300281679e-05
-1.43046053027266e-05
-1.7924275737368e-05
-1.39137685389331e-05
-1.41190188222374e-06
-8.98246400979432e-06
-1.30276654786888e-05
-2.4904445199403e-05
-1.79469555667812e-05
-5.50153152717291e-07
-1.74653415863273e-05
-7.59522456548453e-06
-3.66432376286083e-06
-1.41964209368072e-05
-3.11568356898916e-06
-2.60465322628914e-05
-2.27545418620635e-05
-5.56939905182302e-06
-1.77488719415436e-05
-7.43245478755329e-06
-5.429774605139e-06
-2.36730968607731e-05
-3.86038317093348e-05
-6.64091793661373e-06
-1.44569718472024e-05
-1.58396744384551e-05
-1.99651955277948e-05
-1.62012174713384e-05
-1.72933631232815e-05
-7.63880932678312e-06
-9.12869192464613e-06
-9.72064752325948e-06
-2.16850449101463e-05
-1.69989404443152e-05
-2.08636186933746e-05
-4.84924554360877e-06
-7.1458361223388e-06
-1.59557301061265e-05
-5.12764052543739e-06
-1.96339403911877e-05
-1.61487848618381e-05
-1.73562587440051e-05
-7.61945438410275e-06
-3.2752917601401e-06
-3.55430639998999e-05
-2.04902025935048e-05
-8.43793636213568e-06
-2.33181639473831e-05
-1.34552062237945e-05
-2.16246239078633e-05
-8.61999027737482e-06
-1.93578238003666e-05
-2.79606791030487e-06
-1.11222771230447e-05
-2.66997016871299e-05
-9.93782778188307e-06
-3.78231180286203e-06
-6.87602470877051e-06
-1.18680649640704e-05
-1.73235276584103e-05
-1.16319737818199e-05
-2.01948425391013e-05
-1.91846671990023e-05
-1.20494540138127e-05
-1.44445586239044e-05
-1.53616749237662e-05
-1.08788807953908e-05
-1.40200402661943e-05
-1.72371622180829e-05
-1.51374169017652e-05
-6.59035510052269e-07
-1.83573797150401e-05
-2.2402127863376e-05
-1.86870358630479e-05
-1.20511728618141e-05
-3.72776854904984e-05
2.73368342945719e-06
-1.2172042763931e-05
-2.6961026781466e-05
-3.64395276037719e-06
-1.32308370288054e-05
-1.40563158964148e-05
-2.11308838410836e-05
-2.63525387330341e-05
-2.77353374730732e-05
-4.81367159899098e-05
-4.86708651529847e-06
-1.7282404009929e-05
-1.87229128507543e-05
8.42745113720947e-07
-3.27533619943213e-05
-2.13461164674818e-05
-2.36557273649636e-05
-1.28117032376894e-05
-5.44163381437875e-06
-1.76706013404458e-05
-2.1855674671156e-05
-2.70517759437666e-05
-1.3990384950695e-05
8.34678720913273e-06
-3.35982546696393e-05
-1.44508686382566e-05
-8.79575594366172e-06
-1.63386526733719e-05
-2.5362875154976e-05
-2.51868168536049e-05
-3.86451473716683e-06
-9.13804044284882e-06
-1.69475071415558e-05
-1.5864598995118e-05
-3.21564572772542e-05
-2.04199916979794e-05
-9.5092827762755e-06
-3.4648343645866e-05
-1.53656217250683e-05
-1.9694440760154e-05
-5.59423889467164e-06
-1.85240161993395e-05
-1.86739514826293e-05
-1.3118775380265e-05
-1.62285176377604e-05
-1.39871323159197e-05
-9.34692237850554e-06
6.63399750298972e-06
-6.80390450021773e-06
-1.31807806943664e-05
-1.29377036225948e-05
-1.36029322345952e-05
-2.55758138406801e-05
-1.91444248958953e-05
1.82357111604815e-06
-1.64415330839745e-05
-3.49318524469003e-05
-1.27625637013109e-05
-3.37830227210523e-05
-1.99455514042273e-05
-1.56217779869185e-05
-1.04728290139992e-05
-1.21122351093936e-05
-1.27178731020983e-05
-1.55279662110462e-06
-2.46078810497669e-05
-9.56059495922291e-06
7.57274922391402e-06
-3.07864877846353e-05
-2.01453239185658e-05
-8.86343626068378e-06
-6.19255086636338e-06
-1.69104435891564e-05
-1.46948968598804e-06
-1.94942962642934e-05
-3.24309818626388e-05
-6.24342447102236e-06
-1.28417081192464e-05
-1.35914605373204e-05
-4.0081399442044e-06
-2.22831154959769e-05
-1.18176921734935e-05
-1.40498498684765e-05
-5.22412858244988e-06
-6.46927105938493e-06
-9.40245309712353e-06
-1.53769994871691e-05
-1.95488249980467e-05
-9.88634838216785e-06
-1.46534107408963e-05
-2.971654745551e-05
-1.97684980089101e-05
-1.54243250744081e-05
-1.85335238107313e-05
-2.81767399460646e-05
-1.49211791047948e-05
-3.40090344395389e-05
-1.87299086140391e-06
-7.41545841760308e-06
-1.98254093666725e-05
3.20349508037656e-06
-1.84383681745528e-05
-1.48490387951077e-05
-6.4424692052772e-06
-1.56850348056064e-05
-6.52718431096443e-06
-1.00568091378747e-05
-2.33962969978468e-05
-8.26632445640428e-06
-1.56064514081093e-05
-7.42456406148196e-06
-2.34816540307348e-05
-3.03509805346722e-05
-2.5454971868948e-05
-2.14823217606532e-05
-7.12624603634548e-06
-5.88124879281608e-06
-2.47358621106226e-05
-8.0386881108481e-06
-9.10355988844942e-06
-6.98598918565298e-06
-5.65187523459212e-06
2.27873748622999e-06
-1.64204842224162e-05
-2.98532263922578e-05
-1.44159569749532e-05
-1.91846519488194e-05
-2.07506944897546e-05
-8.06684217209663e-06
-7.93335741857284e-06
-1.61122126783969e-05
-9.13690299870552e-06
3.55046253297252e-06
-2.31168258671829e-05
-1.30871009476031e-05
-2.23990387483409e-05
-2.93753156975917e-05
6.86522929286126e-06
-1.23513055974444e-05
-1.908695865311e-05
-5.28640557898595e-06
-2.29993332616815e-05
-1.72955417476945e-05
-1.26129593103631e-05
-6.13822770498342e-06
-5.44891508106091e-06
-2.90340706283535e-05
-1.84162485877778e-05
-1.29016823677999e-05
4.2596431665246e-06
-4.04399890633655e-06
-1.35771699383112e-05
-2.10419444038983e-05
-1.88387073463567e-05
-1.36110402497343e-05
-3.37259588665525e-05
-2.34243131359615e-05
-2.87562840375799e-05
-2.73919264695065e-05
-1.10273297325028e-05
-4.26278656543818e-06
-1.68447963826666e-05
-1.66858601611974e-05
-1.32821415604658e-05
-6.00289225250182e-06
-7.25982784038978e-06
-1.89600773765679e-05
-1.0915167935493e-05
-2.79350706649463e-05
-1.01214721611402e-05
-1.25575687730065e-05
-2.30334496472634e-05
-2.11036988821193e-05
-1.58555449099651e-05
-3.26612603341354e-05
-2.19307457816068e-05
-7.24094789616163e-06
-1.13947383986962e-05
-2.33092039968535e-06
-1.90906342475391e-05
-1.36024038091485e-05
-4.17338842496168e-06
-1.84176225327617e-05
-1.30325158788461e-05
9.79459359194933e-06
-1.40483325394663e-05
-1.86887680900307e-05
-1.50107025282109e-05
2.64444726837923e-06
-2.54905504208277e-05
-3.39103740601217e-06
-1.63720763662906e-05
-1.13392885735131e-05
-8.11524139246053e-06
-4.96627995079057e-06
-1.77203054097307e-05
-1.73719571300012e-05
-3.20227329357671e-05
-2.64476670357585e-05
-2.09326251065075e-05
-1.81371950409467e-05
-1.30242975460251e-05
-1.12966242439945e-05
-1.261564196768e-05
-4.72324006378921e-06
3.52596645240911e-06
-1.68566105732615e-05
-2.29671015814509e-05
3.75080065267827e-06
-1.63655729201466e-05
1.0440238372782e-06
-1.39461462098937e-05
-2.44440288769704e-05
-1.55109658167683e-05
-1.06011906038717e-05
-2.1661030940099e-05
-1.35784234745474e-05
-1.88760128261885e-05
-4.77731433288992e-06
-8.24534908163178e-06
-2.15334106550676e-05
-1.66721838868808e-05
-1.29412210369417e-05
-2.71381375739845e-05
6.45066963479021e-07
-1.27367530370833e-05
-1.91297157198119e-05
-1.05174983774061e-05
2.47255810570975e-06
-1.66455945807439e-05
-3.10254532297375e-05
-7.91970390056475e-06
-1.91677761011347e-05
-2.42426112921253e-06
-1.77287737489707e-05
-1.92929679452424e-05
-4.66909748624469e-06
-8.66940563747904e-06
-2.67407217287152e-05
-3.06088839957913e-06
-2.63771908763462e-05
-1.13420506745478e-05
-1.07295312601726e-05
-2.38384419290677e-05
-1.80774989744375e-05
-1.97146727672391e-05
-1.13284965458044e-05
-3.56745122395219e-05
-1.15287158696803e-05
-1.35190510429254e-05
-4.65018278910493e-06
-7.08461859344116e-06
5.94931671325569e-07
-2.10895848306194e-05
-2.48653053340458e-05
-2.76073551089994e-05
-8.9996779945609e-06
1.29407783608396e-07
-2.59983378020818e-06
-2.49001125775363e-05
-3.03805097672725e-05
-1.15319270565041e-05
-8.80575131219673e-06
-9.6057647216309e-06
-2.37881003605823e-05
-2.61543449079847e-05
-1.21960007791196e-05
-2.3590637331928e-05
-7.65477360568749e-06
-1.77408566679731e-05
-2.22691188442006e-05
-2.2632419363144e-05
-1.40605996353701e-05
-2.10873259323487e-05
-2.599927309416e-05
-3.82991612815942e-06
-2.95761924510301e-05
-4.35352108457807e-06
-1.62540149131416e-05
1.39423921744976e-06
-2.4800247563577e-05
-2.2928482892677e-05
-1.44161507314868e-05
-1.41030860522681e-05
-1.90199669949107e-05
-2.80867839206884e-05
-9.92247259049951e-06
-4.13437315264008e-06
-3.09808508270686e-05
9.30508561138495e-07
-3.68926059973541e-07
-4.22903272992935e-06
-1.70983076231195e-05
-2.54591003431116e-05
-9.7283746878709e-06
-5.57203197843896e-06
-8.12241153184365e-06
-1.70251546090546e-05
-1.33214976740529e-05
-1.87060964978107e-05
-2.23645833882395e-05
-1.68547660123105e-05
-1.60166536424608e-05
-2.15812258169106e-05
-1.4361007133436e-05
-1.39802040025187e-05
-2.7532765959883e-05
-2.25564349614951e-05
-1.15066967851551e-05
-1.67432382841649e-05
-2.5499236401601e-05
-1.44261136822759e-05
-1.24378691046313e-05
-1.27140279432682e-05
2.58499794071229e-06
-2.34258152834181e-05
-2.23349107861084e-05
-2.80677090759444e-05
-7.94377034499648e-06
-1.84277901977864e-05
-1.37719933288841e-05
-9.64292340082238e-06
-2.56200118012523e-05
-9.93546778162806e-06
-1.81990944281024e-05
-2.81606541059511e-05
3.68038335770173e-06
-1.29977700334175e-06
-1.15245397317469e-05
-3.28615223946739e-05
-2.12834225729094e-05
-1.4471731759482e-05
-3.11879605460166e-05
-2.44856606193413e-06
-2.50421647796332e-05
-1.39140997084394e-05
-2.18202194824289e-05
-2.01250431740215e-05
-3.20804560822843e-06
-1.25244302159548e-05
-2.0811645255259e-05
-4.09572033248413e-06
-2.45171119585083e-05
-2.28957675164129e-05
-2.5026310280722e-05
-2.40794260564789e-05
-1.55908879186559e-05
-1.40322908339468e-05
-2.09405956513862e-05
-8.30239101481416e-06
-2.63582240655049e-05
-1.0504531833748e-05
-1.67090830818523e-05
-2.61342348860849e-05
-1.46041203393424e-05
1.97675166044126e-07
-2.83933483684111e-05
-1.24360852656021e-05
-2.7829037219659e-05
-1.13454944516335e-05
-8.96723949813254e-06
-2.23639249627524e-05
-1.52803956781434e-05
-1.09041990254677e-05
-1.34889380100436e-05
-1.89589022010655e-06
-2.27518603518269e-05
1.8164082195409e-06
-2.46769801509065e-05
-1.24236743403705e-05
-1.26723397710106e-05
-1.20750350998217e-05
-3.38715931948115e-07
-2.14803906308259e-05
-1.65807953319812e-05
-1.41449626268984e-05
-2.3888011010265e-05
-1.65003531733756e-05
-1.79528497887609e-05
-8.03123799504079e-06
-1.2579057650166e-05
-1.63807940693887e-05
-1.30945642298456e-05
-3.82972454911222e-06
-6.21815972563921e-06
1.26610047968315e-05
-3.45074153687865e-05
-1.78171462912418e-05
-4.13458091596655e-06
-1.02287226851602e-05
-2.75459020979636e-06
-1.19939514614911e-05
-1.35513803658886e-05
-3.1828898087292e-05
-1.52340518149758e-05
-1.2865245713261e-05
-1.34194025640177e-05
-5.25600198760605e-07
-1.91828883107023e-06
-8.5071846157261e-06
-1.35941509651808e-05
-1.46889057173481e-05
-6.48772330665951e-06
-5.23656032169573e-06
-1.04489332887921e-05
-2.79734395490619e-05
-2.36193891898633e-05
-1.79352877899614e-05
-1.04010164816877e-05
-2.32668280030726e-05
-2.62360766914341e-05
-1.50629414861529e-05
-1.9397549468887e-05
-8.91456360480302e-06
-3.47301041696293e-05
-2.2152750744746e-05
-1.10551527952136e-05
-4.25109115003542e-06
-1.16214847848136e-05
-1.61704920901966e-05
-5.80231716240503e-06
-1.0954759983154e-05
-2.42985972162882e-05
-1.1820231833044e-05
-1.18357224684884e-05
-9.23277240534212e-06
-1.41069905158378e-05
-1.88619709825132e-05
-2.58158197266643e-05
1.85398161583048e-06
-8.82759381880377e-06
-4.96577750394643e-06
-2.28347421343128e-06
-1.96302578657712e-05
-2.36888407880671e-05
-3.78243079309344e-05
-2.15418038158561e-05
-2.10495843636513e-05
-1.4436756330534e-05
-8.25543236207741e-06
-1.44467077956426e-05
-2.46955750817794e-05
-6.20133813489944e-06
-1.9652534538358e-05
-1.59255666066013e-05
-1.27698129531126e-05
-6.33464703973444e-06
-1.44791529552422e-05
-7.22436661496469e-06
-6.90346643155501e-06
-9.39380050201369e-06
-6.01499200232998e-06
-1.77737748270611e-05
-1.70128426685219e-05
-2.77928510263426e-05
-2.50862315935428e-05
-2.58578844258351e-05
-8.62212219600399e-07
-1.34533546580849e-05
-1.50543168779426e-06
-6.4153764439547e-06
-1.55089452478857e-05
-1.35872552812101e-05
-1.47177763383255e-05
1.40285860290417e-06
-2.05036921285272e-05
-2.09015321091486e-05
-4.08659157855663e-05
-1.30149766243635e-05
-3.60524178637324e-05
-1.06847515247624e-05
-8.82787768046313e-06
-2.37416762300735e-05
-1.2751894009026e-05
-1.20188375848221e-05
-3.16498674668416e-05
-1.71004152881539e-05
-1.47303270095498e-05
-9.69052990326783e-06
-4.83421154771997e-06
-1.38001937755764e-05
-1.21126425146694e-05
-1.71478902508301e-05
-1.56643902802351e-05
-2.2490875592742e-05
-2.62001512254829e-06
-2.38177094350008e-05
-1.72345091951832e-05
-1.56889757154215e-05
-1.88136623282246e-05
-9.35304759185446e-06
-2.15680981093551e-05
-1.67396235287519e-05
-4.78733441329659e-06
8.63867742875937e-06
-2.58998643262964e-05
-1.48460792897931e-05
-1.12357409444858e-05
-8.10875979578503e-06
-2.32627756182125e-05
-1.5614577904294e-05
-2.22265952328085e-05
-2.15863804422143e-05
-2.47622859303026e-06
-1.05401438301836e-05
-3.25815291558901e-05
-8.4633816654881e-06
-2.70260942604385e-05
-2.52000034884657e-05
-1.79717352316012e-05
4.08612011467029e-06
-6.23911832338645e-06
-2.16313729577506e-05
-1.33525235426978e-05
-1.34931264013446e-05
1.10430012400609e-05
-1.69765616331545e-06
-1.79331712667459e-05
-2.1150429468057e-05
-7.89966987287901e-06
-2.04605291154282e-05
-9.77832631009617e-06
-7.45107337873772e-06
2.52871306313212e-06
-2.14462819662374e-05
-4.19204776523559e-05
-2.03928246373391e-05
9.14073100879174e-07
-5.33841245410772e-06
-8.70203266704481e-06
-2.63228592416079e-05
-1.15103442567309e-05
-1.35143314974247e-05
-3.17949197363817e-05
-2.18643118177401e-05
-1.76241250756857e-05
-2.49736189832954e-05
-2.01456984036054e-05
-2.03341402279616e-05
-1.86482779862499e-05
-1.04759232834143e-05
-2.88886164415206e-05
-1.53863170187424e-05
-1.51889089636744e-05
-1.0641440846078e-05
-1.02485115505722e-05
1.17440471885858e-06
-2.59219162696252e-05
-2.93614690538698e-06
-2.23933009957646e-05
-3.83451435322399e-05
-2.77384593479988e-05
-5.75027384579102e-06
-6.36728812263997e-06
-1.70313709377612e-05
5.55163964186377e-06
-2.67298319834733e-05
-2.16182909437956e-05
-1.2975385966307e-05
-5.01782140558878e-06
-2.98237647260723e-05
-2.40926951834081e-05
-1.97375921113862e-05
-4.10794717638953e-06
-9.84857080153862e-06
-1.76319678509553e-05
-1.14896035690444e-05
-1.80075219822635e-05
-2.24639184728814e-05
-1.54318894910402e-05
-2.08848293890323e-05
-1.23892795907773e-05
-6.29750329197943e-06
-1.38834797712285e-05
-3.89793055622827e-06
-1.2347542849753e-05
3.89451126284131e-06
-3.0661949489388e-05
-1.8406794440089e-05
-1.3127214282855e-05
-2.18905666173042e-05
-1.60894738552399e-05
-1.81386574937907e-05
-2.9479673533159e-05
-2.00415947726174e-05
8.31215423223488e-06
-1.63074064991587e-05
-9.31628523991263e-06
-9.43089678334527e-06
-1.21055516742629e-05
-6.49958679799469e-06
-2.1299701830273e-05
-2.37451198059398e-05
-8.08941120712938e-06
-1.26868864130595e-05
-1.21017004845889e-05
-1.06835505014076e-05
-8.74893721840158e-06
-2.48687399641638e-05
-1.28105384073011e-05
3.54877574741104e-06
-2.59478584159732e-06
-1.60745534196954e-05
-9.87772759286461e-06
-1.48736636866152e-05
-2.49145222515392e-05
3.51564119211479e-06
-2.35417219244502e-05
-2.05193040486555e-05
-1.96831959591132e-05
-1.75691534779775e-05
-6.90922149635196e-06
-1.4667794257279e-05
-1.42011103770294e-05
8.21332894121561e-07
-1.80049817816185e-05
-1.13289862426787e-05
-3.30571372957367e-05
-2.03826841453072e-05
-1.06206519329743e-05
-1.29483462327894e-05
-4.67043683853691e-06
-6.40643871721598e-06
-2.46901722277061e-05
-1.3430692898309e-05
-2.32706828401603e-05
-2.48141801306724e-05
-2.10409247988513e-06
-2.35173588690471e-05
-1.38002434608035e-05
-2.77259259696045e-05
-1.98240362590571e-05
-1.71622578387716e-05
-1.95233166158764e-05
-3.92496076844389e-05
-2.38642065633424e-05
-1.12594554532495e-05
-2.27296815634602e-05
-2.24764219866885e-05
3.59202468297515e-06
-1.69433098182074e-05
-1.85543343009819e-05
-2.07376690387395e-05
-9.59068650582039e-06
-2.82344582915986e-05
-6.9208470574289e-06
-1.47348654314969e-05
-1.95837559019516e-05
-1.24695250601412e-05
-1.92226456236561e-05
-4.05282070584862e-06
-1.60834463825047e-05
-2.54707023018532e-05
-1.85239246339721e-05
-2.79538217770059e-05
-1.99539593745877e-05
-2.96493560329837e-05
-1.02621020657475e-05
-9.04142380159473e-06
-1.3379622102187e-05
-2.00476740294645e-05
-2.82302061898816e-05
2.48275441441811e-06
-1.98027922070614e-05
5.45127741415616e-06
-2.85368660464527e-05
-2.74589299571187e-05
-8.58632984756974e-06
-6.26015111160419e-06
-1.28897259810934e-05
-1.64874981263674e-05
-1.89606259577277e-05
-2.7375416535724e-05
-2.27801535734164e-05
-1.05313557517086e-05
-1.32479282094256e-05
-1.84581887792062e-05
-1.39731029859815e-05
-4.35916232718204e-06
-3.27684746298114e-05
-9.35316786633323e-06
-2.28766811183603e-05
-2.14027509858875e-05
-1.90143195709637e-05
-2.20620346646604e-05
-9.08755609172204e-06
-2.40087071804653e-05
1.99081208425244e-07
-1.37129713740734e-05
-1.42525300476937e-05
-3.10495209898019e-05
-3.45539616424172e-06
-1.64244127633614e-05
-1.36716058233064e-05
-1.08895245602334e-05
-1.98973541062121e-05
-1.82810691155738e-05
9.29655937910176e-08
-1.95671920742746e-05
-2.55948058400242e-05
-2.3745475284565e-05
-5.53751478829868e-06
-8.74477796132811e-06
-2.05100717709894e-05
-7.27905025517743e-06
-1.83368673232436e-05
-1.1898089254405e-06
-1.46924683340667e-05
-7.78851353866141e-06
-7.21375005331087e-06
-7.25946653396771e-06
-1.15163540143231e-05
-8.27779523145246e-06
-2.12207138403924e-05
-2.31215204853926e-05
-2.05623748387443e-05
-2.85235475408065e-05
-9.3260458742038e-06
-9.59681434216104e-06
-2.93929272226248e-05
-2.47224653580965e-05
-1.64386026158167e-05
-3.26998334123309e-05
-1.08354543818906e-05
-1.15996167514753e-05
-1.85665761791401e-05
-3.02449741898937e-05
-1.5730996431045e-05
-2.10217164565114e-05
-4.0449770047997e-05
-3.03868820959537e-05
-1.76860740558862e-05
-2.45609360394018e-05
-1.70196449095674e-05
-1.99772796790837e-05
-1.27593226226005e-05
-3.24875505875396e-05
2.00897029565539e-06
-1.86468872635544e-05
-2.61101237865073e-05
-1.48593414545615e-05
-6.54616631056728e-06
9.79909304151397e-07
-1.56933535328658e-05
-8.32645209966685e-06
-1.74492069936019e-05
-9.5272638612664e-06
-1.58633009178839e-05
3.84473889026863e-06
-1.61488641903691e-05
-1.34289564610746e-05
-3.06749962503487e-05
-2.3397492102531e-06
-3.31865598162398e-05
-2.00377929187181e-05
-2.93539547115382e-05
-1.62272603429213e-05
3.91688316189267e-07
8.65480199949548e-06
-2.63290702046122e-05
-2.7655640466084e-05
-1.29282946034792e-05
-1.75138051514502e-05
-1.80542275346822e-05
-1.38493068731316e-05
-6.05848802400098e-06
-2.39314544130014e-05
-1.51214779226931e-05
-1.70528824436211e-05
-2.9562136627163e-05
-3.31232574356778e-05
-6.83679782387471e-06
-1.37758530908006e-05
-1.73182516610096e-05
-1.75001754867587e-05
-2.43057991668656e-05
-1.98876933149953e-05
-1.47453431910559e-05
-1.30127747473007e-05
-1.7642074293532e-05
-2.37810132521534e-05
-1.19800190480627e-05
-2.19397377059819e-05
-1.00758400877598e-05
-2.17408277809083e-05
-1.62605590087247e-05
-1.54240622058102e-05
-1.82345035355797e-05
-1.15182557934895e-05
-3.14203758252897e-05
-1.97034227822084e-05
-2.45656522188127e-05
-1.77467041843326e-05
-1.51567594856978e-05
-2.42979816352547e-05
-1.10428264226773e-05
-1.91563077565061e-05
-2.76734834097694e-06
-2.81813112584521e-05
-1.43719024673007e-05
-7.52953744257142e-06
-4.14475203809018e-06
7.97708411967216e-06
-1.90117466231047e-05
-1.46858547807442e-05
-1.70922178045788e-05
-1.30145038729807e-06
-2.50719256974326e-05
1.22960206322504e-06
-2.87782294360412e-05
-8.53646688386001e-06
-1.26268447549703e-05
-1.61584398258471e-05
-4.51605755497151e-06
-1.43994827095994e-05
-2.60071929921206e-05
-3.70591316764925e-05
-2.42043632262026e-05
2.35190081320953e-06
-2.08997834201309e-05
-1.8115752786575e-05
-2.50969351788724e-05
-2.30484778268962e-05
-2.88044770358188e-06
-2.04682129769508e-05
-2.22300587562882e-05
-3.69266228264674e-06
-1.57496970621054e-05
-1.60082472896712e-05
-1.51677383858893e-05
-1.10836331903747e-05
-1.34036229458279e-05
-8.34790822958584e-06
-1.9149624509813e-05
-2.78949705176152e-05
-1.84496044701966e-05
-2.50904959480874e-05
-9.53487701345796e-06
-2.28779653307953e-05
-2.22404774323946e-05
-1.33915766756844e-06
-2.75734276650061e-05
-9.19352780533218e-06
-5.63408682762156e-07
-1.27021589596952e-05
-2.74984935569888e-05
-1.86132268017791e-05
-1.08083483457294e-05
-1.35959388060187e-05
-1.30720680528609e-05
-1.65443814448051e-05
-1.8407460296179e-05
-1.45338608000521e-05
-1.42736847989142e-05
8.55063604084349e-07
-1.87630480498504e-05
-4.0226751818314e-06
-7.76731134240321e-06
-9.59579189132667e-06
-1.30946223808482e-05
-1.66680932800302e-05
-1.12777917449611e-05
-5.45345377436598e-06
-2.32712290698525e-05
-1.6523566653668e-05
-7.3562009517773e-06
-1.50343851144018e-05
-9.66014326933821e-06
2.59714271976338e-06
-1.61922211582324e-05
-2.54957177044516e-05
-5.4244777938479e-06
-8.66847689946162e-06
-2.79246870897039e-05
-1.89396596363932e-05
-1.88201062218457e-05
-1.71447398134342e-05
-1.43418680817209e-05
-2.73492693633223e-05
-1.14429674690548e-05
-3.80777552925578e-05
-1.89911752863376e-05
-2.13758312244561e-05
-1.43313956687152e-05
-1.48083410828713e-05
-1.21752832974272e-05
-1.20184661680347e-05
-1.17659749998486e-05
-1.32053751800608e-05
-2.37709314115558e-05
-1.7839307753747e-05
-1.66725819615598e-05
-2.11933538337949e-05
-2.44502946284332e-05
-3.3021246475451e-05
-1.1589829261172e-05
-1.14008982825056e-05
-6.57922199047477e-06
-2.33135451434836e-05
-3.30867412455988e-05
-2.24395498382638e-05
-1.58399393165865e-05
-2.59665467586224e-05
-6.87836199422717e-06
-2.19870833758316e-05
-1.15040017071632e-05
-1.63994274244316e-05
-2.74666533146566e-05
-8.03303240598219e-06
-7.30723148907673e-06
-2.3019252767165e-05
-1.40139022458096e-05
-2.07959212179182e-05
-2.09975814997908e-05
-1.21329410138048e-05
-2.99139276928758e-05
-3.06742095097533e-05
-1.64288119971563e-05
-1.13276951470272e-05
-2.16271822834106e-05
-7.27891342778283e-06
-4.57963716912239e-05
-3.15785269880101e-05
-2.54433526571523e-05
-1.54720275955048e-05
-2.82671719893315e-05
-1.32383942076219e-05
-1.05579947717764e-05
-6.99423099901421e-06
-2.48698282337459e-05
-1.20596407592739e-05
-1.86687662992268e-05
-2.21480948146818e-05
-2.14523058739571e-05
-2.97641080586341e-05
-2.09512405179346e-05
-2.70861379927561e-05
-5.56818771823527e-06
-4.78355954915643e-06
-7.67400954627381e-07
-3.32091421547942e-05
-1.66300158763223e-05
-2.47098195700906e-05
-7.0312507916629e-06
-1.03456436594845e-05
1.31942461616788e-05
-2.92428929927791e-05
-1.97242189992366e-05
-1.23789785828895e-05
-3.05219024666937e-05
-2.75223278365475e-05
-2.43922795839231e-05
-2.52850134628469e-05
-4.31857414983517e-07
-1.31193944809385e-05
-1.51542454532874e-05
-1.0428197685697e-06
-3.49718444687382e-05
-4.00017463540305e-06
-1.94109154450302e-05
-7.3453625617267e-06
-1.76097403979607e-05
-2.6718205876539e-05
-1.00525848489887e-05
-2.33262874861458e-05
-1.26952433109359e-05
-1.59661300914919e-05
-9.78301917245295e-06
-1.8975541681283e-05
-1.91742863775154e-05
-2.23099304814216e-05
-2.7845659653432e-05
-1.9938702512642e-05
-6.46288845797632e-06
-1.23486572949196e-06
-2.67474123353808e-05
-2.93550029383523e-06
-3.89440735946442e-06
-6.34183435517774e-06
-2.6368327840947e-05
-1.45992947804739e-05
-2.17651011655409e-05
-1.31974316983303e-05
-2.03104814619395e-05
-3.05432556768576e-05
-1.82568548118567e-05
-1.88030952315737e-05
