# Supplementary material for: Research on computational propagation and identification of mine microseismic signals based on deep learning
Source: PLoS One. 2025 Oct 22;20(10):e0334641. doi: 10.1371/journal.pone.0334641 (PMC12543183; doi:10.1371/journal.pone.0334641)
Supplement: S9 Data — (ZIP) [file pone.0334641.s009.zip › 000101100000401.xlsx_0.txt_24.txt.txt]

-1.36134999704238e-05
-2.19129046790683e-05
-4.67756690879074e-06
-8.30221636600903e-07
-1.30418131816956e-05
-1.45741242313193e-05
-1.25149798720386e-05
-3.65841183195999e-08
-2.11951971484818e-05
-1.28502416816728e-05
-2.26658659312477e-05
-2.7275645201738e-06
-2.58447325233658e-05
-2.84126937177375e-06
-9.0648056582847e-06
-1.93310534989103e-05
-1.66965726012593e-05
-1.08632373050241e-06
-9.5773941360281e-06
-7.17862079161457e-06
-1.64418525003082e-05
-1.76389590964151e-05
-2.37855204014269e-05
-1.07248469392152e-05
-2.40644775702437e-05
-2.47116684250441e-05
-2.50564989609696e-05
-1.9430141207793e-05
-1.38048083765297e-05
-6.67925775015509e-06
-8.59468041384141e-06
-1.64640668847798e-05
-1.74089903899118e-05
-3.82010124017297e-06
-5.26497585708101e-06
-8.45179455722885e-06
-3.42469370946586e-06
-2.22378866264833e-05
-2.39571525560871e-05
-1.12023596368521e-05
-1.87085310065961e-05
-2.53771371450994e-05
-2.67560839411842e-05
-1.56092871771562e-05
-7.55239133462998e-06
-2.00641391417931e-05
-7.75762058137316e-06
-1.55653186620552e-05
4.64131805813412e-06
-1.53428864723337e-05
-2.08130746747018e-05
-2.18144375373926e-05
-1.57467480514945e-05
-2.8462048405868e-05
-3.26888580353812e-06
-7.71752388404039e-06
-5.24983876719768e-06
-1.1574298029999e-05
-2.09844671336758e-05
-2.21182227335022e-05
-1.50012956457645e-06
-2.17110602791265e-05
2.1598575080704e-06
-1.48570456534357e-05
-1.44729290692635e-05
-5.11666777732593e-06
-1.45069868102011e-05
-2.3018721499244e-05
-2.22942625533041e-05
-3.07312973716237e-06
-2.35115788059313e-05
-1.35041724900644e-05
-2.36266006560812e-05
-1.50919347358264e-05
-1.42039013565516e-05
-5.38578907105512e-06
-5.83048832251576e-06
-1.9477334638822e-05
-8.97166314523509e-06
-1.64018239997444e-06
-4.56238752456444e-06
-1.27912860264899e-05
-2.29724371096485e-05
-2.56269578264188e-05
-2.29361363270276e-05
-1.43137914391132e-05
-9.12235231194893e-06
-3.81664469851061e-05
-2.59525529354066e-05
-3.12207830111142e-05
-1.34238872213948e-05
-1.69314933055644e-05
-3.03882731835487e-05
-1.19531931675562e-05
-1.86855055469091e-05
-2.06058402671192e-05
-8.2407150773199e-06
-3.55755581401677e-05
-1.8917541931651e-05
-4.18397475112494e-06
-1.09023184198775e-05
-1.19628334446373e-05
-8.76895130987753e-07
-9.42369816754961e-06
-4.02390436563589e-05
-1.67732688351359e-05
-8.98318076919887e-06
-1.51540467901318e-05
-1.50486163520994e-05
-1.95651656214426e-05
-6.433692883961e-06
-8.36862311850377e-06
-1.66162730798511e-05
-1.07152161333426e-05
-2.03893614353893e-05
-1.56116564457872e-05
-1.34739270701865e-05
-2.88398049410854e-06
-2.72090563208635e-05
-1.47007620839126e-05
-3.27251312517498e-06
-4.56223292241709e-06
-1.86904700527462e-05
-2.71989797170354e-05
4.23942226973557e-06
-3.15466851544932e-05
-1.14780256913731e-05
-2.92353046420551e-05
-3.25731342865657e-06
-1.49053696585191e-05
-1.2157311480357e-05
-1.95936187357427e-05
-6.55907669635313e-06
-2.82353480505838e-05
-2.97694265095695e-05
-2.06115485615465e-05
-8.73892230705781e-06
-2.76754593155306e-05
3.52082115746929e-06
-2.95439923764108e-06
-1.07064786436368e-05
-8.12115081188662e-06
-1.15235173603476e-05
-3.30001471376004e-05
-2.00794911481743e-05
-8.23783457571056e-06
-1.52113706920437e-05
-1.06917190681464e-05
-1.35506986936565e-05
-1.10535576937267e-05
-3.03564366230436e-05
-1.06755013249061e-05
-2.60291769918331e-05
-6.12124315104218e-06
-2.20856279302232e-05
-1.4036533099638e-05
-2.92127315448606e-05
-1.31667648741463e-05
-1.90933692263959e-05
-6.55168067981152e-06
1.14231249602873e-05
-2.69801012012974e-05
-2.28289518414348e-05
-1.6158619049153e-05
-4.27464957584943e-06
-1.56031158998523e-05
-2.09992711902241e-05
-8.10441952333808e-06
-2.21730506850228e-05
8.77811059263984e-06
-2.15866956412658e-05
-1.33348327858769e-05
-2.41886806258037e-05
-1.42093111084893e-05
-2.22103124794784e-05
6.54647951508442e-06
3.27056569142442e-06
-1.94203201945366e-05
-1.87170771232338e-05
-1.82738060314862e-05
-1.97716341448059e-05
-4.21275511224856e-06
-1.36120087530588e-05
-1.23061540426942e-05
-7.23206979010986e-06
-4.83991466254716e-06
8.21490867914379e-07
-1.59133742427591e-05
-2.11091368424807e-05
-1.71764214009259e-05
-1.07427135940805e-05
-1.87617986213872e-05
-1.93324656735076e-05
-1.76137466480783e-05
-2.66706890895527e-05
-1.36651533276014e-05
-9.81949940323252e-06
-1.12626958991743e-05
-7.89567108979291e-06
-1.22630860084335e-05
-1.46922844955409e-05
-3.81682776600455e-06
-1.40027555575811e-05
-1.63897545261139e-05
-1.70257434332259e-05
-1.81004406445905e-05
2.77519716581143e-07
-1.40017324043834e-05
-1.68636101362054e-05
-5.23225093742238e-06
-1.10550056189557e-05
-1.55550762556416e-05
-1.05732547705038e-05
-1.57802209189138e-05
-1.86564358511239e-05
1.61349243988195e-06
-9.73149882818738e-06
-1.40252367424124e-05
-1.39421881949755e-05
-1.31915012327838e-05
-1.47046873013952e-05
-7.48955817982544e-06
-1.84532875443628e-05
-6.82484143727042e-06
-1.54188229572226e-05
-1.35166220478617e-05
-7.51914907014107e-06
-1.8891183044798e-05
-1.20404782022595e-05
-4.24080981642155e-06
-3.32452905755359e-06
-4.85008697962649e-06
-4.03870055987575e-06
-1.21322463369058e-05
-2.73989544141401e-05
-1.56591995643511e-05
1.44647953167415e-06
-6.15393515990603e-06
1.02350475138907e-05
6.16790572484925e-06
-1.05595023492457e-05
-1.21700432994247e-05
-2.45026720790224e-05
-3.01522767409806e-05
-1.19128200682988e-05
2.230549923218e-06
-1.82088949025006e-05
-1.61745796452527e-05
-1.09547059471989e-05
-9.02604874704312e-06
-1.26031563594023e-05
-1.40578837783014e-05
-1.3855415157351e-05
-3.67390892317447e-06
-1.330625962161e-05
-1.48921477746155e-05
-5.90895091223434e-07
-9.63265382048786e-06
-9.76856738317691e-06
-2.08242910147015e-05
-1.51883731303548e-06
-2.18145645944307e-05
-3.30474814650243e-06
-1.85387615579917e-05
-1.980515664393e-05
-6.19466713254129e-06
-4.69401744099277e-06
-1.51148015368993e-05
-2.5245399892688e-05
-5.15221426062112e-06
-2.6252201893098e-06
-1.0236801924464e-05
-1.90027845320752e-05
-2.11233297830657e-05
-1.07205549568371e-05
-2.13966582176422e-05
-1.31307103741274e-05
-1.8166810244339e-05
-1.75120848601716e-05
-1.13653562953135e-05
-1.43725499820131e-05
-2.52717897207247e-05
-7.90037609096267e-06
-7.3219214552168e-06
-2.2153096875064e-05
-1.15304694555244e-05
-3.51050984742917e-05
-1.6588557488398e-05
5.26673375545809e-06
-2.38041196090158e-05
-1.39791662138769e-05
-2.73323352142268e-05
-1.70784253531741e-05
-2.42329205900034e-05
-2.22126176784904e-05
-5.27475406991919e-06
-2.40788608156682e-05
-1.13298615919434e-05
-3.28035244172112e-07
1.68615864022085e-06
-3.03402929518047e-06
-3.01068056286105e-05
-1.75967923027408e-05
-1.62508558154309e-05
-8.20894576021329e-06
-2.20092802933428e-05
-9.30953506894271e-06
-2.14822826242428e-05
-1.49512004464217e-05
-2.85536085670238e-05
-1.19156736698666e-05
-5.42199430277484e-06
-3.12169637775804e-06
-1.32624753754172e-05
-5.18185116384065e-06
-2.44706011650015e-05
-1.95209833187303e-05
-1.31853587208596e-05
-8.33369629515765e-06
-1.2170156473644e-05
-1.15411042973912e-05
-2.33521959512965e-05
-1.20372804656331e-05
-1.43085490751122e-05
-1.08527737234101e-05
-1.20222477771153e-05
-1.32771141854832e-05
2.32522235523396e-06
-2.70037737226707e-05
-3.25919598924015e-05
-1.88829574450556e-05
-1.58358144695427e-05
-1.61947497338773e-05
-8.77775631880099e-06
-1.53109867780478e-05
1.09464793148308e-06
-4.17512975914012e-06
-1.15901838907483e-05
-9.92530881898593e-06
-2.15208192461805e-05
3.97547340901422e-06
-2.24088796042399e-05
-2.09692999855671e-05
-7.79890595066673e-06
-9.92874488315166e-06
-2.2250293272846e-05
2.69386400393549e-06
-8.28921060734971e-06
-1.02152919669708e-05
-2.36510403832014e-05
-2.04727282557197e-05
-2.77390730568595e-05
-7.84892828224681e-06
-1.9632109972135e-05
-2.77273417359382e-05
-1.07946760882641e-06
-1.92819495443955e-05
-7.75054026461361e-07
-3.56026708467197e-05
-1.41812429272491e-05
-5.22971200567319e-06
-3.80536552019288e-05
-8.57510282203154e-06
-2.21643564213161e-05
-1.24500802476796e-05
-1.93751997671975e-05
-2.42256335599776e-05
-1.40209439480693e-05
-1.03527525348454e-05
-6.76603146759701e-06
-1.22110592745295e-05
-2.06491382439252e-05
-1.57774243807193e-05
-1.7770716778195e-05
-6.71433299525567e-06
-3.29633575884488e-05
-1.68058151975239e-05
-3.60337449815806e-06
-6.26551081865645e-06
-7.71511093023422e-06
3.3792715720187e-06
-2.3037226462902e-05
-2.88173431614938e-05
-2.93916203030464e-05
-1.3740678434734e-05
-1.58380189821506e-05
-5.92447206763204e-06
-2.47482220040719e-05
-1.07288077594438e-05
-9.25168130872228e-06
-1.99096065149306e-05
-1.08065768536466e-05
-2.72005843904607e-05
-5.16620541070107e-06
-2.80284563084282e-05
-1.44441399078542e-05
-1.12201324602728e-05
-6.07568079105451e-06
-2.46852560473975e-05
3.04410735629282e-06
-2.3626176090616e-05
-1.37240652952104e-05
-1.97695769192546e-05
-7.68947988746666e-06
-2.25485375211194e-06
-1.45451640345329e-05
-2.69160515193642e-05
-1.21371966375909e-05
-1.02663900084619e-05
-2.85609255359534e-05
-1.3446262510541e-05
-7.19439764456432e-06
-3.18926227917167e-05
-2.38882438479926e-05
-2.11892722055262e-05
6.40157783299585e-07
-1.29070331193276e-05
-3.18935424447118e-05
-1.3855086673662e-05
-1.41484487787439e-05
-6.00757562934191e-06
-1.05937926152997e-05
-3.51909838722844e-05
-8.20482662291714e-06
-4.16037738890293e-06
-3.12196617103898e-05
-1.40096716301461e-05
-2.8514809218421e-05
-1.14920211677472e-05
-1.65398073687324e-05
-1.63077001712904e-05
-4.16989458910541e-06
-4.53320365878786e-06
-9.1504249176971e-06
-8.45821504038096e-06
-1.8501365124302e-05
-1.2936642860683e-05
-2.13792220186467e-05
-1.925633107659e-05
-3.11578544150551e-05
-3.53501456075928e-05
-6.03687339464188e-06
-2.46174839895564e-05
-1.36695690632159e-05
6.25240821363435e-06
-1.68115573003761e-05
-2.21147761335653e-05
-1.02395208454669e-05
-3.02406207122132e-05
-1.35277683635726e-05
-1.0982722602638e-05
-1.9857971739637e-05
-1.65878474264454e-05
-5.49767180331391e-06
-2.53351996589475e-05
-1.91023970565395e-05
-1.91421858236983e-05
2.45555676400743e-06
-1.49219643907234e-05
-1.84844331795922e-06
-8.6937222556516e-06
-1.85069242340761e-05
-2.02238238773093e-06
-5.6768244737931e-07
-3.49961300289818e-05
-1.1104264491152e-05
-7.24354617063564e-06
-2.6984552047772e-05
-1.0276742875306e-05
-1.99419661591762e-05
-3.01318915435445e-05
-9.45915446442661e-06
-1.75713801253058e-05
-2.84236897625662e-06
-1.12261923152823e-05
-1.19282147586392e-05
-4.15903874652994e-06
-3.0953026759948e-05
-3.24285984998468e-05
-2.64541713062677e-05
-8.10362880087388e-06
-2.59853163910722e-05
-2.10370525267902e-05
-2.82500898379143e-06
-1.35762275615227e-05
-1.59252745269672e-05
-1.45875812638439e-05
-3.44821991799677e-06
-2.08066845588616e-05
-1.22749161413294e-05
-1.75230334105985e-05
-7.36928160214171e-06
-2.15842000801787e-05
-1.4445965673862e-05
-1.62580300374718e-05
-8.67703084904243e-06
-2.91535680072129e-05
-1.69846000586095e-05
-8.6820605108676e-06
-1.17990522262204e-05
-1.73026473329247e-05
-8.76809473252137e-06
-2.9638211396857e-05
-2.27483689616965e-05
-1.84033815788678e-05
-1.60488809258096e-05
-1.1734898752857e-05
-3.06736068674552e-05
-1.98484648272617e-05
-1.64198293491045e-05
-6.46246865719344e-06
-9.48201716812741e-06
-1.54899105062929e-05
-8.45520576747012e-06
-2.49574330986806e-05
-1.34836261174528e-06
-2.24377910916259e-05
-1.58208125363662e-05
-4.63794604897715e-06
-1.70631601844741e-05
-1.80868763909004e-05
-1.32260262201576e-05
-4.34284518080966e-06
-2.00876862274343e-05
-1.49221200748604e-05
-2.16651976897039e-05
-2.24659013522084e-05
-4.37028659928369e-06
-1.43516595850174e-05
-6.7042823832696e-06
-8.9596741299414e-06
-2.02332872402407e-05
-1.8943705786602e-05
-6.33836759129321e-06
-1.6242328539061e-05
-2.32136647213246e-05
-1.36374209089021e-05
6.59557903354172e-08
-1.8625703276798e-05
-3.26042674121533e-05
-1.14955138984972e-05
-1.01024124758554e-05
-1.52791992139406e-05
-1.20628692624205e-05
-4.87839020364152e-06
-1.50173761199734e-06
-7.63657094810487e-06
-2.02648882696073e-05
-5.4180454625983e-07
-9.02152883701969e-06
-4.35632930572707e-06
-1.98893641735708e-05
-1.25085008068603e-05
-6.80773481659946e-06
-2.9148489204976e-05
-8.13090438659507e-06
-1.31788242681039e-05
-3.51650760823735e-05
-2.33842644204843e-05
-8.72940523892837e-06
-1.96893445192664e-05
-1.84434018205873e-05
-2.95213335870396e-05
-1.35163653748708e-05
-1.06358999633707e-05
-2.0652666980211e-05
-3.07140349599279e-05
-4.00168886534402e-05
-4.03599388344493e-05
-9.89625858644138e-06
-2.44836113355776e-05
-2.84161376502943e-05
-1.82032225421604e-05
-1.78587573872629e-05
-7.4390988057614e-06
-2.86082791322907e-05
-3.30504593708203e-05
-1.72498391551904e-05
-1.69364232292708e-06
-1.07756208642502e-05
-1.81349679219799e-05
-1.81250256182237e-05
-2.40647101479522e-05
-3.1950452745067e-06
-7.80347231202943e-06
-1.51552782285623e-06
-2.2993676847535e-05
-2.91686460119595e-05
-1.06723938973297e-05
-1.42663411774857e-05
-1.93531696628307e-05
-3.11492087304943e-05
-1.8479775451967e-05
-4.01388125971952e-06
-1.57550650777486e-05
-8.76326149587045e-06
-1.55125966750059e-05
-1.97281049604434e-05
-2.06439842465044e-05
-1.25779560163903e-05
-1.39632719371384e-05
-6.73321955130549e-06
-1.73751932649572e-05
-2.28654742271674e-05
-1.37590273190397e-05
-1.22885692392493e-05
-1.14477461682133e-05
-2.38534654424133e-05
-9.69709954025555e-06
-1.64555518639781e-05
-2.25640703160071e-06
-2.20447597265801e-05
-1.16925127170636e-05
-3.27325742946789e-05
-1.07237546454719e-05
-1.67318457158224e-06
-1.16448168955413e-05
-9.32756712375408e-06
-1.41201667933719e-05
-1.10523966760746e-05
-1.86943641295604e-05
-3.26323053641755e-06
-1.4442160682133e-05
-1.43827507287336e-05
-2.1647652764256e-05
-4.62422242475761e-06
-1.1354521024557e-05
-1.09123818021125e-05
-1.69520048400168e-05
-2.04867255895762e-05
-8.65176557870145e-06
-3.32668121673942e-05
-1.94667182758614e-05
-2.16763451486861e-05
-9.89356765919473e-06
-1.03620842352946e-05
-2.34637944154804e-05
-2.81530687034028e-05
-2.08519482796628e-06
-2.54905086910734e-05
-1.65230576613423e-05
-3.50927208308234e-05
3.7311926620708e-06
1.15360478614216e-06
-7.24876584863749e-06
-1.64215817423782e-05
-2.99705480095105e-05
-1.88742046603606e-05
-7.13018411445057e-06
-2.90126015387134e-05
-3.22646071822443e-05
-1.40724755136973e-05
-4.24256304652993e-05
-5.59576181708646e-06
-1.41762329915943e-05
-7.40764652220293e-06
-1.73136380875413e-05
-2.51722948603737e-05
-3.48140921724392e-05
-1.78022180560372e-05
-5.25005343953259e-06
-2.16282657169571e-05
-2.47357871767398e-05
-1.78196072345001e-05
-2.65759009207154e-05
-4.45447154527682e-06
-2.21773568144562e-05
-1.67935122775711e-05
-2.57437987208359e-05
-2.02119005109497e-05
-6.78454180243519e-06
-3.02279333349116e-05
2.61327518615529e-06
-3.46944935670636e-05
-3.77783135454999e-05
-6.15426267207154e-06
5.42024601379826e-06
-1.11924590358369e-05
-1.85676801811752e-05
-1.48022622145192e-05
-2.00284886887074e-05
-1.75493949615412e-05
-8.15541550208744e-06
-2.10758920874876e-05
-2.92221901874955e-05
-1.11986893380037e-05
-1.96907301320472e-05
-1.00882815429316e-05
-1.32254996769927e-05
-2.15702232659976e-05
-3.91043745359963e-06
-1.53735353023268e-05
-1.46766441252546e-05
-3.58991126425237e-06
-2.86772501996952e-05
-1.32207567733879e-05
-1.78181270228642e-05
-2.58253417413127e-05
-2.17271666598724e-06
-1.61728142524319e-05
-2.76256041145644e-05
1.39587026218049e-05
-3.96253063493385e-06
-2.00986080513396e-05
-8.22959032617192e-06
-1.16968560662819e-05
-1.59599877673524e-05
-1.89459783886917e-05
-1.10691812172985e-05
-1.94976807463936e-05
-2.12792810462817e-05
-3.59650767883405e-06
-6.16878557815705e-06
-7.52985224092265e-06
-1.47907600152213e-05
4.41060709816043e-06
-1.173815274851e-07
-1.44699248008216e-05
-2.12750665586752e-05
-3.70910717149753e-05
-3.19728973449344e-06
-7.66981736421456e-06
-6.66362876411076e-06
-2.33247731837196e-05
-1.7819387506523e-05
-2.3986402374272e-05
-6.43832045892733e-06
-1.41619206788369e-05
-1.94731617178482e-05
-2.54951947244203e-05
-2.16577134769967e-05
-1.80898722853889e-05
-1.0861266994719e-05
-1.64844434311645e-05
-2.50565047828646e-05
-1.13392835102908e-05
5.58705680263753e-06
-4.874471153751e-06
-2.833522945951e-05
-1.06047676028865e-05
-1.70118310807595e-05
-5.87355721743015e-06
-9.76253252604054e-06
-5.03441754476811e-06
-1.71318668530604e-05
-1.77428213944893e-05
-1.72202443020397e-05
8.20240114318921e-07
2.99984460872774e-06
-2.15794949446961e-05
-4.26511010107546e-06
-9.4926182490937e-06
-2.45927880295921e-05
-1.05452682659317e-05
-2.5069283864941e-05
-2.41650163704441e-05
-1.75773389448779e-05
-2.16824565650162e-05
-3.54441542368474e-05
-5.63466584433114e-06
-1.33226948572867e-05
-1.35661619613923e-05
-4.88613056000645e-06
-1.18781810519617e-05
-2.05545769051794e-05
-2.04435990654399e-05
-2.10009356015384e-05
-1.70992980404421e-05
-7.24857075602447e-06
-2.40904203032782e-06
-1.32127701827388e-05
-5.07034065558466e-06
-1.5846499086128e-05
-5.68255660259166e-06
1.43372514457435e-06
-2.19126632618321e-05
-1.31472022561862e-05
-8.90511536937278e-06
-1.31574254708917e-05
-1.19391196110059e-05
-2.71253922179525e-05
-1.56721027506388e-05
-2.21346184659904e-05
-1.89482024875417e-05
-1.70575739280024e-05
-1.47571965869809e-05
-8.73039604746019e-06
-1.4031259437872e-05
-6.63550887833356e-06
-2.48599696276194e-05
-1.58186121827112e-05
-2.85315303470944e-05
7.60918827068229e-06
-1.43254586957006e-05
-1.09670024806956e-05
2.02985976826109e-06
-1.04274628011825e-05
-1.16077157433617e-05
-1.45150257084828e-05
-2.61488575292624e-05
-1.34219021437478e-05
-1.70632928674985e-05
4.11327161542262e-06
-1.01426162761966e-05
-1.35451989365908e-05
-2.16052396410249e-05
-1.54698389129649e-05
-3.54061846542398e-06
-2.03585981265836e-05
3.01419257556542e-06
-1.7042314201252e-05
-6.36039638002398e-06
2.24185807142486e-07
-4.53595418044647e-06
-6.13033685079226e-06
-1.97947905780303e-05
-1.87784128309234e-05
-2.19560101573686e-05
-3.44746411608008e-05
-2.5392765605042e-05
-1.56978088102114e-05
-1.64037216178019e-05
-5.3874273818363e-06
-2.71816679432371e-05
-1.84693647611486e-05
-1.87417267416662e-05
-2.65180934571512e-05
-6.35110540140357e-06
-1.81054373522686e-05
-2.65917913254906e-05
-2.48468577637397e-05
-1.44370885540639e-05
-5.06436083164073e-06
-1.86617547517714e-05
-8.82515278296808e-06
2.56871899586018e-06
-1.34335767065625e-05
-2.35452909148611e-05
-1.71129391411626e-05
-2.99663428972656e-05
-3.16181860804506e-05
-1.60972191482646e-05
-1.26087827898723e-05
-1.23501468534073e-05
-2.01229875983441e-05
-4.43815675563466e-05
-8.87550065427884e-06
-2.1706957128955e-05
-1.69528660895805e-05
-1.38250091462945e-06
-3.80549639653273e-06
-8.55913404508255e-06
-2.18293812582639e-05
-8.74652496174225e-06
-1.45199816041203e-05
-1.9153831369055e-05
-5.71174529460923e-06
-2.4375380844733e-05
-1.42686650516064e-05
-2.64869929517255e-05
-2.01251435759916e-05
-1.62825837633693e-05
-2.18868814519447e-05
-1.31394297159067e-05
-1.84813917460547e-05
-2.80058864261392e-05
-8.59312356076381e-06
-1.1022345550209e-05
-2.15903419452635e-05
-3.28056824923207e-05
-1.65948815996973e-05
-7.36027466406018e-06
-8.51246223606613e-06
-1.80564994429682e-05
-1.20635377098167e-05
-1.08396649313918e-05
-1.15428488898331e-05
-1.91433671302767e-05
-1.02269203827949e-05
-2.04181661837512e-06
-1.6081977589141e-05
-1.09400095080612e-05
-1.73365627852813e-05
-6.14967887092746e-06
-1.37596459991451e-05
-1.03192903447175e-05
-2.35335605827779e-05
-1.55634691174759e-05
-1.69039590090942e-05
-1.48874353182822e-06
-9.55245132699279e-06
-2.25881271711314e-05
-1.97158606933113e-05
-2.33342980985037e-05
-6.15561794772991e-06
-1.38889050154856e-05
-1.76168816952121e-06
-2.00255307797444e-05
-2.51618441989313e-05
-1.42796103234945e-05
-1.8636527904696e-05
-3.19045488942499e-05
-1.7801921799194e-05
-4.77590007796814e-06
-1.64879596845088e-05
-3.3502983913414e-05
-1.46063456539102e-05
-2.78655619468349e-05
-2.13381924621239e-05
-9.07722327297002e-06
-1.13341271005643e-05
-2.30897477667851e-05
-2.83963171554804e-05
-2.36692930846476e-05
-1.77215102652321e-05
-2.32302089224435e-05
8.39242999068846e-06
-1.58068013197515e-05
-1.26675713892686e-05
-1.23838854623675e-05
-2.43054560165531e-05
-6.6107057204049e-06
-5.39970109879099e-06
-1.69013845036648e-05
7.08213877003744e-07
-4.82329335340003e-06
-1.39761258075855e-05
-2.22506979774734e-05
-1.7347234080146e-05
-2.16179875149155e-05
-1.43255392141696e-05
-2.60972211793266e-05
-3.95704583019831e-05
-2.11123353948028e-05
-1.17088527579143e-05
-1.58201030719869e-05
1.66402152240805e-06
8.34706622563932e-06
-4.94827834137443e-06
-1.40122879121666e-05
-1.17467953782569e-05
-1.45566206099438e-05
-1.11288292121719e-05
-2.27600520432952e-05
-3.4216890630103e-05
-9.96011869745145e-06
-1.02638132449382e-05
-2.06470927972888e-05
-1.73388640716104e-05
5.5287704845643e-06
-1.63126282199158e-05
-1.3703129243373e-05
-1.8958606939895e-05
-1.82236181654272e-05
-5.2751909168907e-06
-8.11779847261093e-06
-8.61701153788355e-06
-1.54808939065952e-05
-1.93571761998103e-05
-1.60098611176773e-05
-6.91029031305716e-06
-2.81695554223633e-05
-1.86785332920505e-05
-1.68897490379159e-05
-1.33821819229689e-05
-2.66709625701041e-05
-1.54981539492126e-05
-3.43585327134294e-05
-1.03465652827507e-05
-2.45295331253682e-05
-9.51368405004826e-06
-1.38004897484202e-06
-1.8345825547577e-05
-2.43119309964117e-05
-5.2483252978157e-06
8.83732916461038e-06
-1.34870823773328e-05
-5.43188078857429e-06
-2.99647681814776e-05
-3.02004521631381e-05
-1.12961432544863e-05
-9.76468516804007e-06
-3.87566339482284e-05
-9.2912822260014e-06
-1.12381719636949e-05
-1.2589339246074e-05
-3.71064269526083e-06
-2.15182022714412e-05
-2.42056163474769e-05
-3.30954659694595e-05
-2.83095165536754e-05
-6.99360404941792e-06
-2.74644383423226e-07
-1.68791670652053e-05
-3.74241955947991e-05
-1.81996211222115e-05
-1.86169026328214e-05
-1.07989012948636e-05
-3.05885307945304e-05
-1.19442780812817e-05
-1.20038112724052e-05
-2.54091171208078e-05
-1.39308522745271e-05
-2.55910844616061e-05
-1.80902945914249e-05
-1.43348932825049e-05
-4.60052044252692e-06
-1.24020939678859e-05
3.01482815274546e-06
-1.62643766816387e-05
-9.76530220494282e-06
-1.40088675722241e-05
-3.09680722687557e-05
-9.26386714314593e-06
-3.14756938140118e-05
-1.69401231195637e-05
-1.18526989220702e-05
-2.12920239249685e-05
-6.57986006937893e-06
-2.07659938832762e-05
-2.92986204341673e-05
-1.39527056498153e-05
1.26710834086382e-05
-2.16375262800303e-06
-1.29332039074643e-05
-1.90605031107917e-05
-2.82631282277067e-06
-1.36065096706899e-05
-1.8144412942006e-05
-1.8622143685772e-05
-4.49513530624374e-06
-9.97018578427305e-06
8.20739587683904e-07
-1.53414793321459e-05
-1.15935980578794e-05
-1.33798915936412e-05
-3.23231301201219e-05
-2.35813123867126e-05
-2.45739189927857e-05
-5.63440959170336e-06
-2.16725642699509e-05
-1.45997214893853e-05
-5.71935473000414e-06
-1.48186610558404e-05
-2.22635228471765e-05
-2.34835895411792e-05
-2.90237605911238e-05
-1.01484673343871e-05
2.1167694817603e-06
-1.54949985573221e-05
-1.01421868205682e-05
-1.77223758850593e-05
-1.17727872737755e-05
-2.76650080450275e-05
-1.17228975289516e-05
-2.29036021332852e-05
-1.29355143736563e-05
-2.12565767394091e-06
-2.0615442106692e-05
-3.20454773386835e-05
-2.55168861712594e-05
-1.10440134370321e-05
-1.60214386878317e-05
-1.50356753474805e-05
-1.30535796371411e-05
-1.9414691237256e-05
-3.84295505233388e-06
-2.67487478038223e-05
-2.05830605689989e-05
-6.12008320015063e-06
-2.20262639781376e-05
-1.24981722698814e-05
-1.80725285532623e-05
-2.26961792581012e-05
-2.11515953101865e-05
-2.5686273186864e-05
-7.53803164012014e-06
-2.1745792457957e-05
-9.03172242273393e-06
-1.2128713809594e-05
-2.56429144323344e-05
-1.74247163938076e-05
-1.62904290882271e-05
-1.78881325412274e-05
-5.43745785300674e-06
-1.15374500800075e-05
-1.05109748318522e-05
-1.15008067649433e-05
-1.00957566979199e-05
-2.42494990383988e-05
-1.5196704080359e-05
-1.96351328979484e-05
-1.02065040631956e-05
-1.35648676383213e-05
-1.44208710437952e-05
-7.47640462812611e-06
-2.09747034945789e-05
-1.05813338231856e-05
-2.66930943110743e-05
3.91403406427495e-07
-1.78721351948635e-05
-1.36876990597516e-05
-2.55391468076767e-05
1.06761535923288e-05
-1.17868436244855e-05
-2.94192131909172e-06
-1.64802806662215e-05
-3.16147899015738e-06
8.95727487898058e-06
-2.69320290484899e-05
-2.86707913320144e-05
-7.50701889726549e-06
-2.19650268551109e-05
-2.47712967357917e-05
-2.41981503465624e-05
-6.09755189479602e-06
-1.02490909087957e-05
-3.72577483718809e-05
-2.19852949576982e-05
-1.57238697841705e-05
-1.42124249901775e-05
-2.84477571215013e-05
-2.77604740056748e-05
-2.66585224633421e-05
-2.72165138940326e-05
-1.32180353323067e-05
-2.57381066758026e-05
-7.19579662892989e-06
-1.85906431624e-06
-1.42392425902875e-05
-2.08207396260447e-05
-1.71966366414945e-05
1.07876067093748e-05
-2.70006287201776e-05
-6.34080855423245e-06
-1.47949046400035e-05
-1.75974845227324e-05
-1.45542819572098e-05
-1.59609817400342e-05
-2.53592177484489e-05
-2.04313408878268e-05
-9.49192357860475e-06
-1.49586881596748e-05
1.68146975267844e-06
-2.53423497358623e-05
-2.90828857674626e-05
-9.13208281714979e-06
-6.97012843254733e-06
-2.88927749935421e-05
-2.55158350331617e-05
-4.29863581754703e-07
-1.31920754891638e-05
-1.60649198633756e-05
-1.86845397546272e-05
-1.52233646562366e-05
-2.64669713024183e-05
-3.41919698503661e-05
-2.06892738445068e-05
9.79982299893891e-06
-2.29868106022029e-05
-2.64749820329129e-05
9.61842706943769e-07
-1.04380462183905e-05
-3.43187685219186e-05
-1.78200083736619e-05
-1.26458771503009e-05
-2.70147744837653e-05
-2.07100060109813e-05
-1.23257161853566e-05
-1.81378020393059e-05
-2.03167706584069e-05
-7.6650885981581e-06
-8.41361427857056e-06
-1.93444896902354e-05
-5.31535753813384e-06
-6.92926237875527e-06
-1.21425613978211e-05
-2.27896000583176e-05
-1.64230283207818e-05
-1.64323602263177e-05
-3.9070934788732e-05
-1.3780636221809e-05
-1.44361696077488e-05
-2.62173562119525e-06
-2.18680441213632e-05
-1.81223579654505e-05
-1.93899651593799e-05
-1.95200987731e-05
7.34816418374218e-06
-1.41064460839268e-05
-8.55833567704201e-06
-1.37564497814494e-05
-1.85428629774811e-05
-1.31798110221809e-05
-1.58737100136959e-05
-2.77464062071134e-05
-2.22990988473897e-05
-5.35160818452801e-06
-1.78315192205127e-05
-1.57101659019031e-05
-6.46702755951485e-06
-1.80383022773376e-05
-3.64642853976694e-05
-2.2880021496234e-05
-4.00193490253882e-05
-2.80600941731581e-05
-8.09257277818318e-06
-1.94550574561721e-05
-2.1259580200902e-06
-3.12592191460861e-05
-1.74631707826796e-05
-2.10592313372989e-05
-5.37929556338435e-06
6.68822534535914e-06
-1.551894492903e-05
-7.46950803401359e-06
-2.39861231096763e-05
-2.05533356166949e-05
-3.25355341360345e-05
-1.45139877475664e-05
-4.70261065259e-06
-2.8439424105632e-05
-1.34228004698615e-05
-1.97431055368455e-05
-2.52060794615804e-05
-5.05112767796826e-06
-1.7492918535651e-06
-2.21764985112578e-05
-2.92960481960604e-05
-1.82838545131262e-05
-5.30798157566807e-06
-1.77176841831351e-05
-1.92079441181927e-05
-2.80147461558557e-05
-1.25861812086113e-05
-9.91110077324664e-06
-2.63608706953021e-05
-4.37594659951933e-05
-1.98186926455736e-05
-1.39214447050918e-05
-2.22872178399558e-05
-5.75138609413583e-06
-1.78084242116863e-05
-2.55565279471245e-05
-2.37532243745714e-05
-2.10464672626334e-05
-2.37753626533147e-05
-1.56157488559124e-05
-1.82387782841033e-05
-2.33690092124915e-06
-2.03710767256834e-05
-2.1185014205926e-05
-1.86642246700464e-06
1.35898470373574e-06
-2.14672851906257e-05
-2.39790689548104e-05
6.55426765491286e-06
-1.44158867908871e-05
-2.00654650121729e-05
-2.92097753306297e-05
-1.63475476890077e-05
2.77443383031773e-06
-1.21995637449553e-05
-8.22408464180267e-06
-2.31195461985977e-05
-4.39295544507243e-06
-2.45723002346693e-05
-1.30922305304569e-05
-2.32970737226066e-05
-6.34608614601884e-06
-2.7517560216922e-06
-8.45713727449155e-06
-1.81582852103333e-05
-1.77986301013625e-05
-1.64704025929309e-05
-2.23954124066132e-05
-1.45252449281235e-05
-2.24579400052717e-05
-2.78069670554971e-05
-1.84983785028952e-05
-1.73899897615819e-05
-1.95340283181806e-05
-8.10545554744478e-06
-1.37859608892016e-05
-1.12249337374471e-05
1.75381777557894e-05
-2.41230907587763e-05
-1.55014271205112e-05
-7.62035390130095e-06
-2.04417999077071e-05
-5.12462532221034e-06
-7.44834906174546e-06
-1.99459379282001e-05
-1.08464649583373e-05
-1.52069330617666e-05
-3.48103968403773e-05
-2.65492893708896e-05
-1.57960643646436e-05
-9.87991166835135e-06
-2.19982509830945e-05
-6.10497890048303e-06
-3.84806214692178e-05
-2.04863525534838e-05
-1.17944483394776e-06
-1.28826315376981e-05
-3.3946838600842e-05
-1.87704469276781e-05
-1.2790493499953e-05
-1.11830393977767e-05
-1.78735221432598e-05
-2.09126175296039e-05
-1.84688605446006e-05
-7.9229040721255e-07
-7.39174215685698e-06
-2.5622723075742e-05
-2.53684638541639e-05
-2.36813583981092e-05
-1.17618116932649e-05
-9.21458262329217e-06
-1.72724088706494e-05
-2.37589683915947e-06
-1.54187921187852e-05
-2.5589606115771e-05
-9.20409317939553e-06
-8.69342062282496e-06
-1.83792567002747e-05
-1.52199482631247e-05
-1.71661944261336e-05
5.06469411642916e-06
-1.65270868473486e-05
-2.3651823134218e-05
1.57710651284507e-06
-6.63516813307662e-06
-2.43288260659857e-05
-1.93893702488444e-05
-1.62133480483802e-05
-1.52849621630194e-05
-7.32847950009636e-06
-1.38495604015715e-05
-1.80309492200539e-05
-3.59002891646309e-06
-1.30288201431084e-05
-1.50164028749582e-05
-1.49873803089457e-05
-5.62625249302631e-06
-8.27315176087574e-06
-3.05786192858499e-05
-1.70530665276017e-05
-1.45962946717342e-05
-3.82660973951094e-06
-1.8898896308641e-05
-2.6167007564348e-05
-9.87783786717565e-06
-1.26878401863203e-05
-3.0668517816722e-05
-2.27521076913294e-05
-3.42265482114028e-05
-2.08509816934017e-05
-7.51307845651673e-06
-2.36377997298199e-05
-1.27701749552259e-05
-6.1312258546708e-06
-1.60778051698888e-05
1.48207815201002e-06
-1.44867454947332e-05
-1.79126420837332e-05
-1.5519197869294e-05
-1.6690430071408e-05
-1.88778986271581e-05
-1.1453413757443e-05
-1.42418862493053e-05
-1.47536809351461e-05
-2.62196792021848e-05
-3.55704228300413e-05
-2.96232467074982e-05
-1.54142459015246e-05
-1.41722830762252e-05
-3.64652191401803e-06
-3.2736814220073e-05
-1.28615412989492e-05
-6.68001275135724e-06
-2.13327339090083e-05
-2.14339334929975e-05
-1.45870014131501e-05
-1.47093515688302e-05
-2.66925007273043e-05
-3.35793761100296e-06
-4.06236082350947e-06
2.70254602657285e-06
-2.70552881958701e-05
-2.00801995607172e-05
-1.60080732761278e-05
-2.86285046459716e-05
-3.08155618437131e-06
-2.33227779576311e-05
-4.11566433389467e-05
-2.96175237204234e-06
-1.68162127673771e-05
-1.57785930096518e-05
-1.41372327327108e-05
4.62152036791624e-07
-1.87953854544357e-05
-2.81271946486988e-05
-1.30121621819727e-05
-1.19164333728568e-05
-2.00539350049326e-05
-1.58237583070938e-05
-1.19746566973941e-05
-2.14008237271448e-05
-6.74098601974875e-06
-2.53657910524857e-05
-8.2016722635844e-06
-1.04101762596028e-05
1.47072442087346e-06
-1.77905058287838e-05
-2.53119950251779e-05
-1.8655672266997e-05
-1.15951615517015e-05
7.00614255116641e-06
-2.6353112693322e-05
-1.15425669840505e-05
-1.92329779080383e-05
1.88668296249589e-06
-2.27720755723036e-05
-3.9756618742352e-06
-2.9608596932363e-05
-2.7703777655388e-05
-2.56760323652027e-05
-2.97768652910703e-05
-1.63812980858109e-05
-1.33826727616655e-05
-1.36182943278135e-05
-8.80227813990419e-06
-1.20476025205553e-05
-2.52040655815453e-05
-3.64107533007249e-05
-1.86730157504942e-05
-1.30807180593127e-05
-2.36641191906967e-05
7.30832722363271e-06
-1.79537489659709e-05
-6.99350124085852e-06
-2.86762847143469e-05
-3.16812679613928e-05
-1.77106177166671e-05
-3.06189766037766e-05
-6.6621951576238e-06
-1.82776477319664e-05
-9.31104998409552e-06
-2.23080005980072e-05
-1.65694424391575e-06
-2.18801400900346e-05
-1.96414637635365e-05
-2.01754863177036e-05
-2.02168941619687e-05
-1.50435590031435e-05
-5.04902230134042e-06
-2.13470694184752e-05
-9.48430995713489e-06
-5.99947153203977e-06
-1.10835291348571e-05
-1.80184890329866e-05
-4.89021147820681e-06
1.13042256522183e-06
-3.05099320810074e-06
-1.15024751526355e-05
-3.30062289215968e-05
-2.7461660514093e-05
-4.44233978824816e-05
-1.4912972097725e-05
-2.26467328174053e-05
-1.69993128905868e-05
-7.55055617888359e-06
-2.35958073778539e-05
-1.6286704565447e-05
-1.8177797792272e-05
-1.90418332385728e-05
-7.85531826944251e-06
-9.53030566458843e-06
-1.21872803841467e-05
-1.04759139824969e-05
-2.16685159484827e-05
-6.97327385247134e-06
-2.51272906601849e-06
-7.41180497219406e-06
-1.13443082446217e-05
-1.99087712262723e-05
-1.43075282804686e-05
-5.70871775801155e-06
-2.91473673341648e-05
-1.48086547667416e-05
-1.86381678963961e-05
-1.28966780718821e-05
-6.51331758318783e-06
1.09044971813471e-05
-9.64558983491993e-06
-1.35256235131939e-05
-1.40865005972815e-06
-1.5813858019228e-05
-4.00002086074862e-05
-1.43174768325178e-05
-1.29589204854595e-05
-2.63587262758723e-06
-2.86183069024634e-05
-1.61641840957648e-05
-1.10107123045726e-05
-1.61235382850563e-05
-4.43662890150702e-06
-3.35408029180105e-05
2.74646024809719e-06
-1.7308345036097e-05
-1.43606718426601e-05
-2.23878487572431e-05
-2.76651660619637e-05
-1.85893858077483e-06
-2.26055007907388e-05
-5.43661238254719e-06
-2.69920331441231e-05
-2.15958103143846e-05
-3.00359993431788e-06
-3.12430602420289e-05
-1.08094421920937e-06
-1.28926624852384e-05
-2.78416311373568e-05
-2.12059001279855e-05
-2.87696934540732e-05
-2.56406498779222e-05
-2.48919504671051e-05
-1.41547393402948e-05
-6.00983195024997e-06
-2.65508013900031e-05
-9.23841525853994e-06
-3.27580605264462e-05
-1.16444599849974e-05
-1.71244435402653e-05
-5.58543139592137e-06
-2.29914305091505e-05
-1.17807412583435e-05
-1.34913506218042e-05
-3.22071633136937e-06
-2.49834384721754e-05
-2.55656796316251e-05
-1.06381529365737e-05
-9.68226617696164e-06
-2.47291416195729e-05
-2.35055876762524e-05
-1.65157294573592e-05
-1.2996698429862e-05
-2.00274372146302e-05
-1.09162727067879e-05
-8.51784814263403e-06
-1.88292799561111e-06
5.15675533600993e-07
-1.65140391019047e-05
1.52182272149645e-06
-7.78202902135585e-06
-2.24099600028939e-05
-5.77728918956895e-06
-1.46414556546037e-05
-1.85356222522405e-05
-1.40374823631572e-05
-2.42754681620634e-07
-2.20887718653141e-05
-2.73916807624659e-05
-1.78704618594401e-05
-7.04180678486249e-06
-2.24399076591275e-05
-7.83149765600884e-06
-2.6422693348772e-05
-1.94752892653329e-05
-2.04958745719034e-05
-1.30453958807071e-05
-2.6884666217926e-05
6.85594428143352e-06
-2.66105491653515e-05
-1.27776343953138e-05
1.37539223825183e-06
-1.60072738004458e-05
-1.79397038240561e-05
-5.53859796681696e-06
-1.13544397042886e-05
-1.09375248859838e-05
-8.16522271417147e-06
-9.30713142517929e-06
-2.71805265777648e-05
-9.28521276850722e-07
-3.14395049954837e-06
-2.07760703108094e-05
-6.8627553341185e-06
-6.33262633481299e-06
-7.5609075400036e-06
-9.14906239800164e-06
-4.99045959697921e-07
-6.11563110811473e-06
-2.91433330629091e-05
-8.78807498311786e-06
-3.52621070477677e-06
-8.0352434504085e-06
-1.74133850466739e-05
-1.14511917234687e-05
-1.96313952778171e-05
-1.59029921656423e-05
-2.1199572356488e-05
-6.87712635177602e-06
-1.70067050268833e-05
-1.04544907084571e-05
1.65413221074124e-07
-1.31126558448012e-05
-1.96462976014033e-05
-2.101042032817e-06
-1.72484529759412e-05
-1.90567392260575e-05
-2.8547892366872e-05
-1.28564022774814e-05
-2.38814613531475e-06
-4.07412661602552e-05
-3.38275073457967e-05
-1.66026752622688e-05
-1.30129954006499e-05
-2.20108076192856e-05
-3.38881895371327e-05
-2.37984581974684e-05
-6.28269670752749e-06
-2.63406899225816e-05
-2.61418896457888e-05
-2.212636815649e-05
-9.76478419902243e-06
-1.34035496079013e-05
-1.14357182849233e-05
3.60858390758233e-06
-7.25437609211872e-06
-3.20465737006283e-06
-2.42730448227323e-05
-3.18897369748749e-05
-9.61467299011972e-06
-5.35175744088575e-06
-3.54320650520503e-06
-3.34538838794611e-05
-2.24961246905284e-05
-5.69607657159605e-06
-9.33540487877735e-06
-2.19702543698928e-05
-4.69747304888284e-06
3.51859010613751e-06
-1.61321700426021e-05
-1.54382180014117e-05
2.31548894191254e-06
-1.81858758159207e-05
-7.33763067601639e-06
-1.04256654095873e-05
-3.06983647944316e-06
-2.5324226070237e-05
-2.07889826164587e-05
-8.89954536660281e-06
-1.71609304777873e-05
-2.96500913998916e-05
-1.11320856304731e-05
-1.41922063410389e-05
-7.91025484643835e-06
-9.50646510343061e-06
-2.2899957370539e-05
-2.62529200386097e-06
-1.48480707886739e-05
-1.867811201335e-05
-1.98225630035972e-06
-3.24497957790635e-05
-9.51782193380288e-06
-5.4089373301256e-06
-1.58425813063389e-05
3.75014693909583e-06
-2.02851610712777e-05
-1.63737258201516e-05
-1.50556531040284e-05
5.41624525307959e-06
-1.35950386562524e-05
-2.4057230162249e-05
-1.45600652093673e-05
-1.77034884107618e-05
-1.44237224325842e-05
-3.38991570330508e-05
-1.7305718233306e-05
-3.35263744091177e-05
-1.88377036852165e-05
-1.26423676617872e-05
-2.08152622677244e-05
-1.57115610902711e-05
-5.55473150968125e-06
-1.74962618407195e-05
-8.89196590152989e-06
-7.42651598624248e-06
-1.67573728262316e-06
-1.24577212363004e-05
-1.73361453437384e-05
-2.16656213660847e-06
-1.53774222187716e-05
-9.50983558353049e-06
-2.00371619050716e-05
-3.12522033197387e-05
-1.10895343542983e-05
1.18559209373528e-06
-2.07980173790051e-05
-2.30121342781235e-05
-8.31768943574881e-06
-1.77895203027798e-05
-2.72494839224942e-05
-6.70623480125482e-06
-1.72979417888472e-05
-1.45409686399569e-05
-2.16009472958327e-05
-2.21426688175514e-05
-1.99495989974315e-05
-2.39923588989243e-05
-1.96463995005665e-05
-1.5958337014598e-05
-1.74117132812175e-05
-3.70098736331528e-05
-1.35322245266431e-05
-3.38416602411083e-05
-6.83574668948493e-06
-9.67426509362574e-06
-1.37296364447712e-05
-2.60525867495681e-05
-5.19385721710034e-06
-1.65018367687852e-05
-2.50139338703328e-05
-1.32021966073301e-05
-1.84966985885168e-05
-1.77774491799282e-05
-1.57525684249709e-05
-2.63218459161698e-05
3.3823204081027e-06
-1.10123453010171e-05
-6.33580767475561e-06
-1.49251957601476e-05
-1.97233009619236e-05
-5.3884816793797e-06
-1.24186400726935e-05
-1.62807556339654e-05
1.54876616566939e-06
-8.5046738972789e-06
-1.69838145058218e-06
-2.21377239540195e-05
-4.04101480738697e-06
-1.91337652728116e-05
-1.35934212677884e-05
-3.01380228901522e-05
-1.39005125642904e-05
-2.97721589633149e-06
-2.98301190794743e-05
-2.08534405678209e-05
3.22708793498941e-06
-5.65712270701534e-06
-1.02935385557746e-05
-1.17856447107684e-05
-1.22077046466712e-05
-1.74425922710244e-05
-7.3753860429989e-06
-6.48878070497662e-06
-2.98625186945965e-05
-1.25130574168204e-05
-2.40755873463281e-05
-9.45960642894929e-06
-2.68401408430269e-05
-3.15711667223249e-05
-2.35670213199943e-05
-1.63888735870611e-05
-1.96447146344936e-05
-1.64307827289608e-05
-2.62242346344614e-05
-1.87447998763497e-05
-2.80219258548074e-05
-3.75604195240194e-05
-2.43913206026283e-05
-1.40239954952185e-05
-2.22249458681887e-05
-1.55764650011196e-05
-2.1490814072562e-05
-8.00884470686631e-06
-1.86350539952804e-05
-2.18927859631273e-05
-9.99763508365705e-06
-8.11296977922377e-06
-2.18702758977349e-05
-1.26552992201584e-05
-6.90534125950626e-06
-1.76861399726207e-05
4.2534930023981e-06
-2.76690249234605e-05
-9.06823291537197e-06
-2.28696133692056e-05
-1.86975895534713e-05
-1.92663036749074e-05
-1.00826989091628e-05
-2.37668011855752e-05
-1.08905873853066e-05
-1.06567520735829e-05
-1.60356006868893e-05
-2.85793231618687e-05
-2.65354603447885e-05
-8.51018402042368e-06
-1.79491282722598e-05
-1.83466313548941e-05
5.21509477711891e-06
-2.91151724191419e-05
7.9612341959814e-07
-2.24029051246305e-05
-1.28499775016685e-05
-2.30083641040461e-05
-1.94559390547706e-05
6.13209016225842e-06
-1.81127415545744e-05
-1.95909829273533e-05
-1.09237019909361e-06
-1.55534037425063e-05
-1.52401833232155e-05
-4.56482048689922e-06
-2.33627660960646e-05
-6.85852990998839e-06
-6.78284685969202e-07
-2.5885133563791e-05
-2.5975565745596e-05
-6.39356470810716e-06
-1.53547519894254e-05
-8.82681173045458e-06
-9.41769348247853e-06
-3.82306062808331e-06
-1.64596484207654e-05
-1.8344093197841e-05
-3.74106063143777e-06
-7.02352484158376e-06
-2.01644153398649e-05
-1.57696315898019e-05
-8.99811892155473e-06
-1.79953630012106e-05
-2.0235915928039e-05
-2.02432391284207e-05
-2.03287913270875e-05
-2.24381555913701e-05
-2.21523764985412e-05
-2.49198807811677e-05
-1.1193329911891e-05
-9.60813207777298e-06
6.928207819314e-06
-2.20121949874789e-05
-1.07344011401127e-05
-1.47377750873621e-05
-6.59500496578219e-06
-2.27211259974737e-05
-1.36860948056606e-05
-6.11022235665033e-06
-3.39651953890551e-05
-1.02977864488613e-05
-2.92042722705534e-05
-1.24502864129464e-05
-1.00988884741832e-05
-7.7182038836904e-06
-3.89869917578846e-06
-5.61439654822084e-06
-1.92667033124798e-05
-1.07488613332086e-05
-1.91822686053759e-05
-3.19963232109423e-06
-1.68384423556208e-05
-1.72375093880502e-05
6.47882692762489e-06
-8.75079735057416e-06
-7.27618499121121e-06
-8.36338456981593e-06
-1.38284375023332e-05
-9.69143809921106e-06
-6.63780699201243e-06
5.99128203290993e-07
-2.84970014329255e-05
-2.67101006057494e-05
-2.10718005481349e-05
-1.56786943597275e-05
-3.00052537308414e-05
-2.37169445550301e-06
-7.23410323725459e-06
-7.40829527562229e-06
-2.055823362999e-05
-3.71387483952994e-06
-1.1285229552846e-05
-1.56889088921323e-05
-3.08774897024037e-05
-2.11279365539771e-05
-3.39216487694134e-05
-2.4330949833102e-05
-1.47021305210762e-05
-3.14577735517582e-05
-1.6460308812913e-05
4.71040923148212e-07
-1.4332709373498e-05
-1.85092778952281e-05
-2.53861080796804e-05
6.42370115600635e-06
-2.61414277022934e-05
-3.89886473730336e-06
-1.56859646563015e-05
-1.87668114544978e-05
-4.44710016390377e-06
-1.96806344974769e-05
-1.76499101907033e-05
-1.66572395937813e-05
-2.06653012891229e-05
-1.75499703635926e-05
-1.24083655484571e-05
-1.1176257208579e-05
-2.86742129708561e-05
-2.31655448239602e-05
-1.60860174984832e-05
-1.66398632983768e-05
-1.13812711970786e-05
-2.03583884479813e-05
-8.63483557728382e-06
-1.44174459695168e-05
-2.56535784198908e-05
-1.63863509794315e-05
-2.28757737095028e-05
-2.28850157457636e-05
-3.98310893620194e-06
-1.00830355228178e-05
-1.07198137009477e-05
-1.42384097006558e-05
-2.05066773987949e-06
-2.12111339127131e-05
-7.55848544625785e-06
2.03204998161598e-06
-2.12632772400247e-05
-1.55031727638016e-05
-1.38609557267892e-05
-1.27848226673245e-05
-1.67401232757991e-05
-1.64249779219639e-05
-1.03401077982674e-05
-2.01664949490933e-05
9.46413442591715e-06
3.09022175969405e-06
-9.03547483878465e-06
-1.48781564125704e-05
-1.85228103822975e-05
4.41514292790226e-06
-1.56763584677073e-05
-2.28540718990703e-05
-2.35015670021154e-05
-1.56705779041968e-05
-6.36138265309889e-06
-1.37286180252887e-05
-1.10111262094639e-05
-1.56299537693816e-05
-1.22568979289175e-05
-1.92274948978708e-05
1.11385122862783e-06
-3.28585204073476e-05
-2.02902778941078e-05
-1.47720486102164e-05
-2.28857342444488e-05
-2.20829360968157e-05
-3.06122948906007e-05
-3.1232795727297e-05
-2.40747356281592e-05
-1.53654727255604e-05
-2.16240930360763e-05
-3.58891150654445e-05
-1.54805565708064e-05
-1.23295837388891e-05
-1.70058481638561e-05
-8.35471478468659e-06
-2.24528039326164e-05
-1.9314962785845e-05
-1.05074615060048e-05
-2.6768378237747e-05
-1.21004867661644e-05
-2.12834225679611e-05
-2.08894085052351e-05
-1.45257433156245e-05
-1.375990625307e-05
-1.54321678669625e-05
-1.28266995400077e-05
-2.54206897149689e-05
-1.09521386360097e-05
-1.83384959088811e-05
-3.04316076435194e-05
-1.72805598279288e-05
-2.26186730152234e-05
2.21152166140699e-06
-1.96712273777796e-05
-1.03536021188213e-05
-2.20881044452006e-05
-2.93089559028867e-05
2.77000154701321e-06
-2.71297513737489e-05
-8.6625091922218e-06
-1.62589981324455e-05
-2.85079091899534e-05
1.34131202918694e-05
-8.05802838571651e-07
-1.42351905384622e-05
-7.91464113977047e-06
-1.02428669831412e-05
-2.46971604557876e-05
-6.40788024337444e-06
-1.24499490341732e-05
-2.80429178915186e-06
-2.90342619815466e-05
-2.39750457396342e-05
-1.36411543771339e-06
-7.73751799017036e-06
-7.99941917619333e-06
-1.79482934707777e-05
-1.53309259528148e-05
-2.10501051498391e-05
-3.14444928927066e-05
-1.23899269813912e-05
-8.01833643865094e-06
-8.16098961201269e-06
-2.59674511204048e-05
-2.95520872571401e-05
-1.51514026849886e-05
-9.15204524817722e-06
-2.40440143154398e-05
-1.94121002113079e-05
-1.01734099583847e-05
-2.38559992212371e-05
-1.66014711757894e-05
-1.39578493026513e-05
2.34653907100957e-06
-2.2474200152023e-06
-2.96448132943544e-05
-4.9120795440014e-06
-5.32871130543541e-06
-4.31892961132638e-06
-7.40344967441154e-06
-4.15309101952892e-06
1.44679331640452e-06
-1.31123141352332e-05
-1.04686243131301e-05
-5.96491703627206e-06
-9.44828873065363e-06
8.66266383301356e-07
-1.15739682468555e-05
-4.43731273321807e-06
-1.38211038084316e-05
-3.85035493761701e-05
-1.58094108369235e-05
-2.15734735267227e-05
-1.63068569470746e-05
-1.22762017308136e-05
-3.43244730017106e-05
-1.23598936515606e-05
-1.55050181598288e-05
-1.35928756392898e-05
-1.84126075870481e-05
-2.61175216503944e-05
-1.0267838694876e-05
-5.00846251476574e-06
-2.20862980007511e-05
-1.47946478015251e-05
-3.71219530217049e-06
-1.71343461448259e-05
-2.06872095824611e-05
-1.95271983682138e-05
8.50022985091734e-07
-2.17457325935028e-05
-2.63472789969402e-05
-3.07478897242528e-05
-2.20199226494083e-05
-2.25195290518176e-05
5.96756193227268e-06
-1.58836913118308e-05
-1.08953885817742e-05
-1.80434096910423e-05
6.43051874882953e-06
-8.17979370229038e-06
-1.18209213308431e-05
-3.02636804521407e-06
-1.79235748078479e-05
-6.14896317019798e-06
-1.81047812947533e-05
-2.49236744507338e-05
-1.63588035306252e-05
-3.71445373392455e-05
-1.71183297160486e-05
-2.29701696893043e-05
-1.97938242613873e-05
-2.96186391056361e-05
-1.38548991331138e-05
-1.27913655975117e-05
-2.30192170520277e-05
-2.10642309973364e-05
-1.23792674403737e-05
-1.63892333476189e-05
-1.15755163901191e-05
-5.18276055480371e-06
-2.08025544633577e-05
-2.7461034369471e-05
-2.22753369089099e-05
-2.81882892701371e-05
-2.43267418160613e-05
-1.22823453840608e-05
-4.28080292430997e-05
5.71818904123262e-06
-7.11551319402795e-06
-2.27791714986121e-05
-2.76815997616342e-05
-2.01565925579991e-05
-5.82852112046811e-06
-1.69625998966474e-05
-1.15200945270373e-05
-1.26810508357221e-05
-1.55375252204811e-05
-1.75689992296479e-05
-2.72895672674258e-05
-1.38341679649376e-05
-1.58773775034387e-05
-7.00548797377715e-06
-2.24140612373414e-05
-4.80179411138382e-06
-9.75843071220353e-06
-3.05564033940631e-05
-2.27656034595571e-05
-1.04328491009087e-05
-2.91914855977942e-05
-2.12689699021421e-05
-1.40425413733804e-05
-2.43648690857785e-05
-2.78380389537699e-05
-2.22001007344948e-05
-2.19081165010701e-05
-1.9296724368501e-05
-1.32969582733699e-06
-2.77221618973615e-05
-1.86415606448714e-05
-2.82412003541404e-05
-2.11935828784117e-05
-1.3866673667967e-05
-3.19907833926256e-05
-3.84202968177255e-05
-1.50590343790622e-05
-2.12176824086924e-05
-1.55339628846839e-05
-1.18639338673132e-05
-1.78674803879077e-05
-7.06640748327976e-06
-1.08430259905123e-05
-8.33490342754232e-06
-1.88949677808761e-05
-1.65939275563048e-05
-1.19092208781789e-05
-2.73220424251066e-05
-4.77418011271732e-06
-2.65090855046136e-05
-1.28212238067857e-05
-1.50834295903708e-05
-1.76138792247732e-05
-1.8211719260691e-05
-1.90682461999857e-05
-7.5303677692877e-06
-6.33852669186704e-06
-2.93538256849128e-05
-9.67896495668368e-07
-3.22213055882327e-07
-2.10655127439947e-05
-5.1563287230177e-06
-7.53395586188286e-06
-1.00442839609558e-05
-3.25830283424736e-05
-2.89940670896091e-05
-1.43567506426295e-05
-1.60661206772251e-05
-4.55144140139177e-06
-7.65453103724939e-06
-2.36336569645843e-05
-2.91130925259194e-05
-8.41778573825181e-06
-1.06135404974836e-05
-3.97179903105405e-06
-1.20565852804472e-05
-2.42377252331337e-05
-1.39467599289653e-05
-2.71275200938585e-06
-2.22024347759457e-05
-1.28010561449897e-05
-3.50401747214122e-05
-1.35965229460417e-05
-2.99503348958211e-05
6.87827002817163e-06
-4.20915446328543e-06
-7.80691358891846e-06
-2.49661781561634e-05
-2.98051872254335e-05
-2.32949487790369e-05
-2.5501858971365e-05
-3.778201231143e-05
-2.71595991726849e-05
-1.54648240537071e-06
-8.40235537143629e-06
-1.97865401396096e-05
-1.22348349227798e-05
-1.90672948961848e-05
-1.85171770215787e-05
1.53598886235576e-06
-2.74299511261825e-05
-8.6471094546631e-06
-2.01299308597346e-05
-1.3900410535459e-05
-1.36384600439898e-05
-1.65944664426468e-05
-2.3577071397674e-05
3.21475539174444e-06
-1.25788576444633e-05
-4.54585760617391e-06
-2.5449043888606e-05
-3.02673923438379e-05
-1.86135023328125e-05
-1.32844187612135e-05
-9.0285438452984e-06
-1.74276415794096e-05
-7.8894192514802e-07
-1.7234808417268e-05
-1.82734844580618e-05
-1.17169090337725e-05
-6.78192981265129e-06
-1.49117501349543e-07
-8.38255988795218e-06
-1.09545687375025e-05
-1.11307091354176e-05
-6.8979997254907e-06
-2.47486460418745e-05
-2.58441549177384e-05
-1.82851318301978e-05
-1.88438907830056e-05
-6.63469425551276e-06
-2.07162444077275e-05
-1.47682174364578e-05
-2.04697391983167e-05
-2.04302107469878e-07
-1.78535367931492e-05
-2.32110256993384e-05
-1.75655262091667e-05
-2.90908158528111e-05
-2.66104811063543e-05
-3.27232882801321e-05
-2.47145443873419e-05
-5.83532661121555e-06
-3.02008134835621e-05
-2.55509739696686e-05
-8.34717964340274e-06
-5.91274086624156e-06
-1.20577676046976e-05
-6.18757428817774e-06
-1.64112417606822e-05
-2.1208191651455e-05
-8.41246901973986e-06
-6.10822365101316e-06
-2.60874173621868e-05
-1.47085824414969e-05
-2.61002297167489e-05
-2.13817310000332e-05
-1.98369215391886e-05
-1.96051538171968e-05
-2.60585741443403e-05
-9.01763250944673e-06
-1.7890094959507e-05
6.63390859562645e-06
-4.89090226567431e-06
-1.75938283691367e-05
-9.51859114129504e-06
-2.06647090955312e-05
-1.01668162011015e-05
-1.88827950139016e-05
-1.54802537281085e-05
-2.5679523420998e-05
-1.00613119003637e-05
-2.07340618603645e-05
-2.77089877918155e-05
-8.1508470655126e-06
-2.17231628763676e-05
-1.8723943251951e-05
-1.39121699546074e-05
-2.04944634319005e-05
-2.3457059033114e-05
-1.3102802216566e-05
-2.59075700738455e-05
-4.87122220762031e-06
-1.3039324766582e-05
-1.09380783013407e-05
-2.19706884770787e-05
-1.36444486415392e-05
-6.74270093143639e-06
-4.44666047479242e-06
-3.04733047764612e-05
-1.54622045617672e-05
-1.48412325344913e-05
-2.19347773382521e-05
-1.68178187401696e-05
-7.19764763030106e-06
-1.38591405521434e-05
3.76611602421013e-06
-2.13257249283777e-05
-1.32892395752039e-05
-3.45772607160419e-06
-3.27015308853767e-05
-1.0389101606935e-05
-1.68405318923949e-05
-1.86975861095629e-05
-1.45490445511737e-05
-2.30632411659563e-05
-2.72073068420555e-05
1.56572846041755e-06
-1.09586650977287e-05
-2.21120138790398e-05
-1.97287958067596e-05
-1.45955935355244e-05
-1.73425481636126e-05
-4.39591879716959e-06
4.00874320556516e-06
-2.94484790205677e-05
-2.63140549288319e-05
-2.07228824054253e-05
-7.43559978465921e-06
-9.84697735776997e-06
1.87448599111115e-08
-4.81759685419128e-06
-2.45281109381581e-05
-1.56181062401736e-05
-1.75384933575679e-05
-1.67081242869166e-05
-3.05809824710166e-05
-4.04608677816339e-06
-1.19033236590579e-05
-3.011598882463e-05
-2.39694102410351e-05
-1.64944876349988e-05
-1.29419616869194e-05
-5.61381420578901e-06
-5.04429608648032e-06
-1.74288128059368e-05
-3.55886023900629e-06
-2.50437784556425e-05
-1.12191375832893e-05
-2.447529548406e-05
-1.45820372839207e-05
-1.30540147265043e-05
-2.76027472476027e-05
-1.19432759959573e-05
-2.09469446566699e-05
-2.656916226959e-05
-1.64022407741988e-05
-4.90182811844139e-06
-5.519438326592e-06
-1.38170282468481e-05
-8.00396555317129e-06
-1.24626566523983e-05
7.98297715126628e-07
-9.48583992283283e-06
-3.91343756358699e-06
-7.51422588311695e-06
-5.6949000848978e-06
-2.54058403917046e-05
-5.34666842980449e-06
-2.3729905093516e-05
-1.84946242478042e-05
-1.04046830724239e-07
-1.01257981754804e-05
-3.04706111417907e-05
-1.77060474559075e-05
-2.72225535072913e-05
-2.35240072990725e-05
-1.85664035857551e-05
-1.22671883083315e-05
-6.99693797188949e-06
-2.67846295235129e-05
-8.63065012826906e-06
-1.85382223832717e-06
-4.65629223474931e-06
-2.31833169760404e-05
-2.26630955789657e-05
-1.27516842451773e-07
-2.7306012781408e-05
-1.22108751654949e-05
-1.29870434699491e-05
-2.10094459206468e-05
-2.61206159703822e-06
-1.19833026578069e-05
-1.86920407063128e-05
-1.06961478898551e-05
-2.09085489482711e-05
-2.16427589061254e-05
-2.60775504661246e-05
-1.30767800638173e-05
-1.74884907439999e-06
-1.6263183251079e-05
-2.04052068299308e-05
-1.71331727282007e-05
-3.27196373434562e-05
-2.96350811058875e-05
-1.14557672456606e-05
-1.34674908756888e-05
-1.67683681179591e-05
1.20175282500141e-06
-4.70474009690564e-06
1.6088431189326e-06
-5.86863096307473e-06
-2.10151237421264e-06
-1.26873692266711e-05
-1.10038417148e-05
-1.57677947714017e-05
-1.31923482490638e-05
-2.46695494918486e-05
-2.35586334700116e-05
-1.88219378292696e-05
-1.41929542312709e-05
-1.04531793625489e-05
-6.21280510054158e-06
-3.60360231483056e-05
-2.46850744978164e-05
-8.60884550792011e-06
-3.04885238065601e-05
-1.72211184207557e-05
4.63850676858768e-06
-1.35092445420467e-05
-1.23453725770372e-05
-4.25751534353564e-05
-3.07365714885183e-05
-6.9096881900262e-06
-2.84838718535972e-05
-1.75483147649825e-05
-1.37939148268206e-05
-1.21402042380007e-05
-1.91258686955201e-05
-1.60690167980034e-05
-2.14489012179138e-05
-2.071175513696e-05
-1.25028912143731e-05
-1.70179604811571e-05
-1.85774620796658e-05
-1.26637759776101e-05
-7.96962876947384e-06
-1.54600197046169e-05
-1.98318125085245e-05
-1.70227850215452e-05
-5.43485464042475e-06
-1.60619991698252e-05
-2.9467556916619e-05
-1.3874287152636e-05
-1.10474224591262e-05
2.64523514524998e-06
-2.21546398001555e-05
-2.00925642854709e-05
-1.03735403737349e-05
-2.36737838725392e-05
-1.49154412831185e-05
-2.38657378812209e-05
-4.05377164274098e-06
-9.21638923000054e-06
-2.83057101401301e-07
-7.03684720696531e-07
-8.64506294160747e-07
-5.3544638780692e-06
-1.07184029351955e-05
-1.52709716303294e-05
-1.96535043625373e-05
-1.60889185090282e-05
-1.36098385623947e-05
-2.81094336713751e-05
-2.20004589532595e-05
-7.45331075890908e-06
-1.3365886639351e-05
-1.14012899030416e-05
-1.92673929913642e-05
-1.55168045372126e-05
-1.2992616974941e-05
-1.2879813612839e-05
-1.491322957908e-05
-2.35295487586284e-05
-8.17353894264121e-06
-1.9735546363742e-05
-2.03410262540224e-05
-1.06493626275083e-05
-1.8122100241948e-05
-3.36324579099408e-06
-2.2498290936033e-05
-1.16327380178484e-05
-2.21761089477328e-05
-1.57940856143703e-05
-1.83988661720689e-05
4.87916635758344e-06
-4.87508833840876e-06
-2.16339606478916e-05
-2.42808330546258e-05
-1.16803501826199e-05
-3.07854826408014e-05
-1.82742444611933e-05
-2.73128382754305e-05
-1.36818062909716e-05
-3.01511480899169e-05
-2.33081920966367e-05
-1.18586532551716e-05
-1.10412674533851e-05
-1.49588899083428e-05
-6.79961104784431e-06
-1.45862922648003e-05
-2.91019695744038e-05
-2.56443027301697e-05
-3.42323248210929e-06
-9.37485371733461e-06
-4.94591094900774e-07
-7.29601812959738e-06
-1.06580858963747e-06
-2.31417100729732e-06
-1.1741701661419e-05
-1.26631472325906e-05
-2.38391460424197e-05
-4.89461025796201e-06
-2.09779491624035e-05
-1.58951595960298e-06
-2.34433477516758e-05
-1.612299352316e-05
-2.41651094624584e-05
-2.95255631115529e-06
-2.75928334825114e-05
-2.00461958650447e-05
-2.55572099482176e-05
-1.23596203889215e-05
-2.14697093657983e-05
-1.59091507882656e-05
-2.45414927443988e-05
-7.40127431542675e-06
8.00078572060041e-07
-1.69249143168054e-05
-4.04377664245639e-07
-1.66772000313264e-05
-9.27811213586873e-06
-7.89328509092776e-06
-8.68594827197583e-06
-2.24743260244725e-05
-3.40070137483393e-06
-1.30789373848357e-05
-7.00979771884962e-06
-1.81869652070716e-05
-4.54501029350276e-06
-2.96047336001348e-05
-1.26092990643477e-05
-5.69350724061688e-06
-7.18237201448267e-06
-1.1116402660065e-05
-3.85855688296768e-05
-2.15252107306538e-05
-1.69601828182081e-05
-2.30502814601215e-05
-2.32605721030762e-05
-6.92597391356233e-06
-2.81821396136433e-06
-1.5736401257653e-05
-3.42951011957536e-06
-1.49163679509384e-05
-9.61872691236079e-06
-7.82235799053539e-06
-2.25837291625345e-05
-1.98371769122643e-05
-1.91729013240884e-05
-3.93935770531172e-06
-3.80648779287352e-06
-1.25934597918821e-05
-4.26306131620566e-06
-2.86976960250648e-05
-2.12615412297653e-05
-1.31745530971605e-05
-2.28638380940938e-05
-3.07036632376293e-06
-2.31588168592477e-05
-1.21152385966275e-05
-2.57343918018435e-05
-1.5011508585098e-05
-1.31279879927662e-05
-3.25252388038345e-05
-8.69599989228485e-06
-1.77742156203735e-05
-1.7723639450509e-05
7.87516358456847e-06
-1.45800176183045e-05
-2.05612191016274e-05
-3.59647266457594e-05
-2.32802523252089e-05
-1.90470866346203e-05
-2.73101529466363e-05
-2.54836701120055e-05
-1.13254792539188e-05
-7.19758709901627e-06
-9.99395094446094e-06
-3.02556121467566e-05
-1.17073815852411e-05
-1.37141082312394e-05
-7.69100705538432e-06
-1.64019412995903e-05
-2.70848906626816e-05
-1.6653891485031e-05
-1.24756699868384e-05
-2.96211880917855e-05
-5.27862361631031e-06
-2.07762886145937e-05
-1.64756479601477e-05
-1.17912946563416e-05
-1.30741596794902e-05
-2.22668127665117e-05
-1.03114292983986e-05
-1.16326438265096e-05
-7.71510081502237e-06
-1.94064751099785e-05
-1.06647815425174e-05
-9.90238419130056e-06
-9.78634374444218e-06
-1.18672071476317e-05
-2.1487861763789e-05
-1.12931013165417e-05
-2.43001575675872e-05
-1.74757707496245e-05
3.52066156578571e-06
-4.54086358171275e-07
-2.33206800797425e-06
-2.26395429298635e-05
-4.31028948459705e-06
-1.81977501418896e-07
1.58038301184703e-06
-1.2089465822287e-05
-2.04358957190934e-05
-9.11499393722061e-06
-1.96050482773965e-05
-9.04935863983214e-06
-1.86697434816481e-05
-2.08808386898034e-06
-5.70100599315561e-06
-4.12250741178393e-06
-2.66240456065849e-06
-3.29708329964085e-05
-1.2751379932718e-05
-1.57449531629765e-05
-1.50834697873849e-05
-5.4621232223073e-06
1.42386251390883e-05
-2.42130998904266e-05
-3.53361708125228e-06
-9.52466718108279e-06
-8.70645869308104e-06
-2.47497821872074e-05
-1.27418134042497e-05
-2.18814059441267e-05
-2.98931509613122e-05
-2.65403220511173e-05
-2.00262658745647e-05
-1.23244352803778e-05
-1.55591144196101e-05
-2.25508375477667e-05
-7.23879071201713e-06
-1.35229325540075e-05
3.47971091121905e-06
-2.62106923248505e-05
-1.69967438563408e-05
-1.45011370369854e-05
-1.25158788812811e-05
-2.47316446360035e-05
-1.15565954234482e-05
-2.053171637565e-05
-2.94137013187599e-05
-3.66473464781551e-06
3.83580712770216e-06
-2.95615624187139e-05
-2.6702387440901e-05
-1.3048459845412e-05
-1.34799335388244e-05
-3.66924951451489e-06
-1.15970617383645e-05
-1.95288480785027e-05
-1.35478100209597e-05
-2.62846714851393e-05
-3.1858764778512e-05
-1.67326520179267e-05
-2.13714564397873e-05
-3.32479107628733e-06
-1.19595980039193e-05
-1.80046933587208e-05
-1.90483689356684e-05
-3.74577341972885e-05
-1.76352172903665e-05
-1.19174166002123e-05
-1.19580238583638e-05
-2.85919094141251e-05
-1.85972284579789e-05
9.60644995711137e-07
-4.72925664621101e-06
-2.36839497288897e-05
-2.20779189720147e-05
-8.99363714607702e-06
-3.92465774227998e-05
9.91874170811058e-07
-6.81838818195553e-06
-1.36946090651294e-05
-2.49216588266033e-08
-1.09973588662309e-06
-4.35391587592959e-06
-1.00510067532713e-05
-4.48265807629741e-06
-1.53991600285292e-05
-1.26413264093535e-05
-1.32827418440741e-05
-1.79319206723433e-05
-1.50220317150984e-05
-2.08728197197221e-05
-8.52058675896632e-06
-1.13874049449653e-05
-1.81409580263471e-05
-1.01507763527136e-05
-2.92863085466838e-06
-1.73391116753411e-05
9.94064776786065e-06
-2.42126590085178e-05
-1.19662722464272e-05
-6.54572240934095e-06
-1.84285401594161e-05
-3.48213176193005e-05
-3.05495829460643e-05
-2.00270303182402e-05
8.87490977467951e-06
-1.37176254165279e-05
-1.22515023458037e-05
8.94043144036884e-06
1.88588907581753e-06
-6.84571750055926e-06
-3.08927323060638e-05
6.45137555587074e-06
-2.53473660932586e-05
-7.96100030341389e-06
-1.0888912202277e-05
-1.21828445315879e-05
-4.6312496192624e-06
-1.26940778263471e-06
-5.80863359449082e-06
-2.28966553890937e-05
-2.06239255200649e-05
-3.8873630004252e-05
-3.04731474572936e-05
-2.13725784399265e-06
-2.72644545681929e-05
-1.15961545631201e-05
-1.56825603865903e-05
-2.06822066637307e-05
-1.93042548894062e-05
-2.16260454208497e-05
-6.62180907247732e-06
-3.1111317618822e-05
-1.271422757337e-05
-1.83324468942697e-05
2.08657893604418e-06
-1.66748767428837e-05
-1.1136651733655e-06
-1.64474878922621e-05
-1.94225287683335e-05
-1.62207044757639e-05
-2.18208756206003e-05
-5.7135448799611e-06
-2.81879133414588e-05
-1.50840080299761e-05
1.63481121806301e-06
-2.13338780838435e-05
-3.07828278788404e-05
-7.12250174650236e-06
-2.19051912339043e-05
-2.69223524301599e-05
-3.2691810856943e-05
-1.09672511456149e-05
-1.47818807155663e-05
-2.70068829095472e-06
-8.24006440011967e-06
-1.74272142126958e-05
-1.24435004489983e-05
-6.05383635679991e-07
-1.13396654036992e-05
-2.4859826717603e-05
-5.74550460773856e-06
-2.22385879322537e-05
1.18163257121148e-07
-1.98900537593265e-05
-1.75387056016361e-05
-2.17137559498922e-05
-1.50673766572773e-06
-2.06933211378523e-05
-9.05131416096854e-06
-3.30225764770624e-05
-2.56710199068381e-05
-3.09926206180865e-05
-2.14226191590633e-05
-1.44935501382316e-05
-1.38039387751555e-05
-1.0401818380327e-05
-3.48849582125908e-05
-7.83734081329064e-06
-1.07144785500998e-05
-1.62068690134239e-05
-2.3261121707518e-05
-1.28443504154148e-05
-2.46539353960569e-07
-2.5230654428632e-05
-1.81454874378441e-05
-1.23620856861062e-05
-1.91986868105942e-05
-1.41190195122835e-05
5.4659002942142e-06
-1.81924398510611e-05
-2.89676875590585e-05
-1.16796958067796e-05
-1.07647904254928e-05
-3.4310417434842e-06
-2.89238089060011e-06
-1.75844066020941e-05
-3.13894947356278e-05
-2.54786967065007e-05
-3.93470988580698e-06
-3.41370288239786e-05
-1.50509278307819e-05
-4.15588072577025e-06
-2.46737220088911e-05
-1.57560609263578e-06
-3.07235368159716e-05
-1.78658992475637e-05
-2.72307022430616e-05
-9.16425843953896e-06
-1.95426681290817e-05
-6.51976383068583e-06
-3.15653466641238e-05
-1.1779242184904e-05
-8.32510393284373e-06
-3.11454934307711e-05
-1.8479332293931e-05
-1.01689727395972e-05
-2.42201930651122e-05
-1.80024866268939e-05
-1.35420059534622e-05
-1.94435297353875e-05
-1.30548152491748e-05
-2.7296543208002e-05
-1.08962351677178e-05
-1.39596908762097e-06
-2.56580812126137e-05
-4.5256074321392e-06
-1.87993340414792e-05
-2.11596442357178e-05
-2.50013995280188e-05
-1.20772588972894e-05
-2.30386982192111e-05
-2.40538021100542e-05
-8.22386502031479e-06
-1.32064106431821e-05
-4.42050645186012e-06
-1.92783274867401e-05
-2.05193361533119e-05
-3.74597333985113e-05
-1.20898397565271e-05
-9.07556210882419e-06
-2.13191933159591e-05
-1.48507749077501e-05
-4.88933501197439e-06
-3.27025678191859e-05
-2.24820275375426e-05
-1.65614475278628e-05
-3.25273178433094e-06
-1.79821109947089e-05
-9.77870840914065e-06
-3.63191362101928e-05
-7.55511907290178e-06
-1.44953663261069e-05
-2.72378495709159e-05
-3.04975196626759e-05
-7.60742048276373e-06
-2.79789969473128e-05
-1.0322084180344e-05
4.8735094117278e-07
-1.93990422996752e-05
-2.14709998128366e-05
-2.50569035579362e-05
-2.09787148201938e-05
-1.57896444160601e-05
-2.68917994004338e-05
5.23637703541082e-06
-2.27664539952229e-05
-5.28863670276719e-06
-4.91662907112019e-06
-1.51171065904544e-05
-1.36055755007143e-05
-1.42948418410007e-05
-8.64732105010706e-06
-1.35600069890788e-05
-2.53019716899713e-05
-8.86064649495108e-06
-8.84199351506975e-06
-1.84641346253826e-05
-1.76724186358984e-05
-1.4599326463855e-05
-3.04010692566646e-05
-2.43832592135607e-05
-1.43160131072574e-05
-1.05585872052188e-05
-4.88872661190777e-06
-1.08847495124234e-05
-4.10489844048322e-05
-2.23795748544739e-05
-2.1549831430242e-05
-3.21993344439325e-05
-1.43370014636314e-05
-8.87296326961508e-06
-8.37479555698228e-06
-2.18839692073076e-05
-2.3723223591206e-05
-8.4002785157021e-06
-1.55881428998879e-06
-1.72790691296365e-05
-2.8797097578508e-05
-1.17860048627228e-05
-9.84481259106923e-06
-8.55710461061641e-06
1.25667844642678e-06
-1.49508869578791e-05
-2.05084167725037e-05
-1.7946301477596e-05
-1.65729134733574e-05
-2.22562299587186e-05
-1.14903378108592e-05
-3.71341316476427e-06
-3.96431333363734e-06
-3.44838384168067e-06
-9.58922430620454e-06
-4.19794096847514e-06
-2.5931041007745e-05
-2.12850631125201e-05
-7.78072365997417e-06
-2.34375390772154e-05
-2.41700239803952e-05
-3.36022193722796e-05
-5.00097022525802e-06
-3.04172436340703e-05
-1.6022368358345e-05
-1.42606962146534e-05
-1.713260692441e-05
-4.42199766080903e-06
-5.30554234285577e-06
3.99077942140386e-06
-1.54849930862542e-05
-2.58015377960217e-05
-1.35154223613774e-05
-2.68321715252591e-05
-1.94149437838978e-05
-1.89039259021815e-05
-2.15810349936743e-05
-1.5978500249341e-05
-1.7105115481684e-05
-9.10306754797428e-06
-1.42706826524251e-05
-1.29667842554138e-05
-1.2131865479919e-05
-2.30492153415548e-05
-2.30588389462055e-05
-2.702853902544e-06
-3.55100849007595e-06
-2.20945782331846e-05
-4.13617170184729e-06
-1.94206061538544e-05
1.23793189469413e-06
-4.56638638055186e-06
-2.6381575840218e-05
1.64596048023954e-06
-2.55029430848722e-05
-3.89596666404591e-06
-7.61157907091915e-06
-7.06760106959247e-07
-1.48401178843157e-05
-3.49128059148773e-06
-2.02528042265472e-05
-2.01305779726505e-05
-1.28205418473627e-05
-1.12964659541438e-06
-1.24455042498427e-05
-7.82989287455217e-06
-1.40006996976895e-05
-2.38969479483795e-05
-2.00556374329463e-05
-1.53134546554005e-05
1.15491386711127e-05
-1.84467544865027e-06
-2.9523141684872e-05
-1.78874768286172e-05
-6.4450869492897e-06
-1.70081653706519e-05
-6.50199136907545e-06
-1.15382208721289e-05
-2.40710487210561e-05
-4.35212883956909e-06
-2.16034988383816e-05
-1.43688254099498e-05
-2.56015985926286e-05
4.43577907343263e-06
-1.46112448143369e-05
-1.29152893521535e-05
-2.96579671846347e-06
-1.61856417008456e-05
-2.94245539231146e-06
-1.88971267952165e-05
-3.12810677040378e-05
-1.79676359747005e-05
-2.78329410624507e-05
-1.29726193152777e-05
-1.18075866733971e-05
-1.01665332517183e-05
-2.13174746650349e-05
-2.0715921801751e-05
-2.90792678719374e-06
-1.02068030611441e-05
-5.19405775960206e-06
-1.17440441851462e-05
-1.79293460138133e-05
-2.29550061558651e-05
-1.37038414173171e-05
1.34513742009877e-05
-2.30934284559843e-05
-2.73281953146583e-06
-2.68374977812523e-07
3.14975672887208e-06
-2.85279716493583e-05
-1.67501290594028e-05
-2.04657808322789e-05
-9.95644616368801e-06
-1.6404285316101e-06
-1.04419096535609e-05
-3.18791203649349e-05
-1.56082874648082e-05
-2.48573425402162e-05
-7.09375894231243e-06
-2.24192261599651e-05
-1.36977501110692e-05
-1.35482043774457e-05
-2.01157843069888e-05
-1.56384162183538e-05
-1.63426396217862e-05
-7.10920297883862e-06
-1.25775874016056e-05
-1.95858321041997e-05
-4.0935144811079e-06
-2.27383352350941e-05
-1.38628951276539e-05
-2.45497355415892e-06
-6.77567187219708e-06
-1.21224392956354e-05
-6.18338553890542e-06
-3.54914411677436e-06
-2.53113858826442e-05
-1.63525802624742e-05
-2.50606661932925e-05
-1.30720784703181e-05
-1.70775711664476e-05
8.5421211993514e-06
-2.70216774405508e-05
-6.62304244319367e-06
-1.70793925522896e-05
-1.39859625797901e-05
-1.80014607565086e-05
-1.68983571915167e-05
-3.40342105528466e-05
-1.569851297107e-05
-5.82391756320329e-06
-1.95267526351312e-05
-9.32916048263145e-06
-6.57113061522373e-06
-2.71416713832219e-05
-1.29410150381664e-05
-2.74116052138063e-06
-2.84655819404448e-05
-1.51312424859207e-05
-3.29000200892054e-05
-2.19238611274578e-05
-1.13485395350328e-09
-2.94947941490559e-05
-2.74676412838682e-05
-2.99557740144972e-05
-1.10400695392083e-05
-2.05900527864829e-05
-1.77679453996263e-05
-2.65443942895119e-05
-4.03040103067407e-06
-1.74541718204776e-05
-1.52126925427705e-05
-8.42022272243247e-06
-1.50749632572989e-05
-2.07152803282153e-05
-1.07819984951273e-05
-1.30339728564189e-05
-2.50835747275606e-05
-5.53041827032122e-06
-8.18928417782247e-06
-2.52657027644164e-05
-9.27632103940611e-06
-1.25422575304375e-05
-2.56524258285362e-06
-1.0731252852699e-05
-5.79289163591855e-06
-2.34813331932034e-05
-1.6820316384808e-05
-1.06154993289995e-05
-3.1089404301945e-05
-1.12638241937847e-05
-2.175866853621e-05
-1.80204176843815e-05
-1.73553813634859e-05
-1.33154627422745e-05
-2.42221274761091e-05
-1.80112133966902e-05
-1.73543390296609e-05
-2.98287394463362e-05
-1.38705323618666e-05
-9.42875479668923e-06
-1.76984025899297e-05
-2.3431191177508e-05
-2.16053964954559e-05
-1.39884327316567e-05
-1.18537522116166e-05
-2.24015602355691e-05
-1.18001150550531e-05
-1.78175316298691e-05
-1.42765977292334e-05
-1.90866468901454e-05
-5.74703010206114e-06
-1.23538966010661e-08
-1.14406767893731e-07
-1.54155914024739e-05
-1.7460698276956e-05
-6.12527503176249e-06
-7.67166690528833e-07
-6.10174660960404e-06
-2.32919521011327e-05
-1.59681753032824e-05
-3.03754552401091e-05
-1.90478897663741e-05
-2.55562942329906e-05
-1.67861518539649e-05
-1.87263498054402e-05
-3.19702239061388e-05
-2.69183908238664e-05
-1.96640764017624e-05
-1.60623589377233e-05
-2.52288042167512e-05
-2.76456751115144e-05
-2.53043773271511e-05
-1.37714916259731e-05
-2.65129929248162e-05
-3.22024508363078e-05
-1.59076007699788e-05
-1.64802862154551e-05
-2.8659873513503e-05
-2.11479893340401e-05
-1.55402694657177e-05
-8.1967897177296e-06
5.30569868788674e-06
-9.28554338864548e-06
-1.06195149992007e-05
-1.878792201797e-05
-1.55462225078857e-05
-1.36439382544421e-05
-3.65196822547461e-05
-1.50083080703411e-05
-8.25592215718334e-06
-1.73279767927281e-05
-2.05017763644538e-05
-1.47364986887086e-05
-1.51073755334206e-05
-8.51015415002326e-06
-4.61954609933191e-06
-2.80254794710839e-05
-1.47161605810479e-05
7.07904113225314e-06
-2.67564067935634e-05
-1.65763163583217e-05
-1.90992286806135e-05
1.83730560781169e-06
-2.82984624566739e-05
-1.77317935281715e-05
7.27953056347437e-06
-1.29315190578413e-05
-1.67595594062548e-05
-1.12245813931154e-05
-1.51369151387368e-05
-2.58026331632577e-05
-6.32003269322478e-06
-1.84519680096175e-05
-1.92270833687915e-05
-1.08799967432978e-05
-1.1231454899574e-05
-1.99121607263609e-05
-2.04305681233831e-05
-1.80354072069036e-06
-3.01851679375117e-05
-3.10951018883254e-05
-2.48478042439549e-05
-1.46007485910386e-05
-1.76965351168646e-05
-2.94631951325493e-05
-2.05083750264317e-06
-1.75242615168302e-05
-2.0028304050908e-05
-1.62810021911733e-05
-2.28299011010537e-05
-1.85585319877968e-05
-1.02113182830352e-05
-1.01952751260699e-05
-2.80534608195941e-05
-2.45943728968969e-05
-1.46391388297808e-05
-4.65573550061663e-06
1.14999376798595e-05
-1.91980910525047e-05
-2.10920951424901e-05
-1.19649279227239e-05
-5.80349222687518e-06
-1.56054946982605e-05
-1.68235943405036e-05
-9.51200438778746e-07
-2.35115276344396e-05
-3.64338470991957e-06
-1.67599743728145e-05
-8.67342159026324e-06
-1.05137946438217e-05
-2.81104388226859e-05
-9.49998198754552e-06
-3.63359261824163e-05
1.69295943191582e-06
-1.88786548640921e-05
-1.87825988896162e-05
-6.87455794201336e-06
-1.84181182465192e-05
-5.58774488087006e-05
-8.91362408918705e-06
-2.0435356751966e-05
-1.35769852579744e-05
-7.40224129461879e-06
-8.76929829385327e-06
-1.82975756083073e-05
-8.80008985981421e-06
-1.13733401922212e-05
-2.56695636257981e-05
-1.97450952728939e-05
-9.89070420586334e-06
-1.74599043012489e-05
-1.1386678285453e-05
-2.22435135108102e-05
-2.32883768328746e-05
-1.46178481135976e-05
-2.64495332506529e-05
-2.55599130926232e-05
-1.8728043296028e-05
-1.33980107237326e-05
-7.22666511710562e-06
-1.97875939093105e-05
-7.90096323100568e-06
1.73256627725741e-07
-1.27522076391661e-05
3.72088450510761e-06
-1.5683528348157e-05
-1.53042701473031e-05
-2.13834580511721e-05
-1.20182201109996e-05
-6.16778347024845e-06
-1.3545759149288e-05
-5.28023669735856e-06
-2.4886643002776e-05
-8.53841904210061e-07
-1.06830034205735e-05
-9.72595205427432e-06
-3.20142853464795e-05
-2.11772815269492e-05
-2.31959566711661e-05
-4.45802381216429e-06
-1.94519042196215e-06
-2.33658088375541e-05
-9.84294082092261e-06
-8.15363101645252e-07
-2.84826702236019e-05
-1.6438637622501e-05
-7.22455957901058e-06
-3.02963001255768e-05
-1.00896234909829e-05
-1.44212585064725e-05
3.52472424051613e-06
-2.90767711117112e-05
-1.06707049857982e-05
-2.99118720887524e-05
-2.29259007248677e-05
-8.87951641388935e-06
-1.37973789959491e-05
-2.46437168345755e-05
-2.02800688176701e-05
-1.05327978524126e-05
-3.07024876287814e-05
-4.75687411968704e-06
-1.67043472739911e-05
-1.08899507721548e-05
-4.05680165986443e-06
-2.95167942229519e-05
-1.31270015393289e-05
-7.79849283284687e-07
-1.9941907740534e-05
-8.4546894252357e-06
-9.9323131863736e-06
-7.24659592913694e-06
-1.8792427884082e-05
6.52003762277846e-07
-3.21084341594011e-05
-1.92710380757452e-05
-2.52137565173182e-05
-8.69879545005775e-06
-5.8711192517638e-06
-8.34514956898436e-06
-1.23087465797465e-05
-1.63073270409004e-05
-1.78249422301331e-05
-5.81155440301075e-06
-1.85701589349254e-06
-1.56645745906834e-05
-1.01243291279775e-05
-7.45945695946946e-06
-3.0426849824799e-05
-2.6676072406511e-05
-3.59389071330264e-06
-1.65849100238776e-06
-1.64768359617019e-05
-2.55169176432572e-05
-1.25296327796858e-05
-2.65103316367677e-05
-1.24584475364716e-05
-8.63875488863325e-06
-3.96570066253541e-06
-2.986554663207e-05
-3.15303716420956e-05
-1.83276329514663e-05
-2.5563285040867e-05
-8.59081592181814e-06
-2.16870860557218e-05
-1.00216175335516e-06
-2.05354306989636e-05
-5.95008437879358e-06
-2.16134232176803e-06
-1.55138311984658e-05
-6.21651393634471e-06
-2.46469352380618e-05
-3.4350248196437e-06
-1.23815512565213e-05
6.81745446773234e-07
-1.33083817410096e-05
2.28155938498258e-06
5.8661248948383e-06
-3.18257537959981e-06
-1.94261168600349e-05
-1.36501272231927e-05
-2.19827979171636e-05
-1.83608450482189e-05
-1.23983708455061e-05
-1.22510340227323e-05
-6.69964749716749e-06
-4.04274886670537e-06
-1.25479097211783e-05
-1.18983469630499e-05
-3.13714349273119e-05
-1.71348816924427e-05
-2.44379636872093e-05
-2.32668984408889e-05
-1.66232100477973e-05
-2.09416942739408e-05
-2.86832066403379e-05
-1.58725297205969e-06
-3.52592752283249e-06
-3.35767822180632e-05
-1.52518286692253e-05
-1.03973503371645e-05
-2.12443509282667e-05
-2.18476262723989e-05
-6.46964276791159e-06
-1.83461816657281e-05
-2.27176879928011e-05
-2.08829113721967e-05
-1.9616223765936e-06
-1.80623606291882e-05
-3.46519707593684e-05
-9.384782460114e-06
-1.62702005613456e-05
-1.62479887308538e-05
-6.29899049459443e-06
-6.67929687471566e-06
-1.07980865003632e-05
-4.09823508456348e-06
-2.19752233427226e-05
-1.91680611161181e-05
-1.66056362511696e-05
-3.49743409018547e-05
-1.7019873426722e-05
-9.95561391374981e-06
-2.79650323735847e-05
-1.91904286383859e-05
-2.35679677842634e-05
-1.08444131403119e-05
-3.24446925631903e-05
-2.49650398508087e-05
-1.66480024700344e-05
-1.56656613595324e-05
-2.26999253063523e-05
-1.23366491401124e-05
-1.04055090995651e-05
-4.42477674971169e-06
-3.62736922726931e-06
-1.91372360529538e-05
-2.05852490269874e-05
-4.2733865073442e-06
-1.38368316997467e-05
-1.38079753776576e-05
-1.29876928375345e-05
-1.12426681300616e-05
-2.52593403270517e-05
-2.46399187632421e-05
-1.6605669665468e-05
-2.44832249325986e-05
-8.43949168505972e-06
-2.12896661995654e-05
-2.27987958529959e-05
-2.19530616422299e-05
-2.88217908658459e-05
-1.26125130801449e-05
-2.9986413741049e-05
-4.18473625864731e-06
-2.67690936439375e-05
-2.00881393179654e-05
-2.00045116593332e-05
-3.54136196338618e-05
-1.94468258503688e-06
-4.30658828784645e-06
-1.70895765897621e-05
3.85720346489822e-08
-8.216684273746e-06
-1.93764566117663e-05
-9.20859350474306e-06
-8.53595934949501e-06
-2.07319476647737e-05
-2.61876824284712e-05
-2.57244139590498e-05
-1.26436871213401e-05
-2.17795956848365e-05
-2.49633368535136e-05
-1.45840341082189e-05
-1.80880812433887e-05
-2.48610775070677e-05
-9.98398809312395e-06
-2.43322374383807e-05
-1.95147553671616e-05
-1.1147567775926e-05
-1.17559872904071e-05
-1.52899643298384e-06
-5.31028270454526e-06
-1.87765951684701e-05
-1.71020608898028e-05
6.59791444177805e-06
-3.34504421555417e-05
-1.26658262956962e-05
-1.17437762192925e-05
-1.79559438452215e-05
-1.76019737674048e-05
-1.60949289842637e-05
-9.27249685525847e-06
-2.72443168650942e-05
-5.90659854801526e-06
-8.47763556042147e-06
-1.86985744209172e-05
-3.45469575453118e-06
-5.2227260166155e-06
-1.57906693206511e-05
-2.92741734599866e-05
2.97752957974908e-06
-1.94128586145466e-05
-1.74670343727745e-05
-1.22127303478462e-05
-2.11152925473238e-05
-6.91987515174259e-06
-1.74236696371461e-05
-2.25908535769329e-05
-1.32082905208776e-05
-2.37249697500627e-05
-7.34361318063934e-06
-1.42138942996695e-05
-1.17703836697197e-05
-6.91863666890391e-06
-1.83427139062916e-05
-1.15766476380704e-05
-6.60351021569918e-06
-8.45300180248634e-06
-1.81406986464165e-05
-2.96858512866418e-05
-3.0232875228295e-06
-2.39664360015861e-05
-2.8953611777936e-05
-8.18577849865062e-06
1.50797644493389e-06
-1.6503085153827e-05
-1.14951445214438e-05
-1.897472269694e-05
-2.03674343889487e-05
-7.56087828763702e-06
-9.98941390535844e-06
-2.9738552742912e-05
2.70373468800329e-06
-1.60179430913719e-05
-2.01053433383278e-05
-5.46061378946094e-06
-1.6846983483211e-05
-2.30099141479271e-05
-2.21779208568847e-05
-2.90875086616214e-05
-1.54093819181166e-05
-3.73026178077663e-05
-2.08798610677394e-05
-2.56093352796159e-05
-1.08581109534838e-05
-1.90638407731823e-05
-1.54157601542891e-05
-7.70655695986705e-06
-2.47277037598693e-05
-3.1104968172319e-06
-2.10794821489435e-05
-2.34815055746799e-05
-2.00813773244754e-05
-2.66135974910275e-05
-2.73212962244218e-05
-3.56268719399237e-05
-2.91611191740986e-05
-1.94186248293954e-05
-3.21806322839838e-05
-2.48817829898583e-05
-1.94568500504775e-05
-2.46467023354527e-05
-1.73978194205428e-05
-7.8002649616008e-06
-1.89001629278248e-05
-2.17465574034291e-05
-1.56626574640901e-05
-2.11238337541825e-05
-1.52606126734489e-05
-1.61547792493134e-05
-1.75718106992698e-05
-1.43408331393265e-05
-1.59696409811463e-05
-2.72522945272151e-05
-1.17794920945539e-06
-9.77260228600848e-06
-7.06952577109414e-07
-4.3423170744673e-06
-1.99357925430979e-05
-1.37325782733771e-05
-1.1140709964537e-05
-1.96772689015423e-05
3.90092393766306e-06
-2.11730571579687e-05
-2.8164588870625e-05
-4.02306196736876e-06
-3.15883318439935e-05
2.99301033917701e-06
-1.04112520256372e-05
-5.85029135074443e-06
-3.21415011217444e-05
-2.31446623467294e-05
-1.77890116956645e-05
-1.52783913029766e-05
-1.22223597800937e-05
-1.45982244191094e-05
-1.4696673133564e-05
-2.86298127564467e-07
-1.72760919429104e-05
-6.20771454591377e-06
-2.02415080071795e-05
-1.17148048901689e-05
-2.33935621834681e-05
-1.2423892953532e-05
-1.33856448155541e-05
-4.60977926502422e-06
-3.89370909432614e-05
-9.51407115651345e-06
-2.33409504268298e-05
-1.70945053501418e-05
-1.73091561950335e-05
-1.82238567786516e-05
-1.37822005773271e-05
-1.00228202754794e-05
-1.08507279738783e-05
-2.12929721699537e-05
-2.69519117681093e-05
-1.30110753700355e-05
-2.46830895856062e-05
-2.14037858784779e-05
-2.06717263513043e-05
-2.18142275426326e-05
-2.84995759724358e-05
-1.46242506807113e-05
-3.3199420076352e-06
-1.41605198529457e-05
-2.33653302708322e-05
-1.86648934473068e-05
-2.31876318300963e-05
-2.35087483634091e-05
-1.50591949859805e-05
-1.69357777485225e-05
-1.22953606597415e-05
-3.81995030567428e-05
-2.33968048037419e-05
-3.2110012777014e-05
1.90785302844456e-06
-1.51981368379604e-06
-1.69920918768099e-05
-3.87290132546739e-06
-8.05606011939874e-06
-3.54069590641828e-05
-3.36013085319658e-06
-1.06875103091304e-05
-1.02275236308414e-05
-2.78568702515442e-05
-1.78402974096429e-05
-1.95097106552771e-05
-1.25225149335426e-05
-2.09154771435843e-05
-2.36247682099791e-05
-3.00544536310083e-05
-8.67015130375762e-06
-2.87208402811902e-05
-4.67244914128351e-06
-4.14889094457589e-06
-1.87907138124353e-05
-8.50701489579309e-06
-1.43858541264567e-05
-8.27408300984939e-06
-2.2196197311145e-05
-1.70436570489855e-05
-6.28564689687206e-06
-1.84643586036532e-05
-2.07581514828116e-05
-2.93425106406335e-05
-1.85430743806463e-05
3.33977573692345e-06
-1.45008286630654e-05
3.3373723386706e-07
-1.14933094578422e-06
-4.72466419310068e-06
-9.56964002251515e-06
-1.95107538480038e-05
-2.17803845999621e-05
-3.67546392288177e-05
-2.97979272946186e-06
-1.0550404674311e-05
-1.09546918299984e-05
-2.38937914304772e-05
-1.90391347331834e-05
-1.83985363848169e-05
-2.66031273091406e-05
-2.14903802441214e-05
-1.45926206446487e-05
-3.10514241638487e-05
-1.72384751238523e-05
-2.0282166129432e-05
-2.88710246668729e-05
-2.26661252263338e-05
-7.01099881921431e-06
-1.93863190810582e-05
-1.26814863011031e-05
-1.99853250943987e-05
-1.2170572611172e-05
-4.97482049920274e-06
-1.54304760091987e-05
-1.08931451780198e-05
-2.1169527972613e-05
-1.29935197587379e-05
-1.73371844351422e-05
-1.8254467755872e-05
-1.1798886328755e-05
-7.98348314087549e-06
-2.87445928482523e-05
-1.86987522215343e-05
-1.17343762462334e-05
-6.07013087076725e-06
1.21168184920906e-08
-7.55986771733802e-06
-2.41787334455207e-05
-1.6445364823583e-05
-1.21845577164974e-05
-1.99730860491735e-05
-1.75410515111542e-05
1.65455778746246e-06
-4.93975338542915e-06
-2.60109138384666e-05
-2.04220537270899e-05
-1.22257637183571e-05
-6.84595721928364e-06
-7.52273789397188e-06
-5.38252410727609e-06
-2.59233841337015e-05
-2.72068948646507e-05
-4.52599628464323e-06
-2.66557086705166e-05
-5.63029691557944e-06
-1.66263401850897e-05
-7.11345913298419e-06
-2.90591962606069e-05
-2.12254197430718e-05
-7.87972016577038e-06
-2.48927657269026e-05
-2.61831187830225e-05
-1.03491616483072e-05
-1.72253266055616e-05
-2.55014157017157e-05
-3.52064210036775e-06
-1.21312954410301e-05
-1.70233439047129e-05
-9.50497134358281e-06
-2.19870254682089e-05
3.811381918267e-06
-3.68976756832802e-06
-4.79966890598402e-06
-4.61929704041477e-06
-2.5721412454582e-05
-1.59680849692693e-05
-1.29556479523138e-05
-2.10344944926037e-05
-6.03026369545555e-06
1.13948352359974e-06
-1.16354062153848e-05
-1.19769209696832e-05
-1.05276637299863e-05
-1.82443482983104e-05
-1.95959213360138e-05
-3.36748202763918e-06
-1.84300268771031e-05
-2.03257506199588e-05
-2.22265675042787e-05
-1.1499123682962e-05
-1.45566995607652e-05
-7.10280066264039e-06
-1.18389059433322e-05
-3.60523993176291e-05
-1.60279252743909e-05
-7.68082463317569e-06
-1.74407885798955e-05
-5.71122742225686e-06
-1.83246659461359e-05
-4.53253655243247e-06
-9.45719483976643e-06
-2.5488765734956e-05
-1.74477372306172e-05
-1.02974952517498e-05
-9.09326726437061e-06
-1.26817108957026e-06
-2.91493940365126e-05
-2.04849189316652e-05
-1.5996347258133e-05
-1.25788216606833e-05
-4.48753395835585e-06
-3.04131085778243e-05
-1.49914951367815e-05
-1.1324536049922e-05
-2.49014968241685e-05
-2.53445236225601e-05
-1.48606998551251e-05
-3.46870795881903e-05
-8.88847542803251e-06
-3.01096722455066e-05
-1.68995962387855e-06
-1.99694865222611e-05
-3.34454028747882e-06
-1.67877155912745e-05
-4.21901418421935e-06
-8.34961753844246e-06
-3.93892020654514e-06
-1.69795428417341e-05
-3.7988107803267e-05
-1.26543344996158e-05
-2.00984734996478e-05
-1.9506963384028e-05
-2.01005932268037e-05
-1.44470480169307e-05
2.98202698857271e-06
2.59533921560342e-06
1.63418917559953e-06
-1.19758547533049e-05
-1.97111034346412e-05
-2.28722098709347e-05
-1.58895209198227e-05
-1.7562721676616e-05
-2.39797496266521e-05
-1.25793561306564e-05
-1.23950688567511e-05
-2.58236416744827e-05
-8.99305992022134e-06
-3.35555069925988e-05
1.76989402967686e-06
-5.599228995807e-06
-1.3773094681441e-05
-3.26384632364873e-06
-1.70208129932537e-05
-2.9787396344965e-05
-9.86991935101685e-06
-2.25605140294681e-05
-2.08541455520497e-05
-2.58325227743054e-05
-1.24842692910573e-05
-2.47281650135104e-05
2.04508672055904e-06
-1.83423243437056e-05
-1.55326612138556e-05
-4.8198673283822e-06
1.08069744836294e-06
-7.30233880743872e-06
-1.72433543314943e-05
-8.06598493208377e-06
-1.71529673688571e-05
2.03457603537271e-06
-3.02246066721839e-06
-2.53320081084631e-05
-1.3968633443029e-05
-2.56200572129998e-05
-2.0595060683541e-05
-1.01178352945537e-05
-2.26522477860667e-06
2.88840115819839e-06
-3.59970031661179e-05
-1.46031479693438e-05
-8.64415794289533e-06
-2.07406129059647e-05
-2.24956535729108e-06
-1.69340563222011e-05
-3.43473365001035e-05
-2.35455954247908e-05
-2.59718822890398e-05
-2.72767885472778e-05
-1.78358356774437e-05
-1.87175710572353e-06
-1.8953299482558e-05
-2.14800419678782e-05
-1.02384701312774e-05
-1.01189100437247e-05
-3.53469643338296e-05
-3.01348533519981e-05
-1.29464036651868e-05
-9.93510125170439e-06
-2.31312021349771e-05
-2.64685524423835e-05
-1.60371196159704e-05
-1.14167389096185e-05
-1.42515018685478e-05
-2.17230967061461e-05
-1.58919838411198e-05
-2.62141794952734e-05
-1.79388240799423e-05
-9.97806716318839e-06
-9.46842813513778e-06
-1.96620679166786e-05
-2.29811971573407e-05
-2.92851307353638e-06
-1.17392785825764e-05
-2.80961912281043e-05
-1.91106927376463e-05
7.96867421810777e-07
-2.28412285443183e-05
-3.07467383567047e-05
-2.15813236437733e-05
-5.14193405171275e-06
-2.20511835967641e-05
-1.80134907365219e-05
-6.47231610688555e-06
-2.89530712228293e-05
-2.04507992267182e-05
3.53231748650695e-06
3.03373425951241e-06
-7.38385926041944e-06
-1.91450386226841e-05
-3.67344553696336e-05
-3.06467559185006e-05
-1.25856905041302e-05
-2.31019529157825e-05
-2.14003585507175e-06
-1.16765144483002e-05
-1.28852930272083e-05
-1.03326127864053e-05
-1.44576608037582e-05
-4.17408489424937e-06
-2.33697548723316e-05
-2.3456142348726e-05
-2.84419812287576e-05
-4.95355847006898e-06
-1.42616475915014e-05
-1.4647073218524e-05
8.4643419277648e-06
-1.76830444730177e-05
-2.86397580366154e-05
-5.99318488944831e-06
-2.32677694135955e-06
-1.7697210443724e-05
-1.81185748280161e-05
-1.18229901644707e-05
-6.48969428301011e-06
-2.32322139522546e-05
-1.30289723760559e-06
-1.89433785445982e-05
3.33786701460145e-06
8.25129672076005e-07
-2.22356689783452e-05
-1.64627316344492e-05
-3.91351612563569e-06
6.09471563948795e-06
-1.42035849324533e-05
-1.11073624711228e-05
-1.10952158725281e-05
-1.7174313100503e-05
-1.09239374797281e-05
-1.50499159687574e-06
-7.80100650285123e-06
-1.59165271531409e-05
2.34207907220709e-06
-2.13147893397348e-05
-2.68174082962194e-05
-1.28335075123735e-05
-3.34015408084146e-05
-2.29926220613077e-05
-1.25506308621295e-05
-1.47349533215956e-05
-1.01110876170612e-05
-1.85991802980945e-05
-1.64774831682911e-05
-1.06119765194997e-05
-2.12210108399133e-05
-7.80840815877676e-06
-3.16387219017189e-05
-2.87787059034727e-05
-2.48257344724563e-05
-6.90906820219396e-06
-1.99950390771202e-05
-1.68823910006442e-05
-9.11983234808485e-06
-7.47576065198425e-06
5.44729226068124e-07
3.24624518290893e-07
1.29411450287625e-06
-3.08038820139792e-05
-1.41648218376669e-05
3.89370085224382e-06
-2.83742812840228e-05
-2.85687201677659e-05
-2.73300199782268e-05
-1.47746630922783e-05
-8.53886838050384e-06
-8.58270774705009e-06
-2.75503625637255e-05
-1.4359817188052e-05
-2.55450249365857e-05
-2.26641954167261e-05
-8.38845801776004e-06
-1.60129831110583e-05
-5.19358510164258e-06
-2.26469052119461e-05
-1.47061210543991e-05
-1.27725691563862e-05
-1.20376794935785e-05
-1.33059346832742e-05
-6.8700945177721e-06
-1.42443503558243e-05
-9.76161540232149e-06
-2.54338895884071e-05
-9.16403897017975e-06
-2.70079693695288e-05
-2.09914150997132e-05
-1.93573593633054e-05
-2.14476148712096e-05
8.09432634144776e-06
1.17436971370565e-05
-2.86246046143325e-05
-5.42224856941114e-06
-2.73100589834162e-05
2.72025481006774e-06
-1.20549094441334e-05
5.19844392979272e-06
-7.6279017701781e-06
-1.82373488378126e-05
-5.03372412198955e-06
-6.08578019312372e-06
-7.74284945092762e-06
-5.07009149536295e-06
-6.54358822541817e-06
-1.99762946494155e-05
-1.42661005263065e-05
-1.2521694649114e-05
-2.29765037591358e-05
-1.23335043434719e-05
-7.82826290137309e-06
-8.94598273402468e-06
-4.78592560727682e-06
-8.60934401010138e-06
-2.15786866016918e-05
-7.05967457674545e-06
-3.6865266222029e-06
-7.65675356302973e-06
-3.14276434888967e-06
-2.91017046215717e-05
1.97709023807956e-06
-8.17348768749151e-06
-5.95966268920477e-06
-2.20418436937736e-05
-2.01242856142955e-05
-1.28857022782832e-05
-6.81773810305877e-06
-4.40151775409613e-06
-2.65705495271501e-05
-1.80177001975989e-05
-1.89551954606659e-05
-2.07996500447548e-05
-9.96996539698948e-06
-2.23297971150996e-05
-1.46719331566506e-05
-1.78347355876409e-05
-1.48328153483029e-05
-1.14876573740092e-05
-2.2172833421319e-05
-1.9745121506331e-05
-1.83638709048496e-05
-1.61085396112737e-05
-3.52653266016414e-05
-1.33919966508781e-05
-1.53444154635493e-05
-9.47744273288744e-06
-7.38300376020513e-06
-1.35022069116037e-05
-3.01984513075016e-05
-2.08392439978784e-05
-3.62036992901057e-05
-2.34910225285768e-05
-1.55798931060354e-05
-2.83242622577975e-05
-1.4088285395673e-05
-4.18424140749778e-06
-1.70830430862078e-05
-1.50337089794311e-05
-1.79654810507837e-05
-2.60110222058156e-05
-1.74421190460527e-05
-2.41662611119799e-05
-6.96521892890837e-06
-1.17005215992281e-05
-1.18075171076119e-05
-2.38098789798767e-05
-1.63207552961203e-05
-1.62592144729359e-05
6.75180088319417e-07
-2.44902006029548e-06
-2.3044749838649e-05
-9.51604432346799e-07
-6.93891899488823e-06
-2.51676746574716e-05
-1.4377373196572e-05
-6.5819057919224e-06
-3.02363247900613e-06
-1.22586454621188e-05
-8.1559675029854e-06
-7.06474869750368e-06
-3.00022320372196e-05
-7.8423543475147e-06
-9.36697854157993e-06
-2.32537954406663e-05
-9.30559636186155e-06
-3.76533153501335e-05
-3.84851821307362e-05
-5.79842115593003e-07
-1.57041527979063e-05
-8.40553855680888e-06
-9.01210704742389e-06
-2.95563817700075e-05
-5.4581013256603e-06
-2.20363434468392e-05
-1.28874686696362e-05
-2.62248390320827e-05
-1.30928165694707e-05
-1.28903969180179e-05
-9.13975492450985e-06
-1.99345129940293e-05
-1.0113105220856e-05
-2.99179201462161e-05
-1.93603543076181e-06
-2.46351403452522e-05
-3.17871412503237e-05
-1.56825625337972e-05
-1.69675557589486e-05
-1.84500933468865e-05
-1.14464834423607e-05
-1.45357194282228e-05
-8.75058199663987e-06
-1.15761104131402e-05
-7.26406528672772e-06
-1.39007871061625e-05
-4.73927309682259e-06
-2.04703703835199e-06
-6.07302301840513e-06
-2.05595790952093e-05
-7.06627083437038e-06
-2.5326477007402e-05
-2.18444519554725e-05
-3.00956911826018e-05
1.77027860785615e-06
-3.58927544257318e-06
-2.34977063202639e-05
-1.42121147467317e-05
2.65745889779369e-07
-1.43166477752905e-05
-1.82819241459338e-05
-1.64082762093082e-05
-2.01318676710234e-05
-1.90473659979625e-05
-1.14293318499803e-05
6.79516642518477e-07
1.35862704386143e-06
-1.42761540181654e-05
-2.63728675784548e-05
-1.43133765764308e-05
-1.24267118072791e-05
-1.81242423434222e-05
-8.07285907886701e-06
-3.46651679909548e-06
-7.31015369724809e-06
-1.57279173909384e-05
-2.5848010822785e-05
-1.62724903236042e-05
-2.11055655345486e-05
-2.98694539546192e-05
-1.14747751836188e-05
-5.144557592233e-06
-4.96202601892664e-06
-2.72766950553967e-05
-1.57980350073292e-05
-1.7117414337364e-05
-1.88456466488512e-05
-6.33344407029477e-06
-3.71284806773044e-06
-8.68253304196592e-06
-1.97612483320505e-05
-1.38692366835818e-05
-1.25569980399586e-05
-8.89366932159227e-06
-4.19974779860524e-06
-1.08990377816182e-05
-6.57807158859034e-06
-1.16921760919289e-05
-7.6851786510479e-06
-2.54768161220743e-05
-1.45825716811504e-05
-1.1254302158987e-05
-2.52170194524243e-06
-7.42871598165332e-06
-3.09165539312766e-05
-1.92818868150953e-05
8.80205620321546e-07
-1.12890507148443e-05
-5.99160112662255e-06
-1.88454548447291e-05
-2.02435983680389e-05
-2.92204058159197e-06
-2.70922944486331e-05
-1.17805282553079e-05
-3.90787985061589e-05
-1.27413782075692e-05
-1.74360637965967e-05
-2.08698954452588e-05
-9.10067618880978e-06
-6.94108491067386e-06
-1.04532047616162e-05
-1.06467008994792e-05
-1.21296842384014e-05
-2.96135767102865e-05
-2.77450219604808e-05
-9.12592559548846e-06
-1.99223816276326e-05
-1.52626688602277e-05
-1.31519326087154e-05
-1.84143954421619e-05
-1.24054516135949e-05
-1.92853201139498e-05
-2.76647703812881e-05
-6.91116659103238e-06
-1.48511307085978e-05
-1.45631769876701e-05
-1.80415207147461e-05
6.83454114571035e-06
-1.67349110504911e-05
-2.45527971390213e-05
-2.18518722469452e-05
-1.15231691855195e-05
-1.23466445680494e-05
-3.30281249210761e-05
-1.98175152993174e-05
-1.22583157525509e-05
-1.01664185263874e-05
-6.07321671648489e-06
-1.90624702296146e-05
-1.53591920401299e-05
-3.34132219304677e-06
-2.75653478264489e-05
-2.31483982805494e-05
-2.02855441681017e-05
-1.18105610782164e-05
-1.87745696920663e-05
-1.07833840535892e-05
-1.69394865664711e-05
-1.46824136305642e-05
-1.38355753873927e-05
2.89370369511805e-06
-3.58780561792616e-05
-2.83760839701271e-05
-2.91096636447558e-05
-8.2869995500862e-06
-1.24831205275387e-05
-2.44877353905383e-05
-2.92812202244518e-06
-2.3001130094461e-06
-7.86384847022604e-06
-1.38095576385713e-05
-2.84615620657017e-05
-2.33138531004023e-05
-1.61598894241518e-05
-7.91458200583938e-06
-7.00980196628971e-06
-1.58738697641864e-05
-1.68655092100521e-05
-2.05679281416454e-05
-3.12005507011142e-05
-1.30973341694799e-05
-2.2140385240985e-05
-1.10719706978997e-05
-1.22428810480928e-05
-2.02105179228323e-05
-1.38327986110649e-05
3.50861007239734e-06
-2.03299074748469e-05
-1.83053755171007e-05
-3.00473884431359e-05
-5.01356887013876e-07
-1.29347004803524e-05
-9.09325762554491e-06
-1.04665894253016e-05
-2.14970166661714e-05
-1.51619602880917e-05
-1.23635312267528e-05
-1.41256240786023e-05
-2.10423084844809e-05
-3.82350143467806e-06
-1.16609622788948e-05
-2.35342745824645e-05
4.68131920333707e-06
-1.33516230127613e-05
-1.22763722693566e-05
-2.13515192465857e-05
-1.54737670138717e-05
-9.10045915017069e-06
-1.35560165630606e-05
-2.22785517442009e-05
-3.01271143010511e-05
-6.91566312228239e-07
-4.32152695451233e-06
-1.64698533058677e-05
2.90471714487947e-06
-3.30590180962568e-05
-2.18076154583484e-05
-1.92756601844172e-05
-3.62651363970368e-05
-1.76130256052358e-05
-1.34929551525013e-05
-1.7155647041138e-05
-1.27779642577142e-05
-2.80649724055789e-05
-2.69548054584514e-05
-2.10887599578653e-05
-1.99712139911952e-05
-3.58316562790002e-05
-1.78239405075684e-05
-1.97360420190524e-05
-8.80973946851514e-06
-8.9446078905372e-06
-1.88338097733305e-05
1.70251998275343e-06
-1.77654714285944e-05
-2.66494193588597e-05
-1.38508695279258e-05
-3.50128651447158e-06
-1.40331989685261e-05
-1.77305752427464e-05
-1.97765695348223e-05
-4.19346079675199e-06
-1.29566023133151e-05
-1.41845411424347e-05
-4.85636831839218e-06
-1.18361939363761e-05
-1.27755191457519e-05
-1.92246750381884e-05
2.97558487698367e-06
-1.42860443683776e-05
-1.23188583648747e-05
-1.42726555793301e-05
-2.06441552463412e-05
-9.50293673505495e-06
-1.24241432600275e-05
-2.66693361911894e-05
-1.28649339404852e-05
-3.60896667609227e-05
-2.13110179064081e-05
9.5034773960602e-06
-1.65703104174077e-05
-1.48477639446856e-05
-1.58604314756583e-05
3.03605058968664e-08
-8.15568741607346e-06
-2.31347947118393e-05
-2.81133895909847e-05
-1.55455625335848e-05
-1.82246147379942e-05
-2.24778812069071e-05
-1.63596036423485e-05
-2.37903116297196e-05
-7.40632896745719e-06
-1.11711303271252e-05
-2.40459238758374e-05
-2.22170468757749e-05
3.14920760365427e-06
-1.07164732763831e-05
-2.98828696231501e-05
-1.89909390468836e-05
-1.52481533908506e-05
-4.2288293838596e-06
-7.36450151680205e-06
-2.2275506678813e-05
-1.17611246367453e-05
-9.84904543581518e-06
-1.56233501744465e-05
-2.38573229130485e-05
-2.47785003743305e-05
-3.75527079743722e-05
-2.8112126033496e-05
-3.32688526651749e-05
-2.54755874525876e-05
-1.62642626855707e-05
-1.36260080154895e-05
-2.43502015394953e-05
-1.73907758789302e-05
1.30620831882216e-06
-2.01111985738766e-05
-1.73769398853311e-05
-1.52593826795675e-05
-6.35259694331823e-06
-7.51281132237298e-06
-2.90746905940949e-05
-2.42039588551966e-05
-1.84360699991113e-05
-9.16243734644031e-06
-6.98044569257829e-06
-2.24215722103526e-05
-1.90345503507832e-05
-3.87822522525986e-06
-1.42995290869272e-05
5.72443577553983e-07
-1.32010482773884e-05
-1.14117954594292e-05
-2.62527879081617e-05
-1.47078103757798e-05
-1.25103777845621e-05
-2.25287783157469e-05
-1.45450492131689e-05
-9.70677213276143e-06
-1.56073829677516e-05
-2.16635421526776e-05
-1.13750589980419e-05
-8.41982661530607e-06
-2.24070888750482e-05
-2.3986717917243e-05
-1.98536654021126e-05
3.44607126278788e-07
-2.41130111819194e-05
-2.52067534799905e-05
-1.34740013656334e-05
-7.31361312955126e-06
-1.69545412817753e-06
-1.83058128284012e-05
-1.96342299124128e-06
-2.53823190803329e-05
-2.09090510561749e-05
-2.00809576364352e-05
-1.77826150288233e-05
-1.8429811163192e-05
-1.44143389940616e-05
-2.50471580632454e-05
-5.25886337198887e-06
-2.72436891878593e-05
-2.10079941821681e-05
-8.88630726786638e-06
-2.99212108901845e-05
-1.45637568717374e-05
-1.00199696058319e-05
-3.679463384188e-05
-1.50179513516346e-05
-2.55551452331686e-06
-3.48987777122276e-06
-2.04976126198195e-05
-5.47817788460939e-06
-2.42432023733459e-05
-1.32941234754324e-05
-2.25307549783683e-05
-1.78518867379161e-05
-1.0370436794792e-05
-2.4219642227542e-05
-1.55888125112846e-05
-1.29330533486414e-05
-4.58741714833208e-05
-1.64304725533154e-05
-1.20984699654889e-05
-6.69626775730983e-06
-2.38139440313763e-05
-1.72178028839508e-06
-2.66489357296546e-05
-2.4894500511757e-05
-1.58771659302486e-05
-2.04464679680889e-05
-2.25901678946777e-05
-1.4036957948268e-05
-1.04996250353442e-05
-1.36086850612359e-05
-2.59287047100628e-05
-8.28505416061475e-06
-2.14956387141789e-05
-2.70754687573573e-05
-6.04786113135935e-06
-9.56974019418333e-06
-6.30169894537329e-06
-1.35285574493227e-05
-3.17329631615644e-05
-9.28494312910578e-06
-2.20702533633445e-05
-1.99017886754821e-05
-1.70910349480206e-05
-1.0036359654051e-05
-1.61469019896835e-05
-2.52668751199087e-05
-2.23550750277482e-05
-2.28198849040831e-05
-1.96194524040434e-05
-1.2108160755472e-05
-2.68055457501112e-05
-9.5990693901621e-06
-1.52227049552472e-05
-1.01004486668824e-05
-5.90311552465398e-06
-3.93715982540444e-05
-7.6527352583446e-06
-2.81211828432019e-05
-7.08853660540627e-06
-2.1969396794786e-05
-2.91064030616757e-05
-1.48279212989507e-05
-4.15684126688464e-06
-1.33480621527748e-06
-1.20533566040207e-05
-1.02766476194924e-05
-1.01606527628605e-05
-1.46223564504664e-05
-6.27033430853855e-06
-2.8860409893188e-05
-3.00936017814669e-05
-1.89246127402555e-05
-2.86001733992804e-05
-9.43402951392356e-06
-9.15800672206593e-06
-1.94691320832707e-06
-1.36196788324598e-05
-1.81256050163495e-05
-2.81174799891368e-05
-1.92879105298094e-05
-1.9689532109772e-05
-3.02276428830107e-05
-9.46666003810203e-06
-2.73216467775477e-05
-1.95747919265521e-05
-1.16858321517671e-05
-1.19685121049896e-05
-2.85732602764656e-05
-3.00158346537822e-05
-1.57520420995388e-05
-1.09130091471868e-05
-8.50113898195546e-06
-4.61061032914668e-05
-2.88690317902948e-05
-1.59363929610696e-05
-7.07217391981392e-06
-2.06439064539783e-05
-2.21827817753034e-05
-1.19813612073484e-05
-4.2141542930168e-06
-2.12397507569197e-05
-1.38062992102554e-05
-6.36847668148608e-06
-1.27728537702895e-06
-3.21252911809295e-05
-1.47795714708518e-05
-9.12795468062783e-06
-2.57113524576418e-05
-2.56130567496643e-07
-2.1284406320501e-05
6.70144513815223e-06
-4.25922256867922e-06
-1.20510738984092e-05
-1.7155360882793e-05
-2.48908576640819e-05
-2.17453437132641e-05
-1.10455599885138e-05
-1.31237144174243e-05
-4.26153997752491e-05
-2.60172535505048e-05
-1.1103753252998e-05
-2.27757973527162e-05
-1.33834822534802e-05
-3.50198863874505e-06
-1.17997865388929e-05
-6.96861203567502e-06
-1.50630017861609e-05
-2.44480366770223e-05
-2.08282500393026e-05
-1.13151104918222e-05
-2.40146317570662e-05
-1.52738492273532e-05
-2.40810668097497e-05
-8.86450288182303e-06
-8.42927409649596e-06
-1.64420038254467e-05
-2.15009083774511e-05
-1.10077250736777e-05
-1.76094313233346e-05
-3.39678131168918e-05
-2.03919951594332e-05
-1.29326713313371e-05
-8.62737118677406e-06
-1.90015298706005e-05
-2.22882318850244e-05
-1.8098196758426e-05
-1.97215563122569e-05
-5.7653037757965e-06
-1.00988137947222e-05
-2.84924338449701e-05
-2.49339038683677e-05
-2.86883535612361e-05
-2.24926058758557e-05
-2.3522018420758e-05
-1.59077340334701e-05
-1.73095176076433e-05
-5.44642632581533e-06
-1.57186432413003e-06
-1.18198306390326e-05
-2.59820077021915e-05
-8.78352275981167e-06
-1.95192056663266e-05
-4.72743444041505e-06
-2.47792830985449e-05
-1.2719874162233e-05
-2.50474233610814e-05
-1.63484075843855e-05
-1.7257296816625e-05
4.07079252301981e-06
-1.78778095044061e-05
7.73142168794807e-07
-1.87812912442825e-05
-7.23551968671826e-06
-1.53830724995646e-05
-2.22625582146651e-05
-3.73534088410213e-05
-2.71543168975248e-05
-5.44544527077671e-06
-1.56612255159795e-05
-1.48438609582219e-05
-2.37917864793843e-06
-2.52254471639403e-05
-1.64237187782565e-05
-2.32243280199846e-05
-1.20030386760865e-05
-1.58958091221023e-05
-1.25719157832527e-05
-3.51626032808418e-05
-2.20381679999129e-05
-4.26413551558265e-06
-1.08877393538741e-05
1.41997169762942e-06
-3.32089633331395e-05
-1.60334438328042e-05
-1.09261493808648e-05
-1.35678790978391e-05
6.23213844777652e-06
-1.31347468154614e-05
-1.92943843994209e-05
-1.61046846164794e-05
-2.46208693685934e-05
-1.74442138570509e-05
-2.21894145824247e-05
-1.67311619245067e-05
-1.92209873418912e-05
-2.10757703409846e-06
-1.80908080863047e-05
5.08983857930101e-06
-4.16852282415478e-06
-1.58924558552359e-05
-5.84642180287344e-06
-1.78187958690263e-05
-1.67266481626949e-05
-1.54565671199893e-05
-2.06359349826204e-05
-3.50207662742145e-05
-6.1969612322852e-06
-2.14932353662013e-05
-2.00741115098834e-05
-2.12053800477612e-05
-2.92032257135162e-05
-8.87696887568148e-06
-1.98784060826442e-05
-1.95415560254416e-05
-1.51478300148655e-05
-1.06803514935856e-05
-9.90590090319008e-06
-2.65797282893882e-05
-3.12871573845504e-05
-6.24492113732161e-06
-1.48899839571623e-05
-1.90001890896571e-05
-1.68986184665523e-05
-2.48182869617322e-05
-2.22317134023195e-05
-1.31751671838372e-06
-1.81602224788893e-05
-1.24005567374869e-05
-1.42322948076422e-05
-2.25440850515357e-05
-1.61204603829135e-05
-7.56852154057739e-06
-1.7157053048752e-05
-2.85797330675537e-05
-3.49928885110803e-05
-5.31540856394509e-06
-3.95958386112827e-05
-2.541970885806e-05
-1.2814421761407e-05
-8.37578738491876e-06
-9.49556091526141e-06
-2.15919225915679e-05
-2.55387065209963e-05
-1.50042610783574e-05
-1.60208395484377e-05
-2.39164679938571e-05
-5.1724656994484e-06
-1.61165522654519e-05
-2.10782870817493e-05
-4.082208769656e-06
-4.00122124321099e-06
-3.1660436949991e-05
-4.70836024803015e-06
-2.76585883525035e-05
2.57808811097902e-06
-1.09668036291878e-05
-2.51912451657946e-05
-1.68546516945902e-05
-2.88939756371807e-05
-1.74230748935658e-05
-9.96155913161397e-06
-2.11453994347781e-05
-1.13909460596648e-05
-1.45492708109789e-05
-2.16805529529073e-05
-7.68554205389881e-06
5.03447236751073e-06
-2.10830450312746e-05
-1.83749222191137e-05
-2.11244316057076e-05
-1.13044853697939e-05
-1.72166793635185e-05
-2.23269105965076e-05
-2.35269212177114e-05
-5.48520099635325e-06
-2.15658033465743e-05
-1.2082563243438e-05
-4.31759089961834e-05
-2.33458232777529e-05
-2.03519093665107e-05
-1.88143245733391e-05
-1.77247306379849e-05
-3.10696033341672e-05
-1.34174267897406e-05
-8.93652272602901e-06
-2.95147895399827e-05
-7.87457917491547e-06
-1.25012410098538e-05
-9.61101262305781e-06
4.00186329112486e-06
-1.31365218990157e-05
-1.00684756456556e-05
-1.74146374458443e-05
-1.15291966696632e-05
-1.66900120538421e-05
-3.28167342057522e-05
-2.64735680507448e-05
-9.64049428055302e-06
-2.12498645663933e-06
-2.69039985463761e-05
-2.5178526971012e-05
-1.05346679337963e-05
-2.40560062227016e-05
6.31972411509846e-08
-1.23681106471601e-05
-2.63864574260969e-05
3.75978183968078e-06
1.50573857013925e-06
-5.86165262388011e-06
-3.09840795082942e-05
-8.92433487126089e-06
-1.1725560364556e-05
-1.67852333551687e-05
-1.19923967970829e-05
-1.281162760353e-05
-2.0493558948795e-06
-1.47359965466336e-05
-9.18310081962089e-06
-2.47643238192681e-05
-3.18569575652249e-05
1.79555167540313e-06
-2.61140598642104e-05
-1.23285494247184e-05
-1.0914595708909e-05
-1.49056245825579e-05
-1.90889683562894e-05
-1.16705921610818e-05
-2.76554640255385e-05
-6.42611224911822e-06
-1.16021242170672e-06
-1.94676676838494e-05
-1.5663335906809e-05
-2.2460897418331e-05
-3.47892319699695e-05
-3.02176029702702e-05
-1.36859906466409e-05
-2.37364899478954e-05
-4.68966691701774e-06
1.15451807817721e-05
-9.90495600943417e-06
-1.46637487105966e-05
-2.69441638544995e-05
-1.94359140460576e-05
-3.39547096843818e-05
-2.82203381195578e-05
-2.49939755182439e-05
-1.88362033641388e-05
-1.9257739692892e-05
-2.41445002089218e-05
-1.28823323335152e-05
-7.52231797668453e-06
-3.55944823755012e-05
-9.05865669880062e-06
-1.01075682483128e-05
2.64000826583446e-06
-3.11847421442379e-05
-2.47629230658494e-05
-7.05236175225683e-06
-1.36296613611375e-05
-1.03906238080419e-05
-2.24330267170842e-05
-1.86155641356189e-05
3.29996086805893e-06
-1.50422071467246e-05
-1.84210715361816e-05
-6.62370317567701e-06
-1.18677997186926e-05
-2.48489273879775e-06
-1.85118247243914e-05
-3.97714678081923e-06
-8.73370802469521e-06
-9.30893630672818e-06
-8.92220710755678e-06
-6.29582939586417e-06
-3.37360338070678e-06
-7.54143982086964e-06
-2.30272421126707e-05
-1.76611779921899e-05
-1.57065433554077e-05
-2.66765173685091e-05
-2.48839411900938e-05
-2.13388406774046e-06
7.22441994561159e-06
-2.40114390926447e-05
-2.65590616851358e-05
-2.38436264831722e-05
-2.45004493816863e-05
-1.40647520785125e-05
-6.69049761552779e-06
-1.4791834828281e-05
-2.1892090705315e-05
-1.4044909975785e-05
-1.1921117400174e-05
-4.08920847560716e-06
-1.45279008844348e-05
-6.58140811344009e-06
-6.90753273706841e-06
-8.49178103558976e-06
-2.08730670599455e-05
-2.3087278961874e-05
-6.13324393400233e-06
-2.86070047476131e-05
-2.46181256137426e-05
-1.89400834106204e-05
-1.7365992145019e-05
4.48837173067307e-06
-1.48177463343224e-05
-1.60522855279511e-05
-1.84528787556542e-05
-2.22697392264147e-05
-2.25582124897638e-05
-2.96173660844747e-05
-9.64203410411207e-06
-1.98524097892925e-05
-3.33338520351404e-05
-1.42878036507438e-05
-9.10570554207229e-07
-2.95385555010795e-05
-1.96661194419518e-05
-2.04241811535679e-05
-2.17136841014232e-05
-1.33152547040194e-05
-1.89973882714173e-05
-4.55312145971733e-06
-1.06963228901683e-05
-2.04678567010714e-05
-1.44801285691821e-05
-2.38772250189498e-05
-1.08348424919736e-05
-2.30859378670241e-05
-1.16645243776282e-05
-1.574917155858e-05
-1.55437940881188e-05
-1.03100174390709e-05
-8.87992480882317e-06
-1.24663621281697e-05
-3.74024047004004e-06
-1.02649628873904e-05
-1.51920198612975e-05
-2.77615826551413e-05
-2.42343793804932e-05
-1.92247405566911e-05
-1.94214109580577e-05
-1.41438440789557e-05
-1.57268301542343e-05
-2.09103222987535e-05
7.56136931550741e-07
-7.28731786660325e-06
-5.81085461717655e-06
-2.25066784123978e-05
-1.07770268514495e-05
4.01277790067734e-06
-2.84968321963636e-06
-2.46559208858453e-05
-1.93376012202056e-05
-2.97742484849677e-06
-7.9901319351979e-06
-1.72294150396393e-05
-1.21839836655085e-05
-1.94691308702871e-05
-3.16688433769672e-05
7.26242338258403e-06
-1.1649600092054e-06
-1.9842101883949e-05
-3.49077073612392e-05
-2.90040587370683e-05
-1.43227853374265e-06
-3.17907978426202e-05
-1.0282336592512e-05
-1.87739158392252e-05
-6.01635536705324e-07
-2.64353446609487e-05
-1.60042905706733e-05
-2.51285465110483e-05
-7.70497861562125e-06
-1.61207997918261e-05
-2.86933829682416e-05
-8.68484733607292e-06
-8.59253275386504e-06
-1.86825472441205e-05
-1.9847950741119e-05
-2.43882658284817e-06
-8.56202469559422e-06
-2.16402347384628e-05
-1.49220239872371e-05
-1.0577496716906e-05
-8.36897515883701e-06
-2.13736334681126e-05
-2.17903780977847e-05
-2.13945910879648e-05
-2.08906302925933e-05
-2.03980360163373e-05
8.0185590783293e-07
-1.98136075567016e-06
-1.5031212382986e-05
-9.42026320075962e-06
-1.60659867935266e-05
-2.42775208815987e-05
-2.51297140007404e-05
-1.59623309609188e-05
-2.84752709832454e-05
-1.75453835743366e-05
-1.56750272594207e-05
-1.30878016549613e-05
-3.37539721788907e-05
-1.05787948271382e-05
-1.72291020847565e-06
-1.33643918874235e-05
-1.55596410369633e-05
-2.15134214879423e-05
-9.31795597066718e-06
-1.68377631617902e-05
3.33044526878792e-07
-5.63646224192706e-06
3.02490942093547e-06
-4.77193424207719e-06
-2.57289140230311e-05
-2.284316436014e-05
-2.32147890195491e-05
-1.85624526357412e-05
-7.0520357530987e-07
-1.18000901453493e-05
-1.32642439562839e-05
-3.25172162382412e-05
-6.18138493585538e-06
-1.99869147659293e-05
-2.72360961696925e-05
-1.40128675172217e-05
9.91058903544178e-06
-5.68282105764677e-06
-1.39549596223024e-05
-9.01723278770556e-06
-1.36047674013608e-06
-1.59063632680604e-05
-7.12646364361544e-06
-2.09973280363408e-05
-3.18833380726421e-05
5.51170347085325e-06
-1.65481534455351e-05
-1.36237947161608e-05
-2.58373448882044e-05
-1.14395754451362e-05
-1.16059889667886e-05
-5.85901616040728e-06
-1.49252206225354e-05
-1.30226050402423e-05
-1.06351294044189e-05
-1.57713967121121e-05
-1.66551352148234e-05
-1.17899595234383e-05
-1.68657600333007e-05
-1.96373258345971e-05
-5.61541114446802e-06
-2.7117926926938e-06
-1.56867846758512e-05
-2.51690298536792e-05
-8.32818264935657e-06
-5.81971421647011e-06
-2.28175573034965e-05
-1.58216489802276e-05
-1.34663489448096e-05
-1.28252147054864e-05
-3.58055035661407e-06
-1.54785071219221e-05
-1.90341870857148e-05
-1.05047271032594e-05
-2.97262323286826e-05
-2.37528894810872e-05
6.24991541619049e-07
-2.33793963178249e-06
2.12544837432417e-06
-3.00758837084869e-05
-2.0948202568446e-05
-1.43796218528227e-05
-1.62065382418644e-05
-2.17475284568345e-05
-2.47177423806257e-05
-2.09151921593688e-05
-1.56757228798978e-05
2.07623566396999e-06
-8.14045367444215e-06
1.25971000345401e-05
-8.44435211570625e-06
-1.02128992715991e-06
-1.39159150965088e-05
-2.10774798461632e-05
