# Supplementary material for: Research on computational propagation and identification of mine microseismic signals based on deep learning
Source: PLoS One. 2025 Oct 22;20(10):e0334641. doi: 10.1371/journal.pone.0334641 (PMC12543183; doi:10.1371/journal.pone.0334641)
Supplement: S9 Data — (ZIP) [file pone.0334641.s009.zip › 000101100000402.xlsx_0.txt_24.txt.txt]

-1.9450381933968e-05
-2.7664546869996e-05
-3.51921321593411e-06
-2.36107569658719e-05
-1.21188906214305e-05
-5.94253411326858e-06
-2.50917850933828e-05
-1.77827872740991e-05
-3.61604240804504e-05
-2.34561399709942e-05
-2.49540451955811e-05
-9.2368214556731e-06
-1.28304518824472e-05
-1.7591952861048e-05
-2.08055272801318e-05
-1.99330372053443e-05
-1.56470222709225e-05
-8.45311045178033e-06
-1.41005430977361e-05
-2.20856035662589e-05
-2.99458202392995e-05
-1.15366802287737e-05
-1.70776421505038e-05
-2.00261017535246e-05
-1.2495659070385e-05
-1.75477925621434e-05
-2.83691415428767e-05
-2.84920526703613e-05
-1.94258897513185e-05
-2.47232167147275e-05
-1.4160504101143e-05
-2.29270542493457e-05
-1.83783093878718e-05
-1.88991892500416e-05
-2.43539036981363e-05
-7.90240130258871e-06
-1.50507036114377e-05
-9.45424521815151e-06
-2.81543399890151e-05
-1.65251280094003e-05
-2.51326313547652e-05
-9.36205691197537e-07
-1.39050984778703e-06
-1.63133093050389e-06
-2.62496247369176e-05
-2.14869493351728e-05
-1.56101059675974e-05
-2.63776640496612e-06
4.40869385248003e-06
1.3717892391074e-05
-9.79658955637208e-06
-1.25144158786081e-05
-1.43596792184393e-05
2.29577188254653e-06
-1.39201527877524e-05
-1.51450183815441e-05
7.82333480071364e-06
-8.12707761056799e-06
-2.10365837755001e-05
-1.27005945087848e-05
-2.14672112809791e-05
-1.2359614498621e-05
-4.15952906019297e-06
-2.56172507833618e-05
-1.6327732393041e-05
-2.57748383204556e-05
-1.93969653032449e-05
-1.04164397099253e-05
-2.02574298992661e-05
-1.5561413455687e-05
-1.06569390528387e-05
-7.510746439796e-06
-3.21542556296568e-05
-3.12496565167136e-05
-1.15416896043809e-05
-2.73386063184581e-05
-2.91266604565538e-06
-1.5185862744746e-05
-8.94264843724436e-06
3.89057570373699e-06
-2.19908782224529e-05
-3.63452966578819e-05
4.34141311555717e-07
-5.11482454887734e-06
-2.08318526528033e-05
-2.11391616967322e-05
-1.48338107964039e-05
-2.40244366649284e-05
-3.45280207261489e-05
-2.44103425192521e-05
-3.59003159003625e-05
-8.192656488438e-06
-1.84719374019593e-05
-1.6991589438076e-05
-4.94039555877996e-06
-2.63409861618033e-05
-1.86497992030688e-05
-8.72009192743688e-06
1.68840572204173e-08
-2.55422905580973e-05
7.70030394017718e-07
-2.42273965545144e-05
-2.3427466562338e-05
-7.81742776740747e-07
-1.68293650269865e-05
-1.86936779142362e-05
-3.47236560201856e-06
-7.23722060047037e-06
-1.36915039312908e-05
-1.94087096027304e-05
5.65570399352592e-07
-6.05415286316485e-06
-9.66235169272984e-06
9.36254682171681e-06
-1.22291344747355e-05
-1.62215763489321e-05
-5.85117081856581e-06
-1.16805312218682e-05
-4.16450155205727e-06
-3.29987842567908e-05
-3.31004146641773e-05
-2.09120886299459e-05
-1.8493309064554e-05
-1.83866940797619e-05
1.25971552877994e-06
-1.66797780318809e-05
-2.15466781532877e-05
-1.06299352983211e-05
7.71289521918652e-06
-1.33190669092778e-05
-2.72224804403738e-06
-2.20046206693049e-05
-2.12177180518122e-05
-9.06442156786391e-06
-2.20576029204782e-05
-1.71003052269496e-05
-1.2065206263611e-05
-1.04235928588581e-05
-2.04352468997343e-05
-1.89499362789204e-05
-1.32243250611791e-05
-2.39556280052579e-05
-1.86167826505221e-05
-9.50124508286337e-06
-3.3567415186531e-05
-1.7037365754671e-05
-2.31807041050409e-05
-8.90570730688262e-06
-1.50830996439318e-05
6.91279354922149e-07
-1.64370822260444e-05
-8.39496890202185e-07
-2.80457475606145e-05
-1.47489649913242e-05
4.3760352780592e-06
-2.12063807724394e-05
-8.84174099455997e-06
-1.65167685513346e-05
-1.4982978747755e-05
-1.34890008957961e-05
-2.27650994599599e-05
4.53528988816753e-06
-1.23316029964435e-05
-4.52551517438921e-06
-3.23682354702621e-05
-2.13106407868375e-05
-1.86203812466564e-05
-2.27365752769487e-05
-1.82034493048925e-05
-2.23065034270924e-05
-1.13990699518943e-05
-2.03197400554826e-05
-1.76173412876167e-05
-1.05003976372231e-05
-8.2405303913282e-06
-3.00595536460322e-05
-6.28709229872699e-06
-9.43597592518948e-06
-6.52769415981516e-07
-3.29325668427239e-06
-2.32978618176385e-05
-2.51434570196609e-05
-2.97132849199476e-05
-3.34626764404612e-05
-1.95397941330936e-05
-3.92059725752004e-05
-4.39571235845789e-06
-2.90286364340515e-05
-2.1259656798916e-05
-2.77005658598136e-05
-2.28654854424677e-05
-3.18604882014416e-05
-6.10413269615607e-06
-3.16792552954762e-05
-1.37219328344331e-05
1.03159956943899e-05
-1.51998717068872e-05
4.78634978020788e-06
-8.6245492198799e-06
-1.87237361606191e-05
4.60837469528798e-06
-1.89699981585429e-05
-3.71008458217689e-06
-5.67086390136256e-06
-6.34706381792956e-06
-9.45974083189159e-06
-2.33654973128241e-05
-1.79773315877674e-05
-4.16649445392897e-06
-8.03345550729893e-06
-2.16700319400837e-05
-2.89011703771437e-05
-8.43412418564416e-06
-1.51180114057521e-05
-6.78706216276934e-06
3.08856267140544e-06
-5.75807946085823e-06
-2.33406131623782e-05
-2.78671790360711e-06
-1.27882462623612e-05
3.83472552452479e-06
-1.82891378945406e-05
-1.95007556230741e-05
-1.5126025725649e-05
-1.38267931007665e-05
-1.26937508619879e-05
-1.36679486908091e-05
-8.17864077367402e-06
-1.58134092068471e-05
-2.82634460904379e-05
-2.13993932750137e-05
-4.22490298967263e-05
-1.9265426993303e-05
-1.30666988832045e-05
-9.52772248944613e-06
-1.92008215628114e-05
-2.81513178299392e-06
-1.01650419758143e-05
-1.43764818745786e-05
-2.16361916005461e-05
2.45855217339478e-06
-1.6580702655235e-05
-7.72701348463691e-06
-6.22232650333039e-06
-9.91469520837662e-06
-2.03032079983563e-05
-2.47620399053326e-05
-2.93847386538703e-05
-3.29285831198526e-05
4.10380997741593e-07
-1.51109576732906e-05
-1.78022083179275e-05
-2.47794919417378e-05
-2.44931035476416e-05
-2.56936793323298e-05
-2.28756259121167e-05
-3.14443663590671e-05
-5.3781633770961e-06
-6.73053733354781e-06
-1.52611650589259e-05
-9.3108215496721e-06
-3.32099896138494e-06
-4.18794133813424e-05
-7.82391555563687e-06
-2.29093112983315e-05
-1.48890061652512e-05
-1.78651019088695e-05
-5.8516187116992e-06
-3.06141277364719e-05
-1.51548296939179e-05
-3.05292794762268e-05
-2.61586963499022e-05
-1.01868309496055e-05
-1.57119251100783e-05
-2.59287179508833e-05
-2.20046393973683e-05
-2.01985730803026e-05
-6.98684234394044e-07
-1.81049629412198e-05
-2.69519916991583e-05
-8.90530953099704e-06
-2.45844649221694e-05
-7.51719387432813e-06
-3.13298025777423e-06
-2.07576205425819e-05
-1.84062516883415e-05
-6.40387792271207e-06
-2.63210746622816e-05
-2.19550432120661e-05
-3.59769114685582e-05
-2.36321314425738e-05
-7.30039640791731e-06
-2.19071354997215e-05
-2.66801279897653e-05
-2.11606664216615e-05
-1.94514150109839e-05
-3.27927416572187e-06
-1.2107469343287e-05
-1.68905026602976e-05
-2.63482373959331e-05
-1.06476998996219e-05
-4.17240055649749e-06
-4.19459610879009e-06
-1.70464133527508e-05
-2.08667001067109e-05
4.68099830822524e-06
-8.96802943059118e-06
-2.28430378200341e-05
-1.96018212052923e-05
-9.79892635272509e-06
-1.4628164885161e-05
-1.12525180939396e-05
-5.73169764751697e-06
-2.42462436722276e-05
-1.76138072556309e-05
6.3831734106627e-07
-1.36938653279388e-05
-2.01423911477578e-05
-8.1965886298644e-06
-9.14000212666362e-06
-1.98835851117262e-05
-2.1009960597149e-05
-6.82160351568844e-06
-2.66856254629942e-06
-1.34416315105165e-05
-2.40473014944426e-05
-2.68539355767558e-05
-1.87917777856638e-05
-1.11579759668372e-05
-5.66033608113926e-06
-2.75489541519991e-05
-1.28846625152724e-05
-4.7831144068816e-06
-2.02657771417013e-05
-1.58911564205466e-05
-1.46836898411336e-05
-1.16156629705926e-05
3.68317622508338e-06
-1.15174180308875e-05
-7.75592013765278e-06
-5.64410854716754e-06
5.96987878336872e-07
-2.30266560571095e-05
-1.17379137850148e-05
-1.42363569279318e-05
-2.31185010427933e-05
-5.49093116436127e-06
-1.2690241691161e-05
-1.88075786708648e-05
-2.93249512099555e-05
-1.08316413816059e-05
-1.28447886881106e-06
-5.41561394762284e-06
-9.65415066676301e-06
-1.89650757299487e-05
-1.46271205455052e-06
-8.35794397162032e-06
-9.94409502313297e-06
-1.72162099981355e-05
-1.41615586347794e-05
-8.17013952688758e-06
-2.50527205357514e-06
-1.44696945594992e-05
-2.66642521439472e-05
-1.44813764229949e-05
-1.4734355714089e-05
-1.81548542575259e-05
-4.46849671746499e-06
-2.11934632420454e-05
-8.73327681579403e-06
-1.74260882072083e-05
-2.47034949165329e-05
-2.86324251879277e-05
-5.08585706528709e-06
-8.38762101050678e-06
-2.41626414288467e-05
-4.04064078435897e-06
-1.60267980895475e-05
-3.85696906105295e-06
-5.38959206141391e-06
-2.39505851037602e-05
-2.34167647614849e-05
-1.13286189192186e-06
4.04179593192667e-06
-1.12644424987063e-05
-1.08871666481025e-06
1.0085212067464e-05
-2.43247602780056e-05
-1.83760682115667e-05
-2.326472667354e-05
-2.64679573452641e-05
-8.84801727604534e-06
-1.3649131495918e-05
-2.33536681169476e-05
-1.15977893494989e-05
-1.82943818921379e-05
-1.80593185744972e-05
-2.08663192542528e-05
-2.10968185012381e-05
-2.48491275105498e-05
-1.37455971306473e-05
-1.14868365682813e-05
-2.58734777101519e-05
-3.35152311061209e-05
-7.64018719549025e-06
-3.82505705920417e-05
-1.47378682316325e-05
-1.47642834854235e-06
-1.40748581932043e-05
-8.59996569416463e-06
-1.33391484171556e-05
4.5725863789569e-07
-1.44434960234025e-05
-2.59545145608579e-05
-2.75771167120241e-05
-2.31630574361778e-05
-3.16678507477026e-05
-1.28303196432798e-05
-1.44505898176239e-05
-1.77057395446554e-05
-1.66541935917868e-05
-2.4503486783501e-05
-1.866870856129e-05
-1.3386997390092e-05
-9.05685787401893e-06
-3.29582424514063e-05
-9.558262574987e-06
-1.53730995201377e-05
-1.22708612853921e-05
-1.72953611442036e-05
-1.36706740001871e-05
-1.36566752169427e-05
-3.01955215909995e-05
-1.754931494352e-05
-2.36423027841639e-05
-2.86848391217977e-05
3.38785162835956e-06
-2.94333436761161e-05
-1.27563523972996e-05
-2.09931953698304e-05
-2.83021444115932e-05
-1.35687422438798e-05
-1.01189610346772e-05
7.0830358317783e-07
-1.36645897227546e-05
-1.67914014679661e-05
-2.41890453091775e-05
-3.40565671693002e-05
-2.95050164921762e-05
-2.34361806098197e-05
-1.19074439256526e-05
-5.22555282840942e-06
3.83483440548689e-06
-1.45410589465673e-05
-2.27674704077154e-05
-2.99159396933648e-05
-2.20848509648951e-05
-5.26861560298085e-07
-1.59352193187259e-05
-1.55033189093746e-05
-1.33437877963975e-05
-8.96444692840011e-06
-1.53861503678653e-05
-2.47128379740129e-05
-3.10980896461066e-05
-1.06456164611608e-05
-1.75834775288966e-05
5.11534162159611e-06
-2.0631044618771e-05
2.57589023319658e-06
-5.47576607659942e-06
-1.62807598159631e-05
-2.26704961301863e-05
-2.7356871768639e-05
-6.76788171133785e-06
7.88623009267542e-06
-8.67115732102066e-06
-1.82137960332031e-05
-1.38486638285874e-05
-2.64057237113105e-05
-8.94355499969803e-06
-8.16539478608627e-06
-1.56126594579915e-05
-2.47507830234877e-05
-1.29480099582772e-05
-4.47723649377435e-06
-1.01543072665588e-05
-5.88935565065819e-06
-1.32019285934799e-05
-1.92233396108017e-05
-1.93826049402127e-05
-2.30331735093742e-06
-4.72093926838579e-06
-1.50299961641639e-05
1.954378197069e-07
-1.65311462553565e-05
-2.58562648086238e-05
-2.59938167122943e-05
-1.95050001941376e-05
-1.53643463565012e-05
-2.12398254004404e-05
-1.56557701294919e-05
-3.95834344462759e-05
-3.73769823734422e-06
-2.83735099856004e-05
-3.83877644447527e-05
-5.74885653232286e-06
-2.47707379381765e-05
-2.34852686103061e-05
-5.24596419026832e-05
-2.52014195045744e-05
-1.36523052020213e-05
-1.82961055202313e-05
-9.13289199493625e-06
-1.74536696962955e-05
-2.74811341881935e-05
-2.0403252717048e-05
-3.28998856239489e-05
-1.79115493546387e-05
-2.95894989272666e-05
-1.57032350626694e-05
8.64559714588607e-07
-1.39982639540369e-05
-1.25072272896987e-05
-2.72598866958615e-05
-6.07859800641059e-06
6.11644947321621e-07
-9.88989974052981e-06
-1.63705539134258e-05
-6.67687385411442e-06
-1.17905057132178e-05
-1.16875190592159e-05
-1.1386096805317e-05
-8.05978630005085e-06
-8.4174419709934e-06
-2.06614433614883e-05
-1.70718257177759e-05
-2.85540365862027e-05
-2.2074720322023e-05
-2.4652687785374e-05
-1.57596456171108e-06
-1.4913777825112e-05
-1.03270148078351e-05
-1.66842361629139e-05
-8.52879480074507e-06
-1.56661309554055e-05
-3.40702330078465e-07
-1.94209056753946e-05
-5.17172527273287e-06
-1.25938950170863e-05
5.34633202346897e-06
-2.72471673476705e-05
-1.22916228825423e-05
-2.04911068387464e-05
-1.99126915411719e-05
-1.93136957248588e-05
-2.04899994038226e-05
-2.12075172491933e-05
-3.38604884959188e-06
2.13282548280058e-06
-1.02977648463775e-05
-1.59398722268521e-05
-5.94440681514765e-06
5.69187761048818e-07
-1.50766515182446e-05
2.45043245964202e-06
-1.12750185581606e-06
-2.04555291866467e-05
4.38441957217092e-06
-1.75871553814815e-05
-2.32575071424567e-05
-2.06201093526234e-05
-1.63252056517045e-05
-2.79066879317981e-05
-1.40109234647571e-05
-2.15407160120651e-05
-1.15295100441678e-05
-1.12111765157183e-05
-1.62867801826549e-05
-6.23302222248043e-06
-4.09478753168087e-06
-2.59301022547181e-07
-3.00307149959572e-06
-1.38791879147719e-05
-4.39839966406811e-06
-8.1987894444113e-06
-1.23564257098433e-05
-3.64141168168888e-05
-2.97540277591667e-05
-1.81311603351738e-05
-2.10629337467255e-05
-1.76583182301179e-05
-1.27017713471606e-05
-2.47393876023484e-06
-2.69254784525542e-05
-1.86205579028939e-05
-2.78876664552951e-05
-2.82865801376499e-05
-1.72168289622904e-05
-6.64741864576951e-06
-1.20874195466383e-05
-2.92558239933545e-05
-2.11309517955306e-05
-9.62085474777343e-06
-1.78224380618051e-05
4.35100761925493e-06
-1.79726019013646e-05
-1.914311913919e-05
-2.77261431691455e-05
-2.27918407839439e-05
-1.6224204113629e-05
8.29339415929957e-06
-1.30492238790473e-05
-1.41001565708727e-05
-3.75536700128007e-05
-3.02389026199499e-05
-2.15512415520945e-05
-2.55599381586352e-05
-1.71925662663449e-05
-2.92555208674778e-05
-6.42803018507224e-06
-1.17770268639726e-05
-2.85468024137954e-05
-1.81703414200954e-06
-1.11749443919264e-05
-1.91671179815106e-05
-2.32678504475665e-05
-1.16815930864818e-05
-9.87910254714688e-06
-6.83649663423217e-06
-1.04601157868311e-05
-1.60831149437023e-05
-2.03817843786735e-05
-7.54915899374679e-06
-3.90360742060473e-05
-5.71072530958725e-06
-2.2624493296726e-05
-2.4342291157692e-05
-2.11229596220611e-05
-2.48160976824508e-06
-3.68254044844376e-05
-2.63456855608148e-05
-6.88716166969618e-06
-8.85718949891033e-06
-2.58364579261935e-05
-7.13188135701434e-06
-2.82616935612817e-05
-8.63974811127981e-06
-2.78709961680018e-05
-2.63857824133419e-05
-1.28929047288862e-05
-6.09528716527173e-06
-1.55616066145482e-05
-1.20404953922648e-05
3.22377220820541e-06
-2.1403257956926e-05
-3.16146104935491e-05
-6.72445093715161e-06
-1.18577661427395e-05
-1.22392218866933e-05
-2.14055125716689e-05
-1.82800844611372e-05
-2.19219750146617e-05
-1.76439785919822e-05
-2.22474046984882e-05
-2.40702869741478e-05
-1.76467300653817e-05
-1.73889589755472e-05
-3.25284641456747e-05
-2.13390555871037e-05
-2.4482802234981e-05
-6.43688227658042e-06
-1.49396809235414e-06
-6.37001710502403e-06
-6.16301000215712e-06
-1.21798860662492e-05
-2.61847529463128e-05
-1.96972947669337e-06
-2.60648972830616e-06
-9.16861410455335e-06
-3.06172569631637e-05
-2.51028784827312e-05
-2.34614042817068e-05
-1.3097244575483e-05
-1.94980269008802e-05
-1.53390375536124e-05
-1.04250179070823e-05
-9.3537425219579e-06
-2.23520192126442e-05
-3.70712723159674e-05
-1.17727651237076e-05
-7.83645942393106e-06
-1.87432601801519e-05
-2.42794708104078e-05
-7.75078338007458e-06
-1.41790816784168e-05
-1.49354906082637e-05
-1.03391333708938e-06
-2.14727443978537e-05
-2.68809360369079e-05
-1.67674032675335e-05
-1.50589134179116e-06
-2.91253036881828e-05
-1.83740852793098e-05
-9.03884627892537e-06
-1.69392855285394e-05
-1.25853649698388e-05
-4.51767289405758e-06
-1.14289008510701e-05
-2.25860151188369e-05
-5.90280346829376e-06
-2.32669198718473e-05
-3.6689210479076e-05
-1.91003613574981e-05
-1.93828767397402e-05
-1.14142407751575e-05
-1.67928582921284e-05
3.62491633868122e-06
-1.93681769650542e-05
-2.62346486640505e-05
-1.22917926293434e-05
-1.59817937016039e-05
2.88056903666172e-06
-7.52448642222821e-07
-3.11960585670281e-05
-8.22021281614647e-06
-2.3531039887332e-06
-6.08069764919106e-06
-2.7916955583915e-05
-1.94731158551356e-05
-2.25841619439633e-05
-2.03929888799367e-05
-1.74398927879222e-06
-1.41140995266824e-05
-5.14307624344832e-06
-9.27111903083649e-06
-1.53171081160436e-05
-1.92723599064276e-05
-1.70821008009678e-05
-3.26613641112437e-06
-8.05996612246172e-06
-2.60840910784157e-05
-1.21784280373766e-05
-3.0002535219458e-05
-3.13945888187884e-05
-2.99321601773147e-05
-1.78942840668886e-05
-1.16383990925756e-05
-2.65177784333991e-05
1.061980418974e-05
-1.01174794650257e-05
-2.7091727998776e-06
-9.55583905708524e-06
-1.73255233757414e-05
-2.40938634538305e-05
-5.61048832114272e-06
-3.45873256788405e-05
-2.04832954588794e-05
-2.55520753191442e-05
-1.28944091951834e-05
-4.38867806653295e-05
-2.30243060844159e-05
-7.38291101314715e-06
-2.60545684354222e-05
-6.38915350394385e-06
-1.56216998762055e-05
-1.25286319705169e-05
-3.34455292407642e-06
-1.58193522556081e-05
-2.49389495935166e-05
-1.85097140891587e-05
-5.07820373437962e-06
-1.36714685135489e-05
-2.51507637081386e-05
-6.91714401744607e-06
-2.05201180562987e-05
-1.1959290800479e-05
-1.37772479249517e-05
-2.87937389296616e-05
-9.57153002537848e-06
-2.19933927654506e-05
-1.75411408230021e-05
1.95844116724844e-06
-3.09594561182355e-05
-2.26073544285012e-05
-1.76880510198176e-05
-2.6888340807752e-05
-3.63305134209433e-06
-1.88074833961376e-05
-1.51204985151095e-05
-1.37263283772085e-05
-1.86685543724597e-06
-2.70805540234206e-05
-1.43011171195456e-05
-2.16845348500621e-05
-6.20446133166907e-06
-7.71864813268063e-06
-2.0151050516979e-05
-2.03606924333302e-05
-1.27222909108766e-05
-1.65612772109596e-05
-1.03849269278385e-05
-9.52875519718831e-08
-1.93927750333553e-05
-2.75161910318712e-05
-1.79229576915504e-05
-1.91542048668547e-05
-2.43248809332457e-05
-1.57162230298416e-05
-1.63930009188087e-05
-1.18383028149652e-05
-1.31756750906671e-05
-1.60275700252633e-05
-8.40927957140539e-06
-1.45395702229898e-05
-2.9399399065896e-05
-1.73315735165286e-05
-4.19535540090089e-06
-1.45288245774595e-05
-1.09919695504694e-05
-2.02786453427813e-05
-7.55118032141133e-06
-1.94126852238867e-05
-1.91001443205435e-05
-2.56328123455612e-05
-1.87164204207213e-05
-2.36712050484201e-05
-1.32659855077731e-05
-1.49395521709274e-05
-1.34974064787585e-05
-2.32555506810681e-05
-8.68828779441274e-06
-2.54486942157927e-05
-7.76660038808586e-06
-1.40753787552039e-07
-4.00864397606259e-06
-2.23013316778026e-05
-1.44759394396257e-05
6.28047867047338e-06
-1.35211076705569e-05
-2.6410165180924e-05
-2.68402272224247e-05
-3.29804123938733e-05
-2.4617468188776e-05
-1.39716096709061e-05
-2.23986173343584e-05
-1.14911761416794e-05
-9.71427650190177e-06
-1.88265890213838e-05
-2.87319600051858e-05
-1.96345975433507e-05
-1.55160217324604e-05
-2.494679210085e-05
-7.6767541497079e-06
-1.45457220431689e-05
-1.02637600829514e-05
-1.44726979312481e-05
-2.40844975615994e-05
-1.36983249968474e-05
-1.75287091615116e-05
-1.42010214264421e-05
-2.47784452912241e-05
-1.14586643677235e-05
-1.21142368816482e-05
-2.38324160520823e-05
-1.22057590615818e-05
-2.05926904326548e-05
-8.42102938897226e-06
-7.0484522430314e-06
-6.97266721031136e-06
-2.46325839314078e-05
-1.06785301359855e-05
-2.54391984348368e-05
-1.79052031632184e-05
-1.38235290275235e-05
-5.98436891174948e-06
-1.77407985513687e-05
-1.15312296181208e-05
-1.54577079766117e-05
-2.42796360648183e-05
-1.28569216737062e-05
-1.32759486306686e-05
-2.02430212074611e-05
-1.58296452855336e-05
-3.07844495995392e-05
-2.07340957179283e-05
-4.88911570987761e-07
-1.23896768440281e-05
-4.01797028184799e-06
-1.05335923819563e-05
4.95275648226396e-06
-1.37376878837837e-05
-1.69727585088668e-05
-1.96069548496957e-05
-2.82906464844614e-05
-2.53321697530022e-05
-1.63828448558226e-05
-2.50087786446179e-05
-1.83646884302893e-05
-1.64369596133017e-05
-2.00143948269963e-05
-1.99676970602788e-05
-2.07751579730177e-05
-2.4880322152109e-05
-1.16544651801871e-05
-4.37088830962111e-05
-1.64207889503199e-05
-1.34546661455934e-05
-2.18054527769826e-05
-6.05142978769023e-06
-1.25571655761609e-05
-9.04438279110521e-06
-2.32052675989915e-05
-8.61438063181886e-06
-2.30422002941235e-05
-2.13123162117979e-05
-9.12883842119447e-06
-1.07978274073653e-05
-7.27243402983672e-06
-2.35003076948781e-05
-1.96724295250659e-05
-4.94296562014737e-06
-1.7929223824947e-05
-2.68109947091524e-05
-1.70095585943292e-05
-1.39637506822894e-05
-3.95948291517197e-05
-7.97797472981439e-06
-3.11764776324891e-05
-1.2494729387526e-05
-1.11502697300263e-05
-8.31648468183111e-06
-1.79458407819531e-05
-2.11304017422921e-05
-1.62753998256648e-06
-1.23679066993448e-05
-9.16417905898208e-06
-2.74686117211162e-05
-1.02760343830913e-05
-2.25858089735873e-05
-2.19047667304711e-05
-1.60649348121325e-05
-2.67016732310816e-05
-2.1023298762366e-06
-2.83980212567694e-05
-1.8822909075912e-05
-2.18731975303907e-05
-1.27134836485353e-05
-2.65649476325892e-05
-3.33165372354432e-05
-4.18349684115784e-06
-8.53308822825581e-06
-1.57570573104486e-05
-2.16202398082518e-05
-2.05765802243288e-05
-2.91431872482976e-05
-7.61821777848793e-06
-3.04808452061199e-05
-1.48561562674186e-06
-4.80741335529998e-06
1.52269658326231e-07
-1.46291694635486e-05
-2.29473230573016e-05
-2.966394782658e-05
-1.32844463429242e-05
3.10665405921316e-06
-2.99536521037896e-05
-1.70143159452632e-05
-1.41834381838434e-06
-7.76701630232182e-06
-1.92392311039746e-05
-1.41180729817741e-05
-2.7480437425923e-05
4.83691152653052e-07
-2.46309633712764e-05
-1.8581191481493e-05
2.84043528304896e-06
-1.62639831676092e-05
-1.47476516425859e-05
-1.12698543847936e-05
-2.75923075746411e-05
-9.99089326154502e-06
-2.81277610069298e-05
4.30701914304789e-06
-5.07432418009927e-06
-3.43367524039571e-05
-2.02986151593201e-05
-7.76521113737699e-06
-1.75662970532618e-05
5.06392641148261e-06
-1.37254797679921e-05
-2.05688573656112e-05
-9.87491738597342e-06
-1.3496420879602e-05
-2.37088569715916e-05
-2.82081607617556e-05
-2.656203982825e-05
-1.20470439514627e-05
-7.68212695468161e-06
4.96360225919633e-08
-8.51014883502126e-06
-1.43091755135219e-05
-1.16365942260534e-05
-6.45818324013561e-06
-1.91440299493285e-05
-1.55802152545875e-05
-1.51830575487538e-05
-1.6108303304241e-05
-2.82322512485356e-05
-2.77413118262819e-05
-1.66488184228104e-05
-4.57050543907591e-06
-2.78529929919793e-05
-1.03737921843474e-05
-2.50056950774012e-05
-1.98176220335357e-05
-5.8732746491185e-06
-1.15305873692671e-05
-1.50198757341521e-05
-2.49518887301927e-05
-2.91766054947926e-05
-9.42588029115076e-06
-1.61502786378713e-05
4.24117287501321e-06
-1.09370963417559e-05
-1.07921864533153e-05
-2.24801404803005e-05
-4.87759269237647e-06
-1.11842126727798e-05
-4.41774349353794e-06
-1.51671342443839e-06
-4.98080130353739e-07
-1.9791252595228e-05
-1.58536562588106e-05
-9.43979960482239e-06
-1.19027863803945e-05
-2.00191253758604e-05
-2.36567394950744e-05
-1.47458734061758e-05
-8.14076061966161e-06
-2.41110862102708e-05
-3.1813954573417e-05
-7.27346094685929e-06
-1.08699629062548e-05
-1.5790291173093e-05
-1.84478489684454e-05
-2.26201720302479e-05
-2.86796396266044e-06
-5.11911522140875e-06
-1.63270560445147e-05
-7.75984519601491e-07
-1.83788255047607e-05
-1.28059830792633e-05
-1.91818588966735e-05
-8.01804502293337e-06
-9.09752108052795e-06
-3.25197595698528e-05
-2.43649494896063e-05
-2.22025286265686e-05
7.12151046579239e-07
-2.05782063978057e-05
-4.04904252952877e-05
-1.95769046282659e-05
-2.58953203497375e-05
-4.13358020705711e-05
-1.03362227696096e-05
-1.68613568103292e-05
-7.66251212256239e-06
-8.4754819277981e-06
-3.07216367105053e-05
-1.00493988578855e-05
-1.62064027502859e-05
-1.12020797523501e-05
-1.2344970451695e-05
-1.50617025678248e-05
-1.16488957409586e-05
-2.60344487993534e-06
-1.77649242114163e-05
-6.79507326138329e-06
-1.64108940991056e-05
-1.81229601475175e-05
-2.13222104150599e-05
-3.69728477601892e-06
-2.24115229547522e-05
-1.34471376699985e-06
-1.13872999803256e-05
-2.01020506836793e-05
-5.95995417160876e-06
-5.61594513195903e-06
-2.31347886997668e-05
-1.68495264427177e-05
-2.01199197524676e-06
-1.01906502961535e-05
-1.61275489611811e-05
-1.99897967532219e-05
-1.72455992590605e-05
-2.38488596271605e-05
-1.04616045935966e-05
-2.31860332595724e-06
-1.0654225691678e-05
-1.63352083677733e-05
-3.42924375454124e-05
-1.10287638484915e-05
-1.31730615307352e-05
1.01666972376584e-06
-1.02118218527213e-05
1.63871149794744e-06
6.73088738687021e-06
4.17028945313074e-06
-1.10179755443819e-05
-1.76768389420597e-05
-2.79449142600523e-06
-1.12738040660605e-05
-2.28717562315756e-05
-1.41317139342479e-05
-6.19910920203109e-06
-1.89264973245028e-05
-1.34029915184677e-05
-3.15302097921079e-05
-1.32535042302681e-05
-6.5917093208662e-06
-5.24819718282687e-06
-1.41859102040615e-05
-2.76786455247203e-05
-7.72800749202408e-06
-1.61229303975538e-05
-1.24834463366855e-05
-2.28353149261267e-05
-4.9732458996755e-06
-5.56757135297237e-06
-3.29784510532977e-05
-1.25935487471085e-05
-9.6545849785096e-06
7.53785506173322e-06
1.03416019883209e-05
-1.87905062693956e-05
-3.15251320126139e-05
-2.64731337770819e-05
-3.26174769086985e-05
-1.60224158760431e-05
-2.28066910296279e-05
-9.12184505303679e-06
-2.36918093601418e-05
-1.06425466549282e-05
-1.75982856625059e-05
-1.28081883670223e-05
-1.28647168049022e-05
-1.18397574501564e-05
-1.59775245920639e-06
-2.25123080048921e-05
-5.47419958883451e-06
-2.73774613744484e-05
-2.87733927470664e-05
-2.58168892652069e-05
-1.13007388533388e-05
-1.21542369096178e-05
5.91892879736464e-07
-9.52527433545594e-06
-2.31614070396244e-05
-3.00909928698498e-06
-5.25047772073614e-06
-1.76751764277503e-05
-7.0348551943767e-06
-1.06442671674367e-05
-9.67957264787364e-06
-2.26710225741319e-05
-5.74936173148406e-06
-2.27584385153562e-05
-1.65466315426963e-05
-3.3486624844503e-06
-9.15832370198031e-06
-1.12735704956013e-05
-3.0001006047238e-05
-1.72011962877552e-07
-1.88778628537855e-05
-8.93039224023484e-06
-2.29500740435666e-05
-2.31672650571191e-05
-1.40991509187195e-05
-2.69804637752909e-06
-1.4164618360265e-05
-3.03806812421716e-05
-2.22009595266924e-05
-7.11536845287119e-06
-1.84395679004238e-05
-1.03589745128755e-05
-2.59854781184138e-05
-1.66104981674028e-05
-1.58271097872446e-05
-2.741158308029e-05
-1.15609753920445e-05
-1.4025481477358e-05
-2.70520294491041e-05
-2.4437166360141e-05
-5.72523852812503e-06
-7.33676917558225e-06
-1.0240764169514e-05
-2.55015216308926e-05
-1.45669631884451e-05
-2.0679880228498e-05
-2.16761841580091e-05
-1.07464171447618e-05
-9.37961225824693e-06
-2.27193339703391e-05
-1.91020208970233e-05
-1.26534028351996e-05
-1.84159042977437e-05
-9.78101021355685e-06
4.06688341742396e-07
-1.12313687127695e-05
-9.85116815418183e-06
-9.30018586599942e-06
-1.77330981133601e-05
-1.24086783813489e-05
-1.08204626197285e-05
-1.3786179759903e-05
-5.86183640235533e-06
-3.16644601685038e-05
-9.09498672679293e-06
-7.00071095769607e-06
-1.98173474237508e-05
-9.94911235655347e-06
-1.86437231643856e-05
-1.30417185254537e-05
-2.33857676958207e-05
-6.28501455438538e-06
-6.41177237906231e-06
-1.19343953677716e-05
-3.15215161573446e-05
-3.46390494008165e-05
-1.96569222628037e-05
-1.90639929441664e-05
-2.23233353376742e-05
-1.03851691997819e-06
1.16880493506691e-06
-8.79566309251796e-06
-2.73327313094696e-05
-2.74543049664569e-05
1.0387802165087e-05
-1.40870909551417e-05
-2.65431535083877e-05
-2.75480585910945e-05
-2.03494017963315e-05
-1.31099023004715e-05
-1.88791868973447e-05
-2.52909587376563e-06
-1.69926141382702e-05
-6.35813626269836e-06
-2.30414303516897e-05
-1.28938992005437e-06
-2.18792205469018e-05
-2.83139657067999e-05
7.88718073052325e-06
-1.49739340824837e-05
-7.304317086219e-06
-1.3818254917446e-05
-1.81220178213198e-05
-3.03859680754641e-05
-3.13392562557488e-05
-1.6026610664848e-05
-2.80662986272304e-05
-2.52416609031524e-05
-2.13923634443305e-05
-2.48617747090249e-05
-2.94626606126033e-05
-1.041059854241e-05
-5.60145720519327e-06
-8.23224149273384e-06
-8.13423076657824e-06
-1.09942383762381e-05
-1.21485630892164e-05
-1.41199529163431e-05
-5.68397731887619e-06
-1.14445450106359e-05
-3.79562242530291e-06
-3.33711014338184e-05
-2.91437175519508e-05
-2.17656640222946e-05
-1.06136202359148e-05
-5.12227763256748e-06
-1.89480060883984e-05
-1.10416003051606e-05
-2.12322450066364e-05
-2.85843120569546e-05
-1.42505858281516e-05
-2.05640276759876e-05
-7.13096142176743e-06
4.16780667169464e-06
-8.89253831348193e-06
3.76539782717309e-06
2.29216344013834e-06
-8.42997860420117e-07
-1.64904750968583e-05
3.4051863149275e-06
-1.36775866583356e-05
-2.3777202389969e-05
-1.70775226602714e-05
-1.86345440734089e-05
-1.15432321881028e-05
-1.05364166585944e-05
-9.65850620304986e-06
-2.67282151416373e-05
-2.60822337662483e-05
-8.31477168500216e-06
-1.32374217998729e-05
-1.55239154558145e-05
-2.12041855281388e-05
-6.03436561473654e-06
-1.34683126477195e-05
-8.09235608036341e-06
-2.15085855252265e-05
-2.81396635221926e-05
-7.81962368520785e-06
-2.25444364955637e-05
-3.45378483810327e-05
-2.54379294859054e-05
-3.09690818645598e-05
-1.32416850142911e-05
-5.07070086950469e-06
-1.57208836538119e-05
3.58339826771351e-06
-1.58310672701453e-05
-1.32909043014182e-05
-7.87129322700827e-06
-2.14630769443668e-05
-2.73392591075932e-05
-3.21404485507244e-06
5.10051334793606e-06
-8.9783296263507e-06
-2.43392482407686e-05
-1.40637178451394e-05
-4.27410440321953e-05
-1.28744688138071e-05
-1.74489042800058e-05
6.55838252872242e-06
-1.88479995857101e-05
-7.94961068055654e-06
-2.45469966575194e-05
-9.99834067526799e-06
-1.43155477441021e-05
-1.59115487594599e-05
-1.01473724379389e-05
-3.27188496867216e-06
-1.744821915929e-05
-2.01456994310619e-05
-3.78813742065496e-05
-3.24623202610082e-05
-1.50590961994261e-05
-2.06962742724627e-05
-5.14737845586185e-06
-1.93178043348515e-05
-2.09824610261507e-05
-8.42656902957473e-06
-1.45104674984477e-05
-1.67206631482251e-05
-6.20717900870818e-07
-1.522227186704e-05
-2.10544170216281e-05
-2.81490084526569e-05
-2.40861174459528e-05
-5.37399402834958e-06
-2.44629174059e-06
-4.05278288669259e-06
-9.27970808735221e-06
2.87717328000415e-06
-1.24444430806992e-05
-2.29840609201303e-05
-2.50331751949341e-05
-1.04722849721713e-05
-1.81507195464035e-05
-1.62445981192731e-05
-2.52387716179143e-05
-2.58528263024724e-05
-2.4060425774246e-05
-2.7779109353143e-05
-2.23412969049093e-05
-1.61354335941227e-05
-2.19656910118772e-05
-6.15784584416289e-06
-3.00053836062264e-05
-3.28707424191903e-05
-1.28365082255209e-05
-1.71877253016946e-06
-1.24222302939167e-05
-3.54446297971072e-05
-1.49778093757668e-05
-2.98884061738803e-05
-1.24231803815454e-05
-2.17755779342948e-05
-2.40988919545876e-05
-7.30542873202244e-06
-1.87578876291219e-05
-1.59394857993809e-05
-9.4796861252197e-06
-1.5122564196924e-05
-1.0618056114457e-05
-3.75544766041542e-06
-7.39426965631131e-06
-9.76068654405603e-06
-1.53659848319577e-05
-2.73605233860923e-05
-3.16353961081075e-05
-5.77907879821022e-06
-2.40625711186829e-07
-2.08139476481737e-05
2.003593315198e-06
1.11215496177906e-06
-1.43076419988831e-05
-1.56896941455914e-05
-8.34857796433376e-06
-4.70067330962459e-06
-1.57179577956999e-05
-2.2091122393876e-05
-1.76055047244935e-05
-1.25037159505649e-05
-1.80769503807971e-05
-2.03969912164499e-05
-1.97107390079814e-05
-2.52062191303955e-05
-6.1726062708044e-06
-2.96985457763564e-05
-1.44976684187313e-05
-9.91916313770484e-07
-2.09316586989813e-05
-1.42815161569403e-05
-1.7318502565094e-05
-1.4792390096322e-05
-1.17936948109618e-05
-2.33056298195056e-05
-2.17578472793224e-05
-1.00027142187069e-05
-2.08905351964802e-05
-2.21944631739438e-05
3.21686103096939e-07
-1.4683363186948e-05
-3.97955701558607e-06
-1.68926511155025e-05
-5.81746237504614e-06
-3.36199753010575e-05
-1.87009407714965e-05
-1.17037613164831e-05
-2.50606790869437e-05
-1.15481744913117e-05
-1.3878836883124e-06
-1.27549244608659e-05
-2.93035372410965e-05
-9.30415296668355e-06
-1.34660998191082e-06
-6.7521589298274e-06
-2.8533624630336e-05
-3.0643057712538e-05
-3.68825873740658e-05
-1.32883694160205e-05
-1.00461591579746e-05
-1.03508793034567e-05
-2.33768057601884e-05
-1.14273510566554e-05
-1.12555822418112e-05
-2.56452856350158e-05
-1.13313890319048e-07
-2.1138989783635e-05
4.73749793092028e-07
-1.086081718426e-05
-1.46823349924977e-05
-2.59492388560391e-05
-9.11916033664082e-07
-1.04114114597769e-05
-2.95032854921465e-05
-1.28744333992042e-05
-2.9343202226192e-05
-1.23449463940022e-05
-2.47431624454676e-05
-4.65551797250561e-05
-1.44609839513998e-05
-3.08870533305114e-05
-1.59913999029113e-05
-2.49219135682693e-05
-2.92370669496402e-05
-2.39494074603491e-05
-1.04037371946514e-05
3.4105570306478e-06
-1.62792441572166e-05
-3.83590576254391e-06
5.46314577639228e-06
-1.15941841993236e-05
-1.15711030512162e-05
-9.24038304414144e-06
-9.0410200510157e-06
-2.07819564062371e-05
-2.14304715496663e-05
-2.17285719194414e-06
-1.70261461366871e-05
-1.44623892493266e-05
-2.159213797822e-05
-1.96532641445789e-05
-3.04950769087098e-05
-2.19156363035531e-05
-1.44693248279916e-05
-1.59355609644429e-05
-1.91404530490783e-05
-1.77689350319521e-05
1.57145989685165e-06
7.35078345855391e-06
-2.14335134782989e-05
-3.57949271469011e-06
-7.45769826919185e-06
-1.55013505529413e-05
-1.64049123920736e-05
-4.99205582183202e-05
-1.24042141034184e-05
-1.12306950695044e-05
-2.14820373854946e-05
-1.45361242288343e-05
-6.33861238207947e-06
-2.70507523978806e-06
-1.96409490362558e-05
-1.0438474186462e-05
-1.9789443963593e-05
-1.69444618157667e-05
-1.63205148440192e-05
-2.07740237125815e-05
-1.723361666531e-05
-1.66648379472348e-05
-7.57007103248789e-06
-3.64827146546357e-05
-9.07502240876066e-06
-9.90351757151614e-06
-2.93411549388991e-05
-1.24766626887913e-05
-5.32596297328466e-06
-1.47573971529608e-05
-2.8621587752215e-05
-5.57416812470041e-06
-1.97863610765119e-05
-3.30886997272563e-05
-9.05272918829926e-07
-3.59955826267886e-05
-7.55635171521072e-06
-2.90530137858407e-05
-2.47593041308582e-05
-2.15030612781803e-05
-2.58918248163612e-05
-2.88552793670831e-05
-4.91886778233184e-06
-3.62093460393104e-05
-1.90205683470645e-05
-1.04414636065205e-05
-3.06676441037355e-05
-3.79199267294218e-06
-1.46185235203794e-05
-2.5951891926999e-05
-2.54868972884387e-05
-2.03310913591982e-05
-2.36958564012791e-05
-1.30333396954274e-05
-1.40245980489406e-05
5.49396705697121e-06
-2.72036571768366e-06
1.0165103800284e-06
-2.62790434191409e-05
-2.43346399866682e-05
-1.53687960250167e-05
-4.11478546779681e-06
-1.2261542124268e-05
-1.18207228652776e-05
-4.64891581636854e-06
-3.29231812469749e-05
-8.87039929420326e-06
-1.84290945619684e-05
-1.68244873039011e-05
-4.74931823397133e-06
-2.00892862172867e-05
-1.3565318359435e-05
-1.18606916786901e-05
-9.70810014476119e-06
-4.5731486373898e-06
-1.58865338826724e-05
-1.62423994075028e-05
-1.62775853682685e-05
-2.76055045650284e-05
-1.96487450301746e-05
-1.51123601614386e-05
1.36865760042345e-07
-9.01674347160488e-06
-2.45862208006041e-05
-1.04481824482614e-05
-1.22447542704404e-06
-1.11290284571969e-05
-1.62019196727455e-05
-5.67067177734405e-06
5.72189805093458e-06
-1.0298926112705e-05
-1.26256434916151e-05
1.39217895894955e-06
-1.64067572163681e-05
-2.81590295799978e-05
-2.31746857349113e-05
-1.47038908105251e-05
-2.0276273952654e-05
-3.64011843346218e-05
-1.39874036784473e-05
-1.35834430570946e-05
-9.71098152849667e-06
-8.74976649391035e-06
-1.21611027309619e-05
-1.78433879408107e-05
-4.32819689132748e-05
-2.75042030833079e-05
4.27137401499938e-06
-1.84974370762155e-05
-1.47177553002456e-05
7.72050616223827e-06
-3.77269843639852e-06
-3.59858049252903e-05
-7.5032030651597e-06
-2.18124513467832e-05
-3.85950227401054e-05
-1.87273245511572e-05
-8.74692618801583e-06
-1.34089589234756e-05
-1.82013633328808e-05
-2.12436068120798e-05
6.3930481425416e-07
-1.80817469491144e-05
-2.90724779631157e-05
-1.11175310970253e-05
-1.3790148162585e-05
-1.42412556219411e-05
1.68810792157864e-06
-2.00254914460277e-05
-2.81108790712065e-05
-1.00253190548363e-05
-5.28187636089754e-06
-1.63652394667305e-05
-2.01761727444532e-05
-4.0807519303606e-06
-2.40935114491512e-05
-1.6958006764589e-05
-2.81869176901679e-05
-8.59620498215879e-06
-3.32757269956319e-05
-1.87755001493516e-05
-2.23924311457035e-05
-1.3778221857655e-05
3.21315117632577e-06
-1.70937784860194e-05
-1.4189055927862e-05
-4.96186542198172e-07
-1.26166094669778e-05
5.30595823146383e-06
-1.7916526562874e-05
-1.50435674496462e-05
-1.92426779191426e-05
-1.25448326874985e-05
-2.81586317424937e-05
-1.66973302834041e-05
-4.39331366027233e-05
-3.72699395597354e-06
-1.14355278858401e-05
-6.19361006918589e-06
-1.01887981503077e-05
8.79408279091624e-06
-2.31715568777707e-05
8.61798444178957e-07
-1.18201219086399e-05
4.12190585998821e-07
-1.4684182200624e-05
-2.54413105983474e-05
-1.15017927276703e-05
-1.58552695141879e-05
-7.80878766377102e-06
-9.75015096591289e-06
-1.64733995716204e-05
-8.4473524739462e-06
-8.35006880961914e-06
-2.02145399458319e-05
-2.50877374565886e-05
-1.79142011994655e-05
-2.0983238734207e-05
-3.71064518327182e-05
-3.06464721686941e-05
-1.03261929346242e-05
-1.56152401538099e-05
-1.95639417171458e-05
-2.4253336760358e-05
-6.27167454515792e-06
5.54777274053534e-06
-1.33585420993661e-05
-1.16027168993946e-05
-2.47918234806102e-05
-5.45735119138173e-06
4.58584361589394e-06
-1.84378635675487e-05
-1.26383118598329e-05
-1.21904454658443e-05
-1.57228807844887e-05
-1.02652454616191e-05
-3.41689402535998e-05
-2.48276376010609e-05
-3.08344429909754e-05
-2.95142641496997e-05
-3.07539969599417e-05
-1.1350540000164e-05
-1.97839443980879e-05
-1.92467013219664e-05
-1.47145737631334e-05
-2.07907999128106e-05
-3.12887018797554e-06
-1.72345058977178e-05
-1.49091934329165e-05
-2.09945495291294e-05
-2.4004980609677e-05
-1.88729511269138e-05
-1.66000770222831e-05
-1.82355698239486e-05
-1.66297415820417e-05
-1.76347354610485e-05
6.49911698776358e-06
-6.23756017671332e-06
-1.16264313624526e-05
-8.02942912040783e-06
-3.01413750387679e-05
1.52610768140403e-06
-2.11111078471508e-05
-6.54417307847792e-06
-2.38005008032095e-05
-6.95321121121523e-06
-1.53387513966874e-05
-9.27046805782839e-06
-1.61820897719507e-05
-1.51289880222564e-05
-1.55952961954798e-05
-2.07753992074162e-05
-1.20784513073717e-05
-2.10002983161401e-05
-1.76384700838226e-05
-2.16206401779862e-05
-2.57044035150106e-05
-2.35677597847912e-05
-5.68750348501962e-06
-3.38695159705215e-05
-8.56732470331713e-06
-2.14223003755191e-05
-3.7792903221823e-05
-1.19954016419371e-05
-1.36970731750586e-05
-8.02117385860795e-06
-1.18788496846816e-05
-1.37133892953242e-05
-1.72540788148972e-05
-5.04099539230399e-06
-2.90647050738209e-05
-1.57359886780717e-05
8.65501615268717e-06
1.97217251598028e-06
-1.39463791869136e-05
-1.11702697033805e-05
-1.62480387944445e-05
-1.35671439740627e-05
-2.455296255021e-05
-2.6489874814703e-05
-2.38951227156522e-05
-6.35338070803439e-06
-1.50150330258562e-05
-1.5295936527629e-05
-1.87711952747907e-05
-9.1482957268102e-06
-5.5183573557671e-06
-2.23931317082681e-05
-2.20860687066258e-05
-1.6548640084881e-05
-9.78573190185901e-08
1.80620478494968e-06
-1.46195638423213e-05
-1.23390846190119e-05
-5.19987353130658e-06
-2.77333793636901e-05
-1.05254636783148e-05
-1.69218406556025e-05
-1.68716597691253e-05
-2.69169036960646e-05
-2.68783290390905e-05
-1.37494557994078e-05
-1.15848163579351e-05
-9.87047746376439e-06
-1.23499182258419e-05
-2.6620825463692e-06
-6.0654883447299e-06
-1.93919443223308e-05
-6.9628992213733e-06
-1.68124454363794e-05
-3.33701586037353e-05
-3.99624803073431e-05
-2.2563057110762e-05
-5.65989258172959e-06
-1.7600239751688e-05
-1.70323977008417e-05
-1.67959127863899e-05
2.91533967950689e-06
-1.68670666881519e-05
-1.97809439870826e-05
-2.90851764428613e-05
-1.7069505302776e-05
-7.39114550941847e-06
-2.37692195295202e-05
-1.38366947528099e-05
-1.00966773344905e-05
-1.83066940803428e-05
-1.36939936198174e-05
-1.87587954819378e-05
-9.54909630192574e-06
-6.45198196058691e-06
-9.48609670810306e-06
-1.57409881454548e-05
-6.86276023361847e-06
-9.14759205981606e-06
-9.31310744395338e-06
-1.21495604392632e-05
-1.85378514183138e-05
-6.27174780669964e-06
9.52313588201244e-06
-2.12748014018763e-05
2.22438408105025e-06
-1.02783342698569e-05
-1.63431920511742e-05
-2.11714245239474e-05
-1.1783367781033e-05
-1.80250605376482e-05
-3.15326133094016e-05
-1.28577396639438e-05
-1.35520017913666e-05
-3.31721622381318e-05
-1.60614146737708e-05
-2.18756868453542e-05
9.75666681775113e-06
-1.58694359244696e-05
-1.11505512920379e-05
-1.65363019728403e-05
-1.39632131664256e-05
-6.02723764531473e-06
-5.62448237616314e-06
1.5940506780931e-06
-1.79874559418209e-05
-2.39758136058691e-05
-2.5191032448142e-05
-1.49552265071698e-05
-2.29073536380972e-05
-6.202625286409e-06
-1.41460352651063e-06
-1.34162440359979e-05
-2.83136984395896e-05
-1.72977181717522e-06
3.01209529283987e-06
-2.88932454612565e-05
-2.34486274309995e-05
-1.32159707596273e-05
-3.81869608848507e-05
-1.27738463110666e-05
-4.94959388011527e-06
-1.07511721704115e-05
-6.52744251171322e-06
-2.81015921766491e-05
-1.74823409797335e-05
-1.39553753367824e-05
-8.47095204370432e-06
-6.81152724849275e-06
-1.01075272175324e-05
-1.42376949177884e-05
-1.81108480385058e-05
-1.5629751229574e-05
-1.33032927447564e-05
-1.75092579825826e-05
-2.43578156584191e-05
-5.31529868785492e-06
-1.17281932783631e-05
-8.14006377271315e-06
-1.27756749204346e-05
-3.01203610353059e-05
-1.53381978828923e-05
-1.6195432860989e-05
4.84796090183428e-06
-1.20424340393863e-05
2.76305720645248e-06
-1.48231249688715e-05
-6.73797075264957e-06
-4.51717895318107e-06
-3.58122107771507e-06
-2.67837636503691e-05
1.418177655323e-06
-1.0773903564808e-05
-1.80126702239115e-05
-9.13493944225991e-06
-1.07355082127279e-06
3.96325316596575e-06
-1.55208985990207e-05
-6.5466313505952e-08
-6.29843499933284e-06
-2.23196950234475e-05
-2.23663960202193e-05
-2.84999871344665e-06
3.15699568347365e-06
-2.43578565973689e-05
-1.31795187227202e-05
-1.94666525303412e-05
-1.65556550146492e-05
-1.11479502827257e-05
7.46224932924804e-07
-1.95309898703195e-05
-1.02833455083684e-05
-8.30597039649825e-06
-1.11090316915255e-05
-1.62412550033707e-05
-4.76250887865974e-06
-1.32681479852097e-05
-2.22302955671747e-05
-1.63758065754646e-05
-1.13202090932303e-05
1.25517882687156e-06
-1.80121127667907e-05
-1.7875186322402e-05
-2.21457254700548e-05
-2.05361994588386e-05
-7.86546816676517e-06
-7.30196776239663e-06
-2.52043938072736e-05
-6.72823839847601e-06
2.68121186959229e-07
-2.01554384765098e-05
-9.70801732931541e-06
-1.05057994712385e-05
-3.50333245144799e-05
-2.15300878894792e-05
-1.46043392842017e-06
-1.50851895915103e-05
-1.08788442988625e-05
-9.54171086115426e-06
-2.05275538210043e-05
-2.10180158308888e-05
-2.07593190703651e-05
-4.379509980761e-06
-2.51775401184915e-05
-1.56149252417376e-05
-2.88309455048783e-05
-1.97729966398967e-05
-2.42441179909385e-05
-2.16264421018922e-05
-2.12441092812024e-05
-1.99741384618265e-05
-2.16706451342626e-06
-4.46649708925109e-06
-1.44185577151634e-05
-2.59701833789108e-05
-2.35249505087442e-05
-2.72884988518597e-05
-1.60627943315925e-05
1.51266877072152e-05
-2.69954802795544e-05
-1.38708854519553e-05
-2.27901592339941e-05
-8.48610296976192e-06
-2.16948246403784e-05
-2.77902115487142e-05
-2.20849651151484e-05
-1.12692910860028e-05
-2.51054560389241e-05
-3.99801548592912e-06
-4.62305090919079e-06
-9.47427276328736e-06
-1.4687414623147e-05
-1.77223570837578e-05
-1.44528694977171e-05
-1.38336323263429e-05
-1.1387276100263e-05
-1.83638022061315e-05
-2.7900720178275e-05
-1.7957545702133e-05
-2.45940531019587e-05
-1.5983755965084e-05
-1.73816216627015e-05
-2.17480681586482e-05
-8.42006306032521e-06
-6.1435545582207e-06
-1.42721751578727e-05
-1.66259034170886e-05
-2.68104237692472e-05
2.17738498623841e-06
-5.87629612920948e-06
-1.7583555357385e-05
-6.76546362279078e-06
-2.21904831597085e-05
-9.20500714771681e-06
-2.8138347123613e-05
-1.67036599876361e-05
-4.45646370350941e-05
-7.34912497924253e-06
-1.54720732114956e-05
-6.92994787432234e-06
-3.19528803271524e-05
-7.56083246156724e-06
-2.00233449451328e-05
-8.40167111804641e-06
-5.03878134403245e-06
-1.34536259993103e-05
-1.44783776733948e-05
-2.41293909342898e-05
-1.42518442298428e-05
-3.06556494270133e-05
-4.19368317977535e-05
-2.66943826837422e-05
-1.47783726864369e-05
-3.89378057216723e-05
-2.09314673489163e-05
-3.70137826127271e-07
-1.20524824399912e-05
1.64170719346636e-06
-3.00203581975788e-05
-1.34811394179041e-05
-2.39699130488171e-05
-2.32356345186877e-05
-1.16659164036205e-05
-8.42546358472733e-06
-2.41022165408809e-05
-2.28810561117744e-05
-8.17100423344629e-06
-1.58989493300633e-05
-1.47952487682796e-05
-2.99932949377333e-05
-2.80172324522179e-05
-1.30252196468035e-05
-8.07102904027732e-06
-1.53169944358721e-05
-2.25001601413357e-05
-2.47372128153232e-05
-1.17945424710938e-05
-2.52457770203137e-05
-5.08562891354385e-06
-7.4603324663842e-06
-1.77415885423229e-05
-2.57289156505132e-05
-1.35389224511438e-05
-2.46816550802593e-05
-5.5046309306309e-06
-1.3695858848455e-05
6.38440903684605e-06
-8.48018527061519e-06
-4.26655807321366e-05
-2.39028174728638e-05
-1.19398228229461e-05
-1.69849335952426e-05
-1.63675850126378e-05
-6.987366869448e-06
-1.32788896504048e-05
-1.97640651841475e-05
-2.6742405008746e-05
-3.57265285982404e-05
-5.53604329984897e-06
-1.61244838842018e-05
-2.13922460632896e-05
2.01495128308165e-06
-2.81447778615682e-05
-3.66687728344333e-05
-1.04022531481044e-05
-1.13389102838311e-05
-1.03832265377216e-05
-1.17758863783685e-05
-2.46000848069676e-05
4.53581928528999e-08
-1.58476878980608e-06
-1.40689147194367e-05
-1.72770402972498e-06
-1.42575577284397e-05
-2.11329050779868e-05
-2.19516341759477e-05
-2.52814572505469e-05
-1.40453852908807e-05
-3.43529092728264e-05
-1.71756988452125e-05
-2.87909877722408e-05
-1.05235716828129e-05
-1.25804221409507e-05
-8.43939956935378e-06
-8.10391479400735e-06
-2.03021639933979e-05
-1.88409470042426e-05
-3.89970094523236e-06
-3.17077031737405e-05
-2.4056824556644e-05
-1.70317945265601e-05
-2.29911307568114e-05
-1.44743368511788e-05
-6.92912485316198e-06
-2.11874668745433e-05
-1.66080979191404e-05
-1.83900870186429e-05
-2.87873161273563e-06
-3.20770908589891e-05
-1.33768772807723e-05
-1.77723723606402e-05
3.37741687988417e-07
-1.44966428354789e-05
-3.38793338386436e-05
-2.92651864389714e-06
-8.45308248002035e-06
-9.23228371158741e-06
-2.13396359604324e-05
-2.23932320703579e-05
-2.33458265792256e-05
-1.89527669003849e-05
-1.41211061573102e-05
-3.33316109463263e-05
-1.97803797820488e-05
-2.39026246785659e-05
-1.52687399732644e-05
-2.47498988984816e-05
-1.37394252700449e-05
-2.59479124687215e-05
-1.76201946288321e-05
-9.80855253601442e-06
-1.91143177138286e-05
-7.14338339971218e-06
-2.90057383103744e-05
-1.42761100210233e-05
-2.55293191059431e-05
-7.60824802774375e-06
-2.566113253966e-05
-1.08094565030523e-05
-1.80501934176078e-05
-1.89905816132568e-05
-1.38561379854568e-05
-2.28266392249699e-05
-2.10665206422645e-05
-1.14287241668873e-06
-1.20965556838878e-05
-3.25919038818143e-06
-7.46059107568389e-06
-2.19723769364851e-05
-6.71124940698671e-06
-4.5299187649023e-06
-2.83907180913886e-05
-2.61020012532691e-05
-2.35320689253337e-05
-2.61965632406215e-05
-1.78955486260268e-05
-1.94818815971117e-06
-3.19907328612966e-05
-2.02354425896568e-05
-8.71004824836878e-06
-2.30677897098605e-05
-4.69795983836837e-06
-1.14422751369841e-05
-5.50930346191742e-06
-2.19695802426427e-05
-8.96543540687332e-07
-2.54026353827963e-05
-1.53041649676938e-05
-8.15473479835321e-06
4.54814638004617e-06
-8.6175957624813e-06
-7.10173953480086e-06
-2.14836275220167e-05
-5.86335601242808e-06
-9.90255681172215e-06
-8.26631508313007e-06
4.98119243434896e-06
-3.79938410396329e-05
-1.34640498718798e-05
-1.88797079654514e-05
-7.9411250779853e-06
-1.78700300569408e-05
-1.49286355442346e-05
-1.65274638891905e-05
-1.22267234092323e-05
-1.16955640655788e-05
-1.44339047379617e-05
-2.4050446467273e-05
-1.87313978484398e-05
-6.99378272992868e-06
-2.21214245811428e-05
-1.4930122132457e-05
-2.66369749633571e-05
-2.86287171628976e-05
-1.12386274616314e-05
-1.80326042267811e-05
-6.99642419840069e-06
-2.20099965209915e-05
-1.35927179362243e-05
-1.35387766509037e-05
-1.71671041928165e-05
-1.76438465419799e-05
-1.49953244113328e-05
-9.08470748512931e-06
2.92370456902673e-06
-8.30950224931282e-08
-1.82897915712045e-05
-7.37080849839282e-06
-1.75911581346474e-05
-2.53492821235531e-05
-9.21309416911252e-06
-1.79216786890669e-05
-2.50468015122517e-05
-2.04116838202684e-05
-1.98728476000122e-05
-2.44190839796376e-05
-1.5965702290347e-05
-2.55691797650875e-06
-1.00358675405597e-05
-1.78506347175263e-05
-1.61349713655634e-05
4.09289866699164e-06
-1.41853056145196e-05
-5.69352678032838e-06
-2.90290704805084e-05
-1.50204978196028e-05
-1.7914132858856e-05
-2.75528560766164e-05
-4.71058254941466e-06
-2.23522966685211e-05
-7.60290721855697e-06
-2.65749037670262e-05
-1.46687594428107e-05
-1.33712691500672e-05
-1.16476425243389e-05
-3.36692124956445e-05
-1.63994860034155e-05
-2.21523786116307e-05
-1.15404691952655e-05
1.65081579853648e-06
-1.82831443708184e-05
-2.00494684284866e-05
-2.53777680780511e-05
-1.15865854353886e-05
-2.18977928570492e-05
3.10705290501628e-06
-1.06364418093995e-05
-1.51819453247899e-05
-2.37417812997079e-05
-1.45932277340945e-06
-7.85076179126185e-06
-1.02794507166569e-05
-1.98502791585916e-05
-1.47681097222307e-05
-2.81518140501416e-05
-1.09551250192737e-05
-1.57953352755403e-05
-2.30586627042257e-05
-2.21135933446348e-05
-1.75899516201949e-05
-1.75194709580707e-05
-2.64412677309519e-05
-1.43937124269161e-05
-1.13720401810979e-05
-2.99016866188407e-05
-6.08920788016666e-06
-1.85708900305539e-05
-1.28155095346378e-05
-2.29558527593689e-05
-4.94321964817953e-06
-4.3040466360209e-06
-2.3259363595474e-05
-1.03628258905455e-05
-2.0536308283614e-05
-1.74894971051077e-05
-2.03639744585206e-05
-6.16210268175798e-06
-1.48907364107536e-05
-2.12689541502217e-06
-1.53177544055703e-05
-3.8100046672162e-05
-1.82987493327853e-05
-1.2986887919339e-05
-3.99203930147642e-05
-2.26483892208351e-05
-1.67416479528384e-05
-1.01150272293994e-06
-2.24515341396819e-05
-2.31193308556312e-05
-1.34739767034552e-05
-1.63134975954893e-05
-1.0242116205622e-05
-2.89906941725363e-05
-2.33089186521185e-05
-1.6303763539293e-05
-1.35689430740331e-05
-1.96349907604739e-05
1.38481327847473e-06
-7.05999999817877e-08
-1.44405239454171e-05
-1.24770119042117e-05
-6.0815754733772e-06
5.34254345664793e-06
-2.59922573803856e-05
-7.85124833247991e-06
-1.8275732067144e-05
-2.77822637002575e-05
-1.54681995523839e-05
-1.79072558771732e-06
-2.19858159842068e-05
-1.22244800678105e-05
-8.61267456158473e-06
-1.22591686378823e-05
4.25504786828225e-06
-1.74597524880166e-05
-1.36143612554006e-05
-1.39852352373435e-05
-1.49062263933219e-05
-2.25503010340087e-06
-2.32059293114396e-05
-2.47066453235275e-05
-1.03802621366102e-05
-1.25677564534115e-05
-1.63562842450052e-05
-2.77527127008012e-05
-1.71593278590877e-05
-8.71637048358125e-06
-2.99239066719724e-05
7.75219500468092e-06
-7.62436844550033e-06
-2.63518053365847e-05
1.60687529467848e-06
-9.88983487189122e-06
-3.71552142080045e-05
2.6698774365545e-06
-1.49617854220529e-05
-1.36149029841544e-05
-9.71103472406522e-06
-1.04210158152871e-06
-1.58526634649903e-05
-2.42579365395732e-05
-2.10604813116165e-05
-3.40941381827923e-05
-7.4971577136181e-06
-1.49365910608842e-05
-2.20130801575101e-05
-2.17320107355795e-05
-2.32216562856895e-05
-1.36266488237799e-05
-2.03951414784986e-05
-1.36140280802141e-05
-1.10961261415512e-05
-2.64039011742432e-05
-2.5969588057454e-05
-1.15336074853429e-05
-2.57241868687226e-05
-2.20146999543639e-05
-1.18418532068452e-05
-1.42998240616518e-05
-2.75232697484814e-05
-2.42475077663214e-05
-1.56320405539246e-05
-1.8668213278727e-05
-2.43838362085489e-05
-2.26015469267891e-05
1.98895437510607e-07
-1.97371180946876e-05
-1.79871113014595e-05
-1.06787587647783e-05
-2.06703249996972e-05
-1.57967546282613e-05
-1.55035920907663e-05
-1.25288161656361e-05
-2.19822639558467e-05
-3.22564219149314e-05
-2.32300828508899e-05
-2.00896056787624e-05
-2.31696423754546e-05
-1.79895123645879e-05
-2.82949113747069e-05
-1.72656132641079e-05
-1.38891547071337e-05
-9.0800448489383e-06
-6.27983572469189e-06
-2.55777779206673e-05
-1.02857112933171e-05
-1.3651464594421e-05
-3.72273637527765e-05
-1.34457582582957e-05
-1.08867937668358e-06
-2.14440856048545e-05
-1.44323750567431e-05
-2.30088744535012e-05
8.20276912619474e-06
-6.12074826557725e-06
-1.12588041446299e-05
-2.23699167940468e-06
-7.44415970055006e-06
-2.19371804437969e-05
-5.32522640665057e-06
-1.44407989580088e-06
5.60729624799219e-07
-7.03786005801166e-06
-8.61897343883395e-06
-1.41308102179649e-05
-1.35532405304683e-05
-1.92833855856782e-05
-1.22510205018357e-05
-8.0230649230435e-06
-1.47663350033803e-05
-1.41181415488885e-05
-7.06117615816996e-06
-5.44625360657999e-06
-7.4810965925173e-06
-2.65470396611602e-05
-1.46150448197523e-05
-2.76628747081619e-05
-1.86646127519449e-05
-5.90361051281626e-06
5.99274975941926e-07
-1.41274748433666e-05
-1.91510492466578e-05
-1.35099339749595e-05
-1.00686785323479e-07
-2.16909386741756e-05
-1.5608630619067e-05
-7.46861516991038e-06
-2.31670468753883e-05
-3.51508938421094e-05
-1.42286870264857e-05
-1.3488822090479e-05
-4.07295357697511e-05
-2.6357700241356e-05
-2.42803417479011e-05
-1.19443468583377e-05
-2.98349113844361e-05
-1.93985143837535e-05
-1.92029769974359e-05
-2.30897317740982e-05
-9.68229169941541e-06
-1.74586456338857e-05
-1.28266222367828e-05
-6.65581308144808e-06
-1.84288209663424e-05
-1.52653134983407e-05
-1.81621229282587e-05
-1.52845718291552e-05
-1.27709103412547e-06
-1.25585703876586e-05
-2.246853672516e-05
-1.44105578578345e-05
-3.03701599118403e-05
-1.64744516497135e-05
-7.04530463911899e-06
-2.46453261926659e-05
-1.1712065669126e-06
-2.4360170612297e-05
-6.86339909986216e-06
-1.76016324463551e-05
-1.63639390584671e-05
-2.79354177969315e-05
-8.5117081469681e-06
-1.29565039204832e-05
-1.8665470756518e-06
-9.50753251114442e-06
-1.9694507484069e-05
-1.68892254985069e-05
3.56616750134407e-06
-1.94658148213635e-05
-5.99290949977797e-06
2.54343883433018e-06
-3.32198616698343e-05
-1.70933670481902e-05
-2.63524219733252e-05
-1.03221371109408e-05
-1.45660141829016e-05
-2.02550177495963e-05
1.61023636279961e-05
-6.75532097098191e-06
-2.82790894758609e-05
-1.0582506247582e-05
-9.77563939164249e-06
-2.85912210654929e-05
-2.20546530261229e-05
-6.01384153220393e-06
-3.08202220069113e-05
2.31040956933045e-06
-1.71599845722248e-05
-1.503583806246e-05
-1.93764005724832e-05
-3.67533421024895e-06
-2.19648941470676e-05
-2.45218718824366e-05
-4.9941690908325e-06
-7.46894913724728e-06
9.86211135595422e-06
-1.42786095779463e-05
-2.03399341546569e-05
-3.55875339148453e-05
-1.72756990137121e-05
-2.42374882176192e-05
-1.27125501047354e-05
-2.39313112219594e-05
-2.70897893607008e-05
-2.14685450176137e-05
-2.10833184751471e-05
-2.66049414239937e-05
-1.45993696650335e-05
-2.56240756836198e-05
6.50985813933854e-06
-2.06332093352407e-05
-1.71993222186227e-05
-1.81273481812754e-05
-3.10904576083001e-05
-3.53455096019416e-06
-1.8883615264142e-05
-2.58157683789295e-05
-1.06404890198823e-05
-3.42752660682164e-05
-2.46720271055109e-05
-2.3894404854332e-05
-4.57145797036085e-06
-9.5710153705052e-06
-2.84592718981094e-05
2.76831768983379e-06
-9.29709539605131e-06
-2.02907183373101e-05
-6.31428856453633e-06
-2.17041272274103e-05
-6.65908592404392e-06
-1.06174144179633e-05
-2.31293021942157e-05
-2.4207514573711e-06
-3.71018114305829e-05
-2.93853977772299e-05
-1.50953453246014e-05
-7.12415424909905e-06
-2.23684341777219e-05
-4.00380530498626e-06
-3.30246082539114e-05
-3.02178047360143e-05
-2.31478733046963e-05
-1.55998705679257e-05
3.71950331015473e-06
-2.65213445710945e-05
-1.23792631151777e-05
-7.10661286168731e-07
-2.91199851826482e-06
-1.60011465841893e-05
-4.20217539046754e-06
-1.55442364131529e-06
-1.93183493793511e-05
-1.20242495666336e-05
-6.99514487370814e-06
-2.90938496608236e-05
-1.57717306703959e-05
-1.19063953008107e-05
-2.06140895683651e-05
-1.61596060744086e-05
-6.72857836936995e-06
-2.0806595197226e-05
-6.02795099588548e-06
-2.28017557984005e-06
-4.03198505261505e-07
-6.98439347535728e-06
-2.2876358187551e-05
-1.10645810134896e-05
-1.51243639207526e-05
-1.66783578545373e-05
-1.50610915736407e-05
-2.41336166500834e-05
-1.53047555935042e-05
-1.40356025358552e-05
-6.05894744769665e-06
-1.79902961548341e-06
-3.19996349470946e-05
-1.8222700784453e-05
-1.31838703322072e-05
-3.06837340101504e-05
-7.43850740682341e-06
-1.31417970736626e-05
-1.54764612413997e-05
-1.57119293257495e-05
-1.213447031217e-05
-6.87693104072844e-06
-1.24566930409489e-05
-2.21345827471627e-05
-2.53307905578775e-05
-1.10918421330848e-05
-2.35178561546861e-05
-2.07458642466158e-05
-1.2399367349418e-05
-1.68706808518109e-05
-1.86541361095169e-05
-2.03886325355508e-05
-1.8677297155678e-05
-1.99389952447567e-05
-1.4368045386093e-05
-2.64516823995522e-05
-1.01694982767738e-05
-1.73131059093768e-05
5.90534758769453e-06
-1.11409576797189e-05
3.17062584928857e-06
-9.66190964715139e-06
-1.39420559295897e-05
-1.77273058758444e-05
-2.22242438511785e-05
-3.08158743164577e-05
-1.4794302602029e-05
-2.21453215453301e-05
-2.41161477979954e-06
-1.13763286720587e-05
-7.37980082773747e-06
-2.30660164571395e-05
-4.2282554892e-07
-1.8091704233001e-05
-6.82956517033783e-06
-2.17071538620734e-05
-1.26481227551262e-05
-1.95009323451041e-05
-3.0958623783887e-05
-2.6766335546789e-06
-1.39682960149333e-05
-1.33275752007059e-05
-1.78543365340441e-05
-2.50747894077246e-05
-2.24637593817367e-05
-2.35379141998609e-05
-1.12044194702454e-05
-3.32053149060439e-05
-2.50678876278316e-05
-1.64753765118688e-05
-1.752024111771e-05
-1.56022728027858e-05
-2.07980506762667e-06
-1.42788296823406e-05
-1.73494525205834e-05
-1.46006424872074e-05
-2.47808694262028e-06
-1.10834768721456e-05
-1.84314541331133e-05
-1.24693902782579e-05
-7.84294749849292e-06
-1.52173791351494e-05
-1.01554899767514e-05
-1.64449118365385e-05
-2.72721407795282e-05
-7.27913476499384e-06
6.45921657045607e-06
-1.15010318074511e-05
-1.04625452601064e-05
-1.80937763459402e-05
-9.56320340043405e-06
-1.41328669234856e-05
-1.28276482786619e-05
-2.13057651852107e-05
-1.72220853749354e-05
-4.27518781971782e-06
-1.44627689037224e-05
-1.63628491963415e-05
-2.57256176211405e-05
-2.71862011856001e-05
-6.56456121018767e-06
-1.48039733504493e-05
-3.05925302279869e-05
-2.25744119131957e-05
-1.37013227858596e-05
-1.45706500590005e-07
-4.07412973816488e-05
-2.65772942163285e-05
-2.73830704685957e-05
-1.07199010934906e-05
-2.36931544846496e-05
-1.19806531671662e-05
-1.95138353010571e-05
-1.37292874217073e-06
-1.86032396344141e-05
-1.07781418557896e-05
-1.93893631032349e-05
-2.14277459456942e-05
-2.86297637397511e-05
-2.68380013431517e-05
-2.00342489135591e-05
-1.55338027887645e-05
-3.21740464113914e-05
-1.2301168823279e-05
-2.95888780599292e-05
-2.70660202955323e-05
-2.40839489427217e-05
-1.52757741877809e-05
-3.16545632029058e-05
-7.58447321974002e-06
-1.46858823593842e-05
-1.56851542736331e-05
-1.23044952179513e-05
-2.56685709101149e-05
-1.93444294503505e-05
-1.24542841759793e-05
-6.91556903264335e-06
-1.39619998198134e-05
-1.97253394595766e-05
-2.29411018177486e-05
-1.18177136735093e-05
-2.34040059572316e-05
-9.72586288912807e-06
-2.92068079589318e-05
-9.62151489518652e-06
-7.27709263150026e-06
-1.79010398498029e-05
-8.20959309367134e-06
-1.54420062986367e-05
-1.27228428945936e-06
-1.06938127507598e-05
2.39544818187133e-06
-2.02960025079902e-05
-1.57072627360879e-05
3.5998459713559e-06
-2.25405248851087e-05
-3.29270004699122e-05
-4.50912958399888e-06
-1.12237233004276e-05
-1.5969802207997e-05
-8.98496749141537e-06
-2.04283149321193e-05
-2.53764443802316e-05
-2.18480326294539e-05
-1.55050087700953e-05
-3.03782735137425e-06
-1.65006585081974e-05
-2.53042544687113e-05
-1.7998580941934e-05
-1.34878685821496e-05
-1.88437585484339e-05
5.13072887613284e-06
-2.68895707254756e-05
-1.91794863966402e-05
-1.75300663136714e-05
-1.8183739037516e-05
-1.12464253635039e-05
-2.77207972865619e-05
-1.66464965795252e-05
-1.09354241528882e-05
-1.61132936848379e-05
-2.89578672153287e-05
3.75111012928934e-06
-2.26630608105722e-05
-1.58250554057082e-05
-2.09470276992265e-05
-2.00401119323275e-05
-2.29911886542384e-05
-9.98778134662314e-06
-4.53560144604515e-06
-7.37419794785451e-06
-2.27125087869487e-05
-1.25721224932773e-05
-2.62496922216944e-05
-1.15608572158105e-05
-2.033266584978e-05
-3.51753701075311e-06
-2.2514955017437e-05
-1.89198717102303e-05
-2.05001728028127e-05
-1.52837303197415e-05
-1.4482559225449e-05
-7.24828385529972e-06
-1.42816211488957e-05
-3.40031419068633e-05
1.29351573012185e-06
-1.1309496714477e-05
-1.47623476665129e-05
-1.2533145336531e-05
-2.25555124720378e-05
5.1912181058216e-06
-3.09593398894967e-05
-2.44588950286095e-05
-2.49624564056028e-06
-1.41312464541363e-05
-2.46035017450238e-05
-1.37774930484172e-05
-2.13068965463994e-05
-2.52049451423884e-05
-1.56845440939739e-05
2.91153495449025e-06
-3.30393783004632e-05
-4.09928144827445e-06
-2.42093174146698e-05
-1.81363107999196e-05
4.86884648146207e-06
5.82965072089276e-06
-1.76983191704451e-05
-2.43265077257212e-05
-1.20340391185695e-05
-1.0154398061373e-05
-2.31835395601372e-05
-1.2193238994453e-05
-1.42629143838715e-05
2.61535327789015e-06
-1.83046011093166e-05
-1.17045761895581e-05
-1.51018945250039e-05
-1.80596976650502e-05
-1.82040075305544e-05
-1.38347316479395e-05
-1.60694060985601e-05
-5.50237969192792e-06
-1.52974065890202e-05
-8.90955498624712e-06
-2.1078651998243e-05
9.24480268916274e-06
-1.16280498972659e-05
-3.00911052812131e-05
-1.41215755184638e-05
-8.70134496752238e-06
-1.75564352554409e-05
-1.7715834164016e-05
-1.20032056961527e-05
-1.33356379633494e-05
-2.97372212385067e-05
-1.22984933847341e-05
3.69614947842135e-06
-1.06968730368318e-05
-2.26726103022331e-05
-2.4043728206101e-05
-5.39000378290019e-06
-1.39132510346008e-05
-8.87758024770161e-06
-6.44334768848608e-06
-2.53974844069895e-05
-2.08243536993198e-05
-2.09499291871172e-05
-3.11833195470466e-05
-3.69743184026652e-05
-2.91962072950476e-06
-8.44741561871879e-06
-1.34375969095467e-05
-1.73195514838599e-05
-2.25788216571588e-05
-1.99134394641346e-05
-2.72490740721478e-05
-1.4283923303009e-05
-1.62779150946994e-05
-5.52024266800052e-06
-9.8841655523652e-06
-2.7719513716371e-05
-2.14302650857596e-05
-1.36440476064107e-05
-5.50374665161526e-06
-1.87524591366646e-05
-1.22676094584678e-05
-1.97780987643001e-05
-6.07975466045765e-06
-2.60575259140471e-05
-1.81051127336444e-05
-1.77838048527876e-05
-9.5850205875696e-06
-1.72968380407835e-05
-2.87949436037164e-05
-1.99024259234406e-05
-1.95413557140029e-05
2.48818387534947e-06
1.77911230637792e-05
-1.30714942044852e-05
-2.10298704732702e-05
-3.79374780452176e-07
-1.94553378489183e-05
-9.28712134994435e-06
-1.62732823479318e-06
-1.39909307652758e-05
-1.86658465010105e-05
-2.48290204393273e-06
-1.42793075023423e-05
-2.5331169579463e-05
-1.93558893334539e-05
-1.37724915471004e-05
-2.37165466205925e-05
-2.14409893172966e-05
5.0308574007403e-06
-6.77608258388424e-06
-1.66100735834522e-05
-7.75062204579411e-06
-1.62012116931665e-05
-1.74374578075633e-06
-1.64169395678945e-05
-7.00257985541977e-06
-3.20518971520155e-05
-2.3751235876122e-05
-1.18013462917418e-05
1.5464184199853e-05
-1.84212470950546e-05
-1.23718013872927e-05
-3.13829536119477e-06
-1.38157351561235e-05
-1.17282161820278e-05
-1.31222610482851e-05
-1.59913657870479e-05
-8.29655428846154e-06
-1.57396643450818e-05
-5.19693981187694e-06
-1.43752671422002e-05
-2.69803565977812e-06
-1.34906194003757e-05
-1.88700921192981e-05
-8.06632277645116e-06
-1.58350554732065e-05
-2.43366587399752e-05
-1.50381274194951e-05
-2.29726442524925e-05
-1.22392059852558e-05
-9.47909678275658e-06
-1.00273346242758e-05
-2.53439473993666e-06
-2.93489097534601e-05
-3.39119198848409e-06
-1.73732170963603e-05
-2.08496227980975e-05
-1.86685950963514e-05
-1.16640633321048e-05
-1.53307155913641e-05
-2.30268295540712e-05
-1.25864777536875e-05
-1.56769415834405e-05
-1.93226397478811e-05
-1.43697157120101e-05
-2.75926983478882e-05
-9.90550219511513e-06
-3.66078684397653e-05
-2.57794134337949e-05
-1.51993184680981e-05
-2.04315009928305e-05
-1.66921900835635e-06
-4.66990845943267e-07
-5.33967605655532e-06
-3.65108019343677e-07
-2.44362258707732e-05
-2.90536413813696e-05
-9.40252797016346e-06
-1.45475548664663e-05
-3.07347012815166e-05
-3.17941018772264e-05
-1.98480402545402e-07
-1.8694838686519e-05
-2.08534173835236e-05
-5.95997527483461e-06
-1.73841700451136e-05
-3.54345738116197e-05
-2.36949743680183e-05
-1.5267126519464e-05
-2.10999680187634e-05
-1.34410594464108e-05
-1.24129142957963e-05
-2.23578595721028e-05
-1.66054712292519e-05
-8.04393802275853e-07
-1.48767122935935e-05
-1.79898609511514e-05
-1.96153403441092e-05
-1.41930467038705e-05
-1.82726029784219e-05
-1.7701750548361e-05
-2.02884497540706e-05
-2.62129219204916e-06
-1.46720310263262e-05
-1.2040191341789e-05
-5.6032184039582e-06
-5.00630885736849e-06
-1.97043408924988e-05
-2.42742216866259e-05
-2.63939679707366e-05
-3.87023053516634e-06
-2.13996998802721e-05
-2.30653485616476e-05
-5.49970286178951e-06
-3.46125855652453e-05
-2.36525068341296e-05
-1.63645032887081e-05
-5.90999086587224e-06
-4.98072997635964e-06
-1.58573984675235e-05
-1.15344105902174e-05
-2.21152741363601e-05
-1.9566777686e-05
-3.26987385747932e-06
-2.8442097185801e-05
-2.26725610273953e-05
-3.75331547607134e-05
-4.36265778264666e-05
-1.01593958574577e-05
-2.60286284002502e-05
-1.3590942723768e-05
-1.0503712520224e-05
5.88694919184352e-06
-2.88467671533089e-05
-2.56431840253839e-05
-1.10636596984453e-05
-1.3898205676551e-05
-9.31761253496374e-06
-5.31213299368568e-06
-1.39521711560484e-05
-1.87885139905737e-05
-2.83163085354336e-05
-1.90629878938234e-05
-4.34620610470141e-07
-4.35854801779938e-06
-2.48812629460521e-05
-2.57413593843719e-05
-1.39837124210333e-05
-1.84576029375594e-05
-7.22379716747385e-06
-3.52769491005984e-05
-2.98866522889296e-05
-7.88015926295218e-06
-4.90403336086923e-06
-5.37881597736525e-06
-1.09054376072485e-05
-2.69483564510438e-05
-7.34725086471308e-06
-1.77815978306707e-05
-2.5582391954388e-05
-1.81586002416023e-05
-4.81782461379593e-06
-1.82387592919269e-05
-1.79516334998065e-05
-1.19490680577863e-05
-8.23650618198622e-06
-1.08682490182594e-05
-1.78023343253411e-05
-2.72627588882489e-05
-1.48582875858177e-05
-1.08860037787498e-05
-4.02375441109861e-06
-1.15559256421453e-05
-8.24701417223442e-06
-1.89953837127149e-05
-1.14319337032624e-05
-1.00423503449555e-06
-1.77640431583754e-05
-1.2927752776235e-05
-1.02323527002166e-05
-1.26764973273697e-05
3.29252030717676e-06
-1.18930551466494e-05
-1.46239156346653e-05
-1.27790424839102e-05
-1.21911420260767e-05
-1.65082122199525e-05
-1.41655390831234e-05
1.21659796133158e-06
-1.38073152077611e-05
-1.15387902406605e-05
-2.81803478733157e-05
-3.65911907825294e-06
-2.51277129387211e-05
2.70041789783303e-06
-2.44444988002496e-05
-1.82801633398623e-05
-7.2049840382371e-06
-6.30045144532543e-06
-1.01913230494447e-05
-1.89193313522705e-05
-3.24720567722996e-05
-1.61785602880854e-05
-4.93982996264241e-06
-2.35694925855837e-05
-2.38993576497647e-05
-2.31215047903456e-05
-1.16335810338962e-05
-2.8861852851674e-05
-8.49210613521396e-06
-8.67568598157476e-06
-1.63014166490377e-05
-2.10797727177744e-05
-5.28810088594064e-06
-1.45144591250476e-05
-1.26287440787981e-05
-1.24685330774505e-05
-3.07015057905049e-05
-1.75063043561705e-05
-1.22713902263887e-05
-2.69233706761091e-05
-2.5874032409981e-05
-2.44126665322859e-05
-3.52403013233105e-06
-1.48750492565135e-05
-1.91318794603998e-05
-2.35900988168806e-05
-1.19374628087676e-05
-1.83850987061437e-05
-2.65903753211797e-05
-2.4851945913206e-05
-3.06991513702684e-05
-2.02707910697926e-05
-7.96986696832889e-06
-3.75076491706921e-07
-1.59961263065557e-05
-2.01115925894484e-05
-4.54843211391449e-06
-1.57678100583898e-05
-2.13839938478304e-05
-7.52983957468237e-06
-1.52230593322498e-05
-2.36463046238214e-06
2.8939594232677e-06
-1.51824120245505e-05
-1.86689848085143e-05
-1.10766221197534e-05
-2.25612803352704e-05
-7.49831708377874e-06
-2.92774905313828e-05
-1.81288561166413e-05
-1.48195112318333e-05
-1.81180239049619e-06
-6.60117977465813e-07
-2.62728503274653e-05
-1.56196780674943e-05
5.5359401113295e-07
-2.10826242845031e-05
-2.5679274085147e-05
-3.24771292722928e-05
-2.85538008479009e-05
-5.57826614822545e-06
-2.24650008732658e-06
-2.68598105372319e-05
-2.58053052744857e-05
-9.45883486604955e-07
-2.30633455615919e-05
-2.44322376433209e-05
4.42684864308634e-06
-2.10354135826066e-06
-1.34801042114296e-05
-1.12466883156495e-05
-1.9625267004265e-05
-1.26933154850148e-05
-2.10595357975791e-05
-1.06543377698026e-05
4.63290316456051e-06
-1.47212613220424e-05
-1.81709309386207e-05
-8.6819806117733e-07
-2.29968632791491e-05
-2.97655247665206e-05
-3.00157978851167e-05
-3.1013380673512e-05
-1.66331197207025e-05
-3.22609184669508e-06
-1.95059988581492e-05
-1.59095002240212e-05
-3.58568851012688e-05
2.03211717721081e-06
-1.91104351941246e-05
-1.451752528721e-05
-2.32011643383208e-05
-1.23133391449407e-05
-8.33816161663555e-06
-3.15393186778558e-05
-2.21523836844029e-05
-8.43936338399714e-06
-2.34037452743951e-05
2.19712653597562e-06
-3.05180929995509e-05
-2.66158463935232e-05
-1.31088992350142e-05
-1.81212160807341e-05
-1.54217763919155e-05
-1.3551698389392e-05
-1.49641316981049e-05
-2.03637552291935e-05
7.43728619407581e-06
-2.56899310152251e-05
-1.77676739000829e-05
-2.51510728183056e-05
-3.37823142770803e-05
-1.4414594950349e-05
-2.18213078177678e-05
-1.47525220702764e-05
-1.3444258572838e-05
-1.27364907686865e-05
-2.30292361043806e-05
-1.44753402810192e-05
-1.39479960156233e-05
-1.16385389895114e-05
-5.69977944937666e-06
-1.00193240698639e-05
-1.51215260381764e-05
-7.4161943461237e-06
-3.1762508924675e-05
-1.28592927627609e-05
7.4932918229461e-06
-3.42545561010355e-05
-1.58289033469269e-05
-1.0806323493556e-05
-1.11787116275544e-05
-1.97090067907002e-05
-2.76420717797155e-05
-1.64099582946532e-05
-1.81899113109855e-05
-3.39930733919237e-05
-1.2877493215438e-05
-1.34236269775407e-05
8.55406094822505e-06
-1.83917418629142e-05
-1.720568052155e-05
-6.89254858342163e-06
5.69950951443744e-08
-2.57885781724659e-05
-5.3094839229097e-06
-1.46218003586296e-05
-2.05768009514582e-05
-3.17153839175047e-05
-4.37611409266343e-06
-1.87753775184743e-05
-1.3622156472012e-05
-2.48022433582785e-05
-1.40278531068424e-05
-2.46578740621103e-06
-3.03199719774839e-05
-1.51463748205524e-05
-1.15074738345847e-05
-1.04405720015402e-05
1.36144051492629e-05
-1.14655827163348e-05
-1.3690193496697e-05
-2.5967810435223e-06
-2.04690111068741e-05
-1.57249150399718e-05
-1.60814683455986e-05
-8.97650632374682e-06
-1.99759214873987e-05
-9.06086563144359e-06
-1.17253175086468e-05
-1.54754520379799e-05
-3.29706654044206e-05
-8.72573358258256e-06
-1.68851950642937e-05
-1.40737550134783e-05
-2.57136770811068e-05
-3.37170134144359e-05
-1.13708545913715e-05
-1.31391494422016e-05
-7.62463712321469e-06
-1.36417912924242e-05
-1.89428244837081e-05
-3.02243264288545e-05
-1.28172290393836e-05
-1.216020176489e-05
-3.81974987668657e-05
-1.15745322068679e-05
-1.72444140348477e-05
-1.00294844402166e-05
-5.44236863321336e-06
-7.32855070173201e-06
-1.3302281965453e-05
-6.09923462269724e-06
2.57172721209297e-06
-2.14005097634687e-05
-9.040360909577e-06
-4.26638111771992e-06
-9.5954208055877e-06
-2.1886026930832e-05
-2.67103833880192e-05
-7.36751043356388e-06
-1.09888537183701e-05
-1.66228151775627e-05
-2.00917573937948e-06
-1.12265828533578e-05
-4.83703854236107e-06
-2.23395617104167e-05
-2.17093752286518e-05
-1.31458371359831e-05
-1.57697414981882e-05
-2.92026046540681e-05
-1.08230414575458e-05
-1.93658456565748e-05
-1.55644421069042e-05
-1.95520537133168e-05
-1.18796039715601e-05
-1.95625737456799e-05
-1.14765315516831e-05
-6.02551213007801e-07
-2.62830180652427e-05
-1.49842604088655e-05
-6.52664563666002e-06
-7.41118133281067e-06
-2.08044291365995e-05
-1.5848300091343e-05
-1.37214585904797e-05
-9.49174879850884e-06
-1.31944385616026e-05
-3.447295484726e-05
-1.7285430356582e-05
-3.61785994236379e-06
-1.16964012767512e-05
-1.4866352323958e-05
-1.40388822226582e-05
-2.37830291530149e-05
-1.1148145100451e-05
-1.14251627360859e-05
-1.27543633463659e-05
-1.94102178286832e-05
-1.73163575937351e-05
-4.40549006301589e-06
-6.1802881678234e-06
-2.35820247526085e-05
-1.85356080758058e-05
-1.33607194878034e-05
-1.01144956301676e-05
-2.75519672956896e-05
-9.46745218116301e-06
-1.01720392761057e-05
-2.65660890559368e-05
-6.50835188446096e-06
-1.7076358802193e-05
-3.53255060633083e-05
-2.75065853798849e-06
-1.79537055907354e-05
-9.07898479542199e-06
-4.48742841424892e-05
-2.08747929972574e-05
-1.47517358018133e-05
-1.75140928067332e-05
-1.33313055172677e-05
-6.0478976629814e-06
-2.97502284907271e-05
-2.91616003143828e-05
-1.04429723051953e-05
-1.62696506631265e-05
-1.81922156991424e-05
-4.60073501790513e-06
-2.60609761985939e-06
-1.95035171135237e-05
-8.9758008221424e-06
-2.93999242518978e-05
-1.36169420078811e-05
-2.80842219423161e-05
-1.8789997873028e-05
-1.28902793588433e-05
-3.2660601689976e-05
-2.45014359351815e-05
-1.06005799348372e-05
-1.3251817091527e-05
-1.82484566997442e-05
-1.36599143279813e-05
-1.99065519087303e-05
-1.58759947384987e-05
-5.37452328071469e-06
-3.01367521454748e-06
-1.52337366974066e-05
-2.70907090862035e-05
-6.14667374980969e-06
-1.60769367150448e-05
-1.25377660944449e-05
-2.78904244104635e-06
-1.13240753445533e-05
-2.12039316666481e-05
-6.73612391988845e-06
-2.18855931563711e-05
-2.11179519703668e-05
-1.74525938642647e-05
1.18474782144097e-07
-1.99702591696485e-05
-1.07413482591637e-05
-2.04505959575249e-05
-3.23293333176255e-05
1.03660877421314e-05
-2.12968551071293e-05
-2.4544759400806e-05
-2.03748147577369e-05
-1.69808098370565e-05
-3.8218698217238e-06
-4.30214053534808e-05
-2.45084787570352e-05
-1.00519213424165e-05
-1.43578780444356e-05
-2.25128748177193e-05
-7.08784304162184e-07
-3.34062532070929e-05
-7.55548109649573e-06
-1.29243526659476e-05
-1.56313381327514e-05
-2.64391176999558e-06
-1.29366624415164e-05
-2.69748499625844e-05
-1.98376116183319e-05
-1.01710872153461e-05
-2.1138054240911e-05
-2.19416143485863e-05
-3.02506269303967e-05
-4.32257881169485e-06
-2.40236847362308e-06
-2.7089212010865e-05
-4.03773319262182e-05
-6.68029439445694e-06
-1.88575597671581e-05
-1.57372448062379e-05
-8.82682994285839e-06
-1.58091706029809e-05
-4.69307821661672e-06
-2.61394019205002e-05
-2.24842854188865e-05
-1.70793955079594e-05
-1.04681339570565e-05
-5.60756076687103e-06
-2.76964235405291e-05
-2.85940649197401e-05
-1.11185846815074e-05
-8.50057307586282e-06
-9.66396272777634e-06
-1.70211681983839e-05
1.89444146949038e-06
-1.80131746098307e-05
-2.00887517483027e-05
-1.61290748239273e-05
-2.14066839714688e-05
-1.52026681329185e-05
-3.73031662463661e-05
-9.29091965299263e-06
-1.75639145719785e-05
-9.58600553126856e-06
-1.74378133998074e-05
-1.49228839918375e-05
-8.75204695485066e-06
-7.10007659629625e-06
-2.5858359800782e-05
-1.11055142840779e-05
-8.90905482096321e-06
-1.85450539854733e-05
-1.1735005148968e-05
-2.60407019623644e-05
-2.97482063589706e-06
-7.94759151436462e-06
-1.55777881246638e-05
-2.71911002443441e-05
-2.10083170475445e-05
-1.34385357025255e-05
-1.64351112975898e-05
-3.91879174579573e-06
-7.55176563598811e-06
-1.89836063256948e-05
-1.9219716902882e-05
-1.27330831291445e-05
-1.06330837341417e-05
-1.68478724262031e-05
-3.70997304635844e-06
-1.75095592823454e-05
-1.97308140693887e-05
-8.44129017525785e-06
-1.56733525735787e-05
-2.20432136820191e-05
-8.28203769166504e-06
-1.30373730609389e-06
-1.09373290682965e-05
-9.13861121192714e-06
-9.2730715705194e-06
-1.51677554161401e-05
-1.94732172467386e-05
-1.80545388301876e-06
5.39395826364514e-06
-2.84244878557226e-05
-9.41464520766776e-06
1.96235427370018e-06
-1.96566041761253e-05
-3.01637187574229e-05
-3.4324010677835e-06
-2.14238086404179e-05
-7.21560903291738e-06
-9.41811089577523e-06
-9.95997187038984e-06
-8.00398786446603e-06
-2.43021901065204e-05
-2.61622998721944e-05
6.26545938646164e-06
-9.18005506927704e-06
-1.38862003881332e-05
-2.85418643168684e-05
-1.20445480500865e-05
-1.73607920383198e-05
-1.33034115291065e-05
-1.53924627510929e-05
-8.88373803708795e-06
-8.20934891041056e-06
3.48466965100343e-06
-1.20516624404707e-05
-1.14663719908881e-05
-9.99600197574402e-07
-2.8912604427532e-05
-2.772398170646e-05
-2.58715503426236e-05
-1.91621050158939e-05
-3.01439311265216e-05
-2.27569570357362e-05
-1.63749159828525e-05
-8.23983163872694e-06
-1.50470277336566e-05
-1.07205332728723e-05
-1.77359214500854e-05
-6.18722875062863e-07
-2.24831878567086e-05
-3.42470815554219e-05
-3.57216714502539e-05
-7.20307935807913e-06
-2.44578603768255e-05
-7.89647788807121e-06
-1.63238785230712e-05
-1.04617101089171e-05
-2.29635768876515e-05
-1.8698703304469e-05
-1.41752224352788e-05
-3.18276991228082e-05
-3.32899962697442e-05
-2.46894786153737e-05
-1.77909953184034e-05
-2.19254803067291e-05
-1.280929623516e-05
-1.50304997114886e-05
-4.50607591516379e-06
-2.02729135149225e-05
-2.20239895880946e-05
-1.33342151058403e-05
-2.51230110646739e-05
-1.85164126418974e-07
-1.11930612693267e-05
-1.0775490122036e-05
-1.93950061001456e-05
-4.85539747313873e-06
-2.22945773191705e-05
-2.43741527822582e-05
-2.42804169891287e-05
-2.04379832894742e-05
-1.60635200591266e-06
-2.25861017053557e-05
-1.13138790676249e-05
-1.94807503654215e-05
-3.2117520687582e-05
-7.85469026596045e-06
-1.86850579915275e-05
-4.93657225191872e-06
-2.20420333524143e-06
-1.53242179482555e-05
-2.31025992691479e-05
-2.28627314985929e-05
-3.52799305551117e-06
2.46931357781742e-07
-2.0601576649793e-05
-2.21020927541659e-05
-1.8283224744606e-05
-2.98978330808237e-05
-9.30781604182334e-06
-2.14024525700871e-05
-2.49485515907461e-05
-2.23405324507547e-05
-1.16812118875473e-05
-8.50292151732232e-06
-1.02338670414896e-05
-1.91455343069226e-05
2.39541573948701e-06
-1.96569590535302e-05
-2.67922990607672e-06
-2.73630002206087e-05
-2.0808833424631e-05
-9.54337647076994e-06
-1.45467470274612e-05
-9.49828610521524e-06
-3.40019966657527e-05
-1.10648921439087e-05
-2.18855052964923e-05
-3.89300208108839e-05
-2.45569262843542e-05
-7.15422301162718e-06
-2.23061546246652e-05
-1.7930534775251e-05
-1.76339222236054e-05
-4.28694002989285e-06
-1.07499556361038e-05
-3.77679635401537e-05
-3.3125436406595e-05
-2.13639721719923e-05
-1.29636492454108e-05
-4.61553434216678e-06
-2.65916021655756e-06
-1.42597624691481e-05
-2.21459200715809e-05
-4.78967038078909e-06
-2.49284201784181e-05
-1.48327887394261e-05
-1.29762768449105e-05
-2.29697213279864e-05
-6.6917161038768e-06
-2.11506630856072e-05
-1.50971696572376e-05
-2.49713410882193e-05
8.31266504618927e-07
-1.05984946402955e-05
-1.06862722480284e-05
-8.98756481945286e-06
-2.44152629768226e-05
-1.03886906726066e-05
-9.98367335680811e-06
-1.20541245728379e-05
-1.27804807005128e-05
-7.59566033247036e-06
-2.04337141898911e-05
-2.51498839445108e-06
-2.65345731060741e-05
-1.55432689633324e-05
-2.06658642445049e-05
4.1690392916137e-06
-3.23144393754714e-05
-2.37649071924413e-05
-2.3296361291192e-05
-1.59299130167866e-05
-1.39561970594377e-05
-5.65535262386697e-06
-1.80384817741051e-05
-2.4175408074527e-05
-2.0913608269564e-05
-1.00940346547134e-05
-1.98029945392859e-05
-2.67128225194823e-06
-1.59774501283563e-05
-3.22112641211255e-06
-1.73987089833009e-05
-1.09525082654357e-05
-2.25019330285627e-05
-1.08705213864957e-05
-1.03297504375305e-05
-2.34008710873912e-05
-1.41516690027326e-05
-6.23024076943294e-06
-1.50594151023174e-05
-2.14779226795649e-05
6.48008861103185e-06
-1.96805815725685e-05
-7.72859448102113e-06
-2.1909068827864e-05
-2.27011557075743e-05
-1.64707077541987e-05
-1.67643596517401e-05
-2.60005061691561e-05
-2.02132038167497e-05
-3.18776942640921e-05
-2.66689145181747e-05
-2.1496715115996e-05
-4.00771779164714e-06
-2.12157542657333e-05
-9.76624758177277e-06
-9.09176329689125e-06
-1.61044398671715e-05
-7.77112441384983e-06
-2.86062412344779e-05
-2.05829973960163e-05
5.05238539752731e-06
-2.94666769640848e-06
-8.69600873263403e-06
5.26803030798227e-06
-1.95353498870377e-05
4.61130027800279e-06
-1.08407386411683e-07
-1.79361174518209e-05
-8.46096224357824e-06
-1.09878192917865e-05
-1.82232101893347e-05
-1.37980558559944e-05
-1.07817634589081e-05
-1.77844384183993e-05
-6.92954731658609e-07
-1.34456639831746e-05
-1.17325096290432e-05
-1.48910809517752e-05
-1.43034623762939e-05
-2.16594771851693e-05
-6.25910682478802e-06
-2.7371178954969e-05
-1.60068577950089e-05
-6.00016116639697e-06
1.47637255572347e-06
-2.80618890975848e-05
-1.15864127506155e-05
-2.4804190601165e-05
-1.24803873949933e-05
-9.5636122744479e-06
-6.47397618545124e-06
-1.70180082997263e-05
-6.49966068475214e-06
-3.28736858469547e-06
-3.5387495725831e-05
-1.83912231188375e-05
-5.95266480954237e-06
-1.72636750372228e-05
-2.06959963040311e-05
-1.74687165867762e-05
-1.07441309737727e-05
-1.01312660363679e-05
-2.2317177846548e-05
-4.45168931695822e-06
-2.47213305159869e-05
-1.44730533067204e-05
-7.96673417176012e-06
-3.06223108548532e-05
-2.1598851357423e-05
-2.04229298702851e-05
-1.3849276080612e-05
-2.55089043227952e-05
-7.96364466022208e-06
-1.514624689281e-05
-1.75423725245995e-05
-3.1140062497121e-05
-1.30210983454877e-05
6.08548350712383e-07
-1.33366428025113e-05
-1.13032563028089e-05
1.44895545488178e-06
-2.29631634106569e-05
-9.95479892253066e-06
-1.54862419757964e-05
-2.8363311678858e-05
-1.75971297776642e-05
-3.15488439035896e-05
-2.8679468769543e-05
-1.17150841483921e-05
-2.71850642683216e-05
-1.47617719016416e-05
-3.37512617587564e-05
-7.21539263248293e-06
-2.58146809945339e-05
-1.17371497437292e-05
-1.73782233066354e-05
-1.35163483453475e-05
-2.53308359060794e-05
-1.03809756036654e-05
-3.72536947473117e-05
-3.01973991683015e-05
-2.96772041130958e-05
-1.00076935852027e-05
-2.63874696086064e-05
-1.91442275207981e-05
-4.49752259196065e-06
-4.88177953033806e-06
2.53083484249068e-06
-2.90960255432475e-06
-3.15013103167432e-05
-4.21536486211486e-05
-1.02814795990271e-05
-2.05893297810409e-05
-3.2933544756179e-05
-7.58884129676295e-06
-1.79814014563266e-05
-1.60553676561236e-05
-1.09249084040138e-05
-3.12239152288887e-05
-2.02356718834322e-05
-2.1552711862461e-05
-1.06265172629439e-06
-1.47787161921904e-05
-1.45373913749185e-05
-1.83934188101139e-05
-5.62017505957218e-06
-1.80227747557565e-05
-2.28667515686187e-05
-3.93033146773469e-05
-3.31800498035027e-05
-7.76101033175752e-06
-2.83281313048489e-05
-8.76239330295613e-06
-7.69690480961821e-06
2.20172183713799e-06
-2.62858972032334e-05
-1.27513019291414e-05
-1.24224912143334e-06
-9.84365768374468e-06
-1.13696159012121e-05
-1.37840902336276e-05
-1.28241512971609e-05
-7.44063007904946e-06
-3.71900241428689e-05
-1.85663305211262e-05
-1.81567143131185e-06
-3.88105833981581e-06
-1.0151600039928e-06
-1.59318654478732e-05
-1.12242267205073e-05
-1.73663273574739e-05
-1.77474218187304e-05
-6.38792754429664e-06
-2.40054644958589e-05
-3.46784023780044e-05
-3.0172418685322e-05
-3.04607967125073e-05
-2.26638862171621e-07
-1.38135626187547e-05
-2.07642985785858e-05
-6.71603224999389e-06
-9.08082253444755e-06
-1.08890877694355e-05
-1.65606744951668e-05
-1.62977711990625e-05
-2.30270829851851e-05
-3.45138558019592e-06
-1.88616168993037e-05
-5.96421039013169e-07
-1.74221696106784e-05
-2.70939784513716e-05
-2.31944136014356e-05
-1.55375901227251e-05
-3.18523670681524e-05
-1.04944831014708e-05
-2.03450841278438e-05
-3.30360180787825e-05
-3.03558756803517e-05
-1.8173473299701e-05
-1.25067145058013e-05
-2.67240080507631e-05
-1.70698085110992e-05
-1.28860723205651e-05
-2.4040515060687e-05
9.51298308062873e-06
1.5345650236284e-05
5.28409735141219e-06
-8.47147045853723e-06
-4.58753871086194e-06
-1.69320965030842e-05
-1.71398548937526e-05
-1.68476725781893e-05
-2.57776312710023e-05
-5.0605536715663e-06
-1.52929691449337e-05
-1.22391961426423e-05
-2.01004123764063e-05
-8.71219159122367e-06
-7.9333735048933e-06
-1.1958629537433e-05
1.11029595532421e-07
1.34423113222437e-05
6.89754462623063e-06
-2.38709504079791e-05
-6.0427681583206e-06
-1.07251996353194e-05
-3.36446306429466e-06
9.71150378014275e-09
2.78794340470937e-06
-1.06731821889887e-05
-2.10153818378035e-05
-3.95217752142954e-05
-9.31663581965272e-06
-3.86651666633996e-06
-2.44224170270575e-05
-1.82880874701463e-05
-5.06269689392847e-06
-3.5212326839795e-06
1.14313341695423e-06
-1.87098321605685e-05
-2.66608459655557e-05
-2.67029036241379e-05
-7.87815486634506e-06
-3.10749695885266e-05
-2.87846111981708e-05
-2.49295979424877e-06
-2.64648432001808e-05
-2.49288686813357e-05
-5.31686196246554e-06
-2.58376185340483e-05
-5.40379404136067e-06
-1.68179333304103e-05
-1.08518194154732e-05
-1.68858529747832e-05
-2.12694252033304e-05
-2.56565563342492e-05
-5.00797320132705e-06
-1.12068993997575e-05
-1.54906740899919e-05
-2.56666621348621e-05
-1.03272336159936e-05
-2.68921186581446e-05
1.56745213004992e-06
2.92560550039036e-06
-1.97212722760951e-05
-2.16903041050816e-05
-1.43163393288447e-05
-1.34900723133125e-05
-7.19080153517095e-06
-5.82019689853816e-06
-1.00594178268525e-05
-2.85125146707261e-05
-5.98422951210981e-06
-9.79878135361131e-06
-1.78972566421627e-05
-2.26288349832843e-05
-1.78785449142527e-05
-2.66677331334992e-05
-1.64190451554469e-05
-1.18323229138209e-05
-1.18775974867653e-05
-7.78746319108429e-06
-2.16980320827765e-06
-1.50532412788162e-05
-1.02992095543519e-05
-2.2963632932569e-05
-1.42662530966628e-05
-7.83801307728702e-06
-1.33858245042604e-05
-1.92268574447289e-05
1.98430029720651e-06
-8.84284670357694e-06
-1.80613150392652e-05
-1.90639545378744e-05
-7.76095055882981e-06
-1.33658719079248e-05
-3.20690196250494e-05
-3.63265950273766e-05
-9.28421887052962e-06
-1.32191374630844e-05
-2.28708478509856e-05
-1.53630359896055e-05
-2.47411114506469e-05
-2.41438972834224e-05
-4.49386371405405e-06
-1.0381458183536e-05
-6.92888110189327e-06
-8.9265120464512e-06
-2.33616459082746e-05
-2.02894021869719e-05
-1.44706035222364e-05
-1.81698056332404e-05
-1.59390851501335e-05
-2.3056874483897e-05
-7.52502750248807e-07
-1.58018409306162e-05
-2.47468464877554e-05
-3.41554127120551e-05
-2.13384977178727e-05
-2.06312145509094e-05
-1.20729996139019e-05
6.20941270876829e-06
-1.05215702918703e-05
-5.46116209426828e-06
-1.9979342193879e-05
-8.98854966698273e-06
-1.73270297632877e-05
-2.50711401970145e-05
-5.73045451248146e-06
-1.10682908412662e-05
-2.73947194790618e-05
-1.01810597016049e-05
-1.15051131889149e-05
-1.26345451349515e-05
-9.34635636019702e-06
-2.09477796692438e-05
-1.77977092503484e-05
-1.64097976465418e-05
-7.62859287152936e-06
-2.6845778087437e-05
-3.20174916886832e-05
-2.67689692974911e-05
-2.61830454176005e-05
-1.55577385632675e-05
-1.02306779814377e-05
-1.35914461880352e-05
-1.88199796417329e-05
-1.64927113205839e-05
-2.3743854472065e-06
-4.60137484785305e-06
-1.52113245720286e-05
-6.51099501039803e-06
-1.64454423298617e-05
-1.3739600397481e-05
-2.45839544110216e-05
-5.68908770783076e-06
-2.57198054104932e-05
-1.88954721331824e-05
-2.1784806260612e-05
-2.37536778093136e-05
-1.71142125806673e-06
-3.46134755230115e-05
-2.65338032540382e-05
3.64277523228454e-06
-2.59629996326336e-05
-3.1269580922889e-05
-2.94743210432701e-05
-1.71014049585321e-05
-7.56594845163269e-06
-8.4867925269421e-06
-8.08161154777262e-06
-1.67651280826305e-05
-6.62161031620965e-06
-2.23358178061744e-05
-1.77483620875704e-05
-6.90326333409806e-06
-1.45946809258517e-05
-2.64352994810014e-05
2.43674653098559e-06
-3.52712658165531e-06
-1.21249919738921e-05
-9.38309938419647e-06
-1.39165558584158e-05
-2.77022524676762e-05
1.73825852720177e-06
-1.60629354519377e-06
-2.64436756611283e-05
-3.41429607051842e-05
-5.00450404464016e-06
-8.90663846198828e-06
-2.33046787535258e-05
-1.73342537816574e-05
-3.67679901691218e-06
-1.58936494587856e-05
1.48087801179847e-06
2.80412730269108e-06
-2.90313065437505e-07
-1.35909671161588e-05
-1.21775124580082e-05
-2.41432249438437e-05
-9.23078103151583e-06
-1.89768354720365e-05
-1.91715581032861e-05
-1.07507519300931e-05
-2.41213973460251e-05
-3.80788764209005e-06
1.45795528678954e-06
-1.60906291357583e-05
-3.39098847881048e-06
-1.68259956855829e-05
-9.99705339731129e-06
-1.73814563469344e-05
-1.70311198300644e-05
-1.54928263955199e-05
-1.86082296571651e-05
-1.21402110239094e-05
-2.71402881597196e-05
-6.62770015936673e-06
-4.26037787290702e-06
-2.65340794095804e-05
-1.79910797884687e-05
-1.95636362798718e-05
-3.91896614497421e-05
-1.88584010298254e-05
-1.62075775792061e-05
-2.65756094566371e-05
-1.32854740809392e-05
-1.9777913550967e-05
-1.50360062581653e-05
-3.79199834259066e-05
-1.1360665964622e-05
-8.08296468789538e-06
-2.76596623697592e-05
-9.74022328070391e-06
-1.18922874347422e-05
-1.63703646546049e-05
-1.21385857981237e-05
-1.55234906919038e-05
-7.11026290080379e-06
-1.32751463058891e-05
-9.79537945049142e-06
-2.46784458526367e-05
-1.90784484989447e-05
-9.79137907873975e-06
-8.74017332415684e-06
-8.06323960601077e-06
-4.79514054343675e-06
-6.87387262618575e-06
-2.21683256657851e-05
-3.50857518114982e-06
-3.34306294780898e-06
-9.8688059790047e-06
-4.26789091702751e-06
-1.14944718523293e-05
-1.549852692427e-05
-2.93321869302775e-05
-2.14810322963305e-05
-1.25551865624964e-05
-2.44511832887856e-05
-2.41072561849431e-05
-8.1716008382408e-07
-9.49684825604908e-07
-8.11049211281099e-06
-1.53072101806038e-05
-2.52326527084844e-05
-1.68682368667549e-05
-2.48285606420144e-05
-1.61953804052726e-05
-2.75245826018145e-05
-8.35244122901635e-06
-3.03215069869991e-05
-1.83943154297985e-05
-2.57336191303692e-05
-5.20335654569764e-06
-4.80535854464584e-06
-9.13909617963996e-06
-2.18477960757803e-05
-4.17926267471988e-05
-1.36239516140243e-05
-5.47725849761248e-06
-1.18685342020925e-05
-1.63089512366913e-05
-3.09291781016772e-05
-2.52003510283908e-05
-1.55408723781937e-05
-2.2058440213294e-05
-1.31814041123302e-05
-1.72313779075219e-05
-4.06013119555031e-06
-1.78665712837891e-05
-6.01994569375466e-06
-5.23909703348936e-06
-3.46617231231309e-05
-8.11056963887038e-06
-9.17761119035632e-06
-1.22832583700285e-05
-1.78645610546792e-05
-2.24577549047031e-05
-1.14276328926186e-05
-4.07241978082847e-05
-2.10898594712175e-05
-1.48007744357028e-05
-2.54761535429572e-05
-4.32758999050816e-05
1.66191600277732e-07
-1.86965948844063e-05
-2.07372953889916e-05
-2.94010188798472e-05
-2.34978167181422e-05
-1.40079107112026e-05
-1.04270199637161e-05
-1.94478145630889e-05
-2.15666954847955e-05
-2.12478621570663e-05
-1.70656991929935e-05
-2.02091543149187e-05
-1.02471437862636e-05
-7.00108355337995e-06
-1.87187905507805e-05
-3.66983313097507e-06
9.53770033576068e-06
-2.83363671193236e-05
-1.8485851489936e-05
-1.15987277675836e-05
-1.16578572948378e-05
-2.62493153180293e-05
-1.29780104655417e-05
-2.14742975531547e-05
-1.89990315177214e-05
-1.49327602133801e-05
-1.25613862742745e-05
-3.31342211027212e-06
-4.83029534215108e-06
-5.3601860577899e-06
-2.04720554946233e-05
1.92450984145905e-06
-3.0258581824078e-07
-1.00966775874618e-05
-2.71780926607485e-05
-3.21277401786428e-06
-1.2096013058459e-05
1.97793971972047e-06
-1.48027655456789e-05
-8.43072474871702e-06
-2.62694192801371e-05
-1.91824777174413e-05
-1.06695923530714e-05
-1.16632384212429e-05
-1.81286177618659e-05
2.3241554884401e-06
-4.74470375311072e-06
-1.88950543260597e-05
-2.93536614926747e-05
-1.88157213058415e-05
-5.93606364031383e-06
-5.77132481566144e-06
-1.15561002009849e-05
-2.02867130523454e-05
-1.17425186967647e-05
-9.2231789529299e-06
-2.15577322319899e-05
-2.17938768583051e-05
-9.68838638050911e-06
-6.70182968810736e-06
-1.87095787755142e-05
-3.08435181501208e-06
-2.18699633741193e-05
-2.72500708385565e-05
-1.27547341464229e-06
-1.28365303590665e-05
-2.01794033358518e-05
-1.99101070620101e-05
-2.69398560356735e-05
-2.41224742225155e-05
-9.94814456330316e-06
-2.42990730322849e-05
-1.38440807702298e-05
1.1048295384995e-05
-1.47289036514121e-05
-1.30715790971534e-05
-1.35199459523297e-05
-1.1149675274259e-05
-1.58386252252819e-05
-1.30286604725006e-05
-1.3049309573205e-05
-8.01790609442109e-06
-1.61107600814076e-05
-2.31018380895303e-05
-3.37881036886892e-05
-1.42092898051023e-05
-2.40996270045844e-05
-3.21349448049854e-05
-2.93586146518069e-05
-3.01592986856235e-05
-7.61826904430006e-06
3.28954988430775e-06
-1.9225467548731e-05
-9.00849927935981e-06
-8.87991106407015e-06
-1.54151410861208e-05
-1.17994987884689e-05
-7.19529471952136e-06
-9.6293723659439e-06
-2.03294696866033e-05
-2.30137038321096e-05
-7.52759800182467e-06
-1.30153378013355e-05
-2.95693671939837e-05
-1.04632844480506e-05
-3.71810681432655e-06
-1.11016880993498e-05
-1.46155849993029e-05
-2.33283352327901e-05
-1.48135248669265e-05
-1.86234706336437e-05
-1.57165590373544e-05
-2.14045913903651e-05
-1.39660704749324e-05
-6.14055166501628e-06
-9.49903793672271e-06
-6.77441452917916e-08
-1.76422235999856e-05
-1.57470370880567e-05
-2.31934537352901e-05
-2.10838305697065e-05
-1.5314160637577e-05
-2.26625928051591e-05
-2.18647539837975e-05
-1.55378784776818e-05
5.22761850965679e-06
-2.86071789496768e-05
-2.43584081227161e-05
-2.51624892822819e-05
-2.34705114126443e-05
-2.01009608648658e-05
-2.70662011875416e-05
-3.77515006095826e-05
-1.39357698598218e-05
8.70574891035172e-06
5.34013468422045e-06
-1.78348678746331e-05
-9.6023789461017e-06
-1.42796369914515e-08
-1.62771043494946e-05
-1.94767546627223e-05
-1.44062399319311e-05
-1.32205907665735e-05
-1.36720542454014e-05
-1.35769014041468e-05
-1.24705859121967e-05
-2.67733994297674e-05
-1.60113572716792e-05
-1.80848693187466e-05
-3.10165493984907e-05
-5.19888878919117e-06
-2.01224827932972e-05
-1.68945730854056e-05
-6.9382031574126e-06
-2.21214297298378e-05
-1.31596311960771e-05
-1.85422443983174e-05
-1.79079246143292e-05
-2.32999413493079e-05
-1.53187316801691e-05
-6.30415910394597e-06
-1.67746235554598e-05
-2.54554616304739e-05
-9.325038290587e-06
-2.35023671566589e-05
-1.0569775400184e-05
-6.09616085242262e-06
4.36772524916658e-06
-2.29013333747448e-05
-1.94491190794109e-05
-4.12094551000841e-06
-1.80398840977736e-05
-2.70325035903245e-06
-2.26279839077368e-05
-1.60663995030646e-05
-2.67220716288851e-05
-2.3889157298475e-05
-1.25808447878658e-05
-1.39497570487224e-05
-2.49872934909995e-05
-6.64487520749841e-06
-5.34224440980362e-06
-3.08847665980675e-05
-1.00551366200117e-05
-3.12627866690651e-06
-1.87767664423373e-05
-2.38889978690339e-05
-1.75079492102433e-06
-3.55389877619231e-05
-2.03674269497914e-05
-9.06262427678298e-06
-1.71336576817528e-05
-6.72400287444852e-06
-3.14852229367866e-05
-1.30906818710427e-05
-9.87710772210978e-06
-1.80561806491025e-05
-7.50330813764839e-06
-1.96577203134165e-05
-2.86590312390856e-05
-1.44329934190171e-05
-9.09804974298456e-06
-1.38691244164444e-05
-2.59740895451481e-05
-2.88771010159944e-05
-1.43659625223651e-05
-7.03543831473983e-06
-2.47130518961663e-05
1.11135966421989e-06
-3.32811390645067e-05
-2.21533263590195e-05
-2.38276329174225e-05
-9.30161686397404e-06
-2.79543957326314e-05
-2.6462573577712e-05
-2.29783166020693e-05
-1.58598921377293e-05
-2.34737210978282e-05
-1.59320079930282e-05
-1.58471955778434e-05
-1.5956653107526e-05
-1.32116899991373e-05
-2.13979599543829e-05
-1.98903813079517e-05
-1.20721222797102e-05
-3.35553387021817e-05
-1.00617302342502e-05
-1.26751850089609e-06
-1.28576549027592e-05
-1.97775092472673e-05
-2.16665459352243e-05
-9.46127807070702e-06
-1.40347368943878e-05
-1.06158384300718e-05
-1.9248598077249e-05
-5.94493607971171e-06
-1.15810126006957e-05
-1.35654226416054e-05
-1.17461626126941e-05
3.696129293935e-06
-6.15035213104436e-06
-8.90180260737025e-07
-3.60540681088555e-06
-1.98972557149954e-05
-4.30883115176507e-06
-1.89798411200985e-05
-2.80264302306979e-05
-1.66327140192842e-05
-1.57602762817249e-05
-1.18877667092377e-05
-2.87576534318634e-06
-1.53278817325205e-05
-3.09990919734734e-05
-2.21870508244335e-05
-1.14623758310689e-05
-2.69623097118051e-05
-2.70182316886586e-05
-1.30777726512305e-05
-1.56966836254832e-05
-3.45735343765057e-07
-6.54519461985047e-06
-1.70118618262753e-05
-2.76877983091793e-05
-2.53629138606643e-05
-2.70842895667717e-05
-2.05244916960025e-05
-1.31383748760374e-06
-2.95825244996777e-05
-2.51866535549891e-05
-2.53929021836358e-05
-1.12809570745935e-05
-2.879637673546e-06
-1.11115307959593e-05
7.40722182320982e-07
-7.2679812029364e-06
-3.96907326345564e-06
-1.64138397623331e-05
-1.20391692895237e-05
-1.99887178763725e-05
-8.8806643679167e-06
-2.48427453439199e-05
-1.97495930475849e-05
-1.85553752510662e-05
-2.46029907146803e-05
-1.00649994465829e-05
-1.36977903073955e-05
-1.66867336037446e-05
-1.97097803415219e-05
-1.81931550261117e-05
-6.8433229217605e-06
-2.17479044134371e-05
-4.74420881599025e-07
-8.27930405337571e-06
-7.49250231597344e-06
-2.26504998660309e-05
-9.87583418909889e-06
-2.84952036663528e-05
-2.43351907884272e-05
-1.87583573052469e-05
-1.89368995056622e-05
-2.67787262183512e-05
-1.95816203597889e-05
-2.10266088105364e-05
-2.60089560593356e-05
-2.14456417580839e-05
-9.76976653070907e-06
-7.69680484256056e-06
-1.73820044211001e-05
-1.81110796814957e-05
-2.06300750142119e-05
-2.60505912845099e-05
-1.79262766354337e-05
-1.93128833651561e-05
-1.50844218382294e-05
-1.71019138886996e-05
-2.64923727525484e-05
-9.64232608024927e-06
-8.56478430471179e-06
-1.68707967809771e-06
-1.74365825567261e-05
-2.80932075090403e-05
-1.64089824238852e-05
-8.17116757869943e-06
-2.72571260089611e-05
-1.54622375860038e-05
-1.6504863333283e-05
-2.09313928159757e-05
-1.15316799304351e-05
-2.6495354783106e-05
-2.05049320167638e-05
2.79497045578586e-06
-2.39653121871456e-05
-1.93012138033612e-05
-2.15709240940574e-05
-4.24146671845045e-06
-1.20284014396248e-05
-1.89250387048256e-05
-2.19168366001206e-05
-3.10524714869263e-06
-4.84917494435053e-06
-2.5617065342772e-05
-3.04339089120192e-05
-2.72346804937058e-05
-3.0293224796766e-05
-2.57545202553716e-06
-1.49800682592268e-05
-1.1075051857082e-05
-1.53253230333124e-06
-1.64646950018033e-05
-2.70760586976689e-05
-2.59105278012254e-05
-2.47182004804067e-05
-8.35129159272765e-06
-1.38886740871479e-05
-3.17221136321382e-05
-1.46527731618272e-05
-2.3327814165729e-05
-1.52786111290587e-05
-1.85211929915212e-05
-2.2592607553829e-05
-4.33571447417807e-05
-1.92104699372859e-05
-2.27672163079515e-05
-3.16773005505388e-06
-1.44418485615257e-05
-6.50361038533069e-06
-1.03322221850605e-05
-2.16122650267707e-06
-1.68449054659133e-05
-2.25286120457775e-05
-2.14527127674324e-06
-1.81191450846765e-05
-2.27258869222365e-05
-1.49240971707325e-05
-6.57671027730164e-06
-4.97814829374131e-06
-9.8539427582613e-06
-1.08411719532719e-06
-6.64149959317414e-06
-3.47939272153858e-05
-2.45367889339623e-05
-3.84808906690163e-05
-2.1475503301436e-05
-1.33600301857736e-05
-9.55660888774263e-06
-1.09663608333306e-05
-3.64295695219607e-05
-1.25667875982145e-05
-2.02661864027832e-05
-2.17487193568992e-05
-1.61763762305209e-05
-7.32097738087196e-06
-9.12049400140409e-06
-1.92498145567533e-05
-1.81681061521699e-05
-1.34048868155892e-05
-6.72525740440732e-06
-3.07580858233058e-05
-1.83041214604017e-05
-2.50019647674631e-05
-1.6562152870501e-05
-1.32700845826736e-05
-1.94676013452441e-05
2.31245468526462e-06
-1.38084926071089e-05
-1.43097298624673e-05
-2.40233774147873e-05
-1.563955357736e-05
-4.07747731929445e-05
-5.37845793671733e-06
-5.10373748106519e-06
-2.5383732104072e-05
-3.03186651890798e-06
-1.54790768729627e-05
-9.63983755782942e-06
-2.59770882217573e-06
-1.62541513015452e-05
-2.27746085565041e-05
-2.45955466293861e-05
6.5910684165691e-06
-1.56992649004237e-05
-1.18741618914653e-05
-1.04053737526378e-05
-3.89555279895726e-08
-1.64402441449387e-05
-1.96581538625493e-05
-2.05188670962149e-05
-2.00627038963574e-05
-1.65047733645148e-05
-2.57505862329889e-05
-2.44593018184049e-05
-9.17884773410088e-06
-1.68699639754422e-05
-2.68024533503448e-05
-2.36078117740932e-05
-1.87763785964169e-05
-1.30406287509825e-05
-2.33505697790532e-05
-1.23388701951359e-05
-2.14970069441132e-05
-1.79080578030867e-05
-1.12851322426966e-05
-4.76115588744065e-06
-1.6047622520308e-05
-6.49718908140903e-06
-9.59667429382155e-06
-1.88833351309613e-05
-2.94666188313443e-05
-2.92076984901433e-05
-3.77266589022738e-05
-2.02049898087144e-05
-2.82646172718011e-05
-1.66087666384399e-05
-1.48035453520777e-05
-1.59932915702977e-05
-8.88784515293706e-06
-1.72270980808046e-05
-2.0040314573957e-05
-2.04326394252726e-05
-1.57463109758572e-06
-7.40964625339567e-06
-9.31015528060413e-06
-3.21019463293904e-05
-1.68340635326544e-05
-1.39483013333748e-05
2.50643941363856e-06
7.68339567386441e-06
-2.23277096099714e-05
-2.39261421549739e-05
-2.65142444060422e-05
-2.26351378940108e-05
-7.89210335030421e-06
-2.21068190252342e-05
-2.31532523129243e-05
2.48538287834004e-06
-1.86709465500998e-05
-2.37375663692924e-05
-1.80435686020292e-05
6.2937582909292e-06
-2.33627363552532e-05
-1.82740888872888e-05
-3.68455964055028e-05
-1.6638162086982e-05
-2.61857895613212e-05
-1.88619162664657e-05
-1.92493697431593e-05
-1.94868627232451e-05
-1.27532310948821e-05
1.70651300381847e-06
-7.52876977807642e-06
-3.65409492219254e-06
-4.33162115959036e-06
-1.12339427140694e-05
-2.26303156039828e-05
-1.74032119644079e-06
-1.62488871608507e-05
-1.36098206964499e-05
-1.24050476172808e-05
-2.00373549464612e-05
1.65345011074017e-06
-2.18982861924697e-06
-3.40425649060609e-05
-2.27774070741976e-05
-3.13421242612762e-05
-2.12827766786157e-05
-2.05823637971059e-05
-1.23181082913706e-05
-1.82762532713454e-05
-1.46102484465626e-05
-3.06930795357222e-05
-7.7024381578129e-06
-2.314769113672e-05
2.07065364931925e-06
-1.99458175118107e-05
-2.467419663234e-05
-1.91251586330815e-05
-2.10552680878958e-05
-1.86944054328501e-05
-1.43977233401038e-05
4.80147755952627e-06
-1.94356309439382e-05
-2.21447112748085e-05
-2.02823600277795e-05
-7.00043484959793e-06
-9.24050605573072e-07
-3.75751703371503e-05
-1.67119255130863e-05
-2.20814489815519e-06
-3.13439400211755e-05
-6.94586826389472e-06
-1.58118772861325e-05
-7.10825472703964e-06
-2.87172136739082e-06
-4.78243710786463e-06
-2.07987832476383e-05
-2.16149552386779e-05
-2.14286115911652e-05
-2.07921354591882e-05
-1.03916236951047e-05
-2.64088258060684e-05
-1.19315525197587e-06
-5.49653827385865e-06
-2.56583769759641e-05
8.86038808485401e-06
-2.53445178096042e-05
-8.86072469759609e-07
3.52462517551823e-06
-2.7782173674083e-05
7.77260696899997e-07
-7.79394217562948e-08
1.79460653057469e-06
-3.23731571457803e-05
-2.62949317475242e-05
-2.98568619240359e-05
-1.25800517794084e-05
-1.83081722865512e-05
-2.0203847001502e-05
-9.0186210528463e-06
-2.84245117010029e-05
-5.21662627717828e-06
-4.17664483514529e-05
-1.59526211596679e-05
-2.97086891459643e-05
-3.4975816268223e-06
-7.14853592427124e-06
-1.22241222573052e-05
-3.76771681440553e-05
-1.48342273040452e-05
-1.42432701084784e-05
-2.35647732504872e-06
-2.36100243566843e-05
-2.22439845048624e-05
-2.14589303225076e-05
-1.06477579355126e-06
2.67833126428311e-06
-2.0833555612138e-05
-1.36467142993896e-05
-5.18298759477977e-06
-8.21487671235834e-06
-2.17851639395896e-06
-2.05389271841799e-05
-1.47547768726382e-05
-1.25712774067606e-05
-1.62603480177285e-05
-2.93003349885018e-05
-2.10457027822179e-05
-1.85520167089969e-05
-3.44746603436225e-05
-1.07539255685908e-05
-1.91545286750802e-05
-3.14519341763724e-05
-1.91053876447132e-05
-2.39432052423788e-05
-2.46479555048055e-05
-2.66948059039363e-05
-2.70423042899464e-05
-1.63434904625653e-05
-1.39257812351598e-05
-1.29430388060052e-05
2.36859334963404e-06
-3.5311269823276e-05
-2.19435944538572e-05
-7.752587505719e-06
-7.66264206300321e-06
-1.81837854118218e-05
-2.71014313298776e-05
-1.25631896266687e-05
-2.32358280447846e-05
-1.68960262949828e-06
5.59376566893531e-06
-1.50633664951992e-05
-2.36048084861601e-05
-1.88738438303932e-05
-4.14147134163667e-06
-1.27204363457478e-05
-1.17523679379245e-05
-1.54117834709164e-05
-2.53880724402392e-05
-1.28517924986425e-05
-2.94121458664408e-05
-3.28661161788725e-05
-2.53098975736821e-05
-1.70094339501704e-05
-3.04704248560795e-05
-6.42382837572081e-06
5.40573421763367e-07
-1.85490661038164e-05
-1.40153713726161e-05
-2.86702022818596e-05
-1.91550935556148e-05
-1.3779875455664e-05
-2.47601053726486e-05
-1.74017260619489e-05
-1.18576129211853e-05
-1.82543343196786e-05
-2.15521738693749e-05
-2.84229193906159e-05
-1.34841577272511e-05
-2.4285857588261e-05
-9.7516224342838e-06
-6.77700851935218e-06
-3.17626297091832e-05
-1.59777375914594e-05
-9.08676963309648e-06
-1.31967571874037e-05
-2.22725580279917e-05
-3.08706722855926e-05
-1.86370948628394e-06
-9.10204637918352e-06
-2.98339845250616e-06
-1.23462182009367e-05
1.2566852765331e-05
-2.12174257089773e-06
-3.57756211021575e-06
-9.5644507107578e-06
-3.05599174312459e-05
-9.80270183528324e-06
-1.47448312866513e-05
-1.19021967639057e-05
-1.02101253974387e-05
-2.39350258483652e-05
-1.15664669107679e-05
-1.11889736047676e-05
-2.3812711310247e-05
-1.45146990941924e-07
-6.57934100917364e-06
-2.55375970347045e-05
-5.59782815556115e-06
-6.81177897117531e-06
-1.30672296625074e-06
-4.67809752635653e-06
-1.79269723254488e-05
-1.75083738734189e-05
-1.33440915907968e-05
-1.05372968465604e-05
-1.59441814082785e-05
-6.74765674911224e-06
-1.0979802414013e-05
-1.73644801292966e-05
-3.54764508346864e-06
-1.83684439441117e-05
-1.65923798311144e-05
5.87091657094793e-07
-1.20825093592964e-05
-2.34134802363177e-05
-1.52343125884172e-05
-1.00547722654606e-05
-2.56234655908492e-05
-1.90783572963469e-05
-3.15031601114651e-06
-2.99744861389885e-05
-3.85439205844996e-05
-7.54470528343965e-06
-2.27837259566354e-05
-5.18684108153309e-06
-4.46671880516867e-06
-2.67915568912262e-05
-1.84500332644585e-05
-1.82791503169002e-05
-3.29878132699944e-08
-8.36174115770304e-06
-3.36376491832436e-05
-2.2862222582761e-05
8.35555603784137e-07
-2.05560154665239e-05
-2.78372566038205e-06
-1.63042158882111e-05
-6.87244861072019e-06
-3.86312659580666e-05
-2.52228210270764e-05
-8.87140050072864e-06
-2.18838363749457e-05
-1.02056379283744e-05
-8.19446518814721e-06
-2.74044636253168e-05
-4.56598317907744e-06
-7.72675138028197e-07
-1.19998179380424e-05
-8.38072463827365e-06
-9.07283912109103e-06
-9.76436040298612e-06
-1.63877168746355e-05
-1.41505703884764e-05
-3.75318483427302e-05
-2.44599337822791e-05
-3.2909244328915e-05
-1.31132679004612e-05
-6.31929390554868e-06
-9.41905769554348e-06
-3.43737405059149e-05
-3.26641973165351e-05
-4.03081732714913e-06
-3.54603598014892e-06
-1.98746081660451e-05
-6.54409089704319e-06
-1.82141031564554e-05
-2.0956124524098e-05
-1.59334946428453e-05
-7.1426687246139e-06
-1.09197188067973e-05
-1.74509001052009e-05
-9.97064433778982e-06
-1.82401475019388e-05
-1.25530933183987e-05
-1.26405122197326e-05
-1.55970981813826e-05
-5.7659455360709e-06
-2.10441955639842e-05
3.72227605660433e-06
-2.18235900947773e-05
-8.62918452455637e-06
-2.08034187536847e-05
-6.1075454940525e-07
-2.69260571975864e-05
-3.96641348765115e-05
-1.07113144774805e-05
-1.51096480021707e-05
-8.27631785403884e-06
-1.13879892535541e-05
-7.75264842144005e-06
-3.70591243138344e-06
-8.71333027004146e-06
8.2387394459312e-07
-1.79871838397062e-05
-9.99303238966147e-06
-9.37713824621174e-06
-3.80474042915321e-05
-1.10118124467449e-05
-2.33651648720163e-05
-1.45516231234954e-05
-1.22715908196018e-05
-2.26208943386786e-05
-1.23587720092065e-05
-2.5554534856866e-06
-4.89078835556696e-06
-1.6934628776211e-05
-2.26535331603092e-05
-9.40064650264926e-06
-7.04717406552998e-06
-5.10947338137311e-06
-2.28454147631855e-05
-2.43446574122871e-05
-3.33756502313808e-05
-1.23231442726781e-05
-1.43969597320713e-05
-9.71771816492179e-07
-2.4751356098109e-05
-4.86225753566869e-07
-3.25394157307609e-05
-1.67915327102804e-05
-2.30003840819253e-05
-2.76881938686525e-05
-1.98329778360815e-05
-1.83884341309359e-05
-1.02106066120225e-05
-5.24247293212487e-06
-3.77610016983755e-05
-2.39494317675502e-05
-6.65583318955738e-06
-2.13853799842106e-05
-2.75259636629876e-05
-2.04624043745344e-05
-1.55034320679873e-05
-1.50734670342155e-05
-1.825740192156e-05
9.79271287485559e-06
-1.75198878742448e-05
-2.2708186177937e-05
-3.17504154469428e-05
-1.72251918640197e-05
-1.81330526399237e-05
-1.04421682937487e-05
-1.30337365714878e-05
-6.35022224660121e-06
-8.84198341610577e-06
-1.00574727352661e-05
-8.28841334873876e-06
-3.34041131045639e-05
-1.79753612936441e-05
-2.63190987294783e-05
-2.71967995023679e-05
-1.1898305179001e-05
-1.01258274179705e-05
-2.13158332840725e-05
-2.54097130801841e-05
-4.13416431154009e-05
-4.55715576876544e-06
-1.37588159381239e-05
-1.85758639146105e-05
-1.89469722322251e-05
-1.20207637378646e-05
-3.73958889736982e-05
-1.9417644777386e-05
-1.74123923798199e-05
-2.43094800039764e-05
-1.36672043077118e-05
-3.11024450926573e-05
-9.26446628130907e-06
-1.42516380906504e-05
-1.67998861932419e-05
-2.05635684376802e-05
-1.18977031446061e-05
-1.74843545003358e-05
1.10875812128242e-05
-2.51641825036066e-05
-7.57072225052606e-06
-6.61239808373873e-06
-1.39546706874101e-05
-1.48297428922383e-05
-2.7097365336404e-05
-1.5172947515217e-05
-2.10637951407673e-05
-2.25154027451121e-05
-2.47259258492758e-05
-3.30141185656607e-05
-8.97427391796337e-06
-2.04027972112109e-05
-1.96051081554604e-05
-3.52351934024789e-06
-1.84435355804989e-05
-4.15641734572067e-05
-1.79398638189438e-05
-8.45899002082935e-06
-1.42319651926083e-05
-2.51305882753484e-05
9.1936183048572e-07
-5.16394196339159e-06
-2.36083788336254e-05
-1.11653619789083e-05
-1.87159129308917e-05
-1.53699996274047e-05
-1.09710735057038e-05
-2.42220885510451e-05
-1.23202121507345e-05
-1.46156521686731e-05
-2.3255504133928e-05
-2.47698800709555e-05
-3.30215504131876e-05
-4.21531071077083e-06
-1.67389478879072e-05
-2.26617528307444e-05
-6.88485792697498e-06
-8.63695357764381e-06
-1.40658429957125e-05
-2.8198179733195e-05
-4.66364725823108e-06
-1.20954138349746e-05
-3.2644763535116e-05
-2.1389684629076e-05
-5.4097519352176e-06
-1.4967591661986e-05
-3.66695552842715e-05
-1.59476450869026e-05
-3.92956054205772e-05
-6.10193267253125e-06
-1.6879908786435e-05
-1.77748371905801e-06
-9.13721708641913e-06
-2.57478011603679e-05
