# Supplementary material for: Research on computational propagation and identification of mine microseismic signals based on deep learning
Source: PLoS One. 2025 Oct 22;20(10):e0334641. doi: 10.1371/journal.pone.0334641 (PMC12543183; doi:10.1371/journal.pone.0334641)
Supplement: S9 Data — (ZIP) [file pone.0334641.s009.zip › 000101100000403.xlsx_0.txt_24.txt.txt]

-5.50666918857709e-06
-2.23776757821442e-05
-3.14195815683436e-05
-4.88179126544682e-06
-2.73835599477777e-05
-2.09041893622608e-05
-1.94750844061456e-05
-3.62032427980405e-05
-1.28977445175217e-06
-2.84415533461643e-05
-1.42610748568029e-05
-1.77258722544975e-05
-2.60889615313711e-05
-1.59317864807535e-05
-1.08641490415817e-05
-1.29035200747228e-05
-1.88299094150851e-05
-1.66764331905895e-05
-3.1820706270987e-05
-2.88231319020002e-05
-2.84759428621956e-05
-2.0596847103946e-05
-2.46326573190789e-07
-4.06324298241527e-05
-1.66557073195476e-05
-1.3992371002807e-05
-1.31784108194662e-05
-1.30140647696125e-05
-2.48466486835322e-05
-1.70643483342687e-05
-9.94333225857463e-06
-2.01583058731383e-06
-2.19667056120473e-05
-1.63247221721331e-05
-2.31416553433125e-05
-7.58710469401766e-06
-5.84228267350122e-06
-7.34876309845222e-06
-2.17021266174733e-05
-7.99362722573408e-06
-2.32663543706225e-05
-3.36524062565096e-06
-1.3576999312348e-05
-2.76733528962892e-05
2.22289673986174e-06
-2.01354774989405e-05
-3.58549375991627e-05
-1.63115851134575e-05
-8.09447435116044e-06
-7.75134003146739e-06
1.81429850952769e-06
-1.47510081416695e-05
-1.06388753554005e-05
7.21947332703115e-06
-2.56816957242837e-05
-1.15636650283182e-05
-1.04659020532715e-05
1.88726302927636e-06
3.07992841133062e-07
-2.33891560964052e-05
-3.19193620086887e-05
-2.81124369277503e-05
-9.10078433276019e-06
2.57949657398573e-06
-7.65793484857324e-06
-1.41427767777292e-05
-3.4261660655648e-06
-1.25177007700453e-05
-1.43050753372435e-05
-2.46102434041371e-05
-1.37323215082931e-05
-9.93336946963559e-06
-1.94971645024414e-05
-2.77769900702092e-05
-2.30481389679889e-05
-5.0059689815773e-06
-2.68607404746047e-05
-2.38992015609628e-05
-1.89748508011594e-05
-1.8407053937903e-05
-1.28412173785569e-05
-4.02568844129558e-07
-1.78104248366083e-05
-6.29257551457393e-07
-6.99892148324019e-06
-2.34306194552232e-05
-1.43217780572233e-05
-1.81754071456739e-05
-1.62805611206774e-05
-3.2252197937459e-05
-1.13458013235233e-05
-2.22339293938385e-05
-1.24819119034568e-05
-2.9999977680334e-05
-2.51598326742356e-05
-2.5932722013492e-05
-1.63484171350038e-06
-2.20511436709716e-05
-2.83456104021669e-05
-2.30831487605921e-05
-2.97081892534121e-05
-3.38953524082719e-06
-1.34341404375632e-05
-9.16121080279382e-06
-2.35620770060761e-05
-3.34429787031602e-05
-1.36719450829525e-05
-1.81325785293575e-05
-3.43495295853558e-05
-7.77489280755439e-06
-1.84322452270004e-05
8.52952635349577e-07
-2.04188163375475e-05
-2.27438179635541e-05
-2.01333920765074e-05
-1.86374405419347e-05
-6.21976895630737e-06
-1.05838840221587e-05
-1.92095847767789e-05
-1.42565976449511e-05
-1.76790718040061e-05
-1.77781401071265e-05
-4.69272273366918e-06
-3.25070781636351e-06
-1.71307279655346e-05
-3.13967085457285e-05
-8.68669074561765e-06
-3.47447406701971e-05
-1.34236568425369e-05
-1.80169236567428e-05
-1.99956530904127e-05
-7.91734370396366e-06
-1.80360445763163e-05
-1.79445391959944e-05
-2.63854027993793e-05
-1.5256562552946e-05
-3.75805537578534e-05
-2.95414726910003e-05
-2.18486328074789e-05
-1.19730597892054e-05
-2.00345153808458e-07
-1.47346678520576e-05
-1.78424356002777e-05
-1.31996950193844e-05
-4.00756719659824e-05
-2.14784816491781e-05
-2.73005253335275e-05
-1.24194892400284e-05
-2.35193020572642e-05
-1.98095107336658e-05
8.0945137128222e-06
-1.26424938562504e-05
-3.42107135500663e-05
6.95482964738233e-06
-1.33089916242597e-05
-1.55268122341417e-05
-1.31808511774438e-05
-4.16068818914734e-06
-9.40698851776604e-06
-2.12405463703256e-05
-8.54459597057386e-06
-3.56450172550321e-05
-2.83733423956299e-05
-1.4675364390157e-05
-3.29893472502116e-05
-2.215433693181e-05
-7.31095521529368e-06
-1.05179450050116e-05
-4.17365213502806e-06
-1.31091131068588e-05
-3.27879048706193e-05
-1.19854743857005e-05
-1.86199527589218e-05
-2.47854960128912e-05
-7.79234287485581e-06
-2.5753055269913e-05
-2.20144370681992e-05
-1.65039256260007e-05
-2.9283779439377e-05
-1.60075920740047e-05
-2.909903705031e-05
-3.65308518925033e-05
-1.3459397801265e-05
-7.87065530083878e-06
-2.15067626222692e-05
-3.20898464190136e-05
-3.25115255336919e-05
-1.0006788156885e-05
-1.29879547538274e-05
-2.0012400934612e-05
-2.72477683918275e-05
-6.79810143158439e-06
-1.16317277999538e-05
-3.01446776256141e-05
-3.40785167460947e-05
-1.97298072756718e-05
-9.36966790867282e-06
-1.45932656234804e-05
-1.64061992599644e-06
-4.31707488394898e-05
-1.59923464300109e-05
-1.89518806577772e-05
-4.02524947035285e-05
-3.25119333997792e-05
-6.80158572634442e-06
-1.72853979033426e-05
-7.29962484363589e-06
-3.17851252426491e-05
-1.36308258819473e-05
-1.52879374460927e-05
-8.61152183218141e-06
3.53648296551693e-06
3.98100003959652e-06
-2.49235124618521e-05
-2.36939910745448e-05
-1.23940107897195e-05
-1.38445806151046e-05
-1.84782849972424e-05
-6.22532418422147e-06
-6.07616235000392e-06
-1.29160698230755e-05
-2.37464150174417e-05
-1.2244260017201e-05
-1.12566952874544e-05
-1.28986860905596e-06
-1.45791735090841e-05
-3.70967085818289e-05
-2.6030074901633e-05
-7.28334574055152e-06
-2.23305363349756e-05
8.02089248979031e-06
-1.2457982878392e-05
-7.40739350112672e-06
-5.83497410175784e-06
-2.09672229774254e-05
-2.68898615182325e-05
-1.34382436319659e-05
-9.11043246567699e-06
-9.50859097074429e-06
-1.90479283919249e-05
-3.55467986243763e-05
-1.5297724950052e-05
-8.47301659068314e-07
-8.12021913757247e-07
-1.38846952965278e-05
-1.03498937407092e-05
-2.15610800212523e-05
-1.09839741750784e-05
-6.40899401623948e-06
-5.34111444585953e-06
-2.64149074699562e-05
-1.91288667436115e-05
-1.53151665408241e-05
-1.97891969045012e-05
-2.83213189319464e-05
-1.93507774710374e-05
-2.02563890963976e-05
-1.45384849676286e-05
-7.80749152860076e-06
-3.98372341915608e-05
-3.53330459735896e-05
-1.60235770559374e-05
-2.14358556862444e-05
-1.10513282617553e-05
-2.02923644974272e-05
-1.86867991934446e-05
-2.38604939551156e-06
-2.33458850177766e-05
-1.77253577762128e-05
-1.48569446966825e-05
-2.63425248153998e-05
-1.3257143591128e-05
-3.16178605418263e-05
-9.42135864577384e-06
-1.16527674700617e-05
-4.55348227542236e-06
-1.43203885755835e-05
-3.5138083581719e-05
-2.45801808865656e-05
-3.03175669629937e-05
-1.8625091935294e-06
-1.95965145736441e-06
-9.2839654049994e-06
-9.81665814245384e-06
-3.27668293206787e-05
-2.53834780311711e-05
-2.85526844801818e-05
-1.71666773766307e-05
-2.04202068925174e-05
-8.90641395350278e-06
-1.93463793578832e-05
-3.31796566196539e-06
-1.6019996826944e-06
-3.1706318126926e-05
-6.60959595960322e-06
-2.84189178150501e-05
-1.16038562057801e-05
-2.37010881894015e-05
-1.54638466785657e-05
-2.2958242982822e-05
-3.66825863614414e-06
-5.06832872279531e-06
-1.36756504107018e-05
-1.8247470566127e-05
-2.39277350887759e-05
4.25790691062163e-06
-1.62388704944759e-05
-1.03177223767395e-05
-1.84604914331e-05
6.05488852069154e-07
-1.70096743297853e-05
-1.01575452021307e-05
-8.10806086639214e-06
1.2518595373856e-06
-8.2039201809271e-06
-1.74426098908472e-05
2.94920892905288e-08
-1.94524952357125e-05
-1.24205797676495e-05
-2.67896671363501e-05
-1.87009527552352e-05
-1.36306114824e-07
-2.48642418061686e-05
-1.73805690168113e-05
-1.33417773513923e-05
-2.73977567449269e-05
-7.40022222828067e-06
-1.48521173256726e-05
-8.8568991129046e-06
-1.05876286770115e-05
-9.84830035678329e-06
-3.26009598203633e-05
-1.72924988084391e-05
-1.47649138281545e-05
-2.75274750945338e-05
-4.33398766619471e-06
-8.1522761902065e-06
-2.67080368932564e-05
-2.13888689130173e-05
-1.06022420888934e-05
-2.22087810573007e-05
-3.1893396638505e-06
6.86176152224882e-07
-2.00813071924022e-05
-1.72203709910741e-05
-1.21575815873835e-05
-8.25462688898835e-06
-1.77348510507353e-05
-1.9340905997072e-05
-2.08941866360976e-05
-3.36830443126237e-05
-2.857068098608e-05
-2.22209747004053e-05
-1.29534214464037e-05
-1.01245063932984e-05
-9.56109976590829e-06
-2.07485577200451e-05
-1.82804748794854e-05
-1.86221469575527e-05
-8.15619893640621e-06
-1.54829174551306e-06
-5.9941373135486e-06
-1.12912153509357e-05
-8.07008755147964e-06
-1.15894114278759e-05
-1.7136136529606e-05
-1.49222771352173e-05
-1.23273414383742e-05
-1.37364466603341e-05
-1.13904441067808e-05
-1.34142357563675e-05
-2.22534450346695e-05
-1.38604139211894e-05
-1.82994062884525e-05
-8.22486131940705e-06
-6.99913436763503e-06
-1.46584502731576e-05
-1.51742088789793e-05
6.8968562223868e-07
-2.34969130982924e-05
-3.31898296205897e-06
-7.506894532354e-06
-1.46955818195189e-05
-1.20738758135501e-05
-8.21905922935133e-06
-2.57277321125148e-05
-5.05988354550474e-06
-3.43530342381302e-05
-8.50886635242598e-06
-2.42095374844421e-05
-1.83328632469948e-05
-8.32787399284524e-06
-4.69251596055042e-06
-1.41633919828735e-05
-3.31645679407831e-05
-3.09969549462724e-05
1.05079885809118e-05
-1.82400930487754e-05
-5.54071738056958e-06
-4.13691453206475e-05
-3.47911708585404e-05
1.69455958506627e-05
-2.5944436165913e-05
-2.25663409925239e-05
-4.30526781428029e-07
-2.25041020153932e-05
8.29766538181494e-07
3.44370506029827e-06
-2.52773986063524e-05
-5.48005007468341e-06
-1.92697837437928e-05
-4.04364191011268e-05
-1.33005966254428e-05
-1.39849161741123e-05
-7.18247009191001e-06
-3.20764786578623e-05
1.17231692652766e-06
-1.37129454283127e-05
3.3458454232587e-06
-4.32915173066006e-06
-3.84273029737605e-05
-1.24889512256295e-05
-2.4205492105299e-05
-2.28262440684686e-05
-2.18836725031954e-05
-1.5780835354634e-05
-3.48865693299274e-05
-2.26671445595428e-05
-1.3824242766795e-05
-2.91079842855517e-05
-2.3504003646252e-05
-1.73169753553066e-05
-2.92840203936536e-05
-2.51542962678426e-05
-1.37856555029462e-05
-3.91591787757783e-06
-3.35346725653658e-06
-1.97601321600087e-05
-1.96957261382321e-05
-2.36929030006225e-05
-1.55380306905966e-05
-8.63994621883743e-06
-1.22921701988441e-05
-1.72310464334539e-05
-2.03475324952737e-05
-2.56636493762488e-05
1.60533974118415e-05
-8.60244364138196e-06
-2.04543630711328e-05
1.84673287171277e-06
-5.33217606124656e-06
-2.47315950749227e-05
-2.32145280433712e-05
-5.85643986137422e-06
-2.28230141824242e-05
-9.14041346826393e-06
-1.6289319409934e-05
-2.25028212918506e-05
-1.50043712820331e-05
-2.6181697892347e-05
-2.26028273053687e-05
-1.56071243784134e-05
-1.02946962262901e-05
-9.90549224445233e-06
-1.39085255705909e-05
-2.65985989467267e-05
-2.034890832345e-05
-2.72523683128474e-05
-9.32145493737423e-06
-3.11737467335453e-05
-1.32022212310822e-05
-2.38954587907078e-05
-3.58220446252156e-05
-1.86988098498975e-05
-1.33580301696765e-05
-1.86585588488188e-05
-1.41862471616494e-05
-1.20852199772612e-05
-6.40523928240347e-06
-2.72558370020842e-05
-1.11596201435436e-05
-2.86034043510763e-05
-1.81313912077904e-06
-5.20361158744315e-06
-1.3338512956653e-05
-1.50383122893952e-05
-1.9778259232762e-05
-2.74105340741906e-05
-5.12092765229369e-06
-4.38327686343237e-05
-1.47904028299459e-05
-7.01955527208961e-06
-2.79641783449251e-05
-1.43363931456239e-05
-1.12369277556258e-05
-6.09939318356152e-06
-1.55425003400461e-05
-1.24731931519437e-05
-2.66422461496635e-05
-1.12900192981556e-05
-1.92002273208998e-05
-1.26963776815959e-05
-1.61164471131526e-05
-1.02522171218234e-05
-5.8673279072379e-06
-1.53413550538987e-05
-1.70956979542424e-05
-6.3364229091776e-06
-2.17544958671986e-05
-2.02651915418141e-05
-4.8505732132554e-06
-2.3468087294112e-05
-1.75860862038116e-05
-2.36538308775094e-05
-9.54357789281424e-06
-3.63883167661507e-06
-9.06350963390955e-06
-1.36807943631047e-05
-1.8866520650021e-05
-3.27379707880464e-05
-2.81893964210204e-05
-1.09667207766833e-05
-1.34210553975604e-05
-1.55788527065243e-05
2.10292119058885e-06
2.43764607959402e-06
-1.46538788575345e-06
-2.50301818939705e-05
-2.63376247962143e-05
-1.03798330764465e-05
-8.24506352130948e-06
-2.45275089234858e-05
-1.24074727208769e-05
-4.78632933649423e-06
-1.48162937994887e-05
-5.67792323526759e-06
-2.22411557849347e-05
-2.67025208398635e-05
-4.4152024005079e-06
-3.33210131979713e-06
-2.30487416694463e-05
-2.65396579727154e-05
-1.04705375201279e-05
1.9952044047324e-06
-4.50297034274288e-06
-2.69786478218283e-05
-2.84858482407493e-05
-4.35185248132656e-06
-1.15696831020364e-05
-1.95610722381551e-05
-1.47179603669233e-05
-3.32493925101865e-05
-2.80725759279211e-05
-2.65042733989273e-05
-2.90056080515111e-05
-1.88506940301803e-05
-2.40432977106773e-05
-2.59712595971637e-05
-3.39747693711642e-05
-2.2815071864068e-05
-1.35722794069442e-05
-1.97920136795487e-05
-1.43068677870972e-05
-5.99287216476187e-06
-2.1980718381404e-05
-1.0736919888062e-05
-2.55366396795701e-05
-2.64905686035335e-05
-4.10401479516451e-06
-1.41864454464225e-05
-1.66930050714534e-05
-1.27963541334841e-05
-2.9067242543046e-05
-3.61085827104539e-05
-2.34405219848675e-05
-1.6670036764417e-05
-2.53062586613833e-05
-1.84892118943855e-05
-6.22951039816377e-06
-3.79775155393948e-05
-2.1604388484829e-05
-1.42515220588854e-05
-1.87476930763408e-05
-3.08190069742479e-05
-1.38048343619312e-05
3.27860417123022e-06
-2.4727788468079e-05
-3.22314270589302e-05
-7.07863347754749e-06
-2.155464145913e-05
-6.13100822833344e-06
-1.05506765054904e-05
-1.60439080427794e-05
-1.17999048377859e-05
-1.20038710105996e-05
-7.29846704735171e-06
-1.35218699863727e-05
-1.026487766466e-05
-1.42431116193539e-05
-1.67004203314046e-05
-1.59251380551604e-06
-1.60968657631472e-05
-2.57819427170528e-05
3.44001089204162e-06
-7.4531382851944e-06
-2.66412206768241e-05
-1.39416122017495e-05
-2.71102159039359e-05
-4.84114245348354e-07
-1.00256420480931e-05
-6.20696657826398e-06
-3.27946968497468e-05
-2.74266411770253e-05
-1.47915347805384e-05
-2.55593206262817e-05
-3.58580742070629e-05
-1.00035345203195e-05
-1.72155713525744e-05
-1.58858841059186e-06
-2.13065605576563e-05
-1.73416907245043e-05
-1.11246843504419e-05
-1.74285921934303e-05
-1.84812258391246e-05
-1.86593283813378e-05
-8.5637116642406e-06
-4.55076041995487e-06
-7.18162179599446e-06
-5.24779560702648e-06
-8.69005960715942e-06
-1.65979720794493e-05
-1.92935748688817e-05
-2.61333681561726e-05
-3.21821258764734e-05
-1.26259767867757e-05
-1.23194929907446e-05
-1.77033234308782e-05
-1.01088924131053e-05
-2.92811376696777e-05
-1.29254571119542e-05
-2.51864854447434e-05
-1.20807277009878e-05
-7.85811884504202e-06
-3.42250832710844e-05
-1.17442241960315e-05
1.89198544230216e-06
-9.8295731039636e-06
-2.04160925384113e-05
-3.17761946030334e-05
-1.33477231294668e-05
-6.69634006597206e-06
-3.44254933731878e-05
-1.18075544698789e-05
-2.46062625577136e-05
-2.75412006100322e-05
-3.47414812223538e-05
1.96368517390817e-06
-2.4367936221911e-05
-2.27948582702798e-05
-5.87394992603974e-06
-1.66801675881399e-05
-1.34421336415548e-05
-2.91101038417756e-05
-1.49959243163605e-05
-1.20083110099709e-05
-9.9962329568144e-06
-1.59905716018316e-05
-2.08140836506363e-05
-2.03265521210654e-05
-2.70045596956713e-06
-6.88725300363127e-06
-2.14058281916361e-05
-1.13748401473269e-05
-2.81696678921844e-05
-5.52314626830232e-06
-1.29324564494446e-05
-2.16394066540222e-05
-1.17809085507992e-05
-1.99996961798326e-05
-3.6363800864834e-05
-1.51119338712568e-05
-1.55630887288521e-05
-3.58552306479945e-05
-1.06493601779542e-05
-1.14868930692538e-05
-3.05513417817321e-05
-3.99399560825158e-05
-9.66447157386989e-06
-1.64121016077082e-05
-1.60445240633172e-05
-1.01943222618314e-05
-1.62301664480877e-05
-2.25820435172372e-05
-6.92887028938798e-06
-2.82146829551247e-05
-1.72586882345907e-05
-2.15831186455659e-05
-2.83285256184159e-06
-2.02607719870034e-05
-5.0899066874399e-06
-1.70964540659677e-05
-1.79497106089475e-05
-8.72320333857284e-06
2.14769399514904e-06
-1.65290916134288e-05
-6.2993336169066e-06
-1.19027850695321e-05
-1.94615064956762e-05
-9.45278106863145e-06
-1.67618076622126e-05
-1.12277882471934e-05
-1.22645900710635e-05
-2.71974583859376e-05
-1.75525437613533e-05
-2.20595886430185e-05
-9.95172270007776e-06
-2.11463836141732e-05
-1.34024271108906e-05
-1.31321924886456e-05
-1.98849363175983e-05
-1.88955433033872e-05
-1.69835048931924e-05
-1.67886288648884e-05
-1.09213980231232e-05
-1.06873329908959e-05
-1.51749668648844e-05
-1.636912779237e-05
-3.25095911993186e-06
-1.19291914335735e-05
-3.5748446568572e-05
-1.76725552684951e-05
-8.47808550409118e-06
-2.37349763592801e-05
-2.7759574358439e-05
-1.10964939981214e-05
-2.28197695242485e-05
-2.24978850087068e-05
-2.7237783419551e-06
8.28131258989669e-06
-1.58186773855877e-05
-1.9475270549106e-06
-1.87243798171207e-05
-2.90578541509147e-05
-2.18653277075801e-05
-6.55088478600513e-06
-2.39067233894124e-05
-8.79396454358102e-06
1.51207114426382e-06
6.61108791519326e-07
-2.76624350620741e-05
-9.71597465591281e-06
-5.99097189009029e-06
-2.38172405852933e-05
-1.51319506940719e-05
-2.70195473396343e-05
-9.93123483018025e-06
1.935003462976e-06
-9.89155456942067e-06
-6.75592293719836e-06
-8.27699138005372e-06
-6.11176953143711e-06
-2.06314978695941e-05
-2.19916799896755e-05
-2.50988981578386e-05
-1.17075843522483e-05
-1.6563101908166e-05
-7.76812400168885e-06
-1.58386177273981e-05
-1.47649230103476e-05
9.40951047791167e-08
-1.87956674892075e-05
-3.11617895087585e-06
-1.8052217214037e-05
-2.2109648377948e-05
-9.73696234548779e-06
-1.69033166793809e-05
-2.33394505384109e-05
-6.21995332184433e-06
-1.43664164658765e-05
-1.98910155188499e-05
-1.58396049264375e-05
-1.72204721704602e-05
-1.4062861443996e-05
-2.36953744814644e-05
-1.63768338176156e-05
-2.5403550975446e-05
-3.34607977288083e-05
-2.35171148051625e-06
-5.89911644547615e-06
-5.65957444792335e-06
-1.22128288491981e-05
-1.9475384193067e-05
-4.28086827430668e-06
-1.53810810835767e-05
-2.21621579139651e-05
-2.63001820685858e-05
-1.9678185297564e-05
-1.1252015912862e-05
-2.41489120233214e-05
-1.59236730168178e-05
-2.72593304051576e-05
-3.10967072101807e-05
-2.59120218409149e-05
-1.81807641644018e-05
-2.29530577147164e-05
1.72006775979444e-06
-3.10342105853293e-05
-3.09211668647067e-05
-1.56006242478035e-05
-1.91043902433231e-05
-2.48274429446977e-05
6.6189331991408e-07
-1.91232693817044e-05
-1.14789653812218e-05
-2.27821041591169e-05
-1.22895431719983e-05
-1.67569161219558e-05
-4.47007315702277e-06
-1.72976696028213e-05
-2.2302321795156e-05
-1.15855294694351e-05
-1.46605788992627e-05
-8.1806784600285e-06
-2.47343871095097e-05
-1.39267332411593e-05
-2.65822238668623e-05
-2.84280804690609e-05
-2.24518572266502e-05
-1.69726554755679e-05
-1.10985585871352e-05
-2.90335214671392e-05
-2.42013151176124e-05
-1.26546035258458e-05
-2.09468311563571e-05
-1.97986082309519e-05
-2.76023748246928e-05
-6.3714524175141e-06
-1.80755779300484e-06
-1.29716318242319e-05
-4.30630975704532e-05
-1.511873084588e-05
-1.83077706294766e-05
-3.80602309483571e-05
-1.00022456138371e-05
-7.86540289824201e-07
-1.60215374948466e-05
-1.79293635854735e-05
-1.6842593476033e-05
-7.8266001640769e-06
-5.84927274970208e-06
-2.19790439131914e-05
-1.00594122481864e-05
4.78762191251181e-06
-1.04236154422115e-05
3.44939870783642e-06
-1.76471990310332e-05
-1.02235007627254e-05
-1.26650128869268e-05
-1.71893656031194e-05
2.90193655815266e-06
-5.07177783427541e-06
-1.77881279241993e-05
-2.90136264606665e-05
-8.9163394104881e-06
-8.71418440304318e-06
-2.47412315285594e-05
2.11673491737399e-06
-5.47893708163294e-06
-2.54654031257187e-05
-2.88109535767061e-05
-2.46136536924669e-05
-6.20249930394812e-06
-1.70004563535731e-05
-1.637178500425e-05
-2.05793960684813e-05
-1.29365361394535e-05
-2.76425094962995e-05
-2.42240548293792e-05
-1.9802042135468e-05
-1.37131542619476e-05
-1.47482470976389e-05
-4.83077161294929e-06
-1.21204158310933e-05
-2.514027994741e-05
-2.88089181993389e-05
-5.90896493533159e-06
-4.0873228249505e-06
-2.30532567460167e-05
-3.12913677343309e-05
-2.16721943179092e-05
-2.52070490624767e-05
-1.78404305289026e-05
-1.45313121796617e-05
-3.16490339609034e-05
-2.74981375515166e-05
-2.10072817054667e-05
-1.75385371511889e-05
5.12383098218041e-06
-1.39567128842104e-05
-7.0334008346847e-06
-2.81535113777333e-05
-2.08228851684662e-05
-2.37315775900317e-05
-1.6425611616536e-05
-3.60056624967123e-05
-1.71548366449924e-05
-2.09160272106014e-05
-2.00098654694314e-05
-3.13913590602e-05
-2.05027984454245e-05
-3.9914622620384e-06
-2.13347994478568e-05
-2.60854264157871e-05
-2.20329571426778e-05
-2.29610115156061e-05
-1.27632243326007e-05
-1.86202252300138e-05
-1.01052403692291e-05
-1.95442505954253e-05
-2.21054341824199e-05
-2.69952091420659e-05
-4.54266766273983e-06
-7.59990960289355e-06
-1.30916402107323e-05
-1.18784881950622e-05
-1.87995932451637e-05
-5.58765832252868e-06
-2.07726891050178e-05
-2.85396879306205e-05
2.33670593937053e-06
-5.99815355474667e-06
-1.79781291617877e-05
-9.14165740876832e-06
-1.09784125132942e-05
-2.79140246201024e-06
-2.29884838876742e-05
-1.6609412281172e-05
-2.8456476535017e-05
-1.50200546307621e-05
-2.59593958675316e-05
-1.81499248810721e-05
2.30632454507823e-06
-2.96369377288177e-05
-1.28606859138647e-05
-9.7467781490952e-06
-2.43172406706946e-05
-7.71480878723696e-06
-3.59195283579802e-05
-1.24227731473383e-05
-2.47779754042182e-05
-4.98403998196464e-06
-4.12606701185514e-05
-1.01891064261274e-05
-2.66627142989421e-05
-9.59875022669567e-06
-1.62419656266512e-05
-2.58465025969814e-05
-1.18627306341977e-05
-3.27015801202237e-05
-2.66204533011879e-05
-3.79438395980373e-05
-1.30995846215476e-05
-1.8617834051893e-05
-9.36049114883544e-06
-7.70946012136755e-06
-1.94857059550126e-05
-2.14382962572806e-05
-1.69300143587391e-05
-3.80637228844175e-05
-1.42214103721658e-05
-1.58957726307303e-05
-4.85045570545511e-05
-2.61366566876396e-05
-2.89757194545914e-05
-9.17711220682485e-06
-2.67263639779498e-05
-1.96128933021664e-05
-2.12311204535859e-05
-1.35149975836415e-05
-5.24904646763832e-06
-2.12436472250831e-05
-1.76691468707346e-05
-1.76711519386343e-05
-1.83895674640305e-05
-3.4771383965365e-05
-1.7467339517674e-05
-1.99136558792651e-05
-6.78681266838984e-06
-1.20791355600994e-05
-1.46303008905146e-05
-3.20480269763848e-05
-3.06222770822782e-05
-2.319885956361e-05
-2.66836719030373e-05
-2.7101244902755e-05
-3.2817179394587e-06
-2.40461970278711e-05
-9.90808339634232e-06
-1.37381555136333e-05
-1.01288198806598e-05
-1.83382982246086e-05
-1.80290359845425e-05
9.84372989689263e-06
-1.82384072932047e-05
-1.78387315608874e-05
-2.85649033673799e-05
-3.92894648451535e-05
-2.77476226556005e-05
-1.69788159384297e-05
-1.9843375262707e-05
-9.33070669579043e-07
-1.29644075672569e-05
-2.23121917913202e-05
-7.50614093110635e-06
-2.11230716987856e-05
-2.11123707120439e-05
-1.29185125449933e-05
-1.89379644264799e-05
-5.66430465183109e-06
-1.27954281695499e-05
-2.07602935615342e-05
-1.3523447504258e-05
-2.07870726351498e-05
4.00132428083935e-06
-1.36506807081501e-05
-2.01122538322654e-05
-2.29802235092095e-05
-2.43145151828598e-05
-2.33105027442227e-05
-1.05819578177611e-05
-1.59500821780299e-05
-1.90710042477931e-05
-2.05031642269991e-05
-1.59813296049931e-05
-1.6024550419603e-05
-2.64231741520906e-05
-1.18254263265265e-05
-1.80027894449729e-05
-2.97817578020775e-05
-1.07426333104228e-05
-2.06953474233984e-05
-1.87164756984608e-05
-2.31940915987624e-05
-2.33392203175842e-05
-7.327107119768e-06
-2.34744323349559e-05
-1.23035152488817e-05
-1.36062395756586e-05
-1.92312266798167e-05
-1.8297598610214e-05
-1.80513979912507e-05
-2.21309939973095e-05
-3.23095796341469e-05
-2.15918932337027e-05
-9.96483937217827e-06
-1.45023924431352e-05
-3.11267871566565e-05
-1.09608438006403e-06
-2.95998384124902e-05
-5.1556617529762e-06
-1.50670462688404e-05
-2.54428294253846e-05
-2.75695896533763e-05
-1.74071348709115e-05
-1.69821948096317e-06
-2.37989499463666e-05
-2.68817550482107e-05
-1.89112755252149e-05
-3.92588415829493e-06
-1.46892662846278e-05
-1.79836825516926e-05
-1.29423303210753e-05
-1.36741097445436e-06
-9.04211763793521e-06
-2.11099585931723e-05
-8.30283622537009e-06
-1.97071755788273e-05
-2.36830903363864e-05
-1.68302587861935e-05
-2.32757133117954e-05
-3.33030874650291e-05
-3.10624825031176e-05
-2.15141946405996e-05
-6.75411626710379e-06
-1.61106227540438e-05
-1.62302114476119e-05
-1.47525460911995e-05
-1.87903280619257e-05
-7.3332068567445e-06
-1.53108937610049e-05
-2.26982490811296e-05
-1.03004423142829e-05
-7.74683568171878e-06
-2.03537209228659e-05
-2.6952621769595e-05
-1.66852251112948e-05
-3.11970861636584e-05
-1.78383315432794e-05
-5.90036059047867e-06
-3.16103203967319e-05
-2.90072989386717e-05
-8.62242603151512e-06
-2.59468145488842e-05
-3.20730911995284e-05
6.27242081813497e-08
-1.12469629432489e-05
-1.70034085859982e-05
-1.88062628904856e-05
-1.6167956180507e-05
-1.85972374037542e-05
-3.37562623347102e-05
-2.27438864707168e-05
-2.53055852124153e-06
-8.58990978344079e-06
-1.75171467616403e-05
-1.55480343160932e-05
-2.15600504199814e-05
1.37322516025553e-06
-1.89088906870543e-05
-2.04530977471699e-05
-1.48621489320178e-05
-4.47773507673368e-05
-2.45398225927792e-05
-8.96203286060313e-06
-2.0110793195076e-05
-8.27226094693912e-06
-3.71991807064844e-05
-9.94713418937961e-06
-1.10462113396606e-05
-2.6616218794548e-05
-2.3793117498861e-05
-3.00488576373633e-05
-1.4250949831844e-05
-2.78423394425326e-05
-1.3316030386195e-05
-1.27021945516146e-05
-2.81605213490237e-05
-2.698087766777e-05
-2.63620542879666e-05
-1.60922408451856e-05
-2.38648745974403e-06
-1.90959452398507e-05
-3.35937511220077e-05
-1.22806251853672e-05
-1.06478927034948e-05
-1.32176502459606e-05
-3.65614008300316e-05
-1.05171837709284e-05
-1.50577606573018e-05
-2.29452326422936e-05
-8.1188306718071e-06
-6.01256698396427e-06
-2.5435228304818e-05
-1.87849532114955e-05
-2.05868402703259e-05
-2.01556024323211e-05
-1.46153883975303e-05
-2.51418028253748e-05
-2.33108582793172e-06
-2.48901482092847e-08
-4.22839325301001e-06
-2.19920067765299e-05
-2.21982049955313e-05
-1.87514257952644e-05
-1.82255162960878e-05
-1.3821742741335e-05
-2.19153641614981e-05
-2.85538861632385e-05
-2.89779806679767e-05
-2.51201973385835e-05
-1.09043685477871e-05
-7.61110817623894e-06
-9.42487316658231e-06
-1.99676755241955e-05
-1.82688027703756e-05
1.42568274452322e-05
-2.9086887377208e-05
-1.59308377186889e-05
-8.73825645456097e-06
-2.89324787077288e-05
-2.85444158842396e-05
-2.49562194801053e-05
-2.27067041658016e-05
-1.85126368550849e-05
-2.13899138863619e-05
-1.45062175682266e-05
-1.97744611074868e-05
-1.18266298039567e-05
-1.21248645536384e-05
-8.07573213779135e-06
-2.26584028016498e-05
-8.53363785859081e-06
6.09235045363597e-06
-8.20807337394055e-06
2.03050742508879e-06
-1.67178372970976e-05
-1.07915980925243e-05
-1.98172845427628e-05
-1.73729384105392e-05
-2.32046937607469e-05
-2.58507544198797e-05
-7.77944264891582e-06
-1.40501251693557e-05
-7.22637508909103e-06
-3.68800156343997e-05
-2.42233082541181e-05
-7.65403330213049e-06
-8.86590015170235e-06
-2.43608807413963e-05
-1.78055458666386e-05
-1.88136314906671e-05
-8.72279309900925e-06
-7.49244643528894e-06
-5.43813744980367e-06
-1.86396201628704e-05
-1.07751502924918e-05
-2.83779740800505e-05
-7.15715463357895e-06
-4.93516355501386e-06
-1.39149758691366e-05
-1.18463777827121e-05
-3.18827139630785e-05
-2.49056344822949e-05
-1.04091478718229e-05
-1.81708644301376e-05
-2.04676276252092e-05
-3.00212788336813e-05
-2.77213790803686e-05
-1.38698019782359e-05
8.59508525192954e-07
-2.46411107269396e-05
-3.07869456308885e-05
-3.68759121480102e-05
-2.1665375226771e-05
-2.997633244444e-05
-2.29663080048645e-05
-3.01026449103158e-05
-1.20639299509277e-05
-1.56979555184304e-05
-1.54694290429978e-05
1.26359016794355e-06
-2.55546241593253e-05
-1.65854571684077e-05
-2.76763201649376e-05
-1.87090258524317e-05
-1.66269562335114e-05
-2.25027214837074e-05
-2.51027531632394e-05
-2.37923279403585e-05
-6.31286043044517e-06
-1.89596272229775e-05
-1.47880119619974e-05
-2.86315441140454e-05
-2.70539809011591e-05
-5.13644731110736e-06
-7.08095680758407e-06
-8.19725891072869e-06
-1.27140091785873e-05
-2.75109411693854e-05
9.70572228076212e-06
4.72105101774952e-06
-1.378969479774e-05
-6.90952047090462e-06
-9.5299984349882e-06
-2.16904493993451e-06
-2.40775117725652e-05
-2.43169951974698e-05
8.57584186745055e-06
-1.98976467232927e-05
-2.31304737075456e-05
-4.85942886232843e-06
-1.52982718850216e-05
-2.37334786804258e-05
-1.7807468672473e-05
-2.54149008375436e-05
-1.11793438876445e-05
-1.96972783202638e-05
4.4704067323381e-07
-2.02318940731766e-05
-2.85239519463393e-05
-9.2424634824207e-06
-3.60140647841419e-05
-1.71994204961677e-05
-2.08916632319053e-05
-2.33567768256141e-05
-1.12978186905941e-05
-1.89116793442021e-05
-1.8573495408405e-05
-1.26922364699229e-05
-1.46220536742248e-06
-3.56937165830887e-05
-3.67822934760524e-05
-3.2717018963398e-05
-2.24163897104733e-06
-1.6484667756713e-05
-1.18617147515413e-05
-1.58273047296748e-05
-1.95461271174009e-05
-3.31601650746616e-05
-1.46859507584979e-05
-2.8343412006842e-05
-2.88145194373237e-05
-1.82400897354772e-05
-3.20746447969492e-05
-2.34024515127808e-05
-1.70080628196823e-05
-1.06195698303523e-05
-1.99360029143777e-05
-2.5418395357214e-05
-1.50787675375829e-05
-2.03528806456867e-05
-2.31287824573727e-05
-1.53048572130118e-05
-3.44286018768577e-06
-1.51600558933818e-05
-2.1368081788222e-05
-2.89235356161004e-06
-2.15947193464302e-05
-2.12936460102525e-05
-1.4372696835166e-05
-3.34704268000233e-05
-1.92539994438751e-05
-7.85300096495366e-06
-3.69328780433694e-05
-2.16861923872291e-05
-1.03786330040303e-05
-1.73271472647966e-05
-2.45322779097358e-05
-3.29550649127017e-05
-8.00835925104811e-06
-6.48831398484109e-06
-6.63482993972435e-06
-2.71896187739519e-05
-7.25901265196716e-06
-2.77768042057779e-05
-1.82029234633521e-05
-3.17662555017671e-05
-2.66920204207774e-05
-1.0729332569077e-05
-6.53075108552628e-06
-3.99423771987137e-06
-1.4637424606309e-05
-1.94653299814899e-05
9.88830628897562e-06
-2.28811130404079e-05
-6.36478181874338e-06
-7.29206547133177e-06
-9.70536957441171e-06
-2.4228468001852e-05
-5.72305090939741e-06
-2.70744799337404e-05
-2.91336932160744e-05
-2.14679959528431e-05
-7.57899164206392e-06
1.95098594486623e-05
-3.17313415263835e-05
-1.32379000844898e-05
-2.28017657891313e-05
-1.9725877028473e-05
-1.74448433364302e-05
-2.98208029354255e-05
-2.88086550810678e-05
-1.17404552888216e-06
-1.59322686416354e-05
-2.45454291019542e-05
-1.29720066078404e-05
-3.57570573166587e-05
-3.90853780099859e-05
-2.96752243386728e-05
-7.50687153922752e-06
-2.78448873870572e-05
-9.62808656654531e-06
-1.68770953082544e-05
-1.87530204893906e-05
-2.05416822413783e-05
-2.78412373135041e-05
-3.69781128713338e-05
-2.13302188682745e-05
-2.39962748859514e-05
-2.93688323086862e-05
-2.77114089292666e-05
-1.27965777431611e-05
-1.14668917056162e-05
-3.19638983199956e-06
-1.1647432432828e-05
-3.14204938304681e-05
-1.17534862862779e-05
-1.9439907774505e-05
-1.16876574608141e-05
-6.39201150941826e-06
-3.52443355195713e-06
-3.46189237291564e-05
-9.95903996307643e-06
4.86587317209163e-06
-2.25973555671737e-05
-1.24865423312919e-05
-1.94693846407529e-05
-1.50323975819297e-06
-1.8409677574902e-05
-1.27173509977001e-05
-1.26132350940801e-06
-1.14260791342544e-05
-1.71948440646028e-05
-1.44400197304582e-05
-9.30589771224935e-06
-1.09731226651068e-06
-1.37048166503074e-05
-3.03567501672811e-05
-3.67783932827405e-06
-3.10228008009657e-05
-1.67870780085804e-05
-1.5700293365695e-05
-6.44416169663301e-06
-2.24504019418887e-05
-1.83275310149256e-05
-2.96389326932585e-05
-1.21720641611657e-05
-5.88421371615678e-06
-2.76769649277746e-05
-3.02291335825988e-05
-2.24693651221244e-05
-3.23565112307035e-06
-7.13168737703555e-06
-1.3959966343602e-05
4.8511810151337e-07
-1.79489480373143e-05
-1.25012138881843e-05
-2.07592877332672e-05
-1.73082521793482e-05
-1.46970160284913e-05
-1.6290555504279e-05
-3.06491337556393e-05
-2.27572272471361e-05
-2.02224308756993e-05
-1.71172909486026e-05
-2.70320969324695e-05
-8.46187753827626e-06
-1.03254725518258e-05
-2.34304258747842e-05
-1.61993329483543e-05
-2.63578152159268e-05
-1.91661337811811e-05
-1.40352357772601e-05
-2.05908765030276e-05
-2.14670966425651e-05
-6.82458076698188e-06
-1.79906422488478e-05
6.19445093487303e-06
-2.58293236760893e-05
-1.12644926218059e-05
-5.48557223173789e-06
-1.64157916035039e-06
-2.46609144738344e-05
-1.55277895326623e-05
-1.65752010903166e-05
-1.37646399073244e-05
-4.61536696128804e-07
-2.43900221271363e-05
-1.80130782355347e-05
-8.44669098461792e-06
-3.38014026782936e-06
-3.50774926045125e-05
-6.69462453475885e-06
-1.63979070914593e-05
-2.62354244606857e-05
-2.40493351027408e-05
-5.05783365280229e-06
-2.23070266843735e-05
-2.583930298557e-05
-1.49079003096298e-05
-2.0646697110262e-06
-2.08089505226298e-05
-1.82964192456864e-05
-1.13296833591623e-05
3.47854010999397e-06
-3.54349698327589e-05
-2.7322392981956e-05
-2.65941729690473e-05
-1.70408171268744e-05
-2.92684214161946e-05
-2.82462400508739e-05
-1.23654185217474e-05
-2.56365236804734e-05
-1.95580388631929e-06
-1.27371785825934e-05
-2.64858087476463e-05
-6.35410285399519e-06
-2.61603978081418e-05
-1.13032930927517e-05
-7.1312495884239e-06
-1.80382936290432e-06
-4.93073214334303e-06
-3.66542030322503e-05
-2.31507198250687e-05
-2.01862032399262e-05
-1.47225737546931e-05
-1.88660164259552e-05
-2.66054853399112e-05
-8.84234707796582e-06
-1.08114830142931e-05
-1.04744324495467e-05
-1.62809668422613e-05
-3.18120107361853e-05
1.1105892790172e-06
-8.43300762905062e-06
-5.64063625716157e-06
-1.59075671774355e-05
-2.46881200218261e-05
-3.02307464181754e-05
4.48432778555688e-07
-2.4269547291732e-05
-1.77070524899499e-05
-1.67458269066258e-05
-3.19745890432825e-05
-1.83075430111654e-05
-9.14380414171089e-07
-7.8995790800654e-06
-1.58563446548453e-05
-2.13716747400939e-05
-2.51099295152456e-05
-1.82607224125687e-05
-1.68482872494122e-05
-8.5201340382411e-06
-1.68814692667259e-05
-3.124715472306e-05
-2.47101691194069e-05
2.19765739642747e-06
-3.1886499009279e-05
-2.29275838140914e-05
-3.27876444014829e-05
-1.58110015813495e-05
-1.52930070665767e-05
-1.5762138040829e-05
-1.57682727038701e-05
-2.99204677585889e-05
4.46119832814794e-06
-2.16518065902731e-05
-1.68530455853887e-05
-1.32631502595599e-05
-1.03399341287787e-05
-3.68342324739812e-05
-1.8402053368788e-05
5.15080805447553e-06
-3.49560849339648e-05
-1.66748450650843e-05
-2.32971453761306e-05
-3.16113641812386e-05
-2.43034837252085e-06
-9.13989686831733e-06
-2.66689071426544e-05
-1.9431216631068e-05
-6.36032998872598e-06
-5.08226234452668e-06
-2.07656426760431e-05
-1.82860375903393e-05
-1.18474835756558e-06
-4.84660481623288e-06
-3.5921835238364e-05
-1.52419327663273e-05
-8.20374185969377e-06
-2.79613906267766e-05
-3.10934269327504e-05
6.58648935143517e-06
-2.8049543532668e-05
-3.04265438008686e-05
-2.1498396576474e-05
-1.82626719600025e-05
-5.65032918560895e-06
-2.02877206144749e-05
-1.01677358278588e-05
-2.04151430167955e-05
-1.0868603176503e-05
-1.95952382652595e-05
-3.33868260470486e-05
-1.18956961997861e-05
-1.96748881428474e-05
-1.74593353171345e-05
-1.41773013665433e-05
-4.93246279509739e-06
9.07021395016682e-06
-3.50263540155307e-06
-1.29164915831486e-05
-2.26413206876547e-06
-1.68433305734577e-05
-1.57276922569366e-05
-1.90871446348047e-05
-1.56273100106091e-05
-1.0689141571067e-05
-2.10212984093014e-05
-1.62828863288442e-05
-2.58589792570566e-05
-4.22611824590922e-05
-1.68414609562846e-05
-1.7989913283889e-05
7.34688452668197e-07
-2.49611394036838e-05
-2.73020683919752e-06
-1.54095827221997e-05
-6.04378066191402e-06
-6.27788517293312e-06
-2.7656035389292e-05
-1.44578641506673e-05
-1.06917116952396e-05
-1.97699428078202e-05
-3.72488681910782e-05
-2.36462096557324e-05
-1.04316888851945e-05
-9.60790605510518e-06
-1.00693873973773e-05
-2.04775485306163e-05
-3.26723039162515e-05
-2.61411960772237e-05
-5.35717124107063e-06
-2.68884068411182e-05
-2.77938340796544e-06
-1.24398792249804e-05
-1.91822375129289e-05
4.2877960679417e-06
-6.38880644242676e-06
-1.6891238052297e-05
-2.23355324494354e-05
-9.8612615376679e-06
-4.37897625889098e-06
-6.24648733491232e-06
-8.25359665611258e-06
-5.17563794895937e-06
-1.74196771523816e-05
-2.49973918455655e-05
-5.91204246901823e-07
-1.5123334228741e-05
-3.64213582041533e-06
-1.14839000840045e-05
-1.90619926693312e-05
-8.48469016185154e-06
-9.49707768561761e-06
-1.23998301826656e-05
-1.90019108794966e-05
-2.87816432449934e-05
-1.40841337721119e-05
-8.10660736374783e-06
7.02602162541416e-07
-9.04451421249342e-06
-1.55441721241813e-05
-1.19376687160956e-05
-6.44067310778644e-06
-9.9140797287469e-06
-3.57920984443893e-06
-1.54327987691425e-05
-1.91893747060671e-06
-1.82763476566445e-05
-1.52387382066092e-05
-1.57139810210823e-05
-1.74295188061725e-05
-1.79304505487775e-05
3.9945589570087e-06
-6.25234549786655e-07
-4.03736089077013e-07
-1.95670907652066e-05
-2.48704767213217e-05
9.11454671331901e-06
-2.76839863052033e-05
-2.57821842702041e-05
-2.22404664941378e-05
-2.67498339719215e-05
-1.72911591761061e-05
-5.10848579509124e-06
-1.86167373242171e-05
-1.05262512713313e-05
-8.38948308319445e-06
-5.08500596839434e-06
-7.78746406378716e-06
-6.76383842325229e-06
-1.600773172625e-05
-1.48665514750031e-05
-2.09337698592979e-05
6.15726303109752e-06
-2.34941016199083e-05
-3.12259003354339e-05
-1.11344388454944e-05
-5.33694457704323e-06
-2.09377221804632e-05
-2.94243160111127e-05
-2.53917080863504e-05
-3.08218444756671e-05
-1.82166682192039e-05
-2.13222514853701e-05
-3.91791248979668e-05
-1.65508695630505e-05
-1.45399686803875e-05
4.95529795836071e-06
-1.87941308635907e-05
-1.83827951128558e-05
-2.66971006998109e-06
-1.98790118013648e-05
-4.96988573414282e-06
-8.31248885881322e-06
-3.29733249493477e-05
-2.22348450840175e-05
-3.03587731788776e-05
-3.50349314460193e-05
-2.38778779420745e-05
-1.695435987694e-05
-1.91324553237018e-05
-1.2873649012268e-05
-2.14795628372875e-05
-2.16647628385031e-05
-1.78073351769501e-05
-1.29622349605918e-05
-1.94985659228563e-05
-5.83654639859936e-06
-1.7088930777532e-05
-2.19433960527158e-05
-1.12500596114524e-05
-1.14455806721311e-05
-1.73212939007705e-05
-9.35271551171142e-06
-1.21788428932793e-05
-1.56922806180639e-05
-2.57769404145136e-05
-2.51216125547135e-05
-2.65679088449153e-05
-3.2304000241075e-05
-3.14413557596409e-07
-5.86909998859931e-08
-1.78060295822513e-05
-2.1635749444387e-05
-4.03792418513164e-06
-1.94304470961165e-05
-2.3949969332437e-05
-2.48563166151147e-05
-2.0091023768872e-05
-2.11661293101582e-05
-2.09072491503911e-05
-2.23089763410518e-05
-1.10239407934723e-05
-9.93200756514297e-06
-2.84526743252756e-05
-1.17869962756163e-05
-1.04960737324863e-05
-1.10178152123546e-05
-1.6193156797521e-05
-1.72834628814527e-05
-6.62323425427427e-06
-1.30415584043515e-05
-2.57595019445496e-05
-1.90798521313863e-05
-2.76759008336104e-05
-5.48455060121902e-06
-2.43513506257016e-06
-2.02016275245204e-05
-2.73395118412646e-05
-8.74801433960738e-06
-2.94684273936044e-05
-3.43718692427958e-05
-1.39559375653959e-05
-4.39659299944301e-06
-1.62524224072748e-05
-2.50433022603398e-05
-2.23058183315146e-05
-2.40908219493409e-05
-1.54748664402975e-05
-1.65478800963036e-05
-1.41134232831533e-05
-2.79691850273963e-05
-5.01017390180352e-06
-3.12918732743812e-05
-1.59272154134993e-05
-6.43141127872948e-06
-1.75424470963932e-05
-1.08521842109035e-05
-3.32837051802986e-05
-1.77221210010378e-05
-1.73263015672951e-05
-2.13197377418974e-05
-1.88606317706617e-05
-2.49356994675048e-05
1.85879300007752e-06
-1.4876001356834e-05
-1.87508729484746e-05
-4.82204454566678e-06
9.5680645885298e-06
-5.73733879315292e-06
-1.89866750643769e-06
-2.69252974735724e-05
-1.27334667400705e-05
-2.08781169807879e-05
-1.31219497883238e-05
-4.4328416627483e-05
-1.75768859237489e-05
-1.90518509321424e-05
-1.13311921448247e-05
-1.81444585591982e-05
-3.98346084082933e-05
-2.33694557850585e-05
-1.79003283934882e-05
-8.06359435286067e-06
-2.48612540764972e-05
-2.29502158075845e-05
-8.83123168151786e-06
-2.70893609840361e-05
-1.15643558314267e-05
-1.56199515313613e-05
-2.42307803742292e-05
-1.64371429736711e-06
-1.31098179078158e-05
-6.28006725810222e-06
3.41185009740565e-06
-3.78004735025907e-06
-8.80665287318417e-06
-1.9697100504095e-05
6.69646623711476e-06
-2.23337691134262e-05
-3.66596801503997e-05
-2.48528054903509e-05
-2.38540191871201e-05
-1.50407629161498e-05
-2.95274181449016e-05
2.35867687190471e-06
-1.80281837604134e-05
-9.89391969921969e-06
-3.46627706638689e-06
-6.84621381809798e-06
-2.06308193395682e-05
-2.25370219167943e-05
-1.39516162093898e-05
-1.45740806917983e-05
-1.46805120632761e-05
-7.33071999860203e-06
-1.34032122845547e-05
-2.70293939402716e-05
-4.26489451484806e-06
-2.83124974300267e-05
-5.62837763439656e-06
-1.84079003726358e-05
-1.93489147750321e-05
-3.82374364923151e-06
-1.70578713845011e-05
-1.47833980106867e-05
-1.56021657440975e-05
-3.41177500855922e-05
-6.07385355591367e-06
-1.67016373837556e-05
-2.04337542211676e-05
-1.76580942271158e-05
-2.01597652399054e-05
-1.59062233147314e-06
-6.44854789174448e-06
-2.08583844988113e-05
-1.15578143957797e-05
-1.59097098789275e-05
-2.65649721931414e-05
-2.58262524982956e-06
-3.54766269552863e-05
-2.15164464699284e-05
-2.13194477737237e-05
-2.2266452700527e-05
-2.10250464526147e-05
-4.07341973194022e-06
-2.31066868210682e-05
-2.60953623002524e-05
-2.39916303417218e-05
-9.27350886961573e-06
-1.22331101987582e-05
-2.12998795084368e-05
-1.62233937320889e-05
-1.40774039830205e-05
-3.77409387782512e-05
-2.32361148235685e-05
-1.86315957059897e-05
-2.07827777424476e-06
-2.1407977052565e-05
-3.20389686684253e-05
-6.64103351164276e-06
-2.80035025624984e-05
-3.69642460905881e-05
-3.02388617254657e-05
3.4113423402362e-06
-8.33771434549001e-06
-2.36409833148257e-05
-3.69516994946287e-05
-1.3297129707884e-05
-1.92362837269623e-05
-3.38070360814879e-05
-2.51961794650402e-05
-1.74037275924718e-05
-1.58362200613828e-05
-2.54825438935266e-05
-1.59352058816832e-05
-1.68024913582323e-05
-2.58034780760601e-05
-3.8695256331653e-05
-1.89867976931078e-05
-1.97999517634318e-05
-4.15983898943478e-06
-1.06714404901339e-05
-1.18654451772499e-05
-3.58279466818296e-05
-3.80816369703427e-05
-3.20510386388592e-05
-1.40743391390073e-05
-7.22050565327537e-06
-7.83688932812402e-06
-1.24158652719947e-05
-1.93794238398032e-05
-3.58183064671915e-06
-1.84342609855548e-05
-8.07613430261527e-06
-2.48861481729155e-06
-1.61246272820403e-05
-1.91356117337226e-05
-1.98505313588991e-05
-2.49724833227322e-05
-1.21106479330498e-06
-2.73221967946248e-05
-1.32153023531503e-05
-1.71037173951821e-05
-8.4479919809381e-06
-1.1076283093342e-05
-3.15624142000097e-05
-3.21018308503017e-06
-1.76474085426694e-05
-3.4732972379272e-06
-3.17544216720291e-05
-2.88171778379026e-05
-3.91546863214644e-06
-6.04334353256271e-06
-9.36498648196574e-06
4.88421035316139e-06
-2.23428013775135e-05
-3.06075583556459e-05
-2.11982850861081e-05
-1.26634047205596e-05
1.21259425232335e-06
-7.84377586591099e-06
-4.54261346399531e-06
-4.18083329992725e-06
-2.03792455614708e-05
-1.80638557419809e-05
-2.14638907718851e-05
-1.05976564446708e-05
-2.74305563214198e-05
-6.45055174165007e-06
-2.23434471266984e-05
-1.68183627096668e-05
-1.74014984795471e-05
-4.57957015781917e-06
-2.44664002071689e-05
-2.15098989972941e-05
-6.70402363900713e-06
-2.055444351269e-05
-1.33385446997344e-05
-2.38906705783232e-06
-2.57324670815653e-06
-6.65940353841362e-06
-1.64131030635509e-05
-2.20297045828171e-05
-3.32315774528193e-05
-6.12599395366182e-06
-9.95311438587746e-06
-4.41382589193139e-06
-9.81673893190038e-07
-1.5714392699386e-05
-2.19905183338161e-06
-7.78575329949842e-06
-1.34120835764263e-05
1.94896294586435e-06
-2.72321593313726e-05
-2.21667431093865e-05
-1.41863676362568e-05
-1.90718612181811e-05
-2.03777760246725e-05
-2.42140871877736e-05
-1.51729399444937e-05
-1.20270529419584e-05
-7.39226667804328e-06
-3.49781927774071e-05
-1.35231163374418e-05
-4.55956352022639e-06
-1.1973725655663e-05
-4.71068754693941e-06
-1.10019853746973e-06
-1.93493662044594e-05
-2.0883747673879e-05
-1.18409685831685e-05
-1.60021385625422e-05
-4.24487378698741e-06
-3.05781210316275e-05
-1.63056017571944e-06
-6.88788627330711e-06
-2.32269445796938e-05
-1.00038760324931e-05
-1.50909350995933e-05
-1.58235236454837e-05
-3.36983224695299e-05
-5.18633146766761e-06
-1.34380279406146e-05
-5.05872520528336e-06
-3.88065023265095e-05
-1.04900273406298e-05
-2.47933569979007e-05
-1.67145189910031e-05
-1.05692947891842e-05
-6.65248882886623e-06
-1.17862061671769e-05
-4.45754425661535e-06
-2.19528340066397e-05
-1.04018084336306e-05
-5.51603553012132e-06
-1.45428968097964e-05
-1.35170321234752e-05
-1.77827565878987e-05
-1.13506460272501e-05
-2.70479713745859e-05
-1.70412787663975e-05
-1.41104302850443e-05
-3.36412079017996e-05
-1.37414190986669e-05
-1.86080128334131e-05
-4.47475153065009e-06
-1.38331308991341e-05
1.51469339360558e-06
-3.72435090316975e-06
-2.37382605937773e-05
-1.33778109243741e-05
-3.99349421086331e-06
-2.30273662019037e-05
-1.73757401575916e-05
-9.78620868025992e-06
-1.27319866916212e-05
-3.35399857096323e-05
-8.51667433991819e-06
-1.12612185088804e-06
-2.33242016180908e-05
-1.60871154248794e-05
-4.73188344438408e-06
-1.39450564941704e-05
-1.95226240122244e-05
-2.06555688359715e-05
-2.17004062674727e-05
1.6935193658232e-06
9.24027081687714e-07
-2.79354145985376e-05
-8.76305333615064e-06
-1.85349564402559e-05
2.39187572745579e-06
-2.65289365143784e-05
-2.10096527827249e-05
-2.10885654034519e-05
-1.4324267668037e-05
-8.32037099335092e-06
-2.10199310760475e-05
-2.2729546746673e-07
-1.39294584309752e-05
-2.5358584018559e-05
-1.77872490415882e-06
-1.36747244518548e-05
-9.98426473478916e-06
-1.83406272391852e-05
-2.23965414968423e-05
-1.25139376040246e-05
-2.19104032861695e-05
-7.55154320534996e-06
-1.22126672677254e-05
-1.03678289465514e-05
-1.3052575148066e-05
-2.81014261055887e-05
-1.44120994422516e-05
-1.19008476565283e-05
-2.92521655680422e-05
-5.57201083752545e-06
-2.0324745142093e-06
-1.04860763671694e-05
-1.58751602883642e-05
-8.71428165900116e-06
-5.14116047507161e-06
-1.64518777099614e-05
-1.10872934719786e-05
-1.04220880276342e-05
-1.29281182399879e-05
-1.86002772792365e-05
-4.99285638683552e-06
-2.42745799454405e-05
-9.08987766224993e-06
-3.33654172775125e-05
-1.3074135597312e-05
-2.44671122683399e-05
-9.33226310249859e-06
-1.18635782738593e-05
-2.56525370780538e-05
-2.41104992574268e-05
-4.04208227054382e-06
-1.46728091907327e-05
-2.78393109923704e-05
6.88658052049933e-07
-1.31986589258529e-05
-2.37245077993736e-05
-9.29130306853079e-06
-1.55024403919178e-05
-2.26503098491615e-05
-1.79499578738662e-05
-2.06521103111245e-05
-2.50842520495256e-05
-2.38220551582979e-05
-2.45035030225675e-05
-2.57749341529905e-05
-1.90210197981132e-05
-1.25308730628607e-05
-1.67564336287717e-05
6.07602231962798e-06
-1.32851163457124e-05
-6.18963227927641e-06
-1.55091315651579e-05
-5.11426812355386e-06
-1.70117611478889e-07
-5.71429758582749e-06
-1.58323778754281e-05
-1.26601355978695e-05
-3.46798958233167e-05
1.03041174303606e-06
-1.99372504255921e-06
-7.60558626187434e-06
-2.51242811019769e-05
-5.64525690264334e-06
-2.95786331989753e-05
4.30323213562327e-06
-2.51630100592594e-05
-1.22496169169441e-05
-2.31339594350147e-05
-3.09054327985524e-08
-1.26849313336272e-06
-3.23897214038586e-05
-1.9452013777111e-05
-3.64329848464866e-06
-2.08244105605087e-05
-1.97816549081426e-05
-9.67086674087944e-06
-1.05994038891452e-05
-7.61989954587141e-06
-2.07989927227556e-05
-1.12322611313474e-05
-1.89176665759371e-05
-1.84322612190146e-05
-3.02388832520973e-05
-1.56931475355626e-05
-1.63029080436826e-05
-2.70400623935337e-05
-1.51937434713492e-05
-2.29236666091304e-05
-7.38151861033899e-06
-3.77741876819696e-06
-1.52378020887214e-05
-1.78578401161173e-05
8.46640728786835e-08
-4.94330632536569e-06
-1.62894762191067e-05
-1.21949930577455e-05
-7.70124544142146e-06
-2.85105219170282e-05
-2.79182013589454e-05
-1.9606611183858e-05
-1.70368878604517e-05
-6.75658191462765e-06
-8.12620798793607e-06
-2.22247925994247e-05
-1.62529740869141e-05
-7.69637666907189e-06
-1.27184538252589e-05
-1.39704579447772e-05
-2.84281292844478e-05
-8.32520268075422e-06
-7.45703090756282e-07
-3.32358471702725e-05
-1.71459779519205e-05
-1.80693574852421e-05
-2.37454093519296e-05
-3.62229023894783e-06
-2.35110862925474e-05
-2.38951027458582e-05
-3.17925061329009e-05
-1.44834756452783e-05
-1.26542395548149e-06
-2.50317788800237e-05
-6.9864322484381e-06
-9.14246607993188e-06
-2.54659246056987e-05
-1.13189705757566e-05
-1.15759087380427e-05
-1.50397929085599e-05
-1.64809405491936e-05
-2.21262233822598e-05
-2.82361628359992e-05
-1.61610619244359e-07
-4.80342738589312e-06
-3.36709432308295e-05
-1.9256831194427e-05
-5.54558305694848e-06
-8.46241796426304e-06
-3.17058156137522e-05
-3.00957158122674e-05
-1.29521412627751e-05
-1.07616139634585e-05
-1.77960682202449e-05
-1.70854651842776e-05
-2.87714638176906e-05
-1.17405934516354e-05
-2.55073495432953e-06
-1.01994628385759e-05
-4.09661994917988e-06
-2.75689246498738e-05
-7.05215956971009e-06
-7.86163338854361e-06
-1.48008544270026e-05
-1.45621474176403e-05
-1.07519599977578e-05
-1.5497319923947e-05
-1.53441118553847e-05
3.91503196818706e-06
-1.10857808378694e-05
-2.27094840595967e-05
-1.63347763097824e-05
-1.84306332983101e-05
-2.18184254043379e-05
-8.11867065852972e-06
-2.22007720847374e-05
-9.12138147748785e-06
-1.95206633270516e-05
-1.68730890196191e-05
-9.30803604561251e-06
-2.60542172189426e-05
-2.03962268296904e-05
-5.51678068746705e-06
-2.13253983337748e-05
-2.19613263156634e-05
-2.19032598799129e-05
-1.31560966350476e-05
-1.6665632599608e-05
-1.0988086579088e-05
6.13512398483727e-07
-2.60951989561563e-05
-1.13829098058282e-05
-1.84926066250331e-05
-2.56497973609264e-05
-2.5544289117713e-05
-8.2975606188235e-06
-2.5831984757996e-05
-1.56601177481889e-05
-1.24334499243204e-05
-1.51299602895668e-05
-1.01725872554181e-05
-1.34757151685739e-05
-2.09865804332341e-05
-1.90321392280243e-05
-2.61537013358536e-05
-1.80867009235702e-05
-2.51223470647601e-05
-1.35230554506244e-05
-2.53032718418653e-05
-2.2232806001623e-05
-6.60236673571535e-06
-8.1852845112549e-06
-3.29538285718124e-05
-2.35399386703331e-05
-1.32893528252718e-05
-1.93117448117512e-05
-2.14373323226564e-05
2.92125128592911e-06
-2.26292437589724e-05
-1.62957468805978e-06
-1.72427236286661e-05
-3.57609668296757e-05
-1.06350531067706e-05
-3.9195538293578e-05
-1.84197948568995e-05
-3.15719971219243e-05
-2.61967424357849e-05
-1.41529842643034e-05
-2.88564626065087e-05
-4.13308143847352e-05
-2.01467540669778e-05
-1.80300408116162e-06
-1.06924280516464e-05
-1.40253707748143e-05
-1.30099557544647e-05
-1.25614150681712e-05
-1.00932381157611e-05
-1.54420329141475e-05
-2.26790049215371e-05
-2.70329629211273e-05
-1.14804671837174e-06
-9.45665106700971e-06
-4.9896259071141e-06
-2.93293075360538e-05
-8.69956431928549e-06
-1.27029827486976e-05
-3.85716022779687e-05
-1.7773274677985e-06
-3.01515928398252e-05
-2.75997527256313e-05
-3.46320682961449e-05
-2.81466348383836e-05
-5.1599933647501e-06
-1.25614366182262e-05
-4.26138715318647e-06
-9.16860971761903e-06
-1.04195514613763e-05
-3.73230676374939e-06
-2.18632072209038e-05
-2.08594355138135e-05
-2.32735673102767e-05
-1.45617819123643e-05
-9.26228226303067e-06
-4.86335427017382e-06
-1.96023048036267e-05
-2.75268395702396e-05
-2.41455333445426e-06
-2.12475798270414e-05
-4.9754969622648e-07
-1.80949826819465e-05
-1.39795415092301e-05
-1.99043645263403e-05
-1.07557416734004e-05
-1.14043115530869e-05
-1.00350458824444e-05
-3.77948987369015e-05
-1.9086459192159e-05
-8.48507468577365e-06
-2.10665841742784e-05
-1.79648728944259e-05
-3.78876766238573e-06
-2.34656537830803e-06
-2.48737266116759e-05
-8.09722292242317e-06
3.53158623830462e-06
-2.28254841822749e-05
-2.84075051682992e-05
-2.19147502341455e-05
-2.55901718480592e-05
-3.0488755275913e-05
-2.3815301016094e-05
-1.14554710126072e-05
-1.63598610184168e-05
-1.04900122205536e-05
-3.05812611899088e-05
-1.80375860594327e-05
-5.78445782040858e-06
-1.09498178273734e-05
-2.12461053196992e-05
-1.52537077278726e-05
-4.67603559621916e-06
-1.35710565819994e-05
-1.11138837061613e-05
-3.75371144476665e-05
-1.31170269505168e-05
-5.36769061763982e-06
-1.38321497903677e-05
-1.83909683344951e-05
-2.76694399255892e-05
-1.71354320170672e-05
-2.5832553764808e-05
-4.23992797079299e-05
-9.18453192190639e-06
-1.73118287797154e-05
-1.50321109129424e-05
-2.86472007948574e-05
-4.50739096212246e-05
-2.53115954700516e-05
-1.18089548381193e-05
-6.59303548978364e-06
-1.06082527525744e-05
-1.0176091054627e-05
-2.54372362668505e-05
-1.23601776252202e-05
-2.03911897972988e-05
-1.25764217624836e-05
-3.04685168477079e-05
-1.9137354731485e-05
-1.29020047268385e-05
-2.01035381967938e-05
-1.58491339484382e-06
-3.51694942275007e-06
-8.76310972918152e-06
-2.50693059439703e-05
-1.52663371368092e-05
-7.8021000195554e-06
-3.98417362902444e-06
-5.32494050585603e-06
-1.55137407314923e-05
-2.25454410717197e-05
-2.60983385327101e-05
-2.47104452215782e-05
-3.25298792220583e-05
-2.12473671599022e-05
-2.0027645886054e-05
-2.45550656952823e-05
-1.91229113131786e-05
-2.35506532786394e-05
-3.89816169654739e-06
-1.71518563260796e-05
-2.53329489815061e-05
-6.65854539311687e-06
-1.41599564200538e-05
-1.43587458011654e-05
-2.48921999559408e-05
-2.35362770614323e-05
-7.52868288901491e-06
-2.52949830706596e-05
-1.39460012272264e-05
-2.77264997149299e-05
-6.95947408945634e-06
-2.817467567498e-05
-2.18665817855843e-05
-2.24359443547095e-05
-2.7879118477161e-05
-8.65336544302181e-06
-1.17395208778989e-05
-3.03299637955149e-05
-1.23972132126397e-05
-9.29574962848416e-06
-1.69030019862657e-05
-1.12157526827137e-05
-2.75239456444626e-05
-1.07888520853848e-05
-1.78588331563433e-05
-3.31371320666373e-06
-1.68825898546071e-05
-9.11681641739003e-06
-7.41903630933112e-06
-8.14587009071908e-06
-1.03704125606577e-05
-2.96092499691114e-05
-2.43571683638515e-05
-2.04926240386243e-05
-2.48643905147079e-07
-2.38039492685658e-05
-2.04108360180366e-05
-1.51206230929758e-05
-1.97609904203339e-05
-1.10809713535857e-05
-2.78795484440658e-05
-8.87091339495618e-06
-1.2208452819853e-05
-4.22219977220946e-06
-7.3873383238855e-06
-1.08215685680161e-05
-4.81708466028027e-06
-1.10496822902531e-05
-3.08703839933423e-05
-2.79889735059845e-05
-3.20455227378017e-06
-1.48142412617105e-05
-1.6076412884648e-05
-3.21672044597176e-06
-1.17092622002099e-05
-2.24746178335957e-06
-1.22200263759027e-05
-1.87259427180505e-05
-8.05809003406732e-06
-1.76049263610105e-05
-3.54147415721068e-05
-1.25221162001619e-05
-2.67739115505318e-05
-2.25529006417565e-06
-2.42493926909822e-05
-2.86787285868003e-05
-2.11162752330596e-05
-3.54310141550548e-05
-1.34881631319943e-05
-4.65682026088397e-07
-1.47606442061456e-05
-1.74118893547167e-05
-1.38256087582967e-05
-2.0039552518926e-05
-2.49249814180308e-05
-2.73532721859753e-05
-4.0005516402773e-06
-2.12402013239035e-05
-1.73259054413718e-05
3.17194049153581e-06
-2.8194131890852e-05
-4.0856278177032e-05
-1.88969511975035e-05
-1.35277049567488e-05
-3.04289577771812e-05
-1.36991110926326e-05
-2.65780067529386e-05
-2.68591439419669e-05
1.2065022886904e-05
-2.35472219635717e-05
-2.3711914208957e-05
-1.1742503507212e-05
-1.58822311098305e-05
-8.89407787804921e-06
-4.77059995324458e-06
-1.23300179526147e-05
-2.44362701901894e-05
1.42202219436562e-05
-1.86307804814097e-05
-1.43960294445463e-05
-1.71595984130317e-05
-1.19028295365958e-05
-1.82406869379022e-05
-2.26130427023689e-05
-5.27724887787552e-06
-3.03442682413221e-05
-2.61021028929102e-05
-1.060552102342e-06
-2.74102167045209e-05
-1.11389368638851e-05
2.06318647900324e-05
-1.63404186788687e-05
4.80553827611563e-06
-1.66756996837084e-05
-3.52644257608114e-05
-2.28662909892409e-05
-5.1920892529179e-06
-1.77349564952962e-06
-1.42701505847645e-05
-1.79253622388592e-05
-2.06108467423947e-05
-2.28096265689575e-05
-1.31468614826296e-05
-8.57830357083957e-06
-1.50793634610723e-05
-1.03985487134361e-05
-2.46392738486572e-05
-8.70344678724137e-06
-1.15871515007226e-05
-7.40737153453282e-06
-1.09666604904528e-05
-1.97859119873848e-05
-1.89155633213765e-05
-1.81059043073209e-05
-1.96076331807785e-05
-1.76202625762196e-05
-1.1906499221437e-05
-2.91622135948864e-05
5.75675928463361e-08
-2.51335126350355e-05
-8.60882500101002e-06
-1.57060817654371e-05
-1.76734356053081e-05
-9.93659722585116e-06
-1.60454238299828e-05
-1.0121807299494e-05
-7.4939093018511e-06
-7.5593586752423e-06
-2.11171300294036e-05
-1.18099754158365e-05
-2.42013687209496e-05
-2.61005995817302e-05
-7.32463167339617e-06
-2.40850376853477e-05
-3.60636706331828e-05
-2.86781937851037e-05
-2.14143342148667e-05
-1.50236386302427e-05
-9.94744026166425e-06
-1.38024273112069e-05
-6.60745786982325e-06
-1.38057790877994e-05
-3.96628720212141e-06
-2.16701605391724e-05
-3.929571361369e-05
-1.87049869231879e-05
-2.51988744882908e-05
-1.49346637851422e-05
-7.46895580391367e-06
-1.83722678954112e-05
-1.76798077188358e-05
-4.93595201024627e-06
-2.33303719434385e-05
-2.32763459409662e-05
-2.00894421119077e-05
-7.31285571532213e-06
-3.91147494035678e-05
-1.61366098417578e-05
-1.78743356060563e-05
-1.11494336544984e-05
-2.20696775685962e-05
-9.93567997280787e-06
-7.76221906774938e-06
-1.70300196919363e-05
-1.09568476425252e-05
-2.43877157845661e-05
-9.55782446083267e-06
-9.21024220881832e-06
5.16384045180822e-06
-2.92698703280446e-05
-1.6460599788033e-05
-1.96664786647614e-05
-4.90710336005504e-06
-2.79040391328067e-05
-1.569190697453e-05
-2.01967894820761e-05
-5.01299857390308e-06
-1.8322106467346e-05
-1.52058437093994e-05
-1.74750131517834e-05
-2.77768533163835e-05
-1.56662617504114e-05
-1.21954234977687e-05
-2.57211875610525e-05
-2.76953541743886e-05
-2.53307908634335e-05
-9.18771639563845e-06
-1.26616631235021e-06
-1.72308177656746e-05
-5.31654948243523e-07
-1.58615923979538e-05
-1.13463506155573e-05
-1.91951874245745e-05
-1.42821734585788e-05
-1.44036670141508e-05
-3.54791583624404e-05
-2.09964148903363e-05
-2.07918933147505e-05
-2.50053475651113e-05
-2.60684184205072e-05
-2.11138716870717e-05
-1.03358611100109e-05
-1.34309884765295e-05
-1.64922008316761e-05
-1.75020807159621e-05
-2.00047126909214e-05
-1.92163980043604e-05
-3.36751877666678e-05
-1.71999640584211e-05
-3.56501040967773e-05
-1.81094113626342e-05
-3.09665000910279e-05
-2.8080033883343e-05
-1.1142479269396e-05
-1.71119459739103e-05
4.33930898923222e-06
-1.18318468787026e-05
-2.34288464149361e-05
-4.61503979795499e-06
5.23893789576682e-06
-2.51401849659409e-05
-2.1664178137761e-05
-3.16717741287446e-05
-1.76461826782354e-05
-1.11722762682677e-05
4.96563558405947e-06
-1.49482185473279e-05
-1.82184454257527e-05
-4.05625850065112e-06
-2.19427443702466e-05
-1.20124033346032e-05
-2.65734317410689e-05
-1.65718073762906e-05
-1.92928376692657e-05
-3.03638301345212e-05
-5.47073794828419e-06
-2.40301783238275e-05
-2.13973512680544e-05
-1.74284981436594e-05
-1.97831091785108e-05
-2.50544539257279e-05
-1.25982682343682e-05
-1.27356406444719e-05
-4.18504161708779e-06
-1.57343271731748e-05
-2.2371456482378e-05
-2.20587280415511e-05
-2.63610425220551e-05
-1.55714098353234e-05
-1.98392102132156e-05
-1.89113871878667e-05
-3.19081674327228e-05
-2.24599720007058e-05
-3.42474337421735e-05
-8.76141828200337e-07
-6.49095793783182e-06
-4.04610624018972e-05
-1.91237052892626e-05
-2.10440321452281e-05
-1.7521655802e-05
-1.29323560181296e-05
-2.32109371609761e-06
-1.69177789671292e-05
-1.19496752204268e-05
-3.7188298138317e-06
-1.36495399560457e-05
-1.5392303833075e-05
-1.54193924495055e-05
-2.65145635145649e-05
-2.36226503010168e-05
-1.24081901988066e-05
-6.23758374560112e-06
-2.61471677488339e-05
-6.91831632361855e-06
-1.33983403166283e-05
-1.73845124385559e-05
-1.11635778345881e-05
-9.77592094342232e-06
-3.35964441600638e-05
-3.18940529088443e-06
-1.20311363832591e-05
-1.58646083633712e-05
-1.59784403195406e-05
-1.18408389462523e-05
-2.77272409969441e-05
-2.08462344492011e-05
-1.87955921841961e-05
-1.7021475426582e-05
-1.51057187002974e-05
-5.62817068954399e-06
-2.60301881491217e-05
-2.37687569987055e-05
-2.85994772460065e-05
-2.17261176340994e-05
-1.94602604102014e-05
-1.72698392777005e-05
-2.39891235271824e-05
-2.30250051712601e-05
-2.67872085430541e-05
-1.45419031497717e-05
1.04110273939974e-05
-3.2713841123923e-06
-8.33527618541056e-06
-1.22683308006464e-05
-1.58866586239071e-05
-1.74893523045589e-05
-2.81346018670606e-05
-8.00469620544102e-06
-2.01411991336308e-05
-1.20766279341004e-05
-9.77767088372494e-06
-2.21908033352581e-05
-3.59419679722672e-05
-1.75059524743821e-06
-7.17995428792977e-06
-1.88017840624629e-06
-2.65771009364241e-05
-9.20327797414604e-06
-1.06019993832885e-05
-1.63190208685897e-05
-2.10629951803024e-05
-2.99055967722185e-05
-2.71530498647674e-05
-3.06322919904452e-05
-1.82627919732007e-05
-1.37328259604598e-05
-2.64435752460823e-05
-1.13036649824594e-05
-8.26958149476365e-06
-2.03988378405462e-05
-1.72180154702033e-05
-3.05021549563143e-05
-8.09208984465626e-06
-9.75505821959785e-06
-3.16995403112776e-05
-1.01141231184853e-05
-2.51134486378107e-05
-2.96183425363794e-05
-1.89215498989151e-05
8.56020196166396e-06
-1.85356249246841e-05
-3.01157144867343e-05
-2.27895496707892e-05
-1.32879335211776e-05
-7.29012514054189e-06
-1.60119971082231e-05
-1.63188453456934e-05
-1.82568871901555e-05
-1.10598360152724e-05
-3.86121733417061e-06
-1.20684782079805e-06
-2.47648919440789e-05
-1.63022061007285e-05
-2.35588421367421e-05
-3.19813578905045e-05
-2.16586912978084e-05
-1.23825397795298e-05
-4.53211572547791e-05
-8.71910721950303e-06
-2.5812489943002e-05
-6.41729886066292e-06
-1.31044332192494e-05
-3.48966718204947e-05
-9.32350862696503e-06
-2.71308361752773e-05
-2.3268171999978e-05
-1.99757425022036e-05
-9.03066313670173e-07
-4.72085717620696e-06
-2.30688424837391e-05
-1.60199824123111e-05
-1.47599854367613e-05
-1.61487796784561e-05
-2.30678215239395e-05
-9.28247020488559e-06
-9.25641522577317e-06
-1.93120261663964e-05
-2.34868450630892e-05
5.95528222134712e-06
-1.85584561203334e-05
-2.34993461368695e-05
-3.0571391516991e-05
-1.83839598729886e-05
-1.28385792497097e-06
-8.65717219325562e-07
-7.61149862039917e-06
-3.12480867769744e-05
-5.89610438367751e-07
-1.48584084113182e-05
-1.83864474038403e-06
1.16614138899185e-06
-4.68719410414551e-07
-1.55699849535235e-05
-1.19181092262429e-05
-1.17036952840663e-05
-1.13483611635364e-06
1.16182078483733e-06
-8.71042471110326e-06
-1.01439915412901e-05
-1.07810847970063e-05
-1.73606261763444e-05
-2.90026553739863e-05
-1.37215081044317e-05
-6.66824159102379e-06
-1.12201072038924e-05
-2.33214854372986e-05
-4.20141655540428e-06
-1.44117562870766e-05
-1.84523338948405e-05
-1.36278596705004e-05
-3.84581730250413e-05
-2.72146563082431e-05
-2.29274317402928e-05
-9.05427336965646e-06
-2.87674082934193e-05
-2.38905708340741e-05
-1.44335285484835e-05
-2.69674201605865e-05
-1.38698055077447e-05
-1.62710259857634e-05
-2.11873082224455e-05
-6.6978036661635e-06
-2.12416557293283e-05
-1.63172121890498e-05
-1.70646915928352e-05
-1.61421629161152e-05
-1.02524093885488e-05
4.92901861105279e-07
-2.93213218200295e-05
-1.23032542453334e-05
-7.31295048154962e-06
-5.03860530334683e-06
-6.86470449033192e-06
-2.31568078199095e-05
-1.51319605053983e-05
-1.62149177443967e-05
-2.86970188987837e-05
-1.19023850411956e-05
-8.43285661199846e-06
-1.40787892925255e-05
-1.80837703351636e-06
-7.41223046213303e-06
-2.28473133284514e-05
-9.9153447680561e-06
-5.751451189564e-06
-1.73300681360453e-05
4.15143888676668e-06
-7.34311879860695e-06
-6.03971298821594e-06
-2.71514433049955e-05
-1.59072620183841e-05
-1.74659379172164e-05
4.86262884252231e-06
-2.53726848673986e-05
-2.57049261865304e-05
-2.19332569044006e-05
-1.67359895575851e-05
-4.89826936296162e-06
-1.98188797691603e-05
-2.19695207008588e-05
-2.53623484090351e-05
-1.90304752667425e-05
-2.12289805493807e-05
-1.09363223673817e-05
-2.12926405369462e-05
-2.44958837370795e-05
-1.59361263691247e-05
-2.31809737087124e-05
2.04716891037214e-06
-1.12037772037515e-05
-1.84734855674773e-05
-1.55948048465526e-05
-1.61032916729122e-05
-4.38143914731294e-05
-1.04877219902251e-05
-3.16154662763566e-05
-4.29535736728976e-06
-1.21980309226611e-05
-9.58281020895427e-06
-2.57785244322737e-05
-5.71962686086254e-06
-1.94427915835526e-05
-2.21162992672951e-05
-1.70541405635855e-05
6.48129971532359e-06
-1.75514980029961e-05
2.95560727626487e-07
-3.29289064005406e-05
-1.02144744302205e-05
-4.56435154874718e-06
-2.29350585872039e-05
-2.13090348642908e-05
-2.57184293721098e-05
-1.78025138103638e-05
-2.48958345466357e-05
-2.50219340995291e-05
-2.03868119447686e-05
-2.71471497002811e-05
-1.89101599496576e-05
-1.05558649277562e-05
-1.2619944020053e-05
-1.76770960976921e-05
-1.13727917922856e-05
-2.15077400485869e-05
-4.08414933042163e-06
-3.75957645754537e-06
-3.81943410238919e-05
-1.10564242751981e-05
-1.1720825277722e-05
-1.62566405443866e-05
-2.07921846462971e-05
-1.19114487211394e-05
-2.15012656846474e-05
-1.90183106478376e-05
-1.48004958779148e-05
-7.10702769455765e-06
-2.31255346028102e-05
-2.51262153077401e-05
-1.23060013932853e-05
-7.76175152420339e-06
-1.27861072306587e-08
-2.31981952055038e-05
1.27166951931195e-06
-2.84976515594429e-05
-1.36555035046636e-05
-1.8268885932448e-05
-3.25458543697567e-06
-2.46865519540103e-06
-1.72205052434937e-05
-1.5942819342159e-05
-1.66207802018089e-05
-1.74779410900934e-05
-1.37947523449374e-05
-7.35274795147467e-06
-1.15174338451811e-05
-1.371335746622e-05
-2.19547576526475e-05
-1.82444714861093e-05
-1.53325676106563e-05
-1.74738075075622e-05
-2.44097333486892e-05
-9.87922263362138e-06
-1.62622494515362e-05
-8.60133772660592e-06
-2.06262491851042e-06
-7.81123417870978e-06
-1.95929222221139e-05
-1.17530588550631e-05
-4.02498828669315e-05
-2.34084811470833e-05
-2.17332512442887e-05
-1.35715723059452e-05
-1.47936445758735e-05
-9.08213331996001e-06
-6.80436103121594e-06
-2.29024928339781e-05
-2.67549420429867e-05
-2.43289792860171e-05
-1.88610778860421e-05
-2.81217918449133e-05
-1.17062408692656e-05
-1.69151130480136e-05
-2.33424537998518e-05
-3.37821939068003e-05
-3.60262690248442e-05
-1.9964045950523e-05
-5.61131267835948e-06
-1.60787648710408e-05
-6.46257276343326e-06
-1.87683062294385e-05
-3.48713770855069e-05
-3.05816183262431e-05
-9.9012482187635e-06
-8.36224595109943e-06
-1.89167114081365e-05
-6.94181838438969e-07
-1.65885418172859e-05
1.17108407984222e-06
5.49933844577838e-06
-9.09176056078026e-06
-1.56289750832771e-06
-5.24510054129704e-06
-1.04654080329417e-05
-1.99737086084485e-05
-1.65384924667267e-05
-4.35630535550168e-06
1.08911808925783e-05
-1.91311065388577e-05
-1.88726102063513e-05
-1.82981731816992e-05
-8.05964039142708e-06
-3.09523888807274e-06
-6.32025331062925e-06
-1.44480557307802e-05
-1.63754825022664e-05
-1.37130872020984e-06
-1.83522805345938e-05
-3.67735394540394e-05
-5.61220325332253e-06
-1.4656452596385e-05
-1.2959844713521e-05
-7.04394732651466e-06
-1.98097592063326e-05
-3.1713693209056e-05
-3.21517347856045e-05
-2.70964205586057e-05
-2.10463239772167e-05
-1.09955302118835e-05
-2.18541826738297e-05
-1.34556717598533e-05
-1.44457907048209e-05
-1.74812433862504e-05
-1.50530691513334e-05
-7.84817179067784e-06
-1.5038559823943e-05
-7.09269883806095e-06
-5.75330258815951e-06
-2.23455427701326e-05
-1.03796645961969e-05
8.62750498948406e-06
-2.32877008243363e-05
-2.60196006344483e-05
-9.84985437763976e-06
-1.55863565217022e-05
-7.87879043728019e-06
-8.43112830091933e-06
-3.77063830033762e-05
-6.72308284309657e-06
-1.01789589674177e-05
-1.67755508373456e-05
-3.23609011496773e-06
-1.26377285519551e-05
-6.2321851972939e-06
-2.197156940512e-05
-1.99019394563344e-05
-2.50739654175285e-05
-1.51906047140599e-06
-1.5565887961331e-05
-2.71620296206987e-05
-9.30067480701653e-06
2.82907707458786e-07
-1.00747031875925e-05
-2.12971741009684e-05
-2.80418297242246e-05
-1.40303866920088e-05
-1.72088215710818e-05
-1.20751233955291e-05
-6.34766999695053e-06
-1.93229683688178e-05
-1.36734939864977e-05
-1.59483326459689e-05
-7.53223527003552e-06
-6.26960930270648e-08
-2.20788614923228e-05
-3.4730892629959e-05
-2.14064769510893e-05
-9.08029191772504e-06
-2.42245070075064e-05
-2.4174289418451e-05
-2.64731591222332e-05
-2.12801772487739e-05
-1.27034040299137e-05
-7.95117988570624e-06
-7.61177144732318e-06
-5.22645947862874e-06
-1.50064400093769e-05
-1.32388882220988e-05
-2.2476822308273e-05
3.06513633783827e-06
-2.56334030716497e-06
1.00931363200472e-06
-1.56928052649536e-06
-1.34839580644984e-05
-1.28497036756742e-05
-1.51832971252216e-05
-2.74433657072337e-05
-1.51050349518166e-05
1.17161072259425e-07
-4.7128346705905e-06
-3.1679030113206e-05
-1.81193584971556e-05
-2.39552079282523e-05
-3.10514587829365e-05
-2.61377805115136e-05
-2.43641171744297e-05
-1.57454513487945e-06
-1.99741442578651e-05
-1.39166969641477e-05
3.98138266901878e-06
-2.02534096684428e-05
-6.8066020288974e-06
-2.16673083205241e-05
-1.07041424866029e-05
-1.04571336718605e-05
-1.32314817001892e-05
-2.81669561553925e-05
-2.07119192636151e-05
-7.07741044141406e-07
-7.03286585509582e-06
2.32194743928035e-06
-5.73515280303765e-06
-2.2197359529967e-05
-1.8350055506477e-05
-2.15827617281367e-05
-1.45318243363153e-05
-1.4702191118355e-05
-1.03204370591699e-05
-3.0557841602199e-05
-2.26487835199583e-05
-2.1993914552281e-05
-1.12908293576328e-05
-1.79855765862964e-05
-9.43707641171151e-06
-1.55651501359971e-05
-8.69149604803857e-06
-3.8368914465428e-06
-1.51618624832848e-05
-9.7815118582836e-06
-2.38029471597153e-05
-1.00933122744859e-05
-1.75762737958358e-05
-1.5469523913731e-05
-2.70760400135957e-05
-2.44787397692725e-05
5.81082120402789e-06
-6.31543704473963e-06
-6.12880368986302e-06
-2.24671673980774e-05
-1.24841704248542e-05
-1.63676395225304e-05
-2.35550142534843e-05
-1.59462071313627e-05
-1.53620529148455e-05
-1.64131874027359e-05
-2.90936995940198e-05
-2.55940940575007e-05
-3.29211696477489e-05
-1.67276760031103e-05
-1.96138916367246e-05
-2.39229844054893e-05
-2.37896499377406e-05
-1.00463892178582e-05
-7.54076684094466e-06
-3.00498864446069e-05
-1.57113597481217e-05
1.26072049302845e-05
-1.44082902066573e-05
-2.42137826048096e-05
-2.66291075928393e-05
-1.35038313811416e-05
-2.2112015385586e-05
-1.04212691736417e-05
-2.27317364596749e-05
-2.99887471454574e-05
-1.49275803626739e-05
-2.89093364332596e-05
-2.16974094635459e-05
-3.96478872208271e-05
-5.95236022180102e-06
-8.83511451047674e-06
-2.21689319460659e-05
-6.96204923419141e-06
-3.98393164132279e-05
-1.15004212847787e-05
-2.82646565109504e-05
-9.75503722050191e-06
-1.14793881818204e-05
-2.23662968382006e-05
-1.28301946301043e-05
-1.81470265957679e-05
-2.32937259549769e-05
-1.27249544939405e-05
-6.23339474194668e-06
-3.28450310405384e-05
4.75773246126459e-07
-1.89226968887262e-05
-2.29043475902072e-05
-2.74581755760747e-05
-2.82847399474759e-05
-1.55413610658037e-05
-2.86307406168997e-05
-6.80528290325387e-06
1.24670946653151e-06
-2.19542402863646e-05
-1.95195405552142e-05
-9.30874357055364e-06
-2.68820123874027e-05
-9.99461778153473e-06
-1.55557112829819e-05
-1.79317355965537e-05
-1.35790597008004e-05
-1.79164031351977e-05
-4.26140555546661e-06
-1.92096799566697e-05
-1.93069045479386e-05
-1.61544934916012e-05
-2.98003048784239e-05
-2.26565967593781e-05
-2.06568454969203e-05
-1.73391117690438e-05
-2.29039892001488e-05
-2.91189217029539e-06
-2.37839159716607e-05
-1.45416657384307e-05
-1.59098467649463e-05
9.54375341009688e-07
-1.70018275094061e-05
-1.49837972695087e-05
-7.72343214023615e-06
-1.14093840641509e-05
-2.033810084759e-05
-7.05386374045519e-06
-8.1848540880972e-06
-1.56295996902982e-05
-3.50218256927783e-05
-4.48553760023651e-05
-2.43587454293295e-05
-2.21531325466191e-05
-2.17352628691163e-05
-3.94054362111117e-06
-2.06823783182339e-05
-1.06886404033796e-05
-2.14809524048069e-05
-1.25726972724007e-05
-2.00746199385964e-05
-1.3447376514372e-05
-2.1017908097193e-05
-1.418763886255e-05
-2.9014406307504e-05
-2.16604872948645e-05
-3.32256972468864e-05
-2.90413209818061e-05
-2.33004590184574e-05
9.15182185543191e-06
-1.24254758074509e-05
-1.61356676908709e-05
-1.20450077932734e-05
-1.27291343459402e-05
-3.08304229017276e-05
-2.56119717494189e-05
-1.40568857898672e-05
-1.14383346062681e-05
-2.80138415319185e-05
-3.05077754580056e-05
-2.58322955138605e-05
-1.04128494483412e-05
-1.51929486074838e-05
-1.1137852574175e-05
-3.14889126913582e-05
-1.00222722192668e-05
-9.84702570788979e-06
-6.53834017471574e-06
-2.37583132152862e-05
-8.61395769672587e-06
-1.2430132595729e-05
-1.94230030714947e-05
-3.75780809464051e-05
-1.40006167163069e-05
-2.11899342771248e-05
-2.89768302688846e-05
-7.54025153635518e-06
1.05544192035832e-06
-1.26819875632265e-05
-2.55595515100415e-05
5.23056945063497e-06
-2.0521117408627e-05
-1.62140202022767e-05
-1.84650429345449e-05
-1.76737990533187e-05
-1.34152797517607e-05
-1.69647096622239e-05
-5.09425494659425e-07
-1.56754600174143e-06
-5.81702060673514e-06
-1.62787971207909e-05
-6.02267021101829e-06
-1.77349507604831e-05
-2.10621985167329e-05
-1.91621695668376e-05
-1.03557231726519e-05
-1.89684552588529e-05
-2.20008256379056e-05
-2.77715875018476e-05
-2.50459552506081e-05
-1.21164235751932e-05
-2.27629449639503e-05
-2.32913610231916e-05
-1.24975628002004e-05
-1.10046938516638e-05
-3.66381072121209e-06
-4.2438329143468e-06
-3.33364164612042e-05
-8.95564448148393e-06
-2.16601599545489e-05
2.65541494179823e-06
-1.14961121385932e-05
-1.97810736222745e-05
-2.49402496605686e-05
-1.24304991575294e-05
-1.36467992389017e-05
-5.26665889426231e-06
-7.54298169595959e-06
8.43575820936016e-07
-2.62648731704993e-05
-5.05306029603807e-06
-1.8931829268473e-05
-3.61793939348168e-05
-2.97343554033036e-05
-1.07221438781641e-05
-1.51718798049389e-05
-1.48248846922566e-09
-2.98367426355201e-05
-3.00079794881588e-05
-3.20395563539566e-05
-2.35220864298715e-05
-8.7239259719447e-06
-2.03117493531976e-05
9.80348241211046e-07
-2.08207845557889e-05
-6.96347117265381e-06
-4.38162569176614e-05
-2.67251432103427e-05
-2.5174700855145e-05
-3.48220955085542e-05
-2.07573557657868e-05
-8.52688988287567e-06
-6.75107518174517e-06
-2.05854068398336e-05
1.11967487112487e-06
-1.26168162613893e-05
-1.21699738620836e-05
-1.28642947218654e-05
-1.51484833069807e-05
-9.83844156055711e-06
-2.58778713119884e-05
-2.76240671349561e-05
-2.4042542311579e-05
-7.51620958965357e-06
-3.05703334650036e-05
-2.01309185820947e-05
-3.07149445356999e-05
-1.29193254985936e-05
-3.23036328030411e-06
-1.93266201298502e-05
-1.76305531386602e-05
-1.44351263567276e-05
-2.857202127564e-05
-1.21542457820952e-05
-1.00044397858584e-05
-2.90989560716563e-06
-2.82430251071218e-06
-3.78533389982559e-05
-1.91116745836047e-05
-2.21472147950182e-05
-2.560163832928e-05
-2.67834636395208e-05
-1.94398776327944e-05
-1.97830362341835e-05
-1.96916428416867e-05
-6.30695118650808e-06
1.94494526594715e-06
-6.11410647604725e-06
2.65911276884786e-07
-1.47705444764788e-05
-1.55639763268311e-05
4.12552850863892e-06
-2.10482934057267e-05
-1.08647702669019e-05
7.11311419151151e-06
-2.75950976673385e-05
-3.27707636963945e-05
-5.45827385767885e-06
-6.77553036632113e-06
-9.59713932914038e-06
-2.09290385622424e-05
-6.82667457713867e-06
-1.28311274396979e-05
-2.3334657241249e-05
-3.26679255060724e-05
-1.32371473904205e-05
-1.76140541795213e-05
-3.76514437899798e-05
-1.25061456014749e-05
-8.05072147342245e-06
-9.8922563438759e-06
-3.41220621879378e-05
-1.2270051662951e-05
-1.5818692728413e-05
-1.12924350110859e-05
-9.61693521348279e-06
-1.19491063184422e-05
-6.29985038606904e-06
-1.44583292416977e-05
-1.74246894177096e-05
3.98366426292177e-06
-1.47058922242948e-05
-1.47138254450887e-05
-2.17358180766378e-05
-1.31296580495948e-05
-1.0704742679029e-05
-1.02193964564657e-05
-1.6202998794172e-05
-2.58239007097308e-05
-1.99994370788785e-05
-1.57230200860378e-05
-1.65112460307167e-05
-2.086828213309e-05
-9.91904075237686e-06
-1.00038872156728e-05
-1.7395420113944e-05
-2.0381314951013e-05
-2.02493531922067e-05
-9.24572105822614e-06
-1.84958115321798e-05
-6.57275284795793e-06
-2.01682502822134e-05
-1.26117485283803e-05
-1.42461791984766e-05
-5.18630329003961e-06
-4.62860566830759e-05
-2.81387725863425e-05
-1.26213997185292e-05
-2.4262613042613e-05
-2.16106460303235e-05
-1.82880516190268e-05
-1.56197321134054e-05
-2.27126368318557e-05
-2.12246664038879e-05
-2.00777590626151e-05
-1.0230317558842e-05
-8.34117219386539e-06
-6.43752352596956e-06
-2.16557983354112e-05
-2.67077524375076e-05
-3.04716717790698e-05
-1.93173561543941e-05
-5.64690729814501e-07
-2.38163439677733e-05
-1.67409870354869e-05
-1.41184993358797e-05
-3.02414508580038e-05
-1.73828814452046e-05
-1.53883261921527e-05
-2.07526208500441e-05
-1.5758865767856e-06
-3.83488532258842e-05
-1.55876362133681e-05
-3.07047753960221e-05
-1.94405411394311e-05
-1.15085034181385e-05
-1.69871861638848e-05
-1.4186333436519e-05
-5.88521880517544e-06
-2.4844047107654e-05
1.81984830701182e-06
-3.55296838101401e-05
-5.60770312310356e-06
-1.29360741699159e-05
-3.37520049973456e-05
-1.61799048152144e-05
-1.13240880018105e-05
-1.04307798017364e-05
-1.83850094805982e-05
-1.74051207666144e-05
-2.14458846705754e-05
-2.78250747789482e-05
-4.19964684853338e-05
-8.19023423727953e-06
-2.53172231202546e-05
-6.80020965738543e-07
-3.19692423299193e-06
-1.56669830548256e-05
-4.85320217826907e-06
-2.47832773458763e-05
-3.41739279244381e-05
-1.43268173840514e-05
-1.48822131368839e-05
-1.71891334706311e-05
-1.65664148492896e-05
-1.9340280048755e-05
-5.65796374251332e-06
-9.76209959849094e-06
-1.65882457734894e-05
-3.24828648369166e-05
-2.08517644968851e-05
-1.42998572065367e-05
-1.86910785130123e-05
-1.45197645414116e-05
-1.2528526642447e-05
-3.99227446351701e-06
-1.84632418782101e-05
-1.20534779331392e-06
-1.50586796433625e-05
-5.85149493378822e-06
-2.51739823126276e-05
-7.37445045338831e-06
-2.34151546839425e-05
5.72208952911062e-06
-8.4595369370225e-06
-1.45806864009257e-05
-5.37792238510853e-06
-8.83577368040752e-06
-1.21461817339056e-05
-1.42961443917447e-05
-4.10680530985953e-05
-7.99788578066316e-06
-1.91918488618243e-05
-2.33140828765322e-05
-2.21526294555784e-05
-2.77194815641046e-05
-1.43141677917782e-05
1.33950471537457e-06
-1.74711947747425e-05
-1.85401860476194e-05
-2.52903948919914e-05
-1.28692727063194e-06
-1.28640854171603e-05
-1.33503089834783e-05
-6.72118805554221e-06
-3.28387359439596e-05
-1.50174631599362e-05
-3.09453415966173e-05
-2.18154578356911e-05
-1.87625262464903e-05
-1.24820650729609e-06
-3.23651535452245e-05
-2.28049861594566e-05
-1.91184912131433e-05
-7.76333532157003e-06
-7.45345966668263e-06
-2.59450596713677e-05
-1.85279028720334e-05
-3.78385093863306e-06
-3.39341020531506e-05
-1.04030143161604e-05
-2.49182219663932e-05
-1.79576890435553e-05
-7.90779528666859e-06
-2.31693226839538e-05
-9.4097653435694e-06
-2.65441733184055e-05
-2.18491791253071e-05
-1.37201121423656e-05
-2.98839214453578e-05
-4.50654221946374e-06
-1.45939848197594e-06
-1.63238625753041e-05
-1.78488151844491e-05
-2.60690923746558e-05
-2.99886947126695e-05
-1.09958365651042e-05
-1.24617128308422e-05
-2.04474644544207e-05
-1.77247255309325e-05
-9.25104014094285e-06
-3.23010419747804e-05
-2.61055120371197e-05
-3.05141591916458e-05
-2.11343095582824e-05
-2.60749951204206e-05
-1.78674335730775e-05
-1.13112005813517e-05
-9.59236309824231e-06
-2.49375445417771e-05
-1.6132606286078e-05
-1.20169904093763e-05
-2.05338222509372e-05
-8.97014144643819e-06
-2.82383716940266e-05
-2.26960005645682e-05
-2.54143278677961e-05
-1.65555140016414e-05
-1.18745180909667e-05
-2.48611804797474e-05
-3.04717233528679e-05
-1.86242944262595e-05
-1.94604555587382e-05
-1.36767116735757e-05
-2.82366711122989e-05
-6.6535617514451e-06
-6.31138213287209e-06
-2.90453989247849e-05
-2.26518604027081e-05
-4.45186564759835e-06
-2.08153867793329e-05
-1.38383486583999e-05
-2.69665460576485e-05
-1.70573984359134e-05
-1.06096445646165e-05
-1.86367494844943e-05
-3.4959887614599e-06
8.89849488190155e-06
-1.48494037636657e-05
-2.21999905191639e-05
-1.22656064129165e-05
-1.80503638044315e-05
-1.79124684033898e-05
2.84277169003964e-06
-2.49478958399499e-05
-2.03504817814973e-05
-2.59088803369438e-05
-8.39132983516323e-06
-1.8029661816453e-05
-4.85858701201968e-06
1.10999873436736e-05
-2.55453230627278e-05
-1.33669794618799e-05
-1.21884301258218e-05
1.13731253969102e-07
-2.65220299982832e-05
-1.92410332469492e-05
-2.07943025157439e-05
-2.39800575292172e-05
-8.9715009219431e-06
-5.28852023899473e-06
-1.37140180594061e-05
-1.59512267987807e-05
-6.93697481662985e-06
-2.06795834822199e-05
-9.51084265240109e-06
1.72690037256035e-06
-3.23312291229975e-05
-2.42247343848612e-05
-5.59637838629319e-06
-7.50759189622874e-06
-1.60735644129562e-05
-2.27670802037576e-05
-2.24213119964745e-05
-1.21765453522156e-05
-1.98160985974849e-05
4.54776296586728e-06
-1.52185061832704e-05
-1.74825058346143e-05
-2.05657083073084e-05
-1.62383655917646e-06
-2.67152063493531e-05
-4.93913648632572e-07
-5.53668108883834e-06
-1.780474085329e-05
-1.65732122986444e-05
1.39639740380909e-06
-8.70219800022521e-06
-1.08517041000895e-05
-2.3982157674327e-06
-2.14911145999696e-05
-3.80581620111667e-05
-4.69361421753837e-06
-1.70323907322162e-05
-2.36043994598211e-05
-1.29765764871818e-05
-2.85069946955773e-05
-3.15843913866224e-05
-1.76243428729968e-05
-1.37441339943143e-05
-6.99582889778892e-06
-6.98016198028738e-06
-1.39366915719843e-05
-1.9217663385341e-05
-1.42755996589946e-05
-1.2646833305396e-05
-4.53941083440998e-06
1.22371459503649e-06
-2.27795618097259e-05
-2.18814365375419e-05
-3.04368534302898e-05
-2.97216475392557e-05
-3.01033865607055e-05
-1.31698931967693e-05
-2.21197833189878e-05
-1.74376796023809e-05
-1.3883610297118e-05
-1.29674577346166e-05
-1.4999598320833e-05
6.19472769618847e-06
-2.13811423730072e-05
5.20245937793527e-06
-3.1702154212382e-05
-1.77903797274249e-05
-2.21901844367154e-05
-1.33730435330642e-05
8.15499122789938e-06
-4.99911495848173e-08
-1.92594316668589e-05
-1.41815438599847e-05
-2.43796457423539e-05
-2.59649679447514e-05
-3.26089919019272e-05
-2.68374756208315e-05
-2.00492640703093e-05
-1.51534060280664e-05
-1.25956820162962e-06
-2.76694066500243e-05
-1.57419998517712e-05
-8.88910600772835e-06
-1.25337070462696e-05
-1.76452516531393e-05
-1.4946071713526e-05
-1.63201896100889e-05
-1.90834878911718e-05
-1.27636023847935e-05
-2.51574891521037e-05
-5.91535014423406e-06
-9.09747521272315e-06
-7.01602103312696e-06
6.56440834500724e-06
-5.58410621676442e-06
-3.06469218319536e-05
-1.10753556985568e-05
-2.11593499346623e-05
-2.52758459899995e-05
-8.94183795132577e-06
-3.07658151565015e-06
-3.07386046625773e-05
-3.80464889859499e-06
-2.03949402203831e-05
3.93400242139144e-06
-1.51695952677845e-05
-1.7006392629361e-05
-2.45151628607249e-05
-5.96996794537133e-06
-2.26313715436572e-05
-1.06295771653109e-05
-7.85163861892046e-06
-1.25798942446774e-05
-2.34485861683797e-05
-3.09791715142149e-05
-1.27413906639992e-05
-1.99366612469846e-05
-1.83857945877509e-05
6.07396266787668e-06
-2.02822020010741e-06
-1.59835591778422e-05
-1.76796314344025e-05
-3.39257378129691e-05
-1.63801275764397e-05
-2.49835982578846e-05
-1.46643708259135e-05
-8.54549039163971e-06
-3.02733216186525e-05
-2.5161047514455e-05
-1.98147339683304e-05
-1.9590991500997e-05
-1.84988239499864e-05
-4.58933499350926e-06
-2.75641857635582e-05
-3.31413295769189e-05
-2.37881408978577e-05
-1.54613160664874e-05
-3.11932593729945e-06
-2.44350770524557e-05
-2.05769458245252e-05
-1.94169129919536e-05
-2.8371011093751e-05
-2.34607529196347e-05
-2.14915890247805e-05
-2.73929928594801e-05
-9.6702637666778e-06
-8.51465860130885e-06
-3.10424880510022e-05
-2.21962545078821e-05
-1.33457966506103e-05
-4.83036803932795e-06
-3.61320773044302e-05
-1.86360167024542e-05
-2.09898823228055e-05
-2.85571776744353e-05
-5.87634943554249e-06
-2.88337153895695e-06
-2.03145761199837e-05
-3.35533408461269e-05
-1.86055537093221e-05
-1.53180414214824e-05
-9.2867109236614e-06
-9.16130021152383e-06
-2.89562538018853e-05
-1.7051510164675e-05
-7.08308784712494e-06
-2.48130532315934e-05
-9.28533805705888e-06
3.54886383516142e-06
2.31865260756498e-06
-2.40172866057747e-05
-1.02767530769841e-05
-1.87891078809312e-05
-3.0586414778127e-05
-1.22823218264615e-05
-1.20233347369329e-05
-2.44840875633271e-05
-1.65666158548707e-05
-1.55756184637112e-05
-1.26459115319898e-05
-3.0894629558423e-05
-2.18995368436081e-05
2.46239541297155e-06
-1.05681748543637e-05
-2.74721218672137e-05
-9.0411725143684e-06
-2.17104661209219e-05
-2.23321491613751e-05
-6.80998419252331e-06
-4.40059218440665e-07
-5.12547454697963e-06
-1.77110783059388e-05
-5.70457684745671e-07
-2.11454144970502e-05
-2.05717161621705e-05
-1.7031440687205e-05
-1.09970083004459e-05
-1.37117634618056e-05
-9.59074703371657e-06
-1.27146652284123e-05
-8.31456604552083e-06
-2.05142329163417e-05
-3.14749735867186e-05
9.25838256674116e-06
-1.2850467122226e-05
-2.51228916888092e-05
-3.7084261799274e-05
-2.03410313480746e-05
-1.97000319972418e-05
-2.20000855343494e-05
-1.62131356393966e-05
2.22815062449098e-06
-3.01067368487828e-06
-2.48076970203778e-05
-8.62123187576869e-06
-2.1396438052296e-05
-1.65399468162511e-05
-1.13445977888886e-05
-9.23954264977083e-06
-2.88101910477846e-05
-5.94401303949638e-06
2.03204873521818e-07
-4.28617779294025e-06
-9.73312758197672e-06
-9.9264247349532e-06
-1.78926588318638e-05
-4.22319496212522e-06
-3.03591542364618e-05
-2.0523327337031e-05
-1.49303983944628e-05
-7.46700691350671e-07
-1.60757585081754e-05
-3.95246195686421e-06
-1.21785192953506e-05
-5.03958017710669e-06
-1.21654203292716e-05
-1.92313170146117e-05
-1.11068297047462e-05
-9.71564370236058e-06
-2.60127102551219e-05
-2.04354070748636e-05
-5.25060781130589e-06
-1.39385052110332e-05
-8.03050429246773e-06
-2.00784529933076e-05
-1.95366905153156e-05
-1.44871922758487e-06
-2.31394714243924e-05
-2.96953532676196e-05
-2.46691268974877e-05
-1.07775503303237e-05
-4.24023240524948e-05
-1.04434306927553e-05
-9.67318824826819e-06
-1.66355052737437e-05
-1.43421170311954e-06
-3.72401008899383e-06
-1.94505393627105e-05
-1.88700559695096e-05
-1.08936058894152e-05
-1.31987784630393e-05
-6.77257746006807e-06
-1.04384771283321e-05
-1.1338175152161e-05
-2.70646580544012e-05
-1.65577716491167e-05
-1.92046717581363e-05
-3.02400809343941e-05
-1.2774086840386e-05
2.96416510230505e-06
-6.63433303038168e-06
-2.89883703969773e-06
-1.52461421061278e-05
-1.86259961143227e-05
-1.93713590852304e-05
-2.91322635268057e-05
-1.21477351317383e-05
-7.34827832453077e-06
-4.5832888108755e-06
-2.27216734482681e-05
-2.94702479081263e-05
2.70156519669151e-06
-1.7262770159939e-05
-1.61542198692408e-05
-1.74432665777791e-05
-1.51874955394879e-05
-2.04981342938205e-05
-1.70003364755766e-05
-8.16595467260389e-06
-1.34732429423568e-05
-3.08806910570637e-05
-2.18236273339335e-05
-2.62539200267191e-05
-1.34113042857521e-05
-3.55541207225078e-05
-1.76896239491529e-05
-1.48641098702106e-05
-2.04245824862063e-05
-3.51303323997423e-05
-1.26873050512394e-05
-4.3165283179612e-05
-3.21645077084626e-05
-8.30718896691613e-06
-8.7701206717831e-06
-3.50187752510077e-05
-2.45940896864255e-05
7.13948079307095e-06
-9.05415148271868e-08
-4.69907351373894e-06
-2.4864264657025e-05
-2.87412794874856e-05
-2.06438772933361e-05
-3.08354817261248e-05
-2.44059004764286e-05
2.44738866448801e-06
-1.8227663565095e-06
-1.29718981079474e-05
-2.89444419589843e-05
-1.66505330733032e-05
-1.73043975198364e-05
-1.73125154227442e-05
-3.92632333006064e-05
-6.53083498875209e-06
-1.09691399866967e-05
-1.92226571008547e-05
-2.06965635713603e-05
-1.85207123933654e-05
-1.24952554722845e-05
-1.754615090802e-05
-2.92109172686275e-05
-9.14802604221878e-06
1.25363926842402e-05
-3.34461874247509e-05
-5.7264544965239e-06
-2.4761018326958e-05
-3.25269391423789e-05
-1.92590149147762e-05
-2.21834289894285e-05
-1.30006455703145e-05
-6.14088172361346e-06
-2.02066049859889e-05
-1.24297611785114e-05
-2.10635055101576e-05
-2.19293105654795e-05
4.58505230721113e-06
-9.29471855548525e-06
-6.63206941895108e-06
-1.6707522880231e-05
-6.50080559900227e-06
-2.29941269146936e-06
-1.3920610360681e-05
-2.21074587188347e-05
-1.24736367312448e-05
-6.65928653228884e-06
-1.06641170471787e-05
-2.82281696655453e-05
-1.06546181163367e-05
-1.27376150691152e-05
-2.23900192947692e-05
-1.10274959232172e-05
-2.77774490578526e-05
-2.20730082138822e-05
-2.60718487177945e-05
1.90982068676743e-06
-2.46937782380284e-06
-2.1429678979742e-05
-8.71726635828787e-06
-1.20729705372975e-05
-1.15361460434765e-05
-2.60259266250065e-05
-1.36030825155394e-05
-8.62469114482762e-06
-2.06830135220918e-05
-2.66483247606085e-05
-2.60758282962919e-05
-1.70646091837248e-05
-2.29423804369943e-05
-7.36920239678164e-06
-1.96766887464613e-05
-1.38321535150922e-05
-2.21658120851592e-05
-4.52804385578807e-05
-3.28922892534551e-05
-1.78178654021158e-05
-1.87517554123692e-05
-1.44293953050766e-05
1.24605868442721e-05
-3.22048759620825e-05
-2.89808338697332e-05
-1.65945349307408e-05
-9.16075829552887e-06
-3.77513515522293e-05
-2.58112851630454e-05
-9.80946345735116e-06
-6.78997207029987e-06
-1.83097871608402e-05
-1.13133374222323e-05
-2.21504230029758e-05
-3.960042371332e-06
-4.16566003437021e-05
-3.13221042910905e-05
-1.29347167240607e-05
-1.36182102057337e-05
-1.98829703989442e-05
-1.31488112401268e-05
-1.5848623501141e-05
-3.21537050154428e-05
-1.23226186288412e-05
-8.0575765399118e-06
-2.91117078283643e-05
-2.02232344562809e-05
-6.21494914092274e-06
-1.49685861437566e-05
-1.9934413674083e-05
-6.99672971736757e-06
2.91278690016719e-06
-1.67344270985664e-05
-6.48947464873112e-06
-9.21989486534334e-06
-3.64366178922057e-05
3.78561372026086e-06
-1.05338399348978e-05
2.01579234032848e-06
-2.49901291557786e-05
-2.80967791782332e-05
-1.06990130219219e-05
-1.79062613617456e-05
-3.4852457563431e-05
3.23764844370499e-06
-2.54662391248669e-07
-1.81905943676667e-05
-3.02586886294722e-05
-1.08874614334672e-05
-6.32899179154032e-06
-1.09895380262409e-05
-3.63200463943214e-05
-2.9128824359706e-05
-2.81212718354877e-05
-1.1623540501346e-05
-1.01999319497467e-05
-5.62799863223812e-06
-1.16365085839464e-05
-5.72750986886734e-06
-3.27407881984066e-05
-1.66253341897687e-05
-1.06208041107865e-05
-2.61797939281444e-05
-2.03118132487057e-05
-1.68520602768277e-05
-2.61315879328887e-05
-1.64273411357411e-05
-1.26879295536764e-05
-8.62983686058755e-06
-9.57375980925311e-06
-2.39256237917487e-05
-1.21107476540698e-05
-9.50093502663937e-06
2.12723167349373e-06
-3.76321852703171e-06
-1.62828943231669e-05
-1.4632176168381e-05
-3.92146371124302e-05
-1.80831597673674e-05
-1.22511886397712e-05
7.10289957950689e-07
-1.02505132404996e-06
-1.66242388947353e-05
-2.70718495825536e-05
-1.00948400193748e-05
-5.02248382499146e-06
7.85822500458462e-07
-1.05188533144768e-05
-4.40455701591391e-06
-6.5378951015589e-06
1.81511634671507e-06
-1.27348739218783e-05
-2.09135095427284e-05
-3.77773748245772e-06
-9.18257281307006e-06
-6.29351285261446e-06
-1.78949576735962e-05
-2.53738890377391e-05
-1.57054580982808e-05
-8.47688108418161e-06
-2.17803810925451e-05
-1.23985961449749e-05
-3.63216101079263e-05
-1.44235120185184e-05
-8.78572563642947e-06
-1.6321303784424e-05
-2.90795670482574e-05
-1.755804345757e-05
-3.85998611850435e-06
-1.10918139759976e-05
-5.4326789486938e-06
-1.88347961811729e-05
-5.59204760843459e-06
-1.13289095915924e-05
-2.51361854559417e-05
-1.0945569939054e-05
-3.19143590912235e-05
-1.65834630540795e-05
-8.46133887974088e-06
-3.49579562823551e-06
-1.62486267672132e-05
6.40851255605659e-06
-1.77273544146861e-06
-2.09835107654319e-05
-7.91972611827436e-06
-2.53098658047361e-05
-2.28750134754432e-05
-1.52445179988454e-05
-5.05649092636036e-06
-1.70619967975051e-05
-1.99868126233473e-05
-9.83298926393307e-06
-1.2984474696931e-05
-3.46555033392639e-06
-7.66224074385126e-06
-2.01140132125248e-05
-4.20666022643e-06
-4.52159214014431e-07
-2.54462253785378e-05
-2.61554092671643e-05
-2.30564940019458e-05
-2.3190706175691e-05
-4.72366176999454e-06
3.48036828635633e-06
-2.23938257010971e-05
-3.64522319427323e-05
-7.71009924463493e-06
1.86470549155079e-08
-1.63530855386893e-05
-1.6426999252879e-05
-1.51252035091219e-05
-1.09779765336259e-05
-3.58717594967606e-05
-1.11364527454397e-05
-2.0295384226367e-05
-1.61316074367596e-05
-1.32933872428182e-05
-2.51846061975943e-07
-1.45131366481846e-05
-2.56087567863413e-05
-2.14157277116949e-05
-8.39500858462386e-06
-2.11866023901224e-05
-1.44116865709671e-05
-1.48521898005977e-05
-3.70806053447723e-05
-7.78415417295367e-06
-6.35136762624859e-06
-5.29056194782793e-06
-2.58288539001496e-05
-2.83462199567654e-05
-3.30538817470349e-05
-1.60378111304265e-05
-1.09410627791514e-05
-2.02102801499018e-05
-8.2925748290071e-06
-1.20303113088027e-05
5.46152201810094e-07
-3.02781651906947e-05
-1.98161798275861e-05
-1.60804783524822e-05
-1.74645119701007e-05
-4.71462112631054e-06
1.59701455598013e-07
-2.48979467202284e-05
-1.93706165825566e-05
-1.88119020474674e-05
-6.95695531744462e-06
-8.20553643234703e-06
-1.87046308325573e-05
-2.10260029528527e-05
-3.46132142102425e-05
-2.4836078840618e-05
-1.50772546092593e-05
-1.3779715224898e-05
-1.85468306088814e-05
-1.08786224226215e-05
-1.36970837534111e-05
-5.44702484826045e-06
4.3538212968547e-06
-2.27235989493388e-05
4.58457900635574e-06
-4.08940760519922e-06
-8.49900611219634e-06
-2.43882751127816e-05
-8.58178415072467e-06
-5.82023945026838e-06
-1.71463669744017e-05
-2.16963383570347e-05
-2.31952337252289e-05
-1.73982268434832e-06
-6.68229147860685e-06
-9.33215849214108e-06
-3.74409668323972e-06
-1.98669096888835e-05
-2.46791664372279e-05
-1.98761920603943e-05
-2.67179054422414e-05
-1.38292002693741e-05
-1.3722179803992e-05
-2.50374024142848e-05
-1.01309507303724e-05
-1.83997998939068e-05
-1.83613066783962e-05
-7.66242411067671e-06
-2.62615929568094e-05
-9.97379790535818e-06
-1.98494307950577e-05
-1.35620870791479e-05
-2.92096047953529e-05
-3.50665586774223e-06
-1.59390986918241e-05
-1.21927418406518e-05
-1.63364281913058e-05
2.70762998231972e-06
-1.14887089860438e-05
-3.50944073079412e-05
-3.11688002153386e-05
-2.6051205486452e-05
-3.50831943613604e-05
-2.29722157980519e-05
-9.10107705339773e-06
-1.56919852352624e-05
-4.50243757027562e-06
-6.4458501840134e-06
-2.57029164427607e-05
-1.41839521693623e-05
-3.95400523691624e-05
-3.28130264252745e-05
-1.60781478934465e-06
-2.03914728652974e-05
-1.66391640510645e-05
-5.9162344785863e-06
-2.69067060340457e-05
-2.22961599604241e-05
-4.73753656667585e-06
-1.62092054999635e-05
-3.21526569525251e-05
-5.8722892918481e-06
-6.0434842217254e-06
-3.4528908773502e-05
-2.0486758124491e-05
-1.93455378890289e-05
-1.28765901468152e-05
-7.89186263621565e-06
-2.42091222520389e-05
-1.86657447015979e-05
-3.65746640232073e-05
-1.05436847182871e-05
-1.04469910166249e-05
-3.50849511880219e-05
-2.00307799104031e-05
7.86667374228478e-06
-2.62470478028506e-05
-2.11264435270538e-06
-1.12075434377914e-05
-1.35821661820739e-05
-1.24048277005653e-05
-1.14216763790439e-05
-2.08247137438337e-05
-1.12245058986072e-05
-2.32891264031293e-05
-1.03106942438854e-05
-1.86689600781619e-05
-1.15217959916527e-05
-1.8970383042601e-05
-1.29469412672162e-05
4.90049745906542e-06
-2.32297416621208e-05
-1.72938617022349e-05
-2.82771793222941e-05
-1.31463842925294e-05
-2.93699220269864e-05
-7.89226750845494e-06
-2.02384900525475e-05
-1.97321622827801e-05
-2.38191181917926e-05
-1.05122148482982e-05
-2.87403626763381e-05
-1.7553503399161e-06
-1.15982601025766e-05
-2.04702710501888e-05
-2.79800414228544e-05
-1.44006114363786e-05
-3.05256433163291e-05
-2.80026834777966e-05
-2.61857893518643e-05
-1.72922038282404e-05
-5.27806001564706e-06
-2.10257251718377e-05
-1.40963245366121e-05
-1.30719555617239e-05
-3.0090428284164e-05
-1.65061571177107e-05
-1.0197163420955e-05
-2.05410833759634e-05
-2.22534143972137e-05
-1.46493287524909e-05
-4.02964122646895e-05
-3.82141855489419e-06
-2.73190818898071e-05
-1.14728441968022e-05
-1.70118703406669e-05
-2.43204745566583e-05
-1.64537708856213e-05
-9.59783734264152e-06
-5.47420311379199e-06
-1.80305705755785e-05
-1.9582712379702e-05
-6.80990447067884e-07
2.27997214531926e-06
-3.3102616746739e-05
-1.04945703577e-05
-7.64526688100441e-06
-2.47755386237324e-05
-1.8478480783878e-05
-1.54298803124616e-05
-4.00660452726603e-05
-2.11938319438931e-06
-7.74343586319931e-06
-1.42650752909983e-05
-1.64064270019895e-05
-1.82295099008895e-05
2.07073519571116e-07
-1.66621916098214e-05
-1.96645907590601e-05
-1.87627936261365e-05
-9.74857468298468e-06
-2.31877301361543e-07
-1.12664264464088e-05
-1.0928163604693e-05
-2.94319054155867e-05
-2.86481229035678e-05
-1.61987927039421e-05
-1.75729722495239e-05
-9.01116535121139e-06
-1.23234449654484e-05
-1.6641116424958e-05
-2.79522903336661e-05
-1.09733395173459e-05
-1.65317191296324e-05
-2.16511014999412e-05
-8.14622086862189e-06
-1.14834218960675e-05
-1.21337395289961e-05
-3.90103129099554e-05
-2.29282772604198e-06
-3.90687720439421e-06
-1.68167703575184e-05
-6.77121521224202e-06
-1.25681941633801e-06
-1.46435493335634e-05
-1.41061002135654e-05
-1.75782432394442e-05
-5.94062848384718e-07
-1.42644172055879e-05
-1.72709336737446e-05
-4.22768940872009e-06
-1.33202118801767e-06
-2.69569034208835e-06
-9.25666490843549e-06
-1.3155061268311e-05
-1.25604287645859e-05
-4.2857440211369e-05
-1.02667699180243e-05
-1.86862418629263e-05
-2.10682660642884e-05
-1.93871720797263e-05
-2.9162954893256e-05
-7.51533534792989e-06
8.64471551043044e-06
-1.82603953318924e-05
-2.05310390333107e-06
-3.61378487065807e-06
-3.58139382223591e-05
-3.50610217955487e-05
-1.41752515729484e-05
-1.39232375049904e-05
-2.18212905563866e-05
-1.87197079760393e-05
-6.37166656920871e-06
-1.56180123600998e-06
-1.27057760356729e-05
-9.58454675781842e-06
-8.29055030897868e-06
-3.72170745089716e-05
-1.16762373532843e-05
-4.02261580403097e-06
3.3856810192975e-06
-1.52870947668278e-06
-2.07342381805113e-05
-2.0302815690104e-05
-1.11795194755056e-05
4.9566108809596e-06
-1.55456200469528e-05
-3.57676473059456e-06
-1.70618276258318e-05
-1.19067728535636e-05
-1.8958299273773e-05
2.11349364726856e-06
-7.01641238364397e-06
-1.91236828340267e-05
-8.12679444287345e-06
-2.57492607400614e-05
-5.0432963448545e-06
-1.8516561416531e-05
-1.49880886355446e-05
-1.45139347335214e-05
-2.8883104239135e-05
-2.11953417967507e-06
-1.92492972619886e-05
-2.23123357777994e-05
-1.94659958984633e-05
-1.35709281882865e-05
-1.93359201493733e-05
-9.17515859165816e-06
-1.94339624867904e-05
-1.18703421917147e-05
-1.89272295640966e-06
-2.38023270212482e-05
-2.8387172814939e-05
-1.2482871218861e-05
-2.41265228092229e-05
-2.63239979270392e-05
5.39037327165158e-06
-1.93216273137322e-05
-2.28872425254366e-05
9.02500078934585e-06
-2.70911359992411e-05
-9.01555470040451e-06
-1.85230701302034e-05
-2.53026230801128e-05
-1.82248716205856e-05
-1.66206021827078e-05
-1.24091354136099e-05
-1.5372277208938e-05
-1.24038122678047e-05
-1.6137323842449e-05
-2.35006986290286e-06
-1.36727649791508e-05
-1.02720988517047e-05
-2.43315435209684e-05
-7.85845382058986e-07
-1.61642591842308e-05
-7.78823148142863e-06
-1.67533100447488e-05
-2.02726572509001e-06
-2.29433602405968e-05
-1.9209245249718e-05
-1.99934630402314e-05
-1.31319174453073e-05
-1.36709409244517e-05
-3.526107942498e-05
-8.58024274091111e-06
-9.86774074720727e-06
-4.28591427263892e-05
3.73114360337446e-06
-3.31301258980576e-05
-1.3782057757542e-05
-1.00516479494548e-05
-2.11143906140047e-05
-6.00806063412099e-06
-3.02797071871134e-05
-2.0950830543394e-05
-1.38625863907975e-05
-5.73316855888731e-06
-1.87607745718704e-05
5.59954314523199e-06
-1.84820603549315e-06
-3.36157971735714e-05
-4.84502243508312e-06
-5.6461332625963e-06
-3.46212993369569e-06
-1.54686973469448e-05
-1.32208990560749e-05
-9.25550103958151e-06
-1.21147336654501e-05
-2.46607847132333e-05
-8.9841549383282e-06
-1.90320150568208e-05
-1.57278860912052e-05
-1.29258358676192e-05
-2.13334294422379e-05
-2.5260945151278e-05
-2.79670838285282e-05
-3.97672641130481e-06
-1.20337538407317e-05
-1.02333757411493e-05
1.48599937393714e-05
-1.67966076124162e-05
-8.1092097923806e-06
-3.77359445131025e-06
-1.28512863352481e-05
-1.90371630542559e-06
-2.73904105999796e-06
-1.87606835026157e-05
-3.3454401549584e-05
-1.00831545318311e-05
-1.06873059024644e-05
-1.97818562656287e-05
-1.53470519643814e-05
-1.27031937399811e-05
-1.30265505806065e-05
-2.35860523874582e-05
-3.88612822523248e-05
-1.62284742346085e-05
2.34460227088812e-06
-1.61292000351704e-05
-2.62773658934724e-05
-3.2783402892666e-06
-1.61814125106839e-05
-4.77162385040615e-05
-1.80035093285055e-05
-1.71509165904953e-05
-1.90088245727888e-05
-1.93926026553985e-05
-1.23534360335277e-05
-2.28737374763727e-05
-2.77211188629696e-05
-6.14078832957403e-06
-2.33672409887822e-05
-1.3918032003661e-05
-9.40498138077724e-07
-2.73859134285564e-06
-9.60298119611454e-06
1.71373070017015e-05
-1.85814584483121e-05
-1.17484261827994e-05
-3.31966879738751e-05
-1.6784569661765e-05
-2.04336039335633e-05
7.47186927134451e-07
-1.530370866993e-05
-1.50774696656779e-05
-2.12139059014408e-05
-2.60839957122938e-06
-1.98562774948799e-05
-1.44806112391495e-05
-1.32074936706955e-05
-4.93256077974621e-06
-1.59241639559082e-05
-3.21470590643979e-05
-1.2014422641628e-05
-1.25016568812869e-05
-2.84257838769728e-05
-5.8599797977257e-06
-1.71063520837372e-05
-1.95551279312443e-05
-1.17512563508415e-05
-1.97896313326034e-05
-2.65847054298883e-05
-1.88800833215645e-05
-1.65600287410428e-05
-2.49874259022857e-05
-2.9217392196024e-05
-2.11083689930971e-05
-2.7636992298749e-05
-1.44591556123199e-05
-2.1676404952684e-05
-1.76585344940247e-05
-1.57427875915059e-05
-1.83359710695727e-05
-2.17786715036966e-05
-2.55339436413438e-05
-1.21163396127683e-05
-8.59274838699454e-06
-2.1430726568537e-05
-6.29921704104452e-06
-2.030781509305e-05
-2.25497840079351e-05
-8.61956128628739e-06
-3.33231739964427e-05
-2.29288059026474e-05
-2.20771250784595e-05
-4.75450729625116e-06
-1.62275684885712e-05
-3.06765958028202e-05
-5.289106618817e-06
-1.74512513720547e-05
-1.82227936933172e-05
-9.45945560067987e-06
-6.12019024001407e-06
-2.18886681966285e-05
-2.6153987574816e-05
-2.12486934056065e-05
-7.15539888420842e-06
-1.31241788487821e-05
-6.87703256881539e-06
-2.2020837500064e-05
-3.11160846371765e-05
6.35306828437289e-06
-1.82682400162391e-05
-1.53071637340689e-05
-1.40822791778872e-05
-6.84809130956385e-06
6.71401920968513e-08
-1.44453234706332e-05
-6.87258405294004e-06
-2.74514787064029e-05
2.65223929513348e-06
-1.46551097077238e-05
-2.11706325304485e-05
-1.78851358787551e-05
-8.08911296325169e-06
-2.96495809345531e-05
-1.12563216089422e-05
-2.46459772741905e-05
-1.29808611720422e-05
-1.21937469562026e-05
-1.80876814385384e-05
-1.99715741719105e-06
-2.28585937694817e-05
-2.19071936493739e-05
-1.62102945020667e-05
-2.89723507233285e-05
1.16953962072644e-05
-3.25183585950996e-05
-1.33845911496729e-05
-1.42086024342601e-05
-3.34058712299398e-05
-1.80045102856188e-05
-1.59014294630811e-05
-2.15814104369867e-05
-2.17842536872752e-05
-3.2451489262646e-05
-2.26530028850701e-05
-2.78266507593883e-05
-3.24554701920074e-05
-6.31460019815549e-06
-1.56483953843422e-05
-3.49856016839366e-05
-4.8272265661206e-06
-1.15828359992863e-05
-2.65623874956787e-05
-2.11875591298741e-05
1.56948055671694e-07
-1.69326147739593e-05
-6.53065055895832e-06
-1.24567635753144e-05
-1.74480167595834e-05
-4.33104651860067e-06
-2.27967202854432e-05
-3.45257872268325e-05
-1.96103938443894e-05
-2.39984648466075e-05
-1.93942076456296e-05
-7.81575890934729e-06
-5.21164203408692e-06
-2.91087710668108e-05
-2.78310303208643e-05
-1.03167795416499e-05
-6.19456432819892e-06
-1.11731646944218e-05
-1.4561941037824e-05
-1.32390141972827e-05
-1.34346491750463e-05
-3.5528810721848e-05
-1.6768997313051e-05
-1.27834892366611e-05
-5.75143070771799e-06
-2.44067607767999e-05
-2.1949550995688e-05
-1.61518201823918e-05
-1.36147367882959e-05
-1.76199094754609e-05
-1.01672559063804e-05
-3.45635360745071e-05
-1.90918178779063e-06
-8.78573144174299e-06
-4.20280486782056e-05
9.55931985144203e-06
-9.92360226326806e-06
-2.70270387480403e-05
-7.83005934790538e-06
-1.01736778846848e-05
4.35753293183417e-06
-1.90696259945234e-05
-4.03340105485824e-05
-7.65670712504401e-06
3.22404952503117e-06
-2.16524309277563e-05
-6.74466255912332e-06
-2.54468750988256e-05
-2.01018492429406e-05
-1.44933277260641e-05
-1.81629817408604e-05
-2.01486999038007e-05
-2.03227379839453e-05
1.29276669974931e-06
-3.84002072931693e-05
-1.13949396725512e-05
-3.30365872444631e-06
-1.59271713387876e-05
5.26021797466729e-07
-9.28234082615214e-06
-9.64889455374058e-06
-1.5420703914677e-05
-1.84494283361436e-05
-1.2883863325147e-05
-1.41227247384839e-05
-1.71706112608397e-05
-3.15540963390184e-05
-2.87204962893252e-05
-1.52995322475388e-05
3.38482256631011e-07
-2.7136314235082e-05
-1.188159710554e-05
-1.41032471648276e-05
-1.54108490138826e-05
-2.56123853020061e-05
-1.53263083957192e-05
5.58636496573657e-07
-9.54327205089357e-06
-1.5064393125976e-05
-2.2295917557282e-05
-5.94080529412617e-06
1.56255863769951e-07
-3.77651913231863e-06
-5.41568612068881e-06
-2.76748439933898e-05
-1.81964395185094e-05
-2.20979866324972e-06
-6.74130337240607e-06
-1.3382782902066e-05
-8.10754488038639e-06
-9.07134039360007e-06
-3.08591041005966e-05
-1.07007128782222e-05
-3.18724838218658e-05
-1.60753158415984e-05
-3.29898468735548e-05
-3.12199965490564e-05
-3.52784324186081e-06
-5.85636219232474e-06
-2.81105907926256e-06
-1.69820297587529e-07
-2.59963585016718e-05
1.00140886232499e-06
-3.79018761509041e-06
-2.13783775082756e-05
-2.22091479098665e-05
-2.72378950026131e-05
-1.87483019640481e-05
2.58411235561971e-06
2.87561008699093e-06
-2.72160144108861e-05
-4.19476844141891e-06
5.44168566716786e-06
-2.33777838192242e-05
-3.10166956688292e-05
-2.19355820175434e-06
-1.40988243066397e-05
-7.99807321516396e-06
-3.17775182291105e-05
-2.15011413874399e-05
-1.53798793655964e-05
-1.93406467429902e-05
-1.23863027048704e-05
2.81418571847225e-06
-1.41719460179804e-05
-1.96454300018687e-05
-1.51236200162013e-05
-9.44031283741058e-06
-1.04386257073887e-05
-1.67271451162803e-05
-5.49740628621622e-05
-1.61883053338151e-05
-9.74531431256065e-06
-3.87119955485728e-06
-1.3245986555604e-05
-1.9108574456688e-05
-1.65712066545458e-05
-1.2151572067104e-05
-1.32801793726574e-05
-2.15889550379809e-05
-1.39748163413985e-05
-1.36854032514816e-05
2.14125567303277e-06
-2.42678110032945e-05
-8.72604406010318e-06
1.53422092290842e-05
-7.4807146814847e-06
-3.15604998672471e-05
-2.2665187791836e-05
-1.33053570344068e-05
-1.78728222019604e-05
-1.46185920980893e-05
-7.58159651737988e-06
-3.59344855477492e-05
-1.07494130992525e-05
-8.02767101706751e-06
2.06872585495853e-06
-1.35594112618743e-05
-1.74927212607393e-05
-1.49238386526661e-05
-7.95112455286135e-06
-1.45161507144945e-05
-6.39917712445075e-07
-1.94110038736405e-05
-1.45206960801742e-05
-1.44014216044803e-06
-1.39479334148112e-05
-2.47996915403883e-05
-2.29632963705777e-05
-3.71707848556716e-05
3.49552682889714e-06
-1.31780297627283e-05
-6.3655803516436e-06
4.81680206610248e-07
-5.67707176203119e-06
-8.55638500106417e-06
-1.9773780686988e-06
-1.9910651604019e-05
-4.57307052086166e-06
-1.93901210547047e-05
-1.9639209445177e-05
-1.11259170009386e-05
-2.21221737559624e-05
-1.16964382351124e-05
-2.70541551163691e-05
-5.60377425298582e-06
-1.79776039771705e-05
-2.70767961163366e-05
-1.22564980986873e-05
-3.10982983712935e-05
-2.87607330859111e-05
-2.3670781421214e-05
-1.71333161192004e-05
-3.29321643730368e-05
-9.96430663851036e-06
-8.82766263641151e-06
-1.29386658206233e-05
-5.29936497865732e-06
-2.30104356040076e-05
-1.59319593681426e-05
-3.29322884456357e-05
-3.41920986976603e-05
-2.14879142937817e-05
-9.90758008272638e-06
-1.64539218328776e-05
-3.80371624449306e-06
-7.52628648185408e-06
-2.0095145204283e-05
-3.19753898151869e-05
-2.52417141374368e-05
-9.17825228716116e-06
-2.18587278815797e-05
-1.42819438783167e-05
-1.00930416705821e-05
-2.53506480734025e-05
-1.76074334229308e-05
-8.0983725949307e-06
-1.11506775596212e-05
-2.36979489575537e-05
-3.28363705243157e-06
-3.65002139765264e-05
-2.9047658353626e-05
-3.06613765464688e-05
-2.09723803405555e-05
-1.19740809187605e-05
-2.22978366986624e-05
-3.13097170336324e-05
-1.68157394971707e-05
-3.55131181388806e-05
-3.04345102100198e-05
-2.40592955573577e-05
-2.35188944894003e-05
-1.14801110019751e-05
2.63145925879155e-05
-1.25963947967007e-05
-2.13997679755645e-05
-1.67152543340014e-05
-1.51558027511636e-05
-2.84413653718737e-05
-2.1734178764939e-06
-1.39668751579401e-05
-1.36082171850703e-05
-1.69666939822857e-05
-3.56536632760954e-05
-1.586116528212e-05
-3.1474341467407e-06
-1.73191960779964e-05
-8.43512042103534e-06
-2.25994685128678e-05
-1.38250908396662e-05
-6.27470489828643e-06
-2.18902303158341e-05
-1.60370995221446e-05
-1.89852165226258e-05
-6.52278354794755e-06
-1.77233705973978e-05
-1.04636050776745e-05
-1.28104060310506e-05
-1.5340391822136e-05
-1.78250111988653e-05
-1.39452307755917e-05
-2.51064602016802e-05
-3.02690179332135e-06
-8.61967477762428e-06
-1.97938833525692e-05
-2.03307161369504e-05
-2.46090231099909e-05
-1.54981355386303e-06
-7.93153327122738e-06
-1.45020412234839e-05
-5.96603365744677e-06
-1.63263325058786e-05
-3.02818011336927e-05
-1.03906537318222e-05
-1.50326135031588e-05
-9.07935347615113e-06
-1.1800932834266e-05
-1.06914381816458e-05
-2.23833833729233e-05
-1.35130392697024e-05
-1.64873235477359e-05
1.05427977371736e-05
-1.88310914021037e-05
-2.73736907222555e-05
-1.79510627975673e-05
-9.59270737802531e-06
-2.37601254740396e-05
-6.30091974521909e-06
-3.61528433934898e-05
-2.55347816199143e-05
-2.06656754525926e-05
-1.64855349214554e-05
-1.47569031285894e-05
-9.6332855742175e-06
-2.48477216728179e-05
-2.96809625323345e-05
-3.03383722168507e-05
-7.2977574979238e-07
-2.7786565235997e-05
-2.03504875270446e-05
-1.54670300109275e-05
-8.00112549829363e-06
-5.03895626532638e-06
-1.58657545406479e-05
-7.05846505694672e-06
-2.2633547315013e-06
-1.12405617828233e-05
-2.89285048293481e-05
-4.03960820861146e-05
-4.22711644832833e-05
-1.04811190813751e-05
-2.7208855035669e-05
-1.04656258536812e-05
-2.00523435234651e-06
-2.52899831404189e-05
-1.63016003779491e-05
-7.2832671854485e-06
-1.72439955640225e-05
3.23346301571363e-07
-1.39639715659719e-05
-9.49814315176271e-06
-4.53365420977701e-06
-4.46803898178335e-06
-3.56659470933542e-06
-2.47644047437959e-05
-6.59939378771315e-07
-1.72677653102976e-05
-1.95042423545564e-05
-2.99535299824191e-05
1.51193863714746e-05
-1.47437678761142e-05
-1.81540375519746e-05
