# Supplementary material for: Research on computational propagation and identification of mine microseismic signals based on deep learning
Source: PLoS One. 2025 Oct 22;20(10):e0334641. doi: 10.1371/journal.pone.0334641 (PMC12543183; doi:10.1371/journal.pone.0334641)
Supplement: S9 Data — (ZIP) [file pone.0334641.s009.zip › 000101100000404.xlsx_0.txt_24.txt.txt]

-8.64801658481399e-06
-2.25793593969198e-05
-1.84839165751147e-05
-2.73575490591028e-05
-5.10412242146472e-06
-1.30059703175437e-05
-9.72467145681901e-06
-8.92565009558763e-06
-4.08415108333849e-06
-3.02459309582568e-05
-2.04278885367602e-05
-1.22363157283187e-05
-2.18785943770027e-05
-1.50683095265933e-05
-1.52219507408246e-05
-2.28375767404893e-05
-3.17626468090001e-05
-8.19283681007032e-06
-1.15113128528334e-05
-1.4104967018916e-05
-1.12786245809723e-05
-2.90605927526403e-05
-1.50947228485007e-05
-2.37474458726237e-05
-2.28239427609912e-05
-2.55281343827601e-05
-1.98810360035028e-05
-9.07625942940649e-06
-9.41912708823492e-06
-1.2909593572713e-05
-2.90452963186876e-05
-1.97935102928891e-05
-2.73894501939163e-05
-1.36845156157068e-05
-2.4683143663757e-05
-1.91308909045339e-05
-1.27530764602967e-05
-1.35590509082003e-05
-1.10382386987298e-05
-2.69214603236947e-05
-8.3302479711107e-06
-5.6070045009237e-06
-2.50273487427774e-05
-1.58193232292795e-05
-1.65773996830714e-05
-1.7659225923726e-05
-2.97667053439913e-05
-1.99210469005144e-05
-1.20011375452017e-05
-1.99059088801918e-05
-2.52089447706492e-05
-2.1372589796032e-05
-7.10059061071555e-06
-1.28458448293326e-05
-1.93566531212922e-05
-2.65960721174745e-05
-1.00163983695504e-05
-1.45670119524606e-05
-1.7986184225045e-05
3.22200595342926e-06
-1.73259622760884e-05
-1.8266560031438e-05
-1.56222624684448e-05
-2.43185785376641e-05
-1.09899083785903e-05
-1.98309179547e-05
-2.31997845959827e-06
-1.59922774103224e-05
-3.60009088663651e-05
-6.67590084150259e-06
-7.11235223343825e-07
-1.38682707032848e-05
-2.93993816406475e-05
-1.14586627102426e-05
6.02034762730296e-06
-1.41577923635926e-06
-1.96233729365383e-05
-1.36526233515847e-05
-2.70883003954768e-05
1.00005622311217e-05
-6.04095099908354e-06
-2.37547087418497e-05
-4.5814665019975e-05
-2.63628893847937e-05
-1.90945807290008e-05
8.68682125877599e-06
-2.20040644152374e-05
-6.93920289001014e-06
-9.69476900917905e-06
-2.61106797466706e-05
-6.18529764942384e-06
-2.85472782532122e-05
-1.44973515644655e-05
-1.48278704277884e-05
-1.86282440769223e-05
-2.89966260738311e-06
-1.7602768557001e-05
-9.06578034624814e-06
-1.86730672187505e-05
-1.22093085229639e-05
-1.46794506307977e-05
-1.87925369966136e-05
-2.19075803143377e-05
3.13339366277168e-06
-1.52603210939767e-05
-1.86995386562768e-05
-2.30405186820865e-05
-1.67905506159319e-05
-1.89316775353641e-05
-3.88614365002708e-06
-1.26475796475903e-05
-2.6117122324723e-05
-1.03833053458223e-05
-8.51284099655832e-06
-2.3068190276765e-05
-1.12333166650079e-05
-5.35126216970612e-06
-2.68303538970226e-05
-1.89930530465026e-05
-1.03064782480908e-05
-1.9656328599875e-05
-1.8664359803931e-05
-2.0310697426676e-05
-1.20777691229278e-05
-2.98181008080813e-05
-1.21949987294753e-05
-5.0569466004981e-06
-2.4956052577574e-05
-1.56142816936233e-05
-1.98398740153795e-05
-6.89652728487386e-06
-2.64912183742878e-05
-2.50022922470524e-05
-3.31060816906639e-06
-2.48388674591949e-05
-3.0933570634412e-05
-1.67334442319039e-05
-8.79103709891912e-06
-1.93832757283671e-05
-2.42993838835129e-05
-4.42693827047373e-06
-1.74346091722339e-05
-8.45305386561755e-06
-2.23061602064093e-05
-1.99189253579085e-05
-2.49609697753159e-05
-1.83046789249143e-06
-6.62132179702082e-06
-2.79483999406774e-05
-3.32292487512068e-07
-2.70549155330873e-05
-2.65604593136501e-05
-1.50301378231622e-05
-1.71647034464797e-05
-1.26261894530041e-05
-1.24842888003144e-05
-1.67674298390869e-05
-1.00549502831091e-05
-3.93393439607637e-05
-2.78933372700963e-05
-2.64542342636025e-05
-7.75011448615201e-06
-1.05963711164885e-05
-2.71695815276277e-05
-2.32110474018917e-05
3.72867823004449e-06
-3.03339910935438e-05
-2.07198799036523e-05
-1.70822246228819e-05
-6.85839151324001e-06
-3.2329628863048e-05
-9.33316645679025e-06
-8.1981883125187e-06
-4.47960862004255e-06
-3.75949659825782e-05
-3.59051874163913e-05
-3.11373588166304e-05
-6.48667250848665e-06
-1.86263719376309e-05
-2.23319722493786e-05
5.83514071822933e-06
3.71959642189496e-06
2.8880593363103e-06
-3.09232086118718e-05
-7.28105752522571e-06
-2.34377038963341e-05
-2.56290063922695e-05
-1.50837374789352e-05
-8.67675289895103e-06
-8.15665412854221e-06
-2.49069835166232e-05
-2.21252594948295e-05
-7.88219680358214e-07
1.6433799775229e-06
-2.31431262051742e-05
-2.07076429387924e-05
-2.54844406694428e-05
-2.10425676372452e-05
-1.32242023446824e-05
-1.61479244088187e-05
-8.4128514168743e-08
-2.11851151934194e-05
-2.09458698365232e-06
-1.76945155582341e-05
-2.26857116100521e-05
-7.17050658946322e-06
-2.29208772223786e-05
-1.69041086591714e-05
-1.62145323634188e-05
-9.80693167941162e-06
-1.22888354493364e-05
-2.5624369009631e-05
-3.04297967417354e-05
-3.59478162498652e-06
-2.34267974208692e-05
-3.39451794467503e-05
-1.6761577185538e-05
-1.81389395248482e-05
-2.86761934978069e-05
-1.33678412155085e-05
-6.72863815525722e-06
-1.29411283198577e-05
-8.32014407990713e-06
-2.85463685393139e-05
-2.35988608767908e-05
-2.93506808598979e-05
-1.76333980976452e-05
-2.01496213277429e-05
-2.0627782847078e-05
-1.92758216356826e-05
-2.09298610183159e-05
-2.48361257699473e-05
-2.73525624627256e-05
-1.60848152765598e-05
-2.37538959583467e-05
-1.90384516328717e-05
-2.83140620274992e-05
-2.67364974141922e-05
-1.2874949563371e-05
-1.10696231843273e-05
-3.69834880096005e-07
-6.73706204231935e-06
-4.04169741116444e-05
-3.08424165336669e-05
-2.14747714989818e-05
-1.96275588756814e-05
-1.36439180257891e-05
-2.38642711416825e-05
-8.19316280417875e-06
-1.76561594583842e-05
-2.13723867051618e-05
-3.28465842528856e-07
-1.09204112616669e-05
-3.00126792180109e-05
-2.03919171490119e-06
-8.26294160152568e-06
-2.58752967046852e-05
-3.73144993379601e-05
-6.38568962588517e-06
-4.81363484471126e-06
-1.7149958816517e-05
-4.10493672816292e-06
-1.79827280686702e-05
-2.77033840351022e-05
-2.0140156327885e-05
-1.22527605839104e-05
-1.02616075105085e-05
-1.34279351970074e-05
-1.90562128207887e-05
-1.18529029648578e-06
-1.95015812686793e-05
-6.47872903440406e-06
-1.8467128782823e-05
-2.72320904264516e-05
-1.98233287372863e-05
-8.11098964773814e-06
-2.9787689465304e-05
-1.06450055816535e-05
-2.64565933628191e-05
3.47548276134713e-06
-5.63852772574373e-06
-7.22487609541305e-06
-1.73010195012226e-05
-4.92101125467335e-05
-7.6355011839611e-06
-1.90263618541649e-05
-1.54555850851697e-05
-1.72572809909198e-05
-1.38761004927508e-05
-1.78639370975091e-05
-7.25647878445035e-06
-2.57710034077204e-05
-1.50309396379348e-05
-8.72175248917004e-06
-2.15451025462452e-05
-1.25124646614964e-05
-2.34818564767989e-05
-3.31363070682643e-05
-4.83649010319064e-06
-1.84719373413384e-05
-1.42627580757564e-05
-1.4860008362936e-05
-1.04694845976701e-05
-2.67127905424883e-05
-9.36883761047026e-07
-9.55331930199049e-06
-2.29837599915976e-05
-8.23865001440613e-06
-1.50360284907119e-05
-3.23205819457315e-05
-2.62036124026361e-05
-2.65600422763671e-05
-4.55528180782761e-05
-4.36093061339955e-05
1.36360997085529e-06
4.44332631276799e-06
-1.26087652951904e-05
-1.00562572923347e-05
-9.74654294216171e-06
-2.97763648265859e-05
-2.27688813392713e-05
-1.22095352844355e-05
1.32957325929788e-05
-2.10993244169411e-05
-1.32860558860149e-05
-2.09856617456862e-05
-2.92560734113689e-05
-6.89491681624567e-06
-2.29295383587207e-05
-2.1254138154378e-05
-1.6791001314768e-05
-6.30629804337079e-06
-1.60566289492095e-05
-2.95773636834803e-05
-1.39440036660463e-05
-1.25978542718736e-05
-2.82295349735132e-06
-4.97062946305652e-06
-2.82167142650577e-05
-2.35928705725708e-05
-1.65440625544531e-05
-2.92076040147323e-05
-3.63778633105109e-05
-1.10078467637603e-05
-2.88809401829341e-05
-9.63624288860069e-06
-1.9201187363569e-05
-1.97757848946348e-05
-1.87831591031092e-05
-6.6705093411008e-06
-3.09100112860203e-05
-3.18597200312153e-05
-1.97167464137223e-05
-1.69662406834919e-05
-1.57265083276738e-05
-1.74079284289173e-05
-5.57590376954224e-06
-1.54956742605303e-05
-1.4223116911039e-05
-1.99036630386307e-05
-2.02301272300934e-05
-2.38435004403554e-05
-1.30594805109426e-05
-3.21690032587324e-05
-2.10160190266855e-05
-2.94386056332192e-07
-3.10061425595627e-06
-1.55610485078199e-05
2.74201660591137e-06
-2.67132260049175e-05
-1.45439344351393e-05
-1.31954799088086e-05
-1.15290607771475e-05
-3.94531119555203e-05
-2.56568799516433e-05
-1.33943798703441e-05
-1.96637863491145e-05
-2.94210258888512e-05
-7.59599034441914e-06
-1.98940741235048e-05
-2.13365314735283e-05
-2.16761266997823e-05
-1.55110908702416e-05
-3.02978473370209e-05
1.27244149271352e-05
-1.68402530190426e-05
-3.76167235321218e-05
-3.70891147803304e-05
-2.28656531681002e-05
-2.02355670151438e-05
-1.20213842903217e-06
-7.79624631064361e-06
9.11606257086134e-06
-2.32851883766074e-05
-8.49719829934158e-06
-2.12368104537071e-05
-2.76582286428675e-05
-5.49816465149326e-06
-1.22289151289926e-05
-1.87347556544701e-05
-1.78298760954953e-05
6.84410241673992e-06
-1.96640324711279e-05
-2.49005492908527e-05
-2.94941042573501e-05
-1.52647149957499e-05
-1.25073251733345e-05
-2.38530299779974e-05
-4.49179472727442e-05
-3.65334320444543e-05
-1.71259519250676e-05
-2.73540877715323e-05
-1.69010903923297e-06
-3.75477842180511e-05
-4.24773596703573e-05
-1.33966724391935e-05
-1.27403634602217e-05
-1.2968776959882e-05
-2.92107214954854e-05
-1.05713610899937e-05
1.25530698180533e-07
-2.68087905371889e-05
-2.95470171186586e-05
-1.77639278901179e-05
-3.63217081531642e-05
-2.48660612128104e-05
-2.076826655014e-06
-1.30177086634535e-05
-2.16735832524314e-05
-3.49329753735348e-05
-1.27399454000411e-05
-2.1129762090977e-05
-3.12769913157948e-05
-9.9522194245578e-09
-6.71770931658849e-06
-1.28296182744221e-06
-2.42493104970698e-05
-7.26791648550811e-06
-7.45804909009481e-06
-7.42562557560647e-06
-1.15447271844657e-05
7.65608309197364e-06
-1.41836124620689e-05
-1.45265159078819e-05
-3.0565559228832e-05
-1.77779512099106e-05
-1.965482282405e-05
-1.19599027907915e-05
-8.91425483433555e-06
-2.8410860134748e-05
-1.72696532490772e-05
-2.29953073485588e-05
-1.88928785901937e-05
-2.67961142491911e-05
-6.69747747426142e-06
-1.90179705792807e-05
-1.4735096360028e-05
-1.62697769043842e-06
-1.90165609833193e-05
-1.46028746179018e-05
-1.68379273972758e-05
-2.09801766420593e-05
-8.72158356412644e-06
-1.97207024051205e-05
-4.21817342920345e-05
-3.19706019147608e-05
-2.69080926651597e-05
-2.8754834353296e-07
-2.06408650993714e-05
-1.22831012836115e-05
-3.92146808998981e-05
-8.10256936051405e-06
-4.13677103808891e-07
-2.04315785747252e-05
-2.19497632573239e-05
-8.34760411422808e-06
-1.4210099960402e-05
1.0267941810442e-06
-6.41637945646465e-06
-2.28671144807627e-05
-1.2426967974689e-05
-2.28049749019149e-05
-1.82443737504177e-05
-3.98095946383819e-05
-3.38735858433701e-05
-3.90817417755479e-05
2.65023056011189e-06
-3.34677881599496e-05
-1.072873696745e-05
-1.64942870419256e-06
-2.06181754995861e-05
7.82759298211208e-07
-6.40541956027589e-06
-2.18420102021915e-05
-7.94239566380705e-06
-1.93466303592101e-05
-2.07182653282112e-05
-1.89661663501605e-05
-2.33363131216011e-05
-2.65351054089835e-05
-1.51138410697299e-05
-1.55147679455423e-05
-4.79787466048075e-06
-1.1462078709766e-05
-1.31168975877741e-05
-2.41274559770329e-06
-6.70897603019356e-06
-1.28819403195075e-05
-2.04775942096542e-05
-3.47746661846923e-05
-5.39322849955447e-06
-2.56468044978396e-05
-1.09158131273111e-05
-8.62839152003843e-06
-3.16231877125115e-05
-2.29020068378712e-05
-7.89318689985783e-06
-1.43845632426433e-05
-1.76641160852162e-05
-2.29681489873569e-05
-1.11580532190796e-05
-2.56937225924822e-05
-1.12879994952867e-06
-1.0944584541757e-05
-2.31274969924881e-05
-1.12097819588223e-05
-7.29292273653738e-07
-1.16296871125877e-05
-1.78698042496409e-05
-2.00596728082395e-05
-2.6889742694956e-05
1.24254347223325e-06
-1.94588431008159e-05
-1.8779083163326e-05
-3.08370188272669e-06
-1.62124514597182e-05
-1.09760641916408e-05
-3.34389905063513e-06
-5.55643330319443e-06
-1.55166939237037e-05
-1.42444600637752e-05
-7.97965377023907e-06
-4.42874592095439e-06
-1.04065331961194e-05
-2.60792288265545e-05
-1.13135237323111e-05
-1.32619643099461e-05
-2.10483143768988e-05
-4.23663436495078e-06
-1.53066923009135e-05
-2.19179570044521e-05
-4.34550469587376e-06
-5.24090018132608e-06
-3.05299207404002e-05
-2.85667743015015e-05
-8.998561559014e-06
-2.81248830554929e-05
5.23316351248564e-06
-9.42303997597527e-06
-2.99627176006741e-05
-1.65994299855988e-05
-4.8615697110151e-06
4.21178191709281e-06
-5.0770841706547e-06
-9.00689478354902e-06
-1.9154325781238e-05
2.08123635518515e-06
-6.10152388559401e-06
-1.6227732613642e-05
-1.6009811633972e-05
-2.15623206642089e-05
-2.04658248316746e-05
-3.12498633224966e-05
-2.16248325653214e-05
-3.11115714029617e-06
-6.601715471398e-06
1.00440364648972e-06
-2.54646967384111e-05
-9.75982969046423e-06
-2.02407316827217e-05
-1.80107817304842e-05
-1.16635765188492e-05
-1.7937329875638e-05
-1.77792612445777e-05
-1.71200710915395e-05
-6.2502654047268e-06
-3.53801801231628e-05
-1.71205021588794e-05
-4.09882124800966e-05
-7.81502606504083e-06
-1.29757151978998e-05
-1.44667477701151e-05
-2.56110985428797e-06
-2.77391621576765e-05
-2.3485476508801e-05
-1.36189391236824e-05
-1.19021357281045e-05
-5.28175798725547e-06
-2.0233907108559e-05
-9.82484427816889e-06
-2.23718402845165e-05
-2.51936409829577e-05
-3.26879571980558e-05
-6.68065506399457e-06
-1.03463946676239e-05
-3.03410049360662e-05
-1.74562483838999e-05
-1.54813477500875e-05
-2.03796486115646e-05
-1.37618875405278e-05
-1.16984415902429e-05
-7.2489751888001e-06
-2.03697401266216e-05
3.40625989774629e-06
-1.64904032625087e-05
-9.98112332330322e-06
-1.73393681602251e-05
-1.46772459240108e-05
6.58767230798661e-07
-1.46639886099903e-05
-4.69789824066691e-06
-2.08619193882422e-05
-1.91307919566985e-05
-2.65741606387878e-05
-9.3595777398858e-06
-1.38771923094236e-05
-2.59032342342863e-06
-2.27755355837135e-06
-2.25102400158356e-05
-2.21347781805267e-06
-1.27433221762986e-05
-1.4993877238533e-05
-1.88524121541156e-05
-3.54400949290951e-06
-2.06759544704358e-05
-2.84781172495102e-05
-4.47562439983897e-06
-1.71916421039897e-05
-1.448395984421e-05
-1.69910192442164e-05
-2.73309130803649e-05
-1.05602318271778e-05
-7.92555230658995e-06
-7.25786975568783e-06
-3.0739518505633e-05
-2.93913649178506e-06
-2.87926996726527e-05
-3.39835886540985e-05
-3.75630914648573e-05
-8.37162904469886e-06
-4.0287369034336e-05
-2.23033696044691e-05
-2.28421713933356e-05
-1.65615871514725e-05
-1.85855081550097e-05
-2.12527218746138e-05
-2.80743578086714e-05
2.58552885990397e-06
3.45989642381489e-06
-2.10114447043651e-05
-7.90983890144088e-06
-7.69235942763519e-06
-1.86014859837891e-05
-2.19602602091543e-05
-7.90811909017964e-07
-9.10938432085742e-06
-2.35694078852542e-05
-2.49401776005497e-05
7.53326178012361e-06
-1.39108842320915e-05
-2.7549620579688e-05
3.70970204578005e-06
-2.23844335558133e-06
-1.30440222221479e-05
-2.47369812923599e-05
-1.04443096146606e-05
-1.43626775883038e-05
-1.25262478335286e-05
-3.38097579651693e-05
-1.25803298605685e-05
-2.16158872665356e-05
-1.40934146398809e-05
-2.33681357801377e-05
-3.54214012499395e-05
-1.99147583305216e-05
-3.67035069779003e-06
-9.48020229831927e-06
-1.08833555313858e-05
-4.13753674032196e-06
-1.25164872884194e-05
-3.1497352642723e-05
-2.19286365376661e-05
-1.49536037540972e-05
-1.99818221749982e-05
-1.13757729306572e-05
-2.41471595833513e-05
-2.17538340424742e-05
-7.3591686274441e-06
1.75634180724318e-05
-1.32732330529821e-06
-9.32990984254361e-06
-1.67915394702626e-05
-2.12659626300278e-05
-1.34812607061315e-05
-3.71121410554936e-06
-6.88728098134735e-06
-2.7435275746182e-05
-1.43764513270208e-05
-2.69160992712637e-05
-3.21904069051061e-05
-6.75904793848455e-06
-1.61109803040676e-05
-3.01973161435208e-05
-1.12525631582053e-05
-1.37090353193111e-05
-9.80369539440164e-06
-1.09733447814954e-05
-2.55930294562794e-05
-1.23402542271253e-05
-2.2595564591259e-05
1.12325925353402e-05
9.90633495491067e-06
-4.7290465716865e-06
-1.17082245809232e-05
-2.25763088796085e-05
-2.11989687550045e-05
-2.60071068796662e-08
-2.69472878459707e-05
-1.66796812235543e-05
8.27406423714263e-06
-9.36024008175695e-06
-1.1972880684932e-05
3.8244686882825e-06
-2.02701211429458e-05
-1.97391656530166e-05
-4.26807938103094e-06
-2.49458900523323e-05
-8.76842934875244e-06
-1.18568793526235e-05
-1.87529954079946e-05
-2.24485289525927e-05
-2.39754210554275e-05
-1.39449636821731e-05
-1.74308739532774e-05
-1.83450829831208e-05
-1.65901220083048e-05
-1.49887443745526e-05
-1.3448178979805e-05
-9.03519676081995e-06
-4.2267979503084e-06
-9.20055499372947e-06
-1.23696411107768e-05
-1.5495305575573e-05
-2.36014090288642e-05
-1.62890204333377e-05
-1.8748189651564e-05
-2.57568995561955e-05
-2.57163159976295e-06
-1.66828661057162e-05
4.46780859494449e-07
-1.13337442494306e-05
-1.8397409134816e-05
-1.00048040709417e-05
-2.49719121084423e-05
-2.07530681940295e-05
-9.09693016011189e-07
-1.57776467655624e-05
-3.19589772702578e-06
-3.40765540312218e-05
-1.18923008889304e-05
-1.71680813302463e-06
-1.98975007699824e-05
-1.82621392748242e-05
-2.07514505147951e-05
-9.9400804050144e-06
-2.17096200692685e-06
-3.25759838762923e-05
-1.49925651117487e-05
-4.56516540487192e-06
-1.31346435752767e-05
-7.23317183110572e-06
-1.82895218679556e-05
-1.04328757835684e-05
-1.87705316003071e-05
2.89812707368358e-06
-1.15141952159385e-05
-2.72814861389225e-05
-2.82873166974901e-05
-1.82427180828997e-05
-1.92093594482951e-05
-1.63535477895515e-05
-7.95915550845338e-06
-1.24072527867329e-05
-1.3562783903229e-05
-7.18087675634646e-06
-2.43506827564251e-05
-2.03803016958055e-05
-3.20208111934688e-05
-2.04734805316321e-05
-1.20591811233048e-05
-2.55071513109564e-05
-1.22050262386772e-05
-4.81866022004806e-06
-6.05487325798316e-06
-1.2510127894603e-05
-2.62453529803693e-05
-4.26209873009003e-06
-1.48343661662609e-05
-2.53246108572073e-05
-3.25465972582557e-05
-9.84377718108502e-06
-2.55270343592309e-05
-2.36621962201758e-05
-3.50629329942425e-05
-3.0702809847155e-05
-2.57921027515155e-05
-1.65715854851822e-05
-1.98538135075988e-05
-1.11630537473073e-05
-1.0616846806857e-05
8.79338647539398e-06
-3.43806826429646e-05
5.09022669961531e-06
-8.16740328298701e-07
-3.256210029766e-05
-2.4549802896311e-05
-2.12240198528533e-05
-1.04108413316796e-05
-7.26116863979162e-06
-3.32389113608479e-05
-1.68177336706512e-05
-3.5161376368567e-06
-3.62784660846353e-07
-2.43215440865991e-05
-6.59520470096611e-06
-1.88568005567248e-05
-1.84297685931563e-05
4.90067877460163e-07
-1.26059901858317e-05
-2.678637333652e-05
-1.54295638670784e-05
-2.59426641138148e-05
-1.42434352636401e-05
-3.12603761004525e-05
-4.03716608558541e-06
-2.57932672425874e-05
-6.22403172061756e-06
-1.17685808259694e-05
-1.71347375501501e-05
-2.47779114058974e-05
5.57372762551876e-06
-1.3885696150033e-05
-1.1570186606743e-05
-1.43250266890468e-05
-2.575636732024e-05
-2.67206326693895e-05
-7.3958222779346e-06
-1.51362628877365e-05
-7.99904263014885e-06
-2.12706712547471e-05
-2.44812843857542e-05
-2.85944037258948e-05
-3.4620524291947e-05
-5.39616956765802e-06
-1.2981172310887e-05
3.92051344090969e-06
-3.4037045129083e-06
-2.09401928578507e-05
-1.1415532824974e-05
-3.41495729046168e-06
-2.11306847233417e-07
-1.73098513931632e-05
-1.57428311605972e-05
-3.63335014227749e-06
-1.48649575842247e-05
-1.55615331705246e-05
-2.5392091236593e-05
-6.84508508350434e-06
-7.05357450587538e-06
-1.72202969414511e-05
-2.12812871519951e-05
-6.74105837523407e-06
-5.61950788182943e-06
-2.47453498548731e-06
-2.12390545879432e-05
-1.64307707749996e-05
-6.26582883556228e-06
-1.62880805810113e-05
-2.30167310742236e-05
-9.77915816574757e-06
-1.62889768685049e-05
-1.46592704856411e-05
-2.71409509197456e-05
-3.72564288765809e-05
-1.62175180315109e-05
-6.10461733237683e-06
-1.93120553866477e-06
-8.08071161463927e-06
-7.3036954841177e-06
-3.21900645225705e-05
-5.55328525289153e-06
-2.2693794485144e-05
-2.20342884335608e-05
-1.50931194899026e-06
-2.13411654809573e-05
-2.56469722911074e-05
-2.49960311613668e-06
-3.66474639838239e-05
-2.33790807029516e-05
-3.38246546339943e-05
-1.74550510841724e-05
3.05768467403556e-06
-2.60722887047649e-05
-1.32299357934209e-05
-1.63272837240456e-05
-2.35049523248092e-05
-1.65787350461042e-05
-1.74943200393989e-05
-1.50909272071326e-05
-2.83331853059037e-05
-2.20911314751335e-05
1.41980263135117e-06
-1.35661894774727e-05
-9.4547521177913e-06
-1.55677309269121e-05
-7.06708286385304e-06
-9.11389016802535e-06
8.99918464561519e-06
-2.32078850164819e-05
-1.59112374532899e-05
-5.8910592259617e-06
-2.45514504472449e-05
-1.69895248843316e-05
-2.81854358727495e-05
-9.28163295874493e-06
-1.67847421954753e-05
2.06857664940136e-06
-3.98683825745105e-06
1.98626762424499e-06
4.46706710851179e-07
-1.65344193688767e-05
-7.89566541997208e-06
-2.16404384743538e-05
-4.14183113295809e-05
-2.1912942086429e-05
-1.85463619486301e-05
-2.0649604665124e-05
2.22153277608018e-06
-3.53056069390891e-05
-1.66754069782657e-06
-9.19858658462912e-06
-2.52658680984193e-05
-1.50959517665044e-05
-3.53448562738896e-05
-2.84207011992716e-05
-3.45123460859467e-05
-2.61039113077463e-05
-2.70808153965528e-05
-2.04395440852794e-05
-1.0527647589893e-05
-1.74661636661412e-05
-1.35856757766975e-05
-3.56969517848501e-05
6.83205679446438e-07
-3.79784094671947e-05
-7.04517812214096e-06
-1.00744831231539e-05
-2.80395779119007e-05
2.03393850408338e-07
-6.8884532677897e-06
-2.89818865841409e-05
-1.1140623154029e-05
-3.40332611015239e-05
-2.70115037122595e-05
1.92810671664233e-06
-2.30201374063118e-05
-2.27415731304751e-05
-1.82462885742402e-05
-1.65540391527449e-05
-2.73024883614596e-05
-9.0659381442365e-06
-5.02640020974639e-06
-1.81844336472846e-05
-2.28186992042427e-05
-2.07871883446916e-05
-1.8069372168846e-05
-2.84783734344636e-05
-1.03239305951025e-05
-1.22562802295155e-06
-3.72786637615296e-06
-7.69316726884448e-06
-6.615149459861e-06
-1.80180674671021e-05
-1.23975613254259e-05
-2.31863374662672e-05
-2.28327162724373e-05
-9.36444740442339e-06
-9.26167663380892e-06
-2.23954018151996e-05
-2.17843480944605e-05
5.32755152829031e-06
-5.05964722700387e-07
-7.11882995931767e-06
-2.44768663456673e-05
-2.39463530793017e-05
-1.35135054623354e-05
-1.38751644220261e-05
-1.25970761353963e-05
-1.24954170058877e-05
-1.54221751497496e-05
7.46266572138098e-06
-1.74745065308979e-05
-1.95626578236172e-05
-4.25422707039742e-06
-1.4985321377286e-05
-3.47760077867196e-05
-1.9448536100665e-05
-1.98658900552453e-05
-1.72811795203578e-05
-3.48291389579952e-05
-1.74075276646673e-06
-4.28687816306048e-06
-1.23554303051638e-05
-2.43222338934838e-05
-2.76961812835403e-05
-2.76276606292214e-05
-1.36688336047395e-05
-1.03756486894019e-05
-3.42439465954695e-05
-2.79919311349542e-06
-1.57247677246311e-05
-9.59830250873038e-06
-2.01048084259592e-05
-1.0305242939943e-06
-2.02923923080505e-05
-1.46510429455811e-05
-1.20540532251065e-06
9.7767317826966e-07
-1.90286943646772e-05
-7.55017918788418e-06
7.0099503014844e-07
-1.38776007004026e-05
-1.65590399355891e-05
-1.95174120136376e-05
-6.6313955646792e-06
-1.97758951923381e-05
-1.17812025977943e-05
-1.47475565215402e-05
-1.30637148247377e-05
-3.16547667882606e-05
-1.96471034777234e-05
-3.5564950541479e-05
-2.52705187105911e-05
-4.11831841737752e-06
-2.28137590131484e-05
-1.98930095374462e-05
-2.97472281135236e-05
-2.34139381913466e-05
-1.24547594794248e-05
-6.69561189457953e-06
-1.90121039155553e-05
-2.06313518727349e-05
-7.87136223141065e-06
-3.37661293875863e-05
-1.71908567997529e-06
-1.6913764452861e-05
-1.37251948477528e-05
-2.88837263087837e-05
-1.89175927034767e-05
-2.3265434645002e-05
-2.87144803625927e-05
-1.13221536844484e-05
-1.68943481657762e-05
-1.35350332137342e-05
-1.50258206801373e-05
-2.71301300743258e-05
-3.20778641879594e-05
-7.98034818269797e-06
-4.57942263351332e-06
-1.20855513628225e-06
-1.66062329825796e-05
-3.84082902628563e-06
-1.17305614008158e-05
8.0818948590252e-07
-2.95791085810297e-05
-3.02523743174511e-05
-2.66057954420676e-05
-2.63813882989888e-05
-1.78591293122418e-05
-2.07107054364649e-05
-2.62216149293157e-05
-1.64922598177715e-05
-1.35089648958021e-05
-1.46124430461476e-05
-5.57395253276276e-06
-1.79096414413066e-06
-1.6163839972472e-05
-1.94472474662584e-05
-1.66715885647411e-05
-2.46927057403839e-05
1.84255571293115e-06
-1.98757010878052e-05
-3.2621021392082e-05
-1.68000051232763e-05
-1.64084702943755e-05
-3.4939561835487e-06
-1.52817574378033e-05
-1.37312197081338e-05
-8.97910693510579e-06
-1.83556237999713e-05
-7.40678247758854e-06
-1.03379382137438e-05
-1.05670160554165e-05
-2.46677651045675e-05
-1.80110217803153e-05
-2.66400840452123e-05
-2.44984885189538e-05
-1.92436576604269e-05
-7.40854340529339e-06
-1.66685514083855e-05
-2.05456774464535e-05
-1.35645819652037e-05
-1.73552414358913e-05
-4.32568156275901e-06
3.52179528382935e-06
-2.75045264681736e-05
-1.60175251550281e-05
-1.09325116465594e-05
-2.44802303100692e-05
-7.9799261333188e-06
-8.18410580317928e-06
-3.40554322360425e-05
-1.88656377876732e-05
-9.90165913642067e-06
-8.57505716107501e-06
-1.12502061262804e-05
-1.67505651901426e-05
-3.49750282868598e-05
-6.2360260217004e-06
-1.46301067440909e-05
-2.85561066130037e-05
-1.14717255806512e-05
-1.68966557141143e-05
-1.6396662751732e-05
2.34803439750238e-06
-1.64784905313677e-05
-5.69703237290782e-06
-2.99335199452401e-05
-5.35674382471157e-06
-2.42877128652548e-05
5.64266826072533e-06
-1.90077874512632e-05
-2.60167168794044e-05
-9.66798991751043e-06
-1.73960239908191e-05
7.56112159777576e-06
-4.35226420233275e-06
-1.64137622633801e-05
6.01273491524613e-08
-1.0219888038672e-05
-1.64473849961063e-05
-1.66384500754897e-05
-1.81894608386234e-05
6.09530557333247e-06
-1.55231492650194e-05
-5.79184172837455e-06
-2.33933723056183e-05
-3.53305382709195e-05
-1.41519955312142e-06
-2.79689331782513e-05
-2.44186028428175e-05
-1.56075425278144e-05
-5.29710856726003e-06
-1.45738166838085e-05
-5.26763685037766e-06
-8.6440738290491e-06
-7.22521322620206e-06
-9.58404176756711e-06
-1.69845321443004e-05
-2.77306681616578e-06
-1.66951469102551e-05
-2.1462652931381e-05
-2.42198283058393e-05
-1.19404262635548e-05
-1.53465216047356e-05
-1.43646338151239e-05
-7.27626805633969e-06
-1.97297606238589e-05
-8.58631239094918e-07
-1.23179460255348e-05
-2.65167223654229e-05
2.29358561237195e-06
-1.33737347452293e-05
-1.43433781139978e-05
-1.86347036592348e-05
-2.7594594827183e-05
-2.24553871666326e-05
-2.18001618620123e-05
-2.15258243042998e-05
-4.13388675819831e-06
-9.23591873294364e-06
-2.93526632262004e-05
-2.73908607362411e-06
-1.20255106235862e-05
-2.08844588173507e-05
-5.3340087530117e-06
-1.73472410215509e-05
-2.49874740406258e-05
-2.52857454745543e-05
-2.14266974133178e-05
-1.1610696604842e-05
-2.61823133445583e-05
-6.43472954661451e-06
-2.26600344776619e-05
-3.85021201293226e-06
-3.29172989689685e-06
-9.74930297642413e-06
-1.1819346345826e-05
-2.13622974347575e-05
-6.95997085914828e-06
-6.91273475837862e-06
-1.74798738609269e-05
-1.35574229841277e-05
-4.79509631419863e-06
-2.02442002578713e-05
-1.86815953797744e-05
-3.42205079206164e-05
-3.00454150096833e-05
-2.71993185026772e-06
-1.88272754616125e-05
2.35991013758563e-06
-9.17259443058812e-06
-1.5387478312822e-05
9.43101917649556e-07
-1.66709362884957e-05
-2.48184629937941e-05
-2.01040850843296e-05
-2.41808294876008e-05
-1.99391169637003e-05
-5.32177046695993e-06
-1.23124357245045e-05
-2.42244187683493e-05
-7.08336287714524e-06
-3.50551572078787e-05
-1.49479633786439e-05
-4.57644282213061e-06
-1.91116699600154e-05
-2.02537721903624e-05
-6.21063095035734e-06
-3.0157027582255e-05
-2.11569721166728e-05
1.00129982369539e-05
-1.39271554924293e-05
-6.88614123101839e-06
-3.79838499403416e-05
1.37116480014784e-06
-6.00144587459611e-06
4.6021961148011e-06
-3.051932942444e-05
-1.80117862596847e-05
3.24945717262697e-06
-1.39088012940954e-05
-1.90991266486218e-05
-1.4470503825623e-05
-7.66110430560079e-06
-1.73044734530598e-05
-2.22015171956613e-05
-1.7468106140451e-05
-9.91192193156694e-06
-8.01192138230365e-06
-2.21288932338437e-05
-1.81846331126904e-05
-7.55803638615928e-06
-1.55374301722589e-05
-2.86033631727884e-05
-1.73798184777721e-05
-4.82441035000719e-06
-6.56843275517773e-06
-1.12016898376921e-06
-2.02833624487064e-05
-6.63695346126854e-06
-2.08896558849405e-05
-2.23986393192849e-05
-2.7045059520877e-05
-1.97235539185434e-05
-1.31560662962549e-05
-4.23980653943201e-05
-1.84831102888213e-05
-2.74448872299926e-05
-2.4466270345267e-05
-2.27328998408711e-05
-1.70028569926349e-05
-2.07925050319253e-05
-3.25243629505724e-05
-1.30458098631266e-05
-2.6505701916458e-05
-1.23121351670156e-05
-2.79733873548499e-05
-3.2368863890162e-07
-1.82384221607837e-05
-2.4624039926546e-05
-9.1353905685446e-06
-2.53818035947374e-07
-2.29319768583107e-05
-1.37938963716816e-05
-3.0576570323731e-06
-1.73400858680118e-05
-1.67801717660457e-05
-2.66030869822353e-05
1.41263761046933e-05
-1.73366830460703e-06
-2.90138777027234e-05
-2.34935146163976e-05
-1.56634109560573e-05
-1.70221222894092e-05
-1.77666108914619e-05
-2.14058896879115e-05
-8.90590553285323e-06
-8.98276119976127e-06
-1.28161381814202e-05
-3.54298225904636e-05
-3.00489312985195e-05
-2.45671612670055e-05
-2.49149234782984e-05
-1.01113464287366e-05
-2.31514509485324e-06
-7.32208509479041e-06
-1.212507499875e-05
-1.20712492759148e-05
-8.89214039144987e-07
-2.92108617020455e-05
-1.90215775240124e-05
-8.83155847525948e-06
3.16494230336566e-06
-2.12723608009888e-05
-2.97147069275494e-05
-2.8139006914811e-05
-2.99343574145269e-05
-2.88604789682259e-05
-1.17308754586091e-05
-1.7497840547674e-05
-3.60104829733055e-05
-3.15092743977391e-05
-5.69936880312817e-07
-1.97159308443545e-05
-9.76178318603313e-06
-1.18444822210443e-05
-3.05629882517864e-05
-2.30040613949966e-05
-1.96626524422865e-05
-5.76033789199792e-06
-9.88576065651379e-06
-3.76022963923458e-05
-2.27053209976525e-06
-1.38461810718627e-05
-3.7933198970678e-05
-8.55924696186282e-06
-6.70684256669868e-06
2.25202313058296e-06
-2.43889090963081e-05
-1.05976590080808e-05
-1.86974348714278e-05
-2.71294811478488e-05
3.03287602885867e-06
-2.70693014094619e-05
-2.10676122722241e-05
-2.81031584249606e-05
-1.8168625116219e-05
-1.25311356260523e-05
2.90496609799612e-06
-1.77779952770642e-05
-1.85366037364437e-05
-3.15709755897083e-05
-3.28528344769158e-05
-1.71310076158827e-05
-4.12877209049224e-06
-3.0642887715499e-05
-9.04480434688695e-06
-5.46640745434303e-06
-7.69427354955884e-06
-1.07000170860005e-05
-1.88000762275847e-05
-2.82170127199853e-05
3.46900780561534e-06
-1.17096846126207e-05
-9.20742675557827e-06
-1.68673330052377e-05
-1.69062461287457e-05
-1.37525203622458e-05
-1.545266004035e-05
-2.35409073237325e-05
-1.75217252357948e-05
-2.21278878748969e-05
-1.04459757910687e-05
-3.86923078452893e-06
-7.39202197380953e-06
-9.49168960022373e-06
-2.74403526732495e-05
-1.67061808899883e-05
-3.64276788988244e-05
-2.21613892973032e-06
-1.86216466574752e-05
-9.90732328495815e-06
-2.33140879806847e-05
-2.98617725324415e-05
-3.36460257054943e-05
-6.65602762509439e-06
-1.46275235429476e-05
-7.17606023018952e-06
-1.0715704320749e-05
-3.16474664696481e-05
-1.86568913241479e-05
-8.55970849484554e-06
-2.14336850903347e-05
-3.19500089813903e-05
-2.11563037621304e-05
-8.58456608916101e-06
-1.82421299533205e-05
-2.2378923746819e-05
-1.25060408113653e-05
1.35179548653084e-06
-1.76819797388014e-05
-3.37684365625384e-05
-2.02329112488336e-05
-3.13226498387042e-05
-3.11403372157616e-05
-8.0897293590242e-06
-3.1205040589588e-05
-1.43475806897509e-05
-2.45234695586878e-05
-1.96008511076221e-05
-2.11260763680612e-05
-1.67950857283425e-05
-1.34948494932487e-05
-2.02944932536405e-05
-2.41223031711792e-05
-2.71376964866361e-05
1.53225284881792e-05
-1.64268813801035e-05
-3.03458704450922e-05
-1.82129802910261e-05
-1.73462873592448e-05
-8.42203523524496e-06
-1.99476423706223e-05
-2.9027660383591e-05
-2.00507147267443e-05
-1.7262179839398e-05
-2.15820644515605e-05
-2.38605438607916e-05
-1.06791540957685e-05
-1.37481552608942e-05
-2.37224122477045e-05
-2.84738421157153e-05
-7.80556304462886e-06
-2.15959904702112e-05
-1.61780429345575e-05
-3.1013795067935e-05
-2.01606009868871e-05
-3.49476943557371e-05
-1.27645503007852e-05
-2.09847791189873e-05
9.17953412294065e-07
-4.88856662804956e-06
-2.61643061411869e-05
-1.39317270734046e-05
-2.21701900987031e-05
-1.94330681736423e-05
-1.45492688925241e-05
-2.32627579245334e-05
-2.09011747739591e-05
-3.74233354721355e-06
-6.02382467539363e-06
-8.10621188160825e-06
-1.8159679296983e-05
-1.91609184228931e-05
-1.49362016511606e-05
-2.25633044014914e-05
-2.19106259823776e-05
-1.73344295616394e-05
-5.07953385311562e-06
-9.43284453888751e-06
-1.22905517906118e-05
-2.34873834480523e-05
-2.88964400925717e-05
-2.23357406853764e-05
-1.96510166860186e-05
-1.21577815094895e-05
-2.87684539973245e-06
-1.54316231573104e-05
-4.84981211237612e-05
-2.53581828023026e-05
-7.69558174077323e-06
-2.39681695440178e-05
-7.22392201763236e-07
-1.13031702975049e-05
-6.51047668614501e-06
-1.66753527431141e-05
-1.24843447226741e-05
-1.82180916158308e-05
-3.6646280889198e-05
-2.1646116957482e-05
-2.38859299991075e-05
6.89143254098876e-06
-5.6202017817982e-06
-3.42990088329467e-05
-4.60301888384525e-06
-1.3364235888055e-05
-1.55317878373371e-05
-3.00394718978307e-06
-1.85901616758336e-05
-1.67706268630909e-05
-9.32806890521268e-06
1.58477346528169e-07
-2.48051353349093e-05
-8.36392751047636e-06
4.40810382120074e-09
-3.26802712097116e-05
-2.74479865712492e-06
-2.22879070759776e-05
-2.12337177473249e-05
-1.94796058331908e-05
-2.02633299129056e-05
-5.95454424033905e-08
-2.60273829765484e-05
-2.09957656585502e-05
-6.3749152068799e-06
-8.61888775118958e-06
-1.80856455167579e-05
-2.48653395694659e-05
-1.4425634616741e-05
-2.55655911718678e-05
-2.22559617749806e-05
-1.7246285927734e-05
-2.19663851902304e-05
-1.06550958655871e-05
-2.26576037782741e-05
-2.46538506414993e-05
-6.9309115622283e-06
-7.26645204290122e-06
-1.92623437061999e-05
-7.46774233023114e-06
-2.64636905873398e-05
-2.22125852205868e-05
-1.19488279815938e-06
-1.02300291063061e-05
-6.6022576515286e-06
-1.61029242816434e-05
-3.0917326434881e-05
1.24083501526248e-06
2.51782917315474e-06
-2.390756035989e-05
-1.73771725555084e-05
-2.82298937181559e-05
-1.28708759407066e-05
-2.27870308896026e-05
-2.20646822230062e-06
-2.44259956475179e-05
1.78489618574036e-06
-4.18663661341398e-06
-2.15696958217597e-05
-1.65688692552558e-05
-3.37862245082789e-05
-1.27137249825058e-05
-2.56133405211856e-05
-2.79507783102454e-05
1.86859756382328e-05
-2.03583548738916e-05
-3.04529222415746e-06
2.48488808723625e-06
-2.41988866787641e-05
-3.54325927314509e-06
-2.58395667338051e-05
-1.09190905444818e-05
-4.85029013925014e-07
-1.35235572265077e-05
-1.84749826526452e-05
-2.03966559425142e-05
-1.4668553081018e-05
-1.36930524080207e-05
-1.13758780793937e-05
-1.73977878511304e-05
-2.1128825672448e-05
-1.1954642090749e-05
-6.23277387927536e-06
-1.69708527532663e-05
-2.42043582534777e-05
-2.23331055754448e-05
-1.916697955526e-05
-1.02107236538688e-05
-5.90502378090772e-06
-4.44342122876073e-06
-1.89311497558662e-05
-3.01259557678542e-05
-1.29954440956358e-05
-7.23265821494406e-06
-9.00010257384448e-06
-9.60316528015222e-06
-1.45835105513745e-05
-3.5395553310369e-06
-3.70532633808745e-05
-2.28697263687053e-06
-2.33858227758071e-05
-1.2377925939943e-05
-7.13267453882457e-06
-1.55303788669311e-05
-1.15182228417811e-05
-3.25395975408618e-05
-1.11112764579857e-05
-5.15709678830928e-06
-9.41075848901832e-06
-8.34816706600863e-07
-7.05799703518262e-06
-2.41894969789738e-05
-6.7954474030641e-06
-1.63022127226164e-05
-6.67006425066286e-06
-8.43524006375516e-06
-2.76331565269587e-05
-2.3713845767138e-05
-1.85641408152119e-05
-3.20050094375173e-05
-1.22445630339365e-05
-1.46215985765125e-05
-3.31754833385874e-05
-1.3451224615865e-05
-3.80012414143745e-06
-2.09918301349295e-05
9.46789460663089e-09
-5.01560551306904e-06
-2.11069540501639e-05
-6.32996443733314e-06
-1.7105670234148e-05
-3.06689154969263e-05
-1.55524215098307e-05
-1.07493633639624e-05
-1.69691155441963e-05
-1.19003746939934e-05
-1.32685589276803e-05
-1.80238377102058e-05
-1.96747039340617e-05
-6.82831329170963e-06
-1.96678645559891e-05
-8.9701238741088e-06
-1.78763234200414e-05
-1.76952385163131e-06
-1.15035454823779e-05
-2.31538742235744e-05
-1.67868998326994e-05
-1.2673063506401e-05
-2.08130690220423e-05
6.31877984196968e-06
-9.16585343291671e-06
-2.57229222900821e-05
-1.99991072146319e-05
-6.40092428731784e-06
-2.59786389739153e-05
-2.97006584128313e-05
-1.09551772428369e-05
-1.23530117439482e-05
-3.4638126284547e-05
-3.02196771915627e-05
-1.85610665273373e-05
-1.76494445812186e-05
-9.03476817505218e-06
-3.00104556399363e-05
-2.06568865750104e-05
-2.54288409896921e-05
-1.64996775318498e-05
-3.26282284639734e-06
-2.07383382828988e-05
-2.48212304191306e-05
4.70913507788292e-06
-6.08346520088464e-06
-2.38424266468533e-05
-4.31824364827299e-07
-1.81559910415881e-05
-2.47938655740902e-05
-1.45906739125108e-05
-3.6339658493369e-06
-2.15294281298376e-05
-1.39389381873393e-05
-1.1749429149256e-05
-1.86294263343029e-05
1.09324708080045e-05
-8.39079290229655e-06
-1.60697038432513e-05
-9.21535783223258e-06
-2.52461280817198e-05
-3.22476376453019e-05
-2.0050266341972e-05
-2.32819994707587e-05
-2.35514145439316e-05
-8.14674563673485e-06
-4.85638813034618e-06
-3.28216320400046e-05
-2.80778350244359e-06
-6.21343625414311e-06
-1.24136041408244e-05
-2.81139454184744e-05
-1.64194103858215e-05
-1.03236571723937e-06
-1.43354018265291e-05
-3.21523843856112e-05
-2.82242535741141e-05
-1.46088574025276e-05
-1.59513620638902e-05
-3.39469871512444e-05
-3.13775018529499e-05
-1.15538117264696e-05
-1.26628821472272e-05
-5.87076118659367e-06
-3.08472472686757e-05
-5.84278381041538e-06
-9.92883778210379e-07
-1.02410291074845e-05
-1.43377903310718e-05
-1.30119111442798e-05
-1.99255105178964e-05
-3.85506775579331e-05
-5.21581341805984e-06
-1.32870605483873e-05
-5.22924042323156e-06
-9.00340728806023e-06
-2.7760069619158e-05
-2.15855316222679e-05
4.20343178137982e-06
-9.28761879823146e-06
-4.56138234262575e-06
-1.04089166724612e-05
-2.33736130911908e-05
-3.44496552607647e-05
-1.69715873254296e-05
-1.70739585360922e-05
-2.09190683164965e-05
-3.01330915124718e-06
-1.2389815649819e-05
-8.2441656948667e-06
3.74578089295628e-06
-2.00826049599678e-05
-1.59967231010086e-05
-1.36424741721519e-05
-3.18569039911288e-05
-1.8498631010309e-05
-3.34758764009697e-05
-1.77608392924478e-05
-1.66773634188765e-05
-1.8834546284339e-05
-8.85741583158132e-06
-2.48658705948449e-05
-7.96029007719432e-06
-3.27972497082869e-05
-5.11247146489417e-06
-1.38154958541144e-05
-3.90655427210654e-05
-3.14536113628682e-05
-1.00937407088783e-05
-2.08289351287331e-05
-2.26680747611572e-05
-1.22890611310064e-05
-2.34889207893616e-05
-2.21176366824364e-05
-2.69065124688721e-05
-1.62990696039861e-05
-2.96717997849415e-05
-2.07183879308078e-05
-2.4081998308641e-05
-1.0457187560941e-05
-1.07474121733303e-05
-3.58451866384255e-06
-2.55280538710712e-05
-2.22074052560334e-05
-1.94911060621798e-05
-1.7606474181541e-05
-1.34831992653607e-05
-1.44038806526782e-05
-2.85192580879942e-05
-1.89994774646102e-05
-3.60844216566918e-05
-2.4345269938571e-05
-3.51215156171331e-06
-1.4135593638523e-05
-1.24367785427219e-05
-4.32057753847749e-06
-3.12498746226993e-05
-2.79206311944589e-05
-1.54539343034734e-05
-1.02148413518839e-05
-1.46149733959702e-05
-1.83741809559192e-05
-3.22287055345924e-06
-4.17053751956622e-06
-8.50705081130627e-06
-2.40901638281785e-05
-2.33415414287063e-05
-6.36220250471139e-06
-2.40879410357877e-05
-2.23303488205915e-05
1.72598428346696e-06
-9.51011499047321e-06
-1.47226307882074e-05
-1.31808962317227e-05
-1.07718303572789e-05
-1.31850152609911e-05
-1.92098154326769e-05
-8.7676339296492e-06
-1.95943936111096e-05
-1.28550532705918e-06
-3.02191392962069e-05
-9.2009258929223e-06
-2.66682926425351e-05
-2.28475202046304e-05
-1.81616025141611e-05
-2.81624751545216e-05
-1.23766282570232e-05
1.51792561499932e-07
-1.90894757364217e-05
-1.74140633583618e-06
5.94663442816517e-06
-2.02096676671988e-06
-2.57366577155136e-05
-3.08909742429745e-05
-8.72365437454787e-09
-4.22727559159512e-05
-3.19442013842132e-06
-7.65752669481977e-06
5.7421396014996e-07
-1.16176941543834e-05
-2.96671821277399e-05
-2.46994037283321e-05
-2.99849326676991e-06
-8.6946443654735e-06
-3.75747715788596e-05
-2.07313761742616e-05
-1.27454333479193e-05
6.82691622973056e-07
-1.7623105561113e-05
-3.1790798633492e-05
-3.92745849127292e-05
-1.20229616570898e-05
-3.96588314338649e-05
-7.89062423868816e-06
-1.7889981580225e-05
-6.93922686870325e-06
-1.68665989411191e-05
-1.26113279035698e-05
-2.21153812662245e-05
-9.02900639571453e-06
-1.37208330405059e-05
-1.34863833439423e-05
-1.38947775479723e-05
-7.54770626421374e-06
-2.11192974123298e-05
-2.12224233380096e-05
-1.65495824737276e-05
-2.97698510098509e-05
-2.8918366857968e-05
-2.29558049602502e-05
-7.40469459754154e-06
-1.52385936142571e-05
-2.61444049617417e-05
-3.02897488149074e-05
-1.31050338326109e-05
-7.93575475576978e-06
-8.50330508492333e-06
-7.94449761106427e-06
-4.31907445261304e-05
-2.09552252995395e-05
-1.62558869972559e-05
-2.27926692398512e-05
-1.4749887410754e-05
-7.26524477312168e-06
-4.27195335205186e-05
-2.8094184751027e-05
-2.33271948290981e-05
-2.70630999743004e-05
-1.15621484619622e-05
-1.39479206089341e-05
-1.56909205711674e-05
-2.48826041057635e-05
-2.17229598226359e-05
-2.74817819587296e-05
-2.1979936410508e-05
9.45599369210976e-07
-2.55495081056906e-05
-2.8791418260308e-05
-2.16301959605459e-05
-1.15635314926334e-05
-4.0032203111674e-05
-2.03065590840695e-05
-7.12299983615294e-06
-9.53348666593763e-06
-3.02046429516425e-05
-2.17692541885132e-05
-1.61812769824716e-05
-3.23429248382179e-06
-2.39686422501444e-05
-1.6513594157933e-05
-2.98226669775492e-06
-8.04029205901782e-06
7.7315696370997e-07
-1.85968296939722e-05
-2.31939520653204e-05
-1.63295763297943e-05
-3.12757407702717e-05
-9.51265363879853e-07
-2.21891427922126e-05
-1.03360447464365e-05
1.09257333641864e-06
-1.15860405111795e-05
-1.16561170870575e-05
-2.93093462751741e-05
-2.56597942936973e-05
-7.68175358760597e-06
-3.42423049251263e-05
-3.59128358688776e-06
-2.51605935402643e-05
-7.26076333455957e-07
-1.22327371887743e-05
-5.52497499495529e-06
-2.21919948783981e-05
-3.95150695442582e-05
4.80253244485044e-06
-2.71645046242153e-05
-2.89384650903257e-05
-1.33085104504437e-05
-2.59549391807268e-05
-1.66590813404069e-05
-2.36728738610072e-05
-1.77523982222747e-05
-1.59337074106753e-05
-1.11452200858763e-05
-2.41932422039687e-05
-9.38891599195785e-06
5.97878434744466e-06
-5.96251390002162e-06
-7.38335919699727e-06
-2.29924511436144e-05
-2.14783065016945e-05
-1.79913789167783e-05
4.47627961312698e-06
9.16970119352826e-06
-6.79667007204458e-06
-1.22698114668331e-05
-1.57281604940261e-05
-2.10711682755637e-05
-1.41650296297622e-05
-2.42500199734884e-05
-4.0283864801834e-06
-1.03982792858013e-05
-1.13900074043622e-05
-6.49635491222803e-06
-2.22108936439877e-05
-1.34787411315742e-05
-7.71005230866431e-06
-1.88887343173628e-05
-2.56188779480468e-05
-2.68068177214511e-05
-4.05804718332373e-05
-1.40103413170854e-05
-9.9379750130404e-06
-3.94109507666405e-06
-1.24551566303041e-05
-2.10581770505333e-05
-1.28956971904347e-05
-1.95166427459922e-05
-1.19073612382647e-05
-5.99080042520762e-06
-1.99182259692716e-05
-1.797334163671e-05
-2.12029278549552e-05
-1.79553168229427e-05
-2.92930441748951e-05
-8.47162220264539e-06
-2.05476578460465e-05
-1.29684171536686e-05
-8.16913365294151e-06
-2.58458907470017e-05
-1.405783515272e-05
-1.85582240313785e-05
-2.49218029598364e-05
-9.63202468094926e-06
-1.7269332128949e-05
4.46713374994582e-07
-2.64935282234453e-05
-1.7351116598841e-05
-1.63500522261879e-05
-1.57220169804234e-05
-2.78899359477093e-05
-2.81422076647831e-05
-7.27794214420726e-08
-4.761205329559e-06
-2.7596401345774e-05
-2.63412313701864e-05
-1.97440757051113e-05
-2.67320504132355e-05
-1.09268644085862e-06
-2.13704443012376e-05
2.85298482333017e-06
-1.85026452537611e-05
-1.36518238262262e-05
-1.14751392782182e-05
-1.98163310443858e-05
-2.45223270329786e-05
-2.25675929083684e-05
-1.79939289085036e-05
-2.07682063338808e-05
-2.4258116156752e-05
-1.45984756785713e-05
-1.90808965295186e-05
-1.2479827609107e-05
-3.17660633445797e-06
-2.7161679947048e-05
-1.28556855035113e-05
-4.79574533790644e-06
-2.58703651588734e-05
3.30292561878731e-06
-1.90040006278052e-05
-2.50602031677249e-05
-2.73458129785467e-05
-1.57562793255371e-05
-2.6229067169831e-05
-2.54660970813627e-05
-1.31214903342487e-05
-2.30344893326957e-05
-1.68333718491729e-05
-3.24438302027411e-05
-2.06874767519201e-05
-1.02991310900181e-05
-1.03765563434433e-05
-9.93060448177841e-06
-2.28083609615594e-05
-2.84214789716452e-05
-9.11745274206799e-06
-1.71451343252576e-05
-1.54683021178385e-05
-3.2528903429045e-05
-2.28594720610165e-05
-8.18970907073222e-07
-8.05505494503649e-06
-1.87983140505057e-05
-2.80773828502467e-05
-2.53911497979608e-05
-1.43602769032215e-05
-8.64625200975949e-06
-2.13319618965795e-05
1.00813451422584e-06
-1.85451348682277e-05
-3.62722542408235e-05
-4.27601988819827e-06
-1.16788158854245e-05
-1.14903726791754e-05
-2.18197606168064e-05
-4.9520998184219e-06
-1.33491549857612e-05
-2.04678205716186e-05
-8.64784365516766e-06
-1.69577321823946e-05
-1.47944282958726e-05
-2.07022812351016e-05
-2.1823608208829e-05
-1.4880257394008e-05
-2.30891086670643e-05
-9.70759844940898e-06
-9.84626153231123e-06
-2.02378606769901e-05
-5.24343797719914e-06
-1.82554695304853e-05
-2.05721169993505e-05
-1.02068067979076e-05
-1.13280397256819e-05
-2.25141207653432e-05
-1.19678999651888e-05
-1.43308378389719e-05
-2.50418750908484e-05
-1.43009972131129e-05
-1.8925578244617e-05
-1.56793496032712e-05
-2.18411980867579e-05
-3.3163421382612e-06
-3.01783667391573e-05
-2.59991198262378e-05
-1.9001291171655e-05
-1.72650974524745e-05
-2.42733490836818e-05
-1.49437453449532e-05
-3.16784238921124e-05
-3.15815689498673e-05
-2.61955002460068e-05
-6.10089128817283e-06
-1.64135544460118e-05
-1.30547446152107e-05
-1.98363288445518e-05
-1.8446332864653e-05
-2.68763577664032e-05
2.76523545758132e-06
-3.76214795792488e-06
-3.81681631576529e-05
-1.53371591930889e-05
-2.0875432803583e-05
-2.29294276204049e-05
-9.38903203253664e-06
-4.23049493252862e-05
-1.79125014186811e-05
-1.03346930371899e-05
-2.10344677670171e-05
-1.25313404891516e-05
-4.03199486587855e-07
-3.8565162310698e-05
-1.25882139778904e-05
-1.62889174455365e-05
-3.33629719556309e-05
-1.58184869804532e-05
5.76397519663268e-06
-1.10910632154515e-05
-6.52126637718553e-06
-2.37058444784392e-05
-2.74103141111326e-05
-2.57037241743413e-05
-1.63245153459863e-05
-1.18895667144849e-05
-6.80643916969985e-06
-8.7056215832008e-06
-2.63656330500529e-05
-1.43094108183478e-05
-1.56883976538663e-06
-3.72378733942076e-06
-1.63572259445724e-05
-1.75997609404192e-05
-1.34354896934198e-05
-2.19533014341366e-05
-4.64629758683047e-06
-1.80238756919395e-07
-2.17653197725522e-05
-1.56745675230526e-05
-1.38664303090611e-05
-2.64485763502626e-05
-8.49207656119952e-06
-3.05224919897178e-05
-2.91956473339077e-05
-1.67075061162026e-05
-8.28232154244117e-06
-4.57056474246898e-06
-7.20521101398603e-06
-2.85881749198831e-05
-2.10375549520726e-05
-2.10628667838052e-06
-1.64179658418571e-05
-2.3377283740023e-05
-2.2467068573005e-05
4.79369302579388e-06
-2.12000586520174e-05
-1.56361213741033e-05
-4.37518895731596e-05
-1.05938514178992e-05
-1.34252781757558e-05
-1.41520879042544e-05
-2.25824015141582e-05
-1.16337590621982e-05
-2.10367014318991e-05
-2.84914359978522e-05
-2.53049926774529e-05
-1.0437229866255e-05
-3.3864498859262e-05
-1.08242037398259e-05
-1.55664764384682e-05
-1.22905473732616e-05
-2.40333749455705e-05
-2.13687053435289e-05
-1.13435643001644e-05
-1.68377038510994e-05
-1.81780552520422e-05
-1.84220110275114e-05
-2.01048900185418e-05
-1.58750479234978e-05
-1.19332335264601e-05
-1.91392457729949e-05
-1.17224791573464e-05
-1.7355947099357e-05
-7.49931454605565e-06
-1.985485478485e-05
-1.40914817328526e-05
-1.1349362445791e-05
-1.33578417343304e-06
-2.77969464483819e-05
-2.06653058897784e-05
2.27845983085003e-06
-6.20908669210686e-06
-4.16286104396737e-06
-1.26577660392287e-05
-2.78300540279548e-05
-2.21862527126803e-05
-5.94549151771554e-06
-1.31748774811995e-05
-2.40052799625001e-05
-2.98806556233971e-05
-7.20058218460469e-06
-1.06127097732879e-05
-3.57078657364558e-05
-1.64517191037967e-05
3.31379196710189e-06
-2.26163535558162e-05
-2.34564301096786e-05
-1.25718571837347e-05
-9.44653057337324e-06
-2.41075387753574e-05
-1.28184397749708e-05
-2.52211125467691e-05
-1.86607998585066e-05
-1.45793427396629e-05
-6.67621436202184e-06
-1.75738535395825e-05
-1.72324207244347e-05
-1.90033884450547e-05
-1.7649742112222e-05
-2.59223134810496e-05
-1.3708802525214e-05
-1.28391707114636e-05
-1.82486031715539e-05
-1.90323547139707e-05
-9.26859440150518e-07
-3.15951755036465e-05
-1.89453276180359e-05
-1.29908324105907e-05
-6.3247316411824e-06
2.7919447095844e-06
-9.05226881928396e-06
-1.8789774264111e-05
-1.69980873923988e-05
-1.27138278003275e-05
-2.36410208219976e-05
-8.06114781478907e-06
-3.04325640031434e-05
-2.40584802592969e-05
-1.73360695780137e-05
-9.82150830723874e-06
-2.31117730183823e-05
-1.25687996136226e-06
-1.26385967136222e-05
-1.72166327053931e-05
-1.20501954858104e-05
-2.00788304994578e-05
-2.41758292064633e-05
-2.59528660768832e-05
-1.44509822153293e-05
-1.94244683886935e-05
-1.17319299171764e-05
-2.4985349596681e-05
-4.36367248207944e-05
-1.45551097725707e-05
-5.51005102316054e-06
-1.56854836907768e-05
-2.31868490999487e-05
-1.13079328820568e-05
-1.75479563159982e-05
-1.39101903729633e-05
-5.6060366397407e-06
-4.05190507762003e-05
-6.6890616610133e-06
-1.26373841290944e-05
-1.28662669937363e-05
-3.14268984701746e-05
-5.90611851892747e-06
-8.01343101988118e-06
-1.20437034622345e-05
-2.31409355611709e-05
-1.70258091748512e-05
-7.85247277518589e-06
-1.61965249726718e-05
-2.63026027257496e-05
-1.24439612544259e-05
-1.90627716663149e-05
-1.90265633530447e-05
-1.21810289152341e-05
-1.92581729269797e-05
-2.04941117015375e-05
-2.06559431141347e-05
-2.87397584010141e-05
-2.05600255755974e-05
-2.35802455392836e-05
-3.03531497180215e-05
-1.37736297149211e-05
-1.5593456300124e-05
-5.37592521889053e-06
-1.17188063304898e-05
-3.74901489926604e-05
-8.81548386107206e-06
-3.27288236377449e-05
-2.04745141934336e-05
-2.60919598522011e-05
1.54580684533914e-06
-1.70903042024923e-05
-2.49604305401494e-05
-1.70665282629288e-05
-4.85294397387136e-06
-8.44800658382457e-06
-3.20605700627487e-05
-1.46526656511966e-05
-1.36511337885418e-05
-1.97667497728394e-05
-6.65788845236193e-06
-2.00640532773754e-05
-2.46726664762655e-05
-1.63762596568462e-05
-1.04653489707266e-05
-1.9595480306463e-05
-4.30381521415069e-06
-1.97585105502885e-05
-1.7233321598245e-05
-1.93156500495415e-05
-1.91814133543576e-05
-5.41281862522223e-06
-1.17493217336884e-05
-2.79675611783879e-05
-4.18323386127841e-06
-1.72522103446726e-05
-7.99532749914808e-06
-3.48458900294184e-05
-1.71901873290955e-05
4.85653142327609e-06
-3.54903067597116e-05
4.10066230321882e-06
-3.92125556898704e-05
-2.44480412577359e-05
-9.83537874025382e-06
-4.74863974081374e-06
-1.52747893657359e-05
-2.76576103334585e-05
-3.70293172985444e-05
-1.32382812307696e-05
-1.24814016989126e-05
-1.80817792858955e-05
-1.33623779384534e-05
-2.48922869229139e-05
-1.77027373805931e-05
-1.58745178411894e-06
-5.52812998390158e-06
2.73391166052785e-06
-2.50050116984414e-05
-1.62708379978033e-05
-3.37222807882248e-05
-2.35500744706313e-05
-1.35516923780954e-05
-2.0682533916733e-05
-2.44112482007704e-05
-1.82534175953556e-05
-2.17230279541169e-05
-1.07577199647057e-05
-2.0485378334403e-05
-3.59508096122747e-05
-2.72219993498796e-05
-1.94124700653434e-06
-1.51530901184212e-05
-2.38493174940547e-05
-2.49327439331435e-05
4.97459434832578e-06
-2.45369010396991e-05
-7.66055124220358e-06
-2.76820992533145e-05
-5.24878825248064e-06
-2.2443128755367e-05
-1.49905815265137e-05
-5.87456320370207e-06
-2.02545630085191e-05
-1.54087672332402e-05
-2.79558041035057e-06
-2.20754391093692e-05
1.59230395754367e-06
-2.0943864284268e-05
-7.9932576240385e-06
-1.37051808714345e-05
-9.47538561921614e-06
-1.27166004731639e-05
-2.0404930020333e-05
2.16782351524041e-06
-1.33345761009887e-05
-6.09189352476403e-06
-1.42393666147998e-05
-2.44387664146984e-05
-1.98331266625624e-05
-2.1017348497704e-05
-2.09535042892735e-05
-1.75517908151596e-05
-1.88970489690923e-05
4.84223784572941e-06
-2.54950402749015e-05
-8.62575494900738e-06
-3.81504631718321e-06
-1.28447893431978e-05
-3.04772899404181e-05
-1.76213914054666e-05
-3.07792644191415e-05
3.18614527477625e-07
-8.67399480011394e-06
-7.09504562177814e-06
-1.3513545534278e-05
-3.34627568684515e-05
-3.7755998263556e-05
-2.71108158993017e-05
-1.32529204506768e-05
-2.05651499934396e-05
-1.3789812925967e-05
-2.57190288262283e-06
-1.74493666591196e-05
-1.84961756725629e-05
-2.18741526713546e-05
-3.07924262396542e-05
-1.53607236386558e-05
-2.43539678806693e-05
-1.94654720897042e-05
-9.03086005074198e-06
-2.04216076788384e-05
-1.2363295739463e-05
-3.23520891151412e-05
-1.39131499262234e-05
-2.19162276321452e-05
-9.95011198250889e-06
4.84038936507263e-06
-1.43487296221141e-05
-2.48711347486384e-05
-2.02223101403858e-05
-8.95885422409932e-06
-2.16469180820786e-05
-1.82310418398119e-05
-2.41967185366808e-05
-1.05623487783808e-05
-9.11411900003766e-06
-1.0621175188059e-05
-4.03110002923319e-06
-1.57703572518068e-05
-1.50774178614572e-05
-2.34815224672889e-06
-1.80856282378635e-05
-3.02134864429664e-05
-1.51929830520338e-05
-1.0729642282691e-05
-5.08600130205961e-06
-1.59225975871932e-05
-1.53322914241538e-05
-7.69761408310587e-06
-1.56988482242252e-05
-1.46955199554233e-05
-2.48333656166469e-06
-1.33587737090815e-05
-4.03672202083151e-06
-2.66866981525497e-05
-2.7758838167631e-05
-8.75372457742044e-06
-1.42232813391843e-05
-5.73809774837692e-06
-1.30071209376295e-05
-2.28426785667304e-05
-1.46432346752437e-05
-4.32327283467267e-06
-1.89360876812445e-05
-1.28437069389719e-05
-1.61861402075188e-05
-2.35156417312401e-05
-2.88700208683792e-05
-2.88908303428361e-05
-2.24412315729455e-05
-1.84178337089547e-06
-3.25869399545713e-05
-3.17757055291242e-05
9.03515675170318e-06
-2.26082691747756e-05
-2.96639352229888e-05
-2.73257287087816e-05
-2.73036021878902e-05
-1.12747174448959e-05
-2.14880766807326e-05
-1.30913305044904e-05
-1.67085999935771e-05
-1.85254676941189e-05
-9.42530797350338e-06
-7.46139582789018e-06
-2.16133915880148e-05
-1.46166958621306e-05
-1.94547363990776e-05
-2.61253119123865e-05
-9.43190884809364e-06
-1.53279104450957e-05
-1.58149581343709e-05
-9.23681285275902e-06
-3.0495390583482e-05
-1.62541798281656e-05
-1.38197547735972e-05
-1.25120537189429e-05
-1.00051612803769e-05
-1.6523686187048e-05
-1.35605717489339e-05
-2.43383128693531e-05
-1.93067615069269e-06
-9.37236798751175e-06
-1.46126324119323e-05
-1.98399477480132e-05
-2.32294900237455e-05
-2.29260183930015e-05
1.56213981839516e-06
-6.86185587960469e-06
-3.71781133191421e-05
-2.11883835569081e-05
-6.37013143493749e-06
-2.92863539022806e-05
-1.23619692150493e-05
-2.41245233110664e-05
-1.58462613837201e-05
-1.7334005210372e-05
-3.15243423864046e-05
-4.04700512724362e-06
5.34374690000096e-06
-1.30213903868115e-05
-3.7791895123028e-05
-2.5426651602418e-06
-2.49020862662852e-05
-4.63346361886894e-06
-2.55594325273513e-05
-2.80486435932548e-05
-2.94549481028465e-05
-2.21029987642967e-05
4.61885284631628e-06
-1.43140076745949e-05
-1.53986933347067e-05
-4.91350789038037e-06
-8.54512661179009e-06
1.09102949383453e-05
-2.23197582346388e-05
-9.69292984560122e-06
-2.06398325972825e-05
-2.70453637849026e-05
-1.64902748709112e-05
-2.44838674356906e-05
-1.26895960750309e-05
-2.61435228074225e-05
-2.57919030456869e-05
-1.96957042838052e-05
-1.67760997806076e-05
-1.71594812082123e-05
-1.7997397295284e-05
-2.56692119956734e-05
-1.55647612859968e-05
3.85687650248044e-06
-2.55717606038959e-05
-2.97956202694505e-05
3.69365388366029e-07
-2.63960979970133e-06
-1.53349866906635e-05
-8.60818673462576e-06
-1.47166468044217e-05
-1.35450634327341e-05
-9.10684651908932e-06
-4.06795341945291e-05
-7.63375154415521e-06
-1.2569994364179e-05
-3.67489368847449e-06
-1.49551015022487e-05
-2.52469253078902e-06
-7.37081814830689e-06
3.69281983282725e-06
-1.31152782018552e-05
-1.88344253835562e-05
-2.18053803941367e-05
-6.48718957694721e-07
-1.68891638537706e-05
-1.51198066219262e-05
-2.39037221759026e-05
-1.09687126748783e-05
-1.06775082309092e-05
-2.53987955995443e-05
-2.59882415853803e-05
-2.64350506633312e-05
-2.85151074221184e-05
-1.90337591385477e-05
-1.28070013251229e-05
-1.70499015094875e-05
-8.30279111937022e-06
-1.43478127607871e-05
-3.17916199838898e-05
-1.50061480318289e-05
-4.43202754068916e-05
-8.78472775912544e-06
-3.46071461301503e-05
-1.43680846372446e-05
-3.30764486296406e-05
-1.83386979113026e-05
-1.58280062126075e-05
-1.39906052583144e-05
-1.44195526404104e-06
-1.45241825773503e-05
-3.07474684386358e-05
-8.81072046939015e-06
-1.050754181754e-05
-3.90036819168085e-05
-2.21991975300116e-05
-7.85166499775135e-06
-1.79856737990976e-05
-1.18839715693729e-06
-1.07394701912225e-05
-1.64148744948968e-05
-1.22129034562043e-05
-1.31111078212276e-05
-2.72628494554556e-05
-9.23757216253506e-06
-2.97381582167949e-05
5.26843218262369e-06
-4.96038518251124e-06
-9.22108232680525e-06
-5.09647922978075e-06
6.73780196241909e-06
-3.19475749008471e-06
-1.47341973564393e-05
-2.79688148502734e-05
-2.28412270482636e-05
-1.74794296058336e-05
-1.06491379448225e-05
-1.48787565667088e-05
-2.31484988415497e-05
-2.45330435786644e-05
-1.6878063220367e-05
-6.93959473035766e-06
-1.74425750109459e-05
-1.33176251544842e-05
-2.79588554496987e-05
-5.64616457062647e-06
-2.81014949186873e-05
-1.73845957206966e-05
-2.1533417277932e-05
-2.30359412443374e-05
-1.7294060469849e-05
9.11526587941083e-06
-5.44490869318315e-06
-9.43894873798182e-06
-2.7524298482962e-05
-2.03570671686739e-05
-2.45282703216338e-05
-2.99453638021317e-05
-2.87537964992629e-05
-1.85107914279666e-05
-2.41268654979787e-05
-2.40441599980338e-05
-1.24297605077774e-05
-1.31851485990142e-05
-3.17930493854177e-05
-2.83071251795462e-05
-2.17945011700659e-05
-2.38660750281693e-05
-1.25696388384657e-05
-2.26139129943912e-05
-2.66285443811674e-05
-2.72632260631732e-05
-8.48329527931347e-06
-3.45820780501136e-06
-3.84655532056081e-05
-1.36228260232082e-05
-1.85424625073899e-05
-2.84972402811717e-05
-2.65428292975003e-05
-2.83329713479057e-05
-1.44822715631108e-05
-2.44095633672668e-05
-1.36420335520775e-05
-2.14880045883051e-06
-7.91259560339358e-06
2.4484343374433e-06
-7.72123927618935e-06
-2.48649777801736e-05
-1.13966357368566e-05
-6.71012104113957e-06
-7.66489999745536e-06
-1.91235249544184e-05
-1.71227449396619e-05
-3.3496033336921e-06
-1.59513050760382e-05
-2.79534501179277e-05
-4.21655920756519e-06
-2.5296577514041e-05
-1.51824703872996e-05
-1.71032278290046e-05
6.13353917522829e-06
-1.4822252324551e-05
-1.38095179378264e-05
-1.91606765460928e-05
1.19369384835681e-05
-2.27830698789793e-05
-1.26861843842803e-05
-4.10654771087905e-05
-2.56687554044699e-05
-3.47793108343918e-05
-1.68248225287795e-05
-1.97682386927344e-05
-4.16435776674356e-06
-7.07620997437694e-06
-4.30278621506418e-06
-1.25238682055052e-05
-1.5793525232445e-05
-1.89812801798196e-05
-2.25892189584356e-05
-1.91501657128669e-05
-1.21702381096055e-05
-1.71667742341689e-05
-1.10697360604704e-05
-2.59948518230376e-05
-2.05635277710401e-05
-2.5330355599017e-05
-2.70532060928605e-05
-6.80073296276447e-06
-9.93031573481025e-06
-1.64937079934929e-05
-1.08168249443257e-05
-1.61938025483984e-05
-2.19240532804686e-05
-9.419726798694e-06
-1.87509188165294e-05
-4.12135161306389e-06
-2.12335373519734e-05
-1.6510413905276e-05
-1.17760640860663e-05
-1.38288302541774e-05
-9.95647994098535e-06
-5.1496450561337e-06
-3.59901730942179e-05
8.65181774725412e-08
-2.91675177029661e-05
1.71838619265721e-05
-2.0603931426049e-05
-2.73756990028489e-05
-2.91423453891569e-05
-5.62362417518459e-06
-1.29445223547108e-05
-2.03545583650212e-05
-1.24297734738356e-05
3.43779136136014e-07
-8.23091955394269e-06
-3.89834759050494e-06
-1.485060614115e-05
-1.41279754819703e-05
-8.21833967850366e-06
-1.6920433549323e-05
-2.37987281448976e-05
-1.11540240112199e-05
-3.57949581096024e-05
-1.76892327526788e-05
-2.63166233316523e-05
-2.2383179967757e-05
-3.23091794388047e-05
-1.43033398089113e-05
-1.0848775614613e-05
-1.59250205007434e-05
-2.73825947140019e-05
-2.92217890294345e-05
-1.3082241666295e-05
-1.7079643652311e-05
-7.44497613821768e-06
-2.90285268510307e-05
-1.63735750045564e-05
-1.60584738476014e-05
-3.32579337117064e-05
-1.82467055641238e-05
-2.49018868606604e-05
-1.74572352631943e-05
-1.46523759614993e-05
-2.13642239136691e-06
-3.45194162733434e-05
-3.15062211178317e-05
-2.91661319731087e-05
-2.97461900366488e-06
-1.20562387782863e-06
-7.21762251103758e-06
-3.87831699647974e-05
-1.18803658734288e-05
-9.2612253708143e-06
-2.4266214880726e-05
-2.88556903635919e-05
-1.86361088385089e-05
-3.01201376155355e-05
-3.20347436314111e-05
-2.12846464160817e-05
-2.48696338046312e-05
-6.7005806005266e-06
-4.02239553774208e-06
-2.90682247129696e-05
-1.01013958164336e-05
-1.18134088115205e-05
-2.38285333380097e-05
-1.85647338401715e-05
-2.05256461120828e-05
8.46687299963329e-06
-1.68029164549628e-05
-2.22722595050548e-05
-1.32250983329728e-05
-1.79636578145095e-05
-1.77661844235914e-05
-1.90333791903563e-05
-1.67250439329349e-05
-1.84697512971999e-06
-2.36505323505605e-05
-2.43672702437137e-05
-1.224965631395e-05
-2.64784435564576e-05
-1.01616337424044e-05
-1.07462671050674e-05
-3.27259654236963e-05
-4.78452852338635e-06
-1.40456523843726e-05
-1.01692312791335e-05
-1.39798932907287e-05
-1.69663994481026e-05
-1.51687961986894e-05
-2.01006015036723e-05
-2.4113152208919e-05
-2.45767108523136e-05
-1.66303531427329e-05
-2.81307378426693e-06
-3.74704759690568e-05
-2.2760203938677e-05
-1.10770841947483e-05
-1.02385600071356e-05
-2.16086991690748e-05
-1.10904388332949e-05
-1.70020382686893e-05
-1.68572552186421e-05
-3.51585336581497e-05
-6.58628959371476e-06
1.3453496439803e-06
-2.2509684605813e-05
-4.05998596265893e-05
-1.89637533086726e-05
4.4945212589396e-06
-2.28262105403891e-05
-3.57355282757974e-05
-2.13720720793657e-05
-2.59521856421665e-06
-1.36857317148188e-05
-2.01285765246658e-05
-2.76240146234724e-05
-1.97675857894729e-05
-1.09131439775541e-05
-1.97492154482812e-05
-2.87884573080156e-05
-2.38750909184889e-05
-3.54573131631868e-05
-3.70893559465983e-05
-6.77239329353954e-06
-4.43200160194164e-06
-2.72963615477e-06
-2.04522668483283e-05
-1.33040989868792e-05
-1.82249237588978e-05
-1.99097144976486e-05
3.82685227666475e-06
-3.18168884716023e-05
-3.42907214010898e-05
-5.2371618667636e-06
-5.16708645388173e-06
-9.02919650459461e-06
-7.09940552159835e-06
2.49642009355886e-06
-9.07456393540966e-06
-3.08234745563139e-05
-6.57176860483204e-06
8.15535280486366e-07
-2.48856527595036e-05
-6.04790110192018e-06
-2.12640811404451e-05
-2.8030887255875e-05
-2.21217520861919e-05
-1.79423306390298e-05
-2.28151687679453e-05
-4.25108736332752e-06
-2.33104489273885e-05
6.41764965293379e-06
-4.0834477560566e-05
-3.22178737675168e-05
-2.04773010132004e-05
-5.17001320436886e-06
-1.23181392556699e-05
-1.61418897029153e-05
-2.10102097078532e-05
-1.56409175632963e-05
-2.40139714550193e-05
-1.78057555751961e-05
-1.55284232225588e-05
2.90618460962949e-06
-4.33812990812398e-07
-1.07664123692248e-05
-7.05434901212893e-06
-5.60648768987543e-06
-2.32549103394164e-05
-4.61959497827126e-06
-2.36995362274934e-05
-4.21489363313403e-05
-1.25456157586735e-05
-3.3923195178658e-05
4.48073230187435e-06
-1.74799461272353e-05
-1.33136596158923e-05
-2.90504840421603e-05
-9.49048668274757e-06
-1.09155653131699e-06
-2.55432240746361e-05
-1.75500858404288e-05
-2.05523024032954e-05
-5.09849681999645e-06
-1.22536841759752e-05
-1.56093905047523e-05
1.23166007378804e-06
-3.36822164585598e-05
-1.43604699650394e-05
-1.30807070325638e-05
-1.47039178613007e-05
-3.79798551738845e-05
-3.54490089746777e-05
-2.23691785667329e-05
1.04029597063922e-06
-3.52958766365909e-05
-2.46012591266409e-05
-1.21837149279538e-05
-1.55183637890826e-05
-1.73806960295479e-05
-1.26199262318725e-05
-2.07283698524812e-05
-1.55933151864533e-05
-9.13147756366869e-06
-1.91652648972923e-05
-4.23870076120967e-06
-1.82981278526899e-05
-1.49714421948711e-06
-1.40307355283696e-05
-2.04578537217012e-05
-8.87256067928919e-06
-3.61610912831139e-05
-1.09991481032604e-05
-1.08849099832318e-05
-1.83005327964075e-05
-2.26062531084189e-05
-4.21897463515639e-06
-7.90924204412205e-06
-1.53766083493801e-05
-2.795426153279e-05
-1.06651832992986e-05
-1.91562847578331e-05
-2.14246671622242e-05
-7.83251593434101e-06
-1.41760947269398e-05
-2.46030154099567e-05
-4.87456023092568e-06
-2.635104835893e-05
-7.62192965254454e-06
-1.334250381221e-05
-1.95784504394936e-05
-1.37910658297069e-05
-1.64551133831818e-05
-3.16808933286947e-05
-1.95856290837983e-05
-8.16773715399846e-06
-9.27040590562256e-07
-1.76684763840958e-05
-2.11587331032204e-05
-1.37998998436732e-05
-8.86540433457552e-06
-2.34609234544761e-05
-9.44949420792713e-06
-1.54308720323652e-05
-8.49298716068021e-06
-7.9348054430591e-06
-2.52958429845727e-05
-1.35825229079171e-05
-2.90085671409496e-05
-9.01328597722396e-06
-1.75721082838181e-05
-1.98114035399376e-05
-1.05411875939902e-05
-1.52255377417962e-05
-2.8755438368388e-05
-6.19342305926882e-07
-1.71961785010608e-05
-1.48619430252626e-05
-2.22067765739186e-05
-1.51262094449011e-05
-1.58208056577186e-05
-1.68147776548604e-06
-1.14070249952338e-05
-1.1043665476524e-05
-2.90527221172036e-05
-1.14600618071012e-05
-1.43713013590578e-05
-1.75726840498087e-05
-2.01604456165603e-05
-2.22471872976532e-05
-1.68549615939069e-05
-2.62925563270081e-05
-1.31737117133445e-05
-2.20048848684288e-05
-3.19179526995261e-05
-7.17553259214171e-06
-1.06757578716526e-05
-8.55119544135873e-06
-5.10361192238402e-06
-1.74299247374017e-05
-2.21802198665679e-05
-1.27139063488807e-05
-7.51434852116778e-06
-1.52376595483991e-05
-1.18011360261898e-05
-1.59864411516012e-05
-6.60189080489796e-06
-9.25172251657523e-06
-3.49550336820259e-06
-1.05638928281753e-05
-2.30417084204004e-05
-1.79470705634706e-05
-1.26524330335186e-05
-3.17615397758783e-05
-1.89934676392169e-05
-1.86095559604102e-05
-1.77465159900681e-05
-1.08962116076523e-05
-2.59230005462261e-05
-3.07945617605949e-05
-2.30784781506513e-05
-2.12745479373447e-05
-1.4377200244293e-06
1.56066999671008e-06
-1.81823399515639e-05
1.09604943665419e-05
-2.78200599598144e-05
2.35087814641312e-06
-1.37890702760426e-05
-2.2312560040196e-05
2.12503566558411e-06
-1.93983330350924e-05
3.3613797033039e-06
-3.38794214995836e-05
-1.67187383321617e-05
-1.41613287113902e-05
-5.13694186942869e-06
-1.34169159770508e-05
-5.56813413574101e-06
-4.57279003455736e-06
-2.19993545740081e-05
-2.49910076559697e-05
5.79265020608639e-06
6.91183343886683e-06
-1.54890705627039e-05
-1.54992996054478e-05
-8.4094195976276e-06
-1.95455309111586e-05
-2.81981248015746e-05
-9.18007237593036e-06
-2.23507133736442e-05
-2.32965205360955e-05
-9.84988376385567e-06
-3.4733633267496e-05
-6.91309284654352e-07
-1.7856019088351e-05
-2.41491433274088e-05
-1.37008872381846e-05
-7.1353925598618e-06
-2.37169636235331e-05
-2.94013540187361e-05
-2.5486152851674e-05
-1.88611600808488e-05
4.01499439196897e-06
-1.06582077319898e-05
-2.95592942920197e-05
-1.0545804405849e-05
-9.1222984216075e-06
-3.3328495400363e-05
-1.02077853898029e-05
-1.59617997708757e-05
-3.29702508860563e-05
-3.40703397968968e-06
-1.57780611066739e-05
-2.06710244857077e-05
-1.69852680657166e-05
-5.02922977375097e-06
-1.52852362476848e-05
-1.7186969893635e-05
-1.78440358169372e-05
-1.91016235382124e-05
-1.64709143494468e-05
-2.94003369831433e-05
-2.97076960564829e-05
-1.3018497326996e-05
-1.89297612646094e-05
-7.80681484499934e-06
2.33151587225334e-06
-1.63681477346977e-05
-2.18283875919631e-05
-2.63548928924589e-05
-1.62961949962662e-05
-3.12743758279063e-06
-1.95233976329803e-05
-2.89551926917784e-05
-1.93920490129926e-05
-1.17631031489253e-05
-6.88745136305096e-07
-2.61360784714993e-05
-4.08109324263503e-06
-1.03254809847227e-05
-1.3251500509975e-05
-1.78095773075585e-05
-1.49575930211855e-05
-1.22000834160269e-05
-2.4752700763591e-06
-1.42722792848446e-05
-1.14476066029954e-05
-3.69530488785556e-06
-1.07220761156757e-05
-2.38138157571276e-05
-7.22726430789392e-07
-3.4987869398708e-05
-2.54362854051434e-05
-1.70975449543335e-05
-1.64127744498775e-05
-1.94041896477203e-05
-4.97556229007923e-06
-1.19248737946417e-05
-1.85739767164231e-05
-4.56652694422019e-05
-1.67140398795292e-05
-3.04745809011307e-05
-1.98176365560522e-05
-3.22076672936706e-06
-1.56192281093915e-07
-2.82846328102938e-05
-1.35495443898766e-05
-2.99774370673479e-05
7.89733163753148e-07
-1.99867576498432e-05
-8.55151463077099e-06
-2.21213440219348e-05
-2.21828256680601e-05
-4.53461761763177e-06
-1.77625273119799e-05
-9.18239475558232e-06
-2.59601275270121e-05
-1.98613354862167e-05
-9.75694740278577e-06
-1.1932154464129e-05
-7.97612822873232e-06
-1.7664780125503e-05
-9.38018510505814e-06
-1.52662600272315e-05
-2.63522666811613e-05
-1.5187338662871e-05
5.111152371276e-06
-2.20769248609266e-05
-8.50035260597019e-06
-1.63313023432854e-05
-9.04146383032881e-06
-6.11429232577831e-06
-1.25597436249887e-05
-1.59216729949742e-05
-3.937956611974e-06
-2.45200344891793e-05
-1.95071165959083e-05
-1.23662451415615e-05
-1.55939019784442e-05
-1.54307643411075e-05
2.03569745743471e-06
-1.55389046770063e-05
-2.7701859376488e-05
-7.13304504292651e-06
-1.17910615210833e-05
-3.89978742558011e-06
-1.93806404083375e-05
-2.20120579490692e-05
-2.42990196850375e-05
-1.32164604515119e-05
-1.35692552072903e-05
-2.26962069583198e-05
-2.41805582650644e-05
-7.37045269089442e-06
-2.30420677509454e-05
-5.22915529351508e-06
-1.31479189132643e-05
-3.49155150712371e-05
-3.31209357020271e-05
-9.59210839687509e-06
-1.79959373323695e-05
-1.96544489876824e-05
-1.70919492884268e-05
8.99967281486324e-07
4.34574297300498e-06
-3.81746167591044e-06
-3.97932410549699e-06
-1.7488077556759e-05
-2.95732464460463e-05
-1.83108909573879e-05
-1.79813729460539e-05
-1.84591019257741e-05
-2.22941437916568e-05
-1.71503653839611e-05
-1.60420545034061e-05
-4.20688728932553e-06
-1.83408535729045e-05
-1.72985076697939e-05
-5.71515453174554e-06
-4.30776591387689e-06
-1.27635295935939e-05
-5.01364092284086e-06
-1.38052488876937e-05
-3.44781899634969e-05
-1.87959898970271e-05
-1.07522015429354e-05
-2.58792563440577e-05
-3.49267476210923e-05
-2.33827627908387e-05
-1.95824109379344e-05
-2.56623286189608e-05
-2.67915465850477e-06
-9.00658506361967e-06
-1.3659477112567e-05
9.08934273931346e-06
-1.33649066710966e-05
-1.02702156148283e-05
-5.79971488204457e-06
-3.11286546428222e-05
-1.51613689150412e-05
-1.11114914058844e-05
-1.4220968305066e-05
-2.85683878223344e-05
-2.21273048840329e-05
8.40568393113255e-07
-3.13407463013767e-05
-2.39694999769884e-05
-2.54756165886668e-05
-2.03321406591858e-05
-1.642993141512e-05
-2.44278687675843e-05
-2.4642295583553e-05
-3.67147765874106e-05
-2.4534407323074e-05
-1.87480356770192e-05
-1.74169713214984e-05
8.72975158672962e-07
-1.87905927441327e-05
-2.74049757698973e-05
-2.66187215356929e-05
-3.72362154595276e-05
-1.26393448305783e-05
-1.27717592460134e-05
-1.17957895242316e-05
-7.90232465264236e-06
-2.12866945340514e-05
-2.18530096257044e-05
-2.47360629215965e-05
-2.15213845470757e-05
-9.96208446504312e-06
-9.82796327548304e-06
-6.76837269882248e-06
-1.50686020351247e-05
-2.44837919370961e-05
-6.25047319411399e-06
-2.63283537959818e-05
-2.57677878885635e-05
-2.9304549860291e-05
-1.9603369344065e-05
-2.87294028917819e-05
-1.39282964842301e-05
-1.41448360942151e-05
-1.17062706968432e-05
-2.24085073537128e-05
-5.60494113369139e-07
-7.02028314104892e-06
1.75222777358185e-05
-2.04868061022252e-05
-2.85023195771323e-05
-2.61280628520473e-05
-1.78884164631818e-05
-3.94845670832921e-05
-2.18834079081989e-05
-1.26908005552658e-05
-1.62523779394899e-05
-1.3804483204555e-05
5.59074292855762e-06
-1.74707762663461e-05
-1.77013947359977e-05
-5.1099499696118e-06
-3.16889135637901e-06
-1.44818273748869e-05
-1.86233978796504e-05
-2.36769329109253e-05
-1.68519082275154e-05
-1.67037454530361e-06
-1.88673428435464e-05
-1.59138695779953e-05
-1.20810182756703e-05
-9.59185469240011e-06
-1.4447095928576e-05
2.41926415671797e-06
-2.50288693346266e-05
-2.80582470576973e-05
-6.45286110738631e-06
-1.3124336681677e-05
-7.90965224548866e-06
-5.53265138958316e-06
-8.3287269898374e-06
-2.83399429520233e-05
-2.69748725561444e-05
-2.48521728662639e-05
-1.07974667532726e-05
-9.61484405819928e-06
-9.98655239482621e-06
-2.78288299079372e-05
-1.48599298037377e-06
-8.17673614215382e-06
-2.1038108513512e-05
-2.86342288754728e-05
-1.99536302726106e-05
-1.0476132674305e-05
8.20567279647375e-07
-2.89660750428949e-05
-1.96591660663219e-05
-2.09072554386078e-05
-1.58438367598131e-05
-3.01190999677255e-05
-1.60270686433326e-05
-2.16994130468966e-05
-1.5418983362995e-05
-8.44665805119563e-06
-1.84483406398422e-05
-1.52009445785371e-05
-1.87654517987494e-05
2.78972927430513e-06
-3.47867888746893e-05
-2.00891402997203e-05
-3.74413251487109e-06
-1.87636173053898e-05
-3.22208087024027e-05
-2.81812003937257e-05
-2.18017717200286e-05
-2.08263845816128e-05
-1.54141082122315e-05
-8.85409896801735e-07
-6.26110690620219e-06
-3.59263569699167e-05
-9.8872619326029e-06
-3.14482275011851e-06
-2.67330954058595e-05
-2.90284107766051e-05
-1.59264081478489e-05
-2.05760876492194e-05
-3.59383606506593e-05
-1.97108418209264e-05
-2.98361593238845e-05
4.2924905858351e-06
-3.204961304897e-05
-1.42430459722833e-05
-5.80807949957032e-06
-1.52367629893059e-05
-2.35097544846398e-05
-2.94723431098915e-05
1.6205151008127e-06
-2.77724330741658e-05
-9.92866353379629e-06
-1.57258547684857e-05
-1.86597342073693e-05
-2.71301727437422e-05
-6.48983633861926e-07
-1.35183651244411e-05
-2.85620905038239e-05
-1.8495328760258e-05
-1.96887350121591e-05
-1.02365909686338e-05
-1.67903244357463e-05
-8.97516310965179e-06
-2.73008535939984e-05
-2.69509207261977e-05
-1.0478024270231e-05
-1.6674319268613e-05
-2.52404220272527e-05
-1.57095652897712e-05
-2.10761513172026e-05
-2.86773271726147e-05
-1.95053702971914e-05
-2.50111050750051e-05
-1.71001482207907e-05
-1.42450328257582e-05
-1.55744171249572e-05
-2.11061631911976e-05
-2.21256175375258e-05
-6.30106091192511e-06
-2.51348462744283e-06
-3.43165354745644e-05
-1.60195050375078e-05
-2.02292809286435e-05
-8.09374084722481e-06
-2.11070472637557e-05
-2.58269224221328e-05
-2.14515297906981e-05
-1.66212166119244e-05
-1.82610590040812e-05
-5.97540851665391e-06
-1.45852290980391e-05
8.17376799319616e-07
-4.65720169109872e-05
-1.35733893433569e-05
-6.04370666638179e-06
-1.98905879499967e-05
-1.53090283615971e-05
-2.32299918436495e-05
-2.9467219178309e-05
-1.01148652132264e-05
-1.67357033810314e-05
-3.66434517708706e-05
-2.08531269103539e-05
-1.7769386766213e-05
-2.85945108398045e-05
-1.15708364236961e-05
-2.87887270644628e-06
-1.50925101102544e-05
-2.28175512069712e-05
-7.57368367136689e-06
-1.0452235180884e-05
-1.25175491201266e-05
-6.68781949774913e-06
-1.97629534733871e-05
-1.70729944351465e-05
-7.305731084728e-06
-1.790553075275e-05
-2.72815587753359e-05
-1.82245632024442e-05
-2.75137172325425e-05
-2.20920759186213e-05
-1.65888698868385e-05
-1.87583756890967e-05
-2.79514185950408e-05
-1.03889872852558e-05
-8.69365199471291e-06
-2.48448771756275e-05
-1.48092214021642e-05
-2.1068265632996e-05
-3.79995034854892e-05
-2.10616799420938e-05
-1.81911321169219e-05
-2.37126139498299e-05
-3.87379707836404e-06
-2.2598113782649e-05
-2.05070424118211e-05
-3.59129851122602e-05
-2.2258344995603e-05
-2.51462730902358e-05
-1.54873084898423e-05
-4.74281965711116e-05
-6.92574044348451e-06
-2.23782699919354e-05
-1.80332625731857e-06
-5.8501070884627e-06
2.52789118736636e-06
-1.57832557938225e-05
-3.65441494626959e-05
-2.23672062375412e-05
3.81689842696958e-07
-2.16918968325169e-05
-1.94611129282098e-05
-2.02486824430135e-05
-7.56836095892243e-06
-2.09392642754861e-05
-1.76464391007964e-06
-2.41066927647868e-05
-2.59831786160051e-05
-2.01250797663608e-05
-1.23559041421972e-05
-1.98424723289834e-05
-2.21975184124874e-05
-3.11212186415851e-06
-6.32239498009528e-06
-1.93533748666337e-05
-2.20593107855146e-05
-8.8653788121149e-06
-2.36049109042952e-05
-2.02202854856247e-05
-2.84489829529207e-05
-1.36574002698585e-05
-3.32622480658784e-05
-2.12377353842329e-05
-2.76663343553895e-05
-2.35890124996514e-05
-1.32550034915258e-05
-1.6076394638058e-05
-2.25250484806263e-05
-1.96524036799993e-05
-1.81451142579568e-05
-3.00466004212615e-05
-3.40002836227444e-06
-1.00920598818633e-05
-1.13008102919498e-05
-7.66893811960471e-06
-2.80745904121686e-05
-1.00988076381794e-05
-1.53111442164027e-05
-1.0902200628103e-05
-1.81398881667949e-05
-2.81375824199303e-05
-2.47208149382712e-05
-2.49080008393339e-05
-7.13133074863654e-07
-2.81648397944933e-05
-1.54887434612192e-05
-3.01317188797591e-05
-1.39584259888528e-05
-1.20374342001589e-05
-1.75530533500332e-05
-2.22106387912417e-05
-9.787367340971e-06
-3.37173032978077e-05
-2.58744031822075e-05
-2.58084342526899e-05
-1.3957647743192e-05
-2.17751711020893e-05
-7.96860207395921e-06
-1.24396026264471e-05
-1.42753338415824e-05
-1.35839095998774e-05
-1.41067340441584e-05
-5.34181723499323e-06
-1.79252143612383e-05
-3.03967354326311e-05
1.66594522739458e-06
-1.4534476316514e-05
-2.71351285824963e-05
-7.91497782664784e-06
-1.33624610099638e-05
-2.34866234890602e-05
-2.62002116919498e-05
-2.71611631139562e-05
-5.41473591438738e-06
-3.48068531030324e-05
-9.43694693128465e-06
-2.45209668665086e-05
-2.43458260622256e-05
-3.39580441106012e-05
-3.06451655982793e-05
-3.12422574911605e-05
-2.03802638576521e-05
-5.80626827621101e-06
-1.8225539747417e-05
-3.86030810453995e-06
-1.68621815044546e-05
-5.22653649101981e-06
-7.50487836954791e-06
-9.31295171046673e-06
-4.9256144710358e-06
-1.31625249092712e-05
-1.22525500574674e-05
-1.25768806060292e-05
-3.72832553164356e-06
-5.7320262455085e-06
-1.23202550776932e-05
-3.00132013271749e-06
-2.62140365124896e-05
-2.36247413243139e-05
-2.11592475421406e-05
-2.04130993777099e-05
-7.70624996651239e-06
3.99884498983662e-06
-1.06343561373173e-05
-1.05467834925009e-05
-8.62534442115052e-06
-4.75253913767984e-06
-2.17820352753339e-05
-1.09307120400737e-05
-1.79416959353847e-05
-2.42625834626775e-06
-2.79589273909972e-06
-1.32156123967125e-05
-7.58586319735376e-06
-8.52754471574573e-06
-2.41617363218631e-05
-1.33757201134423e-05
-2.88129260024032e-07
-1.18316639246904e-05
-1.18662645591082e-05
-2.76156245388374e-05
-3.0146220484102e-05
-1.52289298945884e-05
-1.12611630512036e-05
-2.43294266342858e-05
-1.73077386713897e-05
-1.06582758658069e-05
-8.84658602521404e-06
-1.47830493924689e-05
-2.48503377823265e-05
1.39417392143153e-06
-2.10957002631585e-05
-1.01798274668062e-05
-2.56217127345168e-05
-1.20631120761295e-05
-1.05121632030347e-05
-1.75852342116273e-05
-2.7904768376077e-05
-1.92076360851876e-05
-1.23320913496773e-05
-3.32188731150261e-05
-1.40818105335391e-05
1.39939342360958e-07
-7.59915866765858e-06
-1.47291514298832e-05
-1.96643928609668e-05
-2.00348593185935e-05
-4.56013553289643e-06
-5.35033308696837e-06
-3.24923294713515e-05
-1.3147824008601e-06
-2.86329564623474e-05
-2.05839938450317e-05
-2.77678677321557e-05
-2.18992181218219e-05
-1.48844112503279e-05
-2.70506142606878e-05
-1.86258613165377e-05
-1.03662777556994e-05
-2.1383814566588e-06
-1.71929214174779e-06
-2.32262953632027e-05
-2.50464394426038e-05
-1.07871015351026e-05
-1.07457169173294e-05
-1.23680837018435e-05
-1.19291634361614e-05
-2.69188934092448e-05
1.26027953647251e-06
-2.54077005398474e-05
-1.09800345459707e-05
-1.00211548514789e-05
-1.54537073745081e-05
-1.42861259959655e-05
7.09757608621623e-07
-1.83516156418143e-05
-9.07545779384088e-06
4.77195925671183e-06
-1.81132283256376e-05
-3.31774567986384e-05
-7.54306536061256e-06
-1.80724029464632e-05
-2.16453598018517e-05
-1.10204545191761e-05
-2.10461915343863e-05
-1.25582836970885e-05
2.70124273953937e-07
-1.8715655687054e-05
-1.91229699815545e-05
-2.27658182068046e-05
-2.04190917062663e-05
-1.75938362536496e-05
-1.65904554860618e-05
-1.40251821134728e-06
-2.64623177127353e-05
-8.13164824682358e-06
-9.24198469395995e-07
-2.95186803557057e-05
-2.17418949654072e-05
-9.75013294421283e-06
-1.02598407916331e-05
-2.29081690394255e-05
-1.99856669863186e-05
-2.42298427973456e-05
-1.23487320894407e-05
-2.0474467291679e-05
-1.68462547225008e-05
-6.78514225123149e-06
-1.16900766623931e-05
-8.64268348865011e-06
-2.03868816333237e-05
-2.72610969010971e-05
-2.1007926709806e-05
-1.12655652052196e-05
3.34813126745369e-06
-1.18014605957657e-05
-1.74254297142715e-05
-4.63299891206502e-05
-9.71445058820717e-06
-1.34994336802744e-05
-3.84291018728875e-06
3.07381165853405e-06
-1.51564015693602e-05
-2.29130139555444e-05
-9.09063816708198e-06
-2.00075384342066e-05
-1.0400769504001e-05
-1.44528125548513e-05
-2.60770470314538e-05
-1.3924519939575e-05
-1.17077889066286e-05
-1.74768225982921e-05
-9.78365576465293e-06
-1.74704136783643e-05
-3.43409568265522e-05
-1.66497276221014e-06
-9.94470402302417e-06
-3.39083912600203e-06
-2.2456318246544e-05
-2.47545928916448e-05
-1.03470328913334e-05
1.56106819022005e-07
-1.53974327140006e-05
-2.54881613668026e-05
-1.38338182076143e-05
-5.60186437031026e-06
-2.31499607163028e-05
-1.19209451234008e-05
-2.1882507819795e-05
-2.82786698272287e-05
-2.65864612513855e-05
-2.11971050808559e-05
-8.79708318589874e-06
-1.23280848229662e-05
-1.81219201921082e-05
-2.02662480284253e-05
-1.92592503286279e-05
-2.40190720728355e-05
-2.41114579581583e-05
-1.72818322658733e-05
-5.5998090395121e-06
-1.16086450282387e-05
-6.46646672671654e-06
-1.49016155469739e-05
-1.49540172754273e-05
-2.45960845680987e-05
-1.86836319124845e-05
-1.766947262474e-05
-5.40592698563652e-06
-2.19886450185623e-05
-1.32503029844425e-05
-2.49545056659166e-06
-7.94691887658304e-06
-7.28025427267219e-06
-2.19682608651734e-05
-1.49158591834833e-05
-1.24156518320951e-05
-1.95286018168194e-05
-2.4135941618763e-05
-1.0932664397125e-05
-1.34392057525329e-05
-2.12736568133724e-05
-2.26735178155626e-05
-2.23114051181354e-05
-7.67759315855237e-06
-2.83995146127855e-05
-1.95518905664713e-05
-7.59664428499257e-06
-8.51744453993791e-06
-1.99361780548696e-05
-1.84697348099279e-05
-3.10094876957182e-05
-3.24594167181934e-05
-1.73079407169693e-05
-3.44535198473526e-05
-1.79719071702566e-05
8.03215058932352e-07
1.37907551788547e-06
-2.05949377931304e-05
-2.87318637356954e-05
-3.52395753341872e-05
-2.05773742919409e-05
-3.19753734726915e-05
-2.43008934703323e-05
-2.17398656956543e-05
-2.17008391591867e-05
-2.17463072312791e-05
-2.12043003124179e-05
-3.02407360930608e-05
-2.27283852892983e-05
-1.12977732521412e-05
-6.84259634389452e-06
-1.66972955726124e-05
-2.83584552044235e-05
1.83358947929924e-06
-2.42795852071647e-05
-1.07219963983345e-05
-3.10473269773631e-05
-1.30228763236733e-05
-1.35139750634266e-05
-2.2667348294693e-05
-2.63015427194263e-05
-1.0456444253885e-05
-1.11092372485926e-05
-2.49347242121666e-05
-2.47313366182684e-05
-1.78473992171461e-05
-1.63162430910439e-05
-1.76937757654689e-05
-9.44274150461196e-06
1.94076501902473e-06
-3.4324625577961e-05
-6.87723348234207e-06
-7.61520471623676e-06
-3.13369448621184e-05
-4.84584021650213e-06
-3.34490496742722e-05
-1.40183141196947e-05
-2.08624917243085e-05
-7.9816261254683e-06
-2.14722206709752e-05
-1.68357317120741e-05
-1.45246514531237e-05
-9.05484986064549e-06
-2.09676021736034e-05
-2.51321538112818e-05
-1.33558167078684e-05
-2.42063122676624e-05
-1.74142195224051e-05
2.90577410437019e-06
-1.57897959971851e-05
-8.92685002091043e-06
-2.02240710841032e-05
-2.56377000823416e-05
-2.19070647864145e-05
-1.86129675483421e-05
-1.8339181136428e-05
-1.18539028171769e-05
-2.5047650797052e-05
-1.10780072019971e-05
-1.49584059938435e-05
-2.90513784680081e-05
-1.47609359719047e-05
-1.9400416048339e-05
-2.49374724015198e-05
-1.21197016883668e-05
-1.35424072100386e-05
-1.33031991930027e-05
-3.10026262993927e-05
-4.21172737437822e-06
-1.26942555939972e-05
-2.9103442922205e-05
-9.78588912084051e-06
-4.39893529211782e-07
-1.06281745517683e-05
-1.6518573099633e-05
-5.22674905534322e-06
-2.1754699205219e-05
-5.68403969505929e-06
-1.90373001418933e-05
-1.59450243156498e-06
-1.86750193033018e-05
-2.77712334881072e-06
-2.78554232943533e-05
-3.14357061187536e-05
-3.2027402445465e-05
-2.07820955000463e-05
-2.90300159263342e-05
-1.0709867613988e-05
-1.20128757287539e-05
-2.62729137836677e-06
-2.10229330852612e-05
-2.27648598212975e-05
-2.98573243059715e-06
-1.88579969207622e-05
-2.32838819995639e-05
-2.41401454921232e-05
-1.63906853143471e-05
-3.51758025725521e-05
4.16837198407968e-07
-5.9211572455249e-06
-2.12061095881327e-05
-3.01393438890105e-05
-1.15454890872766e-05
-1.65981672007209e-05
5.50963294091876e-06
-1.073238445832e-05
-1.31746503250186e-05
-1.59503457247184e-05
-2.90205900956651e-05
-2.65107928049896e-05
-2.21109245314979e-05
-3.10975476413548e-05
-1.77879768237814e-05
-2.42705791098217e-05
-7.79250053909287e-06
-1.53094444669587e-05
-1.53498797352427e-05
-1.99563838453592e-05
-1.11281820602645e-05
-2.3301108049212e-05
-2.09534826075636e-05
-1.80759024035439e-05
-2.5416501946091e-05
-3.40365926980372e-05
-8.86821398072656e-07
-1.51442589324594e-05
-3.22430679501842e-05
-1.83655933095265e-05
-8.85614980776963e-06
-1.7737380961443e-05
-9.34239261665246e-06
-1.32752686207202e-05
-6.43331127037157e-06
-3.63813118634141e-06
-1.94535351257398e-05
-1.15315661675643e-05
-2.52272453222522e-05
-2.93598154607875e-06
-7.08594913036335e-06
-6.91891951825e-06
1.41335983910655e-05
-3.51875920965757e-05
-2.45326594149682e-05
-2.06349632961934e-05
-2.33606567515871e-05
-3.26547558168743e-05
-1.68667011131653e-05
-1.56240308358191e-05
-1.16252988288142e-05
-3.59510311801018e-05
1.31797640093767e-06
-2.65845364646659e-06
-1.48174597901608e-05
-1.39141761000427e-05
2.78352254947612e-06
-2.46206445125402e-05
-8.35741021865148e-06
-1.22391062674636e-05
-2.04122434626324e-05
-2.27946509064344e-05
-3.13249076880777e-05
-2.33961452676024e-05
-1.93686254653463e-05
-2.4698825375925e-05
-2.36621312753377e-05
-2.05607304914201e-05
-1.89009133794956e-05
-1.71079901069544e-05
-2.57127857601499e-05
-2.22107487498827e-05
-3.41626134631266e-05
-1.12395297337915e-05
-2.63853376727461e-05
-2.18918989719369e-05
1.06832172298747e-05
-2.54178366995694e-05
-1.71379755074956e-05
-8.32361157561869e-06
-3.85354814257102e-05
-2.30407036702785e-05
-1.74764098095778e-05
-2.22315204093362e-05
-2.60665510132972e-05
-2.76777088904878e-05
-7.35597829845806e-06
-2.26697124042688e-05
-2.07948639878939e-06
-9.04351118388552e-06
-1.65091054650012e-05
-9.20695999548174e-06
-2.04105283511452e-05
-1.97711654327777e-05
-4.04967657918947e-05
-3.09221735760348e-05
-2.69516107544576e-05
-1.15277059928274e-05
-1.73091760201707e-05
-1.00402140786766e-05
-2.04730269494023e-05
-2.63132706497194e-05
-9.65902702813283e-06
-2.14636559221356e-06
-6.67159928798002e-06
-2.78811436110004e-05
-1.54242241578315e-06
-2.14633134534179e-05
-1.69786220315129e-05
8.34419215051774e-07
-1.19014165566473e-05
-1.73765993716864e-05
-2.06068883927422e-05
-1.97221718649615e-06
-1.49688583267883e-05
-6.30416486787265e-06
-9.99041573179043e-06
-2.3399074446379e-05
-9.21784169512969e-06
-6.36492430604965e-06
-1.24523926094064e-05
-8.79471729296792e-06
2.12840627420904e-06
-2.50382613310875e-05
-1.82281626702003e-05
-1.14573238250131e-05
-1.34793180930597e-05
-3.21582471591083e-05
-1.56004367329957e-05
-9.9183291783884e-06
-1.48413353189353e-05
-3.4841124251296e-06
-2.71116507411989e-05
-1.19458358802266e-05
-1.83437780452564e-05
-2.01506160449623e-05
-3.86773098865821e-05
3.358189098562e-06
-8.17326063602492e-06
-1.53406675971846e-05
-3.09342511356647e-05
-2.25944173425488e-05
-1.6316947445562e-05
-2.11120880943393e-05
-2.39776225266432e-05
-5.99237903624466e-07
-2.39849317249827e-05
-2.05267417934161e-05
6.41109054839692e-08
-1.82563104148152e-05
-2.84690585965074e-05
-1.6865004301897e-05
-1.10161452421127e-05
-1.65312849052095e-05
-2.24930602642043e-05
-2.69640878572248e-05
-2.27713739641507e-05
-2.00479514862795e-05
-2.09290827727989e-05
-9.15309513242194e-06
-1.08763015115979e-05
-3.12426905134386e-05
-2.53139322132217e-05
-3.47951513953124e-05
-1.01210172824467e-05
-2.43170022511594e-05
-8.92898412794333e-06
-3.24494774332355e-05
-2.53780505249833e-05
-6.05834176625858e-07
-1.21713503077934e-05
-2.51395106018256e-05
-2.22044353385331e-05
-1.10072815093032e-05
-2.64074966043406e-05
-2.8386196674572e-05
6.19738886711319e-08
-3.83737073927447e-05
-2.17394459947539e-05
-1.74194099100316e-05
-4.12645415046411e-06
-2.01760923467347e-05
-3.77241129706795e-05
-2.24664010750037e-05
-2.67407432583336e-05
5.67726319904824e-07
-3.70598249936587e-06
-2.24570644979894e-05
-2.58804907889398e-05
-2.79367089811036e-05
-1.76153918200354e-05
-1.90880347671337e-05
-2.54195140491793e-05
-1.58124757444135e-05
-2.14444560455931e-05
-9.22519543895537e-06
-1.40558898697053e-05
-1.78473399870378e-05
-2.90527354187184e-05
-3.53836235536101e-05
2.62665293301295e-06
-7.5757806473482e-06
-2.72600498500626e-05
-4.86619478747609e-06
-1.37822251921478e-05
-1.97793030041559e-05
-1.9265670046577e-06
-1.4826412832014e-05
-8.35813593737505e-06
-1.78439141343074e-05
-1.47259913596511e-05
-3.16042262083573e-06
2.89824795930841e-06
-2.85576336282661e-05
-2.77476565127385e-05
-2.04516432272893e-05
-4.99605824406977e-06
-3.20825693737749e-06
-1.47215785640329e-05
-1.70425418254618e-05
-2.89195400032427e-05
-1.93526891057978e-05
-2.29576156727611e-05
-4.36125322072011e-06
-5.19642781010784e-06
-1.07362568222991e-05
-2.08675250410191e-05
-5.85418255181057e-06
-1.20049352540623e-06
-2.63479784985719e-05
-3.21811921900906e-05
-2.291550281632e-05
-3.41574636865626e-05
-1.68013471154848e-05
-1.69013127067964e-05
-3.25168763524546e-06
-6.25965778996571e-06
-3.54572395224156e-05
-2.06662341271418e-05
-2.20146784835311e-05
-1.92337091946266e-05
-6.63120128052561e-06
-2.0784885392616e-05
-1.13424061217611e-05
-2.01821687489622e-05
-1.32517942893979e-05
-3.0054279313299e-05
-1.79925832428302e-05
-1.94019722039971e-05
-1.73971178942163e-05
-1.52826391329628e-05
-4.1283108617155e-05
-6.96615716521867e-06
-2.06790874640379e-05
-1.96806798192862e-05
-1.58438197203915e-05
-2.04901955992622e-05
-2.17313934721761e-05
-1.75531549255974e-05
5.55046661611562e-06
-2.40028646255801e-05
-2.13919887066944e-05
-3.76097471168621e-05
-1.7369482798913e-05
-2.19092948324136e-05
-1.25711279416218e-05
-2.71669970911931e-05
-1.91992352269777e-05
-2.22887911193139e-05
-1.85504367610281e-05
-2.78373060952038e-06
-1.46799355947105e-05
-1.90166024768401e-05
-2.56835518053619e-05
-2.85542842876332e-05
-6.73880416619838e-06
-2.10301032467225e-05
-1.00554566180738e-05
-1.51852319008556e-05
6.83701090754923e-06
-1.44612597372496e-05
-5.14298150528306e-06
-2.49299139078674e-05
-1.8556034387907e-05
-8.5012172151956e-06
-2.4432959246353e-06
-2.81342474292894e-05
-2.07433889948688e-05
-1.77994472919132e-05
-3.43196562875768e-05
-1.58081089094873e-05
-6.24921747073439e-07
-7.42632001343582e-06
-2.85238802220194e-07
-2.08275109874426e-05
-2.79888649298849e-05
-1.2984821228518e-05
-3.17784381374949e-05
-1.96822799780882e-05
-2.32475663540017e-05
-2.28056550115088e-05
-2.25549407586952e-05
-9.5430232454376e-06
-9.76236370164587e-06
-1.81950139063474e-05
-1.21992289156538e-05
-2.29490534620819e-05
-6.96142256604776e-07
-2.59988320621318e-05
-1.89790797421368e-05
-1.08595712164974e-05
-2.30775915824348e-05
-1.89229146677994e-05
-7.82614613319397e-06
-1.27913357729772e-05
-6.46225230567853e-06
-1.63118574796145e-05
8.71703299838572e-06
2.71101953470855e-06
-2.9060865772517e-05
-2.30835838274376e-05
-1.25532744236192e-05
-2.45610884188134e-06
-1.37906452797822e-05
-1.30635921594453e-05
-3.627683143353e-05
-9.91764610581972e-06
-6.48689834372615e-06
-1.56753194092999e-05
-2.02444203901811e-05
-1.24851255676331e-05
-3.12213671685192e-05
-1.04388674207279e-05
-1.98354978466933e-05
-2.09570805922587e-05
-1.28286574092102e-05
-1.80243865735176e-05
-1.30516224748656e-05
-3.76708725216282e-05
5.13720966196041e-06
-2.83602103896793e-05
-1.27337645676765e-05
-1.50095331681784e-05
-1.68952783322635e-05
-3.17298323700941e-05
-9.8155311472695e-06
-1.93474986314072e-05
2.2251659554369e-07
-9.785367079024e-06
-2.07754970040784e-05
-2.48336019106069e-05
-1.2712249076921e-05
-2.07922889387227e-05
-2.97529591136613e-05
-2.64219303066126e-05
-9.63569350245919e-06
1.49544340515184e-06
-1.36802585895045e-05
-1.01874315067651e-05
-1.11947732043777e-05
-2.19133252058116e-06
-2.10329166472919e-05
-1.25816380906886e-05
-5.86096812752281e-07
-9.30416176036065e-07
-6.77897445942436e-06
-2.20087923820713e-05
-1.99410361447523e-05
-1.00359311913234e-05
-2.43635546940141e-05
-1.84312408969346e-05
-6.53075857645373e-06
-2.44227952918866e-05
-1.06656789483316e-05
-7.64810515181289e-06
-2.99109480118672e-05
-1.84687533300623e-05
-1.331259377398e-05
-1.65116839308686e-05
-1.3773414763312e-05
-2.53602452047662e-05
-2.005610640318e-05
-1.55092503445534e-05
-1.91803726402458e-05
-2.96966174975817e-05
-2.4705718320565e-05
-2.3282465614258e-05
-1.47836765168732e-05
-4.86422467317338e-06
-1.95332543324512e-05
-1.97282611852013e-05
-2.73304045687679e-05
-2.87429445028379e-05
-1.45213191372372e-05
-1.59434178775204e-05
-1.82077968838585e-05
-3.19853184330834e-05
-2.49262006979706e-05
-3.84929015591269e-07
-1.24182371956942e-05
-2.23915019491898e-05
-2.06399446693809e-06
-1.63826757302997e-05
-2.50166540534889e-05
-2.85089666904071e-05
-2.76386621248584e-05
-4.14595881817272e-07
-2.19672737570596e-05
-1.47592252669279e-05
-1.72091706998548e-05
-2.77098805744125e-05
-3.70862880177522e-05
-1.13599302299986e-05
-2.9831092833951e-06
-1.48111117128733e-05
-1.24102285202456e-05
-1.66279855724029e-05
-4.60226545572685e-05
-1.22387098169188e-05
-9.79059373426277e-06
-1.45563554576787e-05
-1.75027994908753e-05
-2.36763212147085e-05
-2.82384971079739e-05
-2.21860811259312e-05
-2.62248329561712e-05
-1.38066536066055e-05
-2.42672002767123e-05
-2.17629287770792e-05
-3.00289948848537e-06
-1.13812924085141e-05
5.03353814245159e-06
-2.48018214490036e-05
-2.21215403685501e-05
-1.94339122913068e-05
-3.24701446333472e-05
-2.26970239999744e-05
-1.31940647617939e-05
-5.2226391047743e-06
-2.20000587657008e-05
-3.1294582284463e-05
-2.25493238589948e-05
-6.02566218479768e-06
-4.96537097883652e-06
-3.89356415736813e-06
-1.44135220005094e-05
-6.61572313120712e-06
-1.69849043018871e-05
-1.37627058625365e-05
-7.97696008459596e-06
-2.79183067391837e-06
-2.99738409546905e-05
-1.88815615893847e-05
-1.61015195175862e-05
-2.11015352178893e-05
-1.89696415971385e-06
-1.77363366081921e-05
-7.98208262557689e-06
-1.3072025827755e-05
-2.63823524865884e-05
1.47221635554472e-06
-2.91047221194025e-05
-1.69756866600036e-05
-1.22870487225038e-05
-1.66274993173539e-05
-2.46697199389447e-05
-1.10353584796128e-05
-1.81135522794348e-05
-1.48677627911082e-05
-1.57388812799795e-05
-1.18952692451072e-05
-1.96147854670156e-05
-2.8882067900462e-05
-1.84365857347666e-05
-1.12043493711872e-05
-2.15291215412866e-05
-1.24152990279834e-05
-3.02520799340245e-05
-6.8097971990839e-06
-9.70553271871617e-06
-4.06720666724659e-05
-1.45817503158245e-05
-7.29360395188439e-06
-2.71940894074147e-05
-2.92143110938242e-05
-6.28174260575885e-06
-2.04809222678306e-05
-1.9491599088805e-05
1.30990946110398e-06
-8.40427105126308e-06
-2.67185677806e-05
-4.60158195321612e-06
-3.71405147235523e-06
-1.43433838948167e-05
-6.7837147096028e-06
-1.81947000742963e-05
-1.62042906527728e-05
-2.53011769553982e-06
-3.87844089681337e-05
-2.36460727177213e-05
-1.4572324870938e-05
-2.26887260630253e-05
-2.13497651304948e-05
-9.25708340094932e-06
-1.66006704962503e-05
-4.16980708416366e-05
-3.73759027007752e-05
-1.43657050550751e-05
-2.81430683892762e-05
-2.41641314615174e-05
-1.73860495700217e-05
-9.50092970830957e-07
-2.0404675155985e-05
-1.13372009883321e-05
-2.62651072385028e-06
-1.77613178251912e-05
-6.50122270295711e-06
-1.52698776233694e-06
-2.35969493447058e-05
1.10539145188842e-05
-3.03950777882464e-06
-2.07191550107477e-05
-1.28873891677158e-05
-2.27102847698116e-05
-1.76998954126173e-05
-1.59442574077459e-05
-1.00117984736268e-05
-1.45256626928901e-07
-1.37324965614384e-05
-7.20296988754958e-06
-1.19551800860265e-05
-9.45358104155107e-06
-4.86311068916081e-06
1.18224050982579e-05
-1.67620112489775e-05
-3.28571173123239e-05
-1.31565029633875e-05
-1.86752861121206e-05
-3.34602285966813e-05
-1.53668178900498e-05
-1.33879926987694e-05
-2.44859013870754e-05
-1.88650485548459e-06
-6.97294659362843e-06
-2.10880531399809e-05
-1.88481775233807e-05
-3.9359939910131e-05
-1.18761214223804e-05
-3.8478626719163e-06
-2.1931423306433e-05
-6.33049310811217e-06
-4.65751700759695e-06
-1.70216650801962e-05
-1.0334299007299e-05
-1.55429748109515e-05
-2.36518578837272e-05
-2.30644836701559e-05
-1.87113882575069e-05
-1.36874943554806e-05
2.54479080963172e-07
-7.27615515220233e-06
-9.94894501520935e-06
-2.04891251493886e-05
-3.13167384663486e-05
-6.94453407106483e-06
-3.21467523103858e-05
-2.75848595348611e-05
-1.3070578604974e-05
-2.45206553516593e-05
-1.65696083137189e-05
-1.9859476641942e-05
-3.73184340361931e-05
-2.256951686619e-05
-2.71247983919169e-05
-5.5212156240015e-06
-3.67552484735142e-05
2.9275148510648e-07
-5.35199605168355e-06
-2.61345079601747e-05
-1.03500847752496e-05
-1.05057881683826e-05
-1.47264493280231e-05
-1.09570004045923e-05
-3.06315031533322e-06
-1.40967120363355e-05
-1.29355013345491e-05
-3.35074448008836e-05
-3.30515735234147e-05
-9.60626206436801e-06
-2.18045905493841e-05
-1.54667790950591e-05
-7.71942037801244e-06
-1.25623569781031e-05
-1.25973896233774e-05
-1.93788960150674e-05
-9.44518711182409e-06
-7.18008664475158e-06
-2.3091873646563e-05
-2.08306132590749e-05
-5.58207951938864e-06
-1.98448714239822e-05
-6.67835870152737e-06
-2.76427469622914e-05
-5.68499469968369e-06
-2.50220969415042e-05
-8.03581717502494e-06
9.78016350990958e-07
-7.63962089660816e-06
-1.69061813023879e-05
1.41684353325196e-06
-4.21153692417802e-05
-2.71133113782623e-05
-2.20806711590336e-05
9.67434549674616e-07
-5.81170843374565e-06
-3.83755756257004e-06
-1.32661474034012e-05
-1.50970241694452e-05
-2.07675386069103e-05
-1.97050690048737e-05
-2.25621518389083e-05
-2.26263930987341e-05
-2.44189947660159e-05
-3.888370936925e-05
-1.51162090149067e-05
-8.71731583503207e-06
-1.14363215951544e-05
-2.24149401601066e-05
-2.25533877038423e-05
-2.56485319377603e-05
-1.33194790355025e-06
-1.57833095033983e-05
-1.64041980015591e-05
-5.78107196601215e-07
-1.88298641520095e-05
-2.27964194606023e-05
-7.42719641757713e-06
-2.04450963400886e-05
-1.12117362313971e-05
-1.16557747053566e-05
-2.3724645224863e-05
5.02312664367152e-06
-2.26533047071774e-05
-2.80756550159233e-05
-1.19310695728197e-05
-1.60432439666318e-05
-1.14076919862814e-05
-1.74077698790981e-05
-1.63073009903588e-05
-1.77322298700698e-05
-7.20256760102922e-06
-3.71233031462242e-05
-1.1234065373846e-05
-1.21967191884456e-05
-2.82008047171668e-05
-3.0593991240749e-05
-1.67996809745983e-05
-2.87951520905302e-05
-2.65585176010628e-05
-2.72304528062429e-05
-2.07092955972967e-05
-6.23318931481883e-06
-2.95604043981532e-05
3.53195314911645e-07
-1.86020712585678e-05
-1.38549842608144e-05
-1.89685968306843e-05
-1.78921094355136e-05
-1.27846840376797e-05
-1.51592212190605e-05
-3.31810419328482e-05
-1.79749990495433e-05
-2.04003252979123e-05
-2.56892024564317e-05
2.95218886319148e-06
2.90319782987211e-06
-1.86672271733884e-05
-1.13959717452035e-05
-1.74261158394554e-05
-1.52756682047502e-05
-1.69896978979406e-05
-2.61507695621121e-05
-2.21241107331527e-05
-1.44774075051634e-05
-2.53650919520395e-05
-1.34859167242809e-05
-1.39567232125894e-05
-1.80427716373899e-06
-2.23748913240234e-05
-2.31535715562767e-05
-4.97481331832541e-06
-1.5174196915049e-05
-1.21264327723139e-05
-1.19024665921921e-05
-1.10927855568026e-05
-2.37979250976903e-05
-7.02359892293021e-06
-1.69235930705094e-05
-1.09557639191075e-05
-2.19217669105438e-05
-2.91759428862132e-05
-6.06642242398607e-06
-1.53679745320398e-05
-2.16602101485986e-05
-2.1147012004225e-05
-2.785797537256e-05
-2.94434118226237e-06
-1.61255837700291e-05
-1.8585701451345e-05
-8.6464908482562e-06
-4.11528897561486e-05
-1.50102098292291e-05
-2.07171381723857e-05
-3.03282279741573e-05
-2.35969041764554e-05
-1.55126631487138e-05
-2.13325702828662e-05
-2.04905961383452e-05
-1.96873673355275e-05
-1.53941844804041e-05
-8.48774807910593e-06
-2.28809758221666e-05
-2.57646380330515e-05
-2.67719283830781e-05
-3.03212896621473e-05
-1.7837987821651e-05
-2.03116035108044e-05
-2.58983245673444e-05
-2.22506362564812e-05
-7.43313633844675e-06
-4.39089387664261e-05
-1.07496284957709e-05
-5.58367383181828e-06
-2.22446367128817e-05
-1.11891005954321e-05
-3.05777114710267e-05
-7.60758954648247e-06
-3.93132816263253e-06
-6.99641750187705e-06
-1.50998405544123e-05
-1.89931724917163e-05
-2.53848890650372e-05
-2.53469317709145e-05
-1.41583200851798e-05
-6.73245158366441e-06
-3.82526188559043e-05
-3.22643539009852e-05
-1.14548960688837e-05
-2.37776117154481e-05
-3.54080340000106e-06
-1.68106485760118e-05
-9.28958236058862e-06
-1.57120880702981e-05
-1.96019682031818e-05
-1.94787554436273e-05
-2.33210450897196e-05
-9.28595577343198e-07
-7.1521888921072e-06
-1.35299046579948e-05
-1.75552626406091e-05
-1.21783304084882e-05
7.53057459262247e-06
-9.57749187198468e-06
-2.24836398801751e-05
-1.10030495287372e-05
-1.14925191849596e-05
-4.52946757991132e-06
-2.15818925041008e-05
-2.45005785174054e-05
-1.50932117752668e-05
-1.24700480571125e-05
-1.08277993082286e-05
-3.62937127305839e-05
-1.13269973047634e-05
-4.44769988468487e-06
-1.92592087297401e-05
-2.49801241577189e-05
-7.68702623222216e-06
-1.92098900596152e-05
-1.13582603647873e-05
-1.14155249233503e-05
-3.59170005455375e-05
-1.06265446160912e-05
-2.28389372623103e-05
-3.80489027713683e-05
-1.99714823982249e-05
-3.03450854180084e-05
-3.38272209781289e-05
-3.15087402350559e-05
-3.49515320858477e-05
-5.37005431041669e-06
-2.53361613787239e-05
-1.015862825824e-05
-1.38295748295478e-05
-1.12942029686825e-05
-2.28381705813819e-05
-1.4324110051577e-06
-6.61946963702558e-06
-8.53128641935372e-06
-8.51732797763969e-06
-1.77654506069144e-05
-7.97034899356616e-06
-7.45810137277062e-06
-2.32396727316613e-05
-1.53335288631497e-05
9.92817549802383e-07
-1.75618452297732e-05
-8.6952844942579e-06
5.94910148018647e-07
-1.65396475753729e-05
-2.54394861619049e-05
-1.3500510381271e-05
-1.36305223604392e-05
-1.06663304845801e-05
-5.57637182707694e-06
-1.34043032623339e-05
-4.10528598783361e-06
-2.4815734271181e-05
-2.26047695225606e-05
-1.54977677105419e-05
-2.21181457571965e-05
-1.06965408765968e-05
-2.26293595737545e-05
1.53577243495615e-06
-1.47975107652091e-05
-2.28142640243074e-05
-1.19270987753381e-05
-1.35011950742182e-05
-6.90194728533116e-06
-2.89880515203444e-05
-1.42673273599744e-05
1.61717477666478e-06
-2.36094064872372e-05
-2.41986385095155e-05
-2.46143027738033e-05
-7.56513157453403e-06
-2.83497271718478e-05
-2.01115082932025e-05
-3.33838002622633e-05
-1.42417255651538e-05
-4.57628492580254e-06
-2.46749992401974e-05
-2.36906978028055e-05
-2.49774173245963e-05
-1.07155079267729e-05
-9.79235834567651e-07
-1.30296292553474e-05
-1.7509254440286e-05
-2.8252605868222e-05
-2.8777686374719e-05
-1.16996439401923e-05
-3.26074161713846e-05
-7.29173140891714e-06
-1.97041202965013e-05
-1.80397778631631e-05
-2.66489980165245e-05
-2.05453173875987e-05
-2.6300886917503e-05
-9.76105427464872e-06
-6.69570337322056e-06
-1.24280067595571e-05
-2.48662253839291e-05
-1.33242264531664e-05
-2.16720403105566e-05
-2.90015609353784e-05
4.11508906830832e-06
-1.72083787719094e-05
-5.50999736244174e-06
-1.95034037585557e-05
-7.45764876893907e-07
-2.92551235506747e-06
-5.77863598824033e-06
-1.34672241579744e-05
-3.98991557088871e-05
-2.66448526584531e-05
-4.15641245639852e-05
-1.82787900613404e-05
1.34257577241192e-06
-1.07739768973147e-05
-8.7484229289827e-06
-1.96863712255962e-05
-1.27793505387019e-05
-1.50948037482703e-05
-2.08263812079166e-05
-1.17481386631212e-05
-2.31900751613558e-05
-1.78985361696373e-05
-7.03863131911024e-06
-7.89746316468306e-06
-1.55617506997282e-05
-1.66235505784316e-05
-2.13495699250336e-05
-1.11062508275792e-05
-2.51815290330927e-05
-6.77669728123578e-06
-1.28437668014786e-05
-2.43423259495094e-05
-2.44992441145005e-05
-1.65943500359956e-05
4.75223798000332e-06
-1.1905650338528e-05
-1.06077596923541e-05
-1.04973502495304e-07
-2.28645727429054e-05
-2.60653123765278e-05
-1.99586328251598e-05
-1.70644531867383e-05
-1.78845408450107e-05
-1.69455819261037e-05
-1.06965202921321e-05
-7.41299128215333e-06
-1.56532824358675e-05
-1.37891009105338e-05
-3.4493402728783e-05
-2.15738385071015e-05
-3.36452228834184e-05
-2.7999379769439e-05
-2.85917371677208e-05
-6.1466727160367e-06
-1.72255791364604e-05
-7.78524372793804e-06
-1.4863373088701e-05
1.20640121858402e-06
-2.22209624210814e-05
-1.11674478149046e-06
-1.11158904108111e-05
-1.04601194332869e-05
-1.72410744592649e-05
-1.53414734303829e-06
-1.72155730476283e-05
-1.02052423445667e-05
-1.05781252834327e-05
-2.7530813260585e-06
-5.08142081053589e-06
-1.08116720993807e-05
-1.83990520529291e-06
-1.12570988896594e-05
-2.37799271458859e-05
-9.32580080731973e-06
-2.56555325269356e-05
-2.29926807591408e-05
-1.77611866602848e-05
-2.08125402468878e-05
-3.09757105179629e-05
-8.22119986737613e-06
-1.65452479194017e-05
-1.66090748852703e-06
-2.57800571085617e-05
-1.59060011844934e-05
-1.75015123670052e-05
-5.2738357129363e-06
-2.30680313637777e-05
-1.29063606005308e-05
-5.74727863982581e-06
-1.50763238377772e-05
-4.26014214112384e-06
-2.72872512846245e-05
-1.888319176328e-05
-3.67992149727933e-05
6.51491864286506e-06
-1.91045886146544e-05
-4.0718080612069e-06
-1.97877663691393e-05
-1.88889105177966e-05
-8.55292492647811e-06
-2.76568614782026e-05
-1.42694328053299e-05
-1.60623557528044e-05
-3.7488168051702e-05
-2.67632648080517e-05
-1.38472602041877e-05
-8.38920984876024e-06
-9.88401326994121e-06
-1.97377780387292e-05
-1.63008694062259e-05
-1.31045215705922e-05
-1.28168748685178e-05
-1.9727175039676e-05
2.94526416446613e-06
-9.42864610534744e-06
-3.43524159203698e-05
-1.91543775272017e-05
-2.19464815116487e-05
-2.01122412163179e-05
-3.84289723361303e-05
-2.14030050232065e-05
7.74111355084077e-07
-2.17214476696247e-05
-9.44764483256941e-07
-2.48657406601587e-05
-1.44076565452705e-05
-1.5598593716456e-06
-2.01537231216563e-05
-2.38787423460343e-05
-3.2319173577744e-06
-6.55389577033418e-06
-1.56333903769083e-05
-1.89407906400236e-05
-1.76000687645894e-05
5.12908142193804e-06
7.66718522575515e-06
-3.41402721475218e-05
-5.26297309269746e-06
-1.66623069934371e-05
-1.52205502299056e-05
-4.24009920452638e-06
-2.31377944042853e-05
-4.77108357821832e-06
-1.14097297367251e-05
-7.68264942382842e-06
-8.53372487518723e-06
-1.42074470619188e-05
-1.77878901960322e-05
-2.51963450422462e-05
-7.4595973169848e-06
-2.13548400234313e-05
-1.14337699978789e-06
-2.38191248468473e-05
-1.03648829792104e-05
-2.56476988585299e-05
-5.65377687713071e-06
-3.16820780790704e-05
-1.81837634135937e-05
-1.39781809705311e-05
-4.95764272808382e-06
-3.40786022171595e-05
-2.04935562635914e-05
-1.07035825518352e-05
-8.53674975075691e-06
-2.0659118161064e-05
-5.04066901837988e-06
-2.00473587921987e-05
-1.49553403322059e-05
-1.20788004788106e-05
-1.43109133554248e-05
-2.08597688236659e-05
-1.07607951402201e-05
-2.44955707741605e-06
-3.2323606373573e-07
-1.99640340293907e-05
-9.1793063759883e-06
3.07285263450361e-06
-2.15349364599673e-05
-3.01782722353604e-05
-3.72296003281667e-06
-4.38393208454364e-06
-2.9977801557741e-05
-1.5880604942297e-05
-7.69094290171488e-06
6.2105291059363e-06
-1.68770860777265e-05
-1.07383139925178e-05
-1.99107028325729e-05
-1.58524596871149e-05
-9.46860162354704e-06
-2.37099416064387e-05
-1.43709843890926e-05
-1.92302296539138e-05
-7.75886570388079e-06
-1.4740891496132e-05
-1.42419255604714e-05
-1.81685118694568e-05
-1.97028587146232e-05
-8.02961499712645e-06
-1.6808461045892e-05
-2.98699629056541e-05
-8.43419939988595e-06
-1.91518450127602e-05
-3.15507718850982e-05
-1.30760481112085e-05
5.74501181853352e-06
-3.21842346954638e-05
-2.06183642902728e-05
-2.14409087885545e-05
-9.97891393111439e-06
-1.62434293903109e-05
-1.22365483439509e-05
-2.60313787123745e-05
-3.30188227033527e-05
-1.06875517549441e-05
-3.31243041764265e-05
-1.46804772132775e-05
-2.05704954772457e-05
-3.34051023111884e-05
-2.11087678189336e-05
-2.1854518620056e-05
-1.65397118416154e-05
-5.83910144008531e-06
-2.64099823576979e-05
-3.78077142333508e-06
-1.17276233653887e-05
-2.17176202484495e-05
-2.26209006037746e-05
-1.05514500421269e-05
-2.14148028036099e-05
-2.95259466679048e-05
-1.63204004286674e-05
-6.72750035529096e-06
-8.32814948883846e-06
-7.53263161811245e-06
-1.68313409671304e-05
-2.30184636593402e-05
-2.00126736125248e-05
-4.8472468991901e-06
-1.87892389365187e-05
-2.05745078930212e-05
-1.83871644722745e-05
-1.86778612338404e-05
4.72581072122313e-06
-2.00166937694054e-06
-2.90967061735906e-05
-2.17853297981858e-05
-8.87431139753987e-06
-2.42499806006961e-05
-1.41626720358334e-05
-6.27863196269991e-06
-2.84885091301761e-05
-1.65558511867565e-05
-2.15986967570263e-05
-8.77209947290248e-06
-2.79503383818449e-05
-7.22630804432191e-06
-1.54864040786426e-05
-3.29835098809179e-05
-1.67169459291477e-05
-1.62486082213159e-05
-2.45354456100936e-06
-2.57240049312421e-05
-7.00600513904754e-06
-6.12563970308298e-06
1.23851732397226e-06
-3.0006385948323e-05
-2.41133120909995e-05
-1.19064119867651e-05
-1.70988027478855e-05
-1.64054626468735e-05
-4.27598992684825e-06
-2.10490676791085e-05
-1.96731860434571e-05
-1.94936894081658e-05
-1.38900544260087e-05
-3.33316615073207e-05
-2.11193958662261e-05
-1.72701398217625e-05
-1.63478927989031e-05
-2.70100278602129e-05
-9.1178008502178e-06
