# Supplementary material for: Research on computational propagation and identification of mine microseismic signals based on deep learning
Source: PLoS One. 2025 Oct 22;20(10):e0334641. doi: 10.1371/journal.pone.0334641 (PMC12543183; doi:10.1371/journal.pone.0334641)
Supplement: S9 Data — (ZIP) [file pone.0334641.s009.zip › 000101100000405.xlsx_0.txt_24.txt.txt]

-2.70566699367315e-05
7.15774016159908e-06
-2.58469528935291e-05
-2.47420340114917e-05
-2.17188278005281e-05
-2.3636732494136e-05
-5.22239206661125e-06
-1.50240574745025e-05
-6.16860402899366e-06
-9.92093464114314e-06
-1.58534842736654e-05
-2.97540395013618e-06
-1.70517237132041e-05
5.15930361345067e-06
-1.04635147079531e-05
1.12457682650334e-06
-1.80693147470939e-05
-1.21903454419648e-05
-2.43875009698762e-05
-2.37803016553209e-05
-1.84750585022244e-05
-2.19665500314152e-05
-1.78482321501504e-05
-1.71705084780157e-05
-1.62940335239355e-05
-9.81893234210782e-06
-1.83600705487314e-05
-9.03286882561897e-06
-2.45175694422063e-05
-1.19630141069295e-05
-7.52255034084252e-06
-9.82473500501928e-06
-2.08903085059011e-05
-1.81027652841736e-05
-2.27445294982775e-05
-2.59673633404621e-05
-1.69932686222304e-05
-1.9140750764676e-05
-2.79743354453481e-05
-4.55521047848155e-06
-7.51788184219278e-06
-1.6629589504215e-05
-1.78970938019559e-05
-2.1343869505871e-05
-2.00619056122425e-05
-1.35686447524493e-05
-1.41287732690536e-05
-1.68842672156751e-05
-7.59208310086936e-06
-1.88826760127962e-06
-1.78119841018426e-05
-8.16357060540161e-06
3.77595307864056e-06
-1.83311933687273e-05
-1.49305882182884e-05
-2.01536563977013e-05
-1.84477646732406e-05
-1.15616162337669e-05
1.25343918984873e-05
-3.28998774301815e-05
-2.59225427576926e-05
7.51433429655839e-07
-1.25059107278938e-05
-2.1348709338178e-05
-3.98147904005095e-06
-1.87455056277722e-05
-2.89121181083074e-05
-2.17844340647971e-05
-6.69495701050359e-06
-1.83262063905249e-05
-2.23482415960389e-05
-1.96340557250808e-05
-3.74285543951071e-05
-1.89467499302334e-05
-1.20585775304783e-05
-3.09326898561385e-05
-5.5777089215166e-06
-2.47586018390165e-05
-2.05610428993509e-05
-6.73526900773894e-06
-5.35560795957665e-06
-3.52088575263864e-05
-2.30454301859983e-05
-2.10713507971796e-05
-9.35306808694374e-06
-1.73853800112233e-05
-5.85282461887993e-06
-1.64423997072552e-05
-7.80578024057834e-06
-8.85957587387348e-06
-2.5781725637242e-05
-3.75663834128294e-05
-1.70115033668642e-05
-1.62726037073669e-05
-2.28489398030638e-05
-1.74782623323072e-05
-2.59388902831211e-05
-2.09885803507225e-05
-2.61165527046007e-05
-8.23397861101383e-06
4.95125667843417e-08
-9.36858473625937e-06
-2.325971307834e-05
-1.72781776715723e-05
-2.73098572719394e-05
-2.07168105423718e-05
-5.99771537846612e-06
-1.26151873620887e-05
-1.24331756575295e-05
-4.88638496238922e-06
-1.78269144512255e-05
-1.72992921677442e-05
8.14487608715899e-07
-3.12244908530256e-05
-2.50219375635434e-06
-2.71867037540495e-05
-2.38816986887171e-05
-1.01098309745743e-05
-1.77794706888965e-05
-4.36968834203983e-06
-1.55806397009178e-05
-2.25008165526908e-05
-2.22141039606658e-05
-9.35375050400972e-06
-2.52502159773294e-05
4.60949160656656e-06
-1.46590665680526e-05
-1.5406283780885e-05
-1.267819568911e-05
-1.27013753975372e-05
-2.73392362328324e-05
-1.77882956888374e-05
-4.11472014538919e-06
-1.23655204483806e-05
-5.92372298234095e-06
-3.7739847520618e-05
-1.98485139488148e-05
-5.48512454486809e-06
-4.16131782754615e-05
2.43384747988704e-06
-6.34887880106024e-06
-2.84784115993707e-05
-5.47664265144616e-06
-2.42078714797407e-05
-2.35802287965849e-05
-1.48373801766664e-05
-3.02404076895323e-05
7.84293910607846e-07
-1.31171362209668e-06
-1.07383621751951e-05
-4.14481175859312e-05
-1.12533787999492e-05
-3.71324976504989e-06
-2.46666419456165e-05
-1.54874874019838e-05
-7.07560854731607e-06
1.60555816051271e-07
-2.28175641565761e-05
-2.02177658336206e-05
-1.81114117665575e-05
-7.92763131307109e-06
-2.30998087074732e-05
-2.6818885889095e-06
-2.0352884263829e-06
-1.20006221786092e-06
-1.79433522908375e-05
-2.76022748669269e-05
-3.39455069633917e-06
-1.96756339980359e-05
-2.53408305902034e-05
-1.57662698591644e-05
-1.45339715837372e-05
-2.48161251709787e-05
-2.27708997926119e-05
-2.67083983209937e-05
-2.29439457956527e-05
-1.32729441368957e-05
-7.95476926498632e-06
-1.12863273545e-05
-1.74257992020737e-05
-8.6864468252036e-07
-1.31248557513935e-05
-1.5380977552412e-05
-2.53053077307492e-05
-1.46156260521089e-05
-1.10044633105692e-05
-8.77794758200103e-06
-1.49220497249262e-05
-2.78865689356006e-05
-3.80300663475186e-06
-1.29423855280866e-05
-2.59102702597652e-05
-1.84975112927241e-05
-1.74115941257946e-05
-2.81021176723714e-05
-2.32106843378818e-05
-1.08848874683133e-05
-1.48030253418923e-05
-1.05139844149096e-06
-1.72754171610812e-05
-1.2004802660981e-05
-1.79857847609312e-05
-4.52387517318991e-06
-2.10099590698426e-05
-1.75268177515322e-05
9.3864792978043e-06
-3.92338875996167e-06
-2.53140210586547e-05
-1.08514298419209e-05
-1.21561679086125e-05
-7.5422613824027e-06
-1.51966490078984e-05
-4.29931107363938e-06
-2.50698813752272e-05
-1.60702591677927e-05
-1.55539688081354e-05
-1.08213059913027e-05
-1.78019149129754e-05
-1.96932264747715e-05
-3.70575968734277e-05
-2.29699645980429e-05
-2.07987017131942e-05
-2.22056434804367e-05
-7.60132239127868e-06
-1.70707784634242e-05
-1.77185864317587e-05
-2.35413131062891e-05
-8.38981841496361e-06
-1.4006406797345e-05
-1.34974961781036e-05
-2.75177692654992e-05
-5.29578953452696e-06
4.35862729362497e-06
-1.47809806996539e-05
-1.64240566789095e-05
-1.14440657470607e-05
-4.77168531581272e-06
-5.48555805311276e-06
-2.15606059983734e-05
-1.45257778329311e-05
-2.62435862778809e-05
-1.83197706597796e-05
-3.123451404821e-05
-3.71781808356023e-05
-1.8361880071573e-05
3.71360344785314e-06
-1.82339751788255e-05
-3.33589782645917e-05
-1.43593630497703e-05
-2.60625927334729e-05
-2.47634041793123e-05
-2.23526760951808e-05
-1.61024004297379e-05
-2.00204023153781e-05
-1.80370706544926e-05
-1.38244638647406e-05
-1.42047537856499e-05
-1.86837356435713e-05
-1.53967903328119e-05
-2.06714595700802e-05
-9.01341637656147e-06
-1.6106854588568e-05
-1.4153327937098e-05
-1.87760740533407e-05
-2.4019068875629e-05
-5.82176623081526e-06
-1.53615458334849e-05
-1.57672116162323e-05
-1.61877833986454e-05
1.27556197888106e-05
-1.55934671191662e-05
-3.45669169334194e-05
8.47171150735046e-06
-3.08017227902653e-06
-8.03618715224541e-06
-2.18097167979415e-05
-3.01957019127906e-06
-1.02698044892399e-05
-1.14635319010609e-05
-6.41039824304986e-07
4.74318268831649e-06
-1.88790970952237e-05
-1.88655202567151e-05
-2.03918880636451e-05
-1.86584894951924e-05
-2.43291108259807e-05
-2.00288125485347e-05
-1.26522731574671e-05
-2.37485750086098e-05
-1.61895245602148e-05
-9.85887416695085e-06
-1.20875538219143e-05
-7.00957178579135e-06
-1.74974519477002e-05
-1.66567108592287e-05
3.6605481711565e-06
-2.40453362773334e-05
-3.28720674288233e-05
-2.27832454110878e-05
-8.39725041113771e-06
-2.70899656849565e-05
-2.13793428617533e-05
-1.16271386771826e-05
-1.68999798635957e-05
-3.51920334394959e-05
-2.50353379539476e-05
-7.15524159943919e-06
-3.00853641363607e-05
-7.71284828502231e-06
-8.18530397857804e-06
-2.18352690790283e-05
-1.76349639517354e-05
-1.96152861500711e-05
-1.67434164514098e-05
-1.66399856454631e-05
-3.98868878602432e-05
-2.58400372575277e-05
-2.05270339308094e-05
-9.87829031634097e-06
-1.77430528472011e-05
-1.75923280006785e-05
-1.83008731427686e-05
3.31138911184816e-06
-9.06281040440938e-06
-1.88021437310293e-05
-2.82441266058147e-05
-4.84117621649135e-06
6.19339643098115e-06
-1.85208670963657e-05
2.75888333863894e-06
-1.89033294842277e-05
-2.11563894082546e-05
-1.64506697779902e-05
-1.07601492478162e-05
-2.33865716522874e-05
-1.12301245286451e-05
-3.27875245224591e-05
-2.38450689338123e-06
-4.47731072816168e-05
-1.03661858991868e-05
-1.16892338080153e-05
-1.61264502683595e-05
-1.63004424529413e-05
-1.99063090802058e-05
-1.83631218144946e-05
-8.35196756786322e-06
-2.85050570996098e-05
-1.7262370932007e-05
-2.01286972330963e-05
-9.56538127623245e-06
-2.81186616340157e-05
-8.86227755534368e-06
-1.23430294643896e-05
-2.53190373573884e-06
-2.33794607986575e-05
-2.2750620312499e-06
-8.15240519020523e-06
-1.57075816428274e-05
-1.55169091170892e-05
-1.61691087102149e-05
-2.4319630921907e-05
-1.88936565296208e-05
-2.25993107449996e-05
-1.57088447619197e-05
-2.07900828331858e-05
-1.01190926569321e-05
-2.24986896426865e-05
-9.25178494356319e-06
-1.11842079464408e-05
-1.46444308196834e-05
-1.59732537238323e-05
-2.49034324741848e-07
3.22673192184382e-06
-1.18448320320991e-05
8.72774530760068e-06
-1.05814814518984e-05
-1.6233471042746e-06
-1.10178242017451e-05
-6.84548579011794e-06
-1.22772943272835e-05
2.50708054183331e-06
-9.00185849484484e-06
-1.78637988308247e-05
-1.3438711788794e-06
-1.8259944212304e-05
-2.85137588442141e-06
-1.68578597901037e-05
-2.4887257388834e-05
-2.60471559958746e-05
-2.03473738474706e-05
-1.88585514967723e-05
-2.09461835117788e-05
-2.83576693051893e-05
-1.99673390135801e-05
-1.54078285117121e-05
-9.66052257330093e-06
-1.30449132119388e-05
-2.38883856761919e-05
-3.1527845126179e-05
-3.61965796430287e-06
-9.55672645788559e-06
-1.41324156152272e-05
-2.04132353404311e-05
-1.96447431921319e-05
-3.24397406946632e-06
-1.96301192870496e-05
-2.16065465206199e-05
-1.48723680453871e-05
1.03832544873806e-05
-1.6351770972312e-05
-6.87472157449826e-06
-1.01136543835917e-05
-6.84461252699631e-06
-2.30765919381042e-05
-2.34089261570473e-05
-9.83462162518673e-06
-2.76849748107215e-05
-1.35303893283218e-05
-2.23900971216546e-05
-2.33580852153379e-05
-1.95376170508419e-05
3.70291401809671e-07
-2.56918848083336e-05
-2.68349167237281e-05
-1.30245283577902e-05
-1.62792445154005e-05
-2.0348387918804e-05
-2.5919078342685e-05
-2.85316271162993e-05
-5.68172123245264e-06
-8.78945625825828e-06
4.726778715418e-07
-8.21179254875115e-06
-2.44994733746794e-05
-9.73763660514334e-06
-7.69237861661336e-06
-4.68050001834281e-06
-1.45494004380031e-05
-1.82089361622486e-06
-1.62169544621446e-05
-1.19527495208766e-05
-1.96202259089659e-05
-1.84442757527416e-05
-7.2870949061919e-06
-2.25301572428312e-05
-5.60265710444574e-06
-1.99125944639578e-05
-3.12755391384618e-05
-2.78084468090059e-05
1.70245490253406e-05
-2.97070967000818e-05
-1.31235476722016e-05
4.78850194105602e-06
-5.63404466887739e-06
-1.98445188079925e-05
-8.85960514540911e-06
-2.55578439428126e-05
-1.35091946046242e-05
-2.65140956820287e-05
-7.9223653562573e-07
-3.21751339331271e-05
-1.41864810224112e-05
-3.49427182156065e-05
-1.02335493009034e-05
-1.12215722305798e-05
-1.51000882256294e-05
-5.80732547969431e-06
-1.50815208217957e-05
-1.29472427089239e-05
-9.92901098497105e-06
-2.33284643843249e-05
-1.77453523473896e-05
-2.67938030151259e-05
-1.33969082161782e-05
-8.19962432585137e-06
-2.51761319062011e-05
-1.04430073688023e-05
6.73220389968979e-06
-3.07110307084775e-05
-1.74153446643998e-05
-1.39189755757488e-05
-1.56515613674883e-05
-1.83178313506536e-05
-2.36184546214503e-05
-2.17470932219757e-05
-4.14350301921464e-05
-1.10104793581827e-05
2.37916818968717e-06
-6.68916034902917e-06
-2.21123854645671e-05
-1.28267005373925e-05
-1.59884593383572e-05
-1.43726834268218e-05
-2.31405295731289e-05
-1.43218110202744e-05
-5.40318851070438e-06
-9.26926637244516e-06
-1.1570966898986e-05
-7.36746358894801e-06
-4.04818882410614e-06
-4.91365189376335e-05
-2.14064491262286e-05
-2.70614201525479e-05
-1.04536173438518e-05
-1.79098472717852e-05
-1.72535491580755e-05
-1.74961751272664e-05
-2.60326228629034e-06
-8.52417312258399e-06
-2.2594078134309e-05
-1.01974972105986e-05
-1.83314105950639e-05
-9.34316100109769e-06
-1.83487615544531e-05
-1.92317015492666e-05
-1.94440413341469e-05
-3.16251825977099e-06
-1.57326026371991e-05
4.56481308096484e-06
-2.03351407249607e-06
-7.41025528297426e-06
-3.16936664701156e-05
-4.77381981924591e-06
-1.73183936595482e-06
-1.5583681219749e-05
-2.01795858970835e-05
-1.17132353770036e-05
-6.1625713533396e-06
-1.72068475459535e-05
-1.9799017208369e-05
-2.40233771847175e-05
-9.09359189597947e-07
-5.01362660455807e-06
-2.47700462104531e-05
-2.56367254921765e-06
-1.51815328268705e-05
-1.28879005723359e-05
-2.19079959969771e-05
-8.34282789792174e-06
-1.78220999696156e-05
-1.8696800448275e-05
-2.85366538090893e-05
-2.23695174928128e-05
-2.74905987399112e-05
-4.08843752927745e-06
-2.43803976359632e-05
-3.44985515327479e-05
-2.25467910131747e-05
-1.04678504039422e-05
-1.7754987082167e-05
-2.90733145086597e-05
-1.1639479456722e-05
-1.0985716272164e-05
-2.32304333192456e-05
-2.09501164041082e-05
-9.48028264977761e-06
-9.27076307223307e-06
-8.92318152359126e-06
-1.00210889396132e-05
-3.5579334350955e-05
-2.7896354445019e-05
-1.65369620368534e-05
-2.58868913413254e-05
-7.01877890048961e-06
-3.13334809065881e-05
-2.276798172284e-05
-2.74629911411689e-05
-2.6464008686111e-05
-2.03490818333755e-05
-3.51263827577652e-05
1.18304903456061e-06
-1.90156069575206e-05
-1.52478951041106e-05
-2.02756200816743e-05
-2.23194373823257e-05
-4.16256943147047e-05
-1.89822845711659e-05
-6.72881089235904e-06
-1.87817447885496e-05
-2.98384293290657e-05
-2.61718995859328e-05
-2.15079835713321e-05
-3.60173347096186e-05
8.33882660695941e-07
-2.17071303288755e-05
-1.59438121263525e-05
-2.21706675861784e-05
-4.3501294539404e-06
5.22361371329794e-06
-7.54280900243087e-06
-2.78465428329381e-05
4.0760489544674e-06
-1.34245175295154e-05
-7.6687802494543e-06
4.02738558926963e-06
-1.19456811595019e-05
-1.14682282723759e-05
-7.4701487757631e-06
-9.92830970499329e-06
-1.54172796482398e-05
-1.03132476600168e-05
-7.06276822497863e-06
-5.28736819455586e-06
-2.27386530034242e-06
-1.41971013859234e-05
-4.2741407569886e-05
-1.75783924197655e-05
-2.40215679393041e-05
-1.84265990458324e-05
-6.87894338964061e-06
-2.60334419850748e-05
-3.76202484365703e-06
-2.59912112161686e-05
-6.51377733582837e-06
-4.59865892680074e-06
-1.32155490719508e-05
-1.72333454737665e-05
-2.65044231764414e-05
-7.05631300311817e-06
-1.76333008456864e-05
-2.24218911958698e-05
-2.20537762392403e-05
-1.14719620448874e-05
-4.59936921397784e-06
-1.15361968355737e-05
-2.3068780252656e-05
-3.59598402325373e-06
-2.05106747498256e-05
-6.10685397732478e-06
-2.7556468558719e-05
-2.95395778790434e-05
-4.19651852499309e-06
-1.21293124934923e-05
-3.55634188869566e-05
-1.84981971801219e-05
-1.5708340861456e-05
1.10629567190598e-06
-2.38724388723882e-05
-1.89456082548671e-05
-2.49707652751587e-05
7.19520407423105e-07
-2.41375379877277e-05
-6.61143498431336e-06
-1.72945420097558e-05
-1.24418194165972e-05
-2.6951717888098e-05
-1.66464880161154e-05
-1.4702636768154e-05
-2.76042998944426e-06
-2.29832266855456e-05
-4.01230436900512e-05
-2.03716674267732e-05
-2.70176996631615e-05
-7.47437250394677e-06
-1.83964442389201e-05
-2.10051396480815e-05
-1.85262715365801e-05
-1.97885533160049e-05
-7.58033006797157e-06
-8.70897755196559e-06
-2.58908539104941e-05
-6.6500128268798e-06
-7.96596057758128e-06
6.22836369423786e-06
-1.41850622838723e-05
-1.78713799274782e-05
-3.62355664592543e-06
-6.75996000587262e-07
-1.70370681546161e-05
-2.70581673020505e-05
-1.30045856861017e-06
-9.45381456654204e-06
-1.98190731595878e-05
-1.10406323461201e-05
-2.66169712068306e-06
-2.23406984001705e-05
-1.13330274384948e-05
-1.27519819269485e-05
-1.33201519641687e-05
-2.19557256810684e-05
-2.41785759384204e-05
-2.54700370332404e-05
-9.38683332521472e-06
-1.85492149043009e-05
-2.01484330842385e-05
-1.36388550281221e-05
-2.05535086585448e-05
-2.25788301291687e-05
-1.5813280228627e-05
-1.86976554789579e-05
4.59409455789969e-06
-5.58916519614351e-06
-1.5492807558145e-05
-7.96619393546065e-06
-1.43833664812688e-05
-8.12572527052046e-06
-1.62799479618238e-05
-1.69929881736714e-05
-5.29900623070916e-06
-1.9279557691061e-05
-1.57739011813888e-05
-1.31398380079e-05
-1.22770551700572e-05
-2.64788507435717e-05
-2.00736644451946e-05
-1.76555627874282e-05
-1.73180961848159e-05
-3.20861927186631e-06
6.48533694801051e-07
-2.05169854628166e-05
-1.72786230174626e-05
-7.25119318255635e-06
-3.4718431353546e-05
-1.03542468332403e-05
-2.29901659091964e-05
-1.985460634478e-05
-2.75770186257071e-05
-1.62799786173069e-05
-2.77746872671566e-05
-1.7025614676383e-05
-3.18126603399973e-05
-3.0725977436115e-05
-8.1325015072997e-06
-1.06498985672825e-05
-1.70720312691941e-06
-2.83689328862316e-05
-1.53167952732874e-05
-5.57351631629654e-06
-4.78937539882609e-06
-6.6437837939375e-06
-2.07692139529454e-05
-1.38797079392562e-05
-2.16639933710627e-05
-2.32621027978938e-05
-1.20337622522572e-05
-3.62957625743961e-05
-2.33073545727204e-05
-1.42954206505256e-05
-2.51655269847622e-05
-2.77431117483815e-05
-9.49954752976252e-06
-8.2525024262573e-06
-1.816805599058e-05
-1.54398067863317e-05
-3.45738476406585e-06
-1.06813374182281e-05
-6.3885589065801e-06
-7.47817918571407e-06
-2.44246152314753e-05
-1.38194827549514e-05
-1.64928364180055e-05
-1.82076825376806e-05
-1.57838839638634e-05
-5.99839324330709e-06
-2.65703697310005e-05
-1.22905889280405e-05
-2.97242868427057e-06
-2.13011784870757e-05
-1.6224814201582e-05
-1.01518550987702e-05
-1.27861157868556e-05
-2.1535187956818e-05
-2.142350065543e-05
3.1710598156182e-06
-1.30366382424807e-05
-1.82159951845974e-05
-2.81618333855008e-05
-1.36386523482944e-05
-2.58467220528037e-05
-1.57688654896611e-05
-1.61212145460461e-05
1.52272829721429e-07
-1.63066907677885e-05
-2.56410035286502e-05
-1.03060318491071e-06
-9.6683060880265e-06
1.0129240611304e-06
-1.66035357841965e-05
-3.52898730790406e-05
-3.55289263045154e-05
-1.58602818959891e-05
-2.61103212757776e-05
-2.64027087722292e-05
-9.00545459505674e-06
-8.00921680421567e-06
-1.89244101019994e-05
-3.0251528904555e-05
-2.23365065477971e-05
-1.87056553318818e-05
-8.19207210323384e-06
-1.04755142021874e-05
-1.96049639971158e-05
-1.7031265796679e-05
-2.58455301239531e-05
-1.95292785843681e-05
-6.41658427431812e-06
6.44433567314928e-06
-1.49996328426566e-05
-2.09489621334793e-05
-1.04200617051968e-05
-1.97610298619152e-05
-2.51332671713786e-05
-2.76417990326152e-05
-2.31063539444495e-05
-2.84030109109399e-05
-1.8214958852069e-05
-1.66510136597713e-05
-9.39147715747516e-06
-5.33507195049908e-06
-8.96638334259881e-06
-1.58499459535976e-05
-6.50011778595601e-06
-1.2730725995794e-05
-5.54051033381585e-06
-2.04534073276279e-06
-9.86659911479962e-06
-2.6262107233759e-05
-1.72207053785029e-05
-1.09869536329141e-05
-2.39410935624791e-05
-1.71390374422936e-05
-1.44798410390503e-06
-1.46414878284032e-05
-1.63368625183893e-05
-1.74502020851343e-05
-4.72437155187763e-06
-1.95704227241724e-05
-3.93474049233678e-05
-1.48542137648711e-05
-1.6639060265213e-05
-3.28997869685009e-06
-1.37551410363083e-06
-2.4834315489648e-05
-1.59231332046031e-05
-1.55072241612414e-05
-4.62781283192075e-06
-1.13533889751577e-05
-2.17606599422839e-05
-1.47831741136113e-05
-3.94177774042562e-05
-2.38586873205744e-05
-2.63240652984538e-05
-2.99325270804866e-06
-5.5598561619937e-06
-1.23838203095721e-05
-4.99282320317705e-06
-1.46594104530441e-05
-5.86707538516462e-06
-7.16915660937615e-06
-1.46036464732734e-05
-1.49224910304848e-06
-1.0364642165987e-05
-1.04410581053583e-05
-1.24687574739948e-05
-1.08135524627804e-05
-4.31317427385028e-06
-2.11201393207403e-05
-2.33181923247464e-05
-2.43299880228962e-05
-2.27283696719908e-05
-1.39247616709945e-05
-2.66146022444989e-05
-6.49295444936763e-06
-8.21756082886561e-06
-1.3954123054227e-05
-5.43079631878829e-06
-1.40828862814539e-05
-1.97342568275152e-05
-2.09407453937798e-05
-1.84030881158192e-05
-1.48865501633874e-05
-1.80925332015875e-05
1.02205693501041e-06
-2.3627395416345e-05
-2.81996746267503e-05
-9.68716966441968e-06
-9.28648319957209e-06
-8.58498860561067e-06
7.52435607148804e-07
-2.46769720512689e-05
-2.31966703193921e-05
-3.13775629401931e-05
-3.83213859931598e-06
1.14080657810704e-05
-5.85160751061864e-06
-2.52541281579912e-05
-1.36240126665622e-05
-1.13895446234661e-05
-1.59746664438747e-05
-9.30365749844316e-06
-1.466481690778e-05
-1.65419013787323e-05
-1.15023586903205e-05
-1.88633354067613e-05
-2.5040722760869e-05
-2.15871940234352e-05
-2.71117352632957e-05
-1.48529248597686e-05
-6.23307961930668e-06
-2.82441472429594e-05
-1.09428145114931e-05
-2.22368322693808e-05
-3.77273021761797e-05
-1.38636310330192e-05
-1.84943872794416e-05
-2.15072362346737e-05
-2.21266260467228e-05
-4.55762730738038e-05
-1.33719661858086e-05
-1.95322772600761e-05
-4.61237361143094e-05
-1.3476629159476e-05
-1.21427607822262e-05
-1.11983335075621e-05
-1.96282521415273e-07
-2.02139820605356e-05
-1.34136343814462e-05
-1.49747465540748e-05
-2.47797767008525e-05
-1.2356759171097e-05
-1.03344079137385e-05
-1.14429550647082e-05
-1.34203698003437e-05
-1.56829789973083e-05
-2.85865463673355e-05
-2.10424863077143e-05
-3.57436206514354e-05
-1.88563749628391e-05
-5.37686322168729e-06
-1.05240335326422e-05
-1.10966300464437e-05
-1.99089664009678e-05
-2.90239335279621e-05
-9.34009918398975e-06
-2.48235758151858e-05
-1.62402583172978e-05
-1.28403822749954e-05
-5.27748929114381e-06
-1.08387343962273e-05
-2.4232447900804e-05
-9.55372248947757e-06
-1.62737772603644e-05
-2.22114835094581e-05
-1.00392488235382e-05
9.27967932831542e-07
-1.72168880540544e-05
-9.18625357297005e-06
-1.19106232010685e-05
-7.77081965353476e-06
-4.15640637612103e-05
-1.86524904771104e-05
-5.37761411162315e-06
-2.76662414354122e-05
-1.9968546535695e-05
-1.44953979266996e-05
-9.10217282102732e-06
-2.11567254958698e-05
-8.44170221728592e-06
-2.30541830521701e-05
-1.01738258785031e-05
-2.29600829498949e-06
-1.66392709499666e-05
-1.9903750197896e-05
-2.61536387274725e-05
-1.4598826475686e-05
-1.23139861666592e-05
-2.08721110867781e-05
-2.84362798172285e-05
-1.67744375833805e-05
-1.34393886922769e-05
-1.24553692705004e-05
-1.53272744379141e-05
-2.02340552235731e-05
-1.18131370210995e-05
-1.61189019557456e-05
-2.2071855140368e-05
-3.17919151869213e-05
1.78548934119237e-06
-2.38501232048469e-05
-1.11314107555899e-05
-1.76367242012526e-05
-4.87930366722186e-06
-1.3920951274094e-06
-2.32049374764502e-05
4.53549688585093e-06
-7.53406218491403e-06
-2.24099988605784e-05
-1.26460865030952e-05
-2.06816157577637e-05
-2.75445263552046e-05
-1.60822959196461e-05
-1.19015633117134e-05
-2.89159144263749e-05
-2.25053988090203e-05
-1.49556004990888e-05
-2.34009908244658e-05
-3.58256434985274e-06
-1.63938827632906e-05
-6.02094041166899e-06
-1.83529717686077e-05
-6.51421929199764e-06
-2.48677075281334e-05
-2.16267058776558e-05
5.8032997189845e-06
-4.31017030964038e-06
-6.73940035137803e-06
-2.00569608966014e-05
1.14104026464447e-05
-6.17256587920228e-06
-2.74963622974382e-05
-2.13433123553246e-05
-3.50775767164059e-07
-2.23507065412838e-05
-1.22255518009807e-05
-1.42201394879488e-05
-3.70216253954916e-06
-2.29159413040814e-05
-2.18873441858856e-06
-2.51483766355443e-05
-1.05477098154962e-05
-6.91581839942124e-06
-1.61457494235242e-05
-1.66235171558686e-05
5.6492586780156e-06
-5.98510498754483e-06
-2.87381506524678e-06
-2.67532835987273e-05
-2.69725930210054e-05
3.607057607067e-06
-9.58507445507586e-06
-2.87398854486064e-05
-8.92706023057887e-06
-2.83162348422703e-05
-6.60054327534629e-06
-1.16332052279976e-05
-3.92630542430545e-06
-1.3154548957684e-05
-1.06111356592699e-05
-1.18232936238438e-05
-2.15125820155298e-05
-3.89188716053156e-06
-1.24122038159325e-05
-2.55111550809464e-05
-5.79750722884908e-06
-2.78629282013659e-05
-1.85204690116631e-05
-7.82766766673475e-06
-2.82078527223034e-05
-1.38929179873177e-05
-1.1587547420918e-05
-1.93715167404349e-05
4.76978826004677e-07
-2.35922604291316e-05
-1.87573527709982e-05
-2.59814991257537e-05
-2.4745156205052e-05
-1.2003400021448e-05
-5.47711838906477e-06
-2.10229879745289e-05
-6.93372999270499e-06
-2.02384314371021e-05
-2.17034506395802e-05
-2.75707647422488e-05
-7.42188899355808e-06
-1.70317450699811e-05
-8.43742654117077e-06
-1.24851947635922e-05
-9.65442136373313e-06
-2.68088542993302e-05
-1.32149049469466e-05
-1.30091471785367e-05
-2.06061667287326e-05
-1.2531250959159e-06
-3.24793418716254e-05
-1.73053814811493e-05
-2.5867382010318e-06
-1.84856625315511e-05
3.59200793628138e-06
-2.18241146009967e-07
-2.71330627140387e-05
-1.90332366784784e-05
1.05461382222469e-05
-8.44791242164143e-06
-1.75822431193328e-05
-2.43105987082887e-05
-3.01059056555132e-06
-1.58986390635394e-05
-1.97112166001167e-05
-1.40855045636756e-05
1.22217139920508e-06
-1.40724204509066e-05
-7.06650994632085e-06
-1.4790609881715e-05
-3.79633151581395e-05
-1.6711421077323e-05
-1.02341253651052e-05
-3.69827060699031e-05
1.6170323725479e-06
-5.81286507519595e-06
-2.60494380553477e-05
-2.53183781834513e-05
-1.06336102765329e-05
5.96722155558016e-06
-1.01254463408559e-05
-1.17161026472204e-05
-1.09412667291924e-05
-4.53848252544012e-06
-4.93281599000915e-06
-1.63812634570701e-05
-2.62063106766608e-05
-1.75757625574221e-05
-1.68609301705185e-05
-8.9700614406638e-06
-9.61189497618298e-06
-6.88893352890977e-06
-1.51341147847947e-05
-3.28967282452111e-05
-2.47011945585314e-05
-6.79617844277548e-06
-9.12474713805983e-06
-1.3271390047104e-05
-1.30369171614245e-05
-7.75696688929388e-07
-2.14771774252905e-05
-1.00755776801732e-05
-1.23066132386644e-05
-2.32391938788952e-05
-3.80945552922803e-05
-1.99416804808215e-05
-2.33359374550419e-05
-1.09904841351937e-05
-1.75859303785939e-05
-9.11541384620777e-06
-3.11154626175721e-05
-1.88923009190609e-05
1.65443119808515e-05
-2.5206415514118e-05
-1.15057526476255e-05
-1.21714353308775e-05
-1.29560327171876e-05
-1.93397084027291e-05
-2.84061604698184e-05
-1.0847060080638e-06
-7.48221561759015e-06
-2.66267180066733e-05
-1.34003954635608e-05
-1.41949543605422e-05
-1.46650652883787e-05
-2.0639023302995e-06
-1.66148710912555e-05
-2.03744503562244e-05
-2.59422723637517e-05
-8.24954625491611e-06
-2.03268600015191e-05
-3.55254353873698e-05
-9.36429433964319e-06
-1.70980006146184e-05
-1.00284587293797e-05
-6.25197079129444e-06
-1.47451990553177e-05
-2.08339882471258e-05
-4.87855329321087e-06
-4.30105076123389e-06
-2.65925160047433e-05
-1.87732718649708e-05
-1.47516151019319e-05
-1.56738091860634e-05
-8.48132010365729e-06
-2.23040549633436e-05
-2.56905066531768e-05
-2.64779861783026e-05
-1.72935472684748e-05
-7.98234801239854e-06
-1.96762900197348e-05
-1.4016512184661e-05
-2.0436597996916e-05
-2.68050760063748e-05
-1.96559770447468e-05
-1.33597279268617e-05
-1.59980204914334e-05
-5.31621631375159e-06
-1.71229563197408e-05
-2.13974293381923e-05
-2.18716104671873e-05
6.28112433566612e-06
-1.71268613329603e-05
-1.96315218190054e-05
-6.95463587090594e-06
-1.31942595258131e-05
-8.34773508348308e-06
-3.16537568043866e-06
-6.32692624101189e-06
-1.1714667563263e-05
-2.83556905249247e-05
-2.42214293328254e-06
-1.13083432793536e-05
-2.95776775343447e-05
-2.35367028199498e-05
-3.55689226479321e-06
6.71751123755793e-06
-2.85256416166672e-06
-3.20457807716901e-05
-3.3752146298064e-06
-2.65262361586874e-05
-6.86072915058803e-06
-2.80186623634896e-05
-9.75540369142313e-06
-3.10517197789404e-05
-1.80269166495442e-05
3.65635509104293e-06
-2.18252860526762e-05
-2.14531213031811e-05
5.08455257360059e-09
-2.05866583995585e-05
-1.31100586614608e-05
-8.92377173831686e-06
-1.22076481244719e-05
-9.60687994312871e-06
-3.86856927111222e-06
-3.27904209324331e-05
-1.42036404345104e-05
-9.61489671498032e-06
-1.32539723771664e-05
-2.49888647862671e-05
-2.20139047540104e-05
-2.26441226184461e-05
-3.75451696621481e-05
-3.61446176762336e-05
-1.7077955257427e-05
-7.89117929130676e-06
-2.04420121624817e-05
-1.01690109603239e-05
-2.6596197986037e-05
-1.50294856317368e-05
-1.7683269252478e-05
-2.8706481785523e-05
-3.04673873889562e-06
-2.25605555840429e-05
-3.98295568733515e-07
-1.50655846538583e-05
-1.84001258632605e-05
-2.49076822982448e-05
-3.22909805322939e-05
-2.98805047066294e-05
-8.39135933000776e-06
-2.38832287678433e-05
-2.43977752902327e-05
-2.02351386652565e-05
-2.2072657547507e-05
-1.31318039031569e-05
-1.74818555006422e-05
-1.97807850388386e-05
-1.92477749147444e-05
-1.56930494361769e-05
-3.15744407631993e-05
-1.81624136235456e-05
-7.31192286137758e-06
-2.08769494086965e-05
-1.31461258931747e-05
-1.16029122022556e-05
-5.4222237115867e-06
-1.64480481110486e-05
-2.65483681335743e-05
-1.06768691637741e-05
-1.5822525478708e-05
-1.20801007569446e-05
6.02804071652968e-06
-1.94198070068197e-05
-1.9685896771888e-05
-9.66657744833024e-06
-1.02255539414369e-05
-1.89893046952373e-05
-2.61589523965889e-05
-2.45723526443942e-06
-9.07632700546892e-06
-2.44884944675549e-05
-2.89780716116952e-05
-1.03735596894501e-05
-3.06206643224501e-05
-1.59182310798839e-05
-5.59351071427282e-06
-1.7036583714958e-05
-3.47364455975405e-05
-1.23392932320046e-05
-1.54709153654142e-06
-5.16964341031507e-06
-3.67706997253448e-05
-1.21731094844477e-05
-1.69220605961808e-05
-1.17219800707719e-05
-4.64240067977494e-06
-1.42743845531849e-05
-1.86248386613252e-05
-2.25356970083715e-05
-1.28859590814114e-05
-1.52510305609253e-05
-1.68322177281176e-05
-1.33568557513934e-05
-3.36865317684327e-06
-2.52422067998663e-05
-2.13464540968961e-05
-2.02973003991945e-05
-1.10858676901606e-05
-1.76654775244826e-05
-2.28355771150918e-05
-3.13551224175224e-05
-2.07976282289168e-05
-1.68047962254131e-05
-9.19555459972405e-06
-2.4111446449851e-05
-3.05528572095671e-05
-1.49013191381847e-05
-1.20167616337236e-05
-2.56834961225466e-05
-2.81369941291182e-05
-3.36243589439724e-05
-3.04263844585481e-05
-2.80770981670354e-05
-8.72330294809829e-06
-1.84749907113014e-05
-1.45009092277677e-05
-2.24315579129713e-05
-1.99999826692181e-05
-8.80890530758396e-06
-1.03644109373506e-05
-8.07250338872521e-06
-1.83677850036369e-05
-1.90563545587022e-05
-3.5919350765988e-05
-3.0518353310467e-05
-8.77349363646539e-06
-1.26995664474685e-05
-9.66455266940073e-06
-2.62256184581818e-05
-1.22603433166541e-05
-1.25654133690982e-05
-3.98201969355701e-05
-4.14541885678706e-05
-6.71323749323017e-06
-2.05763045267031e-05
-2.59988944937597e-05
-1.36210681828829e-05
-5.74368947685585e-06
-1.0496446712351e-05
-9.97680778902637e-07
-5.23645741139054e-06
-1.6503970417714e-05
-1.72697762736227e-05
-2.51519641933851e-05
-3.32710297742332e-05
-4.73305202559192e-06
-1.72693875417833e-05
-7.68296529439049e-06
2.15382788248566e-06
-1.16146941316289e-05
-3.4593328797594e-06
-1.91100106347846e-05
1.92545746104037e-07
-1.14993191305973e-05
-1.52303198190014e-05
-1.19765518015077e-05
-2.94576226984689e-06
-2.50175829502861e-06
-1.74964949446008e-05
-1.51544185122635e-05
-8.12399711277985e-06
-1.95114015719276e-05
-1.11661828734141e-05
-1.63813534581612e-05
-1.09946134449459e-05
-2.17878938868692e-05
-2.41555755562331e-05
-2.88153500092017e-05
7.13977651520727e-06
-1.56325012821869e-05
2.43250589541371e-06
-9.14388370732525e-06
-3.70827658916488e-05
-4.20811065042449e-05
-1.16347041442362e-05
-3.05436562493415e-05
-2.23369862820113e-05
-1.87181718254005e-05
-3.09137231253109e-05
-1.69009368457309e-05
-8.01047136829066e-06
-1.06122486212261e-05
-1.39613289958098e-05
-1.23843019991486e-05
-7.42686292390521e-06
-2.47016860985638e-05
-8.12024064851816e-06
-9.8283775656106e-06
-1.37072830732628e-05
-1.87672373408878e-05
1.32723113367598e-06
-2.50165482720384e-05
-1.53042690104559e-05
-1.21038458737344e-05
-1.16534686568272e-05
-2.64600853982898e-05
-3.14414262684219e-05
-2.33437771268085e-05
-2.56661438511693e-05
-1.91240373513141e-05
-1.44167227665557e-05
4.56531040741562e-06
-1.05829913587622e-05
-1.29344331110047e-05
-1.62592000748254e-07
-1.17070990481028e-05
-2.34084603558844e-05
-5.52615889967346e-06
-2.25799419654572e-05
-2.40444432243426e-05
-1.5531842391486e-05
-1.43459342112025e-05
-9.01998323225382e-06
-2.08168070905269e-05
-8.74908931243975e-06
-7.33256038822476e-06
-3.43326800194018e-05
-1.37373046946978e-05
-1.1285983138432e-05
-2.12272694101811e-05
-1.84641645106386e-05
-3.83093228775897e-07
-1.24037852852192e-05
-5.04029454010717e-06
-4.80302713499909e-06
-6.68329527247599e-06
-1.87844196248069e-06
-2.11733623893363e-05
-4.37252934344697e-06
-1.92519345374793e-05
-5.99121903893858e-06
-1.08307166048803e-05
-3.04875335874432e-06
-1.26683939193127e-05
-1.87549279167044e-05
-1.82825936113296e-05
-2.95229590144015e-05
-5.51611742990606e-06
-2.2895369693888e-06
-2.9799064220893e-05
-1.7001955534963e-05
-2.6270341820269e-05
-1.68320954989169e-05
-2.48157003181458e-05
-6.9489385063618e-06
-2.3772349393255e-05
-1.4871244302182e-05
-2.49127234542714e-05
-2.80043019117325e-05
-2.82582613173552e-05
9.06181213667648e-06
-2.70868794201473e-05
-4.52887808639217e-06
-3.05236228634537e-05
-2.7246863203762e-06
-1.81959920953726e-05
-1.81449572032061e-05
-2.60947307679689e-05
-2.11605491522207e-05
-2.83882865447463e-05
-1.57071108508391e-05
-1.83528094346742e-05
-1.42443827292904e-05
-1.03075076883734e-05
-2.65583127471533e-05
-1.22302410872698e-05
-4.68631395657495e-06
-2.3534697284819e-05
-1.83794158401271e-05
-2.78211463153795e-05
-2.31601638563468e-05
-1.53675852039189e-06
2.88778688447617e-06
-1.04007586298045e-05
-1.82987507450104e-05
-1.25263067288988e-05
-1.32460434587856e-05
-2.42941389208048e-05
-5.94395191006121e-06
-1.1596084091095e-05
-2.49599206209129e-05
-1.07009323957604e-05
-1.20985887002234e-05
-1.10791351925886e-05
-2.23665240264927e-05
-8.13327644799305e-06
-1.64377770547916e-05
2.94020732861829e-06
-1.90740051717703e-05
-1.66599213976295e-05
-3.01008157719038e-05
-1.60730087981803e-05
-1.30345344109091e-05
-8.03584950808856e-06
-1.5307891496538e-06
3.19102088083319e-06
-2.22417269331265e-05
-1.1407478867414e-05
-1.64469617724633e-05
-4.27631694099454e-06
-9.90201276348849e-06
5.87656431650202e-06
-1.09009770108262e-05
-1.95972325281704e-05
-2.24142803888164e-05
-2.17896770413099e-05
-2.95748469379548e-05
-2.53597143801826e-05
-1.00858048229764e-05
-7.36949512421589e-06
-6.99344177867451e-06
-2.80965678243654e-05
-3.18047898383898e-05
-2.33056899111305e-05
-2.3674466482205e-05
-2.48770507576692e-07
-1.86749684010226e-05
-8.38785559082652e-06
-6.9113071953195e-06
3.23706409747111e-06
-3.53471086678747e-05
-2.77958442921483e-05
-9.5253487194543e-06
-1.68941675362684e-05
-3.51310559482513e-05
-1.90924764228713e-05
-1.21755464952497e-05
-1.45088761579931e-05
-2.22349105785418e-05
-9.5151263113683e-06
-1.87941310482144e-05
-1.76113843321465e-05
-1.25454196533712e-05
-9.18907987923832e-06
-1.8648094102282e-05
-4.51003290703635e-05
-1.23064499667708e-05
-2.56569853128403e-05
-4.33209423457771e-05
-1.23844977362264e-05
-2.61600612773097e-05
-2.34634697937204e-05
-1.22811440115735e-05
-6.58440650259605e-06
-3.27158590351418e-05
-1.20413328899604e-05
-3.85609368861451e-06
-9.5846585305636e-07
6.70360678882409e-06
-3.22651778792804e-05
-3.69172351079326e-05
-1.01428648881956e-05
-2.90974642792361e-05
-1.69507410397521e-05
-1.01090353089608e-06
-3.12736569469576e-05
-1.43863659494468e-05
-1.7310269458411e-05
-6.21510132657638e-06
-1.82773511636123e-05
-4.89879364460329e-06
-1.45108575995867e-05
-1.68734838889737e-05
-1.45058158424823e-05
-7.1023023131964e-06
-8.06114254825241e-06
-1.17899790047397e-05
-6.16049499715815e-06
-2.29708345596786e-05
-2.32320735796274e-05
-1.74744270042051e-05
-2.07301590039575e-05
-1.62438216813735e-05
-4.39247799427459e-06
-2.27857151517957e-06
-8.27378159063484e-06
-1.6642267777748e-05
-8.19085467200152e-06
-1.14083461507752e-05
-4.80270611582341e-06
-8.41896024922616e-06
-9.23071325966324e-06
-1.96073055150095e-05
-1.21269262097777e-05
-9.91371924974083e-06
-2.34472585426918e-05
1.0786284905599e-05
-1.07015230914202e-05
-2.7129010952987e-05
-2.92450557893852e-05
-1.05146546416459e-05
-7.73207471936212e-06
-1.68845031939978e-05
-1.96463078380235e-05
-1.29185672919701e-05
-1.53108409516483e-05
-1.25561372044011e-05
-1.84820254459382e-05
-1.82179811037097e-05
-2.06453838626552e-05
-7.68844619080953e-06
-6.5175237456575e-06
-1.52176378745238e-05
-9.35657412831592e-06
-2.10326704193307e-05
-1.47765002297206e-05
-2.36307270521248e-05
-1.70071972078422e-05
-5.81296844980671e-06
-2.33388008634236e-05
-2.14433522995866e-05
-2.76846102717312e-05
-6.25931431599297e-06
-1.75397564632212e-05
-1.34582701608043e-05
-1.93542195074903e-05
-1.27404383142572e-05
-2.47041587989328e-07
-3.77908512323893e-05
-9.88209877227163e-06
-2.08791068383604e-05
-2.4224661720703e-05
-2.77768640780904e-05
-1.62666151780073e-05
-1.49573394668625e-05
-1.78592298498881e-05
-1.55996092961008e-05
-2.57442420412551e-05
-1.50174632410868e-05
-1.66870244129381e-05
-9.93739392857697e-06
-1.51272299389062e-05
-3.69646832154442e-05
-1.76475773224602e-05
-5.31806280215162e-06
-1.96495830239582e-05
-2.87773375190668e-05
-6.78357451830145e-06
-3.12276316500433e-05
-1.3628483274542e-05
-2.64061877593663e-05
-2.99483884593403e-05
-6.67921833287346e-07
-3.15316430225122e-05
-2.01943880550819e-05
-1.29346580045556e-05
-9.22829657006552e-06
-6.22172013541004e-06
-1.65560920777367e-06
-1.60425282921523e-05
-1.28191141683571e-05
-1.38534951307877e-05
-1.94286806040223e-05
-1.61131880204553e-05
-1.85007918052011e-05
-7.57203100340351e-06
-5.90619308263498e-06
-6.5138822280991e-06
-1.00025033968872e-05
-2.11773596988779e-06
-1.17484868463441e-05
-2.81093674972628e-05
-2.44257051149194e-05
-1.91334332770428e-05
-9.45154392575602e-06
-1.86990132411121e-05
-3.04891688316854e-05
-1.17190624292012e-05
-1.26360632569915e-05
4.17992282145354e-06
-3.7338304288357e-05
-5.46346047789782e-06
-1.5131501396973e-05
-2.68769588468001e-05
-2.74420039147784e-05
-8.42319016439865e-06
-1.69024826757948e-05
-1.29351781911263e-05
-3.85349821673631e-06
-2.61772719967546e-05
-2.28542696953364e-05
-1.91165643262614e-05
-4.03108797023674e-06
-1.32371356902194e-05
2.29466408462418e-06
-1.72432355765827e-05
-2.1869429444542e-05
-1.66816271962264e-05
-3.41478487739656e-06
-2.13945996340594e-05
-1.89357778623587e-05
-2.04791470204287e-05
-2.94327599464037e-05
-2.31044716240457e-05
-1.08574684196413e-05
1.92822801901161e-06
-2.5398570876848e-05
-3.5117414075732e-05
-1.05115008669498e-05
-1.22329959711244e-05
-4.49436532112584e-05
-1.49150178060912e-05
-1.48143291622207e-05
-2.18858576211706e-05
-1.94458393361276e-05
-5.75413177426789e-06
-2.15347814699611e-05
-5.25440027911669e-06
-2.20265448182371e-05
-1.12891865182478e-05
-9.53266631865031e-06
-1.79308135453666e-05
-1.00462214129468e-05
-2.46431230426298e-05
-2.48827970895411e-05
-8.79662079763306e-06
-1.85949281070742e-05
-9.57776254171201e-06
-2.3619379226e-05
-1.71466135634297e-05
-2.30769949763668e-05
-1.91629087222684e-05
-2.06203097529061e-05
-1.91796207865395e-05
-1.9133656176071e-05
-3.96513285768344e-05
-2.31314825425257e-05
-1.0261691302519e-05
-2.24466666176753e-05
-2.12637010407322e-05
-2.07617080913965e-05
-1.56089553579478e-05
-2.06537516589816e-05
-1.47265516094002e-05
-1.47322207832115e-05
-9.80510831417235e-06
-3.26470738441237e-05
-6.60498623763579e-06
-2.32333486825972e-07
-1.10005014861424e-05
-2.03301247648412e-05
-4.46468572420795e-06
-2.76369786569533e-05
-2.47471935009314e-05
-5.50846446961526e-06
-6.30613119298644e-07
-1.47065577091476e-05
-3.28721240638319e-05
-1.49056251345903e-05
-5.29060105172406e-06
-2.04141810678601e-05
-1.54930465373673e-05
-1.59458124078425e-05
-2.61383639170043e-05
-2.07934352099183e-05
-4.86126488367195e-06
-1.61127938750529e-05
-9.39733902665228e-06
-2.4504335761757e-05
-9.97850871835085e-06
-3.85656314123558e-06
-2.08548205222153e-05
-4.40299871229526e-06
-1.52438207185141e-05
-1.14790772887533e-05
-1.17579911936078e-05
7.35314499692424e-06
-2.55928838254619e-05
-1.5974021228256e-05
8.71914338244672e-06
-1.9841195363633e-05
-8.39344046205635e-06
8.2702519409874e-06
-2.60133350013518e-05
-1.80101892424225e-05
-7.70974506113903e-06
-1.5937539954256e-05
-2.4850364738212e-05
-3.34757382695203e-05
-2.4244119586254e-05
8.62507561911061e-06
-1.95318803544927e-05
-8.01771766632246e-06
-3.05141115504511e-05
-1.34687705734901e-05
-2.21506482746244e-05
-1.69456673039061e-05
-1.60565454360816e-05
-3.16809181608302e-05
-1.28898791982364e-05
-2.90692414293617e-05
-3.66675371038619e-05
-1.1421131147765e-05
-1.23665664088045e-05
-3.33762007904374e-05
-3.51291955967599e-05
-1.64082478202787e-05
-2.23837620585292e-05
-1.69654908247927e-05
-2.59026713196114e-05
-6.72863386965301e-06
-1.24349433501646e-05
4.58707431470073e-06
-4.45084547270249e-06
-1.48716488052174e-05
-1.64218646835198e-05
-5.85266715959183e-06
-1.3066490591925e-05
-2.44271316675752e-06
-9.893455166423e-06
-1.02882623004874e-05
-1.40756374928219e-05
-2.4320365687449e-06
3.16521328239511e-06
-1.00544240856466e-05
-2.75921129077453e-05
-1.38257562466798e-05
-1.69073688097712e-05
-2.04925228332186e-05
1.64970400634389e-06
-8.27604610171245e-06
-2.08855202216836e-05
-1.20602426890702e-05
-2.29333780208856e-05
-2.64199489685182e-05
-3.02034330083432e-05
-9.06430384098818e-07
-9.43802656455323e-06
-8.64231810041774e-07
-6.8739025376476e-06
-3.08636904006553e-05
-2.01484400049128e-05
-1.31835400092339e-06
-8.48924847035203e-06
-1.67041094141678e-05
-2.02051095299991e-05
-1.35512150183338e-05
-1.47828718024646e-05
-5.91687445755306e-06
7.34520091942367e-06
-6.51590881600625e-06
-4.31331334291974e-06
-1.68959518782299e-05
-2.45966252587261e-05
-1.05425694625525e-05
-1.32510718433453e-05
-1.39743620520512e-05
-3.80923195410453e-06
-2.43577911133828e-05
-1.7030476127543e-05
-2.11270012880034e-05
-1.84461235389111e-05
-2.62010260172899e-05
-2.51713424903717e-05
-1.76149021853967e-05
-7.07809979818789e-06
-2.25292965399449e-05
-5.35401004602608e-06
-2.3147351535188e-05
6.58137838309144e-07
-1.06661279800773e-05
-1.68610040018428e-05
-1.41324642586834e-05
-1.88160974156318e-05
-2.82853727655223e-05
-1.98008215516659e-05
-4.53446114759328e-06
-2.7204167509848e-05
-1.25531721964947e-05
-1.87141330359032e-05
-2.31035392242597e-05
-1.70670455431583e-05
-1.92953911320721e-05
-2.56992630947522e-05
-1.7311756399715e-05
-2.00120458836002e-05
-1.43232095460685e-05
-7.26976945687481e-06
-1.29857797092036e-05
-1.83913374469857e-05
-4.47829394053151e-06
-3.02313567091957e-05
-1.82273017441224e-05
-2.26715181498117e-05
-1.40744637971324e-05
-5.60897920853984e-06
-1.66113681890616e-05
-1.99400863358123e-05
-2.06295177428668e-05
-2.80352600264303e-05
-7.37484872467983e-06
-1.71923460176724e-05
-9.3246245390087e-06
-1.11371662772993e-05
-2.32931762799424e-05
-9.52965307494752e-06
-2.33122443773686e-05
-7.0813907681222e-06
-2.16814659634652e-05
-1.57721943949905e-05
-6.09277483240251e-06
-6.80724862047718e-06
-1.5563890186152e-05
-7.8586015358048e-06
-3.1773052101731e-05
-9.80269405398298e-06
-1.6372231310265e-05
-1.23802634383646e-05
-1.03165128010659e-05
-2.03285178625606e-05
-1.04206316857612e-05
-1.13923492838685e-05
-2.93796458723721e-05
-7.53879840009151e-06
-2.39138475330162e-05
-1.80011692659206e-05
-2.67159506206833e-06
-3.48765508087743e-06
-2.59391072713447e-05
-1.53196113829999e-05
-1.18326886515654e-05
-3.10751252863516e-05
-9.27750621292696e-06
-2.29780813087487e-05
-9.1524502792448e-06
-2.98948006390784e-05
-1.00904659288081e-05
-1.69867960538919e-05
-2.5088827312999e-05
-1.99465583362025e-05
-2.95776264255572e-05
-1.16978190111584e-05
-1.82228736815105e-05
-1.31958644574816e-05
-7.38397662993837e-06
-2.86176572081227e-05
-1.30667702642918e-05
-1.00467802723336e-05
-4.24817477575474e-06
-1.26578687726645e-05
-1.87771119105809e-05
-3.10819576965238e-05
-4.73017495301462e-06
-2.40262681091324e-05
-2.38361678546902e-05
-1.06302387093075e-05
-1.12378096468637e-05
-2.01319866316786e-05
-1.83548262142664e-05
-3.22021385801775e-05
-3.46953283862422e-05
-3.14220484141974e-05
-1.87022083651254e-05
-1.07257807204252e-05
-2.05593854139779e-05
-1.37538445947447e-05
-6.37219150618521e-06
-1.96106997783885e-05
4.85225008960811e-06
-1.10701874207423e-05
-1.69811452938848e-05
-2.77527881674263e-05
-1.612347369966e-05
-1.17075816945662e-05
-1.16045191507297e-05
-1.98774983862615e-05
-9.0815439673989e-06
-1.47362599762504e-05
-3.98639808408666e-06
-3.87389990472227e-06
-7.83315257717538e-06
-2.77695033818469e-05
-2.21546402934292e-05
-7.02868412391437e-06
-2.28659939381725e-05
-2.31724881382089e-06
-9.78889181784581e-06
-1.88958270233725e-05
-1.65267672350556e-05
6.94484448348911e-07
-1.3300544041813e-05
-1.35763701515035e-05
-1.67601167998465e-05
-2.28487501266744e-05
-1.84667784043278e-05
-1.40197600186957e-05
-2.65931096798656e-06
-1.01062198892486e-05
-2.08613618767081e-05
-1.95797306564901e-05
-2.57948962481137e-05
-1.49863641567855e-05
-1.57353015999192e-06
-7.98582984393228e-06
-2.80744840930108e-05
-2.0248726647471e-05
-3.29799632329675e-05
-1.56918467134951e-05
-1.12440966737415e-05
-1.30122367189852e-05
-8.60135798919798e-06
-2.5558243285842e-05
-2.35000381186783e-05
-1.56178611150637e-05
-1.83998348537199e-05
-1.61144614856277e-05
1.97222337230721e-06
-1.14229073566684e-05
-2.09427667094166e-05
4.3876204703847e-06
-1.22478705529005e-05
-1.10402368554738e-05
-3.16625097095489e-05
-1.12552054489776e-05
-1.98064397337325e-05
-1.60049304781505e-05
-2.15677622434595e-05
-3.32644704971925e-05
-1.75538857677176e-05
2.03683861368746e-05
-1.7528834139218e-05
-2.76726420103e-06
-1.05951976641163e-05
-4.15273861397933e-05
-1.91592329884358e-05
-1.27774914294453e-05
-1.4336034731824e-05
1.56206177858808e-06
-2.03766605585728e-05
-1.84869374677717e-05
-9.88562577021323e-06
-1.31355467867566e-05
-2.82856532542652e-05
-8.68542161249522e-06
-2.73929516016977e-05
-2.62841858145406e-05
-2.73623595171466e-05
-1.66859277443613e-05
-2.07350637373221e-05
-2.44098632058918e-05
-1.63154929704368e-05
1.14817990425765e-05
-1.66486104018988e-05
-1.25565744494711e-05
-1.48618368600158e-05
-1.20683054834962e-05
-3.01397042295447e-05
-1.91010942714375e-05
8.46697041063737e-06
-1.35467419023969e-05
-3.60271162026109e-05
-1.12499332576463e-05
-2.37175030844015e-05
-8.79300345924028e-06
-3.09133542317943e-05
3.95972335151143e-07
-1.20654429369665e-05
-3.76465267132644e-06
3.84326689103517e-06
-2.29715278822371e-05
-2.43632920056555e-05
-4.10955108104983e-06
-3.19195521062172e-05
-6.57763207449768e-06
-1.45750058593649e-05
-2.28257129646393e-05
-1.97052127148912e-05
-4.29347773761411e-06
-3.60606515503963e-05
-1.15799960818519e-05
-2.05339992778727e-05
-7.45206802740377e-06
-1.77448488820946e-05
-2.1761513552586e-05
2.25834396196091e-06
-2.44439666834671e-05
-9.28219329291976e-06
-3.08260665418195e-06
-1.86154254818229e-05
-2.22103469230838e-05
-2.73453222016455e-05
-1.76608021419978e-05
-1.81493714388147e-05
-1.19567360663015e-05
-8.70638235756407e-06
-3.34379396083425e-05
-3.37800085946024e-05
-2.20555675347719e-06
-1.75285704049857e-05
-1.54124907833586e-05
-2.30455643327916e-05
-2.02883795452031e-05
8.71006702122371e-07
-3.6550348572133e-05
-9.67374063016777e-06
-1.60470456202293e-05
-1.07931428246527e-05
-4.25366471023681e-05
-1.24113711588023e-05
-2.7084452155797e-05
-4.35802472380906e-06
-2.27034043164676e-05
-2.57830646932199e-05
-2.22029945805538e-05
-1.14778870973e-05
-1.87834989822538e-05
1.16326992786037e-06
-7.91380515850266e-06
-1.1813840970672e-05
-3.73550573889496e-05
-3.56119714914903e-05
3.68256298024414e-06
-1.64938821244753e-05
-1.21534249775774e-05
-7.20298059596717e-06
-4.19078777087083e-05
-3.36323464980482e-05
-1.77783825768721e-05
-9.03563637553306e-06
-1.76018896569256e-05
-2.32792483765626e-05
-2.25368837105431e-05
-1.05166310470553e-05
-1.64032672151575e-05
-6.96199313026204e-06
-1.445332246987e-05
-2.72656015180413e-05
-1.19768327423927e-05
-1.07761223120955e-05
-1.76431107103974e-05
-1.54010369572285e-05
-2.57008289419642e-05
-4.74451796027634e-05
-2.14992640486348e-05
-5.91987329134348e-06
-1.68492310221282e-05
-1.7232273474904e-05
-1.38296072379317e-05
-2.35778196988907e-05
-1.36284191852547e-05
-6.9688377283466e-06
-1.20363629222119e-05
-4.03046302015919e-06
-1.88345460491584e-05
-2.01078338630797e-05
-1.44685441728018e-05
-2.76170827728409e-05
-7.19669200786728e-06
-9.00752386504602e-06
-1.28747691421395e-05
-1.68549535332542e-07
-2.19197274972945e-05
-2.07059996563989e-05
-8.35746938601488e-06
-2.9604699107078e-05
-1.30739723037926e-05
-1.01332314763657e-05
-8.08767548848909e-06
-2.02455525844869e-05
-2.90813649289694e-05
-2.06321130062662e-05
-2.49646969118434e-05
-1.44105442616999e-05
6.26663893463831e-06
-1.79350208990543e-05
-1.01010087406616e-05
-7.46205427780883e-06
-6.60203757776995e-06
-1.97598374365008e-05
-1.17432193177415e-05
-1.3622706682902e-05
-9.24256074603978e-06
-1.69612694807866e-05
-2.3134701987175e-06
-7.04480034794255e-06
-1.94057918830887e-05
-9.25225932245588e-06
-2.65439273012683e-05
-1.47476840240477e-05
-5.57271870761105e-06
-2.6875316233783e-05
-2.48066348268626e-05
-4.41872246845387e-06
-1.9691303724609e-05
-1.23003104472052e-05
-4.13614092995005e-06
-2.19530515343909e-05
-7.42655321700704e-06
-3.86640027485941e-05
-9.78378074303644e-06
-8.26934582414028e-06
-1.32121339549316e-05
-2.32534129881636e-05
-1.73042120945449e-05
-1.35874538305537e-07
-1.01273550961672e-05
-7.43268969006949e-06
-1.64777612288667e-05
-2.20754215608134e-06
-7.67526760761085e-06
-1.78414966649759e-05
-2.4163952025296e-05
-5.14043719558588e-06
-1.47996247863325e-05
-2.96104241422904e-05
-1.59895356123408e-05
-5.33345249691839e-06
-1.50309026179972e-05
-1.54781339440329e-05
-5.53860563745051e-06
-2.49534827431321e-05
-2.68481178523566e-05
2.40087115801514e-06
-2.02799830976173e-05
-1.65211074415069e-05
-2.03341178357877e-05
-2.18641698036684e-05
-4.3810375113989e-06
-6.30903735631574e-06
-5.37930373238052e-06
-1.0703147409687e-05
-2.18184084866633e-05
-2.58844957513746e-05
-2.44056811739708e-05
-2.78255028695766e-05
-1.14986019623677e-05
-2.33006109866367e-05
-2.95038252519827e-05
-1.07123195578099e-06
-2.22836215169867e-05
-1.72441992457613e-05
-1.60240626254904e-05
-1.97345595307373e-05
-2.01586082914526e-05
-1.7875222005193e-05
-1.1908493207429e-05
-1.28901466125236e-05
-2.62213715833518e-05
-1.17953497839321e-05
-9.34879235780863e-06
-2.50292506904099e-05
-1.38672813604623e-05
-3.96225907048104e-05
-2.52061762285802e-05
-3.2437731352404e-05
-2.56955869431457e-06
-8.89246333893818e-06
-2.54253802494023e-05
-1.37286057452935e-05
-4.38300909754721e-05
-4.0913877407076e-05
3.77029031189346e-06
-7.03066956257643e-06
-1.56324398450594e-05
-7.09434603368646e-06
-2.60091943491148e-05
-8.59134990619555e-06
-2.72183709791048e-05
-3.37663931578122e-05
-3.87047838525263e-05
-3.19940433355966e-05
-1.72423903879084e-05
-1.26775613597335e-05
-2.21118915703357e-05
-1.83347289347196e-05
-8.6250445968601e-06
-2.5942265700474e-05
-1.49459015193599e-05
-1.73426120882661e-05
-5.43758020871646e-06
-3.74992642023863e-05
-8.60412858464752e-06
-2.04479432865407e-05
-6.92827980111246e-06
-2.47558181442595e-05
-1.56868678514403e-05
-1.58574688598051e-05
1.70671254787328e-06
-2.2975887345892e-05
-1.73744871467533e-05
-2.26580468871111e-05
-1.9939442673438e-05
-2.18143713700507e-05
-1.38857755074667e-05
-2.01668846759541e-05
-2.67464218257148e-05
-2.86414347981574e-05
-2.38596988700158e-05
-2.2372758864172e-05
-4.17026768078464e-06
-2.74491710007956e-05
-2.74087169113379e-05
-3.0243732244794e-05
-1.34305394441581e-06
-9.23118863323066e-06
-1.80621375360834e-05
-2.31990886548757e-05
-1.28664494289417e-05
-2.06532149957523e-05
-1.52612230549439e-05
-1.03947004728838e-05
-1.86182174513401e-05
-2.62289747025663e-05
-9.76086035161442e-06
-9.62327306812177e-06
-1.93046950097384e-05
-2.66805524069955e-05
-1.37893029526292e-05
-6.35750861602261e-06
-2.4660503724581e-05
-7.25402460581126e-06
-2.88883284280037e-05
-1.84640419136056e-05
-3.78993469634353e-05
-1.37895242700275e-05
-2.34579248207157e-05
-2.23715321264144e-05
-3.71374159650885e-05
-2.80623753428742e-05
6.50420382810546e-06
-2.07909582523633e-05
-3.73047679909196e-05
-1.04782571186384e-05
-1.32104974374025e-05
-2.26752528539498e-05
-2.7304412395836e-05
-2.22868234901749e-05
-2.01100924489459e-05
-1.18015556474975e-05
-2.26405959854019e-06
-1.67212764274449e-05
-3.38475086521688e-05
-1.21946320527696e-05
-1.47085636710316e-05
-2.85654559544854e-05
-2.11319523263615e-05
-3.43968270027684e-06
-1.4812877174026e-06
-2.48321579884973e-05
-2.27937155936732e-05
-2.00183862415368e-05
-3.50237522324718e-05
-2.24772009146383e-05
-1.68164937045539e-05
-2.93370251391363e-05
-3.30802687603849e-05
-1.62609348247507e-05
-1.14059394613456e-05
-5.57509659501209e-06
-1.06382996807512e-05
7.03959610803917e-07
-2.8726385782801e-05
-2.39073050645193e-05
1.06219440424716e-05
-3.37961754119318e-05
-1.77899556741532e-05
-3.24684271237338e-05
-9.00335268345841e-06
-3.98754381302231e-05
-3.13674480356357e-05
-6.25730947131983e-06
-1.4382058408515e-05
-1.24129606910804e-05
-3.17436678044962e-05
-1.99227310265275e-05
-2.21628252861804e-05
-1.45311118382029e-05
-2.76459415301262e-05
-5.93333348745712e-06
-1.83258133890047e-05
-3.16043934726051e-05
-2.10503415492402e-05
-1.24558444729355e-05
-7.11658921790048e-06
-2.0861435188733e-05
-1.84056497703522e-05
-1.00818156118527e-05
-2.02520996646772e-05
-1.55250833949869e-05
-2.38577042082785e-05
-1.49763682617791e-05
-2.21248926100824e-05
-6.16435031945681e-06
-3.3197566902303e-06
-9.17697869476227e-06
-7.43523535961081e-06
-2.00387072307236e-05
-2.23960014120946e-05
-1.19521256649949e-05
-8.2030146271829e-06
-6.99146684272591e-06
-1.6159486562843e-05
-1.96433903115859e-05
4.2345285310691e-06
-2.24082489572064e-05
-2.07690200332344e-05
-1.48324660898771e-05
3.56592162175629e-07
-6.08804742849127e-06
-9.14353191670479e-06
-9.6781170076505e-06
-1.4612650672719e-05
-1.20526780434532e-05
-2.0325517189653e-05
-1.20159178039973e-05
-2.06463549633687e-05
-1.48841688874779e-05
-2.73068622453939e-05
-2.04543285702464e-05
-1.52390529791787e-05
-1.14152872574296e-05
-2.77748104610702e-05
-2.02611471962036e-05
5.61041299577489e-06
9.5881076375907e-06
-1.71208348862163e-05
-1.8768304154223e-07
-9.31327748440198e-06
-1.53766444415727e-05
-2.50037128857364e-05
-7.13379357525231e-06
-1.99865829795866e-05
-2.53639404919402e-05
-1.44839687932697e-05
-2.45633272225294e-05
-2.44574225784556e-06
-3.45703934908459e-06
-1.40182423573493e-05
-1.82719087959233e-05
-2.56879544319e-05
-2.50609144379892e-05
-8.11906732104218e-06
-1.58360664116862e-06
-6.48636536680166e-06
-2.02551945909186e-05
-2.29626866224223e-05
-1.95562275250991e-05
-2.67685495225353e-05
-1.88817045246638e-05
-2.89998085591752e-05
-2.86148384834132e-05
-2.65656053019894e-05
-2.55947091424105e-05
-3.36342541576923e-05
-2.09921501689189e-05
-1.81417413700151e-05
-1.45347152182321e-05
-2.15675479282521e-05
-1.81934161384293e-05
-2.53373127955515e-05
-1.65386780811856e-05
-1.98026441962683e-05
-1.14474882908451e-05
-2.19247944140754e-05
-7.52077880805645e-06
-1.66448211993472e-05
-7.17004542984494e-06
-2.15139479184888e-05
-1.62783791232782e-05
-1.16830472038176e-05
-4.22481446555735e-05
-2.95049147757382e-05
-1.1025729465969e-05
-2.3971184044049e-05
-1.59490551871857e-05
-2.77706650120815e-05
-2.17955283429844e-05
-2.13722565903186e-05
-1.9764228138225e-05
-2.22902362404231e-05
-1.41157546572425e-05
-7.92254173651703e-07
-1.10191177584653e-05
-2.60473742026504e-05
-3.43771124374472e-05
5.71296836698937e-06
3.75142409854256e-07
-7.5533405703048e-06
-2.3181651940742e-06
-1.84584028793289e-05
-2.32217770142062e-05
-9.88702058594118e-06
-3.08726445167884e-05
-3.83488633295807e-06
-1.93946947159985e-05
-2.35360460392568e-05
-1.73638324272071e-05
4.17562880967103e-07
-1.87193760260924e-05
-9.0698247020948e-06
-1.40576255723107e-05
-2.25700861531094e-05
-1.67338863149792e-05
-1.21482243916205e-05
-1.64555015341552e-05
-1.85815822217013e-05
1.5913648745922e-07
-9.47984704630119e-06
-1.55819927216915e-06
-1.63091246023903e-05
-2.82709445668066e-05
-1.88672615777296e-05
-2.65247370629337e-05
-1.41941462840566e-05
-2.53118875133786e-05
-1.69355618856594e-05
-2.62625248648958e-05
-2.71440746203712e-05
-3.96013589168807e-05
-8.29005978789535e-06
-1.50163438517382e-05
-2.42418590231569e-05
-7.56034547158312e-06
-2.98062357089938e-05
-1.03362481636532e-06
-2.5865551968994e-06
-4.78443944997972e-06
-1.27603195748018e-05
-1.71841847638755e-05
-1.33688864512352e-05
-1.59205730276568e-05
-9.25293797135783e-06
-2.20239070725737e-05
-2.061068031276e-05
-2.12274095941903e-05
-2.3461452338174e-05
-5.23312832200782e-06
-1.05304355427933e-05
-2.57727723004132e-06
-9.1183374215275e-06
-2.16939488191256e-05
-1.01393936988097e-05
-1.78428483069341e-05
-1.6646786693322e-05
-1.96620924407861e-05
-1.25870354822487e-05
-6.24330675845091e-06
-8.47683765049915e-06
-6.02456271818655e-06
-1.1145963865313e-05
-1.51201318561543e-05
-1.82008729204292e-06
-1.91900937346605e-05
-3.25942426087207e-05
-1.53698766556706e-05
-2.20970911053098e-05
-2.78039197127403e-05
-1.08440431591436e-05
-2.37836311595391e-05
-1.15705091091775e-05
-2.52726249739086e-05
-5.11860058744737e-06
-4.45626134194908e-06
-1.31884437398261e-05
-1.60576027164037e-05
-7.37606437943086e-06
-7.92016529708895e-06
1.00917800832568e-05
-2.15564172144251e-05
-9.02859204888454e-06
-3.37897318458566e-06
-1.3615385469037e-05
-1.14164651635802e-05
-1.54707407101224e-05
-1.18475382483073e-05
-2.02556836322666e-05
-1.70024483627284e-05
-1.81282048141933e-05
-1.7519498255023e-05
-2.72536443707294e-05
-2.97395681223588e-05
-2.41491446737958e-05
-1.37940525438417e-05
-4.74582415912335e-06
-2.04363515665051e-05
-2.70217252369444e-05
-2.54201232920995e-05
-2.42427209146813e-05
-5.77595192753342e-06
-1.53700096088699e-05
-1.55134397197758e-05
-1.8399243514308e-05
-1.26599219233049e-05
-2.02837273635184e-05
-1.45192975290129e-05
-6.62909365759744e-06
-2.80241142569841e-06
-1.05899596603958e-05
-2.69389446274831e-05
-3.7816836993149e-06
-2.6011844713652e-05
-3.95444081020631e-06
-2.47183215756825e-05
-9.65380422682833e-06
-1.54458842290392e-05
-8.01010318975233e-06
-3.12627748114843e-05
-1.8553915692969e-05
1.72791343859079e-06
-3.05806492007519e-05
-2.98573902571755e-05
-1.11537136959692e-05
-3.03717865116744e-05
-2.50360935791682e-05
-2.14857852639444e-05
-1.45034486294485e-05
6.76337175365877e-06
-4.59719248462873e-06
-7.79260410465364e-06
3.78349329715287e-06
-1.48523834643425e-05
-2.60021635564771e-06
-1.61296293922672e-05
-1.50455222157502e-05
-1.47955708133513e-05
-1.64743664824383e-06
-1.55965818003677e-05
-3.11629790628129e-05
-2.42030613944546e-05
-2.99961474764452e-05
-2.58331316180553e-05
-9.02112140010843e-06
-2.96603329952737e-05
-1.75141644436143e-05
-1.0176393064394e-05
-1.41883696733906e-05
-2.96350728980412e-05
-2.73419591244167e-05
6.61858864924881e-07
-3.42915189030315e-05
-1.89017977462904e-05
-3.8609991412503e-06
-2.00392446582537e-05
-2.9158795827015e-05
-1.88746494593855e-05
-1.11162996490445e-05
-1.52124107725313e-05
-1.92167731776946e-05
-1.72904651790709e-05
-1.15921846115125e-05
-2.23662154447022e-05
-1.39543806162304e-05
-7.10916297438045e-06
-8.41333184368209e-06
4.09848074888103e-06
-1.9977760399384e-05
-3.00759286188224e-05
-2.21233486150163e-06
-3.62014690884068e-06
-2.86262443969787e-05
-2.08265439758092e-05
-1.61738177188625e-06
-8.33066518316083e-06
-7.23215089710154e-06
-3.53169927976248e-05
-1.22073485535399e-05
-6.11016250660579e-06
-8.82163968564598e-06
-4.69840321027333e-06
-4.64625941767092e-06
-2.57253530599442e-05
-1.98293380379983e-05
-1.40919274793315e-05
-1.07050937810829e-05
-1.83289844361447e-05
-1.82358261526693e-05
-1.7503209716498e-05
-2.86954851526784e-05
-8.35027833022001e-06
-2.44541268676378e-05
-2.4946633205516e-05
-1.3003894284948e-05
-2.49035677225165e-05
-2.60571947218015e-05
-1.84217200058356e-05
-1.35775380753617e-05
-3.02917736478318e-05
-1.78568572720202e-05
-1.94290537049418e-05
-2.04401617090658e-05
-1.72565702286725e-05
-1.66659938604306e-05
-2.63917749911688e-05
-9.32123504126808e-06
-3.08746808162319e-05
-2.77574195076274e-05
-1.23894078987918e-05
-2.53120614650711e-05
-2.64720684984244e-05
-9.62690842421147e-06
-2.22103720739968e-05
-1.50130901492542e-05
-8.76922009426748e-06
3.92650601151418e-06
-2.37345917624303e-05
-3.26103354068199e-05
-1.55460447691011e-05
-1.98174022706174e-05
-2.03635224091297e-05
-1.00011772811965e-05
-1.90327505496866e-05
-6.60704109599901e-06
-1.45406199830116e-05
-1.83132167406253e-07
-2.02190978111657e-05
-3.56260000793552e-05
-1.84184427787967e-05
-1.99859141193364e-05
-2.32987837642217e-05
4.75092346784145e-06
-2.21249684485102e-05
-1.27231594384175e-05
-1.05392390505454e-05
-7.19688516184195e-06
-2.97736144872111e-05
-1.10289259471294e-05
-6.9507739480755e-06
-4.20292799927927e-05
-7.79043470222148e-06
-2.94366377860007e-05
-6.43858561164679e-06
-2.03506339224382e-05
-2.3562204797484e-05
-1.59722251247484e-05
-1.191529332999e-05
-1.11848050905517e-05
-1.72907296297971e-05
-2.1173783603216e-05
-3.18603694471328e-05
-2.02389886071346e-05
-1.10302372196425e-05
-1.18286644736083e-05
-1.40471135543268e-05
-1.20670543019212e-05
-2.93801977536858e-05
-1.91030699317082e-05
-8.40882350738815e-06
-7.90333168615137e-07
-2.25052893709369e-05
-2.75492026717423e-05
-2.45468988161597e-05
-1.4442591401479e-05
-1.08556603786682e-05
-5.4634472724094e-06
-2.07154987699203e-05
4.02536087576307e-06
-2.2013986251987e-05
-3.63585316839068e-05
-2.29722446495153e-05
-7.7632892769151e-06
-1.32803948311475e-05
-1.35483202350619e-05
-1.92295538291598e-05
-4.87330329606158e-06
-5.46842372182147e-06
-2.98766149099013e-05
1.32422119594482e-05
-1.35519052733437e-05
-3.99750199829902e-06
-5.7307953270954e-06
-2.28231719248358e-05
-6.78908012140301e-06
-1.77836656622762e-05
-2.30832986175765e-05
-4.40343066654314e-06
-3.64179269452954e-06
-2.05238280700723e-05
-1.42016655200388e-05
-3.35971922888544e-06
-2.65594904920165e-05
-1.67650825066285e-05
-6.55062113877487e-06
-1.82057163599144e-05
-1.54219661527478e-05
-2.55834329606184e-05
-1.90755367920792e-05
-3.20332189320385e-05
-1.39348285730838e-05
-3.70272077534569e-05
-1.03733931781077e-05
-9.19354134317193e-06
-7.34851604551748e-06
-4.79596575612865e-06
-1.22561312113363e-06
-1.4707354278512e-05
-1.20806817540208e-05
-2.61458566517053e-05
-2.04205113048184e-05
-1.06961552623361e-05
-5.55998138761973e-06
-1.02203995894798e-06
-1.8261169491068e-05
-1.23075289648646e-05
-1.73065704261566e-05
-3.04096312692235e-05
-1.73820017234251e-05
-1.83514846557062e-05
-9.01994417630668e-06
-2.3575774565886e-05
-1.39991934966948e-05
-1.31691219973133e-05
-2.38646304521818e-05
-1.92197572764278e-05
-1.44435648954854e-05
-2.29920170878594e-05
-2.20079674016324e-05
-1.03762688818902e-05
-2.23911133903132e-05
-3.72143705134417e-07
-1.37878818028456e-05
-7.9774962383108e-06
-2.6680643190098e-05
-1.10809616159711e-05
-1.43699661474007e-05
-1.47528434545834e-05
-1.93003212677478e-05
-2.6842219069916e-05
-7.08324123078944e-06
-3.15594290437467e-05
-5.76161650740069e-06
-1.74016876946077e-05
-1.93543656584498e-05
-1.76324388230971e-05
-1.15325951889301e-05
-1.80246473267186e-05
6.24276893391053e-06
-2.28998689689412e-05
-7.13432054469247e-06
-4.42943404172563e-06
-2.30984971474494e-05
-1.22011226124756e-05
5.70725967805024e-07
-5.53326031340287e-06
-2.09876421159503e-05
-1.39739214795441e-05
-1.31302666699245e-05
-1.29965018285491e-05
-7.90148128165895e-06
-1.23320082983573e-05
-9.41739453839598e-06
-9.44570186445231e-06
-1.45249060866397e-05
-1.29500219703953e-06
-1.54483269270772e-05
-2.9936921991098e-05
-1.48887774062685e-05
-5.80693887393275e-06
-5.33644133656164e-06
-1.66550524410863e-05
-2.33786457125042e-05
-1.40179133982146e-05
-2.60477545338253e-05
2.7301744950274e-06
-8.35992428046939e-06
-3.83304821740443e-06
-1.50742995218413e-05
-1.84102509002673e-05
2.82693646497776e-06
-1.85684809881365e-05
-1.91691486555491e-05
-2.05799558555913e-05
-1.86237830146119e-05
-1.84203591649312e-05
-1.5725007436248e-05
-1.8212859193992e-05
-1.18252425776961e-06
-6.69257426810722e-06
-1.16536448630711e-05
-1.90175192893548e-05
-9.92236428756862e-06
-2.55738034331584e-05
-9.6803758705183e-06
-1.43580204335546e-05
-2.19429801376013e-05
-2.16083721770745e-05
-9.63675899147629e-06
-1.16105109090288e-05
-1.45950455521669e-05
-1.89583273993728e-05
-7.32164175688039e-06
-9.99519148806252e-07
-1.08089394261394e-05
-2.18983830464772e-05
-6.32801156763276e-06
-1.22589627785695e-05
-1.63671372522547e-05
-1.04836913638414e-05
-1.73931946439258e-05
-3.22347173795098e-05
-2.71178725790925e-06
-1.08451620669746e-05
-3.03632759651074e-05
-1.66629478921112e-05
-1.60975671776116e-05
-1.87129640867961e-05
-5.75037081030794e-06
-1.7030963699488e-05
-3.39172054773856e-05
-1.94530248781252e-05
-9.6206897929606e-06
1.19432895987536e-06
-2.97915904709203e-05
-2.32504453882164e-05
-1.1624532865024e-05
-1.26373356025379e-05
-1.17971117754967e-05
-1.080292491228e-05
-2.62527600504366e-05
-2.74182875824949e-05
-2.20976584886929e-05
-2.94619072031912e-05
-1.34659310555576e-05
-2.23669181695865e-05
-1.18216148215428e-05
-2.14027912299508e-05
-2.71801601059559e-05
-1.36285319085362e-05
-1.34585416049522e-05
-1.62441954737268e-05
-1.60525445264764e-05
-3.0846311474377e-06
-3.29029789364562e-05
-2.13825998395019e-05
-1.08214854494698e-05
-1.45355120049776e-05
-2.06561114442527e-05
-2.30953258524462e-05
-2.30415117834883e-05
-3.00638648810511e-06
-4.45072608777558e-06
3.89224499191588e-06
-2.75679850903283e-05
-1.55841694587573e-05
-1.61211735021145e-05
-4.66472109638777e-06
-2.23631212788143e-05
-1.30726840683287e-05
-2.42068938440918e-05
-1.16873905302161e-05
-1.36267861482469e-05
-1.15971597775992e-05
-1.64851811170916e-05
-3.48812037829463e-05
4.13235511516466e-07
-3.65414897480949e-07
-8.54367237313098e-06
-1.68814179176397e-05
-2.25883489476492e-05
-1.21374368827351e-05
-1.80155031358437e-05
-3.19216066434159e-05
-2.6445910735816e-05
-9.24660400273153e-06
-2.05847855479084e-05
-1.37775167394271e-05
4.73880552896988e-06
-2.66220686819824e-05
-1.81992999207322e-05
-1.43500491246248e-05
-1.41962229253231e-05
-1.16262377127621e-05
-1.6273721442296e-05
-1.50977120246274e-05
-2.27402434937246e-05
-2.09359482717724e-05
-2.79020183626118e-05
4.41448827681642e-06
-1.89889564215507e-05
-3.61499145942788e-05
-2.62275475670014e-05
-2.20116880097019e-05
-2.99589192485096e-05
-3.36311408016691e-05
-1.39050975868245e-05
-1.13734680056578e-05
5.04974624731875e-06
-1.38543361266176e-05
-1.64626864636706e-05
-1.61436620608869e-05
-1.22311034815261e-05
-1.47242506958563e-05
-2.0467030733221e-05
-2.14466742639392e-05
3.80423488326085e-06
8.2492196195482e-07
-2.25154741013255e-05
-4.27791290272586e-06
-2.59796023876662e-05
-2.59888479852139e-06
3.70975939399304e-07
-1.90379197267682e-05
4.76255788013805e-07
-2.30096043979495e-05
-1.03343650555298e-05
-1.50234967443186e-05
-1.80418875630301e-05
-2.61672610276052e-05
-3.46658694927254e-05
-1.99063808073342e-05
-1.79794242837909e-05
-1.66882438313623e-05
-1.67710383050182e-05
-2.68109566439253e-05
-2.7917875913119e-05
-1.37118002743206e-05
-1.76731110965574e-05
-7.49365912575986e-06
-3.08679298981929e-05
-7.56443022316844e-07
-2.50737115932998e-05
-1.83649954772497e-05
2.82590674384854e-06
-1.5004773527523e-05
-2.37059683777416e-05
-1.72008375435634e-05
-2.06563685923688e-05
-1.03466329605501e-05
-1.5595471384169e-05
-2.52000959348034e-05
-8.79532228542396e-06
-1.28774085900658e-05
-1.14687349062427e-05
-7.89362310372933e-06
9.51200471902221e-06
-2.05970355749901e-05
-2.10305380195909e-05
-1.76124619223233e-05
-3.68036728831019e-05
-2.29240723174574e-05
-1.51559240294825e-05
-4.41799052540103e-05
-1.20327014596517e-05
-1.33115530573912e-05
-1.27605820645102e-05
-2.55998738949012e-05
-2.04333928699125e-07
-2.92848394641516e-05
-1.19275292227363e-05
-1.79381941318954e-05
-2.49093666102871e-05
-8.00919652881524e-06
-2.15890988203009e-05
-7.81678598372775e-06
-2.49014890424233e-06
-2.24876606771907e-05
-9.22964578793188e-06
-2.09258277157721e-05
-2.2967054384004e-05
-3.32579352357182e-05
-1.07716329405408e-05
-2.37087708364687e-05
-1.01585999402431e-05
-6.34969209412493e-07
-2.12500998445528e-05
-7.68612308673075e-06
-2.44386069675117e-05
-2.6166469540273e-05
-4.63095733187969e-06
-3.97791591991813e-05
-2.50567936345248e-05
-6.27942295815225e-06
-1.14927179838681e-06
-1.17008016838544e-05
-1.99564053366133e-05
-1.77011965548973e-05
-1.75697877437275e-05
-2.22785280398669e-05
-2.58159518262072e-05
-4.85371555867711e-05
-1.34945154923171e-05
1.32774091031165e-05
1.73903115333507e-05
-1.45977648590647e-05
-1.27862091569852e-05
-4.36995883869006e-06
-1.93286100483114e-07
-1.42484290903015e-05
-1.85022750171754e-05
3.01080886439277e-06
-9.41913601068694e-06
-2.90693865559029e-05
-1.12410923183366e-05
3.92345388316213e-06
1.86859872457134e-05
7.38214357694333e-06
-9.03316489961194e-06
-9.62891910764782e-06
-2.30842913232957e-05
-2.577638971836e-05
-3.22114840094406e-05
-1.88281473713449e-05
-1.55262551519999e-05
-7.51971484120865e-06
-1.04221519606395e-05
-3.07331399218871e-06
-1.53574889696759e-05
-2.01410399665831e-05
-4.24847837062503e-06
-9.43049475406579e-06
-1.18254691239027e-05
-1.74531544621561e-05
-1.4243777318698e-05
-1.95759335438603e-05
-2.80513119915932e-05
-1.72014056721805e-05
3.09369269813886e-06
-1.88621075041817e-05
-1.39666542769207e-05
-1.87134005092712e-05
-1.02184392436218e-05
2.92360179241695e-06
-1.2062560075216e-05
-2.50182837808492e-05
-3.59827452091663e-05
-2.32757876135183e-05
-2.40876875265765e-05
-2.33564613424173e-05
-4.79626556594232e-06
-1.74334398961621e-05
-2.10346655269105e-05
-1.30098754085001e-06
7.26023641154135e-06
-2.66956862134335e-05
-2.86697400303024e-05
-2.67551306488452e-05
-1.11996882782959e-05
-1.74872917725192e-05
-4.23998801862997e-07
-3.05464920686081e-05
-6.11711138862071e-06
-1.42469929664446e-05
2.69285276989505e-06
-1.76110525346299e-05
-1.06603658517726e-05
-2.34059064484794e-05
-2.68064702216433e-05
-1.69062883193123e-05
-1.44504888882949e-05
-1.30466433062958e-05
-1.29073090111994e-05
-3.6136310083698e-05
-1.003492814796e-05
-1.23857828970784e-05
-4.03122604422191e-05
4.44687680519931e-07
-2.15719519420128e-05
-2.34988283278036e-05
-1.87416524119767e-05
-1.61530012482772e-05
-4.33137059864374e-06
-2.03324398061e-05
-2.31819526390963e-05
-2.03368998700338e-05
-3.15442558329751e-06
4.32598705646356e-06
-2.38477512475824e-05
-2.76758642248833e-05
-7.05042686154823e-06
-2.15634670036104e-05
-3.23977218049174e-05
-6.14336945362193e-06
-4.54063127796674e-06
-8.54889920564234e-06
-1.29100216507791e-05
-1.40588480329392e-05
-1.83441399750222e-05
-1.7654162113304e-05
-3.29651090873849e-05
-4.60272172759338e-06
3.04093164182126e-06
-1.37160624234288e-05
-1.46982082471632e-05
-1.04663716220001e-05
-3.85803985342753e-06
-2.35235050604356e-05
-1.39409845720068e-05
-2.50270349557277e-05
-2.60370475896599e-05
-2.56106963977458e-05
-1.13157480341156e-05
-1.41419715331059e-05
-2.19226214176373e-05
-1.34736536011384e-05
-2.89628197101238e-05
-1.88502085261289e-05
-5.35625821500648e-06
-2.63369101072358e-05
-2.10171893100989e-05
-2.44158507453899e-05
-2.49642942790406e-05
-1.31099143185918e-05
-9.867209681504e-06
-1.05676089737865e-05
-2.49055863484964e-05
-1.20932837332975e-05
-1.10589007348858e-05
-9.6101418744683e-06
-2.76557631878232e-05
-1.36041046991547e-05
-2.15582421028329e-05
-2.80714083452103e-06
2.09712594368503e-07
-2.8416153685029e-05
-1.6300755038287e-05
-2.9547493201212e-05
-3.08650987906171e-05
-2.84066362750556e-05
-2.97221394540633e-05
-2.24242964562178e-05
-2.51292323551579e-05
-1.03735581096118e-05
-1.72533625282622e-05
-1.93523444716527e-05
-2.80509768851599e-05
-2.21121436890373e-05
-6.92135474548393e-06
-2.40978461012683e-05
1.69883114709327e-06
-1.73742158358908e-05
2.37740623078157e-07
-1.82503550807962e-05
-1.46064162603664e-05
-1.27265322044991e-05
-3.36081504755621e-06
-1.25110452958539e-05
-3.29078004303464e-06
-2.01414437527621e-06
-8.46480753739068e-06
-1.24209989595854e-05
-2.36277895107603e-05
-1.05478496531583e-05
-1.15315656886451e-05
-3.04181180685433e-05
-1.83354999682507e-05
-1.28998801729478e-05
-3.75357335142675e-06
-1.99704612520783e-05
-2.47775802751719e-05
-1.40457211854334e-05
-1.1646893853177e-05
-3.16380003693977e-05
-1.49785847328606e-05
-1.57011288437566e-05
-2.24224358701309e-05
-3.50925148231882e-05
-1.01969999938944e-05
-1.47276989103551e-06
-1.10687323122042e-06
-5.46460471520993e-06
-3.06155542522448e-05
-1.2349861582864e-05
-4.78787828494349e-05
-2.96726208905323e-05
-1.4289781499657e-05
-2.29894781776306e-05
-2.05095962812508e-05
-1.64619268281664e-05
-1.71401023783284e-05
-1.35395609722222e-05
-2.61039816173433e-05
-2.05921980296176e-05
1.21232404812134e-06
-2.16056621298113e-05
-1.86178136382492e-05
-1.43820562254533e-05
-1.47750691701807e-05
-1.12179010770403e-05
-1.36036078892023e-05
-4.23409268762018e-06
-1.59120845444689e-05
-1.90956918902624e-05
-2.42925618605705e-05
-1.97423977529475e-05
-2.47655345765354e-05
-2.58158164589718e-05
-3.04337121684247e-05
-1.88665848006618e-05
-1.13628407074888e-05
-5.57588073587158e-06
-1.2016939016296e-05
-9.42408174890354e-06
-2.49525001151765e-05
-2.12507349626958e-05
-1.36005690806115e-05
-3.19007572100483e-05
-4.62292090452122e-06
-2.39292982915724e-05
-2.20760224934765e-05
-1.28381992313559e-05
-3.22845656663727e-05
-2.14374392312449e-05
-2.2578164305255e-05
-3.02249441428136e-05
-1.80682707279294e-05
-2.06051932472766e-05
-1.01968351033612e-05
1.22237075323731e-05
-1.54292275518656e-05
-2.51888338862901e-05
-3.41694636906253e-05
-1.41335039110714e-05
-2.21071037245733e-05
-2.46454883249543e-05
-2.38559099467143e-05
-1.97426063167322e-05
-2.20351776033026e-05
-8.73052209801154e-06
-1.07996161467038e-05
-3.30704035807358e-05
-2.43131759907586e-05
-2.40172110198352e-05
-1.38734912531362e-05
-1.74821289820736e-05
-1.60893396212251e-05
-2.63685626714149e-05
-1.060671742326e-05
-1.30741122444599e-06
-1.67548736980581e-05
-2.17790591359626e-05
-6.17053482745713e-06
-1.35284734471244e-05
-1.14779712206798e-05
-2.17687141737769e-05
-4.83494808373262e-06
-1.21814279609062e-06
-2.46555131645344e-05
-2.19530040990287e-05
-1.80783695800827e-07
-1.93499492472829e-05
-2.94822059863481e-06
-5.94901145399044e-06
-1.85493801890289e-05
-2.04531731105085e-05
-4.24210366030087e-06
-1.12369244357268e-05
-2.13925782028375e-05
-2.88434156724568e-05
-2.05050914659047e-05
-3.31662962928057e-05
-1.94754853946199e-05
-1.8314574033897e-05
-2.59710785036037e-05
-8.30002264601671e-06
-1.73350088722198e-05
-1.90190369909235e-05
-8.86422457821631e-06
-2.57552266645742e-05
-2.25471778621594e-05
-1.2685251962217e-05
-4.04322252592533e-05
-7.50939613418115e-06
-2.88928082373477e-05
-1.26775417987754e-05
5.77127921955501e-07
-2.19644748747802e-05
-6.73797972925372e-06
-1.90145900235191e-05
-1.22170000221425e-05
-8.03252847860287e-06
-7.9919845529925e-06
-6.85868349112953e-06
1.68983332325304e-06
-3.02314168844382e-05
-2.70273402376976e-05
-1.6971175266584e-05
-2.63094997433104e-05
-2.48844620425251e-05
-1.01165967854613e-05
-1.16600986285924e-05
-1.96932431356528e-05
-7.62214604506904e-06
-2.97833838062175e-05
-4.04456334418747e-06
-1.26758058831349e-05
-2.25716323818257e-05
-6.35635643321993e-06
1.20120718929165e-06
-6.19956180664535e-06
-1.23602132758494e-05
-2.5027047420639e-05
-3.2403875760868e-05
-1.13853576834403e-05
-1.95080352077734e-05
1.38765469142951e-06
-1.32463500616863e-05
-1.55624170289015e-05
-2.30305933414512e-05
-8.63614715962681e-06
-1.52003318488422e-05
-2.13215288761724e-06
-1.11763999115339e-05
3.00709188408588e-06
-1.80484394676723e-05
-1.95946700452648e-05
-1.7704237132012e-05
-2.52541856205249e-05
-6.14257073719792e-06
-1.77543359581256e-05
-7.57149621406346e-06
-2.08522179374053e-05
-1.28837199499506e-05
-2.32969489501654e-05
-2.62694832475027e-05
-2.09879972934927e-05
-1.0729671202377e-05
-2.41731601050074e-06
-2.86727996195845e-05
-6.44426323712591e-06
-1.24451672829502e-05
-1.22918298797224e-05
-1.28062908577154e-05
-2.32105037980845e-06
-2.1758780106253e-05
-1.24601997553577e-05
-1.84969350211007e-05
-1.25405312510938e-05
-2.05415557338815e-06
-1.72945872057764e-05
-1.68412011144748e-05
-1.99258978524897e-05
-1.77461042404312e-05
-1.53984614300203e-05
-3.44250242438799e-05
-1.63119897291147e-05
-1.24840884083834e-05
-1.95714551157296e-05
-2.90466094830979e-05
-4.26062672084527e-05
4.23714309089524e-06
-9.28929567265396e-06
-5.82952695534904e-06
9.94661783196591e-07
4.95489603294556e-06
-1.82185630168794e-05
-4.05384520407691e-06
-2.77205221305153e-05
-8.57302022433015e-06
-1.23591094745854e-05
-3.34004473273199e-05
-1.38357135734872e-05
-9.20426219994418e-06
-1.91178995011565e-05
-1.22098107596669e-05
-1.68176633964633e-05
-7.10926371674509e-06
-3.30434730177679e-05
-1.67101176505368e-05
-2.14581253565197e-05
7.30917923403148e-06
-3.20222097827076e-05
-1.03585544487644e-05
-1.32968871606363e-05
-1.14231828581829e-05
-3.56183803178486e-05
-1.08179151353286e-05
-2.08416391359971e-05
-2.28740943832052e-05
-1.4190013662277e-05
-1.64519275278357e-05
-7.68878932541061e-06
-1.3228355800839e-05
-6.53678463915856e-06
-1.29485580253499e-05
-9.1541631981797e-06
-3.32833468286405e-05
-3.22504612021077e-05
-1.51105838701618e-05
-1.49280578202833e-05
-1.50045285518103e-05
-1.72788903342822e-05
-9.0358986721501e-06
-7.55788832886349e-06
-6.67449000590248e-06
8.60365647299917e-07
-1.76673515927906e-05
-2.77539306033115e-05
-1.59515563705269e-05
-3.16681411258793e-05
-9.3976810299872e-06
-5.44616002176112e-06
-5.28311246516449e-06
-3.27859932538912e-05
-2.79633268417888e-05
-1.98115480902163e-05
-1.65002870531419e-05
-2.63126000578718e-05
-1.01638988768532e-05
-8.51636734510542e-06
-1.49766103737551e-06
-1.75992813443834e-05
-8.59922842305189e-06
-1.22679268617948e-05
-1.91595940689655e-05
-9.95012275608793e-06
-2.20576799720316e-05
-2.48963251242262e-05
-2.74106469725473e-05
-2.52627188724777e-05
-1.44978472726074e-05
-2.7696180612945e-05
-1.21637795662846e-05
-1.61008878868199e-05
-1.91209488824769e-05
-2.8508814949087e-05
-2.8796192970561e-05
-3.08709186159479e-05
-7.3900911988918e-06
-2.17829600749881e-05
-2.54998873070864e-05
-1.04160798073375e-05
-2.4894529949697e-05
-1.68818269615775e-05
-2.21843129138773e-05
-1.18386533939723e-05
2.56974724609438e-06
-1.29531854426063e-05
-1.65955086233214e-05
-1.29852068560756e-05
-2.5947409774121e-05
-2.30373077992247e-06
-2.93534317152345e-05
-3.40642010794002e-05
-1.91788295526118e-05
-1.4900856992793e-05
2.02903509759219e-06
-2.32397505934824e-05
-2.24789444954418e-05
-1.89717691556788e-05
-1.95068997673342e-05
-2.46639255333038e-05
-7.65165813324349e-06
-1.51232328012987e-05
-2.1128950526236e-05
-5.42356758558672e-06
-1.26687665447077e-05
-1.6523304427556e-06
-1.47225152851149e-05
-1.39288466390459e-05
-8.69708371334121e-06
-1.43769905105563e-05
-1.25743710909845e-05
-3.18670024221867e-05
-1.06192829532614e-05
-1.68286615130545e-05
-2.68340049662431e-05
-3.01512424196354e-06
-2.00258907586756e-05
-1.24538929667707e-05
-2.08727190486179e-05
-1.70800839968333e-05
-3.0460042263919e-05
-1.69568813097478e-05
-2.28218176118246e-05
-1.66614547502047e-05
-1.62968060331758e-05
-8.87009097985847e-06
-2.85229272110516e-05
-1.58728602575145e-05
2.98821551591242e-06
-3.59250915908035e-06
-2.09087974547695e-05
-2.79078317852617e-05
-2.05097249820964e-05
-6.30777864648381e-06
-1.33859717006391e-05
1.50576940361799e-06
-2.8486985892851e-05
-1.77734064492943e-05
1.85671815621775e-05
-8.13508608193575e-06
-2.19641764731302e-05
-1.18268568428991e-05
-2.23632636870443e-05
-2.75424051561508e-06
-9.13938210539865e-06
-2.16026655677715e-06
-2.43608604651909e-07
-1.57683852319718e-05
-1.80073135112229e-05
-4.0330103109756e-06
-1.05043177152479e-06
-1.39521428915433e-05
-2.45458754019765e-05
-2.94838286631883e-05
-3.4817116963773e-05
5.90235228156242e-06
-1.01508187581453e-05
-1.28411091238659e-05
-1.62558446514868e-05
-1.86806182186051e-06
-9.33387853310377e-06
-1.34157556433828e-05
-2.67069559332455e-05
-2.55155938714784e-05
-1.81821913467021e-05
-2.46392821652386e-05
-1.67349815628713e-05
-2.37872400343698e-06
-3.0744676559156e-05
-6.33683390248788e-07
-1.61020073809256e-05
-2.97742983600449e-05
-1.40384880280597e-05
-1.666118061352e-05
-4.28236048547221e-06
-2.64404709815469e-05
-2.96616222020209e-05
-1.46949052637639e-05
-2.23756060744741e-05
-1.82266956602831e-05
-6.83481459124276e-06
-3.22871926448662e-05
-2.07624191706504e-05
-1.8805764693083e-05
-2.32969666137935e-05
-1.19775992945342e-05
-1.74848823591182e-05
-2.27550886406366e-05
-1.29671998297791e-05
-2.74706737452536e-05
-1.83064264519463e-05
-5.41221690026373e-06
-2.01284885491169e-06
-2.59585548660334e-06
-1.35390083061566e-05
-2.53814148964011e-06
-2.3586347291474e-05
-1.70809029913978e-05
-1.26463811294977e-05
-2.27948309386268e-05
-1.26332458081334e-05
-7.59624703634579e-06
-1.25097434361754e-05
-6.85934349547092e-06
-5.82563379867969e-06
-3.79503922325529e-05
-3.61090799287686e-05
-3.36900571798935e-06
-3.12419115202381e-05
-1.48280447496778e-05
-1.78379591766425e-05
-1.80793808344503e-05
-6.84021849556733e-06
-2.20981851181964e-05
-2.38628408867262e-05
-8.76398087121627e-06
-3.01051988157812e-05
-7.4303127376299e-06
-1.98577297453252e-05
-1.40171139144274e-05
1.36805518573242e-06
-2.16463821026814e-05
-2.17725383016225e-05
-1.00557858816624e-05
-1.12012655690963e-05
-8.05140880883796e-06
-2.04638056215137e-05
-3.20413174896692e-05
-1.25757342444324e-06
-1.9924352814381e-05
-2.95701597135536e-05
-2.32043910643973e-05
-2.42157223274176e-05
-1.79530970119787e-05
2.43355429174734e-06
-1.42933403034718e-05
-1.51612120605659e-05
-6.92120053531217e-06
-2.18893342132228e-05
-2.14977714864426e-05
-2.06370897706114e-05
3.91579646415573e-06
-2.50032936120234e-05
-1.25175779853192e-05
-8.43824287362412e-06
-5.89751073915769e-06
-1.83818355889929e-05
-2.17468901114995e-05
-1.23726782619032e-05
-4.38869729505309e-06
-2.54662444540128e-05
-2.93164141763019e-05
-2.58730907994644e-05
-6.06613918620845e-06
-3.09939834097797e-05
-1.33221955886561e-05
-1.09714078740908e-05
-1.32258356028259e-05
-1.06354989387419e-05
-2.03015072779307e-05
-1.98451839127187e-05
-1.7927131339637e-05
-3.38076496275148e-05
-1.40441446119534e-05
-1.40570404325209e-05
-1.83233899546718e-05
-2.98837192495178e-05
-2.04458476440273e-05
-1.62538931943476e-05
-2.98437850179499e-05
9.22834294447244e-08
-2.92295540093136e-05
-1.63225850767932e-05
-2.17623820770287e-05
-1.07641209715437e-05
-2.03284332592552e-05
-7.34569832026195e-06
-9.90324731086256e-06
-5.26872141134726e-06
-1.18396060127855e-05
1.34626506910508e-09
-1.7269846016269e-05
-1.69220253556021e-05
-3.89208177838442e-06
-2.12942864183742e-05
-1.65289303612965e-05
-1.53940695763651e-05
-1.90999044211977e-05
-8.4894580664644e-06
-8.82740719432543e-06
-2.6051809622735e-05
-1.33291896840121e-05
-1.46111438920453e-05
-8.91021626174073e-06
-1.19204163869017e-05
-1.25817561375192e-05
-2.79120135313597e-05
-1.74396944478929e-05
-2.50886084131365e-05
-2.19920701021011e-06
-5.57441035730411e-06
2.19022371141531e-06
-4.93691045072715e-06
-5.99918808864431e-06
-2.89545816805961e-05
-1.77994423349676e-05
-2.14101143489225e-05
-1.2856877157512e-05
-8.283661521771e-06
-4.29727279700216e-07
-1.89077193334883e-05
-5.69416137090576e-06
-5.93930376594924e-06
-9.32571301457824e-06
-8.93909887729644e-07
-2.7442904043944e-05
-1.98976166229049e-05
-7.02753009846591e-06
-2.63130359719326e-05
-2.90798265638629e-05
-3.73527759348609e-06
-1.22565091061193e-05
-2.45547517290853e-05
-6.46641489214862e-06
-1.92012393007589e-05
-1.27430075910902e-05
-9.8300679961927e-06
-2.6926952535919e-05
-1.18721987539879e-05
-2.27375613829366e-05
-1.1208049937699e-05
-1.79517460782137e-05
-2.43170095808215e-05
-2.07275324599481e-05
-2.37840591305149e-05
-1.03515371708842e-05
-1.79051757898545e-05
-1.92292370621558e-05
-1.93253625002e-05
-1.50938436906862e-05
-1.43053728835482e-05
-2.29279763185401e-05
-7.68590248214665e-06
-1.89705606871623e-05
-1.33744665164608e-05
-9.60771001703101e-06
-1.31929349879782e-05
-1.96325028122695e-05
-2.9900746641066e-05
-2.11494390111729e-05
-1.86838073730848e-05
-3.7736467415998e-06
-1.97662654663826e-05
-1.57295312569944e-05
-1.61803250946906e-05
4.61414039384253e-06
-2.25952098817131e-05
-8.41080404465638e-06
-1.20013560769763e-05
1.39299191909961e-06
-2.39709844814819e-05
-1.22056965624057e-05
-1.48484913972164e-05
-1.40358165132063e-06
-2.91142863621278e-05
-2.14429583928146e-05
-6.98728968826217e-06
-1.59018028981668e-06
-1.15702706871096e-05
-2.83345670060947e-05
-3.02484824479038e-05
2.8248712670807e-06
-2.86094997105008e-05
-2.4138438272755e-05
-2.61719882119277e-05
-1.08799885547599e-05
-2.94538687532615e-05
-2.33055135282879e-05
-2.73294752755181e-05
-1.81830996691019e-05
-2.26245268182131e-05
1.87854114695718e-06
4.65143194183915e-06
-1.29364920076089e-05
-3.43565097278821e-05
-2.63481879901281e-06
-1.35249903670724e-05
1.31838976614231e-06
-2.22140359809897e-06
-9.79540332527364e-06
-2.20273035303225e-05
-1.43833018306014e-05
-1.42411996764012e-05
1.38674216026272e-06
-1.65553870192201e-05
-1.30294013387616e-05
-2.51238995929063e-05
-2.41999449358362e-05
-2.1056070781385e-05
1.63928886596486e-06
-3.29218089116935e-05
-3.48592459175041e-06
-1.02315295863507e-05
-1.04380828961539e-05
-1.33213134880761e-05
-1.95422456260009e-05
-2.69328149240099e-05
-3.33851974206598e-05
-2.73568297276037e-05
-7.35318394509399e-06
-1.72218432983706e-05
-2.43924105109719e-05
-2.5103512588871e-05
-1.3260308836508e-05
-2.06830669682881e-05
-1.21397588075928e-05
-8.75622552446156e-06
-2.24618072432424e-05
-2.19248974322719e-05
3.37231076578476e-06
-2.38315876890779e-05
-2.49342083283513e-05
-1.26715314134116e-05
-1.47223165973765e-05
-3.3514615587385e-05
-9.46407450689078e-06
-2.32566939987468e-05
-1.71541336592559e-05
-1.34176981347097e-05
-9.32788287678709e-06
-7.18487850578104e-06
-1.1167696788698e-07
-6.04234694379322e-06
-8.165604033144e-06
-7.27675667552666e-06
-1.06845925864203e-05
-2.52904302115423e-05
-1.93517494493486e-05
-2.53377558280952e-05
-8.13723751882682e-06
-1.91272101383526e-05
-1.79139238663714e-05
-4.29778827317894e-06
-2.35031547841288e-05
3.54379152524318e-06
-1.68922341913736e-05
-4.38394637876368e-06
-3.15363839088714e-05
-2.51170826071059e-05
-2.22163360940828e-05
-1.67148342398565e-05
-1.90511508215194e-05
-2.93626630469379e-06
-1.97991300459351e-05
-2.01233553605294e-05
-1.2670655045416e-05
-1.91927878828839e-05
-7.62128343991445e-06
-1.97308222654609e-05
-9.91606129044863e-06
-1.44980052733064e-06
-2.0420543178435e-05
-1.3719733504776e-05
-4.57426707161381e-06
-1.14990904288947e-05
-3.38830850237948e-05
-1.90727432241241e-05
-2.12217913229539e-05
-2.68527457023421e-05
-4.95349688361501e-06
-2.75453602203568e-05
-1.07147747552019e-05
-2.01007792382266e-05
-1.73219025824619e-05
-9.35960441589426e-06
-4.0344815805968e-05
-3.27421817089195e-05
-9.06155082562941e-06
-2.82764783170846e-05
-9.98248466916287e-06
-1.14617252272894e-05
-1.81536308598391e-05
-1.87366655739519e-05
-1.75704360230564e-05
-1.06312171950745e-05
1.20545944975282e-05
-1.51115516318829e-05
-9.89413079942297e-06
-1.06251902490687e-05
-1.36121295499972e-05
-6.62188398041676e-06
-6.51855632283388e-06
-8.925434246216e-06
-2.59884805533219e-06
-1.1190779405519e-05
-1.60293284809892e-05
-3.259977555665e-05
-1.61453885274935e-05
-1.42821875980516e-05
-5.51753754393006e-06
-1.60708545886368e-05
-9.75209217907901e-06
-2.11896837861256e-05
-1.56348445142817e-05
-3.22176172105923e-06
-5.42944894925929e-06
-2.81976756453679e-05
-2.84854257161138e-05
-1.34830296090514e-05
-2.04174141181572e-05
-2.94381869531775e-06
-2.50629778262692e-05
-1.61488029597314e-05
-1.98035180493961e-05
-3.54124543324801e-05
-2.5752847579862e-05
-1.7343637979295e-05
-3.23523608936354e-05
-5.87581480552703e-06
-2.72326725573889e-05
-2.37944996459831e-05
-1.38958694962079e-05
-1.00301544821933e-05
-1.33413976537409e-05
-2.56586670024357e-05
-2.97868401656128e-05
-6.94815661912632e-06
-2.10360331435663e-05
-2.56669873207856e-05
-2.58374662291611e-05
-2.34217822395592e-05
-1.29127164290089e-05
-1.87767846542165e-05
-1.52134434805627e-05
-9.07219772204299e-06
-9.64745747125678e-06
-1.25363345347291e-05
-5.35601499939416e-06
3.81629671787356e-06
-3.80123174182994e-05
1.15150768194105e-06
-5.61312115834368e-06
-3.31995299593181e-05
-7.74474536838273e-06
-1.73488668121679e-05
-1.85009265917574e-05
-3.4805350161916e-05
-1.73414545343093e-05
-3.12198402243001e-06
-1.31946390014846e-05
-2.11158643144686e-05
-2.29285889391125e-05
-3.62947740185313e-05
-2.23635033251467e-05
-1.99974994339928e-05
-2.29372826747192e-05
-1.97419715803343e-05
-3.39691398187812e-05
-1.70573275009103e-05
-2.37339279955296e-06
-2.04684227818016e-05
-1.82317359670464e-05
-7.73128976307757e-07
-2.85131858784383e-05
-2.68570935703868e-05
-1.33462837988878e-05
-7.80212391761926e-06
-2.25949790662295e-05
-1.10060903290958e-05
-2.43133328342248e-05
-2.16193002477088e-05
-4.49447703550629e-05
-2.66161905637761e-05
-3.69915575486671e-05
-2.6983746741601e-05
-6.16394730822027e-06
-1.39677110734286e-05
-1.68680362511163e-05
-3.06274508869803e-05
1.8486633190064e-06
-1.80496352919132e-05
-9.97287137929295e-06
-2.94629138175178e-05
-2.6408517861424e-05
-2.48847832576314e-05
-2.61353926465332e-05
-9.1545838032253e-06
-1.16721688522577e-05
-1.14799525977348e-05
-1.73045140357988e-05
-2.39604778705299e-05
-3.21935887318375e-05
-1.70990701308803e-05
-1.95832888029039e-05
-2.04463068781213e-05
-1.68989893075121e-05
-3.05347437432554e-05
-1.28254840636436e-05
-1.58695736099633e-05
-2.3424702083771e-05
-7.85268468426897e-06
-9.05622305656477e-06
-1.26866707355974e-05
-3.76999066262052e-05
-5.92339770260853e-06
-1.72706347029284e-05
-1.46685489471992e-05
-8.97231109671915e-06
-1.5559895253177e-05
-2.21647585624929e-05
-2.29072751228682e-05
-6.60582405644039e-06
-5.09538534601121e-06
-1.96511378680602e-05
-1.2424546573606e-05
-3.51473632642479e-05
-2.74383152580874e-05
-2.02979779676256e-05
-2.18781329568771e-05
-1.62353118567027e-05
-1.67995951719318e-05
-2.72496158220309e-05
-2.49346336233446e-05
-2.36856497025207e-05
-1.09673596229418e-05
-1.74867998878007e-05
-2.48353288731935e-05
-2.6679193482877e-05
-1.00694032725782e-05
-1.21703791797507e-05
-1.66059874574546e-05
-2.52674853783541e-05
-2.08170438066806e-05
-3.29996912354767e-06
-2.55951570678718e-05
-6.50310672842209e-06
-7.7563387503693e-06
-4.33273303289851e-06
-1.88002603371036e-05
-2.58784411688134e-05
-9.13594258396106e-06
-4.03541144121579e-05
-1.58782725268695e-05
-2.76679280735593e-05
-1.27766054912354e-05
-3.01499663315869e-05
-2.24027778009805e-05
-1.3312460436179e-06
-7.08810433702991e-06
-1.88971679550116e-05
-1.37409886194694e-05
-1.14508400985739e-05
-3.09150588786405e-05
-2.99203312365484e-05
-1.71394447637912e-05
-1.27008700067862e-05
-2.7193815507979e-05
-6.67822895534398e-06
-1.28873178631e-05
-2.56634544415336e-05
-2.7030519188319e-05
-3.53581479464985e-05
-4.10316758425843e-07
-2.48953644619773e-05
-2.29387233756763e-05
-7.81193036536716e-06
-3.89506385204151e-05
-1.04105574291443e-05
-4.94049315658486e-07
-1.57429874875946e-05
-1.16500739422185e-05
-1.84874852218565e-05
-3.22403551526937e-05
-9.12809220427745e-07
-3.40749430541914e-05
-2.3228252726335e-05
-1.8905355495433e-05
-8.4625618545399e-06
-1.53303344385805e-05
-1.31638749510398e-05
-2.18766991933346e-05
-2.63205958636811e-05
-1.8461092354841e-05
-1.71276357802572e-05
-2.10837758128876e-05
-7.70426021738797e-06
-9.33517305018391e-06
-1.41368131878251e-06
-1.74994745033874e-05
3.33451795569821e-06
-4.17760503234765e-06
-3.00050718416516e-05
-1.21782275794687e-05
-1.02389177668826e-05
-1.96788592500819e-05
-1.09524544190952e-05
-5.17513676377965e-06
-1.64805786655329e-05
-2.30239352259445e-05
-4.88803727373966e-06
-5.46700083346475e-06
-1.90048453539859e-05
-1.32542327668905e-05
-6.86266928998045e-06
-1.28637640220904e-05
-1.05809250306046e-05
-3.89531539677002e-05
-2.92860994479481e-06
-1.62878209137544e-05
-6.57932908314096e-06
-1.77690895483949e-05
-1.2869978897111e-06
-1.36609747991596e-05
-2.93722032056719e-05
-2.22956341644247e-05
3.8993559290828e-06
-2.59917461516966e-06
-1.28259619130579e-05
-2.62700432014301e-05
-1.57768529608552e-05
2.44679118634609e-06
-1.5758796838968e-05
-1.46254722521172e-05
-1.73512473287876e-05
-1.02129877558479e-05
-1.01324308060964e-05
-1.49383941881538e-05
-9.99131869211316e-06
-7.4824940562569e-06
-1.15027917041089e-05
-1.61369735008296e-05
-3.12863680851744e-05
-2.09252181176171e-05
-1.56763887111468e-05
-1.45284141157557e-05
3.70098122104091e-06
-2.15921014073339e-05
-1.08395784188638e-05
-2.64317309646595e-06
-2.40023745446776e-05
-2.94707766854394e-05
-2.81973190065582e-05
-3.65708139397127e-06
-8.28746365861721e-06
-1.27854396412181e-05
-4.67099516176996e-06
-3.30287891345379e-05
-2.98698838398033e-06
-1.31034173533549e-05
-1.73446301427414e-05
-2.78695066562299e-05
-1.29004487327254e-05
-2.01880897369953e-05
-1.78956115742404e-05
-8.50146739850186e-06
-1.9852776818418e-05
-1.00591765039973e-05
-5.49374794366105e-06
-2.23265898145786e-05
-5.72566695042289e-07
-2.13247576176988e-05
-2.87628123175068e-05
3.01068060353768e-06
-2.2650954152256e-05
-1.92373189397043e-05
-1.33694486043394e-06
-4.95644331614583e-06
-2.00115483268895e-05
-1.21950971194707e-05
5.9323913649947e-06
-2.09953264979171e-05
-2.65374466988788e-05
-1.11841490168295e-05
2.07572179444145e-06
-1.18622351347689e-05
-4.09827894311952e-05
-5.29260262930665e-06
6.72034254753022e-06
-1.0165332653952e-05
-2.32370586882126e-05
-3.30679659571184e-05
-2.96836912168495e-05
-2.25745283760213e-05
-2.51624084816571e-05
-3.23832241476255e-05
-1.78870614176716e-06
-1.0360253369166e-05
-1.84683803650617e-05
-2.86451581477531e-05
-1.34329601756983e-05
-1.90382226803478e-05
-1.21145430953699e-05
-1.2368030905479e-05
-1.54733652749863e-05
-2.43075753360451e-05
-4.18510138359942e-05
-1.61209701589097e-05
-1.03180733189065e-05
-2.00969528095869e-05
-2.28761667736259e-05
-1.58488165140653e-05
-5.16499487607387e-06
-2.39206883231315e-05
-2.57629226668995e-05
-2.22604385051596e-05
-1.09748757603646e-05
-2.28043725572526e-05
-9.2281993017318e-06
-4.26094288327163e-06
-2.52648273655653e-05
-1.47139945981957e-05
-1.51508635912992e-05
-2.19912984359297e-05
-2.54446253691535e-05
-9.82027098656898e-06
-7.47967498257001e-07
-5.91726963012863e-06
-2.40096764328461e-05
-3.25887352360876e-05
-2.33444840509286e-05
-1.2495745355708e-05
-1.27989829320081e-06
-1.39486703301021e-05
-9.76948589446898e-06
-8.37484566898051e-06
-5.53489236958066e-06
-2.47436013053942e-05
-2.17577693061796e-05
-2.0288789399324e-05
-1.65627143129466e-05
-3.49009178215153e-06
-1.78500091544303e-05
-1.61741631379009e-05
-1.47305546526734e-05
-1.73352468897345e-05
-2.12934123404816e-05
-1.68414648023278e-05
-2.05499675505832e-05
-1.24834146035002e-05
-4.23876377271674e-06
-2.0112728277743e-05
-1.02922003905086e-05
-2.37322081772863e-05
-6.60458664403792e-06
-1.72420982746702e-05
8.60400745885862e-06
-1.12952978022831e-05
-9.58804219116242e-06
-2.61286743551353e-05
-1.88374587392198e-05
-1.06250709771211e-05
-7.96290725631023e-06
-1.32845216211614e-05
-9.19917724157008e-06
-2.46735527161287e-05
-2.23147983567645e-05
-1.03087927781385e-05
-1.44539223742573e-05
-9.24813081633357e-06
-7.49062687251514e-06
-1.04362261391269e-05
-9.0849421022931e-06
-9.76651276559549e-06
-1.05998866183168e-05
-7.83970691506288e-06
-1.01426742605376e-05
-8.46280293068045e-06
-1.28510800748665e-05
-2.7047915588625e-05
-3.58206359636273e-05
-2.04316767465308e-05
-2.23514002592103e-06
-1.88128587638427e-05
-1.45741286398372e-05
-2.4028900719822e-05
-2.53081668952047e-05
-5.20883208491277e-05
-1.59065508844925e-05
-6.51899092587219e-06
1.18290851424106e-06
-4.98951169699725e-06
-1.0621581018088e-05
-2.94688365542785e-05
-2.53493047381363e-05
-2.29002914907959e-05
-1.35380579106153e-05
-1.79007003870631e-05
-2.19839306866356e-06
-1.63418462533401e-05
-1.36347592025417e-05
-3.91500874125043e-06
4.9784441650174e-06
-1.45821167227652e-05
-2.14202663001492e-05
-2.45837688946708e-05
-1.55377460128397e-05
-2.34923729103523e-05
-3.7881897716561e-06
-1.34942456807077e-05
-1.46680254119661e-05
-1.32465467971219e-05
-4.37426979156904e-06
-5.24735315668172e-06
-2.60899089875265e-05
-1.89263907441046e-05
-1.01703119367808e-05
-2.61715047677108e-05
2.69724823219591e-06
-1.16004237516433e-05
-1.86895365395811e-05
-1.40750165178334e-05
-6.34113521071271e-06
-2.47499243313371e-05
-2.23666879610582e-05
-5.65180867861483e-06
-1.87929231893878e-05
-1.75592833649295e-05
-7.48879875832523e-06
-1.85774467903571e-05
-8.59440607936181e-06
2.78137159453465e-06
-2.08850207330312e-05
-9.11877039398697e-06
-1.72205879054884e-05
-3.0417523782541e-06
-1.09248117740307e-05
-1.39204401461332e-05
-2.02118232302781e-05
-1.20525710595677e-05
-1.07670143757708e-05
-7.41744844585056e-06
-1.23086855702747e-07
-1.19800915543765e-05
-2.88485999040415e-05
-1.98834834387558e-05
-1.36389169045033e-06
-1.56205749201787e-05
4.56626474274601e-06
-1.89100458005003e-05
-1.56935679410736e-05
-2.11116839500807e-05
-1.27665086026027e-05
-1.11743810480714e-05
-1.77675915948503e-05
-3.50103054512428e-05
-1.16843359503778e-05
-8.1274128767065e-06
-1.63597238504306e-05
-9.97982436317232e-06
-4.31282088352334e-07
-2.35258771245753e-05
-1.91173587099596e-05
-8.96479781532907e-06
-2.5204127456281e-05
-1.62309271040751e-05
-2.20361430154904e-05
-1.57473595035123e-05
-8.98405066847481e-06
-1.90664633936002e-05
-2.14452425491069e-05
-2.96513092731782e-06
-2.68149325406587e-05
-1.52292670949154e-05
5.63778754926298e-06
-1.21718196789396e-05
-1.66784252436078e-05
-8.75723378711301e-06
-2.55636143139295e-05
-1.38221342050457e-05
-1.65452859569338e-05
-3.24218430165057e-05
-6.72550125634959e-06
9.88515953436529e-06
-2.12583933918692e-05
-2.55794599182679e-05
-5.13195400713973e-06
-2.08173686968438e-05
-8.87828573709754e-06
-1.10572851911016e-05
-3.4190472778805e-05
-7.67779055055648e-06
-3.10942337638431e-05
-1.29529804422861e-05
-4.95369174314385e-06
-3.12774424037491e-05
-1.76400180308405e-05
-2.23400820276215e-05
-2.33145918415643e-05
-6.29785092417301e-06
-1.37855477514224e-05
-7.4383427089205e-06
-4.34277214094538e-06
6.29316461950454e-06
-7.12597865928516e-06
-1.64582703752283e-05
-1.07060326729085e-05
-1.78671972489205e-05
-1.91000410649811e-05
-2.29431756905598e-05
-3.70674570501605e-05
-2.20712199072507e-05
-1.40810197775344e-05
-9.68008174185579e-06
-1.56997110674424e-05
-1.09656174791499e-05
-2.72637318990285e-05
-7.06825338509252e-06
-2.47726816560606e-05
-2.88711419399196e-05
-9.92305122552869e-06
-7.82887369443445e-06
-3.09158269678792e-05
-2.67642806553941e-05
-2.40089834630564e-05
-1.91640452878517e-05
-1.0352528816889e-05
-4.33418946325763e-05
-2.9111020704541e-05
2.15060573590967e-06
-1.85262861049395e-05
-2.28700146585656e-05
-1.52407310166191e-05
-1.61159849818388e-05
-4.50609649948009e-06
-2.65419142101739e-05
-1.06218514019233e-05
-1.13005860059307e-06
-1.26355167748361e-05
-2.83284810184488e-05
-1.33568708902194e-05
-2.90747122746185e-05
-8.91889932259633e-06
-4.67156453475205e-06
-1.90877858947297e-05
-1.61738034212454e-05
-6.7177195694615e-06
-2.75829532570642e-05
-3.1720125568866e-05
-1.82333439487548e-05
-1.23236743797447e-05
-2.13063525665919e-05
-1.51978226722217e-05
-1.02091045987289e-05
-7.54190217133908e-06
-4.72749575607871e-06
-2.89720275334503e-05
-1.31151508621811e-05
-4.81508409087097e-06
-1.85731108506561e-05
-1.816686592801e-05
-4.97511564773639e-06
-8.75571479967777e-06
-1.41894477882106e-05
-1.17226695327677e-05
-2.19995204659977e-05
-1.4447468067064e-05
-1.3367215675563e-05
-2.4156156794581e-05
-2.69032678850145e-05
-1.21762271669852e-05
-1.82828698506767e-05
-1.2803007051086e-05
-3.50514591822913e-05
-1.09593540723413e-05
-2.13458925363503e-05
-8.08576845688555e-06
-2.78410695184198e-05
-3.56191404820091e-05
-1.07723722550524e-05
-2.92098114065294e-05
-2.13132909138953e-05
-1.26677022842848e-05
-1.53791372065684e-05
-5.75595928558879e-06
6.75200980818554e-07
-1.87419352110904e-05
1.25687728189688e-06
-1.04214794717994e-05
-3.19569290900498e-05
-1.01509752869703e-05
-1.9766130223572e-05
-3.66638856012657e-05
-2.25415841230989e-05
-1.24484895176689e-05
-1.92620601743024e-05
-1.16364583558417e-05
-5.42676411878956e-06
-1.63513439215313e-05
-3.09353528555992e-06
-2.63047786569066e-05
-6.30046423825256e-06
-1.3565208543882e-05
7.5264600149689e-06
-2.57054121549387e-05
-3.85626003517682e-06
-8.03559508975942e-06
-4.50140665050023e-06
-1.46018487204209e-05
-1.41146648971812e-05
1.9047882276025e-06
-2.19803319606512e-05
-1.61993496795806e-05
-1.57327427488882e-05
3.03106737034504e-06
-1.30100608443944e-05
-1.44818665585238e-05
-2.25560680494013e-05
-2.46154327060017e-05
-2.37047623310346e-05
-3.39378521011979e-05
-9.002080496375e-07
-9.46232788378349e-06
-1.05293816573174e-05
-2.85992989072628e-05
-1.49202684986521e-05
-2.06060627469641e-05
-3.69915725078e-06
-2.85765197332816e-05
-3.29001282756681e-06
-2.16184775805846e-05
-1.47029323574082e-05
5.89713914610589e-06
-1.63392279192138e-05
-3.10463175053442e-06
-2.05046536618401e-07
-1.36080547435131e-05
-2.72823316235756e-05
-2.75669838223642e-05
-1.78674096338189e-05
-4.43558833880254e-07
-9.17319218663591e-06
-2.30657720215822e-05
-1.23220382902988e-05
-1.72200418392726e-05
-1.72029618726705e-05
-7.9419434597124e-06
-1.1898725601707e-05
-2.37003997903859e-05
9.31744722936382e-06
-3.8642288401441e-06
-1.31614673240698e-05
4.21358132120926e-06
-1.47888654309404e-05
-2.29715757654498e-05
-2.17432180635638e-05
-1.44304680942261e-05
-3.68977389825236e-05
8.15619583978603e-06
-3.05086143057936e-05
-2.30827609290039e-05
-2.66111998370754e-07
-1.8582149771435e-05
-1.12577110001442e-05
-8.25003220161941e-06
-1.39484967195942e-05
1.78698983639318e-06
-1.26799072999703e-05
4.57876302842283e-06
-1.85091368756164e-05
-1.53934752464591e-05
-1.78887766086654e-05
-4.98676884639819e-06
-2.24928594621434e-05
-2.47162065613755e-06
-2.3464084258752e-05
-2.37792490785528e-05
-1.82588363433466e-05
-1.98441045809929e-05
1.63923268666178e-06
-1.13478373771987e-05
-6.09887699515646e-06
-1.58019228334244e-05
-4.03367398966974e-06
-1.60231351885671e-05
-1.14437740610772e-05
-6.77960102652566e-06
-1.24416456623059e-05
1.41936312708273e-06
-1.2548628801364e-05
-1.54039334808896e-05
-2.4955987545988e-05
-1.91472855933057e-05
9.08428545624174e-07
-9.67601766263623e-06
-1.28907045395044e-05
-2.54922379905828e-05
-1.97619288840362e-05
-1.1435530679067e-05
-1.20908983028214e-05
-2.74377782487356e-05
-3.09838706948265e-05
-6.98804885048229e-06
-1.23654969623492e-05
-8.28433087159704e-06
-2.67790145747706e-05
-8.78833339273644e-06
-1.35540462360151e-05
-2.64746986022842e-05
-1.9828697208074e-05
-5.07821488116761e-06
-1.94307554523659e-05
-2.28352898188563e-05
-5.34595467559432e-06
-2.54148762569875e-05
-7.60739132288732e-06
-1.81390808723408e-05
-1.58813836813125e-05
-2.32444052483191e-05
-2.63412979257065e-05
-2.07194573008402e-05
-1.21178955895874e-05
1.00235985298005e-06
-9.9950355883601e-06
-1.67891514535442e-05
-3.76048799692472e-05
-1.7318354595553e-05
-3.05957436197106e-05
-2.7073841590206e-07
-1.20345264828823e-05
-1.93674655388354e-05
-2.74733467189175e-05
-7.61266586004159e-06
-1.49071509078092e-05
-1.47577369305348e-05
-2.40793807660301e-05
2.45508953845023e-06
-1.249269901238e-05
-3.43222449663161e-05
-3.04899172490785e-05
-2.60517938236944e-05
-2.16476194370264e-05
-1.51719906999123e-05
-1.08014581903454e-05
-3.298887274696e-06
-1.93935125443828e-05
-2.29454328336525e-05
-6.64901825693712e-06
-2.39399340615413e-05
-1.78519720123124e-05
-1.34055671185016e-05
-1.90224034697173e-05
-3.14486932011942e-06
-2.48959611498883e-05
-2.48252483643729e-05
-8.16583171502902e-06
-1.85379291477594e-05
-1.71717151905972e-05
-1.00099435420178e-05
-2.23705042696293e-05
-2.86856652308897e-05
-1.77723830499745e-05
-2.44530539186844e-05
-1.3284612492819e-05
-2.08566416349974e-05
-9.45672287314044e-06
-1.66403406057687e-05
-5.53430749144759e-06
-1.07443337996485e-05
-8.38940833021902e-06
-1.54011223267119e-05
-8.83356271251315e-06
-2.10954366378764e-05
-2.2667946845777e-05
-1.75826115053315e-05
-1.28906805351273e-05
-3.37847092217018e-05
6.60061133755777e-06
-7.63495507994768e-06
-1.74968281613284e-05
-1.45059771539567e-05
-9.00673899067061e-06
-1.10122846572093e-05
-6.85820331354889e-07
-1.21744525295529e-05
2.13226267684804e-06
-1.11877682983465e-05
-1.30747359574578e-05
-3.98907861022976e-05
-2.76350789966245e-05
-2.21870525132842e-05
-9.60577560925121e-06
-1.38020260986414e-05
-1.51063393333029e-05
-3.1827992272684e-05
-1.46768836400975e-05
-1.47408381810503e-06
-2.17577415390069e-05
-1.48023893988788e-05
-6.79434744836993e-06
-3.4796405707672e-05
-9.46113400743175e-06
-3.18986202565871e-05
-4.87819715149478e-06
-2.13169562876194e-05
-2.34070961506182e-05
-2.28052374670651e-05
-2.08303044219747e-05
-1.5725722485466e-05
2.28744947976501e-06
-1.27057960243715e-05
-1.5369274788511e-05
-2.63561754286491e-05
-3.1632342428016e-05
-3.52621368458812e-05
-7.6735209751501e-06
-5.48416495195732e-06
-3.53721929121973e-05
-1.97291201091525e-05
-6.09642751485365e-06
-3.88325076871455e-06
-1.5957178999123e-05
-5.54896804917071e-06
-1.38512726339381e-05
-3.44885035404459e-06
-2.18221084209629e-05
-1.11217964403363e-05
-1.96514813081443e-05
-2.26876842513e-05
-2.45441201917361e-05
-1.03912495825724e-05
-1.52540796380108e-05
-1.79800148060497e-05
-1.65020344208134e-05
-1.71364452016326e-05
-1.27047671766197e-05
-2.03225739144878e-05
-5.38709699585017e-06
-9.29504028009275e-06
-1.61029195222305e-05
-2.70469085700126e-05
-1.45203985354721e-05
-6.30054948525491e-06
-1.16596756070955e-05
-2.77994844145919e-05
-2.46457595229069e-05
-1.4146353672696e-05
-2.43638044747841e-05
-1.89058751646801e-05
-2.77556883384158e-05
-8.7132394497783e-06
-7.16186504132715e-06
-1.50926675419549e-05
-1.30088190913398e-05
-1.52704681322533e-05
-1.18657596862713e-05
4.38792481782159e-07
-1.3400081476361e-05
-8.99704065252067e-06
-1.13815077554172e-05
-2.25105292955423e-05
-1.91282770104287e-05
-3.06783850661012e-05
-1.12418013041672e-05
-2.38254312816034e-05
-8.23889326537473e-06
3.08299657478806e-06
-4.88298679516734e-06
-2.15580126462451e-05
-1.2761420360011e-05
-1.20140267778649e-05
-2.22673101383405e-05
-2.21613866360817e-05
-1.7331728221429e-05
-8.88105407417909e-06
-2.56096685632624e-05
-2.73763610870953e-05
-2.74336791269407e-05
-1.32242801391888e-05
-7.74042486174209e-06
-1.22744822263719e-05
-5.77994929960929e-06
-6.83241245029843e-06
-1.61049918631626e-05
-3.18811715614509e-05
3.92259675051359e-06
8.43045670807037e-06
-1.38761840255345e-05
-2.76073403298964e-05
-1.68994062659158e-05
-1.98023394826334e-05
-2.10275214304402e-05
-1.98231581962842e-05
-2.87986037434246e-06
-5.639239650907e-06
-1.55563105794741e-05
-9.30408483126187e-06
9.79233708799062e-07
-2.84209040063237e-05
-2.55824886991966e-05
4.86748974508711e-06
-2.39822209948463e-05
-1.16554783944235e-05
-1.35968596850071e-05
-2.25313105343861e-05
-7.0463924065012e-06
-8.33528331165669e-07
-2.03185836575643e-05
-2.22639283702726e-05
-1.11312193679109e-05
-2.85043784205726e-05
-2.16270558415662e-05
-7.71845328985866e-06
-1.10748969966404e-05
-1.43670927163433e-05
-2.6103831381317e-05
-5.45233407361305e-06
-1.69170974231018e-05
-2.47793211748247e-05
-2.09538465466642e-05
-1.14092801169641e-05
-2.00654102711212e-06
-1.15553597822598e-05
-1.51780578320185e-05
-1.5071700535245e-05
-6.67067834653046e-06
-9.87012654418581e-06
-1.32354674761527e-05
-1.89289906217642e-05
-5.64704113476616e-06
-1.20081997153255e-05
-6.81953485487272e-07
-9.21027592715925e-06
-2.39007570394335e-05
-1.20557322271026e-05
-1.40980294909999e-05
-1.648476651395e-05
-3.10646573353447e-05
-2.57835616922452e-05
-9.83787639913408e-06
-4.13885945390577e-06
-2.78669703464482e-05
9.57270687556431e-06
-1.72786855615752e-05
-7.62768429854949e-06
-3.54784155196108e-05
3.51055797424756e-06
-2.08248820185404e-05
-1.37334577968336e-05
-1.24148146990662e-05
-2.54888613632227e-05
-2.16832117629376e-05
2.79145077272461e-06
1.08018327132369e-06
-2.57365564863235e-05
-2.58737074458138e-05
-1.93383940971161e-05
-2.32462403282339e-05
-1.61531239584375e-05
-7.93116824076791e-06
-7.19567490678755e-06
-1.0945064959138e-05
-2.32787873720088e-05
-8.13494662315443e-06
1.21314570764684e-05
-2.11602944193128e-05
-6.0034330371276e-06
-2.25409534991304e-05
-1.74316819917514e-05
-2.01498630754545e-05
-2.7075631952642e-05
-1.85246760183664e-05
-2.30375572070156e-05
-1.77424695962656e-05
-8.91082156258699e-06
-4.19153199134033e-06
-3.28228060821728e-06
-1.92769218866368e-05
-1.63038856327469e-05
-7.90458151805629e-06
-9.83513266944632e-06
-5.00867979314248e-06
-2.85923844499525e-06
-9.97576951954014e-06
-2.05846541925157e-05
-2.04577554906283e-05
-3.13711821700697e-05
1.61019137437936e-06
-1.13546233501629e-05
-2.78677968536509e-05
-8.78569080339661e-06
-1.08782625684992e-05
-1.81378758941486e-05
-1.55779299189422e-05
-6.87212365494552e-06
-1.40890320944326e-05
-7.57563454682326e-06
-4.25813313508644e-06
-7.92833634186031e-07
-1.18875838442628e-05
-8.28331694956139e-06
-1.92651297550852e-05
-1.45185035173659e-05
-6.43934418920633e-06
-3.55191591755051e-06
-3.32152732815451e-06
-1.56493944117409e-05
-2.52189330486857e-05
-8.7366661843763e-06
-1.61095108613723e-05
-1.36150860805688e-05
-9.90893451510682e-06
-1.80073696119597e-05
-2.04787580312176e-05
-2.1972541536352e-05
-8.41067378349802e-06
-1.37544449439578e-05
-1.66129147496086e-05
-3.88094668254213e-05
-1.13895079692342e-05
-9.28215484337604e-06
-1.04639939110038e-05
-1.02654656684677e-05
-6.55811516158197e-06
-2.30862709322897e-05
-2.82791094993813e-06
-2.93112910312334e-05
-2.79415071470828e-05
-3.09367454146229e-06
-9.17940597131583e-06
-2.16145638096733e-05
-2.64725270247262e-05
-3.37731125750213e-05
-2.20992890845337e-05
-8.50427075194435e-06
-1.66596728734032e-05
-8.8468123906655e-06
-1.42771864389014e-05
-2.80740284927256e-05
-1.69918749073788e-05
-1.47186682897738e-05
-7.69195467635442e-06
-2.62164656092104e-05
-1.91359400752275e-05
-7.89080966844706e-06
-2.51674023656681e-05
-8.01596154595218e-06
-2.05167544465424e-05
-2.7351711314118e-05
-2.37588922263567e-06
-4.65629779869609e-05
-1.68655918774843e-05
8.80621334252039e-06
-1.71176824089453e-05
-1.35805921077261e-05
-3.1826660114006e-05
-7.20666295780067e-06
-2.97703423917666e-06
-2.49877735163167e-05
-6.52413538113836e-06
-1.94452212584544e-05
-1.99206856564601e-05
-2.89863682088087e-06
-1.83081056551025e-05
-5.56060435194754e-06
-9.00143172097186e-06
-9.8259324079614e-07
-1.46281011918758e-05
-2.11235385817061e-05
-1.05080218211474e-05
-1.18117019359783e-05
-1.30260555393383e-05
4.45035407773201e-06
-1.12572567135253e-05
-1.73217455623771e-05
-1.19434454038241e-05
