# Supplementary material for: Research on computational propagation and identification of mine microseismic signals based on deep learning
Source: PLoS One. 2025 Oct 22;20(10):e0334641. doi: 10.1371/journal.pone.0334641 (PMC12543183; doi:10.1371/journal.pone.0334641)
Supplement: S9 Data — (ZIP) [file pone.0334641.s009.zip › 000101100000406.xlsx_0.txt_24.txt.txt]

-9.89707131565821e-06
-1.18921484340761e-05
-1.54496261036253e-05
1.0832657443927e-05
-7.31257903078695e-06
-2.51945278341528e-05
-2.07073094341923e-05
-2.20010210718911e-05
-1.73155299204857e-05
-3.25503764355245e-05
1.46261145976659e-06
-6.31810821635711e-06
-2.89352781730169e-05
-1.5790831191653e-05
-2.17717891512504e-05
-2.31124880967945e-05
-2.73662731297642e-05
-1.40555292880976e-06
-1.03718088465478e-05
-2.83043518279853e-05
-1.84976086478072e-05
-1.91320680962551e-05
-1.71882615160167e-05
-2.05364526939218e-05
-2.00434336555703e-05
-3.47429052562497e-05
-2.20110402434621e-05
-2.28495851770708e-06
-2.90701169232071e-05
-1.4464020157126e-05
-2.29100649891681e-05
-1.2089826416129e-05
-2.66052540969584e-05
-3.28583163869735e-05
-1.05331347207017e-05
-1.02800524763182e-05
-2.30219055620968e-05
-3.29819013937182e-05
-1.2077722197851e-05
-1.37557276977903e-05
-1.92374287991914e-06
-1.31880715192926e-05
-2.81302081618473e-05
4.06980195636578e-06
-1.12834169047179e-05
-1.7605493791522e-05
-1.52185456406184e-05
-1.09658485702733e-05
-3.57917302379238e-06
-2.20049186802538e-05
-9.61058158883633e-06
-2.10858090399724e-05
-1.55238089961788e-05
-1.85244395150051e-05
-2.89220827858692e-05
-1.06063914509645e-05
-1.24837014494457e-05
-1.40015829012164e-05
-2.76841550593277e-05
-2.26519151596095e-05
5.3780578838154e-06
-2.23023833685927e-05
-3.18251900214719e-05
-1.16991335981753e-05
-3.72486147060499e-05
-1.28317652170431e-05
-1.07771912690643e-05
-1.51990339662342e-05
-1.37883857849978e-05
-4.79665271400019e-06
-6.37098270864617e-06
-3.62243086635698e-05
-1.01968623833528e-05
-2.09386093464687e-05
-1.74663282599155e-05
-1.83831133097629e-05
-2.90763415047409e-05
-2.35987055917124e-05
-1.28892038323217e-05
-2.21794351573891e-05
-1.28832051828471e-05
-1.4803254059919e-05
-3.13865298689976e-05
-4.05442420938847e-06
-1.1392403892753e-06
-1.09074568080252e-05
-5.28766521061551e-06
-1.90175890048337e-05
-1.92030122968369e-05
-1.63317784938265e-05
-3.53649929081923e-06
-2.35383833359494e-05
-2.69532176004365e-05
-1.03452349724144e-05
-2.45679375051076e-05
-1.72580242677939e-05
-4.46821163113529e-06
-1.46667271080678e-05
-2.83868761909066e-05
-1.96955414860248e-05
-2.35925589985872e-05
-3.25303259706204e-05
-4.39874836035651e-06
-1.05845024004912e-05
-3.82179952549601e-05
-1.63573801380935e-05
-1.73329328148878e-05
-9.44822068852569e-06
-7.62769448449728e-07
-1.35083096843684e-05
-1.90932045747048e-05
-8.62974038441236e-06
-3.48012879409619e-05
4.57044998787471e-06
1.16809624889378e-05
-3.24219666084548e-05
1.95588142659022e-05
3.47468448632989e-06
-2.7844708814313e-05
-2.16242887247347e-05
-1.1474331111715e-05
-3.4319261274249e-05
-1.50448233948792e-05
-2.08597633565684e-05
-1.9682272007196e-05
-1.42720997562809e-05
-1.59458758984561e-05
-7.2811944330191e-06
-1.42757169295981e-07
-3.03867398045415e-05
-2.38380267270004e-05
-2.04891735787652e-05
-3.30127344379075e-06
-1.7937743114882e-05
-7.97878980945727e-06
-7.18298623972856e-07
-2.96874112180532e-05
-1.80827247535884e-05
-7.08956597702417e-06
-1.02100975155957e-05
-6.08970757694859e-06
-2.47434090990604e-05
-2.44655268796336e-05
-2.22619384410202e-05
-9.10187778586496e-06
-2.09747123159263e-05
-2.99937488544864e-05
-2.250807006952e-05
-5.38896259229629e-06
-7.39214217350695e-06
-1.39615038329123e-05
-1.13571930683676e-05
-7.5751968808819e-07
-2.15449659590755e-05
-1.9445614699834e-05
-1.81540835356065e-05
-1.73118290897116e-05
-2.89140367743562e-05
-1.22986671312706e-05
-1.50897143434412e-05
-1.47303865289219e-05
1.88096310501596e-06
-3.91344446476822e-06
-1.04590259168439e-05
-2.93995623626385e-05
-8.06057780272745e-06
-2.26262751006983e-05
-2.76503575929497e-05
-1.53386212760662e-05
-9.6059973164391e-06
-1.20920603630196e-05
-3.48439828109055e-05
-9.3300065387853e-06
-3.22974076452099e-06
-2.08146442451516e-05
-7.0928932042803e-06
-1.51872278231067e-05
-2.85499881983873e-05
-2.15163574130256e-05
-3.41067489807291e-05
-1.0577657041539e-05
-6.10573555046768e-06
-1.92358330684579e-05
-2.66653235335359e-05
-1.4624561599948e-05
-4.59006506488468e-06
-9.5299404948536e-06
-2.17998518621487e-05
-1.39607315644412e-05
-1.74695780611905e-05
-1.33093253709816e-05
-6.28522867356833e-06
2.44237403362905e-07
-1.96726785577076e-05
-1.33027890254161e-05
-1.69131632908609e-05
-1.42284367477586e-05
-1.47499251437075e-05
-2.89612250627285e-05
-2.97968150324869e-05
6.80513412767128e-08
-1.96002831078281e-05
-1.68153769551244e-05
-3.33074846517101e-05
-1.04550189097569e-05
2.11458116388935e-06
-2.30679545735775e-05
-1.95739894229943e-06
1.23482339297003e-06
-6.87530104384179e-06
-8.04235985784167e-06
5.64078558267828e-06
-1.81588062547788e-05
-2.02316261466418e-06
-2.36440987985389e-05
-2.55007025275264e-07
-1.02487057678776e-05
-2.57907468772915e-05
-2.93395585791272e-06
-1.06124991398126e-05
-1.89252208657514e-05
-2.64174082932645e-05
-8.77767331046938e-06
-2.0422391740552e-05
-8.32052948744267e-06
-5.74595194957255e-06
-4.68948165653922e-06
-1.18533147967399e-05
-2.76766834435708e-06
-1.13476350469745e-05
-1.96515268818536e-05
-8.58483889227578e-06
-3.52592233948389e-05
-3.49722101307851e-06
-2.85346669656517e-05
-3.27297371516068e-05
-1.54466171073746e-05
-4.0589017422462e-06
-1.05235049222662e-05
-1.49080038741244e-05
-8.20838175229596e-06
-1.84436324374199e-05
-2.17353521293795e-05
-1.49989380322522e-06
-1.66689581305886e-05
-2.153943153249e-05
-3.01705629778184e-05
-1.57704212142068e-05
-2.01844362419675e-05
-3.72088719853366e-06
-8.47202784251613e-06
-2.33777395144176e-05
-1.10871968200317e-05
-2.31939726431229e-05
-1.1061785845215e-05
-1.32322912889635e-05
-5.96919000839411e-06
-5.38466288254387e-06
-1.61277183262494e-05
-1.80952120919559e-06
-6.44413578056545e-07
-2.31853582938163e-05
-1.95831960949123e-05
-1.83245355472734e-05
-8.610870950335e-06
-1.77626079505537e-05
-1.45595105498777e-05
-1.66668536882122e-05
-8.80114996680572e-06
-2.04117890964298e-05
-1.27849329441629e-05
-2.72427814443575e-05
-4.80673028908006e-06
-2.52918687170565e-05
-3.19120120890114e-05
-6.59737244572578e-06
-1.38393211705966e-05
-1.82900484332042e-05
-1.78454190937633e-05
3.44345506499723e-06
-2.68361197689142e-05
-2.70008228527258e-05
-1.3480116138392e-05
-1.69021124452846e-05
8.438005932496e-06
-2.00957762582047e-06
-1.34678782765018e-05
-1.95813765761889e-05
-1.99572940332168e-05
-6.34973284180316e-06
-1.11497164090279e-05
-1.71405039361977e-06
-6.61744695293851e-06
-2.33659725827935e-05
-1.3715816328905e-05
-1.6289346686779e-05
-1.78162197977239e-05
-3.17946829843334e-05
-3.59633922822112e-05
-8.63164652135919e-06
-1.89220876608227e-05
-2.24249921072676e-06
-2.32969672172132e-05
3.11484861479477e-06
-5.6411136419373e-06
-1.66484150794358e-05
-2.98394651351626e-05
-2.62848791068684e-06
8.45150061532953e-06
-2.2180918928367e-06
-2.47836891316601e-05
2.37005451900404e-06
-6.96898010748539e-06
-9.34871748351449e-06
-4.12658391236994e-06
-2.24868304165765e-05
-1.02974987063894e-05
-2.49506954096602e-05
-1.73667987622505e-05
-8.70092794347762e-06
6.63291812885275e-06
-1.86756985911783e-05
-3.10434349931252e-05
-9.3821968063383e-06
-8.12877956013436e-06
-1.27561983041355e-05
-3.27174674610772e-05
-8.70918092509148e-06
-2.23739748465968e-05
-1.18104339846558e-05
4.32369594296792e-06
-2.61688123371675e-05
-2.16746524302249e-05
-1.60211818423452e-05
-4.6587153526012e-06
-3.87669864684928e-06
-2.56487905723574e-05
-1.77646607822099e-05
-1.37126495176433e-05
-2.1527064603373e-05
-9.33919979470881e-06
-2.3776549532395e-05
-2.2765806920332e-05
-1.85814080967677e-05
-3.74488268023986e-05
-1.87552149695971e-05
-1.00394964956218e-05
-2.23063480034018e-05
-2.41981301121183e-05
-1.01669797013415e-05
-1.96757089411838e-05
-2.20383566469404e-05
-2.36768323962905e-05
-2.62117008011066e-05
-1.37757161191955e-05
-1.8040168943057e-05
-8.17206727513456e-06
-1.00021867149939e-05
-1.62070280278847e-05
-3.22238250132122e-05
5.89396566924369e-06
-1.66789249079486e-05
-2.20272168264353e-05
-2.25742985011269e-05
-2.75881047112494e-05
-9.63392712716018e-06
-1.57709140924868e-05
-1.02521508171567e-05
-4.38470212474724e-06
-6.20354263751199e-06
-1.17121505711671e-05
-2.29031777578027e-05
-2.00040643011948e-05
-1.55014670360757e-05
-1.01702943215757e-05
-1.64928433746605e-05
-2.69473399102144e-05
-1.42393793568212e-05
-1.37947680965116e-05
-1.25035209095286e-05
-5.32782528273241e-06
-1.98881696780576e-05
-1.34194824101003e-05
-1.83325266012617e-05
-2.56348263961809e-05
-3.04412113397715e-05
-2.26489781918442e-05
-1.37957067693992e-05
-3.15403103725797e-08
-4.06988188521297e-06
-1.83076256058569e-05
1.15233365407788e-06
-2.53972676098281e-05
-2.96103144736412e-05
-2.38943123439295e-05
-1.24417740378911e-05
-1.60897089086391e-05
-2.2237446840603e-05
-2.77762320930818e-05
-2.38610188419404e-05
-1.1167760039902e-05
2.39984407020196e-06
-2.05216780547084e-05
-2.56239702250255e-05
-1.89455609179872e-06
-1.24592081859067e-05
-2.23211852901835e-05
-1.74604732817352e-05
-3.93439272232211e-06
-2.83115735495428e-05
-1.85249985751168e-05
8.69653844055726e-07
-1.30295331187913e-05
3.61082160103125e-06
-2.49153480469169e-05
-1.34850009256867e-05
-2.47449532485756e-05
-1.42315032845521e-05
-2.23253171256848e-05
-2.13229088393616e-05
-3.08752293658628e-05
-2.11433206304111e-05
-1.81750379781457e-05
-3.01621101048211e-05
-9.86349397244208e-06
-2.10170714009392e-05
-1.48123348064019e-05
-1.06414460901325e-05
-2.36283997672311e-05
-1.08015701749588e-05
-1.09615020502158e-05
-1.38920798584924e-05
-2.51322678374641e-06
-1.20346563002807e-05
-7.29847105726605e-07
-2.28564351536631e-05
-1.04588328076802e-05
-2.30615672355907e-05
-8.97074563447731e-06
-1.5532334442398e-05
-2.80410614149289e-05
-2.87604743560362e-05
-3.14006399608751e-05
-1.88173707725832e-05
-1.85813495605871e-05
-9.77564412487079e-06
-1.77465648181128e-05
3.10258568478758e-06
-1.41103777449874e-05
-1.96222225543619e-05
-1.52640393536873e-05
-2.50601908835873e-05
-2.33491231147944e-05
-6.98851705990895e-06
-1.16284085870197e-05
-1.83764551137683e-05
-1.3136362156732e-05
-9.18507853840806e-06
-1.61505676129495e-05
-1.58612374550167e-05
-7.63436346214419e-06
-1.64924381673402e-05
-2.67441453021332e-05
-1.8785699842681e-05
-3.19588747784329e-05
-1.04660750583138e-05
-2.66399128432022e-05
-1.46713414340057e-05
-1.16658088881944e-05
-3.01073151483386e-05
-1.41334298268847e-05
-2.2901539461581e-05
-1.93830586330064e-05
-1.9138387926342e-05
-1.12951800206505e-05
-1.17600863358981e-05
-2.13552426499534e-05
-2.87629054179398e-06
-1.5498050350289e-05
6.37572517270062e-06
-1.66874799452091e-05
-1.24638509174254e-05
-1.85208062309906e-05
5.63458011317304e-06
-2.41901239756071e-05
-8.3378538557406e-06
-2.28042615006531e-05
-2.5287947932872e-05
-2.86650031236372e-05
-2.23852660600895e-05
-2.35644964780648e-05
-1.42573454483115e-05
-9.32090420414557e-06
-2.9437230237798e-05
-1.50687188322627e-05
-9.5682104238398e-06
-1.75809022587107e-06
-2.01703647469637e-05
-1.05205833747141e-05
-8.21401174969259e-06
-2.7956099961449e-05
-1.30847929264712e-05
-7.77030471192268e-06
-8.87422631372517e-06
-1.80073931704938e-05
-2.20250931930273e-05
-8.36322904272382e-06
-1.97711859364806e-05
-2.3856335249629e-06
-1.57012162926001e-06
-2.70147534939961e-05
-2.06467471131669e-05
-2.20583996615961e-05
-1.93261944363576e-05
-1.36044329423869e-05
-2.16773944792574e-05
-2.14501536737524e-05
-1.79758065784853e-05
-2.73220780002709e-06
-2.40617876287014e-05
-4.13377877919337e-06
-1.02695193338734e-05
-5.57147302112432e-06
-2.56702955208619e-05
7.37907308513064e-06
-2.33941142448685e-05
-1.03721814594718e-05
5.73947072667651e-06
-8.6842331727039e-06
-1.33972937095513e-05
-2.36041308594562e-05
-2.20421975119434e-06
-2.06361658630204e-05
-2.94229146294428e-05
-2.10243104319041e-05
-1.32522237585133e-05
-1.44174578575574e-05
-2.46913334976518e-05
-2.76715386599183e-05
1.47378727283738e-06
-2.17139665761883e-05
5.98574230495423e-06
-2.10514806939215e-05
-2.24892574974557e-05
-8.40397432830389e-06
-1.44649794045617e-05
-6.58403737176544e-06
-9.52578610527267e-06
-1.8942784232004e-05
-8.22900083209208e-06
-2.10478244997494e-05
-3.09945890997832e-06
-2.00500917621419e-05
-2.08468658419524e-05
-2.3616574081629e-05
-1.17183212208678e-05
-1.52994554432479e-05
-1.88213922399178e-05
-1.50471763818507e-05
-1.46347635315753e-05
-1.66584010207426e-05
-2.62699463012724e-05
-2.08317957607953e-05
-2.02091389585343e-05
-1.24395472620758e-05
-1.14663242878078e-05
-2.5561761281834e-05
-2.49045802415788e-05
-2.72958878188821e-05
-2.86944797622049e-05
-1.84150308122581e-05
-1.88565529886812e-05
-1.99693709211613e-05
-1.96323463071072e-05
-2.32448792132173e-05
-2.6981443605422e-05
-1.46289213489032e-05
-1.71170742785558e-05
-6.17891711539833e-06
-3.57398462862492e-05
1.00358456627796e-05
-2.26048973011047e-05
-1.97848850847805e-05
-4.40249711683251e-06
-3.61681829434718e-05
-7.76382206466458e-06
-1.9593905524335e-05
-2.55932143880995e-05
-1.82178428210445e-07
2.16877854271787e-06
3.89484939180064e-06
-2.39918197395546e-05
-2.84053908926997e-05
-1.64265821592657e-05
-2.03547078521585e-05
-1.50101611214611e-05
-9.71453751969307e-06
-1.94775030406746e-05
-1.50278303774511e-05
-9.30143120659105e-06
-2.77530746772617e-06
-3.8070421633607e-06
-1.01550017427013e-05
-2.11032782829958e-05
-8.25000199316024e-06
-2.03902737323867e-05
-1.31674658636527e-05
-9.63693110865125e-06
-5.8113101311755e-06
-9.38041923543368e-06
-1.31109074145461e-05
-1.03265508574804e-05
-2.42415344119437e-05
-1.3011304913454e-05
-2.5497103440285e-05
-1.37029099153645e-05
-2.62496632095985e-05
-1.50906033899346e-05
3.16971488291296e-06
-2.36335951493557e-05
-1.33057883283723e-05
-1.25266035464786e-05
-1.51229502192849e-05
-6.29765078326198e-06
-1.56994231023851e-05
-2.21525167598592e-05
-2.90474876625212e-05
-1.48908504880087e-05
-1.16735085988458e-05
-2.35161585180758e-05
-1.81713980959427e-06
-2.4162642238963e-05
-1.6386847283206e-05
-2.52228361357401e-05
-3.58279326865768e-06
-1.67341695054077e-05
-8.75721378670854e-06
-4.84904812581481e-06
-2.7861900593385e-05
-2.71681372379236e-05
-2.73585594157265e-06
-1.94828663754745e-05
-1.03057663471077e-05
-2.42170404585676e-05
-2.56741972013189e-05
-2.17869990499253e-05
-1.99513072975426e-05
-2.73283065321597e-05
-2.6822595723872e-05
-1.76132934351573e-05
-2.10855461092507e-05
-3.81200991536472e-05
-2.53130217133276e-05
-1.9176712590605e-05
-1.10916402798455e-05
-3.03448573403421e-05
-2.86341308107718e-05
-1.01047681584616e-05
-2.19396926538375e-05
-2.5648449643273e-05
-1.35019284170703e-05
-2.13808223846488e-05
-3.3273106343034e-05
-1.36816251063091e-05
-3.21988682103264e-05
-6.89309461140503e-06
-9.94186179471577e-08
-1.79360218419225e-05
-2.77434920571617e-05
-2.55304899083986e-05
8.04209832494624e-07
-2.69432261237443e-06
-3.36059321037725e-05
-2.09416344712064e-05
-1.06179315716987e-05
-1.65568792275645e-05
-2.2223303760249e-05
-2.36128478602024e-05
-2.73100160536489e-05
-5.31008077636529e-06
-3.01993452021189e-05
-1.39958125943626e-05
-2.07696318494754e-05
-2.55632155915267e-05
-1.00307549717072e-05
-2.71363393197323e-05
-1.03674737298255e-05
7.34865000032795e-07
-2.51154126579129e-05
-1.51625797164691e-05
-1.69957116987474e-05
-1.41088706535975e-05
-2.1635692376286e-05
-1.59324020672475e-05
-1.11252101809528e-05
-1.19710366867948e-05
-3.24072878950955e-05
-9.3108858103917e-06
1.22641189879027e-07
9.12005925826488e-06
-1.97643995421655e-05
-1.16525730224531e-05
-2.53596898208381e-05
-2.87333506190113e-07
-1.0080043032207e-05
-3.14050117041516e-05
-2.11017758559989e-05
-1.50143871793671e-05
2.00823513688105e-05
-1.97226897750371e-05
-1.03796173058651e-05
-1.6260207975947e-05
-3.09524905686241e-05
-1.44392332771488e-05
-4.12489204608922e-05
-2.46712760231114e-05
-2.85142788382824e-05
-2.06888720926921e-05
-3.02968584414327e-05
3.04469430013154e-06
-1.33150665308019e-05
-2.18270338329302e-05
-2.30096274449629e-05
-1.62682713413182e-05
-1.76861978553366e-05
-1.94689205522935e-05
-3.39644020434665e-06
-3.33395778459186e-05
-9.29411364949102e-06
-1.33443631447496e-05
-3.15290169470974e-05
-3.21729571215125e-06
-5.29949026068372e-06
-3.36098503876519e-05
-2.79364052273773e-05
-2.85720101529764e-05
-8.05718064408304e-06
-2.20631521120837e-05
-2.80136248326178e-05
-1.8685626754595e-05
-2.13244201120712e-05
-8.95529403347766e-06
-4.73395908937595e-06
-2.68002663995867e-05
-3.18641769936876e-05
-2.47983813322515e-05
-3.17196817260094e-05
-1.22177298692391e-05
-3.37328019749412e-05
-3.31133248113388e-05
-2.17962780262572e-05
-1.28400249378325e-05
9.55722601472048e-07
-1.75992252161642e-05
-2.06219283758041e-05
-1.55102909082685e-05
-1.80334133883038e-05
-1.01652385771142e-05
-1.24679518208824e-05
-2.3155767410299e-05
-1.83905487918898e-06
-1.46978091248675e-05
-3.62923278897341e-05
-1.68424694737128e-06
-9.9777413176318e-06
-2.9040101292761e-05
-1.77114335332828e-05
-2.54420077253469e-05
-1.23191915650344e-05
-1.44627590039374e-05
-4.41627148545961e-06
-1.69265934230866e-06
-3.27040107996397e-05
-7.54597729730049e-06
-2.44706580043963e-05
-1.30808151643897e-05
-1.60188051908348e-05
-1.63342777457578e-05
-4.70741149797483e-06
-1.06535755254459e-05
-4.34709932090036e-06
-2.28561895070767e-05
-2.08366421823271e-05
-2.41375777975646e-05
-4.16879425260513e-07
-1.3538502385221e-05
-1.67744815913429e-05
-1.52969622147383e-05
-2.60645501757235e-05
-1.18252364645565e-05
-3.36622233642769e-05
-2.19311281506331e-05
-1.9028786110662e-05
-2.78028668561199e-05
-1.49593527056125e-05
-2.53162035943626e-05
-2.70085224398838e-05
-2.40280369980524e-05
-2.34219144755995e-05
-2.33555096893847e-05
-2.75358590703281e-05
-6.79364066025777e-06
-1.60094922396445e-05
-5.40144351151034e-06
-1.10293318853423e-05
-2.28162500794739e-05
-2.28556494090838e-05
-2.48246265460598e-05
5.86063112312375e-06
-7.29671312595239e-06
-1.02764976075402e-05
-1.36610917790541e-05
-3.23124701502629e-05
-1.32250550566413e-05
-8.91191266612776e-06
-2.11520073954567e-05
-2.42263646845811e-05
-1.46185577352344e-05
-1.72577849451486e-05
-1.7355682709745e-05
6.11572309431615e-06
-6.49617636819504e-06
-4.18364323771557e-05
-2.07041978454875e-05
-1.58518749752216e-07
-1.51739407415519e-05
-2.06628146101509e-05
-1.75626758852776e-05
-2.36805289591583e-06
-1.55128750323797e-05
-2.02504821492625e-05
-7.72398286340324e-06
-1.39027577854973e-05
-1.46831532910511e-05
-1.27824991522689e-05
1.06194131309862e-06
-1.19918764725518e-05
-3.70763778119115e-06
-1.30350247499508e-05
-4.09518332278068e-06
-8.6819802890951e-06
-1.76013949391312e-05
-2.73497023964923e-05
-2.07447000251779e-05
-1.69654292619293e-05
-3.59016230242993e-05
-7.18575403723122e-06
-2.17608843029831e-05
-1.43498411051887e-05
-1.32964712770849e-05
-2.46112737547516e-05
-1.696227590354e-05
-1.24437740896608e-05
-1.64755778077368e-05
-8.83209984319442e-06
-1.27109983144275e-05
-3.75740319023919e-05
-1.45249851656677e-05
-2.33877799498955e-05
-3.21728969130632e-05
-1.81057319470035e-05
-1.75906011452629e-05
-2.0475059132491e-05
8.15745236518734e-07
-1.02117419770189e-05
-6.07781668231706e-06
-2.46471957276524e-05
-2.06506036923689e-06
-1.20915610556561e-05
-2.61031683830073e-05
-2.21345644977731e-05
-2.84938892315732e-05
-8.66361020637699e-06
-3.31759651473581e-05
-1.963337889785e-05
-2.02993288446764e-05
-2.58943714230657e-05
-2.49846256342308e-05
-1.8693783989443e-05
-1.84593701337868e-05
-4.9074903702e-06
-2.7223562738693e-05
-1.75271910850478e-05
-2.05200044659921e-05
-2.95572105713807e-06
-2.59940012733937e-05
-1.95997583932052e-05
-1.3518156324417e-05
-3.64856201200559e-06
-5.34335260640974e-07
-2.09112524078367e-05
-1.66291782766708e-05
-1.89656975829635e-05
-2.62533282396773e-05
-6.40197043537032e-06
-1.51387109712259e-05
-8.93544306816055e-06
-7.46713603230432e-06
-1.43864208188234e-05
-1.90354830011007e-05
-9.87808691047803e-06
-1.9416644164374e-05
-2.84892584286302e-06
-1.14723316688786e-05
-2.12071077947318e-05
-7.73354038838932e-06
-1.35444891048288e-05
-3.57591262573458e-05
-1.5815657087902e-05
-2.44430845077245e-05
-2.73790248565795e-05
-2.90174207368119e-05
-1.82688202256174e-05
-2.71854648941228e-05
-1.32455723125512e-05
-1.66632295578609e-05
-2.36349591876011e-05
-9.59147343623321e-06
-1.19697790779204e-06
-2.41809461971467e-05
-2.09616594933843e-05
-2.72546747277011e-05
-1.02690053318155e-05
1.03776433076633e-05
-3.87174911755875e-06
-7.24927178533508e-07
-1.32080081759723e-05
-1.30568467076416e-05
-1.24660841211001e-05
-1.38693429483682e-05
-1.36016823235648e-05
-2.08830841161613e-05
-1.75806050631433e-05
-2.53881086626069e-05
-9.62370585428675e-06
-2.7438514308594e-05
-2.61264019530937e-05
-2.35033086213381e-05
-9.25018776319353e-06
-2.84359353268188e-05
-7.24743783857387e-06
-1.38989197149975e-05
-1.9595173236005e-05
-2.32272309421294e-05
-1.71281664066957e-05
-5.59538101590407e-06
-9.61155726449322e-06
-1.27536302259425e-05
-8.13201274600646e-06
-1.31541946556258e-05
-2.52284163525708e-05
1.40037527144992e-07
-6.65838484433576e-06
-2.78301279618639e-05
-2.54145706070277e-06
-1.10172882206576e-05
-2.65256919357151e-05
-3.25569739556968e-05
-1.22683373686195e-05
-1.60740385385035e-05
-2.11715118500509e-05
-2.49541257353564e-05
-1.33075874775398e-05
-2.38526864442072e-05
-2.70117287718124e-05
-1.67214761640213e-05
-1.43586505231558e-05
-1.6568324679588e-05
-1.32285893324244e-05
-1.88714847409286e-05
-2.07166448343992e-05
-1.84188735240116e-05
-3.27308840871897e-05
-2.88806905105041e-05
-2.05717194135893e-05
-2.14352022415247e-05
-1.22098326002583e-05
-5.02964902998552e-06
-9.63995135682708e-06
-3.17903551548789e-06
-2.53928159868577e-05
-2.65397688713071e-05
-1.68188412809137e-05
-3.94769071514231e-05
-1.07131919099053e-05
-3.61384232385953e-06
-1.51229985775529e-05
-2.40448057480113e-05
-2.14427357032935e-05
-6.28612694545878e-06
-3.29535665610928e-07
-1.82953113928176e-05
-1.98194968014215e-05
-1.48943548900861e-05
-2.44363765657353e-05
-1.19647932023492e-05
-1.96421663394301e-06
-1.90132737614392e-05
-9.73966826453853e-06
-3.72984712772398e-06
-1.86501943023498e-05
-4.37745205058126e-06
-8.15673144433716e-06
-7.28161909053978e-06
-7.03509199806106e-06
-3.46758944389896e-06
-1.55190888528826e-06
-1.91453827730848e-07
-2.7268377333342e-05
-2.08880108801987e-05
-1.399737716557e-05
-8.69040158755855e-06
-1.93914120579239e-05
-6.62673788173154e-06
-1.61115263635536e-05
-8.40625573394798e-06
-1.80579459338174e-05
-1.7470688136447e-05
4.10067927184362e-06
-7.58754730337681e-06
-1.84210817334269e-05
-1.89301841877919e-05
-3.27195346923982e-05
-2.04316988143307e-05
-2.50159404224904e-05
-3.50237089127722e-05
2.89334337475747e-06
-1.1727333714182e-05
-1.79261999062532e-05
-3.88306147555295e-05
-1.55527333169253e-05
-7.81525969719272e-06
-3.64629166217106e-05
-1.9970748706192e-05
-7.86954122567751e-07
-1.83480540875081e-05
-1.45968664906813e-05
-2.70541750732452e-06
-2.0780238519579e-05
-2.25596121257634e-05
-1.8332427193981e-05
-6.48957184493951e-06
-1.00762116793889e-05
-1.01082242147084e-05
-4.80207941481127e-06
-9.77213024512805e-06
-1.85933734520272e-05
-3.92992585134477e-06
-1.78341498154096e-05
-1.14273532982945e-05
-2.67138004684562e-05
-9.18307410758813e-06
-1.58855265155556e-05
-2.40724853700708e-05
-2.5485632221714e-05
-2.99378778793022e-05
-1.48232148601567e-05
-2.66885730096604e-05
-2.92840850858575e-05
-2.91074843829109e-05
-2.91785283245917e-05
-1.61866668958615e-05
-2.2281030514158e-05
-2.09103524906215e-05
-1.35748019764251e-05
-1.10612571365029e-05
-2.63816279531786e-05
-2.24197668588739e-05
-1.64602109027126e-05
-2.37633844225857e-05
-3.72992405697824e-05
-1.34120926789439e-05
-1.31445703491762e-05
-1.23154784290764e-05
-1.13943975293254e-05
-1.25153851961475e-06
-4.85969950458246e-06
-4.74426775137981e-06
-2.42421647562568e-05
-1.70283033245566e-05
-1.96636546667819e-06
1.24480726393687e-06
-5.29731941420466e-06
-1.83484309767469e-05
-1.41950479743791e-07
-1.18658263228796e-05
-1.68989222173664e-05
-2.16161504223866e-05
-6.10997961082337e-06
-1.047509238885e-05
-1.78937713374623e-05
-4.82505568501969e-07
-1.65840305427462e-05
-1.0021278494705e-05
-2.02664677658674e-05
-2.99086598215792e-05
-2.53649642762679e-05
-1.26392645302306e-05
-1.76363677743902e-05
-2.08978185351425e-05
-3.21510213740715e-05
-2.42496746456785e-05
-1.15448688779259e-05
3.64389904400864e-06
-2.80862949566298e-05
-1.63585355245829e-05
-2.53425210118997e-05
-6.28260529177608e-06
-7.77030570787386e-06
-1.00104562695918e-06
-1.9513015911319e-05
-2.14757775403765e-05
-2.64783919382544e-05
-1.62810208470232e-05
-3.39388924174771e-05
-1.94990648678288e-05
-1.47984995269274e-05
-3.27075602349294e-05
-1.97250228158204e-05
-2.45782396387248e-05
-1.23169585304545e-05
-1.15475111344082e-05
-3.14952345894602e-05
-1.66834431682336e-05
-1.74675084369313e-05
-5.5748598959717e-06
-9.44102919802667e-06
-1.85227873139278e-05
-1.05173964944039e-05
-2.40542851645718e-05
-1.75437444662185e-05
-1.95300830894679e-06
-1.81337829023045e-05
-2.23719067402671e-05
-2.03010067301893e-05
1.04476126610356e-05
-1.35795080841888e-05
-7.56911298934696e-06
-3.51494398472699e-06
-1.88493384118764e-05
-1.80481055616977e-05
-1.58597325678746e-05
-3.5984099292363e-06
-1.90694399436754e-05
5.6942836505174e-08
-1.89411055098089e-05
-2.47238609054212e-05
-3.9985403331994e-06
-1.30378476106111e-05
-9.33908233450989e-06
-1.08573469565418e-06
-1.10910797340962e-05
-2.70477289114235e-05
-2.15393128158246e-05
-1.97374089849969e-05
-9.19589697496749e-06
-4.72479409010308e-06
-4.66200549986319e-06
-1.164014703002e-05
-1.51646049507885e-05
-7.31614045190624e-06
-3.22154464747529e-06
-1.31183931014587e-05
-6.59789691856203e-06
-2.71987230485956e-05
-2.10121430925492e-05
-1.22879517713571e-05
-1.4375339574746e-05
5.22460544373029e-06
-6.82079138793184e-06
-2.66442686486489e-05
-1.023302110625e-05
-1.06536852368982e-05
7.35254776999054e-07
-4.05772855949291e-06
-3.1571651660552e-05
-4.93700887972587e-06
2.52155764555173e-06
-1.34185095613671e-05
-1.34751947789701e-05
-1.5247492407338e-05
-6.15901046754654e-06
-7.14578415741451e-06
-3.65465218312979e-05
-2.15415989617429e-05
-1.48628608518524e-05
2.18529887659376e-06
-1.43587125342922e-05
-1.41317483953594e-05
-2.78545797840506e-05
-1.06075809590568e-05
-2.84340227781239e-05
-2.91110897905483e-05
-5.29592450276629e-06
-2.24688525557144e-05
-3.61134724706521e-05
-1.36021063372489e-05
-8.85947587136147e-06
-1.46353784691581e-05
-2.65874815964465e-05
-2.32626719803638e-05
-2.04287904950233e-05
-2.16989405534252e-05
-3.00012747649074e-05
-1.32482815019482e-05
-8.8873440228465e-06
-9.1071020726188e-07
-3.84829022230182e-05
-1.75838515471184e-06
-1.83719611392161e-05
2.51383683292802e-06
-1.81500171565372e-05
-7.02062527496714e-06
-2.3860116996217e-05
-7.92218386553059e-06
-1.606635289177e-05
-3.58360470839732e-05
-2.1332405276043e-05
-5.94640980121289e-06
-1.64905720371878e-05
2.84072304322836e-06
-4.42984519612682e-07
-2.04370454341539e-05
-1.57694993123637e-05
-1.34201651959439e-05
-1.46350816611686e-05
-2.28979931680117e-05
-2.0518149418947e-05
-1.31179299746496e-05
-1.05249413805072e-06
-2.52588796974425e-05
-8.77886042260633e-06
-2.02613305172077e-05
-4.20715719765703e-06
-1.27888162268378e-05
-3.97372186283368e-06
3.53759354887225e-06
-7.2902526505004e-06
-1.25223912569163e-05
-2.63077463303712e-05
-1.42245660106673e-05
-2.09732907967306e-05
-2.88250641010264e-05
-7.8916221825572e-06
-7.46200471171824e-06
-5.93006419309868e-06
-1.64476151582777e-05
-2.22634133163074e-05
-8.89193955084496e-06
-2.11929588018224e-05
-2.52350692628722e-05
-1.43243347495328e-05
-9.21411483542149e-06
-7.91023427457367e-06
-1.96336970354528e-05
-2.7694158994023e-05
-2.10650553561765e-05
-3.84724828160145e-06
-2.19030035685953e-05
-9.99640728523282e-06
-2.14030848998941e-05
-2.48053566598529e-05
-1.03245880516196e-05
-2.75738117693705e-05
-1.47437861070256e-05
-1.32928989333096e-06
-7.48361472159616e-06
-1.77757021879905e-05
6.917493617785e-07
-1.89695698331437e-05
-8.19011294654627e-06
-2.0697573518529e-05
2.97936379204708e-07
-2.62527738164656e-05
-1.64742564539984e-05
-3.96829401528984e-05
-2.58022008805787e-05
-2.83324970584694e-05
-2.679924032652e-05
-1.00715108468194e-05
-2.82237011155989e-05
-1.98851347540788e-05
-1.19804797713055e-05
-1.51984422543483e-05
-5.15273463153022e-06
2.73265845499501e-06
-2.59402263062923e-05
-1.67999351630425e-05
-2.27810591813383e-05
-1.61481004633029e-05
-1.30653934251953e-05
-1.1940767380753e-07
-3.35440857093532e-05
-2.40579804205469e-05
-1.08191785238301e-05
-7.12950334947239e-06
-1.04067602563996e-05
-3.83048671643708e-05
-1.10321697134422e-05
-1.88973867589633e-05
-3.57776924548589e-05
-1.97973172075495e-05
-2.10903286612219e-05
-2.39743081612882e-05
-1.40876031343764e-05
-1.28806126685427e-05
-2.77593651604209e-05
-1.87479776685704e-05
-1.10402425121608e-05
-1.48846995433558e-05
-2.02244198405061e-05
-2.75395750198332e-05
-1.78544225229579e-05
-6.36970478271657e-06
-1.06448887857965e-05
-7.66851022112476e-07
-2.81934103592776e-05
-6.36011757596928e-06
-5.28061111765941e-06
-2.02343595505451e-05
-1.6251474405515e-05
-1.23728022368205e-05
7.56789988696896e-07
-2.60550596804576e-05
-1.60389034000742e-05
-1.92053621507819e-05
-1.48770193274459e-05
-1.61038407130797e-05
-1.29960941095002e-05
2.68068874050053e-06
-1.82389628232804e-05
-4.00376715078814e-06
-2.45512513729447e-05
-2.06998768251308e-05
-2.94871036914878e-05
-5.39415680147916e-06
-9.3527983977105e-06
7.87563847202823e-07
-1.76323568582736e-05
-5.46317136067269e-06
-8.50613203234705e-06
-1.52577888976068e-05
2.07597924962358e-06
-3.46115643056796e-05
-7.41098582856125e-06
-2.94613742026654e-05
8.66423609362022e-06
-1.73604000621605e-05
-1.5850550999443e-05
-3.04054148780953e-05
-9.35485984226428e-06
3.80802868851814e-06
-7.2666981367646e-06
-2.32619802059828e-05
-3.15399733892542e-05
-2.19700613759147e-05
-1.43677974185941e-05
-1.72354244871547e-05
-3.45603180847932e-06
-1.24660254080509e-05
-3.38756255588573e-05
-7.79188846522562e-06
-1.52305520109774e-05
-2.25599981061077e-05
-1.94647906042476e-05
-1.56751302129809e-05
-1.42909093129701e-05
-2.51645811447847e-05
-2.14331768256402e-05
-2.84442767122091e-05
-1.19797390966164e-05
-3.29783764557496e-06
-1.91605066202563e-05
-7.55684504143092e-06
-9.80352745457283e-06
-2.73949399312036e-05
-1.12157818084573e-05
-1.31472249214552e-05
-3.45267977020041e-06
-1.17469673796378e-05
-1.72228596595963e-05
-2.21984602380045e-05
3.40097001733485e-06
-1.75051133488653e-05
-1.25779697279935e-05
-1.35095629509515e-06
-1.49727965123409e-05
-1.9945071326062e-05
-1.05157392248703e-05
-2.09400715983228e-05
-1.35402810977697e-05
-2.72133027457493e-05
-2.13448815918463e-05
-2.71120699830366e-06
-7.00246387171962e-06
-1.83428874395287e-05
-4.4244676664019e-06
1.22903378267724e-05
-2.2749883802532e-05
-1.49412879863466e-05
-2.41407760561079e-05
-1.29369848242307e-05
-1.24496619865835e-05
-1.87049893162167e-05
-1.10983971198996e-05
-1.49767918043319e-05
-7.23411995149183e-06
-9.03405907964539e-06
-7.46715159258609e-06
-9.25389588961265e-06
-7.81581808910958e-06
-1.12043108593471e-05
-2.55364875486338e-05
-5.06024354349394e-06
-2.13544785465201e-05
-2.54643637419798e-05
1.55727027934972e-06
-8.04220210459994e-06
-3.46160886003626e-05
-3.73256370037241e-05
-1.1030127014393e-05
-3.41769382304202e-06
-1.35241823669734e-05
-1.21686383603016e-05
-1.50780653099833e-06
-6.81170150374255e-06
-1.70271379693295e-05
-6.32235852327963e-07
-1.98487603613541e-05
-1.27137714647068e-05
-2.13200641035295e-05
-2.64053786175303e-05
-8.90878591026736e-06
-2.29671031860773e-05
-1.63441751552471e-05
-1.74402852701869e-05
-2.12551560226584e-05
5.66284257073457e-06
-3.50216502041553e-05
-1.34228367777036e-05
-3.49745536835243e-06
-1.96790577779581e-05
-9.63212523518776e-06
-2.12195605069776e-05
-1.48638206015535e-05
-2.39507661494403e-05
-1.692632291597e-05
-1.9591653125626e-05
-2.08770259642111e-05
-3.08531870623086e-06
-9.26974419021496e-06
-8.79293807997914e-06
-1.92136179212192e-05
-1.06630445152196e-05
-1.37348377384432e-05
5.57932909560536e-06
-1.50554638899173e-05
-2.70371461166406e-05
-2.29404907057433e-05
-2.22979694905275e-05
-1.6648652547713e-05
1.67530721271446e-06
-1.55240855372459e-05
-1.88754152723856e-05
-1.18876157637012e-05
-9.78660241856343e-07
2.68668202536326e-06
-2.9136521244323e-05
-1.93747817570148e-05
-2.68522894374601e-05
-1.31588195966538e-05
-1.70261742244419e-05
-2.04061335359568e-05
-9.36460070147794e-06
-1.62600357876716e-05
-7.24926034397968e-06
2.38763533693643e-06
-1.36733009732238e-05
-2.0244177731653e-05
-2.32850922939073e-05
-2.27929146003914e-05
-1.50344665269435e-05
-2.89714563582656e-05
-9.80685515432876e-06
-1.41891166581859e-05
-3.30143760127419e-07
-2.66420825721118e-05
-1.13008931592318e-05
-2.3993885452713e-05
-2.87367398423377e-05
-1.39288550303223e-05
-1.45405647895157e-05
-1.5288015941921e-05
-9.08622292185946e-06
-1.70856032461432e-05
-2.19027482191291e-05
-6.72370605708531e-06
-6.77519576493305e-06
-6.14139087067999e-06
-1.2275047531038e-05
-6.01787854041109e-06
-8.95938979250312e-06
-1.80655388600805e-05
-9.49171264851545e-06
-2.9978866072627e-05
-1.44366713282542e-05
-1.09564803680817e-05
-1.85868065793557e-05
-1.3413044794516e-05
-2.12943533357157e-05
-1.66323306486687e-05
-1.54119437468497e-05
-1.78624479439106e-05
-2.56531908973498e-05
-1.90419261009198e-05
-3.45263335736164e-06
-2.20782118721329e-05
-2.8900779205605e-05
-1.59927951645377e-05
-2.35890730812231e-05
-1.84192318632733e-05
-7.20403493261595e-06
-9.16652789912511e-06
-1.45633497702825e-05
-2.853726904901e-05
-2.62962275317561e-05
-1.21531540271162e-05
-3.03499803215221e-05
-1.97207734145233e-05
-2.98257395759554e-05
3.17372017600789e-06
-4.78097551080259e-06
-2.21551268797804e-05
-8.05666385524403e-06
-1.7942089936084e-05
-2.76911197873613e-05
-2.18522222365202e-05
-1.77760729790447e-05
-2.32565022047533e-05
-2.58056768047802e-05
-1.82957794288084e-05
-9.34288206693188e-06
-7.6858666027584e-06
-2.28607636516859e-05
-9.41457150331677e-06
-2.13244242236664e-05
-3.03902920733401e-05
-3.38649002263173e-05
-1.29233889292133e-05
4.34433607625288e-06
-1.21771227165067e-05
-2.80236450089941e-05
-5.91826372134503e-06
-4.43064402437976e-06
-3.17869092610713e-05
-1.89909572303167e-06
6.03234801112517e-06
-3.65505511242267e-06
-2.40733584181747e-05
-1.64806959096556e-05
-2.07836448670315e-05
1.75332750586568e-06
-3.59927866605181e-05
-1.49183567363003e-05
-2.29640975759755e-05
-3.9672449378142e-06
-3.19940486901608e-05
-6.82173266612801e-06
-2.42825601190628e-06
-1.50920947932412e-05
-1.34261347588474e-05
-2.5550957134083e-05
-3.08884152218058e-05
-1.66475440155738e-05
-1.89419795224219e-05
-1.24242106407934e-05
-2.23925632460386e-05
4.72576368368541e-06
-2.23420799886453e-05
-9.11047131036998e-06
-2.58421031110371e-05
-8.52990905818189e-07
-2.0932066249608e-05
-1.5011263648417e-05
-3.78839647985381e-05
-2.63960166966016e-05
-3.39279440885336e-05
-7.5599270422977e-06
-2.75462390788516e-05
-1.46250930052428e-05
-1.92424149326483e-05
-2.23727962397186e-05
-1.13326948710293e-05
-3.04640513081312e-05
-1.51883524385283e-05
-2.61071216348566e-05
-3.87039212282876e-06
-1.85987587384096e-05
-1.02681645873149e-05
-1.28655497674986e-05
1.07929302855211e-06
-6.17163931747093e-06
-2.20819120822698e-05
1.71975148023164e-06
-2.03618595968037e-05
1.32730784230761e-05
-1.06173116738165e-05
-9.16806008445939e-06
1.33324348468513e-06
-2.77369960796145e-05
-8.36965903640011e-06
-2.6730835636208e-05
-1.36033896290527e-05
-3.6761021456677e-06
-1.63414126411839e-05
-2.04975296573022e-05
-2.20714126929735e-05
-1.98309546689471e-05
-3.21411194079939e-05
9.47506213287735e-06
-1.53888353525268e-05
-2.76775965528781e-05
-2.29779799398281e-05
-2.37746778156801e-05
-2.01019847886167e-05
-2.73465159687603e-05
-2.94734535827104e-05
-7.77009316780758e-06
-1.20992214254386e-05
-1.62411512394101e-05
-1.47821639059381e-05
-1.96928951412619e-05
-1.98049180089601e-05
-2.27012725843283e-05
-3.19501211163271e-05
-1.58238838289771e-05
-1.91664149878953e-05
2.44962331565893e-06
-2.81446667722192e-05
-1.5885135617572e-05
-1.11219297995067e-05
-1.52835672072806e-05
-9.83409016810156e-06
-6.81439278559625e-06
-1.25891908217866e-05
-1.20619618461654e-05
-8.40304568624718e-06
-6.667464484353e-06
-1.77314284622736e-05
-1.45236670163242e-05
-1.60433468811659e-05
1.02011967724431e-05
-1.02668858733467e-05
-1.00442619042414e-05
-9.96560482746799e-06
-7.63175993144719e-06
-1.63923034188451e-05
8.95824933765702e-06
-5.54319208302306e-07
-3.11396881814858e-05
3.03556316613277e-06
-2.62958249510907e-06
-7.62979422297274e-06
-1.23403603552947e-05
-2.26978024253079e-05
-8.62737313147777e-06
-1.53151271223328e-05
-9.40551212172604e-06
-1.8748932122611e-05
-3.20133745526015e-05
-5.84562988509339e-06
-7.45633350330312e-06
-2.02740666677472e-05
-1.65402272077697e-05
-5.22359483763081e-07
-2.09934590711564e-05
-6.58009929547948e-06
-2.77396214401589e-05
-1.54574460649514e-05
-1.0331811982025e-05
-1.97399905341226e-05
-2.50728964064902e-05
-2.49383245607144e-05
-2.49732546755337e-05
-9.17581957165223e-06
-5.48726471613068e-06
-1.05481136552771e-05
-2.22219041739181e-06
-2.12138053147108e-06
-8.17593447176837e-06
-3.10381232067509e-05
-2.53423753693329e-05
-3.74063387137844e-06
4.83972024416281e-06
-2.63467645001099e-05
-1.99359653941633e-05
-1.2961012640212e-05
-1.74014928258585e-05
5.07900550710625e-06
-1.37738150033847e-05
-1.8504084054877e-05
-1.85112178679845e-05
-2.61912582557119e-05
-2.16310722187274e-06
-1.8705820540897e-05
-2.72342735345873e-05
-1.47790864517796e-05
-1.23359515039571e-05
-9.89357959001205e-06
-1.50714778301718e-05
-8.21615827438458e-06
-1.3741974858979e-05
-2.14717136192704e-05
-2.39458704284885e-06
-2.01122985344896e-05
-1.36527193876569e-05
-1.00512845724391e-05
4.6962102902762e-06
-2.39924243053169e-05
-2.18964716974745e-05
-1.44871649716115e-05
-6.83020348674738e-06
-2.05374357058401e-05
2.2781037102167e-06
-2.94803902580557e-06
-1.38451917482373e-05
-1.23587548011017e-05
-2.56006100838939e-05
-2.24080925845917e-05
-3.48749357273007e-05
-1.3953378830895e-05
-6.93569460894355e-06
-2.01804061467649e-05
-2.77380311775098e-05
-2.73954472146918e-05
-2.46167276991133e-05
-3.95538519206289e-06
-3.15381678521723e-05
-1.89394220938895e-05
-9.15494251973032e-06
-1.67068895900712e-05
-2.85062333858554e-05
-8.59710733854006e-06
-4.96633815872569e-05
-2.76425633876e-05
-1.0209358645387e-06
-3.16314525323177e-05
-1.38233235054938e-05
-1.85059145654892e-05
-2.47119507738361e-05
-2.89517193548899e-05
-3.07621798462223e-05
-1.7785792765043e-05
-1.71484576107414e-05
-2.65332717042893e-05
-1.5312211862745e-05
-1.85138965056944e-05
-8.23536948025338e-06
-1.03569374559233e-05
-1.04648687734627e-05
-5.50058172915422e-06
-1.72438803372691e-05
1.30460475253768e-07
-9.9671739978422e-06
-1.92676445250273e-06
-1.50679629916104e-05
5.34025129368057e-07
-6.82462005395556e-06
-1.24326437052497e-05
-1.36745991125771e-05
2.69408652422677e-06
-2.39272689464127e-05
-1.94450809597727e-05
-2.74940340437535e-05
-2.81220299067858e-05
-1.57569077156367e-05
-2.64606046639587e-05
-2.0662485109191e-05
-7.64491823314482e-06
-2.08114547976081e-05
-3.29851339303135e-05
-1.40070674655282e-05
-1.48666774525085e-05
-2.13802718111189e-05
-4.23693726501558e-06
-1.76363615118321e-05
-6.0148522337283e-06
-5.79559911061797e-06
-3.40164537307265e-05
-1.74674090429275e-05
-4.74204184118587e-06
-4.44870722791675e-06
-1.01257438504497e-05
-1.31333868499191e-05
-4.49038160876815e-06
-1.5241714399891e-05
-3.59802280160445e-06
-2.74890286531799e-05
-2.09745373693321e-05
-3.20201999249123e-05
-1.1691200757628e-05
-2.61478476538523e-05
-1.63080321501911e-05
-1.2438732114797e-05
-1.38027306172725e-05
-1.91245886432385e-05
-2.22078145967518e-05
-8.82791247544657e-06
-1.79349866316442e-05
-2.78540870571176e-05
-2.66426764744697e-05
-1.79010712749787e-05
-3.55538675782593e-06
-3.28920241532162e-05
-1.80258886956885e-05
-2.5813269774964e-05
-2.16127640055188e-05
-2.15548255703326e-05
-1.70107105097052e-05
-1.42983615398755e-05
-2.74807928771955e-05
-1.46366240680961e-05
-2.94884458684172e-05
-6.32893215225674e-06
-6.01681736989944e-06
-1.78565174254995e-05
-1.97207569387789e-05
-2.36385120337393e-05
-2.10778373174573e-05
-2.09937082858039e-05
-2.80237211984617e-05
-3.71457673833257e-06
-1.64627911864687e-05
-1.86762506406773e-05
-1.58579846379989e-05
-2.13162267077034e-05
-1.20411906771767e-05
-1.7229426699878e-05
-2.7441650777935e-05
-1.083997289581e-05
-1.9293189769402e-05
-3.07806130870344e-05
-2.62082201402266e-05
-2.4035875626209e-05
-1.16067754902806e-05
-1.84935920986368e-05
-9.58661916457271e-06
-2.20645413130111e-05
-1.69844988363105e-05
-8.13227628447676e-06
-2.12391447361987e-05
-1.08818481706133e-05
-2.3075203060485e-05
3.94885375350423e-06
-2.22515060258748e-05
-2.28745624726679e-05
-2.22187769558667e-05
-3.14097274054277e-05
-1.44932608786643e-05
-1.89907132115134e-05
-9.9866747892034e-06
-1.44828642833429e-05
-1.98401077349996e-05
-1.57026240845941e-05
-1.01321312811243e-05
-2.8770610243885e-05
-2.48950131186122e-05
-1.89916258324772e-05
-3.40559287337158e-07
-1.35181410377586e-05
3.49298436934109e-06
-5.5793542689551e-06
-1.80826516257328e-05
-2.70538548209784e-05
-2.45108397805844e-05
-2.78459989800148e-05
-1.23217131178045e-05
-8.55664203117491e-06
-1.3977675947858e-05
-2.58019594159954e-05
-1.25911369996296e-05
-1.9040777622268e-05
-1.10844617055117e-06
-1.18390870119301e-05
-5.99468129454312e-06
-1.35588589632094e-05
-4.01519355848866e-05
-8.43719715219355e-06
1.59992798694107e-06
-1.88699455774732e-05
-1.0662310014394e-05
-1.10867387311502e-05
-1.73172672824336e-05
-3.04717485872768e-05
-2.53718120242882e-05
-7.85840435237663e-06
-2.50551358670828e-05
-1.16121025910486e-05
-2.73229548934847e-05
-2.04797452434911e-05
-5.25160690317801e-06
-1.99916465349725e-05
-4.02199357771651e-06
-8.85903119221085e-06
-1.40405337923439e-05
-2.95835011469174e-05
-7.24015830318386e-06
-1.64357298725257e-05
-1.46184796394614e-05
-1.9291352590828e-05
1.05543733951984e-05
2.32619170468761e-06
-2.81458149637922e-05
-1.65483252133548e-05
-1.71896377102545e-05
-3.15287034014053e-05
9.37853311267054e-06
-2.88686989214508e-05
-2.61934959329549e-05
-6.95403717841389e-06
-1.41676760691814e-05
-8.62724227038149e-06
-8.08821824585371e-06
-1.75697412818058e-05
-2.64893768507393e-05
-5.68898170686419e-06
-5.07454062780693e-06
-4.63272494230013e-06
-1.78606334871011e-05
-1.88402660760083e-05
-3.7929346347864e-05
-2.40226901242287e-05
-3.35580619008129e-05
-1.58913386949952e-05
-6.96058905289009e-06
-6.2195244008927e-06
-4.30159983081695e-06
-3.25075253972191e-05
-1.84387730572604e-05
-1.58250201695637e-05
-2.00034400116635e-05
-9.83009520576627e-06
-1.99851898220152e-05
-2.29213325686018e-05
-2.04557132655386e-05
-2.1804390924011e-05
-3.79605744779462e-05
-1.9319636743367e-05
-2.61480008520535e-05
-1.48332999704728e-05
-1.14205670109154e-05
-1.38077724709514e-05
-6.86310562249475e-06
-9.36912296562666e-06
-9.30169516265948e-06
-2.70495144232546e-05
-1.43695257108129e-05
-3.28873932511469e-06
-1.40836382440011e-05
1.87737031468314e-07
-1.34847574185256e-05
-1.5290992823746e-05
-1.5586117574515e-05
-1.44913274846304e-05
-1.94260683982083e-05
-6.32804373656864e-06
3.86843264004363e-06
-2.05748884552799e-05
-1.35178563030217e-05
-1.39299511292734e-05
-3.43603675633255e-05
-7.10461193638853e-06
-7.92935523720678e-06
-8.34412469511714e-06
-4.15892575098432e-05
-7.5712861147367e-06
-1.3751316855918e-06
-2.23330711256846e-05
-3.14072640184003e-05
-2.05897538041307e-05
4.91948334108099e-06
-1.9273341632773e-05
-3.48228944189872e-06
-1.3778290244885e-05
-1.78110761109999e-05
-2.58795588798311e-05
-2.39744296759495e-05
-2.3780259212747e-05
-1.9830215649288e-05
-1.69392092429076e-05
-2.60564416461106e-05
-1.78545985066381e-05
-1.45528122604012e-05
-9.07238369882298e-06
-9.33842051550765e-06
-9.49001276899719e-06
-1.16588344147525e-05
-3.40556126248061e-05
-1.27859712021895e-05
-2.84115976726682e-05
-2.04724997162223e-05
-9.74405030171069e-06
-2.4184362370998e-05
-1.423000184771e-05
-1.19195710921282e-05
-6.6761525233381e-06
-1.50269600775556e-05
-1.28031213455751e-05
-6.09115807209801e-06
-1.11107672501172e-05
-4.68070713933536e-06
-2.43586799689242e-05
-2.17627360677779e-06
-1.34866022801775e-05
-3.18046646588862e-05
-1.45337727481649e-05
-1.03275530581956e-05
6.69912923864828e-06
-1.72113424096981e-05
-2.66195790651661e-05
-2.0561125760114e-05
-1.75894490721861e-05
-1.95009147230274e-05
-1.81045091545652e-05
-2.78831392606678e-05
-9.11055592030549e-06
-3.6479007145687e-06
-1.54964776270832e-05
-2.23798334489222e-05
-1.47957215192704e-05
-2.09911743088384e-05
-2.55282883624907e-05
-1.17000524367232e-05
3.74282721749769e-06
-9.82512402072964e-06
-2.81124938798543e-05
-1.20926032085438e-05
-2.44447677394724e-05
-2.61442028368297e-05
-1.47467952542815e-05
-1.14766088836071e-05
-8.48046648453245e-06
-2.76755482014971e-05
-8.58634287247111e-06
-1.50938257947725e-06
-2.59330697400228e-05
-3.76121747049476e-05
-1.69660131259091e-05
-1.60340026612807e-05
-1.45134146823405e-05
-2.89982611797017e-05
-2.67639284870508e-05
-1.29508359580822e-05
-7.61197607758838e-06
-1.65183471623027e-05
-1.35106788538776e-05
-1.19755258290471e-05
-5.9337085127725e-06
-3.27615453235194e-06
-2.09740881299734e-05
-1.24447531225407e-06
-1.75384944307584e-05
-1.11768968081403e-05
-7.15141065252666e-06
-1.45696238035937e-05
-6.9127127532577e-06
-3.25097622741876e-06
-3.33010370873025e-05
-1.43948675360545e-05
-3.02327515347176e-05
-2.36754877779696e-05
-5.04479342152617e-07
-1.36206909828531e-05
-1.41830644983708e-05
-3.75936232487722e-05
-1.60617359912362e-05
-1.07104802776608e-05
-1.35056171188977e-05
-1.44728450754758e-05
-1.65976636853987e-05
-3.08722278156075e-05
-6.43384913791278e-06
-1.26584886312439e-05
-1.677887759473e-05
-1.95173533964454e-05
-2.86936563772146e-05
-1.86132015254259e-05
-2.31122241529378e-05
-2.89392202812571e-05
-9.72332018505312e-06
-2.59941601779109e-05
-4.52619377085108e-06
-9.2158669193556e-06
-1.62494994886659e-05
-5.77427071060422e-06
-2.29716382859583e-05
-1.47866677081233e-05
-3.12176911222133e-05
-2.76228759985726e-05
-2.937508874459e-05
-1.501084224559e-05
-1.47877229295853e-05
-2.09199239119187e-05
-2.32573312740502e-05
-2.22676700382034e-05
-5.12918316172744e-05
-2.33181365506932e-05
-3.28622281779364e-05
-1.18095088638709e-05
-1.49780181624816e-06
-1.87434006220177e-05
-1.92867669302696e-05
-2.90921706079595e-05
-1.2228581807264e-05
-2.81249813820073e-05
-4.55644557142137e-06
-2.18493182880561e-05
-1.65475802395306e-05
-2.81908400545755e-05
-1.77422445409733e-05
2.35833812943514e-07
-1.63399445025007e-05
-2.85644307440636e-05
6.93562179933004e-06
-2.42580428611788e-05
2.26628193702e-06
-2.81811126444327e-06
-1.03959269904168e-05
-1.17417161370487e-05
-2.66469260721742e-05
-1.54456345890078e-05
-1.05762982639769e-05
-5.8487243380094e-06
-8.17321486692843e-06
-2.43383514779419e-05
-3.25300072655414e-05
-7.5827103219284e-06
-2.69731582432949e-05
-1.5040671630529e-05
1.04291731293041e-06
-6.26903883361701e-06
-1.76129294399367e-05
-1.36733605928122e-05
-2.00974193356611e-05
-2.25729990951222e-05
-1.43707605159126e-05
-9.23339754157158e-06
-4.78734856393955e-06
-1.28045965685622e-05
-1.0164657625087e-05
-1.36335279285957e-05
-1.86267533144612e-05
-1.56726156034336e-05
-1.40880744735298e-05
-7.79972999371932e-06
-2.23637279074776e-05
-1.76486526734241e-05
-2.33819712476252e-06
-2.05035314831973e-05
-2.14384497370732e-05
-1.47808694659301e-05
-1.32052118760147e-05
-1.26502872050958e-05
-2.75149548010366e-05
-5.00096102678027e-06
-6.02037460810013e-06
-5.28233430666394e-07
-3.16559583377221e-05
-3.01894887904986e-05
-1.11843913858767e-05
-1.46114219396762e-05
-3.09437454154087e-05
-1.58504312705441e-05
-1.24763342393916e-05
-2.68164290766911e-05
-2.72435817483317e-05
-3.83258472465359e-06
-4.65164361921969e-06
-1.87159231949954e-05
-1.86721516262751e-05
-2.09829495926388e-05
-1.48620554119346e-05
-1.54469956957641e-05
-1.20657764237412e-05
-1.12864948713996e-05
-1.95707781505753e-05
-3.04539062033376e-05
-2.26839944231774e-05
-2.105562540685e-05
-2.57256129759006e-05
-2.7917954585074e-05
8.45633736427915e-06
-2.97753409244879e-05
-1.51906180792348e-05
-2.67273472243072e-05
-2.48030821831869e-05
-1.71258128141112e-05
-7.86606887634253e-06
-2.35958230531222e-05
-8.28936851503802e-07
-1.26623930767132e-05
-1.35162197945568e-05
-1.94877939819451e-05
-2.49019004512444e-05
-1.38005149943314e-05
-1.54531535057192e-06
-2.06640901696961e-05
-8.78634825519586e-06
-3.11274577389296e-05
-6.34689025158687e-06
-9.53111260540377e-06
-4.01597559310204e-06
-1.33879051240482e-05
-3.40984674405834e-06
7.08588634755376e-06
-8.71842973498087e-06
-7.37945790113084e-06
-8.36167169804287e-06
-1.14227326740961e-05
-1.42365833886891e-05
-4.21028598228809e-06
-1.58523613355407e-05
-2.69634479933785e-05
-2.32884204385993e-05
3.33368341874548e-06
-1.00316006272644e-05
3.43947208076818e-06
-1.36520779714937e-05
-1.7139914021763e-05
-7.07986680870057e-06
7.90033150765373e-06
-6.5449951379495e-06
-2.69445831598189e-05
-1.18806699332989e-05
-1.33705397985134e-05
-6.29454058875127e-06
-1.73668704711319e-05
-2.90142096611779e-06
-2.91718546396571e-05
-2.41032663225166e-05
-2.16987741366983e-05
-1.55142117892103e-05
-1.93492530200432e-05
-2.92080184856551e-05
2.42958476050621e-06
-1.55265965212209e-05
-1.85434181044884e-05
-1.99073679064223e-05
-5.82082290939858e-06
-2.93293943147051e-05
-8.44584122015771e-06
4.86101794776453e-06
-2.40792546426923e-05
-8.72378357646425e-06
-1.265145557409e-05
-2.30815003436772e-05
-3.02784983687084e-05
-1.68130343083616e-05
-2.79018816642592e-06
-1.20527458996398e-05
-1.83839423440173e-05
-2.78159704087961e-05
-2.21878385852314e-05
-2.53117030460015e-05
-2.80944972791459e-05
-2.2604521990161e-05
-2.23242313450751e-05
-1.52053737129662e-05
-2.81048834340033e-05
-1.69266132238522e-05
-2.11298693677483e-05
-1.17783284481924e-05
-1.497101468028e-05
-1.78308660570385e-05
6.05258977052668e-06
-1.63444963959152e-05
-6.49982028795308e-06
-2.61925590452712e-05
-1.86701634152344e-05
-1.94244039813923e-05
-1.87300660576172e-05
-2.1199441576684e-05
-1.28858672336474e-05
-1.49447319479105e-05
-1.85400106897729e-05
-3.96620469843702e-06
-7.676277920214e-06
-1.89682033800596e-05
-2.57157631794488e-06
-1.25429240033847e-05
-1.10084144569792e-05
-1.21304908797521e-05
-6.85842624473733e-06
-2.15940550460758e-05
-2.91768481657662e-05
-1.37550168537103e-05
-5.95865374621877e-06
-1.673815044086e-05
-9.46918029137667e-06
-2.51924332251095e-05
-1.43629261922158e-05
-2.83044108223252e-05
-1.52112988850808e-05
-2.5088928687377e-05
-1.26957848739275e-05
-6.43561961729464e-06
-3.76028553383143e-06
-1.77714428377038e-05
-2.80267633871857e-05
-9.22281974570393e-06
-2.27819497695879e-05
-1.56190057230215e-05
-2.25776396777071e-05
-1.71046251347812e-05
-1.32549980759426e-05
-1.5896996377439e-05
-2.36635653658877e-05
-2.01941128182104e-05
-1.20784906804948e-05
-1.08818881478018e-05
2.27083317700483e-06
-9.61826626034887e-06
-1.09547973262372e-05
-4.08875298817458e-05
-2.89489996433174e-05
5.8917959891279e-06
-2.36603514572188e-06
-1.79034412900367e-05
-1.25566579712863e-05
-2.1417968916612e-05
-2.62679026452392e-05
-5.51312756648641e-06
-4.64718298445808e-06
-2.12266694656457e-05
-9.79451498047009e-06
-2.41690461087679e-05
-6.05862381634875e-06
-1.5058310863241e-05
-8.89888036712772e-06
-1.07503063682971e-05
-3.46931475782498e-06
-1.45963374051269e-05
-2.58373232485409e-05
-2.61798201891646e-05
-1.60230017757246e-05
-4.16843422421789e-06
-1.33796635624742e-05
-1.91098887924186e-05
-8.91740652031991e-06
-1.09780695273527e-05
-9.25374037589875e-06
-7.47269862079466e-06
-1.67042124691486e-05
-2.59709600886694e-05
-1.47770410075246e-05
-4.78031544790826e-06
-5.82887401832363e-06
-9.98107607225539e-06
-2.12743827919953e-05
-1.87878930815816e-05
-2.83284659567748e-07
-1.80831932958407e-05
-2.21894844951409e-05
-2.46955608855656e-05
-1.25026389235766e-05
-9.54329810019699e-06
-1.42785796563107e-05
-1.52485578816186e-05
-9.49646518427624e-06
-2.14782654308832e-05
-2.29434669173473e-05
2.60255490263856e-06
-1.66277244353521e-05
-2.97907827726515e-06
-6.55756163171664e-06
-2.51729075294515e-06
-1.23458278108328e-05
-4.42810031096909e-06
-1.06863231991167e-06
-2.953646993296e-06
-1.47620086682391e-05
-1.92744901618022e-05
-2.12113252598019e-06
-7.67460574073239e-06
-2.03572507311971e-05
-3.57591565124063e-05
-1.55210861490315e-05
-1.17890084691205e-05
-2.10015934426733e-05
-1.04250415638524e-05
-1.8221155514666e-05
-2.9339157781587e-05
-2.07642407829595e-05
-2.10515970891277e-05
-1.98232140454727e-05
-1.26529307779906e-05
-2.44238061588877e-05
-2.92874636066575e-05
-9.81265010728504e-06
1.07516979521819e-05
-3.11647362380472e-05
-9.8018800540907e-06
-2.63565859235513e-06
9.99840776459503e-08
-7.38347738511303e-06
-2.6206492073875e-05
-2.11344954457768e-05
-1.7149349135122e-05
-2.03725306810942e-05
-8.53959839142985e-06
-2.47730988179576e-05
-2.37792552780651e-05
-1.21723488557323e-05
-1.56988948936517e-05
-1.83435329834493e-06
-2.42971982800723e-05
-7.95055022692785e-06
-1.22214028387521e-05
-2.30749805155378e-05
-1.38611404777619e-05
-2.06719815283051e-05
-5.94762972506888e-06
-6.74302736384664e-06
-1.10730623286162e-05
-1.48669553764815e-05
3.39067524894767e-06
-9.20456884942137e-06
-7.77797503826461e-07
-5.73519711484686e-07
-1.26654776060026e-05
-3.50155863259181e-06
-2.26233106190246e-05
-2.5304777222392e-05
-3.67483173880792e-06
-3.78638207364881e-05
-2.14261529757375e-05
-1.15865536976961e-05
-1.38335656719519e-05
-6.87815139738079e-07
-1.74405626189117e-05
-1.64597923436053e-05
-1.33952817873434e-05
-3.78853251501304e-06
-1.53235861833738e-05
-5.99901220141455e-06
-2.72974064768994e-05
-1.47487619857244e-05
-2.02871233335874e-05
-3.34346898758744e-05
-1.66599683899674e-05
-4.42403064094051e-07
-5.20115066574248e-06
-3.28911982044572e-06
-1.54789672777279e-05
-2.32214977293587e-05
-1.580282106162e-05
5.39013581260478e-06
-4.2946331561263e-06
-3.0763993020982e-05
-3.28149857108294e-06
-5.56040406511497e-06
-2.25233320241417e-05
-1.51614514986012e-05
5.28602291612559e-06
-3.10077538038131e-05
-2.16361483389615e-05
-1.49517942685527e-05
-1.22304750431557e-05
-4.19385829270101e-06
-2.27511681737447e-05
-2.25407244819251e-05
-3.81596050641644e-05
-8.19171459792708e-06
-6.8530988045787e-06
-1.0193571777449e-05
-1.19520353331719e-05
-1.85190119339121e-05
-1.92492906325757e-05
-3.27603714406976e-05
-9.03149175431514e-06
-6.76969837679623e-06
-2.55839960672815e-05
-1.6975460699577e-05
-1.26633999361332e-05
-1.0873043505894e-05
-1.18837256962236e-05
-2.42379372683737e-05
-1.72547233497199e-05
-2.46015325478121e-05
-3.21306648926482e-05
-1.63028635324391e-05
-2.03748269452269e-05
-2.21295956181265e-05
-2.43812827364181e-05
-1.52917804433521e-05
-1.39592490930477e-05
-1.81841445425346e-05
-8.5378535101629e-06
-1.2758011717428e-05
-1.61870832368053e-05
-1.95865112833996e-05
-3.59014857818613e-05
-2.30281143321535e-05
-8.46450308739355e-07
-1.48121506412754e-05
-3.8177088448035e-05
-2.20235097646238e-05
-1.23241942740838e-05
-1.15056590979026e-05
-1.14157879334556e-05
-2.31697970500165e-05
-5.44084626392256e-06
-2.33530465149083e-05
-2.33067181309714e-05
-6.94520512711489e-06
-1.74768044636751e-05
-5.46746863602472e-06
-5.61590464441568e-06
-1.60761078112759e-05
-1.18803265708868e-06
-7.68523446465928e-06
-2.0669011499841e-05
-2.89246017994041e-05
-1.15774585528045e-05
-1.17965884712387e-05
-2.11146874131557e-05
-2.98584010302993e-05
-1.22713676218834e-05
-2.07527543989998e-05
-1.09369634370514e-05
-1.68366232121234e-05
-1.32743024608361e-05
-3.17413033871184e-05
-1.34297740100432e-05
-2.25760416565529e-05
-2.14971917459139e-05
2.24813422075553e-06
-7.3153592727177e-06
-1.147520235156e-05
-1.53284995603566e-05
-1.65148057239246e-05
-1.47722756061154e-05
-9.75855824698326e-06
-2.61071314095356e-05
-7.78086477492927e-06
-1.22453508636544e-05
-1.51496881740654e-05
-1.28444515671915e-05
-7.00184275336614e-06
-1.73682123956875e-06
-1.63843034962906e-05
-1.04354129284693e-05
-5.38166283189616e-07
-2.58404740860752e-05
-1.29130643153136e-05
-2.49166691814678e-05
4.30183576975089e-06
-1.08726005752354e-05
-8.93222316230714e-06
-3.5670409357671e-05
-2.00439985425559e-05
-5.49976304398401e-06
-3.51283934113088e-05
-2.73846735796208e-05
-1.67895664098389e-06
-1.46737724101512e-05
-2.6366571231914e-05
-1.30697256064646e-05
-3.4290500962471e-06
-9.40076631695518e-06
-1.6073405090109e-05
-2.19964942251461e-05
-2.73051138984976e-06
-1.44265690584424e-05
-3.02480112900391e-05
-2.31550357090644e-05
-1.44746819804794e-05
-1.26469200131621e-05
-1.39427755069142e-05
-1.51257273547409e-05
-2.00272237736056e-05
-1.20216747585073e-05
-2.90209669540782e-05
-1.6340518874105e-05
-2.63495015226922e-05
-1.33926282855309e-05
-1.30546580679641e-05
-2.27991326735698e-05
-2.21778432908254e-05
-2.97761853120866e-05
-2.19332070442037e-05
-1.2581020519827e-05
-2.82855161385088e-05
-1.17044051218502e-05
-8.31153212602709e-06
-1.1515542670655e-05
-1.90353350435548e-05
-8.43650370461039e-07
-3.08531465572917e-06
-2.75598866073464e-05
-1.30086488751974e-05
-8.25872652315593e-06
7.70441897267111e-07
-7.94812451487008e-06
-2.53141361779897e-05
-1.28827023099438e-05
-2.38717998062469e-05
-1.17304741751245e-06
-2.12594296399048e-05
-3.69235813984394e-07
-8.56302757001621e-06
-1.19578020252962e-05
-1.49997877252389e-05
-1.35039541743509e-05
-1.98495935405277e-05
-5.07068120118931e-06
2.27588020012027e-06
-2.14166468739855e-06
-2.77590452949313e-05
-2.8908169550903e-05
-7.54638010877967e-06
-1.53306262810325e-05
-1.06561183652651e-05
-2.40366603079249e-05
-1.60682345795194e-05
-8.62925217055728e-06
-2.9084682178549e-06
-3.26491203155727e-05
-1.60739917589423e-05
-4.22222081380045e-06
-1.52638075054423e-05
-1.61330973315007e-05
-4.86538737386291e-06
-1.68674388207243e-05
-2.50094190346014e-05
2.60789658888157e-06
-1.03005459809107e-05
6.29964101106528e-06
-2.7807044719908e-05
-1.30185782495294e-07
-1.97820722404914e-05
-2.37368014960844e-05
-2.3441099725571e-05
-2.89132291722715e-05
-2.35306801968187e-05
-5.53206349381722e-06
-1.1750799986495e-05
-1.73105284431354e-05
8.74994452832876e-06
-3.80701885368574e-05
-6.7829743374532e-06
-1.13245337288158e-05
-1.21892659570915e-05
-2.06427139649665e-05
-2.24644992185752e-05
-4.45270971704788e-06
-4.79246606716945e-07
-1.12229319529004e-05
-2.36198987250573e-05
-8.55807584854206e-06
-2.02516722427105e-05
-1.46260435306766e-05
-2.83643153477846e-05
-1.53703220993825e-05
-7.2356598086702e-06
-1.32558546523604e-05
-1.82307043402041e-06
-1.72888801234826e-05
-7.6242442375384e-06
-1.06563200091607e-05
-7.30752303005565e-06
-1.17703137356641e-05
-1.11664234710517e-05
-1.5823260009444e-05
-1.77521482802981e-05
-2.17196618859501e-05
-2.45858106654784e-05
-2.01592042991076e-05
-1.36754149480153e-05
-1.50986124983358e-05
-2.30876503964099e-05
-7.33117972790085e-06
-1.90145643681248e-05
-1.85660812400143e-05
-1.72004201259675e-05
-9.39347867312455e-06
-2.01089150775083e-05
-2.30380186701832e-05
-1.58334254868576e-05
-1.54414018694508e-05
-2.07599280193422e-05
-2.51114135526206e-05
-4.05112551351374e-06
-1.09779008878375e-05
-2.96243903709801e-05
-1.93521958613201e-05
-1.20557234751379e-05
-2.0074344649359e-05
-9.58368038518579e-06
-1.7572006263769e-05
-1.15956175631961e-05
-1.7010739405631e-05
-1.3296663814111e-05
-3.2895647617124e-06
-7.02923268669649e-06
-2.02751974976054e-05
-1.53181496992331e-05
-7.07420897522316e-06
-1.04687336325842e-05
-9.57304816702237e-06
-1.08188011747109e-05
-2.0054562464504e-05
-2.71692516690874e-05
-1.70726810348856e-05
-2.65542798636107e-05
-9.51630130759429e-06
-2.260450982381e-05
-1.53188499664249e-05
-2.42614048508669e-05
-1.98758913260446e-05
-1.17704415927917e-05
-1.31811816704314e-05
-1.32579919405481e-05
-2.41404938550179e-05
-1.17248125573454e-05
-1.53412970454486e-05
-2.90353970415643e-05
-6.83578510986866e-06
-1.78832437789754e-05
-1.13909397605635e-05
-2.0952121191265e-06
-2.47553551151218e-05
-1.57386069541955e-05
-1.69517861218408e-05
-1.39951809094014e-05
-3.20702764537758e-05
-1.60800586188469e-05
-2.02004036238521e-05
-1.07585918613671e-05
-1.68643381773365e-05
-1.86929292282691e-05
4.77918240241622e-06
-1.71455565842323e-06
-1.12702746774962e-05
-2.17562217005687e-05
-5.53039318385408e-06
-2.57791232836623e-05
-2.29198309748128e-05
-2.24137294271456e-05
-1.10194637169418e-05
-2.1812343860439e-05
-2.90445843451166e-05
-2.15383801433143e-05
-1.38852479619108e-05
-2.52918600874891e-05
5.93548787047184e-06
-2.32312814892993e-06
-1.60363694764765e-05
-1.77185056833959e-05
-2.54726951803041e-05
-9.63218355232138e-06
-1.4921738402219e-05
-3.63539204930164e-06
-3.43284427191259e-06
-1.07179662900975e-05
-2.64973452426722e-05
-5.03392671869447e-06
-1.92559838338613e-05
-3.31820536356734e-05
-7.07056037665211e-06
-2.56976297800035e-05
-8.76515890272638e-06
-6.23231746795053e-06
-6.55290962662916e-06
-3.22571134055783e-05
-6.48028610775793e-06
-8.18812784265789e-06
-1.17305750366951e-05
-1.89266915074208e-05
-2.23622786444454e-05
-3.42022502129232e-05
-1.16858607400264e-05
-1.29400143027631e-05
-5.22635996899293e-06
-1.22139104766235e-06
-1.99305086850184e-05
-3.64715217280883e-06
-3.09822672481227e-06
-1.31794899379075e-05
-8.95374320464554e-06
-3.11898591235565e-05
-6.1986303148239e-06
-2.26556072033357e-05
-1.69183365398016e-05
-3.36471630008032e-05
-2.80952115363612e-05
-1.08244930544438e-05
-2.13743077985806e-05
-1.81145307578698e-05
-9.40238924004869e-06
-1.26970975730503e-06
-1.71654513042308e-05
-2.25847274878858e-05
-2.53494965101989e-05
-6.20056120376512e-06
-1.36350682211764e-06
-2.65761836856419e-05
-1.06028269749672e-05
-8.37710804634595e-06
-2.09679740181892e-05
-2.4945336000403e-05
-4.63181008396651e-06
-2.89547976307254e-05
-1.67037733631454e-05
-2.83659315855378e-05
-1.93473586216583e-05
-4.66472356982629e-06
-2.98391085261998e-05
-2.71283553127294e-05
-3.18317388861878e-05
-1.21760155349686e-05
-1.33154261296637e-05
-2.67959581830628e-05
-5.95378104460446e-06
-1.3803583442661e-05
-1.94718639158317e-05
-3.78630001274538e-05
-1.02021045685705e-05
-1.79497543130686e-05
-2.19816668354786e-05
-2.96787738000662e-05
-2.85039664299031e-05
-1.26603646312735e-05
-1.23004808034701e-05
-1.09295343473664e-05
-1.71717139476082e-05
-2.55105448101412e-05
-1.36980731184701e-05
-1.75050932286703e-05
-8.95338347143251e-06
-8.76509837845814e-06
-1.15126689431027e-05
-2.46420401751132e-05
-8.50746824458481e-06
-2.41001901113501e-05
8.80515425434091e-07
-3.66699901046933e-06
-1.12586605904292e-05
-1.14625248857392e-05
-1.75702027202394e-05
-2.58742220889246e-05
-6.09469228168119e-06
-6.26623084832868e-07
-2.3246325986738e-05
-7.754703339046e-06
-1.75031305746092e-05
-1.58352018077422e-05
-1.54755030531251e-05
-1.80829629020459e-05
-2.09331575311765e-05
-1.99230198406353e-05
-1.6826037301113e-05
-8.92664611245974e-06
-4.89565899864431e-07
-3.0659969109326e-05
1.93282039957118e-06
-3.78635118592615e-06
-1.70940302230389e-05
-2.97495458045016e-05
-3.04389419480522e-05
-2.54581047180499e-05
-1.79756523469119e-05
-1.92842183866756e-05
-1.93547060556695e-05
-3.60546554578743e-05
-1.69753328307363e-05
-2.03360266657107e-05
-1.63032502464318e-05
-9.29243857259066e-06
-9.64103816903729e-06
-9.44339657029024e-06
-1.84496639113655e-05
-1.27987357280994e-05
-3.41212012712073e-05
-1.78582456486359e-05
-1.93950320972541e-05
-2.4336503845196e-05
-4.94836335572836e-06
1.58366170867092e-05
-3.78049295842361e-06
-1.22944253567856e-05
-2.41166924077745e-05
-2.51479047199124e-05
-2.43731131148467e-05
-1.91713938938863e-05
-1.88867685932827e-05
-1.7691224378802e-05
-3.68788474277651e-05
-2.34655230483765e-05
-2.54812850801327e-06
-1.61130750899699e-05
-2.28985033574765e-05
-2.70507024064622e-05
-2.14047658020066e-05
-9.09144259414673e-06
-1.20941332187519e-05
-2.0880816668513e-05
-1.79188255997011e-05
8.52068634903702e-06
-3.05422135835478e-05
-9.18696289145925e-06
-1.29089144461226e-05
-2.6706830614404e-05
-1.80830226627201e-05
-1.81077876468092e-05
-3.29636818662707e-05
-3.2156895989996e-06
-1.00141490726102e-05
-2.77900100434083e-05
-5.29215040026212e-06
-2.08359502284133e-05
-2.02643468753773e-05
-2.32801898803529e-05
-3.46608378281556e-05
-1.81083507558487e-05
-9.6893996109395e-06
-9.6467272930361e-06
-9.89575273643543e-06
-1.48117315382229e-05
-3.76157874086144e-06
-2.0809752155236e-05
-1.92598114757343e-05
-2.40458252887571e-05
-1.37355926896907e-06
-1.00162052971981e-05
-1.86303259949999e-05
-5.44688205251853e-06
-9.42600035033745e-07
-2.56795170633264e-05
-1.43328403112662e-05
-9.82029899865434e-06
-8.1187791943156e-06
-1.98077382808559e-05
-1.08924952549404e-05
-1.34709885623194e-05
-2.74732572967451e-05
-6.49661724917964e-07
-2.47171097170008e-05
-2.32772967045466e-05
-1.57843995791113e-05
-1.6079647433292e-05
-7.27750718064459e-06
-2.96948617429686e-05
-1.6024180774289e-05
-2.1517840844579e-05
-1.73681307270369e-05
-2.17282279809381e-05
-8.85956506480982e-06
-2.15237690224849e-05
-2.57551981780977e-05
-1.62290669047704e-05
-1.03054787969472e-05
-1.21787376456114e-05
-4.36873177293334e-05
-2.40844353281967e-05
-3.60161810961798e-05
-1.54605235914099e-05
-1.34399733399394e-05
-1.16580001211201e-05
-1.48631255790641e-05
-2.56696882857294e-05
-2.38758602159868e-05
-2.25474867767841e-05
-2.69721232976796e-06
-3.73420344864151e-06
-3.21093779919022e-05
-2.05879957138843e-05
-1.96667980099115e-05
-4.79485218616594e-06
-1.64556550429287e-06
-1.43260459847213e-05
-1.64395623049414e-05
-7.23394106542524e-06
-1.34190393195744e-05
-2.23650447297385e-05
8.74144538552117e-06
-9.94177024478066e-06
-7.2552583415264e-06
-7.74365435487436e-06
-1.88082020592098e-05
-1.28901877262303e-05
-2.52980678810832e-05
-1.11640393203555e-05
-2.24629019159712e-05
-7.79873650511332e-06
-3.72374247435607e-06
-2.45425695032001e-05
-3.08845655192025e-05
-7.51799731570466e-06
-9.95399630824547e-06
-2.53650214970903e-05
-1.77770152203385e-05
-2.77053483012389e-07
9.15480761782569e-07
-1.55931482769377e-05
-6.82647138298944e-06
-8.85699412890796e-06
-1.26880064855493e-05
-1.11638576432771e-05
-1.6062890965316e-05
-1.88347178829027e-05
-1.44904802378287e-05
-8.46611777564826e-06
-2.23990658694987e-05
-1.80908419819279e-05
-1.03896897169198e-05
-1.68063535901806e-05
-2.25364866279305e-05
-2.55236226833706e-05
-3.12196970634978e-05
-8.75515018753708e-06
-2.15745945470288e-05
-1.98859928460182e-05
-9.87883223540434e-06
-1.40876699336441e-05
-9.1038340118584e-06
-1.60031797828685e-05
-2.2396723323312e-05
-2.44022402311983e-05
-2.66130174329814e-05
-9.52337539491209e-06
-1.95026983392153e-05
-1.11625933040674e-05
-1.2407824789692e-05
-1.29511757435522e-05
-1.50451208387285e-06
-1.55090638323928e-05
-2.10868361362803e-05
-1.73883996538257e-05
-2.02625853285593e-05
-1.94299640115457e-05
-2.03697240847718e-05
-1.16297918981561e-05
-2.60018738401768e-05
-7.09121391671721e-06
-3.02809793897624e-05
-1.94985412319647e-05
-2.43975865469979e-05
-2.28261928698652e-05
-2.14012229256736e-05
-5.6233540365636e-06
-2.42355986955613e-05
-1.90563278530575e-05
-1.74639357413979e-05
-1.55711504339859e-05
-1.9388786113214e-05
-2.42085358702185e-05
-1.37133299703675e-05
-1.57447276570771e-06
-1.37248520736663e-06
-2.3471264779199e-05
-9.74656232881698e-06
-1.68338667875669e-05
-2.78749717397831e-05
-2.28229129569562e-05
-2.20560457091182e-05
1.14405021455378e-06
-2.21511799724403e-05
-1.46035546686252e-05
-1.53588380497935e-05
-2.93790007154802e-05
-8.9237782290808e-06
-1.99752377734177e-05
-2.07019835136196e-05
-2.74484116674879e-05
-8.52776452987764e-06
-1.48706888165979e-05
-1.75727984751504e-05
-9.71674420592178e-06
-1.6317964761022e-05
-2.15659340860336e-05
-8.84824511082213e-06
-2.1532196990602e-05
-1.29327087051326e-05
-1.54845771747886e-05
-2.74259605255901e-05
-1.7205127265136e-05
-2.16075771499539e-05
-1.32740533271973e-05
-2.89586807434607e-05
1.50150643268744e-06
-3.07071858516236e-06
-1.04177667594332e-05
-1.28085466493486e-05
-1.56059513248608e-05
-1.5039951175168e-05
-1.90887216008069e-05
-8.69215831899196e-06
-1.26364219858083e-05
-1.53861531357134e-05
-1.26329028794738e-05
1.2413400983271e-06
-1.7744223777599e-05
-1.46570101847134e-05
-8.71398678117217e-06
-3.25941495797308e-05
7.7925449952592e-06
-5.54534592256989e-06
-2.40747752659658e-05
-3.85180893500579e-05
-2.11328938298889e-05
-3.4448836258514e-05
-8.03949247234624e-06
-9.96759904660135e-06
-2.78807408556095e-05
-2.26304512598141e-05
-2.81079122442616e-05
-1.07816856029109e-05
-2.65303396038137e-05
-1.5486977868104e-05
-2.84079060163394e-05
-9.99724109194969e-06
-2.02927980964851e-05
-2.22538303114288e-05
-3.62897365141154e-05
-2.89172472604698e-05
-2.30911856411615e-05
-2.88808988440764e-05
-2.42846849805608e-05
-1.77964992504284e-05
-7.6619270993021e-07
-3.15006530357115e-05
-1.21082380215221e-05
-1.73734244826872e-05
-2.81417025785254e-05
-1.0464542045769e-05
-2.99753074540333e-05
-2.81907505346238e-05
-1.66505289842365e-05
-1.8540356215174e-05
-3.92913321596354e-05
-9.72017540853133e-06
-8.24746038375053e-06
-6.23915720655759e-06
-2.65399185999264e-05
-8.64391176179325e-06
-4.93887397210274e-06
-1.64993142383099e-05
-8.49628572888651e-06
-3.73272884504584e-06
-2.24146346569828e-05
-1.15457865370821e-05
-4.6577552433635e-06
-1.79282203666883e-05
-4.81311473109172e-06
-2.71812460626637e-05
1.18594521210091e-05
-7.0790782468588e-06
-1.40474898949142e-05
-3.20223704693894e-05
-2.85394740663772e-05
-1.9239451775608e-05
-1.39938146300543e-05
-1.61030653583433e-05
-2.89391187020984e-05
-1.50364472038848e-05
-8.58404123254295e-06
-1.31171301067967e-05
-3.53179879956769e-06
-1.0916906849669e-06
-8.84086628049841e-06
-2.43304704720827e-06
-4.09474191435216e-06
-2.01071367525149e-05
-5.5571384727936e-06
7.85382434800528e-06
-2.70103051794856e-05
-2.90055182170479e-05
-2.22695654791477e-05
-7.79546016778828e-06
-5.46487594639366e-06
-1.65097457261131e-05
-2.40146995427957e-06
-1.76991834703068e-05
-1.98372401382342e-05
-2.39337679162916e-06
-2.92393652779081e-05
-2.55953119976017e-05
-1.82920721943143e-05
-2.79020086828964e-05
-1.02406493411753e-05
-1.1259934145244e-05
-2.25202112314505e-05
-7.20896270322272e-06
-2.70140238669856e-05
-1.92617572821362e-05
-2.2102850482808e-05
-3.84453213534302e-05
-2.4170736778117e-05
-1.34067849418925e-06
-7.95625333883131e-06
-1.71164909562705e-05
2.32012855392749e-07
-1.80690533023686e-05
-2.70564436940666e-05
-9.12099896109077e-06
-5.75108898911233e-06
-2.25906926060261e-06
-1.33053701573425e-05
-1.2968427683851e-05
-1.28388385677267e-05
-2.56907727638854e-05
-1.49962616185186e-05
-1.31171064490885e-05
-3.7625988778335e-05
-2.15743457350018e-05
-2.40004984511188e-05
-6.27894516634708e-06
1.68763459976803e-07
-6.32001114768982e-06
-1.59923756216884e-05
-3.60270211456137e-06
-8.25657425175357e-06
-1.41852696336397e-05
-3.06134499596565e-05
-2.9348044401996e-05
-5.49291722831877e-06
-1.67137620953101e-05
6.33957214518543e-06
-9.55385258518302e-06
-1.67430758033286e-05
-2.3625013967027e-05
-7.93550352642535e-07
-1.03419463562514e-06
-1.60397624219962e-05
-1.89232413638579e-05
-2.48395360686364e-05
-2.00522595726597e-05
-1.45580014496139e-05
-8.95237700477779e-06
-1.55987791553476e-05
-3.30022152093727e-06
-2.3682930465889e-05
-2.55285090249704e-05
-5.04231341671849e-06
-3.58057795267986e-05
-1.29209211421318e-06
-1.45121229541203e-05
-1.95617908583107e-05
-1.51055755342099e-05
-1.55685197377751e-05
-2.71536072798827e-05
-2.24186946983791e-05
-1.31928654468244e-05
-2.3998228686654e-05
-1.30645347232606e-05
-2.00847065901036e-05
-2.1902172914323e-05
-1.56437911787961e-05
-1.28029151515783e-05
-1.9408065019018e-05
-4.82264413129985e-06
-2.50463904493273e-05
-2.0455072638384e-05
-3.24940417430289e-05
-1.89863679846948e-05
-2.96669411651043e-06
-1.15844020741997e-05
-2.41874604621262e-05
-1.98828234955872e-05
-1.65523758495421e-05
6.5013940528029e-07
-1.58290799427473e-05
-2.37324844369409e-05
-1.48208198557683e-05
-8.39191600726419e-06
-1.24339285507688e-05
-2.16346461234382e-05
-1.64316886891482e-05
-1.79482146044071e-05
-1.80932974158596e-05
-1.09837797048554e-05
-2.38658935585905e-05
-1.47851290340505e-05
-5.20817459506835e-06
-3.01417017003905e-05
-6.01227325280878e-06
-1.50641094132748e-05
-1.64118110339805e-05
-3.11275739346459e-05
-9.18512549060559e-06
-9.99267194382629e-06
-4.08654505854152e-06
-1.54985547004145e-05
-1.67486985099537e-05
-2.4697753635883e-05
-1.45055646517221e-05
-1.60975245637336e-05
-9.59097610001111e-06
-1.94699363588345e-05
-2.25351645080082e-05
-9.14778816779218e-06
-4.69513828629233e-06
-2.26054564567417e-05
-6.91775668971299e-06
-9.58121593070595e-06
-2.29506329419212e-05
-2.91516369831972e-05
-1.99357409616977e-05
-2.70461138201979e-05
3.41635868875903e-06
-1.72352137308452e-05
-2.40420906606532e-05
-2.15899567784653e-05
-1.16453408983207e-05
-9.80623728939408e-06
-1.42401277144419e-05
-2.71850313835631e-05
-1.27579148345237e-05
-2.52989820433533e-05
-3.39887447176664e-06
-1.03537678307912e-05
-3.4581200242848e-05
-1.81988006314191e-05
-1.55371681311643e-05
-3.61575997077333e-05
-2.24370184945386e-05
-9.72511602712237e-06
-1.49128115015006e-05
-4.2558122166694e-05
-1.31733228355873e-05
-9.65578370782813e-06
-2.66906677120983e-05
-2.41113061431463e-05
-1.70770864886647e-05
-4.36575683943045e-06
-3.00885760286875e-06
-1.70115159355604e-05
-1.18248602745e-05
-6.51520718679902e-06
-2.49879795012626e-05
-1.29723080695468e-06
-7.8777167019869e-06
-1.32829287079023e-05
-2.10960569953801e-05
-3.12591535884678e-05
-1.46937872901162e-05
-7.39940184060527e-06
-4.28602572966767e-06
-1.66024376792735e-05
-9.85602797416017e-06
-4.56383295829118e-05
-2.08658068803523e-05
-2.26708699009815e-05
-1.30413722207118e-05
-2.30315157026716e-05
-3.07956912943533e-05
-2.80907937960229e-05
-1.96648944274538e-05
-1.44989190205604e-05
-1.6748808176302e-05
7.25121487117658e-06
-1.27673559626739e-06
-9.138891243134e-06
-1.80258770609239e-05
-6.12110424891141e-06
-1.3279956209306e-05
-2.08185446538385e-05
-2.45495826638371e-05
-4.74022653721247e-06
-3.39823535626656e-05
-1.17376064781209e-05
-2.36842334337908e-05
-1.95899745727434e-05
-2.91877167709508e-05
-1.7449089972943e-05
-1.23592751773432e-05
-1.38417122347355e-05
-2.44953659620931e-05
-2.43063331355762e-05
-3.14579324408789e-05
-1.29061529125224e-05
-1.25842906601876e-05
-2.99950907901861e-05
-1.36705729944998e-05
-3.0475706664315e-05
-2.95994904266846e-05
-2.05575840354737e-05
-1.8961634257289e-05
-3.22444367049565e-05
-2.3586134575698e-05
-1.8416916259589e-05
-7.70342896038879e-06
-2.29673478443073e-05
-1.61539558502617e-05
-1.5214009970579e-05
-2.74608630482497e-05
-2.02116669385328e-05
-1.43256379283053e-05
-1.52446875855255e-05
-1.49580755863513e-05
-8.17289923033063e-06
-2.07678385053454e-05
-8.5184127174167e-06
-9.42415488858725e-06
-2.64737070482138e-05
-1.1773592043387e-05
-1.79095744979408e-05
-1.01091741476161e-05
-7.40166940106692e-06
-1.51849424355242e-05
-3.13020465455513e-05
-1.72704308235115e-05
-2.1831613013106e-05
-1.44515129546128e-05
-2.00316806741427e-05
-9.06363120961688e-06
-8.93764663002764e-06
-5.99706753583966e-06
-1.14193501606977e-05
-2.86719297835945e-05
-3.13699287745744e-05
-2.29502378488007e-05
-2.22493054469215e-05
-1.34210786143348e-05
1.38901126206232e-06
-1.82306498458925e-05
-1.06452979623694e-05
-3.66439673932067e-06
-1.07241448492094e-05
-1.56888060970897e-05
-3.76934622313581e-05
-2.16150612918411e-05
-2.88631992697983e-05
-1.98130048106668e-05
-9.38308000797219e-06
-1.17808546174645e-05
-5.80031043231628e-06
-2.01144572117519e-05
-1.55031017912982e-05
-1.85947311412057e-05
-1.49539142052503e-05
-2.18568798184412e-05
-4.56908887155357e-07
-1.3510446818019e-05
-1.44846504224958e-05
-2.40002471594534e-05
-2.18066891640819e-05
-1.0334256157203e-05
-1.33126156594064e-05
-1.85802314250861e-05
-7.81309545195196e-06
-3.12113620986772e-05
-1.23540616616133e-05
-8.44555344043231e-06
-7.86595762606976e-07
-1.67930450394049e-05
-8.4356885660369e-06
-3.09222461155997e-05
-1.6865602945584e-05
-1.88124776498767e-05
-1.62933622923666e-05
-2.10347492038483e-05
-2.1029348933347e-05
-9.35025384599554e-06
-1.33026368866717e-05
-6.8891092569427e-06
-1.26854113628507e-05
-7.71558050057182e-06
-2.07387979559908e-05
-2.31152508427384e-06
-2.19750720604862e-05
-1.78952791039355e-05
-5.80266930498259e-06
-1.2765522309611e-05
7.43207373538405e-06
-7.31163728355116e-06
-1.90304666750512e-05
-2.38353240826584e-05
-3.77923146527681e-05
-2.66230011063953e-05
-1.835478192775e-05
-6.33939835688629e-06
-2.52308054181384e-05
-2.33680228974113e-05
-6.6272346756036e-06
-1.18094358388111e-05
-8.48647645695007e-06
-1.82179368826096e-05
4.16830342506928e-06
-1.54945822932052e-05
-2.48659824044489e-05
-2.1905678858384e-05
-6.46154648201361e-06
-1.55057594935116e-06
-7.32150001679929e-06
-1.86954762269857e-06
-1.25058212835178e-05
-6.61591899543409e-07
-2.13677277758356e-05
-1.40434181653512e-05
-1.10252750109392e-05
-1.74006305803016e-05
-1.60175596480371e-05
-1.94760958831095e-05
-1.71435892325078e-06
6.01821861060039e-08
-1.33377061213026e-05
-3.16620850322964e-05
-2.5664460682363e-05
-1.23581857163372e-05
3.74694937604425e-06
-2.52782187011893e-05
-1.09440535546337e-05
-1.32857106001851e-05
-5.22547830077695e-06
-1.61064351607989e-05
-2.5587942913389e-05
-2.08617900207042e-05
-1.00320108801264e-05
-1.28179714328542e-05
-8.48085018410595e-06
4.75878014043997e-06
-1.28879279614342e-05
-1.54663525009221e-05
-1.66065897356204e-05
-1.95376246959321e-05
-1.69853748603216e-05
-2.20389620701672e-05
-1.85341042394384e-05
-7.21013750707196e-07
-6.03629483621679e-06
1.5396929880342e-06
-5.16280824333116e-06
-1.88128155511772e-05
-5.79991360967769e-06
5.84751848887972e-06
-9.80283679249376e-06
-1.64001837066065e-05
-2.84742595129419e-05
-6.80602124967118e-06
-1.63083138556963e-05
-1.46202033071154e-05
-1.57790566422118e-05
-2.00258347391873e-05
-9.32490723002119e-06
-1.98180748937683e-05
-3.81343985613333e-05
-9.31390324772992e-06
-1.72924504510414e-05
-2.47362644140814e-05
-1.2939702248621e-05
-1.47677561794784e-05
-2.44186759712011e-05
1.44893819988881e-07
4.51976002852647e-07
-2.5752885752014e-05
-1.53900881393211e-05
-1.84052157429203e-05
-1.6366929553103e-05
-1.65899262467514e-05
-2.41402567899157e-05
-1.36063065877598e-05
-1.54550577940273e-05
-1.37398825967333e-05
2.20699224385377e-07
-7.02837700635775e-06
-1.07665529444321e-05
-1.34898874688367e-05
-2.4153645225593e-05
3.6558437610991e-06
-1.41227220319506e-05
-1.00328172997533e-05
-1.19573312608821e-05
-1.15346416857787e-05
-1.39827385082564e-05
-2.60398865310238e-05
-1.51229515001298e-05
-6.03001308130849e-06
-1.04644647791051e-05
-1.35368791701214e-05
-7.58826239365714e-06
-1.57384493540076e-06
-1.0156089074736e-05
-1.06505003599375e-05
-2.6842335993317e-05
-5.47568072449261e-07
-2.81416885670024e-05
-1.27310159559773e-05
-1.43395769666603e-05
-5.46581965358013e-06
-3.03877725838031e-05
-2.53602416713892e-06
-1.49747361974309e-05
-1.88471535833589e-05
3.09945747555294e-06
-1.67356346350816e-05
-2.61812235046684e-05
-1.68500692169437e-05
-2.24651235405333e-05
-1.30727874424507e-05
-5.56412679421073e-06
-8.46498656889826e-06
-3.50009422349753e-06
5.45625781446613e-06
-2.02899776524996e-05
-9.93397318873405e-06
-2.89396065759797e-05
-2.24468995517136e-05
-1.96519440473259e-05
-2.67408681519864e-07
-3.7736963360943e-05
-2.97395596386649e-05
-1.02590933232902e-05
-5.84861626775819e-06
-2.12987599468118e-05
-1.20643458233968e-05
-1.70631065823339e-05
-9.96965776689724e-06
-1.85031489926783e-05
-1.65000473543083e-05
-1.77925534983184e-05
-8.52039614996128e-06
-1.27466188946826e-05
-1.93368243001435e-05
-2.19889315068336e-05
-1.95443521069965e-05
-8.00230641279243e-06
-7.95249674843428e-06
-3.65507024953124e-05
-2.39554374650972e-05
-8.5477400581391e-06
4.911317263491e-06
-2.05071336191619e-05
-1.65567025834251e-05
-1.88279948222768e-05
-5.59727384653054e-06
3.45660357494065e-07
-1.9589760587126e-05
-1.83318295518339e-05
-1.44892164259931e-05
-8.67793923634931e-06
-2.9233193422032e-05
-7.05892601955145e-06
-2.79026438787226e-05
-2.41085422304109e-05
-2.889198435077e-05
-1.49050295492117e-05
-1.80193878326806e-05
-9.72305222143936e-06
-3.16502991875034e-06
-2.07312407756716e-06
-2.05233896123823e-05
-1.21096639980972e-05
-1.05413016358399e-05
-2.81318228048681e-05
-1.80397630606658e-05
-1.87404176059184e-05
-8.19390084388794e-06
-1.19950828501343e-05
-2.54221697843075e-05
-8.27923572080403e-06
1.18041745954979e-06
-2.91065402816761e-05
-9.37875895075774e-06
-1.7592896492026e-05
-5.82278221596083e-06
-4.70648722733377e-06
-2.34048778776094e-05
-1.4301531639395e-05
-2.131926641542e-05
-1.0788582544849e-05
-9.19718780742208e-06
-2.06686756323672e-05
-8.65722859058743e-06
-9.98853939563714e-06
-1.55325298786369e-05
-9.65852402926941e-06
-9.48789562481861e-06
-2.22571911690757e-05
-1.70830446357737e-05
-1.55109191533812e-05
-1.52570831183769e-05
-2.39428162336753e-05
-1.21029171768395e-05
-4.47446612164482e-06
-7.90633043395468e-06
-1.81734970562366e-05
-3.00966975424541e-05
-1.41177298040218e-05
-9.71375562940498e-06
-2.31921402154409e-05
-1.51413051657651e-05
-2.48872924111676e-05
-1.93725753682835e-05
-7.43280556095605e-06
1.77633896462469e-06
-5.86720277735042e-06
6.60689571632348e-06
-3.13583529006635e-05
-1.15229197184527e-05
-1.38914804508361e-05
-9.39401935105965e-06
1.52089147029612e-06
-2.12122419883698e-05
-2.19953624222841e-05
-2.67120604030074e-05
-7.84765874063779e-06
-1.44409752958487e-05
-1.37747161821137e-05
-1.04461624874098e-05
-7.49278040185046e-06
-2.71713708042217e-05
-2.16166185712836e-05
4.0183709523511e-06
-8.64596209186107e-06
-1.59152948093043e-05
-1.22928828846462e-05
-7.10218162051062e-06
-5.88102759089287e-06
5.82274756575988e-07
-1.31871638295388e-05
-1.92087588195996e-05
-1.25630011354263e-06
-2.91335858986269e-06
-1.48466717503814e-05
-3.0129268632602e-05
1.85176443826553e-06
-2.51317986244433e-05
-9.98132018551914e-06
-1.78958623521929e-05
5.01506239926595e-06
-1.06522598101016e-05
-3.14016348003344e-05
-2.1555116094256e-05
-2.98722138810879e-05
-3.70247372787801e-06
-2.10130255636627e-05
-3.27878910848617e-05
-1.1618277025e-05
-3.04322570127546e-05
-2.01295957044596e-05
-8.95215338773269e-06
-1.69538092667491e-06
-2.93914183352218e-05
-3.2292283886016e-05
-2.0263127613759e-05
-1.76683420703414e-05
-2.8023160128612e-05
-7.84033051338497e-07
1.79331839013769e-06
-3.90991121812182e-05
-1.1524141084537e-05
-2.19370986570899e-05
-1.90268754119517e-06
-1.48435777720041e-05
-1.94325964048046e-05
-1.25430202416292e-05
-1.7118821806147e-05
4.64484715948532e-06
-1.09737730967583e-05
-2.50711446547003e-05
-2.78540079399526e-05
-2.00882805468037e-05
-1.89143088964953e-05
-1.2146452963183e-05
-6.6338150585907e-06
-3.37717524660645e-05
-2.07976752295954e-05
-1.85755387836847e-05
-2.33174364422423e-05
-1.90404495538282e-05
-1.63207995353584e-05
-3.76070999151685e-05
-1.43151459919953e-05
-8.73696334329607e-06
-1.50419870905549e-05
-2.70695835792548e-05
-1.78811603173025e-05
-9.6803133550319e-06
-1.46360590297979e-05
-2.39927300522403e-05
-1.02334819045761e-05
-1.00804904873688e-05
-1.2936282943439e-05
-1.65214156592702e-05
-2.24261538624765e-05
-2.49876320729854e-05
-2.64893866340698e-05
-3.71966033579577e-05
-3.17865670743295e-05
1.65259660918256e-06
-8.72782690296634e-07
-3.25647422148194e-06
-1.19556797953344e-05
-1.31440209198666e-05
-1.19070604273603e-05
-1.64134226280367e-05
-1.15904227935067e-05
-1.23024711950686e-05
-1.29218733511178e-05
-5.27959855929318e-06
-9.06023565442532e-06
-2.3149882478472e-05
-3.48755268723295e-05
-2.82401560138482e-05
-8.98377573784241e-06
-1.61883609278317e-05
1.20362162843985e-05
-1.19090524891814e-05
-1.10268114611212e-05
-1.85643946742432e-05
-3.58739318229126e-06
-9.47517965835017e-06
-2.10660397853242e-05
-2.49674757282625e-05
-1.62095831484154e-05
-3.0664660123835e-05
-1.78664362903061e-05
-2.71985286423019e-05
-2.09003654476441e-05
-1.45535035019872e-05
-2.34499906849528e-05
-1.02034099075757e-05
-1.29193364389289e-05
-5.60597598035981e-07
-1.93960766183108e-05
-3.80739254752112e-06
-4.27520171975621e-06
-2.14339187074895e-05
-1.64574363898602e-05
-1.19617771557415e-05
-9.41279018464433e-06
-2.46834985848156e-05
-2.55386859123793e-05
-2.01661526232566e-05
-1.38407228894727e-05
-3.4214954508559e-05
-2.07129898048145e-05
-9.02766831211046e-06
-2.70471253188166e-05
-6.76471153159902e-06
-7.9025032320648e-06
-1.68351806823847e-05
-1.7941283797772e-05
-1.85592734053117e-05
-2.03298478919467e-05
-1.25108962923841e-05
-4.35641696659541e-06
-2.69293150244043e-05
-1.28387620770479e-05
-8.58569300506962e-06
-1.22520486141788e-05
-8.89320646695745e-06
-2.03327917041318e-05
-2.38268638435465e-05
-1.94368452073849e-05
-1.80647780353289e-05
-1.99635089680308e-05
-2.11655420483356e-05
-1.57547820092602e-05
-2.91818630450695e-05
-1.94541583962909e-05
-2.33188641016225e-05
-1.2315294839679e-05
-8.2910050231786e-07
-6.68116929302158e-06
-1.06676849064468e-05
-1.27487626322769e-05
-4.59207698620605e-06
-3.41796448341207e-05
-1.39707542527171e-06
-1.47519476893205e-05
-4.66738229797964e-05
-1.83600202096596e-05
-1.67863520547611e-05
-2.52559225940624e-05
-1.40300415666192e-05
-1.58278268542899e-05
-2.65287808712101e-05
-1.34210646954067e-05
-3.34854719455704e-05
-1.67184703646666e-05
-1.37104201562683e-05
-1.95899447307187e-05
-1.11555227595051e-05
-1.6777331920178e-05
-2.92994822800888e-05
-1.49402727913282e-05
-1.45266012365035e-05
-1.51769226810064e-05
7.75686149872613e-06
-8.9458735209439e-06
-2.92338894820212e-05
-1.462610643107e-05
-1.59949744841947e-05
-2.27615375096397e-05
-2.19275027085845e-05
-1.95027751686172e-05
-1.33326551967789e-05
-3.21919991437824e-05
-7.16924847208332e-06
-2.68592784258437e-05
5.01424907838279e-06
-2.07930425326634e-05
-1.16695986521733e-05
-2.38081859752714e-06
-1.72208886773146e-05
-2.15726287791062e-05
-2.21321727763612e-06
-3.10258244983315e-05
-2.17328789013679e-05
-8.23001023276552e-06
-7.50349463484312e-06
-2.04602296889039e-05
-1.28542732483911e-05
-2.31326177737569e-05
-2.50314552699462e-06
-2.3972750394228e-05
-1.09085261539905e-05
-3.36479056352701e-05
-1.2580533764139e-05
-1.53998920338242e-05
-2.26347812225512e-05
-2.26559226823721e-05
-2.52963421158665e-05
-3.00048843590583e-05
-1.13593457171765e-05
-1.19787470702104e-05
-1.6602762980891e-05
-1.29995555578365e-05
-1.40663773458185e-05
-3.84220641998437e-05
-1.34886693425289e-05
-1.0637507704955e-05
-9.64090467660884e-06
-2.17023720820439e-05
-1.33401977784426e-05
-6.72051892075936e-06
-4.91283422394984e-06
-2.9943254702955e-05
-2.34217282698354e-05
-3.43028194089669e-05
-1.41416510640678e-05
-1.34658297386007e-05
-1.27849603100212e-05
-1.96551821818937e-05
-9.88690374402005e-06
-3.22957504282307e-05
2.67112560820595e-06
-3.61497677628173e-05
-3.21325852616741e-05
-8.05338532699635e-06
-1.21623239099218e-05
-1.69393034610727e-05
-2.77099953832828e-05
-2.20487085703488e-05
-2.0555544252079e-05
-1.74673286414529e-05
-1.50315076704705e-05
-1.28758600517335e-05
-1.0728434411468e-05
-1.0525330572611e-05
-1.3957051679989e-05
-1.18911175186264e-05
-2.91936378908097e-05
-2.486266579907e-05
-1.38650053716636e-05
-2.01524090675065e-05
3.41878626980284e-06
-2.1628356369611e-05
-1.33215927512635e-05
-3.91358012953445e-06
-1.35226291998021e-05
-1.80558029265306e-05
-1.14055554885913e-05
-4.49223304153212e-06
-1.54773404027992e-05
-1.11333803057509e-05
-1.62226543178576e-05
-2.86057486335998e-05
-7.16671717999206e-06
-1.35945439321632e-05
-2.04694277078873e-06
-1.40941542363989e-06
-1.1395715639564e-05
-1.68720114754838e-05
-2.17325991721554e-05
-1.06855398354102e-05
-1.30829083192679e-05
-3.03583209559757e-05
-2.38282060020942e-05
-3.41098099758143e-05
-1.9555676990683e-05
-3.82618852255042e-06
-1.93274711045037e-05
-2.6426914582626e-05
-2.17025150914004e-05
-1.09624159008544e-06
-2.86993948638274e-05
-7.62596763944153e-06
-6.96018484782342e-06
-2.66508236592234e-05
-3.60660833330828e-05
-8.60408350439275e-06
-1.91577811345061e-06
-1.63987535186813e-05
-1.76771815268879e-05
-1.44090007805667e-05
-1.200476228529e-05
-1.47433518142052e-05
-2.00228344561099e-05
-1.94022634542203e-05
-2.92163627713274e-05
3.475228912059e-06
-7.5466587824859e-06
-1.61907433223221e-05
4.70112023197117e-07
-1.48454739807316e-05
-3.45226248998366e-05
-2.38146045001386e-05
-3.58791726417939e-05
-2.57747788817424e-05
-1.39704422588462e-05
-1.72634021817537e-05
-1.71091329950515e-05
-2.01830474038367e-05
-3.98016595934201e-05
-1.46490328379474e-05
-1.72477836629723e-05
-9.05467579493614e-06
-3.16578786331881e-05
-2.38775325437934e-05
-3.2731706609462e-06
-2.3747199134813e-05
2.32049040936224e-06
-2.16229508109982e-05
-1.0917058580692e-05
-1.43336253917174e-05
1.38749793908048e-06
-2.46552568034301e-05
-2.29298738937595e-05
-2.61160592693012e-05
-1.19848261025334e-05
-3.62984494355599e-05
-9.18752531187085e-06
-1.01707539182324e-05
-2.74421319090573e-05
-9.85099892410861e-06
-1.72670428909129e-05
-2.4798338532007e-05
-1.95192092910527e-05
-1.224669489043e-05
-7.68920892002006e-06
-9.99659327242472e-06
-2.49480770110915e-05
-2.02997924174969e-05
2.30967436855129e-06
-7.24552382583431e-06
-3.16408363060635e-05
-1.65274043142588e-05
-4.34012266125435e-07
8.36273246629249e-07
-1.88886097946341e-05
-3.1570344622945e-05
-1.79662657875631e-05
-7.2657903461336e-06
-1.34813021759031e-05
2.84551678967613e-06
-1.05232079796834e-05
-9.95799139740234e-06
-9.41479147194207e-06
-1.75340863480816e-05
-1.60923145849116e-05
7.49986849924603e-06
-1.3925857132175e-05
-1.05609766026903e-05
-4.21638235177969e-06
-1.36099037329058e-05
-2.05920772442064e-05
-1.23398715082774e-05
-1.87098826542624e-05
-2.44248518241775e-05
-7.99976499348954e-06
-1.6388207713992e-05
-2.22456518697456e-05
3.45977394899875e-06
-2.71173636689252e-05
-2.94993824153354e-06
-1.86478030788375e-05
-3.80423203618741e-06
-4.84898830987692e-06
-4.83330776071841e-06
-1.5937426564329e-05
-2.57208318348601e-05
-1.50195436989009e-05
-1.5987052086899e-05
-7.66328950992335e-06
-2.2847638555509e-05
-6.61216866792323e-06
-7.50149875415091e-06
-1.04321500000383e-05
-2.67302717934899e-05
-2.23924854964037e-05
-3.65720313995664e-05
-1.88784532682746e-05
-3.41231986853082e-06
-2.2408357407849e-05
-1.18819526264889e-05
-2.07559128465613e-05
-1.7183614974657e-05
-2.21770786864698e-05
-1.39572116715712e-06
-6.46209230285398e-06
-1.31324624324893e-05
-3.40926873977756e-05
-7.81086801141624e-06
-1.35155653766194e-05
-2.7028324999873e-05
-2.17873315693868e-05
-8.18814616454767e-06
-1.92355852985016e-05
-6.03631073070522e-07
-1.0670701266014e-05
-2.82152582908908e-05
-1.30967984231121e-05
-2.17877146667687e-05
-9.79339550191984e-06
-1.22478190605033e-07
-1.26744908172932e-05
-2.64449523850708e-05
-2.87194319313013e-05
6.66966262651658e-06
-1.70841549518917e-05
-9.34270678473852e-06
-1.60591756467591e-05
-3.40262445422199e-05
-1.25192480783489e-05
-2.72834610091471e-05
-1.77291077552144e-05
-6.03594805195445e-06
-1.62545221975072e-05
-1.43494097955336e-05
-1.486075077746e-05
-5.34422588973876e-06
-1.1362742746022e-05
-3.94896100718346e-06
-2.91169318822728e-05
3.4301946040656e-07
-2.04129676275456e-05
-2.00678329115576e-05
-1.16554872950153e-05
-1.16028697257566e-05
-1.12648039963499e-05
-1.67691554715536e-05
-1.42819422005434e-05
-9.14406024933936e-06
-1.79741061480015e-06
-1.7425802682858e-05
5.36563960190643e-06
-1.14420756057943e-05
-1.14030680543317e-07
-2.3268170410636e-05
-2.70144166966203e-05
-8.70039702756251e-06
-2.56585261954722e-05
-1.24071321812345e-05
-9.89797371429338e-06
-1.03652135941751e-05
-1.94770060584522e-05
-2.18052818381794e-05
-1.79130311767598e-05
-1.95496477113443e-05
1.92519698984639e-06
-1.99116807933333e-06
-1.40071570742294e-05
-2.67785548483988e-05
3.0162787602054e-07
-1.41827132162361e-05
-1.26804875421845e-05
-1.20889106701169e-05
-2.29429909401527e-05
-1.48342268736636e-05
-2.03902354457357e-06
-1.21607920349254e-05
-1.48154384501048e-05
3.66157009523196e-06
-1.94208367184611e-05
-2.55212532778943e-05
-9.17642910920624e-06
-6.74052295293454e-06
-1.74645902028033e-05
-3.13767465425111e-06
3.64953515583315e-06
-4.27598995131513e-05
-3.06580788587619e-05
-1.9401338248669e-05
-2.59733504878581e-05
-7.19780415714175e-06
-1.7099926846555e-05
9.47180637293892e-06
-1.78814593841487e-05
-2.19451492015125e-05
-5.88646238599204e-06
-9.10007135090992e-06
-7.61015283887028e-06
4.65148037029497e-06
-7.58113949147527e-06
-1.54607814293077e-05
-1.50281067769765e-05
-1.61836962223788e-05
-3.44845632748739e-05
-1.19608472803232e-05
-2.07263627607677e-05
-1.40628625435397e-05
-1.42739271808006e-05
-4.31485748682238e-06
-1.62595305799622e-05
-2.42120755541656e-05
-1.15220788163428e-05
-2.33588609143214e-05
-3.29030883332828e-05
-1.26908764412255e-05
-2.6018831821671e-05
-3.2827338819161e-05
-3.34640437382731e-05
-8.74431816428644e-06
-1.62895639466926e-05
-2.37001812866548e-05
-2.68797807794207e-05
-1.69900851429847e-06
-3.34478058870204e-05
-1.12855359754256e-05
-1.47813970576108e-05
-1.49032594172273e-05
-1.861377773696e-05
-3.61863153147772e-05
-3.30317097244996e-05
-2.28056925012762e-06
-1.91167962934844e-05
-1.00471847908279e-05
-2.81455820553365e-05
-1.56791044317314e-05
-4.0314253721226e-05
-1.02610372422598e-05
-2.78797002386985e-05
-2.73530707622754e-05
-3.38222041225328e-05
-7.219484688415e-06
-1.87829790387088e-05
-1.2970131379041e-05
-5.85552510731724e-06
-1.95538900506574e-05
-1.97187979388319e-05
-1.31139471002278e-05
-7.92638526620231e-07
-1.40623388694044e-05
-2.78003792910514e-05
1.17213236721329e-05
-2.68719327043941e-05
-2.84130268560926e-05
-1.16381748582886e-05
-1.10363399220717e-05
-2.94394246879112e-06
-3.79759739243368e-06
-2.31074520357777e-05
-1.73095653359192e-05
-1.67916091741294e-05
-2.1073745232087e-05
-2.21289686916883e-05
-1.80254277958617e-05
-1.35361390366164e-05
-1.47432382734411e-05
-1.44127119137942e-05
-1.44697373623763e-05
-1.8277630859424e-05
-2.07990438300682e-05
-4.50159527470913e-06
-1.07824545966735e-05
-1.10497528291757e-05
4.28425551833418e-06
-2.15589444268975e-06
-2.28257566815238e-05
-6.86089360608522e-06
-2.68483533991906e-05
-1.46667636707031e-05
-2.54615575552139e-05
-1.59712184483377e-05
-1.92476610174241e-05
-2.03374685207171e-05
-2.79972162138581e-05
-1.58091903790114e-05
-5.89034694469869e-06
-2.23514669972412e-05
-1.10996774995583e-05
-1.35608241488141e-05
5.11817963565791e-06
3.91196854586978e-06
-2.76826518993695e-05
-1.91000890336499e-05
-1.56591790267708e-05
-1.99781768888625e-05
-3.00360984381114e-05
-2.14704260266005e-05
-1.73263961330863e-05
-2.77410830869702e-05
-2.58749815105883e-05
-2.23017937935208e-05
-2.79528786424705e-06
-1.062313795815e-05
-7.36691304737183e-06
-1.19379248623665e-05
-2.53094608197176e-05
-1.06764077283487e-05
-1.17396152954667e-05
-2.30803728852431e-05
-4.18044255616364e-05
-1.92063187150384e-05
-1.49532183621124e-05
-3.52405874632754e-06
4.08030437407691e-07
-3.98108409505476e-06
-2.00701489996898e-05
-1.04213888090744e-05
-1.38917011559813e-05
-5.33318972009498e-06
-1.76751197242097e-05
-1.97737497895836e-06
-3.51255932332345e-05
-1.4244838326542e-05
-2.32644931019311e-05
-3.45793787445575e-05
-1.8774153836539e-05
-2.4194437794749e-05
-1.60360312818492e-05
-1.80184636254928e-05
-1.68137639699122e-05
-3.12362741326544e-05
-1.91372926351356e-05
-1.05683892287219e-05
-2.73235564046983e-05
-6.28160323486976e-06
-1.90242114990838e-05
-2.28032767142728e-05
-7.22888111549973e-06
-1.63312929146637e-05
-1.70424836564019e-05
-1.83493015111917e-05
-2.06819712760833e-05
1.77416861326336e-06
-1.72600783073743e-05
-1.15108129209152e-05
-1.56111360134317e-05
-1.94097175605679e-05
-1.49661759830127e-05
-1.03145795293245e-05
-3.11023655516539e-05
-2.18556790512253e-05
-1.74619529882627e-05
-3.38291976676251e-05
-1.85871498119191e-05
-2.72293116952643e-05
-1.57444039191197e-05
-2.93064718859212e-05
-1.87762083539817e-05
-1.4240695182957e-05
-2.80503766241151e-05
-5.60194621176344e-06
-1.76921068160659e-05
-2.57977562788671e-06
-1.74962548630307e-05
-1.20329247046294e-05
-3.30265776272653e-05
-9.41306373571774e-06
-1.06694751925557e-05
-1.79793987754222e-05
-4.40728826576382e-06
-1.5811282721163e-05
-6.33077759690338e-06
-2.31444258133799e-05
-2.01253728598606e-05
-1.60826119379779e-05
-9.20058384578737e-06
-1.66974517023144e-05
-1.01522262687484e-05
1.33396479465248e-05
-1.26537470274412e-05
-2.0051810729419e-05
-2.50992197417863e-05
-1.72406555868853e-05
-6.69652573058484e-06
-2.41794793170521e-05
-4.73110032720436e-06
-1.70110407016803e-05
-1.83296962906381e-05
-3.70426194712971e-05
-3.33869015237809e-05
-2.34553457732895e-05
-1.1834714992706e-05
-2.70056436798781e-05
-4.23384746431795e-05
-6.22661598150988e-07
-3.27679137881432e-06
-2.37323618942874e-05
-2.37700223636198e-05
-8.94703065071277e-06
-3.62639831474764e-05
-1.20132985989545e-05
-2.59855475821619e-05
-2.63991480500836e-05
-8.59628148784232e-07
-8.49833263453151e-06
-2.20049460334825e-05
-1.49817854636162e-05
-1.47149537259523e-05
-2.21529145736928e-05
-1.38714255862521e-05
-9.22129998145216e-06
-1.98233190103371e-05
-6.58505931454079e-06
-1.66118086131766e-05
-1.46497000505874e-05
-2.38778382684981e-05
-2.08132416301467e-05
-1.17203210344765e-05
-2.90791459804437e-06
3.47552589133664e-06
-1.4766751816874e-05
-2.13003262231634e-05
-1.46302646622303e-05
-3.81662407997404e-05
-2.10963591367561e-05
-1.06488741053575e-05
3.21473743804515e-07
-7.94676861760021e-06
-2.38085596062604e-05
-1.58081214868625e-05
-1.11051636983404e-05
-1.63383651170654e-05
-2.27708567032209e-05
-2.31357019592634e-05
1.63870406807439e-07
7.98941761292223e-06
-1.03317117138586e-05
-2.64668606278326e-05
-2.53016905232126e-05
6.99151069903778e-06
-1.93486576268797e-05
-1.2685599183328e-05
-2.54755189694518e-05
-9.71583472524301e-06
-1.71042579294276e-05
-1.3027543976537e-05
-7.34796233578209e-06
-2.91728181130862e-05
1.60307447606364e-05
-2.55192179249242e-05
-8.81831897704458e-06
-2.41322433210143e-05
-1.95470679970783e-05
-1.02848472431189e-06
-1.42947526021559e-05
-2.90542509650685e-05
-4.4769250603313e-06
-1.84318714344722e-05
-1.51805165478492e-05
6.81964534549242e-06
-4.07859085126867e-06
-2.72740876909195e-05
-7.99310754527293e-06
-4.61303075396766e-06
-2.10134064647183e-05
-1.63903656518311e-05
-3.0851653968694e-05
-3.45436761826708e-05
-3.12310807049967e-05
-2.05059917940863e-05
-1.47867134104714e-05
-1.77607536259333e-05
-2.36478216365442e-05
-1.75818457132854e-06
-1.3632871828278e-05
-3.17043256005264e-05
-3.3343775979526e-06
-1.92035886538919e-05
-2.63833295761177e-05
-1.29853803095855e-05
-1.08376712261738e-05
-1.52592094344787e-05
-2.54587659977105e-05
-2.9132340206081e-05
-2.82466333423586e-05
-1.68780347137273e-05
-1.82379248622109e-05
-2.8285921865279e-05
-5.76434881103458e-06
-4.61552047889758e-06
-1.63098835717266e-05
-1.1908640203487e-05
-1.74422258608108e-05
-3.11349755081757e-05
-2.46952468325217e-05
-4.5244068868232e-06
-5.89528995995659e-06
-9.03460468685147e-06
-3.13630058693211e-05
-1.43699457857501e-05
-4.1052835116767e-06
-1.68486463058023e-05
2.09647525392862e-06
-3.27100889688894e-05
-3.40390618846686e-05
-2.07207412674202e-05
-1.93005009156323e-05
-2.4375204904571e-05
-4.35929934501079e-06
-1.4647907902949e-05
-3.40663785736038e-05
-3.28647102310353e-05
-1.20924703440375e-05
-1.75642266550608e-05
-1.97582055306097e-07
-4.13312047480107e-06
-1.93882926177881e-05
-1.59389059171333e-05
-2.44066622416446e-05
-1.68801082010773e-05
-1.13686260050822e-05
-2.21429840189968e-05
-2.05640494785335e-05
-8.54412711446874e-06
-1.75246736896628e-05
-2.47787868593452e-06
-2.32096490357286e-05
1.66496040505727e-07
-5.10533160989055e-07
-1.2187391853667e-05
-1.67975887585306e-05
-7.10330447533934e-06
-5.64563553062997e-06
-1.32357382007927e-05
-6.20226914560625e-06
1.18078209720967e-06
-1.46164594438889e-05
-2.27455790932167e-05
-2.20148734204353e-05
-2.41848699870922e-05
-4.44528455527437e-06
-1.87638276073922e-05
-1.84335122885747e-05
-1.03548115814543e-05
-2.05814755640463e-05
-1.49036808235434e-05
-2.85415433111243e-06
6.26596923962213e-06
-1.57036050299849e-06
-3.86032750754946e-06
-1.15891890180707e-05
-1.1479553309569e-05
-3.03406489489418e-05
-1.61498237985619e-05
-2.59231258632143e-05
-7.93499660219138e-06
-1.05134915607863e-05
-2.0371858984179e-05
-8.42370022551412e-06
-2.36829019969539e-05
-3.03468162506756e-05
-2.19091191972305e-06
-1.78403223775589e-05
-3.93661976842169e-05
-1.55772745661274e-05
-1.85068131501645e-05
-1.15251213039657e-05
-1.40717566651961e-05
-2.25163566318645e-05
-1.60098804201051e-05
-1.1300445232793e-05
-2.85019234785814e-05
-2.70120903622731e-06
-2.6670842515427e-05
-2.77127824126134e-05
-7.24252132778436e-06
-7.29711005695089e-06
-1.15458259293878e-05
1.97262663799818e-06
-9.62880228803058e-06
-1.01586090831254e-05
-2.19107108099525e-05
-2.36400109941863e-05
-7.48787705093285e-06
-1.57231189259083e-05
-1.97796111905906e-05
2.4431218843313e-06
-1.09921551448685e-05
-2.37262196659557e-05
1.20423132233544e-06
-1.62549254221036e-05
-1.43792053827432e-05
-2.49807263454325e-05
-2.22483175132286e-05
-1.71838377226424e-05
-2.24388679352679e-05
-2.55803698292914e-05
-2.4893628997999e-05
-2.00717352269899e-05
-2.18982239767771e-05
1.64771411196249e-05
1.45205030926024e-05
-1.61744322316296e-05
-1.03970517673768e-05
-6.32440579993399e-06
-1.17605371174367e-05
-1.27714185615031e-05
-8.20201002714441e-07
-1.04679276797106e-05
-3.14860724752978e-06
-9.13057364457431e-06
-9.93890441554142e-06
-1.42137920677527e-05
-1.58726468858467e-05
-2.51922577911868e-05
-3.31747259712237e-05
-1.63312819407481e-05
-1.56755520182811e-05
-1.78810955016011e-05
-2.46942924347187e-05
-7.47710792444099e-06
-3.14690633169498e-05
-2.86636921528842e-05
-1.71735346074006e-05
-3.70233833364141e-06
-1.61810651994799e-05
-1.26275171128678e-05
-1.56509158333736e-05
-1.61613928882806e-05
-2.35922797414763e-05
-2.29594781257937e-05
-4.26145661294606e-07
-1.90495409214806e-05
-5.61473619991164e-06
2.75644768767537e-06
-2.0803663203989e-05
-1.84667145103034e-05
-1.93190840527415e-05
-2.06211729048895e-05
-4.44094913904102e-06
-2.57548147875006e-06
-3.41796984480464e-05
-2.22807735432589e-05
-1.39187311064909e-05
-5.91414613430926e-06
-3.18785155399413e-05
-1.03082270461735e-05
-2.6929199894088e-06
-2.45608428399517e-05
-1.91170758051252e-05
-4.62659640152083e-06
-1.52409374637629e-05
-2.20917325394229e-05
-1.41610864827032e-05
-1.65459420020371e-05
-1.59708642010626e-05
-1.69034275026616e-05
-9.2924402085606e-06
-1.1101700487181e-05
-1.36271542488923e-05
-1.47471482841647e-05
5.3320076111207e-06
-2.06518935459844e-05
-1.53004540291508e-05
-1.43546810367315e-05
-1.83700623496697e-05
-2.35982789612862e-05
-1.61682265375355e-05
6.77885873608642e-06
-1.1239195673148e-05
-3.50459146247136e-06
-1.71925593529704e-05
-9.7436473578139e-06
-1.38870038222205e-05
-3.71729409774776e-07
-3.23213645945014e-05
-2.26491775749957e-05
-2.83588993459715e-05
-2.67436598264596e-05
-2.28088206349265e-05
-2.94964256744665e-05
-1.10426692712859e-06
6.77590816266499e-08
-1.59167206952376e-05
-1.92115600367934e-05
-1.80493135209004e-05
-3.16542239200107e-05
-3.38374046526031e-05
-2.35956921871109e-07
-8.74133679610551e-06
3.19109201286566e-06
-6.87977320918561e-07
-3.06601987681819e-05
-2.23330847536255e-05
-1.40692508446702e-05
-3.11484124629236e-05
-1.78318480876475e-05
-5.22144167617374e-06
-3.13237158303214e-05
-2.08385087287195e-06
-1.50638045511917e-05
-2.49648560442186e-05
-6.6445324375707e-08
-3.1460479299247e-05
-1.28244258801733e-05
-1.62775395265408e-05
-1.10004842600918e-05
-2.80059707674763e-05
-1.56953853941563e-05
-2.66498143066873e-05
-2.64857897890992e-06
-1.12621631860451e-05
-1.83859091237403e-05
-2.09461166703683e-05
-1.69680096657067e-05
-5.77808553284214e-06
-1.11497237818496e-05
-1.4259439358563e-05
1.33670716361201e-06
-2.66942379848907e-05
-2.67428556548507e-05
-1.17077726962526e-05
-1.2558603358715e-05
-3.13754982616593e-05
-1.26500057711135e-05
-1.25381147704643e-05
-1.24133695610733e-05
2.90873378224077e-06
-7.29253252113006e-06
-3.12253947008895e-05
-2.74122896044128e-05
-1.05734425313478e-05
-1.30065819876107e-05
-2.60448768336083e-05
-3.07770604487e-05
-1.9115944081815e-06
-4.02974498891439e-06
-2.26685412592115e-06
-2.44089224078619e-05
-2.89654697614532e-05
-1.7671909483309e-05
-1.91817092099347e-06
-3.00901464864228e-05
-2.00939915467945e-05
-2.10091583116894e-05
-1.97827282417289e-05
-2.11824499939155e-05
-6.16863437997877e-06
-6.11423916685451e-06
-1.1906689142959e-05
-3.31201165482814e-05
-1.51212826173151e-05
-2.33782535470862e-05
-2.17102509998412e-05
-3.79171021018418e-06
-1.08274351174783e-05
-1.8513442579646e-05
-2.53507087906071e-05
-8.99204918171385e-06
-2.69707251676693e-05
8.90109716299987e-06
-4.28758145660367e-06
-3.41291647823529e-05
-2.90883251171875e-05
-1.62445531084028e-05
-1.45925062203575e-05
-1.26168594594808e-06
-1.20583564660728e-05
-1.23081299431674e-05
5.43839025464921e-06
-2.17653987115797e-05
-1.12891201538653e-05
-2.54020726596959e-05
-1.06112469542167e-05
-2.2476624126708e-05
-2.46056262897427e-05
-7.47277214693638e-06
-2.43552862910081e-05
-1.59848372141248e-05
-1.74684117933784e-05
-1.34104082822163e-05
-4.51388653131324e-06
-4.84314924550057e-06
5.5842783495308e-07
-3.07094494713467e-05
-2.528841728938e-05
-5.1717637755357e-06
2.91929473984889e-07
-1.85433330206992e-05
-2.01285481296259e-05
-2.1062633356006e-05
-9.88489100996982e-06
-4.7557758099432e-06
-1.62035117888061e-05
-3.17199003929775e-06
-1.76342724183906e-05
-2.00148083057261e-05
1.16115449152021e-06
-1.63728031098794e-05
-2.93428870358054e-06
-1.33238268213405e-05
-2.62411709371275e-05
-8.19669461726455e-06
-1.76873667800228e-05
-2.06776624073707e-05
-2.75127999454575e-05
-9.81696330252412e-06
-2.53651108368922e-05
-1.91817484947956e-05
-2.64887369491661e-05
-1.55736002881536e-05
-1.79278874829195e-05
-2.64068221652884e-06
-2.80552566001711e-05
-1.42233669760607e-05
-3.18404809292471e-05
-1.77784142382298e-05
-7.92002630463191e-06
-1.00806850163454e-05
-2.22379405250109e-05
-4.13355710300613e-06
-2.4800939443573e-05
-7.76071074244334e-06
-2.59448295878685e-06
-1.46306480006644e-05
-2.21515095480322e-05
-9.43453405049836e-06
-9.79045708318552e-06
-1.71117460171607e-05
-1.36158375819756e-05
-2.01526158885378e-05
-3.40360504760548e-05
-1.14175179390069e-05
-2.2431014552389e-05
-1.93357793737293e-05
-9.91623967110355e-06
-1.3025181732569e-05
-2.17887605796342e-05
9.17183477711562e-06
-2.03876115764697e-05
-1.04300099416598e-05
-2.49816230150117e-05
-1.0722884639336e-05
-1.18769929853138e-06
-8.19674152246694e-06
-2.80876787134611e-05
-2.32807933770441e-05
-7.2422915937974e-06
6.98356931933087e-06
-2.50692423605719e-05
-1.13382991540228e-05
-1.77691540960246e-05
-2.82663831733958e-05
-2.1520517896191e-05
-2.58561569405444e-05
-1.8802925946652e-05
-1.40949066385778e-05
-1.87722927445577e-05
-7.56682690433575e-06
-1.05361282803292e-07
-1.79955308642409e-05
-1.54023649482024e-06
-3.83752582434226e-05
-2.690949434206e-06
-3.09113546749336e-05
-2.51671150846168e-05
-2.6452133019265e-05
-1.12036299633334e-05
-1.90468273233159e-05
-2.7940890410555e-05
-3.35501665190468e-05
-3.40558221184742e-05
-2.86859223992244e-05
-3.19048049034398e-05
-5.00128034308605e-06
-6.80144257192762e-06
-5.49201002230367e-06
-1.52409618209931e-05
-1.94246678227101e-05
-1.73993578891361e-05
-1.48631142648091e-06
-1.87004394660266e-05
-2.56700907705117e-05
-1.11220295549909e-05
-2.54149922947251e-05
-3.86068599290525e-06
-1.18846853373811e-05
-1.95360369297503e-05
-3.39794040765628e-05
-2.5912714691975e-05
-1.64798501010085e-05
-1.62246487159969e-06
-2.45819985257515e-05
-1.17813505755127e-05
-2.11221297695126e-05
3.16227552148679e-06
-4.71456177977099e-06
-2.33419406336797e-05
-1.29411239221111e-05
-7.13906879067483e-06
2.64612142614037e-06
-1.22884222150942e-05
-4.177182958786e-06
-2.2934150604744e-05
-8.22707408967032e-06
-1.03336358584214e-05
-4.67046441535766e-06
-9.1374562584401e-06
-1.15560456491995e-05
-1.17930155495989e-05
-7.5958958669079e-06
-1.14171056575839e-05
-1.26649444355115e-05
-3.11611461140508e-06
-2.61334652450251e-05
-3.33727541672078e-06
-5.34771912074294e-06
-2.52710000692458e-06
-1.56362163900124e-05
-3.86404109559217e-05
-1.98990810048169e-05
-7.54713047083186e-06
-3.49113002322644e-05
-1.78542626167553e-05
-3.01095823070873e-06
-1.99803790377725e-05
-1.95760283314542e-05
-1.14807619650646e-05
-9.81524070883988e-06
-2.41050640141767e-05
-2.37617762644617e-05
-1.04074139856144e-06
-2.41469318138317e-05
-1.46400532377732e-06
-2.4090513975477e-06
-3.47621981119472e-05
-2.02894093009817e-05
-9.13735688504607e-06
-2.46230118174699e-05
-2.45353187710819e-05
-1.16771742413392e-05
-1.63912482562154e-05
-1.53245723151775e-05
1.58251573796167e-06
-2.04671310161902e-05
-9.27242840179991e-06
-3.5687471222058e-05
-2.51881651969916e-05
-1.81853013366416e-05
-1.25179528764076e-05
-2.61850604212801e-05
-7.79969252453203e-06
-1.22031249103206e-05
-1.0043463818611e-05
-4.87615037821513e-06
-3.25485115288645e-05
-1.47740569350623e-05
-4.15752027825193e-05
-2.41637678430257e-05
-1.87725759550626e-05
-2.27322871711382e-05
-2.37587931835187e-05
-1.74691754266194e-05
-9.47334319858579e-06
-2.64763855583352e-05
-1.4718431548848e-05
-2.29386840601724e-05
-5.10477551763084e-06
1.05812093002994e-05
-1.35588590943438e-05
-3.4887905212594e-05
-2.33027206791145e-06
-2.34598307704342e-05
-2.72401440775366e-05
-7.33498517525319e-06
-1.49672628409409e-05
-2.44586880556327e-05
-2.18645604476358e-05
-1.15149237655726e-05
-2.50341860089064e-06
-4.43007478578342e-06
2.97662058086068e-06
-5.87791241514242e-06
-2.95161999934569e-06
-2.1338561347987e-05
-1.71765076602765e-05
-2.17422828256119e-05
-3.82341477034975e-06
-1.62715540704996e-05
-5.44211368921048e-06
-1.83508640449587e-05
-1.0120957688229e-05
4.33137100738006e-06
