# Supplementary material for: Research on computational propagation and identification of mine microseismic signals based on deep learning
Source: PLoS One. 2025 Oct 22;20(10):e0334641. doi: 10.1371/journal.pone.0334641 (PMC12543183; doi:10.1371/journal.pone.0334641)
Supplement: S9 Data — (ZIP) [file pone.0334641.s009.zip › 000101100000407.xlsx_0.txt_24.txt.txt]

-1.71420161468196e-05
-1.08506498997217e-05
-1.17757440163594e-05
-3.87376983651558e-05
-2.25669846934218e-05
-2.64785989782168e-05
-1.54463559811743e-05
-2.49834479390033e-05
-2.6853594739148e-05
-1.42746538643455e-05
-1.52156207901592e-05
-5.10021490486655e-06
-7.667948160206e-06
-2.90655282707634e-05
-1.06116991108758e-05
1.12830435537225e-05
-1.1538597478145e-05
-1.81001417455504e-05
-9.32418449073225e-06
7.31395159916617e-06
-1.32950737911218e-05
-2.39306985747761e-05
-2.7012358439905e-05
-6.80783088989106e-06
-9.61830103897142e-06
2.60541196083296e-06
1.11971610974974e-05
-3.02816701345042e-05
-1.71886979598829e-05
-1.74578380940117e-05
-6.91915824887102e-06
-2.90963663592905e-05
-8.47543764222687e-06
-9.75613474948469e-06
-1.42205129982094e-05
-1.717613700722e-05
-2.56213899218579e-06
-3.09324126300665e-05
-7.49782156374886e-06
-2.36337354010236e-05
-1.01599644525737e-05
-2.06095338894052e-05
-2.49092271186029e-05
6.77311717394944e-06
-2.33229599840962e-05
-1.4042421807523e-05
-5.94622616622668e-06
-2.00830285880569e-05
-1.16639316569835e-05
-1.36757805725694e-05
-1.5646990795479e-05
-9.06291266414768e-06
-9.45124379745272e-06
-1.36141036301312e-05
-1.16745509041932e-05
-1.41300738914193e-05
-6.45186742443731e-06
-1.19808734731189e-05
-2.19308654662725e-05
-9.86382100085069e-06
-1.23799548454414e-05
-2.15417069526643e-05
-1.6842966083915e-05
-1.82180203066034e-05
-5.14657686974896e-06
-1.32350944440705e-05
-1.00360928942366e-05
-1.96013455155422e-05
-1.39578936067493e-05
-3.96011779165791e-05
-2.20756775858148e-05
-9.31655677915573e-06
-5.84165108764287e-06
-7.25260234770076e-06
-1.14580184308378e-05
-1.60753975726502e-05
-8.1503762940592e-06
-2.81774895694857e-05
-1.57405633633633e-05
-1.20616373865614e-05
-1.17771634157213e-05
-1.35555237006786e-05
-1.84375706981489e-05
-2.09323356706278e-05
-2.28309093532437e-05
-2.63778658307351e-05
-3.74010926777517e-05
-5.75610981552899e-06
-2.75846402311057e-05
-8.9448193074498e-06
-1.71934886638464e-05
-2.56481554552769e-05
-3.49742767183517e-05
-6.83734144859485e-06
2.09884828155646e-06
-5.52560750839198e-07
8.57344466624138e-06
-2.31152505867688e-05
-2.04070414523837e-05
-6.3971804726563e-06
-3.61883691765299e-06
-1.28972726525981e-05
-1.13301226388358e-05
-1.44355050532562e-05
-3.53166220925499e-06
-1.594185166996e-05
-3.40814737724575e-05
2.40549888631165e-06
-1.39284704834291e-05
-5.886374506753e-06
-1.53568035533095e-05
-3.61254487003554e-05
-1.51332551704702e-05
1.12239084191634e-05
-3.6596797510117e-07
-9.66981884454259e-07
-2.57200166488133e-05
-5.84265073905734e-06
-4.60646380772854e-06
-1.42821577211614e-05
4.79937550017912e-07
-9.67883207760118e-06
-2.51497021751655e-05
-2.03521050672891e-05
-3.30933108284175e-05
-2.81198422483593e-06
-1.18107481763614e-05
-1.51396695174865e-05
-1.59199937910721e-05
-5.97735954011826e-06
-1.1279445679036e-06
-1.39334136356347e-05
6.22700134557854e-06
-1.31350638032271e-05
-1.20504751096175e-05
-2.5829458302062e-05
-1.09220796879811e-05
-1.56072161740784e-05
-2.33342053757075e-05
-2.66600407308653e-05
-7.62726493151485e-06
-2.61663988043577e-05
-1.91471931721427e-05
-6.48434420346014e-06
-6.69551333149937e-06
-9.97251369679915e-06
-2.07612067574089e-05
-2.56502664484671e-05
-5.10530359163578e-06
-1.87587368754319e-05
-1.54308921629969e-05
8.10622684624943e-07
-3.15298444922319e-05
-2.76125059177875e-05
-3.26289899059352e-05
-8.27484455559341e-06
-3.20285891547854e-05
-2.57020222803711e-05
-2.10102748817119e-05
-1.5597222911517e-06
-1.8736275595459e-05
-1.253522529498e-05
-1.77914597406955e-05
-6.0489545640698e-06
-1.11411595998763e-05
-2.14341992341354e-05
-1.57026169334779e-05
-2.2859807566821e-06
-1.5000062508897e-05
-8.90364599026629e-06
-7.60466870978125e-06
-1.20272453829419e-05
-1.5138924641891e-05
-1.31423928584048e-05
-2.25832530139624e-05
-1.71852486839499e-05
-2.12303032860344e-05
4.88662502237148e-06
-6.99776987640393e-06
-2.42561218544743e-05
-3.32565652447514e-05
-3.41919723107881e-06
-1.28820710847951e-05
-2.35391543573892e-05
-2.68309185832257e-05
-2.90342867438006e-05
-2.11965202968357e-05
-1.27888667179715e-05
-1.87424814634148e-05
-9.78803235977545e-06
-3.5077354830361e-06
-7.64045884698082e-06
-1.12403317057119e-05
7.34656058409169e-06
6.98501813272482e-07
-1.69779451295152e-05
-6.37657253591686e-06
-6.11699859491001e-06
-2.00614027478632e-05
-1.0267000019666e-05
-1.20287048500085e-05
-2.42739172133028e-05
-2.51499217889248e-05
-2.6349578509798e-05
-3.2267635352295e-05
-1.4461019051412e-05
-2.3380325224722e-05
-1.04860398518493e-05
-1.50721463331861e-05
-2.3883838336009e-05
-6.66352189480358e-06
-2.28353473132785e-05
-1.69939259502916e-05
-1.7082633882426e-05
-1.52478801208602e-05
-3.00293907725124e-05
-1.79209820060427e-05
-3.05632903837292e-05
-1.09195262800173e-05
-1.67955614980987e-06
-1.31829640578965e-05
-2.43370183226579e-05
-4.60791916220533e-06
-2.31461168445081e-05
-1.12760454954967e-05
-4.74672959352157e-06
-2.37707578954788e-05
-1.70733073874446e-05
-1.52028686203425e-05
-1.73162208997232e-05
-2.34616521397474e-05
-9.71399656726692e-06
-1.65308409701857e-05
-3.0690789404437e-05
-9.64330052069212e-06
-2.39562534888838e-05
-2.25222188847974e-05
-1.78182257596734e-05
-7.42588732974161e-06
-4.95225453450177e-06
-2.46603495692811e-05
-2.01765735875801e-05
-1.17229989920669e-05
-1.34577326389472e-05
-2.06136459134917e-05
-2.00657081541192e-05
-1.50040436625328e-05
-1.92977600702823e-05
-1.37958934447987e-05
-2.11388399103315e-05
-2.51177972419507e-05
-1.76602518788776e-05
-1.97265681235148e-05
-2.10694766285516e-05
-9.96428720599469e-06
-2.59172290563392e-05
-1.17084860376466e-05
-1.90819002756585e-05
-1.7228031395631e-05
-1.63731056832926e-05
-1.09279488637633e-05
-1.53375610514817e-05
-2.08882776855619e-05
-2.10002636740192e-05
-3.104038492505e-06
-2.16150876179605e-05
-8.60004488676867e-06
-6.49997899147564e-06
-2.03698136572438e-05
-9.32472937525273e-06
-2.63930886085367e-05
-1.48374943058489e-05
-1.02421064332317e-05
-1.00076942837293e-05
-7.7057571780819e-06
-1.7855864246204e-05
-1.90290767363949e-05
7.16951642331534e-06
-1.15494827460433e-05
-4.72337865772077e-06
-2.59230538187189e-05
3.75099035731771e-06
2.44912983618612e-06
-5.72387464076206e-06
-1.78315775222002e-05
-1.28971538011529e-06
-2.49321983064357e-05
-8.07125049045631e-06
-2.41544080536188e-05
-1.02824076554416e-05
-3.23144979380984e-06
-1.12687630048221e-05
-1.0523241506243e-05
-9.52773118130448e-06
-1.96572755241708e-05
-1.54109367057416e-05
-5.3745968653925e-06
-1.74003833029301e-05
-3.27526223540101e-05
-1.01428402009775e-05
-1.05127898225659e-05
-9.93174048196117e-06
-1.47490777256429e-05
-1.80050532500995e-05
1.25775855083821e-06
-1.50594742187208e-05
-6.8718281788936e-06
-1.1241813407703e-05
-1.02610475480011e-05
-2.1813484427518e-05
-3.53076996847182e-05
-3.57013613299807e-07
-6.78696074293921e-06
-2.90273125954486e-05
-2.1448333113853e-05
-2.22193861720223e-05
-9.93636694898127e-06
-1.36681107335487e-05
-9.32614601487179e-06
-2.26373269405616e-05
-2.24444806352776e-05
-2.96160465450252e-05
-1.65327009440806e-05
-3.14750862275049e-05
-2.22338552954589e-05
-1.09985641997621e-05
-1.89422367378318e-05
-1.25106599775198e-05
-1.62616349299088e-05
-5.48183249529496e-06
-1.69101479602518e-05
-3.12803711173386e-05
-3.16315401526312e-05
-1.26136745907234e-05
-2.60339024376967e-05
-1.90729951254811e-05
-2.74192671315211e-05
-1.2790556823538e-05
-1.74874253580195e-05
-2.30662509652615e-05
-2.76718076328878e-05
-2.1812871461877e-05
-2.22780546818287e-05
-1.65151311199359e-05
-9.94070915632425e-06
-1.79849838960879e-05
-8.40248711600052e-06
-1.57654936143655e-05
-1.40307788208984e-05
-1.26332304436657e-05
-1.84832185396091e-05
-2.49475288708047e-05
-2.89765643510788e-05
-1.55680753965903e-05
-4.08129338719873e-07
-7.12860063466222e-06
-1.1289320725929e-05
-2.44500211303195e-05
-2.00540282986113e-05
1.96298261601106e-08
-9.91572551280101e-06
-9.62775743205236e-06
-1.97415269513813e-05
-1.17798174612921e-05
-1.46551498591513e-05
-1.48950076694817e-05
-7.70589090176539e-06
-2.26690519367882e-05
-9.38617042105213e-06
-2.77613743966539e-05
-1.40738161154128e-05
-2.61469225871592e-05
-1.82586256248916e-05
1.32361661097116e-06
-1.48644823003712e-05
-2.3869004374355e-05
-1.47961880105052e-05
-2.09838939656779e-05
-2.53084278724416e-05
-5.2824506107875e-06
-1.76499429338824e-05
-1.9383899741715e-05
4.48424679585468e-07
6.45361059774069e-06
-1.16239837451076e-06
-1.80359831195975e-05
-1.27505924241675e-05
-1.4017245808241e-05
-6.26180599004437e-06
-2.48581968743082e-05
-2.01473628031058e-05
-2.26303601505389e-05
-2.39913816280426e-05
-3.47931697258984e-05
-2.32423516229076e-05
-8.90654570871058e-06
-1.09782220660029e-05
-2.14384933554651e-05
-1.98774671521088e-05
3.41861184351529e-06
-1.51883698955689e-05
4.43875604192016e-06
-2.44732411638508e-05
-1.7927427332147e-05
-1.46067979350348e-05
-1.43767631749664e-05
-3.92719641779214e-05
-2.09090435434171e-05
-2.53337749312675e-05
-1.3339489069421e-05
-7.86611416656111e-06
-1.05037234687896e-05
-3.04910067756028e-05
-3.6255090423526e-06
-5.45564614379225e-06
-1.52839722895846e-05
-2.15550317541266e-05
-1.35349705704983e-05
-1.17146982149436e-05
-1.39916399854485e-05
-4.96972221219777e-06
1.24874681980903e-05
-4.97440093585253e-06
-2.38358023630375e-05
-1.13449621695265e-05
-4.21464701755453e-06
3.19054424573947e-06
-5.36129121152464e-06
-2.15916965356264e-05
-2.93918059217486e-07
-3.05144746917523e-06
-1.57742831842174e-05
-2.63651874588089e-05
-1.23597012473418e-05
-2.03573520495714e-05
-1.20799317052888e-05
-5.22774190273443e-06
-1.4118575790824e-05
-7.95837008431989e-06
-1.95422411030957e-05
-2.46804605561651e-05
-2.83543473017456e-06
-1.77620631548152e-05
-1.47397573155865e-05
-8.61025215510571e-06
-1.40572690222088e-05
-1.59464582614322e-05
-9.2945804529545e-06
-2.47121149969276e-05
-4.59476500353262e-06
4.1059168925937e-06
-1.81779160489544e-05
-2.59911153399657e-05
-2.49088338325485e-05
-3.67275019973919e-05
-2.78491214534058e-05
-1.86676436624253e-05
-3.12169960835386e-05
1.24816905146958e-07
-1.39612714664626e-05
-1.91102020710586e-05
-1.64762434996934e-05
-9.10352575989969e-06
-2.04058706942744e-05
-3.07192097775103e-05
-1.03591684597495e-05
8.30097542229114e-06
-1.96437309866886e-05
-1.11702062541341e-05
-6.83292647801129e-06
-1.10942619875834e-05
9.55466679873753e-06
-4.16360409818336e-06
-7.09384876996839e-06
-1.45594071631814e-05
-2.0373519212341e-05
-1.19158314218326e-05
-1.27313489433955e-05
-2.02141513341837e-05
-8.19204216688555e-06
-3.18200716414565e-05
-8.45793882288978e-06
-1.13075521689551e-05
-2.558793792096e-05
-2.28357847330637e-05
-1.03581658667077e-06
-1.07883557929785e-05
-1.69623138345881e-05
-1.8552132709618e-05
4.95230622695807e-06
-1.02252859752344e-05
-2.29314578366275e-05
-2.02975376050525e-05
-1.66382730877602e-05
-3.68367349847078e-06
-2.3375258167946e-05
-2.01821147402901e-05
-6.52112948659723e-06
-1.03876218108421e-05
-1.95287433264142e-05
-2.020548852694e-05
-1.37347676681365e-05
-1.93371657940892e-05
-1.05522817521958e-05
-1.47738283343075e-05
-3.42302919340199e-06
-1.0184105151649e-05
-6.5219588829606e-06
-2.68071442406591e-06
1.43791038501474e-06
-2.83846663934347e-05
1.70549021026755e-06
-2.9438702382789e-05
-1.43088552012148e-05
-1.16071382922036e-05
-1.18950532322339e-05
-4.29379358234221e-06
-1.14176391283966e-05
-1.1125854871574e-05
4.98498448957116e-07
-1.25894599515641e-05
-4.10316109370979e-06
-1.62256283517573e-05
-1.80964666224196e-05
-2.51585636298607e-05
-6.80182705231053e-07
-1.30618373313616e-05
1.04444082862539e-05
-6.61991803681593e-06
-1.87182373396439e-06
-1.88911677577638e-05
-2.45617082887296e-05
-8.71729081894002e-06
4.55745123653409e-06
-1.0841289672647e-05
-2.22354857088738e-05
-8.14875426954216e-06
-1.22566770769354e-05
-2.06780891122234e-05
1.34572252692386e-06
-3.68811228418162e-06
-1.84157450301353e-05
-1.31498709834872e-05
-2.09906934201751e-05
-1.91801070360524e-05
-1.40057071859177e-05
-7.50572797337136e-06
-2.48658686669743e-05
-2.84096464438774e-05
-1.87373047465708e-05
-2.23941277506638e-05
-5.94313249182428e-06
-2.92306288811842e-05
-2.03976619042483e-05
-2.52253351915773e-05
-2.03427102806042e-05
-2.17797531054345e-05
-9.41563210357102e-06
-1.58916444264073e-05
-1.4847168950043e-05
-1.57351143459189e-05
-9.2659497326567e-06
-5.86591188661018e-06
2.3377588540151e-07
-1.36836223403246e-05
-1.15023372525609e-05
-4.64085635169727e-06
-2.71931679180327e-05
-1.81721763926901e-05
-2.3487711126843e-05
-1.11307135380175e-05
-3.07499113917871e-05
-7.9905918253678e-06
-2.21166008801311e-05
-1.0567097273933e-05
-1.51187054473769e-05
-2.84837182969233e-05
-1.90907198134014e-05
-1.65320174680626e-05
-2.48809893886147e-05
-1.69315908308124e-05
-3.05946299770573e-05
-7.91184755431243e-07
-2.13520640276883e-05
-1.923102684465e-05
-1.15078989892173e-05
-1.11653014309381e-05
-2.61768415785909e-05
-2.47200133702964e-05
-1.10788731639886e-05
-1.09609963048098e-05
-1.16955972599885e-05
-1.81312439370721e-05
-5.78656388264683e-06
-7.68010930012451e-06
-1.55900045140584e-05
-2.57711188825462e-05
-2.10980807501607e-05
-2.33400842099123e-05
-8.6047818183069e-06
-2.15125005032983e-05
7.84696058333386e-06
-4.52482997765593e-06
1.65979283240172e-06
-2.25630906445932e-05
-2.08704347993687e-05
-5.58611023182342e-06
-1.47377800031118e-05
-2.07285853009047e-05
-9.85916889255825e-06
-2.98985444331376e-06
-2.20103605725313e-05
-1.72432433108263e-05
-2.75524551398966e-05
8.70994279166066e-06
-1.44312643243814e-05
-2.64933011844201e-05
-1.74602283519051e-05
-1.08685402897068e-05
6.23627824274631e-06
-1.11617011580093e-05
-2.46370472189695e-05
-1.69283347252775e-05
-1.46560666842994e-05
-2.92048716915368e-05
-2.14888396666629e-05
-3.70748471586469e-05
-1.8286607282974e-05
-7.72435254632061e-06
-1.68272369916027e-05
-2.32736896862366e-05
-1.13017230172802e-05
-6.09276138420347e-06
-1.3294236987188e-05
-1.26482253536916e-05
-1.73478128842824e-05
-3.1961596283141e-06
-2.24801832079296e-05
-2.37913366256089e-05
-3.32139498035337e-05
-1.29018956806371e-05
-2.57059796877364e-05
-8.97779215679978e-06
-1.01479995159125e-05
-2.16532037756374e-05
-1.6574571024049e-05
-3.96990608817264e-05
-1.38394282430927e-05
-1.92854895470626e-05
-1.31737877596223e-05
-1.81459248775211e-05
-1.17298796132601e-05
-1.52485322678025e-05
-3.53739868673717e-05
-1.01626103630757e-05
-3.01594889371663e-06
-3.26770643378951e-06
-1.29231984244872e-05
-2.9351895587516e-05
-1.41794799782999e-05
-9.22665797719221e-06
-9.09434014297026e-06
-3.85531910845995e-06
-6.60028435114534e-06
-8.68136348493175e-06
-2.58435448960113e-06
-1.9235745105886e-05
-5.4814202858917e-06
-1.84107882931724e-05
-1.29168390231103e-05
-1.83682571786799e-05
-1.66495864952536e-05
-2.2359037896334e-05
-3.01942633672813e-05
-6.97475653566026e-06
-1.37513852253452e-05
-1.12966957810741e-05
5.15608081569547e-06
-1.19373325694491e-05
-2.27683017730596e-05
-1.29424387488999e-05
-7.29969341423117e-06
-2.43062221316275e-05
-2.09918999125021e-05
-3.51547882879357e-06
-1.9131678572929e-05
-5.65067535802181e-06
-9.02758489218611e-06
5.92984872182877e-06
-8.51836657736998e-06
-1.50547052714106e-05
-1.42657770566799e-05
-7.88025495178173e-06
-1.41367317834059e-05
-1.01681024682407e-05
-8.27931142181701e-06
-2.76790412325012e-05
-1.12486104866075e-05
-1.64957219855664e-05
-1.43159605212311e-05
-1.61878544812687e-05
6.91398777766545e-06
-2.4240388333057e-05
-9.74757864084437e-06
-1.18701703188717e-05
-2.770018794898e-05
-2.86038568803019e-05
-9.70950042104532e-06
-2.63675360942893e-05
-2.11877158092444e-05
-2.14050491891724e-05
-3.53549140876352e-05
-1.93678660465872e-05
-1.53875711050817e-07
-1.58568583621765e-05
-5.0065669455185e-06
-2.54415278400113e-05
-1.59761292864505e-05
-1.33152785409666e-05
-2.40296919624808e-05
-2.1488550404403e-05
-2.31918343608808e-06
-2.26703824401729e-05
-1.02432175461888e-05
-2.70859417197426e-05
-1.216560106637e-05
-1.75576333245647e-05
-3.32025265560828e-05
-1.15023063052738e-05
-2.10690896588701e-05
-2.48353433847053e-05
-2.5362197894898e-06
-1.22586429247502e-05
-9.40003224433836e-06
-1.07208031846743e-05
-1.59274813966605e-05
-1.863358497992e-05
-2.73488100385682e-06
-7.5087048821487e-06
-9.29058408410748e-06
-1.20094515774077e-05
-8.49399810154379e-06
-1.17428622440693e-05
-1.93459857536113e-05
-1.31529627342477e-05
-9.39648012869355e-06
-2.53638766287903e-05
-2.57930880752753e-05
-6.30032888777013e-06
-3.10320501524203e-05
-2.30667996789075e-05
-1.19283714188203e-05
-1.35034570636481e-05
-2.25740509126605e-06
-1.61844959753159e-05
-2.3246152850252e-05
-1.54612073335392e-05
-5.97485136207158e-06
-7.04273731779532e-06
-1.00181041542856e-06
-2.12441235869978e-05
-1.33319990439913e-05
-1.96115792556475e-06
-6.52522513809047e-06
-1.15323747154078e-05
-1.14484405067803e-05
-1.63387573991376e-05
-1.37344236676419e-05
-1.47795968244052e-05
-7.40449213134262e-06
-3.04159116607762e-05
-3.29262350924781e-05
-1.20944527712515e-05
-7.11784049166648e-06
-2.02401624339453e-05
-1.40658662820438e-05
-1.65911867285345e-05
-1.6068244236596e-05
-1.16581718551285e-05
-2.71528294232302e-05
-1.14715539825494e-05
8.84654609204569e-07
-2.4937050259769e-05
-3.80564248380993e-05
-9.09108287064605e-06
-2.72119803987072e-05
-2.14551609284046e-05
9.60582729216621e-06
-2.21906965945647e-05
-7.1974107583102e-06
-1.30483976213289e-05
-2.33959939512652e-05
-2.74286362365196e-05
-5.88803588699321e-07
8.84572207399655e-06
-1.11281573598366e-05
-1.1029554137802e-05
-1.9360941031363e-05
-1.87533418777093e-05
-2.42183387040127e-05
-2.1594326775904e-05
-2.29129512784156e-05
-2.34866902534363e-05
-2.01050869167224e-05
-1.09109685462976e-05
-1.96198077858755e-05
-2.84094687815357e-05
-2.39347411927674e-05
-1.86508775106647e-05
-1.3834146812106e-05
-2.98589394182367e-05
-3.55308850749844e-05
6.35436769011589e-06
-3.08710804393633e-06
-1.71369219066344e-05
-1.25066410169872e-05
-2.04374535307288e-05
-1.13210204780834e-05
-4.98542896594604e-06
-2.92895950712476e-05
-1.56955607551699e-05
-2.68520419484709e-05
-1.4975364560336e-05
-1.54458970878514e-05
-7.12072256129395e-06
-4.41815588176924e-06
-1.21167787005462e-05
-9.42936016848761e-06
-2.08397747646658e-05
-7.23198780400576e-06
-6.99682545853817e-06
-1.46050870541637e-05
-3.30970414807006e-06
-5.0746347810254e-06
-1.60946277257925e-05
-1.48318679385436e-05
-1.2083620629139e-05
-2.01737497738784e-05
-1.31256440541479e-05
-1.66989608344974e-05
-5.54624480723243e-06
-1.98754335587009e-05
-2.62122613648268e-06
-1.3784506635546e-05
-2.29866757550897e-05
9.95301434150539e-06
-1.6511952106596e-05
-1.38734229711215e-05
-1.66654416896012e-05
-1.42255595212492e-05
-1.84948232670776e-05
-2.75609420604265e-05
-1.61629966488566e-05
-2.14036873127016e-05
-1.77804021261246e-05
-1.50440334250604e-05
-8.71704580164333e-06
-1.78191255203928e-05
-2.22094540639942e-05
-1.93027754398033e-05
-1.48452164490973e-05
-1.25182661231733e-05
-2.55444991464093e-05
-1.55283823229451e-05
-1.86873475432944e-05
-1.91529373969389e-07
-1.33638162977153e-05
-1.43736381918742e-05
-9.53243794270373e-06
-1.29230637767811e-05
-2.58893410875438e-05
-1.08178452287721e-05
-1.86183281959718e-05
-3.22256503293709e-05
-1.6698920152551e-05
-1.33406711682341e-05
-1.54523712334122e-05
-2.26192690028673e-05
-1.23988576418451e-05
-1.21441332866893e-05
-2.02118314150903e-05
-2.0035025185972e-05
-1.00348275204541e-05
-1.08427079006632e-05
-6.61984730096165e-06
-1.56625288301407e-05
-4.27226568854522e-06
-5.50693786894791e-06
-1.06024024546788e-05
-1.11222847893208e-05
-2.68740457855044e-05
-2.7009800648855e-05
-1.48115926391682e-05
-1.94367314359365e-05
-9.41571109888706e-06
-9.94040157713675e-06
-2.17392716113585e-05
-2.28134421526017e-05
1.48837968076505e-06
-8.24401266784428e-06
-2.41939626476496e-05
-1.52978441910158e-07
-2.49455563554269e-05
-3.33489747097533e-05
-2.48790893866631e-05
-2.50858139364264e-05
-2.39486600258707e-05
-2.07849170868192e-05
-4.22439764662508e-06
-1.17338270850336e-05
-1.75978017294976e-05
-2.7555725209763e-05
-2.23893094702697e-05
-6.42281352334063e-06
6.77760991135618e-06
-8.39990808574755e-06
-1.53317479938629e-05
6.86825493169252e-06
-2.1444902888112e-05
-1.11819568637045e-05
-1.28576412209025e-05
-3.20245577671676e-05
-4.25172893942552e-06
-1.99006799549721e-05
-1.26108169437535e-05
-4.2005331790345e-06
-2.69117910835435e-05
-1.64148862823286e-05
-1.90839980550746e-05
-7.4149042526827e-06
-9.15590656150639e-06
-7.07106762382696e-06
-2.34162455724973e-05
-8.62679852547418e-06
-2.37437335607625e-05
-1.39793721539209e-05
-1.02438618127968e-05
-2.47620385609921e-05
-1.73277122833881e-05
-2.2071798919587e-05
-7.9588144632601e-06
-1.41875803437069e-05
-4.86398665000552e-06
2.99396681824782e-06
-2.12873156817467e-05
-6.66183917852938e-06
-1.67414810999785e-05
-7.48006816075348e-06
-1.47088648039333e-05
-2.01611707585434e-05
-1.84676309486505e-05
5.03888838145775e-06
-5.17250171347462e-06
-1.06760457030895e-05
-1.37067346121968e-05
-3.63273410025734e-05
-1.02333370933778e-05
1.70666919536935e-06
-2.74507072772763e-05
-1.43441394297945e-05
-2.92584784246329e-05
-8.30450116027572e-06
-1.22225322355067e-05
-1.41445359835332e-05
-2.3556754819398e-05
2.24175908218585e-06
-1.20777264955131e-06
-1.32729218797479e-05
-2.85712022349818e-05
-3.05163214087986e-05
-1.32950183996593e-05
-2.22608047631737e-05
-2.07288429719295e-05
-1.71019919525927e-05
-1.80021496555992e-05
-2.20200810661559e-05
-1.86672029765409e-05
-7.88112208947213e-06
-2.80984901846837e-05
-2.02485532025462e-05
-8.46473275139229e-06
-2.85433191534243e-06
7.36567559279074e-06
-2.60369080543419e-05
-2.42333574238205e-05
-1.63387210148675e-05
-3.18621264505051e-05
-2.4726869531727e-05
-4.15005162958572e-06
-2.40731482191885e-05
-7.60934940773345e-06
-2.02232474994726e-05
-2.1595871006276e-05
-2.27769412279905e-05
-6.3649251713384e-06
-1.01342581143746e-05
-1.66331246608603e-05
-1.5776911183168e-05
-1.6561436663461e-06
-1.12109409684514e-05
4.44576149551929e-06
-2.25197457950526e-05
-2.85729996952261e-05
-3.0057589853461e-05
-3.21297121293315e-05
-3.7772188955665e-06
-2.84153525567908e-05
-8.43717316620549e-06
3.26550502909513e-06
-1.02311729670405e-05
-8.06571843883704e-06
-1.15405462768115e-05
-2.54003358024707e-05
-1.01251300894356e-05
-1.14417647048542e-05
-3.34146561795656e-05
-1.64867877980137e-05
-1.58665385289649e-05
-1.2957514100571e-05
-1.13419612934297e-05
-9.35627353984489e-06
-2.04989661267083e-05
-1.32936842191599e-05
-1.96712218275408e-05
-1.90949573723896e-05
-5.67848129930055e-06
-1.76315898319058e-05
-2.17146487320668e-05
-2.48848405361767e-05
-2.49707120252456e-05
-1.04020767013142e-05
-1.68703965472736e-05
-1.09674628072829e-05
-1.72260417904069e-05
-1.56000750256234e-05
-1.1757947758739e-05
-3.83319672858789e-05
-7.51676191343454e-06
-3.02597138190551e-05
-1.72132366891388e-05
4.77372336946458e-06
-2.27420116828156e-05
-1.93134488276137e-05
-2.91781672843926e-05
-3.58631644879461e-05
-1.84823170694818e-05
-1.92296421956611e-05
-3.47993914035469e-05
-2.49845177036775e-05
-8.35589680741525e-06
-9.22086176699224e-06
-2.1140837149567e-05
-4.41722153816087e-06
-2.51969583220767e-05
-1.80085691795265e-05
-1.04139829484307e-05
-5.80396095337981e-06
-7.19115970182185e-06
-1.19352533150915e-05
-1.70130262191649e-05
-2.02258652974979e-05
-1.05308268604623e-06
-1.91216848191657e-05
-1.38856159374102e-05
-2.61813339405846e-05
-2.88308896661976e-05
-4.86685748134191e-06
-1.90927482736966e-05
-1.98699902210742e-05
-1.58938820639172e-05
-1.4626144269855e-05
-5.90394025522599e-06
-3.12294510103026e-06
-5.79424722220379e-06
-2.65331548620108e-05
-2.21886691944903e-05
-2.05182400861752e-05
-7.93484432118095e-06
-2.58321104496679e-05
-1.57371015503213e-05
-9.95090766609787e-06
-1.48698288491806e-05
-1.66999123274731e-05
-2.62699689505388e-05
5.11775914627005e-06
-1.44962983720391e-05
-1.51646894189086e-05
-7.63529277805105e-06
-2.0684931059363e-05
-1.38362353598082e-05
-2.13295989344118e-05
-1.24890030214786e-05
-2.13499319567399e-05
-8.87636770670252e-06
-1.86164777666045e-05
-7.1369277085298e-06
-1.13259036002839e-05
-8.95260744906593e-06
-1.57720452119751e-05
-4.63048436332835e-06
-8.50370425682021e-06
5.70600942270161e-07
-3.30376987803644e-05
-1.70931883640215e-05
3.8494961585098e-06
-1.91408140821257e-05
-2.955933642147e-05
-1.8701989123337e-05
-4.12084408092263e-05
-2.22040938824183e-05
-2.34872207432188e-05
-4.8807448006189e-06
-8.84075099593319e-06
-2.90566245940021e-05
-3.13291014003005e-05
-1.5949314122092e-05
-1.42546607379282e-05
-1.9092111838188e-05
-1.23610173280021e-05
-1.07872313771822e-05
-2.26040888349096e-05
-2.15965652024315e-05
-2.68106318988088e-05
-8.67364625032842e-06
3.10282205557782e-06
-1.7245152637693e-05
-1.30285448630133e-05
-1.07790797049081e-05
-1.55683129112624e-05
-2.6992771843194e-05
-2.52390178708789e-05
-3.40459655640782e-05
-9.63109185885842e-06
-1.74893876293013e-05
-2.54277520247503e-05
-3.1837371046221e-05
-2.24912824484469e-05
4.94030890081993e-06
-1.10582559193516e-05
-1.12182636794763e-05
-3.77745187662661e-06
-1.20143344585827e-05
-3.1076623126598e-05
-1.68640393267058e-05
-9.10466329415913e-06
4.68335493652095e-07
-6.37000511940266e-06
-2.61956613670741e-05
-2.44708214732759e-05
-2.00275374533171e-05
-7.80165294440988e-06
-1.6280652414525e-05
-1.52710292836817e-05
-1.81606124811884e-05
-1.12752129125022e-05
-1.20646726508173e-05
-3.69377165237563e-05
-2.2205765681028e-05
-2.23596956157616e-05
-8.47297978582316e-06
2.62823882040695e-07
-2.00986272902415e-05
-1.45862979440156e-05
-1.85707625564082e-05
4.58749208362631e-06
-7.93225544042571e-06
-6.7117947672677e-06
-5.76949324834884e-06
-2.19445769145822e-05
-1.9040789757066e-05
-1.39890177688389e-05
-7.8693673674786e-06
-3.00083601041658e-05
-3.22005977552231e-05
1.98506207617293e-06
-2.91204762401979e-05
-1.11580746722345e-05
-1.25331144933468e-05
-1.42827138510967e-05
-5.67373492035507e-07
-2.14047042330126e-05
-1.75687240739852e-05
-2.80199917864139e-05
-3.72913377290505e-05
-2.27324324200885e-05
-2.74173355514343e-05
-1.08521186824119e-05
-2.36551463260195e-05
-1.45158910343521e-05
-2.06830360269443e-05
-1.19533172918424e-05
-1.25557294800856e-05
-1.6762469285021e-07
-1.7843577593255e-05
-1.91390759725375e-05
-5.72848831081034e-06
-1.10664706153076e-05
-2.03043014015855e-05
-3.80518801564171e-06
-3.05567657703877e-05
-1.25946750068397e-05
-1.71442273140061e-05
-1.68190516079236e-05
-2.14865701853845e-05
-6.40730686060576e-06
-1.38130700141812e-05
-1.10802604812614e-05
-1.16123829715628e-05
-1.46536711087051e-05
-1.42749958193925e-05
-1.05540340945798e-05
-1.89334808447212e-05
-3.71220331031135e-05
-5.94080960978837e-06
1.00102368637542e-05
-1.73118337961374e-05
-7.84136313691303e-06
-1.02405879759461e-05
-3.24059559868452e-05
-2.09136198558714e-05
2.71957189491292e-06
-1.5044144766236e-05
-2.23273550701802e-07
-2.26535273399444e-05
-1.68550505734181e-05
-2.04778739248134e-05
-1.91532060472351e-05
-2.0310232100256e-05
-1.89991574595905e-05
-1.21798070062633e-05
-2.33809525705537e-05
-1.77730208349363e-06
-1.94536087367578e-05
-1.61274230735004e-05
-8.11621142779776e-06
-2.20553488816473e-05
3.52900465564351e-07
-9.20360619870955e-06
-2.99499938663251e-05
-1.23364606798402e-05
-8.72604389926718e-06
-4.36913512169206e-05
-1.05845780597299e-05
-9.4299919705806e-06
-1.12693446185717e-05
-1.54736621826458e-05
-1.73768121576889e-05
-1.21117668735254e-05
-1.68066008640287e-05
-2.52786172395221e-05
-2.81033500327192e-05
-2.42027978355222e-05
-2.83471223749341e-06
-1.5819357846187e-05
-5.56362916618838e-06
-9.5756223868291e-06
-9.15700725512191e-06
-7.13039967081612e-06
-1.85537612487615e-05
-2.3327929303849e-05
-2.44433014459338e-05
-1.64812487560031e-05
-1.52986454669326e-05
-1.91370924109422e-05
-1.65584042319628e-05
-9.25292960756587e-06
-1.48997607854118e-05
-6.02717609291412e-06
-1.30919475634985e-06
-1.76622876032239e-06
-1.78482001010573e-05
-1.4110085963908e-05
-2.54691319104293e-05
-2.2371452396018e-05
-1.17101671361904e-05
-6.81269360612116e-06
-1.32784530078847e-05
-1.3701808015443e-05
-1.41216134136099e-07
-3.09076441986344e-05
-1.56664308936871e-05
-1.17360652172022e-05
2.26194208766487e-06
-2.04924793886925e-05
-2.81622420941731e-05
-1.99508205701094e-06
-7.93151452769275e-07
-2.03633771073714e-05
-2.30650680699472e-05
-2.45863090224629e-05
-9.64193040927814e-06
-3.28610999405868e-05
-1.51072129757258e-05
-1.22787986102075e-05
-3.00696785269822e-05
-1.30194488905429e-05
-1.66748436803364e-05
-4.5583266256609e-06
-1.55604963971229e-05
-7.82672044798579e-06
-1.84017648917934e-05
-3.07682976654261e-05
-1.18361924424588e-05
-1.21321213365639e-05
-1.68824188725204e-05
-2.13711351489004e-05
-5.87803097288542e-06
-1.73742168482298e-05
-1.25876369032067e-06
-4.78895892450196e-06
-2.51202083055194e-05
-1.89199705386436e-05
-2.03922916724013e-05
-2.07216677559731e-05
-1.9821154936213e-05
-1.37391655266714e-05
-9.24554915321591e-06
-3.50556705394219e-05
-2.14119589063487e-05
-1.11192028618187e-05
-3.15931688192001e-06
-1.46167342431508e-05
-1.26019624744936e-05
-6.97210256021708e-06
-4.16756029610681e-06
2.90960088601927e-06
-1.9816869033851e-05
-7.58806421769879e-06
-1.55391903830131e-05
-6.72809883024653e-06
-8.23763530821461e-06
-1.8418657703119e-05
-1.83689022450121e-06
-3.75160556396779e-06
-9.48072074348942e-06
-4.85371407874457e-06
-2.10079088905601e-05
-2.22462014398598e-05
-1.57400050562211e-05
-1.77520447676085e-05
-1.78852324634918e-05
-2.67606744835378e-05
-3.65828017243185e-05
-3.76998836945674e-06
-1.65294038253338e-05
-7.15973721175862e-06
-5.2386275891539e-06
-1.58226460362053e-05
-6.67943009715703e-06
-2.03230694324658e-05
-8.96050389858228e-07
-1.64527225455171e-05
-2.21710581098733e-05
8.19777360371476e-07
-1.23289137416525e-05
-3.49681328117222e-05
-3.64337001856484e-06
1.53472722628291e-06
-6.33209899313254e-06
-2.46884973210212e-05
-1.10735941666894e-05
-1.36297251725368e-05
-1.94433488113034e-05
-1.45485893971562e-05
-2.59890865694118e-05
-6.35064282777365e-06
1.11459440391091e-05
-5.85886657992298e-06
-2.49453410615259e-05
-1.0360725338743e-05
-8.45394991974556e-06
-1.78507911189221e-05
-2.29787918523524e-05
-9.1551390280993e-06
-3.78188240971652e-05
-4.2027664085835e-06
-1.8326378593155e-05
-2.07231580865787e-05
-1.59372763222931e-05
-1.37169865988545e-05
-1.80258042225862e-05
-1.88654133634455e-05
-1.1592904161344e-05
-1.58019117189656e-05
-1.32513522996641e-05
-1.47513540078668e-05
4.04345450679113e-06
-2.19966581586843e-05
-5.60544946080417e-06
-2.6718957126607e-05
-7.68468005949925e-06
-2.8892485533775e-05
-2.48069825485974e-06
-9.77382499213554e-06
-1.48514848674567e-05
-1.81457253835034e-05
-1.92388114928858e-05
-2.54806290048205e-05
-2.01040798594749e-06
-2.15856621701869e-05
-2.65541859538216e-06
-1.11925414312795e-05
-3.28529479343374e-06
-8.20253086183282e-06
-2.0948493693013e-05
-4.76103497150211e-06
1.33824343269323e-06
-2.64163164508608e-05
-7.15161941360483e-06
-5.85925698571946e-06
-2.08560643182657e-05
-1.22624993324314e-05
-1.22530942967961e-05
-1.85526007599456e-05
-1.52024747893737e-05
-1.95270143422207e-05
-9.07908288281887e-06
5.42761863239841e-07
-1.30319936768062e-05
-3.79519965363553e-06
3.74356836539001e-06
-1.74299355809274e-05
-7.47641918532987e-06
-1.02105748521112e-05
-3.07987590980539e-05
-5.23365006446513e-06
-2.7859113145385e-05
-2.10829164913475e-05
3.52567801890893e-06
-3.50456960019576e-05
-2.80698156331524e-05
-1.31589025559173e-05
-5.40166544908602e-06
-1.20444596643187e-05
1.11680553970786e-06
-6.75714012847765e-07
-1.17257866228292e-05
-2.89933362803765e-05
-1.04299167587373e-05
-2.40663352753682e-05
-6.69444550677963e-06
-2.49403899153787e-05
-7.24890387249732e-06
2.53458171099392e-07
-1.52241911589246e-05
-1.44112795672418e-05
-1.59858351407728e-05
-1.80022841070541e-05
-1.24463556075814e-05
-7.7738693711324e-06
-8.86758149956414e-06
-2.79390844562989e-05
-2.32598108111372e-05
-1.01324443286867e-05
-7.24819574138594e-06
-2.05924138733195e-05
-1.39127055028842e-05
-2.29274729951958e-05
-2.21175148215051e-05
-1.48131858063966e-05
-4.45277381021737e-06
-1.21342218088575e-06
-2.66574943666007e-05
-1.40673391205975e-05
-1.90104974488127e-05
-1.74641520147818e-05
-2.04088324875143e-05
-2.13933763664143e-05
-3.07631737153646e-05
-2.10005595705818e-05
-2.83915918490401e-05
-2.02103646869925e-05
-3.33275033125579e-05
-6.58734771971723e-06
-6.70207006302547e-06
-1.27921484889398e-05
-1.57858222223699e-05
-1.16874229776008e-05
-9.28795460348027e-06
-1.07856860165634e-05
-2.77201939003031e-05
-1.93936019778604e-05
-5.14495240238943e-06
-6.28261175138727e-06
-6.31503604378434e-06
-4.20768321901109e-06
-2.93525693080831e-05
-1.92424786504998e-05
-2.76628645788913e-05
-1.3512867490269e-05
1.48607335581562e-05
-4.14581177427368e-06
-4.42755529564707e-06
-6.26679909259868e-06
-4.34938371647358e-06
-1.74105377658696e-05
-5.24464226987652e-06
-9.06442057099807e-06
-2.20070625653473e-06
-8.61617095777526e-06
-1.20631224199287e-05
2.46452703677351e-07
-2.28540672182466e-05
-2.28897874438685e-05
-2.15881917530147e-05
3.30330118432993e-07
-3.75783087558939e-05
-1.56444518054631e-05
-9.29777236049961e-06
-1.40114577425441e-05
-2.8922840213617e-05
-2.31951627568485e-05
-9.78663602700727e-06
-2.27001948140562e-05
-9.00093920436885e-06
-1.94014173327642e-05
-9.17432341867508e-06
-3.68714386595662e-06
-2.1214034384485e-06
-2.51893487151756e-05
-2.73404861823078e-05
-1.07352707060792e-05
-1.47675324180127e-05
-8.80568322545794e-06
-1.86662616307877e-05
-1.62441783418035e-05
-1.07051808193209e-05
-2.95704958911561e-05
-8.86155072834785e-06
-7.20475329312895e-06
-2.47012494455159e-05
-1.17127507330605e-05
-1.15071547652213e-05
-1.79364682989118e-05
-3.30599432992889e-05
-1.91681364893162e-05
-3.67130062529096e-06
-5.27723399054024e-06
-5.22780810488002e-06
-2.85075499056904e-05
-7.301515632842e-06
-1.1916390483315e-05
-8.3586987290801e-06
-1.4806445662887e-05
-7.76716338107046e-06
-2.91548437744441e-05
-1.71353471979899e-05
-1.72877536592912e-05
-5.10607446611181e-06
-1.37081378039367e-05
-9.73754510830315e-06
-2.05022709964945e-05
-1.51789810056307e-05
-1.32411153087352e-05
-7.50408767211351e-06
-4.00022805377698e-06
-1.95289682053845e-05
-2.33106691308692e-05
-1.57641294865771e-05
-1.71104084671318e-05
-2.69217752197066e-05
-2.33807694063273e-05
-1.36293346393722e-05
-2.26894534207969e-05
-1.39479701683634e-05
-1.20752492669419e-05
-2.04553193651493e-05
-9.22744162899477e-06
-1.77874572371836e-05
-1.31415683680765e-05
-1.96712628483395e-05
-8.09274456108006e-06
-1.38665251573949e-07
-1.08516905236015e-05
-1.22673121604094e-05
-2.78525462721736e-05
-1.20989686750208e-05
-1.36170753316668e-05
1.80125010321115e-06
-1.50944478840164e-05
-1.75610099998675e-05
-7.59112844341516e-07
-1.16656944657931e-05
-2.29983052220679e-05
-1.59549153273003e-05
-4.95695375599272e-06
-2.28632036004581e-05
-8.95934870966215e-06
1.07434256794965e-05
-7.74285397495112e-06
-1.145649936947e-05
-9.61736344639284e-06
-3.16251619976348e-05
-1.82729724698108e-05
-3.71241006843821e-05
-1.47913113535835e-05
-1.46851083095691e-05
-5.51021182101888e-06
-1.31243458870674e-05
-2.28852740168764e-05
-3.28901534666232e-06
-2.17809847690254e-05
-2.12174160529463e-05
-1.94232935111635e-05
-1.67263172969846e-05
-9.47863576091459e-06
-1.94195702034835e-05
-1.42494118553692e-05
-3.04920211580216e-05
-1.29481843981823e-05
-2.79659168900341e-05
-1.40779524124417e-06
-4.98444120203027e-06
-2.16522599642439e-05
-1.27861289666218e-05
-2.40964615851137e-05
-1.67168358580045e-05
-1.14948661300023e-05
-9.85899776867462e-06
-1.69301932685193e-05
-1.95560909666948e-05
-4.41816901057996e-06
-3.42638387202093e-05
-5.33601906983994e-06
-2.01281343131173e-05
1.19996954236021e-06
6.09929815705077e-06
-2.32901696430058e-05
-9.33602828492636e-06
-1.08147171866965e-05
-1.87257092124418e-05
-6.50520308903875e-06
-1.58622424698438e-05
-2.07834971344865e-05
-1.37363969387364e-05
-3.04922236480866e-05
-1.51605578425429e-05
-1.19480416178525e-05
-1.7536433567523e-05
-1.31539120887784e-05
-7.56017087293212e-07
-1.50558936707306e-05
-9.94150899300042e-07
-2.42572854312101e-06
-1.38151433438929e-05
-2.22781094706168e-05
-3.55716018711143e-06
-7.71956862606094e-06
-1.0747602749797e-05
-8.84814428933042e-06
-1.96506614334477e-05
-8.76468819689533e-06
1.45473449304179e-06
-5.50078300476582e-06
-1.5964573001001e-05
-8.73344825399129e-06
-8.77090898591395e-06
-3.20519505857617e-05
-1.30144756870377e-05
-4.505526258465e-06
-1.27580932679559e-05
-3.88391299749971e-06
-1.9133417231169e-05
-1.76837626324462e-05
-3.44560202831335e-05
-1.05115812130416e-05
-1.24507663455996e-05
-2.67351871762499e-05
-2.33684830697784e-05
-4.20640031744552e-06
-5.83772878507468e-06
-2.51453822744163e-05
-1.28854548335708e-05
-1.36551450068944e-05
-3.37289881979718e-06
-1.866402783993e-05
-2.25853310216729e-05
-1.4793316189845e-05
-2.08740206079984e-05
-1.53818248378111e-05
1.31832091998268e-06
-7.1518581312693e-06
-1.18154625908441e-06
-1.84626457557573e-05
-1.87516731813764e-05
-1.86637882214433e-05
-2.53856058851625e-05
-3.04346621348372e-05
-1.39576331410125e-05
-1.07649654016735e-05
-1.57643441377653e-05
-2.44235369044703e-05
-2.24671251796389e-05
-1.5991866673496e-05
-4.13694842653139e-05
-1.19894651196568e-05
-3.08986091486134e-06
-1.59047739444988e-05
-9.20777982968812e-06
-1.9646957639095e-05
-1.23647271499166e-05
-1.73763017520468e-05
-1.85505967272979e-05
-2.0991601268221e-05
-1.40543387470985e-05
-1.23553917582603e-05
-2.41153447898859e-05
-1.60936952371658e-05
-1.79688725318181e-05
-1.84541366339903e-05
-1.7667164261964e-05
-1.18692094513856e-05
-2.11109064475395e-05
-1.0017139713486e-05
-2.35555456053792e-05
-1.99166185396126e-05
-1.37172404600083e-05
-3.9493079375414e-05
-4.65896509413411e-06
-1.62832100766621e-05
-2.53502558053364e-06
-9.78040004722853e-06
-1.38038689136713e-05
-1.81411822558084e-05
-6.86880211825596e-06
-1.09562558425895e-05
-7.36105786569314e-06
-8.72442287836713e-06
-1.76217935558477e-05
-1.42719258357962e-05
-1.06901459283958e-05
-1.52337924914412e-05
-7.57113420943368e-06
-1.2554584103605e-05
-1.50700199967294e-05
-2.01827306945093e-05
-1.27476309423676e-05
-2.80908534393695e-05
-1.75909259228509e-05
-1.42254416179002e-05
-4.18249165344073e-06
1.41735975312665e-06
-9.34272674517767e-06
-4.3751995698171e-06
-1.32041090682427e-05
-1.23752731404246e-05
-1.18507510882839e-05
-1.98698711520032e-05
-9.86659567098769e-06
-3.61956370342056e-06
-8.86169980893269e-06
-1.92051890835449e-05
-2.15913745023029e-05
-1.74646704970078e-05
-2.19865127824673e-05
-2.43993790333179e-05
-1.50058784737205e-05
2.15077004339852e-07
-1.37988868117966e-05
-1.04922431014659e-05
-2.42655903695056e-05
-1.45820491700899e-05
-1.1616211649157e-05
-2.33407114947933e-05
-2.03400879635493e-05
-1.16803457477526e-05
-2.19144084242603e-05
-1.59375307619175e-05
-1.04086313042161e-05
-1.26322210317057e-05
-4.47994619155548e-05
-2.21974018847412e-05
-1.16138447530228e-05
-6.32670065198617e-06
-2.26087354575212e-05
-2.0499979662647e-05
-1.90072704874653e-05
-1.54879753040902e-05
-2.87672573027395e-05
-1.59567530102445e-05
-1.89139198852343e-05
-2.50417966673684e-05
-1.48234934286353e-05
-1.13864535657918e-05
-1.16926124433015e-05
-1.21253007399423e-05
-1.9714422254421e-05
-4.22217683557969e-06
-1.32412941886195e-05
-9.64285516548155e-06
-1.09024193788175e-05
6.91062332255227e-06
-1.17297509409371e-05
-1.89576608766713e-05
-1.83930734999803e-05
-2.8924989947208e-05
-1.83755879755459e-05
-1.14480024259897e-05
-1.19028511614095e-05
-1.15906675589923e-05
-1.4381711519274e-05
-1.60818030615514e-05
3.93678664364743e-07
9.86785276540454e-06
-1.74087264253123e-05
-4.62747611190782e-06
-1.05328208368085e-05
-9.50214201012052e-06
-4.13450810450071e-06
-2.66156332363024e-05
7.87856129874004e-06
-1.99883078809295e-06
-1.18734557736795e-05
-1.36316728717263e-05
-1.19943060862931e-05
-2.24627580911752e-05
-2.19380995354465e-05
5.28450483985444e-07
-4.45117985933476e-06
-4.97016899456954e-06
-3.87628158738154e-06
-2.76802889802882e-05
-1.665132940177e-05
-4.18036344432176e-06
-2.23237641343503e-05
-1.16133009945956e-05
-1.0550410494189e-05
-1.93121404409365e-05
-7.87454238128411e-06
-3.34405269873876e-05
-9.37747652440261e-07
-1.81433115551434e-05
-1.03167510991964e-05
-3.19124680061176e-05
-4.74297428440913e-06
-2.49787542188851e-05
-5.61651195815425e-06
-6.52681634884584e-06
-8.18228657396578e-06
-2.25194538626693e-05
-1.92628655729375e-05
4.47399855057002e-06
-2.33838659619593e-05
-1.17173432308246e-05
-1.77399143741265e-05
-1.66759188902625e-05
-1.77079690552963e-05
-2.27333542732279e-05
-3.02497514325778e-05
-1.37294653969064e-05
-1.29373947119152e-05
-1.57433037239999e-05
-9.97435806200059e-06
-1.01611024782678e-05
-2.21097100399939e-06
-1.77180172583447e-05
-2.47650001549943e-05
-1.21845434835359e-05
-2.25970791344255e-05
-1.09026569321114e-05
-2.07729700235171e-05
-1.68501537348253e-06
-3.45571559308863e-05
-1.5058432967043e-05
-1.93007423593005e-05
-1.02913543008703e-05
-8.04519586975511e-06
-6.43058718389069e-06
-2.31189141348979e-05
-1.4161554368719e-05
-2.11754984038615e-05
-2.25685738530968e-05
-1.65430615044157e-05
-1.72708625006937e-05
-2.3017796297499e-05
-1.40480675008395e-05
-2.42709408581015e-05
-1.36195449570725e-05
-2.35532016958724e-05
-1.9300433220205e-05
-2.0914940418838e-05
-1.23445517115357e-05
-2.31747749474577e-05
-9.30572095364306e-06
-5.3836365666879e-06
-1.19871559615928e-05
-7.58317783523939e-07
1.5529220406514e-06
-2.35738801641003e-05
-1.01415637781203e-05
-1.16090186808628e-05
-2.77156464017269e-06
-7.55478764362154e-06
-1.4414019112753e-05
-5.12457392573345e-06
-2.53561477814298e-05
-1.8547068203234e-05
-2.15768548963043e-06
-1.34498655039302e-06
-1.59440053945272e-05
-1.97643486920856e-05
-1.58721787166829e-05
-1.6429390698551e-05
1.55280409214546e-06
4.65470337858558e-07
-7.91040537604937e-06
-2.23071082755332e-05
-2.93537436013007e-05
-2.11883679384666e-05
-1.88033591078546e-05
-2.56177442268767e-05
-9.23853399708097e-06
-2.5857325683122e-05
4.61874169146734e-06
-3.63219225904591e-05
-2.25361120568052e-05
-1.6313357143676e-05
-2.15990912471322e-05
-2.35840771666485e-05
-2.97735761865146e-05
-3.20118072794897e-05
-1.62866258158318e-05
-1.94769927920223e-05
-3.04184071193722e-05
-6.71233963822892e-06
-3.41462753624757e-06
-1.69725196275279e-05
-3.40161409331888e-05
-3.14240470145274e-05
-1.26472737576406e-05
-1.84426429522648e-06
-1.25637695076185e-05
-1.20502536442946e-05
-1.13526740633995e-05
-3.38572349470019e-05
-2.57555702596049e-05
-1.99043437097853e-05
-1.44940027148024e-05
-1.16835319153866e-05
-3.02787827745746e-05
-3.97462680498775e-05
-2.09723758449833e-05
-6.52233089884971e-06
-9.94029194933283e-06
-1.93878946532057e-05
-3.57478235992272e-06
-6.22212647902521e-06
-6.45367413235026e-06
-1.31165126691362e-05
-8.45065821812677e-06
-2.42368168611845e-05
-1.85657497771006e-05
2.27313670340884e-06
-5.01398827010462e-06
-1.08733583319632e-05
-6.24124035312118e-06
-2.8180249908178e-05
-3.30930117737888e-05
2.24223276057165e-07
-1.00114929347671e-05
-1.84237041105894e-05
-8.5259158854297e-06
-2.43436919636034e-05
-2.09805768293739e-05
-4.86978921157083e-06
-1.38214428201437e-05
-4.68766408795786e-06
-4.03034897856411e-05
-2.1058432448429e-05
-1.02547438760413e-05
-2.99650239369305e-05
-3.36538037721501e-05
-1.33991418893942e-05
-2.36837293869799e-06
-1.1130970389633e-05
-1.65766721324594e-05
-3.9132291336331e-05
-7.84791212435605e-06
-1.24229230619494e-05
-4.74023614539028e-06
-1.56502320645524e-05
-9.84065650072799e-06
-6.94794884852554e-06
-1.07041374830559e-05
-1.67480702831945e-06
5.27636347495837e-06
-2.53759923534468e-05
-1.12775978661834e-05
-2.35759653492041e-05
-1.42880210901257e-05
-2.42560225411773e-05
-2.50645771624666e-05
-1.80340523490633e-05
-2.28214059176385e-05
-4.41239939518348e-05
5.75177823849051e-06
-1.85974449694502e-05
-3.83120198958608e-05
-6.91197433708974e-06
-1.71883184436725e-05
-1.77122307211649e-05
-5.53374981227862e-06
-3.94871860766222e-05
-1.68437916790274e-05
-3.28337346175921e-06
-2.72528708571269e-05
-2.1507855970042e-05
-1.08593492527299e-05
-1.35291413429795e-05
-1.04052736510288e-05
-2.43532837597875e-05
-1.6489155627068e-05
-7.40588954770513e-06
-1.00412923494364e-05
-1.02413306493117e-05
-2.34947348985417e-05
-1.74894079757919e-05
-5.59780034485706e-06
-1.13951653329057e-05
-5.58284929122416e-06
-7.08528876997365e-06
-2.36326764735215e-05
-1.68203227770598e-05
-1.88220335395639e-05
-1.99261678009207e-05
-4.23988357984765e-05
-9.75816324555485e-06
-8.16833013027348e-06
-1.73582834274239e-05
-1.31016101113635e-05
-6.38023130220522e-06
-1.56712536306815e-05
-2.21928291999537e-05
-7.19271813236741e-06
-2.20641104005214e-05
-1.01028686010014e-05
1.78295592793669e-06
-2.60890592102561e-05
-1.30821061109239e-05
-1.7218881675142e-05
-2.02800069158446e-05
-2.55896039274595e-05
-1.70742698262509e-05
-1.17982100967027e-05
-1.89071035888577e-05
-2.52356803622128e-05
-1.86281513241682e-05
-8.32857819112063e-06
-2.80095066918716e-06
-5.35322040298213e-06
-1.79439123573682e-05
-2.0404270567687e-05
-9.43134882213596e-06
-7.58261457300861e-06
-5.52633550180924e-06
-1.74776852350285e-05
-8.93626617613437e-06
-1.41683822575395e-06
-1.74564062280808e-05
-6.85910700573755e-06
-3.05169422975369e-05
-2.72778092749471e-05
-1.31852392971329e-05
-2.50974008489162e-05
-3.32920178089939e-06
-1.30229120759009e-05
-7.47598581672435e-06
-1.70948539399388e-05
-1.91514295627402e-05
-1.75515656637725e-05
-9.30351736256151e-06
-1.89037216852822e-05
-5.80918347299796e-06
-1.06102118970788e-05
2.80506048800201e-06
-1.12572877229099e-05
-6.42304895617107e-06
-2.63615771958281e-06
-2.11952403062615e-05
-2.31375398995207e-05
-2.05639715938318e-05
-1.24085645035458e-05
-2.84484463019425e-05
-1.71597710897337e-05
-1.84101230213487e-05
-1.21760553240199e-05
-2.17500662559403e-05
-4.31449248686226e-05
-1.55143644926488e-05
-7.45181275569294e-06
-4.30868727444992e-05
-1.66059310511223e-05
-7.33668752947113e-06
-1.62081022214656e-05
-8.8834454032536e-06
-2.15939717141915e-05
-2.72431474093815e-05
-4.15751217274491e-06
-1.02488666310694e-05
-1.87392764995603e-05
-2.12388037844365e-05
-3.7734737475219e-06
-2.31147475015141e-05
-4.90712467714706e-06
-1.57751663765764e-05
-7.36566821898744e-06
-4.63075973993127e-06
-1.61912546889272e-05
-6.57417846020711e-06
-2.33035302788133e-05
-1.20180799767169e-05
-1.29308496510679e-05
-9.15861162612849e-06
-2.21431792537346e-05
-1.50286039740321e-05
-8.55389120684749e-06
-1.06387715785038e-05
-9.783380869944e-06
-6.84334948171392e-06
-1.50226638915479e-05
-1.78472484778762e-05
-1.38116357165923e-05
-5.1666603083305e-06
-3.02917414379057e-05
-1.14615289400964e-05
-4.40348956319066e-06
-2.65367525168754e-05
-7.38230328959446e-06
-5.42256493780659e-06
-1.58272810908244e-05
-1.82490101625377e-05
-1.37944701082044e-05
-2.72070949195565e-05
-2.40610944233451e-05
-2.56021811595762e-05
-2.6185030275306e-05
-2.75095307184326e-05
-2.47034878753034e-05
-2.05482025653614e-05
-2.25202849822133e-05
1.08449906168085e-05
-1.28611730371202e-05
-2.33001398894398e-05
-1.6949100022646e-05
-2.71793005205649e-05
-1.9035150893376e-05
-2.383439316127e-05
-7.73175599067207e-06
-3.02129651242888e-05
-1.4112649892738e-05
-1.80279929012462e-05
-2.48281604221259e-05
-3.17552428910903e-06
-1.45640110491027e-05
-1.26061511869458e-05
-2.24796983121364e-05
-2.45131950444542e-05
-9.69703494369031e-06
-2.51819073230853e-05
-2.46465241572106e-05
-1.36159651900902e-05
-1.4250521343545e-05
-1.87715432585848e-05
-1.76015362607301e-05
-2.31590823989195e-05
-3.00997812869062e-07
-8.59885001309575e-06
-9.89986002991934e-06
-3.07767474886899e-05
-1.09464593450428e-05
-2.01625554465302e-05
-2.69349645917899e-06
-2.3605149011034e-05
-1.20953071800438e-05
-1.38475755411325e-05
-1.9392368197837e-05
-1.11724861128274e-05
-2.1508972005581e-05
-1.10648544530579e-05
-3.13869444538444e-06
-1.39785408100782e-05
-1.41718596490206e-05
-2.62445780771654e-05
-2.84373277715662e-05
-2.99711162470744e-06
-3.14503710563208e-05
-2.15887861355129e-05
-2.78658615534659e-05
-1.44936686057946e-06
-6.93762259589298e-06
-2.26585818668194e-05
-1.25948240115128e-05
-2.93883501874495e-05
-1.02322318438222e-05
-1.05978053228389e-05
-1.27702237091323e-05
-3.72259143030889e-06
-1.31815936466324e-05
-2.20470767474835e-05
-2.01805377271575e-05
-1.87797894534621e-05
-1.92380516953861e-05
-4.44194965856317e-06
-9.22378716327546e-06
-1.15532033479738e-05
-1.79475014575902e-05
-2.05640989674174e-05
-1.61473066078219e-05
-1.03803991398131e-05
3.59058156476021e-07
-3.95836582144707e-05
-1.98623777996556e-05
-6.43541808358171e-06
-1.96899593850569e-05
-1.62129086120573e-05
-2.31979927009133e-05
-1.55744120238834e-05
-5.40639004628641e-06
-2.7494751379017e-05
-1.31913710662435e-06
-1.78969719077303e-05
-9.99741709014318e-06
-9.55996405144051e-06
-7.641810255474e-07
-1.80941994266461e-05
-1.58012680096395e-05
-1.41905416964922e-05
-4.99482427538146e-06
-1.87080341020094e-05
-2.49105036332466e-05
-2.65409277840854e-05
-2.07382174457102e-05
-2.38715842441766e-05
-2.17559611639551e-05
-5.88777356023912e-06
7.08312313833523e-07
-3.18571614182909e-05
-2.72384496105101e-05
-2.33666897316323e-05
-9.93769220531098e-06
-3.09988781676765e-05
6.25682112691485e-06
-5.87630998745394e-06
-1.48210990076341e-05
-3.82876099586781e-06
-2.06022716882749e-05
-3.94213068484421e-05
-1.54620461194059e-05
-1.24791846865343e-05
-2.09773196044689e-05
-1.76507610282075e-05
-1.73646185385086e-05
-2.8766219694277e-05
-1.82740889657533e-05
-8.20088613714724e-06
-1.2326193725177e-05
-4.65754732673901e-06
-2.45740194702455e-05
-2.28790137189659e-05
-2.17906521807414e-05
-2.7266802276344e-06
-2.86521708879088e-05
-2.41279208480632e-05
-4.85305013212649e-06
-1.68828514643848e-05
-2.62657390038456e-06
-1.78903725504428e-05
-2.06193914004623e-05
-2.69374864942256e-05
-2.41265873158506e-06
-2.11056584592016e-05
-2.91344019413336e-05
-1.84693067684946e-05
-1.57852999876493e-05
-8.10190619755772e-06
-2.01373407173301e-05
-1.58152956177363e-05
-1.73545426522345e-05
-7.97988824178233e-06
-1.0833023419731e-05
-1.73958441980141e-06
-1.19071848756364e-05
2.07443954121262e-06
-1.4186656066626e-05
-2.0790446678862e-05
-2.13627831999949e-05
-2.22348198354606e-05
-4.76032281787053e-06
-2.28909013786852e-05
-8.64554438299194e-06
-1.603022806789e-05
-4.19843936898321e-06
-1.70384999904995e-05
-2.44589031465974e-05
-1.41626422343936e-05
-1.06219880623979e-05
-1.52540333593338e-05
-2.58258655202273e-06
-1.60580068914011e-05
-2.17281965343256e-05
-1.18799689560913e-05
-2.08835884069154e-05
-2.06552954449794e-06
-1.50036072990959e-06
-1.02048478607934e-05
-8.31702253198495e-06
2.37522848236885e-08
-2.67690802374415e-05
-1.13399084050535e-05
-1.58100020341664e-05
-2.60308658601534e-05
-1.96928412070719e-05
-1.58565220640066e-05
-2.54757582071905e-05
-3.5628633374684e-06
-1.03010857797204e-05
-2.33043330531784e-05
-3.30922204842924e-05
-2.32520211654501e-05
-1.7513578627557e-05
-1.54535824588435e-05
-2.69689520679672e-05
-1.42430038692015e-06
-3.21224809956288e-05
-1.53651134567124e-05
-8.15799439791857e-06
-2.97461989922003e-05
-1.63961203123126e-05
-2.37669105314716e-06
-4.67088029318845e-06
-1.22173141847816e-05
-1.17368542400769e-05
-1.47674354591026e-05
-2.10922570248821e-05
-7.95649422833137e-06
-3.21652841773871e-06
-1.57732630456319e-06
-2.01856149251366e-05
-9.58883350274392e-06
-2.46670520653955e-05
-2.02876553098575e-06
-9.52448126169871e-06
-2.89573929323291e-05
-1.82670603208656e-05
-6.1820028701499e-06
-1.14826860419499e-05
3.56160992168406e-08
-2.85620046747179e-05
-1.62407806972894e-05
-2.92761950668263e-05
-3.51438003949718e-05
-1.26881306410187e-05
-1.20296658930173e-05
-1.39225540128424e-05
2.93801445433701e-06
7.09158772884268e-07
-2.10737390563351e-05
8.85860862140817e-06
1.44621424339955e-06
-1.70797049116118e-05
9.48139901836333e-07
-1.67154965726832e-05
1.0562884737682e-06
-1.78604221773887e-05
-1.07642582192112e-05
4.55611978660263e-06
1.39761354179929e-07
-3.30169867376673e-06
-2.55952469471892e-05
-1.57906820196813e-05
-1.44023292476896e-05
-1.91782047970456e-05
-1.54815420615404e-05
-1.17583508349225e-05
-2.50007538443704e-05
-1.72480530221119e-05
-6.56343109787347e-06
-1.02128781147179e-05
-1.47918115239876e-05
-2.15678720601889e-05
-3.69256737040886e-05
-7.69913989027444e-06
-2.96323780031316e-06
-6.43961020503084e-06
-9.66872043992494e-06
-1.93560618821212e-05
-2.21581483916112e-05
-1.56266780558758e-05
-1.70504983578721e-05
-1.09440828325693e-05
-4.40258049902751e-06
-1.95045140544335e-05
-1.50807310652503e-05
-2.59176567802453e-05
-4.59885807488929e-06
-2.52370083074538e-06
-1.28389019919973e-05
-1.1245425311554e-05
-3.38899995740098e-05
-1.37389864366723e-05
-1.45179541549284e-05
-2.60915616052993e-05
-1.91949995730639e-05
-8.71451564428841e-06
-1.35648867773601e-05
-2.79285565631237e-05
-4.39926507608793e-06
-1.77293034139025e-05
3.63990142438039e-06
-2.37920375216745e-05
-1.7104294913314e-05
-2.1440583248375e-05
-2.9291596394664e-05
-8.69709744135542e-06
-6.12192332355778e-06
-2.1014065164429e-05
-1.18886443988399e-06
-4.89927747522928e-06
-1.83311432541303e-05
-2.37871048236941e-05
-1.73608859013763e-06
-2.64298346834343e-06
-1.71026111211271e-05
-2.19389026561745e-05
-3.25155774768161e-05
-2.23866891245153e-06
1.67247501157936e-06
-2.89491486154432e-05
-4.40246234775873e-06
-1.05821463865025e-05
-1.9645530098356e-05
-1.1190858498005e-05
-1.6698031632188e-05
-2.14119125996679e-05
-1.23914355467584e-05
-9.63570204298332e-06
-1.81027349520215e-05
-1.98605894519482e-05
-1.73165734534766e-05
-2.53703663995891e-05
3.14512315735738e-06
-1.7424546106613e-05
-2.17804748167318e-05
-1.15318062035464e-05
-2.27623113953101e-06
-3.69781120320908e-05
-2.53606081608742e-05
-1.26906346906238e-05
-5.18601451362382e-06
-1.42737248843039e-05
-2.46252388544849e-05
-1.81982061931239e-05
-9.83180083919722e-06
-9.88007275159452e-06
-1.77354517285693e-05
-1.72621593961883e-05
-1.8320180192869e-05
-1.50075096864323e-05
-2.18838373339693e-05
-3.13347791009971e-06
-1.67653670583281e-05
-3.65351656344587e-05
-2.2102019830611e-05
-1.33333885422656e-05
-8.69739900632151e-06
2.51941478004452e-06
-1.05823179084408e-05
-1.96025902099219e-05
-2.51964124879778e-05
-3.47437935657073e-05
-1.26721321983021e-05
-4.5020693105482e-07
-1.81995446998397e-05
-2.59150392884415e-05
-4.34885506407551e-06
-3.05187178711544e-05
-1.91456423215452e-05
-3.01330856861554e-05
-1.08590655622745e-05
-1.76975695741201e-05
-1.2533882324357e-05
-1.79502511458731e-05
-1.18208433588129e-05
-1.67283015029208e-05
-1.06183468306274e-05
-1.68304370662476e-05
-1.59077134749688e-05
-1.7302761380877e-05
6.60069470896815e-06
-1.51486826211123e-05
-1.90116222102869e-05
-4.54224830523838e-06
-3.13835933194346e-06
-9.30825694783425e-06
-1.16195542607322e-05
-1.5899451315822e-05
-2.76795129756219e-06
-6.72242060939796e-06
-7.31769359470822e-06
2.2080508050289e-06
-2.91197537999108e-05
-2.29885088828686e-05
2.31223823147384e-06
-1.1786947590548e-05
-1.50925892438848e-05
-2.33703637240381e-06
-5.6239485023997e-06
-2.2208827284428e-06
-1.83299769316359e-05
-1.06352698888571e-05
-2.18044373370662e-05
-3.57233826637363e-06
-1.25479857076402e-05
-7.54946654326186e-06
-5.38384019103188e-06
-2.83533686275474e-05
-1.845938902016e-05
-1.47169442326583e-05
-3.62295438027369e-05
-1.55426419702505e-05
-3.44585020659651e-06
-1.31888860742848e-05
-5.7267511047939e-06
-5.68108452858624e-06
-1.17535001682213e-05
-2.18406291389557e-05
-2.10501942248908e-05
-4.42327448512006e-06
-3.01623650518616e-05
-2.11259556634503e-05
-2.4607091238614e-06
-1.44944044559136e-05
-4.23745437329179e-06
-1.99485505951082e-05
-1.08236264509187e-05
-1.17646590140688e-05
-2.74508742551521e-06
-2.83652102928441e-05
-7.76799224764213e-06
-4.13526863336486e-06
-1.80305980152e-05
-3.50941849753917e-06
-1.91567457758043e-05
-1.26714454555401e-05
-3.95686371600556e-06
-3.12938444980803e-05
-9.12664068719296e-06
-7.76180930188086e-06
-5.99240207600884e-06
-1.30973157347519e-05
-2.08013758169483e-05
-2.10261389692986e-05
-2.50060856616827e-05
-2.78601909184404e-05
4.77236115781603e-06
7.25397503936418e-08
-1.54017606190767e-05
-7.85141671137899e-06
-7.48168329178385e-06
-9.85814640812189e-06
-2.93851141184632e-05
-3.92700888449597e-06
-2.81306303340501e-05
-1.74975396615472e-05
-2.45070044198219e-06
-4.38345252808052e-06
-3.71321421076174e-05
-5.16051730667502e-06
-1.21300626686781e-05
-6.91154217083224e-06
-8.75035840363451e-06
-1.90155541849476e-05
-1.35018726875848e-05
-1.51841194509822e-05
-1.90038378474277e-05
-4.97728362558115e-06
-7.75785094745249e-06
-2.26758655191317e-05
-8.41487309188554e-06
-1.47455997219933e-05
-1.22945065339609e-05
-7.9134786395214e-06
-1.83303664830505e-05
-3.43128684476407e-05
-1.21291689799213e-05
3.85012626901981e-06
-2.57195410436657e-05
-3.01205120233007e-06
-2.29854201927714e-05
-3.43974637509954e-06
-5.62080799093833e-06
-2.16131620756331e-05
-5.30072781058543e-06
-9.34041373480566e-06
-2.27956612724434e-05
-2.42087643698382e-05
-1.4021093512962e-05
-1.27028143438878e-05
-2.16307938981521e-05
-1.39525961650946e-05
-6.76130062854013e-06
-3.66088830486126e-05
-1.45318595451226e-05
-1.57078113512073e-05
-8.20913846365404e-06
-1.09009656583253e-05
-2.24166305890191e-06
-1.97147018077898e-05
-1.52601049238864e-05
-1.9658408052956e-05
-2.05602990703159e-05
-2.84836466872304e-05
-1.77307288754436e-05
-7.95274232991266e-06
-2.21469311282517e-05
-1.65373459058404e-05
-1.72999791736584e-05
-9.30708374531571e-06
-1.56352002916488e-05
-1.9328287774512e-05
-1.2783610160479e-05
-1.20083945022673e-05
-2.02787652383441e-05
-1.82626149053344e-05
-1.5695970300275e-07
-1.79629261463738e-05
-1.07335493596374e-05
-1.82401492967038e-05
-8.09554451064702e-06
-1.83964924623686e-05
-2.91317420812095e-05
-1.84980824711826e-05
-1.69101920140478e-05
-1.27496478136627e-05
-2.7245162904587e-06
-1.96159154947361e-05
-2.97547624073585e-05
-9.4401690707876e-06
-8.31737932162585e-06
-2.16504747404607e-05
-7.05945120222833e-06
-2.77693092901055e-05
-1.66839395098623e-05
-1.41662349256383e-05
-2.93720760863686e-05
-2.35762239046095e-05
-1.85039253345066e-05
-1.34860613910971e-05
-1.96047269967911e-05
-3.89852955114948e-05
-1.36821580635353e-06
3.64631502226573e-07
-2.51537903230807e-05
-8.14393570475448e-06
-6.13614022310701e-06
-6.431432947884e-06
-2.36691900669463e-05
-7.33610534805571e-06
-1.95665647032886e-05
-2.85942174134378e-05
-2.02753918845461e-05
-1.85767571891611e-05
-2.55392837544418e-05
-9.55472393731418e-06
-2.55208185721212e-05
-1.48294820902111e-05
-2.08932208355154e-05
-2.55007495057483e-05
-1.34609708846282e-05
-1.1488660032753e-05
-2.18732023270336e-05
-5.22651401892667e-06
-1.23948402598749e-05
-2.27307629214184e-05
-2.3623319630802e-05
-3.84772694070344e-05
-3.18572874889869e-05
-2.16789237872829e-05
-1.08692106224636e-05
-1.48085112212998e-05
-2.32010446458302e-05
-1.65186446139582e-05
-1.51016216185439e-05
-1.61091352087381e-05
-1.6953968617554e-05
-1.339252868555e-05
-3.42288668586946e-05
-4.1323095281894e-06
-1.16973780296237e-06
-8.58484215432626e-06
-1.39131080412124e-05
-2.2980703121022e-05
-2.38156416470805e-05
-2.33713622798123e-06
-6.24669127678981e-06
-2.55586369985698e-05
-5.76736557718602e-06
-1.86928293143425e-05
4.81385000051278e-06
-9.92730438736099e-06
-2.24503944292532e-05
-1.26876147269413e-05
4.24016119032757e-06
-1.84977359585989e-05
-2.14189588971294e-05
-2.01455502168347e-05
-1.54362619419988e-07
-1.23571345645885e-05
-2.29564400439906e-05
-1.06006183731011e-05
-4.81448575896989e-07
-1.36195483875006e-05
-9.23499311484172e-06
-5.89359785850921e-06
-2.64589228769377e-05
-2.59415815978799e-05
-2.56909205498507e-05
-1.09794444193309e-05
-1.19158136839819e-05
-6.97758123154544e-06
-8.20800004071685e-06
-3.87959030625528e-07
-2.59577378240403e-05
-1.53058723190104e-05
-4.2382822385512e-06
-8.2450139778162e-06
-1.41447653319615e-05
-2.45323327610955e-05
-1.69453018536726e-05
-2.89429913417756e-06
-3.19788391360608e-05
-1.16856189079383e-05
-2.82960636537374e-06
-2.34329785683136e-05
-1.87788776452975e-05
-2.24255147823302e-05
-1.30348852191519e-05
-7.37591589709812e-06
-1.18704612566329e-05
-1.25059147477355e-05
-2.0816298383094e-05
-1.2621315188156e-05
-1.54573857289374e-05
-9.25397286830961e-06
-1.42438281166136e-05
-1.52451075028053e-05
-2.50509729808319e-05
-6.26042114751183e-06
-2.24885202829411e-05
-1.33134172154314e-05
-1.28194881214238e-05
-1.50425723963793e-05
-2.53229134009657e-05
-2.5590893217868e-05
-1.72626502614045e-05
-1.01498153006715e-05
-2.51348658225747e-05
-8.45119850712547e-06
-6.9284378289269e-06
2.90986553991936e-06
-1.63822131204547e-05
-1.36756930836046e-05
-1.9326142853944e-05
-2.61896813529353e-05
-1.10757642761417e-05
-1.68936153863378e-05
-1.09350030656688e-05
-1.71302814092209e-05
-1.45909741593678e-05
-5.9189896647906e-06
-1.48627640773358e-05
-9.01409828054958e-06
-9.57628361128816e-06
-3.26421846222972e-05
-8.55553523452239e-06
-2.17478939399678e-05
-5.74385279554799e-06
-5.08355387132137e-06
-2.77030460501084e-05
-1.12039331306212e-05
-5.53877793201339e-06
-1.40032292276816e-05
-3.20167464172799e-05
-1.3017380541275e-05
-1.26074242589853e-05
-1.3171740489395e-05
-1.93227652423843e-05
-1.96366201160305e-05
-2.87352215142872e-05
-1.67916773142621e-05
-1.03860039694443e-05
-2.33387390854244e-05
-2.12037888507183e-05
-9.2728403158224e-06
-2.25484706259454e-05
-4.74712755675873e-05
-1.65901004821394e-05
-1.09234046346561e-05
-1.9917799266393e-05
-2.10649979200451e-05
-2.22017326589913e-05
1.18789087917822e-06
-1.10528482878153e-05
-8.27234137997342e-06
-9.3685168753346e-06
-1.78393885733309e-05
-1.57157230257127e-05
-2.64432158350201e-05
-1.55796979418303e-05
-3.78975021902258e-06
-1.22486207303862e-05
-2.30810148809884e-05
-2.87212085629491e-06
-5.1470715360041e-06
1.34465619008214e-06
-1.76190371611137e-05
-1.7827621802645e-05
-1.37701562639153e-05
-2.72832010420467e-05
-1.69623409131254e-05
-1.52273072816017e-05
-2.4953018393084e-05
-1.61179420629627e-05
-1.45494405878474e-05
-1.43679191359263e-05
-2.28197054433866e-05
5.99860687146202e-06
-1.45646296785122e-05
-8.44496653219047e-06
-6.41681825294065e-06
-2.55197648434308e-05
-2.76308527273766e-05
-2.00495736490617e-07
-1.60673999059132e-05
-1.66126779199093e-05
-1.1931773332728e-05
-1.57100209779719e-05
-1.85368169817243e-05
-3.49091800854529e-06
-1.82331983798312e-05
-1.01055537895035e-05
5.17969849781286e-07
-1.18210959852282e-05
-1.97157160896089e-05
-7.62132387512174e-06
-7.33430127892843e-06
-1.78874380384396e-05
-2.09391565956327e-05
-1.23923185372955e-05
-1.28565696176887e-05
-2.95734803070888e-05
-3.80655046918242e-05
-3.33039424323676e-05
-1.4068928417572e-05
-1.42213991161515e-05
-2.94274647256885e-05
-1.12322147913738e-05
-9.26255449249082e-06
-1.51403815096599e-05
-5.93798415197077e-06
-1.294728954241e-05
-1.0489950588425e-06
-1.09481488776672e-05
-7.75195991499635e-06
-2.05504862216188e-05
-1.04648047267962e-05
-4.00446196829093e-06
-1.36035854259507e-05
-1.08147033315888e-05
-2.16612204636008e-05
-2.20239633843431e-05
-7.87575555457603e-06
-2.00474994913779e-05
-1.16642940914866e-05
-1.00510591724048e-05
-1.08814507898368e-05
-2.29691452545107e-05
-5.41434662370644e-06
-1.72408328147767e-05
-1.00846603273179e-07
-5.08579726803209e-06
-1.26956774047267e-05
-2.59818735540173e-05
-1.8141537301598e-05
-1.09936567949078e-05
-2.06422293215846e-05
-3.68256166118622e-06
-1.92020567448871e-05
-1.19596064824844e-05
-1.14340730494946e-05
-1.64665549226837e-05
-3.38050913173862e-05
-2.81591473893076e-05
-1.26654775290603e-05
-2.22252699788208e-05
-8.65075502314401e-06
-1.53057945106826e-05
-1.11240725634064e-05
-1.01566559634803e-05
-2.89593594323655e-05
-7.10722246017409e-06
-2.13428417449737e-05
-3.3160758139461e-05
-5.22159868626043e-06
-4.74988057393389e-06
-1.70965048549903e-05
-1.69755053385261e-05
-1.46326153288049e-05
-1.50000964559254e-05
-9.76320314445031e-06
-1.82594905944946e-05
-2.04782099553051e-05
-1.12922051811409e-05
-1.77359921648552e-05
2.27759789044615e-06
-1.72284892819942e-05
-1.00658056355115e-05
-1.19128700543359e-05
-1.50502214753922e-05
-2.67656539536839e-05
-1.41175070134363e-05
1.04477891460807e-06
-1.67756917937366e-05
-2.56531033304254e-05
-2.31962187767372e-05
-1.70071513391e-05
-1.3465154745003e-05
-2.24831618205034e-05
-2.04704212179176e-05
-1.87301080909816e-05
-3.32435434681764e-06
-2.74360373155266e-05
-1.07873311658168e-05
-2.959357433379e-05
-1.01937231813386e-05
-9.25357861498978e-06
-3.38348197915291e-05
-1.18366704662499e-05
1.00366448367312e-05
-1.08103472874848e-05
-9.0627200309225e-06
-2.05500143643886e-05
-9.9072088672318e-06
-3.21880588083405e-05
-1.5835999442048e-05
-1.28418393127845e-05
2.88711055763639e-07
-1.17265842713669e-05
-2.53148618574605e-05
-2.12966811798434e-05
-1.15253225761216e-05
-1.73168999308598e-05
-2.6014124616786e-06
-1.96720847781115e-05
-9.56782675979451e-06
-5.976938864147e-06
-1.88282218154476e-05
1.136423877737e-06
-2.86205875474827e-05
-1.30631744156864e-05
-8.31851154759621e-06
-2.99914996025244e-05
-2.93446274423746e-05
-2.2781932510618e-05
-1.39861559785003e-05
-1.93022023824846e-05
-8.2633630325777e-06
-3.96564739888931e-05
-1.10122753422511e-05
-1.00830148367627e-05
-1.8712502193281e-05
-9.79988249661706e-06
-1.89308214545365e-05
-1.04852588663304e-05
-3.0613795802008e-05
-2.6138909187798e-05
-4.26712930241161e-06
-1.56004157164598e-05
-6.96933734076262e-06
-6.80574043216596e-06
-7.37024914597054e-06
-8.23639396454669e-06
-2.62457186494894e-05
-3.07153154537343e-05
-2.16458449871802e-05
-1.83576854348144e-05
-1.93051691672104e-05
-2.54587560225959e-05
-2.01907626031396e-05
-9.75898983666664e-06
-1.64720718335351e-05
-1.5666934930151e-05
-6.66359127586835e-06
-5.72450932777398e-06
-2.86193204541479e-05
-1.88216330908994e-05
-2.30248377101273e-05
8.63125958442448e-06
-1.9913355564287e-05
-1.69266287487792e-05
-1.74569962550426e-05
-1.28337446984178e-05
-1.40745810186169e-05
-2.76230028317814e-05
1.09043774516842e-05
-9.77300169748473e-06
-1.00376574736312e-05
-8.9928529844383e-06
-1.77014180579224e-05
-9.32594977620955e-06
-2.72955651554231e-05
-2.59476045239026e-05
-9.12558858673176e-06
-1.86005295233514e-05
-1.10411827361512e-05
-1.9930668412074e-05
-7.04590161113876e-06
-2.64960611067117e-05
-3.03268587001364e-05
-1.13247561391384e-05
-1.96494361369629e-05
-1.97386440664764e-05
-1.32913155906291e-05
-2.53482036240885e-05
-1.14593043561844e-05
-3.25633768673378e-05
-3.71562325588072e-06
-1.40879984165046e-05
-2.56023490155185e-05
-1.41348541013753e-06
-1.26697663573998e-05
-2.28541081906927e-05
-1.42488909803991e-05
-1.18399837608555e-05
-1.5711339158991e-05
-9.77593929726514e-06
2.02870882243311e-06
-2.11685870826082e-05
-1.48162876306039e-05
-1.87998241551837e-05
-7.85433696380461e-07
-1.41626181405771e-05
-2.23148565578284e-05
-9.80211070234932e-06
-4.2745769512152e-06
-5.51773809368244e-06
-2.79981841609885e-05
-1.24590673444633e-05
-3.14126127495647e-05
-3.4113119159976e-05
-4.59874558250887e-06
-1.03561828832114e-05
4.38934177835842e-06
4.50612051679319e-06
-9.67802109773595e-06
-2.12831538661375e-05
-1.25287726668045e-05
-7.3304392965744e-06
-2.03693961974018e-05
-7.95707992424154e-06
-7.21802992652324e-06
-1.75739244520777e-05
-1.07510324285388e-05
-1.64742896838026e-05
-2.23807904483979e-05
-1.75289053443806e-05
-1.86616633007492e-05
-8.59091699309295e-06
1.21868869552581e-06
-9.39744146006905e-06
-1.40803156556174e-05
-5.30317817751109e-06
-1.95261223963041e-05
-2.57421772437782e-05
-1.38971544489706e-05
-1.09053452987923e-05
-1.78317890638314e-05
-1.80966865872004e-05
-1.04641774827803e-06
-3.74095316927593e-05
-2.48654968490694e-05
-7.20656296743673e-06
-1.9670817860226e-05
-7.50381401665423e-06
-5.66277439585161e-06
-1.67083815006588e-05
-7.1924848787104e-06
-1.95177296672954e-05
-2.39303843282309e-05
-2.57095070003587e-05
-1.45791892617336e-05
-1.70211642985727e-06
-2.92977089330023e-05
-1.56011108021092e-05
-2.31606244706177e-06
-1.45518265166742e-05
-3.22291063025878e-05
-9.91609350310873e-06
-1.63158674893476e-05
-1.60683831047457e-05
-1.8704970958185e-05
-3.4414435683491e-05
-1.74709696164671e-05
-1.39899919255807e-05
-1.33175927126716e-05
-6.62057216704743e-06
-1.75452830952908e-05
-6.50751513979276e-06
-1.09217767947047e-05
-7.61249796828042e-06
-1.57171322084656e-05
-2.89686799674535e-05
-2.0164814507919e-05
-2.22836232031886e-05
-2.52028699008232e-05
-1.76503276814202e-05
-2.86016461755138e-05
-1.02816024239919e-05
-9.52848794597555e-06
-2.16509566835049e-05
-1.87091477841932e-05
-2.29112845032584e-05
-2.2324541648868e-05
-1.89334772625799e-05
-2.08428336110436e-05
-1.01018212972139e-05
-8.03978182204413e-06
-5.83080995096319e-06
-4.57890050437882e-06
-1.18863581845975e-05
-2.98851218955154e-05
-4.17677189040018e-06
-1.45285583195807e-05
-6.5246452946172e-06
-2.13668584353695e-05
-2.78841227291397e-05
-5.61790192794577e-06
-2.98342392402259e-06
-2.5555993906143e-05
-9.39363363653122e-06
-2.46378582671588e-05
-1.71273110874325e-05
-1.26685955655521e-05
-2.92660912974692e-05
-9.24774019400452e-06
-2.60831202659601e-06
-1.44266035660362e-05
-1.90572502503365e-05
-2.42384272298252e-05
-2.39924754071412e-05
-2.15863675470941e-05
-5.74377680047127e-07
1.44673610295778e-07
-1.60302680449832e-05
-1.18661265375974e-05
-2.04738255774915e-05
-1.36573312564495e-05
-1.33075195017993e-05
-2.93588677376604e-05
-6.9802234678844e-06
-8.74579574506421e-07
-1.51120468359202e-05
-2.37459192481262e-05
-1.38138702436121e-05
-1.02597255777743e-05
-1.14480425929466e-05
-1.5367331082949e-05
-1.45419219429841e-06
-2.11726511289506e-05
-2.60931160240171e-05
6.06762024653657e-06
-9.53091948080981e-06
-2.38507153904942e-05
-5.08093388594148e-06
-1.23912425171334e-05
-3.72308371471417e-05
-2.61133024940736e-05
-2.18096531470283e-05
-1.64021208908571e-05
-1.48883885338358e-06
-6.15689179504374e-06
-2.22120910007823e-05
-2.30982151027625e-05
-2.91269125781071e-05
-2.30123199819641e-05
-3.87958749111349e-06
-3.40959228255781e-05
-2.31059622004776e-05
-4.23742723283638e-06
2.63395381975646e-06
-1.90421670436769e-05
-1.43281392600109e-05
-1.75020142626479e-05
-1.19441948023171e-05
-1.23775597601852e-05
-1.63936073178271e-05
-8.23332544864668e-06
-2.5829605412603e-05
-2.82101187825813e-05
-8.66769042008853e-06
-5.59044942822858e-06
-2.88911369555537e-06
-1.23818255293296e-05
-1.14926798337657e-05
-2.97189939665721e-05
-2.43927750701499e-05
-3.00850545311288e-06
-5.6591210109131e-06
2.76152762129701e-06
-1.23976229600462e-05
-1.6824869874584e-05
-2.85888366490123e-05
-2.31982244865893e-05
-1.84114828655113e-05
-2.01486013304329e-05
-2.4031650163091e-05
-1.31162469605946e-05
-2.34351813984731e-05
-3.6993323161134e-05
-1.38154948121322e-05
-1.98511335751577e-05
-3.39463614384778e-05
-2.26028416370937e-06
-1.97373055939927e-05
-1.69079099699384e-05
-2.66774662375169e-05
-1.46976535419393e-05
-1.75745812094652e-05
-1.68141149409492e-06
-1.79859091246066e-05
-2.5792164834248e-05
-1.790668561575e-05
-1.78067384755358e-05
-1.93739555542159e-05
-1.15288592121521e-05
-2.45552006401154e-05
-1.7021158273607e-05
-1.51579600494054e-05
-6.09365258186019e-06
-2.07592598797895e-05
-2.36293574048583e-05
-9.0793688282224e-06
-8.19122121121799e-06
-1.15905376606286e-05
-1.92089541561972e-05
-2.68856398853666e-05
-2.09185333855794e-05
-1.00729318242318e-05
-4.74811904196317e-06
1.2870429372691e-06
-9.71370926193748e-06
-1.09553083602551e-05
-1.67927766194813e-06
-2.38001481358664e-07
-2.81760982141509e-05
-3.42452698569396e-05
-2.33240473941991e-05
-5.78692192088723e-06
-1.15403265006993e-05
-8.39166643092041e-06
-3.33197076943092e-05
-3.24288304061458e-06
-8.27032345602893e-06
-2.42993001467348e-05
-4.87311377679013e-06
-1.28335049436419e-05
-1.33652538342789e-05
-1.57612624470458e-05
-1.00065803451202e-05
-1.79681599859003e-05
-2.44092058683702e-05
-1.43421656554672e-05
-3.92287849942897e-05
-3.03655371674254e-05
-2.30674707481584e-05
-1.58100920014025e-05
-1.53808507013123e-05
-2.51596676330734e-05
-4.33689973647826e-06
-1.55150894673857e-05
-3.20175400666646e-05
-7.43331552723493e-06
-2.24990840701955e-05
-2.72547474523884e-05
-2.06102516026758e-05
-1.08866804895009e-05
-4.19930412812675e-06
-2.24535833416866e-05
-2.41894767464435e-05
-2.94495081455636e-05
-2.66510419836314e-06
-1.03634740687863e-05
-2.61711869697164e-05
-1.74669522231846e-05
-2.18162902074646e-05
-6.36229736504957e-06
-2.26647310572413e-05
-3.26871257886404e-06
-2.31089409892109e-05
-2.08281582421095e-05
-2.05716182450024e-05
1.07365091097761e-05
-1.55187944396648e-05
-6.21336632401428e-06
-1.47672166072822e-05
-1.7684019828288e-05
-3.00047863280775e-05
-1.02619409335206e-05
-1.29977185241106e-05
-8.52536939086312e-06
-2.18661153062094e-05
-1.10062964999026e-05
-1.19944604269087e-05
-2.45041151472501e-05
-1.9258521980686e-05
-1.05069280255523e-05
-7.44389289734926e-06
-2.08620635897301e-05
-7.60591501487064e-06
-1.43126901063306e-05
-7.39248118573968e-06
3.52037858252804e-06
-1.29310017890727e-05
4.86419645007346e-06
-1.11524830623087e-05
6.90160268106556e-06
-1.50971184235438e-05
-2.17064290229863e-05
-9.44385090420609e-06
-2.05455205403533e-05
-1.31252202495367e-05
-6.69450113018719e-06
-5.76265210260888e-06
-2.11026221042679e-05
-1.84184317402809e-05
-3.43728121366012e-06
-1.7970517781795e-05
-6.12078035739616e-06
-1.45696901836872e-05
-2.30635426761712e-05
-6.16083581533634e-06
-7.89198326160884e-06
-1.6194188753884e-05
-1.37852612257395e-05
-2.43282707824161e-05
-2.15010791173111e-05
-2.83376755561242e-05
-8.51822252386727e-06
-2.61548008222047e-05
-2.73530291920435e-05
-2.08157013145519e-05
-1.21518485330324e-05
-1.71050036989403e-05
-1.59570907300569e-05
-1.86728443256892e-05
-3.58837959086468e-06
-1.2460126592218e-05
-2.21707997731904e-05
-7.09052692982208e-06
-6.95905212503261e-06
-1.70584537646933e-05
-2.19534971031376e-05
1.37334723848942e-05
-1.30078306403138e-05
-1.39626982424957e-05
-1.10036578979821e-05
-2.68891122756034e-05
-1.23993884658536e-05
-2.31950220843497e-05
-4.05616063141121e-05
-1.99161517358516e-05
-1.79217534445931e-05
-2.80815507739797e-05
-2.67779131393451e-05
-2.41978469640327e-05
-1.48820953463855e-05
-3.99293445902666e-06
-1.98347788996316e-05
-5.09617988978707e-06
-1.17346794831948e-05
-2.49403091540889e-05
-2.51493587718329e-05
-2.33304330069385e-05
-1.24695706676241e-05
-4.78068453020013e-06
-1.20164359862407e-05
-1.64642187819459e-05
-1.37493939640651e-05
-1.45254481992644e-06
-1.47163423751831e-05
-2.0064195471147e-05
-8.05090736835324e-06
-2.97298512007993e-05
-2.00551696619083e-05
-1.49445257800429e-05
-4.76127174889359e-06
8.58145818630376e-06
-5.34814406055219e-06
-1.55582655719651e-05
-1.3029878994092e-05
-9.93016604556752e-06
-1.45213348731578e-05
-1.56249846342275e-05
-7.34438799096037e-06
-4.44918365071206e-07
-1.22444807170272e-05
-2.50828933711123e-05
-1.80311928215208e-05
-4.33876332190177e-06
-2.62325605427025e-06
-1.32588737872786e-05
-1.18194042859579e-05
-2.1721157883337e-05
-1.53533858013282e-05
-1.06426863779498e-05
-4.23659676231645e-06
-2.4215420834132e-05
-3.07020071457189e-05
-1.50934300866173e-05
-1.81251238473804e-05
-9.71215882162486e-06
-8.01113696938615e-06
-7.51873320110651e-06
-2.20930549772064e-05
-2.00024150209528e-05
-1.10787372871696e-05
-1.09142787566463e-05
-1.52360948107248e-05
-2.19305943683045e-05
-6.4952454655332e-06
-6.00699210629083e-06
-9.03615940931132e-06
-2.56175465069996e-05
-2.06346562442323e-05
-2.29328654662622e-05
-2.56630929595448e-05
-1.85434591756658e-05
-1.62449911480595e-05
-9.84211886500143e-06
-9.35500768733898e-06
-3.90092282235326e-05
-2.10450043940107e-05
-1.96090522243665e-05
-1.30964910825962e-05
-2.92811451895683e-05
-1.42651608020409e-05
-3.04737988402836e-05
-8.20828817227842e-06
-1.88219922443845e-05
-3.67988539651719e-06
-1.15213902670908e-05
-6.72029489552721e-06
-1.38225390670913e-05
-5.34708420513516e-06
-1.50414861738363e-05
-1.39400156936407e-05
-2.11745285078889e-05
-1.50201229471128e-05
-1.57420233055659e-05
-1.91971755878161e-05
-1.41295845656567e-05
-7.61484767962087e-06
-2.15340811833674e-05
-2.45991050134125e-05
-1.81351468269378e-05
6.31515883545949e-07
-4.69249502544e-06
-1.83637364219771e-05
-1.65188075701141e-05
-8.07086113574212e-06
-8.9226627823771e-06
-1.44234367137793e-05
-2.00939608815797e-05
-4.49935949830722e-08
-2.85657768075701e-05
-8.34976313676752e-06
-2.66143713705101e-05
-2.16779613455107e-05
-1.19645697671924e-05
5.20096463499198e-06
-1.68997168222774e-06
-1.1072715383732e-05
-1.78513869357115e-05
-2.24914860905411e-05
-8.03477625441647e-06
4.23253796060056e-06
-2.48376504251625e-05
-1.89968226670936e-06
-2.29823493344543e-05
-1.58115614413474e-06
-2.422790669375e-05
-1.80431484868184e-05
-9.61751075641847e-06
-1.40241427955803e-05
-1.49151526754289e-05
-2.1245617059112e-05
-3.15805607409026e-05
-1.83294196260641e-05
-2.9632482172743e-06
-1.44329731046722e-06
7.71645178289337e-07
-2.01620606685095e-05
-1.14247193898444e-05
-1.55919993163433e-05
-2.63653622644298e-05
-1.19478635600277e-05
-2.50514957844435e-05
-2.39955611027396e-05
-2.96968891505077e-05
-4.8276761916078e-06
-8.55264205289718e-06
-5.7593692174302e-06
-2.30608163651263e-05
-2.21031026882024e-05
-1.86917129040411e-05
-1.15228587319517e-05
-3.16126663736384e-05
-1.80080218558523e-05
-6.8345822473392e-06
-1.43202121084716e-05
-6.2227858614269e-06
-2.30448383544612e-05
-2.06946051349129e-05
-1.99271276555294e-05
-2.45248852089155e-05
-1.31199490857373e-05
-1.94050830729057e-05
-2.23443152509136e-05
-1.15329355349333e-05
-1.30042294746209e-05
-1.02666553687264e-05
-6.55473205613856e-06
-3.71481708121333e-05
3.88378777147739e-06
-1.86887274266104e-05
-2.15443440781879e-05
-1.98571510616756e-05
-3.38120368579651e-05
-1.75086126598698e-05
-2.01566912442309e-05
4.38320667556434e-06
-2.98292953774909e-05
-3.35280328611987e-06
-1.1499968273579e-05
-2.02058819107017e-05
-1.05732808056706e-05
-2.93924333100233e-05
-7.57451305115669e-06
-4.2107652254803e-06
-2.42660969895987e-05
-1.3819444316402e-05
-1.87535808416609e-05
-9.39793923527934e-06
-1.49891144680643e-05
-2.64638131267028e-05
-1.62467701355443e-05
-1.28296456115264e-05
-2.75983252943369e-05
-1.78683952196454e-05
-2.32878003311407e-05
-6.74006071251123e-06
-3.03449390870015e-05
-1.51660042206718e-05
-2.09944777981187e-05
-1.49062797033621e-05
-2.4294470799498e-05
-2.17042269412687e-05
3.44489297082863e-06
-7.65237505725644e-06
-3.09948822370914e-05
-3.17329014583362e-05
-2.04960716156505e-05
-6.59572165935111e-06
-1.76135005797262e-05
-9.36750195855225e-06
-2.02478000873235e-05
-1.8030154848253e-05
-1.37792691983576e-05
-9.66697820800953e-06
-1.57276235521474e-05
-1.22090329518233e-06
-3.41719687414482e-06
-2.74670394541865e-06
-7.46786986132323e-06
2.55930777272675e-06
-1.42913275809177e-05
-2.58339664450209e-05
-9.54991091356987e-06
-2.32455792243544e-05
-7.68334881245608e-06
-1.17615163554264e-05
-1.3309684352687e-05
-4.4690504230541e-06
-6.3773189931048e-06
-9.94330612608331e-06
-1.24304693898868e-05
-2.18038990766008e-05
-1.71246273107127e-05
-2.47905430744569e-05
-1.64638972170342e-05
-8.71083155890242e-06
-1.8004196683775e-05
-2.20740660650183e-05
-3.13602441310985e-06
-1.48394471514806e-05
1.4578626506864e-06
-2.62954343177636e-05
-2.518833673335e-05
-3.01235029329254e-06
-1.98188753514878e-05
-9.38309228188101e-06
-1.23940627202706e-05
-2.43259150291135e-05
-1.35122830194457e-06
-2.78116440857593e-05
-9.04720102448897e-06
-1.09942551697577e-05
-4.38141699667247e-06
-1.47673339676261e-05
1.63491409226863e-06
-1.9152241663882e-05
-9.5702994365785e-06
-2.14278339287693e-05
-9.38497078460558e-06
-1.57504866415529e-05
-3.86430668197347e-05
-1.92246544284989e-05
-2.70499529152253e-06
-3.27898295504124e-05
2.75437367194688e-07
-1.07427098530014e-05
-1.45462256328734e-05
-8.73319216655083e-07
-1.49350577676221e-05
-2.41470606102231e-05
-1.36231503987366e-05
-2.41053111116412e-05
-1.69467555382138e-05
-1.39052373769332e-05
8.83101560876386e-06
-1.72232530399026e-05
-4.05959041673875e-05
-2.13357148990419e-05
-4.53546574939669e-06
-7.00499421672208e-06
-1.93103647982092e-05
-1.36225861753594e-05
-1.87248020467927e-05
-1.83399066211432e-05
-1.63788554959603e-05
-2.56949833347642e-05
4.76761219984686e-06
-2.01469126991732e-05
-3.47514484075394e-06
-3.60293258857907e-06
-1.37671521739478e-05
-1.97338480219955e-05
-2.9848132813688e-05
-8.38538057131897e-06
-1.68147815380976e-05
-1.91397853695892e-05
-3.012632003781e-05
-2.52412379234638e-05
-1.9020274696127e-05
-2.74045676361712e-05
-1.43291199758127e-05
-1.20858170416624e-05
-1.56524504274915e-05
1.29066820077119e-05
-2.4919779024363e-05
-1.50838549613869e-05
-1.03410463155654e-05
-3.40487864142597e-07
-2.31081944927702e-05
-1.99934067167749e-05
-1.14184507880051e-05
-9.87362048036367e-06
-7.15672273357722e-06
-1.6795229906338e-05
-1.91537345167401e-05
-1.49154513525416e-05
-7.63419035989012e-06
-1.3581920449265e-05
-2.69545568032938e-05
-2.09848767619059e-05
2.41755421569683e-06
-2.42460536847372e-06
-1.67600271005962e-05
-1.53802162060881e-05
-3.19209410746158e-05
-1.40585992793848e-05
-2.86428088858525e-05
-9.04384376589476e-06
-1.8164966059087e-05
-1.21268056687088e-05
-1.16576000230596e-05
-2.02586365495921e-05
6.12527160312629e-06
-7.76464460592389e-06
-1.15739652264762e-05
-1.06020709945719e-05
-1.10309808629878e-05
-1.3810646700407e-05
-1.46429249112173e-05
-9.59318951313781e-06
2.9609989480235e-06
-2.18183797877646e-05
-6.92281995956859e-06
-1.67208385475837e-05
-1.75412180493708e-05
-1.02496472844215e-05
-1.29605994052558e-05
-1.29475388096696e-05
-7.68473016243494e-06
-7.20245398084421e-06
-1.45210797673724e-05
-9.87605444311188e-06
-2.70168368065486e-05
-1.58938999061493e-05
-1.12933011084237e-05
-1.54462513210783e-05
-3.39266623850677e-05
-3.34240624437891e-05
-2.28625128609717e-05
-4.31411818236124e-06
-1.50291640229362e-05
-2.15983085705839e-06
-6.84836062152698e-06
-2.60952501569528e-05
-2.41878462449361e-05
-6.7313565050851e-06
-2.32534323956313e-05
-1.49822316255089e-05
-1.73143858852194e-05
-2.32388560824114e-05
-1.55958949939143e-05
-2.15845795672081e-05
-1.50622073449256e-05
-1.49633862102748e-05
-1.36492217834835e-05
-8.1158887192898e-06
-1.71695138819589e-05
-2.47228649998618e-05
-6.75532485211028e-06
-2.44237623649356e-05
-2.31808705015926e-05
-1.68622592743151e-05
-1.80935858484959e-06
2.02896970875506e-06
-2.73446595763059e-05
-5.62459114541791e-06
-4.86733069825147e-06
-1.54110276410297e-05
-1.65532735494167e-05
-1.50377016045531e-05
5.94250134108601e-06
-1.37728573845009e-05
-1.14674305873715e-05
-2.02247826155232e-05
-3.62208880366279e-06
-9.67685587509616e-06
-3.81946057479213e-05
-1.91900468699968e-05
-1.84381194746539e-05
3.96838473349697e-07
-2.93646038272676e-05
-2.44275003060389e-05
-1.17114054296541e-05
-1.92768439738094e-05
-2.22768188823738e-05
-2.56015543103314e-05
-5.7861213008534e-06
-2.05645073348205e-05
-1.93833902506922e-05
-1.8884695664685e-05
-1.77584247276906e-05
-3.56864465598729e-05
-1.81396149706839e-05
-1.56797412509193e-05
-1.66347015767338e-06
-8.00711366714408e-06
-8.81103734226386e-07
1.24065571368649e-05
-2.8129830527589e-05
-2.24828523154481e-05
-2.87494078365822e-05
-1.23762969370839e-05
-1.31410131310844e-05
-7.85947493390316e-08
-2.71808878364633e-05
-9.18282252477919e-06
-9.31938517741216e-06
-1.87751455555725e-05
-1.19793116534438e-05
-6.31218246581538e-06
-2.22970748111493e-06
-1.44483000901558e-05
-2.51536075116445e-05
-1.05888714764259e-05
-2.22703834896869e-06
-1.77318950802753e-05
-2.22947095763037e-05
-1.59554648082903e-05
-1.29354132986575e-05
-1.14919617947837e-05
-2.29947992194675e-05
-1.43633128141309e-05
-1.98958802217579e-05
-2.38685174532606e-05
-1.12730740974152e-05
-6.61694707221257e-06
-2.22297461810216e-05
-3.34853512122144e-05
-2.19790845645089e-05
-1.33702373424945e-05
-2.04212828536433e-06
-6.19800445334263e-06
-1.81600063407228e-05
-2.76889438891852e-05
-2.53859467283166e-05
-4.52553103966939e-06
-3.17607227083291e-05
-1.24402719059528e-05
-2.58262133135028e-05
-2.13548501820773e-05
-1.55902572779589e-05
-2.20875986819808e-05
-3.59987413481174e-05
-1.24116836012906e-05
-9.85716349378938e-06
-9.85501671129531e-06
-8.51538231927828e-06
-2.09091012218796e-05
-1.68339970332696e-05
-3.2857257535401e-05
-3.23872686234313e-05
-6.74490040677409e-06
-5.34375558980847e-06
-2.02363883248469e-05
-3.12686811486026e-05
-1.91811567757068e-05
-1.64807518552324e-05
-1.12421333635131e-05
-2.42348052530992e-05
-1.56788904600091e-05
-1.43655744997486e-05
-4.01565344763665e-05
-3.30907367000173e-05
-1.72017482081232e-05
-2.03784924901104e-05
-2.51959512128135e-05
-6.04949609171986e-07
2.76224286805676e-06
-1.30842756715411e-05
-1.22833506788962e-05
-1.37797765928627e-05
-5.78411673995067e-06
-2.1424691460176e-05
-2.88797797010171e-05
-1.64613785616994e-05
-1.51119261060293e-06
-7.74041186998119e-07
-3.04845396443935e-05
-7.83555810615055e-06
-4.9773444634482e-06
-1.83502419556838e-05
-1.3590619054478e-05
-6.28977313465779e-06
-1.58657551414206e-05
-2.35258082548313e-05
-4.23445853347155e-06
-1.87789180329337e-05
-1.19933457501643e-05
-3.51807418924732e-06
-2.44276672095764e-05
-4.47799702355556e-06
-5.22475534352651e-06
-1.48816839903948e-05
-1.36765532627442e-05
-7.78751409077875e-06
-1.96788198947409e-05
-3.4725842007274e-06
-1.08803456709809e-05
-2.39351027587392e-05
-1.7635722566962e-05
-1.76459730800101e-05
-2.20983606491895e-05
-9.60302042266285e-06
-8.78166330728673e-06
-9.97707737352697e-06
-1.83142533490216e-05
-1.56939923569293e-05
9.98118255289478e-08
-1.70991124400272e-05
-1.17814818571335e-05
-2.18573282218457e-05
-1.41697668842285e-05
-1.95599932804418e-05
-9.27432247721461e-06
-1.97620602622182e-05
-6.46557616991884e-06
-1.56010344681464e-05
-2.444716112387e-05
-2.63248637897507e-05
-1.56659210258193e-05
-1.74927878433348e-06
-2.41492312020997e-05
-1.11086171102631e-05
-1.79354155770294e-05
-1.4307179974462e-05
-2.58348698982463e-05
-9.63921231401108e-06
-1.35670918740082e-05
-2.95413152422831e-05
-2.54781961065303e-05
-2.03312001838684e-05
-3.46248923072231e-05
-2.02983945049075e-05
8.70728336318701e-07
-1.72956820295783e-05
-1.69474497086785e-05
-1.97923070970525e-05
-1.48727961310428e-05
-1.3363306342534e-05
-5.01097251905112e-06
-3.74454670902598e-06
-1.85744704342646e-05
-3.73755756626247e-05
-1.40453261482996e-05
-2.40093469877669e-05
-4.78671674381298e-06
-2.05553218508575e-05
-3.07823529527924e-06
-2.0761601260911e-05
-1.09625064094029e-05
-7.70985014733419e-06
-7.88640961478025e-06
-1.27026846005877e-05
-8.42382937068208e-06
-2.19761034156673e-05
-2.29774434102374e-05
-1.92299966035383e-05
-4.04081203490727e-06
-1.82214484963148e-05
-2.90379794294611e-05
-3.05123858037519e-05
-1.98538173032314e-05
-1.83038078588427e-05
-1.21616937881051e-05
-3.48182513396339e-06
-2.12741936085876e-05
-1.54122922675717e-05
-3.07653574894309e-05
3.85418241593085e-06
-2.33645980733796e-06
8.63660505253387e-06
-7.47320997901648e-06
-1.95974601318789e-05
-7.79324369152237e-06
-4.92107850432705e-06
-1.81727427273022e-05
-7.61586567189653e-06
-7.92689982900993e-06
-2.7855897099179e-05
-2.90553149148653e-05
-3.03818424732914e-06
-2.56030260296105e-05
-1.31368184144986e-05
-2.43985473069059e-05
-1.4391525766811e-05
-2.17890037042794e-05
-9.696305476644e-06
-1.24218343837412e-05
-1.60615400824605e-05
-1.32868094914606e-05
-1.26775451096671e-05
-2.81966214134713e-05
-2.79025711833807e-05
-2.33871386135524e-05
-1.28260026226934e-05
-1.77227525759036e-05
-2.99598697605253e-05
-1.59724432036218e-05
-1.38775605664923e-05
-2.67749223800515e-05
-3.13673082747794e-05
-1.24774819189124e-06
-8.8906978630979e-06
-1.77797428866144e-05
-2.84346644890854e-05
-2.33998604418206e-05
-1.98461155574484e-05
-9.09723039067192e-06
-1.52118636427732e-05
-2.55941506412858e-05
-1.97178405047382e-05
5.52310956920972e-06
-2.83519529540985e-05
-2.80966953277493e-05
-2.30112136469696e-05
-1.62979633034874e-05
-1.06383304866582e-05
-2.30671733332013e-05
5.10894988529966e-06
-1.84581079657363e-05
-2.430617795794e-05
-5.41733788795938e-06
-5.25603117432035e-07
-1.82119025425522e-05
-9.4359151837923e-06
-1.65682288458403e-05
-1.67452007307657e-05
-2.86294345345834e-05
-2.41244131901636e-05
-2.46996131544249e-05
-5.84017201082386e-06
-1.41343722698382e-05
-1.20551819058911e-05
-1.85684443376026e-05
-2.91886602665936e-05
-4.49247696089695e-06
-7.54588748517709e-06
-1.14921026483572e-05
-1.25188614482706e-05
-1.64508983807011e-05
-1.87173100157326e-05
-1.05742537351765e-05
-2.57657890344815e-05
-7.11245753417285e-06
-1.91037368902777e-05
-1.60211462622896e-05
-3.951027980293e-05
9.43890953172524e-06
-5.21116076541421e-06
-2.71249433165679e-05
-1.50125638024802e-05
-1.22378350313453e-05
9.38345389422705e-07
-1.66391085456782e-06
-2.51950917049139e-05
-2.26661347905604e-05
-4.94616440376792e-06
-1.40962539876721e-05
-2.15267535204629e-05
-1.94050036632417e-05
-1.87174752964693e-05
-1.39852803818748e-05
-9.76216812696528e-06
-2.29768698829915e-05
-3.01176239539231e-05
-1.12909810342588e-05
-1.71336348297906e-05
-2.28710066936981e-05
-1.76034127092257e-05
3.72302545494825e-06
-1.96439812913871e-05
-1.49348476791886e-05
-1.15392530222508e-05
-2.29106476984207e-05
-2.48197747146509e-05
-2.54678900358616e-05
-1.4964988649927e-05
-4.49319454775001e-06
-1.00628306463621e-05
-5.75992637407333e-06
-1.96539237663933e-05
-2.76024323832713e-05
-8.175329288166e-06
-3.80410830575877e-06
-7.07574145486917e-06
-8.46841541402289e-06
-1.0114577501379e-05
-2.47462678187532e-05
-3.31880446323581e-05
-8.59793563749648e-06
-1.83397259078902e-05
-2.6301403371264e-05
-1.42865902975537e-05
-1.66055746338457e-05
-9.87027067523957e-06
-2.52522821557873e-05
-1.89611918870531e-05
-1.22755647491402e-05
-1.24445521068132e-05
-2.60070703314962e-05
-2.2554799639662e-05
-2.39593457201639e-05
-1.58681167985235e-05
-3.14947939229539e-05
-2.1797295492549e-05
-2.19787606527453e-05
-7.04683254007131e-06
-2.14878641519304e-05
-1.50208134785763e-05
-1.33413542642047e-05
-1.99827709051982e-05
-1.57708755106515e-05
-2.22685823669599e-05
-2.81542166068363e-06
-1.48137044976227e-05
-1.84227172371238e-05
-1.44748762074865e-05
-2.52288661193247e-05
-3.59796253384877e-05
-1.38014754614861e-05
-1.14718142756799e-05
-4.82945433281858e-06
-2.21142748273036e-05
-1.02658604661249e-05
-1.39740072891684e-05
-1.44059467210701e-05
1.22004146776409e-07
-2.14032565969881e-05
-1.98164203521854e-05
-7.14209468948511e-06
-1.28564143541995e-05
-1.06034702107543e-05
-3.48247884442953e-06
-2.36492614214201e-05
-2.39706202938769e-05
-8.30286239718144e-06
-8.21220651973675e-06
-3.19888684225698e-05
-1.71131881757267e-05
-6.40924073961526e-06
-1.24599086240499e-05
-2.10928922155246e-05
-1.29131466482471e-05
-8.23097182337163e-06
-5.14905937262882e-06
-9.92856949342909e-06
-2.65929616744826e-05
-7.13431345721064e-06
-9.51333187185722e-06
-1.71325787978751e-05
-2.1812104757827e-05
-1.42539114783155e-05
-2.04212264599049e-07
-1.74078390808697e-05
-1.78038186020056e-05
-1.97520386378708e-05
-8.21127029738311e-07
-2.27183270533553e-05
-1.8388454034012e-05
-2.27127223200662e-05
-1.67409530247995e-05
6.49861817962237e-06
-5.96469198466269e-06
-1.54354572668278e-05
-4.44421604565707e-06
-1.60889468057261e-05
-1.27470988574555e-05
-1.31776692952842e-05
-5.94891974800526e-06
-1.15250217013857e-05
-8.87713198071377e-06
-1.23414280892955e-05
-2.40863136665411e-05
3.76273501935112e-07
-1.93720505465213e-05
3.31628979439117e-06
-2.17360247798816e-05
-3.86256627805524e-05
-1.53714775516058e-05
-1.1204328293938e-05
-2.29999682273312e-05
-1.39896432819088e-05
2.82781742575258e-06
-1.29166478952198e-05
-1.3272434546825e-05
-1.24307890734153e-05
-2.3269294632965e-05
-1.9988587971779e-05
-8.52056202120316e-06
-1.70018436971494e-05
-2.61742100765013e-06
-2.53577314459915e-05
-3.48145387418032e-05
-1.50514193782464e-05
6.82119759639711e-06
-1.53469725093471e-05
-2.99706222752392e-05
-1.29944690631057e-05
-8.27233686404142e-06
-1.26447656988149e-05
-3.38519224647862e-05
-4.05803069250813e-05
-2.81787376607992e-05
-7.85781140676191e-07
-9.70742701415469e-06
-3.80674658376946e-06
-2.58830080132278e-05
-1.97506658706161e-05
-2.396206353878e-05
-1.96149025143538e-05
-8.24976653516299e-06
-2.80440756690187e-05
-2.21881448790549e-06
-2.47000081695722e-05
-1.57660857068605e-05
5.42088411323545e-06
-5.03172146269949e-06
-1.58221938389226e-05
-2.17290269049485e-05
-1.99695491363137e-05
-1.10183683882039e-05
-1.27138209822189e-05
-2.27225743663346e-05
-1.26196767953707e-05
-2.17688439321198e-05
-3.13478844675467e-05
-2.88013885761392e-05
-5.85630795678234e-06
-1.149631308451e-05
-5.68374729736432e-06
-1.96165649659865e-07
-2.72550943272099e-05
-6.45839988320016e-06
-1.31583837889459e-05
-4.80759378538413e-06
-1.22855915674088e-05
-1.50474957340365e-05
-1.93267190739009e-05
-2.97719221625067e-05
-1.17069956405238e-05
-2.16335432901197e-05
-2.09577385961464e-05
-1.50636600823522e-05
-2.50221852780767e-05
-1.56280767972316e-05
-6.85500935490509e-06
-2.50463256058261e-06
-1.27628096811781e-05
-1.54376108591588e-05
-1.75736835451489e-05
-1.01154294656264e-05
-1.90116803350434e-05
-1.27685812396507e-05
-3.364335950324e-05
-1.42906416017182e-05
-2.22999746157878e-08
-4.93073656513342e-06
-1.30000684129865e-05
-2.12834476343589e-05
-2.38340049451915e-05
-1.65871484341159e-05
-2.02734252000371e-05
-1.39874074136209e-05
-9.82496008325042e-06
-3.45368153939517e-06
-1.85307448194383e-05
-1.87794902930597e-05
-1.67000371479527e-05
-3.45775578787167e-05
-6.79760508922614e-06
-4.38506816849075e-06
-8.97076586250124e-06
-1.13101701497617e-05
4.81063484987999e-06
-2.20543583689736e-05
-1.21349323763188e-05
-1.6251755086971e-06
-8.54336048411829e-06
3.69921790676997e-06
-2.17816520855389e-05
-2.05035266142249e-05
-6.46620719601182e-06
-2.3841336871858e-05
-1.83494496432259e-05
-2.09201707781309e-05
-6.72661399794766e-06
-5.30821466032065e-06
-1.80116577913602e-06
-1.36167744212751e-05
-7.09711606145899e-06
-1.67642236452129e-05
-7.35562193955708e-06
-5.08758761105921e-06
-1.90125470700083e-05
-1.61041272720114e-05
-1.52109682347849e-06
-1.41509008862663e-05
-9.71777505480009e-06
-1.00569335377e-05
-1.21157335809635e-05
-3.66262640851911e-05
-2.16503596568302e-05
-1.24794029944466e-05
-2.30886320319276e-05
-2.48646680619101e-06
-2.50824163679538e-05
-9.05740576577538e-06
-1.99090737115736e-05
-2.64486164869891e-05
1.14181990668931e-05
-1.75046692376025e-05
-1.44640708051686e-05
-2.13358030894586e-05
6.02579526270572e-06
-1.73161175736534e-05
-1.82527371216142e-05
-2.53495318420139e-05
-3.17139858587472e-05
-7.46515717984593e-06
-7.20342317647594e-06
-1.99690558067761e-05
-2.03308989224571e-05
-1.36755604564487e-05
-2.60211138734053e-05
-5.33245004537198e-06
-7.25297746673652e-06
-1.49884138279832e-05
-5.79253437232488e-06
-1.74111964540102e-05
-2.02467729862293e-05
-3.07205564859829e-05
-3.04919796925166e-05
-1.95620580618736e-05
-1.29732804405832e-05
-9.86840421075613e-06
-4.89773686950235e-06
-1.92468938049719e-05
-1.90383186268271e-05
-9.02948345462579e-06
-1.52377722195365e-05
-2.19325590975611e-05
4.21754775986789e-06
-8.50625371124256e-06
-1.93209402351967e-05
-1.89586177811238e-05
-4.65378305647343e-07
-1.88960318283885e-05
-1.62916000228582e-05
-1.10651161966312e-05
-1.78402336694988e-05
-1.28332030185814e-05
-1.47157519032903e-05
-7.89005939634664e-06
-2.7901318044571e-05
-1.44907148478135e-05
-1.80600322124056e-06
-2.14941512788168e-05
-1.94200465968e-05
-1.7678069688192e-05
-1.43373015152955e-05
-2.05976185813038e-05
-1.67725393725556e-05
-3.26079512079258e-06
-2.03823028153458e-05
-3.01107823109745e-05
-1.329890257574e-05
-1.27409901747457e-05
-6.15526010830403e-06
-1.36005900719555e-05
5.55429549968899e-06
-1.62084825430688e-05
-2.06729317512199e-05
-1.58483314299552e-05
-2.18986140141585e-05
-1.97357871975883e-05
-1.01781056909495e-05
-7.34067404247477e-06
-1.11192605044994e-05
-2.72137440922283e-05
-2.35685549195799e-05
-1.90245607143794e-05
-5.52497730988249e-06
-1.43787261848702e-06
1.27231517068562e-05
-1.56055808130329e-05
-1.5349113623361e-05
-2.41569821893029e-05
-2.44211238497128e-05
9.23332828763634e-06
-1.51837746177392e-05
-3.01351842243828e-05
-1.47345402521457e-05
-2.79460147275095e-05
-1.73396849354461e-05
-1.54579628164974e-05
-1.34497682173157e-05
-1.00045916241432e-05
-5.08672686836948e-06
-3.45885180418858e-05
-1.46865324117006e-05
-2.1298523100845e-05
-1.49218060078817e-05
-7.0443640597542e-06
-1.24396038754285e-05
-1.9774709121422e-05
-7.15532575632392e-06
-3.87654662731409e-06
-2.31570938540863e-05
-1.64258181500836e-05
-1.35907897546556e-05
-1.88739888326905e-05
-9.36668754510776e-06
-1.89870174299064e-05
-2.21657402798135e-05
-7.96868734645371e-06
-9.16682193982854e-06
-4.32255197631256e-06
-1.96285578042036e-05
-1.14276673472603e-05
-1.73128146015201e-05
-1.60414325333488e-05
-5.18963547129598e-06
-1.1463343485476e-05
-1.58775660439116e-05
-1.6616482276645e-05
-2.24986393969344e-05
-8.61900971274237e-06
-1.40705208134367e-05
-1.92236131239893e-05
-5.72535491906962e-06
-1.49392782396453e-05
-1.39870595823372e-05
-3.19976566565533e-05
-2.96572269057106e-06
1.19503278479836e-07
-1.30341110255452e-05
-1.42621317327133e-05
-2.02942639642141e-05
-4.37569435197155e-06
-5.72550624875278e-06
-9.69091479090303e-06
-2.54171141800864e-05
-1.14349437247704e-05
-1.54821322859047e-05
-1.13438813875075e-05
-1.82933440308128e-06
-1.55700194698095e-05
-3.53668840850456e-05
-1.73316419631579e-05
-1.31539806944924e-05
-1.19275048574704e-05
-5.20417622387017e-06
-1.32656457689616e-05
-1.72016035675539e-05
9.59329830771534e-06
-1.66681692373789e-05
-1.6978879958488e-05
1.10504656727927e-06
-6.63943628839594e-06
-1.43702343675044e-05
-3.09432412887274e-05
-7.36446495674502e-06
-9.41293574002859e-06
-1.60927756935956e-05
-1.74277400860414e-05
-1.43576274902917e-05
-1.42663507074751e-05
-3.28675813955133e-05
-2.38007149823131e-05
-7.89066425596811e-06
-2.20470846797877e-05
-1.94641822032161e-05
-3.57694450804824e-06
-1.97515812037903e-05
-8.63666746475823e-06
1.16378462696459e-06
-3.91167281662612e-05
-1.00853652284296e-05
-1.12695557717982e-05
4.43451003648488e-06
-3.13305938959135e-05
-2.07249979070399e-05
-1.24828616003644e-05
-2.73997725873766e-05
-2.396830106288e-05
-3.0381256335449e-05
-7.38626964739078e-06
-9.69034216262418e-06
-9.94133429823121e-06
-4.30732764108777e-06
-1.5065670925337e-05
-1.50212641312285e-05
-1.09700805414501e-05
-2.01678477915359e-05
-3.50320394060828e-05
-1.02131086358984e-05
-1.78538759459336e-05
-1.04940095221413e-05
-9.50608794686753e-06
-1.85055017770208e-05
8.82921694015668e-06
-4.3267301616083e-06
-6.52007493766202e-06
6.41689866631124e-07
-8.43485802893872e-06
-4.7387237234114e-06
-2.29538751046409e-05
-2.75526803959688e-05
-1.65737906457238e-05
-3.3134270283324e-05
-2.3363376090471e-05
-1.92202053977467e-05
-2.48116558070253e-05
-1.388877656906e-05
-2.63439732283315e-05
-1.13390965429182e-05
-4.56782158899069e-06
-1.94446489266819e-05
-1.05230787067067e-05
-1.0389740301098e-05
-1.48210786864731e-05
-1.70061327530889e-05
-1.97543973508833e-05
-3.52436659902316e-06
-2.07640432274903e-05
-5.11583757913198e-06
-4.70456949180575e-07
-2.6595830920576e-05
-2.3298843966275e-05
-6.04530007139264e-07
-3.86644622779282e-06
-1.2081216053151e-05
-4.54314278479291e-06
-1.84989925960022e-05
-2.35403982812681e-05
-2.41423509198226e-05
-1.97597979355692e-05
-2.33575823721956e-05
-4.11916056272287e-05
-2.14707553845305e-05
-3.45346444791795e-06
6.3989481883834e-06
-4.45972491935626e-06
6.75250548719914e-06
-3.78051275677766e-06
-1.78273199398505e-05
-1.97572819379348e-05
-5.11786800547234e-06
-6.83942050135339e-06
-1.41481707490686e-05
-6.04836870916367e-06
-1.34758109133576e-05
-2.0702236930476e-05
-1.37014346847886e-05
-2.01306412574354e-05
-2.17231573510898e-05
-1.86104705862717e-05
-1.15558494785626e-05
-5.19995636013565e-06
-2.26233426378123e-05
-7.67814782837173e-06
-1.97954683608072e-05
-2.89589033359119e-05
-1.71458391078807e-05
-2.89304635417798e-05
5.05589958204971e-06
-2.90203061019853e-05
-2.2133745989729e-06
-1.3577783739398e-05
-1.69315275122946e-05
1.70484963117106e-07
-2.70087599227282e-05
-1.2187988532399e-05
-9.04491243613082e-06
-2.60945580584342e-05
-2.94528947778002e-05
-2.68441640781182e-05
-1.75870480006641e-05
-1.53417076108686e-05
-2.08231059177768e-05
-1.16213392947202e-05
-1.58414063753032e-05
-1.86701718031671e-06
-1.8247577968569e-06
-2.12955082618247e-05
-4.63933976268175e-06
-1.62319354463868e-05
-2.30443964331044e-05
-9.18857878182077e-06
-2.2522999436774e-05
-2.40347099223797e-05
-1.97486922926796e-05
-2.10061412444474e-05
-1.80408702469068e-05
-3.69604787985626e-06
-1.7774500241572e-05
-2.81332220935065e-05
-1.76067668591354e-05
-1.39269790732617e-05
2.8526331354389e-06
-6.95572299307234e-06
-7.42198801120998e-06
-9.66138162991832e-06
-1.37345705979978e-05
-1.36943873503225e-05
-1.93785343824751e-05
-1.6989794529772e-05
-1.36984242574635e-05
-2.09819590459804e-05
-1.52229654425439e-05
-2.73925038188925e-05
-6.94469763208677e-06
-1.35331852958204e-05
-1.17554334100487e-06
-6.10715460790201e-07
-2.90275952775366e-08
-3.42513808245865e-06
-2.32089764610651e-05
-1.60149427508421e-05
-9.28802521143676e-06
-1.83538113197165e-05
-2.08123847819342e-05
-1.06237271714005e-05
-6.95098844112956e-06
-1.15021437358317e-05
-2.43185019034868e-05
-2.15707333622663e-05
-1.25781031804609e-05
-3.71669438584954e-06
-7.39130509947849e-06
-1.79552845909478e-05
-8.16929519736627e-06
-2.52508782267502e-05
-1.64505313859316e-05
-1.49595362977205e-05
-1.47343406789135e-05
-5.67338050881577e-06
-1.26402261454381e-05
-6.25876979844603e-07
-1.71868497055071e-05
-1.62385308653401e-05
-7.38650136528803e-06
-1.22377072521348e-05
-7.52180575551603e-06
-2.0988527153115e-05
-1.66752580391546e-05
-2.22137125031143e-05
-2.17054753561742e-05
-1.47721651836508e-05
-1.32973047897834e-05
-3.33956206956092e-05
-1.01936896572426e-05
-1.68072546864959e-05
-1.30549910057587e-05
-1.7161253962587e-05
-1.1846858642055e-05
-1.58179608054844e-05
-8.21152053745509e-06
-1.21390936573926e-05
-3.16119675635069e-05
7.42776618266937e-06
-1.45826015308591e-05
-1.25614570291752e-05
-3.44795327434001e-05
-1.4890661450102e-05
-1.55230031790862e-05
-2.10494475676049e-05
-1.22081573769523e-05
-1.02125113713262e-05
-2.09295212065686e-05
-7.16185073524681e-06
-1.16321849317514e-05
-1.05588574561008e-05
-2.34416082099143e-05
-1.22198409512166e-05
-1.92899824350257e-05
-1.35177867333208e-05
3.49392626982478e-07
-1.3289481136587e-05
-1.64860585328743e-05
-7.46576350799318e-06
-1.68263817369943e-05
-2.45924830414555e-05
-1.01878981953279e-05
-1.39856555836227e-05
-9.48581307303849e-06
-2.8060308923242e-05
-2.37651646468152e-05
-1.22965511474497e-05
-3.44728621749771e-07
3.51905010899716e-06
-2.20162938738115e-05
-1.00672129834751e-05
-3.68523536937946e-06
-2.71264363278362e-05
-2.76948668695754e-06
-1.43963024819968e-05
-2.44854414131221e-05
-1.00117937086756e-05
-1.51982727642208e-06
-1.48531056124378e-05
-6.33145453053295e-06
-8.3565822686466e-06
-1.03984755151735e-05
-1.00228854328205e-05
-2.11494574195759e-05
-7.0020289201124e-06
-1.35769787554114e-05
-1.03578344896083e-05
-2.8714930478097e-05
-1.47804662395594e-05
-7.18805196692946e-06
-1.09588435372995e-05
-1.56301025963466e-05
-8.72798197053704e-06
-1.08283300576706e-06
-2.04819345971313e-05
-5.67929428035402e-06
-3.07880318232111e-06
-6.29186750613413e-06
-1.65634650739568e-05
-1.47566747001177e-05
-1.25810655036414e-05
-3.08367157989849e-05
-9.51519144281258e-06
-7.2369838135732e-06
-1.43177722832212e-05
-2.50045233968184e-05
-2.50248627437772e-05
-1.64273362145959e-05
-1.14621200919729e-05
-1.02880077194574e-05
-5.12854871990963e-06
-9.88725003469923e-06
-1.51010499703918e-05
-3.16554099976535e-05
-8.45063031612866e-06
-1.5310037865651e-05
-2.58981663261333e-05
-4.6154892492372e-05
-3.0395893237165e-05
-7.41173084842167e-06
-1.73331790707896e-05
-4.85747674621108e-06
-9.06398146354925e-06
-4.3579957094984e-06
-6.21486337122265e-06
-1.71591457166041e-05
-3.11608750887057e-05
-3.51527881455348e-05
-1.04127470064781e-05
-3.55908729325934e-06
-4.86807325057039e-06
-8.51908069717981e-06
-8.24579901856468e-06
-3.1280947063421e-05
-1.42146978750104e-05
-2.72718101185605e-05
-1.52262158829052e-05
-2.05012349816106e-05
-1.16338788419187e-05
-1.66566168577242e-05
-1.83334288436084e-05
-1.05454368463306e-05
-1.30974557089568e-05
-1.60158275099913e-05
-1.95381894464347e-05
-2.37736603642735e-05
-7.86132319008335e-06
-1.65797628256699e-05
-2.9248354607039e-05
-7.52172287203676e-07
-1.73251061652697e-05
-2.90885083487438e-05
-1.66921586392498e-05
-1.88212140527462e-05
-3.88211354573933e-06
-9.77463348196057e-06
-8.90683776885028e-07
-8.70230060676456e-06
-2.21225614795269e-05
-1.45957305126746e-05
-2.09454311507605e-05
-3.05313268874261e-05
-1.29300766944357e-05
2.43782023644496e-06
-2.30929193645871e-05
-2.51037783639672e-05
-6.73427172746035e-06
-1.60911897060995e-05
-2.57480527733304e-05
-2.21653840622952e-05
-6.61878600334099e-06
-7.16824672986466e-08
-1.41120496959381e-05
-8.70320179839116e-06
-1.25000480269668e-05
-2.30442169657539e-05
-3.24945858422605e-05
-3.66694657101384e-06
-1.07513654760711e-05
-1.44930249932203e-05
-1.07577571820879e-05
-9.15781192267196e-06
-3.7407192179242e-05
-2.87048015211999e-05
-2.33361011766384e-06
-9.54754139127977e-06
-1.92923321265998e-05
-1.56267324975825e-05
-9.26510974746654e-06
-1.87384453916132e-05
-2.38542522583938e-05
-2.55619816367542e-05
-1.32800311296861e-06
-2.11950476181304e-05
-1.25854082301658e-05
-2.06259032031847e-05
-2.12212213380448e-05
-9.01676645718579e-06
-1.36225975693156e-05
-1.98674613886354e-05
-4.44023048406146e-06
-8.55632884332486e-06
6.4356488396549e-06
-1.9992664550351e-05
2.31314506192008e-06
-1.73096225199441e-05
-2.45007825413626e-05
-2.2205724721372e-05
-1.94029578398021e-05
-1.11397634401016e-05
-1.18375518589666e-05
-1.59164403347803e-05
-1.26527179608146e-05
-1.80162775862469e-06
-6.20862296856245e-06
-1.76196171543907e-05
-2.87091207344974e-05
-2.23013819887806e-05
-4.00790978232351e-06
-4.86793801670882e-06
-1.10140043109203e-05
-1.97609384867451e-05
-2.03276440352905e-05
-7.88104519568669e-06
-1.14162807593096e-05
-1.57233614768826e-05
-2.3289700213538e-05
-1.40871999042046e-05
-2.42794106670324e-05
-1.33258158868577e-05
-2.06132686208775e-05
-6.77660152325629e-06
-2.12609538747814e-05
-2.07112241673596e-05
2.23971223901177e-06
-2.23846774575434e-05
7.97967428444881e-06
-2.02837167683338e-06
-1.09191274276054e-05
-1.12643318497633e-05
-1.15719641757841e-05
-1.53043861071491e-05
-2.46489435571538e-05
-1.9241333028762e-05
-5.35480547770168e-06
-1.7693472131391e-05
-6.6849523066168e-06
-1.21464913824902e-05
-4.59709631238368e-06
2.55789189969158e-06
-7.05041810623834e-06
-9.35024561893322e-06
1.99092472693494e-06
-1.22818068488671e-05
-3.1657033933884e-06
-7.39091464622374e-06
-2.40462968221001e-05
-5.05024187475701e-06
-2.81257153786589e-05
-2.07265238632835e-05
-1.11379489864459e-06
-2.61804008430266e-05
-2.1664036058156e-05
-2.03396276715311e-05
-1.55979522737096e-05
-3.08480636970706e-05
-1.20822149106412e-05
-7.90507537382112e-06
-2.11973272118101e-05
-2.25412750930691e-06
-2.88749882147222e-06
-2.06160570422677e-05
-1.80488720240889e-05
2.58965536855172e-06
-1.45597016434921e-05
-1.4678338138475e-05
-3.93225452470641e-05
-2.6154218628012e-05
1.07805220507712e-05
-1.85144680053588e-05
-1.86837210402385e-05
-2.53415758469068e-05
-1.34084741010629e-05
-1.1450492019719e-05
5.24602560133316e-06
-3.09351985126472e-05
-1.98809172003125e-05
-2.72342995866754e-05
-1.94576005912222e-05
-7.23377090843654e-06
-1.3819132507111e-06
-1.18707993513567e-05
-8.4158351204607e-06
-2.66710186941354e-05
-2.88469029390583e-05
-1.84738900922781e-05
-6.1273004697394e-06
-1.04956494629418e-05
-2.59167181989124e-05
-2.0118289997179e-05
-2.09709554748223e-05
-9.67271861859934e-06
-1.32563243899112e-05
-1.47990567432251e-05
-1.44281365970746e-05
-8.21842235358123e-06
5.3001933114574e-06
-1.83631541392978e-05
-1.78837721551547e-05
-2.51180033706618e-05
-9.38619001767002e-06
-1.3733314883666e-05
-3.08092703056989e-06
-2.14668871340551e-06
3.3523510289822e-06
-4.95732754834373e-06
-1.13592427160387e-05
-1.65277817406736e-05
-2.3701558131508e-05
-1.48891909591485e-05
-7.91192323804831e-06
-2.03555241255084e-05
-2.18864561964172e-05
-6.47869723911098e-06
-1.48319094436244e-05
-1.96460895855257e-05
-1.71149879893653e-05
1.77424221249718e-06
-7.38111765916269e-06
-2.13916809106881e-05
-1.69135881607001e-05
-2.10792271356327e-05
-2.73304990616492e-05
-2.19795284332192e-05
-1.29420080189506e-05
-2.65960581197818e-05
-1.28360518001214e-05
-2.20149817291797e-05
-2.22628588945483e-05
-9.17648557694719e-06
-1.42208442045304e-05
-2.20629417396994e-05
-2.60642523683832e-05
-2.22340872229494e-05
-1.14903720611918e-05
-1.61378447965763e-05
-7.76875813336734e-06
-2.44587534071129e-05
-1.86554038425685e-05
-1.13446933697899e-05
-2.54898651398169e-05
-8.95984548447332e-06
-1.79897237889368e-05
-1.81673791624617e-05
-6.96320151246882e-06
-2.72965206204022e-05
-5.64413081669304e-06
-1.29379268844501e-05
-1.37943582734888e-05
-1.87246312396605e-05
-1.77492498024659e-06
-1.61516188810734e-05
-1.15551852767723e-05
-2.74635507353032e-05
-1.34053137420522e-05
-1.82589723362516e-05
-1.04723327899084e-05
-2.25756300051527e-05
-1.86166570395221e-05
-4.01339739768778e-06
-1.23237849294296e-05
-8.30079540717227e-06
-1.21988757730188e-05
-1.78498904036865e-05
5.51616472061027e-06
-1.16734650560488e-05
-2.55559903126215e-05
-2.77938074691546e-05
-2.08776719705968e-05
8.09045892009719e-06
-1.13072267940814e-05
-1.51975321376609e-05
-1.07807593656736e-05
-2.76164119632397e-05
-5.31832393862645e-06
-1.14940429866146e-05
-1.43362232874822e-05
-5.63271292298326e-06
-2.30967868450662e-05
-1.01579438673558e-05
-1.54880334105303e-05
-1.83902963053228e-05
-2.07888855008169e-05
