# Supplementary material for: Research on computational propagation and identification of mine microseismic signals based on deep learning
Source: PLoS One. 2025 Oct 22;20(10):e0334641. doi: 10.1371/journal.pone.0334641 (PMC12543183; doi:10.1371/journal.pone.0334641)
Supplement: S9 Data — (ZIP) [file pone.0334641.s009.zip › 000101100000408.xlsx_0.txt_24.txt.txt]

-1.4447897159228e-05
-3.01823631813915e-05
-1.84852136695554e-05
-3.26020435253616e-05
1.34458896162675e-05
-2.58989091998948e-05
6.81058498014219e-06
-6.47673378501847e-06
2.19181566696285e-05
-1.70131662856411e-05
-2.29117054639264e-05
-3.90404225879482e-06
-3.08690867713455e-05
-6.09134042513776e-06
-3.67125339986556e-05
-2.08010999453731e-05
-2.68722881697719e-05
-1.13271310789092e-06
-1.18397276934483e-05
-4.49555799659552e-05
-6.48323682827982e-06
-3.31413038207968e-05
-1.67094217177612e-05
-1.72068716956052e-05
-2.19404380416587e-05
-1.33445244664738e-05
-5.23191377943689e-05
-3.78241403161985e-05
-2.21509402395317e-05
-2.37545485985138e-05
-2.13593939832317e-05
-2.78388190892028e-05
-1.50130400225699e-05
-1.81765887164376e-05
-1.2525254127371e-05
-1.87179756634258e-05
-1.85442999854543e-05
-1.49832981751776e-06
-8.82772051540921e-06
-1.18223775328486e-05
-1.09987910289361e-05
-2.63208812388454e-05
-2.61379930248634e-05
-1.08861978359096e-05
-1.99106401824531e-05
-2.12127990042844e-05
-2.00939358443768e-05
-3.05127434022047e-05
-1.13843124173274e-05
-3.61095307924039e-05
-2.60537264823328e-06
-5.4361884684742e-05
-3.36305066138079e-05
-1.98924815006988e-05
-2.50403276509045e-05
-1.48930455111546e-05
-2.2412575242117e-05
-1.82169778816578e-05
-4.14591024920766e-05
4.77202061655896e-07
-2.05408554210413e-05
-8.91044616454127e-06
-3.77059522212082e-05
-2.75226522145162e-05
-2.1943404731364e-05
-1.39810656906703e-05
-2.03889842745996e-05
-3.62162959731598e-05
7.66178376183777e-08
-1.44999884664642e-05
-2.6752377695897e-05
-2.62330995622031e-05
-1.87423567861534e-05
-1.87985680284784e-05
-2.66884763887741e-05
7.30278609839465e-07
-2.05798249409689e-05
-2.52256976289658e-05
-1.17056811568873e-05
-1.09283280007707e-05
-5.42175641100256e-06
-2.67108002712737e-05
-4.23595037607485e-05
-2.89635095566826e-05
-3.50022874617514e-05
-3.86969771656417e-05
-1.37851429211347e-05
-1.47602860442856e-05
-3.87811714912313e-05
-1.75833648345504e-05
-9.27383955862281e-06
-3.22769772062473e-05
-2.53457541748447e-05
-2.07156764594016e-05
-3.81696011092e-05
-2.1504050942055e-05
-4.70063519553976e-05
-1.81984918387268e-05
-1.5096739840117e-05
-1.55131570372437e-05
-2.75759968875723e-05
-1.71305367638735e-05
-4.70343114245545e-05
-2.84769806070804e-05
-1.17903733891814e-05
-4.11309908596449e-05
-2.20092273292744e-05
-2.8984912841139e-05
-2.68373617358906e-05
-2.04396398319646e-05
3.0187333282518e-06
-1.87478069225755e-05
1.86468391558013e-05
-2.47302129537503e-05
6.69989450658592e-06
-3.21248106925504e-05
-2.19216088181639e-05
-1.55756616643882e-05
-1.84062680667794e-05
-1.95342156693668e-05
-1.67276207643885e-05
-8.37148905905239e-06
-2.83964455529069e-05
-5.8437987989197e-06
-2.62426651768716e-05
-1.03686820896121e-05
5.48499698077421e-06
-1.98799359079769e-05
-1.61710361382089e-05
-1.5033327233045e-05
-2.42308498587179e-05
-3.29631502735645e-05
-7.27178539304176e-06
-4.11366658873625e-05
-3.06753093965918e-05
-1.95459031985071e-05
-1.66858841101195e-05
-2.66595602805166e-05
-3.10439861851937e-05
-1.12471228329938e-05
-2.1625175319646e-05
-3.56124074350996e-05
-7.83852185492507e-06
-3.08511637798252e-05
-1.04950162863992e-05
-1.94194616111423e-05
-3.54700530254688e-05
-2.74892568439126e-05
-1.79780400479918e-05
-1.91578645697837e-05
-1.60571256967173e-05
-1.87685052771776e-05
-3.10049982027519e-05
-2.11464177522334e-05
-1.31679162661701e-05
-1.58158819333701e-05
-3.02980958709362e-05
-3.97042614190435e-05
-3.76266498762018e-05
-2.74696521595514e-05
-4.33640411273611e-05
-1.42527216566064e-05
-6.21275399975778e-06
-1.53597037098219e-05
-2.72460400286567e-05
-2.33510995735194e-05
-1.14942001993637e-05
-3.01149874201499e-05
-3.80820945320574e-05
-8.93260944959765e-06
6.81084736585725e-06
-3.56304424521061e-05
-2.86919324467348e-05
-3.39263633105855e-05
-4.06045960793899e-05
-1.9804051045258e-05
-3.11194790077998e-05
-3.86828018010973e-05
-3.63869445044062e-05
-2.2522366590304e-05
-3.92452191001679e-05
-2.51216728382015e-05
-1.23466785735336e-05
-3.20426587073295e-05
-1.17319531304921e-05
-3.58583645536449e-05
1.68159810485068e-05
-2.17878300434143e-05
-3.19728604228952e-05
-3.45280243735971e-05
-3.6375143153686e-05
-2.20493592825413e-05
-1.87753335531386e-05
-3.4630571978226e-05
-2.94195304113323e-06
-3.24875679783637e-05
-1.64531446791212e-05
-2.92005750523821e-05
-3.45183634888005e-05
-2.51363838087102e-05
-9.57311049176549e-06
-1.35649220091276e-05
-1.56976090439543e-05
-2.8647145764054e-05
-2.36328265763114e-05
-1.08897992106095e-05
-1.41347218192257e-05
-2.5904264793268e-05
-1.88674653525418e-05
-1.42893075182792e-05
-1.80358456880748e-05
-3.03234009422122e-05
-1.65602174202607e-05
-1.83997216836318e-05
-3.06257003698799e-05
-2.62115020266732e-05
-1.06282633650508e-05
-3.06948576506799e-05
-1.41271499509297e-05
-2.08496997202502e-05
-4.05445097764291e-05
-2.26248199586574e-05
-2.22918244960069e-05
2.27222486634168e-06
-2.24446171142604e-05
-1.68274318842295e-05
-1.09631870985686e-05
-2.56241051544082e-05
-1.93931596355465e-05
-2.11362272489236e-05
-2.29735891789694e-05
-1.96529938772019e-05
-1.68003084994989e-05
-1.36349427899715e-07
-1.88455460432017e-05
-1.69137242582986e-05
-4.57393352271496e-05
-2.9715409993883e-05
-4.08130277543732e-05
-6.54968789706349e-06
-2.15199289885555e-05
-3.05068865234076e-05
-6.14821668937491e-06
-5.82496861715291e-06
-2.63654331462986e-05
-3.0664798744884e-05
-2.62645746014198e-05
-2.02114916796356e-05
-1.133609834978e-05
-3.54531959934677e-05
-3.89980652419255e-05
-2.91672795720579e-05
2.57133517763121e-07
-6.67215688392035e-06
-2.78544090124996e-05
-2.06709987765391e-05
-1.40433222705876e-05
-1.32778890961056e-05
-4.07366122746256e-05
-1.39825311727644e-05
-2.76647976972472e-05
-2.74631996695429e-05
-1.00009803587412e-05
-1.41837732815883e-05
-3.18756151848291e-05
-6.09398157713871e-07
-9.28144992000443e-06
-3.64536922988123e-06
-1.64482717061471e-05
-1.80128842773689e-05
-4.48248163615079e-06
-2.24304302567885e-05
-1.32917937952024e-05
-1.66969998279532e-05
-1.48889419711217e-05
-2.63331011610013e-05
-1.08835070649268e-05
-2.3233829092321e-05
-1.74233547239092e-05
-2.03332169447908e-05
-1.58218149194798e-05
-2.62278203119184e-05
-4.39429122245465e-05
-2.04012830136419e-05
-1.44581289084156e-05
1.88523219772124e-06
-1.31808482392764e-05
-1.30722928760609e-05
-2.94226600244711e-05
-1.48745310162492e-05
-1.20141647254262e-05
-4.17935346126915e-05
-1.72119006101413e-05
-2.95431915334187e-05
-1.66609636344851e-05
-1.43064436105024e-05
-3.61660126757456e-05
-2.61653481978756e-05
-2.50996641317922e-05
-1.02788619074271e-05
-1.12685153884265e-05
-4.13951568205634e-05
-1.52980095148588e-05
-1.07671506573474e-05
-7.0646296424606e-06
-3.03214443434141e-05
-2.69916356542466e-05
-1.44465157870994e-05
-4.75979412686283e-06
-6.23101857358283e-06
-3.53418796677293e-05
-1.51035758215951e-05
6.00487184872466e-07
-2.29220452643806e-05
-6.17295776512221e-06
-7.42922150842093e-06
-3.02444424018205e-05
-2.69767696603293e-05
-9.22761418182546e-06
-2.69695805689051e-05
-1.56248824081922e-05
-2.63941416719186e-05
-2.02048552968083e-05
-1.50185931932285e-05
-3.25459816665e-05
-6.12290471152489e-06
-8.75277402056234e-06
-2.10377684154337e-05
-3.4364627400655e-05
-3.15016806370118e-05
-3.29699574088179e-05
-2.39110184809724e-05
-3.58117298654666e-05
-1.32034471382967e-05
-1.47561592539198e-05
-4.66814185125726e-06
-5.34512926079481e-05
-3.28031814569183e-05
-2.13120139562608e-05
-1.720584212782e-05
-2.61571650995012e-05
-1.52650353054018e-05
-4.00619416678441e-05
-9.58902271212555e-06
-6.33390356197118e-06
-2.06373625682537e-05
-2.26455344196233e-05
-2.5714464572396e-05
-4.07730472736617e-05
-2.07968518585634e-05
-6.43579567866173e-06
-7.68143762457138e-06
-4.2431390993349e-05
-3.44650142116856e-05
-1.59405822625811e-05
-1.52386780112273e-05
-1.55264776499409e-05
-2.03023173522268e-05
-3.32095867919043e-05
-9.95245663544001e-06
5.22039020124973e-06
-1.22174915945096e-05
-2.02085770502583e-05
-2.15664684614635e-05
-1.43873818368969e-05
-1.80287780407098e-05
-3.79620859332624e-05
-1.89812419936414e-05
-3.73885943037309e-05
-3.40795149977772e-05
-3.54195116557574e-05
-2.00986299104196e-05
-1.79101859701751e-05
-3.26501474062685e-05
-1.07291104467798e-05
-3.83045464757666e-05
-1.91281958789131e-05
-2.96886468012076e-05
-2.2415096108948e-05
-1.47407518481431e-05
-1.8628351496865e-06
-3.44810915995397e-05
-3.58849023019641e-05
-7.21784217911587e-06
-1.15267077859531e-05
-1.85404368173495e-05
-2.8479054155933e-05
-2.70918136514001e-05
-2.57338946508725e-05
-3.44065306896933e-05
7.49695909028441e-07
-2.95902287145789e-05
-1.99632828773578e-05
-5.4978771943971e-06
-4.2441667759828e-05
-2.45630802717494e-05
-1.23605351065338e-05
-2.29134138167089e-06
-8.60958077637813e-06
-1.81439869252824e-05
1.00661622713144e-05
-1.86105323694283e-05
-3.74411362952424e-05
-3.28293965817423e-05
-8.01210176527063e-06
-2.35652206934268e-05
-1.41605593914839e-05
-2.35751319817416e-05
-8.72175099469057e-06
-1.91256635115577e-05
-2.54500740468228e-05
-2.28735845532639e-05
-1.11858695872952e-05
-5.36603342360963e-06
-2.0010752256625e-05
-1.39037501866392e-05
-3.41095121010896e-05
-1.78374566060001e-05
-1.97702646281073e-05
-1.89540933443198e-05
1.00173364644063e-05
-3.38313454406533e-05
-1.51685866758391e-05
-1.84100114108584e-05
-3.9428040938449e-05
-2.49741187662026e-05
-1.27426026412243e-05
-1.01754358419269e-05
-1.15198598307363e-05
-4.3689687061445e-06
-2.6049441788483e-05
-8.16283500835935e-06
-1.81169813294612e-05
-2.70869196284116e-05
-1.8440977832577e-05
-3.8870957301645e-05
-2.75788202822738e-05
-3.2906819050181e-05
-4.62678709810792e-05
-3.88376671263316e-06
-4.07502358584181e-05
-1.34730786012899e-05
-1.38015712570786e-05
-1.51548168157167e-05
-2.14396332488198e-05
-8.15119106335551e-06
-2.26510122790098e-05
-3.13885653840705e-05
-1.9962505760995e-05
-3.95066472350242e-05
-1.87374843252076e-05
-2.4963382894972e-05
-7.23638200019937e-06
-3.01177425477545e-05
-2.12889698814207e-05
-3.05779506451718e-05
-4.15706597259176e-05
-2.26353255240661e-05
-1.5669093479136e-05
-1.27906083839073e-05
-3.27956869576035e-05
-9.183786341866e-06
-2.2264718672698e-05
-2.72074176501145e-05
-2.0030233556885e-05
-4.49102516827279e-05
-1.17196363137573e-06
-2.25897219930944e-05
-2.04902489789549e-05
-1.86437693196508e-05
-3.06574977414273e-06
-4.4997462553526e-05
-3.44951612290098e-05
-1.16083515575971e-05
-1.3720418111646e-05
-1.66592477827863e-05
-2.21923606262336e-05
-1.27712325568555e-05
-1.70756141101606e-05
-2.52690430330644e-05
-2.33552196896436e-05
-2.32306681225064e-05
-2.26945819959662e-05
-3.6235412859669e-05
-3.41239734405956e-05
-3.04384135164989e-05
-8.99230021636279e-06
-1.86153347655946e-05
-6.16471700203237e-06
-2.17467615581602e-05
-5.54978902725423e-06
-9.58489579479481e-06
-4.13929825086588e-05
-2.78163048334699e-05
-1.06311271550769e-05
-3.06665430999541e-05
-2.61001914837944e-05
-1.72673289724378e-05
-1.108404036366e-05
-2.97049394721589e-05
-3.39827009793871e-05
-1.89599865216735e-05
-3.56764340775163e-05
-2.57492625605089e-05
-3.64351947996699e-05
-4.68250074153376e-05
-2.53699697656991e-05
-4.87626188201085e-05
-2.2459915316409e-05
-2.29252544705341e-05
-4.34642973752937e-05
-2.08755290126635e-05
-2.46913889469101e-05
-3.87348376740265e-05
-2.09615527072704e-05
-4.75093533007657e-05
-1.85512071543841e-05
-3.29159605701529e-05
-1.78353808314018e-05
-1.38420222567829e-05
-3.40161697606217e-05
-3.60485402725718e-05
-2.97072166161052e-05
-1.00835563152856e-05
-2.01153412594704e-05
-2.98178389348657e-05
-2.75801779162255e-05
-3.12555296917583e-05
-2.31012003795907e-05
-8.1099755679179e-06
-2.40726883455089e-05
-3.5258588181442e-05
-1.95186660725274e-05
-7.48055858278386e-06
-1.92077200268226e-05
-2.28078322067642e-05
7.59669909632551e-06
-6.44345859217898e-06
-3.69515038225455e-05
-2.23133395255471e-05
-4.76763452905311e-05
-9.1820687502976e-06
-4.23537105670313e-05
-1.11517882837688e-05
1.16449104036157e-06
-4.20331777808178e-05
-1.54912332995163e-05
-1.8039175408642e-05
-1.36570008594443e-05
-4.17158302307026e-05
-2.00347499445635e-05
-6.72292018138914e-09
8.5181931564158e-06
-3.05140109950647e-05
-6.64595875375927e-07
-1.60001893981775e-05
-2.9987526293064e-05
-1.08938888890323e-05
-2.72648993731614e-05
-5.44806738748891e-05
-2.577151533198e-05
-2.62177832304021e-05
-1.4558264158778e-05
-2.77476058493685e-05
-4.49374737678749e-06
-2.97967804807277e-05
-1.76785254846373e-05
-2.38255979556501e-05
-1.46019834299504e-05
-3.82740437631663e-05
-1.64082048349469e-05
-2.16276907782846e-05
-1.95118200330359e-05
-1.31165072245605e-05
7.66167815205917e-06
-1.81485218849826e-05
-5.68810257706733e-05
-1.30206344526775e-05
-2.27950843880324e-05
-3.34219547698268e-06
-3.47886985729204e-05
-1.52749676808742e-06
-2.76001371621992e-05
-2.54454678388195e-05
-4.2539913315328e-05
-3.30492749174265e-05
-2.14583840921176e-05
-1.86751505621764e-05
-2.05643962690262e-05
8.6082086425445e-07
-6.87814172960115e-06
-7.98542147484217e-06
-1.41740533783129e-05
-1.67076963481144e-05
-3.21260535146107e-05
-1.74602441124297e-05
-1.33948710357933e-05
1.10862051676028e-05
-2.938246233759e-05
-1.77393607964552e-05
-7.22118077324083e-06
-3.84306116060097e-05
-4.30250618421087e-05
-1.39949335590064e-05
-2.21511596891223e-05
-5.26001073985457e-05
-1.85149054573715e-05
-1.49196028740313e-05
-2.38444533297648e-05
-6.72835598362389e-06
-1.94509402232059e-05
-2.63815158043051e-05
-2.32977881803828e-06
-1.5517667061732e-05
-1.45711142751551e-05
-2.02733415769693e-05
-4.46781240949479e-05
-2.37498677786309e-05
-2.06369183555782e-05
-3.23083244059119e-05
-2.70064905856134e-05
-3.0274047687512e-08
9.82777595809775e-06
-4.31507563996186e-05
-1.65906138270158e-05
-9.47958977788481e-06
-1.26249602195924e-05
-4.03937082023443e-05
-9.82179222759967e-06
-2.61488428865908e-05
-3.54934370718552e-05
-2.64734695384188e-05
-2.47525815961014e-06
-7.71906337507629e-06
-1.61799132271737e-05
2.20007116245132e-06
-2.89136592006247e-05
-2.1921476126368e-05
-2.54428788568088e-05
-2.35710599360679e-05
-1.66028763396253e-05
-2.59442776967648e-05
-3.18572663511014e-05
-2.20532632274662e-06
-3.9947761716213e-05
-2.52156706523636e-06
-6.57483516234553e-06
-3.21976956772026e-05
-2.75791744632088e-05
-3.02993775391158e-05
-2.46777515265228e-05
4.02519850624851e-06
-3.55524242683556e-05
-2.58112031984272e-05
-3.55389920362744e-05
-1.67403327418755e-05
-3.82702858240331e-06
-3.87847877107842e-05
-3.28517424616287e-06
-2.49450126102945e-05
-1.4943455810946e-05
-3.2761775101117e-05
-2.30367123085282e-05
-2.32630153049917e-05
-1.81436489677076e-05
-2.91966523870653e-05
-1.21257347048589e-05
-1.94493002807324e-05
-3.36346784826292e-05
-3.89727934190039e-05
-8.38431510400304e-06
-1.19927931723676e-05
-5.7605547286609e-06
1.85049076369627e-06
-2.64069348018961e-06
-1.43870008176462e-05
-1.37844515295763e-05
-3.4260902268053e-05
-2.9744376712548e-05
-2.98245134572842e-05
-2.23877071879325e-05
-4.20473906976947e-05
-7.26562911988192e-06
-3.66778383829063e-05
-1.85003852401409e-05
-2.6587205019701e-05
-2.70871188743046e-05
-1.6197648105181e-05
-2.80409885155251e-05
-2.83543844718849e-05
-9.87414873725059e-06
-2.89485352681217e-05
-2.97675673990411e-05
-1.16896683086435e-05
-1.86497966225315e-05
-1.71797673511755e-05
-1.82085092032429e-05
-1.95289648338004e-05
-2.57245789800672e-05
-3.27119539573008e-05
-3.15831346570532e-06
-1.66471950317709e-05
-2.60997016447237e-05
-2.55036903209794e-05
-9.79347726510302e-06
-2.08407395081846e-05
-1.75844685008571e-05
-1.91928982804896e-05
-3.33229556900187e-05
-1.06476817765046e-05
-2.35594685871572e-05
-9.0095089428567e-06
-1.09446106084243e-05
-2.22417123327024e-05
-2.24306022335587e-05
-3.04357094160083e-06
-2.80229551641887e-05
-3.01774893962488e-05
-2.9137478622591e-05
-8.49101218731598e-06
-1.40923272595874e-05
-1.30247063786635e-05
-2.66274201760558e-06
-2.67615374138961e-05
-1.47639733403013e-05
2.11320004958173e-06
-6.15459666210702e-06
-3.81309093319076e-05
-4.05947682218379e-05
-1.95625038073358e-05
-2.57866016297568e-05
5.70980456496976e-06
-3.25153227447484e-05
-2.42851874936434e-05
-6.50054189498544e-06
-5.44613590929099e-06
-3.91445719706444e-05
-3.91623395590174e-05
-3.25970466367549e-05
-4.60590035708379e-05
-3.55213801053026e-05
-2.01663534391938e-05
-4.05938908714107e-05
-5.58659869363837e-06
-1.15968294258005e-05
-2.39001411370636e-05
-1.78965545981196e-05
-4.04169297862909e-05
-1.18899990708229e-05
-3.87197300656537e-06
-3.05724095830081e-05
-2.81064291722029e-05
2.45114136424137e-08
-1.43124985086659e-05
2.13168869963199e-06
-1.39624578976524e-05
4.13073039621928e-07
-2.32472704706047e-05
-1.59819672209027e-05
-2.12651475520042e-05
-5.53113464524853e-06
-2.91772674995088e-05
-7.56347302295538e-06
-1.64770607557795e-06
-3.03178764764499e-05
-1.07136150993353e-06
-1.39673845465531e-05
-1.11306965386432e-05
-2.1089803323094e-05
-2.11828182748861e-05
-1.06179577019191e-05
-3.55196477406749e-05
-4.31784452370221e-05
-2.96505098486913e-05
-2.1511908320368e-05
4.55966392927186e-06
-9.9350978232311e-06
-2.91926393403063e-05
-3.1876408157366e-05
2.83851363198493e-06
-1.62774969809357e-05
-3.04589762087181e-05
4.81877081525889e-06
-1.24323776889455e-05
-2.47918395728439e-05
-5.15093385901986e-05
-2.40162324617571e-05
-4.65485368368484e-05
-2.20569225532305e-05
-2.39477360601149e-05
-3.50892231336066e-05
-5.00137116284028e-06
-3.30617916677719e-05
-1.81414899697272e-05
-1.76196612675514e-06
-1.0563350362139e-05
-1.34125000707606e-05
-2.0356472525786e-05
-2.30278275201758e-05
-4.65247989445979e-05
-1.84552411120365e-05
-2.38517001217175e-05
-9.48564044913427e-06
-3.8802373847222e-05
-2.5330703809076e-05
-2.39033299204522e-05
-1.78863861853633e-05
-1.82709782101336e-05
-3.23935970914926e-05
-8.03184496374113e-06
-1.2845449019308e-05
-2.13560616374353e-05
-3.61640593563838e-05
-4.18865379648771e-05
-3.04448585045164e-05
-4.22431757848705e-06
-2.43328741958456e-05
-2.76799698748281e-05
-1.45186414790998e-05
-1.42222716437079e-05
-1.0606885520651e-05
-8.15739959008281e-06
-3.15037929794495e-05
-1.83654269196608e-05
-2.51546865511669e-05
-3.12174568843691e-05
2.5483227597805e-06
-2.25796410234422e-05
-1.36561192799328e-05
-1.90416838115091e-05
-2.29860761903812e-05
-7.93720126047522e-06
-1.78871873781381e-05
-3.27743835186098e-05
4.42712646909729e-07
-3.37791292017454e-05
-3.22327106460052e-05
-2.28626565805692e-05
-3.16412487556843e-05
-1.63912062727082e-05
2.38361165027803e-06
-3.46412726653659e-05
-2.74144690188698e-05
-2.28393368009404e-05
-1.70172796231349e-05
-1.02273083506907e-05
-3.29751191103477e-05
-1.30952128873673e-05
-2.63067882742348e-05
-3.80958453371463e-05
-4.13798032719494e-07
-2.35880978669706e-05
-7.03027074798174e-06
-8.16829689853932e-06
-1.95694888972791e-05
-3.90355764930015e-05
-3.6410624783963e-06
-8.75564749528606e-06
-1.7482557597763e-05
-3.02873378321033e-05
-2.2221475161487e-05
-1.06551856666256e-05
-1.59738696954764e-05
-4.99655623607736e-06
-2.60239893397239e-05
-4.5195828112449e-05
-3.9258775503633e-05
-4.95643119826912e-07
-3.92397628186211e-05
-1.43026702232189e-05
-4.07230675688743e-05
-1.72164823995361e-05
-2.67558536615666e-05
-2.28239974976013e-05
-1.41169663646029e-05
-2.06879947769206e-05
-1.30976380180055e-05
-5.85222916257378e-06
-3.60354815471002e-05
-1.02419071734887e-05
-1.41833646530356e-05
-1.22643389984111e-05
-6.06855203905525e-06
-2.18451641969232e-05
1.99878312050856e-06
-2.10969184457565e-05
-1.43356221093418e-06
-3.32954870722548e-05
-2.30763829893356e-05
-1.56549562748121e-05
-3.37387372932365e-05
-1.9782100722443e-05
-1.14096642724817e-05
-2.35037408992558e-05
-1.0385168067408e-05
-3.16543374747445e-05
-1.32422470009226e-05
-1.44743125469032e-05
-2.2451789066256e-05
-1.15132788844137e-05
3.90431632832998e-06
-2.12072138368602e-05
-7.03488328557117e-06
-5.12176050103896e-05
-2.44901616596251e-05
-1.62277704269485e-05
-5.070817490729e-06
-3.28768492422141e-05
-2.13751479778478e-05
-3.17310394142178e-05
-2.41043344594672e-05
-2.89774526156354e-05
-9.14953971311981e-06
-5.18143064293356e-05
-5.80620628256895e-06
3.47303090876098e-06
-3.380664340164e-05
-2.42688655088184e-05
-3.20612991380525e-06
-2.84989863038154e-05
-4.19283612374621e-05
-4.48773293716879e-06
-2.69257530951073e-05
-2.61052375440861e-05
-2.18554508874107e-05
-3.13849210470731e-05
-3.42743358658346e-05
-5.00153585815914e-06
-1.53496014314736e-05
-3.64916270744898e-05
-1.07367632037175e-05
6.74789278141533e-07
-3.56949032703207e-05
-4.86446995877518e-05
-1.5361409158765e-05
-2.91601951215363e-05
4.86699046670608e-06
-2.14964726207472e-05
-3.54993478139748e-05
-1.8788327402299e-05
-2.52895123803831e-05
8.08535742851627e-06
1.2388827114413e-06
-2.37854875267248e-05
-2.58527550099076e-05
-3.53798004709775e-05
-3.86495698418872e-05
-2.3916291173734e-05
-1.26950674947784e-05
-4.2197576842369e-05
-9.30219704358652e-06
-3.84138748573857e-05
-2.30204334635641e-05
-2.74513498980678e-05
-1.72468853219381e-05
-2.06731958441057e-05
9.26457999027183e-07
-2.31489824132095e-05
-3.07379248519407e-05
-1.06503454692461e-05
-1.16451954413952e-05
-3.47887772072374e-06
-1.65935954694553e-05
-1.09559563431896e-05
-2.85699275721525e-05
-6.28794334836149e-06
1.06330204683579e-05
-1.05718749340092e-05
-2.11432066676507e-05
-3.14698383230919e-05
-5.10514845593384e-06
-1.39128751216218e-05
-1.73351374101915e-05
-1.85197534378595e-05
-2.76418687589029e-05
-4.39115011845898e-05
-1.63183243992054e-05
7.64429395660021e-07
-3.1012197361375e-05
-3.84836417038889e-05
-2.03649177209015e-05
-4.39172459756837e-05
-1.3289947236677e-05
-2.78329233538613e-05
-2.66158045590922e-05
-3.39151364288733e-05
-4.8982230332423e-05
-1.42357890067949e-05
-1.44647066799065e-05
-3.20059270560338e-05
-1.40326311714815e-05
-2.66686379435862e-05
-1.60587297642e-05
-1.94362303683419e-05
-1.07563281259109e-05
-2.87672940666991e-05
-2.7845290156271e-05
-2.33875064377142e-05
-2.7007215319859e-06
2.50608349333606e-06
-2.90552110111811e-05
-1.3087719779972e-05
-3.54253900692768e-05
-2.26128257277215e-05
-2.01132178098294e-05
-2.25613386610417e-05
-2.46400741920275e-05
-2.14132996228318e-05
-1.41741174323478e-05
-1.37698159811518e-05
-3.78694080711672e-05
-1.99945357915985e-05
-1.92367918458992e-05
-2.03620565169759e-05
-2.59967947377979e-05
-6.96419179850152e-06
-3.98980143599599e-05
-3.53500998911661e-05
-1.39080601816977e-05
-2.25199900635979e-05
-2.1621068902843e-05
-3.7997865176041e-05
-1.98076618558824e-05
-1.59650353151251e-05
-2.56030255982573e-05
-2.32865153127333e-05
-1.37515317410799e-05
-2.15189254838919e-05
7.97496491589716e-06
4.46713886288993e-06
-4.28056951386445e-05
-2.76197060486906e-05
4.28429857723449e-06
-2.83314009896146e-05
-2.20052644128952e-05
-1.67757191029149e-05
-2.32243676293447e-05
-2.2178192476147e-05
-3.02042784981642e-05
-2.28315916959083e-05
-2.77105116846417e-05
-3.41867354117487e-05
-2.6306142631945e-05
-5.92589710701061e-05
-1.08300881461042e-06
3.60795492526427e-06
-1.52624395620738e-05
-9.07827637169106e-06
-2.51565421027996e-05
-2.18873011810927e-05
-2.51197048564262e-05
7.21889973402488e-07
-1.19040948124511e-06
-3.02490812466295e-05
-2.53501299554291e-05
-1.72701168108683e-05
-1.82936359646779e-05
-8.08395804763028e-06
-3.42838618418555e-05
-3.25816621065125e-05
-1.10019913345518e-05
-2.58620976063228e-05
-2.3867282818673e-05
-3.5690428080721e-05
-1.85863492531682e-05
-3.74880427754089e-05
-1.45168756957936e-05
-1.34823679150926e-05
-3.28373265275976e-05
-1.07646679939227e-05
-3.18367507397075e-05
-3.53000913605339e-05
-3.12650983082414e-05
-2.78289561223195e-05
-5.79435006790908e-06
-2.59636743649281e-05
-8.91789515545564e-06
-1.78710530775922e-05
1.14348235558681e-06
-7.75425832991105e-06
-2.52442080863897e-05
-2.24441133113129e-05
-2.26086180302161e-05
-3.71324690299822e-05
-4.62477261670868e-05
-2.5545977082505e-05
-1.83157225981912e-05
-1.49776869052698e-05
-2.94313687410253e-05
-7.1252953964815e-06
-1.09327242331653e-05
-1.31463170713649e-05
-2.41392818667445e-05
-3.69255919985818e-05
-4.62375192891921e-06
-1.92552663611585e-05
-7.39823259994497e-06
-1.7187158048623e-05
-2.23819104681629e-05
-2.59880340729011e-05
-1.98965985556313e-05
-1.28368856254415e-05
-4.25488275284503e-05
-4.22414664778456e-05
-3.01794996534353e-05
1.01960916879435e-06
-3.53359391508833e-05
-2.57269185292373e-05
-1.69473339957107e-05
-2.46599307740057e-05
-4.64162034600347e-05
-1.96995220573489e-05
-4.47276279646431e-06
-2.88860992168461e-05
-3.49904481664093e-06
-1.69276575680967e-05
-3.53093205798623e-05
-2.53865303409998e-05
2.51762020173452e-06
1.11964505221367e-06
-3.39058220784851e-05
-2.10559740789191e-05
-1.96543487757661e-05
-1.87821978067597e-05
-3.13518303041844e-05
-1.37051076337017e-05
-3.16914126331288e-05
-3.62587363622904e-05
-2.49869860484506e-05
-9.42886862083378e-06
-3.32548458177194e-05
-2.26417343901025e-05
-1.38582930425207e-05
9.79746935181619e-07
-1.27936010575121e-05
-2.27854351204677e-05
-3.14316950489411e-05
-7.45554864192562e-06
-8.6516590582804e-06
-3.51543372325169e-05
-4.58041410055176e-05
-3.32114808707009e-05
-1.59258732933298e-05
-2.25467019677601e-05
1.07020016162566e-05
-5.29257509852193e-05
-2.81306332332119e-05
-5.74853538613996e-06
-1.00436854280375e-05
-3.0769240618019e-05
-3.17967763213709e-05
-2.84667159167368e-05
-1.62090310514017e-05
-1.935466193982e-05
-2.87164234548352e-05
-1.24079565242654e-05
-3.94991321583642e-05
-1.33061477315088e-05
-6.4218111422397e-06
-2.11297843168509e-05
-1.38682299490271e-05
-1.18029224413512e-05
-2.74025959555454e-05
-1.94167872334365e-05
-4.30425434773321e-05
-2.73494230033396e-05
8.57274937674988e-06
-7.10267293950761e-06
-2.85260205613219e-05
-3.01642173451523e-05
-3.46287808174477e-05
1.34462298119817e-05
-2.13804815227532e-05
-2.01844441489872e-05
-1.86363393177352e-05
-2.57968104520939e-05
-3.31349131716119e-05
-2.72693962881255e-05
-1.69343773082568e-05
-3.07362608275717e-08
-1.74284050900272e-05
-2.02630252709732e-05
-3.73162858880605e-05
-3.40327074386709e-05
-3.49170415843375e-05
-9.20876295090065e-06
-2.44396603955521e-05
-2.73099919533555e-05
-1.607791726621e-05
-1.9863318594015e-05
-1.12711020682766e-05
-3.6614107474118e-05
-1.12301820438803e-05
-4.37363357536185e-05
-2.51688372163089e-05
-2.71655970066413e-05
-7.0535490031371e-06
-2.69124488388278e-05
-3.09317494387635e-05
-3.5903983070689e-05
-4.11074493736733e-06
-2.97947117444967e-05
5.55308910006704e-06
-3.2227230705108e-05
-2.92389149637703e-05
-1.21115496284842e-05
-1.75979512655578e-05
-3.17349303347216e-05
-3.64604600014651e-05
-8.25543469433417e-06
-3.18148679222915e-05
-3.92809549199268e-05
-8.92620952093866e-06
-2.89116606403707e-06
-1.66799359953783e-05
-2.88684563298658e-05
-2.9415430748332e-06
-3.10585567886366e-05
-5.68677826737939e-06
-1.61359670988309e-05
-2.94905266637399e-05
-3.62916510524857e-05
-6.96588060259437e-06
-2.191629002973e-05
-2.6089255845243e-05
-1.41315125823635e-05
-3.08684676613378e-05
-2.66765497591287e-05
-3.39858504317395e-05
-1.3109610076242e-05
-3.0322028518785e-05
-2.2743712605278e-05
-1.81442316269143e-05
-9.93740028494707e-06
-1.01876416267513e-05
-9.49862661217217e-06
-3.20557550551881e-05
-1.11804878915847e-05
-2.89360003645105e-05
-3.36923587932099e-05
-2.95651876079739e-05
-1.68680310610303e-05
-1.72931289752841e-05
-1.19321633671361e-05
-2.79850412585356e-05
-3.90175627214635e-05
-3.03598232255796e-05
-2.93973448576331e-05
-2.88976245832241e-05
-3.0834809633201e-05
-1.93868081074078e-05
-1.48013938982262e-05
-3.4224070183271e-05
-4.62570442467426e-06
-2.16825649342924e-05
-1.03025740024354e-05
-3.64295041291616e-05
-2.51217978140912e-05
-2.13904416281477e-05
-2.15734424521418e-05
-2.4041713468752e-05
-1.94216311944915e-05
-1.68725263432191e-05
-4.21043572524001e-05
-2.48201811564741e-05
-1.01844788347166e-05
-1.64226268226809e-05
-1.57797443666967e-05
-1.54027936367448e-05
-1.2831725018864e-05
-3.67260654382752e-05
-2.18048940771293e-05
-1.09069683876506e-05
-4.55874644140185e-05
8.48377421590445e-06
-1.6538556867711e-05
-3.1154008876082e-05
6.33438319703733e-06
-5.06655965792283e-05
-4.25051318748237e-05
-2.50748813071403e-05
-3.91165026934257e-05
-2.90123881628929e-05
-2.44221942720946e-05
-4.78473363403341e-05
-5.22526534351727e-06
-2.51941193837057e-05
-2.87604226363549e-05
-1.51072349311147e-05
-3.47828004073985e-05
-1.70014429793704e-07
-2.66874430152815e-05
-5.022901541795e-05
-2.45376630154429e-05
-6.20555636909283e-06
2.94569142876126e-07
-3.6391434639361e-05
-2.00719377072818e-05
-3.65159792373149e-05
-3.09206599418305e-05
-1.79463917925438e-05
-1.38852530097602e-05
-3.74337094106976e-05
-1.78762613451587e-05
3.98060834960104e-06
-8.4380605992024e-06
-5.52875084499541e-06
-1.16734797555766e-05
-1.24113018403807e-05
-4.38181168911051e-05
-4.46910441633608e-06
-4.24945526810364e-05
-1.73815651813946e-05
-1.35560375161626e-05
-1.22914160678007e-05
-2.58580160087545e-05
-1.39908437084591e-05
-2.39793750084676e-05
-9.53009054375141e-06
-1.28841762248887e-05
-1.58715379286326e-05
-2.84936852024262e-05
-8.72085205213888e-06
-3.9657088127175e-05
-3.80229410058793e-05
-3.03742429917181e-05
-3.32957429235242e-06
4.65387877820972e-07
-2.70850487776821e-05
-6.06966824028334e-06
-9.65474396095569e-06
-1.71079509054466e-05
-2.49131152574827e-05
-2.10839267001771e-05
-1.18218510565441e-05
-3.03503112302811e-05
-3.44470592602491e-05
-1.64048152612368e-05
-2.5411086016309e-06
-3.21132195550896e-05
-4.68835008794489e-05
-2.57117779344047e-05
-2.89661305192636e-05
-3.6985891850027e-05
-2.91840577651832e-05
-6.95836493576708e-06
-3.50784177110679e-05
-5.86341249946441e-06
-1.07205007996606e-05
-3.61055597613508e-05
-1.40591533756211e-05
-2.06954700826283e-05
-3.97999174411553e-05
-2.22910328914657e-05
-1.1597583887883e-05
-3.33320353837354e-05
-2.66132587066212e-05
-2.69757574167374e-05
-2.44769432424113e-05
-1.19581395954562e-05
-1.98455892591583e-05
-2.8416637817138e-05
-1.26194384684718e-05
-2.35336734234117e-05
-4.29386783946993e-05
-2.84773066337797e-05
-4.54155936993969e-05
-1.52424350330256e-05
-3.78708913674409e-05
-1.64808547812031e-05
-2.11173542529498e-05
-1.90099940555338e-05
-3.91244297781383e-05
-3.364823856165e-05
-4.83117932873205e-05
-3.05747700310371e-05
-3.33111465750024e-06
-3.12822909961941e-05
-4.57607913910465e-05
-3.37268233943576e-05
-3.43046079015739e-05
-3.06436289240053e-05
-8.96258620388697e-06
-2.96901976353012e-05
-3.57976504268756e-05
-1.1371724431037e-05
-6.55568857315968e-06
-3.67597758688046e-05
-2.75090174401601e-05
-2.94897081923495e-05
-2.79427035547076e-05
-4.33029136537253e-05
-1.16328037975427e-05
-1.6781108955413e-05
-2.28274683342706e-05
-7.44128307661418e-06
-1.58882970200969e-05
-2.6563588301985e-05
-4.11249729863224e-05
-1.07276759660562e-05
2.19153286368295e-06
-1.64230776855055e-05
-2.22327368604023e-05
1.31149574781396e-06
-2.15376303708862e-05
-2.54484444718792e-05
-2.1339649166682e-05
-3.26434233126806e-05
-1.60550940319623e-05
-1.62675039884647e-05
-3.186933113908e-05
-2.94720009369542e-05
-1.01787240562159e-05
-2.3628602384305e-05
-1.46338841285192e-05
-9.8140157177886e-06
-2.29524033298059e-05
-4.12854557844832e-05
-2.42883424364843e-05
-2.10652406368073e-05
-3.47614450782915e-05
-1.34364011708199e-05
-2.67507206433911e-05
-1.01894145496457e-05
-1.58344491900943e-05
-3.42661683650026e-05
-1.39590705963489e-05
-4.02562336255577e-05
-1.61649488007338e-06
-2.79606182145235e-05
-2.23972236787235e-05
-2.35451812580827e-05
-9.11162857209374e-06
-1.41377682762412e-05
-3.71836242363763e-05
-1.7447470388986e-05
-1.41366792016574e-05
-2.12084466462559e-05
-3.07013919507599e-05
-1.25554293413086e-05
-3.09610985792815e-05
-5.33346235179015e-06
-2.46141056725823e-05
-8.68658272961262e-06
-1.95357732351233e-05
2.87574211747162e-06
-3.4214790647031e-05
-1.84020525829041e-05
-3.07256765084847e-05
-2.24488573395272e-05
-2.74208851976628e-05
-1.38636716519993e-05
-6.11395564031894e-06
-1.99207854065537e-05
-1.37889695110577e-06
-2.08511946910825e-05
-1.88125379126144e-05
-3.54074193173883e-06
-2.61963839738543e-05
-3.24803020635326e-06
-1.33514169533918e-06
-5.56603418646289e-06
-2.5203679552297e-05
3.77287947592116e-06
-3.33371579547628e-05
-3.94106064128911e-05
-9.48943040765341e-06
-3.82864270930218e-05
-2.73621840401166e-05
-1.13656518478385e-05
-2.90886793573724e-05
-2.99260776066329e-05
-2.58368172695268e-05
-2.46360655291689e-05
-1.44562656823122e-05
-9.77575507219737e-06
-1.6249488942214e-05
-2.08351827586371e-05
-2.73608971848007e-05
-2.02591093270197e-05
-3.39310725046481e-05
-3.11121431350747e-05
-4.24118103273349e-06
-3.89251419913066e-06
-3.78623647376935e-05
-4.95270492322712e-06
-2.86091451819498e-05
-1.6601184128979e-05
-1.71217543762752e-05
-1.28045658656158e-05
-4.90002318765094e-05
-1.63552791684917e-05
-1.42360550073145e-05
-1.48833019139158e-05
-2.6232740032242e-05
-2.38074900778713e-05
-1.8400427785703e-05
-1.20630062225519e-05
6.40457332780603e-06
-1.63890323836106e-05
-8.63270848918566e-06
-5.92225377611839e-05
-2.77795541656795e-05
-1.59258794610694e-05
-3.10791676070063e-05
2.04890534682715e-06
-2.2926866409478e-05
-2.72356870456251e-05
-1.39968688838832e-05
-3.85609443172134e-05
-3.56527684323514e-05
-1.79472796684447e-05
-1.38961724941953e-05
-2.75086393070957e-05
-2.96447786587172e-06
-3.00843373719381e-05
-3.36902448554742e-05
-1.55674826097386e-05
-3.45735219002969e-05
-4.1214222535597e-05
-4.47628717377983e-06
-1.46349167156037e-05
-2.42176338102119e-05
-1.14506958209975e-05
-7.86992517969106e-06
-1.12106509263599e-05
-1.71978522306536e-05
-1.09891677088629e-05
-3.31941201303839e-05
-2.77073353374282e-05
-1.98549003755757e-05
-2.2645514066899e-05
-2.98242517001387e-05
-3.79186768642217e-05
-2.38099396581621e-05
-2.41346677379188e-05
-1.34972821950605e-05
-4.30760173344197e-05
-1.23904952748116e-05
-3.03112875941536e-05
-5.93552487268889e-06
-2.44402453955583e-05
-2.53334371101336e-05
-1.05582314983217e-05
-3.10537376242444e-05
-1.80216705404153e-05
-9.12558839391573e-06
-2.06604144113304e-05
-4.76509920618739e-06
-1.07163750364897e-05
-3.47874237111142e-05
9.91244265837169e-06
-3.82702391694096e-05
-9.07676127270774e-06
-2.38692031845879e-05
-1.30418924101664e-05
-4.15530035403897e-06
-2.0747255202337e-05
-2.2762322034373e-05
-8.67521800345862e-06
-3.14333028542924e-05
-2.14852022099101e-05
-4.26281824357943e-05
-7.08456768024959e-06
-1.56621319202597e-05
-9.20254379509589e-06
-1.22145126844031e-05
-1.16850750867409e-05
-2.18615521151266e-05
-1.02439610630378e-05
-2.21473370921826e-05
-2.18458132797357e-05
-2.34201820919476e-05
-2.57991963855761e-05
-1.54789921975792e-05
-1.22736009499152e-05
-4.71395715092108e-06
-2.41507695196103e-05
-3.83860292579816e-05
-1.9327317854371e-06
-8.85312581697757e-06
-1.95336257337078e-05
-6.7442218920964e-06
-3.26691641763029e-05
-1.51102537822442e-05
-3.46485001532113e-05
-2.1808872066144e-05
-2.46809840353266e-05
-1.87810242516953e-05
-1.86301492394839e-05
-2.39983667398747e-05
-2.19322581799045e-05
-2.50801380374431e-05
-9.46605830147875e-06
-2.19550295816379e-05
-2.8201833477272e-06
-1.97481982050681e-05
2.95422270346789e-06
-1.91113559083649e-05
-3.80264628154526e-07
6.48850811585382e-06
-1.20492958644742e-05
-2.75683708775792e-06
-1.38365247594975e-05
-4.60688115500277e-05
-2.86415177416745e-05
-2.5069967624459e-05
-1.65553921862651e-05
-3.41613600414106e-05
-2.82247048670996e-06
-2.85840348008465e-05
-3.52663677178358e-07
-2.68861712526252e-05
-3.55894559498104e-05
-1.92024147936127e-05
-1.16475905667661e-05
-3.27318679407888e-05
-2.30847257214059e-05
-2.71886632761841e-05
-3.20383771714783e-05
-2.67135709863115e-06
-6.77903136035628e-06
-1.92358854306859e-05
-6.2245279490835e-06
-1.3148118236554e-05
-1.97029762170172e-05
-7.69468690504267e-06
-1.88000362074296e-05
-2.24218068831885e-05
-3.32688346046292e-05
-1.32024213190859e-05
-4.91756432797766e-06
-7.2140517293503e-06
-1.92785900003552e-05
-3.49576030810632e-05
-2.37561557240059e-05
-3.38506189526109e-05
-2.19957165773573e-05
-2.05684443682027e-05
-1.84711868029475e-05
-2.93397821176802e-05
-2.4583265298281e-05
-2.90986181602702e-05
-7.48110029979766e-06
-8.5783245304564e-06
-1.5791621491291e-05
2.45231883950863e-06
-2.28892046328401e-05
-1.06334517066229e-05
9.07047748281284e-08
-2.05486875006915e-05
-1.26616512915253e-05
-1.81493293977043e-05
-4.92131033853773e-06
-2.59486751301932e-05
-3.35317458959479e-05
4.21578332835023e-07
-1.02988406322331e-05
-9.24351822407979e-06
-2.22876581091597e-05
-1.89505269855869e-05
-2.470871824257e-05
2.66128791404317e-06
-3.02727991344625e-05
-2.01470227940544e-05
-3.14507315734986e-05
-1.37014463257543e-05
2.46639621868186e-06
-1.30070683575393e-05
-2.08053865243359e-05
-8.54619490239636e-06
-2.79448167628e-05
-3.53412194748527e-05
-4.97783680009837e-05
-2.673081241978e-05
-3.63074155478996e-05
5.27786167828564e-06
-4.14878936586851e-05
-1.87069529839614e-05
-2.67435953284478e-05
-3.09435707746861e-06
-3.02652075808068e-05
-2.07339594987999e-05
-1.81398220603735e-05
-2.92200647962848e-05
-3.1930257099482e-05
-1.47595104293826e-05
-2.8521291029127e-05
3.73712539394617e-06
-2.57586771006828e-05
-2.35023087703213e-05
-1.70275762783728e-05
-4.5527555520421e-05
-1.33814549148439e-05
-2.79716746572677e-05
-3.48719678604517e-05
-3.350369805676e-05
-4.48428900823132e-06
-2.06212901907681e-05
-1.14410048096302e-05
-1.55543546779286e-05
-2.32748983533374e-05
-3.28620060431326e-05
-3.3218755556599e-05
-3.56317709570549e-07
-2.50888218900648e-05
-1.66458480105666e-05
-1.93323852708984e-06
-2.35185732366306e-05
-3.67412750052736e-05
-3.5970730452389e-05
-2.55318529921482e-05
-1.79417270917166e-05
2.15073805238679e-05
-6.92884049503406e-06
-1.7211681660599e-05
-2.5085243665705e-05
-2.55856589048982e-05
-3.26186267212229e-05
-2.45361593236219e-05
-4.57085606640877e-05
-3.2729682986512e-05
-2.9409429042558e-05
-1.96015039879533e-05
-1.76271871546243e-05
-2.10402653345188e-05
-1.30917909105038e-05
-2.2984404515731e-05
7.10736166716452e-06
-2.63084261370872e-05
-3.78841993630446e-06
-3.54793021104913e-05
-2.32743200785431e-05
-2.93791965986918e-05
-2.24227812618443e-05
-1.15280320622059e-05
-2.71987424657349e-05
-8.29269542646368e-06
-1.68764460872798e-05
-2.1830453487034e-06
-3.60755324183026e-06
-1.76117350513969e-05
-9.93782127889359e-06
-2.06962394931829e-05
-1.66658343838502e-05
-2.584064277694e-05
-1.89885899844858e-05
-3.75829782672311e-05
-2.43607409968756e-07
-1.64397952360259e-05
-1.58965509605054e-05
-7.92691000022649e-06
-4.64445167222323e-07
-6.48657192232796e-06
-2.39438480591092e-05
-3.87532133488984e-05
1.2625309357254e-05
-2.79983956982421e-05
-1.39358523285335e-05
-1.16285444444803e-05
-2.34940137251718e-05
-1.03018414338657e-05
-1.83496336449007e-06
-3.44575392602224e-05
-1.0571187492745e-05
-3.17830044973774e-05
-2.92115820944867e-05
-2.02273697818666e-05
-3.33204275750398e-06
-8.06244740446068e-06
-8.25406743694519e-06
-2.63989815177128e-05
-2.55656646642974e-05
-3.87368482743846e-05
-2.4117859476583e-05
-4.19377107648803e-05
-2.37362107025922e-05
-1.65237348523443e-05
-1.2843802816529e-05
-2.49516045483255e-05
-1.90503524595732e-05
-3.07126141096872e-05
-1.8560499602933e-05
-3.26146797755315e-05
-3.53148384216248e-05
-3.40255985464314e-05
-2.59102837032595e-05
-2.60157143279905e-05
-2.74580992034582e-05
7.48369935210237e-07
-4.18577367113312e-06
-2.3237150018254e-05
3.65724800412297e-06
-2.65175096113059e-05
-2.49778380883988e-05
-1.22760003119899e-05
-2.72409446552455e-05
-1.42516852065102e-05
-6.11612136981007e-06
-3.25820601783792e-05
-2.0428838210471e-05
-3.37056061213378e-05
-3.44649905388264e-06
-6.89284418769153e-06
-3.68876147976722e-05
-1.62919644760453e-05
-3.25857558197499e-05
-3.75967194422089e-05
3.29103788882129e-06
-1.40212365649426e-05
-1.2072941791596e-05
-1.43821471012533e-05
-1.00147799184345e-05
-2.70334192956458e-06
-2.08606640549619e-05
-1.67426065007285e-05
-5.60650499110068e-06
1.85911308161936e-06
-1.3532426757928e-05
-1.15347102590342e-05
-3.42905417513919e-05
-1.87009794297207e-06
-4.65590238134465e-06
-8.98297944069703e-06
-2.88405197439019e-05
-8.96943430030968e-06
-3.20728416756118e-05
-7.84090527529521e-06
-1.83319637711809e-05
-2.06635790070955e-05
-2.42024708202093e-05
-2.10329978371207e-05
-1.96626916659962e-05
-1.87057491275171e-05
-1.27465650238496e-05
-2.49917064001989e-05
-3.34270861593785e-05
-2.94023438582169e-05
-4.01723628171743e-05
-1.21520772637918e-05
-1.62581031684655e-05
-2.87945888878268e-05
-8.49125620942433e-06
-1.0140867340931e-05
1.35368092025614e-05
-1.01784520040551e-05
-3.27438426806504e-05
-5.65860980233186e-07
-2.37537422079685e-05
-3.54255339149745e-06
-1.88176248867692e-05
-3.40141501997997e-05
-3.14764359143052e-05
-1.48780314961103e-05
-3.23727642117515e-05
-1.91443813540373e-05
-5.08985501234061e-05
-3.48530994398878e-05
-4.36691341282931e-05
-6.47349860048357e-06
-2.27381265824221e-05
-3.42003780179677e-05
-8.11619910695613e-06
-7.43746482488147e-06
-2.56234140066617e-07
-2.26940873968693e-05
-3.18188332459574e-05
-9.13520217377596e-06
-2.78061046475499e-05
-3.10848662772209e-05
-1.983150173938e-05
-1.57116109525516e-05
-1.80369444392154e-05
-1.18333614690649e-05
-1.72564248279944e-05
-1.81215986111733e-05
-7.7751877623619e-06
-2.98329781112068e-05
-1.75327562735469e-06
-2.3526665465282e-05
-1.77625491740105e-05
-2.04595140556815e-05
-3.05833193503886e-05
-1.63553759454487e-05
-2.07858450386476e-05
-2.29442614662148e-06
-2.36050494741749e-05
-2.22053392173229e-05
8.8854767813933e-06
-4.38975710500758e-05
-3.45442125220076e-05
-1.60284594858784e-05
-2.46040990826244e-05
-2.94715722857421e-05
3.78203188320748e-07
-1.04611012924816e-05
-3.58480717398104e-05
-2.23406811938836e-05
-1.04175637579818e-05
-2.38146086804613e-05
-7.55888466855389e-06
-3.29233605617826e-05
-2.43693874097587e-05
-3.87054904464378e-05
-3.15841791679874e-05
-2.36276126626213e-05
5.45474526846073e-06
-3.75859506401992e-06
-2.57357588118217e-05
-2.75686179702633e-05
-2.86062804571388e-05
-5.09011030473811e-06
-1.81881683041627e-05
-2.67104810615214e-05
-2.27866670165291e-05
-1.65174739210384e-05
-6.64538732947424e-06
-1.88145946911041e-05
-1.66717830289523e-05
7.07670419371619e-06
1.4485139393027e-06
-1.95874189347796e-05
-1.8932105190041e-05
-3.15580597210484e-05
-3.72187366818378e-05
-4.56313859176165e-05
6.02593843746141e-06
-2.00404370895704e-05
-2.29126906520804e-05
-3.74526563442211e-05
-2.96217002099337e-05
-3.12502727362884e-05
-3.85684343986872e-05
-1.2095051110548e-05
-1.53777738542404e-05
-2.67029250236149e-05
-3.02321846663853e-05
-3.02600887147198e-05
-2.25411482126142e-05
-1.47986260649613e-05
-1.75219785419783e-05
-3.94305871295614e-05
1.60651411271821e-06
-1.83347143112216e-05
-2.58866876353972e-05
-1.26285522911523e-05
-2.71967728453387e-05
-1.87237924437886e-05
-1.97075335402663e-05
7.16800619973776e-07
-1.39243982711429e-05
-8.25579681050424e-06
-2.59505900205871e-05
-1.43549181951138e-05
-2.91222814951423e-05
-2.82785774228835e-05
-1.9724642332188e-05
-2.53153479762529e-05
-1.48219258590407e-05
-2.23540019390773e-05
8.54090052339731e-06
-1.81354485974262e-05
6.05415148952408e-07
-9.05461410451949e-06
-2.01763158321217e-05
-3.23463005367241e-05
-2.58739559915542e-05
-1.25521460748661e-05
-1.55978706336025e-05
-2.76322179578222e-05
-1.13830869132029e-05
-7.79690637447936e-06
-1.27844046082073e-05
-1.01723710602219e-05
-1.87424381851277e-05
-2.11960379863395e-05
-1.59900084085768e-05
-1.98653246835175e-05
-6.7552501457705e-06
-3.31288601010243e-05
4.59413085145705e-06
-2.28981366485087e-05
-3.50476988813659e-05
-3.98748704470943e-05
-2.43560043378399e-05
-2.4517747349896e-05
-1.16120438906488e-05
-3.89519329732382e-05
-3.1879156034815e-05
3.90840412790622e-06
-2.513468701431e-05
-2.76446170372882e-05
-2.53696589627948e-05
-1.44849006452548e-05
-3.05192258723629e-05
-8.08024847544516e-06
-1.29453419165896e-05
-3.61166907733739e-05
-4.68236229291537e-06
-1.0531006493984e-05
-4.10485880865297e-05
-2.46089868247892e-05
-4.11844561669234e-05
-7.23644042860225e-06
-1.21052495045858e-05
-3.47112775648519e-05
-2.5792214826813e-05
-2.02831477812114e-05
-3.54235148742854e-05
-4.30648231487715e-06
-2.19215792774609e-05
-3.16513621228021e-05
-4.56616713319452e-05
-2.26224387048653e-05
-1.82397568419013e-05
-2.83925105057675e-05
-2.94697216997924e-05
-1.97268975457177e-05
-1.0755477544804e-05
-6.19376833821176e-06
-3.58885449043644e-05
-4.15647797642398e-06
-3.05088276809624e-05
-2.35691194538926e-05
-1.68296791091754e-05
-2.36982330006691e-05
-2.23735734475151e-05
-1.91314577653207e-05
-3.56426437876721e-05
-2.49084588512292e-05
-2.54646472945803e-05
-1.8051471461534e-05
-2.73310244743704e-06
-1.90597309608819e-05
-3.64980977068531e-05
-2.75436075843128e-05
-4.82650889939514e-07
-2.98613809197834e-05
-1.2366789456813e-05
-2.20619749551047e-05
-3.10996530117064e-05
-3.18961837173836e-05
-3.02832701365275e-05
-2.75225644951541e-05
-1.27622464273874e-05
-3.19008143085484e-05
-1.59850787354897e-05
-1.06008416921331e-06
-3.83878931826178e-05
-2.16056922824883e-05
-2.31661509239846e-05
-3.7238112622692e-05
-1.320831680569e-05
-2.02951698260214e-05
-1.97359097662041e-06
-2.75798068125374e-05
-2.38367803017484e-05
-1.66213575192801e-05
-2.26147905733457e-05
-3.09515484250012e-05
-1.9432521543122e-05
-7.21986373774511e-06
-1.53536668490861e-05
-1.43655656263112e-05
-6.07465842256215e-07
-6.07536949159431e-06
-1.96433183961991e-05
-5.0419062158623e-06
-3.46820392468353e-05
-2.32989222215942e-05
-5.41014040489843e-06
7.70764153380728e-06
-1.89540582564466e-06
-1.52073075771939e-05
-2.65281261447858e-05
-2.45517596095534e-05
-3.55001034833137e-05
-3.10722530612971e-05
-4.28047543939839e-05
-2.24561185931841e-05
-3.19880539157538e-05
-1.91152917583226e-05
-2.59353376954757e-05
-4.94325134309385e-05
-1.74034171394409e-05
1.22069395404548e-05
-1.75982239495803e-05
-2.41391040151861e-05
-3.83236854652624e-05
1.08248715281306e-05
-3.72792180863115e-05
-2.31667930350221e-05
-1.65229166447411e-05
-4.55733075348799e-05
-2.36081178518083e-05
-2.28831697184955e-05
-1.37517970153786e-05
-1.03777261555873e-05
-9.84825473905467e-06
8.3095333646577e-07
-2.29526018924003e-05
-2.39707868782988e-05
-2.85832613084803e-05
1.94058959778329e-07
-2.23249075777712e-05
-2.22740289319904e-06
-2.37246953192949e-05
-2.22071487056828e-05
-2.72912374244525e-05
-1.78559122526174e-05
-2.5030862419879e-05
-2.53830340016077e-05
-2.75488393431009e-05
-1.43457546742494e-05
-1.77013402499794e-05
-1.92063007294266e-05
-2.36518712406477e-05
-1.58026920280917e-05
-1.03236047482911e-05
-1.14861075462744e-05
-1.68980717237716e-05
-3.72077542590017e-06
-6.64930532884626e-06
-2.68459270504855e-05
-9.85927810393356e-06
-2.00595888246636e-05
-1.04643501287305e-05
-3.42492192102986e-05
-2.4852133855683e-05
-2.47047275616494e-05
-4.52505081489554e-06
-2.73898989529329e-05
-2.58985106694231e-05
-2.79600173266713e-05
-3.61424764224291e-05
-2.55435809009674e-05
-4.05968793429958e-05
-2.76803478655772e-05
-3.75784171562437e-05
-3.08817251417818e-05
-1.45965792015314e-05
-1.92020165738487e-05
-1.98891723302214e-05
-1.94354418446041e-05
-7.89244621518203e-06
-4.18978694148574e-05
-2.08197508134116e-05
-2.73731170067282e-05
-2.94006606449867e-05
-3.13804017840941e-05
-1.44719135220178e-05
-3.5618104135259e-05
-3.66857030870779e-05
-3.65335648169313e-05
-6.09052129938647e-06
-2.13522547517684e-05
-2.88898919008084e-05
-5.21086882931114e-07
-2.7219630284717e-05
-3.35608811916241e-05
-2.73861386101968e-05
-7.74313359963447e-06
-1.81693481754277e-05
-2.29042972718604e-05
-6.44204138663173e-06
-1.04014758311879e-05
-1.28464109125099e-05
-5.69426490637238e-06
-2.45670414377085e-05
-1.53131298460095e-05
-3.22459780493692e-05
-2.27882392478366e-05
-3.72825607543507e-05
-6.94154959210347e-05
-2.5248561972072e-05
-1.3378228555324e-05
-2.60212786016643e-05
-3.35951356595803e-05
-3.30563021942783e-06
-1.52454582755034e-05
-1.81890952756442e-05
-3.09495818026854e-05
-1.67304504111873e-05
-3.31255462858607e-05
-2.64399065160035e-05
-2.05727243392341e-05
-3.52506681536115e-05
-2.38784234891263e-05
-2.39497299319519e-05
-3.03888309565134e-05
-3.8888378072448e-05
-1.31825679494111e-05
-2.27268205057161e-05
-9.85076806483708e-06
-3.26536848273213e-05
-4.07274576823161e-05
8.46828600306916e-06
-3.0815717433026e-05
-4.29923151535284e-05
1.43335318454609e-06
-3.04686850565851e-05
-4.79097108706566e-06
-1.77070859828608e-05
-2.51225104123778e-05
-8.10484401957353e-06
-1.66513153644756e-05
-2.42773122974562e-05
-1.82921296092192e-05
-1.13050838834533e-05
-1.00265105291628e-05
-5.23709386241887e-05
-2.89469670323771e-06
-1.5126367376133e-05
-1.67699731240602e-05
-1.78740117335701e-06
-1.82793065274813e-05
-2.59932342759005e-05
-1.36222588801832e-05
-3.53327917523308e-05
-1.48640684264258e-05
-5.94885567365786e-06
-3.23091293572194e-05
-2.27744743020266e-05
-3.46634131238934e-05
-2.69266323751566e-05
-1.12245728897622e-05
-2.53723485908116e-05
-6.16352306986001e-06
-2.61515729810742e-05
-1.84325074452921e-05
-1.66833070909239e-05
-1.91031982061633e-05
-2.6483704112976e-05
-2.79674792953068e-05
-2.43830081972722e-05
-1.21608116953621e-07
-3.63120544360428e-05
-2.16328063905335e-05
-2.0010966368751e-05
-2.64035557871978e-05
-6.08406726321512e-06
-1.84901816479572e-05
-2.17562598576156e-05
-2.81898354163388e-05
-3.47652845609979e-06
-4.0810937800001e-05
-3.17435845930902e-05
-1.93420799158613e-05
-5.04612941919997e-06
-3.28802278259783e-05
-9.65579963329318e-06
-2.74150814327792e-05
2.30949693555633e-06
-3.08661902013467e-05
-2.20725513442887e-05
-2.23373077296843e-05
4.93458946717991e-06
-3.6004514699469e-05
-2.05433046159132e-05
-2.0689487772961e-05
-1.62212868080959e-05
-1.02108181337909e-05
-3.18106341510001e-05
-4.08075013040756e-05
1.06124481038243e-05
-1.83024093574952e-05
-2.02982279334145e-05
-1.19669669928468e-05
-2.62676318184844e-05
-2.33062153440748e-05
-1.98439099328513e-05
-4.0879727465976e-05
-1.95450592226884e-05
-2.45510080687982e-05
-2.85469023926932e-05
-1.30917801935086e-05
-2.18132781141451e-05
-2.17862602466197e-05
-3.56894145851207e-05
-1.55847798185188e-05
-1.649562189511e-05
-4.4542256389514e-05
-1.9896599506647e-06
-2.41878005065603e-05
-1.720263061474e-05
-2.9418573736236e-05
-3.31455313561004e-05
-3.85301560615766e-05
-1.61931696844542e-05
-1.44931956781061e-05
-7.27338512744408e-06
-2.1222078024813e-05
-1.19294534342706e-05
-1.99180574738406e-05
-3.67338327372173e-05
-5.05755881020139e-05
-9.26037909009122e-06
-9.4681827624325e-06
-4.12407185221703e-05
-1.27831488851974e-05
-3.71497843310541e-05
-2.97743091589667e-05
-4.30099858346194e-06
-4.67080810588352e-06
-3.7955659459051e-05
-3.13894168010157e-05
-1.02786559417048e-05
-3.01815463870565e-05
-3.65941139270331e-05
-2.06291978839564e-05
-3.23234786172661e-05
-2.66738036960338e-05
-1.73216072308319e-05
-1.65671565258355e-05
2.92879279410575e-06
-3.64114849996315e-05
-1.01512413300149e-05
-2.24349077915429e-05
-2.10269298826144e-05
-1.62228307653975e-06
-3.10259286969799e-05
-1.40758525644999e-05
-3.23838177057661e-05
-1.38911526937115e-05
-3.51146671116042e-07
-3.1813081958402e-05
-3.56637345376753e-05
-3.81346932667259e-05
-2.70870708737976e-05
-1.53543767193565e-05
-1.72525271532251e-05
-2.95144677265052e-05
-2.66728484732564e-05
-7.82058805476665e-06
-1.48046843470449e-05
-1.81617725117745e-05
-3.36612170209206e-05
-1.2774618239653e-05
3.74036278644427e-06
-1.55773348652432e-05
-9.98939872223484e-06
-1.8615873123458e-05
5.31554340756661e-06
-3.44872017637401e-05
-1.62935778656938e-05
-2.3854655494183e-05
-6.85494331774938e-06
-9.24225230293983e-06
-1.86106235635261e-05
-2.20581455992143e-05
-2.75890665993018e-05
-1.60105044440195e-05
-4.1609596722885e-05
-2.8164415971398e-05
-5.23625882498917e-05
-3.8904814661796e-05
-6.49159954131589e-06
-5.90910387520261e-06
-1.91795498702231e-05
-4.03570794811701e-05
-1.26100273428667e-05
-3.1970566829407e-05
-1.18445070252751e-05
-2.48532991673966e-05
-3.71572601178116e-05
-7.47254692363181e-06
2.87821269949541e-06
-1.97446663219844e-05
-1.23109705831217e-05
-1.26081440238254e-05
-2.04545320831113e-05
-3.22169717580944e-05
1.48738488340247e-06
-2.22292356915595e-05
-3.58883073557033e-05
-4.33702828086446e-05
-1.49033622853456e-05
-2.19813904279546e-05
-3.54520597442289e-05
-3.66470312435805e-05
-2.97053205419582e-05
-3.4989944173258e-05
-3.04980311821142e-05
-2.74142856252142e-05
-1.5112180649876e-05
-2.91815264321175e-05
-1.93691657954195e-05
-1.4477769415394e-05
-2.55679864531918e-05
-9.59851739056252e-06
-3.99822528955347e-05
-3.14236153643015e-05
-3.61476079432497e-05
-2.19460063226716e-05
-1.85993408745185e-05
-2.51191036587125e-05
-2.6741834075793e-05
-2.52328604842209e-05
-1.34473681965447e-05
-1.08328025730145e-05
-2.63496756966365e-05
-1.24323819401504e-05
-2.15821028960281e-05
-1.47712831504104e-05
-1.90472523975579e-05
-9.90909301414573e-06
-2.2029540194596e-05
-2.62308088195597e-05
-2.64060247799924e-05
-8.96781702160575e-06
-2.03210873360237e-05
-4.60141303506123e-05
-3.48426000623548e-05
-6.6775356323292e-06
-2.71799760676791e-05
-3.06058640681043e-05
-5.94951236476252e-06
-2.12173598704691e-05
-1.84606681589601e-05
-1.42079742022886e-05
-4.95288786202435e-05
-6.93146175542104e-06
-1.06390702904028e-05
-3.5528494360139e-05
-2.7856619069192e-05
-1.55148330329908e-05
-1.44672139302226e-06
1.37346377388915e-06
-2.07509797091056e-05
-2.75145526593326e-05
7.10831985489022e-07
-2.3555311001555e-05
-8.70527192534721e-06
-4.18083915026259e-06
-2.004106776508e-05
-1.78047618466637e-05
3.49698352545946e-06
-3.71278168017612e-05
-1.46199060926125e-05
-2.93834278497222e-05
-8.31346189707358e-06
6.46279603102865e-06
3.30025837981806e-06
-3.47111728586112e-05
7.07812400504424e-06
-1.10361462345417e-05
-3.95010638792032e-05
-2.64766686324809e-05
-1.8664606990563e-05
-1.5930375632422e-06
-3.3041230634944e-05
-2.78223450141338e-05
-1.61611909783716e-05
2.04632437592839e-06
-2.68537174243597e-05
-2.52734055285026e-05
-1.7152372443052e-05
-2.76826456271818e-05
-3.60660527825721e-05
-1.4316558741037e-05
-3.40393740147737e-05
-4.04185815980895e-05
-2.78456939892578e-05
-1.50080713313569e-05
-6.22434367972352e-06
-2.62298795318271e-05
-1.49647081521584e-05
-3.05064518374851e-05
-2.53402281960994e-06
-1.04149649839512e-05
-1.27410529031436e-05
-1.4783589867454e-05
-2.25268607858825e-05
-1.56769707200647e-05
-1.09310141318592e-05
5.15957490981776e-06
-2.04820183745331e-05
-2.10230129238993e-05
-1.73357456349306e-05
-2.83360315162002e-05
-2.61385902718006e-05
3.33743535318788e-06
1.79890384268852e-06
-1.99413687112131e-05
-2.10822432665849e-05
-3.07386403257137e-05
-1.24556453530613e-05
-2.58002898581547e-05
-4.32373001259427e-05
-1.53875557489601e-05
-3.64549733363843e-05
-8.39093799544605e-06
1.18235951311834e-06
-2.64415534483357e-05
-1.48354583120392e-05
-2.11601693804883e-05
-3.14593306919621e-05
-3.32847477560146e-05
-3.50556578553588e-05
-1.92028269614184e-05
-3.44962233145146e-05
-4.92623215878987e-06
-3.57523639499388e-05
-2.43371001060257e-05
-1.63816507531484e-05
1.47842484353977e-06
-3.42036919675058e-05
-2.26489549946211e-05
-4.24484136286072e-05
-1.42404431468658e-05
-2.67482045152876e-05
-2.00366820451735e-05
-4.75003908739289e-05
-3.14833726558807e-05
-7.43032186123517e-07
-4.81098845037995e-05
-1.65351411715483e-05
-1.7710808161805e-05
-6.48531006586368e-06
-2.79345583078281e-05
-2.16429474149255e-05
-2.35649692202566e-05
-1.56437943393481e-05
-1.23586166176234e-05
-1.53372294796928e-05
-1.73047700815609e-05
-7.65175642831758e-06
-1.56028555832484e-05
1.03978635911902e-06
-1.67189531458182e-05
3.11151643429099e-06
-1.4696987918648e-05
-1.72887849694492e-05
-4.20645560599717e-05
-5.24090225798665e-06
-1.57454807729493e-05
-2.37027014230765e-05
-8.54819696304201e-06
-2.91364000704495e-05
-2.14572511723254e-05
-2.52822401528861e-05
-2.20034794896316e-05
-3.39616829649101e-05
-3.11297636740809e-05
-1.43415915713979e-05
-3.91177176641316e-05
-2.52293031251414e-05
-1.02380698231485e-05
-7.87483791972827e-06
-7.36730853826712e-06
-3.06043169226298e-05
-2.35285905642348e-05
-1.26512930001985e-05
-1.53893223983691e-05
-1.36157027960232e-05
-2.57974541270985e-05
-4.87561149055096e-05
-1.47805288616904e-05
-6.25361760266568e-06
-4.60944401085298e-05
-2.0572772431971e-05
-3.76026558884163e-05
-2.86165878260203e-05
-2.4964440785887e-05
-2.64998539448839e-05
-1.48161332904397e-05
-1.9427202247143e-05
-1.03016286067974e-05
1.86394884193029e-06
-4.01226566912546e-05
-2.84775728559938e-05
-1.03449229419229e-05
-5.87240354276685e-05
-7.17607592662809e-06
-8.66649300925152e-06
-2.33121597583975e-05
-2.61426016820797e-05
-1.11695695090608e-05
-3.85354483100493e-05
-2.18126118168648e-05
-4.06139867820634e-05
-2.12245106444519e-05
-3.29979984982283e-05
-2.24195458848616e-05
-4.16526338428337e-05
-1.35510852227945e-05
-3.83548730697522e-05
8.50940400245906e-06
-3.43237919455638e-05
-2.98600069595228e-06
-1.76211799968312e-05
-3.73859397646121e-05
-2.65788708128728e-05
-2.17204621588188e-05
-1.37117404820835e-05
-2.83742078598123e-05
-3.5439506051449e-05
-2.79345577658849e-05
-7.63478724033529e-06
-1.76680325764458e-05
-2.68795329479794e-05
-1.95674451155572e-05
-2.26246225492247e-05
-2.8722102097274e-05
-1.97514962614753e-05
-1.80739590904414e-05
-2.32136841969373e-05
-3.91084143111201e-06
-2.1682671257432e-05
-3.33248187072828e-05
-4.0730054760817e-05
-3.56342928613608e-06
-2.09600957486278e-05
-4.21913792088265e-05
-2.24077219624609e-05
-2.14850383182362e-05
-2.15339448881681e-06
-3.77313878515632e-05
-1.13975081456237e-05
-2.7948179588318e-05
-3.97119081238169e-05
-2.60210055122124e-05
-4.30528619055721e-05
-2.62752801132306e-05
-3.25286828760995e-05
-3.25756972928768e-05
-2.81013091676917e-05
-2.93438793541479e-05
-2.01661127048138e-05
-3.77772625441619e-05
-2.95680237708798e-05
-2.14283548587957e-05
-3.19643898798872e-05
-3.25614545009777e-05
5.30682325802282e-06
-1.88920686329938e-05
-3.8876348910431e-05
-4.12033756893784e-05
-4.44705687087413e-05
-4.34395176049531e-05
-1.2911265141901e-05
-2.41937463262799e-05
-2.36104598003989e-05
-5.4935479538969e-05
-3.97448609192156e-05
-4.25198919555907e-05
-5.75203765666905e-05
-2.13065908340241e-05
-1.48554252644577e-05
9.39710987879273e-06
-3.14687114945464e-06
-2.0298228959316e-05
-2.7082578892915e-05
-1.92330770265122e-05
-1.66697847784302e-05
-2.8094327377849e-05
2.81964581586782e-06
-1.52786569770056e-05
-1.24969253405871e-05
-1.25270330520822e-05
-3.05200713472022e-05
-5.54534528454412e-08
-4.50838821608493e-05
-1.46025954132618e-05
-1.28795434241422e-05
-2.09042081225177e-05
-1.86564862664273e-05
-2.83165488300619e-05
-2.99857579729364e-05
-2.68098904844119e-05
5.04805315373855e-06
-3.61170916817701e-06
-2.49765148160084e-05
-4.47387384101071e-05
-3.14614405751154e-05
-2.8760965029309e-05
-1.51492534749038e-05
-1.02203486484036e-05
-7.6357633460721e-06
-2.72764486999484e-05
-6.12399021791187e-06
-3.08976741850768e-05
-2.26182370540961e-05
-1.20843092312833e-05
-1.57204263984058e-05
-2.43457494596475e-05
-2.41912518299487e-05
-2.44751657373352e-05
-9.7211189334717e-06
-1.92082808758765e-05
1.30490600860808e-05
-3.68747474596954e-05
-3.05992079663184e-05
-1.18463287140938e-05
-1.47803955484926e-06
-3.91071753910751e-05
-1.35302568662262e-05
-4.00397836504274e-05
-6.4098429864489e-06
-4.09824454825013e-05
-3.76361617624142e-05
-1.45622058981281e-05
-4.69574599445745e-05
7.97822284103843e-06
-1.24447900140152e-05
-5.66184683073212e-05
-8.70439721511362e-06
-3.38821583565447e-05
-4.54322237903751e-05
-2.36466597768664e-05
-1.05732103595424e-05
-5.03265217423815e-06
-1.08200429762467e-05
-2.83139618886314e-05
-1.78608390037776e-05
7.95718560904447e-06
-3.25049598704473e-05
-2.7795581631019e-05
-1.99588282946397e-05
-1.62294249097733e-05
-1.80908729699221e-05
-2.19119157960308e-05
-1.01173680519866e-05
-1.18017666528677e-05
-2.9966795544785e-05
5.6550140316836e-06
-1.4954306343339e-06
-2.0261598791012e-05
-1.02712096000038e-05
-5.07140304991776e-06
-2.64292139317796e-05
-3.54396874339533e-05
-2.28494386240446e-05
5.27114692420373e-07
-2.58324001481386e-05
-1.91410523109317e-05
-1.00349086510459e-05
-4.04104762100157e-07
-9.63474588461817e-06
-2.44896907664283e-05
-1.5037748830055e-05
-3.55147176778482e-05
-2.31384723960762e-05
-2.06731976504119e-05
-2.17153734131686e-05
-2.17777976688651e-05
-2.70242594235164e-05
-2.35665003746224e-05
-3.76740771530655e-05
-1.04035005228211e-05
-1.76921125889381e-05
-1.68140272414749e-05
-3.09070043545572e-05
-1.1822783660614e-05
-2.14720883867299e-05
-1.79314237040127e-05
-3.46502261154507e-05
-4.33806620562325e-05
-1.87269325454948e-06
-2.19767993706202e-05
-3.81229691576856e-05
-5.96206155056044e-05
-1.11901761032415e-05
-3.57853865458336e-06
-4.89406586171253e-06
-3.48127497728467e-05
-9.05856721991352e-06
-1.71116392714719e-05
-3.12884676597445e-05
-3.30263577277781e-05
-5.56075642513222e-06
-1.79295724718452e-05
-3.62823517949732e-06
-6.3317972670889e-06
-1.32995172779254e-05
-1.07804730868501e-05
-2.96126006564882e-05
-1.88014783612523e-05
-2.15331103276011e-05
-3.62379542087375e-05
-4.06206583784654e-06
-1.80052017367942e-05
-6.596780091587e-06
-2.53835882377719e-05
-2.65746413074876e-05
-3.02908363668731e-05
-3.01653718136901e-05
-1.38920520572026e-05
-1.44608976570991e-05
-4.110023699249e-05
-1.87768033678078e-05
-2.05448271850493e-05
-1.35417404014186e-05
-2.82936147622392e-05
-3.52622180196533e-05
-1.63380378774603e-05
-9.35131398575907e-06
-4.51230646230315e-05
-3.84347200505859e-05
-1.29736132235016e-05
-4.02556452764477e-05
-2.39763568382276e-05
-2.84485709551282e-05
-1.79634898960329e-05
-1.69644615483822e-05
-1.62361982172771e-05
-3.85782824601633e-05
4.16787939352687e-06
-2.3806682259964e-05
-1.31827541830671e-05
-4.26733384063407e-05
4.20260855797774e-06
-1.2331308564881e-05
-2.15342611459267e-05
-9.013000460289e-06
-1.78305465522938e-05
-4.30108563128813e-06
-3.93633338117882e-05
-9.89062052873087e-06
-4.06997523269924e-05
-2.41511366600847e-05
3.44387174961019e-08
-1.43486476206517e-05
-3.08321507952032e-05
-2.30459940430718e-05
-2.46643040924395e-05
-9.69483055577746e-06
-1.74205592031568e-05
-4.0901848388857e-05
-9.02563926557328e-06
-2.87785426944774e-05
-1.56451824864458e-05
-3.54719052083374e-05
-1.80004523919604e-05
-9.96629689556314e-06
-2.3542252460405e-05
-2.72525487031455e-05
-3.67065088333826e-05
-2.0033284433156e-05
-2.58422339067435e-05
1.48128511846806e-05
-5.10347039003125e-06
-4.07436216204785e-05
1.05089217890797e-05
-2.14329935426103e-05
-3.46002841246417e-05
-2.03199382883307e-05
-1.72236944831119e-05
-2.91222629659819e-05
-1.23998636420982e-06
8.62106036307746e-06
-2.88310026576851e-05
5.29204614899854e-07
-3.07153520224186e-05
-9.74209181876002e-06
-2.92253526311346e-05
-3.22361626382412e-05
-4.51075989334345e-05
-1.60915626540632e-05
-2.20744469007621e-05
-1.89839111046669e-05
-1.94111684507398e-06
-3.5526474298838e-05
-1.56391295218767e-05
2.98361257419464e-06
-1.99526938521602e-05
-2.37048414396203e-05
-3.03983967860741e-05
-2.55682768378727e-05
-6.41156208552589e-06
-3.54338641033956e-05
-1.5111466363288e-05
1.61025824650002e-05
-9.3923031171674e-06
-3.16816939737894e-06
-2.48481807056766e-05
-1.49292145038504e-05
4.7783746673554e-06
-3.48876776060072e-05
-4.36210631423212e-05
-1.13312012745371e-05
-2.90156472642343e-05
-2.38692279190107e-05
-2.00572118204507e-05
7.79560820895769e-07
1.72563209333823e-06
-3.4185346888425e-05
-2.05347313583434e-05
-8.98931059722004e-06
-3.35781356746701e-05
-1.36812567658583e-05
-2.00394062741641e-05
-1.7330203387416e-05
-2.64631847578055e-05
-6.1370385442274e-06
-4.00024882342784e-05
-2.88846570512442e-05
-1.69057609983372e-05
-1.23071594453922e-05
-2.05356739133635e-05
-2.11737646767155e-05
-3.94920574854055e-05
-2.3694509021201e-05
-4.34427540815736e-06
-1.18590981449093e-05
-1.95647174078553e-06
-5.74505628437665e-06
-1.91972682065896e-05
-3.15389611711013e-05
-1.17390756011558e-05
-2.79029992671697e-05
-3.44284862515269e-05
-2.67149393673036e-05
-2.36066960156752e-05
5.36336639690912e-06
-2.60493372553471e-05
-3.27276622739001e-06
-2.82516175985328e-05
-2.4005748366377e-05
-2.21507855343211e-05
-2.43111738569429e-05
-2.9028519274029e-05
-2.13434392213979e-05
-1.53709978033418e-05
-5.70421313118074e-06
-2.20326183143219e-05
-1.76948228610093e-05
-1.27637606666544e-05
-1.40171229674095e-05
-2.33764266200663e-05
-1.15290472369706e-05
-1.99635053361893e-05
-1.94297943682811e-05
-1.25457329494181e-05
-1.39242193739001e-05
-2.02648281999297e-05
-2.21497835097317e-05
-3.51117934060072e-05
-2.49467265703698e-05
-2.85834148581786e-06
-2.20288292322912e-05
-9.16442794896702e-06
-2.55937229926883e-05
-4.61980680669171e-06
-2.6752998762338e-05
-3.09992568157277e-05
-2.74968202175141e-05
-1.61889378229306e-06
2.09497545302793e-06
-3.78281712491572e-05
-2.14432138043703e-05
-2.68555286388495e-05
-2.65628979023384e-05
-6.24650393836225e-06
-1.41389311645597e-05
3.51933520481012e-06
-3.35085209009477e-05
-1.06571511500831e-05
-5.39174996845194e-06
-2.01210735898189e-05
-4.53242339934356e-05
-1.02264200964835e-05
-1.92164870456036e-05
-1.55771919858714e-05
-2.06088276819358e-05
-2.72345378966037e-05
-2.80426434727653e-05
-2.09660868701297e-05
-3.81466869691548e-05
-3.1645239836386e-05
-2.01712581779973e-05
-3.69151590373974e-05
-2.8466119225132e-05
-1.58035790789995e-05
-2.50606133460123e-05
-1.08067110361462e-05
-2.31390122973903e-05
-2.14402453786632e-05
-3.54045388733655e-05
-1.66325995470157e-05
-3.17969668922997e-05
-3.33920023427275e-05
-3.43201962417703e-05
-1.51906634607944e-05
-1.07640107850749e-05
-2.63547492137609e-05
-2.24542869012771e-05
-2.80233750550368e-05
-1.64691609090813e-05
-2.40878718604693e-05
-1.20680370562409e-05
-2.73720397489572e-05
-1.53853565278559e-05
-2.03595323881554e-05
-1.11775715498533e-05
-2.0407978870575e-05
-1.564789676562e-05
-4.34550926842786e-05
-3.40470297701894e-05
-1.45022823128049e-05
2.24776396350404e-06
-1.12354090409662e-05
-3.91822794114065e-05
-2.61570028655669e-05
-2.81509060936381e-05
-3.08354536770333e-05
-1.79498097720667e-05
-5.44268164122557e-05
-1.84268694011093e-05
-4.98082664198862e-06
-1.10014927881762e-05
-2.30289866753776e-05
-1.65755104277017e-05
-3.53450236180368e-05
-4.62405812552697e-05
-1.798186659158e-05
-3.07829152369873e-05
-5.16388162733733e-06
-1.09788532258058e-05
-3.67132196730554e-05
-2.60824135317232e-05
9.18887869350813e-06
-3.79252896629719e-05
-2.44663076510138e-05
-6.40967136731255e-06
-2.76015991251483e-05
-2.25143634689936e-05
-3.26293193850583e-05
-2.50704081823325e-05
-1.62150195885689e-05
-2.79788125406334e-05
-1.59609234265168e-05
-2.39758912387132e-05
5.00270879094814e-06
-2.12041073431832e-05
-1.75227398647379e-05
-7.30089734108503e-06
-1.48305378658312e-05
-1.37106100856206e-05
-3.17827003883688e-05
-2.2057617661321e-05
-1.99064971853818e-05
8.02827140640851e-06
-3.9724671457572e-05
-3.463841344529e-05
-1.74290311008826e-05
-3.09126365840093e-05
-1.38521953915946e-05
-2.6445451064521e-05
-1.05286483470413e-05
-3.59440366946907e-05
-2.0231188658176e-05
-3.35054872530983e-05
-2.21286455632231e-05
-3.14947074691444e-05
-1.99223757057316e-05
-1.74807346329277e-05
-2.42994942813084e-05
-1.46746257254429e-05
-3.46817218830238e-05
-1.72782833582548e-05
-3.53119904613514e-05
-2.51040225734862e-05
-2.76357118644875e-05
-3.12298194221213e-05
-3.13639615770198e-05
-2.24501376061566e-05
-2.77970315323907e-05
-2.82631169055221e-07
-3.43817941745799e-05
-1.06606774295607e-05
-2.33785358386339e-05
-2.81315925936414e-05
-1.90927201174022e-05
-3.17103305711429e-05
-2.35265098818565e-05
-4.06645127820038e-06
-2.66434423580692e-05
-1.94960493483943e-06
-3.85071490630388e-05
-2.47393943225403e-06
-1.91164653784107e-05
-2.78448193884763e-05
-3.43117820476585e-05
-3.24459181548211e-05
-1.69208107275378e-07
-1.88863881881993e-05
-4.15730831158581e-05
-9.46000698285289e-06
-2.08821610662266e-05
-3.41542764881641e-05
-3.64535429341301e-05
-1.833364876975e-05
-5.09027755860276e-06
-1.89478840081949e-05
-3.53839430485464e-05
-1.48897735944335e-05
-1.4786473763962e-05
-1.52942958818839e-05
-6.94243431446107e-07
-2.42664220306922e-05
-4.58226221646625e-05
-9.2558215980904e-06
-1.28500143970748e-05
-1.00852264735912e-05
-3.14361142672343e-05
-3.1651754187144e-05
-2.07267576747468e-05
-2.35133576808304e-05
-4.72730821197426e-05
-3.95488102918967e-05
-2.99292137678007e-05
-1.04727163675839e-05
-2.45832127989349e-05
-2.7315826185208e-05
-3.27931364961479e-05
-2.27312997273742e-05
-1.0433393011221e-05
-2.56744725355171e-05
-1.67221339862213e-05
-1.49827410230595e-05
-4.76104964932531e-05
-1.21818581796672e-05
-1.10642700555425e-05
-2.07857601229978e-05
-1.26044039610851e-05
-2.60639394494804e-05
-2.27985983683291e-05
-3.55644247373215e-05
-1.64849543371019e-05
-1.05148306796175e-05
-4.35225934832493e-05
-2.13345500475751e-05
-7.05597089621002e-06
-1.93590001632272e-05
-2.54018166784551e-05
-3.12026907868673e-05
-7.39957426086003e-06
-3.86683403783578e-06
-1.83076847012176e-05
-1.20728984417686e-05
-3.84355293453428e-05
-1.56767982989919e-05
-2.67135627458908e-05
-2.06235179252325e-05
-3.93270904317077e-05
-4.77637877844221e-05
-2.44189079123038e-05
-4.06906356282685e-05
-2.28095954387407e-05
-3.07066780240679e-05
-3.33337888414798e-05
-1.1695296892586e-05
-1.62945931858454e-06
-2.86290009405298e-05
-2.074239284353e-05
-1.18893167701165e-05
-4.3878747919171e-06
-2.55643911541737e-05
3.80967888850326e-06
-1.97997300828553e-05
-1.36968357704092e-05
-1.67922607502e-05
-3.88916513937697e-05
-3.56497917875803e-05
-4.93394285658292e-05
-2.29165317341209e-05
-3.23913444503362e-05
-7.51552510855701e-07
-2.43285710740565e-05
-2.9914060805879e-05
-2.34529436812827e-05
-5.60197672927996e-06
-2.12697618306342e-05
-2.81194420067988e-05
-3.44762409022798e-05
-2.73683500029911e-05
-1.67884990808288e-05
2.59172282136758e-06
1.34101644169035e-06
-8.52326911056243e-06
-2.60004197099518e-05
-3.71823401416713e-05
-2.17453247870157e-05
-2.58859273059816e-05
-2.69779872055467e-05
-1.31411192885549e-05
-1.17449854624051e-05
-1.61337736729424e-05
-6.59510978078904e-06
-2.46311841501029e-05
-1.72120040749863e-05
-1.96287538347774e-05
-2.40377772600604e-05
-7.99966694168686e-06
6.0984839189363e-07
-5.55183181386477e-06
-3.21771419735907e-05
-2.61452386285928e-05
-8.46072072373073e-06
-3.37615050834694e-05
-6.7795150015481e-06
-1.05570368467579e-05
-1.19518065066545e-05
-1.14544482321858e-05
-3.58815280007431e-05
-3.90408186587646e-05
-2.75286127778292e-05
-3.18534681719121e-05
-2.59016035731018e-05
-1.25222069515487e-05
-2.10161885066781e-05
-5.41829687684409e-05
-5.0126136327407e-05
-1.87193669943929e-05
-4.07119111991951e-06
-1.33789989508678e-05
-2.38148519802202e-05
-2.01601707426769e-05
-4.53681824725948e-07
-2.90678592407192e-05
-1.11394334739068e-05
-2.27386370359703e-05
-1.43058111778493e-05
-1.7027281378389e-06
-2.59745128987924e-05
-6.43653954732062e-06
-1.1756117430467e-05
-7.5812250776491e-06
-5.64829804134186e-06
-8.68442087056508e-06
-2.37394194730216e-05
-3.32480545788111e-05
-2.48941530014298e-05
-2.23620853973959e-05
-7.61756492415057e-06
-3.83339876686455e-05
-1.651594067456e-06
-1.65536414807657e-05
-2.47580458641046e-05
-2.49894327045322e-05
-3.47009785456202e-05
-2.9457320326101e-05
-3.16309778799857e-05
-1.17875868874838e-05
-4.28971693291171e-06
-2.59117476301017e-06
-1.35543867607674e-05
-3.46951586546206e-05
-3.37414389179971e-05
-1.08665463610059e-05
-3.10177412537233e-05
-3.60114792505649e-05
-2.18979870236598e-05
-6.47785678075983e-06
-1.50292825005058e-05
-1.97271723788331e-05
-2.81006632391736e-05
1.18193451107917e-05
-2.88043880244618e-05
-3.56799734662415e-05
-4.61095606262697e-05
-3.20039403612771e-05
-4.03224525909599e-05
-2.52547701983369e-05
-1.20285752803325e-05
-1.83106522412209e-05
-2.82593586468446e-05
-2.148121190021e-05
-2.6849735965861e-05
-2.17621305825251e-05
-1.47214810087011e-05
-1.42088694651133e-05
-2.96014568550285e-05
-9.82167735717139e-06
-1.75379376295589e-05
-3.41717907381579e-05
-2.03536360124109e-05
-2.10908805407407e-05
-2.21479133093344e-06
-1.97053853432637e-05
-3.22018448323021e-05
-2.78938828375958e-05
-1.97659393480513e-05
-9.78548253503809e-06
-2.89577865686164e-05
-1.59097559398044e-05
-3.41357688646178e-05
-2.88379762436499e-05
-1.09367543921935e-05
-8.63224530653712e-06
-1.42614105870865e-05
-1.98741735023073e-05
-2.09743943597644e-05
-1.42664078191027e-05
2.83788478103865e-06
-1.01859563321996e-05
-3.2263970606121e-05
-2.18602162002702e-05
-1.25763400328639e-05
-4.00085392741001e-05
-1.13215600029732e-05
-5.20504015948293e-05
-2.20757500414744e-05
-1.03997445890065e-05
-2.59038262671765e-05
-1.76771120461509e-05
-2.47898146085685e-05
-1.0392821960128e-05
-1.18383865271556e-05
-1.7517454500358e-05
-3.15860000375599e-05
-1.2967984956206e-05
-3.40876687942312e-05
-1.71278511808059e-05
5.10393325944147e-06
-2.63217569705731e-05
-6.55265110698596e-06
4.88592183372146e-07
-1.34862127654078e-05
-2.51385619725725e-05
-1.18697984936242e-05
-3.85128102113115e-06
-2.08253367606306e-05
-3.15472137036161e-05
-3.67001609928437e-05
-1.7507541710178e-05
-1.52757412088862e-05
-1.06198053568031e-05
-3.49186159179486e-05
-2.4860093549103e-05
2.69395530232855e-06
-1.56339057314281e-05
-3.02994437554161e-05
-1.60921549682331e-05
-3.61163899787626e-05
-2.95388489554613e-06
-1.83900759313458e-05
-9.51622446433259e-06
-2.72601791282591e-05
-7.1977783532221e-06
-1.36007135531329e-05
-1.12972107279023e-05
-3.54441474503948e-05
-1.67234161632747e-05
-1.81892455343703e-05
-3.49141668814843e-05
-2.48043859648762e-05
-1.27138547401217e-05
-3.29524611929594e-06
-1.45301355890594e-05
-1.49187168065176e-05
-1.74399166517231e-05
-4.08863795304802e-06
-1.95390502285067e-05
-4.1480388474411e-05
-2.63895616505881e-05
-3.47744898339252e-06
-5.81173725326931e-06
-4.13381034411555e-05
-3.66814120966617e-05
-2.57783723571728e-05
-3.60626530485816e-05
-3.05850469454298e-05
-2.53308240033134e-05
-2.40134868632258e-05
-2.75612526164425e-05
-3.8995801757294e-05
-2.04691311774564e-05
2.72965590030574e-07
-1.73297208971618e-05
2.44682520116701e-06
-2.40933817076562e-05
-2.54647280034467e-05
-1.53917262725269e-05
-2.08778120128788e-05
-2.36006147863224e-05
-2.79538761339196e-05
-1.90042937718376e-05
-3.74480053484974e-06
-1.77643000766048e-05
-5.27582688194417e-05
-1.64868152968531e-05
-1.505793920061e-05
-1.84473342014889e-05
-4.34140389084816e-05
-2.90723408310224e-05
-2.55640578937094e-05
-1.39107883826999e-05
-8.0150711262509e-06
2.40990216295639e-06
-7.7577998080045e-06
-2.52084134826433e-05
-2.54620891769215e-05
-1.97667037654581e-05
-1.47174033704113e-05
-2.13225223550941e-05
-2.03753360367303e-05
-8.60032107387029e-06
-2.80646840031526e-05
-3.36398255105127e-05
-1.78901018092425e-05
-5.17680901221112e-05
-1.8585874933077e-05
-1.85136575649399e-05
-3.15157063613401e-05
-2.67754778324433e-05
-2.67383769694282e-05
-1.83547230021512e-05
-2.05841332150681e-05
-3.40977018927748e-05
-3.30458948930174e-05
-2.19774387896091e-05
1.19992773942715e-05
-1.61859447030343e-05
-2.50376601459894e-05
-7.83268939870302e-06
-4.6688289032769e-05
-2.76017729665312e-05
-3.23953443231949e-05
-3.94756778150542e-05
-4.02805629933567e-05
-2.91477547505913e-05
-8.55269358043928e-06
-1.91690743838962e-05
-3.0722793545019e-05
-4.06271348804784e-05
-1.63809989122887e-05
-1.06010156016918e-05
-1.04516920933511e-05
-1.86603836887027e-05
-2.90357189355583e-05
-4.0961412664458e-05
-3.02791182203585e-05
-5.32632784114777e-05
-2.32351721696116e-05
-2.18237336974163e-05
-3.65399493049203e-05
-2.31860448760526e-05
-1.21729198691597e-05
-1.76354911015788e-05
-1.71923469497254e-05
-3.11411376722147e-05
-1.83378825256976e-05
-1.93115884904635e-05
-2.56183330546221e-05
-4.06298027128457e-05
-3.23207482300749e-06
-1.21829783100965e-05
-2.09114481140905e-05
-1.80247616392725e-05
-2.39466353997345e-05
-1.25135488804013e-05
-3.51862966194464e-05
-8.9181783432014e-06
-3.15937962424757e-05
-6.01916716449924e-06
-1.62291087404331e-05
-1.75036086824551e-05
-2.21496643504366e-05
-4.13898153601689e-05
-8.95657931080844e-06
-5.99006427240325e-06
-3.26638252231109e-05
-3.35796522622412e-05
-3.06744289393282e-05
-1.78785110233406e-05
-7.35277679823616e-06
-1.26024030650427e-05
-3.19846289179744e-05
-2.69276398594237e-05
-5.34891311518126e-05
-3.0616312930218e-05
-9.81284491743177e-06
-1.42085547704697e-05
-1.98220161229478e-05
-1.71097013433367e-05
-1.85123830299815e-05
-3.38238519109857e-05
-8.61056208570086e-06
-1.74763960524034e-05
-2.60582952231187e-05
-1.42763855065324e-05
-2.55692767955835e-05
-3.1495079423417e-05
-3.62607215264077e-05
-2.77003757572736e-05
-2.18311397605795e-05
7.36944079121581e-06
-3.53289116899797e-05
-1.24651251724503e-05
-3.14624336582044e-05
-6.90976818729735e-06
-2.56273774928407e-05
-2.04639096752816e-05
-2.52085548357397e-05
-3.61246944186044e-05
-8.37915737525851e-06
-3.23193760475017e-05
-7.99714835088367e-06
-1.59044352368001e-05
-3.11660959011501e-05
-1.5736677306795e-05
-2.74570110045034e-05
-2.40217476289862e-05
-3.43665653160794e-06
-1.99262096061156e-06
-2.70768036993407e-05
-4.04909216027165e-05
-3.86846668250729e-05
-8.72572140067111e-06
-1.48473313703359e-05
-4.50201444097404e-06
-1.40612509426913e-05
-9.81348658794781e-06
-2.52713964541523e-05
-1.55398648016244e-05
-3.22766407225565e-05
-4.49322794534464e-06
-1.52183846014916e-05
-4.51411672235885e-06
-1.07541377787147e-05
-1.19199320041192e-05
-1.99985036630715e-05
-7.77507417493059e-06
-2.32292355157138e-05
-1.42455421840233e-05
-2.69623133766346e-05
-3.77752416687426e-05
-3.54765469469688e-05
-2.85834876436161e-05
-3.01477007827658e-05
-2.333789625457e-05
-1.93635037906129e-05
-2.12157917359945e-05
-2.65511106918561e-05
9.81766419324898e-06
-1.78263288721312e-05
-2.56240482749401e-05
-8.01475338174047e-06
-1.56151327281227e-05
-3.78036321782856e-05
-2.6717518978033e-05
-2.53775554362943e-05
-3.13894800532902e-05
-2.09195099676347e-05
-1.45593010672342e-05
-2.38892967673034e-05
-1.19185719686351e-05
-2.29196797198533e-05
-3.48205497488291e-06
-2.85142072164954e-05
-1.88674720900509e-05
-2.58332484249898e-05
5.05690977727986e-06
-2.76542349136675e-05
-1.32796328155535e-05
-1.05151607291608e-05
-2.8780898713599e-05
-3.08883128354451e-05
-1.01797480604925e-05
-8.80903909437632e-06
-8.78640322582518e-07
-1.39016940638728e-05
1.27870143780587e-05
-2.43934750899564e-05
-3.37156373752405e-05
3.41018375053465e-07
-1.2096188051887e-05
-2.25148226608776e-05
-2.71069072862855e-05
-1.88493473610124e-05
-2.80417059410352e-05
-1.7410623575528e-05
-1.02637446546838e-05
-1.30984454006835e-05
-1.96676673253203e-05
-2.47061920497066e-05
-2.41297426241338e-06
-1.00038631144375e-05
-2.93780929161946e-05
-1.51587286083515e-05
-2.01756596619434e-05
-2.18476067293631e-05
-1.60304316588727e-05
-1.82474675216721e-05
-3.12276286047716e-05
-1.56510472992983e-05
-1.7003471233817e-05
-3.17838526755096e-05
-2.59036982129109e-05
-2.16433500423276e-05
-1.51909926905047e-05
-2.73599801798416e-05
-2.54429900322972e-05
-2.69651573365598e-05
-2.96621693843867e-05
-3.90387907345936e-05
-1.92724775231964e-05
-1.89423410021366e-05
-4.1257107713561e-05
-1.29524530826466e-05
-2.55896816940576e-05
-2.46500781725768e-05
-4.30064892705048e-05
-1.40641881064018e-05
-1.98941160848731e-05
-2.59740682755847e-05
-4.87906742650772e-05
-3.63597429531982e-05
-2.33682664670192e-05
-2.5396629852927e-05
-2.84128759252029e-05
-1.01048679037196e-05
-2.82838902071433e-05
-2.37994659301208e-05
-2.87143848963518e-05
-2.83423414187537e-06
-3.53940807319942e-05
-2.15161618343029e-05
-2.4914683952263e-06
-4.23785764877199e-05
-2.9345273731992e-05
-1.78084371400404e-05
-2.64255367945504e-05
-9.7761278093185e-06
-2.75761031062707e-05
-1.3397837573424e-05
-4.88509771281139e-07
-3.13496512920343e-05
-2.30270521144783e-05
-3.68520991588865e-05
-1.18619864654886e-05
-4.23539182592762e-05
-1.69434766140163e-05
2.62074505700619e-06
1.06449706522866e-05
-1.27004042180052e-05
-3.38905812168207e-05
-1.50848260248454e-05
-3.27364385743633e-06
-2.53450210316625e-05
-2.3408270490137e-05
-1.41473518043565e-05
-1.86527108871982e-05
-1.72804134900632e-05
-3.18456185202497e-05
-3.27909102056146e-05
-1.274918439218e-05
-2.42165477544166e-05
-1.45251257784109e-05
-2.23884207177153e-05
5.94270665429949e-06
-3.07232091476071e-05
-8.64720413396084e-06
1.5098922036552e-05
-3.64654634299358e-06
-1.4113269445645e-05
-3.90135984872454e-05
-8.87329938992426e-06
-1.24151238948093e-05
-6.96386978275059e-06
-2.48409896553572e-05
-1.71451288238998e-05
-1.51737137121446e-05
-4.99136977686307e-06
-1.59585455600533e-05
-1.95069314256589e-05
-2.82308012427718e-05
-9.92023900198946e-06
-1.75961981987238e-05
-1.30051458107e-05
-2.33118729608482e-05
-1.92451413218454e-05
-2.37453941874187e-05
-1.66667295423793e-06
-3.36450756836918e-05
-1.69162734445229e-05
-1.58640028497375e-05
-1.68715492944971e-05
4.41416936785657e-06
-4.25847458998997e-05
-2.87031653841408e-05
-3.43865475439953e-05
-9.26829411056447e-06
-2.78004512527836e-05
-4.18254109002566e-05
-3.90305859465032e-05
-3.77167655499767e-05
-5.28216591639951e-06
-3.04335176841145e-05
-1.7535912257456e-05
2.21307877555938e-06
-1.52372492131755e-05
-2.49888309633122e-05
-1.30422206833801e-05
-1.96246727452738e-05
-2.71616693304205e-05
-3.39115198465362e-05
-2.63578421078894e-05
-2.97167482813072e-05
-2.77228100736833e-05
-7.45687035283225e-06
-2.07753145476394e-05
-1.66943761530105e-05
-2.04224138680993e-05
-2.55066836914833e-05
3.32172405618767e-06
-2.73834666954775e-05
-3.04193272948836e-05
-2.46037591912226e-05
-3.52910541005069e-05
-4.37987703200866e-05
-2.38317317256018e-05
-7.62230184734543e-06
-2.2733589388529e-05
-2.81630797785857e-05
-1.42258777241959e-05
-1.21272377689972e-05
-1.96526865297506e-05
-8.47401113709549e-06
-1.34143881324301e-05
1.37354391959787e-06
-2.5672054102335e-05
-1.74152271703438e-05
-2.16869931606489e-05
-1.84970375390953e-05
-1.24692846389685e-05
-3.28882098639755e-05
-4.15579768179509e-05
-1.09853492170219e-05
-2.90477263084221e-05
-1.27935864554119e-05
-1.09989703505907e-05
-2.39227795787998e-05
-1.81068429160926e-05
-1.982937386496e-05
-4.21786301102578e-05
-2.61826982684544e-05
-2.02378791809171e-05
-3.61845354163319e-05
-3.38586845372354e-05
-2.31841192175743e-05
-2.17356667668221e-05
-1.01800667674409e-05
-1.44587947395723e-05
-1.39064571300695e-05
-2.5363803575493e-05
-2.68598772895184e-05
-2.35416197142929e-05
-4.06899796354797e-05
-3.30575321700503e-05
-1.27241018675047e-05
-1.91736605376708e-05
-3.25240967572126e-05
-9.45064740682604e-06
-3.78053572805781e-05
-1.21420249322862e-05
-1.86772578702955e-05
-6.80377503723571e-06
-9.9883010141803e-06
-1.5588341383053e-05
-3.41409896143535e-05
-4.34321480042894e-05
-5.3644477585814e-06
-2.42199649732464e-05
-2.83801223016774e-05
-3.60561321883881e-05
-5.1932589094833e-05
-3.33851067432853e-05
-3.00876059326095e-05
-4.79746873464607e-06
-2.80354469248007e-05
-5.85937797876793e-06
-2.53975006267256e-05
-7.99315254524312e-06
-1.1897212392053e-05
-2.0107635042869e-05
-1.78400796355916e-05
-1.82171275265328e-05
-1.64448820733092e-05
-1.57730975109116e-05
-1.90771694886501e-05
-2.83678360668146e-05
-2.2949781613549e-05
-1.32246879777279e-05
-1.03705606594874e-05
-4.48676183898989e-05
-1.93131867709818e-05
-4.73904729910562e-05
-2.83563020168177e-05
-4.45914521477703e-05
-3.74192848114054e-05
-1.32500553297797e-05
-2.85591598368396e-05
-1.51372103852828e-05
-4.54141770061346e-05
-2.03842040891281e-05
-3.38187182634485e-06
-1.66733077706349e-05
-1.2234694819119e-05
-4.45756365933353e-06
2.77777500040028e-06
-1.60944391739978e-05
-2.44337154830957e-05
-2.12787733116714e-05
-3.45932490722116e-05
-1.26832489423334e-05
-1.21766100491725e-05
-1.52942576347158e-05
-1.29715410793115e-05
-2.0607959162386e-05
-1.55744536907714e-05
-3.09944095786758e-05
-2.05816198598002e-05
-2.07922636134786e-05
-1.31166354593319e-05
-1.5830579819499e-05
-2.53718967683986e-05
-2.80683878733091e-05
-1.40957167784412e-05
-1.7447155879664e-05
-2.99495592110514e-05
-2.62429141952605e-05
-3.21256060522953e-05
-1.5351744569685e-05
-2.95828172175307e-05
-2.99481151917215e-05
-2.46783476839891e-05
-2.61368841843282e-05
-2.72043477271039e-05
-2.81426986070566e-05
-3.54113650413267e-05
-4.05484791149086e-06
-1.76425886767032e-05
-2.31899740277375e-05
-2.31004979220658e-05
-1.18045757794246e-05
-2.17914599232634e-05
-1.54337122552663e-05
3.21899244492516e-06
-2.71626403216692e-06
-2.82056085736678e-05
-3.38661647919489e-05
-6.52685285058846e-06
-1.07410567512275e-05
-2.54263219919719e-05
-3.2927042075152e-05
-2.96129693657828e-05
-1.06094333020519e-05
-2.05152584234508e-05
-5.25512671536906e-05
1.54018435941826e-05
-1.16627912189374e-05
-2.30189095973998e-05
-1.07575228937944e-05
-3.78241630109802e-05
7.31378782214762e-06
-2.31654993057122e-05
-1.8431738915821e-05
-3.20603625436923e-05
-1.65018642466098e-05
-1.32431611458274e-05
-7.48276659367607e-06
-2.12409080580061e-06
-9.49792592099038e-06
-1.74828927836881e-05
-3.25807602734224e-05
-3.46682088729833e-05
-3.20170646205713e-05
-2.18592346912745e-05
-1.67166756970508e-05
-1.93584185907002e-05
-2.81036064909023e-05
-4.82052236371813e-05
-1.38377151687321e-05
-1.06234646685285e-05
-1.05283220893948e-05
-1.53632866807712e-05
-3.44949844346539e-05
-2.33679576661419e-05
5.80788441039671e-06
-3.07690522527005e-05
-1.7948871768689e-05
-3.19694452956565e-05
-9.59209796214958e-06
-9.84705715267039e-06
-2.42151092052301e-05
-3.52809031632664e-05
-1.27415441516273e-05
-1.40177672991172e-05
-1.0821851170485e-05
-3.45165167422007e-05
-1.27423129852593e-05
-3.925471183691e-05
-1.37202695683441e-05
-1.90847937096449e-05
-2.03500990217775e-05
-5.62499828718168e-06
-3.8822222940591e-05
-3.91621128830174e-05
-1.09760742173054e-05
-2.84056919273534e-05
-1.05302914735074e-05
-1.29914040807232e-05
-3.92299147818552e-05
5.70446169617531e-09
-5.03415759619892e-05
-6.09003690008349e-06
-2.11191476315466e-05
-1.95152192486782e-05
-2.26382955114735e-05
-1.73610251949642e-05
-1.01808320469854e-06
-4.51655622821252e-05
-2.6801773778777e-05
-1.82960547694693e-05
-2.43586037350028e-05
-1.43428176962281e-05
-2.95140303539417e-05
-1.35195958176055e-05
-1.85606561518236e-05
-2.08849347835278e-05
-1.22461027324034e-05
-4.28814754292449e-05
-1.05925608242151e-05
3.00204953912209e-06
-1.32883050551643e-05
-2.29778901435341e-05
-3.92778482843665e-05
-3.7881145705001e-05
-1.86700562385722e-05
-1.49836550539134e-05
-6.45860059955218e-06
-1.98366896528898e-05
-1.40754041355121e-05
-2.79900539870217e-05
-1.77973774818917e-05
-1.73769773367386e-05
-1.67406475585024e-05
-2.68515440242129e-05
4.50692094972343e-07
-2.75217194148757e-05
-2.0437772116479e-05
-2.35173852261262e-05
-3.04827487652545e-05
-4.74221211994345e-05
-2.55329497005659e-05
-1.32339537805969e-05
-2.77350914626735e-05
-5.79246258320713e-06
-3.4354334095926e-05
-3.6243280325874e-05
-1.74139316420702e-05
-1.80405637395663e-05
5.94630370398328e-06
-2.02095280369521e-05
-3.3801271734739e-05
-4.6815630472648e-06
-1.06196333892525e-05
-4.91274834660095e-06
-6.66885143936581e-06
-1.75381259605308e-05
-1.82204799093207e-05
-4.72321325373841e-06
-1.85134327837064e-05
-2.05028678274654e-05
-1.20121408918383e-05
-4.14507934068437e-06
-1.4704913364588e-05
-3.31420861903236e-05
-2.74132649933837e-05
-1.73233075983676e-05
6.04536598320249e-06
-3.05774901170355e-05
-1.4027629000544e-05
-5.8923273368255e-07
-1.9391204832655e-05
-3.3314780163627e-05
-2.14921009206754e-05
-1.24143962732185e-05
-4.54137663043238e-05
-3.50097879940733e-05
-2.75170152172981e-05
-2.43925892123273e-05
-3.3962962163257e-06
-3.75181006922188e-05
-3.85584026352803e-05
-1.7043408768775e-05
-5.06781061487236e-05
-6.41621724207955e-06
-4.99192395636481e-05
-2.18137022475873e-05
-4.27411506079785e-05
-2.22875005521523e-05
-2.16703454060491e-05
-2.22874642513773e-05
-1.26802585080043e-05
-1.41648859851697e-05
-2.41500658996393e-05
-4.23565529688694e-05
-1.90856553674549e-05
-2.85729222674485e-05
-3.34866687868313e-05
-2.26439883606158e-05
-3.25808645553352e-05
-2.86427212567978e-05
-2.80953821677484e-05
-3.21805836999164e-05
-1.98109020907728e-05
-1.56008470768988e-05
-1.76719608082072e-05
-1.72535479244127e-05
-3.32025148022497e-05
-2.13749913554066e-05
-7.63309462007492e-06
-2.76182059076683e-05
-2.88349179463141e-05
-4.58589056496049e-05
-1.67159987378458e-05
-3.3108157848592e-05
-2.80809817693765e-05
-1.43284618223758e-05
-3.16956865006297e-05
-3.63569011461257e-05
-1.5619733941327e-05
-1.29383409575383e-05
-8.52312267038934e-06
-3.13499129040777e-05
-3.14411382307074e-06
-2.07997789162763e-05
-3.425423098534e-05
-3.74151490095253e-05
-3.37046630661551e-05
-1.59661752835231e-05
-7.5829986119877e-06
-1.66329918160842e-05
-1.91792209338757e-06
-2.05387729149906e-05
-5.71970569175535e-06
-3.62953226433431e-05
-1.09489065934915e-05
-2.28649537591608e-05
-4.22520512845139e-06
-2.38249677593247e-05
-3.90636227896791e-05
-3.58518978822324e-05
-9.53210609307151e-06
-1.4430533612271e-05
-2.17973927716799e-05
-2.05828119289123e-05
-4.02069575500139e-05
-2.41377996697976e-05
-2.75780017276065e-05
-2.92415827303615e-05
-2.78762658705001e-05
-3.5623528680208e-05
-1.47354451429662e-05
-5.00810712739816e-05
-2.03471125324489e-06
-2.41654050652133e-05
-4.94259853234884e-05
-2.07543127988309e-05
-4.23958437669132e-05
-3.27785743472962e-05
-1.74390939677113e-05
-4.84406615277311e-07
-4.32583888077436e-06
-3.29692330700039e-05
-8.44552350787793e-06
-1.8256163672723e-05
-5.9490905600051e-06
-1.49379718360954e-05
-2.95111314848832e-05
-6.56547368112194e-06
-2.4726581258647e-05
-2.65595630723228e-05
-3.62472377118202e-05
-1.52789143247013e-05
-2.26814150541004e-05
-3.13815082281146e-05
-2.15004029686448e-05
-2.22083111292202e-05
-1.21980756330333e-05
-3.6997038293706e-05
-1.19950694328912e-05
-2.95673079362806e-05
-1.37661953566064e-05
-2.81265704819818e-05
-1.08401297254074e-05
-3.35312257800329e-05
-3.47633938914496e-05
-1.46189604937772e-05
-1.33806998694645e-05
-3.20980951800148e-05
-3.47783267215142e-05
-1.91562107545845e-05
-1.45060688003492e-05
-2.05546680478138e-05
-2.52181352702509e-05
-1.52181562541409e-05
2.37254343811127e-06
-3.03312382906064e-05
-1.92108327937906e-05
-1.79156752485211e-05
-7.63994525998234e-06
-1.53552772044933e-05
-1.18955292236724e-05
-2.22387066490276e-05
6.31778437606195e-06
-3.28133591411231e-05
-1.38090308360445e-05
-1.96540316966695e-05
-3.2127868985365e-05
-2.98124769115231e-05
-3.88362296104594e-06
7.61888380340504e-06
-3.49791115374819e-05
-2.46684458309573e-05
-1.49793548232681e-05
-1.08867613922327e-05
-2.78651148521494e-05
-3.54785794087364e-05
-6.47550658240941e-06
-5.44682418386519e-06
-1.51812442636053e-05
-2.23570629935971e-05
-1.72447217242152e-05
-5.32373058261197e-06
-4.54974066244212e-05
-1.3952477239488e-05
-2.50587444054788e-05
-1.57071424868839e-05
-1.60814716393693e-05
-1.63169519722257e-05
-1.36358780518205e-05
-2.54658708952585e-05
-2.46759439628852e-05
-1.91942336909737e-05
-3.37714967227597e-05
-1.16162572142154e-05
-1.62790838941782e-05
-5.72468105295931e-05
-1.45317363691373e-05
-3.07912783590995e-05
-1.36776756099386e-05
-1.30709341507596e-05
-2.38158719774209e-05
-4.14734921474167e-05
-1.67807608416792e-05
-2.95208754824985e-05
-1.19572724581247e-05
-2.28318030964588e-05
-3.94794156498335e-05
-1.12051727753504e-05
-3.56159342287504e-05
-2.14406205776642e-05
-1.39613175363882e-06
4.27165229895486e-06
-8.24920527671236e-06
-1.25882933843707e-05
-1.34470287094476e-05
-3.3674141487457e-05
-7.35937830669186e-06
-3.45406154418905e-05
-1.85553388424317e-05
-1.72840200955858e-05
-2.70960544530267e-05
-2.82171540156534e-05
-1.36461600137032e-05
-4.47029508725945e-05
1.55608718322546e-05
-2.20579250567553e-05
-2.55427684996855e-05
-1.3527513300424e-05
-1.86334193765622e-05
-1.6111662264593e-05
-3.27971064931301e-05
-2.18931431796656e-05
-1.69088411439443e-05
-3.07051015124919e-05
-1.40113554818272e-05
4.33213423985821e-08
-1.23447994912739e-05
-4.29921027624408e-05
-2.2158071149113e-05
-2.36822316177382e-05
-3.2123857873332e-06
-1.43537899530917e-05
-3.40385208014533e-05
7.45026769543505e-06
-5.12240578154692e-05
-2.44149419970905e-05
1.93770843943949e-06
-1.1686907093757e-05
-2.35726521669074e-05
-3.03140271722481e-05
-1.75915731403501e-05
-2.18673939501678e-05
-3.81489910826857e-05
-1.69666583485789e-05
-2.32940207567466e-05
-1.54239115592128e-05
-1.56155897109993e-05
-2.01428322862202e-05
-2.23386650547447e-05
-5.18470646494038e-06
-2.02451042679525e-05
-1.52290399597418e-05
-1.00825719191042e-05
-3.56613202826165e-05
-4.38213980480082e-05
-2.8253350274068e-05
-2.70197759255123e-05
-1.77174990961007e-05
-2.30258656212252e-05
-1.53738451381566e-05
-1.7133214533345e-05
3.50032362008605e-06
-2.28733459510983e-05
-5.0869794817394e-05
-1.83737204341897e-05
-8.97213127095114e-06
-1.6359758089e-05
1.83089340813055e-06
-1.80232469796478e-05
-2.06816827538416e-05
-3.7827303902306e-05
-2.80008094012529e-05
-3.38495875510531e-05
-3.29628106137954e-05
-4.2109166461781e-05
-1.83234785009814e-05
-1.93128199803679e-05
-3.99328570033995e-08
-1.87318963467049e-05
-1.91610460732572e-05
-3.46163621170454e-05
-1.03218857310738e-05
-1.92891433122142e-05
-2.47667810882888e-05
-2.1795636474054e-05
-9.5665615121494e-06
-1.36399108897634e-05
-2.57486997190688e-05
-8.33134747724405e-06
-3.10324656042575e-05
-4.45405685197548e-05
1.41820261847955e-06
-7.21673574761497e-06
-2.87729236604728e-05
-1.68418077505867e-05
-3.80063582948071e-05
-3.24760373670535e-05
-2.293142948782e-05
-2.24877289616229e-05
-2.64762501478693e-05
-2.88131109497991e-05
-2.80040148150395e-05
-2.65276193573966e-05
-1.30877508968964e-05
-1.78320224032282e-05
-1.92125482588832e-05
-2.27180758108678e-05
-1.41516635099043e-05
-5.19454712152604e-06
-2.48073797076114e-05
-1.90470043479789e-05
-2.30542857123565e-05
-9.73815063175575e-07
-7.68008113267248e-06
-1.56995278544884e-05
-3.76507757838929e-05
-6.47591420735866e-06
-4.81893026945675e-05
-3.89947641496434e-05
1.43565413212865e-05
-4.33155046696941e-06
-2.59402687649277e-05
-1.83062432829369e-05
-4.24129616142509e-05
-3.53423863369578e-05
-3.05297308470614e-05
-2.61721398406551e-05
-3.22418179715113e-05
-9.95757285921792e-06
-9.15940201889838e-06
-1.10344890688226e-05
-2.76745034141226e-05
-3.40808004730649e-05
7.70432854751079e-06
-1.15869212672279e-05
-2.8068429526822e-05
-7.50851578509353e-06
-4.37683040770237e-05
-2.69574745114946e-05
3.38307481603502e-07
-2.86662533740415e-05
-9.74096116839255e-06
-4.05839507694886e-05
-2.81225768273442e-05
-2.03283268854498e-05
-3.62589774328623e-05
-8.76960121356724e-06
-1.83445266944699e-05
-2.50987978593649e-05
-2.858514313485e-05
-1.56509920299085e-05
-4.42236855968826e-05
-1.04670443092133e-05
-1.84238818233853e-05
-3.60349113975137e-05
-3.58783370875795e-05
-1.94961916788679e-06
-9.54449320828859e-06
-3.85871847713818e-05
-3.33285861510723e-05
-2.2081837660472e-05
-3.27266145113025e-05
-1.7674046812579e-05
-2.71138683841504e-05
-1.35364265294376e-05
-2.33981130403644e-05
-1.57986418503073e-05
-2.33611902355955e-05
-8.18317520270527e-06
-3.27449706018719e-05
-1.53224279879522e-05
-2.45116206919778e-06
-4.94178940666935e-06
-2.24314240509319e-06
-1.12517368303621e-05
-2.1158053594992e-05
-1.16904058127681e-05
1.96714853855024e-06
-1.21880658000107e-05
-1.57685228712665e-05
-4.33682748924387e-05
-2.48170538856856e-05
-1.57046312671398e-05
-2.81183714648739e-05
-2.7264272146479e-05
-3.38945259847125e-05
1.44039745901897e-06
-2.39571566942264e-05
-8.56608039874633e-06
1.99444407107268e-06
-2.14616273323494e-05
-2.28154497089985e-05
-3.32887407809306e-05
1.28644982124987e-06
-1.80758340335514e-05
-2.34516976499504e-05
-3.26059562890728e-05
-3.65785158067676e-05
-1.43147301464894e-05
-3.66941785048361e-05
1.55732457721193e-06
-4.04034191014449e-05
-2.2926041683393e-05
-3.98571367218059e-05
-3.47157663530776e-05
-1.2863687822697e-05
-1.51370753720247e-05
-2.88722422164532e-06
-1.93488486422704e-05
-5.71007131934033e-05
-3.86321913974842e-05
-1.46337132741018e-06
-2.09111745183725e-05
-1.37831032702841e-05
-2.22940724226607e-05
-2.09095468378086e-05
-1.13671499297243e-07
7.04149203906266e-06
-2.05144899230842e-05
-4.45782448729748e-06
-2.70671960288894e-05
-2.79882543628057e-05
-1.2551178516395e-05
-4.16078566018827e-05
-1.77236016004938e-05
-2.19335048985995e-05
-2.81037511542045e-05
-6.93033868207789e-06
-2.58917249384207e-05
-1.47552091238401e-05
-2.18893561834606e-05
-1.3418032082772e-05
-3.71766729754633e-05
-2.28899625895515e-05
-3.36542256665153e-05
-1.77056369217389e-05
-3.91562440860464e-05
-3.73033450611627e-06
-4.4385903298e-05
-2.70498862177986e-05
-2.00696041545146e-05
-3.28306005991906e-05
-3.36040321004057e-05
-5.28798772407129e-05
-3.34890807896936e-05
-9.44766938593796e-06
-8.95487527974542e-06
-2.16523914671823e-05
-6.69215620388831e-06
-1.17752394163344e-05
1.34494827182251e-05
-2.35636767276198e-05
-2.77626993789081e-05
-1.93069268960082e-05
-2.28819039703201e-05
-2.67153623479531e-05
-2.06036737249788e-05
-1.94817002735403e-05
-2.44272552802294e-06
-9.0867157724645e-06
-1.5232191436593e-05
-2.50329666177864e-05
-2.59481661184668e-05
-3.43112448374106e-05
-2.89269932709351e-05
-4.83627740384693e-07
-3.59414426238289e-05
-2.60773394150324e-05
-2.83262681498255e-05
-3.74528536572588e-05
-2.47489968929684e-05
-5.48392062051312e-05
-3.2975255276566e-05
-1.15874439753621e-05
1.22060105754882e-06
-2.00175410055105e-05
-3.10949723533705e-05
-2.46691708485766e-05
-2.32281740026684e-05
-2.8941297673192e-05
-7.10865313770169e-06
-2.20138737184483e-05
-2.85362798669883e-05
-1.67279532939104e-05
-1.83111344690491e-05
-5.15116128476813e-06
-1.44352554042251e-05
-3.49557377870704e-05
-1.43031645428277e-05
-7.30101043103549e-06
-2.36756299622406e-05
-1.03040704473567e-05
-2.10401839792901e-05
-1.33322114820158e-05
-3.94069111648761e-05
-2.08545287388465e-05
9.64372675422221e-06
-3.45276257766753e-05
-1.9735799868937e-05
-1.45202910127736e-05
-3.0019940584937e-05
-2.33946867427428e-05
-4.11126986222975e-05
-2.4092714392488e-05
-2.86977099449526e-05
-1.55931844190816e-05
-7.72669964897453e-06
-2.57173769160986e-05
-2.43018403274257e-05
-2.35802510662929e-05
-3.50935494358873e-05
-4.33816005081399e-05
-1.47796996950631e-05
-1.60941178601449e-05
-1.82200611711386e-05
-3.62593214024803e-05
-3.29070637263957e-05
-1.41498275701392e-05
-3.91750999126516e-05
-3.51160136925656e-05
-2.32585079870538e-05
-1.77876745788503e-05
-1.53475714926789e-05
-3.87800507744471e-05
-1.95743865399188e-05
-1.98523186980938e-05
-5.13218563495567e-05
-1.653489046827e-05
-2.86486888555352e-05
-4.32487162503598e-05
-2.60632502931971e-06
-2.49849302407223e-05
-2.78729851570038e-05
-2.13374648941495e-05
-2.46831333259512e-05
-1.7912399319738e-05
-2.73308948659472e-05
-2.39840851174836e-05
-1.95124247376139e-05
-3.62835925587846e-05
-3.10850471254373e-05
-2.42171025678598e-05
-1.89839115605484e-05
-7.58586481087941e-06
-2.25207253082038e-05
-2.5844801847166e-05
-2.04628008535657e-05
-1.19634918989429e-05
-1.09188230502014e-05
-1.54354067751791e-05
-3.94491007884264e-05
-3.12394935776399e-05
-3.22725174821177e-05
-3.07589804168504e-05
-2.54016549351187e-05
-1.2638060296789e-05
-1.86039661730301e-05
-2.01916808357237e-05
-3.16285347043285e-05
-3.99617788239656e-05
-4.29978967594108e-05
-3.50555188826573e-05
-1.75444113783241e-05
-1.68931696302598e-05
-4.11504070497635e-05
-1.20555826600843e-05
-3.69631676845578e-06
-1.78638999290931e-05
2.94927753717318e-07
2.12075380039853e-06
-1.99683180285155e-05
-3.30071514738283e-05
-2.66140053709297e-05
-8.27601712919836e-06
-8.72150421232762e-06
-3.176402771037e-05
3.39682954110183e-06
-2.46956177864648e-05
-2.69838113048954e-05
-2.22466437056253e-05
-3.31823119181672e-05
3.65626361244664e-07
-5.06461367099104e-06
-3.25989094451907e-06
-1.75159613280411e-05
5.79051139261156e-06
-1.17750629611144e-05
-2.62519758593652e-05
-2.08922808018363e-05
-1.14374138739167e-05
-8.85747414519342e-06
-2.06933990933778e-05
-3.33456846878384e-05
-2.70664171938178e-05
-6.21947122757393e-06
-3.37249511916791e-05
-2.9761886544469e-05
6.17200931002956e-06
-9.09612390370719e-06
-2.91237449877542e-05
-3.2410399008342e-05
-1.60185691032557e-05
-2.96262847632324e-05
-2.91676306817229e-05
-1.73451599353629e-05
-9.0702241135621e-06
-1.69338192917266e-05
-3.10148297977488e-05
-3.5920618914762e-05
-1.94607983363798e-05
-1.893710441112e-05
-2.59482795931712e-05
-2.95157413381202e-05
-2.23642464783878e-05
-2.63692788124806e-06
-2.68643793442505e-05
-4.23237948840901e-05
-4.97181307042044e-05
-1.03999186607719e-05
-3.12755366416437e-05
-2.6984791408878e-05
-1.99868223819816e-05
-2.98890142029864e-05
-8.18464245278254e-06
-8.01223873198776e-06
-2.26104103309077e-05
-1.61849014416533e-05
-3.20593750989464e-05
-3.40828527201817e-05
-3.41267374459895e-05
-1.6728160641109e-05
-1.08128448791388e-05
-8.60676086072719e-06
-1.941278997952e-05
-1.74191435389753e-05
-3.57931553356285e-05
-1.13890569221054e-06
5.48439609321789e-06
-2.92835637713601e-05
-3.79805099989885e-05
-6.47860900361092e-06
-2.41787661698777e-05
-1.43480259682492e-05
-9.3563704172798e-06
-1.62074494879014e-05
-1.53861397314223e-05
-3.03666133947431e-05
-1.60901621361978e-05
-2.89016195133829e-05
-1.299366482045e-05
-2.10585460206048e-05
-2.55151197915678e-05
-6.00116284197875e-06
5.50969581731579e-06
-1.69177962409497e-05
-6.20039990209213e-06
-2.77337740597392e-05
-1.1586845054121e-05
-3.11535592457212e-05
-2.82295948421743e-05
-1.28932496797002e-05
-4.58129693368455e-06
-3.61629362644617e-05
-4.94189523972888e-06
-1.30795116527193e-05
-1.59485820771224e-05
-2.11779083318493e-05
-3.38360103895394e-05
-2.35392463702751e-05
-2.8108065658505e-05
-7.19567323506842e-06
-3.22053461551975e-05
-3.34773502360622e-05
-1.34344813272985e-05
-1.23909790663085e-05
-4.26199215584608e-05
-6.66067493252069e-06
-5.69709963842289e-05
-3.07857456681715e-05
-1.70887797172759e-06
-1.41943993078051e-05
-4.08351677214388e-05
-3.36179594312966e-05
-3.12574639684965e-05
-2.62643145823616e-06
-1.90012033684173e-05
-3.33888759973512e-05
-3.15292898882769e-05
-1.25267884196973e-05
-3.12402483640513e-05
-1.36473846424785e-05
-3.18134895969796e-05
-4.79115338271971e-05
1.13265562414165e-06
-2.63260858855762e-05
-3.93167285228558e-05
-2.42650148075637e-05
-9.91323760415707e-06
-1.55709121400314e-05
-2.14150846780606e-05
-2.17752084637276e-05
-2.01192413531559e-05
-1.68295809417112e-05
-8.1772336608625e-06
-2.31346522312852e-05
-1.13638080096057e-05
-1.48919533878368e-05
-2.98211163824768e-05
1.61832499004721e-07
-6.72751882147378e-06
-3.48415366745249e-05
-1.3997068325275e-05
-1.70036098267475e-05
-2.03493413084729e-05
-1.85096359710236e-05
-1.05424795025928e-05
-1.165530631044e-05
-2.00448009397205e-05
-2.15366745574859e-05
-5.33100304544761e-05
-1.4440053043931e-05
-1.77099738262162e-05
-2.08763247327319e-05
-2.04259266861019e-05
-2.72548538586849e-05
-3.86125815692153e-06
-1.50086360899232e-05
-3.65909947218561e-05
-5.33024917204085e-05
-2.8968945879955e-05
-2.97238020040731e-05
-3.2788227081036e-05
-2.17116898084276e-05
-2.32533965755262e-05
-1.49087529769942e-05
-2.53959488917301e-05
-1.50867398648473e-05
4.73886952507793e-06
-8.41303331627171e-06
-3.1897634470298e-05
-3.30308842512352e-05
-2.01147260183541e-05
-3.10676498046448e-05
-3.94624898196221e-06
-2.02768115288915e-05
-2.66103888286878e-05
-6.71860360356467e-06
-1.13102223600051e-05
-2.59900942197764e-05
-2.53841895094335e-05
-4.58376736112277e-06
-3.57846195830724e-05
-3.33304595242907e-05
-2.35429956217068e-05
-1.20958798731811e-05
-1.71010168447307e-05
-2.43664310692051e-05
-1.62080422422673e-05
-3.28858390147756e-05
-4.78901220378641e-05
-2.38506287438532e-05
-1.19760213333723e-05
-2.04447417504966e-05
-2.56289327474166e-06
-2.91834657550365e-05
-2.04541261764794e-05
-2.44096198856216e-05
6.35769095523614e-06
-5.25899359659231e-06
-2.46661281094465e-05
-1.68753034113287e-05
-2.10229342157167e-05
-4.96483326789196e-05
-1.51494624198401e-05
-9.09649494338751e-06
-2.31956309507274e-05
-1.64695651183597e-05
-4.12649482877361e-05
-1.36291424005244e-05
-1.63035881360149e-05
-3.15203281036824e-05
-2.56487942088074e-05
-1.24164511994837e-05
-1.23796737781874e-05
-1.91858912330843e-05
-3.11108373317747e-07
-1.63308112796955e-05
-3.1393867793304e-05
-2.19657867076734e-05
-2.98128157449073e-05
-1.21945340159938e-05
-2.29591517914482e-05
-2.24332749495379e-05
-2.44523503361745e-05
-3.04446241834838e-05
-1.9132173360743e-05
-1.47108083142508e-05
-1.72535141523002e-05
-2.27931812371253e-05
-2.19749092643298e-05
-2.2651769004089e-05
-1.12241789237451e-05
-3.38018067295863e-05
-1.1336469997625e-05
-3.55462423925343e-05
-1.71955345974095e-05
-9.00402172533832e-06
-3.72320247452189e-05
-4.7568039098184e-06
-1.02818270466888e-05
-2.24899533595277e-05
-2.39419551486193e-05
-2.503747621971e-05
-3.52561308200178e-05
-5.11289621467749e-05
-1.99499450367588e-05
-2.60307412691307e-05
-2.9861232594829e-05
-3.85931116243906e-06
-2.0272827943179e-05
-2.87126440218238e-05
-2.04544700214237e-05
-3.8111267754381e-05
-2.09672868834895e-05
-1.84373372951204e-05
-3.39790347158038e-07
-7.14438167142779e-06
-5.74590493507533e-05
-2.5693306616278e-05
-3.21725115573538e-05
-2.80816744488804e-05
-2.68172952471609e-05
-1.91723899864486e-05
-1.37743518136862e-05
8.24374608696036e-06
-1.18209809564881e-06
-1.22259936606524e-05
-1.25987328196062e-05
-3.23197677609865e-05
-2.17358702459553e-05
-4.81413425992498e-06
-3.2738121432892e-05
-1.07018807381068e-05
-2.03566449815371e-05
-4.32347277677177e-05
-1.5100577863573e-05
-3.28324197319579e-05
-2.66909756797745e-05
-2.69711094438958e-05
-3.24723616402792e-05
-3.32854846639375e-05
-2.69229865644121e-06
-3.91114665963224e-05
-1.89207680536095e-05
-3.20599818180787e-05
-8.63665321351321e-06
-5.35556816111797e-06
-3.52952489150252e-05
-2.42522810563443e-05
-1.18627156570832e-05
-3.13470348834761e-05
-3.68834623739618e-05
-1.76808308305618e-05
-8.14876621866608e-06
-1.02071177876865e-05
-9.5876506864999e-06
-1.62020059458744e-05
1.51585575004563e-06
-1.6263560430758e-05
-1.10559487087179e-05
-2.32328392712192e-05
-1.584068883774e-05
-9.0672850105154e-06
-8.95985225293626e-06
-3.48693128257718e-05
-3.431515647263e-05
-2.97254023796467e-05
-2.16767564094769e-05
-1.71621438076107e-05
-9.4998928386773e-06
-1.8044138555944e-05
-3.53415303719214e-05
-1.31423209484321e-05
4.26833980206049e-06
-1.85446465399994e-05
-2.1871561566444e-05
-1.47644104523827e-05
-7.07411425562665e-06
-7.53360483655988e-06
-2.52295251444104e-05
-1.64489842803469e-05
-1.41665756589533e-05
4.62113206007619e-06
-2.74579365245666e-05
-1.07005363507898e-05
-1.43736249698245e-05
-2.12690243692482e-05
-2.847547732856e-05
-4.14134007539355e-05
-3.29423449646808e-05
2.04499354635224e-05
-4.257668941275e-05
-2.01458539292378e-05
-2.51234820495853e-05
-2.01564514300632e-05
-2.74624098863257e-05
-5.27235528179092e-05
-1.39436667795642e-05
-3.04260607973143e-05
-2.62473776616747e-05
-2.34012743798279e-05
-3.3959248442195e-05
-1.50668515126097e-05
-3.03696719656153e-05
-2.31130450798207e-05
-4.33598859134666e-05
-1.76711124713219e-05
-2.38391153345857e-05
1.00600016773453e-06
-4.0715663630626e-05
-3.00591120190855e-05
4.87212046942946e-06
5.74548369463145e-06
-2.98882624506776e-05
-3.7976406761815e-06
-1.6671193860913e-06
-2.45101316841998e-05
-9.77312803551394e-06
-2.55471875831409e-05
-2.67495434634208e-05
-1.45165609960427e-05
-1.87670031213429e-05
-2.69052014544387e-05
-2.71252908464525e-05
-1.43701758191685e-05
-2.97483119586816e-05
-3.17715599484229e-05
-3.21709495294566e-05
-3.37938300303303e-05
-1.47163405292116e-05
-2.22176466922284e-05
-7.25543494257649e-06
-3.48377561202448e-05
-2.90233608053996e-05
-2.88292778744513e-05
-1.75274916623427e-05
-2.33359836867072e-05
-1.98719132132214e-05
-4.7773552801444e-06
-2.99821458475774e-05
-1.09485071428053e-05
-4.28319191258644e-05
-1.44091145123906e-05
-1.66061989399172e-05
-2.45437769897628e-05
-4.90801946804976e-05
-2.00199074002131e-05
-3.04152443218833e-05
-4.98058838383448e-05
-2.43041778337001e-06
-5.01492626229533e-06
-2.82357172861148e-05
-1.48459052653442e-05
-1.97182255036404e-05
-1.67757362401523e-05
-2.50731903880792e-05
-3.60661246500302e-05
-1.84694688743738e-05
-3.17575016116272e-05
-3.46285798567048e-05
-2.45994893019513e-05
-2.95582665697149e-05
-4.41186761365599e-05
-1.54278915549413e-05
-1.19222962740732e-05
-2.08810330244391e-05
-4.25843669730779e-05
-1.85087749903948e-05
-1.9903254578493e-05
-2.3259203188682e-05
-3.4677651178871e-05
-4.2058954404419e-05
-2.97122101590804e-05
-2.69145039953667e-05
-2.09147611600029e-05
-1.60956270432464e-05
-1.64735199585888e-05
-5.13964227999605e-06
-2.66429314122826e-05
-1.7459022709238e-05
-8.46629014303191e-06
-1.57626637401613e-05
-1.1321649819527e-05
-2.83239394223419e-05
-3.23064294035226e-05
-1.88381363461577e-05
-3.78172052358501e-05
-1.57065618808266e-05
-1.99168786335049e-05
-2.18430082523075e-05
-5.20775439887738e-05
-3.06369064910353e-06
-2.10735135904292e-05
-8.62259222078695e-06
-3.07407873214817e-05
-3.55828967013485e-05
-1.32410428867657e-05
-2.80839054897582e-05
-9.09070992980197e-06
-2.02238766356741e-05
-3.71017202462815e-05
-2.19585116411052e-05
-1.60635221539593e-05
-1.99034277760076e-05
-1.94387227346819e-05
-1.39908332874545e-05
-3.08626653504337e-05
-1.77758133660074e-05
-1.78889851903334e-05
-1.29136258383472e-05
-2.66505095152585e-05
-2.81167863268229e-05
-2.6216568620546e-05
-2.00386015775328e-05
-3.47248172411382e-05
-2.41607231432472e-05
-2.59561051360673e-05
-5.66125186080835e-06
-2.46276118815124e-05
-2.36298552119532e-05
-3.39532069903983e-05
-2.00040823547987e-05
-7.0820746179616e-06
-2.33262728650099e-05
-3.66132351716396e-05
7.36325348972433e-06
-4.3327706782988e-05
-1.62915522814357e-05
-2.76558608119942e-05
-6.52737768883938e-06
-4.00776924249066e-05
-2.20806167994502e-05
-1.86897774430186e-06
