# Supplementary material for: Research on computational propagation and identification of mine microseismic signals based on deep learning
Source: PLoS One. 2025 Oct 22;20(10):e0334641. doi: 10.1371/journal.pone.0334641 (PMC12543183; doi:10.1371/journal.pone.0334641)
Supplement: S9 Data — (ZIP) [file pone.0334641.s009.zip › 000101100000409.xlsx_0.txt_24.txt.txt]

-2.02376383521679e-05
6.97968705207017e-06
-1.91450873787345e-05
-8.09846699907978e-06
-1.54081163864086e-05
-1.2076508687315e-05
-1.21520526932221e-05
-1.36129878186734e-05
-2.95918353947699e-05
-9.4722828347711e-06
-2.68381635240057e-05
-2.02102584084088e-05
2.17612426982111e-06
-3.65797175024141e-05
-1.97323454374131e-05
-1.04837222700974e-05
-1.29842529042455e-05
-3.51338261601248e-05
-1.89335618537506e-05
-6.98298217572354e-06
-2.12004399493228e-05
-3.03669443831785e-05
-1.05966170085945e-05
-1.757885211612e-05
-1.84543379548001e-05
-3.515629775167e-05
-2.71810498966736e-05
-3.07817115322708e-05
-1.40002690780323e-05
-2.59953544266993e-05
-2.96917251970085e-05
-7.77313920472459e-06
-3.21856704204659e-05
-3.22832621154693e-05
-1.44351694622719e-05
-1.75636182040941e-05
2.53864711580697e-06
-4.49180446139866e-05
-5.48502803819791e-06
-5.77408535354245e-06
-1.21934794495864e-05
-4.03321749227325e-06
-1.03961475080899e-05
-3.09458082752505e-05
-1.64309093083301e-05
-1.71643000281179e-05
-1.15135928915082e-05
-3.37055175920702e-05
-1.61779994518422e-05
-1.94113877930698e-05
-1.53616256492272e-05
-1.47954408310444e-05
-1.16917577679886e-05
-1.12614861053027e-05
-2.68382831741574e-05
-2.72078181289105e-05
-1.69907371576206e-05
-9.15225891289754e-06
-3.7532277618142e-05
-1.53278977787092e-05
-1.61494665565434e-05
-2.0222585510013e-05
-2.45899494966645e-05
-1.28457831899632e-05
-1.4479506986867e-05
-2.10668845419541e-05
-3.16260007201435e-05
-2.1456957427868e-05
-1.83368959145259e-05
-6.40179332641704e-06
-1.01336805404232e-05
-2.5472109365781e-05
-3.854025293014e-05
-2.9437316262913e-05
-2.40868617907035e-05
-1.25755343688281e-05
-1.48445474042209e-05
-1.99455696705248e-05
-1.89567415951528e-05
-2.71734641307378e-05
-1.44249365417769e-05
-2.71265884191627e-05
-4.15339392296569e-05
-1.26155280062494e-05
-3.23448935754913e-05
-2.46023723155133e-05
-1.78953509593675e-05
-1.39911707932475e-06
-1.19958354884092e-05
-2.79925364806885e-05
-2.58500515865213e-06
-1.69366731764546e-05
-1.51525764348586e-06
-8.88683343293795e-06
-3.09659613758321e-05
-1.88171828135532e-05
-4.93516209446211e-07
-1.33737514202399e-05
-3.87361217042549e-05
-3.95128325859194e-05
-2.18028051377062e-05
1.03263753561853e-05
-1.3174160740783e-05
-1.72718580256306e-05
-9.2387012359875e-06
-3.01259445486393e-05
-7.79681692761228e-06
-2.42368781306727e-05
-2.1645537664986e-05
-1.25213447138571e-05
-3.09617992780278e-05
-3.82250026567351e-05
-1.54626378274257e-05
-2.64632227326573e-05
-2.27740495680854e-05
-1.68142946196767e-05
-1.52527215534727e-05
-1.681272326565e-05
-3.01687026678455e-05
-2.82868687882257e-05
-2.37728310267771e-06
-2.78345211863163e-05
-2.41390528557397e-06
-3.43115633767362e-05
-6.76346746267277e-06
-1.97603745462011e-05
-1.45343964185852e-05
-1.82680057165935e-05
-1.62271500207914e-05
-2.06448840677803e-05
-9.82512544280769e-06
-1.65306604825232e-05
-1.98012855141497e-05
-1.72186269048315e-05
-2.3080523482821e-05
-1.77160669186276e-05
-1.28313184401931e-05
-2.39946771095481e-05
-2.18195713674228e-05
-2.74130665180052e-05
-1.88188160343827e-05
-1.84371539317199e-05
-4.40550949056768e-05
-3.06520165257138e-05
-3.35709722439251e-05
-7.55912222371935e-06
-5.75571430484734e-06
-6.76319119037227e-06
-3.48276751220427e-05
-1.8939236979483e-05
-3.00737861387481e-05
-3.19116908437115e-05
-1.77801233173013e-05
7.57320369304358e-07
-2.86023242464604e-05
-1.69948195234077e-05
-3.90997163566329e-05
-3.84205655815803e-05
-2.40132033303605e-05
-1.81894730860173e-05
-3.26674451585133e-05
-2.91439621248284e-05
-2.39912383777524e-05
-2.77453979478603e-05
-2.83779556118697e-05
-2.04187677663095e-05
-1.43713950337043e-05
-1.39722410214034e-05
-1.77995052984476e-05
-2.1271976364104e-05
-2.62258484898353e-05
-2.0772703224441e-05
-1.30732013930663e-05
-2.05586061599891e-06
-1.84205995555879e-05
-3.6181428080044e-05
-4.25831780548039e-05
-3.97746418272851e-06
-1.44826039216772e-05
-1.7216305384002e-05
-1.07007671116371e-05
-3.83567387445324e-05
-2.78124184065537e-05
-2.05346602854586e-05
-8.32812607029794e-06
-1.9676024284255e-05
-2.88239016091329e-05
-5.97553826652567e-06
-2.24193318096893e-05
-2.19368941232735e-05
-4.19055512914583e-06
-1.3140869250248e-05
-1.58501162184642e-05
-2.40017979066661e-05
-1.77231610177305e-05
-4.37368806062736e-05
1.70143733934709e-06
-1.66256238246441e-05
-3.63417392571259e-05
3.59704104168932e-07
-2.54761673102358e-05
-5.49759817286223e-06
-2.41653937839646e-05
-2.54953208610008e-05
-2.59677127355575e-05
-2.00776979307331e-05
-1.24670766349662e-05
-4.88045343828974e-06
-2.86732215497072e-05
-2.87895544996327e-05
-3.63204354497449e-05
-8.21175689112583e-06
-1.02982901108538e-05
-8.53836040971161e-06
-1.68239799702357e-05
-1.51278658825245e-05
-2.91634570859964e-05
-4.24946520496101e-05
-2.58834987728879e-05
-2.16222134342093e-05
-1.6098885375618e-05
-2.12281874680181e-05
-1.01222309925687e-05
-2.83496266760333e-05
-2.52098064892301e-05
-7.33073789828134e-06
-1.91335166541084e-05
-3.82726975026263e-05
-1.22937814951163e-05
-2.13238016979845e-05
-1.81452185725957e-05
-1.96117613675375e-05
-2.01391841600385e-05
-1.22407045140524e-05
1.55801648427207e-06
-4.20507491710553e-05
-9.83338841031155e-07
-8.18692486647284e-06
-2.42089182217077e-05
-4.38629450790834e-05
-1.85182624199297e-05
-9.09897124556732e-06
-1.22169978574255e-05
-3.5263142801853e-05
-2.4558748467592e-05
-1.92994165639059e-05
-4.15379520435661e-05
-2.43398496756868e-05
-2.18218015519004e-05
-4.6675853143884e-05
-1.7605478300531e-05
-3.14153820922398e-05
-1.70852584479743e-05
-2.38143344190303e-05
2.85600985912129e-06
-2.12720484819985e-05
-3.90562005236504e-05
-1.92321870813613e-05
-3.30125764535039e-05
-2.50279140610459e-05
-2.29023104790453e-05
-9.23734797369672e-06
-1.96058057719811e-05
-2.04682899523686e-05
-1.98295769072047e-05
-2.60409516508281e-05
-7.52167299687889e-06
-1.37914331204634e-05
-3.98815474513e-05
6.78531375606497e-06
-3.09082359745785e-05
-3.80794467875087e-05
-2.35675068730184e-05
-2.11263063767504e-05
-2.72533982514751e-05
-1.47829981896509e-05
-2.82830530799269e-05
-8.0888536185264e-06
-4.63784200325517e-05
-1.02557297628923e-05
2.71858069991521e-06
-1.17728746676611e-05
-2.17997378293586e-05
-2.18813580184518e-05
-1.83688226232156e-05
-8.32841416380264e-06
-2.03400260601447e-05
-2.24123454890765e-05
-1.48959682427773e-05
-2.23497392910368e-05
-3.86556811001344e-05
-5.46342521135064e-06
-7.26692657072592e-06
-1.14086865603766e-05
-4.96524880757156e-05
-1.11411878574155e-05
-1.79157874670874e-05
-3.43904355780557e-06
-1.28915344433413e-05
-2.92391659554705e-05
-1.73591848780713e-05
-3.33875735182147e-05
-1.60034207190818e-05
-1.72658522779213e-05
-4.747899903258e-05
-2.03256293415426e-05
-2.58012912656005e-05
-1.59464491552905e-05
-1.90767481183505e-06
-3.25099088618434e-05
-2.16524718188643e-05
-1.07626813673946e-05
-1.2446454544199e-05
-2.2294290759283e-05
-2.6243043081749e-06
-1.75200732229744e-05
-2.57683779422357e-05
-2.33290675151375e-05
-2.35121520786689e-05
-7.78676673554968e-06
-1.51736340893683e-05
-1.673410965405e-05
-1.73475158406931e-05
-1.59413662070265e-05
-3.62981993651776e-05
-1.98472537184562e-05
-2.79370434350952e-05
-2.87569593974234e-05
-1.9364069933602e-05
-8.85396824744764e-06
-1.47795170902998e-05
-4.08022503839445e-05
-2.70567119848186e-06
-5.7344850923267e-06
-9.9255819341876e-06
-1.70533286690673e-05
-1.38265617928738e-05
-1.95099782254785e-05
-1.49223055134753e-05
-1.27549937706317e-05
-2.50561854428377e-05
-2.07951001705641e-05
-2.57209698685926e-05
-1.15550121945605e-05
-2.04227700707876e-05
-4.25597521786967e-05
-9.09545819434988e-06
-3.96331533982161e-05
-6.81058956218136e-06
-3.07053923221266e-05
-3.27590969901821e-05
-3.19995667891216e-05
-9.98029116775653e-06
-3.25597576888428e-05
-2.63248424762769e-05
-3.50234166747538e-06
-4.0109102309126e-05
-2.42545220376507e-05
-4.1327834304924e-05
5.94135835013408e-06
-3.23947160834548e-05
-4.0235497232796e-05
-3.9826558019384e-05
-4.54890272736001e-06
-3.22221004911772e-05
-1.07625346381841e-05
-7.7838053109801e-06
-1.84854925049006e-05
-1.54149369454059e-05
-1.74632683008598e-05
-2.33809775994419e-05
-4.27018177837201e-05
-2.6934028808481e-05
-2.69607002516115e-05
-1.37308257868597e-06
-3.99027400435044e-05
-2.96875780242069e-05
-3.91560932938842e-05
-1.72614076253333e-05
1.41045607477771e-06
-1.22785377840443e-05
-1.47739193452128e-05
-2.29637930977824e-05
-2.72044034197566e-05
-8.01100965419636e-06
-6.3884264561235e-06
-2.2036138844961e-05
-2.70902610101411e-05
-1.28617163102212e-06
-2.84624357656108e-05
-2.54666760440883e-05
-3.38164867000564e-05
-2.54863189504973e-05
-1.76426793466959e-05
-1.46058744115285e-05
-2.57737342124739e-05
-3.01012194938931e-06
-4.08187741408376e-05
-4.22551960956745e-05
-2.01865493593799e-05
-3.119508231856e-05
-3.07830033476845e-05
-1.4190327152499e-05
-2.85721386575975e-05
-1.84047461235082e-05
-2.02523116565004e-05
-3.61107954493718e-05
-3.26945517095102e-05
-4.46932693136308e-05
-2.68931136133122e-05
-1.53301155121954e-05
-1.3324279217592e-05
-2.13840396550277e-05
-4.02945083080683e-05
-3.80912660434471e-05
-1.0626375338314e-05
-1.6151929628056e-05
-1.37023966662767e-05
-1.9587127551571e-05
-2.25353994236475e-05
4.25818876516775e-06
-2.66598967909131e-05
-1.60304099506664e-05
-1.40903846431105e-05
-2.11202057556787e-05
-3.05296883326708e-05
-2.16135580327972e-05
-1.43243991877421e-05
-2.87831320722283e-06
-7.10302692989548e-06
-9.35972794639862e-06
-3.58982611424163e-05
-7.40220649937943e-06
-2.50562177484618e-06
-1.31989867135908e-05
-5.14338117173506e-06
-1.26584501046929e-05
-1.78196038551031e-05
-1.84501558956204e-05
-1.68367992253529e-05
-5.8971997606892e-06
-1.90721275341941e-05
-2.57944655321629e-05
-1.37153062749797e-05
-7.55176067120221e-06
-2.19291885725139e-05
-1.93916284489913e-05
-1.60239945254065e-05
-9.82027429562077e-06
-3.32901341895218e-06
6.41194541776018e-06
-6.47177138129657e-06
-2.66841846105795e-05
9.91619455691661e-06
-1.95713833170932e-05
-6.20645423282398e-06
-2.09864772867e-05
-1.00692400144216e-05
-2.997221662872e-05
1.24830411520298e-06
-2.49441050269477e-05
-3.50479095899605e-05
-3.4288168538206e-05
-1.54163326712532e-05
-2.5805795185042e-05
-1.92392477644785e-05
-7.88995426687163e-06
-1.75551601304237e-05
-1.15985245179794e-05
-2.80307099040454e-05
-2.21582922128216e-05
-1.97290869548499e-05
-3.92387352625008e-05
-3.32464256697574e-05
-2.96231155270413e-05
-1.49076554690998e-05
-1.55849536618129e-05
-2.2298880984593e-05
-1.69822265108326e-05
-8.19067534418009e-06
-6.73535553488972e-06
-4.08690577425572e-05
-3.1510474800571e-05
-2.27963027244967e-05
-3.30168311312697e-05
-2.32189248577003e-05
-2.09481714999495e-05
-1.24004757120692e-05
-2.74839808293141e-05
-3.32412891510896e-05
-2.51630905581694e-05
-2.88577210551546e-05
-6.01919540624894e-06
-3.82608844804258e-05
-2.40358417006827e-05
-2.10363907761515e-05
-2.8132087540112e-05
-4.08157962399766e-05
-1.4039718017163e-05
-3.05885240798768e-05
-2.48855091038409e-05
-4.20886038537519e-05
-1.81917890604393e-05
-3.07531266814884e-05
-2.88018607314659e-05
-2.56281439641255e-05
-2.28903780064342e-05
-1.63396272634264e-05
-2.3179681054108e-05
-2.78832818697814e-05
-2.89378761862387e-05
-1.48289351127718e-05
-1.37297966306039e-05
-8.88340134150692e-06
-1.52264368756362e-05
-3.42666111194603e-05
-2.78911644322648e-05
-2.49031764535007e-05
-2.5060857220011e-05
-2.55834181885567e-05
-2.65280971769859e-05
-7.59712455709202e-06
2.57600152528285e-06
-2.14121700263383e-05
-2.47826219927213e-05
-1.59410224414626e-05
-2.17301470445756e-05
-2.73142167693786e-05
-2.27838097773995e-05
-2.07565073073129e-05
-2.87443483469547e-05
1.61884862682943e-06
-1.91132223273784e-05
-1.01976238931064e-05
-4.91720104776493e-06
-1.14306202595081e-05
-5.85901255709057e-06
-2.55512174834582e-05
-1.09031830944889e-05
-2.69802407744331e-05
-2.94334757527258e-05
-1.10275533079285e-05
-2.10990611100068e-05
-2.92572748545575e-05
-2.35001636208966e-05
-1.91999886575208e-05
-2.65967684790028e-05
-4.26821424400231e-05
-2.78693357734618e-05
-1.84666888168641e-05
-1.48943521127658e-05
-3.69903757764754e-05
-2.37745371292011e-05
-2.92496073543009e-05
-6.42769546962884e-06
-3.59049012133412e-05
-1.85448829487976e-05
-1.97668986456164e-05
-1.95737796484089e-05
-3.66376355351107e-05
2.17623799072443e-07
-2.13795576625802e-05
-2.20834313830712e-05
-2.01292738758838e-05
-2.06612223904013e-05
-2.05440133513917e-05
-2.28385042003573e-05
-3.87650037923121e-06
-1.95214740518102e-05
-2.10633362971597e-05
-3.41849500108363e-05
-2.83388316825843e-05
-1.09408571799225e-05
-2.48597952007371e-05
-1.65133732396624e-05
-2.12512245203781e-05
-1.47672483111415e-05
-3.70009007539938e-05
-6.90691438106795e-06
-4.3205881888274e-05
-2.54404427429469e-06
-2.10427710218054e-05
-2.723893137957e-05
1.36753416414249e-05
-2.36836184156499e-05
-1.00315610118996e-05
-2.96108145328796e-05
-1.12878489997422e-05
-2.02488433435986e-05
-2.50236978168386e-05
-3.98165463669616e-05
-1.35065167821004e-05
1.05508320848039e-05
-3.46931103382631e-05
-3.17715586239282e-05
-3.88579007465929e-05
-5.25236540005266e-05
-3.84567942571333e-05
-3.83445080661907e-05
-2.10371425080696e-05
-2.14138022663679e-05
-1.55387639821725e-05
-3.61963839902742e-05
-2.97786377674673e-05
-2.16857943415636e-05
-3.53296656209696e-05
-3.35613603591465e-05
-3.54259788114341e-05
-1.50687602158392e-05
-2.19781624800969e-05
-2.94138413973273e-05
-4.67394656913697e-05
-3.9154053993299e-05
-5.02091249049171e-06
-1.76017655486266e-05
-2.61340092659072e-05
-8.08933096400681e-06
-1.7882315904228e-05
2.63917631180685e-06
-3.22650520300699e-05
-2.43114335570823e-05
-3.44114140380366e-05
-2.57972453012545e-05
-1.37824202146383e-05
-1.24917696768466e-05
-2.28229358318994e-05
-4.82026673537725e-06
-1.18925068415671e-05
-2.20884937289479e-05
-3.24052993406769e-05
-2.02058408206185e-05
-1.16325837806218e-05
-9.66156885380293e-06
-2.65422662658982e-05
-2.85017598106032e-05
-4.55092765029721e-05
-1.98626788470199e-05
4.3946031719298e-06
-4.7313169590835e-05
-3.19650691651821e-05
-1.14285451969596e-05
-1.19387014440937e-05
-2.26417758613715e-05
-2.33870476373992e-05
-2.7417714565348e-05
-2.75308489848209e-05
-2.78598150036785e-05
-2.65782827817844e-06
-2.93712623901937e-05
-4.12371612417615e-05
-2.18458191696972e-05
-2.22587226690589e-05
-4.75676071976741e-06
-1.58335210008682e-06
-2.17996822448196e-05
-2.85097924465405e-05
-2.77450739846145e-05
-3.36048288118252e-05
-2.86617380246512e-05
-2.1726568468406e-05
-2.37471558695624e-05
-2.53790372536633e-05
-3.12021172803999e-05
-1.76651620164068e-05
-1.45846648300839e-05
-2.27457183559799e-05
-3.94848117683968e-05
-3.34710278533785e-05
-3.75779733554629e-05
-1.81718319392091e-05
-2.5727261936958e-05
-6.93145131904607e-06
-1.49161692065811e-05
-2.83930097416555e-05
-1.89159500468836e-05
-2.49202923838877e-05
-2.49459172959814e-05
-1.81730382171921e-05
-2.19346055971817e-05
-1.98705539822608e-05
-1.86070595091547e-05
-2.90502924405847e-05
-2.45454797591247e-05
-1.34143129869643e-05
-2.66454172974883e-05
-1.74453666884839e-05
-2.49433933743278e-05
-2.02323240692013e-05
-1.06096575046127e-05
-6.03056285222967e-06
-7.72987047126841e-06
-1.75668054202483e-05
-3.28270964572016e-05
-6.49377591417182e-06
-6.71926204536704e-06
-1.96974887762898e-05
-2.27291643113364e-05
-1.04368975127665e-05
-3.37702930924934e-05
-2.91000130768013e-05
-1.74111593232671e-05
-4.1601614192258e-06
-1.72463371372264e-05
-1.48461717647411e-05
-1.78298922411693e-05
-1.32294112116267e-05
-1.76936627537944e-05
-2.83669077799112e-05
-2.21286439546431e-05
-1.67123598543377e-05
-1.62863011421131e-05
-2.89324107647566e-05
-3.07841282183617e-05
-3.2941222133163e-05
-2.08472015437919e-05
-8.3705055999012e-06
-1.18283909323559e-05
-1.03278519596639e-05
-3.08681058679289e-05
-8.71756390996936e-06
-2.78809715690628e-05
-2.10325600506558e-05
-2.54413306951097e-05
-1.48383059591395e-05
-4.31804954463294e-05
-3.14454819071076e-05
-2.99280772158869e-05
-1.7686971675802e-05
-1.63368151793315e-05
-1.97263979992308e-05
-9.52685279989916e-06
-2.92445445606214e-05
-1.90727131523595e-05
-8.11654859997593e-06
-3.71484838677432e-05
-1.140754582578e-05
-2.40970110321291e-05
-1.73886162094068e-05
-3.21499778338364e-05
-2.54633112672515e-05
-2.21471515383043e-05
-9.857445607542e-06
-2.15141054508508e-05
-1.9877570185593e-05
-2.44728646568388e-05
-3.3725702779794e-05
-3.26620185169268e-05
-7.03508647198927e-06
-2.27763835892309e-05
-1.17215233933634e-05
2.16278181233612e-06
-1.74886534032198e-05
-8.62399581804927e-06
-1.55132229619322e-05
-3.34813427776954e-05
-6.18964769158231e-06
-4.35096571958824e-05
-1.60418265236092e-05
-2.92422207263923e-05
-2.57162967939528e-05
-1.04142308778264e-06
-3.6733743350021e-05
-2.40146000037481e-05
-2.73551874353922e-05
7.88640553828241e-07
-1.83518771414292e-05
-6.46244370831843e-06
-1.7598192391807e-05
-3.98924836537918e-05
-3.58468005103293e-05
-1.38083127142812e-05
-2.86286303763072e-05
-2.63047248123137e-05
-1.15064512146843e-05
-2.59051914682941e-05
-4.56251156709623e-06
-2.2300325769998e-05
-2.46041811508834e-05
-1.88954212211745e-05
-3.38593816875439e-05
-2.23009999816431e-05
-9.84958120244595e-06
-1.67410271413179e-06
-1.1847392737098e-05
-2.0167191748625e-05
-1.73886760000002e-05
-3.2476948488757e-05
-1.14623217272113e-05
-1.8037464379372e-05
-1.72509733508644e-05
-2.97214105707914e-05
-1.90384389912687e-05
-2.68067047179976e-05
-2.40606664637298e-05
-6.6811153106515e-07
-3.02726036178948e-05
-1.46119578806518e-07
-1.83366924929922e-05
-2.30676660658668e-05
-2.92481175988168e-05
-4.13831233137967e-05
-3.39769427624836e-05
8.61611855009489e-07
-1.44371953656535e-05
-8.25366240944028e-06
-2.76348436173382e-05
-3.57359546082141e-05
-1.41754997282804e-05
-1.81850664459167e-05
-9.62017048461709e-06
-2.96532796714639e-05
-1.95419968121422e-05
-1.31045264532234e-05
-2.82207695933473e-05
-1.2129893942096e-05
-2.48456521741206e-05
-6.40768120114296e-05
-2.26666418437896e-05
-1.35925698231768e-05
-9.51576310249114e-06
-1.29844459937869e-05
-3.39631622123904e-05
-1.4037338485884e-05
-2.83785068006877e-05
-3.44847597351328e-05
-1.57709095258844e-05
-3.00466375579664e-05
-2.58201092868562e-05
-6.36743971878765e-06
-2.56942912416713e-05
-1.9831779391009e-05
-4.36589396874057e-06
-2.76597899613928e-05
-7.4104611772347e-06
-2.83225069066059e-05
-1.98921903375993e-05
-8.06138090617981e-06
-4.16134499713783e-05
-3.35314648257105e-05
-1.88915843695268e-05
-1.34080604810518e-05
-2.55117072956659e-05
-2.92449800474001e-05
-1.95936854562376e-05
-2.65369474585807e-05
-3.26155613315985e-05
-1.45826394183106e-05
-3.03616361348339e-05
1.27098681396837e-06
-1.93635729938337e-05
-2.91718912667156e-05
-2.89150905393715e-05
-2.37364187535267e-05
-1.50190665491588e-05
-1.484236984397e-05
-2.16051997399638e-05
8.17404987535958e-07
-1.05683980154184e-05
-1.1747796955648e-05
-9.57785237307256e-06
-4.05167387434849e-05
-3.85404785868068e-05
-1.7575432509507e-05
-2.12878547340606e-05
-2.29669982889596e-05
2.58842500793499e-06
-2.68206688275774e-05
-2.04626869346067e-05
-2.39332599538729e-05
-2.67839775930028e-05
-3.48564473331931e-05
-2.14916012696199e-05
-4.50869262102088e-06
-3.80614910488778e-05
-3.53717523909011e-05
-3.37412476554109e-05
-6.72583363687748e-06
-3.882712902447e-05
-3.08486165583495e-05
-3.60191005736093e-05
-2.83361208898364e-05
-1.0897748864317e-05
-3.20441176709574e-05
-2.04983328693425e-05
-2.32370096064831e-05
-2.06208204848885e-05
-3.37579372608081e-05
-7.98717541694383e-06
-2.17110035204384e-05
-3.50317842993024e-05
-1.16035680426886e-05
-2.42212574618868e-05
-5.69641117682527e-06
-8.9078334193419e-06
-1.43016796656944e-05
-1.8875236446069e-05
-1.65730151126062e-05
-1.14477845157339e-05
-1.29245739376127e-06
-2.32464346929635e-05
-2.4266144374746e-05
-1.95206864588507e-05
-1.03940203776932e-05
-1.81922539222691e-05
-3.71776462033319e-05
-1.42526388211372e-05
-1.11852438166504e-05
-2.37564116205297e-05
-1.25132743555831e-05
-3.45521586941932e-05
-1.66224593026693e-05
-2.66194804926374e-05
-2.10744135803092e-05
3.37644997612471e-06
-2.7641147648698e-05
-2.14001871778751e-05
-2.05620316455771e-05
-1.79061640373571e-06
-4.68763748332303e-06
2.65537171074305e-06
-1.66976414226919e-05
-1.5491881444012e-05
7.02624443993853e-06
-2.93529715894908e-05
-2.52662118680129e-05
-2.22542992747894e-05
-1.66502342759875e-05
-2.95079031188266e-05
-2.29700359933808e-06
-1.07193378604266e-05
-2.05967912383667e-05
-1.57110639617011e-05
-2.06199940730657e-05
-8.70131622495422e-06
-3.54213926724509e-05
-4.70205887359075e-05
-3.84791822741883e-05
-2.61542242857806e-05
7.84660064763936e-07
7.72555863363404e-06
-2.29541133583269e-05
-2.53923259514737e-05
-1.74605032879361e-05
-2.88194057198305e-05
-4.4338515632591e-05
-2.7229897115384e-05
-2.35446751059497e-05
-1.93069805539579e-05
-1.04660206868734e-05
-2.22782323781889e-05
-1.19066883511468e-05
-2.83794662681477e-05
-2.25432431904515e-05
-1.89629108935431e-05
-2.6620675973049e-05
-1.52809003442491e-05
-1.08561301158485e-05
-1.33199855656575e-05
-2.39204314981068e-05
-2.02332908185849e-05
-1.17176842512626e-05
-6.75175735971884e-06
-1.53540314232442e-05
-2.13932040313873e-05
-1.02730485044194e-05
-3.80333518238115e-05
-6.38500430410407e-06
6.41273005184002e-06
-3.3519446917612e-05
-2.09895243259009e-05
-1.68179364638598e-05
-2.64985874004716e-05
-2.56395567508236e-05
-2.48253214594795e-05
-3.41672646107932e-05
-3.18611230930193e-05
-7.34489710822673e-06
-8.38337573246368e-06
-2.82937836731819e-06
-1.63382759495304e-05
-4.18991752115666e-05
-1.38437894950798e-05
-3.29381131315487e-05
-1.50625232320048e-05
-2.15285525707739e-05
-3.41733165787228e-05
-2.54113252766639e-05
-3.4391594994266e-05
-3.46404564706894e-05
-3.39912010309411e-05
-2.13722310168773e-05
-3.45599262579324e-05
-1.89879878455452e-05
-1.71709881048351e-05
-3.31757564332396e-05
-2.84354254647183e-05
-3.48095651624731e-05
-1.83497320010826e-05
-1.90531336339737e-05
-2.26382652426132e-05
-2.69272811788677e-05
-1.84359092908174e-05
-1.07554340784294e-05
-2.19114940370215e-05
-3.84287552738051e-05
-2.98906442358872e-05
-3.11706806042251e-05
-2.75865988506593e-05
2.28596469214755e-06
-2.42794374211747e-05
-2.39451805054033e-05
-2.39801331789416e-06
-1.20831113671962e-05
3.11219457357479e-06
-2.0566253236789e-05
-3.04853718997212e-05
-2.02587996020296e-05
-2.39624397542715e-05
-6.18906318073543e-06
-1.77131954662514e-05
-2.90971452392502e-05
-2.53208701611607e-05
-1.49257685105934e-05
-8.62901578232907e-08
-2.61357106249126e-05
-1.57741461125987e-05
-3.13122516328806e-05
-4.88683266751977e-06
-2.91099850810788e-05
-2.42918910724473e-05
-1.75268794071687e-05
-4.05813759917107e-05
2.05637157453872e-06
-1.94835022254596e-05
-4.85013573256995e-05
-2.50490262811553e-05
-1.1546592956459e-05
-9.63296342536085e-06
-2.8158061383847e-05
-2.14085772026725e-06
-4.05351291445636e-05
-2.75832742560739e-05
-2.5130324553936e-05
-3.36185261418776e-05
-1.92847510346765e-05
-2.35845200069897e-05
-1.78309063269746e-05
-2.87710804844029e-05
-1.3192233765162e-05
-2.97298825710635e-05
-3.06381068568218e-05
-3.19617521306247e-05
-4.1567732653449e-05
3.5180413177013e-06
-1.24826325479428e-05
-1.43711496388052e-05
-1.44304924291392e-05
-2.42380303411128e-05
-1.56527538971197e-06
-1.68655947501017e-05
-1.73901426222899e-05
-3.76220097794135e-05
-1.53969801340742e-05
-1.04573494839479e-05
-4.51281426549051e-05
-9.74217317531124e-06
-1.43049703424728e-05
-7.13257577862853e-06
-2.21225099090846e-05
-2.95832230684505e-05
-7.56083258150697e-06
-1.33410163270905e-05
-1.09281134193305e-05
-1.74084941950842e-05
-2.03380249330819e-05
-1.73278353825158e-05
-2.9365235925073e-05
-3.70966292148087e-05
-7.31620480124798e-06
-2.70042195473527e-05
-1.3107562671377e-05
-4.93461226638628e-06
-1.00219061692632e-05
-2.26603781501872e-05
-2.21883240852865e-05
-3.07169695952017e-05
-4.04884975369601e-05
-2.0484070362278e-05
-3.00016466098776e-05
-2.20473740445573e-05
-7.25288150578058e-06
-5.1176577872982e-06
-4.8025937434023e-05
-4.04403626208374e-05
-1.52091590651688e-05
-3.7323660000263e-06
-3.96257112429903e-06
2.6815155420756e-06
-3.69198304628421e-05
-2.48388591993588e-05
-8.98686490436821e-06
3.71648608060388e-07
-2.12417398137925e-05
-1.07894785125539e-05
-1.30247149926929e-05
-1.90973988262036e-05
-3.57567839914245e-05
-2.49919708307412e-05
-2.19103533438882e-05
-3.25603058103116e-06
-6.02499794292991e-06
-2.56309282430483e-06
-3.48726218335705e-05
-1.00972510128951e-07
-8.80139035716888e-06
-2.41316233020841e-05
-2.26254114901509e-05
-1.22985775710672e-05
-1.99438379222493e-05
-4.17669760535979e-05
-3.62143243131942e-05
-3.07619503309231e-05
-1.70338594008817e-05
-3.95284255790898e-05
-2.1710270568934e-05
-9.60831276637492e-07
-2.25421419007465e-05
-2.14571756466212e-05
-2.55508799891961e-05
-1.40331316151308e-05
-2.84177107432322e-05
-1.36192850863646e-05
1.56485429157216e-06
-2.86022472444647e-05
-3.96114844876745e-05
-4.25793667115645e-05
-1.90585942489495e-05
-1.27003655031944e-05
-1.55210319981583e-05
-3.23281464191994e-05
-1.58255906716888e-05
-3.5444481855466e-05
-3.16717327223964e-05
-3.31428908491759e-05
-1.81915795428325e-05
-2.16185700925308e-05
-3.92003704804039e-05
-2.28183835469899e-05
-3.44787710059414e-05
-1.45488295760673e-05
-3.6136835224875e-05
-3.43332472430186e-05
-3.21710168812504e-05
-2.34488880091053e-05
-3.58087688161245e-05
-2.09998443813963e-05
-2.2995788547763e-06
-6.69910095887273e-06
-2.80615299028761e-05
-2.65512424068974e-05
1.85017353209244e-06
-1.63391885194436e-05
-1.07570759467957e-05
-2.50774760904385e-05
-4.27685411065207e-05
9.60696614960727e-06
-5.2275201913889e-06
-1.63159722462036e-05
-3.45329066764962e-05
-2.05158335651887e-06
-1.24045348155985e-05
-3.17871277231747e-05
-8.59329839523753e-06
-4.63032834370047e-05
-3.47608908203057e-05
-1.81575404660385e-05
-7.94251598055651e-06
-3.21498453546817e-05
-1.08469902559824e-05
-7.88455585521402e-06
-8.4635218064724e-06
-2.24264137768414e-05
-3.2043371370234e-05
-1.99814933842384e-05
-1.20163899898827e-05
-3.8014490436286e-05
-1.0858056892221e-05
-1.16433970606035e-05
-1.14643505448269e-05
8.56839750504234e-06
-2.53050755450998e-05
-2.7278914891386e-05
-2.01480041353222e-05
-1.46328029653067e-05
-4.44406989830597e-05
-4.04936465347371e-05
-2.3962844928572e-05
-1.88047746214013e-05
-5.82421257235676e-05
-2.29923278864262e-05
-6.54610872744379e-06
-2.11691107177081e-05
-1.39742928758978e-05
-2.04391212708421e-05
-3.08655897857296e-05
-2.30993663022815e-05
-2.15964266791007e-05
4.96963702772991e-06
-2.14543069884159e-05
-2.69983492059737e-05
-1.17782466001778e-05
-1.42247797942099e-05
-2.83310846160336e-05
-3.33460973276476e-05
-3.67789559221742e-05
-2.68367295923906e-05
-3.15749003142258e-05
-2.21136817723689e-05
-2.29502517293776e-05
-2.1059387937599e-05
-3.16111633375992e-05
-2.2317472579439e-05
-9.03962514475763e-06
-8.62425570659566e-06
-1.29426111409349e-05
-3.09612167998007e-05
-2.33948063886414e-05
-3.17012507944029e-05
-2.5056185365391e-05
-2.51616603722194e-05
-3.37189147508441e-05
-3.36540259802785e-05
-1.38969058536263e-05
-2.35632952750482e-05
2.79300311836686e-06
-4.26872909248642e-05
-3.3675050669587e-05
-3.07477299858173e-05
-2.24635670956828e-05
-1.77526881186546e-05
4.15548628443123e-07
-2.55338720275097e-05
-2.27446403561356e-05
-4.05321770876143e-05
1.36897952255345e-05
-8.09312619000142e-06
-4.32989765201892e-05
-2.44297610265177e-05
1.67063985294037e-06
-2.17222909432023e-05
-1.90137484541879e-05
-3.6779173996847e-05
-2.07185059949937e-05
-1.20468021981426e-05
-3.53296852314895e-05
-2.17861699820303e-05
-3.89084362782359e-05
-9.93862517939216e-06
-1.66380623784401e-05
-2.47195886365668e-05
-1.97895377380088e-05
-2.63876580413065e-05
-2.72829091504339e-05
-2.10830549009852e-05
-1.56864918495053e-05
-5.1406134615782e-06
-2.8053628801144e-05
-1.99468563822717e-05
-1.88699993549485e-05
1.01247145197566e-06
-1.29830161312352e-05
-2.99401294072739e-05
-1.97749155715849e-05
-2.21481954648567e-05
-4.27804637372193e-05
-2.91996354373624e-05
-1.47471615077914e-05
-3.28591671712381e-05
-1.04437044825815e-05
-1.24268340051159e-05
-3.1210104653146e-05
-2.69943550207669e-05
-2.93513290385641e-05
-1.48692250368583e-05
-2.60427670353015e-05
-1.48999359495339e-05
-4.3898046908826e-05
-1.45290369241384e-05
-2.82372189588911e-05
-1.10751253211091e-05
-4.10112108323443e-05
-3.51727920867904e-05
-2.13373937277064e-05
-8.97716778235615e-06
-1.94329038589317e-06
-2.68259514338727e-05
-2.41092929558038e-05
-2.00117206296859e-05
-3.10348596860513e-05
-2.22984321992992e-05
-1.76214518805482e-05
-1.09279145542491e-05
-4.10981502643829e-05
-2.49412926721605e-05
-2.16707830501017e-05
-2.31540686935566e-05
-1.16844334487379e-05
-3.29721771877317e-05
-2.23931136545838e-05
-3.17324387156725e-05
-2.08173476710965e-05
-8.480380482116e-06
2.47447456573864e-06
-3.55878580156761e-05
-2.39617006097983e-05
-1.04016913523625e-05
-2.74908804053628e-05
-2.23274974790041e-05
-1.41640249367809e-05
-2.54559808704037e-05
-7.90112527771008e-06
-2.69012245041217e-05
-5.8719820583556e-06
-2.38572144009816e-05
-1.06234837859473e-05
6.10922840024544e-08
-3.04078755009923e-05
-2.11768642946998e-05
4.79722437736879e-06
-2.59780015499931e-05
-2.25368471470124e-05
-2.78878807142253e-05
-6.54805401761205e-06
-1.23610534877345e-05
-1.33627625731956e-05
-3.15710666882801e-05
-3.21852750080043e-05
-3.60817860575875e-05
-3.50565738303201e-05
-2.90638308158816e-05
-3.23349656275231e-05
-9.22889660394207e-06
1.76187340445731e-06
-3.04780657121037e-05
-4.0909189747353e-05
-2.03703071868695e-05
-1.53514199179605e-05
-3.91528029394019e-05
-1.2398125427202e-05
-1.43460653875535e-05
-9.78185737532421e-06
-1.90330726172923e-05
-1.14958261269247e-05
-2.35106277003779e-05
-2.28909029613642e-05
-1.9539423627651e-05
-5.14602193384266e-06
8.28552162106637e-06
-1.966984790778e-05
-1.43135735889673e-05
-8.74782569422446e-06
-6.21213954167011e-06
-3.03331480276405e-05
-2.17996697673712e-05
-8.79475535917211e-06
-1.43746459975534e-05
-2.81145279912819e-05
-2.80479446039035e-05
2.0170574972386e-06
-1.26833987830492e-05
-1.41311132991672e-05
-1.77681134334674e-05
-3.58445188064508e-05
-3.1150126534241e-05
-4.06897458524095e-05
-3.52381964328805e-06
-2.09721106628212e-05
-2.83994997292928e-05
-2.99027232446829e-05
-2.76812635934803e-05
-1.27909227729516e-05
-1.1110508986219e-05
-1.72128860285335e-05
-1.86274658051719e-05
-2.94562378770892e-05
-1.99156451554083e-05
-1.85234761136279e-05
-1.60696113733221e-05
-4.72934231594503e-05
-3.1979030774176e-05
1.59412636469493e-06
-2.78214053847928e-05
-1.21929314013667e-05
-1.54983891510358e-05
-1.72045597456247e-05
-2.53256678896783e-05
-2.11064426887651e-05
-1.58736146542255e-05
-1.57755801214977e-05
-1.24224510792145e-05
-1.79277995715769e-05
-2.12415372685749e-06
-1.08894157354986e-05
-2.25143302926105e-05
-2.58604627820905e-05
-3.04649124407015e-05
-4.64897514428683e-05
-2.35235717827895e-05
-4.00236376612899e-05
-9.50482730620173e-06
-1.18282260189753e-05
-1.86551907398062e-05
-1.25329470374728e-05
-2.85641827116571e-05
-2.57426423605701e-05
-2.09322265584333e-05
-1.10199067678609e-05
-1.52382940142379e-05
-2.08520043920301e-05
-2.01485915656151e-05
-2.33528878513118e-05
-4.26010127664222e-05
-2.03965643374675e-05
-2.06921991928202e-05
-1.54825775964872e-05
-7.82197312600054e-06
-3.85615227489253e-05
2.78853719040262e-07
-2.96403433712072e-05
-2.46320754255489e-05
-5.59617737157242e-06
-1.37879956134384e-05
-2.18658201731856e-05
-1.24131166674328e-05
-2.35420647631761e-05
-9.25957038298757e-06
-1.858956110654e-05
-2.79409800787577e-05
-1.39201071729503e-05
-2.09684126709134e-05
-2.29429043121068e-05
-2.29007418184443e-05
-3.9709888543835e-05
-1.63687390738166e-05
-6.46698375340511e-06
-3.87204447276859e-05
-2.98280933232948e-05
-2.7711612881164e-05
-1.1982586465818e-05
-3.24326865949845e-05
-3.73441002528105e-05
-3.59250622349546e-05
-1.11928424016732e-05
-5.58635949152349e-06
-2.70842731560649e-06
-3.77001602503348e-05
-2.60728009572787e-05
-2.47100990615408e-05
-2.38822543074976e-05
-2.29913020251671e-05
-1.75073386508401e-05
-2.80568010850027e-05
-1.1185953849835e-05
-1.73357029536947e-05
-2.1120967916858e-05
-2.70160313037877e-05
-1.28942924722531e-05
-2.69296313641544e-05
1.67698432946061e-05
-1.69405783280935e-06
-2.3504002486817e-05
-1.65523521156944e-05
-2.26733101328166e-05
-3.47417622797476e-05
-1.28057201238428e-05
-3.8604654551678e-05
-6.93850936797705e-06
3.48025960041692e-06
-2.08924099249157e-05
-2.71293348295431e-05
-6.59284561722573e-06
-2.02031444698167e-05
-2.63648038159808e-05
-2.31235215956853e-05
-4.67875784452833e-06
-2.31308846612922e-05
-1.41059567111983e-05
-1.51047889285967e-05
-7.04540945394942e-06
-2.78952306178101e-05
-1.50507329830057e-05
-2.3837768093714e-05
-2.13299852494121e-05
-6.83869952580562e-06
-1.98022142348652e-05
-2.32636869743834e-05
-2.1694277818897e-05
-3.97278960575597e-05
-2.00934573569724e-05
-2.69605306286492e-05
-2.66021294549416e-05
-1.855994487901e-05
-1.92490746078795e-05
-2.64672399686054e-05
-1.07558577641375e-05
-3.41963029078585e-05
-1.45892113556683e-05
-1.73062605498659e-05
-2.04781579817155e-05
-1.651024469466e-05
-5.26319540652293e-06
-3.43764962434783e-05
-1.28100792878788e-05
-9.16522954293354e-06
2.78761692204974e-06
-3.65823877468815e-05
1.29807520742177e-06
-1.16058317144466e-05
-1.63209471150832e-05
-3.18874937914365e-05
-2.96800379740264e-05
-3.05324471128177e-05
-1.63882182965461e-05
-3.21040437652006e-05
-1.37181426042727e-05
-2.77117415804497e-05
-3.92731223993399e-05
-1.63382173667817e-05
-2.38483217553959e-05
-1.51590827684328e-05
-2.6231485427435e-05
-3.08879862722384e-05
-4.33896901868207e-05
-1.83707408185095e-05
-3.39012871397847e-05
-3.89410618314769e-05
-2.98615727257213e-05
-2.88561314928834e-05
-1.49635954389215e-05
-1.72182429247575e-05
-3.5341039135454e-05
-1.81533203048208e-05
-1.35556476439569e-05
-1.15966795880203e-05
-1.70723509026557e-05
-2.70142961832388e-05
-3.2131192957216e-06
-2.55829597883065e-05
-6.05671100031966e-06
-2.2676170226114e-05
-1.39668317157631e-05
-1.32228442068222e-05
-9.30776985732789e-06
-1.8870522439063e-05
-2.84093148266409e-05
-2.99269350757485e-05
-2.21294207110133e-05
-2.55991041911986e-05
-2.01061755037236e-05
-2.84167462719557e-05
-1.83868262281249e-05
-1.72136553297995e-06
-9.51365437523649e-06
-4.05272121814126e-05
-1.52461201399495e-05
-3.33816352885547e-05
-1.58916550133235e-05
-3.20554084254459e-05
-3.44864272457207e-05
-1.43040562873169e-05
-3.14486836549734e-05
-1.66462372497568e-05
-2.42039723795463e-06
-2.24665673014321e-05
-2.34750769204552e-05
-1.18269078542954e-05
-3.43004054939219e-05
-2.79156098785941e-05
-1.87194939191777e-05
-2.72518534278993e-05
-3.27277885504309e-05
-4.1091971741517e-05
-1.86248594030173e-05
-1.57938869201293e-05
-1.61523038852802e-05
-1.11776784971471e-05
3.19161546906154e-07
-3.08407131867527e-05
-1.30489175954859e-05
-3.09875056184461e-05
-1.65121878810326e-05
-2.05445512575168e-05
9.27096064654533e-06
-1.50373951625195e-05
-6.32773862320616e-06
-2.07538326163642e-05
-2.98180757923254e-05
-1.30429949179525e-05
-2.00276054425817e-05
-1.55918246399768e-05
-9.69841526457433e-06
-1.37567389734808e-05
-3.61117785794522e-06
-9.86231851251345e-06
-2.47283916362343e-05
-2.94996350656533e-05
-2.21966216195675e-05
-1.91010637645442e-05
-2.95917053442343e-05
-3.45874880796317e-05
-1.65690106967979e-05
-3.40598718126827e-05
-1.94067928269174e-05
-2.77381494268341e-05
-3.32208111564023e-05
-2.2121150527382e-05
-3.70762735962965e-05
-1.02725353062826e-05
-6.64355779130181e-06
-4.19882979616671e-06
-3.35514169087888e-06
-5.87801128492882e-06
-2.92067407978102e-05
6.51455700874071e-06
-8.11539089965162e-06
-3.85476965607726e-05
-7.76059820866571e-06
-1.71730294763716e-05
-1.74386555015134e-05
-6.30939059443949e-06
-1.83403668870861e-05
-1.53783309105415e-06
-1.94286442467156e-05
-3.90533835664275e-05
-2.84398642114545e-05
-2.20001112925303e-05
-3.15624671496112e-05
-8.5578237948897e-06
-2.60260817570834e-05
-9.00381420077777e-06
-7.95893991095558e-06
-2.40244724726114e-05
-2.65838674405159e-05
-9.26914258881524e-06
-1.89031457259071e-05
-1.83426101271349e-05
-2.36501416420825e-05
-2.77705823114292e-05
-1.77713096674347e-05
-3.23325868811483e-05
-1.82244921780411e-05
-3.32521695775371e-05
-2.50320566722413e-05
-6.72030446026094e-06
-1.89673721852762e-05
-2.11297050681583e-05
-1.04536423455937e-05
-5.10092814808671e-06
-1.97068433440892e-05
-2.22022714489706e-05
-1.05915952562663e-05
-1.19308659928295e-05
-3.29445746744317e-05
-1.2454620471721e-05
-2.45942177323846e-06
-7.05019975021398e-06
-2.43571865492438e-05
-2.76972530950007e-05
-1.87527498707572e-05
-2.00943419839111e-05
-9.52364855621134e-06
-1.63237419173164e-05
-1.10581911101717e-05
-2.76205618036931e-05
-3.97601516129026e-05
-2.77092663266169e-05
-4.00671085561011e-06
-3.40248497044544e-05
-3.32576827843916e-05
-2.08157261550892e-05
-1.68609361163104e-05
-1.99534678050981e-05
-2.1683909274712e-05
-1.62556298054517e-05
-2.46647780867632e-05
-1.42921622398666e-05
-1.64921495116081e-05
-4.35698750606821e-05
-1.31189552086363e-05
-1.77261355015022e-05
-3.62669925828139e-05
-1.13499145314941e-05
-1.07466113630826e-05
-2.17101975455353e-05
3.5325253042952e-06
5.2300483824441e-07
-3.82967429411917e-05
-1.43106897524726e-05
-1.96563833983227e-05
-3.27535661172975e-05
-2.40391664406198e-05
-3.07408674818299e-05
-1.27723282014712e-05
-1.47974345854242e-05
-2.1453307602298e-05
-2.60544610177649e-05
-1.46650325580324e-05
-2.54430557797218e-06
-3.45993384683449e-05
-1.78750767008035e-05
-3.84195207009119e-05
-2.79312826187254e-05
-2.87214019853888e-05
-1.66022345489742e-05
-2.55539685607181e-05
-1.09793362589968e-05
-2.12254487864534e-05
-3.25885568512031e-05
-2.17071890440546e-05
-3.01220264751423e-05
-1.56117862977607e-05
-1.69824689794524e-05
-2.94083280849871e-05
-1.77703093227058e-05
-2.56847529822894e-05
-1.68974903977944e-05
-3.05911193764576e-05
-8.02355971492171e-06
-1.85410150834052e-05
-2.97309826238599e-05
-1.19520701437758e-05
-2.68258329936539e-05
-1.57234068664332e-05
-1.26418532887749e-05
-3.5285867000036e-05
-3.60467252684603e-05
-2.29934587180208e-05
-2.28443788523416e-05
-7.26794366859026e-06
-1.98787469687746e-05
-7.23968650240399e-06
-2.61158338716608e-05
-2.89585143526826e-05
-3.44664602638307e-05
-2.3383829274383e-05
-1.06500632110734e-05
-3.38646320400317e-05
-2.07548335502358e-05
-3.9673721194756e-05
-2.233300386708e-05
-2.3651260365678e-05
-1.9682447142333e-05
-2.91497667362232e-05
-4.19137123365504e-05
-1.55944309038596e-05
-2.31395422308063e-05
-3.03773550171421e-05
-2.5707351810884e-05
-2.71314477908204e-05
-3.46704611096672e-05
-1.82329562631906e-05
-3.16581049811689e-05
-3.1608712905452e-05
-1.68632131793352e-05
-1.56651759709019e-05
-1.62339747834665e-05
-2.37220994251522e-05
-1.72692825847067e-05
-2.99907917891894e-05
-1.18634302281769e-05
-1.25858236100929e-05
-4.23823619555765e-06
-1.84357515854571e-05
-1.84067433180411e-05
-1.16001443963331e-06
-3.42221662990339e-05
-2.51887857990634e-05
-2.80484288642297e-05
-2.98992884699683e-05
-1.09821601862912e-05
-2.26785861553005e-05
-1.63796218881172e-05
-9.01990770800837e-06
-5.05251818289649e-05
-1.35561685415819e-05
-3.42032008321155e-05
-2.94561701836585e-05
-1.95989340587808e-05
-3.17747960591651e-05
-6.71896779942667e-06
-1.79771059246058e-05
-2.09112893061804e-05
-2.7023241070957e-05
-2.12574049553467e-06
-1.90638463575481e-05
-1.17437602891045e-05
-3.07220824858371e-05
-1.82273416761056e-05
-1.63627370405046e-05
4.9271188749185e-06
-4.96936072767672e-05
-2.0033308460146e-05
-3.87209430465361e-05
-7.3327929380052e-06
-1.75861858346369e-05
-3.04080788413073e-05
-4.85569424317756e-06
-2.68468311111535e-05
-2.16738843301806e-05
-1.72040539277405e-05
-2.20401386700003e-05
-2.16732958602039e-05
-1.63851463102775e-05
-1.71893821428147e-05
-3.59241954693258e-06
-3.1580193636951e-05
-2.03190758163329e-05
-1.14557394163699e-05
-2.78610287468244e-05
-2.58041304559794e-05
-2.59674576443847e-06
1.99084342950651e-06
-3.33060336775509e-05
-1.16256809049257e-05
-2.03741364943713e-05
-1.5772429849193e-05
-3.65005657897176e-05
-2.69246584027539e-05
-1.35533950673208e-05
-2.01653305275425e-05
-2.26672115555018e-05
-3.3578391442479e-05
-7.54229102443119e-06
-1.35111076602042e-05
-1.7721259873938e-05
-1.71555534030652e-05
-1.57111901780791e-05
-1.02469091336251e-05
-1.86759681252311e-05
-1.69090484109394e-05
-2.75209453213503e-05
-2.38712245688212e-05
-2.96754719899937e-05
-2.87986209102218e-05
-2.48667431372677e-05
-8.85324525129241e-06
-3.78058269736364e-05
-2.25693027278522e-05
-1.42645120171222e-05
-3.69370892763119e-05
-3.34799426410486e-05
-2.26956388425258e-05
-1.8274292083802e-05
-9.00011566304662e-06
-3.12262508384309e-05
-1.68825554079024e-05
-4.0365532966466e-05
-1.78340709424157e-05
-1.84165534306209e-05
-8.95723160841807e-06
-2.55464442280627e-05
-2.9474491481133e-05
-1.96765072020352e-05
-1.76808779368706e-05
-3.33633939004868e-05
-1.74020920317001e-05
-1.22798032125007e-05
-1.94669992478621e-05
-1.84812410561829e-05
-1.56665449491885e-05
-2.33428462626006e-05
-2.89420926582823e-05
-2.95435006145644e-05
-1.97536337397603e-05
-3.47428674730138e-05
-1.3566852981762e-05
-8.51580342605018e-06
-4.52460508471939e-05
-2.10320017121604e-05
-1.60890820558047e-05
-2.61039481256256e-05
-1.57539533759941e-05
-2.20075619866317e-05
-1.10968152485499e-05
-1.61092656902745e-05
-4.44111714197733e-05
-7.69020986768423e-06
-3.57896155053066e-05
-2.01051578927198e-05
-1.07204779188689e-05
-2.63038388557712e-05
-3.12857534519752e-05
-2.05359254346706e-05
-3.42438576207374e-05
-2.03936796215835e-05
-2.17461290730507e-05
-3.228767947929e-05
-2.58888270254984e-05
-1.86785721519841e-05
-1.43281187156481e-05
-1.53408005525939e-05
-1.95716510406546e-05
-1.50058290895213e-05
-4.84339540720755e-06
-1.56802070690622e-05
3.52314172812758e-06
-9.62606006410594e-06
-1.43474933429535e-05
-2.01017125026857e-05
6.91850259563277e-06
-1.04617589161539e-05
-2.12746149521625e-05
-2.03776686408926e-05
-7.94489034010511e-06
-3.1078064132984e-05
-6.48948045914726e-06
-3.78632441325552e-05
-1.51346713756485e-05
-3.3624909624773e-05
-3.08703369649184e-05
-1.67446996045306e-05
-2.78115711541284e-05
-4.08977719348501e-05
-1.22373424643382e-05
-3.02287157324538e-05
1.03686751969704e-06
-1.58058748682466e-05
-3.10891625657905e-05
-1.97796643213988e-05
-2.47704894324208e-05
-1.3581716342248e-05
-2.19160144616124e-05
-1.16058478939561e-05
-2.45616078499393e-05
-1.8993731990193e-05
-1.99860545423441e-05
-2.48254249922169e-06
-5.67880546770562e-06
-2.26899683576555e-05
-1.56676661068606e-05
-3.56153341630711e-05
-1.81981492567752e-05
-2.46438915094962e-05
-2.77017734675744e-06
-1.73605263467903e-05
-2.06853235842487e-05
-2.41698144191339e-05
-1.42991830837243e-05
-2.79584673292021e-05
-2.49366005137406e-05
-1.7622405179057e-06
-2.55618697856445e-05
-2.53465699931885e-05
-3.62346205596695e-05
-1.08932095069837e-05
-2.66755248402538e-05
4.63576516572686e-06
-1.97882414927765e-05
7.22753378336233e-07
1.1382954603421e-06
-4.78245644379416e-06
-2.53353359257917e-05
-3.40253689483868e-05
-2.16972582921599e-05
-1.67400440670539e-05
-1.96948766729605e-05
-2.09867657982045e-05
-1.20348740437495e-05
-2.57553245562242e-05
-4.67640339118492e-05
-8.9549382662931e-06
-2.83998185188832e-05
-5.88947447256258e-06
-1.09701264067174e-05
1.49407284044938e-05
-3.72860301178908e-05
-1.18452783988228e-05
-1.14249710215279e-05
-1.4920294729496e-06
-3.12201103933464e-05
-3.38992427601048e-05
-9.01848675540801e-06
-3.24465355948832e-05
-3.15709775557433e-05
-9.96610106035453e-06
-2.40892230576098e-05
-2.03125824075229e-05
4.46304945961659e-06
-3.53952966460553e-05
-2.19965650394698e-05
-2.15840328061252e-05
-1.92098822190452e-05
-1.53608306921154e-05
-2.41696440807435e-05
-1.88306671728488e-05
-2.07906002048763e-05
-1.43481449849636e-05
-1.90656842338972e-05
-3.74860739312734e-05
-1.31868021149852e-05
-1.26233407765789e-05
-4.04249902797844e-05
-1.12448107920195e-05
-1.8517650770619e-05
-2.015395123773e-05
-2.19581274834511e-05
-2.2251247585231e-05
-2.04482773063345e-05
-1.54365022825368e-05
-8.97620890651777e-06
-2.26397351703915e-05
-1.55047494894552e-05
-1.62511571187696e-05
-2.67726789008865e-05
-3.55531007004316e-05
-3.0822957068103e-05
-2.88031785109221e-05
-7.17638028205962e-06
-1.72950880786623e-05
-1.76816436947002e-05
-1.11303050436979e-05
-6.26917227796251e-06
-3.13930444968016e-05
-2.32799587558571e-05
-1.14348997245963e-05
-3.16263562987724e-05
-3.28412314745369e-05
-2.61577743675015e-05
-3.66221134116152e-05
-1.42370041432215e-05
-7.3574109011753e-06
-1.16704080267322e-05
-1.27527233303354e-05
-2.72773337989624e-05
-2.87186049236658e-05
-4.33274298490074e-05
-2.17611009139635e-05
-1.83522532800722e-05
-2.61556858639656e-05
-5.8445850615731e-06
-2.87818668271878e-05
-1.53829262592708e-05
-1.72378690167021e-05
-2.87582872273907e-05
-2.31045147223662e-05
-1.90457522292393e-06
-1.85198250005928e-05
-2.48877714438837e-05
-2.134577840839e-05
-3.70855785631657e-05
-1.09322502607882e-05
-2.55713112976135e-05
-7.56454112920474e-06
-1.7597597602438e-05
-2.65013883135173e-05
-5.73073063221135e-05
-3.59647265019676e-05
-2.6896760785991e-05
-2.6087108481476e-05
-1.38899474050565e-06
-6.0129885764326e-06
-2.84231152882387e-05
6.47909230336735e-07
-2.46736386603801e-05
-2.59550724149635e-05
-1.15468807725366e-05
-1.74747823847523e-05
-1.02703483317966e-05
-2.54730939227744e-05
-2.57321962978331e-05
-1.71026193086764e-05
-2.17834802113779e-05
2.57263597049162e-06
-1.68664374667945e-05
-1.88469471057851e-05
2.82705895126987e-06
-2.84199884783329e-05
-3.46741698000594e-05
-3.15842612826255e-05
-4.47975631216225e-05
-3.24422127702059e-05
-2.70571342182222e-05
-2.4688671591555e-05
-2.23099040539412e-05
-2.42235691979542e-05
-3.22863097757283e-05
-3.61640085257521e-05
-2.04501313214648e-05
-1.88655494633326e-05
-2.7764560839017e-05
-2.27226740050477e-05
-3.43799429844967e-05
-2.22385582436582e-05
-2.06394538219478e-05
-2.08517323824154e-05
-2.82591450112927e-05
-2.56206917718582e-05
-2.36583878565055e-05
-2.23337268644627e-05
-1.95813424643231e-05
-3.84004370872103e-05
-2.687358653655e-05
-2.3735775664589e-05
-2.43158242378576e-05
-3.18167819093547e-06
-2.17741759891827e-05
-2.72600212721046e-05
-2.8062992309268e-05
-3.2396066962932e-05
-1.61284922931196e-05
-1.18078277197409e-05
-2.56338834308008e-05
-1.71511795524393e-05
-1.67895695597961e-05
-1.80563030673968e-05
-2.18326911511242e-05
-2.97288307066728e-05
-3.09322557346626e-05
-2.5722934326234e-05
-3.16068244286251e-05
-4.03628601754026e-05
-2.65230287659802e-05
-2.77173312846925e-05
-2.49479063645347e-06
-2.33294033122027e-05
-1.48804926424801e-05
-1.11780646352837e-06
-2.78906003616778e-05
-1.43641545173961e-05
-2.21681743976134e-05
-1.08635120885858e-05
-1.70305931069711e-05
-5.98002809417829e-06
-3.52699675502349e-05
-1.3171806048963e-05
-3.30405442006804e-05
-2.10118115258864e-05
-2.07807123624783e-05
-2.8037212996372e-05
-1.55998020209469e-05
-2.29762921572002e-05
-2.26528788571147e-05
-8.08178920998433e-06
-1.69071033171317e-05
-1.38542592080744e-05
-1.37293504885065e-05
-1.2675142050788e-05
-1.4593799900314e-05
-1.65627263337156e-05
-2.29485170644548e-05
4.72464955801411e-07
-2.40650316614768e-05
-1.40161787628281e-05
-1.07306168692064e-05
-2.6449134390656e-05
-4.29013519980071e-05
-1.78856553204486e-05
-4.2526716076706e-05
4.1314563612308e-06
-1.36526967808466e-05
-3.59586699034017e-05
-1.58504176030639e-05
-1.74417087758426e-05
-1.63463185278132e-05
-3.49889371466499e-05
-4.78341979857112e-06
-9.77724721686851e-06
-2.19637952502058e-05
-8.33463497143021e-06
-2.38500938085191e-05
-2.99996687564244e-05
-2.42659313236828e-05
-3.75792957939841e-05
-2.07462438839914e-05
-1.35843364910222e-05
-3.66133938777737e-05
-2.88628269114462e-05
-2.03714890132474e-05
-1.8340098793437e-05
-3.0317415593066e-05
-3.53071349758949e-05
-3.65781890173789e-05
-3.64984339690585e-05
-1.34664437066806e-05
-2.93369544373704e-05
-2.45727094444946e-05
-8.18259540111533e-06
-3.98168072593891e-06
-2.89576478650766e-05
-3.39071718946861e-06
-8.13783613596609e-06
-3.64746927638556e-05
-3.46751722101004e-05
-1.75319171912855e-05
-7.303316036264e-06
-1.44798251254083e-05
-9.95230501905054e-06
-4.25331118003809e-05
-4.75783379360218e-06
2.59426118007297e-06
-4.31170471414696e-06
-2.4198535674621e-05
-2.05657640257247e-05
-3.21557110262162e-05
-7.96965466506584e-06
-7.81879873933474e-06
-2.78483928906702e-05
-2.55250535658801e-05
-3.82934453461257e-05
-2.78428515727076e-05
-3.22655677973717e-05
-2.44148910578498e-06
-3.01046657000844e-05
-2.11410107581031e-05
-1.11398945670775e-05
-1.34827384347576e-05
-1.38959299580589e-06
-1.98054381494852e-05
-4.23517702652844e-05
-1.63366377672918e-05
-3.29452723857037e-05
3.61182484065477e-06
-4.46305981565457e-05
-2.57192856285058e-05
-5.28333853232322e-05
-3.17616181356921e-06
-1.13263576880431e-05
-1.97521500616142e-05
-1.2032971188529e-05
5.25294432718125e-06
-3.5105496453068e-05
-1.25081325490026e-05
-4.46505867344301e-06
-3.00440458122871e-05
-2.2250818280089e-05
-2.27946521839939e-05
-1.1244204713861e-05
-2.23405508723129e-05
-2.29248031077308e-05
-1.1897414529137e-05
-1.33137468245939e-06
-1.70049954261667e-05
-2.31242863525879e-05
-2.3855005040448e-05
-2.43224910291892e-05
-9.51164658163484e-06
-4.98117097276801e-06
-2.49221245427278e-05
-2.29300921109449e-05
-2.29916558202256e-05
3.62979457792056e-06
-8.08905095438032e-06
-2.39472921590596e-05
-1.27749226266796e-05
-3.02936327442119e-05
-2.18759359789809e-05
-1.27944193667492e-05
-1.65291793158568e-05
-1.49804757299354e-05
-2.65880768174783e-05
-1.05106373619356e-05
-3.21288903945062e-05
-2.08727822071589e-05
-1.41600344506517e-05
-2.27069165347186e-05
-4.0268470068417e-05
-1.39826701118918e-05
-1.46253443234222e-06
2.60550148232458e-06
-2.06163274959565e-05
-9.03886112873733e-06
-3.73311050421073e-06
-2.8888655745376e-05
-6.11755622890478e-06
-2.97699804488308e-05
-2.36670423797161e-06
-3.58736348347998e-06
-1.41736864490012e-05
-2.51492090674695e-05
-1.45470159031802e-05
-5.86859288149051e-06
-8.43639547679347e-07
8.38627036116607e-07
-7.24923879044698e-06
-2.33000822310701e-05
-1.72494508852405e-05
-1.03900734229358e-05
-4.12148273469883e-05
-2.40976639594724e-05
-2.96109153189134e-05
-1.3480627032675e-05
-6.80244704794887e-06
-2.54962412192891e-05
-2.73582645216326e-06
-1.7622961020526e-05
-2.60095390849837e-05
-1.13947695606215e-05
-2.44846288997827e-05
-2.983457736804e-05
-3.35014000019964e-05
-3.72947327692947e-05
-3.45510487907002e-05
-2.06583029219841e-05
-3.15082579840666e-05
-1.09417864503603e-05
-2.7374598920491e-05
-2.8642588420715e-05
-1.41663718510279e-05
-2.75442522750248e-05
-2.40776643299601e-05
-1.84051666894116e-05
-3.80007318031356e-06
-1.18133722729235e-05
-2.54891313228846e-05
-1.68880227900911e-05
-1.21311575058125e-05
-3.03149971434023e-05
-2.94166948594397e-05
-8.56890928059046e-06
-9.36298636297415e-06
-2.86046957260045e-05
-3.12179622954106e-05
-2.35255842378825e-05
-3.07766301154052e-05
-7.56963168691581e-06
-2.87391457495387e-05
-3.45257490305637e-05
-2.29083027052647e-05
-2.33657660781786e-05
-2.71736412058594e-05
-2.17737971887944e-05
-1.54219727534329e-06
-2.33049186407215e-05
-2.22958931306835e-05
-5.62019950700504e-05
-1.90642092092069e-05
-3.45438595503912e-06
-3.2312622673763e-05
5.39749660090295e-06
-1.02481638687122e-05
-5.06149334061474e-05
-3.70707921965133e-05
-1.43835993218933e-05
-1.81336449027684e-05
-3.47853476011602e-05
-2.11853977002094e-06
-1.2396698757901e-06
-2.05420931200522e-05
-2.45478548269313e-05
-3.55452740543087e-05
-2.63337601986095e-05
2.23806119569841e-06
-1.03252618212517e-05
-1.38169882712817e-05
-1.65595064326047e-05
-4.0998057962035e-05
-2.60863397284556e-05
-3.43842469265282e-05
-3.57505320380429e-05
-2.48284432491984e-05
-1.8350894854648e-05
-3.52831750690004e-05
-3.67222104036901e-05
-1.63273853890721e-05
-2.30763878001495e-05
-2.6141073207303e-05
-1.94408078143881e-05
-2.87403665584439e-05
-1.51152719459995e-05
-5.74698885394529e-06
-2.47441258707358e-05
-2.80067382415956e-05
-2.46469879975088e-05
-2.87321844270404e-05
-2.76639174637797e-05
-5.75271430551543e-06
-1.09891914781821e-05
-1.29890151868902e-05
-8.18350257757287e-06
-1.86374794736663e-05
-2.89799543723301e-05
-1.99182558392078e-05
-1.87790237239882e-05
-3.4964992997414e-05
-1.61063626869472e-05
-1.56444387875703e-05
-1.30889926033287e-05
-1.53591643503959e-05
-7.31761272677539e-06
-5.6963474779232e-06
-1.02494186786422e-05
-9.71082842870127e-06
-4.20388230770144e-05
-2.19402526895618e-05
-2.56160175217327e-05
-2.21006206327741e-05
-2.44566005323563e-05
-6.96833059249256e-06
-4.05132711441687e-05
-1.5334062111823e-05
-1.32035415719248e-05
-1.10415472045896e-05
5.75703929746712e-06
-2.43041429050824e-05
-1.56891911893569e-05
-1.32210691709236e-05
-2.60749672541023e-05
-2.2776254343072e-05
9.72030830313275e-08
-2.10485498843016e-05
-5.54053154816499e-05
-2.75587918724517e-05
4.8240697468238e-06
5.41121392443551e-06
4.45218956894741e-06
-4.05585061530674e-05
-1.06857305072919e-05
-8.02326549346023e-06
-2.05157556291944e-05
-4.12501679015402e-05
-1.33066205542732e-05
6.36594115211708e-06
-1.60756545684029e-05
-2.76776109050918e-05
-1.04980712442748e-05
-3.68147192072186e-05
-3.75634553864473e-05
-3.33871799184628e-05
-1.32133439945984e-05
-1.48023122220871e-05
-4.83864202135974e-06
-1.49070709765412e-05
-1.43006101254187e-05
-2.48722288501215e-05
-1.16965732829115e-05
-3.01034672013806e-05
-3.00154940681965e-05
-1.04164492088879e-05
-1.53620112581702e-05
-1.29364052474891e-05
-1.74048843805115e-05
-2.51935479309856e-05
-3.18358050658322e-05
-1.30255067620197e-05
-1.35626793155656e-05
-2.09180613951838e-05
-2.82747168278048e-05
-1.5576903156052e-05
-4.50545277141109e-06
-2.3268812690716e-05
-2.82957619497106e-05
-1.01329126505929e-05
-1.51516862510423e-05
-8.8678116742644e-06
-2.00189502845737e-05
-7.23665240961084e-06
-2.02710115486349e-05
-1.65564497663878e-05
-2.80561552267197e-05
-9.62995907688634e-06
-1.71574409690357e-05
-2.60359590089896e-05
-4.03989114355078e-05
-4.94274787217348e-05
-1.60834820046216e-05
-1.41705815767097e-05
-2.9300354130524e-05
-1.58653666813046e-05
-2.78550058303103e-05
-1.73743919566802e-05
-2.01520526982179e-05
-3.14009114313728e-05
-9.62898848115884e-06
-2.7530087833609e-05
-2.00331709034519e-05
-3.10867341846589e-05
-2.83922457511601e-05
-3.99042270605857e-06
-1.90397417227611e-05
8.97123868284427e-06
-2.84782786453452e-05
-5.21002225702179e-06
-2.15847547783318e-05
-2.86903777360695e-05
-1.10027566687602e-05
-3.28094667380083e-05
-8.98270760748673e-06
-4.16287782786182e-05
-3.76422736359854e-05
-3.32215408873531e-05
-1.0428989464931e-05
-2.13865623284966e-05
-1.36785452762012e-05
-4.48871098292377e-05
-3.20537766456749e-05
-1.60249904888452e-05
-2.78568839759029e-05
-1.83707918304105e-05
-2.4764939545304e-05
-2.82924611563921e-05
-4.09978042647179e-05
-2.62155314532924e-05
-2.13916823515734e-05
-4.60972977833596e-05
-1.43746758646948e-05
-5.41050857491855e-06
-5.37552805196706e-05
-1.83093165345509e-05
-2.41490027666247e-05
-2.17877431476233e-05
-2.67113749519698e-05
-2.23154007682559e-05
-2.40453958044282e-05
8.42000597777098e-06
-5.50708890788552e-06
6.75894497409846e-06
1.87150634838836e-06
-1.71284030897691e-05
-1.79715510254581e-05
-3.13248774924162e-05
-1.5934687355554e-05
-1.78773791840376e-05
-1.6997528687187e-05
-5.25521220290119e-05
-1.4513687484436e-05
-4.56964517077218e-06
-1.61422434288248e-05
-2.70638805556364e-05
-4.05238250307483e-05
3.88162346934117e-06
-3.06196880138018e-05
-1.52099423361099e-05
-3.68752236529923e-05
-1.13651789374477e-05
-2.5304891064488e-05
-1.22925514159007e-05
-7.74153812373001e-06
2.62972241583452e-06
-9.03932097148533e-06
-2.98766736110616e-05
-3.2625652371683e-05
-2.39440896790478e-05
-1.3841063335108e-05
-1.51308683837229e-05
-3.30544475047545e-05
-4.93453517818902e-06
-1.08420167202873e-05
-3.10712044203153e-05
-1.63081106680231e-05
-1.18985451366624e-05
-2.24886461823715e-05
-2.66652109050679e-05
-7.76449273159958e-06
-3.06799727794818e-05
-5.9262524720017e-06
-5.33688640982029e-06
-2.73323689411738e-05
-3.1396938471998e-05
-4.03920512778879e-05
-2.45335117805114e-05
-3.52688235742482e-05
-1.72316984751383e-05
-2.56278645278179e-05
-3.95657570922235e-05
-2.33325562909201e-05
-3.82563178580674e-05
-3.72134379134589e-05
-1.81047282582879e-05
-6.58990257911686e-06
-2.58428404993299e-05
-1.36649735369887e-05
-2.63033678172134e-05
-2.96372612246783e-05
-3.16249869498392e-05
-1.09301192790942e-05
-1.41888538782889e-05
-3.12684259251116e-05
2.95505016350417e-07
-6.55171034009e-06
-2.07764945708476e-05
-3.65397240849519e-05
-1.87484550421375e-06
-1.44489769951886e-05
-3.1860006112002e-05
-2.62428307791517e-05
-2.94742441859784e-05
-3.60016501784009e-06
-2.08515556669221e-05
-1.15101680362347e-05
-8.28560289586519e-06
-9.11776564529176e-06
-1.78870494314896e-05
-3.99344698452486e-05
-2.48806761569088e-05
-1.23966222391554e-05
1.23624139077946e-06
-2.34894428641641e-05
-2.28896597721007e-05
-2.86432036095807e-05
-6.89322376873427e-06
-2.41753391921929e-05
-2.12747496333121e-05
-3.52622924237373e-05
-3.4273161734346e-05
-3.97812358974005e-05
-1.033747450015e-05
-2.27497217241921e-05
1.09071234378391e-06
-2.58068227509167e-05
-3.12428979117462e-05
-2.19167787156134e-05
-1.15447291925236e-05
-4.46021933355976e-05
-1.16525654654032e-05
-2.91787042339715e-05
-2.27938870950299e-05
-1.16944455769258e-05
-1.81949103465564e-05
-1.9286825279037e-05
-3.31448432721008e-05
-2.48052705077965e-05
-2.50083227940534e-05
8.19506072456236e-07
-2.69220772234043e-05
-2.60636846929605e-05
-3.11465691812721e-05
-3.49157707719672e-06
-3.47305938658715e-06
-2.31611412173141e-05
-3.06728263938473e-05
-2.52545053836822e-05
-3.7023575686809e-05
-3.33319478381763e-05
-2.03280616594881e-05
-3.51308106372996e-05
-1.8860748310314e-05
-2.58934630229288e-05
-2.75046655466602e-05
-9.78609908013728e-06
-1.00482104171767e-05
-3.33742801938504e-05
-2.76579628328695e-05
-1.72413463265346e-05
-2.29669981718703e-05
-2.3244133784802e-05
-2.91453410745415e-05
-4.70050186721452e-05
-4.81009464381624e-05
-2.90541923528878e-05
-2.85924191584518e-05
-2.43886619241314e-05
-2.50880938687582e-05
-4.35286038819888e-06
-2.24642129142474e-05
-3.39455139371732e-05
-1.04632637198958e-05
-1.30124579955757e-05
-3.79119680842233e-05
-1.76470052195309e-05
-1.6691711645844e-05
-3.73700294035201e-06
-2.96947599756706e-05
-1.73528482352564e-05
-2.39229150914638e-05
-2.75801954727484e-05
-1.3710193374897e-05
-2.79556080364373e-05
-9.01842105404298e-06
-5.75532444798248e-05
-6.63531002192025e-06
-3.15492276347304e-05
-1.52303216911032e-05
-3.35947271109234e-05
-3.0678474168727e-05
-3.11249210318214e-05
-2.46265810667119e-05
-4.47365023679971e-05
-4.23157932801496e-05
-2.25465276122474e-05
-3.25022368470067e-05
-2.31803649437006e-05
-2.72973673785566e-05
-1.5400819687697e-05
-1.37150508719672e-05
-1.73569219869996e-05
-1.16914768807888e-05
-3.06800918787849e-05
-2.30038477106543e-06
-3.12264925949758e-05
-3.78892647161967e-05
-1.98568282711015e-05
-3.25893640880891e-05
-1.9759870889983e-05
-2.56775421439907e-05
-1.74672915110593e-05
-2.36655415908339e-05
-1.88982410865471e-05
-4.48406263677068e-06
-4.19654856478745e-05
-2.07776545215199e-05
-2.03949854822734e-05
-1.59134038821203e-05
-8.69085867564689e-06
-2.31533599490347e-05
-2.80765319577516e-05
-3.76344553427861e-05
-2.81930500733124e-05
-2.05050424523792e-05
-2.25704416419039e-05
-7.18032439874347e-06
-3.32857290329322e-05
-2.64851702223563e-05
-2.0516459576962e-05
-1.37017228379569e-05
-6.94498093665804e-06
-3.06174952955124e-05
-4.40993050277737e-05
5.29057747064801e-06
-2.07045992947001e-05
-3.54370662750636e-05
-4.30769169230343e-05
-1.78554087233426e-05
-2.04417654691302e-05
-1.73044963648416e-05
-2.49050111606387e-05
-2.09979437238758e-05
-2.28609929663084e-05
-4.16963380064582e-05
-2.53022205805681e-05
-2.63259821643701e-05
3.02456651466264e-06
-2.25384131634284e-05
-5.23239611683476e-07
-2.46031663335465e-05
-2.04732314569172e-05
-2.72476517125846e-05
-2.62778583612041e-05
2.82372158150642e-06
-1.6578571068124e-05
-1.48632816940248e-05
-2.4481519651179e-05
-2.9770199378838e-05
2.191327193016e-06
-3.56782530906643e-05
-2.0018415318498e-05
-3.79319714268283e-05
-3.67818079538917e-05
-6.4738577229934e-06
-1.79202452219093e-05
-2.17919534852645e-05
-4.19276221074215e-05
-1.22394114733719e-05
-3.62211779662744e-05
-2.36652699640653e-05
-1.54652201717853e-05
2.62961638016766e-06
-2.59267898341935e-05
-6.02139088525409e-06
-2.71463047950181e-05
-4.0943757229882e-05
-2.14256608975678e-05
-2.30734883751871e-05
-2.6224739375496e-05
-2.20300237346643e-05
-2.39999999010212e-05
-1.77807375639326e-05
1.14562484417515e-05
-3.60020865504334e-06
-2.16069094190911e-05
-3.70717092494938e-05
-2.59499746674024e-06
-1.20913988971244e-06
-3.67001752463096e-06
-9.81938365607993e-06
-1.53844548852716e-05
-2.20062334345174e-05
-2.95475084849183e-05
-3.20290028439809e-05
-4.15727931349007e-05
-1.64202137257204e-05
-1.92446261674582e-05
-2.95725037788097e-05
-1.10100799241346e-05
-3.2222219099254e-05
-4.26942224702877e-05
-1.15971394167348e-05
-1.78244706654152e-05
-1.92481307870927e-05
-1.35597773568181e-05
-2.36195550731076e-05
-5.32279312724686e-06
-2.26903462098444e-05
-2.10446621911605e-05
-1.91255805550219e-05
-3.81295834930089e-05
-2.70812961529164e-05
-3.61853360450906e-05
-1.66322551432898e-05
-1.88495908563325e-05
-1.0686798628977e-05
-2.93236485544942e-05
-1.89350810158945e-05
-4.81272626798794e-05
-3.14891425216448e-05
-2.04862120188225e-05
-3.10291701440959e-05
-1.72582564240628e-05
-2.2105559474566e-05
-4.61971234132232e-06
-7.54865397748242e-06
-2.14805910117022e-05
-2.3058967679474e-05
1.26986457112601e-06
-1.50459944754281e-05
-3.36110182002781e-05
-8.78565555875827e-06
-2.39677325045873e-05
-3.78034282113786e-05
-1.95093247174996e-05
-2.53010372852151e-05
-2.49408342939021e-05
-8.711031238589e-06
-1.16896157062223e-05
-2.20014924838766e-05
-1.0665067112062e-05
-1.84730473523925e-05
-2.13985334397868e-05
-3.92085189575765e-05
-1.32824510664825e-05
-2.34037818990758e-05
-5.49443694807067e-06
-2.09366063951054e-05
-3.15294031283905e-05
-1.7618872045457e-05
2.20950696672365e-06
-4.7585585739636e-06
-2.7168455255454e-05
-4.72216782493906e-05
-1.43512573685734e-05
-3.90871927933344e-05
-3.54671351660417e-05
-3.30547187161137e-05
-3.86522474482965e-05
-1.5978954442436e-05
-2.11239862823172e-05
-7.79383691123841e-06
-1.35573334424033e-05
-2.91727632245702e-05
-2.31673665750561e-05
-4.40995443122178e-05
-3.51077873671642e-05
-9.58889806247403e-06
-1.84856638528141e-05
-1.78270764938093e-05
-2.29248515861882e-05
-2.8786521348023e-05
-3.92248036118484e-05
-1.96135630714886e-05
-3.82974370364911e-05
-2.65180603182699e-05
-1.78176896651719e-05
-1.86376280851287e-05
-9.8567667243704e-06
-2.71711188861116e-05
-1.00967576958376e-05
-8.49404915038045e-06
-1.73085097061997e-05
-1.29388345937694e-05
-3.34612253774277e-05
-2.10983020908967e-05
-2.66943068006236e-05
1.06962355146371e-06
-1.81960547375405e-05
-1.52792493781233e-05
-1.18080147137532e-05
-1.36346983028499e-05
-3.4571809099864e-05
-1.58760441917516e-05
-5.46693148047059e-06
-1.79210540297089e-05
-1.67629793258152e-05
-1.4561361711123e-06
-1.38647693114537e-05
-1.70854507344138e-05
-2.69800728211241e-05
-3.48197626466265e-05
-3.49963455357266e-05
-1.83827095570735e-05
-1.81382078771927e-05
-1.90699644235043e-05
-2.14678980316311e-05
-3.27853937573241e-05
-2.691304961861e-05
-2.27276527778418e-05
-3.5466455448541e-05
-5.68854474639004e-06
-2.70092112272588e-05
-2.66677052219504e-05
-2.812169535358e-05
-1.15665103499042e-05
-1.80281296223494e-05
-1.51280359126213e-05
-4.17112755248542e-05
-1.31459480468466e-05
-2.08642982705897e-05
-3.5906122564353e-05
1.14613803223102e-05
-2.41011270085979e-05
-1.58027500716732e-05
-3.00889547299996e-05
-8.53988110491046e-06
-1.89210963002773e-05
-4.8585977385338e-06
3.67609555428194e-06
-1.26424946742494e-05
-2.00921474270492e-05
-2.11429317960345e-05
-2.34981698490458e-05
-1.44492213252717e-05
-1.69691865382104e-05
-1.60725293710134e-05
-2.28572420112571e-05
-2.73249126226861e-05
-2.66332215314341e-05
-2.33407345179271e-05
-1.03650553987525e-05
-2.46515586342255e-05
-2.50139705190897e-05
-2.01460091881179e-05
-3.13484527722372e-05
-1.49886118016915e-05
-3.13100136374285e-05
-1.46224214870249e-05
-2.05571145089492e-06
-1.42085733902593e-05
-1.08608553599874e-05
-1.807795642931e-05
-1.13281420250125e-05
-4.99099582026139e-06
-2.44187183379756e-05
-6.23896269580604e-07
-2.19644304154232e-05
-2.67554627059092e-05
-6.13136551190177e-06
-2.98111698190134e-05
3.35256726125347e-06
-3.14642856514884e-05
1.91157954119266e-06
-3.57258451025811e-05
-2.64622457112685e-05
-1.81826114259887e-05
-1.12718596525541e-05
-1.74601652278852e-05
-1.23018977717577e-05
-3.5644021593752e-05
-1.05045889156102e-05
-3.4888362810885e-05
-3.85187599672873e-05
-8.86971231617587e-06
-3.22394367658799e-05
-3.40887130414105e-05
-1.6648389569466e-05
-2.04175947554026e-05
-3.47505545240654e-05
-2.93723730253948e-05
-2.4721503463559e-05
-2.02463611156437e-05
-1.02104944971697e-05
-8.30254486675254e-06
-1.39402303041478e-05
-2.22975932663503e-05
-2.47496624716186e-05
-2.19317195901533e-05
-3.20538790232985e-05
-1.79136166363207e-05
-2.88167965188465e-05
-1.43854383984354e-05
-1.55102068882372e-05
-2.26616536905825e-05
-3.14056432530437e-05
-1.79911994031326e-05
-2.3283064139752e-05
-2.25489989018825e-05
-1.4652577522484e-05
-4.27798165174923e-05
-2.09356932050425e-05
-2.68170764385252e-05
-3.81577253373312e-05
-2.60367249496512e-05
-3.98079723688e-05
-2.64278417953642e-05
-1.6229593725878e-05
-1.38473033655585e-05
-3.97884769398121e-06
-1.68414006073623e-05
-2.815117188494e-05
-1.78846194406896e-05
-3.8339773227209e-05
-8.98468075994404e-07
-2.17042750889262e-05
-1.63209855604304e-05
-1.96362813589398e-05
-2.45894260583523e-05
-1.15033507110326e-05
-2.4863956029394e-05
-1.12017009510365e-05
-9.50555840853154e-06
-3.96730901828325e-05
-1.37966236103952e-05
-1.9070361507961e-05
-3.28685149935939e-05
-3.67299278339357e-05
-5.63105211572607e-06
-2.23261900611855e-05
-3.89347234005289e-05
-3.53046108399043e-05
-1.10754931575641e-05
-3.56497848586432e-06
-2.46995410846259e-05
-2.36002159426519e-05
-1.64571735583116e-05
-1.05572514516272e-05
-1.4282699761223e-05
-1.12785154524592e-05
7.19070728399182e-07
-4.31155875346052e-07
-2.58448045459191e-05
-3.5619340236369e-06
-3.76998034478729e-05
-2.11062776969809e-06
-4.00951740385472e-05
-1.65064609371943e-05
-1.57673911954755e-05
-2.52040384228754e-05
-3.69919057057555e-05
-1.73397932418874e-05
-6.56970759218762e-06
-3.9143249997267e-06
-3.2676127265737e-05
-1.281903164452e-05
-3.79244193838379e-05
-1.51593922043552e-05
-1.71334403091269e-05
-3.08461317367659e-05
-1.4417369857396e-05
-3.09704932398857e-05
-1.0925594092911e-05
-1.61313789509534e-05
-3.86889608436665e-05
-4.62468215577955e-05
-1.33000633288999e-05
-2.67761772846286e-05
-3.58250628487739e-05
-2.75858008769627e-05
-2.56605384795422e-05
-1.351178326661e-05
-2.85702048039741e-05
-3.08133350578614e-05
-1.34461172310026e-05
2.86612753584532e-06
-2.90879947687715e-05
-1.7817003919023e-05
-1.61659761995014e-05
-2.00745265233403e-06
-2.64589840897334e-05
-3.40845852986711e-05
-3.92382756935745e-05
-1.8646096415995e-05
-2.51026917524555e-05
-3.98565126157264e-05
-3.29968667313898e-05
4.46946034877456e-07
2.14749999733424e-06
-2.87625482552573e-05
-4.131097358749e-05
-3.17724715688683e-05
-1.75831597877081e-05
-3.1318175879413e-05
-6.01953087275445e-06
-2.02896032819014e-05
-2.53812256536697e-05
-1.45141917942208e-05
-2.46298004041256e-06
-1.82673845127475e-05
-2.94512748530021e-05
-4.02773899992094e-05
-2.90538314733085e-05
-2.13151079433862e-05
-7.92329954679381e-06
-2.46013770683824e-05
-1.35037690625358e-05
-2.24311239312915e-05
-1.07922380216524e-05
-1.49175516626775e-05
-5.16155101994912e-06
-1.87914543914656e-05
-2.99896331625699e-05
-3.43935903543802e-05
3.24460236044144e-06
-8.14148733171809e-06
-2.19234582090303e-05
-1.07624205367129e-05
-3.77457099146591e-05
7.0342849980614e-07
-2.3109175136519e-05
-2.46344185470052e-05
-1.51627543499054e-05
-2.18927548318227e-06
-4.02028937440969e-05
-2.35473835730789e-05
-1.87978825353343e-05
-8.67364158505179e-06
-7.69380644862622e-06
-2.75534701249306e-05
-1.59622768680257e-05
-7.24156624186985e-06
-1.92236426760925e-05
-2.88884860323928e-06
-3.3730580663103e-06
-1.17456517022252e-05
-3.51254689587961e-05
-1.82242057953873e-05
-9.71368279676814e-06
-2.33028441377959e-05
-4.39795670564653e-06
-2.37910134071632e-05
-2.05695432395268e-05
-1.5863603658119e-05
-3.13198728424515e-05
9.66206850148077e-06
-4.27738290441795e-06
-2.47766002173793e-05
-3.35085281713192e-05
-1.88496133631966e-05
1.05551332166272e-06
-2.74688510322603e-05
-2.29476634750337e-05
-3.03365630775851e-05
1.24362510532632e-05
-2.04736995853066e-05
-1.35623023849884e-05
-2.41639421571923e-05
-2.03943405078647e-05
-2.93110206981055e-05
-2.99663011661976e-05
6.50436721221614e-07
2.5839170959371e-06
-5.84663951512533e-06
-2.03842195002872e-05
2.36795957712491e-06
-5.68739684454477e-06
-9.83030622444464e-06
-3.40185174904795e-05
-1.08366947658216e-05
2.6013721977508e-06
-2.41557080921529e-05
-2.91211450912693e-05
-1.02686901401263e-06
-1.65272682791551e-05
-3.15553672120877e-05
-7.62290832921945e-06
7.23012820302583e-06
-3.47570955477282e-05
-2.26330932656522e-05
-1.36309363258284e-06
4.93622294862069e-06
-2.52060062183606e-05
-9.55501889253549e-06
-9.43463094586429e-06
-2.04990991495235e-05
-2.75575236615237e-05
-9.64018626482944e-06
1.26311037745751e-05
-1.61833777544974e-05
6.57826514789217e-06
-2.45986901910837e-05
-2.18123423747287e-05
-1.71842706327392e-05
-3.15262703873643e-05
2.11083287491265e-06
-3.90919519181704e-05
-2.3921530687573e-05
-1.68464701711481e-05
-2.11101409950411e-05
-5.86183718187393e-06
-4.77025875142239e-06
-2.46915673540196e-05
-6.47467791846665e-07
-2.36448369611172e-05
-1.71280778390751e-05
-2.6044251506334e-05
-2.07802715163324e-05
-4.367525685352e-05
-1.54818285130555e-05
-2.12403950528684e-05
-4.20353333899276e-05
-1.78222882202458e-05
-1.80030725283592e-05
-7.93413009892915e-06
-7.83915667631218e-06
-2.86717989864198e-05
-2.27367647078886e-05
-9.70396792068906e-06
-1.65234454352192e-05
-3.30633485252896e-05
-1.66515898427591e-05
-1.78403038637525e-05
-1.5401887115339e-05
-1.30066736954023e-05
-2.19596233068756e-05
-2.69546376396584e-05
-1.92533791596686e-10
1.02673126377434e-05
-7.00069858058498e-06
-2.23743562137226e-05
-3.245574792753e-05
-1.98478101906815e-05
-2.48446278053506e-06
-1.99565436594695e-05
-2.13269139955409e-05
-2.09380445435674e-05
-2.24484861232714e-05
-1.77716171802881e-05
7.97408064934807e-06
-1.07079378019282e-05
-2.46639510846299e-05
-2.8527388494747e-05
-3.05980240566522e-05
-2.65097834403742e-05
-2.81739271086694e-05
-1.86328468540344e-05
-2.44203519450976e-05
-1.01231244008062e-06
-2.07942502534652e-05
-1.72375462826534e-05
-1.6636359516453e-06
5.06249156867267e-06
-1.18189419708874e-05
-2.22889444914696e-06
-2.71664560316795e-05
-2.83721863377555e-05
-9.48658109728615e-06
-1.3051296861382e-05
-5.7482710005474e-07
-2.05389350301446e-05
-1.0637553084206e-05
-1.44695027511493e-05
-1.69059394370058e-05
-6.78152444886573e-06
-2.95118598819962e-05
-1.93437822980533e-05
-1.20562316267658e-06
-5.16737334435728e-06
-2.04358960705961e-05
8.42273659292069e-07
-2.7838541288076e-05
-1.73714766212004e-05
-1.66019362032403e-05
-1.97909176326312e-05
-1.04624292308818e-05
-1.52824030958204e-05
-3.6138949987283e-05
-4.24559273886203e-05
-5.63554948511845e-06
-2.73627789958468e-05
-2.95769366447184e-05
-1.83837961239178e-05
-1.8528931571646e-05
-2.39800916873708e-05
-3.46021088366624e-05
-8.7953500806119e-06
-1.20460672323931e-05
-1.33839091123874e-05
-2.48121239891406e-05
-1.87210253232381e-05
3.07775796173442e-07
-1.67953367202556e-05
-2.30871235418684e-06
-2.09313830468267e-05
-2.8490124924737e-06
-2.42599221675856e-05
-7.97950413801692e-07
-1.03793244687097e-05
-2.69072576011589e-05
-2.16250847628894e-05
-2.30254198589959e-05
1.45598584900138e-06
-1.51764490044216e-05
2.42071222083423e-06
-1.21921799670857e-05
-1.28187748230902e-05
-1.21011843967351e-05
-2.68254507938337e-06
3.62982540914344e-06
-2.19977457950218e-05
-5.84318931447344e-06
-4.38947271430056e-06
5.90241058101924e-06
-4.26204997705955e-06
-1.38677976321905e-05
-1.82862278335785e-05
-2.34975252841777e-05
-1.60792343407055e-05
-1.93655569570042e-05
-1.63416200752151e-05
-8.90772922864344e-06
-1.60152474717671e-05
-6.00058719395651e-06
-2.45190184388841e-05
-2.91931607974774e-05
-2.72189378584247e-05
-2.03964047656634e-05
-8.75970506430674e-06
-1.24776359190818e-05
-1.89592296993888e-05
-1.52846101182759e-05
-1.03962670838583e-05
-1.30811343630669e-05
-5.85330873945722e-06
-1.36775152035793e-05
-1.38443574010421e-05
-3.10347737800298e-05
-1.10372770444307e-05
-1.49213390252716e-05
-4.01835549453196e-05
-2.37863234596554e-05
-2.66622744172787e-05
-7.42003957659779e-06
-1.9556750244268e-06
-2.96684542866909e-05
-1.94910017515007e-05
-6.66737358747589e-06
-5.61650533162781e-06
-1.34480980752915e-05
-3.06175284467638e-05
-6.97494736390506e-06
1.81793529618475e-05
-1.46742010162136e-05
-3.54347392103895e-05
-2.40851249102183e-05
-1.92828844028887e-05
-6.82085473236193e-06
-2.77790822688746e-05
-1.56839964097385e-05
-7.694525551663e-07
-5.137655659832e-06
-2.01240828247638e-05
-2.20310307644248e-05
-1.94141860945427e-05
1.79159464869449e-06
-4.34887394866447e-05
-3.57819439776453e-05
-2.05020230992725e-05
-1.51683881749822e-05
5.8424515409799e-06
-1.355381828813e-05
-1.5256075402603e-05
-1.78000856310709e-05
-1.65907700362823e-05
-3.75179982719645e-05
-1.15544475472588e-05
-3.0962742122899e-05
-1.72313939832687e-05
3.87053046827514e-06
-1.55712652674237e-05
-1.00243722650497e-06
-2.98419432260916e-06
-4.01841432698143e-05
-2.59679914794842e-05
-3.82825848176233e-05
-4.66386483385543e-05
4.43709711294186e-06
-1.56550185435017e-05
-2.57093449402541e-05
-1.74440526349697e-05
-1.11307130624417e-05
-1.99708558258743e-05
-1.46533537557397e-05
-8.81944728132304e-06
-1.28631777425261e-05
-1.25368266903486e-05
-1.1349738003314e-05
-1.67047609667067e-05
-2.61831768447638e-05
-3.64237035074356e-05
-9.57518660941648e-06
-1.10425336706168e-05
-2.41906765558714e-05
-8.21420745885864e-06
-3.24478556242211e-05
-1.86474386996366e-05
-2.94038580160568e-05
6.67788255980335e-06
-4.21390362423017e-05
-2.27570496884176e-05
-1.1966058837578e-05
-1.01921819739238e-05
-2.10345359645191e-06
-1.52069671155201e-05
-7.5901216313188e-06
3.4569445927288e-06
-2.99057433669622e-05
-1.7655482922438e-05
-1.00390004590704e-05
-1.24625564283672e-05
-2.39371794255958e-05
-7.73054198612353e-06
-3.60084404083921e-05
-2.12819099743072e-05
-1.44426510614132e-05
-1.70806167187263e-06
-2.90419892979187e-05
-2.91409223813154e-05
2.11945863546031e-06
1.16298697124415e-05
-2.23739676920369e-05
-1.9291791377027e-05
-2.69640793515827e-05
-2.12772055731749e-05
-1.33976978638058e-05
2.27758206665135e-06
-1.58850306803404e-05
-3.32613398390935e-06
-1.34643313863169e-05
-1.36752412700395e-05
-2.50294307379249e-05
-2.22641372906463e-05
-3.32423479221105e-05
-1.42049668582163e-05
-1.05863675852839e-05
-1.6598876867339e-05
-6.50479837283387e-06
-2.11393353898025e-05
-3.37893957367794e-05
-1.46173034726564e-05
-2.23204853215073e-05
-5.38997809717366e-08
-1.99825976428571e-05
-2.42382975950412e-05
-1.27846466206263e-05
2.98428075573989e-06
-3.37394788829079e-05
-2.87212840510394e-05
-1.75001529053838e-05
-3.33164375469782e-05
-3.3790237815181e-05
-2.44616996656847e-05
-2.35940309628518e-05
-1.71856890848672e-05
-3.09974910697183e-05
-2.65640536133084e-06
-1.15958337889575e-05
-1.66375547647141e-05
-1.70411473135842e-05
-4.96402797239349e-07
-4.72837172083072e-06
-2.11589997327539e-05
-1.83719463077192e-06
-2.15278845474284e-06
-5.63019904107549e-06
-2.25120895041778e-05
-4.22776316277624e-06
-8.35282650004133e-06
-2.03738869178457e-05
-2.88011831593266e-05
-1.93111372725012e-06
-1.24155016841068e-05
-1.86987230360435e-05
-2.95831237799599e-05
2.40091187462698e-07
-2.37018977512252e-05
-3.74420859255078e-05
-1.37006368461156e-05
-6.50108909246995e-06
-9.35934453616374e-06
-1.41539826732359e-05
-6.65161896316742e-06
1.47735393903678e-05
-2.51970526392082e-05
-1.81175809698472e-05
-2.7053742485319e-05
-1.35858365756071e-05
-2.51013160548837e-05
-1.93206985733854e-05
-7.20662459507106e-06
6.05981667079973e-07
-3.42446494888226e-06
4.24570914260881e-06
-1.80424184047473e-05
-2.4021512811587e-05
-1.38597700143961e-05
-5.36465022249522e-06
-7.23738222517899e-06
-1.22413430371174e-05
-2.7529535777154e-05
-3.17717368840632e-05
-1.00420170116037e-05
-1.27059212831144e-05
-1.3901561385198e-05
-2.76693281786797e-05
-2.1652061121657e-06
-3.58437908615629e-05
-2.09497750335587e-05
-6.92087601277081e-06
3.06440048600591e-06
-1.35144994997016e-05
-1.63810460014712e-05
-1.48645740744003e-05
-1.13404501411776e-05
-1.55093537421427e-05
-2.23233263804063e-05
-1.41947079152916e-05
-1.2358338777311e-05
-1.69650973447533e-05
-1.30985022785499e-05
-2.43484960826105e-05
-2.73888250174098e-05
-5.08066352751341e-06
-4.07145114251072e-05
-1.93676662520685e-05
-9.28599137828055e-06
-2.16867017500322e-05
-3.21479237899272e-05
-2.34314842150859e-05
-1.89710530908327e-05
-1.15151681135141e-05
-1.40891957121855e-05
-2.09617053763462e-05
-2.04076680471258e-05
-8.54605747189163e-06
1.48706117788663e-06
-6.49090422249559e-06
-3.78612016497252e-05
-2.90306956274895e-06
-2.90555126147025e-05
-5.02614968456958e-06
-2.76888203670415e-05
-1.85406488955369e-05
-1.77430187560752e-05
-9.5377703402484e-06
-1.9370435519471e-05
-1.94108046810147e-05
-2.49476941754455e-05
-6.74305856741619e-06
-2.71474764053535e-05
-1.22606751621989e-05
-1.20802122303015e-05
-3.45583592361862e-05
-2.02173995152389e-05
-1.07592518843501e-05
-3.93427502781179e-05
-1.00815427369138e-05
-3.34078058423176e-05
-3.38735998297792e-05
-1.89164077965111e-05
-1.78853077689617e-05
-2.30873583512274e-05
-1.00413446520305e-05
1.20647198972157e-06
-1.36386504082769e-05
-1.02500047351271e-05
-1.0503960196591e-05
-1.6750621659311e-05
-1.39231778611049e-05
-2.74484208802813e-05
-4.96256134417573e-06
-2.69220395405883e-05
-3.28835020667027e-05
-2.78865559218819e-05
-1.43156098259036e-05
-1.42592101899969e-05
-8.03811406004456e-06
4.5053135550366e-06
-1.76800515766817e-05
-1.66365279007345e-05
-3.16415416323039e-05
-3.33140994122714e-05
-1.38093602317258e-05
-1.66562332528991e-05
-1.2244660858932e-05
-1.91322814644595e-05
-1.02642729187089e-05
-1.42063500182264e-05
1.64377833449388e-06
-1.72214837492699e-05
-1.58540833087604e-05
-2.13948473852863e-05
-9.85185285774186e-06
-1.12990854509932e-05
-1.92906041055292e-05
-3.32670748613942e-05
-7.58007262188906e-07
-2.57946434256843e-06
-3.35762701831138e-05
-8.86448029726105e-06
-2.40666998334646e-05
-2.8615457259322e-05
-1.2814919764576e-05
-3.17289561134175e-06
-3.82051402065005e-05
-1.08465316515825e-05
-1.09727017030992e-05
-1.8459019110732e-05
-2.82270258557145e-05
-1.23668649949455e-05
-1.19976103460317e-05
-2.02538712920157e-05
-2.5250911987285e-05
-6.04976898732713e-06
-2.58469104606635e-05
-2.2924749439645e-05
-3.71464570099834e-06
-3.32392829104091e-05
-5.91049510832965e-06
-3.84141483167485e-05
-1.28948088146629e-05
-4.14330260563968e-05
-1.78794756501497e-05
-2.19402504172193e-05
-2.07819649785798e-05
-1.95009595629267e-05
-1.51531939557318e-05
-1.682245721567e-05
-1.72632413102622e-05
-3.20472233921658e-05
-6.49540998789444e-06
-7.36975945415317e-06
-7.23612857112648e-06
-2.50335436836192e-05
-2.86797041030676e-05
-8.82656850217251e-06
3.08285232666631e-06
-2.08914922602255e-05
-2.79503744863076e-05
5.73237465368634e-06
-1.43206037927921e-05
-1.16383935728452e-05
-8.43960484718167e-06
-2.25749960367273e-05
-3.08153911001774e-05
-1.50827069359937e-05
-1.66232183797938e-05
-9.54812449107079e-06
-2.26997331777226e-05
-1.77750347437676e-05
-2.54251729954334e-05
-2.29158415773454e-05
-2.5016472029299e-05
-1.55631925021147e-05
-1.36061677752871e-05
-1.37039931631755e-05
-2.50131584344082e-05
-1.38309793033357e-05
-2.71202500892681e-05
-2.17734145063053e-05
-7.28460427076402e-06
-2.47329162345762e-05
-1.88766876001864e-05
-2.28160630244576e-05
-1.67424478474542e-05
-2.85186515206152e-05
-1.21612736024307e-05
-8.09502320317308e-06
-1.79147240498872e-05
-1.38628069699729e-05
-1.58835336465733e-05
-2.42840815047266e-05
-1.36075042101945e-05
-8.57519012223162e-06
-8.51777160831818e-06
-1.9036158900687e-05
-3.32327527189658e-05
-1.33936982783238e-05
-1.49048958746396e-05
-2.11177247010347e-05
-1.83947330731504e-05
-3.92135075997857e-05
1.17287627760518e-05
-1.12562216016394e-05
-8.26153800451991e-06
-7.66954904942109e-07
-1.30403616971157e-05
-2.21311549729139e-05
-3.12627519784331e-05
-2.82333835996163e-05
-9.1518031894983e-06
-3.41189707622413e-06
-2.56868447253842e-05
-1.92523243318858e-05
-1.4287520896273e-05
-1.16885280955545e-05
-1.2047504257241e-05
-7.2718316823218e-06
-3.90246588066213e-05
-2.34857278664732e-05
-3.3144688681686e-05
-6.60541981308357e-06
-1.47883051487569e-05
-2.49090948517641e-05
-9.02248291118464e-06
-1.42752059176366e-05
-2.29513452543559e-05
-1.97758934551936e-05
-2.18280332512069e-05
-3.13374185917735e-05
5.6072104828281e-06
1.5501467557658e-06
-1.32750679419268e-05
-3.15010841324538e-05
-3.40211800602771e-05
-1.31056123895647e-05
-1.14624359287606e-05
-4.06896451901482e-05
-2.78368658154976e-06
-2.88397155853928e-05
-3.92338707565704e-05
-5.12161787486541e-07
-3.16251129311862e-05
-1.51671997865161e-05
-2.16172843264389e-05
-1.85462769356818e-05
2.02285132814044e-06
-1.67513979459247e-05
-1.90209186821802e-05
-1.00695097492461e-05
-2.59603876092838e-05
-1.48887997426871e-05
-6.31756426131425e-06
-1.50553582332521e-05
-2.99568417921373e-05
-2.08653251962079e-05
-1.86534405812867e-05
-3.65814231976103e-06
-2.11886832970385e-05
-1.01936142360671e-05
-2.60793459020616e-05
-4.08958481585723e-05
-8.03103223280766e-06
-1.17393098073192e-05
-1.22783757897239e-05
6.72669470065442e-06
-1.84290978641875e-05
-2.25368490755403e-05
-2.06003514359106e-05
-2.57063989421596e-05
-1.76039391395379e-06
-7.94804611977159e-06
-1.53168571301681e-05
-1.97778497364712e-05
-7.49423567436491e-06
-1.03898220815598e-05
-2.48363121089947e-05
-1.71091678167988e-05
-2.91948115578493e-05
-2.77023637361919e-05
-2.95100882080862e-05
-2.14315543559622e-05
-6.89045562804424e-06
-1.71378857938021e-05
-1.4292278510006e-05
-6.96987921500259e-06
-2.2019128465697e-05
-1.85152851197693e-05
-8.56034032043281e-06
-1.40875132927529e-05
-1.22115838904518e-05
-6.96343235440991e-06
-3.17322223177253e-06
-3.10410473095269e-05
4.24841026083299e-06
-1.34853671728211e-05
-9.21402810581081e-06
8.1407580487416e-06
-2.22603116557238e-05
-2.11664449333821e-05
-2.65553476691036e-05
-1.53528750960603e-05
-2.40952626639024e-05
-2.20936245547736e-05
-2.32202953339814e-05
-1.80084183891188e-05
-2.00531182549314e-05
-2.72833686617243e-05
-3.06957479829865e-05
4.79000087026556e-06
-6.98347585610226e-06
-8.46976531938206e-06
-7.07830023629795e-06
-1.706753763314e-05
-2.39749501467393e-05
-1.568294541462e-05
-9.6907059468216e-06
-1.38940385773342e-05
-1.44782299418092e-05
3.47119225808892e-06
8.11183578960571e-06
-1.12537494274735e-05
-2.31612018206085e-06
-4.11591932599521e-05
-2.50844196459683e-05
-2.16723288622346e-05
-8.83415906186127e-06
-1.85581396874763e-05
8.02357497510298e-06
-4.43041217926326e-05
-3.15865680690793e-05
1.62578090202805e-05
-1.536354185373e-05
-1.22951871738198e-05
-3.32505182993942e-06
-1.27138414375466e-05
-1.40086349715502e-05
-3.45830925346134e-05
-2.10148900945897e-05
-3.03969873705635e-05
-9.53937428970018e-06
5.86694048174717e-06
-1.06216535068106e-05
-2.93533620110492e-05
-2.6943613874017e-05
-1.84375460122373e-05
-1.78143175865873e-05
-3.13386745568043e-05
-2.16303580574219e-05
-1.6282284197483e-05
-1.8989769729051e-05
-2.68831448247984e-05
-2.63211213324979e-05
-2.68016193372048e-06
-1.94164750627923e-05
-2.52354383506129e-06
-6.95012551831066e-06
-1.45023504605788e-05
-1.25668246667376e-05
-8.04008619134775e-06
-1.37789983211233e-05
-2.85144554402603e-05
-3.22215911398681e-05
-1.99338430996015e-05
-2.20199431829038e-05
-1.38616509745307e-05
-6.5422360097834e-06
-3.16893284012882e-05
-4.76132018967859e-06
-2.57534864577761e-05
-5.37605467829643e-07
2.86790772905792e-06
9.73271200855458e-06
-1.514293931978e-05
-1.77950300841283e-05
-1.39251951345076e-05
-3.03546264790191e-05
-7.11367350921285e-06
-3.38057123704e-05
-3.09255253365111e-05
-1.4542175157103e-05
-3.95921581480131e-05
-3.65393208413781e-06
-2.01531160823393e-05
-1.00869945135286e-05
-8.48817816107147e-06
3.23279981062415e-07
-1.10588164843344e-05
-2.16903951521591e-05
-7.69144671413494e-06
-1.82027748869893e-05
-6.76942044856627e-06
-2.80310524966753e-05
-1.93724968906709e-05
-3.35801199614455e-05
-2.95175557708965e-05
-1.29092444768985e-05
-9.15745542699262e-06
-2.45623695444762e-05
1.75095971622655e-08
-1.63118208220508e-05
1.04099907342195e-05
-2.84411395431652e-06
-1.54104469325482e-05
-2.13249387232916e-05
-1.31050970471704e-05
1.8059063010809e-06
-1.68766230326484e-05
-1.87811444066378e-05
-1.18660314144647e-05
-1.87698275393156e-05
-2.3832233770076e-05
-1.47771721526086e-05
-4.18026581515788e-05
-1.2404301092167e-05
-1.70482877175743e-05
-2.44837056178293e-05
-1.34578898904709e-06
-1.526790846373e-05
-5.85002506252476e-06
-2.98743658973396e-05
-4.60514374520946e-05
-2.20434951045077e-05
-1.25324189361158e-05
3.95778681582748e-05
-1.13713418202557e-05
-3.2439570998047e-05
-2.97446631741564e-05
-2.24622531560747e-05
-2.32554750780721e-05
-1.50384191785257e-05
-2.36154788349001e-05
-1.40440324205905e-05
-2.89732889203667e-05
-2.04018683764932e-05
-3.22941589832093e-05
-1.91728500798654e-05
-3.34244040725784e-05
-1.94296687631157e-05
-5.02517501792399e-06
-3.93607573583459e-05
-3.17160479722367e-05
-1.21904377790421e-05
-9.63535597262943e-06
-2.4376808793632e-05
-1.6574579388289e-05
-3.07999518112194e-05
-1.48545362734291e-05
-1.07581983602284e-05
-7.13114535100667e-06
-1.35951410520629e-05
-2.43179875548403e-05
-1.96007054591744e-05
-1.53220707636908e-05
-3.61439347485408e-05
-5.75251625496228e-06
-2.06180461110116e-05
5.96507026582748e-07
-8.19887802410146e-06
-3.4422119817785e-05
-6.59133158433232e-06
-2.65991231561771e-05
-2.70212027971217e-05
-2.34930534445861e-06
8.75152549613093e-07
-2.66370867525817e-05
-1.17028656135358e-05
-1.63816051401717e-05
-2.1603423020786e-05
-3.18942561813189e-05
-3.43563503320626e-06
1.03577819417497e-06
-3.00806416531143e-05
-3.0582317407419e-05
-1.855722694211e-05
-1.3740852321083e-05
5.28676336784387e-06
-2.46825660122786e-05
-3.03970355696419e-05
-3.10890524589377e-06
-2.46117513499538e-05
-2.476855929636e-05
-1.77497732190885e-05
-1.75128648314222e-05
-9.55806369535402e-06
-8.75920379183299e-06
-5.43967312177952e-06
7.15149036714814e-06
-1.1582640552295e-05
-7.75674997704638e-06
-1.27542468597396e-05
1.56379310301245e-06
-1.35555359996748e-05
-3.73011432254155e-05
3.94190030823248e-06
-7.33853575873823e-06
-3.04871355405148e-05
-6.65465845922272e-06
-1.34291575304816e-05
-1.78154293243747e-05
-9.53561305332586e-06
-3.3477701698216e-05
-1.86946940076224e-05
-5.43306928276221e-07
7.29922688642825e-06
-4.43607200759092e-05
-1.24588826965143e-05
-1.93581684337567e-05
-1.61198263466676e-05
-3.48874464293182e-05
-2.57384722963499e-05
5.42475558361918e-08
-1.79831306674706e-05
-1.431826375767e-05
-1.06511468629764e-05
-1.23590558651996e-05
-9.25906964650706e-06
-8.27012846196625e-06
-8.74104246863443e-06
-4.53290790380054e-05
-9.03566973618794e-06
-1.24119050475787e-05
-2.66358206000092e-05
-1.45268508550079e-05
-1.91050732224405e-05
7.34483316818047e-06
-5.19509204956087e-06
-4.78850725204182e-06
-1.3337713376252e-05
-4.40074785657813e-05
-5.93198929062692e-06
-1.55861949933809e-05
-1.55144315063513e-05
-9.17043639769834e-06
-1.46328334627633e-05
-1.97424967810069e-05
-2.20755780680654e-05
-1.5503340545446e-05
-1.93024035293195e-05
-7.65374381769616e-06
-7.41734018151213e-06
-1.64799536820055e-05
-2.74331988363251e-05
-1.32978020845699e-05
-5.14776192950253e-06
-2.2427707878835e-05
-2.53178860179969e-05
-4.53657052464085e-06
-1.10183406138961e-05
-3.42123429023104e-05
-7.37093743155057e-06
-1.54844455249647e-05
-2.94640362692897e-05
-2.26881871808907e-05
-1.4786299746268e-05
-1.17427944168676e-05
-4.2146061844767e-06
6.47728613027354e-06
-2.28431933024299e-05
-4.66094646552497e-06
-2.20263991977723e-05
-2.12280357154068e-05
-3.23052704829921e-05
-3.18918906609908e-05
7.66438177911184e-06
-2.15309432308985e-05
-2.25260932917587e-05
-3.96574860318413e-05
1.37194409573643e-07
-1.6365686561923e-05
-2.85125834620166e-05
-1.24107543186142e-05
-1.97932937815046e-05
-5.9949338181347e-06
5.39028076744385e-06
-2.36767355454005e-05
-2.85182032340999e-06
-1.80926325337707e-05
-8.01391641120509e-06
-1.20084904073446e-05
-1.56890573973704e-05
-2.80091451502845e-05
-1.4916211268674e-05
-2.75397211735e-05
-1.49358243386371e-05
-2.55945578042453e-05
-1.42785814096581e-05
3.93254616474623e-06
-1.89789629875451e-05
-2.08879053911121e-05
4.15081524943548e-06
-1.84249555333279e-05
-1.18408160420443e-05
-1.57275332440938e-05
-1.69928052345596e-05
-9.9319883634768e-06
-1.13634619340262e-05
-9.564311354253e-06
-4.35196711181533e-06
-2.28293580634605e-05
-1.39629787604023e-05
-1.72335472349691e-05
-3.34671740228352e-05
-2.31506671604899e-05
-2.78357080460878e-05
-4.41695083113289e-05
-9.9876292504322e-06
-1.24927681826057e-05
-1.61981764944913e-05
5.48157117361875e-06
-3.72260451723412e-05
-3.28906830380283e-05
-2.14399918733923e-05
-2.62675868877589e-05
-1.97547991795577e-05
1.17984790516249e-05
-2.99819699397894e-05
-3.33776481956329e-05
-2.66989888662403e-05
-7.97274512377574e-06
-1.13997732195106e-05
-9.03015515989278e-06
-3.00050169049091e-05
-3.01465396730385e-05
6.13039768210573e-06
-2.84456305395894e-06
-3.19875682249024e-05
6.90195804924777e-06
-2.77078383720917e-05
-3.31548579107425e-06
-2.25304716055323e-05
-1.55282048753374e-05
-2.28307460965256e-05
-1.61660490783463e-05
-1.605821719974e-05
-2.7263933392814e-05
-1.44372406996887e-05
-2.90877168309065e-05
-3.81089513711702e-06
-1.21130121119236e-05
-2.04819022011846e-05
-7.45117904639875e-06
-2.39731231964306e-05
-6.52611829250354e-06
-6.05262882075613e-06
-1.98345043017498e-05
-1.41263816356892e-05
5.15859842201046e-06
-1.42386608516821e-06
-7.25403268797705e-06
1.76024869753846e-06
-9.03628129087013e-06
-1.03827055770772e-05
-7.85948277257823e-06
-3.98749517529318e-05
-1.54313274790793e-05
-1.95292160766685e-05
-2.13701806058957e-05
-1.6532262149827e-05
-2.33498299772491e-05
-2.13897575582586e-05
-1.33713296152593e-05
-2.12721999412887e-05
-1.30622690710291e-05
5.33392732167472e-06
6.06070336375838e-06
-1.11191133671388e-05
-3.61842650840428e-05
2.2292123755132e-06
-2.46820302198151e-05
-3.27956061202426e-05
-3.0364608916162e-05
-5.76028411092598e-06
-2.57127603161932e-05
-1.77670105061692e-05
-9.92080537053497e-06
-1.02204107071492e-05
-2.55257900779867e-05
-1.41983405406506e-05
-1.10446387470855e-06
-3.04386194451373e-05
-1.43011482325524e-06
-1.73577070276317e-05
-1.52393676033302e-05
-2.20046919894156e-05
-3.17941033836822e-05
-1.39458439288252e-05
4.9863029283135e-06
-3.2234330801031e-05
-1.10281776482606e-05
-3.99216945673838e-05
-2.61616682660927e-05
-1.57800624187778e-05
-2.79090219970208e-05
-1.70937374174895e-05
-1.62055575761262e-05
-2.79158552876314e-05
-3.37194764380508e-05
9.56797857837806e-06
-1.08887648959017e-05
4.89966330027399e-06
-2.88228723555536e-05
-2.34483475659586e-05
-1.17852637892862e-05
-2.61715134495596e-05
-3.08944568479852e-05
-5.3967154458055e-06
-2.71373794314198e-05
-2.4449235909246e-05
-2.45604792380271e-05
-9.35503875418646e-06
-1.85024948383472e-05
-1.72624075432238e-05
-1.14920801334789e-05
-1.11247617211258e-05
-1.73255337525429e-05
3.51196967282754e-06
1.23390020678733e-05
-4.4783511654942e-06
-2.24850272798122e-05
-6.86495151672198e-06
-1.60345850726418e-05
-1.20410503001156e-05
-8.97742846216235e-06
-2.05544401818418e-05
-2.62620385288805e-05
-2.85231725410868e-06
-6.70504595342617e-06
-2.31249591919181e-05
1.13270812755252e-06
-5.60664996044924e-06
-8.1628886129805e-06
1.25321027119445e-06
1.3074596811871e-06
-2.24101657559317e-05
-1.60715516650269e-05
-5.49842737886736e-06
2.07290205603536e-06
-1.47481409024676e-05
-2.07730082349e-05
-2.38742521487623e-06
-1.53156604626055e-05
-1.66361699190901e-05
-1.24877705958861e-07
-2.12479702482058e-05
-1.9453621289926e-05
-1.69285976923325e-05
-1.37462137948075e-05
-1.15588870040657e-05
-1.23325755696158e-06
-2.67598579815834e-05
-2.08601375050606e-05
-1.80712154204032e-05
-2.14557972873981e-05
-2.10879910767194e-06
-2.14775545732388e-05
-2.56065926575877e-05
-2.56642430944084e-05
-1.23461494171955e-05
-1.21201599608698e-05
-2.73593307700948e-05
-1.20091062363238e-05
-2.10970881123574e-05
-1.01632223661161e-05
-2.7939542407021e-06
-5.18687995825953e-06
-4.90049136875569e-05
-2.6692204958379e-05
-3.18909386523809e-05
-2.78012655006155e-05
-2.20528759680101e-05
-1.23567849297774e-05
-2.28298532096861e-05
-1.57257689644259e-05
-2.22233547445076e-05
-3.61486753767402e-05
-4.20938840996488e-06
-7.6928463969164e-06
-1.92249667320957e-05
-1.95024363994451e-05
-2.45474121949199e-05
-9.91429478773342e-06
-1.28336129257958e-05
-1.42174525738826e-05
-2.48167002110388e-05
-2.33418511472658e-06
-1.82024702041091e-05
-9.72919703441618e-06
-3.09608556991132e-06
-1.40524322202859e-05
-3.55542956192364e-05
-2.5307695349856e-05
-1.02894583685134e-05
-3.06116205907944e-05
-1.27593830464799e-05
-2.56335268068759e-05
-1.32565815301412e-05
-2.13600110863033e-05
-2.33085204789125e-05
-3.04054254523559e-05
-6.05312657682448e-06
-1.3375913993735e-05
-1.74067962020555e-05
-1.26568222031728e-05
-1.1040144480485e-05
-1.26381186879136e-05
-9.89966962911479e-06
-2.07355455419218e-05
-1.94511375966659e-05
-2.04619875014288e-06
-4.89369218503139e-06
4.34205444414016e-06
-1.44555768728678e-05
-1.52632146893722e-05
-1.2660850344039e-05
-3.87506874708179e-07
-1.5378322413743e-05
-2.1580801324826e-05
-1.40765349692558e-05
-1.0078036241158e-05
-3.44878191951202e-05
-1.94071084158108e-05
-1.76960337996258e-05
-1.42990039487687e-05
-1.70303554864981e-05
2.66647357973508e-07
-2.23592447502939e-05
-2.92400568776381e-05
-3.05414641551473e-06
-1.78806184354912e-05
-2.48244994453293e-05
-5.17560402244948e-06
-1.4201654101275e-05
1.2105599996467e-06
-2.31625333545376e-05
-1.8615328966498e-05
-1.49135311208558e-05
-1.56727993769474e-05
-2.2067731470592e-05
-1.18422149930589e-05
-1.87678057845576e-05
2.58944793819822e-07
-1.87688078714052e-05
-2.38869987972555e-05
-3.37759009528828e-05
-3.02303381536302e-05
-1.44425603409706e-05
-8.63472433264282e-06
-1.93529952590579e-05
-3.76052112123372e-05
-1.95387609327909e-05
-9.02095540216462e-06
-2.78085839340117e-05
-1.69449209062784e-05
-8.18796629258773e-06
-8.42149388130393e-06
-2.49432900522057e-05
-2.51970677945995e-05
-9.17123300086287e-06
-2.41426772024833e-05
-1.51280327329483e-05
-2.02046764000349e-05
-7.44028754837596e-06
-1.44397840506628e-05
-1.47927887386104e-05
-1.50672784003961e-05
-2.276421671252e-05
-3.0813971934511e-05
-2.82155754235113e-05
-1.57422266823018e-05
-3.86898998001836e-05
-1.33828925566104e-05
8.23668460124148e-06
-5.71747395747689e-06
-6.48594772222265e-06
-3.43465577077258e-05
1.89719848417643e-05
-2.44572217616827e-05
-2.05025481929745e-05
-2.56438727346354e-05
-5.05033602025399e-06
-1.14299546170076e-05
-2.70024996211376e-05
-2.55788988686457e-05
-3.06184730313078e-05
-9.79246635317295e-06
-1.58659141383524e-05
-2.55747619637805e-05
-1.02861697763299e-05
-1.17323842787891e-05
-3.38947287647293e-05
-3.17227150759949e-05
-1.26422934387532e-05
-5.24546017991178e-06
-1.17411657199181e-05
-2.23325129157344e-05
-2.41010497300138e-05
-2.57772415316146e-05
-1.36771855464383e-05
-1.15072547323414e-05
-1.01662883265726e-05
-1.13766207686958e-05
8.5149302333011e-06
-2.45227622624005e-05
1.32251405000598e-05
-8.85047839860799e-06
-2.79269575126421e-05
-1.53459264951798e-05
-1.06087986860295e-05
-1.95949211506297e-06
-6.14871288678337e-06
-6.48935063072747e-06
-1.29941808899179e-05
-2.96201252176905e-05
-8.33221794249613e-06
-9.83811683258282e-06
-1.245089412269e-05
-1.24833657163775e-06
-3.27168665979728e-05
-3.78290221798591e-05
-2.99347553811158e-05
-7.96459289168091e-06
-1.53986913230794e-05
-6.91067725494138e-06
-2.86319318657271e-05
-1.22030536265447e-05
-1.31119677814906e-05
-2.02630066049052e-05
-2.54744678087523e-05
-8.3716501495532e-06
-2.39944850884807e-05
-1.47928923073236e-05
-2.10521598022925e-05
-2.41630802753719e-06
-9.69199515513378e-06
-6.60276959229686e-06
-2.45558255246596e-05
2.59781811770386e-06
-2.49543999920036e-05
-4.92426379184963e-06
-1.76629642806035e-05
-4.08977432341598e-06
-1.90192168924975e-05
-2.14892991217377e-05
-1.74612000788863e-05
-9.7324692736275e-06
-1.43155794787152e-05
-1.16495545886778e-05
-3.6719566345489e-05
-3.15092438724052e-05
-1.25197073456889e-05
-1.0949161488237e-05
2.55387145127023e-06
-2.60571973388945e-05
-2.57059194433647e-05
-3.22751358066217e-05
-2.05962734697544e-05
-6.20692037414986e-06
-1.19589137389272e-05
-1.66002829490233e-05
-4.58091379703342e-05
-2.32948976202396e-05
-2.21392793928798e-05
-4.26488982570252e-05
-7.72710793615213e-06
-2.69700237657934e-05
-8.51573158371078e-06
-2.03922143396734e-05
-8.1536928536137e-06
-1.03917038034159e-05
-1.87213188151367e-05
-1.37395991274284e-05
-6.13845444387806e-06
-2.78396040138629e-05
-3.28484787712902e-05
-1.46148577656367e-05
-1.6097162882536e-05
-7.03710195339242e-06
-2.45216276100723e-05
-2.74272772354608e-06
-8.41169398665322e-06
-3.63779738124319e-05
-2.19851011414187e-05
-2.95506922292437e-05
1.48543749103309e-05
-2.20375880735734e-05
-8.52927457046468e-06
-1.43194629878827e-05
-1.84039760199545e-05
-1.94008955506432e-05
-5.21987250438998e-06
-8.30270911451853e-06
-1.32957795365814e-05
-5.95444632967017e-06
-2.45808324563855e-05
-1.62572115771486e-05
1.00038205740763e-05
-1.94212583263411e-05
4.13270399190803e-06
-4.53853765347819e-06
-1.1423403730232e-05
-1.68877930775392e-05
-2.9685678579615e-05
-4.06870560656402e-06
-3.17959951450337e-05
-1.71375112707392e-05
-3.44850895120091e-05
-2.3200852757635e-05
-2.08001984385525e-05
-9.35271163596302e-06
-6.99441622493069e-06
-1.27164819365395e-05
-8.65143543515788e-07
-1.5776228916614e-05
-2.20937198366476e-05
-5.27108464798287e-06
-1.43501141697658e-05
5.60792599796943e-06
-9.27481699856815e-06
-1.37127190715743e-05
-1.39867730062659e-05
-1.06677328763515e-05
-6.34574784447662e-06
-2.80008386337347e-05
6.03856017497478e-06
-2.0810657980661e-05
-1.06032822751563e-05
-9.17472592257937e-06
-1.07472116096288e-05
-2.00068462941881e-05
-2.40259550988235e-05
-3.37512888531576e-05
-2.0355374935278e-05
-7.7169678722815e-06
-3.0432276240146e-05
-2.89750579824611e-05
-2.6149923966463e-05
-2.89325438049287e-05
-2.28434167162444e-05
-2.7248677747797e-05
-3.96537234405916e-05
-1.47770762729087e-05
-7.54460113545038e-06
-3.35577189986826e-06
-8.25402889522939e-06
-1.4823557463863e-05
-2.47260971106183e-05
-2.560081643161e-05
-2.11488777162286e-05
-1.9636122629313e-05
-1.75352648774396e-05
-1.59584444838802e-05
-2.95435867983684e-05
-2.32173962902777e-05
2.64856141400034e-06
-7.16439629326177e-06
-1.65834328999593e-05
-1.73354287574213e-05
-8.60632161999901e-06
-3.47673539263582e-05
-5.7307409100286e-06
-1.55527832154769e-05
-1.47524465036798e-05
6.50468072276385e-06
3.17459531858812e-06
-1.47868645618477e-05
-2.0827890745929e-05
-2.89556081817995e-05
-2.28968882508485e-05
-1.76144056669669e-05
-5.91545674061866e-06
-3.82428765616272e-05
-8.07768097856658e-06
1.10249972099926e-05
7.57753502381266e-06
-6.14930203621878e-06
5.22645701956627e-06
-1.52617322296702e-05
-6.33699701053787e-07
-1.06038768332509e-05
-1.32359802169796e-05
-7.20117209179992e-06
-3.12800812831094e-05
-5.46369319145225e-05
-6.96926790433008e-06
-1.36211314946284e-05
-1.30670849532122e-05
-1.87241880732508e-05
-3.53503963098263e-05
-1.16759395703336e-05
-1.81021404097553e-05
-2.14460573505063e-05
-3.034137913341e-05
-4.35867628755609e-06
-5.55801234212154e-06
-1.86574637824168e-05
-2.828232854891e-06
-1.77400388563676e-05
-9.78564038345528e-06
-4.88759284214394e-06
-2.81341234133952e-05
1.08548512273682e-06
-2.03619391630414e-05
-1.1839148986465e-07
-3.33160157337839e-05
-4.63612017453332e-05
-2.52312166971949e-06
-9.79281106208893e-06
-2.43238160092032e-05
-1.52248272569445e-05
-4.09984286921517e-06
3.16561262588849e-06
-2.07539016214147e-05
-1.32527659394913e-05
-6.02318979585296e-06
-4.70437688697968e-06
-1.36466982174129e-05
-1.17556425322893e-05
-1.99162856702965e-05
-1.10993787686867e-05
-1.76422094320508e-05
-1.59993734846646e-05
5.12753771438763e-06
-1.16516803408875e-05
-1.60556053362395e-05
-1.89452657803964e-05
-2.38615186288818e-05
-1.60273561692518e-05
-2.15731906157028e-05
-1.51595430530573e-05
-2.59091414700469e-05
-1.82835057132661e-05
-3.12692082511072e-05
2.14854692728825e-06
-1.35502119184668e-06
-2.43745735734657e-05
-4.47750141250766e-05
-2.23613758515678e-05
-3.15606706852652e-05
-1.46977744817259e-05
-1.29508708749583e-05
-2.80685753629834e-05
-6.68242400884702e-06
-5.02202725552939e-07
1.4560549773698e-06
-2.39525668536809e-05
-1.46793714554396e-05
-3.11948869399525e-05
1.07529885495196e-06
-1.7977391331848e-05
-1.94150551376875e-05
-8.66652275362592e-06
-1.87921582341853e-05
-1.50685488770054e-05
1.38042981421292e-05
-1.7078140418481e-05
-9.16048344070134e-06
-2.60001810228381e-05
-3.7919846720554e-06
-1.25318301556882e-05
-1.67430554848021e-05
-1.78448228156122e-05
-2.39487542582239e-05
-3.17252747749171e-05
-3.92718018181374e-06
-1.99465212845472e-05
-1.76181286281434e-05
3.17435459956004e-06
2.78072325455771e-07
1.92355683330291e-06
-4.40280408131736e-06
-9.46255917353408e-06
-1.60703317380104e-05
-7.62299560252198e-06
-1.38322763373471e-05
-3.30751976285988e-06
-1.15594909214166e-05
-7.59945181263074e-06
-1.57862364182796e-05
-2.01901009317022e-05
-2.4351820684441e-05
-7.03476123385881e-06
1.81385581055571e-06
-2.05979875047495e-05
-1.23163044591261e-05
-1.52474782640224e-05
-1.15396246245054e-05
-6.66943993860767e-07
-1.60449588368626e-05
-4.12288940092709e-06
-9.85047899921464e-06
-1.31358213714296e-05
-1.38034484163903e-05
-2.15754947327119e-05
-1.15041375069244e-05
-7.91868146368231e-06
-3.17779271713661e-05
-1.72823860935006e-05
-3.70206827566991e-05
6.05156164269316e-06
-7.74969164157148e-06
-1.76077045902927e-05
-1.99340787516859e-05
-1.51767255069092e-06
-2.53822553143494e-05
-1.51063551783042e-05
-2.61043425635852e-05
-3.2015368134641e-05
-4.64789234015756e-06
-1.95100513723621e-05
-2.85016024798731e-05
-1.1184418779429e-05
-2.53066883241521e-05
-1.80685393259739e-05
1.95476758713969e-06
-2.82708566621609e-06
-1.05429588832682e-05
-2.78141989156173e-05
-3.02764142891351e-05
-2.24065699250825e-05
-1.87068153767107e-05
-1.98646247149659e-05
-3.615570406742e-05
-2.30101475530379e-05
-2.73422181225387e-05
5.72660896453951e-06
-2.28825084864349e-05
-3.51437734039057e-05
-3.64242245027196e-05
-2.15362558308058e-05
-6.05715121106524e-06
-2.42262148750702e-05
-1.00371570025104e-06
-1.7486733171312e-05
-3.68466596372938e-05
-8.89225475200714e-06
1.32955024699493e-05
-1.11337940382156e-05
-2.09569553642934e-05
-2.64637871474852e-05
-1.61106737124259e-05
-3.58651791264827e-05
8.37154544228465e-06
-1.41882490214483e-05
4.35941245464076e-11
-2.39299584953655e-05
-2.37003234225031e-05
-1.15545074898791e-05
-3.24548949529e-05
-1.01193493556534e-05
-1.01066016421486e-05
-5.10745145324102e-06
-4.81530009624527e-05
-5.67709158537977e-06
-6.42530826077065e-06
-1.7825982003313e-05
2.24155345250179e-05
-1.30292687107174e-05
-2.56471208341733e-05
-1.27797971756841e-05
-1.58838561422076e-05
-2.94984253275467e-06
-1.63248543800102e-05
-3.13940893157772e-05
2.85451688245551e-07
-1.17839218321906e-05
-1.03554828205025e-05
-2.14464353282455e-05
-1.19282059555096e-05
-1.36096068913239e-05
-3.18977722701028e-05
-6.4723624693725e-06
-3.22177765900923e-05
-1.86151508110121e-05
-9.65662422045265e-06
-2.00925226538529e-05
-1.98409831860803e-05
-3.63363592499323e-05
-9.23154300588625e-06
-1.14028518188036e-05
-1.44057869553833e-05
-2.63766900187042e-05
-2.55375888324808e-06
-2.1580708248504e-05
-1.09320708929269e-05
-1.5652565121484e-05
-1.61646693969837e-05
-2.14689424545893e-06
-1.02669113045766e-05
-1.20925729689156e-05
-5.88714215756286e-06
-2.6110887304115e-05
-7.05514245255557e-06
-2.59822660802876e-05
-6.88691162027714e-07
-2.33783327374587e-05
-3.22053906354259e-05
-1.67949714609064e-05
-7.52955175335128e-06
-3.15614503318738e-05
-2.13785914796426e-05
-3.45102270947823e-05
-1.67249739070431e-05
-1.24807991172216e-05
-1.26642175709434e-05
-1.79367840022795e-05
-1.27707001364236e-06
4.0991854199211e-06
-1.86537494323158e-05
-8.04512864649762e-06
-3.32762623775026e-05
2.97293007066393e-06
-1.09647462119702e-05
-2.81420893185621e-05
-1.49259137279062e-05
-1.46102285992154e-05
-1.35918297123576e-05
-9.88757364018815e-06
-1.65701373605486e-05
1.36369774392889e-05
-5.19507980805753e-05
6.86264710667441e-06
-9.91233187621886e-06
-2.51480952335972e-05
-8.81442215980641e-06
-7.54541238033003e-06
-3.58657749162345e-05
-2.15221533427362e-05
-1.55938110913729e-05
-2.4224305064747e-05
-2.7567711480816e-05
-2.86124381882089e-05
-2.39060407066027e-05
-2.24428295036696e-05
-1.10723508728722e-05
-2.43133025528668e-05
-1.80009325616855e-05
-1.05639062305845e-05
-3.04811410800135e-05
-3.06252098167907e-05
-1.61328454713949e-05
-1.60564872478575e-05
-9.26729851821843e-06
-1.56544354733817e-05
-1.23232112375881e-05
-2.39894677674649e-05
-5.03285251881939e-06
-2.11157710357453e-05
-5.21134865460356e-06
-9.7388243219737e-06
-1.69703532967211e-06
-1.41341797479154e-05
-7.90572954514902e-07
-2.66058882790168e-05
-1.19131108417821e-05
-3.85319446697296e-05
-3.41283031739641e-05
-2.09061457671465e-05
-7.94322546359189e-06
-1.77218739787948e-05
-6.24409358738565e-06
-1.76837292848822e-05
-2.79767047617011e-05
-1.72866554705952e-06
-8.49667531467764e-07
2.92331137103181e-06
-7.96064365336072e-06
-3.437372116806e-05
-3.10368836107689e-05
-2.45875937025568e-05
-1.81705950768413e-05
-1.76046545540679e-05
-1.43172762966326e-05
-2.30252289254935e-05
-1.12054770507985e-05
-1.9062366892809e-05
-1.7292025682925e-05
-1.76218965298905e-05
-2.03649257806837e-05
-1.68901132582352e-05
-9.18557125630699e-06
-1.05206712842257e-05
-2.28104770363188e-05
-2.75333516460118e-05
-1.61170982740903e-05
-1.60564221929062e-05
-1.57027407130524e-06
-1.00800762372004e-05
-3.38503186805271e-05
-2.60394431787836e-05
6.36541883681542e-07
-1.18850860393152e-05
-1.82477232001391e-05
-3.35405268330808e-05
-9.19919451561422e-06
-2.72636302051218e-05
-4.43988677652306e-05
-1.10870606587347e-05
-2.34809491432172e-05
-1.46536867582419e-05
-6.48358560963509e-06
-2.70713032125915e-05
-1.90975944877749e-05
-1.64763261416063e-05
-1.56027995955385e-05
6.22999460129902e-06
-8.16003441473893e-06
-1.43657909939147e-05
-1.71574711507681e-05
-1.12326707734338e-05
2.74234552623292e-06
-1.3125178266843e-05
9.06351743183793e-06
-2.0926346356454e-05
-1.83177949726941e-05
-2.7996861278105e-05
-1.06536657553973e-05
-1.16610856328108e-05
-2.29682174692191e-05
-3.01249535031168e-05
-1.70342918181778e-05
-2.17182264726833e-05
-1.83706728731901e-05
-3.06890945290833e-05
-1.91274714492324e-05
-1.71642836997976e-05
-1.16800788519755e-05
-2.31789500078982e-05
9.39190469824482e-07
-1.67686727249896e-05
-1.15546477416942e-05
-2.81340902495161e-05
-2.15999302778227e-05
-9.25698655205265e-06
-1.33622017873095e-05
-7.68326675822553e-06
-3.25993340485195e-05
-1.62407621454711e-05
-3.41354599633502e-05
-3.20401474503736e-05
-8.66186577316061e-06
-1.07321551918175e-05
-2.5151782639865e-05
-1.92990804675994e-05
-1.61655104989842e-05
-6.61030901636619e-06
-2.55639816958747e-05
-2.97309545858719e-05
-1.12987267146863e-05
-9.79664932278446e-07
-2.10601464294774e-05
-2.12453260889272e-05
-4.54188814307759e-05
-1.03054419551015e-05
-9.29942654867256e-06
-2.38276860760218e-05
-1.5880524294639e-05
2.98208439390461e-06
-5.80364721243455e-06
-4.28831634339049e-05
-2.53470698610212e-05
6.56241676575804e-06
-1.45973059821206e-05
-2.19884310670037e-05
-1.30355523782018e-05
-2.05888078988091e-05
3.91805951045602e-07
-3.17234545386438e-05
-3.38094979631961e-06
-3.11101176393681e-05
-1.64354421676864e-05
-1.29414970575231e-05
-4.43851094942646e-06
-1.85543293724778e-05
-2.73533321084595e-05
-5.94515548874699e-06
-1.76698162837163e-05
-2.27322212986197e-05
-1.1455860025394e-05
-2.34472899192932e-05
-2.21486579862306e-05
-1.3985999544668e-05
-1.43998355610051e-05
-1.50292134844188e-05
-2.54702639842625e-06
-2.00572969178779e-05
-3.2746755516166e-05
-1.86395380329264e-05
-1.63646528222973e-05
-1.88764257656284e-05
-1.82393505474656e-05
-1.34632856157267e-05
-6.43637680747613e-06
-1.32158278018774e-05
-2.45973376148509e-05
-1.65404219725765e-05
-3.49184757169017e-06
-1.25307682957824e-05
-1.59593774909144e-05
-1.90256314180238e-05
-1.16281989124454e-05
-2.24883415522278e-05
-1.59061688846034e-05
-2.72188637754687e-05
-1.09698988195669e-05
-3.33607935390876e-05
-7.90980382477304e-06
5.13146623058493e-06
-2.06304684025926e-05
-3.56720388318517e-05
-1.36236378205646e-05
-2.43756808242383e-05
-9.1490706668834e-06
-8.05284131727888e-06
-1.42999063259298e-05
-1.00345619981046e-05
-1.6442311709711e-05
-4.40134954411321e-05
-1.29346055265632e-05
-5.35993197586135e-06
-1.6924637066824e-05
-1.83684258722423e-05
-1.73559322474438e-05
8.26906384246617e-06
-2.57924536226248e-05
