# Supplementary material for: Research on computational propagation and identification of mine microseismic signals based on deep learning
Source: PLoS One. 2025 Oct 22;20(10):e0334641. doi: 10.1371/journal.pone.0334641 (PMC12543183; doi:10.1371/journal.pone.0334641)
Supplement: S9 Data — (ZIP) [file pone.0334641.s009.zip › 000101100000410.xlsx_0.txt_24.txt.txt]

-3.63206482388172e-06
-3.1434939134836e-05
-1.69664207496041e-05
-1.48118838805509e-05
-1.76068817617613e-05
-4.13024213367264e-06
-1.54277689683841e-05
-3.6896585718438e-06
-8.65918229658428e-06
-2.41445918672212e-05
-2.22043424359036e-05
-2.21232167587156e-05
-7.92363646141192e-06
-2.27827712944399e-05
-2.15479980415588e-05
-2.93801766634742e-05
-2.94645165541048e-05
-1.47763545613385e-05
-1.05571811709494e-05
-9.28559646551431e-06
-1.2419640933494e-05
-1.27017268916037e-05
-2.60489633767335e-06
-1.54959875275316e-05
-1.78190261178638e-05
-1.76691761066858e-05
-1.8503191202595e-05
-3.24687016079437e-05
-9.5805476083582e-06
-1.13210424983069e-05
-1.91045579197338e-05
1.07799465626463e-05
-6.24548922253569e-06
-2.40624315780698e-05
-1.73031585281851e-05
-3.0128825630923e-05
-2.203645582729e-05
-1.87199354025191e-05
-6.4651431700493e-06
-1.13315199846112e-05
-1.39046504980801e-05
3.60020713703652e-06
-2.3109441530715e-05
-3.69346005090578e-05
-1.22519779389462e-05
-2.5523296487205e-05
-2.29717311666243e-05
-1.3722411499574e-05
-2.98959427363546e-05
-1.43195010096246e-05
-1.97574154801801e-05
-1.48144709606539e-05
-1.6375040983541e-05
-3.18506622024624e-05
-4.29597370057112e-06
6.9884550624302e-06
-2.36183830320391e-05
-3.04208164983936e-05
-1.87650003764738e-05
-2.12769114506021e-05
-3.07350132564417e-05
-1.8023401981356e-05
-2.98636675405446e-05
-2.89699614288568e-05
-7.42005995038054e-06
-1.76763546724548e-05
-1.84885668930142e-05
-9.76657152025603e-06
-3.76814881682765e-05
-8.64542489090021e-06
-1.24943095580345e-05
-2.11205838961834e-05
-3.83796727874939e-06
-1.29635432439488e-05
-2.53791067785283e-05
-2.46901649724103e-05
-2.67647885218857e-05
-1.90141207174483e-05
-1.98326775420854e-05
-1.99528581957137e-05
-1.44937042300392e-05
-1.51502821715852e-05
-9.57131433423468e-06
-9.53424851604237e-07
-1.94581035734028e-05
-1.46664295049291e-05
3.70755133664472e-06
-1.15230379899911e-05
-1.65893147145981e-05
-2.27046740932445e-05
-3.25723339941793e-05
-1.75238448860846e-05
-1.58802074739469e-05
5.04333092152192e-06
-2.35223463565136e-05
1.67376424754704e-06
-2.29805678996943e-06
-1.33983542801126e-05
-7.10363526592148e-06
-2.40779484667966e-05
-9.80096137774293e-06
-1.46995646293151e-05
-2.06562539888819e-05
9.39985561665811e-06
-4.87523101013503e-07
-1.95340439295391e-06
-1.02440786280339e-05
-1.54797829743182e-05
-2.55396620619117e-05
-1.24788267692214e-05
-1.567441248253e-05
-1.85803630345128e-05
4.85409636456494e-06
-1.42301338659013e-05
-1.37317886187168e-05
-3.10427155463393e-05
-3.13396758296746e-05
-1.67244135344834e-05
-8.7983529502712e-06
-2.34173050567808e-05
-2.14211653466536e-05
-4.53171491730416e-06
-7.87662254659971e-06
-3.02705532360241e-05
-8.58973241045257e-06
-1.62167458451498e-05
-1.24375401431145e-05
-2.18947121795851e-05
-1.431158804074e-05
-3.03467506546718e-05
-2.78464317720685e-05
-2.25026050043576e-05
-9.78156584184187e-06
-1.1423337461963e-05
-2.84136093890988e-05
-1.81838839995992e-05
-1.2510034706593e-05
-1.29075069480038e-05
-5.74064497143421e-06
-3.13245753576068e-05
-1.55563473324565e-05
-2.88024586032271e-05
-1.02743669878098e-05
-1.41315094736139e-05
-2.050763935201e-05
-2.06574566860193e-05
-2.21001252183722e-05
-7.35120787421543e-06
-1.70326612593946e-05
-2.21864897845465e-05
3.20661746920906e-06
-1.4237424827123e-05
-3.05993539159993e-05
1.09475966368057e-05
-2.54337973026825e-05
-1.78116563328832e-05
-3.4237236389587e-05
-3.41429922266902e-05
-1.11279421860316e-06
-1.05195821942936e-05
-2.00850446727607e-05
-1.62202391103768e-05
-1.10744100098495e-05
-6.26448825432228e-06
-1.34048036010405e-05
-1.39632827435324e-05
-3.49485590416054e-05
-3.08996496516722e-05
-1.10071859013706e-06
-2.01971497787014e-05
-2.80923285118594e-05
-1.96002619297633e-05
-9.20272021748719e-06
-8.27629197219269e-06
-2.30556014583094e-05
-2.3516491957772e-06
-3.04630646736464e-05
-2.16935069437268e-05
-1.4699192287788e-06
-1.14859944598048e-05
-2.13476510075091e-05
-4.65030747657125e-06
-1.08737550492281e-05
-1.29079174299611e-05
-2.32535325351391e-05
-5.75966619324974e-06
-2.47540266624956e-05
-3.31761869565675e-05
-8.24567658147801e-06
-8.77882363885914e-06
-8.58942760597695e-06
-1.72147961145519e-05
-1.98107158018998e-05
-2.90595683038595e-05
-1.20624235272825e-05
-2.18628744553851e-05
-2.01941909171011e-05
-2.01620866851746e-05
-1.82931488241945e-05
-2.39303825672038e-05
9.85744754952119e-07
-1.32844886956537e-05
-1.84089869885125e-05
-1.27854699359674e-05
-6.44009727545963e-06
-2.61504947083042e-06
-2.02729989877817e-05
-1.24590429939724e-05
-2.29138726240993e-05
-1.75524434741363e-05
-1.2397546255959e-05
-1.03717430559276e-05
-3.09743518512398e-05
-7.65046557747128e-06
-9.14570576491611e-06
-8.10287283187897e-06
-1.38893248666346e-05
-3.10441640126313e-05
-5.70302973556775e-06
-2.73429510952671e-06
-1.8422584173908e-05
-1.75485739130143e-05
-1.18677026626882e-05
-1.32694076305179e-05
-7.18645227408931e-06
-1.24805430341627e-05
-9.46257968228104e-06
-2.95523752088153e-05
-1.43541666484897e-05
-3.22363906903494e-05
-2.43049639741151e-05
-2.84000264785109e-05
-2.24706464645395e-05
-2.43300112042947e-05
-2.63950811441962e-05
-1.22454824687453e-05
-1.07819376953905e-05
-1.32980352024204e-05
-9.38642370194723e-06
-2.45749562637996e-05
-1.37402058368992e-05
-1.26234916290475e-05
-1.37900364412624e-05
-1.86374794769818e-05
-2.96605944584784e-05
-2.56588677649985e-05
-1.65604342670727e-05
-1.68653518294502e-05
-2.60055076753445e-05
-2.11057074520975e-05
6.31172858721243e-06
-3.02204685623424e-05
-7.64369927196187e-06
-2.78145249359633e-05
-2.98253102410355e-06
-1.83023078352304e-05
-1.90228872701655e-05
-2.5732957737225e-05
-2.4359840594907e-05
-5.78672091616467e-06
-1.87562211251038e-05
-2.7680932484801e-05
-3.55872495634564e-05
-1.39651659157067e-05
-3.08071250221411e-05
-1.84437274107665e-05
-3.59611368711719e-05
-2.90217292913019e-05
-2.14683289642343e-05
-2.77569459618254e-05
-1.61476022041046e-05
-2.07507722313099e-05
-1.26729688903753e-05
-3.99411682505827e-05
-1.79228358154546e-05
5.05463815875947e-06
-1.77786447244e-05
-2.36721619828592e-05
-2.04147843747547e-05
-1.5587485757732e-05
-1.32837449164481e-06
-1.24520449625962e-05
-3.82117734004786e-05
-1.0691079526396e-05
-2.38008791268327e-05
-2.88667769060279e-05
-1.1347981277911e-05
-2.03313036371989e-05
-3.24065490408243e-06
-1.1627040779579e-05
-1.71317422136081e-05
-1.97807565688298e-05
-1.46014551216239e-05
-2.56160653978306e-05
-1.4031886854646e-05
-1.93248300112514e-05
-1.47974385396237e-05
-1.64080336326523e-05
-8.81453745235591e-06
-1.11461771655265e-05
-2.29215067332341e-05
-1.34910841363337e-05
-1.37812311768039e-05
-2.68448696960407e-05
-8.16890085078066e-06
-7.92359407140406e-06
-2.36341828133842e-05
-2.47877704931497e-06
-2.24214508100493e-05
-2.58729930923361e-05
-1.38571977022051e-05
-1.90916178051447e-05
-1.30560705127816e-05
-3.12827394413196e-05
-2.65245929681144e-05
-2.42835149488213e-05
-6.03032489808198e-06
5.50199352392672e-06
-1.87258293129596e-05
-1.48816112403521e-05
-3.55542075358192e-05
-8.169781070761e-06
-1.99368602743281e-05
-2.33697867744323e-05
-1.58238151955612e-06
-1.58994718056642e-05
-8.909447943592e-06
-4.18007525913235e-06
-2.75812754984019e-05
4.44575266396634e-06
5.50591735145233e-06
7.73319501648227e-06
-1.70983359541777e-05
-1.1948917777827e-05
-1.69261443012336e-05
-1.65403191183211e-05
-1.13785368733987e-05
-1.37478492585747e-05
-1.80515505405749e-07
-1.10961648362116e-05
-3.46339517282853e-05
-1.82184773992995e-05
-1.53460154288003e-05
-1.31316485709896e-05
-1.13318790246217e-05
-1.46202606494366e-05
-2.3107535568784e-05
-1.40804986259594e-05
-1.42062369968358e-05
-2.92962717911408e-05
-2.54887426565301e-05
4.64669449874516e-06
-2.96052997098538e-05
-3.6885520759236e-06
-8.49300606127837e-06
-3.43827239943323e-05
-1.07837607319807e-05
-1.75619965881785e-05
-2.1829500981509e-05
-3.01926916909129e-05
-2.05067443433592e-05
-1.66208984910128e-05
-1.36809482913834e-05
-2.74002690478439e-05
-2.10138212243695e-06
-1.73141469159578e-05
-3.55306780661014e-05
-1.66017900539885e-05
-1.23245861356396e-05
-1.58350985840575e-05
-3.31809610202094e-05
-1.87399599209541e-05
-2.10032288899828e-05
-1.79575839146422e-05
-2.33171274794532e-05
-2.56594398438572e-05
8.25282283883698e-06
-5.92412208223742e-06
-7.16872522100133e-06
-1.42232243988795e-05
-1.37613898417934e-05
-1.90858733442606e-05
-1.65547271903003e-05
-9.08698147932661e-06
-1.33343138548607e-05
-2.8600693406015e-05
-1.1778934328317e-05
-2.0526895555381e-05
-2.01801935507376e-05
1.14322573998053e-06
-2.5916995955431e-05
-2.74376612834165e-05
-1.96913139512723e-05
-2.65522313567595e-06
-1.29039365020328e-05
-2.13229043631165e-05
-7.58975327024743e-06
-1.96805257453786e-05
-1.83043421866252e-05
-2.03386690871837e-05
-8.55447501765189e-06
-2.50130389414859e-05
-3.51251508279187e-05
-2.68791781861731e-05
-1.19370092222764e-05
-8.12852727533347e-06
-3.12210750609719e-05
-1.48231318182795e-05
-3.71410940961813e-05
-2.91178643830065e-05
-2.78912626672816e-05
-2.44941935113326e-05
-1.88330550298341e-05
-3.01092346031617e-05
-3.07103581991561e-05
-9.88091205789415e-06
-1.8555958070727e-05
-1.73642223072864e-05
-9.04370633627356e-06
-7.93239316041029e-06
-1.07752555441909e-05
-2.21378107875778e-06
-1.22719768964846e-05
-2.68248232930187e-05
-6.77340540547631e-06
-2.03346505318689e-05
-1.92146950867583e-05
-9.91376683125888e-06
-2.64509001557975e-05
-1.17684132654634e-05
-1.44282736436233e-05
-3.10344971369326e-05
-2.33888898944574e-05
-1.59512567822938e-05
-2.93716957441588e-05
-1.5472313164228e-05
-1.86673706539634e-05
-4.90243410610292e-07
-1.39255351347012e-05
-1.59496947988083e-05
-6.15153555635224e-06
-6.86073764026698e-06
-1.85505884157926e-05
-4.49252506512422e-07
-1.70525378836704e-05
-2.26123158180517e-05
-2.54739569610611e-05
-6.04657723081963e-06
-3.62331213644558e-05
-2.4595016880011e-05
-1.36747395356282e-05
-2.84791769853067e-05
-1.53969797766589e-05
-1.99477025373772e-06
-2.15366076783071e-05
-3.03623197350094e-06
-1.46756784378774e-05
-3.5523647557234e-05
-6.66994472326362e-06
-9.077590615701e-06
-2.26298205460585e-05
-8.66453502476881e-06
-3.56511214167723e-05
-1.52152299716495e-05
-5.51106970988976e-06
-1.94651782352689e-05
-2.24814422854521e-05
-2.76841586085382e-05
-3.12577741817102e-05
-1.19604234130335e-05
-3.16546063509068e-05
-1.16624858552772e-05
-2.69653080047876e-05
-2.45460748665639e-05
-2.26822649435689e-05
-8.39563705326584e-06
-1.69386659352696e-05
-1.21611226826284e-05
-1.14041499037343e-05
-2.22380364976507e-05
-2.6857786993305e-05
-1.95760004315093e-05
-1.37728668889978e-05
2.63729738050029e-07
-2.34075590538879e-05
-3.4471508467261e-05
-1.11814916360383e-05
-4.18390030587511e-05
-1.69154544695479e-05
-4.37605048957675e-05
-3.12269612535841e-05
-1.58524084631184e-05
-8.28836583994078e-06
9.30864448547185e-06
-3.16003303649877e-05
-1.64961132827768e-05
3.86162270139399e-06
-3.85456304936343e-05
-2.88735217657032e-06
-2.45813016128471e-05
-1.88313179744127e-05
-1.4653748611606e-05
-2.32240300599644e-05
-2.18443867575676e-05
-1.69339965496192e-05
-6.31378828821587e-07
-1.37915706024493e-05
5.91757629667528e-06
-1.74251587077441e-05
4.31927145259934e-07
-2.2794913223242e-05
-1.54732665361374e-05
-8.93228683678032e-06
-7.94022066665081e-06
-1.6429403934777e-05
-1.14890661646078e-05
-1.1354502644182e-05
-2.01449170195062e-05
-1.57784633007332e-05
-1.24349296757423e-05
1.96626041671748e-07
-1.31407042774987e-05
-1.10141947803373e-05
-1.92837330011136e-05
-5.75945482983091e-06
-3.63748535402399e-06
-5.00535334582405e-06
-8.81816824741215e-06
-2.44602599751976e-05
-2.05229870842026e-05
-2.93241792229413e-05
-3.44604321092723e-05
6.43251645127466e-07
-2.05572336455108e-05
-2.6327684749697e-05
-2.39571060364671e-05
-1.33422278939238e-05
6.34092198243001e-06
-1.55608838209947e-05
-2.15324429464392e-05
-8.97750005366654e-06
-1.5590998839458e-05
-1.27107799535979e-05
-3.16514468297447e-05
-7.02821951360773e-06
-1.78271274247562e-05
-2.8991510444575e-05
-9.82995138355632e-06
-1.11365379594069e-05
-1.52454707095084e-05
-2.15370402979824e-05
-1.60243686562718e-05
-1.30356528856379e-05
-2.64148073176393e-05
-2.47927535260415e-05
-2.55432072932786e-05
-1.49530171301331e-05
-1.45308944822369e-05
-2.19168875822298e-05
-1.92729216959153e-05
-6.23905571889421e-06
-2.50023872256994e-05
-2.48594311789588e-05
-1.61686770401286e-05
-1.82818802448504e-05
-1.55124091791002e-06
4.4843297020169e-07
-2.59688639153857e-05
-3.65875462033057e-05
-3.18223976561365e-05
-6.63535304664459e-06
-1.61163189280515e-05
-2.09752484804081e-05
-2.25010982960022e-05
9.2607706179449e-06
-3.98476093596469e-05
-4.23225499024289e-06
-1.80322701322403e-05
-2.22248407177535e-05
-2.05866773880234e-05
-5.77816383956081e-06
-1.63764631235166e-05
-1.54627814674327e-05
-2.26264021331833e-05
-4.11126246015546e-05
-2.47056563248081e-05
-2.41600477167625e-05
-2.19586766229887e-05
-7.87464173870845e-06
-1.54122384706555e-05
-7.63023095154595e-06
-8.39900385459809e-06
-1.53919951430153e-05
-2.58590700916243e-05
-1.59530150584929e-05
-2.28219017157397e-05
-2.45199483015897e-05
-2.16443516252503e-05
-1.01637691776548e-05
-8.73521027886859e-06
-3.75584645774099e-06
-1.76890382464242e-05
-1.76154131508028e-05
-2.7961999070306e-06
2.06323214812949e-07
-3.83977326064723e-06
-2.4520998357402e-05
-9.98791774562551e-06
-3.25624101911367e-05
-5.94867428357861e-06
-1.4449526442995e-05
5.83270274047725e-06
-2.19262227378142e-05
-3.17416364571932e-06
-1.22881365260634e-06
-1.87533534920027e-05
-1.22844293650898e-05
-8.21049101338587e-07
7.23162478354343e-07
-6.05285065289633e-06
-1.96190634396332e-05
-8.45307942854509e-06
-1.77115531226057e-05
-7.97550655915222e-07
-8.10277518323225e-06
-2.42725809087711e-05
-2.52544031491418e-05
-1.88928032576236e-05
-3.45050770898368e-05
-2.46806356419535e-05
-2.36839542302912e-05
-3.02768016110279e-06
-2.20635639105043e-05
-3.04008211256533e-05
-1.88770557163094e-05
-2.32317508994469e-05
-1.1080034711397e-05
-2.37232233339367e-06
-7.50564415658461e-06
-7.48488323263744e-06
-8.30619280151638e-06
-3.0825181652971e-05
-2.28795542929479e-05
-2.36976968108935e-05
-4.18192010221627e-06
-1.57842664987481e-05
4.86054866470948e-07
-1.1568346242528e-06
-1.52786481843543e-05
-1.20048608005786e-05
-1.34761280235828e-05
-1.1636485112689e-05
-6.86708924843274e-06
-1.25683689977285e-05
-4.91307712628192e-05
-2.33462407653646e-05
-2.92727451051169e-05
-2.23108794160065e-05
-2.24075674534697e-05
8.58264116622738e-07
-1.75284536449936e-05
-1.85237550508981e-05
-3.61587919121378e-05
-1.88601427028219e-05
-2.61334111508918e-05
-1.86015324145294e-05
-1.29310205941403e-05
-3.33329103187844e-05
-2.49562219596072e-05
-1.59946483703969e-05
-2.45827908975888e-05
-2.61836407897047e-05
-1.22052645350243e-05
-6.96661127106493e-06
-1.94253609885778e-05
1.72096323262358e-06
-1.86681243376308e-05
-1.527163638061e-05
-2.58165179199524e-05
-4.49212547579448e-06
-1.15791146262343e-05
-2.2969032424434e-05
-2.53580742474931e-05
-8.57976986849587e-06
-3.2686656526011e-06
-1.07585414674492e-05
-2.50349117343481e-06
-9.63323446084283e-06
-2.59785301804464e-05
-1.55553211990775e-05
-1.88141384995455e-05
9.25831746840829e-07
-1.27245703265028e-05
-2.52417121364219e-05
-7.13063247271283e-06
-5.35436310116935e-06
-1.8787819217293e-06
-2.42408291404775e-05
-2.17735894973188e-05
-3.20660655517499e-05
-1.61553582068396e-05
9.33083711346772e-06
-1.92706727527982e-05
-1.01201371091733e-05
-2.59149823177573e-05
-3.57194830244138e-05
-3.49426677332546e-05
-1.78021569568303e-05
-3.37079385963497e-06
-1.21788185831657e-05
-3.19736416359178e-05
-7.18614090387307e-06
-1.88380925448994e-05
-1.89372442385728e-05
-8.83827585636858e-06
-2.28014555979887e-05
3.34372410729203e-06
-2.9283518974044e-05
-2.54796525173182e-05
-9.61519722387715e-06
-3.5441626130614e-05
-1.12138302167421e-05
-2.23039092074119e-06
-2.95812723658376e-05
-2.53073270510177e-05
-1.54038682491846e-06
-2.50654368152978e-05
-8.53625207254688e-07
-4.76975769425681e-06
-4.24827235301325e-06
-1.27195200162629e-05
-2.00703525984114e-05
-2.75741399020576e-05
-1.8626721501519e-05
-2.17072723894202e-05
-1.10242392909457e-05
-1.49112918515184e-05
-5.32744812960846e-06
-1.75497721492689e-06
-1.94157763910335e-05
-1.19266786050763e-05
7.56523146463434e-06
-2.08774209188157e-05
-2.55326772765994e-05
-1.61722824325508e-06
-1.07699277489213e-05
-7.8030538915998e-06
-1.24094848728483e-05
-1.62006058612404e-05
-2.13716470584037e-05
-6.74849806282948e-06
-1.51269357521901e-05
-2.85509195766803e-05
-2.78639784342064e-06
-2.03343983544518e-05
-1.97555250253865e-05
-8.92015954595443e-06
-1.57902331474233e-05
-9.44352399405638e-06
-2.30522111270579e-05
8.43068874278692e-07
-1.91446020414273e-05
-1.41330618835076e-05
-1.36939544148979e-05
-1.54803012915001e-05
-3.28520269588739e-05
-2.20288708333961e-05
-1.18167651176191e-05
-2.02873933103131e-05
-2.53528143996551e-05
-6.66367603287019e-06
-1.7748942190728e-05
-8.86962919296178e-06
-1.15656756147891e-05
-1.12235608831479e-05
-8.2703419053715e-06
-2.3049746194986e-05
-1.53060970037771e-05
-1.34524453270526e-05
-2.08951561722897e-05
1.81914319306233e-05
-1.3744474063871e-05
-1.47350579556411e-05
-1.8982001758227e-05
-6.195881424125e-06
-9.59021430514374e-06
-2.08253142349293e-05
-3.17935275449601e-05
-1.87054971802177e-05
-2.28973035276292e-05
-2.18087352960135e-05
-2.60369858792978e-05
-1.75389184426764e-05
-1.68858125996014e-05
-4.89197483363528e-06
4.69609628499593e-06
-1.85564759816618e-05
-1.95353431436371e-05
-3.29222458024646e-05
-1.67191545507052e-05
-1.10946619644468e-05
-2.16207490110691e-05
-1.31615095135224e-05
-2.18289042777119e-05
-2.9702399789751e-05
-2.16640797900273e-05
-2.4220652696454e-05
-2.62126449344841e-05
-2.61027402300578e-05
-1.43205932492096e-05
-1.27936072938453e-06
-3.17735968822651e-05
-3.55347456770215e-05
-1.9613019851385e-05
-1.40899369178557e-05
-1.44032338372363e-05
-4.0068647346886e-05
-1.42273311698417e-06
-2.95327429345492e-05
-2.35419530828198e-05
-2.22355816708629e-05
-1.23602005825885e-05
-3.70549113468711e-06
8.47091557642892e-06
-1.47769750230607e-05
-1.34370560346693e-05
-2.50478066574446e-05
-9.57081996054895e-06
-1.18972440032554e-05
-2.81567269653069e-06
-1.36303927753873e-05
-2.17484137247045e-05
-3.64600695432206e-05
-3.75167659871508e-05
-2.74195541742786e-05
2.33544805847847e-06
-3.96567839377787e-05
-1.00803617279078e-05
3.42941379394951e-06
-1.90013388961667e-05
-2.22899604338125e-05
-1.73279555685616e-05
-2.5216103771389e-05
-1.59114243752365e-05
-7.34614569948653e-06
-7.61540763114805e-06
-1.21070866870858e-05
-9.72084894193771e-06
-4.46632058547175e-06
-5.53788540764921e-06
-1.25716779938258e-05
-9.63986703014153e-06
-3.74018716358675e-05
-2.91183745377366e-05
-2.50517346755027e-05
-1.57281383796935e-05
-2.34641356965941e-05
-1.98487612142012e-05
9.00186761735873e-06
-2.33441155920488e-05
-1.79479583611996e-05
-1.20582842066739e-05
-1.99358924514777e-05
-2.84765180267839e-05
-6.76142076951364e-06
-1.26448371693123e-05
-1.4148914215686e-05
-3.12016157663557e-05
-5.82013514311998e-07
-2.15442909718866e-05
-1.75082968651438e-05
-9.54362054219205e-06
-2.06676014975451e-05
-1.20534161238656e-05
-1.52360382393616e-05
-1.49225417161601e-05
-1.46275250155017e-05
-1.31624636092484e-05
-9.35001534047211e-06
-1.36968618913802e-05
-3.39383541105355e-05
-1.51611671615065e-05
-2.00115037465555e-05
-7.74480475221105e-06
-2.2723637900239e-05
6.10571463772885e-06
-1.13162090879919e-05
-1.08383201103934e-05
-6.46256786446507e-06
-2.37719875198677e-05
-1.17949108988166e-05
-1.18065447178847e-05
-2.54536079139838e-05
-7.28260985967716e-06
-3.45065349414321e-05
-5.19486362587582e-06
-2.77721149913986e-06
-6.08663207394984e-06
-1.99702617876172e-05
-2.36828830166581e-05
-6.17691357959529e-06
-2.63442492909859e-05
-2.00389281311191e-05
-2.18033863573081e-05
-4.1601708304708e-06
-2.86343397680166e-05
-2.44637832490437e-05
-1.24380730533918e-05
-1.90094721244534e-05
-1.71443238464329e-05
-1.51568887570522e-05
-1.50846770606836e-05
-2.25280028701069e-05
-3.22264116066462e-05
-6.25281731677349e-06
-2.54196247361144e-05
-1.77341238553484e-05
-7.23501192847826e-06
-1.23738479720075e-05
-1.76014951416269e-05
-1.03175139713708e-05
6.70336465930696e-07
2.73218539478224e-06
-1.25646936215621e-05
-1.50814107884334e-05
-1.74205986122678e-05
-1.89068016297316e-05
-2.15263592980319e-05
6.47324973595086e-06
-2.95961832861998e-05
-1.36853463551506e-05
-3.27876166437027e-05
-1.14458923944875e-05
-2.74802430559109e-05
-1.72956262228823e-05
-3.91704756642086e-05
-1.51448773087565e-05
-2.25532420948932e-05
-3.90865055795909e-05
-2.01577633052619e-05
-8.65233521098553e-06
-2.30826270600862e-05
-1.34460442101914e-05
-5.83779617530607e-06
-7.79937257704565e-06
-6.21166883457767e-06
-2.91588119426215e-05
-2.86620406127587e-05
-1.44334388216654e-05
4.81532490377947e-06
-2.20711982062308e-05
-1.98088060763705e-05
-3.37458425475341e-05
-2.81038644093013e-06
-1.72040464495294e-05
-1.46560611291457e-05
-3.42343965634677e-05
4.81600272095702e-06
-1.21073090041686e-05
-2.19591917372906e-05
-1.87485600658873e-05
-3.40463616696785e-05
-1.58839061963661e-05
-2.87902086662998e-05
-5.80418232036845e-06
-3.32093288682714e-05
-2.43956483768406e-05
-1.99891986991866e-06
-1.55331305759106e-05
-2.6693673208968e-05
-1.90167734999277e-05
-1.7897060792213e-05
-2.46119908145117e-05
-9.26368813484169e-06
-2.59334472073983e-05
-4.82691180925004e-06
-7.58099684156987e-06
-7.8850772462163e-06
-1.378005022066e-05
2.52507314520527e-06
-1.57846044308954e-05
-1.56300401631983e-05
-5.74954757813815e-06
-1.72957667203648e-05
-2.31940743948161e-05
-8.50632558412077e-06
-1.88154039124145e-05
-4.08699536686023e-05
-4.37005836704352e-06
-1.4357330769636e-05
-1.56149548005905e-05
-1.62442448029647e-05
-1.01782472654099e-05
-1.30475200313761e-05
-3.44158728803211e-05
-1.61060339315805e-06
-8.99277567963818e-06
-1.77667076338565e-05
-3.00209587025409e-05
-2.93878850849897e-05
-3.21894643935078e-05
-4.41930226330485e-08
-1.99008454908794e-06
-3.9178466042325e-05
-1.32451621154581e-05
4.16631290935e-06
-1.62992212394631e-05
-2.7350587683736e-05
-1.63631353673169e-05
-9.42295721629145e-06
-1.27255094066633e-05
-1.12357259826047e-05
-2.60713597293908e-06
-4.66186478171609e-06
-9.17787920871319e-06
-1.18792096114088e-05
-2.37278128789625e-05
-1.03234799459025e-05
-2.3425633520641e-05
-9.10946447516566e-06
-9.29957691116064e-06
-1.81789638301102e-05
-4.54761291971814e-06
-7.92546941762371e-06
-1.08272806968932e-05
-3.44752919278297e-05
-2.93794490406794e-05
-1.32486646222466e-05
-1.36541521166319e-05
-7.7105741029197e-06
-2.12612630676973e-05
-4.72562600721701e-06
-1.4546253987023e-05
-1.53534945098313e-05
-1.94405979187322e-05
-1.40716390169444e-05
-1.31705918678087e-05
-1.01181291768975e-05
-1.72127572680831e-05
-2.13135122704206e-05
-1.59343741289741e-05
-6.08510845847108e-06
-7.9365587064865e-06
-1.15858271796905e-05
-2.7667833832906e-05
-2.31482850392242e-05
-5.03385705232393e-06
-5.9001941662511e-06
-1.41865897734129e-05
-1.6618992325249e-05
-3.4198188333295e-06
-5.40322207280529e-06
-3.20412248245901e-05
-7.86343447597611e-06
-2.3067653346933e-05
-1.90098997226083e-06
-4.27808195116521e-05
-4.03923474048008e-05
-1.23685845424886e-05
-6.87438724669055e-06
-2.92130126094004e-05
-1.99888970549834e-05
-1.00520694110567e-05
-1.42782581360036e-05
-3.32153387997359e-05
-2.31261567292945e-05
-1.02158609763107e-05
-8.52444139860601e-06
-1.23957646158397e-05
-1.14686010378992e-05
-1.18730395115127e-05
-7.01478609910971e-06
-1.23328230424774e-05
-2.65080184402457e-05
-2.7007168483711e-05
1.37297483304697e-06
-3.07865256984893e-05
-1.03785284654819e-05
-1.20297974937701e-05
-9.00560658743615e-06
-1.92402800315349e-05
-2.23702172927082e-05
-8.80298922282313e-06
-2.32646658256171e-05
-2.32894790187448e-05
-1.05035264994156e-05
-4.2642551368e-06
-2.41752163073828e-06
-1.16441750233499e-05
-2.00469216680201e-05
-1.20399772715332e-05
-1.41261330906522e-05
-7.7523378359393e-06
-1.86521172989012e-06
-2.20677817391974e-05
-9.06877616032983e-06
-2.62410663177493e-05
2.53494593486148e-06
-1.14790341482696e-05
-2.47322223480826e-05
-1.4060551231056e-05
-1.13242869203027e-05
-2.15979119234487e-05
-2.86129718575638e-05
-2.72076724832218e-05
-1.95179806878068e-05
-1.46140019793523e-05
-1.1395331280752e-05
-2.11924199542372e-05
-2.24945300101922e-05
-2.69388708935207e-05
-1.25603668599219e-05
-3.34537743498536e-06
-7.84473690279703e-06
-1.30897770137173e-05
-1.20704947700655e-05
-2.20541808245371e-05
-1.0269831480727e-05
-1.26173886923479e-05
-2.24362374580187e-05
-2.3688122015874e-05
-8.63706358516444e-06
-1.42890960332929e-05
-7.74533634363486e-06
-1.1786216280506e-05
-1.44644204462586e-05
-2.19289616042289e-05
-1.75134016129214e-05
-8.23816929723217e-06
3.08078312842615e-06
-1.1175494424507e-05
-1.24867868739885e-05
-7.67883974301385e-06
-2.98738165407321e-05
1.05534400079074e-05
-1.92824181265056e-05
-3.20895981684425e-05
-2.28101990339726e-05
-1.71660446429508e-05
-1.29867132976433e-05
-2.22617841454221e-05
-1.5237497738399e-05
-2.0857920884334e-05
-2.85203912112493e-05
-2.33632800491772e-05
-2.0204306186395e-05
-2.57579672878586e-05
2.25227938383694e-07
-2.11677993838706e-05
-2.07725099575897e-05
-9.74817602213096e-06
-1.65100328133101e-05
-1.34954864014488e-05
5.6548652263147e-06
-2.59686110788523e-05
-1.54273086083817e-05
-1.56923704535404e-05
-1.94383288559798e-06
-1.42754155146162e-07
6.09560400991434e-07
-2.06518919516125e-05
-2.45894936833992e-05
-2.88825132953374e-06
-1.93434408043659e-05
-1.66171259678006e-05
-9.35230032318919e-06
-8.95369041136612e-06
-1.08258136560001e-05
-3.26424288273629e-05
-2.59260833758287e-05
-1.96258733114509e-05
-2.60967931373056e-05
-1.61440554153001e-05
-1.48143664025655e-05
-1.2124744589986e-05
-1.00111362069368e-05
-1.41475637258249e-05
-2.18897075986563e-05
-1.23217996197089e-05
-1.97436470965752e-05
-6.72525679928126e-06
-1.54497850671916e-05
-9.80184544409661e-06
-3.21447168480089e-05
-2.43886788301624e-05
-1.11813578693261e-05
-2.39194922773367e-05
-2.3980647321648e-05
-8.37671365586508e-06
-1.8282061580449e-05
-1.43946679769105e-05
-2.76675166544286e-05
4.70335781574782e-06
-7.57564735908594e-06
-1.71432526338275e-06
-2.93149893006134e-05
-1.65465801499298e-05
1.37120014625008e-05
-2.66281482062673e-05
6.32547716743223e-08
-1.09998042702283e-05
-5.28773422976846e-06
-2.48843534526704e-05
-2.60788554891578e-05
-1.45975561086598e-05
-3.0591511485997e-05
-2.42115026497679e-05
1.48332667511419e-05
-2.44097847251207e-05
-1.33966975421366e-05
3.02148348326592e-07
-2.4917045403742e-05
-5.40043538653722e-06
-2.02456662855236e-05
-1.23906184926252e-05
-7.80579445982738e-06
-1.93778849627233e-05
-2.62090614591416e-05
-1.2028049384676e-05
-2.33660106464242e-05
-3.32068043225748e-06
-1.93871862990265e-05
-2.26294362870143e-05
-1.88590549306654e-05
-5.52956429435658e-06
-3.02290051218737e-05
-2.85328900573889e-05
-1.61241856995523e-05
-1.51194495055384e-05
-6.18614656158498e-06
-6.43815057240988e-06
-7.0864673399793e-06
-1.19835702636061e-05
-1.03078874577766e-05
-2.63574299749419e-05
-2.64340491508829e-06
-2.86366220629264e-05
-9.53176839190481e-06
-1.83879250706173e-05
-3.38236051142665e-05
5.76128615609219e-07
-5.43448213750108e-06
-1.79033549631585e-05
-1.10522309680002e-05
-2.18771258215652e-05
-2.11499168426602e-05
-3.77615046409355e-06
-1.18539192850556e-05
-1.56823053908486e-05
-1.28939273355742e-06
-2.36594730194187e-05
-3.5702885725149e-07
-8.31422101070228e-06
-1.92905024782334e-05
5.94989948252261e-06
-1.29131198644056e-05
-1.41573931246011e-05
-2.78700332458727e-05
-2.73552685491687e-05
-1.88603562115633e-05
-2.2226886371915e-05
-6.51164103084162e-06
-2.4135024812273e-05
-2.30023087502029e-05
1.36385493149707e-06
-1.77173942517692e-05
-1.33404976497448e-05
-2.44269085412146e-05
-1.52515883481676e-05
-2.28292091175555e-05
-2.04746354578877e-05
-2.80806596644157e-05
-2.37808386038329e-05
-1.82754654267367e-05
-3.34351849169848e-05
-3.50917526842023e-05
-1.04224029257659e-05
-1.10705929525976e-06
-1.1567668766435e-05
-1.0863399159894e-05
-1.6774103406002e-05
-1.08296316459495e-05
-1.86095467812837e-05
-2.10626813849623e-05
-1.63274582667841e-05
-1.96805966353817e-05
-2.23220681874109e-05
-2.1482187872148e-06
-1.0926389621865e-05
-1.8077458772576e-05
-5.24619329145265e-06
-1.69601161963906e-05
-2.70381261035047e-05
-6.27830344174287e-06
-3.35919464725825e-05
-2.03091587321969e-05
-3.09566015619828e-05
1.86244550521974e-06
-1.70292389998799e-05
-2.48147444731416e-05
-1.79508239301589e-05
6.80026496744012e-07
-1.67095471836629e-06
-1.48509874093909e-05
-9.41979177371604e-06
-2.32533043237124e-05
-1.41742790203279e-05
-1.39034478923743e-05
-5.0655296724923e-06
-1.50923720457692e-05
-2.80063094592173e-05
-2.18985888904695e-05
-2.21924359514731e-06
-8.92013229441774e-06
3.01023913154581e-06
-1.20390903949272e-05
-2.51321622513454e-05
-1.38172659858243e-05
-3.31614132893703e-05
-8.11207874027663e-06
5.88034056394396e-06
-1.27962698216975e-05
-1.97445664621688e-05
-2.95006354758374e-05
-5.20439550344208e-06
-1.46731200711464e-05
-2.85599361016592e-05
-1.83709534366317e-05
-4.53769901429175e-05
-9.13170245154314e-06
-2.18238142687399e-05
-1.64306424010686e-05
-3.61318382215898e-08
-7.74356962984423e-06
-4.21878637139664e-05
-1.71854682873513e-05
-2.05969735955016e-06
-8.97724172050296e-06
-4.46207477587813e-05
-1.34998719118012e-05
-2.58482375400721e-05
-1.48539020309835e-05
-1.06492206180038e-05
-2.12850875271048e-05
-2.99979831664415e-05
-3.29611985248203e-05
-1.63493070482987e-05
-1.77836836888381e-05
4.9803097564996e-06
-1.70175764154871e-05
-1.694982002712e-05
-4.20604060563008e-06
-5.77609644577298e-06
-1.03231901825652e-05
-9.17749052248277e-06
-1.49024532710485e-05
-2.85749254369892e-05
-8.2266996526683e-06
-1.02533234430429e-05
-1.16630298088702e-05
-1.63476402080604e-05
-1.89692905146909e-05
-2.10973728533326e-05
-1.81424827353309e-05
-1.10867750860169e-05
-4.02291832860283e-05
-1.49405452666576e-05
-2.98856335609729e-05
-1.4232725040959e-05
-1.51230580173882e-05
-1.10428904504055e-05
-2.52627718746238e-05
-2.23577512522328e-05
-3.06091377395175e-05
-4.68096350229589e-06
4.22124388378593e-06
-2.14742204343627e-05
-1.64390509091064e-05
-2.37060662955353e-05
-1.26663676441874e-05
-2.36527519992663e-05
-1.07397004761079e-05
-2.31068246919379e-05
-1.70646741602765e-05
-1.99883006598608e-05
-1.79582415970667e-05
-6.51851000540204e-06
-1.90766924036753e-05
-8.16369414842192e-06
-1.20256764662177e-05
9.61220565018486e-06
-1.30041104882058e-05
-2.05441210979026e-05
-1.55665994851443e-05
-1.93873224141722e-06
-4.27637146848148e-06
-5.25089435036905e-07
-2.37560203911683e-05
-7.5672573153014e-06
-2.75708127087638e-06
-3.39721348533734e-05
-5.24237550606863e-06
-1.95415198288131e-05
-1.80820324337703e-05
-3.10302913135267e-05
-1.57079727891506e-05
-2.57160277925193e-05
-1.65772286873184e-06
-1.37474730284642e-05
-8.86122550406899e-06
-1.26635542282292e-05
-4.98811649348963e-06
-1.04090448036367e-05
-2.49416401442297e-05
-4.7422424974181e-06
-1.80047380550824e-05
-3.21617951862246e-05
-2.79995204038584e-05
-1.79523040291316e-05
1.75819217541501e-06
-1.24595262762527e-05
-1.04814430826492e-05
-1.48109446139997e-05
-1.80117006997748e-05
-3.23208305736791e-05
-1.06730351841909e-05
-1.04654019081179e-05
-1.7709433324662e-05
-1.5560797186336e-05
-1.39005436218105e-05
-2.00720696478985e-05
-2.79640295157825e-05
-1.91689482087224e-05
-5.64893372758047e-06
-5.85545002839399e-06
-1.90985072368553e-05
-1.53607639650632e-05
-1.06565282750695e-05
-1.0489727688341e-05
-7.43776608602233e-06
-2.55688650075405e-05
2.77608413088694e-06
-1.26615337015527e-05
-2.22036825101286e-05
-1.08191341683911e-05
-9.6334660522228e-06
-1.92118873360998e-06
-2.28235553294851e-05
-1.20395557383266e-05
-3.18697831191015e-05
-3.60399795789373e-05
1.21508270995477e-06
-1.16660522837617e-05
-3.2023707818344e-07
-1.42654791858795e-05
-7.43043102181152e-06
-6.99546758621503e-06
-1.31639890719438e-05
-2.09984579105389e-05
-1.75723464940077e-05
-3.20959067823864e-06
-9.63690374212628e-06
-3.04393098443553e-05
-2.73647526852072e-05
-2.57978741692708e-05
-2.24618139693146e-05
-1.41055019940255e-05
-1.20003344989826e-05
-1.05846980505611e-05
-1.2514346074586e-05
-1.51340189344664e-05
-8.98968098248625e-06
-3.29042967532983e-05
-2.22029800721322e-05
2.65692509374381e-06
-1.68540477404812e-05
-2.53413696348065e-05
-1.99906282769386e-05
-3.64501074876747e-06
-2.05650239253416e-05
-2.69555294067931e-05
-1.99917700756923e-05
-1.57866720523938e-05
-1.3297699894776e-05
-1.78838485180157e-05
-1.57346949504751e-05
-1.27865150191814e-05
-5.93259424395887e-06
-9.9484283182296e-06
-1.54380376487376e-05
-2.31810057769186e-05
-1.12943323007384e-05
-6.08269929595419e-06
-2.22665558212706e-05
-2.70269585393768e-05
-1.75135188739385e-05
-2.09874553593609e-05
-1.99683233840823e-05
-8.4560043307561e-06
-1.14600643595381e-05
-1.68326339574563e-05
-1.05881364536712e-05
-2.39833367604868e-05
-1.79984201719369e-05
-1.62746608496273e-05
-1.68402672141846e-05
-1.63967816277092e-05
-2.16067550542833e-05
-6.42136401196177e-07
-3.45329278919578e-05
-1.79140351487823e-05
-1.91395297884985e-05
-1.64721387269821e-05
-1.32285969919271e-05
-2.26956507792607e-05
-7.90571396220134e-06
-2.59357355810189e-05
-2.02484728359988e-05
-1.32417174729374e-05
-3.16345565553049e-05
-2.99752409453679e-05
-6.17621067756125e-06
-2.08080001332057e-05
-2.19164215315623e-05
-1.35851651754891e-05
-1.67776173890681e-05
-5.84414188555176e-06
-2.40445884940409e-05
-4.21264097075513e-06
-1.44999098692317e-05
-2.48405122091103e-05
-6.49205165573162e-06
-2.99645919208317e-05
-2.94980471462154e-05
-2.05752264409733e-05
-1.71167173050602e-05
1.96017908792757e-06
1.01749655692321e-06
-1.10349980280011e-05
-1.86409282830718e-05
-2.83569396122736e-05
-1.66761396716913e-05
-7.23970290173738e-06
-6.75176494453057e-06
-1.40799387580947e-06
-2.03313024419947e-05
-1.73328039976794e-05
-2.50428049982264e-05
-1.0129136277961e-05
2.30260594233495e-06
5.81295915614852e-07
-1.63583767472928e-05
-1.14873620093396e-05
-2.20138229157835e-05
-2.75021185724932e-05
-2.11075293427024e-05
-1.68904165033413e-05
-5.67718054879196e-06
-2.03736223149991e-05
-1.2583707032781e-05
-5.4040463819224e-06
-1.8851667887937e-05
-9.6043942868267e-06
-1.7386238267144e-05
-8.21238863503572e-06
-2.74784142211581e-05
-1.27983010477061e-05
-1.31644929224887e-05
-2.51900110849624e-05
-2.17689239062258e-05
-2.51139481786488e-05
2.47195281272118e-06
-1.29067924355855e-05
-2.01736601229316e-06
-2.63939290314328e-05
-9.16882894195914e-06
-1.06773092837228e-05
-3.19121380078178e-05
-3.15212150396485e-05
-3.05046739575952e-05
-1.49626564417311e-05
2.74664379005952e-06
-2.97282073198697e-05
-3.9325633379498e-05
-2.25840410546667e-05
-3.4813600338003e-05
-5.41447419004671e-07
-2.17522153195493e-05
-3.90212697589093e-06
-1.4205165999903e-05
4.02230442956299e-06
-3.10603469911189e-05
-3.43665180521823e-05
-4.0812728485875e-07
-1.66147515520305e-06
3.76478009471956e-06
-2.40543364292376e-05
-3.30738778572726e-05
9.86964943681611e-06
-1.21524500037032e-05
-2.11190503835048e-05
-2.82814683867476e-05
-1.02892511043579e-05
-7.42545781459155e-06
-9.65594487747729e-06
-1.24682207868261e-05
-1.89150870728644e-05
-7.1614760799244e-06
-2.25302047807229e-05
-3.19158985552842e-05
-3.1684274671722e-05
4.45801663134569e-06
-3.78541692667204e-05
-2.39073152824634e-05
-1.75515635836294e-05
-1.8355560644486e-05
-2.51608445980494e-05
-2.2156329112528e-05
-1.01754844668223e-05
-2.31195201179431e-05
-1.27635005668814e-05
-6.48471257332823e-06
-2.72089645515926e-05
-2.6491547603019e-05
-9.75176144140398e-07
-1.99059420421941e-05
-1.41265313223815e-05
-2.20072294354378e-05
-1.65569192402733e-05
-1.01030282367507e-05
-2.00434256321024e-05
-1.08046377941677e-05
-3.18433355456496e-05
-1.44534078064184e-05
-1.15344570669048e-05
-1.28637316770229e-05
-3.37157172084498e-06
1.71304250525472e-06
-4.05366940162555e-06
-1.63883271212865e-05
-1.71976655574827e-05
-4.09772466738052e-06
-2.30634595030774e-06
-1.24073855761068e-05
-3.51298863892699e-05
-1.63073112524684e-05
-8.36577466716062e-06
-2.87107203834583e-05
-1.6508845881498e-05
3.0822180680353e-07
-9.28901792768078e-06
-2.45559114924567e-05
-1.63465349411011e-05
-2.68438323897457e-05
-9.75782936681464e-06
-1.4228009318826e-05
-1.40301617232466e-05
-7.0955122501685e-06
-1.40453517029267e-05
-2.77038389640697e-05
-1.62838834463019e-05
-1.58285988337842e-05
-1.13474501333278e-05
2.46074848985758e-07
-2.48199683912031e-05
-1.7471059656155e-05
-2.42970224162753e-05
-2.94163150552462e-06
-2.16774964468418e-05
-3.34522099952149e-05
-2.64390116544893e-05
-2.0174651207726e-05
-1.46681060810425e-05
-1.42513371285713e-05
-1.05436226277719e-05
-3.04026870547745e-06
-3.39328304271217e-06
-2.98480577930651e-05
-1.10202793046673e-05
-1.79615604462447e-06
-1.8829308627717e-05
-2.95479062976204e-05
-1.97074463540813e-05
-2.72260769249119e-05
-9.484242104597e-06
-2.3135326130562e-05
-1.27850502420362e-05
-1.52322639349535e-05
-3.2078826062521e-05
-2.15406104474612e-05
-1.99388948894934e-05
-1.05839966733617e-05
-1.49443261249628e-05
-3.43473630422137e-05
-1.87104861615467e-05
-2.41559180258978e-05
-6.73225122851258e-06
6.0776392444759e-06
-2.24432314002573e-05
-1.76971712350329e-05
-2.17646425604006e-05
-1.48388351004928e-05
-1.82026830984615e-05
-2.87093913355064e-05
-2.99799073815457e-05
-2.15391326900724e-05
-1.92876702010441e-05
-1.66792166094759e-05
-1.10500388028632e-05
-3.70024632444919e-05
-9.80240598252659e-06
-1.10699420465569e-05
-2.46701487573575e-05
-1.17972013221641e-05
-2.28601536542875e-05
-1.42322548342089e-05
-2.16900802534558e-05
-2.95534897829634e-05
-1.57906321404853e-05
-3.61347573138548e-05
-1.35562992406691e-05
-2.04586896733185e-05
-1.43793866548891e-05
-1.05807957787699e-05
-1.0439152255451e-05
-2.51226507084227e-05
-2.23955933070466e-05
-9.81388396438127e-06
-2.24201295430536e-05
-3.80172671218196e-05
-1.74643855463116e-06
-1.92563834421014e-06
-2.1358527437784e-05
-1.87000977513373e-05
-3.47288163992121e-05
-5.85309320283506e-06
-2.38496894028369e-05
-2.20248857638948e-05
-3.19815074798347e-05
-3.36541147133666e-05
-1.17816742747868e-05
-1.22337395031321e-05
-1.55174429142889e-05
5.03154383751219e-06
-1.35595608324824e-05
-1.51967607674905e-05
-1.51727306415076e-05
-1.28239149994565e-05
-2.53558953271527e-05
-1.71313423828211e-05
-3.42119145972484e-06
-5.9219972860724e-06
-2.99634793010097e-05
-1.12301503233907e-05
-1.57778574695795e-05
-9.67123181806551e-06
-2.91028314727818e-05
-1.82821510076448e-05
-1.05711020797158e-05
-3.46740318850438e-05
-1.26359062821931e-05
-1.84243951462487e-05
-1.68407419702379e-05
-1.96513232749107e-05
-1.33290515953976e-05
-1.07424250270573e-05
-5.15928804608913e-06
-1.21240400065768e-05
-2.43998002955971e-05
-1.48267184477009e-05
-1.19912864857674e-05
-1.66312354067581e-05
-1.49065477062933e-05
-2.68112462944607e-05
-3.04242759312022e-05
-1.37866379914295e-05
-1.03946822555728e-05
1.95001760021155e-06
-2.76235480725771e-05
-1.45101496036118e-05
-4.42010546420473e-05
-1.54307636818542e-05
-1.94302049157293e-05
1.87834846114895e-06
-6.74558421500962e-06
-1.69595389402476e-06
-1.28039404059172e-05
-1.36683425266026e-05
-4.32031652768291e-06
-2.74691665188583e-05
3.19443484776138e-06
-3.22564761538067e-05
-1.46348042944165e-05
-1.38484571146818e-05
-2.22150441417079e-05
-9.53512236980708e-06
-1.97140095633412e-05
-1.03419830950077e-05
-1.16641747824593e-05
-1.17272656837052e-05
-1.00626258361283e-05
-2.05194511750211e-05
-2.27760620451212e-05
-1.66311374402205e-05
-2.19375738982158e-05
-1.16587248203625e-05
-2.75814620516561e-05
-1.91185071365379e-05
-2.43536019825809e-05
-2.11135485406545e-05
-2.07566440390802e-05
4.61226428053213e-06
-1.70744448706289e-05
-1.63677052362001e-05
6.38572106019356e-07
-2.3321990188916e-05
-2.61017783028096e-05
-2.49183873667082e-05
-2.25559573364964e-05
-1.67408494788104e-05
-5.27431539756602e-06
-1.81852838938513e-05
-2.93943539762766e-05
-2.39980856609881e-05
-1.88595589129981e-05
-1.30568457987746e-05
-2.53984965201194e-05
-2.42079253752148e-05
-9.83479321479178e-06
-5.64099500196872e-06
-2.36510822236982e-05
-3.19050610709393e-05
-1.13835847899194e-05
-2.10073712994491e-05
-2.65116090629755e-05
-1.35384205809874e-05
4.21797596548519e-06
-2.61037206543732e-05
-1.26604030149002e-05
-1.33005400471724e-05
-1.19373308391874e-05
-1.64605808427906e-05
-2.01835694517971e-05
-1.64018583860459e-05
-1.25999013526395e-05
-1.8288415708136e-05
-3.3049170103022e-05
-8.85111213827915e-06
-2.15678826220123e-05
-1.18953258831565e-05
-1.28785520783732e-05
-1.4557409280268e-05
-3.00308063960191e-05
-2.85691229606502e-06
-1.47950453662923e-05
-2.59127779447539e-05
-7.11754670514561e-06
-3.37006596762192e-05
-1.63594058909589e-05
-1.93697864037089e-05
-2.68144335916288e-05
-2.61243637420177e-05
-1.68367381433898e-05
-1.56414467859602e-05
-2.53548824526934e-05
-1.95881362275409e-05
-2.76460980485655e-05
-1.94186137923016e-05
-2.09823440222435e-05
-1.51053762215989e-05
-1.49972401994006e-05
3.9220066438039e-07
-1.52096701346227e-05
-1.58446516606028e-05
-3.65397389927809e-06
-1.5395777765013e-05
-2.8922001165432e-05
-8.19147031282256e-06
-8.76447312434302e-06
-1.36480009093848e-05
-1.0203637585141e-05
-1.66574568115463e-05
-5.60258611277238e-06
-7.71939236008481e-06
-2.05721032425727e-05
-2.36976522745647e-05
-5.25854410348407e-06
5.87357512146704e-06
-6.46248960728355e-06
-6.33126568065798e-06
-1.87048958421639e-05
3.31209929748257e-06
-1.27093958926847e-05
-1.86834774087461e-05
-7.96495761208656e-06
-2.60305461779346e-05
-1.94798896155577e-05
-3.15695724327345e-05
-9.19944846211897e-06
-9.09638355218168e-06
-4.1276234761509e-05
-1.68582437523746e-06
-2.33311360343828e-05
-1.54145324707858e-05
-1.4927134448976e-05
-3.29528334496433e-05
-1.25908078125175e-05
-1.50695923069499e-05
-9.71068864218986e-07
-1.50455503482747e-05
-8.24606575515696e-06
-5.92218829502015e-06
-2.52948242519199e-05
4.18412951816068e-07
-2.83294785909709e-05
6.61079536042895e-07
-1.77091729089724e-05
-1.86117835207501e-05
-1.82168489991484e-05
-1.74155512286747e-05
-1.39185764739702e-05
-1.94410901647416e-05
-2.96709508337369e-05
-3.19460902256397e-05
-2.32957235171124e-05
-2.19348461468913e-05
-8.83947048646285e-06
-1.52067211423022e-05
-2.56411500183804e-05
-3.55449298495334e-06
-1.52241972036375e-05
5.41525590549688e-06
-1.79331171650756e-05
-2.74966584572581e-05
-1.37057051644053e-05
-6.67275496032878e-06
-1.30893490611861e-05
-1.58462611304513e-05
-3.02908358555223e-05
-2.09437876730536e-05
-9.62760343477535e-06
4.05214753793621e-06
-7.51421682087619e-06
-1.97819166382297e-05
-2.92368251819412e-05
-6.62311043766872e-06
-1.61261247856975e-05
-3.45695862318043e-05
-8.6698722006006e-06
-2.19801322150772e-05
-5.79060321127778e-06
-1.43653328284373e-05
-3.27308475208973e-05
-2.30354811412617e-06
-1.35122846938359e-05
-1.15505317576355e-05
-1.11770283564007e-05
-1.07689403652647e-05
-1.17085042640908e-05
-2.98957246747817e-05
-2.28097997430014e-05
-1.77268642991619e-05
-3.35318862420735e-06
-5.30816359357133e-06
-1.09695776711696e-05
-1.30358392721528e-05
-1.92996090358128e-05
-1.18555088927817e-05
-2.41654015384282e-05
-1.36102367403791e-05
-1.58182365881271e-05
-8.52145876600443e-06
-3.040414465795e-05
-1.60491221615392e-05
-9.09938554221871e-06
-2.72885401775136e-05
-8.71305482801551e-06
-2.52827758729702e-05
-2.31846569337997e-05
-1.6799505291593e-05
-1.58355238919155e-05
-8.64714904311636e-06
-2.274782660213e-05
1.02195306482161e-06
-5.0324722724214e-06
-1.18442088610359e-05
-2.44436099828934e-06
-6.24749876928178e-06
-1.36417976527848e-06
-1.92702833850073e-05
-5.10775878117578e-06
-3.19061993681238e-05
4.07001592809969e-06
-2.8483326800862e-05
-3.16954495288374e-05
-2.472277737265e-05
-3.57936120261094e-05
-8.06926136135501e-06
-1.9071702992065e-05
-1.59141866361095e-05
-2.70198980527839e-05
-2.68834341854882e-05
-2.53334341197656e-05
-2.61162340742456e-05
-1.73162802394497e-05
-1.29558506753703e-05
-1.47990086338512e-05
-5.54247069273255e-06
-2.66035988247785e-05
6.09848222454317e-06
-5.87185653935545e-06
-1.65634731495909e-05
-2.87466050060199e-05
-1.01453312784468e-05
-9.4747187078659e-06
-2.01202491319659e-05
-2.64502110546197e-05
-2.05014518051334e-05
-1.59317283838317e-05
-2.75234170699108e-05
-2.35516105030067e-05
-1.2186787842234e-05
-2.23547401438408e-05
-4.80836297861435e-06
4.11032777137023e-06
-2.52432999884664e-05
-1.54775248581599e-05
-1.88920017663888e-05
-1.88592271259781e-05
-6.17740051103209e-06
-1.03184934420602e-05
-1.79050809698272e-05
-1.17259967078335e-05
-1.3452167000992e-05
-1.44244806697834e-05
-1.95609172952366e-05
-1.79961221718144e-05
-1.26260080031081e-05
-1.43009678750437e-05
-3.3106083260889e-05
1.83243614059082e-07
-1.57014562961603e-05
-1.5665611544431e-05
5.48836871415967e-07
-8.18007783772652e-06
-3.26059579945593e-05
-1.35484285404177e-05
-8.77630912228011e-06
-2.62359119677578e-05
-2.31085360224984e-05
-1.08529842643603e-05
-1.18062964078232e-05
-2.34934075792875e-05
-1.18188102497959e-05
-2.43687651509836e-05
-9.96928334342303e-06
-1.4992237075628e-05
-6.21195635638433e-06
-2.6634529678059e-05
-1.14414044445698e-05
1.05926318561793e-06
-1.59400943284775e-05
-3.50567807669753e-07
-9.05920471243276e-06
-2.63200706159053e-05
-3.84790611131643e-05
-3.33698132361082e-05
-1.11184705433289e-05
-3.43483086024269e-05
-4.27451792482668e-05
-3.03452565480667e-05
-2.1791656276515e-05
-2.09421972215104e-05
-1.06353616420179e-05
-2.11875814608123e-05
-2.25919591217142e-05
-1.00467120291984e-06
4.15487836811835e-06
7.36434552103825e-06
-2.26862872887679e-05
-1.61937869079957e-05
-1.18940195785797e-05
-1.50356229640815e-05
-1.06539831579842e-05
-2.15458395820625e-05
-2.1586325746223e-05
-1.76982220920062e-05
-2.72099605655164e-05
-3.18247637198023e-05
-1.59032985037728e-05
1.89574601350007e-05
-2.80099648547936e-05
-3.1288512305768e-05
-1.80357161591353e-05
-7.71871664464432e-07
-1.91018173258196e-06
7.28230638447049e-06
-4.91314169883855e-06
-2.27687472279052e-06
-2.41287303224935e-05
-9.56298285337922e-06
-1.84947900069002e-05
-2.13648605764658e-05
-1.63617952586013e-05
-1.58079041571962e-05
-3.5139836765173e-06
-1.38658010936351e-05
-1.30280735364994e-05
-9.62242965402465e-06
-1.43521422483055e-05
3.13125485523739e-06
-2.65690097562171e-05
-1.84565463048954e-05
-1.95894306501626e-05
-1.92682521637704e-05
-1.67221603945568e-05
-8.43901453076858e-06
9.99640575248497e-07
-2.88739324530977e-05
-1.88073708811533e-05
5.43345677209557e-06
-1.11355059668388e-05
-1.30138825172118e-05
-7.98655742369947e-06
-2.847421038506e-05
-1.13006648450299e-05
-6.04462101495452e-06
-8.27021856689134e-06
-5.60246961147166e-06
-1.32939249463086e-05
1.30408533671777e-06
-3.22079642998817e-05
-1.70297076911112e-05
-7.62722419176566e-06
-2.47217993878551e-05
-6.6446091468679e-06
-1.41772858078277e-05
-1.85072513117852e-05
-4.45945886168776e-05
-2.64730369586252e-05
-2.22560986401626e-05
-1.34940299330893e-05
-1.62052583934771e-05
-2.18049224514627e-05
-1.82902719632682e-05
-3.02855244340491e-05
-1.10204655164683e-05
-1.50634910447237e-05
-1.88082295974363e-05
-1.33703407441044e-05
-1.2679256966417e-05
-2.0458471412439e-05
-3.00708220938063e-05
-2.93296608517877e-05
-4.11057389769491e-06
-1.55553238074372e-05
-2.61418761374052e-05
-2.85730350256988e-05
-2.97959855325277e-06
-2.44534215876409e-05
-2.26330992695042e-06
-7.04216223858114e-06
-1.45423561198234e-05
-9.07901533997325e-06
-2.00931039470017e-05
-2.15367730587596e-05
-2.3204593164863e-05
-2.03710116346004e-05
-2.61624509150217e-05
-1.96487684607396e-05
-1.32550890060079e-05
-2.29401371951272e-05
-1.16194298592635e-05
-3.44837035642212e-06
-1.62267029836462e-05
-1.49924353845508e-05
-7.07523413575738e-07
-2.68255164879901e-05
-5.77961336446958e-06
-8.49454645123655e-06
-1.73633808221902e-05
-1.04450840183355e-05
-4.23265901369226e-05
-1.89086917202478e-05
-5.69679540635746e-06
-1.99217273847681e-05
-1.48197309268882e-05
-1.12868106238529e-05
-3.10564845219108e-05
-2.15679406660836e-05
-1.84914336519364e-05
-1.33921488797362e-05
-8.302261137442e-06
-2.51021322884802e-05
-1.3093828646409e-05
-1.19333540773927e-05
-3.1831715673836e-05
-8.69752845385312e-06
-1.21131173362905e-05
-1.77861954972205e-05
-1.55024769144182e-05
-9.56134649360131e-06
-2.97727281199987e-05
-3.05924222557209e-05
-1.57655014870616e-05
-2.05756449704937e-05
-3.4142113754726e-06
-2.16728049895183e-05
-3.79138704584542e-06
-3.1594727825952e-05
-6.20923622766741e-06
6.62702705458954e-09
-1.82435813944611e-05
-1.68003539706706e-05
-1.28636831997883e-05
-2.23703980460571e-05
-1.28094227946136e-05
-8.92922046487886e-06
-1.16412625311831e-05
-1.98877606220997e-05
-2.27734051148718e-05
-2.74085795509581e-05
-2.07934986272679e-05
-9.01735370740755e-06
-2.16605315487399e-05
-2.43195721818635e-05
-2.6305187227856e-05
-6.437185256936e-06
-2.66092421579416e-05
-2.19126124658273e-05
-3.62611304130351e-05
-1.25990290853275e-05
-2.97293770221061e-05
-9.57474490005936e-06
-5.20759473060723e-06
-2.9742252486215e-05
-1.91579669184399e-05
-8.56144341368944e-06
-1.74840813746041e-05
-1.92567783368338e-05
-1.94714566306021e-05
-2.58021787046347e-05
-6.15217295157572e-06
-2.70715194409724e-05
-4.1835849530761e-06
-2.42724379852613e-05
-2.53079990361913e-05
-2.34996959755111e-05
-1.40803515674261e-05
-9.38694723305943e-06
-2.335998981218e-05
-5.31972698103066e-06
-4.89212822105761e-06
-1.81637904062161e-05
-1.17496856887893e-05
-6.71629052750862e-06
-1.64693729297219e-05
-8.0180922597908e-06
-1.88617463832912e-05
-2.95777559637698e-05
-2.13391209864361e-05
-3.37532918094506e-06
-2.02639216113127e-05
-2.44082822117349e-05
-2.31728917914613e-05
2.90351974211805e-06
-2.92567370695615e-06
-2.96801560542634e-05
-2.68170848273567e-05
-2.36841605343e-05
-7.33585279479685e-06
-7.44682088104595e-06
-3.73152901965101e-05
-1.16955232570686e-05
-1.06058233393518e-05
-1.67373640597491e-05
-2.01685580823284e-05
-4.38515445293389e-07
-2.20270062831875e-05
-1.10361241479935e-05
-1.20007543465937e-05
-5.05843364241316e-06
-2.06163770957684e-06
-4.23404305166174e-06
-1.40151681327464e-05
-3.20464339633938e-06
-1.4406979256566e-05
-1.40577827037547e-05
-2.46021115409109e-05
-1.89661887454206e-05
-1.00255565776191e-06
-2.70995991146437e-05
-2.33193924807129e-05
-1.81254647712399e-05
-2.48624901533526e-05
2.3107014204643e-06
-2.67282921534884e-06
-1.51925950329272e-05
-8.24698300635956e-06
-2.43307022499946e-06
-1.87908541952723e-05
-5.57564281564546e-06
-4.78782880496074e-06
-1.70724581258501e-05
2.27742406914125e-06
-1.10108853284171e-05
-1.56126981621042e-05
-1.99086926430888e-05
-1.51214945527847e-05
-2.89056038380827e-05
-1.77540148001921e-05
-1.82872028975563e-05
-1.58230942887268e-05
-2.00447586424425e-05
-8.59835365637181e-06
-3.3036840393641e-06
-1.96502967944944e-05
-2.8681691263336e-05
-2.49791921822728e-05
-5.66303657687955e-06
-1.13287084589395e-05
-2.88312102911181e-05
-1.07094774914791e-05
-2.44519237527744e-05
-2.60972364922549e-05
-1.15093570848347e-05
-2.1659231572507e-05
-8.44488565218828e-06
-5.67681906169669e-06
-1.64777707308539e-05
-2.82036373163817e-05
-1.65635380335209e-05
-1.30797786740501e-05
-7.05402630828938e-06
-9.81546252197032e-06
-1.6814503244992e-05
-2.13175939651046e-05
-1.27843934597782e-05
-2.0173466816004e-05
-1.43482549734757e-05
-2.28372591065199e-05
-2.24393122310548e-05
-9.21811046566909e-06
-1.36244969373971e-05
-1.35648177794844e-07
-2.39476986730632e-06
-1.78572896488083e-05
-1.21273796538437e-05
-4.00351935905917e-05
-3.60546120926952e-05
-2.04362327189999e-05
-6.52495918465163e-06
-2.10716608542402e-05
-3.06378720850438e-06
-2.38541849606926e-05
-7.43303001506327e-06
-7.21935863662695e-06
-3.13744157894012e-05
-3.27444965709502e-06
-1.40833761692374e-05
1.00804624547219e-05
-2.88274186339091e-05
-2.12407087039385e-05
-1.42261313646529e-05
-1.42294353350759e-05
-1.30200359942872e-05
-8.62082666247056e-06
-2.53293090959447e-05
-2.63134346075924e-05
-1.79493927565758e-05
-1.57710250902368e-05
2.7990422938781e-06
-1.71931703813036e-05
-2.40675756315898e-05
-1.45648106982375e-05
-6.72477367336042e-06
-2.00663077572694e-05
-4.18600936645482e-06
-3.12018601671099e-05
-1.17505644225433e-05
-9.18937515544525e-06
-2.13858943124736e-05
-9.53850653197837e-06
-1.29994104209541e-05
-3.12606470743577e-06
-1.46608189771002e-05
-1.23351230319831e-05
-1.76551622022849e-05
-1.36575826474637e-05
-4.31636100680306e-06
-2.23589830334746e-05
-1.25176326341614e-05
-2.06898150958765e-05
-4.57031388632273e-06
-2.19271244689213e-05
-4.05322827133584e-06
-3.74594307112489e-05
-1.88630149657035e-05
-3.60824545548272e-05
-2.60148488838789e-05
-9.67744202533057e-06
-1.13191398471914e-05
-2.66145772339224e-05
-2.23299750904718e-05
-1.27915012926808e-05
-1.09858509358825e-05
-1.83412264281577e-05
-1.21083548351691e-05
-1.58984955490119e-05
-1.8841216260053e-05
-2.44177523891831e-05
-1.42138931825362e-05
3.5482688504197e-06
-7.03809879588175e-06
-1.85202619069297e-05
-1.88670131617291e-05
3.66360198840843e-07
3.34044054447696e-06
2.03330327928959e-06
-1.79396371858907e-05
-2.46619870014434e-05
-1.11599901788792e-05
-5.27011465607757e-08
-3.50420041509573e-05
-8.38638321113686e-06
-1.04351302370947e-05
-1.13234906699091e-05
-1.11607122223312e-05
-3.92725311593436e-06
-8.0414343651425e-06
1.44371547618652e-06
-2.73121314450443e-05
-2.95907229434814e-05
-1.38677670547876e-05
-2.35520359554602e-05
-3.34647739122979e-06
-3.40080981176782e-06
-3.57765301085543e-05
4.00943753857635e-06
-1.7298487776948e-05
-2.47559695111619e-05
-1.07264736546471e-05
-3.10383750790167e-05
-8.25161084738612e-06
-1.92521766985382e-05
-1.55894419472863e-05
1.20586320557347e-06
-4.14490331677796e-05
3.40341971710455e-06
-2.55804082992188e-05
-2.53322834892873e-05
-1.4604596812226e-05
-2.15678447774053e-05
-2.39637210943653e-05
-2.81518139807468e-05
-2.81373879379769e-05
-6.20732534253864e-06
-1.78959921274244e-05
-5.94888337910374e-06
-3.12837460175217e-05
-2.87195340653742e-05
-1.80267631770334e-05
-1.92252410825079e-05
-1.97392302574593e-05
-9.92481999746443e-06
-2.90281533398447e-05
-6.73904943020993e-06
-2.52531654397023e-05
-1.34185496575342e-05
-1.06625772751192e-05
1.62072950715202e-07
-4.35005943385848e-06
4.59812633339923e-06
-2.07386426243745e-05
6.78358817226182e-07
-2.1956482979199e-05
-3.10887864884137e-05
-3.78059604544674e-05
-6.44385577777542e-06
-3.35506488674284e-05
-3.1940383895208e-05
-2.14643178954442e-05
2.99642512122607e-06
-1.28103071009829e-05
-1.33162668546852e-05
-1.82407950223209e-05
-2.43650319540863e-05
-1.80600105962589e-05
-1.58530396659001e-05
-1.47675000021369e-05
-3.08255911715198e-05
-9.75838603454824e-06
-1.08806520816347e-06
-2.10584678720176e-05
-1.79409743094936e-05
-1.36971379308058e-05
-2.16161677494523e-05
-1.60999274745722e-05
-1.01222962275653e-06
-5.30065924199844e-06
-1.25761496912541e-05
-1.88097887350915e-05
-2.21471783804009e-05
-2.48228984806503e-05
-2.87532575234253e-05
-3.10436940406791e-05
-3.55061329060684e-05
-2.82004043258398e-05
-1.91868880147781e-05
-1.54556436520564e-05
-7.86426414860303e-07
-1.60553813836968e-05
-1.38900984958057e-05
-6.1073843388419e-06
-1.49547539315098e-05
-1.91123264075291e-05
-3.40507820215654e-05
-1.23838536814211e-05
-9.07351415694786e-06
-1.53350474530984e-05
-8.57798178624535e-06
-4.68406316623495e-06
-1.31558854233603e-05
-4.13797781482338e-05
-1.78274581918873e-05
-1.11489148772909e-05
-2.05787406103138e-05
-2.12918546522064e-05
-2.15899647185941e-05
-3.20794660514957e-05
-2.99687863478963e-05
-1.01755129624365e-06
-1.05938197345537e-05
-1.02140274046204e-05
-1.37221953985665e-05
-1.43322871975584e-05
-1.59711756271454e-05
-5.48717939133569e-06
-1.67004659642238e-05
-2.17585891273672e-05
-1.15573552762749e-05
-3.50919075778805e-05
-1.35129901144683e-05
-2.56594958783677e-05
-2.95094444447328e-05
-1.36939541093531e-05
-8.3987428673806e-06
-1.1385184702764e-05
-2.61223087462357e-05
-2.36355303623723e-05
-1.38690296017112e-05
-1.4593499270782e-05
-2.90754802489638e-05
-5.33415465378396e-06
-3.19167929954366e-05
-1.75876301123423e-05
-2.12765895106258e-05
-2.10793884968223e-05
-4.5704896411285e-07
-1.83260820757326e-05
-1.90825258030363e-05
-2.39610208736964e-05
-3.54151412605189e-05
-2.62274508216008e-05
-1.37982093736484e-05
-1.01669693516421e-05
-1.4370941531622e-05
-1.52498330325715e-05
-1.9800975734617e-05
-1.39106084355989e-05
-1.76924271801346e-05
-1.96516721871319e-05
-1.96599446396585e-05
-3.28359734636175e-05
-2.73614431363809e-05
-2.18364621918242e-05
-1.41636063567877e-05
-2.25080946224289e-06
-1.76314069835935e-05
-1.25245676750033e-05
-1.40224797466603e-05
-2.25165321884407e-05
9.69389274058504e-07
-2.21819850822537e-05
-2.51718772736246e-05
-9.30126478967804e-06
-1.96637872628981e-05
-6.75726498625715e-06
5.51924034033213e-06
-4.95506118358586e-06
-6.61033824733292e-06
-2.1496012047522e-05
-1.93620640760513e-05
-1.84888339255098e-05
-2.86966456685103e-05
-3.16075897133111e-05
-1.09468017060398e-05
-1.75248867016271e-05
-2.24481844937531e-05
-5.98639517294057e-06
-1.1785622733641e-05
-6.74850842959533e-06
-8.19052594244159e-06
-1.63655208878458e-05
-3.64045469591588e-05
-1.8019687888177e-05
-8.32985310636674e-06
-1.60918471751729e-05
-1.60948856506154e-05
-1.99729005586437e-05
-1.8582533754254e-06
3.10497742680388e-06
-3.088440805517e-05
-2.49409226654866e-05
-2.94619533169065e-05
-2.35427144032907e-05
-1.1949609235682e-05
-1.46926195348294e-05
-2.35696079855743e-05
-1.91249393003563e-05
-2.46449641843322e-05
-2.49884649020113e-05
-1.3541768646975e-05
4.57216843068229e-06
-1.72198602557264e-05
-2.26396214560851e-05
5.3307351951614e-06
-1.79736519168329e-05
-6.9120859291692e-06
-8.17120864244641e-06
-3.15807253317802e-05
-1.1847985223621e-05
-2.1994513818817e-05
-1.36727023307194e-05
-3.95616625614643e-05
-1.0020524841582e-05
-2.32297677410628e-05
-5.73940541582087e-06
-6.27086583868603e-06
-1.76002310796535e-05
-1.05950248558094e-06
-1.88555911870971e-05
-8.21434789306849e-06
-2.50137260896933e-05
-1.78242482386898e-05
-1.18755432917986e-05
-2.80371593624523e-05
-1.16648670390072e-05
-1.85640092097346e-05
-7.69099077175868e-06
-9.20695742137973e-06
-2.9457883893328e-05
-2.54603725463213e-05
-1.21050541778001e-05
-1.41776526088672e-05
-2.67700042956692e-05
-2.89702087594195e-05
-9.95467544748868e-06
-1.65835763743193e-05
-2.2540299758078e-05
-1.37158232559664e-05
-2.44598930591982e-05
-2.88727248404424e-05
-9.59388132705496e-06
-9.62049437373962e-06
-4.7743774392243e-06
-8.01357674742796e-07
-2.59472888453921e-05
-1.46418271287363e-05
-8.08397698788459e-06
-8.39655172492358e-07
-3.67666934516419e-06
-1.551992046763e-05
-2.02913927823944e-05
-1.56459147054703e-05
-5.71912989595669e-06
-1.51733183675094e-05
-1.88647044382415e-05
-1.68148688516032e-05
-1.53879919735935e-05
-2.01188357806192e-05
-2.65587402403687e-06
-7.44567541468971e-06
-2.92741033757186e-05
-3.32964729941116e-06
-2.02080678641014e-05
-2.24237904285474e-05
-2.15928201686705e-05
-2.70482476244996e-05
-1.20209012461808e-05
-2.21578312345469e-05
-1.23564283423241e-05
-1.81506995494944e-05
-1.58391037725439e-05
5.36437545895951e-07
-2.13097958982106e-06
-9.99822337388025e-06
-3.64366700476735e-06
-2.80088265186906e-05
-1.39808177371401e-05
-3.29880028724976e-05
-1.46142633656267e-05
-8.09722344326394e-06
-7.87897204325313e-06
-1.26972135911971e-05
-1.85570360067799e-05
1.26527066277567e-06
-1.97640737310862e-06
-2.90508614745225e-05
-8.25014643491063e-06
-1.23552959916598e-05
-8.0564444477166e-06
-2.54790080845677e-05
-1.21675092601698e-05
-1.83213856366384e-05
-2.37075283381834e-06
-1.32609749418643e-05
-2.93723391563539e-05
-1.90893775879389e-05
-5.65425693516873e-06
-3.65512643493799e-06
-2.37588431295355e-05
-6.77385428484576e-07
-4.29591467103085e-06
-4.50162981107696e-06
-1.5965090535333e-05
6.67511304591444e-07
-1.05479426203616e-05
-1.39810395150796e-05
-7.45132176844746e-07
-8.72178603210664e-06
-1.05628185484547e-05
-1.75898259349888e-05
-1.30592016187197e-05
-2.59337350571918e-05
-2.71857702593272e-05
-2.32945685150974e-05
-2.96264612016336e-05
-6.01269366112475e-06
-1.22731413419942e-05
-1.8671367473461e-05
-1.46243974305878e-05
-2.84576352720853e-05
-2.81504209406655e-05
2.69694748248986e-06
-1.34375564039543e-05
-2.17133413855064e-05
-2.61569832499686e-06
-1.9597972468966e-05
-1.9363706179097e-05
-2.45304097078542e-05
-6.42879987998628e-06
-8.7167048171731e-06
-6.39493577160014e-07
-1.66970290791092e-05
-1.6588237258654e-05
-1.31868957879125e-05
-2.92852368131437e-05
-3.05105509582175e-05
-1.52737087238181e-05
-2.1259043781735e-05
-1.7839995482663e-05
-1.19296520585622e-05
-3.13977725295179e-05
-7.78531591654212e-06
-2.3383436471112e-05
-1.65481887036979e-05
-1.32196017230771e-05
-6.53985787287999e-06
-1.4508694734559e-05
-6.34538254003582e-06
-4.17170488301818e-05
-1.48413038244537e-05
-1.33437450991166e-05
-1.65798674309571e-05
3.80056060565364e-07
-1.63679906484288e-05
-1.09054841635387e-05
-2.7221184919975e-05
-1.33358261779449e-05
-3.26767440864951e-05
-1.70706221576802e-05
-1.08862804153927e-05
-2.3541786037336e-05
-1.34823851523816e-05
-1.08408314632627e-05
-3.8903569217979e-05
-1.88074696864463e-05
-1.84327044453803e-05
-3.34667997357917e-05
-1.09567781949627e-05
-3.00341726484332e-05
-3.10163102672351e-05
-2.78741020880316e-05
-1.10468952632598e-05
8.02731960868022e-06
-2.98592567636118e-05
-1.84457393429014e-05
-2.36842477635902e-05
-2.92787069195446e-05
-3.5375347120242e-06
-4.98201988477894e-06
-1.45823465242147e-05
-3.46492883771443e-05
-2.8736012822355e-05
-1.03941838863302e-05
-1.52310754408558e-05
-3.49750054660549e-06
-1.73850780865543e-06
-1.04859181023801e-05
-1.79221489029404e-05
-2.09653065190558e-06
-4.2766128200745e-06
-7.23166870223911e-06
-1.41580216011694e-05
-2.30051010739682e-05
-7.24226080704492e-06
-1.29761265763602e-05
-1.65868055664663e-05
-2.6220917235417e-05
-8.85474876044671e-06
-2.09254692049332e-05
-1.42841231692329e-05
-2.18241748567289e-05
-5.50065124310544e-06
-1.00466070669504e-05
-1.18856938444194e-05
-2.14294452236065e-05
-7.61770628574495e-06
3.01562298537328e-06
-1.40449523752704e-05
-1.37101305046549e-05
-2.362579402028e-05
-2.3483661818451e-05
-1.93734423191849e-05
-2.90448241408825e-06
-1.74193762570044e-05
-5.58848025489885e-06
-2.3988601166295e-05
-9.61059786846489e-06
-2.71509907181683e-05
-1.00442640176109e-05
-1.2871624109011e-05
3.210122511544e-06
-2.85420371853194e-05
-1.66287879059901e-05
-2.33663727540548e-05
-7.57110273974471e-06
-2.20849313887937e-05
-6.3055815620736e-06
-2.1157240023717e-05
-2.48319373222272e-05
-4.72084661851776e-06
-2.57889184779179e-05
-2.73107054997749e-05
-1.60121462816163e-05
-1.44964515927647e-05
-3.88432334826975e-06
-1.58098153728595e-05
-2.17365796213429e-05
-1.98823129875747e-05
-1.51386172133608e-06
-1.63009213257233e-05
-2.32637569661112e-05
-1.56219483302929e-05
-2.19337338293357e-05
-3.61469560723427e-05
-3.00897679858465e-05
-2.40918569309799e-05
-1.87474821222423e-05
-1.37705777416085e-06
-2.94542245161803e-05
-3.54203459330966e-05
-2.01750460027756e-05
-8.05300030701533e-06
-5.53490739134739e-06
-2.06559787008157e-05
-3.62023288138011e-05
-2.17171434250945e-05
-1.13111098220946e-05
-1.00128915929222e-05
-9.28286884489291e-06
-1.21989310040098e-05
-3.30636643304497e-05
-1.07407568907657e-05
-1.47452003049943e-06
-5.45648736488382e-06
-3.97317344566364e-06
-1.34761307883517e-05
-1.67757229542697e-05
-8.96910652412327e-06
-1.03647764458694e-05
-1.38072602046891e-05
-2.32504181630056e-05
-3.53354584434316e-05
-2.02570898908146e-05
-8.67671957689003e-06
-3.78362252552262e-05
-1.48370517261425e-05
-2.90633947709844e-05
-5.42073878892393e-06
-6.90709142234471e-06
-1.53702920332385e-05
-2.36846294232976e-05
-1.47424444717777e-05
5.24562434942148e-06
-3.30653416326038e-05
-3.40417698378051e-05
-5.55231560539487e-06
-2.51648591092689e-05
-5.26048040605225e-06
-8.94408224817423e-06
-1.80845128811767e-05
-1.41392127214976e-05
-2.49750982401545e-05
-1.03638341888978e-05
-1.48755438044116e-05
-4.93562894666327e-06
-1.6800217857288e-05
-2.93301418336362e-05
-3.78852478074894e-05
-1.24287320823183e-05
-7.54134713636983e-06
-1.8454488219566e-06
-1.11230643785204e-05
-1.44633993899164e-05
-4.83570740243567e-06
-4.28297028649674e-06
-2.49713446423888e-05
-8.90359471710583e-06
-7.44951008380613e-06
-1.76083099806784e-05
-1.24774247921925e-05
-2.55141287357628e-05
-7.61016352402759e-06
-1.23724812976966e-05
-2.79850733154719e-05
-2.81366658615871e-05
-2.33083215463709e-05
-1.69384532116034e-05
-2.15842742787825e-05
-1.89488142792279e-05
-9.20782591931084e-06
-1.69532074935869e-05
-7.13866818884035e-06
-1.91748769693377e-05
8.81494823467993e-07
-1.21138182430894e-05
-2.63153948645996e-05
-1.3375433404254e-05
-2.53390964859296e-06
-1.62674815824463e-05
-1.04211089503019e-05
-1.5811687759359e-05
-2.17245544673276e-05
-1.54459540069647e-05
-1.66527877004861e-05
-3.51133823313253e-05
-6.52827667825142e-06
-1.55860401906767e-05
-6.35236727421445e-07
-3.31996930077544e-05
-1.83513868383074e-05
1.03412883166524e-05
-3.23148420383171e-05
-1.15861548593062e-05
-2.77576864506183e-05
-1.23266098867468e-05
2.9658477390472e-06
-1.53361251238831e-05
-2.25919449792416e-05
-1.62457195792102e-05
-2.4092646044003e-05
-6.28684439642124e-06
-1.67548321788275e-05
-8.23323751245911e-06
-1.10604485455617e-05
-1.59383716384348e-05
-2.33033170723778e-05
-1.02256297674781e-05
-2.54820879274596e-05
-9.55247713044586e-06
-1.16133599847882e-05
-9.9909048146044e-06
-1.42769115064861e-05
-1.59673528629429e-05
-4.47603491535691e-06
-1.56869399591238e-05
-4.56575191261875e-06
-6.44522540239525e-06
-1.28771367064128e-05
-3.86355541261521e-05
-4.07023832428786e-06
-1.16080091963981e-05
-2.85384459543237e-05
-1.91624981074305e-05
-1.41828975273784e-05
-2.24475380504641e-05
-2.17566146419395e-05
-3.96412687772268e-06
-1.14967989338017e-07
-2.76893008944901e-05
-1.11113631650228e-05
-4.22940900301193e-05
-1.43229370862575e-05
-2.20395200668491e-05
-3.13960329612588e-05
-1.68329438580716e-05
-4.58322591853956e-07
-2.28338558763149e-05
-1.81078581261468e-05
-2.31736158433307e-05
-1.04634676380381e-05
-1.46543679606729e-05
-2.6823722179523e-05
-3.57983016296883e-05
-1.27664052881485e-07
-3.0301233208643e-05
-1.11246983125243e-05
-2.53492085626712e-05
-8.0245577770719e-06
-1.3686303266677e-05
-1.99098806891279e-05
-2.59865295454538e-05
-3.36906031914074e-05
-1.96966593858274e-05
-6.85900423193337e-06
-6.70587687754293e-06
-2.38076736537817e-05
9.96360843912203e-06
-3.01135966314655e-05
-2.42290430237337e-05
-7.46289046643002e-07
-1.12718955998852e-05
-1.35356742620592e-05
-1.64458785961537e-05
-1.56618722072588e-05
-1.62520618578323e-05
-1.34608502627601e-05
-1.4797911274546e-05
-6.57000480581844e-06
-3.26111866342534e-05
-1.40003556257055e-05
-1.81795927664078e-05
-2.53075038131222e-05
-1.31729227703896e-05
-1.7172943509037e-05
-2.41095400267504e-05
-2.39252254875668e-05
-3.08415249283103e-05
-2.46334170409749e-05
-1.48048915047147e-05
-1.90158077653025e-05
-7.00767625348264e-06
-1.46570407533919e-05
-2.44317387240633e-05
-2.39620299058757e-05
-1.27672183935359e-05
-2.87435964312509e-05
-2.9174302447958e-05
-3.20016429037432e-06
-1.74912144744764e-05
-1.59306196199919e-05
-1.94200260581545e-05
-3.13520856676609e-05
-2.13478032314734e-05
-1.0099843578614e-05
-7.29229882815366e-06
-8.49167082195878e-06
-2.6231633558455e-05
-5.12229758942557e-06
-4.55670292270305e-06
-1.56949238642935e-05
-9.45209334246867e-06
-4.84466998697191e-06
-2.05846621588182e-05
-9.30964485594592e-06
-2.1821682100841e-05
-1.03193820996216e-05
-7.43626282979392e-06
-8.36196441774474e-06
-1.27277558751202e-05
-1.928494028539e-05
-2.17126987849931e-05
-1.03509686409531e-05
-1.38342822198597e-05
-2.77122634311266e-05
-2.5176560594158e-06
-1.15062533034673e-05
-2.80502591701525e-05
-2.38909906913776e-05
-2.08798328392142e-05
-6.18977345284303e-06
-1.93720368243457e-05
-3.12935474944545e-05
-2.02119141965531e-05
-1.45368689472831e-05
-2.37511482893576e-05
-1.49587924537153e-05
-2.56693335620453e-05
-1.13592474724995e-05
-8.03777759491756e-06
-3.76774377353862e-05
-3.0298427894317e-05
-3.54579412759462e-05
-1.61869965787805e-05
-1.62727602929864e-05
-2.79023838960442e-05
-1.85084546605713e-05
-1.08079008342254e-05
-2.2013210802833e-05
-8.93591115230274e-06
-1.63094000373761e-05
-1.04207775197359e-05
-2.52762675138694e-05
-3.06502712097307e-05
-1.21935891803942e-05
-2.85788348210755e-05
-2.16083909766963e-05
-2.45501488034387e-05
-1.22456103593366e-05
-1.24223011380434e-05
-1.22448922170431e-05
-1.91657456064318e-05
-2.09050486723352e-05
2.5004986315996e-06
-2.53499847333144e-05
5.83456741392775e-06
-3.69921238370624e-05
-2.29509836596634e-05
-9.7688085587656e-06
-5.46115832030062e-06
-1.28423689840435e-05
-2.22962200100397e-05
-7.57554204316664e-06
-2.36988599595098e-05
-2.10145839234332e-05
-4.12652785357938e-06
-1.70173586155304e-05
-1.91560772729702e-05
7.92191000848882e-06
-9.90238158916617e-06
-1.91352528566447e-05
-1.18986281284952e-05
-2.65430024562047e-05
-1.79246339432188e-05
1.84991907707948e-05
-2.91918378859462e-05
-1.93084148640926e-05
8.35153845264538e-06
-1.55949811760384e-05
-4.31641138531825e-07
-2.61494173361683e-05
-2.64595519041077e-05
-2.00307891386229e-05
-2.5960681552104e-05
-7.13733013352173e-06
-1.11927323934218e-05
4.19114361367852e-06
-2.01280589267757e-05
-3.12040550350647e-05
-9.73267151086984e-06
-9.25714512654332e-06
-1.59850184786133e-05
-3.39453164249296e-05
-1.3086545041052e-05
-2.17367936592544e-05
-1.86497679212703e-06
-2.32037424478999e-05
2.51465090465499e-06
-2.32261209594377e-07
-1.55694455713646e-05
-3.4096793331534e-05
-1.8658321345044e-05
-2.2445451776357e-05
-1.98181044048609e-05
-8.9247114411509e-06
-1.40629282970409e-05
-3.14375532539287e-05
-8.93361334530713e-06
-1.63279536766342e-06
-2.87276460115861e-05
-1.27119436826963e-05
-1.80050668614153e-05
5.29853172817252e-07
-9.37016694190401e-06
-6.84349698209207e-06
-1.62364781339747e-05
-1.76133475153952e-05
-2.92295410971006e-05
-2.73518338585113e-05
-2.51471350405442e-05
-2.65767094504238e-05
-8.36040515464959e-06
-4.49384783516579e-06
-1.68055384046865e-05
-5.61944068288352e-06
-1.1399749261735e-05
-1.41219661232626e-05
-2.57029119490888e-05
-2.99421907310859e-05
-1.634820855289e-05
-9.08095525579727e-06
-1.8289993011507e-05
-2.34658136463037e-05
-1.73562076674617e-05
-2.94188950322582e-05
-1.39562210184235e-05
-1.5717109463168e-05
-1.87285740948248e-05
-8.98688159365157e-06
2.70686012487134e-06
2.95679175553374e-06
-1.71079836344856e-05
-1.04332831546649e-05
-1.50724584186323e-05
-1.17742041589662e-05
-1.52626969755825e-05
-2.06092491223462e-05
-4.22050580795459e-06
4.58825542436427e-06
-2.27278013275923e-06
-1.27018557582531e-05
-1.77085341860153e-05
-1.93745470151288e-05
-1.37138961371648e-05
-1.03416334267103e-05
-1.74191437743037e-05
-1.2860075657282e-05
-1.66666333297319e-05
-4.50879101845233e-06
-1.18386636607673e-05
-4.05973006920498e-07
-8.07744549516433e-06
-1.10114484419406e-05
-2.01704699101085e-05
-1.95158591242593e-05
-2.09911502594504e-05
-1.13234077925042e-05
-1.69734523169026e-05
-1.37212235642477e-05
-1.81811761385041e-05
-2.12131769524664e-05
-1.32167773801766e-05
-2.12873178719959e-05
-8.97832321911318e-08
-1.04240455599468e-05
-3.08727697504096e-05
-1.00160889674069e-05
-1.69483973730789e-06
-1.49295992665485e-05
-1.09445401565689e-05
-1.5277782555575e-05
-4.29361553312656e-06
-8.18389700674354e-06
-1.44159394685826e-05
-9.11535268649571e-06
-2.90696660253352e-05
-1.26076627753979e-05
-2.05563111888425e-05
-2.26998895803253e-05
-2.36774951741802e-05
-3.67228222679377e-05
-1.78685608082382e-05
-3.31074058322973e-05
-2.02861700203782e-05
-1.5505662131555e-05
-1.60183413783475e-06
-2.37055296798259e-05
-1.96553013723821e-05
-1.50728258780615e-05
-2.30510023331541e-05
-1.1971460842103e-05
-1.6638331305031e-05
-2.51064656586838e-05
-4.27477821176293e-06
-7.89171361490197e-06
-1.72008810610639e-05
-1.84192477958073e-05
6.13446079196597e-06
-1.34963903725454e-05
-2.95268012152451e-05
-3.19123615703378e-05
-5.95307044360066e-06
-1.05244854571118e-05
-1.144150272483e-05
-1.93730653548467e-05
-1.97965732086145e-05
-3.13439174764638e-05
-2.7902075051019e-05
-1.40628862132372e-05
-3.86273678894675e-05
-1.80453603289261e-05
-2.98919385777763e-06
-1.08586530831111e-05
-2.57641860202967e-05
-4.87675272629811e-06
-2.39172045794764e-05
-2.51867045667581e-05
-1.9223358961197e-05
-2.07812179279593e-05
-2.30634458565153e-05
-2.26167307575732e-05
-1.01088706673402e-05
-1.69573605791986e-05
-3.6684726240222e-05
-1.24831116101291e-05
-8.05627939050334e-06
-2.51490986249182e-05
-1.20903385871127e-05
-5.20289178321351e-06
-6.4156772154847e-06
-1.36771736309489e-05
-2.02814346188739e-05
-3.68077220065513e-05
-1.85639084769039e-05
-1.86674209574556e-05
-1.1396673973987e-05
-1.55206124728693e-05
-2.6050462977634e-05
-1.1372382996888e-05
-2.70022223277974e-05
-2.64332626713434e-05
-1.57948628796751e-05
-2.36089781434199e-05
-4.00921495613437e-06
-2.79839118435479e-05
-2.05838796634176e-05
-2.28788732550101e-05
-1.13224376587029e-05
-1.7316250427837e-05
-2.02919173269922e-05
-1.44654817360774e-05
-6.07150585399352e-06
-1.85046070645253e-05
-2.13830931016248e-05
-7.09696493003788e-06
-8.11557510753358e-06
-2.60242331106312e-06
-2.45491637417833e-05
-2.30354524901319e-05
-1.77088364355433e-05
5.29603531573687e-07
-1.8485989634273e-05
-1.96780107279035e-05
-9.3509080589213e-06
-2.28204578768229e-05
-4.13022345363728e-06
-1.52940864859339e-05
-1.6842764336864e-05
-9.64064454987936e-06
-9.57409758553057e-06
-1.1532010352373e-05
-2.21534404847554e-05
-2.35940349236156e-05
2.29279853698361e-06
-1.12826300583013e-05
-1.82503878401128e-05
-1.09496124472611e-05
-1.44240432832912e-05
-1.74463179410612e-05
-1.30942850476318e-05
5.5018366102846e-07
-2.04327103006118e-05
-3.21509524822867e-05
-1.30632620765515e-06
-2.42696273274864e-05
-1.54826147641877e-05
-9.47299327378555e-06
-8.73613422486226e-06
-1.59625253486006e-05
-1.95169581314792e-05
-1.72905533591892e-05
6.74320776771706e-06
-1.37017251203192e-05
-4.72393624942637e-06
-1.12796394428833e-05
-7.98592647423577e-06
-1.07427652176513e-05
-1.46657418863995e-05
-2.52957770273818e-05
-1.04801645836297e-05
-1.2533061888869e-05
-3.23853785241451e-05
-1.90997166603546e-06
-1.35904651126555e-05
-2.24491415959952e-05
-2.14141495891572e-05
-1.4474961141805e-05
2.35010957604944e-06
-1.74351159864901e-05
-1.64239751505116e-05
-8.74774073176469e-06
-1.38514680215133e-05
-7.74748473214173e-06
6.36384059676386e-07
-8.41972105855837e-06
-5.69044704223894e-06
-9.21869631565703e-06
-2.16969905353027e-05
-9.37671624750054e-06
-9.40636127054587e-06
-8.6090717441921e-06
-7.94689618701809e-06
-1.84191008031253e-05
-1.80854121490181e-05
-1.84877962509308e-05
-1.29780123324011e-05
-1.23210127779613e-05
-1.09239351955461e-06
-6.55804197166695e-06
-4.05302253681392e-05
-1.28842498397628e-05
-2.70409788535225e-06
-1.40855595408861e-05
-3.96971284546764e-05
-2.0963086256769e-05
-1.50296447921068e-05
-1.44264873501497e-05
-7.69326288446472e-06
-3.04159750353328e-05
-8.62822184910421e-06
-3.72452079987019e-05
-1.62170091492481e-05
-2.99331219160827e-05
-6.73404818196686e-06
-2.2653187899296e-05
-1.64941212731495e-05
-6.11899402874578e-06
-2.52508772422106e-05
-1.73606985140941e-05
-2.03369706052362e-05
-1.98352963849505e-05
-1.34549006083984e-05
-1.24276131092762e-05
-2.03631978064574e-05
-1.8100439944436e-05
-1.57525382272985e-05
-1.28620067024734e-05
-2.27003323954143e-05
-1.86230169188569e-05
-1.42362670100801e-05
-1.90385509216733e-05
-9.2014262173923e-06
-2.70511140989125e-05
-2.78430721646926e-05
-1.06107175778917e-05
-1.84460841184869e-05
-6.87111171865253e-06
-1.03491466891327e-05
-2.48792910038145e-05
-1.06875182400185e-05
-2.41230702899218e-05
-9.17507533107716e-06
-6.39650024193849e-06
-2.87517526164051e-05
-3.36275243101849e-05
-2.2005040845569e-05
-1.06835634865369e-05
-1.60422791305953e-05
-2.28172020361313e-05
-4.97030411366782e-06
-2.38978764630059e-05
-2.83962430091993e-05
-4.04273315875632e-05
-2.30537344004653e-06
-2.34629521105462e-05
-2.55725883678154e-05
-2.48016086406426e-05
-1.23435665068282e-05
-9.87239551404411e-07
1.87298729301407e-08
-1.63372608768043e-05
-2.16362520317263e-05
-1.98721530247013e-05
-1.76903375224753e-05
-1.24563982470829e-05
-2.75900870154514e-05
-1.67736038863289e-05
1.09275996190166e-06
-1.08682749725285e-05
-2.17550295910063e-05
-1.25943664664789e-05
-4.70838887399277e-06
-2.5094638491648e-05
-2.28675996267003e-05
-1.18265066722657e-05
-2.68411449294825e-05
-3.41219558227005e-05
9.72539091113808e-06
4.38573730064919e-06
-2.48734451710396e-05
-1.38814258491762e-05
-1.5670072372939e-05
-4.56176370354629e-06
-1.91008220304503e-05
-3.08320309731017e-05
-3.24980324047773e-05
-3.79833713158078e-05
-1.8176563544316e-05
-1.97739644903823e-05
-1.67715404812132e-05
-1.34441382415105e-05
-1.37845541279799e-05
-2.95851422983137e-05
-3.21764259152263e-05
-4.62521973306448e-06
-1.17587708330843e-05
-3.36006433499861e-05
-1.51433827079895e-05
-1.7295260805674e-05
-2.52591613254266e-08
-3.24533887287421e-05
-2.49666994978689e-05
-1.25049772637005e-05
-1.66456005414704e-05
-2.45033578625251e-05
-2.13260799293804e-05
-1.7052302248556e-05
-3.00814475351273e-05
-6.4699779198079e-06
-1.48002752495081e-05
-2.58224188262825e-06
-1.67389261956167e-05
-1.62160900125e-05
-3.18567298722321e-05
-9.82351738447024e-06
-1.11962309605231e-05
-5.42169336951089e-06
-1.97593070856111e-05
-8.81494569749918e-06
-7.03275447126452e-08
-1.25517752202816e-06
-2.09042768466189e-05
-1.7682601712536e-05
-1.90168117687171e-05
-1.73369466613892e-05
-1.23303219495353e-06
-2.67393998691135e-05
-9.57548399201295e-06
-1.02622980496421e-06
-6.79923042913729e-06
-1.63970017784039e-05
-3.35765262016446e-06
-1.99417773197951e-05
2.46513433074517e-06
-9.76423162639388e-06
-1.86371664274461e-05
-1.7805429664385e-05
-1.28763270606982e-05
-2.86682007995381e-05
-1.61594244629465e-05
-1.52362435216251e-05
-2.80516149780561e-05
-2.77800808190877e-05
-1.58418940101135e-05
-1.61398747994083e-06
-4.11991683430383e-06
-1.62844447764572e-05
-9.79886368112086e-06
-1.61626954100406e-05
-2.23816936646395e-05
-1.0697473035598e-05
-2.47965357740146e-05
-8.63606565291029e-06
-3.10435037526344e-05
-1.11148678023769e-05
-2.46970569920287e-05
-1.55441281313896e-05
-1.39673464511584e-05
6.15566236515914e-07
-8.99006832069118e-07
-2.4211043310548e-05
-9.26782108019171e-06
6.16595251959164e-06
1.80719086508881e-06
-7.11553503557241e-06
-1.24214770721981e-05
-2.97827818571193e-05
-1.60701320049089e-05
-1.50516098558511e-05
-1.58650778040691e-05
-8.74448560594372e-06
-2.80691881214672e-05
-3.0395122549134e-06
9.94313255269053e-06
-2.35486454165839e-05
-2.81111615679929e-05
-9.98327412776369e-06
-2.52356449508137e-05
-2.49660746049179e-05
-7.58797365259674e-06
-6.68892846790893e-07
-2.03924196909061e-05
-1.15649164274663e-05
-1.70599538350755e-05
-3.71427991556963e-05
-9.08034835071706e-06
-1.40052159716371e-05
-7.3302160977786e-06
-1.75473884640423e-05
-7.07838176261526e-06
-2.08858536477817e-05
-3.72196740800465e-05
-8.99125012388915e-06
-3.22298287712025e-06
-4.53955000411663e-06
-2.0325420810056e-05
-1.57023127598707e-05
-2.92145565928422e-05
-1.3730227546676e-05
-1.66027054217914e-05
-1.31171228862366e-05
-1.75204237642727e-05
-2.69910861504591e-05
-2.21151054634287e-05
-1.32413445771926e-05
-2.83281800769462e-05
-1.27326804365421e-05
8.25676232314125e-06
1.12206916078929e-05
-2.20810448790441e-05
-1.08903735084034e-05
-3.30478467653752e-05
-2.28725847797507e-05
-3.52526085042534e-05
-1.17902000770522e-05
-3.7042490373429e-05
-1.46825036714436e-05
-2.78580478989555e-05
-3.80530428778561e-05
-5.89938466644469e-06
-7.60090196667529e-06
-1.31582217843044e-05
-2.44126311685295e-05
-3.66481811275202e-05
-1.2751286335581e-06
-8.62286751942284e-06
1.41707227269787e-06
-5.01346951619785e-06
-6.71463435490323e-06
-2.19679237216463e-05
-8.33710677282632e-06
3.48828934301133e-06
-4.35293718402114e-06
-1.298351258632e-05
-2.27888994209357e-05
-1.06265475677395e-05
-2.54881869704462e-05
-1.01937417027122e-05
-2.48779341760667e-05
-1.4224933719067e-05
-1.65864746352911e-05
-2.65715428373085e-06
-4.95023866265476e-06
6.90782006977159e-06
-1.51197905332651e-05
8.19450974133274e-07
-5.52512546197247e-06
-3.92179922140439e-05
-1.89275434997271e-05
-1.70096379156187e-05
-8.977091734773e-06
-2.87096247147986e-06
-1.83980215703143e-05
-2.16055216017716e-05
-3.00121463099123e-05
-1.73398190009195e-05
-2.05413186892077e-05
-7.44795819054802e-06
-2.06051560006765e-05
-1.73670923364795e-05
-3.50635608923837e-05
-1.77462367164906e-05
-2.85517239558054e-05
-2.67319926000043e-05
-1.40936821423433e-05
-2.13076990393462e-05
-9.73911093866163e-06
-2.03406774201782e-05
-2.59128052610876e-06
-2.82752379557193e-05
2.88521737457916e-06
-6.57829288787899e-06
-1.06860184138272e-05
-1.87626549919894e-05
-1.49800769049036e-05
-1.05040564255151e-05
-9.62032052028739e-06
8.11879168013957e-06
-2.07755302240298e-05
-2.16247298468895e-05
6.40269975721119e-06
-4.88922041905036e-06
-1.46959904319537e-05
-6.77938586415768e-06
-1.40866236074899e-05
-1.22336750750794e-05
-1.85635483263141e-05
-2.06466439523245e-05
-7.25791785154725e-06
-1.42065813947273e-05
-1.26422720152057e-05
-2.08580378707975e-05
-8.28932811365686e-06
-1.11176445027969e-05
-1.34002998001252e-05
-6.27804203087844e-06
-1.14552204364213e-05
-1.17556276675254e-05
-1.93777672628672e-05
-2.36682858259533e-05
-1.67635177729935e-05
-1.8956383702795e-05
-1.14356985215987e-05
-9.28369677135833e-06
-3.05573695201158e-05
-8.45933539791132e-06
-2.17175701255212e-06
-2.89834954533484e-05
-2.8285430800295e-05
-7.22897569102348e-06
-1.47754554884828e-05
-2.49101137790874e-05
-2.64521096406684e-05
-3.40705543843002e-06
-2.68154391167259e-05
-2.42899382173504e-05
-2.37036306477891e-06
-3.80452787064641e-05
-3.43220100599472e-05
-1.81350835537159e-05
-1.67444986970257e-05
-7.67290623562162e-06
-8.71670489622702e-06
-1.79194063059803e-05
-1.04060455874075e-05
-2.52180912718863e-05
-1.2969402672067e-05
-9.541076589571e-06
-1.66203842988955e-05
-2.81836674169846e-05
-2.48512171343893e-05
-1.43445294976733e-05
-6.67381685217926e-06
-2.08065756032319e-05
-1.15681122292172e-05
-2.67785635955876e-05
-2.57975826616245e-05
-1.82300457145872e-05
-1.33750054206455e-05
-2.91366797764261e-05
-1.73728478944255e-05
-2.90635850454019e-05
-1.70078458117533e-05
-3.82135892949821e-06
-2.79893086005077e-05
-2.02165338681873e-05
-1.00861426278855e-05
4.48791082768082e-06
-2.00259474986685e-05
-1.33402429135303e-05
-1.09149658418658e-05
-2.81920053265081e-05
-3.27684122010832e-05
-2.42908529956416e-05
-1.56030116726131e-05
-7.48740149292939e-06
-1.68322420531252e-05
-2.66427163481146e-05
-1.15901515995463e-05
-1.61051659089265e-05
-1.02111798905674e-05
-1.26359411621572e-05
-2.00999909846487e-05
-3.10778399609611e-05
-2.00758152566754e-05
-1.11978091979055e-05
-3.24911411318262e-05
-1.18007205523763e-05
-3.43667746421511e-06
-3.42819756351438e-05
-2.16191392291347e-05
-1.73167347018038e-05
-2.49225483998957e-05
-1.72250893526687e-05
-8.41924698681279e-06
-9.45191580705678e-06
-2.57596301148188e-05
-1.2945019213023e-05
-1.37090411999077e-05
-6.11579243700151e-06
-9.94091223775767e-06
-1.81189318021741e-05
-5.87179635791483e-06
-3.01536433755644e-05
-1.0242401000743e-05
-7.2348029345065e-06
-1.32210647205274e-05
-1.84533103935404e-05
-5.67330401050467e-06
-2.18458076161925e-05
-1.20219933152238e-05
-1.27458754501023e-05
-1.44935089847684e-05
-1.98653581216217e-05
-1.88222697433043e-05
-1.1659213774693e-06
-1.34722718679249e-05
-1.97902402518666e-05
-3.47922504146278e-05
-1.23220906862143e-05
-1.50182452203182e-05
-1.33995479543088e-05
-1.93812671214473e-05
-2.28344201018016e-05
-1.50358999508316e-05
-2.51926633210818e-05
-2.69241020911139e-05
-1.7741957477932e-05
-4.80154720121512e-05
-1.58730546481322e-05
-5.42189378731257e-06
-5.005478843803e-06
-2.54594152601186e-05
-1.34500361321747e-05
-2.87668540541359e-05
-3.71265279213308e-05
-2.35656044494032e-05
-2.63103504650985e-05
-1.97550586087115e-05
-2.56267535835465e-05
-3.04759654072176e-05
-1.24118808000583e-05
-1.47675239607123e-05
-9.75087114148433e-06
-2.88533152908093e-05
-2.18701916843344e-05
-1.32166479662703e-05
-1.75847269786017e-05
-3.30168355805885e-05
-2.4461461763784e-05
-5.51094767543993e-06
-2.07069555655395e-05
-3.03402220712124e-06
-2.58909164408525e-05
-1.85257484365528e-05
-2.0350403159155e-05
3.9197598990525e-06
-1.51985806395697e-05
-1.30494516479569e-05
-2.4058946379571e-05
-1.60582576014198e-05
-1.52884103365282e-06
-1.0626368077667e-05
-5.15165434985049e-06
-2.22528927341693e-05
-1.71028513489802e-05
-1.36300651566714e-05
-1.19738949227558e-05
-2.84503201615386e-05
-3.531383568519e-05
-1.02721939712426e-05
-1.8767010587634e-05
-2.96421227686973e-06
-6.53301058623168e-06
1.65747844602259e-06
-2.31034660587796e-05
-1.3238778918591e-05
-2.4654466971502e-05
-1.87900875824931e-05
-7.80470507335276e-06
-1.55103630541624e-05
-2.80277329332857e-06
-1.48563700701724e-05
-1.37274237207051e-05
-1.32356704180241e-05
-2.46810021945941e-05
-9.80971132064191e-06
-1.49850574664857e-05
-9.78967666101731e-06
-1.11984553945659e-05
1.22267170609739e-05
-8.61769992188993e-06
-2.93949590339929e-05
-4.4073426523035e-05
-1.22554490390111e-05
-5.05329449390963e-06
-9.56518277992032e-06
-1.76252403622118e-05
-1.70562816710939e-05
-1.94987856041283e-05
-2.57113302945565e-05
-1.70789732937775e-05
-1.95092262876016e-05
-3.29467525946163e-05
-1.45254943368522e-05
-1.97101642925788e-05
-2.16062527444354e-05
-1.23849888182461e-05
-3.63061133300724e-05
-2.26290789028043e-05
-4.20894811591022e-06
-1.75687289517207e-05
-1.07386263062884e-05
-2.47562693018061e-05
-3.46710527380869e-05
-2.94501146760639e-05
-2.47006475634832e-05
-1.23677910084657e-05
-2.66641231619006e-05
-8.48906456090879e-06
-3.45841756366102e-05
-1.46071614361293e-05
-1.65369932912069e-05
-2.22633798248256e-05
-1.16021782803019e-05
-2.35246564612459e-05
-1.80954690052258e-05
-1.34923565463529e-05
3.49958653882862e-06
-2.28244090303676e-05
-2.40503243109331e-06
-3.11409786963375e-05
-1.99711326993254e-05
-9.48804915903052e-06
-4.74173138031863e-05
-2.8548407275727e-05
4.71845154586534e-06
-1.21007962293918e-05
-1.50887441419727e-06
-9.32593748183461e-06
-1.3743531351279e-05
-4.80761149981813e-06
-1.61464008598869e-05
-1.8387274639359e-05
-3.52492151196506e-05
-3.30308589591877e-05
-1.29036500468084e-05
-2.82739555443633e-05
-3.09668509734987e-06
-6.04336624189328e-06
-2.4638275538538e-05
-1.79229262614327e-05
-1.73044310399241e-05
-1.78585728641013e-06
-2.51678534827989e-05
-2.32657262646583e-05
-3.44890210222194e-05
-4.36857875755443e-07
-1.0747295101833e-05
-1.41702625324015e-05
-2.14429005818188e-05
-2.65978721243158e-05
-1.85514622623818e-05
-3.06178007583547e-05
-2.98606821900073e-05
-2.21026572613545e-05
-1.04715395243161e-05
-1.31218076486696e-05
-1.85616674756894e-07
2.0120660277712e-06
-1.86844452044085e-05
-1.25678645965972e-05
-9.95154779608625e-06
-3.8610082138491e-05
-1.15785652316725e-05
-1.22839149860639e-05
-2.41548734033127e-05
-1.50408673477127e-05
-4.26574235767054e-05
-1.08244706645563e-05
-7.84006513764026e-06
-1.23436274230669e-05
-7.00289751341027e-06
-1.42577198905404e-05
-1.51518325892185e-05
-1.46846601954918e-05
-8.94973973728758e-06
-2.4078196894046e-05
-6.85225831705911e-06
-2.99299103062464e-05
-1.37422461443615e-05
-1.02007403687545e-05
-1.57374160987567e-05
-2.04995403670782e-05
-1.77203656632954e-05
-6.36391310139506e-06
-9.91695445610752e-06
-1.9737108345822e-05
-1.86354090828443e-05
-1.06847602625786e-05
-2.38427195191922e-05
-2.10189449507366e-05
-1.05658794492732e-05
-1.31925783837631e-05
-3.37619568234434e-06
-2.03688612370399e-05
-2.28359284625069e-06
-7.78171993075431e-06
-1.47898560678058e-05
-1.26401900146915e-05
-2.0723627815237e-05
-2.14927195257565e-05
-2.19899054232946e-06
-4.70593287600973e-06
-3.10529961136365e-05
-1.97944003390365e-05
-2.34789067262584e-05
-9.07678394998545e-06
-2.6379311748707e-05
-1.89403163729712e-05
-2.13876010513843e-05
-1.57502230582958e-05
-2.8746036836768e-05
-2.50981645546531e-05
-1.57898205358599e-05
-1.65820546802489e-05
-1.79380839057127e-05
1.425715574657e-06
-1.8821679361765e-05
-1.99381539034487e-05
-5.52624038542252e-07
-1.45289170584568e-05
5.66596527580417e-06
6.44925942446964e-06
-2.18886541456256e-05
-7.21172864465524e-06
-2.75154908575299e-05
-3.38514677160841e-05
-1.62083582316824e-05
1.53811651856659e-06
-1.75344538356408e-05
-1.43774714868006e-05
-1.58547495310943e-05
-2.29974056734797e-05
-1.99362360902209e-05
-7.13803169612137e-06
-2.35630393946207e-05
-2.80462439572877e-05
-2.5967737468419e-05
-1.86441796853586e-05
-2.60274048619192e-05
-2.03833262558349e-05
-2.94042129637011e-05
-9.37248926989064e-06
-8.81281560705049e-06
-1.03510031759162e-05
-3.50942912935199e-05
-1.91066944487074e-05
-1.78657870106739e-05
-8.70490725480027e-06
-1.44381004424172e-05
-2.86632325644823e-05
-3.34719547006693e-05
-9.32189953683734e-06
-2.51314004207804e-05
-3.33367960626543e-05
-2.63317555990334e-05
-1.04303292013382e-05
-9.22981470974116e-06
-4.97344937100125e-06
-2.73854540949678e-05
-3.03160665252964e-05
-1.31541141632402e-05
-2.78299019755142e-05
-1.55954963590461e-05
-1.31727141753542e-05
-1.19001966897431e-06
-2.25258381714135e-05
-9.85688114589175e-06
-1.39913964677212e-05
-1.89531911220267e-05
-1.15568142911772e-05
-2.01599867563776e-05
-1.08902436315556e-05
-1.03594196027671e-05
-1.77332965940613e-05
-2.89409538949062e-06
-1.7996788552762e-05
-3.03181799025112e-05
-2.97204055602376e-05
-2.29681745399845e-05
-3.20658685081076e-06
-8.34111951448756e-06
-2.83097189420561e-05
-2.20006531399719e-05
-1.21387722997558e-05
-2.95960153158655e-05
-1.51390115183253e-05
-8.18816684785554e-06
-2.27061541826388e-05
-1.32204652341638e-05
-7.3865633647867e-06
-3.88465954829149e-06
-1.82148349371074e-05
-6.03019035438944e-06
-3.44909113883137e-05
-8.68188463463555e-06
-6.97809790447329e-06
-1.57500334443817e-05
-2.41700492790273e-05
-7.76422276362024e-06
-9.96857410959851e-06
-1.74295968260373e-05
-8.99661779485501e-06
-1.13953056704483e-05
3.83527475010823e-07
-2.13336957352122e-05
-1.6465438470083e-06
-5.81989308499221e-06
-1.77891857390624e-06
-2.04445700873944e-05
-1.61850068305572e-05
-1.17440400709005e-05
-3.28116753609256e-05
-3.20452621666867e-05
-6.96895335599379e-06
-1.30458568044172e-05
-1.80511241380297e-05
-7.38447952809622e-07
-2.08647622441074e-05
-2.24285764411489e-05
-1.94022479628642e-05
-2.08423663122769e-05
-1.63042843732218e-05
-2.19878699530097e-05
-2.04187170056469e-05
-5.13508305655533e-06
-1.6176197269268e-05
-1.53687572717712e-05
2.57127868714307e-06
4.90780159654253e-06
-8.24689164407704e-06
-2.80295617125392e-05
-2.30146943516585e-05
-8.60591438935759e-06
-2.36810338985341e-05
-1.34089965321331e-05
9.04643382488828e-06
-2.38340018581196e-05
-1.90698254438537e-05
-1.68695804899312e-05
-1.54585516618935e-05
-1.58179847557914e-06
-2.27115060796465e-05
-2.77979425822981e-05
-4.86538931985126e-06
-1.04134011032354e-05
-3.21569295001175e-05
-1.06923366980501e-05
-3.90560194587205e-05
-2.3453024564057e-05
-1.74876562360447e-05
-1.5364058486767e-05
-1.58913908778658e-05
-1.25894306090469e-05
-3.10391222667993e-06
-2.59418982810437e-05
-2.27626667842949e-05
-1.66859275321556e-05
-1.35895021723398e-05
-3.41650195601549e-05
-1.71597142755831e-05
-1.72806332910624e-05
-2.6533866475107e-05
-1.0365823503677e-05
-1.26885062557936e-05
-1.92530877399673e-05
-9.03330528929985e-06
-1.36094053600876e-05
-2.16618223615434e-05
-2.5824150592271e-05
-2.2100365880035e-05
-6.62341519498798e-06
-1.79175962242902e-05
-1.0143391223102e-05
-2.85976047024618e-05
-1.62555714365466e-05
-5.03086957763021e-06
-2.12458860383031e-05
-8.47140443447272e-06
-2.49603831252266e-05
-3.79421129438423e-05
-2.32275302785555e-05
-1.62068616650503e-06
-3.69086609535821e-05
-2.60075337432197e-05
-1.199430822037e-05
-1.2263567147443e-05
-2.75816770883061e-05
-2.20720384148213e-06
-8.2710886103391e-06
4.62699331987168e-06
-9.1200141525376e-06
-2.69479437327678e-05
-1.41316923838654e-07
-7.42873528838161e-06
-3.96768289955473e-06
-1.07328902968373e-05
-9.9598822752015e-06
-1.00974989443091e-05
-1.08216931120897e-06
-1.9177354131105e-05
-1.00928714765366e-05
-1.36598747445132e-05
-2.02776994383809e-06
-4.06747779545452e-06
-2.46184548880012e-05
-2.33096639580706e-05
-1.96927556670876e-05
-1.6317930157703e-05
-1.70915151854251e-05
-6.10300075370185e-06
-7.86731109763116e-06
9.56062245477842e-06
-1.43164981466551e-05
-3.77402444651418e-06
-5.44814553144472e-06
-1.56216174833335e-05
-2.86845876422014e-05
-2.11927401601083e-05
-1.34298132780924e-05
-2.12591888970826e-06
-3.10660044835248e-05
-7.08800596927048e-06
2.59030382173733e-06
-2.44050720344188e-05
-2.0310700576445e-05
1.83850730855492e-06
-1.85331080485749e-05
-9.32204314394909e-06
-7.81808663655788e-06
-2.2517921724473e-05
-1.20052813654978e-05
2.01930396279141e-06
-8.09168874626785e-06
-2.48664042857139e-05
-8.57756912212118e-06
-2.16861959521913e-05
-1.51897980049533e-05
-1.05747167703062e-05
-2.64192347774495e-05
-1.99346907031779e-05
-1.71329920519731e-05
-2.40779888538826e-05
-1.28257310845423e-05
-7.56978348584626e-06
-1.19843982688202e-05
-1.96216935493634e-05
-2.21050677691431e-05
-2.41981781704928e-05
-2.23330685638385e-05
5.5343523367085e-06
-2.70374222949955e-05
-7.1294435167576e-06
-1.56499321910769e-05
-4.88096555719787e-06
-1.94398549767045e-05
-1.25469012589065e-05
-2.27334868363165e-05
-2.40043031995404e-05
-1.0024274861738e-05
-8.91274472561574e-06
-9.64176523269167e-06
-1.98892195778601e-05
-1.23890357815984e-06
-1.95633884529127e-05
-1.96030107271889e-05
-1.59378158562887e-05
-1.2730269789937e-05
-2.81116488180575e-05
-1.81503726443393e-05
-2.8589422465142e-06
-1.75072345624778e-05
-3.01287859035203e-05
-1.54367473697249e-06
-3.41789726185046e-06
-5.59435403239808e-06
-1.70704377375513e-05
-5.40802048970915e-06
-1.73102841973271e-05
-2.78486799730353e-05
-2.18247726878049e-05
-2.50446403286294e-05
-1.98687093292072e-05
-2.75251735765603e-05
-9.07145472301836e-07
-2.38297185405343e-05
-1.46178046816787e-05
-1.1452304005118e-05
-1.82367283119751e-05
-2.37265595956106e-06
-2.910435438938e-06
-1.09998776682062e-05
-2.05823564400171e-06
-4.52642101578086e-06
-1.72549974828097e-05
-1.79512881363089e-05
-1.00505681923145e-05
-1.48444513530165e-05
-1.16355244524045e-05
-1.37974563375787e-05
-5.60273304867996e-06
-1.31170267336476e-05
-3.46721661213301e-05
-1.97924659023062e-05
-9.43764957896182e-06
-2.96522314240188e-05
-2.24585171927829e-05
-8.87668729809245e-06
-2.19499992525604e-05
-1.06489406695129e-05
-1.63744800388162e-05
-1.56386171856397e-05
-9.2115344543934e-06
-1.76721367955772e-05
-1.25242939114947e-05
-2.06780927984893e-05
-2.12371353034674e-05
-1.5284750947407e-05
-7.88949399278885e-06
-2.2531606978964e-05
-1.03441579567035e-05
-2.13533337767221e-05
-2.77714095110059e-05
-7.86005028434923e-06
-1.16207660944108e-05
-1.20634632537986e-05
-2.49577143369924e-05
-2.45607118296367e-05
-2.716616030593e-05
-1.42401374502733e-05
-7.73984218957579e-06
-2.05089141132773e-05
6.10310741316623e-06
-1.39977879324803e-05
-2.65030251150703e-05
-2.00088117560651e-05
-2.65558345335853e-05
-7.39610877959416e-06
-2.3981084484115e-05
-4.19047576648253e-06
-2.25789647600097e-05
-2.46665173229356e-05
-2.44508785421736e-05
-3.26599204604114e-05
4.06351175415429e-06
1.11264977647693e-06
1.76001252570214e-06
-3.87049461854758e-06
-2.26373655877295e-05
-1.09023627115482e-05
-6.64477204996152e-06
-8.1821853792272e-06
-1.33916385088157e-05
-1.83947054835677e-05
-2.44221151323706e-05
-3.10739883573231e-05
-1.50393620117638e-05
-8.92100437687865e-06
-1.93786361458131e-05
3.94859881766144e-06
-4.05630743886928e-06
-7.14948631646205e-06
-2.23893417692297e-05
-2.22909149635734e-05
-1.52248780367639e-05
4.81009835343105e-06
-1.54248965463067e-05
-2.72480260393831e-05
-1.29337713814352e-05
-1.61458908664663e-05
-6.25238569504231e-07
-3.73486669368346e-05
-1.46329455221298e-05
-2.26462345396003e-05
-1.10976420215933e-05
-2.19528072851707e-05
-2.95996417882461e-05
-3.11448146313755e-05
-2.06416615616711e-05
-2.3131624589074e-05
-1.41909831145033e-05
-2.36158927414637e-05
-3.93118574047178e-05
-6.7680917899343e-06
-1.69124052424054e-05
-1.12341253087723e-05
-2.16120746194069e-05
-1.43842674110289e-05
-4.56409741082562e-07
-2.73199487401772e-05
-1.54609743524984e-05
-1.65818991441711e-05
-2.08442065411873e-05
5.88516987117818e-06
-2.47993454665391e-05
-1.78529809256317e-05
-3.11913163138953e-05
-8.46695081602931e-06
-3.75052145967891e-05
-1.87973473818669e-05
-4.38950603953873e-06
-8.69239449145954e-06
-1.8814423507272e-05
-1.43711787532105e-05
-1.32323835878693e-05
-1.83524391679586e-05
-1.83843587660167e-05
-1.51418730334886e-05
-2.82497858871431e-05
-2.25966957366258e-05
-2.26479743915309e-05
-9.10978642490783e-06
-1.29273901882049e-05
-2.58782858986949e-05
-1.62176474493404e-05
-1.28988255764044e-05
-1.91620260717145e-05
1.50928760246186e-05
-1.77763090406976e-05
-1.65512064417656e-05
-3.61169015915537e-05
-2.91280462799141e-05
-2.84419432782653e-05
-2.16225469389973e-05
3.49233470556263e-06
-1.43461108856156e-05
-9.5130802052083e-06
-9.5278686166717e-06
-2.36803819047054e-05
-1.72636547463357e-05
-1.42742644397443e-05
-2.42413016726775e-05
-3.85637313209733e-05
-2.14869994267992e-05
-1.5797562500975e-05
-2.92921306536056e-06
-1.79326833545227e-05
-2.79281105082823e-05
-2.03601823710407e-05
-8.05928930991203e-06
-3.05171356052613e-06
-6.45690451579049e-06
-6.49758052589707e-06
-2.12384172999472e-05
-1.53659483095292e-05
-1.3487474034444e-05
-1.99077411180183e-05
-1.26191004693886e-05
-1.66678680827638e-06
-1.36589322091081e-05
-2.44858383145813e-05
-5.04335942327628e-06
-1.14613615428037e-05
-1.85006126880193e-05
-1.40875814427244e-05
-1.93572406506209e-05
-2.28422767372545e-05
-5.26055434599328e-06
-5.79782331682652e-06
-1.78941666311077e-05
3.30927500320374e-07
-2.16354053785863e-05
-2.19359582833658e-05
-2.02805993018743e-05
-2.872146968158e-05
-9.56497390416325e-06
-1.4948646896757e-05
2.38010336857143e-06
-2.54913469466974e-05
-3.1433212435998e-06
-5.40164781028026e-06
-1.18922405323102e-05
-6.82689526197104e-06
-2.38351105143565e-05
-2.75003586925862e-05
-2.70106629733437e-05
-1.77711564410744e-05
-3.21804538701758e-06
-1.35730804737848e-05
-2.88146781871149e-05
-2.23992002737929e-05
3.81073257343062e-06
-2.39278604458717e-05
-3.20157424737992e-05
-2.22556032902889e-05
-1.85815393599279e-05
-1.71126916421368e-05
-5.19919326946693e-06
-2.60535803230997e-05
-1.36493430418132e-05
-1.42966149818468e-05
-2.8665387307446e-06
-2.92057167994501e-05
-1.83160945482476e-05
-1.55038284740386e-05
-2.43326758421024e-05
-1.86427346083312e-05
-1.15175954415073e-05
-1.18637546166026e-05
-3.32934281216387e-05
-1.70990467306008e-05
-3.37354537422159e-05
1.40532831712984e-06
7.66623491458556e-06
-7.58772470782481e-06
-1.65843962025881e-05
-2.12578989472635e-06
-1.0029024692483e-05
-1.69768309363243e-05
1.64570815501922e-09
-2.22988348201501e-05
-4.83403978365746e-05
-1.23286369537095e-06
-6.8264551010407e-06
-1.08820614598932e-05
-7.56335490243807e-06
-2.28504718922341e-06
-2.48699564972758e-06
-2.0591290197849e-05
-1.9818825466887e-05
-3.46146767958496e-05
-8.40813884996269e-06
-1.478061429265e-05
-1.06238634072467e-05
-6.6993114727198e-06
-1.43022471909594e-05
-2.21891141236354e-05
-2.58646408258482e-05
-2.52536736468289e-05
9.31775366112053e-06
-3.39864677275441e-05
1.29324943850564e-06
-3.13636651835401e-05
-1.71850854040513e-05
-2.10713652974499e-05
-2.76432532670446e-06
-2.36689146234535e-05
-2.79798332499239e-05
-3.79750809946916e-05
-3.78255774485304e-06
-4.99217072794195e-06
-2.00768168511707e-05
-2.26063547092137e-05
-2.60112778542353e-05
-2.26073163159278e-05
-2.67956982666791e-05
-2.48399633501964e-05
-2.88362255283866e-06
-1.23179373254946e-05
-6.03590003615803e-06
-4.02796947357399e-05
-1.23570774215292e-05
-2.08243767743755e-05
-2.30991279052962e-05
-4.50190201781175e-05
-3.07404481236387e-05
-2.59913389405243e-05
-1.19463697397012e-05
-7.39847693289602e-06
-2.09255531386325e-05
-2.42080164359949e-05
-3.19296977512355e-05
-1.11807365926377e-05
-2.97616226310007e-05
-2.45093402123447e-05
-1.84323794194926e-05
-2.53871769082625e-05
-1.45871395116882e-05
-1.77419379200459e-05
5.571581210341e-06
-6.58392843913869e-08
-2.63559586862514e-05
-1.55719739022287e-05
-2.03579605653583e-05
-1.21960341677816e-05
-2.71513373993286e-05
-2.47162909646711e-05
-2.33931783380333e-05
-8.37220220496307e-06
-9.61628908195704e-06
-1.48619286659392e-05
-3.05456875578679e-05
-1.23057704981553e-05
-5.45021137995303e-06
-1.39434926218094e-05
1.4553282038348e-06
-2.1539823241832e-05
-3.51003205333296e-05
-2.3514503640922e-05
-2.365122736422e-05
-8.03131447600699e-06
-2.65622141487314e-05
2.82621954313347e-06
-1.79506186962584e-05
-7.27080555287176e-06
-1.61695137475833e-05
-2.38777610877901e-05
-9.21224887145026e-07
-3.13338346333432e-05
-1.73806689056319e-05
-7.00684703653497e-06
-5.21382778096441e-06
-1.44156247766173e-05
-1.58088692206528e-05
-1.314879465078e-05
-1.48011491480957e-05
-1.90197387313054e-05
-2.2081937767488e-05
-1.92994727061103e-05
-8.8007421430543e-06
-3.41080529258959e-05
7.41208576732936e-06
-8.90773222320604e-06
-2.0462105080704e-05
-2.46200276469908e-05
-7.11434543504986e-06
-2.56195945926486e-05
-2.85341935588653e-05
-8.27726483326722e-06
-1.51312204753265e-05
-2.60003409490866e-05
-2.34198365476321e-05
-3.84581430985661e-06
-1.03182679698249e-05
-1.23198068586457e-05
-3.34172268277826e-05
-3.23352560723789e-05
-1.61345790776701e-05
-1.61800764212882e-05
-2.65896727698461e-05
-2.38957767869942e-05
-1.8591331758782e-06
-1.12143771133942e-05
-1.4087050620484e-05
-1.43667334882915e-05
-7.79131725373127e-06
-1.47856650064577e-05
-3.27491857144675e-06
-2.43331492838459e-05
-3.12871834847356e-05
-1.76677810200331e-05
-2.58023560854448e-05
-1.4215064845755e-05
2.84845950389647e-06
-1.64731986765873e-05
-1.24426067963302e-05
-6.14313031396482e-06
-4.89253872218484e-06
-1.70636034243904e-05
-3.50992783110505e-05
-8.21641317332513e-06
-2.50591522229562e-05
-2.91246244727014e-05
-3.59660632922163e-05
-1.48649445500318e-05
-6.44235783837608e-06
-1.14332348293073e-05
-1.43816184610597e-05
-2.14604789486466e-05
-2.40196284147104e-05
-3.04290384475597e-05
-1.30546691988947e-05
-2.02236849718914e-05
-2.35315144808011e-05
-1.91524770634531e-05
-8.26185952345652e-06
-1.48300016236729e-05
-2.4737687378075e-05
3.27524715618305e-07
-9.55889822723517e-06
-1.44897420237156e-07
-1.92107440292157e-05
-1.7066442110349e-05
-1.10325355048675e-05
-2.61903054920784e-05
-2.50491900303991e-05
-1.41580359034933e-05
-2.87025504697268e-05
-3.0211503977287e-06
-2.04186450746369e-05
-3.30337699214598e-06
-2.28903557396643e-05
-1.47252957504368e-05
-1.7424391016973e-05
-1.59732281759845e-05
-2.20825733875127e-06
-1.63214106518545e-05
-2.13734000516812e-05
-9.03862890382313e-06
-2.65056732853165e-05
-2.63376360527671e-05
-2.61787832892637e-05
1.45675328058328e-07
-8.81274429906781e-06
-1.10498986644397e-05
-2.68176553424559e-05
-2.04363935464923e-05
-6.05121182373717e-06
-1.03735192047138e-05
-8.49229705780735e-06
-2.25549383570678e-05
-2.71890628668294e-05
-5.4022570277866e-06
-2.01211533081924e-05
-2.61130588829064e-05
-6.13503221004779e-06
1.27419517628885e-05
-1.84484065508733e-05
-1.16895284536715e-05
-1.84173488705024e-05
-2.79332619030295e-05
-2.04890288945399e-05
-2.0067445006285e-05
-2.89552541515601e-05
-1.50902228204745e-05
5.11305006070133e-07
-3.01447722871478e-05
-1.2305582316581e-05
-1.33825351141048e-05
-6.38260022846803e-06
-1.41560040356425e-05
-1.84412610675644e-05
-1.57514125665494e-05
-1.72925532409676e-05
-1.96673107595282e-07
-2.00685098326814e-05
-1.15704830603277e-05
7.21295639996196e-07
-5.11509188038637e-06
-7.88192870706497e-06
-2.25443273400633e-05
-8.95385145915681e-06
-9.17099155389542e-06
-1.02326359811561e-05
-2.65859104968161e-05
-1.0251655313526e-05
-2.20244081863507e-05
-1.77595442052071e-05
-8.18360982188263e-06
-2.10280320409148e-05
3.11832256447468e-06
-7.17587930594107e-06
-2.17607100422437e-05
-2.14005378139175e-05
-1.30884132087878e-05
-1.69360655605576e-05
-2.00814954319616e-05
-1.02359871492055e-05
-8.08483265903753e-06
-1.79922270966637e-05
-1.78662439815476e-05
-1.72769795582944e-05
-1.46758556892174e-05
-2.07139917505743e-05
-1.13979644823359e-05
-2.79054774094504e-05
-1.73001323754814e-06
-2.1871177089295e-05
-1.64582012344637e-05
-2.99950611746154e-05
-2.32488523194497e-05
-1.5586058794445e-05
-1.39606634286301e-05
-1.53571029353074e-05
-1.04441071855041e-05
-2.18475775594382e-05
-2.39311902325688e-05
-1.36157809989927e-05
-1.80830671449233e-05
-1.35116699795535e-05
-1.07609318130757e-05
-4.24407106221629e-06
-2.66402083015048e-05
-1.9786888411357e-05
-2.0339006372254e-05
-4.13896866644468e-05
-2.28766971853317e-05
-1.12300469468737e-05
-1.8323376478398e-05
-6.4754694306517e-06
-2.43900705394469e-05
6.16730189847388e-06
-2.57970142220574e-05
-2.49052825206782e-05
-7.36015680657127e-06
-2.61988487738308e-05
-1.89201280701298e-06
-1.4958774250744e-05
-2.56641666065068e-05
-3.96547479736227e-05
-2.65871584512896e-05
-2.90877293789621e-05
-1.92275875777095e-05
-1.85963006219434e-05
-2.37106673756876e-05
-1.61513121750967e-05
-5.31612097445096e-06
-2.5944116637731e-05
-2.14969022809553e-05
-2.33296843321133e-05
-1.5715729579718e-05
-1.30222799742457e-05
-1.86139492266873e-05
-2.0978371730598e-05
-2.62592397829706e-05
-1.58142583466819e-05
-9.99115338781083e-06
-1.35649802467372e-05
-2.65117084374064e-05
-1.35463286136884e-05
-8.85207667070503e-06
-2.7504478885172e-06
-1.64192045089139e-05
-3.06412100492424e-05
-3.71493851914927e-06
-8.67548278281283e-06
-7.57669622850286e-06
-1.57132554917979e-05
-2.61635935308606e-05
-1.98073683707935e-05
-1.92914709697955e-06
-2.14542625250975e-05
-6.1105823271735e-06
6.21569846015118e-08
-1.39617707088448e-05
-3.41802531819147e-05
-8.70391017950345e-06
-2.26928581283355e-05
-1.40628827119298e-05
-1.55851836216833e-05
-1.10160151755763e-05
-1.6008889256705e-05
-2.59063834323261e-05
-1.09854385201884e-05
-1.16387225806229e-05
-1.41348044959909e-05
-4.81711055248487e-06
-1.4557674456369e-05
5.73392905802196e-08
-2.23641691163889e-05
-2.48303683705532e-06
-1.67698193865091e-05
-2.60488074670645e-05
-3.02274974545361e-05
-7.50921141434393e-06
-1.43534854679842e-05
-1.44844975030281e-05
-7.69909965644322e-06
-1.30967867859273e-05
-2.37558213695794e-05
-1.32055097530407e-05
-2.46348450360628e-05
-5.0007210521663e-06
6.86648561926864e-06
-2.25344211325924e-05
-1.87677050395056e-05
-6.08704433110271e-06
-1.88648317564586e-06
-4.0448163131457e-05
-2.56606139840832e-05
-2.4821036250914e-05
-2.37219205356265e-05
-3.39136585977616e-05
-1.91505423926213e-05
-3.65896808796281e-06
-9.12507687835397e-06
-7.99919213943803e-06
-1.73431096730843e-05
-1.70695952131691e-05
-1.75793208730054e-05
-6.87177659680193e-06
-1.58345415026957e-05
-2.56841994186403e-05
-3.92461338560157e-06
-2.55115568187297e-05
-2.47217302663056e-05
-1.19997438011285e-05
-2.36854529931955e-05
-2.18444402104341e-05
-1.40370473741076e-05
-3.42394222459438e-05
-1.12090875460246e-05
-7.66514839007556e-06
-6.84991113021505e-06
1.84260876187079e-06
-2.45851928776407e-05
-1.059676179513e-05
-7.81175496082573e-06
-1.54298702444738e-05
-1.33667605904512e-05
-3.41970638232922e-05
-1.17075588795982e-05
-1.27426213320449e-05
-1.98351497911548e-05
-2.16772509643654e-06
-1.73741614902289e-05
-2.92183632577055e-05
-2.6421030973584e-05
-2.25883463151046e-05
5.74019436283092e-07
-3.95918713050083e-06
-2.08868435289425e-05
-1.52752484994973e-05
-1.6857509567573e-05
-5.87476334221355e-06
-1.8178045418982e-05
8.04044766731699e-07
-1.47453424601916e-05
-1.82652246606716e-05
-3.29687825369408e-05
-1.53462842627583e-05
-1.59220246386226e-05
-1.84023422444665e-05
-1.27473324702297e-05
-2.94016355099058e-06
-1.94562979289786e-05
-1.74661105148305e-05
-2.19271066702009e-05
-1.45510812897619e-05
2.95318057794894e-06
-2.9195302043541e-05
-2.02234690071884e-05
-7.45965560179182e-06
-2.06811758826255e-05
-1.40004941832123e-05
-1.88479479435759e-05
-2.96901166638936e-05
-9.63851907847139e-06
-1.60728359166021e-05
-2.78934604436976e-05
-2.53080946617904e-05
-1.82819646246866e-05
-2.79362756943022e-05
-2.58896440090722e-05
-2.2096588428598e-05
-2.25256444337696e-06
-2.64170272251633e-05
-2.34249305973051e-05
-1.82796034169478e-05
-1.36269056775326e-05
-1.4062734709222e-05
-8.16426708374793e-06
-2.48849788859507e-05
-3.15717917778523e-05
-3.275091995931e-08
-2.4870321969486e-05
-1.47267174084597e-05
3.36036719408942e-06
-1.50587947702539e-05
-1.0766430533216e-05
-3.17236532916699e-05
-1.72874535732744e-05
-1.25384645353475e-05
-1.65886641661322e-05
-1.72315386371335e-05
-1.63715445739878e-05
-5.01375449871361e-06
-5.96130884938094e-06
-3.30795912078542e-05
-2.16446397820775e-05
-9.00851900700714e-06
-1.40562820235543e-07
-6.86908814792936e-06
-7.8232841925864e-06
-1.54382938088186e-05
-2.78477992035234e-05
-1.26644350024081e-05
-1.17020925821643e-05
-1.99378413833483e-05
-1.56096475263249e-05
-3.00916586709477e-05
-1.60999158045314e-06
-1.84477399367649e-05
-1.8389275396386e-05
-1.05064471560983e-05
-3.75460352584962e-05
-4.18891115421263e-05
-1.58239115932837e-05
-6.96870118949231e-06
-4.64775865183752e-06
-1.87472607576194e-05
-3.19517811669707e-05
-1.11757405401243e-05
-2.06014695534145e-05
3.34018997269745e-06
-3.52076196479369e-08
-7.90647429628466e-06
-2.54124813146529e-05
-1.75968140559642e-05
-1.92432133840714e-05
-2.79001793043668e-05
-2.36799556665319e-05
-8.90354906705061e-06
-2.10870483731499e-05
-5.61033869940226e-06
-2.78263912472335e-06
-9.91421576478211e-06
