# Supplementary material for: Research on computational propagation and identification of mine microseismic signals based on deep learning
Source: PLoS One. 2025 Oct 22;20(10):e0334641. doi: 10.1371/journal.pone.0334641 (PMC12543183; doi:10.1371/journal.pone.0334641)
Supplement: S9 Data — (ZIP) [file pone.0334641.s009.zip › 000101100000411.xlsx_0.txt_24.txt.txt]

-2.17978055638245e-05
-5.18082991342189e-09
-2.51282144884535e-05
2.79476729297363e-06
-1.64317784118807e-05
-2.40429525882642e-05
-1.44442739488822e-05
-1.47471140608763e-05
-2.17491625438309e-05
-2.0050148523236e-05
-1.86587467056797e-05
-2.43168562582462e-05
-2.63012452351915e-05
-1.83605519702393e-05
-2.55201160555225e-05
-4.1123941727807e-08
-1.32086052860285e-05
-2.03447498085281e-06
2.93431423321128e-06
-2.00215399537014e-05
-8.18268779530371e-06
-2.63095916080547e-06
-3.17718444750308e-06
-2.30635381918741e-05
-2.51501717480546e-05
-2.30447268726048e-05
-2.79339597333815e-05
-1.58288978615648e-05
-1.98627835933708e-05
-3.13092332533272e-05
-2.00991518987529e-05
7.60230951986603e-06
-2.89746527474631e-05
-9.59425633290811e-06
-1.25019640723077e-05
-1.48579481408388e-05
-1.94046123470927e-05
-2.05152575027463e-05
-8.40307351196079e-06
-8.86528443737274e-06
-2.88505286815444e-05
-2.83397992705355e-05
-3.46642670973059e-05
-1.04914876373297e-05
-3.99676948623183e-06
-1.87837535261673e-05
-7.06518845867245e-06
-5.21743286963144e-06
-1.97840083413986e-05
-1.06707972876893e-05
-2.89333981334531e-05
-6.44596512594453e-06
-9.52696476730969e-07
-2.63467287712182e-05
-2.06050155254101e-05
-1.71276914663857e-05
-2.41387497867974e-05
-1.24877799290981e-05
-1.94659255390722e-05
-2.43682233097194e-05
-3.01232024411219e-05
-2.2925971583399e-05
-2.48728704462243e-05
-3.11788618878703e-05
-5.49927457040089e-06
-4.09838087956575e-06
-2.99121676389148e-05
-2.5111698659923e-05
-1.88500340589121e-05
-5.91940794763866e-06
-9.64030431634833e-06
-1.22661698012314e-05
-8.18901703466153e-06
-1.73444988544036e-05
-2.26028370593545e-05
-8.10578600940231e-06
-1.50335751309498e-05
-3.52281080213252e-06
-1.1410883681268e-05
-2.50451071412836e-05
-1.72788795048124e-05
-2.312004271665e-05
-1.00863378074529e-05
-1.66165137587331e-05
-1.26636944136832e-05
-3.2742805405148e-05
-3.30791152328718e-05
-4.76086897232462e-06
-2.33308086337267e-05
-1.37877807265961e-05
-1.50215149035154e-08
-2.21497036387161e-05
-1.56869550693011e-05
-1.48000695420037e-05
-1.0230052150805e-05
-1.62107045357601e-05
-1.05047322937991e-05
-3.34961253039958e-05
-6.72670919548838e-06
-2.35067785073455e-05
2.02442938305859e-06
-1.20309266763417e-05
-2.71662676417864e-05
-2.10254852835878e-05
-1.73461575199701e-05
-1.21254011611192e-05
1.13384775514815e-05
-1.08459570288664e-05
-1.31542544058269e-05
-3.23513141924086e-05
-1.42577949373522e-05
-2.90099853765238e-05
4.74211121339427e-06
4.68710467402028e-07
-1.67733396260764e-05
-1.60433084091501e-05
-3.03037723611872e-05
-2.34729227247102e-05
-1.47042441794715e-06
-3.36622458003479e-05
-2.14163787188193e-05
-2.5698926933811e-05
-1.64769668942941e-05
-1.29200387078396e-05
-1.1142003613909e-05
-6.54337488748988e-06
-2.2376018537685e-05
-2.57313044670109e-05
-3.79666497658251e-06
-4.12843623593803e-06
-2.08993451243031e-05
-6.53269568285397e-06
-5.42341040887592e-06
-2.27288057605892e-05
-7.03942372573819e-06
-8.26873380726998e-06
-9.14052693828996e-06
-1.04666360097642e-05
-4.2781174677131e-05
-1.19680471392188e-05
-1.17800123956268e-05
-1.99241927901643e-05
-2.52679763292487e-05
-2.07559131668386e-05
-3.07836019176145e-05
-1.16458982504563e-05
-6.81678106402952e-06
-2.39692154236389e-05
-1.46992473259748e-05
-2.71104333603474e-05
-7.98852921033865e-06
-1.34088750205301e-05
-2.62232812135311e-05
-4.42498027460189e-06
-2.71405961740963e-05
-1.76689020299487e-05
-5.98791020432692e-06
-1.99342864462744e-05
-5.65743860728897e-06
-2.75536875143148e-05
-2.43349537473976e-05
-1.44533925151578e-05
-3.86800842106053e-05
2.70442876999901e-06
-1.44422835257249e-05
-2.69439284238939e-05
-2.18412667480923e-05
-4.50672441278313e-06
-9.02765002249422e-06
-2.36263055801159e-05
-1.25022268080187e-05
-1.58294819876917e-05
-1.51983439371668e-05
-1.82516527310746e-05
-2.15721816783097e-05
-3.12875568350812e-06
-8.0496539766352e-06
-1.60072904995051e-05
-1.43084243913323e-05
-1.74272206823221e-05
-3.43817031918739e-05
-1.3133114218469e-05
-2.87707603957783e-05
-1.34506657596274e-05
-2.28409175578718e-06
-2.04586529683496e-05
-1.97322135887333e-05
-1.70998141650629e-05
-1.56168071696421e-05
-2.05883347900906e-05
-9.54763292440508e-06
-1.69430389794979e-05
-2.04781105834952e-05
-2.46999399593996e-05
-7.43292829360967e-06
-1.55131227913133e-05
-2.57878946221588e-05
-7.54696027433595e-07
-1.06910242909706e-05
-2.78756814055917e-05
-6.571431771044e-06
-3.10250213627302e-05
-2.16421168186657e-06
-1.54641400203896e-05
-2.47711686558928e-05
-1.36863776479275e-05
-1.95263711054617e-05
-2.91166392715993e-05
-8.40060268428386e-06
-2.5433754407434e-05
-2.49865128006495e-05
-1.29989893397014e-05
-3.27476039585758e-05
-2.00740316052494e-05
-1.56654861840489e-05
-7.17300023393216e-06
-4.79903199793039e-06
-1.60295333460944e-05
8.01102467035753e-07
-2.29584426145495e-05
3.40789498298236e-06
-2.24172316220553e-05
-3.17718079473707e-05
-2.81280151042206e-05
-1.6280002219938e-05
-4.03293114083517e-05
-2.90796417570275e-05
-3.24006481167847e-05
-3.55909102468971e-05
-2.38109450452808e-05
-1.96003666974665e-05
-5.59936124443125e-06
-1.8416928293316e-05
-2.14080323877616e-05
-1.85191536146815e-05
-1.73096501011285e-05
1.6920768436364e-07
-2.32669328128277e-05
-3.55770053712593e-06
-3.0936756768908e-05
-6.42177861992457e-06
-1.89798878949969e-05
-3.25850911523427e-05
-2.67261620538656e-05
-2.48178868892262e-05
-2.63145326927317e-05
-7.25392304107284e-06
-4.69816401272251e-06
-6.80782160291395e-06
-2.7518631128625e-05
-1.94240217749527e-05
-2.61569830103957e-05
-2.29904451277673e-05
-1.43807649940664e-05
-1.76701412013982e-06
-2.83844624394495e-05
-3.83687347510439e-06
-6.49819503130796e-06
-3.18567437259166e-06
-4.13732108294935e-05
-2.76574619881104e-05
-1.14247412484882e-05
-3.01834264891804e-05
-3.36164146164888e-05
-1.86546538080693e-05
-2.47904321614652e-05
-1.94605314696015e-05
-7.58495063318049e-06
-1.6463227651757e-05
-3.33827913765194e-05
-2.36318543115269e-05
2.17443666592561e-06
-2.32151663989031e-05
-1.48947536359403e-05
4.48542689877398e-07
-8.69356658315921e-06
-1.39027256663522e-05
-3.4406838082043e-06
-7.64834831151492e-06
-7.33669220283692e-06
-1.83874110728964e-05
-2.62986466230524e-05
-2.26787016716257e-05
-8.26457911206901e-06
-1.46630965458581e-05
-6.59247956062174e-06
-7.69870561897629e-06
-9.28275191750511e-06
-1.60772694168405e-06
-3.15204326567129e-05
-8.45756244934946e-06
-9.1715947970001e-06
-1.86211321082713e-05
-1.67616239610223e-05
-2.01145940004187e-05
-2.01473563315482e-05
-2.13830348884801e-05
-1.35865394153624e-05
-1.29225946052741e-05
-3.53664425175412e-05
-2.11789172901075e-05
-3.65026348429603e-05
-2.85571832347192e-05
-3.24463142763825e-05
-1.49183129962324e-05
-1.38230043274118e-05
-1.41368600974603e-05
-4.04866851547963e-06
-1.8343126916518e-05
-2.15118995692746e-05
-2.13351227747269e-05
-2.3945473030031e-05
-8.06229989604446e-06
-1.4608238252051e-05
-1.62787310936634e-05
-1.77834987844402e-05
-9.28078138498045e-06
-2.096468331612e-05
7.74548124040545e-06
-2.4805128887941e-05
-2.66166028720702e-05
-1.5323440807301e-05
-4.92827551380415e-06
-3.04721374481619e-06
-1.56931069530843e-05
-1.88859098756948e-05
-2.92248095759177e-05
-2.7934509297936e-05
-2.3602320744756e-05
-6.46516032212582e-06
-2.70163189635322e-05
-2.03539134127706e-05
-1.06986620010215e-05
-1.71083120098276e-05
-4.43652438517128e-06
-1.86975270091178e-05
-1.45683095212114e-05
-1.849319572762e-05
-2.58776011102279e-05
-1.90753876321849e-05
-2.15350166996501e-05
2.13993634139763e-06
-2.09235800865933e-05
-1.43521981521477e-05
-1.70046679453678e-05
-9.85313066987361e-06
-1.41558125102852e-05
-2.97758157686876e-06
-1.17776058706116e-05
-1.74780607544233e-05
-1.37818885323946e-05
-3.59567821699802e-05
-2.08998619487002e-06
-2.24984610277845e-05
-1.3601132231723e-05
-6.89901498161107e-06
-8.97694179072866e-06
-5.51707623059936e-06
-1.168503161876e-05
-2.99250939860196e-06
-7.41076266575115e-06
-7.14561450837559e-06
-6.97044043482025e-06
-2.15505583264075e-05
-1.06501472640651e-05
-1.16614623886669e-05
-1.42842585805885e-05
-2.61162666990668e-05
-1.76906617982077e-05
-1.8698924995605e-05
-1.48474267112922e-05
-1.18588926221243e-05
-2.41579176043732e-05
-1.89220911037221e-05
-2.28751366552126e-05
-3.58601637013334e-05
-1.11943933989713e-05
-6.46788369976234e-06
-3.51431714858648e-05
-2.45990133149225e-05
-1.46529032381087e-05
-1.03761513462736e-05
-1.84462809743564e-05
-6.43777932309603e-06
-4.86499264602179e-06
-1.2497821554932e-05
-2.08617786470512e-05
-1.74917373478381e-05
3.14950782150375e-07
-1.55998977583321e-05
-3.20051898108828e-05
-2.12009661209965e-05
-1.80891629535682e-05
-1.62948477829175e-05
-2.6011388764399e-05
-1.19131849996989e-05
-1.72297015768712e-05
-1.10665857807143e-05
-4.29528455147983e-05
-1.48369947800379e-05
-1.7022830936394e-05
-2.49233863559363e-05
-1.60447084661751e-05
-2.14494288497581e-05
-1.98791844709618e-05
-1.45669408008108e-05
-1.17158873699158e-05
-8.70207319168384e-06
-2.00327867579006e-05
-2.4421783421995e-05
-1.47628376390522e-05
-2.60107313040916e-05
-1.81199984699979e-05
-1.72206323830804e-05
-1.93829164465799e-05
-9.80823130330642e-06
-1.19756924552192e-05
-3.28122141389911e-05
-2.00025170525914e-05
-1.31540556614291e-05
-3.46704396561099e-07
-2.7721191322148e-05
-3.80881976400982e-05
-2.61961019018248e-05
-1.03246491606711e-05
-1.52310862716333e-05
-1.05871759508811e-05
-1.9819604659137e-05
-3.26884362270584e-05
-2.54806646753416e-05
-3.27747835433955e-06
-5.38127399901792e-06
-2.62987244950637e-05
-1.65542803334454e-05
-2.13510175330098e-05
-1.53653166671359e-05
3.00379413551441e-06
-1.55745104354338e-05
-1.96093756953197e-05
-6.5486609111329e-06
-1.52745091498e-05
-2.00633893972935e-05
-2.21270227539354e-05
-3.13908006208466e-06
-3.30582657667351e-05
-2.11009380800747e-05
-1.16751222674177e-05
-3.6844646240436e-06
-1.84882325824725e-05
-3.42757358517593e-05
-3.35849436590533e-05
7.73508329131617e-07
-3.23162479490953e-05
-2.2511351232672e-05
-1.76392117246341e-05
-2.29138223924469e-05
-2.94783261215629e-05
-1.92526657096523e-05
-2.05547199099947e-05
-1.42925902333673e-05
-2.86690902338557e-05
-1.39811000922076e-05
-1.83944530449539e-07
-2.87469071143343e-05
-1.95749284934627e-06
-1.78469944666665e-05
2.39207685260801e-06
-2.18502282607633e-05
-2.30746676376582e-06
-7.02447753239223e-06
-5.01610671705297e-06
-1.53124626962149e-05
-8.14781883956642e-06
-2.59010088370191e-05
-2.35715588884978e-05
-9.12177556334695e-06
2.46004879892208e-06
-8.78665393481664e-06
-2.03500419074733e-05
-2.78422892487749e-05
-1.28870115678778e-05
-2.39434891586852e-05
-1.87575768970868e-05
-2.65827511299205e-05
-1.58438235379803e-05
-1.96464344293402e-05
3.27620280598846e-06
-2.80991912922938e-05
-2.18824605882636e-05
-1.28000235579537e-05
-2.30994604809435e-05
-2.36497532122028e-05
-2.84183474253031e-05
6.8531415731031e-06
-7.20375384782841e-06
-2.04638918621925e-05
-9.97105937132572e-07
-1.64482431812548e-05
7.23268770821043e-06
-3.23173532286087e-06
-2.1368657914211e-05
1.45447875395067e-05
4.69996946648481e-06
-1.41729996380391e-05
-1.35887257912324e-05
-2.85842119850403e-06
-2.95011635275821e-05
-6.71923520271153e-06
-1.99695677908372e-05
-2.06547996725796e-05
-2.87013915880782e-05
-1.09047415588274e-06
-2.67380388095719e-05
-1.55603458166191e-05
-1.67328278981543e-05
2.07796523232914e-06
-1.27705505741013e-05
-2.52373680047924e-05
-3.54465422010753e-06
-3.67105746649199e-06
-1.16597701976003e-05
-1.50708339294614e-05
-2.05315388526259e-05
-1.92954487293802e-05
-4.65968343661362e-06
-2.04476408102073e-05
-2.52533319038048e-05
-1.14762604084477e-06
-1.96195356669782e-05
-2.00807397169989e-05
-5.82650780467711e-06
-3.53594614767338e-05
-3.58062529655918e-05
-2.69361221282405e-05
-2.82514410396574e-05
-1.59517026166998e-05
-1.71438477463516e-05
-2.06729926656418e-05
-2.6092400878982e-05
-1.90857678387862e-05
-2.85184052733506e-05
4.86020457887247e-06
-3.5639575083137e-06
-2.12950311550827e-05
-1.69035517132973e-05
-2.90234418995211e-05
-1.95818215329689e-05
2.82315530577379e-06
-2.15920849719676e-05
-2.62618700719219e-05
-2.59965425026432e-05
-2.6000237534487e-05
-1.93550117733917e-05
-8.29897797941797e-06
-1.67993471533676e-05
-2.15228898389233e-05
-3.01361579670473e-05
-1.08466883676211e-05
-1.74871850873406e-05
-7.64425215560562e-06
-1.57834387378936e-05
-1.88111233005442e-06
-3.43959137030749e-05
-1.24423170752885e-05
-1.02517776612654e-05
-9.33082050084935e-06
-1.73200413510142e-05
-3.51618615218942e-05
-1.22688895065704e-05
-1.83297317802931e-05
-2.32531242617893e-05
-1.32403069495054e-05
-3.86793317133702e-05
-2.06209954352643e-05
-2.56838181181943e-05
-5.96557404512627e-06
-1.85975884481206e-05
-1.36654132942255e-05
-1.23080958637008e-05
-1.77006878723863e-05
-7.42122362945672e-06
-1.97282831128988e-05
-2.02979240507982e-05
-1.29904928393285e-05
-1.53103669391914e-05
1.33205167370433e-05
-1.36025746970051e-05
-1.77066522119074e-05
-2.44748285521177e-05
-2.38126263401686e-05
-1.14472836454564e-05
-5.07558117039057e-06
-8.34669992112692e-06
-9.00474032177905e-06
-3.12163615358323e-05
-3.28854635128806e-05
-1.26248480302243e-05
-8.89361832414369e-06
-2.03870294965147e-05
6.09441015234398e-06
-2.46549807270062e-05
-2.17582783724387e-05
-3.38195807925928e-06
-3.81898181045801e-05
-2.66433526774048e-05
-1.48024304786879e-06
-2.1163859864021e-05
-1.84498968781567e-05
-1.73007286034153e-05
-2.38088297038941e-05
-1.4170907872985e-05
-2.43176716757989e-05
-3.14755173993117e-05
6.41703374740316e-07
-1.61216164707862e-05
-1.40534366257647e-05
-1.59447957917289e-05
-2.12151279432199e-05
-1.64607671598448e-05
-1.39044167671025e-05
-1.79642943388533e-05
-6.8018578988398e-06
-2.2537765909732e-05
-1.42130459000202e-05
-1.5326825834468e-05
-1.96457301880768e-05
-2.77812887076202e-05
-1.59186863420574e-05
-2.04678553396744e-05
-2.82982555155298e-05
-1.28722634012463e-05
-4.81841840064556e-06
-2.65828923646569e-05
-8.49892834242911e-06
-7.51135386028777e-06
-1.59024868624818e-05
-1.15686163810926e-05
-2.78271486793142e-05
-3.04777492046344e-05
-8.55299128144177e-06
-3.39317834273578e-05
-1.16840050830551e-05
-2.86017057161098e-05
-2.97594277555941e-05
-2.24561261138226e-05
-1.23279178617533e-05
-8.81112391065183e-06
-1.71577341402889e-05
-2.79242847193514e-05
-2.03791947764972e-05
-6.04084222044831e-06
6.78751407732126e-06
-3.11441116907834e-06
-2.07110947794315e-05
-8.38311610076579e-06
-3.00581441326788e-05
-1.60715609992157e-05
-1.4840100970247e-05
-8.61124752766019e-06
-1.2373639052924e-05
-4.04821863060297e-06
-2.0224929003659e-05
-1.87806809026647e-05
-1.08547263743847e-05
-2.76842314703329e-05
-1.28306135367459e-05
-2.5910891454344e-05
-1.00152816358559e-05
-2.05444058664963e-05
-9.22632518425817e-06
3.7390493847767e-06
-6.02359526059717e-06
-2.84216320407624e-05
-1.48546327411557e-05
-4.7756349558657e-06
-1.29631596461991e-05
-1.22637641833433e-05
-3.44957955267235e-05
-2.86715479820966e-05
-1.60781281005891e-05
2.82367419871516e-06
3.61571031754286e-06
-3.1427378539311e-05
-2.24118434020463e-05
-1.22567913139383e-05
-1.74506246844799e-05
-1.93092035454424e-05
-3.71406697420459e-05
-2.8565172468336e-05
-2.95874977669415e-05
-2.48977665007333e-05
-1.55413476204101e-05
-2.41415924606216e-05
-1.80263743378831e-05
-8.30236204796038e-06
-1.70350714358402e-05
-8.49136234695992e-06
-1.66779307668627e-05
-2.88463240929973e-05
1.15785513488677e-05
-1.83688542724288e-05
-1.66438673807901e-05
-1.30356855422439e-05
2.04092961444107e-06
-1.66378158287318e-05
-2.50754189799665e-05
-3.76642839018105e-06
-2.92760850769339e-05
-2.13757244281434e-05
-3.23874835040824e-05
-2.80490359177025e-05
-1.03165032751058e-05
-2.04700779450478e-05
-1.15858991702009e-05
-1.96194849452256e-05
-1.01951535465348e-05
-2.91279126204494e-05
-1.26010343211053e-05
-3.07727543815905e-05
-2.16814637935804e-05
-1.27125689635811e-05
-1.81685167440078e-05
-1.6480363599993e-05
-9.65579891023615e-06
-2.72575184342945e-05
-1.25614931408314e-05
-2.14024384356385e-05
-3.03718063945043e-05
-1.66380913001253e-05
-2.75056148880804e-05
-2.21479019043023e-05
-1.05768314008222e-05
-1.1358520826337e-05
-1.40333241670496e-05
-2.48967050108898e-05
-2.70625888621799e-05
-2.9607640933732e-05
-2.73272176318906e-06
-2.06432899564106e-05
-3.58390226190754e-06
-2.6815166275207e-05
-2.35277897300641e-05
-5.52540202482796e-06
-2.47091042185241e-05
-8.69073864459873e-06
-1.27023903089294e-05
-1.76524690014829e-05
-3.01297767204424e-05
-3.52239822617191e-05
-2.71387421165042e-05
-1.66651442752307e-05
-2.04363259437131e-05
-7.69533899138129e-06
-2.12391947246939e-05
-2.35819154811019e-05
-3.00182393056636e-05
-1.75553037289634e-05
-1.77276119646549e-05
-1.17247701493015e-05
-7.60708941353314e-06
-9.74089903414056e-06
-1.57661105288523e-05
-3.935598051566e-06
-9.00922051815985e-06
-1.47574608804041e-05
9.41594478929536e-06
-2.49559377879378e-05
-3.41688746942969e-05
-9.72521869850192e-06
-1.6370414287008e-05
-1.68668900070694e-05
-7.74062473907105e-06
-1.73964113849501e-05
-1.53391403578384e-05
-1.59743797355913e-05
-4.48228686489516e-07
-2.09803556035943e-05
-2.64489589624799e-05
-1.0312293827273e-05
-2.26206020377203e-05
-1.3449992466899e-05
-1.995840383541e-05
-1.46380888783787e-06
-3.3813579388426e-05
-2.66627552122644e-05
-8.21066863362248e-07
-2.46571919275576e-05
-4.58148773323169e-06
-2.07141940809293e-05
-3.5521017047844e-05
-2.30194641922366e-05
-1.30468988471997e-05
2.25326872091035e-06
-9.8913113844431e-06
-2.269713038115e-05
-8.23340633919015e-06
-1.31212978051552e-05
-2.04979279237608e-05
-1.28732481517015e-05
-5.82270118016952e-06
-9.07364804544957e-06
-1.5786972745918e-05
-1.33917323276475e-05
-1.66204705837237e-05
-2.1231077442065e-05
-1.1102380331715e-05
-1.29938080446661e-05
-1.68759411948728e-05
-3.00398838632896e-05
2.10261872258632e-06
-7.32087629118852e-06
-6.82314297068048e-06
-2.34848643531961e-05
-2.1609958637995e-05
-1.46757485987803e-05
-8.9156496973944e-06
-1.86849683923585e-05
-1.04086967976438e-05
-7.45283936154332e-06
-1.51733208322409e-05
-1.28375564571417e-05
-3.71801073452546e-07
-2.26021412798466e-05
-7.91124254857402e-06
1.83483910072259e-05
2.87870604330911e-06
-1.01293796988115e-05
-4.42774524376139e-06
-2.18502446824784e-05
-3.41951387152369e-06
-2.99834861927419e-05
-6.53156310380143e-06
-7.28823354844725e-06
-1.66830524988342e-05
-3.49514577878893e-06
-1.09330773440936e-05
-2.61909660925507e-05
-1.2336702887219e-06
-2.52995705340126e-05
-3.49787567685479e-05
-1.22289224788138e-05
1.89632480865648e-06
-1.10814978832197e-05
-2.60003384448041e-05
-2.02117661691331e-05
-2.94566363308843e-05
-1.8761119574942e-05
-1.2921678141118e-05
-2.07943611833931e-05
5.3138205435234e-06
-1.7358993111136e-05
-6.82783962237249e-06
-1.46137315900259e-05
-2.57033641341085e-05
-1.74514935232487e-05
-6.41128449661763e-06
-1.21384872747378e-05
-8.00204737991284e-06
-1.52180635630753e-05
-1.50828879058953e-08
-1.4699708911036e-05
-2.22002216494371e-05
-1.20431842447591e-05
-3.09050707584491e-05
-2.71925022292672e-05
-1.82993856000879e-05
-7.34796636630599e-06
-1.62073525140344e-05
-2.11195222642875e-05
-5.85567206020088e-06
-1.05459029086893e-05
-2.3484726748311e-05
-1.93098256113774e-05
-8.37302465209983e-06
-7.31925182087864e-06
-3.05171684569128e-05
-1.93392098714712e-05
-2.53306949382629e-05
-5.08668463357038e-06
-1.61009413707632e-05
-2.06480777979993e-05
-7.51775664836544e-06
-2.82428415349481e-05
-1.05745249588898e-05
-4.80595514344824e-07
-1.4260097776904e-05
-1.39674832748848e-05
-3.03264936268547e-05
-2.85581790402917e-05
2.67187162135564e-06
-1.50297109321324e-05
-1.46870567909522e-05
-1.85410537894858e-05
-2.312329692675e-05
-1.63454354318241e-06
-9.0636125634267e-06
-1.93741776199936e-05
-1.77945635079326e-05
-6.52082077187649e-06
-4.28896830957524e-06
-2.33555185818089e-05
-1.72321903341807e-05
-7.3431110913254e-06
-2.35100367102556e-05
-1.99536591832989e-06
-1.86837143576672e-05
-1.03613313739976e-05
-1.03639537282403e-05
-1.35654417634397e-05
-2.04083642786986e-05
-1.65410013006055e-05
-7.42244028387682e-06
-2.02341597648214e-05
-2.69443350193705e-05
-2.08296885578082e-05
-1.34670133984184e-05
-2.98803608383157e-05
-2.30985235843483e-05
-2.1616166021247e-05
-1.55352837440776e-05
-1.58544005940822e-05
-9.49608251646965e-06
-2.59565333892679e-05
-1.27717214076347e-05
-1.51529817943384e-05
-1.99069332544669e-06
-9.39721770745791e-06
-2.72978029698252e-05
-1.22576123160234e-05
-1.35527630814263e-05
-3.70797057814384e-05
-7.11569520926246e-06
-2.25326129304136e-05
-1.03774764453194e-05
-2.27165513027442e-06
-6.26719423013263e-06
-1.11044289721222e-05
-6.54785154736266e-06
-2.23622235476672e-05
-1.26746910405336e-05
-1.00118709230943e-05
-2.32499009449348e-05
-1.29164818608469e-05
2.68024896756262e-06
-8.50158503235748e-06
-2.10739404297019e-05
-6.54821431485332e-06
-1.43900536327416e-05
-1.77654393081138e-05
-1.49124515225597e-05
-2.67639186818584e-05
-1.49526564485115e-05
-1.89238969129229e-05
-5.23718459621852e-07
-3.81283850912749e-05
-1.79315695531685e-05
-1.88691877141276e-05
-2.66712422747859e-05
-4.3048440069609e-06
-2.58304766434503e-05
-2.07425713734729e-05
4.20284931389807e-07
-3.26649714534113e-05
-1.18149285035077e-05
5.39808724192245e-06
-7.5134921024788e-07
-9.7511477615479e-06
-2.71368144315377e-05
-3.20287999547986e-05
-2.08705003249537e-05
-2.83060983769905e-05
-8.45863695278947e-06
-1.03745249525915e-05
-1.57014368333785e-05
-2.08828281424483e-05
-1.81349278022006e-05
-3.45540370183264e-06
-1.54084221787087e-05
-1.87074077893591e-05
-1.74737052905968e-05
-2.38394284675653e-05
-7.96095336697376e-06
-1.69149568504529e-05
-2.8992306692534e-05
-3.83047236846782e-06
6.87031263679036e-06
-1.09456777593514e-05
-2.18541377679833e-05
-2.01104143239794e-05
6.09194960004697e-06
-1.15527498587454e-05
-2.47764630487984e-05
7.88534904453262e-06
-2.2116331102581e-05
-1.6849684460003e-05
5.83857948051369e-06
-1.73304534719922e-05
-5.79164977763103e-06
-1.22294835221164e-05
-2.95086743262607e-05
-1.11013046451431e-05
-1.85233210039624e-05
-1.35358870586967e-05
-1.93635038272223e-05
-2.22916778173449e-05
-5.00269320491411e-06
-1.88236432542304e-05
-1.92220247578426e-05
-6.03525174504198e-06
-1.29394887224431e-05
-2.11715941682701e-05
-1.22126743795556e-05
-1.57374983416614e-05
-1.42296952092426e-05
-1.83732134098093e-05
-2.04227611595323e-05
-4.57786293459279e-06
-3.23269266304107e-05
-1.52155760064829e-05
-9.50004235481373e-06
-1.62150994002914e-05
-1.497567446342e-05
-1.24504372021543e-05
-1.84405848734509e-05
-2.87742042973075e-05
-2.42530202357046e-05
-2.76646055048972e-05
-2.06698564085314e-05
-2.10566954452898e-05
-1.29079336819389e-05
-2.17473795177326e-05
-2.18192193684877e-05
-9.04136986490485e-06
-2.49805870070654e-05
-8.74959473955014e-06
-1.91960912792139e-05
-1.78262265817034e-05
-2.40372512870674e-05
-1.14021453988339e-05
-1.38597165322995e-05
-1.05154277432949e-05
-1.62228241261501e-05
-1.15667577564456e-05
-2.36880368841894e-05
-1.92714374656107e-05
-6.89271244677683e-06
-2.2587731268407e-05
-1.58873724184976e-05
-4.09229589888227e-05
-2.29848926555988e-05
-1.50969119294619e-05
-5.40921200580746e-06
-1.04197389027187e-05
-2.04070467217568e-05
-1.63548007852893e-05
-9.61225856164381e-06
-2.83521028674242e-05
-2.6824984103721e-06
-2.7827823090475e-05
-2.49283478247084e-05
-1.57636126393048e-05
-2.89370540341514e-06
-1.0586408371308e-05
-2.25586210568816e-05
-3.15440846825433e-05
6.71929343465523e-06
-1.3549788239543e-05
-2.50307253464478e-05
-2.42426640807992e-05
-2.01266140475493e-05
-2.32444433599614e-05
-2.06089244722609e-05
-2.30292834035244e-05
-1.79315934422046e-05
-2.75967931692021e-05
-6.36536069142374e-06
-1.11912550677265e-05
1.74608241010398e-06
3.70926953145842e-06
-1.67240547993204e-05
-7.19930850434225e-06
-2.445438941615e-05
-1.56157511426006e-05
-1.45285890862117e-05
-1.31160135759836e-05
-1.10794898385692e-05
-1.22233928735681e-05
-1.70214440194418e-05
-1.6254519813692e-05
-2.87291077060561e-06
-1.64880166423999e-05
-2.21796079924757e-05
-2.66671470231266e-05
-2.16667219999924e-05
-1.13125048654426e-05
-1.9340605983668e-05
-1.41399700458605e-05
-1.93003700649217e-05
-2.20554901471098e-05
-3.47116760379623e-05
-1.36308171591995e-05
-6.2795392172168e-06
-1.43436034630859e-05
-3.96012306278987e-05
-1.17867112630065e-05
-2.05309581976586e-05
-1.06503578177279e-05
-9.3375471387987e-06
-1.64786126012327e-05
-2.42096054047078e-05
-2.14501126082504e-05
-1.90467767211182e-05
-3.41575732244956e-06
-1.38860376597181e-05
-1.18624423317938e-06
-2.38742806220447e-05
-1.76937233336685e-05
-2.67714291006324e-05
-3.08220879671587e-05
-2.83619244899434e-05
-1.01210396633531e-05
-8.82144570468635e-06
-5.21730631816834e-06
-2.41958355921401e-05
-3.41875416936796e-05
-2.34806705346342e-05
-1.52327060740678e-05
-9.16717719947509e-06
2.54015966573547e-07
-3.2894382018984e-05
-1.81433911539339e-05
-3.36180463121929e-05
-3.49192966811102e-05
-1.7170827515608e-05
-3.12040281090156e-05
-2.37791857268039e-05
-1.14743727796584e-05
-1.17912000358392e-06
-1.78323686131492e-05
-5.45185245295573e-06
-1.69216806169377e-05
4.69905310707049e-06
-1.42115744090021e-05
-2.51312100131979e-05
-1.07363731495648e-05
-8.92933931132391e-06
-1.46645399708985e-06
-4.13282682202253e-05
-5.01932279390166e-06
-1.99289283940898e-05
-2.97684054064129e-05
-3.72881787429389e-05
-2.44716014494237e-05
-8.40717576332097e-06
-5.63146105587391e-06
-7.46017212226426e-06
-9.86887937475211e-06
-6.76672363154298e-06
-1.10415793169839e-05
-1.15747705058654e-05
-2.88415455332896e-05
-2.36558766276289e-05
-1.22867463528671e-05
-1.21786400366613e-05
-1.33093849147077e-05
-1.60747541844295e-05
-1.62654127261013e-05
-1.04248908394148e-05
-1.26383137033723e-05
-8.11596740807752e-06
-1.54241961119114e-05
-1.83825569259818e-05
-2.19842662771555e-05
-1.75615250493593e-05
-1.44327134582949e-05
-1.85654700328043e-05
-1.39971814894186e-05
-1.22478433327039e-05
-3.08979908879971e-05
-1.80722583443577e-05
-1.58752162115849e-05
-3.28037736853802e-06
-1.33176911153797e-05
-7.19103615108885e-06
-2.06138137643587e-05
-2.00699880121052e-05
-2.13274186100407e-05
-2.8894899082692e-05
-1.69031281923629e-05
-4.09280060380864e-06
-1.85530694346252e-05
-1.81411398038977e-05
-3.5070348740907e-05
-3.53866089628038e-05
-1.00533900299157e-05
-7.10182659440774e-06
-1.23425196695554e-05
-1.08314710839504e-05
-6.67334933538368e-06
-4.31548903188287e-06
-2.01013649273717e-06
-1.78899458584533e-05
-2.70748965756286e-05
-2.44339947713419e-05
-2.70354111758845e-05
-1.08906435569909e-05
-4.4394171710133e-07
-2.85530963947605e-05
-1.87369902841805e-05
-9.45542442561977e-06
-2.54979551386647e-05
-1.41200963790107e-05
-1.71417346686543e-05
-1.88104428013619e-05
-2.03778200942353e-05
-8.57179882373102e-06
-1.22104664081726e-05
-9.57085258035249e-06
-1.38649024004854e-05
-1.87844022641297e-05
-2.39708736101364e-05
-1.94732647861522e-05
-2.40020192799568e-05
-9.19040406286074e-06
-4.97039645277331e-06
-1.39266821668423e-05
-2.20587689203847e-05
-2.03154953269912e-05
-8.2677402746787e-06
-1.45931678280763e-05
-2.61621314664128e-05
-7.65882071799437e-07
-5.81492695175277e-06
-2.39686767275688e-05
-1.29356527114393e-05
-1.9246250460308e-05
-1.24701376411301e-05
-2.21844660586713e-05
-2.72125962412112e-05
-1.73035949570457e-05
-2.89139041981158e-05
-1.6650647944922e-05
-4.82425840327557e-06
2.11077318146566e-06
-1.40942249072559e-05
-1.93201784190558e-05
-8.66124427654008e-06
-1.92709453109163e-05
-2.65218924312335e-05
-6.07803102373953e-06
4.6475868922446e-06
-1.23215193782142e-06
-4.44256638400688e-06
-2.70391291810821e-05
-2.91054272550011e-05
-1.97408956316902e-07
-1.12246216979846e-05
-3.09788743217834e-05
-7.4466870071978e-06
-3.26795523118177e-05
-1.55407096557073e-05
-1.88775831251669e-05
-1.77304173631112e-05
-1.59871660049295e-05
7.11578493747398e-06
-2.45003631341468e-05
-1.22972539994415e-05
-9.42185089209148e-06
-8.62081473973422e-06
-1.22012820767487e-05
-1.6296345965795e-05
-1.72132666948143e-05
-2.37228781605488e-05
-3.06434178148471e-05
-2.41007305058667e-05
-2.39521724092956e-05
-1.92665912062609e-05
-1.48072117782758e-05
-2.38953423374995e-05
-1.79298752290446e-05
-2.11187493016628e-05
-3.13830627259277e-05
-8.91387203252087e-06
-1.25756568816285e-05
-3.24467480455878e-05
-2.37493284639606e-06
-1.61177970806729e-05
-1.13697077500962e-05
4.6292398777655e-06
-1.27648915408032e-05
-1.78680808306719e-05
-2.09348201421707e-05
-1.34469280270766e-05
-9.63840137551182e-06
-2.3351706323335e-05
-5.45168166350528e-06
-3.79575414267953e-05
-9.92908954116196e-06
-2.01844613477088e-06
-1.04812120798908e-05
-2.60202196929741e-05
-1.99956005338662e-05
-1.48086149984838e-05
-4.3461868567923e-05
-1.55963945198173e-05
-1.86538131972453e-05
-1.79030914287883e-05
-3.222450672111e-05
-1.61716000259786e-05
-1.72485181204612e-05
1.87740255495898e-06
-2.66355429285205e-05
-2.68540167199626e-05
-1.27904653614868e-05
-8.59389076364872e-06
-1.5448452364905e-05
-2.33408370113906e-05
-2.38257953890567e-05
4.60118086817096e-06
1.71279169360063e-06
-4.40168600513951e-08
-1.35602204683785e-05
-5.4260718144877e-06
7.97031268994386e-06
-1.04961471784571e-05
-1.5642179618624e-05
-6.83065102679992e-06
2.86414559801706e-08
-1.73168496533687e-05
-6.07954571173879e-06
-2.11354082347402e-05
-8.31002118079883e-06
1.35758339224333e-06
-8.28375041469177e-06
-2.66165200002585e-06
-2.11395641814021e-05
-2.71148774858654e-05
-2.89873633993495e-05
-1.35641420978782e-05
-1.95776796458541e-05
-1.32364628804643e-05
-2.99933733152868e-05
-7.6056214915393e-06
-2.2366764087054e-05
-4.14786352261355e-05
-1.71833614925633e-05
-2.40993993813264e-05
-1.01536164148246e-05
-2.81946050605402e-05
-7.84538435625895e-06
-2.35033534295174e-05
-1.01734421153428e-05
3.80597647426682e-06
5.77583821388647e-06
-6.82976476644452e-06
-1.5123152070792e-05
-2.18961752205625e-05
-9.93027293716138e-06
-3.02215325368551e-05
-2.2169951158606e-05
-6.48345718849407e-06
-2.39888199195903e-07
-1.93618576184407e-05
-2.61793578118198e-05
4.44764774344229e-06
-1.90500551798613e-05
-9.62903107941929e-06
-2.54368310060786e-05
-2.56547622449273e-05
-2.25703840767706e-05
-2.48489424825505e-05
-2.64230346223362e-05
-1.62328874454379e-05
-1.76953487614782e-05
-1.26741406028435e-05
-1.15531779952555e-05
-1.41550514631475e-05
-1.58697793230548e-05
-3.12183979615736e-05
-2.19845640263936e-05
8.99883712729885e-07
-1.36425367872583e-05
-2.93278979275686e-05
-6.30481793166419e-06
-8.66638808617173e-06
-8.96614133866413e-06
-3.88233012022074e-05
-2.59403924666563e-05
-1.7537207844281e-05
-3.85427433221214e-05
-1.76003567763459e-05
-2.4010830562081e-05
-2.09109941414737e-05
-1.33622892811305e-05
-1.76160624637963e-05
-2.28693871441569e-05
-2.69006675047149e-05
-2.50532879987343e-05
-2.74198002917278e-05
7.03739415774302e-06
-2.94806818038659e-05
-1.54871136222976e-05
-1.46729938669125e-05
-1.42068580718047e-05
-1.81221291550798e-05
-7.25567934882109e-06
-1.41527130793445e-05
-2.18629236727465e-05
-2.49040608474263e-05
-3.13507357103605e-05
-1.35072729304765e-05
-3.43921303992502e-05
-4.33214404777273e-06
-2.54893742402783e-05
-2.67665570228563e-05
-1.6942090287495e-05
-8.93162565163596e-06
-4.10124935306267e-05
4.40156671919612e-06
-1.53699782036128e-05
-3.80473231153816e-05
-7.10606175988068e-06
-6.68022946467068e-06
-3.16449171806762e-05
-1.43314545474793e-05
-3.13091840084226e-05
-2.82522558326865e-05
-1.32698382815698e-05
-9.08659779729781e-06
-2.07670916347129e-06
-2.39025186211375e-05
1.9000549155744e-06
-3.51173929930778e-05
-6.18617859410492e-06
-4.17711052360358e-06
-9.60971814649214e-06
-4.45873254275822e-06
-2.69035429472039e-05
-1.57167284473126e-05
-7.41738088457806e-06
-1.69197513147789e-05
-1.40984835792355e-05
-2.28515908850983e-05
-1.2996930903423e-05
-8.65649649205814e-06
-7.30074890236967e-06
-2.79277968991069e-05
-1.17054621802874e-05
-2.5942676957876e-05
-9.931215611474e-06
-2.1807372316705e-05
-1.6838156491164e-05
-1.51091821493216e-05
-3.02746399244794e-05
-1.69713305928191e-05
-9.49484114845826e-06
-2.62628140567622e-05
-1.16443555916769e-05
-8.62323957617191e-06
8.47103500079584e-07
-1.83584719774394e-05
1.23065017361454e-06
-8.34689836543407e-06
-3.72962976465556e-08
-1.20167916751126e-05
-6.78571989274019e-06
-9.31061080571381e-06
-2.84325184901081e-06
-1.92281960342423e-05
3.96042702881193e-06
-2.59303798576395e-05
-5.62913748729664e-06
-8.69690658959695e-06
-1.43165252216119e-05
-2.70898000356003e-05
-1.98782714091543e-05
-2.51717399386343e-05
-1.63242810907745e-05
-1.84049674918053e-05
-1.98774501113126e-05
-7.55923695187138e-06
-3.05453581594659e-05
-2.59273733371404e-05
-1.92156926409245e-05
-2.92260725886322e-05
-2.18507626000452e-05
-3.30303451560586e-05
-2.05554255314681e-05
8.14528109336575e-06
-1.39613379461883e-05
-2.64075437223288e-05
-1.05015861651414e-05
-7.04179429930083e-06
-1.40273139784116e-05
-2.16404659486234e-06
-2.59373350638774e-05
-3.57466858259433e-05
-4.97030874650843e-06
-3.2515526182756e-05
-3.33648997746929e-05
-2.40283750928376e-05
-1.29876959808821e-05
-1.94435803659857e-05
-1.48009795866846e-05
-1.87534757129864e-05
-8.38498042743064e-06
-3.4132998528479e-05
-1.45733809918418e-05
-2.21116201732372e-05
-2.06920673282255e-05
-1.98105091208402e-05
-2.29226844681491e-05
-2.47028940300749e-05
-2.93298206675869e-05
-1.60867108106474e-05
-3.36650766265746e-06
-1.06187062204222e-05
-9.91659880531843e-06
-1.78186659368163e-05
-8.67385963727942e-06
-2.02346998087659e-05
-3.291293907505e-05
-1.50265534128377e-05
-2.22353032701109e-05
5.48253799037434e-07
-2.46225196020524e-05
-2.55787260343433e-05
-2.43679629703042e-05
-2.02575558725027e-05
-1.27526308763011e-05
-1.92228411342808e-05
-2.41523946939351e-05
-6.78724070714751e-06
-3.54633905203414e-05
-2.63317388724099e-05
-2.55555010233538e-05
-2.13238441401221e-05
-3.90913414157567e-05
-1.6487918253016e-05
-2.03632015379229e-05
-8.3180399405259e-06
2.81038863627628e-06
-2.78514710169147e-05
-9.70987145734361e-06
-1.50728401740464e-05
-1.16670061409047e-05
-2.92324293697018e-06
-2.52350778634386e-05
-4.11671196908312e-05
-2.24651280114986e-05
2.6177954628401e-07
-1.00067068741478e-05
-9.38417224362749e-06
-3.60686184294447e-06
-8.40163910097128e-07
4.87604162585582e-06
-1.84556213600608e-05
-1.95341783339159e-05
-2.52233140668012e-05
-1.84087989592836e-05
-1.68794406063274e-05
-1.98979447666362e-05
-2.0273103695457e-05
-1.45871578528242e-05
-1.28616118344823e-05
-8.48501498185662e-06
-5.52380076139984e-06
-1.76404827127451e-05
-2.35096221590105e-05
-2.09483596380301e-05
-4.89144568371829e-06
-1.47845558678119e-05
-1.33181028146624e-05
-1.60723939028219e-05
-2.17226189459179e-05
-6.85260540493802e-06
-1.68349134118399e-05
-1.60633567270533e-05
-5.45403165117292e-06
-1.22665979129909e-05
-1.8802114205806e-05
-7.38066328576676e-06
-2.80860501940015e-05
-6.91540062868843e-06
-1.16086274845696e-05
-1.56952721444703e-05
-2.35610227806818e-05
-3.51598971360338e-05
-1.84407983830625e-05
-1.56313493252901e-05
-2.78035077447549e-05
-3.08444690743072e-05
-1.92391775779253e-05
-1.01968573040217e-05
-1.88771841145857e-05
-1.13895550176442e-05
-2.17258179347077e-05
2.86395522961019e-07
-1.66633974122608e-05
-2.14933321385402e-05
7.28223297399879e-07
-1.71318120541572e-05
-9.83558389528587e-06
-2.05118305433022e-05
-1.2329811691363e-05
-2.45663903415398e-05
-2.46262759385584e-05
-1.57898745432179e-05
-2.51786934228778e-05
-2.5595545723978e-06
-2.44993686174981e-05
-1.97265049899522e-05
-1.33076166716668e-05
-2.06557811452271e-05
-1.10183868620383e-06
-2.84707933965902e-05
-2.53099839660779e-06
-1.28321771911431e-05
-7.6810048864268e-06
-2.28398887211317e-05
-1.22245840782826e-05
-8.05038107678785e-06
-1.99729593464752e-05
-3.29639651406539e-05
-8.75366866699875e-06
-1.84003007946564e-05
-3.43518978238761e-05
-1.25303169007101e-05
-2.88950493602676e-05
-2.77015498894562e-05
-1.02372834715524e-05
-8.3914818270258e-06
-6.22967308187011e-06
-3.46027987167218e-07
-1.63293702441881e-05
-2.28039992879878e-05
-2.75974783807978e-05
-2.15515343624686e-05
-8.51900716820563e-06
-1.24589987044794e-05
-1.44546687860707e-05
-5.48800150964095e-06
1.20911759845801e-05
-2.24984454665003e-05
-1.98289590288928e-05
-2.18598584919416e-05
-7.35310249977359e-06
2.73326633959159e-06
-2.7826089770817e-05
-8.36284084591935e-06
-8.84779592173743e-06
-1.71856100397582e-05
-1.42519698617849e-05
-2.65769864435508e-05
-1.8670485497201e-05
-1.30401622052122e-05
-1.43499642128665e-05
-2.15597137633055e-05
-5.81843082396126e-06
-2.78315659578375e-05
-2.15506809194552e-05
-1.61097659685723e-05
-3.73088602448339e-05
-2.03497576037873e-05
-2.10388854950885e-05
3.77247087542721e-06
-2.45666736686722e-05
-1.81101679474722e-05
-1.55501026695931e-05
-1.31899182858502e-05
-1.8516556152408e-05
-2.05739983226723e-05
-5.95819745672778e-06
-1.75488029614841e-06
-1.21397324956506e-05
-8.12987633313779e-06
-2.31257834691687e-05
-1.15196999189834e-05
-1.64446907075463e-05
-1.83790905939233e-05
-1.03777407587614e-05
-1.03944838624238e-05
-2.07209749523397e-05
-2.26751478165549e-05
-2.10682655684363e-05
-2.57828623617244e-05
-4.69367689207693e-05
-1.66939135142678e-05
-1.23015749669633e-05
-2.34864095015882e-05
-2.27465973965914e-06
-3.010947913935e-05
-2.78392066474737e-05
-2.28092532633635e-05
-1.91567335737478e-05
-2.93316247494534e-05
-1.9112530353269e-05
-1.61596054369173e-05
-9.51507570103578e-06
4.04860612276262e-06
-2.763865626387e-05
-1.34953286277465e-05
-1.06194218144473e-05
-7.38813744895987e-06
-1.31989772722694e-05
-9.32401049788407e-06
-8.51137453036342e-06
1.00089415210768e-07
-1.7377122739775e-05
-2.03067028950055e-05
-6.17001000633561e-06
-1.96922942281498e-05
-1.61891341166493e-05
-2.5255711333236e-05
-2.1762491036492e-05
-1.13339619845635e-05
-3.5366769443713e-05
-2.21837563020044e-05
-1.91199239433099e-05
-4.13064105667672e-05
-2.33577363773352e-05
-1.47418694466069e-05
-2.88807016131146e-05
-1.55362218191793e-05
-2.59062227410586e-05
-9.47426072585859e-06
-3.14834949681151e-05
-1.73589505587648e-05
-1.78109861800919e-05
-4.67290647028605e-06
-2.02861052446633e-05
-3.17275184975603e-05
-4.80791770393844e-06
-1.76226210931737e-06
-2.68117056903783e-05
-1.31810632789814e-05
-1.53908226138913e-05
-1.81072528224627e-05
1.90722480051006e-06
-3.82674635885134e-05
-3.74894442589498e-05
-4.94812065711523e-06
-2.64326031092539e-05
-2.47605615702133e-05
-2.16653507530385e-05
-1.42675439549346e-05
-1.45464830456123e-05
-2.02737408382003e-05
-1.07294691696679e-05
-1.94462627584504e-05
-6.39164962817571e-06
-2.05448721800591e-05
-2.06184516333124e-05
-9.32674505356222e-06
-1.97855799962788e-07
-1.34851308909673e-05
-7.6735030848813e-06
-1.34935734469176e-05
1.97358847512133e-06
-6.9037999588101e-06
-7.97629241763897e-06
-1.86455914342491e-05
-1.90776464461388e-05
-2.15231145152177e-05
-3.33194556818983e-05
-1.45225190510644e-05
-8.81799423363332e-06
-7.19412823536622e-06
-6.032270085777e-06
-3.27315589033718e-06
-4.48196525865509e-06
-1.27789959968681e-05
-1.04751208602647e-06
-2.1505340542101e-05
-1.03435881575362e-05
-2.69123868239653e-05
-2.12788068441451e-05
-1.6676477158317e-05
-2.42678167737955e-05
-1.12898185957062e-05
-1.80767292175302e-05
-2.96509675573285e-05
-2.54995476319212e-05
-4.07829807144667e-06
-1.30895034237482e-05
-2.43133522039557e-05
-1.56205840043977e-05
-2.51364802753889e-05
-1.27806546031009e-05
-1.15816916165771e-05
-1.88486344586699e-05
-1.40097025122465e-05
-3.14001421340444e-05
-3.05977880742386e-05
4.46934324479207e-07
-1.20290281633076e-05
-5.81466454015319e-06
-1.36188720382809e-05
-3.44025810470223e-05
4.24242279805573e-06
-9.08303809591466e-06
-2.22949731658758e-05
-1.53951860367072e-05
-8.65439569392038e-06
-1.33882716694446e-05
-1.63812734053761e-05
-2.03234728273713e-05
-2.10914764303183e-05
8.09007241927392e-06
-1.92430376443379e-05
-8.38485581028724e-06
-9.24802032920662e-06
-2.06380467728354e-05
-7.42105680311881e-06
-1.14958912425015e-05
-2.51848604686655e-05
-2.00722239645178e-05
-2.63118587878619e-05
-3.23881729459079e-05
-2.21669506013189e-05
-9.23847854430094e-06
-1.90098635717282e-05
-3.01818445793184e-05
-3.18914299548153e-05
-4.0188022121316e-05
-2.62098184403803e-05
-2.10213181180385e-05
-5.6802686478533e-06
-2.0246581129364e-05
-3.33867737972972e-05
-2.00999771063617e-05
-2.46984831808967e-05
-1.67783996516798e-05
-1.44508812995663e-05
-1.86068965304725e-05
-2.24742828495718e-05
-1.76230898552e-05
-1.17002278412918e-05
-2.93182822678582e-05
-4.41096489160917e-06
-4.41750951896534e-06
-1.77563894006653e-05
-1.00587441931484e-05
-2.24019647525807e-05
-1.20492463463943e-05
-4.26003287003257e-06
-1.54952686493769e-05
-1.8359654885626e-05
-2.34103138750941e-05
-3.30435092146658e-06
-2.09972889011498e-05
-2.51737405653168e-05
-8.10288805340937e-07
-2.45692483100983e-05
-9.82017593121692e-06
-1.29204372649854e-05
-9.4096454130705e-06
-1.84002541014351e-05
3.4781463608246e-06
-1.25470448936194e-05
-1.60246191312304e-05
-8.49054487929689e-06
-1.93188073457492e-05
-1.47875138141968e-05
-1.31044404323027e-05
-9.09566847994645e-06
-1.31622541441217e-05
-2.77233781304812e-05
-1.10703558189096e-05
-1.22537149819287e-05
-2.81196407306882e-05
-2.10046632451242e-05
-1.23325267663721e-05
-2.83395202693427e-05
-7.77183387769475e-06
-1.19732796175826e-05
-7.1312543748344e-06
-1.2373172657287e-05
6.05862915089374e-06
-1.44541604257136e-05
-6.69047086001083e-06
-1.20618545626108e-05
-2.65755099816183e-05
-1.22229972373196e-05
-2.82728629443615e-05
-7.22198533683317e-06
-1.52168438783797e-05
-2.65885036631686e-05
-9.05795764318254e-06
-5.18828029123771e-06
-6.88835675835661e-06
5.20472125836501e-06
-5.19467304221431e-07
-3.43035122261616e-07
-1.06740140757145e-06
-2.4538842991673e-05
-2.7190623770285e-05
-2.16991292495024e-05
-5.20070947939452e-06
-6.67679122050216e-06
-1.84046540394383e-05
4.08608866156356e-06
-2.33852824693907e-05
-3.70630600104128e-05
3.21531715409418e-06
-1.16027642773425e-05
-1.0028238483954e-05
-2.94401077791101e-05
-1.49317106612061e-05
-3.68507729025128e-05
-1.25003403583259e-05
-2.20086397297762e-05
-8.18584467954791e-06
-3.02183404532593e-05
-1.3584146481651e-05
-2.88750469508801e-05
-2.96011346995239e-05
-1.22325780973061e-05
-1.8465212670203e-05
-1.12180223804297e-05
-1.00406515941966e-05
-8.41626362156066e-06
-2.01334475033255e-05
-1.11087549191103e-05
-1.21818847280431e-05
-1.00107442376575e-05
-1.79175633258315e-05
-1.6954803273592e-05
-1.37181505085014e-05
-2.63924147065508e-05
-2.66005391737275e-05
-1.84069200509851e-05
-6.53410316133829e-06
-3.51810401638566e-05
-2.00468051812158e-05
-8.34051253124051e-06
-1.09806173445553e-05
-1.83705368923103e-05
-1.37733475691004e-05
-1.30640335723949e-05
-9.59152826060154e-06
-9.2277916902052e-06
-3.66425728166741e-05
-3.15185270745235e-05
4.82038572739758e-06
-8.48670214495616e-06
-2.39604431341016e-05
-1.35622024633292e-05
-2.46608523326159e-05
-1.0331246642141e-05
-1.77164755853054e-05
-1.47103840636556e-05
-1.85998179397639e-06
-2.30776207171928e-05
-1.17515335515662e-05
-3.62527762174955e-06
-9.61555483878003e-06
-8.31490558747622e-06
-3.59684301256225e-05
-1.95885667474029e-05
7.24446129033313e-06
-2.71266824920896e-05
-5.68456324837624e-06
-1.11367622530843e-05
-1.64013004235648e-05
-6.35970361411131e-06
-1.6089148441452e-05
-1.96048506614432e-05
-2.37093614239613e-05
-2.35271423323706e-05
-1.61880991582968e-05
-2.32245124118274e-05
-2.71131099363864e-05
-2.79977287341986e-05
-3.08075589305292e-06
-6.00560418130923e-06
-1.28391705964301e-06
-2.91365269721488e-05
-1.59398967149378e-05
-8.49574098952211e-06
-1.44899168420468e-05
-4.24742100249049e-06
-2.52556106591253e-05
-1.89165440513633e-05
9.02298313960086e-06
-2.51208445787844e-05
-2.20303559846734e-05
-1.29435076939593e-05
-4.85291385283452e-06
-1.7512707078019e-05
-8.37228401188079e-06
-3.28591008214823e-05
-1.08148456609579e-05
-1.12701721207578e-05
-2.00774943031988e-05
-2.48808061278156e-05
-2.51430948407389e-06
-1.29059773797542e-05
-2.15166045068306e-05
-1.26675183568068e-05
-1.4348560340079e-05
-2.54370850531634e-05
-3.01111017199468e-06
-4.95249189813648e-06
2.31100659311393e-06
-2.07800724570426e-05
-8.28879838862927e-06
-2.54831208740132e-05
-1.80589586151494e-05
-1.85792913791029e-05
-1.45414194963899e-05
-1.32950879884524e-05
-1.7846617941668e-05
-7.10279031831773e-06
-1.078090040006e-05
5.09553763324679e-06
-1.54628696447203e-05
-1.54676111400012e-05
-1.07861483038484e-05
-3.12352359767996e-05
-1.07459914242035e-05
1.00242573154612e-06
-6.2950093614232e-06
-1.99084736800466e-05
-9.54538654816621e-06
-2.0892605186177e-05
-4.38105845890782e-06
-2.42497875851158e-05
-1.46042374361048e-05
-3.35945103498767e-07
-2.16217917022719e-05
-1.32655645584674e-05
-8.8088811325205e-06
-6.5680373174546e-06
-1.48205551512247e-05
-1.51088153031142e-05
-1.93475045358353e-05
-2.83516548864009e-06
-1.92711003689948e-05
-5.5813713273684e-06
-1.03990972368135e-05
-3.39410331633407e-06
-9.91325378437689e-06
-1.73087314743879e-05
1.20943121942542e-06
-1.6248984081351e-05
-2.51788169862628e-06
-7.27903069961824e-06
-2.65433915513544e-05
-1.9243900240174e-05
-1.99627369960841e-05
-1.89853254534694e-05
-1.68466496980724e-06
-2.57591488605772e-05
-1.62531093557753e-05
-1.48672671755481e-05
-1.53415693721201e-05
-1.2521931059067e-05
-2.61711070803102e-05
-1.62781089770586e-05
-3.14562372640186e-06
-1.45900878956146e-05
-1.1411843023512e-05
-2.55661510804481e-05
-3.56397992465884e-05
-1.55247191448552e-05
-1.78287284113439e-05
-1.44747931119681e-05
-1.34470413486384e-05
-1.69605683454985e-05
-4.09120049109944e-06
-2.12496179785653e-05
-2.63642716942326e-05
-1.11217563637777e-05
-1.97127676183781e-05
-2.89424853822499e-05
-1.15192824241852e-05
-4.93238349481268e-06
-6.50019651051255e-06
-2.15286867009226e-05
-3.0739198123171e-05
-1.82314371090513e-05
-5.22488099568316e-06
-1.47026461933694e-05
-8.19541572173981e-06
-1.42297577435115e-06
-2.08518851471803e-05
-3.13881384083602e-05
-3.59178997881104e-06
-2.28659989340355e-05
-1.32854458911901e-05
-1.87141516184098e-05
-1.42777528335333e-05
-3.32034258045838e-05
-2.25137162398019e-05
-7.74622787745018e-06
-1.76023370394585e-05
-1.26477284484317e-05
-2.54558885088589e-05
-4.06438953628222e-05
-3.30274439382845e-05
-1.40461968527361e-05
-1.75123709684195e-05
2.2035153481663e-06
-1.8333797991989e-05
-1.96206965258321e-05
-1.51993448750285e-05
-2.42657610330554e-05
-1.31906071090322e-05
-6.19933851772089e-06
-8.8841458013379e-06
-2.03647750176901e-05
1.11773815985409e-05
-2.19269121498132e-05
-1.70299703484732e-05
-1.40583866580404e-05
-1.30373181294111e-05
-3.13606275413307e-05
-8.72855034924188e-07
-6.70827817068256e-06
-6.86135117092829e-06
-1.47388570767367e-05
-4.06649383586372e-05
-2.48501241049119e-05
-2.24808913917537e-06
-8.92520421706645e-07
-1.65312640845102e-05
-1.68316328720797e-05
-3.31308063783986e-06
7.12602009581609e-06
-2.20270616062354e-05
-1.52830309523739e-05
-1.38501520062328e-05
-2.26020157965979e-05
-3.29814530321519e-05
-2.51650102063399e-05
-6.12959881781499e-06
-1.93786054885664e-05
-3.67008531311094e-05
-1.97975086324402e-05
-2.1950188372062e-05
-1.00290235703375e-05
-1.53750343842946e-05
-1.88773513121751e-05
-2.13866036137428e-05
-2.06132440310065e-05
7.42932753555935e-06
-3.06305528390244e-06
-2.05647145415913e-05
-2.66099321628949e-05
-1.33122966084308e-05
-2.21565567660637e-05
-1.47755161612172e-05
-1.93062161750858e-05
-9.04698649090739e-06
-1.44378656388219e-05
-2.93424123400205e-05
-2.43223274727622e-05
-1.81617091210277e-05
-1.87342354562891e-05
-1.06098591878258e-05
-3.05571650614299e-05
-3.21644766303489e-05
-1.41275085651167e-05
-5.61885787095511e-06
3.78137859194137e-06
-2.61538438375236e-05
6.43413195193209e-06
8.83982410264384e-06
-2.09201235042847e-05
-3.04563161491129e-06
-3.40060665292173e-05
-3.15160197474411e-05
-1.7655855089524e-05
-6.3473794495988e-06
-1.09491442178529e-05
-1.97608679878982e-05
-2.18718893285693e-05
-2.01604324903643e-06
-1.73468298516349e-05
-2.18392014730381e-05
-1.92287371441406e-05
-2.7359638852837e-05
-1.45035715070382e-05
-2.29255832456777e-06
-1.80506634640413e-05
-8.97338744001713e-06
-1.93521153773859e-05
-2.46490096238184e-05
-9.2551425709531e-06
-1.01678492722035e-06
-1.30649548999608e-05
-2.28903117408304e-05
-8.23361405245918e-06
-2.01250980566374e-05
-1.39738553920361e-05
-1.9408731284799e-05
-2.09742090046698e-05
-2.13745259975629e-05
-1.54968955814357e-05
-1.95378916922983e-05
-1.37094864291716e-05
-2.22062100950725e-05
-1.91167091353497e-05
-2.15040199029942e-05
-3.39829070188301e-05
-2.07337748696981e-05
-2.63381412752884e-05
-2.11720630191716e-05
-7.27035448830687e-06
-2.98697698519918e-05
-4.64123899259098e-06
-4.11308787195246e-06
-2.70801752679325e-05
-1.02966946972021e-05
-2.45940214111164e-05
-3.25982642556891e-06
-9.94934616351438e-06
-1.68839866419809e-05
-2.87500904460066e-05
-1.27491572996552e-05
-2.16159150787784e-05
-1.37685016571315e-05
-2.79460351575427e-05
-2.77373945721008e-05
2.67275250013826e-06
-2.13406703865947e-05
-4.49375704736544e-05
-5.87757285467668e-07
-3.67614280751879e-05
-7.67188141262132e-06
-2.59004175757248e-05
-1.25527774172629e-05
-2.84876186143319e-06
-1.28728008690928e-05
-1.81708580631776e-05
-3.38510469748204e-05
-2.84908532876688e-05
-2.7000164208592e-06
-1.02121916442064e-05
-1.48056026826892e-05
-3.41637978515611e-05
-1.48269380137279e-05
-7.70543475880056e-06
-6.96362339968265e-06
-2.3676193818125e-05
-3.14916961157885e-05
-1.52603354119134e-05
-3.37294109415055e-05
-8.87274818725049e-06
-1.19868045599906e-05
-1.3386339582539e-06
-3.67904593031744e-06
-1.67596383775313e-05
-8.20100987873572e-06
-1.42096425638678e-06
-1.59586362189675e-05
-8.63908092415035e-06
-7.24527827233056e-06
-1.8150231241027e-05
-1.18764763051999e-05
-2.46720152627115e-05
-4.27488131029813e-06
-1.12546060738835e-05
-2.29340333938667e-05
-1.81806285519915e-05
-1.24870498419207e-05
-2.72973663471872e-05
-1.07916507163273e-05
-2.05675464350982e-05
-8.98063826664483e-07
-1.88487615188474e-05
-3.77088117578393e-06
2.40425009695765e-06
-2.31029354329645e-05
-1.09081270358461e-05
-1.12523448670077e-05
-4.45191981470015e-06
-2.32275474735821e-05
-3.89996468607966e-06
-3.81998763607716e-06
-1.71578240952054e-05
-3.16983272026481e-06
-8.14750652632244e-06
-2.96769606659246e-06
-3.22963283446157e-05
2.81605029551127e-06
-1.0537641562139e-05
-3.52959066345674e-06
-1.50056155876294e-05
-1.42979564442465e-05
-2.9551448857704e-05
-2.03214515435737e-05
-6.22297630567994e-06
-1.45661865911407e-05
-2.01929220027491e-05
-2.159095554846e-05
-1.30372142862587e-05
-5.91244762093991e-06
-5.61215223478568e-06
-2.50212128732706e-05
-8.47841365182765e-06
-1.62685240618433e-05
-1.55934179924259e-05
-1.45178051351483e-05
-2.84327527791678e-06
-1.63895805045421e-05
-2.09632967205324e-05
-7.85247454871672e-06
-7.29812704636589e-06
-2.56271261006488e-05
-1.08408562238561e-05
-1.49492391942295e-05
-2.64289612882647e-05
-1.60858646569275e-05
-1.88634880233636e-05
-1.55470760808685e-05
-7.68624656177023e-06
-1.8783478936235e-05
-5.09828130774941e-06
-8.89239687691033e-06
-9.47488670724651e-06
-1.80713978379209e-05
-1.79105290781325e-05
-1.26695934593489e-05
-1.02771026550712e-05
-2.69656253808091e-05
-3.5098049439896e-05
-2.50965204775486e-05
-1.79467630506992e-06
-1.75301554821113e-05
-1.0134213143313e-05
-2.0023523480432e-05
-4.10845874179919e-05
-1.37377080561163e-05
-2.07610124073249e-05
-2.50704075069633e-05
-2.38740071836329e-05
-1.65154845215528e-05
-6.07234551268393e-06
-2.41232877803297e-05
4.73730027804325e-06
-1.08018303520738e-05
-2.97249121141298e-05
4.90574248165186e-07
4.76375278541021e-06
-6.51914127157624e-06
2.11639164318665e-06
-9.31554462759493e-06
-5.58843807804653e-06
-2.51041514371256e-05
-3.94899014729095e-05
-9.98573276303528e-06
-2.83970498672397e-05
-2.45254815196429e-05
-1.20723799652044e-05
-6.40376953201524e-06
8.60934331185576e-08
-1.54784997689685e-05
-3.54732124981778e-05
-2.15480724785505e-05
1.00133532893947e-05
-5.16444579330771e-06
-1.70763976609503e-05
-1.03053053400887e-06
-3.66822259022453e-05
-3.51166168767671e-05
-3.65571832075377e-05
-2.04347349781708e-05
-1.7372475918725e-05
-2.08819182802245e-05
-1.67306043269092e-05
-1.14661160663057e-05
-1.31782405143058e-05
-9.87013168921767e-06
-1.96970483903044e-05
-1.02748157108264e-05
-1.07281091483642e-05
-5.03652961111148e-06
-2.4534452217334e-05
-1.62269334601843e-05
-2.51261054176923e-05
-2.85586848470984e-05
-1.83660773094036e-05
-1.09617699372632e-05
9.93763583576085e-06
-2.28614714380172e-05
-2.91972379998893e-05
-1.35312597928157e-05
4.2490928900861e-06
-1.67698338714157e-05
-8.12545677896669e-06
-2.70897681630838e-05
-2.313193943941e-05
-1.78031062964343e-05
-1.9828668668889e-05
-1.51698684528352e-05
-3.81020406001584e-06
-3.33599863030441e-05
-2.2917180914948e-05
-4.99277718470574e-06
-2.18499349758214e-05
-3.2077579718133e-05
-3.49117223202432e-05
-2.04055322226806e-05
-1.32824179243019e-05
-1.92426516634874e-05
-2.38876172575782e-05
9.97777115014251e-06
-1.29998212555376e-05
-1.96788313744132e-05
-1.34586235504678e-05
-2.41449386086667e-05
-4.87122518891238e-06
-1.03785047840673e-05
-1.21532899145176e-05
-3.1837637258277e-06
-1.28738107182769e-05
-6.44171968074994e-06
-2.36467886212094e-05
-3.02521866460904e-05
-8.5069977568933e-06
-2.96222932280286e-05
-2.9826854154511e-06
-1.54504117328117e-05
-1.4179325394513e-05
-1.86391284044272e-05
-2.97799638018683e-05
-2.0897837437435e-05
-4.22662669910724e-06
-1.69923868123889e-05
-1.44668801472642e-05
-3.68042345532637e-05
-1.7806368197716e-05
-2.28111475453927e-05
-1.42576109444943e-06
-2.24940163416941e-05
-4.89021334369235e-06
-1.54952198049527e-05
-1.34120326508702e-05
-1.31071784666018e-05
1.33836246413443e-06
-1.08251725146307e-05
-1.90744134634923e-05
-2.69291266452842e-05
-1.35034788038449e-05
-1.32256088918278e-05
-2.28137977107597e-05
-1.15111369808462e-05
-2.23087196454915e-05
-1.86357902232017e-05
1.02593253048132e-05
-2.45452274785416e-05
-1.14525643645848e-05
-3.06417367517731e-05
-2.46144166109497e-05
-2.23402400614226e-05
-8.37836607317662e-06
-2.73330988012231e-05
-3.08889319476749e-05
-3.32588622110361e-06
-2.4694366268092e-05
-2.49145156217341e-05
-3.35861969469371e-06
-1.8471351291198e-05
-1.40549569636328e-05
-4.38458727207871e-06
-1.11406596531187e-05
-1.81062082955449e-05
-2.95684859162282e-05
-1.91447969294757e-05
-2.53867803284532e-05
-2.1986961394308e-05
-2.79473222197433e-05
-2.55783311560086e-05
-2.6525735320206e-05
-2.73015742670084e-05
-3.50983955017653e-06
-1.22343093175822e-05
-2.15830584571468e-05
-2.13400747549803e-05
-1.59030412183314e-05
-9.96340864315165e-06
-1.75743277975858e-05
-2.98954815814454e-06
-1.78550352125266e-05
-1.4374672778587e-05
-3.52306609997733e-05
-2.01720155986985e-05
-1.6206019011162e-05
-8.21547253481093e-06
-1.12850507195849e-05
-2.22427448326366e-05
-9.6427944521361e-06
-7.28915556915856e-06
-1.35601077349382e-05
-4.81162165299912e-06
-3.15295987178136e-05
-2.42373736514701e-05
-1.14988780865192e-05
-1.37556546871128e-05
-9.54895205462391e-06
-1.16122028176832e-06
-1.33201556457233e-05
-2.39155593664998e-05
-2.89813627111008e-05
-8.08939974753912e-06
-2.40875519091231e-05
-1.39979007064327e-05
-2.53350994481498e-06
-1.97141990393006e-05
-1.29161375097553e-05
-3.05538432248498e-06
-1.47581322135668e-05
-1.59072432366257e-05
-5.03276624715681e-06
-1.48248003982649e-05
-2.4738071069237e-05
-3.156838128201e-06
-8.8937385835545e-06
-1.60081126198565e-05
-1.29748566278994e-05
-2.40466072224637e-05
-9.83869053917603e-06
-1.93013120970245e-05
-2.00340023532924e-06
-2.0400062582204e-05
-1.79549100978733e-05
-3.03864462002546e-05
-9.00000441818903e-06
-1.37967146214532e-05
-2.21544237186033e-05
-1.39014014872861e-05
9.84809313059915e-07
-1.67906233482009e-05
-3.04516242519005e-05
-1.40019729433705e-05
-2.63953183764762e-05
-1.18819026609336e-05
-2.07190636179741e-05
-3.84282204987803e-05
-1.37548561398982e-05
-2.68499058383506e-05
-3.08336319993329e-05
-1.67276757289786e-05
-2.02657463256911e-05
-2.22995421781722e-05
-1.10289913902488e-05
-1.88031725923096e-05
-9.90480070048444e-06
6.62373788832602e-07
-1.05638747967355e-05
-1.02876549285265e-05
-1.6458783095137e-05
-2.71071929513014e-05
-1.19356531152272e-06
2.00269567822383e-06
-1.98739317093495e-05
-2.43134747987486e-05
-9.4674885638284e-06
-1.25652716516751e-05
-1.50852001891243e-05
-3.42184438305725e-06
-3.46215300711278e-05
-2.25746807358381e-05
-2.8191329442272e-05
-1.47627517803656e-05
-1.34420225330621e-05
-2.26999957549607e-05
-1.9774524423412e-05
-2.38309902578591e-05
-1.52129437556797e-05
9.86129033479712e-07
-1.08245549248699e-05
-1.11645331444111e-05
-8.16659649218302e-07
1.00308608873265e-06
-2.35131124987206e-05
-1.12417849580715e-05
-1.95955449305563e-05
-1.35615651791865e-05
-9.40980294966162e-06
-1.38163023298981e-05
-6.04004425074194e-06
-1.55037133882696e-05
-2.64756539297185e-05
-1.59401240140095e-05
-2.02924282718661e-05
-2.02482931943414e-05
-3.32806780650329e-06
-3.57742406103913e-05
-2.42107283414543e-05
-1.4597544502734e-05
-1.91164461197092e-05
-1.57579307701307e-05
-1.55812929366831e-05
-9.57677107487792e-06
-1.75401741100368e-05
-2.34674156300432e-05
-1.74678228404228e-05
-1.7366450065419e-05
-2.25810026602552e-05
2.27580276890174e-06
-2.82133306790765e-05
-1.65818192205762e-05
-2.07144966064581e-05
-2.16093764097624e-05
-2.7302729218099e-05
-1.13239008992359e-05
-3.00614363459701e-05
-9.20928996724592e-06
-2.56052294265076e-05
-1.64689071064723e-05
-2.66109986838718e-05
-1.50951495136469e-05
1.78542518290908e-06
1.05522612715372e-06
-6.55086656766205e-06
-1.42627129071935e-05
-1.42201472159972e-05
-2.35106357583263e-05
-2.39894371642614e-06
8.0790874837027e-06
-2.92574059036296e-05
-3.62757710602229e-05
-3.21611277531731e-06
-1.1234530387361e-05
-1.43450707290202e-05
-1.97838264401536e-05
-1.51948534948616e-05
-1.79609937238911e-06
-9.21335116584468e-06
-2.05948463963731e-05
-1.6344316643418e-05
-5.49479841530545e-06
-3.45095749472659e-05
-2.09461294507386e-05
-6.55803559950161e-06
-2.47792665197725e-05
-1.52193490316535e-05
-1.44926709413891e-05
-2.58466076458671e-05
-5.6719401695737e-06
-5.18029135984674e-06
-2.11454027526709e-05
-1.44205618181344e-05
-2.26349451489353e-05
-2.68737046375299e-05
-7.05573642889574e-06
4.25205984426414e-06
-3.13820341742121e-05
-2.5599388982819e-05
-3.11682992784977e-06
-2.28502529207696e-05
-1.13822515868168e-05
-1.54195393522981e-05
-1.65616443453238e-05
-8.06463146273322e-06
5.93112102451907e-06
-1.83273543779295e-05
-1.45634892380762e-05
-1.19405398939648e-06
-1.57361585812743e-05
-3.00028518435326e-05
-7.61201842219356e-06
-1.519925426617e-05
-2.01971439402051e-05
-1.38423848734161e-05
-3.156008197931e-05
-1.51383029085722e-05
-5.7712506280914e-06
-3.04002787748222e-05
-1.36934998313095e-05
-2.04632146326203e-05
-2.38446675779133e-05
-2.1698124086858e-06
-2.6808748661974e-05
-1.98694740154019e-05
-1.78170911268907e-05
-2.26855284066238e-05
2.35078204269629e-06
1.14950415429067e-05
-2.54528485958277e-05
-3.36224419384214e-05
-1.46244178436186e-05
6.9862153598208e-06
-3.4111001338266e-05
-2.50470573920989e-05
-2.35533308383623e-05
-1.0728102325077e-05
-2.5577165656572e-05
-1.09101115400595e-05
-1.38887103445821e-05
-1.75182641484393e-05
-2.50566129584675e-06
-3.00634714753562e-06
-1.56506028454513e-05
-3.38771208470849e-05
-2.62789091430464e-05
-2.25161809518286e-05
-8.31728120768443e-06
-5.53855047434129e-06
-2.03412485807604e-05
3.06807770404718e-06
-1.11000453969188e-05
-2.33861083821892e-05
-6.32267034689516e-06
-2.47904048674736e-05
-2.19416100574361e-05
-1.67493951054666e-05
-1.37465773596096e-06
-1.15940711250506e-05
-3.05670612201153e-05
-2.93782537734017e-05
-1.83697202781964e-05
-6.18273929842519e-06
-2.90327242207448e-05
-5.04021598894913e-06
-1.30714178206638e-05
-1.01700609184546e-05
-3.74761079954214e-05
-4.77518681068743e-06
-2.20553755895692e-05
-1.34060066347123e-05
-1.15545323678691e-05
-1.14031033886578e-05
-1.03464991257789e-05
-1.02941450698454e-05
-1.75332832213316e-05
-1.35846365712714e-05
-1.07811020742503e-05
-1.54987284176753e-05
-2.66919421933745e-05
-1.35403045425083e-05
-4.68566469893434e-06
-7.78430203696711e-06
-1.0239681619813e-05
-2.05805923746934e-05
-1.82598439152729e-05
-8.81847871615874e-06
-7.71038630230985e-06
-1.26113996462271e-05
-1.08684748824651e-05
-1.02080596503902e-05
-1.72119722595212e-05
-1.67036974813338e-05
-1.92865556661081e-05
-2.9200376558232e-05
-2.0948277617538e-05
-1.87344698160691e-05
-2.41319406083715e-05
-1.8383980477012e-05
-1.2290019870667e-05
-7.38856535296591e-07
-1.27907516270965e-05
-6.94419653594486e-06
-7.91667757021256e-06
-6.38796154008398e-06
-2.80756870517583e-05
-4.37329976158985e-06
-2.70748696169866e-05
-1.92454669946804e-05
-1.27064748724956e-05
-2.42705894380379e-08
1.18771626902244e-05
-1.56687157679558e-05
-2.53093808217681e-05
-1.61844311455588e-05
-2.97497198734088e-05
-1.44910752280158e-05
-1.09030905279368e-05
-1.37646967142081e-05
-9.78081183273611e-06
-1.86953487651714e-05
-1.38890724600809e-05
-1.48036794847643e-05
-1.29451393806154e-05
-7.8176057116038e-06
-1.9020749537168e-05
7.51112901326226e-06
-1.07040697682e-05
6.27894578033781e-06
-1.27431113972331e-05
-2.22847520057165e-05
-1.37194791412393e-05
2.5144070041676e-06
-1.57604811191908e-05
-2.00805119857073e-05
-1.07972914904765e-05
-1.77107853595802e-05
-1.50638082602859e-05
-1.85464588476007e-05
-2.33916081527118e-05
-2.26564418517554e-05
-6.66426044768875e-06
-1.75186709014336e-05
-1.45609023885353e-05
-1.38538567288438e-05
-1.8064173004214e-05
-1.58463890549351e-05
-1.34892714783847e-05
-1.91494009606026e-05
-1.78341737156085e-05
-4.65495451337054e-06
-3.07077824780445e-05
-1.0896759436808e-05
-1.12778705933516e-05
-2.12583197221319e-05
-1.32249237321431e-05
1.54641672945627e-05
-8.25085713835349e-06
-2.11215584951533e-05
-6.18700382143409e-06
-1.00723140497602e-05
-1.93833680511259e-05
-1.08404952353058e-05
-1.92284716544335e-05
-1.11672705300796e-05
-7.62725975365779e-06
-1.4525874665535e-05
-2.56153753589226e-05
-5.47855275012026e-06
-1.28339296789847e-05
-1.54785443227956e-05
-6.19065188636466e-06
-6.47957408705218e-06
-1.86652377164725e-05
-2.57985203966204e-05
-2.77919455360434e-05
-1.6895472726893e-05
-8.59958509094106e-06
7.85780735259087e-06
-2.76470936132019e-05
-1.52253516443516e-05
2.5354101837751e-06
-2.23006107569375e-05
-2.3698018263892e-05
-5.28640917626252e-06
-7.22825765430614e-06
-1.12788714548362e-05
-2.31837728608845e-05
-7.7436201836575e-06
-1.05184658769192e-05
-1.5521501422973e-05
-1.14467899747105e-05
-1.98845079354486e-05
-2.87778259183148e-05
-3.6449774530279e-05
-1.1307121725043e-05
-2.25543127962233e-05
-2.88856953046237e-05
-1.81678230856337e-05
-1.74498765609399e-05
-1.49208924315972e-05
-3.8654230747957e-06
-2.06270015911971e-05
-1.44767004386095e-05
-1.44610299253032e-05
-1.3283097220693e-05
-2.26988876204243e-05
-8.05844775328872e-06
-2.87680719679119e-05
-2.62666888966715e-05
-1.2304051528333e-05
-2.00665137476511e-05
-5.33919162217088e-06
-1.29900163031022e-05
-2.27600329967302e-05
-1.61476748131979e-05
-1.5616780149673e-05
-2.48443822318474e-05
-2.46359555738965e-05
-2.32276736211351e-05
-3.05299870208271e-05
-2.88473668616255e-05
-3.44641339194857e-05
-1.77369629822174e-05
-1.85752693171275e-05
-2.01397453798447e-05
-2.13273128192372e-05
-1.19780620560899e-05
-1.90221384056374e-05
-1.030655807657e-05
-1.78972411762507e-05
-1.05174983980141e-05
-1.44036043208768e-05
-2.51908745259814e-05
-1.75176001225638e-05
-4.14436047892002e-05
-2.90815845369254e-05
-1.86021738314132e-05
-9.66524663274627e-06
3.85728016147097e-06
-1.96800790218059e-05
-3.65420213918785e-05
-1.8614659679417e-05
-3.4949783910274e-05
-2.03394782265695e-05
-1.76058769075432e-05
-1.67281475970974e-05
-9.79151927299619e-06
-2.60081283912991e-05
-1.01939453480258e-05
-4.39829191484138e-06
-6.8999404420589e-06
-1.93250886137794e-05
-3.59165143109518e-06
-9.46503143232459e-06
-1.65388215638859e-05
-1.6694331969044e-05
-4.37421944950015e-07
-2.35829851962227e-05
-3.33616389659304e-05
-1.04836923895098e-05
-1.93548493279104e-05
1.20980889581758e-05
-2.64637662949362e-06
-3.88490496321197e-06
-1.51612078266026e-05
1.39297455595309e-06
-2.48921599015668e-05
-2.1031174243212e-05
-2.45354219431121e-05
-6.81839270451124e-06
-2.15915786781581e-05
-8.51575571922153e-06
-1.14423528519112e-05
5.33534807713396e-06
6.6168581862242e-07
-8.71022805333178e-06
-1.20370308504296e-05
-9.54487241847017e-06
-9.13973502747372e-06
-1.66459337763987e-05
-1.14034537399045e-05
-1.82441159255181e-05
-1.47774949539044e-05
-1.64429536352311e-05
-2.12309850026559e-05
-1.81437108032048e-05
-1.23755796290349e-05
-2.3244713381247e-05
-2.89383772587536e-05
-2.47879229430765e-05
-7.16337331310798e-06
2.58908645814644e-06
2.78517942054573e-06
-1.63180738869935e-05
-2.98634415291745e-05
-1.53083831783073e-05
-3.28539398645107e-05
-2.42483264176447e-05
-2.6692186103769e-05
-1.96067468165458e-05
-2.41104749087493e-05
-2.16429806811237e-05
-2.24365365485446e-05
-2.67395509510693e-05
-1.80602296124113e-05
-1.93091548226052e-05
-2.47481505949438e-05
-8.92739211064293e-06
-2.62833626145574e-05
-1.52474688525092e-05
-2.20621895132793e-05
-7.08486500438879e-06
-2.48725279306245e-05
-2.35994100470505e-05
-1.97643938609617e-05
-2.22384953470704e-05
-1.16123345235011e-05
-1.45656491427392e-05
-3.27968202107113e-05
-5.48451712093313e-06
-2.32026452517129e-05
-1.83061524719828e-05
-7.44865060569673e-06
-1.91975967571916e-05
-1.83072340461725e-05
-2.51776629875472e-05
-2.07734830295994e-05
-1.50625843184338e-05
-1.09124753313829e-05
-9.65389898128142e-06
-6.90229524773103e-06
-9.49671176990198e-07
-3.03702092846884e-05
-1.49935001705919e-05
-1.61051486241082e-05
-8.01681370604271e-06
-1.35405231416429e-05
-2.80236382390931e-05
-6.66065171282218e-06
-6.17369218769875e-06
-2.55361235205831e-05
-2.7039709920349e-05
-2.18937359478993e-05
-3.16360600545344e-05
-9.80840037461883e-06
-1.15519954484997e-05
2.6298167203049e-06
-2.58878429757871e-05
-1.19159931158433e-05
-1.33705483096013e-05
-3.57643085007141e-06
-2.99923267719826e-05
-3.4134484546235e-05
-3.38623570759937e-05
-1.66218766760534e-05
-1.45305216609279e-05
-2.76650966910103e-05
-3.33311623110351e-05
-1.39306742643611e-05
-2.89564906769388e-05
-9.42855198452734e-06
-2.28920400616308e-05
-1.49120726237235e-05
-3.16690643672796e-05
-9.6859798078847e-06
-2.48694488813546e-05
-2.73356773627448e-05
-2.10515168187644e-05
-2.40386233244237e-05
-2.93315449641757e-05
-2.19375702189444e-05
-5.31158775165118e-06
-2.35706957393496e-05
-1.99208759409028e-05
-1.19877769990004e-05
-3.28446751574996e-05
-2.73926955026321e-06
-2.22454570324348e-05
-1.49657152573132e-05
-1.30431836581686e-05
6.54846597045205e-06
-1.19650620807551e-05
-5.28489416981165e-06
-1.84415699937411e-05
-1.62759939341753e-05
-1.68937737617761e-05
-1.35260641271669e-05
-2.55004370498045e-05
-1.17837178728476e-05
-1.41849167841323e-05
-3.11040995221825e-06
-2.11071988157566e-05
-3.86325064427953e-05
-1.36546029457744e-05
-3.26366497068651e-05
-1.42971838236495e-05
-4.34504628984122e-06
-3.43183335425675e-05
-2.5808483073824e-05
-5.85938005143278e-06
-2.15266590926566e-05
-7.39522415236232e-06
-4.47330558040835e-06
-1.36445953419306e-05
-1.46999976011546e-05
-1.8828849439152e-05
-2.52051536188235e-06
-1.14020891894939e-05
-2.34507467689426e-05
-5.16633916295493e-06
-1.58447256870377e-05
-1.51057409517112e-05
-2.16963126409391e-05
-1.84564628959476e-05
-1.82540067673352e-05
-1.53828188490336e-05
-2.52982147594085e-05
-3.05573818720939e-06
-1.04377274341013e-05
-2.1351187114133e-05
-2.20253713327036e-05
-1.63425652626555e-05
-2.04037636296993e-06
-1.39722417262742e-05
-2.76800495278206e-05
-1.80889752728882e-05
-5.67289325752055e-06
-1.1635836600378e-05
-1.32346692696398e-05
-1.69119883362809e-05
-9.45321168658905e-06
-6.259919151339e-06
-6.63486846828389e-06
-1.94490141913483e-05
-1.54568212061823e-05
-1.43035423552845e-05
-1.39226336095992e-05
-1.64520251122209e-05
-1.07397928474056e-05
-1.81682886751738e-05
-1.60906824140059e-05
-1.67838257116325e-05
-3.24478274296229e-05
-1.59949684033333e-05
-1.32737258361045e-05
-6.70858924094583e-06
-3.35298148200576e-06
-7.16945695616068e-06
-8.0490543604208e-06
-1.32770353387294e-05
-1.94663987335217e-05
-1.03306309115239e-06
-1.51769064694908e-05
-1.7650745888109e-05
-2.04658868827007e-05
-3.31737969279811e-06
-2.6089134214665e-05
-2.86251700461041e-05
-1.61746968925818e-05
-2.45640131453603e-05
-3.30479151113762e-05
-5.57604262133171e-06
-1.55496401280905e-05
-2.11981170927551e-05
-1.57024704677938e-05
-2.40074661749479e-05
-8.47366411523635e-06
-9.71060119302862e-06
-1.32449306728787e-05
-1.20224941999867e-05
6.35801296053737e-07
-1.9047394334698e-05
-2.64266463807872e-05
-1.677471593063e-05
-8.51091814913651e-06
-1.20600437302159e-05
3.06357365328554e-06
-2.09223945506583e-05
-1.50067376511631e-05
-1.86817367156504e-05
-1.46807830741608e-05
-3.05029063671215e-06
-1.55544249156619e-05
-1.3906364048697e-05
-1.37965542493423e-05
-1.93082810119798e-05
-1.13331201923382e-05
-2.22899178499193e-05
-1.03048663120648e-05
-6.59206261828093e-06
-1.2842801877507e-05
-2.60393905148661e-05
-3.76975152617475e-05
-2.67055596020793e-05
-2.02020522089089e-05
-3.43985840526106e-05
-1.07316235870297e-05
-2.54350359548513e-05
-1.03743802003181e-05
-2.54954248411352e-05
-1.5805164307676e-05
-1.37698488957086e-05
-3.06214710028101e-05
-4.41777685205778e-07
-2.16862322004217e-05
-2.81997869564897e-05
-1.61464901780717e-07
-1.90223994964332e-05
-1.34874379985138e-05
-5.43071955921647e-07
-1.47208140672569e-05
-1.16253575896513e-05
-1.59693587657797e-05
-1.03962094717103e-05
-1.50265743540735e-05
-1.67180708150294e-05
-3.11590789028621e-05
-1.24804551927553e-05
-2.35078624274839e-05
1.49882615997757e-06
-2.37858270839545e-05
-2.79275628304224e-05
-1.94630459508404e-05
-1.43744090160593e-05
-3.88171181432611e-05
-1.72315274017692e-05
-1.64137126834775e-05
-1.43132095672828e-05
-2.74066422206891e-05
-1.62133979699215e-05
-8.21206708327511e-06
-3.37395705555703e-05
-2.50150998374514e-05
1.05377712767707e-06
-3.92526748811903e-06
-1.96072265666924e-05
-1.59783337273131e-05
3.84538282574439e-06
8.34921717987512e-07
-1.73762456636151e-05
-3.06788600502947e-05
-1.68737226093615e-05
-1.1916564289718e-05
-3.20443045121095e-05
-1.8954724000108e-05
-6.10216572307921e-06
-3.86208280878837e-05
-8.95903875435037e-06
-1.31347593854978e-05
-2.11711306643156e-05
-1.90487028598713e-06
-1.43393543322488e-05
-1.65207718772424e-05
-2.31891381502091e-05
-1.82888441046616e-05
-1.976285245555e-05
-6.95641475970529e-06
-2.1549209456064e-05
-1.98806527554261e-05
-1.08978367744685e-05
-1.16531599964301e-05
-6.98225506920583e-06
-3.0322129651794e-05
-1.83728605041101e-05
-1.50981636795163e-05
-1.1186119373773e-05
-1.65047044805178e-05
-9.11598687056218e-06
5.99918204042762e-06
-1.69930589247401e-05
-1.93875114539767e-05
-3.57248281581729e-05
-1.97620787423441e-05
-2.03539693381605e-05
-4.94961144379377e-06
-1.15611576321086e-05
-3.33446263702035e-05
-2.37767868704615e-05
-8.64900170226672e-06
-1.72425292402327e-05
-2.98872693324457e-05
-8.91730956513439e-06
2.48781085341253e-06
-2.26251093430749e-05
9.91920597722211e-07
1.22097492036397e-06
-1.62093094132066e-05
-8.01621663881321e-06
-1.72839486922538e-05
-2.29059693653274e-05
-1.6218729382744e-05
-2.37593231094194e-05
-1.16586096309729e-05
-2.68810652830664e-05
-1.7669373399037e-05
-1.65187716553432e-05
-1.20451128690971e-05
-1.83823957228447e-05
-2.97896165088884e-05
1.18933340814612e-06
-1.71315488952526e-05
-5.50562533530187e-06
-1.77116827686949e-05
-3.60497483493693e-05
-1.72394356260094e-05
-1.65703832210957e-05
-1.44588738424899e-05
-2.74666793817656e-05
-3.32908658010531e-05
-2.67968834575395e-05
-1.66155867724393e-05
-1.31356834818318e-05
-3.73862242000466e-05
-2.18930844504357e-05
-2.23782582777594e-05
-2.65922635588478e-05
-2.41942320201811e-05
-2.22775937162797e-05
-3.27964087592207e-05
-1.38337148958674e-05
5.52393824878272e-06
-1.81599160136048e-05
-3.61396487777487e-05
-2.0807499673965e-05
3.85158911037694e-06
-1.60454012558779e-05
-2.98935071229724e-05
-1.19737657191115e-05
-1.53862264081345e-05
-1.69534863526564e-05
-5.03331609805091e-06
-1.74038854191976e-05
-3.3440201215315e-05
-1.21035480695619e-05
-1.48734781078269e-05
-5.82825528345632e-06
-5.65688736918943e-08
-1.27030681995636e-05
-8.17391264221341e-06
-8.32586561256143e-06
-1.09346225320712e-05
-3.30867843851681e-05
-1.51896712450955e-05
-2.81520729971138e-05
-2.92549510742397e-05
-8.11144995074246e-06
-1.68176309112985e-05
1.2742115731182e-05
-3.4129668569913e-06
-2.62777341120441e-05
-1.98822657248576e-05
-1.67600219814e-06
-1.93667521923083e-05
-6.88487267453319e-06
-2.53404584852321e-06
-1.757703715765e-05
-1.09271892771286e-05
-2.43740649600628e-05
-1.3763070262924e-05
-2.07253889649548e-06
-2.27904991873534e-05
-1.09196387429778e-05
-2.01591073183991e-05
-1.53647683989789e-05
-6.82730097309498e-07
-1.98974443546455e-05
-7.66262227729115e-06
-2.17744423402867e-05
1.74031714103061e-07
-2.08866485727772e-05
-2.27690526154318e-05
-1.6183418782406e-05
-1.63470926934179e-05
1.48540389261701e-05
-1.22311225467965e-05
-2.79479793198975e-05
-1.95237584867188e-05
-1.71806475125109e-05
-2.33494160241961e-05
-6.10649855237292e-06
-2.93278839993991e-05
-2.53096988253037e-05
-2.30499371048417e-05
-5.25805020055353e-06
-1.96736268125358e-05
-1.69876634479129e-05
-1.86171770356724e-05
-1.80606046681066e-05
-2.30242774349678e-05
-3.10171634916224e-05
-1.35746131296261e-05
-2.28123469665745e-05
-1.9566016148697e-05
-1.48032099511251e-05
-3.0007803434208e-06
-1.01477026806194e-06
-1.89007827706984e-05
-1.41331246463415e-05
-2.65500805787213e-05
-9.5357995741406e-06
-6.11248928738765e-06
-1.15094094678376e-05
-3.99540738891444e-06
-4.16798372284408e-06
-5.4820004515385e-06
-2.40733766445375e-05
-2.05144690870739e-05
-2.68789419195157e-05
-1.53291488748833e-05
-5.20401500278987e-06
-2.08956192158914e-05
-2.26568712292183e-05
-4.89963386048723e-06
-2.53842986422137e-05
-7.44198503595009e-06
-3.7491760633254e-05
-1.50004178618311e-06
-6.77064559427196e-06
-8.4530249863351e-06
-7.52521168043143e-06
-2.28569435019879e-05
-1.27914966885457e-05
-5.16481711403306e-06
-1.30622031571374e-05
-1.41950658206115e-06
-2.73974706649001e-05
6.48424278381093e-07
-6.26527613875276e-06
-1.94564733321973e-05
-2.20720060192085e-05
-4.44512085700704e-06
-1.34476790636514e-05
1.83158523912967e-06
-2.91224376970653e-05
9.01331889272842e-06
9.55649538674694e-07
-2.69180630308357e-05
-1.62188389572541e-05
-3.87887575006645e-06
-3.4538966048442e-05
5.64073173548791e-06
-1.16303177419162e-05
-8.95115836498217e-06
-9.95993317131581e-06
-8.6209463996655e-06
-2.114495211269e-05
-5.99397154687791e-06
-2.65065616819339e-05
-1.74065022454886e-05
-3.13419989888526e-05
-1.47158627161117e-05
-7.64666686458694e-06
-3.25414404303623e-05
-1.6065100525503e-05
-1.85644612888115e-05
1.21155025209361e-06
-1.9354142790019e-05
-3.06310702367595e-05
-1.69865431699561e-05
-1.18051128905751e-05
-4.89265492813691e-06
-3.19224970292135e-06
-2.03726632411736e-05
-1.7878548960941e-05
-2.38492707110967e-05
-1.16606370404342e-05
-5.30358794638737e-06
-5.2420156405137e-06
-1.83828621132554e-05
-2.68330584316272e-05
-2.22736269038414e-05
-1.21239663951033e-05
-1.06577787254918e-05
-1.65733833582435e-05
-1.27933978300681e-06
-7.09462975544616e-06
-2.80990061955283e-05
-1.9229361985016e-05
-9.95582647294816e-06
-9.21935787209323e-06
-1.41789906436507e-05
-2.5441372484798e-05
-2.88957138158619e-05
-2.60186858708393e-05
-8.96910585586844e-06
-2.95957901203705e-05
-1.59311399610997e-06
-1.34389055874386e-05
-1.60806604108663e-05
-1.37903017862452e-05
-2.33634925400001e-05
-4.88537862424911e-06
-1.62861064130232e-05
-2.3183510043846e-05
-7.83749637088885e-06
-2.31246769553113e-05
-2.08962887623754e-05
-2.77581351459858e-05
-2.7605618589521e-05
-9.87035915997589e-06
-1.42849092586136e-05
-7.39587839812878e-06
-1.8737665327097e-05
-1.91318521891762e-05
-2.36637054611586e-06
-1.11729866962948e-05
-1.63836732479993e-05
3.6538645403451e-06
-2.19005206537836e-05
-2.05187668084696e-05
-2.73608872991471e-05
-2.59137482411984e-05
-1.33874756966637e-05
-3.58010685574534e-05
-1.92412719171642e-05
-1.31514222313326e-05
-1.52944972772907e-05
-8.93146630783961e-06
-1.87418376490695e-05
-2.14561203102447e-05
8.66601092327514e-06
-1.74757255163419e-05
5.30564444675128e-06
-2.79251591109204e-06
-1.70413180722552e-05
-2.17506956032391e-05
-2.38886272953902e-05
-1.03812195843643e-05
-8.9645227916587e-06
-2.12650810454754e-05
-2.6282793052892e-05
-2.63927026974427e-05
-3.63972667632321e-06
-7.19858423878739e-06
-1.31394460631049e-05
-2.64058923110428e-05
-6.2638363927834e-06
-1.43520075347102e-05
-2.1607407478899e-05
2.0285851862113e-06
-1.44693243777253e-05
-1.13680298177937e-05
-1.30431018960515e-06
-2.050340475533e-05
-5.30370911130252e-06
-5.3645376709149e-06
-2.06440525669505e-05
-1.49733202710746e-05
-2.56480180062885e-05
-3.38732276454346e-05
-1.17380608210061e-05
-2.79929576947875e-05
-1.53442055693008e-05
-3.71544030255391e-06
-2.82907625739784e-05
-2.4231682065791e-05
-2.09392542890202e-05
-1.56246389924203e-05
-1.90215926398399e-05
-7.04150459540112e-06
-5.50356134460906e-06
-1.44373360494275e-05
-1.47631069749336e-05
-1.83747935492278e-05
9.12320753310697e-06
-1.04361514089875e-05
-9.60947299153377e-06
-1.36999580409667e-05
-6.69566744283212e-06
-3.67359672078672e-05
-1.56685255404808e-05
-3.82708144494693e-05
-1.2281581262313e-05
-2.89221827883467e-05
-2.98869683417064e-05
-2.36803348430045e-05
-2.00419647678162e-05
-1.14027127806281e-05
-1.53096655505738e-05
-1.7530966795012e-05
-1.68179278437103e-05
-2.32179120938764e-05
-6.79946898656467e-06
7.48187803950649e-06
-6.51482010069705e-06
-6.44983041196305e-06
-2.66942177544813e-05
-3.59577024907529e-05
-1.5716599859237e-05
-1.52462592171617e-05
-1.98041738836092e-05
-1.98154615588331e-05
-8.13394951927197e-06
-2.08602125546536e-05
-1.55500042555726e-05
-2.29668200504732e-06
-2.02819465997256e-05
-7.98586060601126e-07
-6.41637490318031e-06
-8.29047768999637e-06
-2.45140724542419e-05
-1.13793784664741e-05
-2.69764674041794e-05
-1.58193554861211e-05
-1.88411450912627e-05
-2.02730775259886e-06
-2.65026753164889e-05
-7.49884738397345e-06
1.2764305484378e-06
-7.91600993492099e-06
-2.98759321447866e-05
-1.85390625870467e-05
-2.79367531902826e-05
-8.82665781196102e-06
-3.59423057629443e-06
-3.33817682533077e-07
-2.75860178204824e-05
-1.70833226193146e-05
-1.59216046947799e-05
-1.90460125628482e-05
-2.18130375198224e-05
-3.96148478034776e-07
-2.47498165707313e-05
-4.10365147018719e-06
3.93305734608848e-06
-1.19277368369599e-05
-2.0292108653028e-05
-1.98943329153738e-05
-2.85281771363508e-05
-3.96827680796115e-06
-1.46694466020744e-05
-1.1017213384983e-05
-1.86915118982221e-06
-3.29488794212494e-05
-3.03346307198299e-06
3.78014442118104e-08
-2.49875706321107e-05
-4.92766187532611e-06
-8.89866974179321e-06
-1.11966709188501e-05
-2.5447188966221e-05
-2.0196031059856e-05
-4.08519377370909e-05
-1.9245199569865e-05
-1.3208607877933e-05
-2.91510876554901e-05
-2.06588242764811e-05
-1.49748746578944e-05
-9.04640473588885e-06
-3.09147082901266e-05
-3.46059386197953e-05
-1.27227826113775e-05
-3.4844229697326e-05
-9.27290913304768e-06
4.48973964686855e-06
-1.67824420692505e-05
-2.18460001846558e-05
-3.99066662988951e-06
-3.48927750754166e-05
-2.4759012572136e-05
-2.37507337436272e-05
-9.08355307761117e-06
-1.57733712973483e-05
2.56452151635131e-06
-1.42527226388633e-05
-1.9281369864811e-05
-1.40456798963821e-05
-1.89931817188984e-05
-4.64488065686569e-06
-3.16443292915311e-05
-2.13072529902798e-05
-2.58443253536489e-05
-8.80771137330478e-06
-9.43165825002446e-06
-3.31265768281644e-05
-2.36733891801332e-05
-1.58333407735445e-05
-3.35439084371749e-05
-2.08493741650344e-05
-1.67349113189098e-05
-6.64508267199332e-06
-3.06431379620255e-05
-1.54531618946608e-05
-1.69269071469981e-05
-7.13702609505684e-06
-1.26375100362402e-05
-1.55893728418522e-05
-1.55410075286744e-05
-1.25911820845615e-05
-4.56804765147147e-06
-1.89292761094604e-05
-3.55310700344339e-05
-8.9383384707891e-06
-2.49671086443353e-05
-3.65586475951138e-05
-2.74988443252523e-05
1.02573198263613e-06
-1.6760798802069e-05
-3.7405079361222e-05
-2.02752854717828e-05
-1.85107898720707e-05
-2.0430502747489e-05
-7.56445508294052e-06
-1.56672600807368e-05
-1.40665693384739e-05
-3.23169900134084e-05
-1.70240319776142e-05
-1.27601697939549e-05
-2.31762850872157e-05
-8.99830108522508e-06
-9.88181671433753e-06
-1.06955748974425e-05
-1.40994074888573e-05
-2.55354461382571e-05
-2.01311657878549e-05
-2.39750148610271e-05
-2.25000460087437e-05
-1.79264854316588e-05
-4.09784778010771e-05
-1.40850087458954e-05
-5.76113879814006e-06
-6.77048370725765e-06
-3.00929095961704e-05
-2.20202997527525e-05
-2.41264364380036e-05
-1.77456862475057e-05
-1.7402467000347e-05
-8.8503663913128e-07
-1.3837998992012e-05
-1.01689137946296e-05
-1.58002685225033e-05
-1.02085072341446e-05
-1.45973972969423e-05
-1.11618081649037e-06
-1.49228079016022e-05
-4.85065881406959e-06
-1.70645188393082e-05
-2.5599397179436e-05
-2.45750776581671e-05
-2.29909193336271e-05
-2.54800731781455e-05
-1.16744145675256e-05
-2.61964982980326e-05
-2.68170002121983e-05
-2.02783337203246e-05
-1.59563388788889e-05
-9.76347514167734e-06
-4.51972135709547e-06
-1.26937267876698e-05
-1.01258686539501e-05
-1.21778560118525e-05
-2.30865588743266e-05
-2.50137835165154e-05
-2.39370027435698e-05
-4.27757803680853e-06
-2.61061164181773e-06
-1.18241129342058e-05
-1.8713178912668e-05
-1.85973741626733e-05
-1.4505507006672e-05
-1.40864864770738e-05
-6.34824010154081e-06
-3.50745013062096e-05
-6.02609791904796e-06
4.43460267698625e-06
-1.0929216719815e-05
-2.69480272442899e-05
-2.05577642651769e-05
-1.05112030516764e-05
-1.74722723082462e-05
-2.32748713546061e-05
1.30867319144727e-05
-2.04986901874407e-05
-1.96402937019778e-05
-1.26037811273838e-05
-1.39758133211927e-05
-5.86286345304096e-06
-8.99773063193568e-06
-1.86798623663467e-05
-2.34673790215444e-05
-8.87742092731222e-06
-2.03879258196855e-05
-1.23327306135809e-05
-1.1359501867109e-05
-1.00593888062293e-05
-3.10826039813847e-05
-1.6466454395439e-05
-1.86245973901437e-05
-3.60076840098712e-05
4.54216414030182e-06
-1.97936119347155e-05
-2.50253910676041e-05
-2.26788431428374e-05
3.78341747975558e-06
-3.1561540188639e-05
-1.27712836882859e-05
-1.94466088341605e-05
-3.88887122006628e-06
-6.42524018609966e-06
-4.00179551829692e-06
-1.68776446144004e-05
-1.95006004316917e-05
-2.06859232013721e-05
-9.72842990367186e-06
-1.23028431943431e-05
-1.77623346779509e-05
-1.81941552556098e-05
-3.11656163254109e-05
-2.16293062045793e-05
-3.16391213930498e-05
-1.38017835974676e-05
6.16501257278889e-06
-1.59044442486034e-05
-8.49245073631874e-06
-1.89554814731218e-05
-1.90441221963151e-06
-1.98100330751758e-05
-2.39577003001178e-05
-1.42577709899175e-05
-1.76019413123163e-05
-2.10527675222699e-05
-1.94241811032105e-05
-2.88798337767491e-05
-9.34660579248889e-06
-1.66396385864046e-05
-2.39960400474012e-05
-1.51861764783866e-05
-1.83227449858843e-05
-1.32533167506291e-05
-1.52166485983077e-05
-9.37317724930869e-06
-1.47616115307729e-05
-1.4141488756055e-05
-1.70775174330883e-05
-1.90867440052434e-05
-1.28190144417983e-05
-2.81445253615019e-05
-2.45818389166737e-05
-2.06932634232859e-05
-3.3432860150397e-05
-1.22844756012813e-05
-1.96012945489102e-05
-1.33844143978461e-05
-1.94582180508059e-05
-1.15293550840625e-05
-1.42734487360768e-05
-1.79045153167112e-05
-1.16938419445208e-05
-2.83298244144388e-05
-4.45322264044877e-06
-3.24027223006939e-05
-2.07729405827581e-05
-2.22207660741649e-05
5.63443713705898e-06
-1.61904474463811e-05
-9.1125861418092e-06
-2.51835286511804e-05
-9.31822768428629e-06
3.16642441089946e-06
-2.4068104767203e-05
-1.37930527677045e-05
-1.71234859131316e-05
-1.06066185138222e-05
-1.63615802348883e-05
-1.11216831381727e-05
-2.17659644778718e-05
-1.01195285043123e-05
-2.12445987011214e-05
-3.1483275966705e-05
-2.30578884361092e-05
-1.94110351953093e-05
-1.38479278145458e-05
-1.6212774205798e-05
-8.52688982602439e-06
-3.4455263436852e-05
-1.8407403591782e-05
-4.08849531333924e-06
-1.40031631139438e-05
-2.40049231166875e-05
-6.05772251073407e-06
-1.38177570949467e-05
-1.05778892219169e-05
-1.30556097357248e-05
-2.33031347886681e-05
-1.54557127898665e-05
-1.28539244265168e-05
-2.58369153771293e-05
-1.75598823944659e-05
-2.14685761352941e-05
-2.19876941844639e-05
-5.75185809535095e-06
-2.62555983455738e-05
-2.4829334701475e-05
-2.45177292697719e-05
-3.78351461255613e-05
-9.51401430429625e-06
-1.30611594682041e-05
-1.03229589261826e-05
-1.76844403454193e-05
-4.82138834727123e-06
-2.70118632730169e-05
-3.52943624566575e-05
-8.57574673930859e-06
-2.83322293483529e-05
-1.71850528581197e-05
-1.03660818947351e-05
-3.85610411839433e-05
-2.78859831885781e-05
-1.1578742878515e-05
-3.02249420630374e-05
-1.65367377189009e-05
-9.58968131301471e-06
-7.31670274066617e-07
-1.72659455959089e-05
-1.90544449851476e-05
-8.49083121275828e-06
-2.32630839332298e-05
-5.3788375857951e-07
-1.05519728341781e-06
-1.79419966567471e-05
-1.30456401932357e-05
-1.77413700134316e-05
-5.57955641318073e-06
-9.83661912107163e-06
-3.92412530474534e-05
-1.00155241458342e-05
-2.56462164363866e-05
-6.42795994469657e-06
-2.10554841813591e-05
-2.14358325175086e-05
-1.87440296539559e-05
-5.302748688622e-06
-1.65705103057294e-05
9.4954485432324e-06
-3.21591534110511e-05
-1.69377861868816e-05
-1.70458148013154e-05
-1.77253825582997e-05
-2.32668400321321e-05
-2.74016273387299e-05
-1.61830373102978e-05
-1.35088583467608e-05
-2.57810624389422e-05
-1.96068508162049e-05
-8.62810602439619e-06
-3.72924787719876e-05
-1.46468962576635e-05
-1.24036776955465e-05
-1.25767127912522e-05
-1.274820019563e-05
-8.50967755043082e-06
-3.65713795558573e-05
-1.87039122558386e-05
-1.49951505733099e-05
-1.79651832582198e-05
7.19718932277043e-06
-1.12392547458309e-05
-1.95259148915196e-05
1.2780257343548e-05
-7.22105779141036e-06
-1.64414861830539e-05
-1.92754156811643e-05
-2.19302310507662e-05
-1.86922957018662e-05
-2.64302834210256e-05
-1.24950269535979e-05
-6.02830721002466e-06
-1.40357650382537e-06
-1.57731313658694e-05
2.47071051664352e-07
-3.01751551205048e-05
-2.11319874919292e-05
-7.76377847220218e-06
-1.52937621031803e-05
-2.2516414626963e-05
-1.08684512704426e-05
-6.55296912823048e-06
-1.87248209161054e-05
-2.21311808855096e-05
6.77567000245639e-06
-5.00430769085786e-06
8.66506462812115e-07
-2.97861265706054e-05
-2.70236796023841e-05
-1.13228412863736e-05
-1.85920801439754e-05
-3.12366624531688e-05
-7.37180656220143e-06
-3.50083792034447e-05
-6.99915778476248e-06
1.46108863768131e-06
-1.15877124945096e-05
-1.4512736722117e-05
-3.36139621847802e-05
-2.96305208276414e-05
-2.99239076726006e-05
-2.62454758463536e-05
-9.50029205851807e-06
-1.06332635906081e-05
-2.19757341489637e-05
-6.97204412328861e-06
-1.83615768240338e-05
-1.1908574608779e-05
-1.37884032657224e-05
-6.90725871269493e-06
-2.03504610830466e-05
-2.53290608137861e-05
-1.54129094566731e-05
-1.75789456852866e-05
-2.72998868885886e-05
-2.38961048916088e-05
-7.33526856036333e-06
-1.89780545307855e-06
-2.9746584961535e-05
-2.74527818933939e-06
-9.13613509040229e-06
-3.37676857721712e-05
-1.12173726919375e-05
-1.22646448109695e-05
-2.06279411024874e-05
-2.6669615180735e-05
-1.37627404439699e-05
-1.46613676003269e-05
-1.75436861600001e-05
-2.84434117819065e-05
-2.59466103568813e-05
-2.879036437352e-06
-3.08025790259193e-06
-2.66679690188815e-05
-1.9836858924627e-05
-1.12329204567747e-05
-1.79635140243129e-05
-2.22642843762002e-05
-1.20538514359081e-05
-6.21200825051562e-06
-1.1296181779384e-05
-3.23431596275159e-05
-2.14309379092496e-05
-6.78582041685777e-06
-3.22396519468449e-05
-1.12072974193896e-06
-1.34728581195771e-05
-1.6679216220855e-05
-3.39784552842879e-05
-2.32465115840866e-05
-1.89981250328968e-05
-7.91041488246215e-06
-1.4629068337965e-05
-2.16943128783391e-05
-3.47335917578524e-05
-1.70432890026706e-05
-2.09428955152546e-05
-2.28461765515989e-05
-2.17677469776343e-05
-2.12891159633136e-05
-2.73983977778453e-05
-2.39058273822299e-05
-9.51687211301728e-06
-2.45996035041677e-05
-1.25502219139963e-05
-5.38548981151053e-06
1.57279415281229e-06
-1.97785809226834e-05
-1.94117472637158e-05
-6.82592837749341e-06
-1.40300847382913e-05
-1.91538587754116e-05
-7.61238602780162e-06
-1.07973713474823e-05
-3.17551037223939e-06
-1.9402204425014e-06
-4.27767755991334e-06
-6.50122853436482e-06
-4.95408935831002e-06
-2.03382743214551e-05
1.31354621584272e-06
-2.23518869777158e-05
-1.39617968624011e-06
-1.1317250697671e-05
-1.42199442207127e-05
-1.2863514761416e-05
-7.90966373117906e-06
-1.76038282893338e-06
-2.20405397710683e-05
-3.7339524731721e-05
-1.49917138435169e-05
-1.30469478550373e-05
-2.04511069527264e-05
-2.9542288348274e-05
-2.6663756134283e-05
-1.75885512740722e-05
-1.49610065735418e-05
-8.68612050923775e-06
-1.274815124709e-06
4.46421704555966e-06
-9.43864972231773e-06
-7.74261427839271e-06
-1.12557758452966e-05
-2.50999307517646e-05
-1.4369361264227e-05
-8.2091556873056e-06
-9.66242021356881e-06
-1.01046861725749e-05
-3.86459478913003e-05
-1.10674397068099e-05
-1.92279908873738e-06
-1.66534359153354e-05
-1.78978746856056e-05
-1.60587389366978e-05
-2.04195667083231e-06
-8.43575543335862e-06
-3.3374731462146e-05
-1.31111859768234e-05
-2.12729292975336e-05
-9.69179920255618e-07
-1.71473362356472e-05
-1.41966283701384e-05
-2.15735801026057e-05
-4.32392649244892e-06
-6.73890971198934e-06
-1.31597261272252e-05
-7.47111732741931e-06
-1.52414964378996e-05
-1.22407628953084e-05
2.47930446708171e-06
-2.56000505615512e-05
-1.43879226834446e-05
-1.54215248754053e-05
-3.17823486277271e-05
-1.75946880185607e-05
-2.22604985723338e-05
-1.61226655463625e-05
-1.61885390371662e-05
-1.61204528453519e-05
-1.44920158975112e-05
2.05945995501324e-06
-2.22343800989976e-05
-2.46109445879279e-05
-2.46927638512171e-05
-2.50571178969928e-05
-9.91565340540432e-06
6.92322127184967e-07
-1.23114339836051e-05
-2.74126563491471e-05
-2.06662869208536e-05
-1.37730123151244e-05
-3.13873782643926e-06
-8.54212005749351e-06
-1.299340824852e-05
-1.92543618171809e-06
-1.55347365320182e-05
-1.62000905312353e-05
-3.66306731207774e-05
-7.26873360922151e-06
-1.91585628716997e-05
-1.7584260551093e-05
-1.59865053587696e-05
-1.66867314178657e-05
-1.8479188804231e-05
-1.51676660922019e-05
-5.00302594339583e-06
-1.29463758421389e-06
-4.66399387807216e-06
-1.40165889327813e-05
-1.47476943643534e-05
-9.89708618931908e-06
-2.30648599512215e-05
-2.1687504690168e-05
-9.9995958495923e-06
1.09558037931524e-05
-1.51343785609407e-05
-3.21604147837782e-05
-1.18956090154265e-05
-1.75150945010448e-05
1.36715719152322e-06
-3.11200609726773e-05
-2.11714409518323e-05
-1.09005322805272e-05
-7.72882075566978e-06
-2.78525350114467e-05
-3.27296485562428e-05
6.1269052421853e-06
-1.6620824684922e-05
-2.74754576966127e-05
-1.77721241765686e-05
-2.03743063672108e-05
7.6163532008397e-06
-7.34995772297941e-06
-2.60761488036414e-05
-2.19118590720746e-05
-1.86640924177826e-05
-1.66988025891258e-05
-4.83912349713317e-06
-8.7507080416384e-07
-1.24659397372455e-05
-2.23367053867721e-07
-2.15870042977202e-05
-1.15669254299938e-05
-1.79416710708321e-05
-2.3920664148206e-05
-1.02538328327687e-05
-1.55641549232665e-05
-2.22738214605282e-05
-2.29023044369312e-05
-1.57322945691594e-05
-1.24353238734123e-07
-1.1910830384009e-05
-1.03841691435295e-05
-6.13547912617996e-06
-2.43651180789105e-05
2.05990477866881e-06
-1.31869957624348e-05
-1.21430945214639e-05
-1.14896815521341e-05
-1.46230546588688e-05
-2.26738199867368e-05
-1.40786102764504e-05
-1.18745436719041e-05
-8.45028399135863e-06
-8.55582505987205e-06
-3.36115246867172e-05
-1.14104391358442e-05
-9.91762675727647e-06
-1.63237286734028e-05
-1.65702307698763e-05
-2.49600776478949e-05
-6.90978737470846e-06
-2.04943419672419e-05
3.387165529632e-06
-9.32617251931886e-06
-2.2717468168836e-05
-3.01891649677381e-05
-1.42168501077682e-05
-2.37383100707713e-05
-1.60094864309118e-05
-1.62169741076708e-05
-2.973389151922e-05
-2.32083888682014e-05
-2.0361099935371e-05
-1.41229283587837e-05
-9.4901927969089e-06
-3.82774671009415e-05
-6.80348040137522e-06
-1.04825542256838e-05
-2.15554865769998e-06
-8.57910293671821e-06
-1.57343132421697e-05
-4.42062213064068e-06
-2.68834970461843e-06
-2.96695058131655e-05
-2.17860465469061e-05
-1.53986211466394e-05
-1.78799526660884e-05
-3.39574417657254e-06
-2.34893646627305e-05
-1.24490920448153e-05
-2.45715284313573e-05
-1.04536164372846e-05
-1.3596228353564e-05
-1.62575833704408e-05
-9.27412180610236e-06
-2.92868108838673e-05
-1.70485146294841e-05
-7.50133386315459e-06
2.02948243057106e-06
-1.35330958499712e-05
-5.36207350265338e-06
-7.74254073286213e-06
-2.80594911812412e-06
-8.71656401337638e-06
-3.32123468944556e-05
-3.50729182284963e-05
-2.41334286474321e-05
-2.83258257911851e-05
-2.96810518673279e-06
3.38645482940824e-06
-1.8408337707502e-05
-1.9259808870065e-05
-2.39494939828754e-05
1.45591529800784e-05
-5.24268765685024e-06
-2.55776180440379e-05
-1.56870318414526e-05
-2.29787901453484e-05
-1.27238945697532e-05
-1.91404686126384e-05
-1.33830288802745e-05
-3.70097683973247e-06
-1.2444593216651e-05
-3.35554106576441e-06
-6.77091461410294e-06
-1.163699424234e-05
-1.92334635046196e-05
-2.87084022934606e-05
-1.16224339797299e-05
-3.29601864856445e-05
-2.58835844510027e-05
-2.22051161751423e-05
-2.1876794092528e-06
-1.89352298391922e-05
-1.31118015693969e-05
-1.1160883599968e-06
-2.10815959059049e-05
-1.18236341367767e-05
-1.8929359659366e-05
-6.22417280804514e-06
-1.83994904848592e-05
-2.17910093168729e-05
-1.70941997617462e-05
-1.24572802583643e-05
-1.16462203030326e-05
-1.4825150839814e-05
-1.19100308439279e-05
-1.45800170908418e-05
-7.43731805655831e-06
-1.34602036329282e-05
-3.45758165731918e-05
-1.73280140048957e-05
-2.57296965743973e-05
-1.00508799773246e-05
-1.7249254046987e-05
-6.83300082801444e-07
-1.85068123371774e-05
-8.74702264284345e-06
2.25896674832282e-06
-1.89198359287054e-05
-1.79151676797136e-05
-7.15319662938451e-06
-1.37180933768368e-05
-6.23311973677987e-06
-1.88596582896846e-05
-1.91952193369017e-05
-3.7792476855849e-06
4.04218043139159e-06
-2.53195829849561e-05
-1.65860789589675e-05
-2.39768732098817e-05
-2.50438549759264e-05
-1.81133233096045e-05
-2.1769028918401e-05
-3.19004054095567e-05
-8.66834890899405e-06
-3.52219988993265e-05
-3.38780242570266e-05
-4.49756645717795e-06
-9.63971288944458e-06
-2.08837805081099e-05
-2.19433643334203e-05
-1.26575410921189e-05
-1.98155440668719e-05
-2.71630713200113e-05
-1.53522310967061e-05
-2.65504086079342e-05
-1.27109928000222e-05
-1.13663555385257e-05
-2.03901984269179e-05
-1.51404723411447e-05
-1.81134619518407e-05
-1.85600085355791e-05
-1.56906542648753e-05
8.20929365549557e-07
-2.2638203712766e-05
-4.73829870560141e-05
-2.96329785069027e-05
-3.1974731517654e-05
-1.97782267059691e-05
4.11008193855567e-06
-1.25785144070459e-05
-1.47442651939659e-05
-1.23522577022402e-05
6.95834293024239e-08
-1.68721413122439e-05
-1.67419972458864e-05
-2.18655012020569e-05
-1.76037195392134e-05
-2.66789074521948e-05
-2.3902116135236e-05
-8.08892786534746e-06
-1.06444810219236e-05
-1.76340241674777e-05
-1.62235867786722e-05
-4.47646250829655e-06
-1.35986880936828e-05
-2.11351088221021e-05
-3.02455363696606e-05
-1.11152824204301e-05
-4.47024563151427e-06
-2.68946591399318e-05
-1.52980067879222e-05
-3.0160247600375e-05
-1.25075418383807e-05
-8.06147531595486e-06
-1.11641898106403e-05
-2.76355165211252e-06
-1.22100691169318e-05
-2.8013640504433e-05
-1.46336606393042e-05
-1.91166940801944e-05
-2.44303906064373e-05
-2.02356547610463e-05
-1.91301792056429e-05
-2.83177199603411e-05
-2.074145228911e-05
-7.78484561828117e-06
-1.10649149711017e-05
-2.65100986137809e-05
-2.02494901651724e-05
-7.92973427849019e-06
-2.19008572039781e-05
-1.50671307342819e-05
-1.60246253745099e-05
-2.72444407597733e-05
-8.77747444551651e-09
-2.96557378584455e-05
2.38013401868639e-06
-1.66373580772794e-05
-5.20579754568041e-06
-5.93628472671302e-06
-2.48065575526353e-05
-2.7786753775632e-05
6.97126034182358e-06
-1.84215124240519e-05
-1.71198098088638e-05
-1.54306290599004e-05
-2.09592207327749e-05
-7.80608342890595e-06
-1.5192279916256e-05
-9.12250828115883e-06
-4.40268596938308e-06
-1.138069461461e-05
-1.30647033790641e-06
-2.64218441922834e-06
-3.75804686285886e-07
-2.4414742780739e-05
-3.0579272743104e-05
-3.36364638900365e-05
-3.12827893190622e-05
-2.51085929224251e-05
-1.19964199140768e-05
-1.43620299004911e-05
-3.15187225554402e-06
2.0249833462636e-06
-1.14201520210303e-05
-8.04143828499085e-06
-9.20874347792163e-06
-2.57560247212261e-05
-3.09444181515647e-05
-8.72870012482002e-06
-2.20824838488049e-05
-2.04528209396638e-05
-2.06256325908841e-05
-1.26056687954202e-06
-4.38923415618235e-05
-4.19568007254582e-06
-4.33513670256721e-05
-1.81707031434305e-05
-7.85791517077557e-06
-1.82278941079187e-05
-2.26560326437154e-05
-5.07876569094788e-06
-1.7938815639095e-05
-1.73324574139034e-05
2.06947187977369e-06
-5.93435080218821e-06
-1.34012130154185e-05
-2.8003562548668e-05
-1.9798567713098e-05
-1.49637370318833e-05
-1.34563836361343e-05
-1.16065513836128e-05
-2.42323669276379e-05
-2.51611448435783e-05
-4.931951647854e-06
-1.72558520576391e-05
-2.08379965880016e-05
-1.91358064285562e-05
-2.66036389116596e-05
-2.14177517943718e-05
-1.82102211785462e-05
-1.86413666119003e-05
-1.92828645512541e-05
-9.97900957035489e-06
-4.74125859720491e-06
-1.76409863369277e-06
-1.43550041725929e-05
-1.16330252462838e-05
-1.93908736516766e-05
-4.37741751741783e-06
-3.23306594396075e-05
-9.43297349945568e-06
-1.2999777402701e-05
-5.19311752448983e-07
-2.45963516794925e-05
-1.27050030044359e-05
-2.53415351796259e-06
3.05895222132549e-06
-1.34777754435525e-05
-2.70753295111907e-05
-2.60481091831809e-05
-2.66630514966851e-05
-3.61616950058763e-05
-2.02718337733038e-05
-3.08191550719243e-05
-2.58199359391902e-05
-1.19483265571217e-05
-3.19792679817176e-05
-2.57641753607724e-05
5.39531791669193e-06
-9.67164068478338e-06
-2.4353796786564e-05
-1.8845997076772e-05
-3.30080746411103e-06
4.01633339616867e-06
-2.38619491598232e-05
-1.3809881991731e-05
-2.43758234581933e-05
-1.1554461604735e-05
-9.06284869305805e-06
-2.08112450093818e-05
-2.89627209393558e-05
-2.07007517329624e-05
-2.1716257934805e-05
-1.23000460238208e-05
-1.1834632698754e-05
-3.20848595703578e-05
-3.32291179394542e-05
-2.20862520622744e-05
-2.88769993823531e-06
-4.41227121787221e-05
-4.405683416774e-06
-1.94444398786043e-05
-1.71982923100806e-05
-9.09408990728232e-06
-1.16141909891001e-05
-1.16162265233548e-05
-3.87072915291238e-05
-1.7070849988532e-05
-2.25118546309557e-05
-1.30626272879728e-05
-2.67218894045634e-05
-1.65583996131752e-05
-2.14191566309776e-05
-1.47083530229976e-05
-6.04978075077456e-06
-2.57984956162114e-05
-2.54642538673658e-05
-2.31991958813189e-05
-3.62957975429226e-05
-6.74220533015449e-06
-1.11241712771848e-05
-2.78139292133215e-05
-1.8490949229219e-05
-6.02461059857403e-06
-6.26017438331003e-06
-2.40284742723608e-05
-2.05167447278422e-05
-1.51124511786902e-05
-1.05734550259087e-05
-8.22513559998526e-06
-8.46355836328168e-06
-2.78385471604149e-05
-3.22832848521448e-05
4.98038136086297e-07
-3.0205477890274e-05
-6.68119448604132e-06
-9.83932932298298e-06
-9.56119924441525e-06
-2.12377591453798e-05
-1.28382092407406e-05
-3.35860739515661e-05
-3.93146203694105e-06
-1.54673198822655e-05
-3.55629112146351e-05
-9.22456005327207e-06
-3.13097053683653e-05
-3.02697499340453e-06
-2.89952805793123e-05
-1.53614888212342e-05
-5.44610359024027e-06
-1.33122890773665e-05
-1.19618636923919e-05
-2.49255218280643e-06
-1.26105837007124e-05
-8.60883285480278e-06
-1.68076193645612e-05
-1.80514784979842e-05
-2.46336945588686e-05
-1.16026040195982e-05
-3.07258570913825e-05
-2.19443447058807e-05
-7.39537587024489e-06
-2.21305803591074e-05
-3.40192979790183e-05
-2.12279080698849e-05
-2.37714883922952e-05
-1.06252254954168e-05
-2.85239614390242e-05
-8.84509853132185e-06
-2.44516012890508e-05
-1.94816954522451e-05
-1.8336775737081e-05
-1.3246707119229e-05
-3.24086749924695e-05
-1.42769462365019e-05
-1.83320091172719e-05
-3.98203060875648e-05
-2.67518054954098e-05
-7.02240079345767e-06
-2.33764625827618e-05
-2.30544544793628e-05
-1.24830113687471e-05
-2.41611700835014e-05
-8.08588260151679e-06
-2.4805216839816e-05
-2.18799026187295e-05
-3.8443331206826e-05
-7.4088639596188e-06
-2.00514002533952e-05
-2.10690476022407e-05
-1.37575601597328e-05
-1.47705921945018e-06
-1.26432317498763e-05
-2.91713524801212e-05
4.16321752062035e-07
-8.47214778462536e-06
-1.2674389355251e-05
-2.11226815124756e-05
-2.20474711374619e-05
-2.41292706248672e-05
-1.0230596729481e-05
-7.02144347222433e-06
-9.87012989534296e-06
-2.86885996196704e-05
-2.50206845645725e-05
-2.24770493763847e-05
-1.46638549295243e-05
-1.32928894649458e-05
-1.09718203940155e-05
-2.27606536613001e-05
-1.21879513934085e-05
-2.40501064676664e-05
-2.16015136146393e-05
-1.24331647817477e-05
-2.1082310831917e-05
-1.52254095239388e-05
-1.71574370768567e-05
-9.08946689999133e-06
-2.47218178168114e-05
-1.12240962176674e-05
5.36099801489154e-06
-2.96452637352248e-05
-2.30152196749983e-05
-2.2940929173228e-05
-2.23276310862584e-05
-1.66684747881147e-05
-3.34524469645586e-05
-1.82180265958534e-05
-8.19623211888431e-06
-1.47270713380397e-05
-3.10810764737798e-05
-1.69399078401027e-05
-3.46983714639139e-05
-2.21259293044039e-05
-3.03753780962997e-05
-8.90479584633008e-06
-1.37667048633512e-05
-5.32191322744601e-06
-6.58895853817512e-06
-2.40928988233118e-05
-2.62316319407438e-05
-1.39372760822882e-05
-5.22348440077598e-06
-1.11549965629476e-05
-1.27681734283622e-05
-2.1944316966901e-05
-2.89362903876996e-05
-1.35088222211145e-05
-8.93486595391019e-06
4.89101073106807e-06
-3.25741881157038e-05
-1.91156057316289e-05
4.53355698629448e-06
-1.35958889490788e-05
-1.17430645506388e-05
-1.51806365862706e-05
-2.02205572770646e-05
-6.16486788220772e-06
-1.65913250160495e-05
-2.66471790245151e-05
4.22977852627295e-06
-1.59815116664548e-05
-9.71702096320939e-06
-1.75431971804035e-05
-2.07147653391622e-05
-1.62374995969995e-05
-1.99869143897487e-05
-2.00261409867668e-05
-9.88773250268955e-06
-4.58926836160917e-05
-5.10368217224518e-06
-1.49740547826462e-05
-1.25046183452558e-05
-3.31500851086157e-05
-2.68566986199306e-05
-7.16005388485741e-06
-5.83862753294629e-06
-5.85240767676655e-06
-1.37764294656793e-05
-2.24493907082261e-05
-2.63861679437711e-05
-1.36463461954107e-05
-4.32808751952512e-06
-2.37999922565026e-05
-2.96536459238529e-05
-2.44575894626593e-05
-1.02222666144292e-05
-2.01927722464604e-05
-1.22591220516255e-05
-2.24379394406204e-05
-1.09840374675901e-05
-2.03184761527104e-05
-1.80290333023067e-05
-1.30455290141382e-05
3.65822506647593e-06
-2.6314398432396e-05
-1.66301446555372e-05
-1.53515024390124e-05
-3.43774050409403e-05
-5.31550909895116e-07
-1.95424082398889e-05
-2.25511045686709e-05
-1.20518408770788e-05
-3.14857645240294e-06
-1.9768170852362e-05
-1.58010044325503e-05
2.10546075267957e-06
-1.06993277045893e-05
-2.68915448528341e-05
-1.79861818344776e-05
-2.46061759503093e-05
-1.3865711530709e-05
-7.06843909189787e-06
-8.88056221686298e-06
-3.27890497487984e-05
-1.43065074811492e-05
-1.4952462524324e-05
-1.98071839978173e-05
-2.38576585600807e-05
-2.10827487830695e-05
-2.29614967775435e-05
-3.29082340075236e-05
-1.15150774472882e-05
-1.41953117629929e-05
-1.61707237443459e-05
-3.37029873235969e-05
-1.95718702378782e-05
-1.24835156837472e-05
-1.81938110790059e-05
-2.925229375259e-05
-2.31559996348869e-05
1.83948665226207e-06
1.24586645766153e-06
-1.04902425797485e-05
-1.08747675903992e-05
-2.6030990093187e-05
-1.84804061447527e-05
-4.65297322405799e-06
-1.41732555288071e-05
6.14953886813869e-06
-2.46215765350769e-05
-2.85529064250317e-05
-2.52517718643737e-05
-9.6072634244629e-06
-2.04926113674282e-05
-7.47109257882647e-06
-2.84514657093274e-05
-1.75849303691024e-05
-5.06667989431449e-06
-1.61718459590749e-05
-9.71711307509489e-06
-1.6378387042096e-05
-1.17715034395463e-05
-2.11720679317795e-05
-2.85066832310855e-05
2.97246091363323e-06
-1.06497377507844e-05
-1.23829156594926e-05
-1.13168921721487e-05
-3.44944906679093e-05
4.85277465882713e-06
-1.1680811423588e-05
-1.59966733558723e-05
-1.29945519917577e-05
-3.0781515752131e-05
-2.0557951858057e-05
-2.23727973348618e-05
-2.28516334769483e-05
-7.16161952683565e-06
-4.18457521924776e-06
-1.70940628114844e-05
-1.9344403149582e-05
-7.17977478604882e-06
-2.63359286000459e-05
-2.52971566961533e-05
-1.02330858973423e-05
-2.25567640477583e-05
-2.15871787426951e-05
-1.03731564905704e-05
-1.30193922315764e-05
-2.59827955027754e-05
-1.8082575516396e-05
-1.87517428025015e-05
-2.01100723137128e-06
-4.39302963398164e-06
-1.37381961353158e-05
-1.93654075666176e-05
-1.85028913125361e-05
-6.13011919708721e-06
2.08777503317438e-06
-1.98127980116588e-05
-2.83568810298663e-05
-5.53875644334875e-06
-1.56477448935256e-05
-4.07166535900133e-05
-1.96300554164291e-05
-2.91744726909568e-05
-1.78581877375523e-05
-1.40664304258356e-05
-3.09951029432133e-05
-1.67255203221953e-05
-3.06753688491921e-05
-2.5627238579119e-05
-2.58402569646098e-05
-2.38857382495493e-06
-2.73191070321571e-05
-2.62946959147957e-05
-1.46902807344643e-05
-2.13948701957405e-05
-1.66650380235416e-05
-1.05453567959445e-05
-4.19805107813794e-05
-1.3497078475636e-05
-2.33653068054113e-05
-1.86136859863233e-05
-3.35626440477673e-06
-1.59756471008184e-05
-2.24659596462491e-05
-1.25285074933826e-07
2.19547101819197e-05
-6.73735513085616e-06
-1.43496581874479e-05
-1.87286488761314e-05
-1.8795131592282e-05
-1.51096694882159e-05
-1.95843483897275e-05
-1.76871556204376e-05
-2.11464937796608e-05
-1.20340568013912e-05
-1.664571199176e-05
-1.289764365403e-05
-1.3590242365471e-05
-1.26462425998946e-05
-1.63671049867623e-05
-1.63675397884577e-05
-1.07705421842272e-05
-3.22576581221254e-05
-4.32827552563636e-05
-2.23114138920119e-05
-2.23905166966729e-05
-2.24683083547253e-05
-1.36342934324725e-05
-2.68090037453476e-05
-1.65715502877825e-05
-1.642354873621e-05
-2.43234990105736e-05
-1.95243877493706e-05
-3.25295852769856e-05
-1.58000820717869e-05
-1.43141201446206e-05
-1.24295949666445e-05
-1.71891758234159e-05
-1.40446619172961e-05
-9.1319269941414e-06
-1.96897766756852e-05
-1.73554973871844e-05
-2.74087274028712e-05
-2.58321047271352e-05
-1.74903347736949e-05
-1.41426099546662e-05
-1.79709024782183e-05
-2.5084171015323e-05
-2.8483001843995e-05
-3.45439257062078e-05
-1.10185589048339e-05
4.89614398676203e-06
-1.31583539387296e-05
-2.14407060679675e-05
-1.84101792228471e-05
-4.98535100187353e-06
-2.28809216999855e-05
-2.33458379449779e-05
-3.11508620063106e-05
-1.65931074862951e-05
-1.59408356400025e-05
-1.26423806629141e-05
-2.38553405002539e-05
5.01890485792989e-06
-2.39837519319648e-05
-2.21811603052181e-05
-1.2494120601242e-05
-2.16695964783559e-05
-3.64892090487981e-06
-2.21533447110612e-06
-2.91630729913069e-05
-7.22165176504757e-06
-3.533397615151e-05
-2.35086282201654e-05
-3.08710204234439e-05
-3.16316813382844e-05
7.28694429643282e-07
-2.5998402024025e-05
-5.48680072510657e-06
-7.33264738717064e-06
-3.34294635514015e-05
-3.2396038374085e-05
1.31248197174385e-06
-3.55984362082066e-06
-1.7687928103951e-05
2.25475917571485e-06
-1.13584873654671e-05
-9.10908374615109e-06
2.20098495751103e-06
-5.35135338313288e-06
1.3075274932556e-05
-1.59805894854797e-05
-1.0865239579645e-05
-5.61572872854002e-06
-2.33278902871137e-05
-9.65791953723865e-06
6.87316492393977e-07
-1.58589218054025e-05
7.92039356169566e-06
-1.95508308396443e-05
-2.47315981907457e-05
-2.27500200090915e-05
-1.89815691534881e-05
-2.17939669153321e-05
-5.22983714051878e-06
-2.16594203247139e-05
-2.28189805878965e-05
-1.5450974551719e-05
-2.83563393964535e-05
-1.50128535255668e-05
-1.9913908771471e-05
-2.13694655472391e-05
-8.09084608096612e-06
-1.54727879999101e-05
-9.67010979360713e-06
-1.5792283212218e-05
-9.92402019374906e-06
-2.56411590709167e-05
-3.65020927197149e-05
-2.05490832797047e-05
-2.87357992181107e-05
-5.74426922218061e-06
-7.59806554695156e-06
-1.29448483983159e-05
-3.58461945036782e-06
-1.00379038035629e-05
-1.73785402853673e-05
-2.70042267544769e-05
4.86539822534328e-06
-5.98811375263064e-06
-1.9172194730096e-05
-1.12829388786725e-05
-1.79131966991212e-05
-8.96130274217949e-06
-2.72628746674294e-05
-1.52036914753932e-05
-7.77988367334089e-06
-1.6004634084624e-05
-8.38634400817163e-06
-4.1603554406103e-06
-2.66649333720225e-05
-1.26873142804173e-05
-6.12498676888293e-06
-2.17645492497066e-05
-2.40667804717653e-05
-2.79214600496752e-05
-8.00557792045327e-06
-1.00819510566142e-05
-1.06422525547912e-05
-1.25440518013913e-05
-6.46183231146683e-06
-2.31106874369473e-05
-5.8191675625324e-06
8.26672435835899e-07
-2.49313038700144e-05
-1.99203862807045e-05
-1.93661100998678e-05
-2.55355834294153e-05
-2.24120039628452e-05
-3.47185501110225e-05
-1.53530229287225e-05
-1.76758870656848e-05
-1.95375812559924e-05
-4.42292755004078e-05
-2.22164307117852e-05
-2.04439646869092e-05
-3.20350833962989e-05
-2.32351580743489e-05
-2.6334217394208e-05
-8.93569983464159e-06
-4.0836337864112e-06
2.72780342444894e-06
-2.40405996242433e-05
-1.11615346734589e-05
-1.91666697759295e-05
-1.38980327750792e-05
-1.00534134252116e-05
-3.86383535061804e-05
-1.66532763313807e-05
-1.82991711796208e-06
-2.30330952900189e-06
-1.57822232591675e-05
-5.57063085129684e-06
-1.59624313876022e-05
-3.92229014815994e-05
-2.81630366919698e-05
-1.43250890766977e-05
-2.30525763004595e-05
-2.12534676501181e-06
-9.60006402943012e-06
-1.89830283558622e-05
-3.68321288189227e-05
-1.9977184982907e-05
-2.49654226642124e-05
-2.58365231801408e-05
-1.85181674719964e-05
-8.68581018222929e-06
-2.77224995381294e-05
-1.94374362196249e-05
-1.85483260227791e-05
-1.19306212408281e-05
-1.4636600983342e-05
-4.97523140309125e-06
