# Supplementary material for: Research on computational propagation and identification of mine microseismic signals based on deep learning
Source: PLoS One. 2025 Oct 22;20(10):e0334641. doi: 10.1371/journal.pone.0334641 (PMC12543183; doi:10.1371/journal.pone.0334641)
Supplement: S9 Data — (ZIP) [file pone.0334641.s009.zip › 000101100000412.xlsx_0.txt_24.txt.txt]

-3.09073432555629e-05
-1.44623132107503e-05
-2.32687982077045e-05
-9.0288822520223e-06
-3.90340979206068e-05
-2.56836298279237e-05
-1.60978922190936e-05
-1.8768939961895e-05
-1.46071183985459e-05
-7.56649302811147e-06
-7.11411073410043e-07
-9.91814022006174e-06
-2.34044875975404e-05
-3.83185791125013e-05
-2.02327189491798e-05
-6.26999897715909e-06
5.81350447235956e-06
-2.97728475642085e-05
-2.13888487229242e-05
-3.72695374641829e-05
-2.66365947355704e-05
-1.74260163546459e-05
-2.87792630738098e-05
-6.23592092133584e-06
-2.59716685334433e-05
-2.87005936050296e-05
-2.3903921198927e-05
-1.66908088802164e-05
-1.40556654343366e-05
-2.34135834045111e-05
-3.24763329816489e-05
-7.78223479249988e-06
-5.34335189515644e-06
-1.39228454382056e-05
4.57717574577694e-06
-2.81444653905797e-05
-1.36221139224342e-05
-4.02704408020886e-05
-1.9731257599307e-05
-1.97089930947458e-05
-3.06948020068095e-05
-3.26269395601209e-05
-2.19257009624919e-05
-1.47634725859818e-05
-3.15919782931283e-06
-2.01972046243073e-05
-8.57295917838835e-06
-5.55291610161913e-06
-2.85216324143641e-05
-2.83240644499005e-05
-2.47642709429581e-05
-2.67198701236545e-05
-2.39716720052291e-05
-1.90738352611427e-06
-1.11966870892615e-05
-2.75176434484839e-05
-5.49860188385188e-06
-2.54336937774347e-05
-1.72232458463541e-05
-1.19390147271534e-05
-2.45604787021441e-05
-2.82579290716736e-05
-2.9280762293982e-05
-1.02137697635463e-05
-2.3478372820344e-05
-1.45589951017416e-05
-1.24030361373635e-05
-3.79202145296751e-05
-9.99999438791519e-06
-2.82002703892541e-05
-1.8351579534816e-05
-9.98269588679951e-06
-4.17489279832142e-05
-1.99175701486339e-05
-7.51364843887743e-06
-3.74289791519211e-05
-1.36433543404408e-05
-2.04616329014449e-05
-2.73827258735741e-05
-4.423817633962e-05
-1.1077168092906e-05
-1.80005736698324e-05
-8.89819614175904e-06
-3.4548633628312e-05
-2.26832193603743e-05
-1.66459961424396e-05
1.36763069025281e-06
-2.16824257454773e-05
-2.58895963539108e-05
-2.72126993031505e-05
-9.82720197911695e-06
-2.99193525809326e-05
-2.37498180711295e-05
-1.69351763224054e-05
-1.42739038480871e-05
-1.81450778516503e-05
-1.92575414278859e-05
-1.65976500876976e-05
-3.17550606737341e-05
-2.23060780412232e-05
-2.08309792355589e-05
-3.02443188030557e-05
-9.34891535453815e-06
-3.26287589207028e-05
-1.8898885400222e-05
1.62279795441623e-05
3.85640190162554e-07
-1.11345388780994e-05
-3.67700847292229e-05
-1.3881545233312e-05
-2.18249183466839e-05
-2.19993010132187e-05
-1.44203285184285e-05
-4.21268259790521e-05
-1.67706196939171e-05
-2.21442047069349e-05
-3.98457192283353e-05
-4.17487710438867e-05
-2.24218679590819e-05
-4.62397438253638e-05
-3.58918211683164e-06
-3.61135116226195e-05
-2.12649695935057e-05
-8.48609256086196e-06
-1.4027066070342e-05
-9.3327342924079e-06
-2.16327360858335e-05
1.03970765236352e-05
-2.38171885828349e-05
-1.7324241466142e-05
-2.70354763517983e-05
-4.8696160911995e-08
-1.39002422479511e-05
-1.27832693144425e-05
-1.48832239113765e-05
-2.54461207780285e-05
-1.44040029118667e-05
-2.90632718140528e-05
6.43494637770597e-06
-8.41601681461577e-06
-1.61445861972685e-05
-4.66594178691532e-05
-1.88401746336895e-05
-4.05685627564195e-05
-1.81743098526922e-05
-3.52669521483019e-05
-3.75945916436657e-06
-2.21272592391604e-05
-1.30667890948817e-05
-2.58622042407077e-05
-2.21815746568809e-05
-2.31195195308475e-05
-1.96351205812222e-05
-1.87421217426754e-05
-1.13481844492305e-05
-2.90144110992246e-05
-2.89950026046879e-05
-4.46996716969248e-05
-2.41639408864331e-05
-6.64914429310834e-06
-1.72258408493044e-05
-2.27514418076277e-05
-7.0519375480294e-06
-1.26781862422895e-05
1.42006179101562e-06
-3.34809465280153e-05
-1.0468068833166e-05
-1.72648929533533e-05
-2.87991601616352e-05
-2.3146667836421e-05
-7.71924147658487e-08
-1.34642449208605e-05
-3.08504966029183e-05
-1.04182042875568e-05
-2.89221013141639e-05
-3.75067486567906e-05
-1.96622402013191e-05
-1.66349940343923e-05
-3.88669318300893e-05
-1.9890064506627e-05
-4.76214963752888e-06
-1.44684654632313e-05
-2.66456430999191e-05
-3.03050435057267e-05
-2.5063680640736e-05
1.58061549290279e-06
-3.49050886421273e-05
-2.83468768926114e-05
-3.53705902908929e-05
5.5103796298604e-06
-3.56139166427764e-05
1.04005888687017e-06
2.10031650145321e-06
-1.68075739933493e-05
-1.20337048747372e-05
-2.42892466804311e-05
-2.64681058723514e-05
-7.30033113910386e-06
-1.64395827390672e-05
-1.1941597188545e-05
-2.17313046784589e-05
-2.55227196892776e-05
-1.45285238753562e-05
-2.35162231100165e-05
-2.12738352374808e-05
-2.53982679869684e-05
-1.58810982793656e-05
-1.96644758914367e-05
-1.83916839218056e-05
-1.73555943838928e-05
-1.99475262564934e-05
-2.98777198408232e-05
-2.98078549094532e-05
-1.8000818893239e-05
-1.79041476929498e-05
-1.5739973884926e-05
-1.45716071525818e-05
-1.10449995350778e-05
5.06497716477953e-06
-4.51044640070314e-05
-8.83967840964992e-06
-3.48922056607474e-05
-3.98900764424637e-05
-2.74221216243771e-05
-1.86663152380598e-05
-1.30106156489414e-05
-8.17517807188738e-06
-2.56169123390499e-05
-3.36207908558314e-05
-1.76309965910146e-05
-2.41035858430883e-05
-1.6576540085977e-05
-3.93821944365401e-05
-3.53066633033163e-05
-3.73539153655828e-05
-2.49154519350285e-05
-1.76975667643055e-05
-1.77220231870846e-05
-1.26773841112383e-05
-1.52933167627953e-05
-3.30685032118623e-05
-2.18025936422602e-05
-2.44030100502322e-05
-3.13272510051924e-05
-1.36197590143862e-05
-3.20159463224017e-05
-1.85905795815364e-05
-1.8578437103601e-05
-2.19786042756336e-05
-1.5376428286974e-05
-3.35278626587436e-05
-3.70207754143523e-05
-2.32214876593478e-05
-2.74520891820012e-05
-1.28877996542899e-05
-1.6705331494912e-05
-1.47403265565429e-05
-4.87277355517553e-06
-1.84750158313731e-05
-1.26498226908033e-05
-2.29566883633182e-05
-3.32458946076224e-05
-1.97950625212548e-05
-2.96333047774703e-05
-2.67186716358438e-05
-2.41959223518985e-05
-2.57815460978217e-05
-8.75649193589934e-06
-2.13919038954051e-05
-1.65828520342761e-05
-9.18673740352154e-06
-2.05612560137319e-05
-4.08169196269998e-05
-2.16831539236855e-05
-8.98420863424588e-06
-2.61124542515004e-05
-1.83876450312513e-05
-3.93938856855895e-05
-1.18275116447275e-05
-1.98267929106373e-05
1.01719945723261e-05
-1.74790894488456e-05
-2.47744075394645e-05
-2.37337277766667e-05
1.86646637664995e-07
-1.8305941568732e-05
-2.83362114916141e-05
-5.09670739327336e-06
-3.44080442417487e-05
-2.92589179418409e-05
-1.52817990341604e-06
-1.82815959358616e-05
-1.83485382172241e-05
-2.12487126378761e-05
-3.01317790071109e-05
-3.54111275047028e-05
3.73937066713828e-06
-1.78972241483174e-05
-2.37728670433501e-05
-1.4573952167775e-06
-1.52021134785076e-05
-1.83586362473677e-05
-3.34581122934629e-05
-3.41113977267128e-05
-1.84401129658449e-05
-1.06536059147436e-05
-3.1567190943674e-05
-4.22464004775785e-05
-4.0090836526538e-05
-6.68349405434982e-06
-2.23037467301989e-06
-1.67409626233839e-06
-1.49530320069508e-05
-5.82391438133319e-06
6.14706131940927e-06
-1.50085426471088e-05
-7.19483926992503e-06
-1.83675143816019e-05
-1.74560119593054e-05
-2.05436716559632e-05
-4.27541569305451e-05
-1.53169883863005e-05
-7.28736397594418e-06
-1.99096153164489e-05
-3.17843015929399e-05
-2.42229074534934e-05
-6.91540609488818e-06
-3.55522443951906e-05
-2.20079092210403e-05
-1.62138616284803e-05
-1.81835804415774e-05
-2.86398928058177e-05
-2.58738407890748e-05
-1.52103307468293e-05
-1.95992943063757e-05
-8.99198591402702e-06
-2.14091148571988e-05
-1.8655725043314e-05
-3.01978817361443e-05
1.06032983943754e-05
-2.04565631002912e-05
-2.11976430007452e-05
-1.96510921357289e-05
-1.8698070206715e-05
-5.70511534350182e-06
-7.05404022287454e-06
-2.65346997034065e-05
-6.84065709284067e-06
-3.02782868155954e-05
-1.71866981709545e-05
-2.87750056073158e-05
-1.81026995651461e-05
-2.42323821029343e-05
-2.39948546417667e-05
-8.23424436063049e-06
-2.03811100518057e-05
-1.71851064313123e-05
-2.15454452644253e-05
-2.50027001907234e-05
-3.94122820045002e-05
-7.53553752931162e-06
-1.70308383369222e-05
-8.78407217020715e-06
-8.92096290554494e-06
-2.70583176685622e-05
-1.69724353647619e-05
-2.21715451585138e-05
-2.99365896626586e-05
-3.96115229945453e-06
6.58729977043804e-06
-1.63045453542626e-05
-1.82439314063848e-05
-2.96182633946412e-05
-1.28918938064343e-05
-1.72348493750394e-05
-5.41917864216903e-06
-2.385602205142e-05
-1.87285704234226e-05
-4.6262216687115e-05
-2.53334854028394e-05
-2.31329506041906e-05
-2.29342359126433e-05
-1.82973594138943e-05
-3.17112595490689e-05
-3.50467398949934e-05
-2.49518497906878e-05
-1.2374332775687e-05
-2.91836572440249e-05
-9.3523297844589e-06
-2.33604810335415e-05
-5.77571243996559e-06
-3.32769592499569e-05
-3.67526785562304e-06
-2.60087636398178e-06
-1.06618161909395e-05
-4.92400014022303e-05
-3.11971051988108e-05
-3.18515437523587e-05
-2.29543624531676e-05
-1.01795602740413e-05
-2.19353029760152e-05
-1.07958798606623e-05
-4.40410415670772e-05
-2.45632794382087e-05
-1.80271339271933e-05
-1.7309607920584e-05
-1.01171595966098e-05
-2.45648008486922e-05
-4.88812388641271e-06
-2.11152800312609e-05
-2.50315734326326e-06
-2.15878120091007e-05
-1.67336017244656e-05
-2.4794571715095e-05
-2.23645789328249e-05
-2.84964132737634e-05
-2.7286730789771e-05
-1.74746223583391e-05
-1.87311459741192e-05
-7.68922821560769e-06
-1.1588717438638e-05
-3.43663956244025e-05
-5.42155517585628e-06
-3.73953377633424e-05
-2.54196865602017e-05
-1.99121988694241e-05
3.16486968833903e-06
-3.56704828521844e-05
-6.56336771792763e-06
-2.3305811832506e-05
-1.28916501577103e-05
-9.44514073103989e-07
-3.09444017200713e-05
-8.74737879039649e-06
-5.22836211507493e-06
-2.40554220386594e-05
-3.4466656534239e-05
-2.20967713738871e-05
-1.37840498161301e-05
-7.83834467202391e-06
-3.17879170846001e-05
-9.53897634691657e-06
-1.85136534108524e-05
-6.44165212005019e-06
-1.86046500293271e-05
-3.29847703423631e-05
-2.47244850341752e-05
-2.63738252436273e-05
-2.36539292860393e-05
-2.90651868990207e-05
-2.97640404689175e-05
-3.51762290005476e-05
-4.6577447857608e-06
-2.26367095839879e-05
-6.96364016796257e-06
-3.00922032978338e-05
-1.78230044587903e-05
-1.12439522212661e-05
-1.8983945143656e-05
-1.89454585984451e-05
-3.16874824892254e-05
-2.64837054163882e-05
-1.43199269346507e-05
-2.51019135230246e-05
-8.52473822858305e-06
-2.9805743189799e-05
-1.62181328634318e-05
-3.90505119959544e-05
-6.68020117796198e-06
-3.82972298616281e-06
-1.74245505584997e-05
-1.93683969486474e-05
-1.35199994839932e-06
-2.29915441766621e-06
-2.88541426921622e-05
-3.50311531545536e-05
8.46014396595701e-06
-2.28767192887394e-05
-2.67933778826435e-05
-1.67676404343273e-05
-3.00144709564093e-05
-4.10081411427465e-05
-2.84319832883598e-05
-1.55308063112894e-05
-4.39703907678591e-05
-1.54867197108246e-05
-1.21891960695574e-06
-3.46582569362047e-05
-1.64033131728077e-05
-2.39369801497598e-05
-3.52705312959617e-05
-2.55331707197873e-05
-1.67836406649567e-05
-2.74141226173164e-05
-9.9421583501012e-06
-5.79143248132085e-06
-3.11920255749704e-05
-1.3589294125056e-05
-1.2607438746359e-05
-2.00841997836378e-05
-1.25350936437283e-05
-2.73776443598803e-05
-6.39793551577531e-06
-2.40441274827018e-05
-9.74552946050267e-06
-3.18929981919181e-05
-4.92045142770658e-06
-1.12459857099765e-05
-1.61292145235898e-05
-2.47961570905697e-06
2.356477651625e-06
-1.27802717380369e-05
-3.52857828401584e-05
-2.4197094660021e-05
-8.85618857092539e-06
-2.86602661840204e-05
-2.77546136024284e-05
-1.22652016181378e-05
-2.86583080552422e-05
-3.63768382779172e-05
-2.88286563900936e-05
-1.16514664378296e-05
-2.60635776045601e-05
-1.93338939256351e-05
-2.21493028220139e-05
-1.00472700460572e-05
-3.17520112355606e-05
-9.77409197025272e-06
-2.39798377907256e-05
-2.03189101487876e-05
-9.12573419913863e-06
-1.71249100717197e-05
-1.61218627993675e-05
-5.98649286639066e-06
-1.05919178045306e-05
-1.11630178901946e-05
-1.9658884356202e-05
-9.78751938165192e-06
-2.24157450848992e-05
-1.97950354416895e-05
-1.39748638229848e-05
4.01128256770332e-07
-9.00288674282516e-06
-1.56880702086903e-05
-6.50704281184463e-06
-1.16588220075397e-05
-4.21285111185653e-06
-1.05780906030423e-05
-6.59557817361415e-06
-2.77784644436955e-05
-2.25891513720469e-05
-2.46347169247907e-05
-1.47811579420375e-05
-1.39259745605485e-05
-1.21279792510607e-06
-8.3518846659602e-06
-1.94176495172828e-05
-2.30388971364728e-05
-2.23374394588986e-05
-3.4224207407395e-05
-1.46178425537961e-05
-2.29279955925862e-06
-4.16633452516591e-05
-8.19198142717153e-06
-3.20019576252698e-05
-3.83555141184079e-05
-2.09075257336609e-05
-1.03474590685341e-05
-2.04130525336907e-05
-2.05860658840117e-05
-5.2832054385856e-06
-4.44837945536623e-05
-1.93369873750454e-05
-1.93683702773982e-05
-3.84389894067456e-05
-1.8949404499911e-05
-1.94013021146974e-05
-1.41918291174903e-05
-3.54392673713241e-05
-2.63215182026453e-05
-1.5183546037039e-05
-4.40183857131403e-05
-8.91695686287617e-06
-8.9416621359884e-06
-1.0293812157618e-05
-2.03950342696081e-05
-2.51029410527908e-05
-3.07743860508191e-05
-2.77026765620128e-05
1.81851856237024e-05
-1.90208422745273e-05
-3.99752210620248e-05
-2.16385147807338e-05
-9.15219246393431e-06
-2.38584920212894e-05
-7.82936176264026e-06
-1.21408130690508e-05
-2.70249585280815e-05
-1.04095945023525e-05
-1.74911216636516e-05
-2.13823636855388e-05
-3.15323614236291e-05
-1.19007996046533e-05
4.60170110686614e-06
-1.17684886238079e-05
-3.65298919767899e-05
-2.34701694753984e-05
-1.37293840004711e-05
-2.05941311090414e-05
-1.76922796631742e-05
-6.82895102547939e-06
-1.24323723687027e-05
-2.33763859018367e-05
3.42341157510039e-06
-1.99545335429584e-05
-1.34084188248998e-05
-2.49861576512426e-05
-1.84804584031208e-05
-1.1372725332458e-05
-1.20740287963813e-05
-1.7666511016531e-05
-3.34119542777425e-05
-4.56329328456899e-06
-9.11831614144974e-06
9.0421382755967e-06
-1.67227671195315e-05
-2.61115844764825e-05
-2.42306191383236e-05
-2.20503490267698e-05
-2.29829354229635e-05
-6.48954479527284e-07
-4.42196807619734e-05
-2.17022235731578e-05
-9.68277818914728e-06
-1.84933726207625e-05
-1.74213999970828e-05
-1.51007190342452e-05
-3.46586327078414e-05
-2.38164124830406e-05
-1.32826362975598e-05
-2.48079946650357e-05
-6.13531117533521e-06
-1.67888470178466e-05
-2.46403352414656e-05
-1.20032889370249e-05
-8.08281655383484e-06
-2.57433024490538e-05
-1.80692032607283e-05
-1.34254989402861e-05
-1.53848127298516e-05
-2.70297959854317e-05
-3.14452782064855e-05
-2.67536449606617e-05
-2.51904719699678e-05
-5.47393464222311e-06
-1.17497304181928e-06
-2.10180375334543e-05
-2.16685836321558e-05
3.78918401242713e-06
-2.56797490800401e-05
-1.33634364826678e-05
-1.87348379810974e-05
-1.58667205768529e-05
-2.56219790356705e-05
9.2815229095635e-07
4.23514696130102e-06
-1.19853874778496e-05
-3.04511394405553e-05
-2.22446052311235e-05
-2.13498330506879e-06
-3.38604609568636e-06
-5.51266209937847e-05
-1.85840592575331e-05
-3.52070293496238e-06
2.85354722739976e-06
-1.45836056631661e-05
-1.50744808331065e-05
-2.11047591795914e-06
-3.88268351052557e-05
-1.75311152814424e-05
-7.21645426710813e-06
-1.80432587316066e-05
-7.83474539682454e-06
-2.49436799647408e-06
-1.5281124412568e-05
-1.84967490544033e-05
-4.87183688549849e-05
-1.20290482049729e-05
-2.2299945519934e-05
-2.75211181127637e-05
-3.36491942553586e-05
-3.08936518979345e-05
-2.21674538262554e-05
-1.40219344352579e-05
-1.91597665089292e-05
-1.2071186636687e-05
-1.15970007680267e-05
-1.14579608338168e-05
-4.24222851617403e-05
-3.51074677822886e-05
-6.4454695171818e-06
-1.66717106446151e-05
-2.24347079513724e-05
-3.52726505175681e-05
-2.53591478720495e-05
-2.55302951879721e-05
-3.19428882777065e-05
5.22683265371485e-06
-5.14740945558444e-06
-1.48545103509494e-05
-3.4515751540406e-05
-1.05568230596558e-05
-1.93266341504509e-05
6.21984318947372e-06
-2.7423678813563e-05
-1.84340743450727e-05
-1.68768941372411e-05
-1.15300552277009e-05
-3.2357099774417e-05
-1.19577210499349e-05
-2.42695938988982e-05
-2.1581726635418e-05
-8.59527844415499e-06
-3.17400758934631e-05
-2.03408912640978e-05
-4.77110882856914e-05
-3.00442468140825e-05
-1.74359427530862e-05
4.15568369073657e-07
-1.69469709842318e-05
-4.51803251207717e-06
-1.24873658400748e-05
-9.2749036625099e-06
-2.0103116514978e-05
-8.99596369268362e-06
-1.57447127888545e-05
-2.25514624470337e-05
-1.17685246330802e-05
-4.78105652964463e-07
-2.59438093691389e-05
-2.615225301139e-06
-3.51414042046601e-05
-2.9336262112658e-05
-2.62748577133147e-05
-2.06020056819408e-05
-2.64841624980378e-05
-1.2667782544977e-05
-3.56543222579504e-05
-2.44879448538353e-05
-7.17970002927986e-06
-8.51794796340609e-06
-6.31990292815683e-06
-1.56767208732176e-05
-4.32595203286257e-06
-2.15543800247019e-05
-1.6838918109873e-05
-2.03487364071858e-05
-2.95863450677888e-05
-8.27472163111376e-06
-7.89385067573746e-06
-1.10966832056338e-05
-1.26348331485483e-05
-1.96031150551689e-05
-2.39873080622473e-05
-3.13164486200248e-05
-2.64724148094515e-05
-2.30658226694318e-05
-3.15028677662791e-05
-2.54728452395734e-05
-2.94734820429838e-05
-1.95261033475867e-05
-1.99202492839606e-05
-3.48577858800909e-05
-2.94909155982205e-05
-1.20753113452693e-05
-3.4643418405653e-05
-2.20193330893651e-05
-2.19589851182009e-05
-2.32501715871894e-05
-3.90337476027023e-06
-3.41604928391582e-05
-2.02597305396478e-05
-3.65957332243332e-05
-3.72924336029931e-05
-2.63353528280303e-05
-3.12295288308172e-05
-1.17737605498308e-05
-2.62977212690446e-05
-2.80071941364029e-05
-3.12772240908267e-05
-3.12235481928654e-05
-1.53383978447707e-05
-1.9138813343462e-05
-2.69985622341351e-05
-4.57017232921733e-06
2.88404812295354e-06
-8.81492692564734e-06
-2.33483325271696e-05
-4.12430601458825e-05
-5.53873376425218e-06
-2.90910420382946e-05
-2.58747238684977e-05
-7.39790242103637e-06
-2.74244608844965e-05
-3.12800416561001e-05
-3.39811944071121e-05
-2.66056964423568e-05
-5.13254056453945e-06
-6.54212923159707e-06
-1.60893844412669e-05
-1.67060508861457e-05
-1.22213574407066e-05
-6.58578447034207e-06
-2.6445781673749e-05
1.30143262651706e-06
-1.30847550233262e-05
-2.53368158747436e-05
-2.56686482417588e-05
-1.30592808708907e-05
6.67405577988784e-06
-2.04178209026176e-05
-6.79356263929106e-06
-8.40133317210404e-06
-3.70509002395801e-05
-2.15446032848902e-05
-9.80297762342241e-06
-1.93310095810908e-05
-1.25814239903742e-05
-2.54131951858088e-05
-3.65277875706498e-06
-3.01920305880062e-05
-1.54888591272286e-05
-1.81835288777497e-05
-2.73901048269723e-05
-9.82960385330846e-06
-7.9349781534462e-06
-2.60757713179859e-05
-2.05637353081339e-05
-1.22445888668272e-05
2.974132400727e-06
-1.75066303708446e-05
-2.9104846261559e-05
-3.73157931076659e-05
2.96363018845724e-06
-2.70807334778077e-05
-2.00721714024055e-05
-2.99728210533621e-05
-3.45193726453728e-05
-2.63500496525034e-05
-1.97849774499151e-05
-2.08557626599742e-05
-3.25167256118611e-05
-8.45353229845579e-06
-2.31025713679329e-05
-3.95640081654529e-05
-3.02615084922048e-05
-2.65943024564418e-05
-6.02285322706713e-06
-1.91860674061326e-05
-2.00383022483167e-05
-1.07111866126626e-05
-1.60786167584775e-05
1.1967366867007e-05
-3.11446354028009e-05
-2.19586267990991e-05
-1.07556407599704e-05
-1.80138885761353e-05
-3.8149244988817e-05
-2.54145213882506e-05
-3.80056344661395e-05
-1.98655074104817e-05
-1.87311559184321e-05
-2.87132695941252e-05
-2.5318450600531e-05
-1.70091138059972e-05
-1.30662879474961e-05
-8.53520929729314e-06
-2.9538915534256e-05
-7.15286997162954e-06
-3.72419992256003e-06
-3.47390093062189e-05
-4.59239172891867e-06
-1.60522276023857e-05
-2.00593807496006e-05
-2.71753459871396e-05
-9.93786242233939e-06
-3.60177531176629e-05
-2.57234054193296e-05
-2.92051301470983e-05
-3.21433537654168e-05
-9.0214490904324e-06
-1.01571151641636e-05
-1.0933635327622e-05
-1.67944070656496e-05
-2.22881360506119e-05
-2.05504801839386e-05
-3.10671700441832e-05
-2.40505318534946e-05
-2.12856788810417e-05
-1.34056716916067e-05
-7.99126277216077e-06
-2.92403051083338e-05
-4.55171028689383e-05
-1.81218319485292e-05
-1.25610997314213e-05
-1.31922165928936e-05
-9.81868134350496e-06
-8.66435524029274e-06
-1.5288888969795e-05
-1.64720010677226e-05
-2.66732050721909e-05
-2.69801437892666e-05
-7.28222265157585e-06
-7.00750198933047e-06
-3.87280826364421e-05
-2.11088172816738e-06
3.13392789788534e-06
-8.46894752647836e-06
-7.09600035260712e-06
-3.51852171734673e-05
-1.20873697079618e-05
-3.58525844101562e-05
-2.49020408370829e-05
-1.10670408280153e-05
-3.38771885776016e-05
-3.1486340149547e-05
-3.49197442765202e-05
-9.75603303301151e-06
-2.11728118867113e-05
-1.76808846770984e-05
-1.68146224937976e-05
-1.03288502701817e-05
-1.19541469602609e-05
-2.14383075091616e-05
-3.3053150982747e-05
-1.18508554674505e-05
-1.7970227800302e-05
-9.01991314028169e-06
-1.98235591848472e-05
-2.59871496594964e-05
-6.51283387718388e-06
-2.0576699296022e-05
-2.15892277723387e-05
-1.79979492079718e-05
-1.9433459058825e-05
-2.11013371915109e-05
-2.19560482878297e-05
-2.56297835839979e-05
-1.26999060487543e-05
-2.83407390054562e-05
-2.71192219599983e-05
-4.98151823364687e-05
-1.00527235086755e-05
-1.5551405190593e-05
-8.37794057684408e-06
-1.5937246918828e-05
-1.40823245707265e-05
-1.74670056759857e-05
-2.85795595341798e-05
-2.86367122559922e-05
-8.91973731572077e-06
-5.47544179063933e-06
-2.69416732236906e-06
-2.27124214857966e-05
-1.65484123445666e-05
-2.21843355742932e-05
-1.08324629223162e-05
-3.78243819311276e-06
-2.47579171243904e-05
-1.39476806740139e-05
-3.85939875207594e-05
-3.05384111015396e-05
-3.9147452622699e-06
-2.71413490880315e-05
-3.26136035490525e-05
-2.06748227695306e-05
-2.80546809273394e-05
-1.91815607972783e-05
-2.20787771625086e-05
-4.48832889209628e-06
-3.08677457307425e-05
3.72319126386153e-06
-2.79808599533746e-05
-1.83174260412698e-05
-4.48373717925543e-05
-4.42232475788943e-05
-1.75331307605472e-05
-1.98202936880586e-05
-1.88780648194377e-05
-1.38940050321251e-05
-1.1226139114088e-05
-2.40088284686895e-05
-2.55776120881525e-05
-3.26676737864699e-05
-2.32728784701067e-05
-3.72691447640105e-05
-1.33320566670644e-05
-4.49370786261098e-05
-1.68319118625914e-05
-1.43084802668565e-05
-1.2691025417859e-05
-1.99968806485201e-05
-2.83503069887552e-05
-1.48953339192008e-05
-1.41705512350308e-05
-3.45681430972964e-05
-1.79028887085826e-05
5.70887305784584e-06
-1.87967111736268e-05
-4.29012506577218e-05
-1.88051421059825e-05
-1.42853665761077e-05
-8.21630519083809e-06
-1.61101620205661e-05
-2.06361810158701e-05
-1.06846901583406e-05
-1.03819173347246e-05
-1.59351973459879e-05
-1.32451801334451e-05
-2.48611962956069e-05
-3.33009697227421e-05
-3.84351193738277e-05
-3.699350585445e-05
-4.24082813268901e-05
-3.63073804550085e-05
-2.06630785972429e-05
-1.91372208341376e-05
-3.7805249061707e-05
-2.44188599370713e-05
-8.65614400982807e-06
-3.25282754566767e-05
-3.46976256386266e-05
-3.0726233699788e-05
-1.46956243123695e-05
-1.93676366987051e-05
-2.1388881361157e-07
1.12178374039348e-06
-2.55595824282017e-05
-3.26554174329991e-05
-1.85192065608051e-05
-3.05585749146037e-05
-6.96207614709231e-06
-8.89914605822403e-06
-2.04950478402156e-05
-1.94835227774973e-05
-1.18401483057366e-05
-1.82510055986137e-05
-9.64436378828945e-07
-2.18007881426728e-05
-1.35006591500544e-05
-2.97825232766398e-05
-1.55615099167026e-05
-3.0033689166428e-06
-3.77145317931127e-05
-1.89307169691198e-05
-2.86131925964824e-05
-3.74499452810645e-06
-3.83568017252533e-05
-9.5290561696216e-06
-2.38345156604154e-05
-1.63486212377021e-06
-2.57769450439532e-05
-1.71231572541158e-05
-5.05974769037278e-06
-2.27160635255079e-05
-2.56250142608577e-05
-1.81033286989753e-05
-2.17504486320253e-05
-1.77594524728112e-05
-2.6440754447285e-05
-3.72924272013578e-06
-3.97392311912429e-06
-1.60434323324216e-05
-2.55311917055724e-05
-3.97216968659815e-07
-1.53781622718265e-05
-1.48539944068215e-05
-1.72567768540766e-05
-3.78644926074551e-05
-1.70670530848703e-05
-1.98941895531266e-05
-1.02250162984385e-05
-2.34747851243445e-05
-2.2064630789342e-05
-7.5816796015437e-06
-3.45101960398145e-05
-1.35168242575231e-05
-1.13946924579744e-05
-2.22860722015407e-05
-3.67758362596624e-05
-1.56207761073446e-05
-2.78879633216073e-05
-6.05675185348007e-06
-7.0815040032364e-06
-1.15129452065146e-05
-2.64144155768095e-05
-2.60744659527929e-05
-1.83959801781733e-05
-1.74646747261704e-05
-2.4498684127209e-05
-1.75784691851523e-05
-1.21717992145363e-05
-3.52400143358518e-05
-9.33379977855189e-06
-2.37779867754234e-05
-1.24129144232647e-05
-3.6217350704737e-05
-1.51515928287829e-05
-5.84877217477039e-06
-9.18342933492896e-06
-2.94568872093263e-05
-1.22598754521973e-05
-1.34627316755437e-05
-7.42356164087741e-06
-1.9373248122734e-05
-5.47753076087065e-06
-3.42651022406163e-06
-7.03557613883598e-06
-2.09032070970515e-05
-6.465722259245e-05
-9.58599837524428e-06
-2.35883641371189e-05
-2.91839631422448e-05
-1.78685539017799e-05
-1.32971117050727e-05
-9.89049979818838e-06
-3.77283001281908e-05
-2.51814405431216e-05
1.31021008655642e-05
-2.85234335748586e-05
-1.74301225590496e-05
-7.68683486163423e-06
-3.80057959865518e-06
-3.71899401222241e-05
-2.61704460540719e-05
1.7011866217537e-05
-2.4307826237514e-05
-2.29343519348067e-05
-3.2869990361544e-05
-3.25409965536551e-06
-2.28008888195543e-05
-1.7155026248914e-05
-7.8555557739093e-06
-4.69968288896687e-06
-7.39343782964518e-06
-2.29723704016805e-05
-1.2594726825478e-05
-2.34521137195578e-05
-4.83442383362057e-05
-1.97943994433894e-05
-2.53907316021458e-05
-1.6123830902582e-05
-2.91593498187003e-05
-2.91853096450813e-05
-8.28271606272214e-06
-1.58758734349852e-05
-3.39131134410482e-06
-3.4633822086492e-05
-9.72225116583009e-06
-1.54168092064633e-05
-6.72583509422629e-06
-1.80026666243515e-05
-3.21252066212948e-05
2.88789981414502e-06
-1.38329089709791e-05
4.28939717420924e-06
-2.83788612217194e-05
-2.08687691757128e-05
-3.34055049988968e-05
-3.58587656734372e-05
-6.32499119869589e-06
-1.97755652874238e-05
-1.96159758098162e-05
-3.19918964441325e-05
-8.33359696421216e-06
-1.41184192686334e-05
-2.30498640643443e-05
-1.54538487163703e-05
-2.61867876582376e-05
-2.24365777026114e-05
-2.53838241695401e-05
-2.97100184535471e-05
-2.17077883764411e-05
-2.26283626231289e-05
-1.71181477644585e-05
-2.68465159976041e-05
-3.10480193091154e-05
-4.65666918341062e-05
-1.40913425920399e-05
-1.34740191656802e-05
-1.77547435947742e-05
-3.9191369514177e-05
-2.53074275568809e-05
-1.98555377499241e-05
-1.06596955590308e-05
-3.17777270062014e-05
-3.36247234898194e-05
-1.6969733203609e-05
-9.31836613212792e-06
1.0097441498902e-07
-1.67146557312004e-05
-3.80562917112263e-05
-1.30803975264861e-06
-2.59140360353734e-05
-1.51732241224505e-05
-1.99566355397002e-05
-1.00363613077575e-05
-3.26113674891585e-05
-1.32180785875066e-05
-9.64002256824381e-06
-2.51293096517047e-05
-2.75938781345575e-05
-4.35899605630721e-05
-2.33627690708658e-05
-2.20047434857564e-05
-9.77202619654115e-06
-1.96676955787786e-05
-1.29685224603786e-05
-2.10889904296312e-05
-3.15985242935302e-06
-1.47765143635243e-05
-2.47949192243422e-05
-1.30825746903086e-05
1.9663199579914e-06
-1.66093540306266e-05
-1.43094745972979e-05
-1.17128526691736e-05
-1.17894053686497e-06
-6.27469788598516e-06
-1.95400792777793e-05
-4.40148452842553e-07
-3.58134050078176e-05
-1.16856642424338e-07
-1.76008779606056e-05
-2.51699358923827e-05
-3.96051662742163e-05
-2.34804004988352e-05
-2.17336453326802e-05
-1.67920727818404e-05
-2.35118950840924e-05
-7.48440793714047e-06
-2.93325034769531e-05
-3.26271157501165e-05
-2.73113457102602e-05
-2.41936317782827e-05
-2.53241816293373e-05
-2.2083953463992e-05
-2.80048640274182e-05
-3.22955913604185e-05
-3.87871159422077e-06
-1.87778780263359e-05
-1.59238656610984e-05
5.64614089158344e-06
-1.10430765074082e-05
-1.5714805903967e-05
-2.71272916401816e-05
-3.86628523117824e-05
-7.49582674715947e-06
-2.48843605599144e-05
-1.64563641067683e-05
-3.6893941730459e-05
-1.88427731009939e-05
-2.59289473945693e-05
-1.01452843756558e-05
-1.32853515113203e-05
-2.41755447100622e-05
-1.22367830517092e-05
-2.02980803297828e-05
-2.26552321704551e-05
-2.02650036403375e-05
-3.27410339568902e-05
-2.68733962007167e-06
-2.57714619572204e-05
-1.77856842234131e-05
-4.00419894981812e-05
-1.95420685526408e-05
-2.14667946426234e-05
3.549724013718e-06
-2.37573102171228e-05
-2.81032901638605e-05
-3.33664738156278e-05
-7.9440989239269e-06
6.47490550826568e-06
-2.19169991928541e-05
-9.69337008812622e-06
-4.8191843073034e-05
-2.29763446723652e-05
-1.13898988203665e-05
-3.87601221278311e-05
-2.35785203259108e-05
-2.44083143766916e-05
-2.67088990457994e-05
-1.13830234810937e-05
-1.30415401529445e-05
-2.22456086230585e-05
-1.93002779471746e-05
-1.74757515839764e-05
-1.01309357715631e-05
-3.24658277312549e-05
-2.41270633061649e-05
-1.51543027381742e-05
-2.56512881546323e-05
-1.35978879887613e-05
-3.78966046570941e-05
-2.15512000447611e-05
-1.64321350537439e-05
-7.72545322102542e-06
-7.08921005987744e-06
3.54479446582708e-07
-2.54348525007973e-05
-1.75821600713792e-05
-4.24661851331125e-05
-1.66597287926998e-05
-3.03381879168858e-05
-3.21461783451294e-05
-2.73347410407475e-05
-6.71608441002798e-06
-1.89576183983433e-05
1.15782800891008e-05
-3.07922722497708e-05
6.68896846675247e-07
-2.47130790283373e-05
-3.58217999064931e-05
-2.47759460792121e-05
-2.4574080311473e-05
-2.51662459435919e-05
-1.93496446677936e-05
-2.46187222573873e-05
-5.38940915043072e-05
-3.45045590303574e-05
-2.12152734608297e-05
-2.30440347940916e-05
-3.10983022362523e-05
-2.09711516103782e-05
-6.81099830817361e-06
-1.94713615647001e-05
-3.75404194274479e-05
-9.51337471692371e-06
-2.24020433589599e-05
-2.22114388010475e-05
-2.57968410643984e-06
-3.20168559390347e-05
-1.82074938001233e-05
-1.72072471438089e-05
-3.00712785282262e-05
-1.79606127438017e-05
2.28872535686861e-06
6.54216410480942e-07
-2.21169216839969e-05
-1.80422374034945e-05
-1.12635006710805e-05
-1.61872907342176e-05
-3.4644881961416e-05
-2.95029471997333e-05
-2.72925030412503e-05
-4.16441601915893e-05
-3.42824396668635e-05
-1.63427346845629e-05
-1.90926850109177e-05
-2.44778594145331e-05
-1.83216349353223e-05
-3.37381246883096e-05
-2.70838312155857e-05
-2.62618663431239e-05
-4.03896224193018e-05
-1.07196239456981e-05
-8.66684825413373e-06
-1.49629237951055e-05
-3.2648456277791e-06
-2.27938324805535e-05
-4.49578321222723e-05
-1.9336856878456e-05
-2.65882359299091e-05
-3.05143032502497e-05
-2.34159557272832e-05
-2.99116189924393e-05
-1.60904967463537e-05
-2.86517400955398e-05
-1.44912943610834e-05
-2.76135202348708e-05
-1.68930205634585e-05
-4.85366097498327e-05
-1.44702792720805e-05
-1.67999029732091e-05
-7.13274824878204e-06
-2.10749735155225e-05
-2.57215672867974e-05
-4.7170861546047e-05
-1.97962956694657e-05
-2.05411380790903e-05
-2.24291671275176e-05
-1.34454448097822e-05
-1.42586422651718e-05
-9.34105405868298e-06
-1.12091225726873e-05
-2.6678337912669e-05
-2.00420208271574e-05
-2.13678410925757e-05
-2.89481985968782e-05
-2.18569739400671e-05
-1.42440623541069e-05
-5.26842082212216e-06
-1.39635769087286e-05
-1.86079190021462e-05
-2.85919364631154e-05
-3.67857917133206e-06
4.36998231055271e-06
-2.0570365308303e-05
-1.90455549562195e-05
-1.61980340107922e-05
-2.15360686171852e-05
-8.34258720844633e-06
-2.33235717063952e-05
-2.48556630738568e-05
-9.81603729098113e-07
-7.42117316692532e-06
-3.48072947386421e-05
-1.62572952817528e-05
-1.92178040497382e-05
-2.23958476925968e-05
-1.43606325992096e-05
-4.02489454303744e-05
-1.93190398856899e-05
-2.25880304603064e-05
-1.60689238193257e-05
-2.04629016706826e-05
-1.42740769313255e-05
-1.4458209618644e-05
-3.12156091531877e-05
-2.41919347925033e-05
-3.32856412055395e-06
-6.51589583486045e-06
-3.06220876512334e-05
-9.53458783428994e-06
-2.31838793176458e-05
-3.41352811437019e-05
-2.55566020984372e-05
-3.23316203029371e-05
-2.42322935207114e-05
-3.0209951350508e-05
-2.22019470084874e-05
-1.58831730936377e-05
-2.34931316895473e-05
-9.9346921665375e-06
-2.41953279157007e-05
-4.08368384368126e-05
-1.3530584117455e-05
8.83687815075995e-06
-1.19651198573127e-05
-9.01111290682469e-06
-2.12318548282054e-05
-5.11018421209415e-06
-2.64317838218433e-05
-2.11996901539015e-05
-1.63850669104828e-05
-8.69101370695867e-06
-1.4171420042277e-05
-2.43186922429836e-05
-1.77387160674099e-05
-7.39005699294524e-06
-3.56871330806243e-05
-2.26872232838819e-05
-1.06338492730488e-05
-3.90422441902639e-05
-5.54652997700319e-07
-3.39412381228271e-05
-1.85070775396036e-05
-2.04529673463793e-05
-1.84761019287127e-05
2.9118473667318e-06
-2.88713492754071e-05
-2.08778989916582e-05
7.84311464055806e-07
-2.05363872397989e-05
-2.80509301387561e-05
-2.21495385319314e-05
-1.56555883867104e-05
-3.25784574388795e-05
-1.20106898159965e-05
-1.77572695473184e-06
-1.08964229057837e-05
-1.78543628366083e-05
-1.63168095740332e-05
-1.76249709436076e-05
-2.84385537354935e-05
-2.34467771873053e-05
-3.02201900570813e-05
-1.130607088283e-05
5.56432209014037e-06
-2.90167187097538e-05
-1.52801704533178e-05
-7.33164157167161e-06
-3.68185216510646e-05
9.10427441147496e-07
-7.1370181281853e-06
-1.54343432886071e-05
-1.99619251437099e-05
-1.20862398768293e-05
-2.16703063434878e-05
-1.86883415324037e-05
-2.23983325795955e-05
-2.65059470598945e-05
-9.47037767419288e-06
-2.52912084005959e-05
-2.62006910738099e-05
-3.18045684117475e-05
-8.35132273267872e-06
-2.51380001604548e-05
9.1917493553999e-06
-2.96225459097793e-05
-9.96170763426407e-06
-5.50163764996921e-06
-1.17930028994876e-05
-2.72565903674e-05
-2.00505452141834e-05
-3.1598110770374e-05
-2.07671402352246e-05
-2.21325215043971e-05
-2.38154878997251e-05
-3.47480479349201e-05
-1.67397544841867e-05
-7.65459803577561e-06
-8.66474227690645e-06
-1.92512715521312e-05
-1.37090872989837e-05
-3.20805454982321e-05
-4.38791403871756e-05
-2.69304715390513e-05
-1.78194235625794e-05
-1.94461698599379e-05
-2.66692508780158e-05
-1.77264912173956e-05
-1.75282527820361e-05
-2.41339853453303e-05
-1.57127507563748e-05
-9.76645174068749e-06
-2.17635540635875e-05
-1.8554639465928e-05
-1.92779300500203e-05
-2.3795759714452e-05
-1.43615121263146e-05
-1.09139837557054e-05
-3.94379582334973e-05
-1.14983576550679e-05
-3.01093756897758e-05
-2.03932904347658e-05
-6.40296314723396e-06
-2.59781715058549e-05
-1.96698344340672e-05
-2.53859026287141e-05
-1.4469361764505e-05
-1.53145775306934e-05
-1.63205925482954e-05
-3.89278602743992e-05
-3.10517734773127e-05
-2.12082908987949e-05
-9.03695345707777e-06
-6.6447960780213e-06
-2.41857092252376e-05
-4.74382827897669e-05
-2.61412855007854e-05
-2.07153928896676e-05
-3.5403791048653e-05
-1.10023730743644e-05
-7.57056796763005e-06
-2.29717833787874e-05
-1.60708908239073e-05
-1.75802232686777e-05
-1.1808119161295e-05
-2.03298658939151e-05
-2.10415892056986e-05
-2.95638592170089e-05
-1.11524844204629e-05
-2.85918773964974e-05
-4.90722259392114e-06
-1.96552415271337e-05
-1.07120861335256e-05
-4.07426136484501e-05
-6.77379456920268e-06
-3.41140838239162e-05
4.69536007860016e-06
-1.44028508767928e-05
-4.85045699785673e-05
-7.63921853616616e-06
-1.60160213905601e-05
-1.2759364768179e-05
-7.01138621153297e-06
-8.51059279776274e-06
-1.74163765914943e-05
-1.56750988571676e-05
-3.58709406755172e-05
-2.21029266405976e-05
-7.50625567136199e-06
9.09330463083581e-06
9.60000094237678e-06
-1.65593786965354e-05
-4.27996886154625e-05
-3.56998282151023e-05
4.96431384476185e-06
-3.21564824192002e-05
-2.88673222420037e-05
-2.26265424113788e-05
-6.92132450055031e-06
-2.02219796731073e-05
-1.31333768797302e-05
-1.7089977544079e-05
-1.95045984066597e-05
-1.40337389597477e-05
-3.11896783598224e-05
-2.47076369898468e-05
-1.07103618215224e-05
-3.13590383299275e-05
-4.59344123909252e-06
-1.11172346405877e-05
-2.04358279350258e-05
-2.58279239795144e-05
-9.91033865670773e-06
-2.51042521797078e-05
-2.46754126268225e-05
-1.7507481714415e-05
-4.26260753932051e-06
-1.66791351945896e-05
-3.27499972825335e-05
-4.17686543663965e-05
-1.7810450131119e-05
4.13318882002628e-06
1.5418554836545e-06
-1.46319867148956e-05
-6.22401753157812e-06
-1.68771188137133e-05
-1.29669196570966e-05
4.16518912062175e-07
-6.58441862016283e-06
-3.88142379998957e-05
-6.17409629000031e-06
-2.27141020826549e-05
-1.5963794735568e-05
-2.00739893739846e-05
-8.4188536855939e-06
-1.80978139300653e-05
-7.37858603732566e-06
-1.70672443687056e-05
-2.00824220148761e-05
-2.62707437088995e-05
-2.07814182975626e-05
-1.64933942786549e-05
-2.06633085930731e-05
-2.81195294836772e-05
-1.28412782133144e-05
-2.00947651381183e-05
-2.61393220390798e-05
-9.56632252174225e-07
1.90419849504324e-05
-3.17767879118772e-05
3.65423047038394e-06
-4.11756748939447e-05
-1.45832582253004e-05
-3.52805073006262e-05
-9.84403784207918e-06
-2.29936319805015e-05
-2.83328588334526e-05
-2.18979981593357e-05
-2.1855813810697e-05
-3.27750630283312e-05
-5.00076578174478e-05
-3.21157286793995e-05
-5.40331582480534e-06
-7.99570810991555e-06
-2.52654934628131e-05
-2.36308810030593e-05
-6.69133951086034e-06
-3.06124329931118e-05
-2.39455807746458e-05
-1.7354891585109e-05
-1.84313109524422e-05
-1.83354471212742e-05
-3.91276124583251e-05
-2.6684476387739e-05
-1.60423071579213e-05
-1.64581876931938e-05
-1.7528304012277e-05
-1.55443917784576e-05
-4.82749852651354e-06
-4.57824176114339e-06
-1.31599178366399e-05
-2.09811291191522e-05
-2.15665425915756e-05
-2.1871463795201e-05
-2.18606076244707e-05
-1.1748753024038e-05
-1.11832715539176e-05
-1.61949544812424e-05
-1.99966001720469e-05
-1.13366971307512e-05
-1.91271841566096e-05
-9.64850044542027e-06
-4.07695173007597e-07
-8.38732446613027e-06
-3.24298228918901e-05
-1.39136803589603e-05
-2.62186083929686e-05
-1.43506852705596e-05
-4.08507926753878e-05
-1.75070370635399e-05
-2.27811179990527e-05
-4.99153556363281e-06
-2.12559236795834e-05
-2.72979708846711e-05
-2.32744386149047e-05
-5.40573115859072e-05
-3.80800313540947e-05
-8.19923615778779e-06
-7.41371273344515e-06
-2.47663647311548e-05
-7.09027044363721e-06
-3.3156144994638e-05
-4.52555393283756e-05
-2.4977824132453e-05
-5.2232771846107e-05
-3.69929722388113e-05
-1.901536769276e-05
-1.70232549005431e-05
-4.10793906662133e-05
-2.21202795566133e-05
-2.01410921443866e-06
-1.09660381456736e-05
-3.01362738054756e-05
-1.25708421278043e-05
-2.25301817730699e-05
-1.96667562307443e-05
-4.25235649367943e-05
-4.16648357951765e-06
-4.85847137165244e-06
-3.58537682031059e-06
-1.4708078075071e-05
-3.94950854583991e-05
-3.20440704193751e-05
-4.04490377862565e-05
-2.28329064969447e-05
-1.57359602679167e-05
-2.63833891405327e-05
-3.26926511212482e-05
-2.97635342845206e-05
-3.03859331365315e-05
-2.05169979973655e-05
-4.64069478080164e-05
-2.19839639105258e-05
-3.16533992204319e-05
-2.21384846518433e-05
-9.78615630918742e-06
-4.04226551019911e-05
-1.58273552534429e-05
-3.07654326744969e-05
-1.64205478736877e-05
-1.86012347603116e-05
-4.4443687051822e-06
-2.35255895824569e-05
-1.43606732699153e-05
1.09929417393409e-05
-3.59793585841606e-05
-3.50632106717424e-05
-1.7705448013411e-05
-3.7442858067562e-06
-2.02255441188338e-06
-2.55935909543936e-05
-2.3409500757517e-05
-4.88565487697596e-06
-9.80941840490323e-06
-2.88231374076818e-05
-2.71539886573969e-05
-1.30688213780553e-05
-2.16806147908097e-05
-2.57906159355951e-05
-1.84665530476965e-05
-1.2017466318996e-05
-1.3006787540712e-05
3.44379755291671e-06
6.66663945687324e-06
-3.10682599849641e-06
-3.90010489848325e-05
-3.08196792459588e-05
-1.13335917774918e-05
-1.91674109729654e-05
7.56672590922959e-06
-1.44187762367282e-05
-1.07426253730302e-05
-2.07411313393255e-05
-4.62407884477838e-05
-1.8425949348554e-05
-1.38552789736106e-05
-1.08043734063432e-05
-2.24121644085178e-05
4.22624550043242e-06
-2.23524699287962e-05
-1.64884416093656e-05
-3.4968120623884e-05
-2.81591459389537e-05
-3.35101517335409e-05
-2.48666164429308e-05
-1.95905543068108e-05
-1.59289559703504e-05
-2.3673526032123e-05
-2.59432969116533e-05
-1.86534596138341e-05
-9.82478684959115e-06
-1.80269088053624e-05
-2.69357828681752e-05
-1.99198529169686e-05
1.58109026336741e-06
-1.67258253074663e-05
-2.289513795533e-05
-1.93493519466609e-05
-2.700647269422e-05
-3.61742605320645e-05
-1.5686148773476e-05
-1.90330640215217e-05
-8.78259597921639e-06
-2.23956950100315e-05
-1.41193449972091e-05
-2.46052694381098e-05
-2.87389594525024e-05
-2.05420216936801e-05
-3.67491543627232e-06
-1.95551321880705e-05
-2.89387846512452e-05
-7.21837171874081e-06
-1.94003472350216e-05
-2.61680364660358e-05
-2.53325779300309e-05
-9.89890694051627e-06
-1.93282644736618e-05
-2.29860160109217e-05
-2.66638189422138e-05
-1.99268114907241e-05
-1.12816476782349e-05
-2.8781671233323e-05
-3.32426227532182e-05
-2.06313754025459e-05
4.00059844337387e-06
-8.97516501549478e-06
-4.09756412772004e-05
-4.05718474222355e-06
-9.64489403187447e-06
-3.22909121626568e-05
-9.19175351872667e-06
-3.13031616899027e-05
-7.74103409734568e-06
-2.23366329536461e-05
-1.77430172652245e-05
-2.35768049600345e-05
-2.35687860908062e-05
-3.45283743761783e-05
-9.85728712748953e-06
-3.2170146594373e-05
-1.51503741831897e-05
-3.02664199961942e-05
-3.03129643363416e-05
-4.02464002490377e-05
-9.06670026819814e-06
-2.37384138980567e-05
-1.67180673073079e-05
-1.06860982567237e-05
-7.79276327717405e-06
-3.41347148810259e-05
-1.44432958823047e-05
-2.1414276560319e-05
-4.54880650427831e-06
-9.25153018568156e-06
-1.55061676531871e-05
-5.19777296227107e-06
-4.13901362189173e-06
-2.25823333674973e-05
-1.06964995713199e-05
-9.86305239429099e-06
-2.94964587038078e-05
-8.58219428779778e-06
-4.26725700227882e-06
-1.93675809129861e-05
-3.03826364454916e-05
-8.91356885994773e-06
-1.24916642327589e-05
-2.73242240579855e-05
-1.9536235785218e-06
-3.07127812841589e-06
-2.72469692573684e-05
-2.26550558605938e-05
-8.63441941585803e-06
-1.94349807775785e-05
-1.02654159842941e-05
-1.36911619339162e-05
-2.71705046366275e-05
-2.28966565607575e-05
-4.70859257396326e-05
-7.12456950287264e-06
-4.68480562086278e-05
-1.14327751508453e-05
-2.54650077441199e-05
-1.77483422002915e-05
-1.30858076975773e-06
-4.3782614130791e-05
-5.81741480598992e-05
-5.14629787856382e-06
-1.69338987883266e-05
-1.85660762141443e-05
-1.28521221993965e-05
-1.76867685356641e-05
-2.60809892504841e-05
-2.16908146021378e-05
-4.17536910373243e-06
-1.16002041678259e-06
-1.16238624060726e-05
-1.59797450139535e-05
-1.99289489730145e-05
-1.30794291241779e-05
-2.23850766611338e-05
-3.76698478650912e-05
2.01060124475424e-06
-1.74769025779762e-05
-5.69478922627576e-06
-2.62288620687553e-05
-2.7822506846423e-05
-2.43677162642907e-05
-2.9509008450529e-05
-1.66905297053056e-05
-1.93070183382649e-05
-1.55523904518692e-05
-9.47694812344271e-06
-1.64633342884544e-05
-8.11895183101896e-06
-2.80961880698709e-05
-2.27670600941029e-05
-1.88283451161125e-05
-1.66255068972977e-05
-2.01301501053181e-05
5.85458027096653e-06
-2.24692388513925e-05
-1.89618172838561e-05
-2.18360271454625e-05
-2.89813896022219e-05
-1.22225620757274e-05
-2.79404721598541e-05
-2.25931541333727e-05
-2.14804800822932e-05
-1.62337278293898e-05
-1.30447448792957e-05
-9.08355884918441e-06
-1.2147803265533e-05
-2.40389715154392e-05
-3.832120991976e-05
-2.14761073329874e-05
-1.8807935492828e-05
-2.27589300016358e-05
-2.0086906787507e-05
-1.22034408185956e-05
-1.27236084104189e-05
-1.12598408042035e-05
-1.28344285410956e-05
-2.08374926107417e-05
-6.56625335267553e-06
-3.37864725308655e-05
-1.77694288515491e-05
-2.69028514864436e-05
-3.04081430658653e-05
-3.22385837015554e-05
1.2798834646934e-07
-2.34889310893302e-05
-3.95001987291061e-05
-1.28269009783505e-05
-1.61149368936196e-05
-7.52921778391837e-06
-1.0039333118911e-05
-1.91737646960325e-05
-7.83847015048715e-06
-2.83489805391592e-05
-2.85824183762117e-05
-1.52802619664695e-05
-3.19169889930192e-05
-4.21654219275247e-05
-4.03008720127999e-07
-7.08372377147797e-06
-7.58177800375745e-06
-3.01254520010481e-05
-3.51410668748191e-05
-2.6897365892482e-05
-1.30544140546624e-05
-1.48801337296141e-05
-2.795121589376e-05
-2.22583129743594e-05
-1.78025096261639e-05
-7.57405101489792e-06
-1.86135989690112e-05
-3.78979636021831e-06
-3.14810014085605e-05
-2.48445110862637e-05
-1.6400245366753e-05
-2.02532644864315e-05
-2.27411102510472e-06
-6.61253871237608e-06
-2.58685592090578e-05
-1.56105477530184e-05
-2.8813793651776e-05
-2.91682246757294e-05
-3.23283965732722e-05
-3.05759110915042e-05
-2.95464321328022e-05
-1.0664140849377e-05
-8.14000916387244e-06
4.85814498721882e-06
-4.40277240371333e-05
-3.39445573666268e-05
-1.29552627775177e-05
-2.38823522393249e-05
-3.0446027880665e-05
-2.16435083320253e-05
3.58743137435376e-06
-8.79628055022969e-06
-2.40086398722852e-05
-1.03758978084252e-05
-3.72834920536603e-05
-2.68376397657025e-05
-8.5547591288355e-06
-1.91323350730483e-05
-2.7361479362619e-05
-3.29015971711832e-05
-2.22495506286779e-05
-3.62366684432191e-05
4.64827193736047e-06
-2.74697448384888e-05
-2.12325724364555e-05
-7.72964993785651e-07
-1.21795161592977e-05
-3.0559483375061e-05
-1.82168368429998e-05
-3.37940777216529e-05
-7.38999687847678e-06
-2.22373458153996e-05
-2.20609941147481e-05
-3.6444045968351e-06
-3.19887108810838e-05
-2.60600052354966e-05
-1.20785521585984e-05
-1.92836971943859e-05
-9.03404714600549e-06
-3.3356164330621e-05
-2.29888814423412e-05
-2.6345044440697e-05
-2.42358616095982e-05
-1.09593273944605e-05
-2.31328689803552e-05
-1.67297582171966e-05
-4.463159052903e-06
-2.22533500201215e-05
-1.55123208524722e-05
-1.39341965167643e-05
-3.77983179975597e-06
-2.48325014613714e-05
-3.18616166801765e-05
-2.69029272012575e-05
-1.07471620804406e-05
-3.54355754392856e-05
-2.77689841987038e-05
-2.02377465385073e-05
-8.09475667606272e-06
-1.79108134417305e-05
-1.41184893833495e-05
-1.13112922957431e-05
-2.46999704274982e-05
-9.44890118514118e-06
-2.15264521570563e-05
-2.20844429856701e-05
-2.62766270236465e-05
-2.60087927642208e-05
-3.39799964143564e-05
-2.87563687408221e-05
-2.44906548493932e-05
6.96218810938086e-06
-2.31763076671285e-05
-2.4482426799617e-05
-3.35327293268039e-05
-2.50232770362297e-05
-3.86600752421533e-05
-1.38242698286664e-05
-7.96725069241671e-06
-1.56741932223977e-05
-2.17557030198301e-05
-9.17616210567065e-06
-2.66541389197056e-05
-2.35312708112836e-05
-9.32376061270946e-06
-3.99612747233486e-05
-1.96320081739187e-05
-1.1467091381441e-05
-2.35676103848082e-05
-1.6768700700981e-05
-2.78434788381267e-05
-1.41300189583241e-05
-1.26466731208598e-05
-1.65784985652229e-05
-2.88595020640262e-05
-2.2336668752775e-05
-1.97840360564331e-05
-1.55030889583665e-05
3.06415421155534e-07
-6.48999209064904e-06
-1.87242249716559e-05
-3.5288159797334e-05
-1.50783264351082e-05
-1.15056157940766e-05
-3.20460526548693e-05
-1.78742959516675e-05
-1.87641944878243e-05
-2.51637638410342e-05
-3.86392153678353e-06
-2.16872214175047e-05
-2.86079329786403e-05
-2.53155662657155e-05
-5.41368903361315e-06
-3.56056781516565e-05
-4.54507120787906e-06
-1.12041030480484e-05
-9.19002396538945e-06
-6.66962915632683e-06
5.39436035930098e-06
-1.28617805563334e-05
-2.34456662006164e-05
-2.40807012177157e-05
-9.53813135895635e-06
-1.99594482862936e-05
-2.63188284526298e-05
-1.43179632233226e-05
-6.11256153288589e-06
5.94713298786897e-06
-7.37476469493392e-06
1.70775324379885e-06
-1.36381833252237e-05
-2.32625842999179e-05
-6.35853159987109e-06
-3.06878424743205e-06
-1.54303277521524e-05
-1.91152407254061e-05
-3.3859091560594e-05
-2.61306197440422e-05
-6.69286243475437e-06
4.01147317298821e-06
-2.20230817292134e-05
-2.28068580385611e-05
-1.94553610200927e-05
-3.29840382846892e-05
-2.99496211378705e-05
-1.70550234800781e-05
1.04654612189486e-06
-2.97212531259221e-05
-2.8259841053676e-05
-3.53890136334022e-05
-3.70254328613733e-05
-3.35689505890856e-05
-1.42997222310992e-05
-4.23524346060002e-05
-1.44976435596658e-05
-2.654920333687e-05
-5.03668244912927e-06
-2.92017198934026e-05
-2.07053544453147e-05
-2.46887686358697e-05
5.81881543526425e-06
1.09645062788263e-05
-7.15904623236338e-06
-2.97269402959469e-06
-2.82484291862607e-05
-1.25181898107179e-05
-2.52818435604823e-05
-8.84218711318135e-06
-2.78326069178917e-05
-1.42598259122941e-05
-1.62235206860717e-05
-5.99410771223255e-06
-1.97409847297197e-05
-1.61614211355381e-05
-2.39040349587874e-05
-1.6201954718335e-05
-2.85720045064831e-05
-3.05461445435142e-05
-2.40957838413852e-05
-5.74795848437554e-06
-2.7960927992047e-05
-3.56702907413028e-05
-2.21218750180418e-05
-3.17906601870588e-05
-5.89439367059042e-06
-2.08465335926303e-05
-2.45344809586339e-05
-5.0445485099301e-05
-1.79775889487748e-05
-1.66649597616738e-05
-1.15641983189583e-05
-2.28607770037444e-05
-1.29687845710637e-05
-2.7856444843442e-05
-1.96763475930451e-05
-3.87732155799618e-05
-2.1964714932055e-05
-3.28740697770958e-05
-7.84771038887391e-06
-1.62943135667244e-05
-1.53018688607857e-05
-1.20554657047149e-05
-2.92527798052899e-05
-2.56672484208217e-05
-9.14597352424966e-06
-1.41822664480027e-05
-1.31261915040467e-05
-4.09162229469713e-05
-2.45336843165991e-05
-3.17006618928745e-05
-2.46458951557253e-05
-2.29929560329923e-05
-6.27251899131875e-06
-2.1232443459861e-05
-2.09972170620436e-05
-3.1584164527287e-05
-1.80844855432713e-05
-1.65299062693006e-05
-2.44630085296898e-05
-8.40271697524319e-06
-2.9954793732605e-05
-2.27041983810007e-05
-1.37160235475254e-05
-3.43202233635176e-05
-2.21549089227283e-05
-1.3148578019174e-05
-9.39898586951814e-06
-3.03769224355896e-05
-3.13120033781132e-05
-2.43778752504325e-05
-2.4671737646371e-05
5.53409963383688e-07
-2.72460854256719e-05
-2.417517497804e-05
-2.9731622990616e-05
-1.48521209592779e-05
-1.09289673018378e-05
-2.90208201707761e-05
-2.95203252515414e-05
-2.29405063488732e-05
-2.5965075007006e-05
-1.88982119050324e-05
-1.15315552362804e-05
-3.77695061973477e-05
-2.24545093298952e-05
-2.50930499879072e-05
-7.5645395574381e-06
-2.1497677113287e-05
-2.07112396716208e-05
-1.67894135257223e-05
-2.39697543824121e-05
-3.80189629681046e-05
-5.85422457483553e-06
-2.61565096485834e-05
-2.4140375666234e-05
-5.36236223316623e-06
-1.15356050297861e-05
-1.02312785341254e-05
-1.29248518669852e-05
-2.36989063639493e-05
-7.75826902774082e-06
-1.89417418465892e-05
-1.67019275680094e-05
-1.87442085064775e-05
-5.88236360987419e-06
-1.24780831573048e-05
-3.48766161046983e-05
8.87827009680881e-07
-1.2164417826797e-05
-1.16236226031031e-05
-6.27511475646113e-06
-1.37054150986984e-05
-1.25170913706446e-05
-3.14302898520829e-05
-3.0095130978731e-05
-3.82910678613445e-05
-1.68218038838913e-05
-3.45820866423605e-05
-2.166993509362e-05
-1.30058884144816e-05
-7.4528953841548e-06
-1.08661596102129e-05
-1.43365100304697e-05
-2.36745264702187e-05
-4.8625261679513e-06
-2.97593671521499e-05
-3.03862150428692e-05
-3.21548785042426e-05
-2.71631829050305e-05
-1.92451161645221e-05
-1.37559074553139e-05
-2.88326911110738e-05
-1.51988498998396e-05
-3.55902119581664e-06
-1.12859761859904e-05
-1.70024397900041e-05
-3.44402477362454e-05
-4.06052954547768e-05
-1.43418421884794e-05
-1.11009891801289e-05
-1.51899504179066e-05
5.53562326266062e-06
-2.84320262838251e-05
-1.90753936349789e-05
-3.28520975548209e-05
-7.79518895709037e-06
4.24567052066358e-06
1.41410011319027e-06
-1.90424424966044e-05
-2.06028640530826e-05
5.1678326839861e-06
-2.19383522640445e-05
-2.04166386089699e-05
-3.10855745672964e-05
-1.49328249742556e-05
-6.35754435974403e-06
-3.91365706723072e-05
-7.84596510198703e-07
-1.71336340033546e-05
-3.08176092658328e-05
-1.1058856726126e-05
-2.19253511953996e-05
-4.50386419001202e-05
-1.76632169223726e-05
-2.47878241280763e-05
-9.54034776289428e-06
-1.55899503335556e-05
-3.43697594244113e-05
-2.64989102176486e-05
-1.75743166438306e-05
-1.2550628052421e-05
-7.37999336299262e-06
-4.57264725332736e-05
-4.02727944841534e-05
-2.19943408537523e-05
-1.64604706310343e-05
-1.15140135193721e-05
-1.05945999172076e-05
5.3065480523396e-06
-9.33146497566397e-06
2.40091287235868e-06
-1.44344614201759e-05
-1.42735044705947e-05
-1.54456966856846e-05
-1.21768306888155e-05
3.12328974572219e-06
-4.67491432425843e-06
-2.35750495219729e-05
-3.27986393773372e-05
-6.33621585382275e-06
-1.47341617531249e-05
-4.01700964545297e-08
-3.28142542700805e-05
-1.42741686831039e-05
-2.02443762636817e-05
-2.74907150565339e-05
-1.15399453767075e-05
-2.4538002429209e-05
-1.9460737966765e-05
-3.43953259648913e-05
-1.86827946883211e-05
-2.65058216340628e-05
-2.47039581711898e-05
-7.99703478071054e-06
-1.98082604497113e-05
-8.53852138920546e-06
-3.50822522261255e-05
-2.17242182835794e-05
1.32302243784689e-05
4.22624195979206e-06
-1.88138051416753e-05
-2.17839536364256e-05
-7.85679342232827e-06
2.67888172814678e-06
-1.89657861639688e-05
9.5196725113818e-06
1.32893967715659e-06
-1.21715453188968e-05
-2.30230483000517e-05
-1.17886060477684e-05
-1.75000112527916e-05
-6.87001246672051e-06
-3.77566259872449e-05
-9.12321432924489e-06
-3.67089503245238e-05
-8.86725163860788e-06
-2.28316339328236e-05
-2.52558032809974e-05
-3.29475235821414e-05
-1.16637673058542e-05
-4.33632512466015e-06
-6.46949531548127e-06
-1.09405672140541e-05
-1.83210671687424e-05
-2.43978723384322e-06
-3.8217745983653e-05
-1.73426852553546e-05
-2.32080096031417e-06
-5.11244328783083e-06
-1.85423434573876e-05
-4.0120177094277e-05
-4.22089671011723e-05
-1.4566304683394e-05
-2.40300742000982e-05
-1.30083041581722e-05
-7.98411811404363e-06
-8.75853541673928e-06
-3.6083115705398e-05
-2.5632479973402e-05
-3.17748238708891e-05
-9.4059934653982e-06
-2.00024026365104e-05
-4.57218692862638e-05
-2.76051646143321e-05
-6.57510890793731e-06
-2.59332240916102e-05
4.98123902397388e-06
-2.78276302626126e-05
-1.3735573233235e-05
-3.11453081762562e-05
-7.49962690064375e-06
-2.83112961809197e-05
-3.67129839613607e-05
-2.85685570469914e-05
-2.23875629429607e-05
-2.58717176267327e-05
-2.46736547868715e-05
-9.67847140027154e-06
-1.80812209786675e-05
-1.12255663443149e-06
-2.0299729820789e-05
1.90867613163002e-07
-4.26757364743828e-06
-2.26832595238888e-05
-5.62355553023247e-06
-2.81725642485392e-05
-1.62678881115443e-05
-2.14100806076978e-05
-4.65085223228337e-06
-3.0442042869791e-05
-2.07773802036458e-05
-1.8813920871791e-05
-2.98564115977117e-05
-2.93416077224912e-05
-2.65874614927472e-05
-2.72062880925844e-05
-3.14794066973867e-05
-2.04743341370074e-05
2.84266613879838e-06
-1.01400486564041e-05
-1.60474380235191e-05
-1.30468363890083e-05
-1.86528035926178e-05
-1.41999281228528e-05
-2.47898119528428e-05
-2.67276882412996e-05
-2.79297657532839e-05
-3.90557721385058e-05
-3.03979606899941e-05
-2.92261689501416e-05
-1.46419394923506e-05
-1.81707169903277e-06
-3.41144258274562e-05
-2.38440874612259e-05
-3.03441618437692e-05
-1.28710980305456e-05
-1.46610443448281e-05
-2.07306177444762e-05
-1.42082831724298e-05
-8.01614340018156e-06
-2.42490239379187e-05
-1.79874584050691e-05
-2.66457500875757e-06
-1.83766127753369e-05
-1.14073621455843e-05
-1.3974997024536e-05
-2.64836993158095e-05
-1.86405673359525e-05
-9.47315154533115e-06
-7.57298409959906e-07
-1.33771172957591e-05
-2.10074579813129e-05
-1.89238947186366e-05
-2.18499481462478e-05
-2.66132604187316e-05
-2.7039793354734e-05
-3.13996972641812e-05
-1.81441196515099e-05
-6.23453712058524e-06
-2.09358216933375e-05
-2.96019901160599e-05
1.67359008112026e-05
-2.27860276551356e-05
-1.76200199053767e-05
-3.4743403755715e-05
-1.69905858408871e-05
-1.44500554162945e-05
-7.32658893549818e-06
-1.96977094723662e-05
-1.63836117016982e-05
-3.02915019140514e-05
-9.67439140896656e-06
-2.55289301817219e-05
-2.3059714330775e-05
-2.56492843754417e-05
-1.82485828317028e-05
-1.17428387750622e-05
-2.31201340449108e-05
-1.02931919314039e-05
-1.29959537336817e-05
-2.16279611980741e-05
-2.57237938432582e-05
-2.3233988985148e-05
-1.41739837503477e-05
-2.70189463357104e-05
-1.66164789115664e-05
-3.81685545596504e-05
-4.63118830033231e-05
-1.6901533361305e-05
-1.47264232201386e-05
-1.93078801884997e-05
-2.70734992122432e-05
4.52397705425351e-06
-1.26478796604472e-05
-1.03786556069651e-05
-8.70661880144369e-06
-1.62741344492224e-05
-3.01467349753971e-06
-2.93646263352005e-05
-4.2139527569216e-05
-2.21857322136589e-05
-2.24940973951842e-05
-3.01203585889157e-05
-1.61723732548855e-05
-9.52000543287889e-06
-2.27210181505817e-05
-4.13631283365277e-06
-1.73972845634883e-05
-2.0772250782836e-05
-2.18569088355752e-05
-3.13340332717833e-05
-3.56421336234858e-05
-1.25323916537283e-05
-2.21237970522843e-05
-2.91856737867173e-05
-1.65456965585907e-05
-1.24670971470995e-05
-2.2298148747182e-05
-4.39787709313819e-05
-3.15285978585869e-05
-2.26380755408235e-05
-4.49075332876663e-06
-1.53902977388546e-05
-2.50473834434251e-05
-5.55156766875801e-06
-7.4712484307376e-06
-3.44774581675278e-05
-3.26088281748228e-05
-1.00675698403259e-05
-2.26274283612345e-05
-4.65108270882753e-06
-1.96030201730715e-05
-1.101084896082e-05
-1.56885294102555e-05
-3.03318867091425e-05
-1.42993383824778e-05
-6.27731773430451e-06
-3.64426115946351e-05
-2.96428788387279e-07
-3.41132570172869e-05
-2.5306526210422e-05
-9.30726162172674e-06
-2.36911977126601e-05
-3.61318281285194e-05
-2.93849459844996e-05
5.48193054446524e-06
-4.01085798786323e-05
-3.07625760001106e-05
-2.09108716528853e-05
-2.31419606283423e-05
-1.22290054798664e-05
1.00394893378745e-05
-1.11784911322305e-05
-3.84945240083886e-05
-1.69499231676635e-05
1.28711891688437e-07
-2.57775806188433e-05
-1.57294248059591e-05
-3.50800259898848e-05
-2.07542121029646e-05
-1.35873119963723e-05
-1.88602752210694e-05
-1.44051788157212e-05
-8.42321927991826e-06
-2.84220560036416e-05
-1.8799928776661e-05
-2.10065028698256e-05
4.67733249239422e-07
-2.82843703725532e-05
-1.19843199057895e-05
1.30942091823875e-06
-1.90891084866252e-05
8.97015741383345e-07
-2.168101235754e-05
-1.62082153108566e-05
-9.06027135092524e-07
-1.83950239748966e-05
-2.22385414163663e-05
-2.68382824122465e-05
-1.39602738165795e-05
-4.58615019296788e-06
-1.30188020975056e-05
-2.92511357697642e-05
-1.02736133257596e-05
-1.04615201548028e-05
-1.32029208781999e-05
-9.70282419363057e-06
-2.28809183827872e-05
-6.59448637817153e-06
-1.49864628481925e-05
-2.87922165246646e-05
-2.72937655430973e-05
-1.98817647093199e-05
-9.31455607342025e-06
-8.85037078287661e-06
7.74478998159454e-06
-1.34258970311949e-05
-1.93636983433822e-05
-5.19487889057392e-06
-2.35839415601752e-05
-2.0610910807009e-05
-2.62204260707895e-05
-1.46175569240476e-05
-6.70749362425613e-06
-3.28953331590751e-05
-9.39272378173154e-06
-2.55296905008721e-05
9.33843752382838e-07
-6.70185620149054e-06
-1.54902193672721e-05
-7.8678322518053e-06
-1.78606673183051e-05
-2.6056275749624e-05
-3.28396335283445e-05
-9.21976905290828e-06
-3.05142874702561e-05
-1.70878485596271e-05
-2.45881821925065e-05
-2.41016398951813e-05
-3.00886426166716e-05
-1.75251543840993e-05
2.76622425229842e-06
-3.21762468065823e-05
-2.48116150064029e-05
-1.42592414261143e-05
-3.39966528385988e-05
-1.5869836714403e-05
-2.12407624708003e-05
-2.36648448404788e-05
-3.07943343765617e-05
-1.09799906291311e-05
-1.68567128196679e-06
-1.41122667481773e-05
-1.46226329871947e-05
-5.97914911145028e-06
-3.24817467845444e-05
1.37990949039741e-05
-1.38015388050643e-05
-1.18795855178581e-05
2.47967692740638e-06
-2.27354970807127e-05
-2.86188239618064e-05
-1.77516009724957e-05
-2.14115798527933e-05
-1.48173476284187e-05
-2.73510808435294e-05
-1.94903719811142e-05
-8.85828159712133e-06
9.20957051634808e-06
-1.33616025034418e-05
-1.73086875606578e-05
-2.04331287781146e-05
-2.42356590146579e-05
-3.99578325663502e-05
-2.89140677174875e-05
-2.83404990024061e-05
-2.68093567253223e-05
-1.33918999872576e-05
-2.23567582764438e-05
-2.0183913676692e-05
-1.7470116998537e-05
-2.57666427630136e-05
-1.50294256550884e-05
-2.66071548887862e-05
-8.21441169461829e-06
-3.35848168294351e-05
-2.26595099560671e-05
-5.82583699921714e-06
-4.39607985846154e-05
-4.90372396481735e-06
-1.97679428301432e-05
-8.93724847959901e-06
-3.11095477738049e-05
-1.42156142103065e-05
-2.16659665717276e-05
-6.61845517773027e-06
-1.52298088114985e-05
-3.22688533750978e-05
-2.13895987502183e-05
2.06953668884513e-06
-7.31367460073602e-06
-2.11821437129237e-05
-8.45839642157878e-07
-2.93523281111561e-05
-1.89379194716866e-05
-2.93237097605314e-05
-1.42220526140978e-05
-4.0263251380258e-05
-1.85180255109352e-05
-1.92272699536187e-05
-1.45354461069711e-05
-2.36003512858357e-05
-2.30944789980285e-06
-2.43140971063706e-06
-2.00115916534252e-05
-1.96713440796428e-05
-1.15402857431788e-05
-1.3806235016731e-05
-1.33434283344819e-05
-3.41577131139852e-05
-1.28486215438843e-05
-3.88585444064232e-05
-1.35453531944606e-05
-1.62274858878549e-05
-2.88251141355481e-05
-2.08544599940986e-05
-1.63424297306551e-05
-2.77506515488239e-05
-2.26744782656172e-05
-1.53022169382328e-05
-2.45668326953718e-05
-1.20047807989869e-05
-1.29221261748106e-05
-1.49713936659934e-05
-2.28262149922641e-05
-1.93125201128421e-05
-3.69016929819765e-05
-7.68014451782354e-07
-1.78389983138671e-05
-2.2990337784241e-05
-1.35797076811723e-05
-3.50790330421583e-05
-2.81451057305452e-05
4.92702591605879e-06
-3.38388918243611e-05
-1.22138758451091e-05
1.83200672016876e-06
-3.02506708111132e-07
-3.61093112857332e-05
-1.76294378272337e-05
-9.68470116464669e-06
-7.51537407950787e-06
-1.7008984070955e-05
-2.56803738196461e-05
-9.01773524362079e-06
-2.53612049608939e-05
-1.26322585460739e-05
-5.9163603605337e-06
-4.44558139775574e-06
-2.97507035023247e-05
1.01960204191113e-06
-1.71230916023925e-05
-4.65297926563114e-05
-2.23091288188043e-05
-1.00910053902518e-06
-2.81186532105191e-05
-2.78561014893751e-05
-3.81067450427972e-05
-7.91917429338375e-06
-3.66666270030262e-05
7.08955183551253e-06
-5.41730547707264e-06
-1.15064470894475e-05
-1.96068023566939e-05
-2.22707379178356e-05
-2.99191622708517e-05
-2.99246083755204e-05
-7.70673973936486e-06
-2.82196585589835e-05
-3.27084379443192e-05
-1.53304360765086e-05
-5.97937868931346e-06
3.03998560085948e-06
-2.2976410155654e-05
-1.45145376845622e-05
-1.49702134873865e-06
-7.15193133399579e-06
-1.35855401666891e-05
-2.13431993052925e-05
-1.48031004922152e-05
-1.79323732335023e-05
-2.34076669686069e-05
-1.15266140426044e-05
-1.30070135658666e-05
-3.83683649120172e-05
-1.43650738121996e-05
-9.49480342755023e-06
-4.7473843808684e-06
-1.38012002420375e-05
-2.65640476182392e-06
-2.36917909784758e-05
-3.16658822249388e-05
-2.46654772306222e-05
-2.07287173457421e-05
-2.01757649053558e-05
-1.73185852819291e-05
2.65677826743782e-06
-3.24326343094102e-05
-2.6889367907166e-05
-1.7201919125419e-05
-6.90924240334519e-06
-1.5747143460492e-05
-1.62687382591046e-06
-3.84939765076477e-05
-2.4684825158339e-05
-1.07898665103669e-05
-3.06821614155981e-05
-1.30926551365075e-05
-1.59382823159926e-05
-1.9946917067846e-05
-1.00553859757434e-05
-2.69874505339574e-06
-1.32387030783917e-05
-6.86849065660512e-06
-9.83265495078372e-06
-1.84357366953234e-06
-2.14875317609709e-05
-5.9604670194929e-06
-1.16041329441016e-05
-3.60590287682053e-05
-1.21080288277011e-05
-2.65376078691712e-05
-1.82231906733519e-05
-1.44266195643993e-05
-1.50563789628676e-05
-3.61304068803862e-05
-3.28416486671822e-05
-2.28748680910772e-05
-3.67464907267519e-05
-2.0763054793614e-05
-1.90402965208359e-05
-2.66802136629706e-05
-1.50505415778519e-05
-9.44147376661955e-06
-2.36627319042022e-05
-2.28407529410101e-05
1.69530301575151e-06
-2.07025857456552e-05
-1.53095287023301e-05
-3.46717328280582e-05
-2.85023290158633e-05
-1.28873972789344e-05
-1.32724293161213e-05
-2.21055498692611e-05
-1.91669475728884e-05
-2.51295548965944e-05
-1.40318128765933e-05
-8.73645284231357e-06
-1.09197676302507e-05
4.62260199027752e-06
-1.92540612315834e-05
-1.48605306942832e-05
-6.51988243552535e-06
-2.20753933824337e-05
-1.9478186660042e-05
-1.9045929553937e-05
-2.93311735920878e-05
-1.09854591093242e-05
-2.24168646902989e-05
-1.2702524190355e-05
-1.36768929676897e-05
-1.32840073268754e-05
-9.23645607940381e-06
-1.86590874038441e-05
-1.19067487233364e-05
-1.46361927634753e-05
-2.54341335420084e-05
-2.68196341631373e-05
-3.07861637582339e-05
1.91683356640954e-07
-1.50349947791077e-05
-1.11129389626423e-05
-1.9123052085314e-05
-3.00509046204365e-05
-1.72327992141225e-05
-2.56863396782521e-05
-1.70607116094832e-05
-8.8575488999506e-06
-2.30412225306471e-05
-1.76938019614548e-05
-2.34071473291976e-05
-2.61713819499514e-05
-1.16450832184899e-05
-4.09103776815709e-05
-3.61185505445786e-05
-2.13228716826733e-05
-3.22044681975149e-07
-3.41001868592321e-05
-1.17039838326332e-05
-2.46701234898132e-05
-2.16589499114197e-05
-3.34090254348321e-05
-2.21026372084029e-05
-2.50736939838615e-05
-1.16793103208066e-05
8.94914167693383e-06
-1.0088131605052e-05
-3.13760667902184e-05
-9.34075459224913e-06
-2.744988398246e-05
2.42403861578534e-08
-2.27889291049322e-05
-8.0292560450899e-06
-1.29205951110675e-05
-2.59103563277824e-05
-1.75376969132607e-05
-1.85696084536509e-05
-2.43507009192016e-05
-1.75658428290289e-05
-2.79917883015798e-05
-1.41986782769192e-05
-2.9628654303759e-05
-1.12030083507017e-05
-1.88772555219849e-05
-1.6232933627286e-05
-2.94266494146103e-05
-7.49024712392527e-06
-2.93768661610453e-05
-1.89802182498753e-05
-1.68932444997809e-05
-1.52401985268177e-05
-3.23524428098304e-05
-2.75540546260652e-05
-1.59056304209775e-05
-2.66401518959333e-05
-2.40471792687616e-05
-3.08923522341463e-05
-7.84929544146357e-06
-1.46444140827523e-05
-8.16113679991592e-07
-2.39644154730782e-05
-2.15258981743158e-05
-8.60754749970901e-06
-1.4917560893181e-05
-2.07751525138418e-05
-9.35303974775606e-06
2.30823663971605e-06
-2.48911043917767e-05
-1.15953206850618e-05
-4.27168516563383e-05
-9.83965168959309e-06
-3.0653144925216e-05
-2.79050150421446e-05
-1.53425098078742e-05
-2.85798284143302e-05
-2.07442822442647e-05
-1.28244455032705e-05
-2.21909964234829e-05
-1.7079161395183e-05
-3.57045947069858e-05
-1.5069281516426e-05
-2.91720004801013e-05
-3.0601275405476e-06
-1.32627553578142e-05
-2.03190363408734e-05
1.94339444894867e-06
-3.18924441191643e-05
-7.49927882870368e-06
-1.0690888921624e-05
-1.99122155991867e-05
-1.29909510872472e-06
-2.47630910030653e-05
5.49798759598214e-06
-2.55088547514391e-05
-1.87062323084375e-05
-1.41366970553034e-05
-1.15780266698297e-05
-2.87728421547409e-05
-4.03806787070994e-05
-2.92825594995977e-05
-1.77797463807864e-05
-2.87770054756181e-05
-1.17413726351333e-05
-3.61509341468711e-05
-1.05641870899818e-05
-2.66048106034956e-05
-4.17503122787308e-06
-2.52673318255809e-05
-1.40947370153292e-05
-1.83417588758361e-05
-1.4907611517156e-05
-2.23366056614508e-05
-8.95569780998139e-06
-4.12354945212984e-05
-8.32984636537725e-06
-2.35426009576715e-05
-7.5739492127162e-06
-3.02174474654413e-05
-1.17521928894588e-05
-1.0387989083501e-05
-1.46281899657605e-05
-1.46199367710485e-05
-1.37379077109418e-05
-1.6506466451311e-05
-2.69195218638929e-05
-2.85750839315281e-05
-3.58355776439883e-05
-3.88945359766823e-05
-1.83117720677944e-05
-4.21902298467548e-05
-1.44444867667566e-05
-1.8492831386865e-05
-2.82513274404838e-05
-1.87442531354208e-05
-1.60664734388486e-05
-4.61802230785105e-06
-2.45330766041498e-05
-2.62923396837245e-05
-4.29644040189621e-05
-2.58740246861886e-05
-1.38632186540355e-05
-2.33873053011101e-05
-2.87208715380274e-05
-2.14433819535962e-05
-8.23071128237215e-06
-8.82304368433366e-06
-6.09325070227687e-06
-1.2079603445685e-05
-3.56021854012855e-05
-1.26904057891405e-05
-2.05505672094456e-05
-9.41272254706919e-06
-1.90586165930406e-05
-1.42631222794594e-05
-1.38062512208021e-05
-2.37582461737171e-05
-2.59760350806101e-05
-2.34509828367812e-05
-3.43784387354199e-05
-1.12573070725169e-05
-1.51764387956363e-05
-2.94200468960604e-05
-1.16226831310808e-05
-4.27775672037412e-07
1.69939675773812e-06
-3.65859427840904e-05
-2.35760372598887e-05
-2.3843628034117e-05
-1.72007992705307e-05
-3.1548795131952e-05
-1.29663823834733e-05
-2.34409338884945e-05
-1.54571997614464e-05
-3.99585642922567e-05
-2.64361137448623e-05
-1.45138557503816e-05
-3.3959825387779e-05
-1.18220268886156e-05
-1.68070285902493e-05
-2.40407049074299e-06
-2.91258819056637e-05
-1.22870908444979e-05
-3.35361796391043e-05
-1.89617401773009e-05
-7.12239481642861e-06
-8.93602410053198e-06
-3.21449542945376e-05
-1.72232868999624e-05
-1.11119797465464e-05
-3.72388641089679e-05
-2.99247738101596e-05
-1.24212525976625e-05
-4.06688509780946e-05
-2.84446457886308e-05
-8.02553743013127e-06
-3.79204014158909e-06
-6.13315416232876e-06
-3.05894011192322e-05
-2.3715987140135e-05
-2.28462838435023e-05
-3.54410806831697e-06
-1.94754912737103e-05
-2.74121224152794e-05
-2.64049518999663e-05
-3.44160166313199e-05
-4.86676374059467e-06
-2.4218514620975e-05
-7.60995070622275e-07
-2.05262688497377e-05
-1.42608885975759e-05
-4.21192794727532e-05
-3.83944939515954e-06
-1.88386849129977e-05
-2.14550691322637e-05
-1.45185428327036e-05
-2.25830700170082e-05
-1.89363645648937e-05
-2.2994349221928e-05
-1.39905160671439e-05
-4.36807399020982e-06
-2.79068437315914e-05
-6.29770828426629e-06
-3.16252626460292e-05
-2.68350435553091e-05
-1.7884375059934e-05
-1.88220870497305e-05
-3.67525921625439e-05
-5.13097311667179e-06
-4.24082591457983e-05
-4.35208110557572e-05
-2.08097882403036e-05
-1.65164229374798e-05
-3.55019446036912e-05
-1.70468856623138e-05
-3.15945340743519e-05
-1.44788752683256e-05
-2.07439367336204e-05
-2.21683121828431e-05
-4.08830433663141e-06
-4.65577287938545e-05
-2.75365351998494e-05
-1.21863111118182e-05
-1.27823220778503e-05
-3.33553012946654e-05
-2.52414124587916e-05
-1.74170120424062e-05
-2.50969736371282e-05
-2.654341704296e-05
-8.78244437001544e-06
-1.55798640211483e-05
-3.23064649450349e-05
-1.6240695348655e-05
-4.08147011905222e-05
-4.27960458203715e-05
-3.2687759980329e-05
-1.54973551824674e-06
-1.38387444153659e-05
-1.7923719563791e-05
-3.17817578585281e-05
-9.40045059961316e-06
-3.07743776947555e-05
-4.21173010076559e-05
-1.32900960459689e-05
-1.57938862403174e-05
1.10216793955087e-05
-1.38839305299622e-05
-1.29549192583108e-05
-1.82667192928955e-05
-2.07436464493444e-05
-9.92283105867683e-06
-1.60295811375789e-05
-1.70305512756316e-05
-3.00913462712734e-05
-1.53513948925227e-05
-1.30669986021111e-05
-3.62972329539983e-05
-4.33180547377253e-06
-1.86149826664511e-05
-2.02933751454072e-05
-1.45566696452366e-05
-1.13139228145165e-05
-1.05804722457499e-05
-6.36611298568197e-06
-1.3573548259711e-05
-2.41642638656356e-05
-1.01002848798444e-05
-2.08788173229993e-05
-2.00702915381502e-05
-1.26679408693197e-05
-2.25380006273535e-05
-2.92844115074263e-05
-1.7250603371898e-05
-3.4886755716403e-05
6.69385403997192e-07
-2.00810703973151e-05
-2.17440803707332e-05
-4.13819707914398e-05
-1.31991022566281e-05
-2.78322953915117e-05
-3.62067024385257e-05
-2.36276499792234e-05
-2.23646080510881e-05
-4.62878358752425e-06
-2.6061868329282e-05
-1.35620665834275e-05
-2.29001012847036e-05
-1.89285628207623e-05
-2.40139500515812e-05
5.21894325135233e-06
-6.84581265178656e-06
-1.71865528020582e-05
-1.26736430784245e-05
-3.38670223346451e-05
-2.72208140359827e-05
-1.51313637847519e-05
-2.5905024796318e-05
-5.4419475938754e-06
-2.84108351662787e-05
-1.91988986329955e-05
-4.66574021437537e-05
-7.29119965896414e-06
1.58749010826746e-06
-1.45269119324218e-05
-3.01029045279247e-05
-2.45938240166242e-05
-5.27216162670386e-06
-1.14621136288199e-06
-3.95258075243192e-06
-7.69962334264511e-06
-1.80984676983407e-05
-3.25409914488851e-05
-2.51239502593226e-05
-9.55703155269796e-06
-1.28534603806817e-05
-1.82460552459371e-05
-1.91574486675764e-05
-4.75647934843318e-06
-9.04497056856238e-06
-3.68138258966321e-05
-2.8867540906054e-05
-1.95933653642995e-05
-1.95341305711658e-05
-1.64185096598391e-05
-1.54326664161888e-05
-4.50423430540705e-05
-1.502856334895e-05
-5.24980130558496e-06
-2.07837758602958e-05
2.05121157302338e-05
-1.67971793470994e-05
-1.74910441549951e-05
-2.88331850055642e-05
-2.70752829232325e-05
-3.09068100998507e-05
-1.77347494013488e-05
-2.2429777701608e-05
-4.92466245560634e-06
-3.37504066127632e-05
-1.64340046660823e-05
-2.84643063802162e-05
-1.34696946390899e-05
-7.12167240187718e-06
-1.75441143761609e-05
-3.42967484692438e-05
-3.43399714528136e-06
-4.02228819880438e-07
-2.84214013395576e-05
-2.36623222372546e-05
-1.00317864542008e-05
-1.14562853187449e-05
-1.37499785747303e-05
-3.57164013751206e-05
-9.29369399577336e-07
-1.93492008825806e-05
-1.04496004701562e-05
4.70319288329951e-07
-1.2095890390211e-05
-2.27903622434573e-05
-1.40858408536596e-05
-2.70004446376435e-05
-3.78201532485104e-05
-1.07475834649326e-06
-6.63045303500821e-06
-9.45767285000271e-06
-2.57139995582394e-05
-3.39536576408488e-05
-1.63123130497002e-05
-2.99753596797961e-05
-2.13982908126752e-05
-3.44669478828268e-05
-2.82766231752384e-05
-1.24603458068095e-05
-2.81470670512538e-05
-2.53172034854963e-05
-4.56139993176652e-06
-1.67122515458263e-05
-4.71978087865453e-06
-2.35066874755386e-05
-4.22116264305943e-05
-1.67051186956627e-05
-1.54159852723797e-05
-4.83424443670192e-06
-1.09217796829348e-05
-9.29289750442476e-06
-1.59073324376191e-05
-5.72650826310528e-06
-1.95021021624332e-05
-1.36723576509577e-05
-3.85909433436997e-05
-1.27885634278501e-05
-2.68110828768466e-05
-2.90005964118125e-05
-1.27165766973331e-05
-1.6328771107685e-05
-1.12661349217565e-05
-6.13212540671433e-06
-1.50686964312177e-05
-3.09529282519666e-05
-7.19026441829589e-06
-2.90766916097373e-05
-1.25189287016882e-05
-2.40983833793436e-05
-2.86572485451612e-05
-3.44510390943326e-05
-4.57728298181433e-06
-3.96916159857952e-05
1.05301803537472e-05
-2.53076831653353e-05
-3.57743313418249e-05
-2.86632232199525e-05
-9.29018069046036e-07
-4.5226733608153e-05
-1.47277311785094e-05
-1.59870321249218e-05
-2.01719848033816e-05
-2.76864741751648e-06
-1.93551035239802e-05
-1.5155402024741e-05
-1.19824333530894e-05
-1.24845911108694e-05
-2.47861771146027e-05
-1.50465201428293e-05
-1.98801175857731e-05
-2.23299191480022e-05
-1.12521668284989e-05
-1.6778294706964e-05
-3.39568927715555e-05
-8.26335104290666e-06
1.40025632059677e-06
-3.92721651015237e-07
-2.64451042851872e-05
-2.42601353602609e-05
-3.6183494239025e-05
-4.37868034667006e-06
-3.16742286673774e-05
-2.96508925253193e-05
-1.55016233944533e-05
-2.38677385679241e-05
-2.46501731680624e-05
-1.00105135226993e-05
-3.11769036216429e-05
-1.58387718829763e-05
-4.42382432230792e-05
-1.76509068017916e-05
-2.94649541977661e-05
-1.91650396807479e-05
-2.63725443500212e-05
9.92068666520777e-06
-2.29032713685426e-05
-1.73856014213126e-05
-7.67673702333828e-06
-3.41713708457772e-05
-1.20890648643702e-05
-3.18642257029282e-05
-2.36862893836813e-05
-2.72339658485571e-05
-2.65976239256741e-05
-2.07513248608148e-05
-1.82435544324102e-05
-3.60340011490158e-06
-2.64415959056181e-05
-6.79911788120379e-06
-2.23754737985112e-05
-8.5033622433193e-06
-2.03973597673725e-05
-8.06384656750751e-06
-6.18319448674338e-06
-2.38292601552337e-05
-1.47410050517779e-05
-1.75309535774672e-05
-3.97037861864524e-05
-2.80934712670278e-05
-1.35241254943366e-05
4.11879716612126e-06
-2.73777831854477e-05
-1.82187399975066e-05
-1.58201990848146e-06
-1.95571614184009e-05
-2.54072701470427e-05
-2.00276469369676e-05
-3.60637343939802e-05
-1.37416210966018e-05
8.75839113158903e-06
6.74427680741081e-06
-1.50509989284918e-05
-2.90707324128521e-05
-1.16539838086298e-05
-2.96353238429369e-05
-3.59524847765362e-05
-2.06412784872311e-05
-1.70089790602021e-05
-1.2705204479159e-05
-3.16658469970204e-05
-2.88225765959367e-05
-1.52809602471995e-05
-4.17173063148749e-06
-3.36076992714886e-06
-1.65309931450569e-05
-8.86839866767593e-06
-5.07974422901863e-06
-1.97589105373397e-05
-3.42992502359573e-05
-1.75887739391639e-05
-2.12534804614117e-05
-1.07548108022114e-05
-3.79849381025227e-06
-2.93266346166701e-05
2.77079872626802e-06
-2.61194351576609e-05
-2.578849052484e-05
3.7763512287409e-06
-4.12829269672329e-05
-2.48178902293347e-05
-1.52756298634854e-05
-1.45997894161481e-05
-6.28593090416571e-06
-3.16659882274426e-05
-3.24670619907844e-05
-1.51775845317029e-05
-1.46315762989597e-05
-2.86973647210133e-05
-1.43521240033042e-05
-1.07809733458694e-05
-5.23551829003365e-05
-1.43064514148414e-05
-3.25867290183774e-05
-1.67796669425078e-05
-8.74533701617622e-06
-1.59119659708439e-05
-1.33825050776681e-05
-7.01375733970028e-06
-3.32285363270574e-05
-1.97067413377473e-05
-6.59774595696062e-06
-8.07338164059591e-06
-1.11019881524803e-05
-2.09123908722191e-05
-3.12323459268688e-05
-4.08451072210641e-05
-8.4389597818547e-06
-1.37924099654031e-05
-1.37902562311539e-05
-2.06906140942601e-05
-5.47848417168297e-07
-2.65386707585002e-05
-3.50325132961039e-05
-1.15563504070401e-05
-1.94098156421304e-05
-3.85622670355776e-06
-3.93769499124084e-05
-2.7976296142257e-05
-2.36168655004296e-05
-2.2877690574692e-05
-2.38519255617562e-05
-2.92756160038943e-05
-8.98142626715091e-06
-2.31179352181364e-05
-2.12055551923555e-05
-1.6415331826403e-05
-2.53111883615658e-05
-1.46245288712764e-05
-8.65801442864785e-06
-3.46164208728275e-05
1.48590227063156e-06
-4.20093843318628e-05
-2.64494937724382e-05
-3.17878307631128e-06
-3.01716206130792e-05
-1.33060191608859e-05
-2.51889983990877e-05
-7.91066369100847e-06
-7.55433286709168e-06
-2.09440042559228e-05
-1.8599210498012e-05
6.36302867514824e-06
-4.0743279177779e-05
-3.48790455115958e-05
-9.6708293326053e-06
-5.64634819889419e-06
-8.64196580552062e-06
-1.67947848517844e-05
-2.31034238377937e-05
-1.20170699645238e-05
-1.20733779758146e-05
-6.79524146177963e-06
-2.10730389770795e-05
-2.92409757788104e-05
-2.13627111102482e-05
-1.45328097282095e-05
-3.24813698207215e-05
-1.00733665778973e-05
-2.37237981903295e-05
-4.60864139666732e-05
-1.09289292145858e-05
-1.26222909898627e-05
-3.38727695926241e-05
1.54639955899321e-07
-2.86908829567356e-05
-3.23080052047948e-05
-3.05875309902159e-05
1.35966299032413e-05
-3.18721205216472e-05
-1.98467857946215e-05
-2.48810813637432e-05
-3.06256796235133e-05
-1.75613915313335e-05
-6.50678401117253e-06
-1.94613511508577e-05
-2.49008947577085e-05
-1.76219992590554e-05
-4.60186916514971e-05
-3.60786901301117e-05
-2.18198427956085e-05
-3.24125855453479e-05
-1.41648410681309e-05
-1.5067307211153e-05
-1.66467505976462e-05
-7.37066139979084e-06
-8.3181994756134e-06
-1.45322314993744e-05
-1.23126913755663e-05
-2.67504451743141e-05
-3.42690927336768e-06
-5.13996036300167e-06
-3.48497337838214e-05
-1.33271687107168e-05
-3.57805821408851e-05
2.44854920930534e-06
-4.23820338671102e-05
-1.84683694431852e-05
7.79801949382722e-07
-1.39398425781846e-05
-2.45664386957814e-05
-3.97377048793049e-05
-7.55505595442772e-06
-2.13841437534469e-05
-3.30251497346934e-06
-1.36127493709712e-05
-1.73469898118656e-05
-1.29458316125283e-05
-3.68493385158369e-05
-2.36062158388047e-05
-1.83447679644592e-05
-2.53758108729499e-05
-2.43400404515943e-05
-2.15306995210363e-06
-1.02359890585496e-05
-2.28122487871577e-05
-1.97006400290186e-05
-2.39308279639145e-05
-7.09388432389176e-06
-3.56817861530208e-05
-4.30653145988436e-06
-3.13310614727152e-05
-8.04904979567052e-06
-2.64357058781896e-05
-1.71671286628969e-05
-2.67392238454792e-05
-1.28051389204575e-05
-1.73041899745007e-05
-3.22386809662863e-05
-1.31472739376845e-05
-7.15430595183069e-06
-1.59337111126363e-05
-3.5224631676579e-05
-1.19083065256677e-05
-1.27348042705713e-05
-1.7790861095176e-05
-3.23719042558992e-05
-2.9594423068903e-05
-9.82153897098272e-06
-1.6278194181116e-05
-2.98567795480598e-05
-2.66775421566604e-05
-2.70678148488861e-05
-2.91794581047395e-05
-1.74643023323603e-05
-2.9478938013392e-05
-6.39755748058915e-06
-2.99164535633965e-05
-3.90785317201954e-05
5.27554910923231e-06
-4.77417225675793e-06
-3.06037174490851e-05
-1.22808440444682e-05
-1.01030375912541e-05
-4.50953399264085e-05
-1.6251166098097e-05
-9.91103090979923e-06
-1.54637711175721e-05
-2.69396835844045e-05
8.82244178398262e-06
-3.40592641314379e-05
-9.80651327314993e-06
-3.91397317411429e-05
-1.85115674923992e-05
-2.52062085069948e-07
-1.40221689349284e-05
9.75260499454569e-06
-2.08733330860924e-05
-2.24161959552585e-05
-1.1412893622798e-05
-2.65877937681653e-05
-5.56216461623699e-06
1.28268553928127e-05
-1.38012283175849e-05
-2.09584488272716e-06
-4.79697690011582e-06
-1.67032944485363e-05
-3.46844511323681e-05
-2.0857752466437e-05
-2.91796046200732e-05
-7.05639585583598e-06
-1.93718876884294e-05
-2.3818721444475e-05
-3.20916276660512e-05
-3.07031343472107e-05
-1.17878286073958e-05
-2.00776244650559e-05
-2.44106302135882e-05
-3.78970856706033e-05
-8.7598115358287e-06
-4.44963544457934e-05
-1.72911522876602e-05
-1.78258621562832e-05
-2.89257858523513e-05
-1.75309489796353e-05
-1.71202852135064e-05
-2.11301010382294e-05
-1.4688211926341e-06
-1.12542628770641e-05
-1.67419568172374e-05
-1.79926019886976e-05
-2.26214785696526e-05
-2.21652933928347e-05
-7.7117736270119e-06
-2.78169808473567e-05
-5.49931299575414e-06
-1.53434266713874e-06
-3.7159243065271e-06
-6.13916207081047e-06
-3.20892129603305e-06
-3.37914327205388e-05
-2.21598161278776e-05
-1.82996732229563e-05
-9.01809200169379e-06
-3.3252908220901e-05
-4.24357032732984e-05
-9.21158471391879e-06
-4.17809866695216e-06
-1.62879254832161e-05
-1.23966039573842e-05
-3.13082620970541e-05
-2.47200536637492e-05
-1.1604298841868e-05
-3.97968566731565e-05
-4.32758676729233e-06
-2.70042103068386e-05
-1.21285771624989e-05
-4.14757563959292e-05
-1.13923029784331e-05
-1.50011548078484e-05
-2.00200327814589e-05
-2.0568441519554e-05
-3.89892369620606e-05
-2.68967477184243e-05
-2.45141593136117e-05
-1.32001339297251e-05
-5.78861820739926e-06
-1.45430981324465e-05
-2.08896667173804e-05
-1.93233980524334e-05
-3.19841450251507e-05
-2.95962828281798e-05
-2.61509715295269e-05
-1.85574301062281e-05
-1.29282690807832e-05
-6.97192940336611e-06
-5.97098966859459e-06
-5.07354969736485e-06
-2.25434747439124e-05
-3.17726302576143e-05
-4.42209323343549e-06
-2.28434325188863e-05
-2.27157630968107e-05
1.6521784689766e-05
-1.22807747853632e-06
-1.56014842885112e-05
-1.58379139557968e-05
-8.63241983581842e-06
-1.27330376867395e-05
-3.04660264257881e-06
5.55016850235809e-06
-6.90055955037005e-06
-3.73628723783331e-05
-2.2397235135757e-05
-1.0248971551161e-05
4.46982658297441e-06
-1.09099807628182e-05
-1.15870641242355e-05
-1.61539194814002e-05
5.07497919113183e-07
-1.18176072122818e-05
-4.49253991443072e-05
-4.51758791919571e-06
-1.96688209006051e-05
-2.98989082632332e-05
-2.48628024479864e-05
-1.12750809730595e-05
-1.98661992377026e-05
-1.82008666119385e-05
-1.12060040358047e-05
-1.29353575305589e-05
-3.20310907110385e-05
-3.18602065013559e-05
-1.32978671385288e-05
-2.35688890773095e-05
-2.76081048286243e-05
-2.70525935354001e-05
-1.36535580421003e-05
-1.32785652265006e-05
-2.79188409400322e-05
-2.39617189111812e-05
-3.76560939584494e-06
-8.79144512275995e-06
-1.69239174245597e-05
-1.10231756775908e-05
-8.59899207634201e-06
-1.77717846891514e-05
-2.98141807403138e-05
-1.09323014992651e-06
-8.20681333814282e-06
-4.08865194944627e-05
-1.65382243072114e-05
-6.65773692185969e-06
-1.27584356782932e-05
-3.68187485420121e-06
-2.05376039536867e-06
-2.2519244074171e-05
-4.32803702665576e-05
-1.8216119421832e-05
-3.75656342064678e-05
-2.29619340904809e-05
-3.70803951564896e-05
-2.50670126690761e-05
-1.04098164378784e-05
-3.10911892426684e-05
-1.79128080864473e-05
-1.21919970841222e-05
-3.32423789419222e-05
-3.01294342872927e-05
2.88989398024028e-06
-3.55681036479616e-05
-1.25484141264058e-05
-5.715605347119e-06
-1.93192730626604e-05
-2.0147171693478e-05
-2.94965527541624e-05
-3.37183573860074e-05
-1.47616416411698e-05
-1.1166312153195e-05
-4.70462867293443e-06
-1.07698674850197e-05
-4.27464800950008e-06
-4.41289093038849e-05
-1.76991393237656e-05
-1.04325292845946e-05
-2.33341458894849e-05
-3.44464382905933e-05
-2.99675672033527e-05
-3.3599970873712e-05
-2.27303053797495e-05
-2.52612177575795e-06
-2.72815406352041e-05
-3.04839629080581e-05
-1.72829557835621e-05
-7.41133676536551e-06
-6.44119263524828e-06
-1.82266362933361e-05
-1.99889045968707e-05
-2.105959782444e-05
-1.07015036612372e-05
-2.42438727184383e-05
-2.89407007278616e-05
-1.13269007039964e-05
-2.0117488134603e-05
-2.79920671601717e-05
-2.52582957561691e-05
-2.2567379663132e-05
-1.68866145164059e-05
-3.5067281003335e-05
-4.07975668654905e-05
-2.55982702402316e-05
-1.71000557073895e-05
-2.48688007560781e-05
-1.22324023995745e-05
8.78070251859981e-08
-2.13559991645712e-05
-1.65229705363912e-05
-3.48227439448113e-05
-2.73719265847255e-05
-2.88208396766727e-05
7.06749331965367e-08
-1.76487275556225e-07
-1.13490831318752e-05
-3.17072586168123e-05
-2.85479100768925e-05
-2.55082464192729e-05
-1.76614515600831e-05
-2.63860131953009e-05
-3.02496761323958e-05
-1.28651202577188e-05
-9.77339433865968e-06
-4.04147108360294e-05
-3.87893444609405e-05
-3.51858071801038e-05
-2.48168169488706e-05
-1.8971596517607e-05
-4.24041235604796e-06
-1.64185646875594e-05
-2.81593138384065e-05
-2.55782097837121e-06
-3.60552785991536e-05
-6.82653934844649e-06
-1.27650800089809e-05
-6.37733686397199e-06
-7.67345142011724e-06
-2.6777432835886e-05
-1.67883607436763e-05
-2.46713544755884e-05
-2.0210237723185e-05
-1.91232199236665e-05
-1.92393838063891e-05
-3.39116163296121e-05
-3.45223970093444e-05
-1.30993734747666e-05
-4.86181952048452e-05
-2.81740522553681e-05
-2.23720678480533e-05
-3.27451362425737e-05
-1.48745995128273e-06
2.19932483378821e-06
-2.40425341817933e-05
-1.30072039257754e-05
-2.20265638435946e-05
-3.45565858205944e-05
-1.34336879643247e-05
-1.43997404679363e-05
-5.26674972395107e-06
-2.2043317767319e-05
-1.37491999550656e-05
-1.19558672371385e-05
-1.56683976516839e-05
-3.47575065193594e-05
-2.20950756750087e-05
-3.55188842859629e-05
-1.65735078103842e-05
-1.04670872838942e-05
-2.79669397420401e-05
-7.4521511559587e-06
-1.41458012595515e-05
-1.2339068276551e-05
-4.28407593786639e-06
-3.1877125363536e-06
-2.00900849514386e-05
-2.46535361734614e-05
-2.77119934430122e-05
-3.54050178622406e-05
-2.57027183448884e-05
-1.41072794321077e-05
-4.45611471188907e-05
9.33927059027561e-07
-2.73076547049823e-05
-5.77368552154611e-06
-3.46564511664046e-05
-2.1749605962817e-05
-9.01023868121455e-06
-1.05021145941806e-05
-3.64928153494527e-05
-3.16534800319824e-05
-2.64442553690337e-05
-3.83445347738514e-05
-3.70399207708432e-05
-1.91816212165973e-05
-1.97882775285327e-05
-2.20501620839233e-05
-2.73880072399538e-05
-2.63758579954444e-05
-1.35423820338544e-05
-3.05225343201982e-05
-2.8609888430677e-05
-2.54654180824925e-05
-1.87684464295247e-05
-5.89010074875188e-06
-1.22544702760298e-05
-1.12289726085507e-05
-1.9411321296148e-05
-2.92686736874376e-05
-7.31350148643357e-06
-2.82692414737122e-05
-1.4199690886864e-05
-2.78154359473021e-05
-1.78264247541948e-05
-2.20223864684106e-05
-2.20270961371067e-05
-1.02982096283609e-05
-1.46290470091523e-05
-9.93097507803897e-06
-1.50770355307639e-05
-2.9640719673435e-05
-2.85767519409886e-05
-6.9352210530772e-06
-1.92333720414734e-05
-8.39091703654094e-06
-1.57853508504018e-05
-2.16084673923772e-05
-1.77916893075382e-05
-2.10626396635101e-05
-1.47484447689539e-05
-1.02515839535281e-05
-9.91526253662806e-06
-2.16975164085805e-05
-2.34168665925734e-05
-1.82898599447372e-05
-3.87600691213396e-05
-3.39177731799039e-05
-7.41146303240453e-06
-9.1524572329453e-06
-2.84518112008234e-05
-1.53906714317578e-05
-1.95488121153362e-05
-2.47656353413217e-05
-3.57984853185295e-05
-3.89618170507265e-05
-1.75973553981896e-05
-2.8199567637441e-05
-3.15267487598114e-05
1.6182419481842e-05
-1.80530048264953e-05
-2.32113782283804e-05
-1.80963228396085e-05
-2.47932038782658e-05
-1.25940741159302e-05
-1.46870423376162e-05
-2.59702906119676e-05
-3.42972605551528e-05
-3.16085563421056e-05
-1.5294127174148e-05
-2.94657030897784e-05
-3.72295446173704e-05
-3.00051464351556e-05
-4.280713202254e-06
-1.59964885423248e-05
-2.20711081270898e-05
-1.94362661843472e-06
-2.71920757583416e-05
-1.14745321765093e-05
3.16768152307912e-07
-6.59385759103193e-06
-1.43531176618464e-05
-2.82598861650594e-05
-1.12418643720753e-05
-2.16138425492796e-05
-1.83838364163532e-05
-2.14262031447735e-05
-1.31519276837183e-05
-4.01573231568271e-05
-1.44667952701471e-05
-1.90018552748189e-05
-1.03301519168142e-05
-2.33975967599042e-05
-3.88719362791184e-06
-4.18982020006559e-05
-3.31827577569868e-05
-8.44081972648438e-06
-4.27562225513636e-05
-2.55415763324948e-05
-1.49979899812456e-05
-2.70478577330199e-05
-2.88996540353113e-05
-2.00788006995633e-05
-3.52325149539595e-05
-1.23400159696348e-05
4.77878538134681e-06
-1.63022324801114e-05
-1.38689920618809e-05
-2.07538921868156e-05
-4.13921258160318e-05
-2.97959225515812e-05
-3.34284036824156e-05
-3.22512257724309e-05
-2.32627741119206e-05
-4.37406450271902e-06
-2.11530753675999e-05
-3.52270065608742e-05
-8.67113205507125e-06
-5.51541900152975e-06
-5.0459711701668e-07
-2.24125901205129e-05
-2.69417552233063e-05
-3.80453140461478e-05
-2.41501171285301e-05
-2.39612236631584e-05
-5.8900813789307e-06
-1.63661941866741e-05
-2.00556987146301e-05
-1.00903129996264e-05
-1.09972469962355e-05
-1.52561963176401e-05
-1.78333809320506e-05
-3.53976031552447e-06
-1.56973300361093e-05
-3.06497999046346e-05
-1.44879112882208e-05
-7.97003095356097e-06
-1.52116352845338e-05
-1.58711994781358e-05
-1.68034947917987e-05
-2.86810394253744e-05
-6.95210447916634e-06
-4.49374783454565e-05
1.63241311448977e-06
2.79803066353025e-06
-1.36744469885014e-05
-1.01610155523375e-05
-2.81035453183864e-05
-2.88167899406403e-05
-1.97914565214049e-05
-1.13194106213284e-06
-3.62259644179026e-05
-1.07504070087618e-05
-1.39600877295677e-05
-1.80797225923152e-05
-2.37741187027612e-05
-1.22413576636618e-05
-1.86870988519098e-05
-2.04536954122851e-05
-2.37601433164434e-05
-8.60336518485811e-06
-2.34566528989511e-05
-1.67145923684565e-05
-3.48337255935383e-05
-1.07208153465842e-05
-2.63475346635751e-05
-1.20463061743917e-05
-1.60784395739992e-05
-2.8567954866391e-05
-2.77321110045146e-05
-3.15349073187696e-05
-2.17332186482753e-05
-2.33340610123037e-05
-2.28470414419973e-05
-2.73122290537952e-05
4.93500015438192e-06
-1.02177309781206e-05
-4.81475150066353e-06
-2.07238818930063e-05
-3.97023211008327e-07
-1.60663665926669e-05
-1.30511121766301e-05
-1.61423795840493e-05
-1.53963910807778e-05
-2.44101286731923e-05
-4.61895383479122e-05
-1.57396702209467e-05
-1.87684223639031e-05
-3.28050175627769e-05
-5.86436204213222e-06
-2.6859651079367e-05
-2.93946371678184e-05
-1.11287270547034e-05
-6.56299098445479e-06
-2.00570192329977e-05
-2.08670111857416e-05
-7.37734826307314e-06
-1.0517100281927e-05
-8.63942392426135e-06
-2.71773802528169e-05
-2.68379611859372e-05
-2.90030685536242e-05
-3.72214888039982e-06
-2.71578557289861e-05
-4.23556754493113e-06
-7.76489701846234e-06
-1.32514509287291e-05
-2.5569470594689e-05
4.60264588682526e-06
-1.52321878297403e-05
-3.79291035455555e-05
-1.22773616296446e-05
-1.09993846111519e-05
-1.92172814314816e-05
-4.20077326056809e-06
-1.91865065442474e-05
-2.2044204369939e-05
-3.01866286651244e-05
-3.071813433365e-05
-1.89605153864654e-05
-1.92522817834041e-05
-3.36205046488768e-05
-5.62148731929424e-06
-1.91164919511928e-05
-2.12411537557964e-05
-2.82893177420322e-05
-2.25820872926984e-05
-1.02002357322545e-05
-4.29059307333246e-05
-7.77943781670614e-06
2.08898742153499e-06
1.33173477958934e-06
-2.5019263476882e-05
-2.26957043730452e-05
-1.97604587650306e-05
-1.89716755484553e-05
-2.37902836586218e-05
-1.35999631862952e-05
-1.150546722165e-05
-2.70190098697116e-05
-1.8353970475221e-05
-1.96573052618927e-05
-2.88036978013757e-05
-3.82203826373343e-05
-6.08637800422689e-06
-1.08685694778866e-06
-1.82632632217818e-05
-1.09690159863641e-05
-2.01008377684686e-05
-3.70800965613036e-05
-1.9272827504545e-05
-1.87254056687993e-05
-1.37937330041123e-05
-3.02022906338384e-05
-1.04818639460347e-05
-2.04849789159616e-05
-2.46875546994243e-05
-2.0385599242799e-05
-4.20281254882198e-06
-2.44780503726044e-05
-2.19399192412252e-05
-3.48929919851153e-05
-2.65311565375369e-05
-5.04962685946094e-05
-2.39088491292246e-05
-3.77081953917436e-05
-4.16880947645681e-05
-4.6454836512459e-06
-1.43295231864893e-05
-1.99656518246606e-05
-1.37025073711e-05
-1.5923057931445e-05
-1.71525612931606e-05
-2.30675456014328e-05
-2.10336576301896e-05
-9.77130165675243e-06
-1.46819685529339e-05
-2.87906909263042e-05
3.41747226641402e-06
-2.89397040232273e-05
-2.45230708377451e-05
-1.44269647770723e-05
-1.55892260211211e-07
-1.32113107384619e-05
-4.1866472085702e-07
-2.11486495462781e-05
-2.18429446945408e-06
-1.16979420530569e-05
-2.8681291577253e-05
-2.27454835772592e-05
-2.08009059810081e-05
-3.39761969101842e-05
-5.98074680495049e-06
-6.81334711754346e-06
-1.66647106883388e-05
-1.43101321567773e-05
-9.3396488128658e-06
-8.4400759585372e-06
-1.35836778876915e-05
-1.38614010874872e-05
-2.8562315558253e-05
1.2126220847484e-06
-8.79000523377511e-06
-1.40557664191889e-05
-2.16403682376536e-05
-3.48462971612136e-05
-2.47110300866606e-05
-2.03669582649983e-05
-3.41281924009269e-05
-8.97421275592802e-06
-2.44867574025184e-05
1.18565077068773e-05
-2.48502825257594e-05
-2.26395374605252e-05
-2.10223320920553e-05
-2.2943199290312e-05
-1.17040692148483e-05
-2.69984496194314e-05
-2.09929899545932e-05
-9.70174105407041e-06
-3.31623000559248e-05
-2.48978554650452e-05
-1.32814326717997e-05
-1.82671292505097e-05
-2.41333710762761e-05
-2.69525689881147e-05
-3.46812198173144e-06
-2.08792096163879e-05
-2.44049748196378e-06
-1.37250335673846e-05
-2.21898894101034e-05
-1.15296216403883e-05
-3.47474945536514e-05
-3.17785433389752e-05
-4.23059888103161e-06
-2.48470638798181e-05
-1.2547812364737e-05
-4.12578429962738e-05
-2.64086429529182e-05
-1.7396554038672e-05
-1.89019704378693e-05
-2.53704786319727e-05
-1.1352723742196e-05
-2.22580633202625e-05
-1.26020879363605e-05
-3.42578956761266e-05
-2.67696949246307e-05
-2.51138292231584e-05
-8.58098858789608e-06
-9.65316536176851e-06
-2.89270547016576e-05
-4.2633629738594e-05
-3.33730432875708e-05
-2.24041722576802e-06
-1.97719268887513e-05
-1.09214826235014e-05
-9.19937430359623e-06
-2.92176562671767e-06
-2.10495467195519e-06
4.87546997449272e-06
-2.83154141709656e-06
-9.08410623289236e-06
-2.60050865436734e-05
-2.85413639596943e-05
-8.83438306784543e-06
-2.41535516216641e-05
-2.53425623241246e-05
-1.52365246648966e-05
-9.45831931420202e-06
-3.44340973970288e-06
-1.5550860439806e-05
-4.84510363258964e-06
-1.62399964152278e-05
-2.73804840826229e-05
-1.22798166875423e-05
-2.6680305323262e-05
-2.03119661384929e-05
-1.77476077824683e-05
-2.3333791217662e-05
-2.13209140763936e-05
-5.63038787296548e-06
-1.95968255067213e-05
-1.39920046195636e-05
-9.11257090660849e-06
-1.64138104862071e-05
-1.17410156385461e-05
-3.15213608441408e-06
-4.16477276508036e-07
-9.86556875848013e-06
-1.1493961200717e-05
-2.28887543211086e-05
-2.31633241902484e-05
-3.33879045291864e-05
-1.72141062537799e-05
-1.60098392171881e-05
-1.21175516980416e-05
-3.25303605929218e-05
-1.68567977684084e-05
-1.11589916434674e-05
-1.41474386750401e-05
-3.70407888092802e-05
2.36610790932939e-06
-1.6707787794664e-05
-1.97593798028615e-05
-1.37396528223768e-05
-7.41476267403143e-06
-1.11670084887184e-05
-5.22171121105233e-06
-2.42432566263775e-05
-2.54231448867135e-05
-1.78170439349685e-05
-3.00682505797842e-05
-2.23125996800853e-05
-2.49670399289507e-05
-1.2537303578657e-05
-1.8529014104945e-05
-3.72534163460551e-05
-2.41125234314048e-05
-1.62045212707904e-05
-6.56517077214414e-06
-2.04059445305792e-05
-9.61430590902017e-06
-2.03555360113835e-05
-6.2639478258773e-06
-3.23688862357435e-05
-2.76719682315333e-05
-1.37971734601749e-05
1.16004667428256e-06
-3.46239731462376e-05
-2.14169958714536e-05
-2.98125075548649e-05
-1.9984458618598e-05
-1.99897877199432e-05
-2.2107034334353e-05
-2.04822863479925e-05
-4.09202327242816e-05
-7.75818480694605e-06
-2.14280180959963e-05
-3.71528217401917e-05
-1.47741352400164e-05
-8.16885522096915e-06
-5.47999912580137e-06
-7.20364667715346e-06
-1.91663438284208e-05
2.90068541420748e-07
-1.07121869781929e-05
-3.24151091383991e-05
6.90630725376224e-06
-2.06338675998967e-05
-2.53971898418512e-05
-4.8849406118258e-07
-3.35234731842887e-05
-2.62111211594678e-05
-2.26295142945392e-05
-7.35818330960308e-06
-1.03293391011882e-05
-2.95968637486206e-06
-1.77094841150806e-05
-1.83646368563687e-05
-2.29711086865972e-05
-3.53712261871958e-05
-2.87363146167403e-05
-4.46090854016221e-06
7.08323189516735e-07
-2.12981287966019e-05
-2.55450125057468e-05
-2.84369672607886e-05
-1.65658117357972e-05
-3.47165449591057e-05
-3.90036922409568e-05
-2.28724284982599e-05
-1.332659252153e-05
-3.31479472884338e-06
-2.88792096728607e-05
-1.58287380783337e-05
-2.66583874179675e-05
-1.74458885206142e-05
-1.72867673608928e-05
-1.94216443952794e-05
1.51400067177987e-05
-2.55915548181947e-05
-1.61979747573938e-05
-3.49902818647792e-05
-5.95983246152898e-06
-6.83361519412522e-05
-2.5016361138758e-05
-2.33080160375351e-05
-3.64155089840293e-05
-1.58096182609849e-05
-4.65715005044962e-06
-2.08852387752972e-05
-4.56757803102017e-05
-2.51063738660355e-06
-1.16375435998967e-05
-3.97746748743586e-05
-1.54264208428112e-05
-1.23786641464153e-05
-2.28137816865158e-05
-2.24169761300627e-05
-2.73854821394412e-05
-4.23543125939802e-05
-1.86958794811288e-05
-1.08594266985895e-05
-1.48654153936265e-05
-1.64313868258694e-05
-5.4935905305208e-06
-2.72561121683425e-06
2.16880907738645e-06
-3.14697723594271e-05
-4.26442810887095e-05
-5.24259425448922e-06
-2.94173547612757e-05
-1.37987465515866e-05
-1.90959897531448e-05
-9.29983925670618e-06
-3.65132481399429e-05
-1.51172104371322e-05
3.30051515365177e-06
-1.98725874123011e-05
-1.33544360343831e-05
-3.08735614448492e-05
-2.76835366142116e-05
-2.19136919612683e-05
-1.57429969324534e-05
-6.05014990723256e-06
-1.24940528344625e-05
-2.38176779119419e-05
-1.34696661786575e-05
-1.87612243197222e-05
-3.45535289544367e-05
-2.47551770514847e-05
1.48995784080153e-05
-2.69401620659307e-05
-1.13296266373475e-05
-2.72231267880163e-05
-3.97311530000598e-05
3.23217933540433e-06
-2.41000814324702e-05
-1.90945891871817e-05
-2.92845369271293e-06
-1.12845373195992e-05
-2.20785535762291e-05
-2.10045768959247e-05
-2.43965391575312e-05
-2.59876563064647e-05
-7.91208672226161e-06
1.75629622339595e-06
-3.95383482930806e-05
-1.42120995802375e-05
-2.64660245105546e-05
-1.98008087352599e-05
-5.39445029825126e-06
-2.6348640651343e-05
-2.14333889557527e-05
-1.91159990352531e-05
-2.87763420608398e-05
-1.58163706319219e-05
-9.78691066101545e-06
-1.73375728152859e-05
-2.57198938008176e-05
-4.05299382593274e-05
-1.17384508095004e-05
-1.68490579728031e-05
-1.25079852694898e-05
-2.60753859683142e-05
-4.20167258061465e-05
-6.5201850012728e-06
-9.73271265664961e-07
-3.19086563839836e-05
-3.40393738519133e-05
-2.64762203343149e-05
-1.02213566945079e-05
-1.91618887151964e-05
-3.11466750806953e-05
-1.69066944431995e-05
6.58886420477801e-06
-1.54488583069812e-05
-1.56502904466929e-05
-2.28168103719471e-05
-3.93381428115297e-05
-3.79340618566009e-05
-3.9328466122519e-05
-2.31231035953291e-05
-1.86949272185745e-05
-2.86852155994361e-05
-1.2031621866522e-05
-8.55055708771591e-07
-1.9083439077474e-05
-2.08665903304834e-05
-3.7157031916089e-05
-6.75902688272356e-06
-1.92896503616917e-05
-6.95014774896457e-06
-1.35662048520077e-05
-4.90905986334021e-06
-2.52622079001507e-05
-1.27970339071855e-05
-7.82512891050837e-06
-3.54940156741775e-05
-2.08930791612789e-05
-3.42250777893266e-05
-4.74760534475909e-05
-1.45562804864737e-05
-1.1007830716956e-05
-3.27268459470585e-05
-1.4925735289327e-05
-1.26869732067292e-05
-1.84366779694383e-05
-1.82707564380246e-05
-2.91107987840651e-05
-1.38665458577301e-05
-3.62845296942543e-05
-1.75446363692914e-05
-2.10661188991177e-05
-2.1536111017011e-05
-1.40901337400986e-05
-1.9912819190239e-05
-3.69356901146991e-05
-1.42683215723639e-05
-1.73005040218169e-05
-2.30462874506445e-05
-1.8007900683506e-05
-2.5546049317085e-05
-3.29683246041519e-05
-6.8986991408887e-06
-1.64562486411688e-05
-2.62241339420014e-05
-4.34412464629399e-05
-4.03243939291836e-05
-3.15828981992011e-05
-6.7939190806844e-06
-2.32647049509177e-05
-2.03317511576845e-06
-1.88830563609699e-05
-2.2583792959196e-05
-9.94363939740079e-06
-1.87536837646414e-05
-1.82111205294726e-05
-1.46344547054633e-05
-3.48850544339884e-05
-4.93070130556955e-05
-3.54841195193188e-05
-1.6550483455782e-05
-1.81787393917108e-05
-3.76669137676747e-05
-1.77290594066069e-05
-3.04745862599952e-05
-7.74817502781798e-06
-4.17324987671649e-05
-1.80639492316894e-05
-1.39973322083827e-05
-1.32236770801453e-05
-1.64612680995803e-05
-1.29433990291918e-05
-2.84859023241636e-05
-2.34113214142959e-05
-1.52178245217613e-06
-1.85497005453389e-05
-1.13081766905994e-05
-2.34535811568193e-05
-9.53317533543078e-06
-3.15846475652106e-05
-2.08274225629398e-05
-2.05015065517173e-05
-3.1668548031726e-05
-3.04921755410199e-05
-4.15840629303389e-05
-1.94461773030213e-05
-2.11270767928146e-05
-1.34189368850684e-05
-3.48087602698763e-05
-2.4184908524415e-05
-3.36417457536859e-05
-1.36844165033771e-05
-3.72805327590697e-05
-2.7621658960886e-05
-2.87531655568691e-05
-2.37380540104496e-05
-3.21191466678795e-05
-2.57157844054007e-05
-1.18228925069222e-05
-1.04981604347254e-05
-7.11481381909245e-06
-8.87428003604687e-06
-2.39646899956016e-05
-1.60934340887265e-05
-3.09476143770647e-05
-1.97365351858452e-06
-2.54172507322805e-05
-2.73177987111741e-06
-4.13131233363859e-05
3.62158227719569e-06
-1.94939351720881e-05
-4.58821112875772e-06
-8.79506624112424e-06
-1.76838175824056e-06
3.57685371410811e-07
-1.47029257600515e-06
-1.97337792192742e-05
-4.01953047879926e-05
-1.55869305602057e-05
5.21190105609288e-06
-1.01697259214561e-05
-2.95661275765596e-05
-9.98359184303191e-06
-8.09940602601275e-06
-3.16939315834121e-05
-1.55036724111392e-05
-2.52891579832486e-05
-3.15418595893983e-06
-2.46692645078577e-05
-2.07799223601207e-05
-2.05390804494718e-05
-2.49175879060912e-05
-2.06875603050948e-05
-2.26232954651897e-05
-2.9180054054636e-05
-2.15081676728355e-05
-1.47466585995216e-06
-1.53331634921403e-05
-1.61161273663573e-05
-2.16451978452539e-05
-1.46932721289707e-05
-2.68984921853212e-05
-1.85775754548811e-05
-1.31187666400739e-05
-7.27369840452561e-06
-5.04221054527747e-05
-1.88204191721781e-05
-1.18309526808988e-05
-1.80575090810624e-05
-2.4608308960184e-05
-1.80625584377515e-05
-6.51216559092854e-07
-3.05187037874255e-05
-3.08357878084678e-05
-3.04487261920448e-05
-1.64348430553476e-05
-9.25799195833818e-06
-1.77515222350606e-05
-1.43107845284891e-05
-1.2940004916121e-05
6.65274912502068e-06
-2.49940665104993e-05
-5.69460332389611e-06
-2.44628333535244e-05
-1.01397064720936e-05
-6.79599570565823e-06
-3.87039576209809e-05
-3.87808957568368e-06
-2.60127248332142e-06
-1.73703571603413e-05
-1.50330425941028e-05
-2.98419851943066e-05
-2.21852373153821e-05
-3.44110797649356e-05
-4.17967942832745e-05
-4.0405698211744e-05
-9.7593831806665e-06
-3.20963894972897e-05
-3.06189033618476e-05
-2.0678582454591e-05
-2.9624453216861e-05
-1.53446844035377e-06
-1.60553239913473e-05
-1.6070302331296e-05
6.20171618703798e-06
-1.32592067403703e-05
-1.65436928294177e-05
-1.63876213011568e-05
-4.09580964128439e-05
-1.72550063305967e-05
-2.29161346494475e-05
6.40215669714405e-06
-2.07891875442558e-05
-8.52322399212444e-06
-8.28517109182321e-06
-1.11214707591526e-05
-5.42831987345139e-06
2.21786673750122e-06
-2.11280870901205e-05
-2.30442634035473e-05
-1.44560231056569e-05
-1.79009902883334e-05
-5.55466306548541e-06
-3.47470894035228e-05
-4.35085792139613e-05
1.92588357671082e-06
-1.37781955853979e-06
-2.28460365434641e-05
-1.64157510447092e-05
-8.7896094173699e-06
2.00656997083558e-06
-2.2866264911804e-05
-1.18759644014398e-05
-4.77489162545815e-06
-2.5414650230186e-05
-2.05466477621969e-05
-5.73293508885794e-06
-1.20747237466884e-05
-5.38489128128466e-07
-1.71500746820602e-05
-2.70036886418495e-05
-1.093462841148e-05
-1.25122284302755e-05
-2.23573203063404e-05
-7.39725983657751e-06
-1.4098565415345e-05
-8.06919456022856e-06
-3.08640344895716e-05
-2.66061515165977e-05
-2.09404725304383e-05
-4.17519793020636e-06
-1.23284925943931e-05
-3.18669150089987e-05
-2.03915408415881e-05
-2.23721666114791e-05
-1.49939681979578e-05
-7.81022568007235e-06
-2.327698478634e-05
-2.24112406130999e-05
-2.75029157368747e-05
-3.69680326434705e-05
-8.37677472939106e-06
-2.51006606536517e-06
-2.25557115361898e-05
-1.60713255785684e-05
-3.44780165909102e-06
-2.90394962791725e-05
-2.44829309195466e-05
-3.37304300368883e-06
-3.93568495372726e-06
-1.46882555915959e-05
-3.36574557409549e-05
-2.03902170149502e-05
-1.02635903878685e-05
-1.41253694938913e-06
-2.82292755699347e-05
-1.33199674123941e-05
8.64068293052965e-06
-1.38458085910231e-05
-2.56398225770081e-05
-1.60597298648216e-05
-2.36741790614218e-05
-1.04123947665767e-05
-3.13426383499549e-05
6.50348890400944e-07
-3.55695826112911e-05
-1.65070339887886e-05
-1.45289756675323e-05
-2.8269768635658e-05
-8.37716110021632e-06
-1.65238024601055e-05
-2.2196269239071e-05
-1.38283232447519e-05
-2.96563227471036e-05
-1.43839967130636e-06
-1.51740512094491e-05
-1.82776418768957e-05
-1.90637896638021e-05
-8.1418262676948e-06
-2.73961905372907e-05
-1.35119047491804e-05
-2.1663540961295e-05
-3.47184458306589e-06
-7.87265355134025e-06
-2.28969476312065e-05
3.49255647515912e-06
-3.57913273935927e-05
-4.62211691324076e-05
-2.99326993749363e-05
-9.31906652112447e-06
-4.4630691830174e-05
-4.19390707684595e-06
-2.72234643420989e-05
-4.36161751941202e-05
-3.54430732025281e-05
-1.13655382794251e-05
-1.76584991143791e-05
-1.9466868352592e-05
1.20209282407787e-06
-1.53896817740724e-05
-1.50733527383272e-05
-1.35072255802244e-05
-2.12378597105618e-05
-3.32039734190904e-05
-3.54598549467117e-06
-1.10885587670589e-05
-2.45574086509546e-05
-8.88524286318419e-06
-1.87039142117913e-05
-2.34367912401146e-05
-1.59382930587217e-05
-2.22832259257382e-05
-1.23842431875143e-05
-6.05660107074318e-06
-3.55113498220343e-05
-1.44164367716787e-05
-9.98521016191731e-06
-4.3026068696441e-05
-2.91969557813547e-05
-1.43025930246863e-05
-1.35413097612336e-05
-2.31250332887084e-05
-1.67580487178717e-05
-2.14085313833178e-05
-2.26794467127064e-05
4.39453525707048e-06
-2.45689378904431e-05
-2.68755743669063e-05
-2.31697221529157e-05
-3.35766467072421e-06
-2.42500053359503e-05
-2.32484975793895e-05
-1.90536124991537e-05
-3.66060951400164e-05
-3.89166816239428e-05
-1.22343519503439e-06
-2.88013395407607e-05
-1.37890377921283e-05
-2.62373019041316e-05
-1.94526783547047e-05
-9.566361737916e-06
-2.06504261927905e-05
-1.18655165239932e-05
-7.0653655506765e-06
-9.34523413819097e-06
-8.96162874622248e-06
-1.72788621768765e-05
-1.58047880388072e-05
-2.2800476046235e-05
-2.38355116283498e-05
-5.91618547899679e-06
-2.34296877835176e-06
-1.61015171834287e-05
-1.68140753741265e-05
-1.35559666251174e-05
-3.58060016580231e-05
-1.36854321322655e-05
-3.76717810038388e-05
-1.49241628801586e-05
-1.28746029376269e-05
-1.72425239050192e-05
-3.26702447653533e-05
-1.33678648013483e-05
-1.87577594953137e-05
-3.11681223308396e-05
-2.52273876216261e-05
-6.30683810059757e-06
6.16264493814802e-07
-3.26529733190651e-05
-2.28870943598115e-05
-1.93463791592155e-05
4.20751663184043e-06
-2.87408458503449e-05
-1.69486245797031e-05
-3.81169690081113e-05
-2.17964889366729e-05
-2.1296418257669e-05
-1.45157359039542e-06
-2.94027456982505e-05
1.08424550572311e-06
-2.93502351401664e-05
-1.90838116508112e-05
8.4796854196258e-06
-6.15852119393667e-06
-2.02663135738251e-05
-1.83276037516102e-05
-2.4109374450285e-05
-6.59047738364579e-06
-2.66249060436298e-05
-1.24622647640186e-05
-2.01352690952302e-05
-3.94332188780284e-05
-1.47275781900693e-05
-4.39916426955133e-06
-2.56985391428529e-05
-2.12778100299942e-05
-3.93643087067118e-05
-1.57636974570676e-05
-2.43049497925342e-05
-2.73652396905371e-06
-9.92827826650197e-06
-1.19687422227214e-05
-1.43101656551113e-05
-8.56558596843984e-06
-1.27622780619945e-05
-2.4063450081737e-05
-1.68450598085863e-05
-2.61576967765715e-05
-1.63110432585396e-05
-1.61549536630408e-05
-7.06798596748251e-06
-3.2984804612019e-05
-1.27163688970962e-05
-1.75470231198423e-05
-1.31485931116355e-05
-3.30670348329389e-05
-2.13652252609978e-05
-2.09027710399355e-05
-1.14936942206956e-05
-6.70378106465017e-07
-6.44703363406266e-06
-1.87343980256821e-05
-1.9982011736975e-05
9.56874372554679e-07
-2.69822775416939e-05
-9.63270773242891e-06
-4.4192167932503e-05
-2.21006444189078e-05
-2.37508539225655e-05
-1.38788979993774e-05
-4.77979821312137e-06
-2.23029616576306e-05
-1.46722896305422e-05
-6.12284539763757e-06
-1.63618961377908e-05
-3.04672840796533e-05
-2.17840841773629e-05
-3.58134031689653e-05
-9.06264593052328e-06
-9.40465474268014e-06
-2.31746304202504e-05
-1.23787504950485e-05
-1.07968021417698e-05
2.3956967487896e-06
-1.69894754750265e-05
-1.88300402607828e-05
-1.97100935900011e-05
2.25244623157774e-06
-1.17138898087033e-05
-1.46018922169899e-05
-9.34096564944846e-06
-2.80660708020598e-05
-3.31847884090202e-05
-3.72858288758521e-05
-3.55972188092466e-06
-1.46938462742135e-05
-1.80015532684742e-05
1.54229249168978e-05
-8.28622416172789e-06
-1.22253505303753e-06
-1.00606632602959e-05
-5.53471470009885e-06
-1.10311355261159e-05
-3.27092898659911e-05
-1.33482213796966e-06
-3.71862050394763e-05
-9.30402919679606e-06
-1.19708633362694e-05
-2.3999637075467e-05
-1.37518671146636e-05
-5.76865675748578e-06
-2.45132794547399e-05
-3.07735961722223e-05
-2.29276335644331e-05
8.79511748071304e-06
-2.98903778670426e-05
-3.89490716669682e-05
-2.82251661584825e-06
-2.34424325356472e-06
-7.97840688412715e-06
9.95047430763832e-07
-1.90603644487981e-05
-2.01200210116605e-05
-2.76113501976398e-05
-1.25818273813775e-05
-4.39283357237586e-05
-1.46182593378768e-05
-1.95417232643212e-05
-1.51839479108952e-05
-3.44788825947163e-05
-5.28290905396482e-06
-3.21021740527821e-05
-1.88529383390296e-07
-9.10912586505095e-06
-2.68463489354914e-05
-1.02604074629975e-05
6.59313321203223e-06
-2.64969137543979e-05
-2.44761374266683e-05
-3.59196221962638e-05
-1.70690518822985e-05
-1.53970550648779e-05
-4.06346142700713e-06
-2.33772010057969e-05
-1.3340668792781e-05
-7.02354363928013e-06
-2.97521320745628e-05
-2.35314818868516e-05
-3.93935417593998e-05
-2.45098694397444e-05
-1.81569251745313e-05
3.80460464356341e-07
-1.75258836263074e-05
-3.33222745121435e-05
-3.62491213698142e-05
-6.09338371917382e-06
-2.34927617099629e-05
-1.67273374410154e-05
1.85780287820053e-05
-1.37170015419343e-05
-3.92736272834116e-05
-2.29499103731738e-05
-1.27629181012226e-05
-2.6981733500391e-05
-3.12138525362056e-05
-1.12287462253468e-05
