# Supplementary material for: Research on computational propagation and identification of mine microseismic signals based on deep learning
Source: PLoS One. 2025 Oct 22;20(10):e0334641. doi: 10.1371/journal.pone.0334641 (PMC12543183; doi:10.1371/journal.pone.0334641)
Supplement: S9 Data — (ZIP) [file pone.0334641.s009.zip › 000101100000413.xlsx_0.txt_24.txt.txt]

-2.03767155374868e-05
-1.65223444141734e-05
-1.56221151735585e-05
-2.10776477092678e-05
-4.54850498690106e-05
-3.78812605793298e-05
-1.21478696415659e-05
-2.02691392564114e-05
-1.97257252676944e-05
-2.12669516851835e-05
-2.77729607065451e-05
-1.69182026795511e-05
2.33544807813192e-06
7.4285882854609e-06
1.19613290864489e-06
-1.37565353816489e-05
-3.26468215300117e-05
-1.23834807128566e-05
-2.60596264472142e-05
-1.55481019045781e-05
-1.20093419994984e-05
-8.19722379153607e-06
-3.53115367463086e-05
-1.31538968590114e-05
-2.28400647800876e-05
-3.92824097089685e-05
-3.58253208428752e-06
-1.62545783526348e-05
-2.74575194154586e-05
-2.07837309006627e-05
-5.93039232222322e-07
-1.88751972205361e-06
-1.31215544259174e-05
-2.35090433982107e-05
-2.25454139497345e-05
-2.97357182488385e-05
4.7039687661759e-06
-3.77436638089119e-05
-3.64523394980987e-05
-3.75612416952323e-06
-3.74768272862317e-05
-2.72326340924683e-05
-1.90083899981433e-05
-1.30905641625387e-05
-2.22678444404564e-05
-3.87405258605941e-05
-2.52054186783971e-05
-7.38205837562833e-06
-5.57549209803362e-06
-2.05621260047871e-05
-1.7688706447894e-05
-2.20058792607658e-05
-2.54306329660461e-05
-1.90287407876392e-05
-3.41697780610911e-05
-3.70796831966001e-05
-8.5626659233533e-06
-3.0611264209569e-05
-2.41179009203806e-05
-3.53015975376306e-05
-3.5760592574755e-05
-1.11886030993289e-05
-9.17498487494295e-06
-1.27860209020963e-05
-2.49057948393337e-05
-3.21144097559201e-05
-3.00057886435509e-05
-2.94527880900663e-05
-1.89613966137267e-05
6.59622906380282e-06
-2.31477257236843e-05
-4.71694766167713e-06
-2.22890049929921e-05
-2.95488942625944e-05
-5.48910196802381e-06
-2.46765329744146e-05
-2.15315171115298e-05
-3.02034252479162e-05
-1.16331862041791e-05
-2.81262141285647e-05
-1.49666629110056e-05
-2.96241258710792e-05
-8.9786755230226e-06
6.25375594008528e-06
-5.65784388117739e-06
-1.22459649292243e-05
1.42423133695136e-06
-1.52907994861549e-05
-2.66538433039433e-05
-1.76520865242764e-06
-7.74298815448188e-06
6.87309988743562e-06
-1.76379520382728e-05
-2.68886615388585e-05
3.1427638377076e-06
-1.65355114196184e-05
-3.07474083100897e-05
-2.42673696463948e-05
-1.63050987131778e-05
-6.22594170922457e-06
-2.27033441535333e-05
-3.24809485126079e-05
-1.928100707137e-05
-1.1551637370463e-05
-1.90156210685483e-05
-2.11403021124327e-05
-1.63787274598447e-05
-2.29910972178992e-05
-6.4180248739595e-06
-2.04040913854483e-05
-2.37902969664532e-05
-7.97837468335687e-06
-8.36440225514941e-06
-1.04107513657724e-06
-1.23636349510781e-05
-6.61954063365255e-06
-2.27487320974098e-05
-2.32224017079735e-05
-3.02215474795279e-05
-2.8926477144844e-05
-2.59760210131035e-05
-1.98626920585066e-05
-2.07199195026808e-05
-1.25290743265347e-05
-2.55070240399559e-05
-2.13717652358583e-05
-1.1486874130025e-05
-1.56507986483331e-05
-2.60538510286041e-05
-8.57620287277166e-06
-3.42937849990409e-05
-2.53098738446939e-05
-1.51539805074305e-05
-2.41605883689119e-05
-1.12171331814852e-05
-3.19617729592383e-05
-4.25291805202813e-06
-2.48725491764189e-05
-1.99826269863162e-05
-1.91217286588524e-05
-2.75348864208028e-05
-1.8412207643005e-05
-1.30283490803532e-05
-9.68623467220916e-06
2.0802839217509e-06
-2.42910202648351e-05
-2.48647194198396e-05
-7.02263317781814e-06
-2.61784911780539e-05
-2.46141842017871e-05
-3.45992431577311e-05
4.29722601311453e-06
-1.53435594259641e-05
-1.49198480481372e-05
-2.4766082405693e-05
-2.42132994667667e-05
4.21124765235376e-07
-2.04069435730841e-05
-1.72865839059539e-05
-2.9144846898624e-05
-5.62673367590039e-06
-3.63000160540402e-05
-2.96397288116225e-05
1.27274378784992e-05
-1.07505062576354e-05
-1.68321959253859e-05
-2.68829216578534e-05
-8.6116926443488e-06
-1.51256875708764e-05
-4.7137708714781e-06
-2.6678341879667e-05
-9.36842974406562e-06
-3.86860167966314e-05
-2.2347124879789e-05
-1.05419660116536e-05
-1.80728066795734e-05
-1.65660043803554e-05
-1.93581041300729e-05
-2.31041205917807e-05
-3.519584603492e-05
-6.56843201369278e-06
-5.93232676751175e-06
-2.01451513446519e-05
-2.3437583549725e-05
-3.07781471637495e-05
-1.79728694152901e-05
-2.12872259158935e-05
-1.93617999051667e-05
-2.19194587488061e-05
-1.60426533035135e-05
-2.65938637671096e-05
-2.81935569904407e-05
-2.61898473221536e-05
-3.42205313029692e-05
-2.50383157520323e-06
-3.04528854307933e-05
-2.32385081168721e-05
-1.58027303465898e-05
-9.86037991493451e-06
-2.15521525755602e-05
-1.27130085290385e-05
-7.91143388074709e-06
-1.73681658749565e-05
-1.36794858388756e-05
-2.05874906279787e-05
-2.47328257969986e-05
-1.43509442599531e-05
-1.1236601268107e-05
-2.550024510729e-05
-1.97045989653668e-05
-5.38413303176095e-06
-2.56091515825119e-05
-3.80873424938007e-05
-3.51403788884919e-05
-2.77873658913553e-06
-2.10387725546125e-05
-1.80568583456762e-05
-3.38052047402946e-05
-2.02578681266123e-05
-2.34670876849674e-05
-1.25982417349003e-05
-2.23481209728423e-05
-1.36911093341196e-05
-2.38806434963542e-05
-5.11093373146752e-06
-2.30121184646874e-05
-1.3865960636171e-05
-2.17243934169085e-05
-3.26288147721991e-05
-1.225707731062e-05
-9.99996430568043e-06
4.44915090752211e-06
-2.44542458317278e-05
-1.07589903465762e-05
-3.66521526800224e-05
-2.06110651282779e-05
-1.05891358930294e-05
-9.07405044792338e-06
-1.58247549538813e-05
-3.02135768733505e-05
-1.90852827459772e-05
-2.78690699228537e-05
-1.46715356024206e-05
-1.46662428076353e-05
-1.54896973398284e-05
-2.46116077865117e-05
-1.87649969734841e-05
-1.78945347079894e-05
-2.29334588238843e-05
-1.42342597341582e-05
-3.09475821249294e-05
-1.33008391752889e-05
-7.89034697010571e-06
-1.77813217619729e-05
-3.3813896438101e-05
-2.11410795174305e-05
-1.79243203114902e-05
-2.87445539120447e-05
-2.45844039405338e-05
1.70184874980738e-06
-6.80175904892296e-06
-1.84681964780248e-05
-1.47465527742183e-05
-4.26244527947276e-05
-2.72770942777122e-05
-1.33461981855796e-05
-2.98557609590317e-05
-3.85804320854474e-05
1.41662316888765e-06
-2.23058261436274e-05
-1.26537496233549e-05
-1.13921527143425e-05
-3.81551440864676e-05
-1.19421718762721e-05
-6.47402453535672e-06
-2.38930522531536e-05
-2.09986414140544e-05
-1.72666838294862e-05
-2.73649628946568e-05
-3.06087351960583e-06
-2.67885856899591e-05
-1.6682068778458e-05
-1.81158692923513e-05
-2.04695257882674e-05
-3.15154291318986e-06
-2.32213672395076e-05
-1.46792197502183e-05
-9.11950934438245e-06
-1.8497801607194e-05
-1.15305233447218e-05
-1.50130494414499e-05
-3.04780264695439e-05
-3.89580620102932e-05
-2.24856443148465e-05
-2.92046229076429e-06
-1.76033282674996e-05
-2.14215156384497e-05
-3.51037443504723e-05
-8.49361298002981e-06
-6.76572243983015e-07
-6.82400573032051e-06
-2.09671248766249e-05
-1.92216208606164e-05
-2.2339542434969e-05
-7.14048230919695e-06
-9.14256147560479e-06
-1.89841083320953e-05
-1.30645553447288e-05
-7.71196064147115e-06
-5.98620611790297e-06
-2.15992103465695e-05
-1.31804314652694e-05
-2.48041591114842e-05
-2.39639971260974e-05
-1.08045421499161e-05
-1.64737056608269e-05
-1.61760894373775e-05
-5.48078667574624e-06
-3.96363633106721e-05
-1.80394320081751e-05
-1.91482730623822e-05
-8.46649336365869e-06
-2.51737666392302e-05
-1.73871588323901e-05
-1.93145611343385e-05
-1.43602198868787e-05
-2.55246029946164e-05
-1.95008988652846e-05
-2.14621752906352e-05
-1.6890986857272e-05
-2.73705951891157e-05
-1.50309920765527e-05
2.4659696107168e-06
-8.88304808402797e-06
-6.23260100227538e-06
1.36755107794248e-05
-3.93595563750625e-05
-1.93891224341816e-05
-1.26038121039656e-05
-3.53155820056894e-05
-1.45482252304653e-05
-2.55841434190914e-05
-3.75420956118158e-05
-2.03652778974075e-05
-4.82998995165374e-06
-8.27156569003457e-06
-1.89237171814264e-05
-9.2370018353885e-06
-1.67830642616786e-05
-2.25699827654731e-05
-1.12953116662629e-05
-9.12230809087948e-06
-2.84748286720036e-05
-2.47883261357114e-05
-1.25027383956031e-05
-1.96719776704239e-05
-1.55361985205416e-05
-3.48098255831408e-05
-1.71951292250118e-05
-6.15788552701078e-06
-6.89620720590548e-06
-1.13069541680605e-05
-3.89545422354777e-06
-1.70634607158587e-05
-2.05237442715278e-05
-3.2057163105833e-05
-8.50425454575841e-06
-2.84695275762599e-05
-3.67055552860555e-05
-1.59666966387987e-05
-2.05676933731722e-05
-2.22867667648206e-05
-1.69080161069984e-05
-1.08209814990561e-05
-1.65994308649797e-05
-3.07507351745499e-05
-2.33236083860645e-05
-1.51710406808996e-05
-9.5809516699568e-06
-2.35092670900191e-05
-4.95661492471743e-05
-3.34296202457863e-05
-1.81257788287803e-05
-3.45569617263754e-05
-7.3827821515818e-06
-1.14274186526991e-05
-1.52342857693714e-05
-2.33807485171283e-05
-1.65593577735892e-05
-2.36665550124917e-05
-2.10448530789805e-05
-1.52411776098984e-05
-1.59613177614801e-05
-3.64690000948444e-05
-2.8953172076414e-05
-3.28835715550434e-05
-2.51500155400962e-06
-2.16178430547807e-05
-1.63382869428781e-05
-3.59607395474574e-05
-1.8233950845426e-05
-1.43529756930402e-05
-3.42699165522537e-05
-2.36399525922798e-05
-1.44853933532461e-05
-1.02964005103092e-05
-3.59694361531638e-05
-1.93299605452547e-05
-2.50424781342838e-05
-1.63527926172812e-05
-1.30012850309138e-05
-2.11915096718608e-05
-3.4049523899303e-05
-9.8257447223302e-06
-3.33749938005252e-05
-1.15946448629771e-05
-1.15127513882295e-05
-3.13849781747465e-05
-1.64098993368569e-05
-2.82942301198347e-05
-1.45543827586758e-05
-9.55335347787103e-06
-2.03542098027873e-05
-7.54761198394071e-06
-4.12467538093659e-05
-9.98034498958475e-06
-8.65486424695742e-06
-2.2901208920271e-05
-8.97069058412541e-06
-2.67313673666059e-05
-1.78776017987544e-05
-1.55700119653182e-05
-1.41133874562594e-05
-1.86353697778145e-05
-2.68250240253474e-05
-2.17133492715073e-05
-1.79501043707559e-05
-1.94470890617592e-05
8.43075990172975e-06
-2.80592976834414e-05
-1.39268103858536e-05
-2.5979854435417e-05
-1.98804117097263e-05
-2.69417341813343e-05
-2.55164481861354e-05
-1.46163087403457e-05
-1.85103334042174e-05
-6.37621255448592e-06
-1.96896942849598e-05
-2.52781087455076e-05
-2.22578143714636e-05
-2.06954123073615e-05
-1.39407787074426e-05
-2.93256238729089e-05
-1.16099508842456e-05
-1.00541211041632e-05
-1.76366356310442e-05
-2.70660676148724e-05
-9.30343170217872e-06
-1.91792672421846e-05
-2.99599863387e-05
-1.00718662494913e-05
-2.30610327535608e-05
-2.68446081135933e-05
-6.26460856184077e-06
-2.49227456267035e-05
-3.55879524290474e-05
-1.37783058881138e-05
-3.04135518763801e-05
-1.51910539399142e-05
-2.91820671072697e-05
2.49468076227773e-06
-4.0346199481411e-05
-3.14444627012523e-05
-7.61777896746073e-06
-2.78647763314221e-05
-2.08376073476257e-05
-1.44392276443508e-05
-7.31187075684721e-06
-3.19174416982085e-05
-1.34990583144104e-05
-2.87520006931586e-06
-9.57834385391732e-06
-3.70046287279146e-06
-2.37573070580233e-05
-1.00142737296888e-05
-2.91337613594665e-05
-1.23656915593467e-05
-1.24542816111247e-05
-3.05324809195562e-05
-3.04364531087414e-05
-2.13336864595955e-05
-1.16926700836672e-05
-2.23115304082682e-05
-1.40222882269029e-05
-2.67268877330712e-05
-3.13633113361642e-05
-1.7169534348496e-05
-1.32903700065819e-05
-1.43586053866175e-05
-1.06335935103634e-05
-2.42935336580444e-05
-9.78276051123343e-06
-2.47208508428598e-05
-6.79926889438565e-07
-1.43880873031689e-05
-6.0756868838392e-06
-1.71653625568351e-05
-3.12810731006639e-05
-1.15702366073535e-05
-3.30901107692206e-05
-2.22270459559549e-05
-1.88050066196635e-05
-1.64267783113224e-05
-3.48685663190353e-06
-6.5582687316931e-06
-1.73538529916564e-05
-3.07171079806206e-05
-1.86063454840917e-05
-4.27561982276646e-06
-1.26356137996275e-06
-1.30660311902424e-05
-2.75647449578514e-05
-2.59570274359274e-06
-5.78282715635414e-06
-3.21313651543171e-05
-1.99535739282309e-05
-1.1195389914548e-05
-9.33118119740588e-07
-2.95932222753433e-05
-2.12758728731456e-05
-2.71374905024999e-05
-2.14551532705849e-05
-2.07041178264291e-05
-1.23801653162805e-05
-7.74234300432766e-06
-3.19896398826689e-05
-2.36877002434859e-05
-2.93352320197924e-05
-2.67926927935644e-05
-2.00007526556379e-05
-3.84341753212882e-05
-1.94299505891262e-05
-1.84693507701858e-05
-2.73174179072903e-05
-2.27058066076616e-05
-3.63964279736092e-05
-7.47081898928559e-06
-2.83632722762508e-05
-1.8995817694726e-05
-1.9653685141851e-05
-2.44159465565612e-05
-1.22478049409152e-06
-3.43784917904316e-05
-7.00958883698016e-06
-2.07068149909149e-05
-1.89240714157291e-05
7.64918597906357e-06
-1.4415811449599e-05
-2.40347797505221e-05
-1.34771403635768e-05
-3.57002491917894e-05
-2.58239652550783e-05
-2.3428579480871e-05
-3.23543087715321e-06
-1.58820994091054e-05
-1.42968041488703e-05
-1.11805763523559e-05
-1.44615989078904e-05
-3.03219261036183e-05
-3.78144220957978e-05
-2.65790654029817e-05
-6.47642025460379e-06
-3.01076509308707e-05
-1.07470235309329e-05
-2.93016777347823e-06
-2.40186491405429e-05
-3.07281651791689e-05
-2.11326884235067e-05
-2.74502415797318e-06
-2.06782487431369e-05
-1.83281043574613e-05
1.93965363257344e-05
-1.78680234434021e-05
-2.41403475949016e-05
-2.69906486600913e-05
-1.17978451222328e-05
-1.0286379230754e-05
-2.68082702610855e-06
-9.6879186881028e-06
-9.0512363358148e-06
-1.33372587820632e-06
-1.18412871682433e-05
-1.73020288591791e-05
-1.05749671932445e-05
-1.10412770244987e-06
-4.00169553620217e-05
-2.20263054212076e-05
3.56078911293863e-06
-1.71471501743489e-05
-2.11796570840753e-05
-1.66760172686751e-05
-4.05922680229685e-05
-2.69965353813915e-05
-2.57750201106771e-05
-1.59865047646141e-05
-2.578859256891e-05
-9.18450654375676e-06
-2.57575725548294e-05
-5.21977512717246e-06
-2.66394734252194e-05
-2.57110019759446e-05
-1.30615059248604e-05
-1.93317688839773e-05
-1.91071867466504e-05
-1.3044730293137e-05
-2.78955330522647e-05
-5.27045119922419e-06
-1.64765093705225e-05
-1.69819147902857e-05
-4.45992198161978e-05
-1.47493241168053e-05
5.16879399068065e-06
-2.77831175821591e-05
-2.45030772276764e-05
-2.69341229604022e-05
-2.24398524469026e-05
-1.36443159716758e-05
-2.72707239132498e-05
-2.29494602208276e-05
-2.09116810421193e-05
-2.99027571278182e-05
1.69398653706442e-07
-1.13483715769499e-05
-2.30013456936401e-05
-1.72241394022013e-05
-3.06075997730881e-05
-1.07622018727078e-05
-1.44022491737984e-05
-8.7155914714536e-06
-2.50845551991643e-05
-2.76121342970301e-05
-3.96534740489713e-06
-1.35952169920546e-05
-2.0400947700296e-05
-1.3569720180775e-05
-3.25013137378669e-06
-9.05475558812632e-06
-2.40749288413865e-05
-8.04774340042293e-06
-2.71467954248364e-05
-1.11570833376788e-05
-2.14980129016314e-05
-8.8886733945557e-06
-2.27449498031209e-05
-3.43927581033432e-05
2.93685535126383e-06
-7.0028798916757e-06
-3.32670552251919e-05
-1.44288932162492e-05
-1.42682804821877e-05
-2.40512171041514e-05
-2.05578772322894e-05
-2.03553483442876e-05
-3.08460614450198e-05
-2.01008863709406e-05
-2.90566155111404e-05
-1.34555283978725e-05
-9.09688175115592e-06
-3.35570329970394e-05
-2.35169038465344e-05
-1.90678538629691e-05
-8.47393093300588e-06
-9.41477659001497e-06
-1.74881742146823e-05
-2.22243436587311e-05
-1.80549773754575e-05
-9.21362059030821e-06
-2.74421301566556e-05
-4.23972471858556e-06
-8.62386630908432e-06
-1.52343282296234e-05
-3.18439089893785e-05
-1.09880088755657e-05
-2.00617309068747e-05
-2.66314189262271e-05
-6.93296702424305e-06
-2.20326446008847e-05
-2.88398867063107e-05
-1.93679844373163e-05
-2.29252481695618e-05
-1.06618818798184e-05
1.35924751364475e-06
-8.54075671824673e-06
-2.89499443707946e-05
-1.02640574457452e-05
-8.17712231993459e-06
-2.41599824328727e-05
-1.99237227380343e-05
-2.28792550027606e-05
-2.7543942629604e-05
-1.05932160094382e-05
-3.10710359090289e-05
-1.72988242122847e-05
-1.20155163610963e-05
-7.04463760907555e-06
-2.98997676518742e-05
-1.16782934507253e-05
-1.08929403611295e-05
-2.30790844167592e-05
-1.7566023502874e-05
-1.41934609787615e-05
-2.69975720112575e-05
-8.608697328196e-06
-1.80408603180812e-05
-1.48077976426502e-05
-2.1566037593374e-05
-1.39915808285509e-05
-7.0652916928263e-06
-1.6259380673023e-05
-1.23336611709528e-05
2.64044886195453e-06
-9.11615430515203e-06
-3.75318038436237e-05
-2.69345504204542e-05
-1.1845063890307e-05
-2.95596420112894e-05
-1.03528808106081e-05
-4.47002085029299e-06
-1.50272293104859e-05
-2.11557526133085e-06
-2.95698031225188e-05
-2.52035804920259e-05
-2.74718451016031e-05
-2.78205527132888e-05
-1.4047748001268e-05
-5.15752036168368e-06
-2.97305847160525e-05
-2.30129948914244e-05
-3.30045149363374e-05
-1.84960716699024e-05
-2.76186589152814e-05
-1.84532119863374e-05
-1.18453219727384e-05
-1.61446201389759e-05
-1.46353115331305e-05
-1.45988361522209e-05
-5.21931810475764e-06
-1.22783201990141e-05
-3.08807638876004e-05
-2.39656672710511e-05
-6.50176954752215e-06
-3.41044451863861e-05
-4.35193089152661e-05
-1.53399719451007e-05
-1.87749252902503e-05
-2.90887845609567e-05
-2.5840247899642e-05
-2.64763022406633e-05
1.40489168509076e-06
-2.47467075480978e-05
-2.68910517475492e-05
2.32903831414033e-06
-7.85673692257003e-06
-1.91468784959487e-05
-5.78807368504711e-06
-2.04460828208917e-05
-3.50256388906503e-06
-1.9596274925968e-05
-3.62019220963247e-05
-2.65877594279902e-05
-2.31277883023943e-05
-2.59263144528278e-05
-2.22992234803283e-05
-2.41004570332356e-05
-3.52406796564396e-05
-2.50420118873438e-05
-2.65961286989601e-05
-1.92083897891027e-05
-2.62603191302217e-05
-2.66736559892586e-05
-1.57842989067771e-05
-2.54465688154794e-05
6.41179007251136e-08
-6.2402416638116e-06
-1.52303916071894e-05
-8.33172903472876e-06
-1.68388083425212e-05
-1.91681372375488e-06
-3.02786586555214e-05
-1.2634811082873e-05
-1.04804306088348e-05
-3.36494466983938e-05
-2.88349918131708e-05
-1.91494768368264e-05
-2.4762717166445e-05
-2.43238721950472e-05
-1.05852041714922e-05
-1.89717032685044e-05
-2.46411082985823e-06
-1.08472637587831e-05
-1.94512897901931e-05
-1.97244697639284e-05
-2.86601832309361e-05
-2.36972265284342e-05
-1.27154651757738e-05
-2.66925505346686e-05
-5.55280533790282e-06
-1.76172237717636e-05
-1.4110137989622e-05
-4.10426872754497e-05
-2.57309497143925e-05
-1.96735218864722e-05
-3.24823279703823e-05
-2.69402031297657e-05
-2.31865569525639e-05
-6.55844218582273e-06
-1.25133212301642e-05
-1.1573572914189e-05
-1.18118257163563e-05
-1.97036837989194e-05
-3.41737030745601e-05
-1.72123778857585e-05
-3.0333819121698e-05
-1.31371225197326e-05
-2.64212415129697e-05
-2.96513785473611e-05
-2.24711467127096e-05
-1.7890382762326e-05
-1.62546415481573e-05
-1.86111916788097e-05
-3.38784131645745e-05
-1.67712088992647e-05
-1.81342846262185e-05
-2.76984983476539e-05
-2.79551237415782e-05
-3.4821757049355e-05
-2.27744990886657e-05
-3.33984179476238e-05
-1.59915609101751e-05
-2.21080189755138e-05
-1.61107361817522e-05
-2.64692831922038e-05
-2.81166087034175e-05
-7.28479034517474e-06
-8.57040216888735e-06
-2.02891421548308e-05
8.73519071358267e-06
-5.14595875666335e-06
-6.98067540355934e-06
-3.04529368556902e-05
-1.80941445220914e-05
-1.05690786242783e-05
-4.07943252948653e-05
-2.29285099104819e-05
-1.28294840489671e-05
-3.7846264320527e-05
-2.1218579241398e-05
-1.95680231669998e-05
-1.60036964538901e-05
-1.94937240990799e-05
-2.69473218220785e-05
-2.58478613197132e-05
-2.66303112146148e-05
-1.72005726241603e-05
-4.7762188177835e-05
-1.59162120926755e-05
-7.96802338943473e-06
-2.71340257032897e-05
-7.28909228377214e-06
-1.40452683353983e-05
1.40178272527647e-06
-3.55242887088767e-05
-2.26007811308003e-05
-1.27711295990831e-05
-4.53197032089251e-05
-1.58646922999816e-05
-1.95671646041697e-05
-1.56242359680217e-05
-9.56446344051695e-06
-1.14037115498341e-05
-1.424622735438e-05
-2.62480830520023e-05
-1.57475537005405e-05
-2.67359697985867e-05
-3.76185911401127e-05
-2.1828570346758e-05
-1.98663455133534e-05
-9.56747555265353e-06
-1.34416447139543e-05
-2.39955419182183e-05
-1.48934098556186e-05
-1.82527073548177e-05
-2.41026547166038e-05
-1.06265673910736e-05
-1.57526819809971e-05
-1.02846746667853e-05
-1.2658900650808e-05
-2.84570117774e-06
-8.98979269276483e-06
-1.31242416283912e-05
-1.96162711007225e-05
-1.78542683133309e-05
-2.24028792445564e-05
-5.60329147473346e-06
-3.42572874362574e-05
-5.43125738486787e-06
-2.28973642409824e-05
-3.03213519541018e-05
-2.34382697603544e-05
-1.1422810745871e-05
-1.426978256611e-05
-2.41162671017938e-05
-1.78952817180787e-05
-1.06340158023711e-05
-3.03331470049184e-05
-2.43359491125278e-05
-2.95688227386048e-05
-1.69586465604601e-05
-1.8426752182592e-05
-2.96269156281773e-05
-2.39260375482615e-05
-1.33283744021016e-05
-2.55169190639227e-05
-7.13078940554015e-06
-1.69254224317987e-05
-3.96455482344178e-05
5.01952327789989e-07
1.33771524390485e-06
-1.9975178900819e-05
-1.91144367843895e-05
-2.59937022897248e-05
-2.80369412275982e-05
-5.50904182070944e-06
-1.52193800648274e-05
-2.31964121211989e-05
-1.52343750499042e-05
-1.1775073829385e-05
-1.03348144893808e-05
-1.45757856562396e-05
-8.43942710371116e-06
-1.81825940185853e-05
-2.26085840818207e-05
-2.94025826262731e-05
-1.45059123530556e-05
-9.06127250666018e-06
-2.18079619704697e-05
-1.87505766976139e-05
-2.85592777512565e-05
-2.52029978644298e-05
-1.2590186067681e-05
-2.16099116439294e-05
-1.12679099081278e-05
-6.82059541085292e-06
-3.11027245681107e-05
-1.45770318783813e-05
-2.02683585998071e-05
-1.42825054178885e-05
-1.92751129158967e-05
-1.5835033253626e-05
-9.60939792211828e-06
-8.40890938861148e-06
-2.62286872934024e-05
-2.72552986023986e-05
-2.00529780369646e-05
-1.96986874576362e-05
-1.34735294936638e-05
-9.22579719311253e-06
-3.31487411936102e-05
-2.44369881175593e-05
-1.34830734288584e-05
-5.83655288295446e-06
-4.06521951407743e-05
-3.06441803405124e-05
-2.41521290818347e-05
8.26678353040293e-07
-1.63555069680409e-05
-2.79312543187693e-05
-3.54024466037064e-05
-1.70929816256022e-05
-3.7195131979465e-05
-1.09302276025486e-05
-2.24400395618495e-05
-1.58072969956077e-05
-5.15242425494484e-06
-1.86447251678399e-05
-2.10844516028826e-05
-9.07219997158124e-06
-1.6475320985635e-05
-1.09500674799062e-05
-1.91161293164746e-05
-2.15015102731787e-05
-1.35049458465542e-05
-1.33725433959465e-05
-2.23533405896764e-05
-3.551996566111e-05
-2.1842810257548e-05
-2.07088102576787e-05
-3.95730922385669e-06
-8.29030272982923e-06
-6.02814458629366e-06
-5.84866315032835e-06
-2.22207126578171e-05
-2.04529803705315e-05
-3.92415060769222e-05
-3.16182563102615e-05
-1.57915197424039e-05
-2.46337140807098e-05
-1.21537931384121e-05
-2.94034061330374e-05
-3.60667250991629e-05
-1.53728764488975e-05
-2.55468572413384e-05
-2.07684833549875e-05
-1.57197053910151e-05
-1.60928379826731e-05
-2.29194674783729e-05
-3.50466678957172e-05
-2.17247276157205e-05
-5.40136338805094e-06
-3.38202185463145e-05
-1.93234823937555e-05
-3.56963682050114e-05
-3.01497773540177e-05
-9.22627514441433e-06
-2.9156030174539e-05
-2.68340561194369e-05
-2.30800025867587e-06
-4.86398532646681e-05
-2.69920790902792e-05
-1.44988850667714e-06
-2.02180736585192e-05
-2.26688424229501e-05
-1.43666817212921e-06
-3.41755095370893e-05
-3.92175172716914e-05
-9.96800998160386e-06
-2.88246609594823e-05
-2.47501471454336e-05
-1.38954840770112e-05
-1.13657656899382e-05
-8.4110298715257e-06
-2.68433195954338e-05
-2.36679587348705e-05
-2.62308768222797e-05
-5.71319974203313e-06
-1.04566263068167e-05
-2.72576831553129e-05
-2.02429211483534e-05
-1.79316499035733e-05
-1.86861005872609e-05
-2.2376771186125e-05
-2.71830168951121e-05
-2.79575027561566e-06
-1.46028163456428e-05
1.1347573317817e-05
-1.56762869130785e-05
-6.16979280638392e-06
-2.5978948747788e-06
-1.13176796689539e-05
-1.90320518311348e-05
4.47346190399822e-06
-2.61292505945787e-05
-2.45101059670633e-05
-3.42381503781968e-05
-2.63420775002872e-05
-2.1733123871447e-05
-2.52833081374287e-05
-3.41616187876378e-05
-1.09206737499943e-05
-5.39521147802394e-06
6.61057749412785e-07
-1.71570754905204e-05
-3.75972757036679e-05
-3.17990722761397e-05
-3.48005749202475e-05
-2.18358371004863e-05
-2.37511363582538e-05
-2.45631766449504e-05
-1.38883754389804e-05
-3.11935955960462e-05
-2.52721017890444e-05
8.2944984145802e-07
-2.48824107752062e-05
-1.11720992184514e-05
-2.22295323176914e-05
-1.72450449823208e-05
-2.39668502151346e-05
-2.84470820567893e-05
-1.55526176088667e-05
-3.47613847464892e-05
-1.98460064816706e-05
-3.47016299869477e-05
-1.67019901833324e-05
-2.96324159555691e-05
-1.518011267781e-05
-2.87644610651513e-05
-3.17637379765405e-05
-2.86164288110641e-05
-6.26234474751044e-07
-2.73701903439699e-05
-2.8839906682477e-05
-1.82531325105117e-05
-2.03134923919369e-05
-6.37639013734375e-06
-1.66121559633508e-05
-1.11730697503302e-05
2.92720326887599e-06
-2.29827995927582e-05
-2.50072240601323e-05
-2.27754274359451e-05
-1.96649806592661e-05
-2.37556971040846e-05
-1.14761100268307e-05
-4.12238224590608e-05
-2.09906019316723e-05
-2.14555625397682e-05
-3.01198745217059e-05
-1.60638946802527e-05
-2.47230374408386e-05
-7.46892614604176e-06
-2.17218045059835e-05
-1.39924293240857e-05
-1.88310940396302e-05
-3.61819920562813e-05
-2.61266790360794e-05
-8.99905520845676e-06
-2.48884349574219e-05
-2.19631312000987e-05
-3.53818818202237e-05
-3.6868346634494e-05
-2.5541170297337e-05
-9.75917321702041e-06
4.53835416594759e-06
-1.79200696947936e-05
-2.43997057911486e-05
-1.37334043804662e-05
-1.44504288854095e-05
-4.43014930494576e-06
-7.838975537605e-06
-2.25667003569471e-05
-2.62708970640062e-05
-1.36849256396773e-05
-6.81897218518585e-06
-2.39422568785148e-05
-1.74098279866684e-05
-1.85411716945994e-05
-2.81178704972916e-05
-5.64503597970479e-06
-2.34452552150956e-05
-3.53344353337977e-05
-1.22639853617736e-05
-1.63212108733274e-05
-2.50535471201695e-05
-3.7959447629542e-05
-2.99486925194889e-05
-1.14297018992791e-05
-1.43795419348886e-05
-1.80074471707296e-05
-6.38565365236729e-06
3.26267365593257e-06
-1.96379607086424e-05
-2.36423865208293e-06
-8.01303773853136e-06
-4.38911068354231e-05
-1.05427651746683e-05
-2.68734298487315e-05
-2.29498796506117e-05
-1.86507016026283e-05
-3.06023659426729e-05
-7.95669179161723e-06
6.07197169508221e-06
-1.48155074015483e-05
-1.57624782260519e-05
-2.13281763076565e-05
-1.92153941371992e-05
-1.49328556490606e-05
-3.19455495824799e-05
-4.27116188216e-06
-1.94491028039617e-05
-2.34634405505827e-05
-2.56219179551093e-05
-1.51358775818836e-05
-2.04270637082715e-05
-3.03726283674505e-05
4.80900104036605e-06
-3.09017982364738e-05
-2.08021001680744e-05
-3.67461552620381e-05
-3.47480320862321e-05
-2.21627582492641e-05
-1.37641473995712e-05
-2.19547367394517e-05
-3.19789824874052e-05
-3.41971082341526e-05
-1.99579837431007e-05
-1.00605562423979e-05
-3.35568495074153e-05
-2.80422499969125e-05
-2.65684696708902e-05
-5.16979074578084e-06
8.01834070814478e-07
-2.74655441288409e-05
-2.87789034975346e-05
-3.91813053842579e-05
-2.52039587397104e-05
-1.04172233614915e-05
-2.10160323322896e-05
-1.37773769703835e-05
-3.34529199233898e-05
-2.44808235786164e-05
-2.31478257576998e-05
-3.65622423951619e-05
-2.26155499884398e-05
-9.46507049879798e-06
-3.61365476257631e-05
-8.57129246670858e-06
-9.86522133018715e-06
-2.19951316354293e-05
-1.25313546373652e-05
-9.37698648794067e-06
-2.94978161720289e-05
-7.50242599613448e-06
-4.64532774481473e-07
-9.16957763618688e-06
-2.77356248209002e-05
-2.67169785141052e-05
-1.60575461061964e-05
-2.21785551029972e-05
-2.491463062463e-05
-2.325378156731e-05
-1.94473194256814e-05
-2.55482576043339e-05
-1.84814855682473e-05
-2.32115525271657e-05
-3.14452140986255e-05
-1.71862572965704e-05
-4.08688048202594e-06
-2.53611295246268e-05
-1.98508255342293e-05
-1.77314733968689e-05
-2.51564461176033e-05
-2.16598999651434e-05
-1.55230902518138e-05
-2.33487444638423e-05
-3.89797621168701e-05
-3.26646821646782e-05
-1.8375449996048e-05
-2.08260331487126e-05
-3.46736726904683e-05
-3.39973691452851e-05
-1.03212338882376e-05
-6.62511901697258e-06
-2.23669410129918e-05
-3.39107181431331e-05
-3.66041546883537e-05
-2.27147410228765e-05
-7.10072130784343e-06
6.32731816961056e-06
-3.15571265799768e-05
-2.5609200270245e-05
-1.81768082645869e-05
-2.82778192916375e-05
-1.43895087478722e-05
-9.29305537948512e-06
-3.28730222995841e-05
-2.42385300413966e-05
-3.00516113581161e-05
-2.16093446077788e-05
-2.72739132346894e-05
-2.65102675420218e-05
-2.98387561851913e-05
-5.18104607710228e-05
-2.49367973732955e-05
-3.7546357553864e-05
-2.88401986233048e-05
-1.83783356358988e-05
-3.48071494105605e-05
-1.0681974006503e-05
-1.42299700174807e-05
-3.07960284675873e-05
-2.53807740031123e-05
-1.68986960163445e-05
4.46903332079042e-06
-2.76844228469597e-05
-2.02818548414333e-05
-3.43150189752317e-05
-2.74092621444193e-05
-3.12595028199464e-05
-2.31541864458668e-05
-3.04071642490995e-05
-2.55834791936801e-05
-1.93852372115067e-05
-3.38072524333138e-05
-2.34850219667442e-05
-1.92469949408347e-05
-8.28144805638616e-06
-2.09209011277065e-05
-1.00146315791218e-06
-3.30375379674548e-05
-1.74200870598135e-05
-1.93396090932468e-05
-1.56810147618504e-05
2.50747291776723e-06
-3.53420149777184e-05
-2.05209382013164e-05
5.22603345374918e-06
-2.59986399271931e-05
-3.01062745352774e-05
-2.35788656965931e-05
-2.15961695368116e-05
6.95978152677648e-06
-4.70348595415665e-06
-1.40709186542485e-05
-2.01447905510756e-05
-3.72967701455006e-05
-9.60041960979284e-06
4.03553747696312e-06
-2.3904236882082e-05
-5.32158327752751e-07
-3.29860585868409e-05
-3.92266628324544e-05
-1.97425063024739e-05
-1.13254105580395e-05
-2.1474942661773e-05
-2.09634148134699e-05
-2.71234460268619e-05
-1.36000985234052e-05
-8.90013026807642e-06
-1.71530052669305e-05
-2.60753279446394e-05
-1.27514602901174e-05
-2.75256197658568e-05
-1.67003279931935e-05
-7.35341914317008e-08
-2.60920638845674e-05
-2.60478770245665e-06
-1.92706203536034e-05
-1.35412585015163e-05
-2.0522648488579e-05
-1.41247105646791e-05
-3.37589033454987e-05
-1.52489824002079e-05
-3.11787662816572e-06
-1.6886207056054e-05
-2.24584233389399e-05
-1.01242696672366e-05
-1.784350706113e-05
-3.15171176217921e-05
-1.34798615979699e-05
-7.5269336360097e-06
-2.4189366012088e-05
-2.24167300762743e-05
-2.53633350944289e-05
-9.85196358352673e-06
-2.37418842408571e-05
-2.67846247856839e-05
-3.07986933313953e-05
-1.90260570960486e-05
-8.65264495810767e-06
-2.70868954001949e-05
-3.37723374160552e-05
-2.19335300309693e-05
-1.17018619257946e-05
-2.4179489961001e-05
-4.00135797336418e-05
-3.65327915718801e-05
-2.29832765606268e-05
-2.17633194464371e-05
-1.90757052619634e-05
-1.18520550809691e-05
-2.31235912433399e-05
-3.28988210034857e-05
-3.45450813421205e-06
-2.78847583219854e-05
-1.62525785460614e-05
-3.83305952846191e-06
-9.63090983852208e-06
-2.69191237912967e-05
-2.22051902972718e-05
-1.58268274279948e-05
-2.29438369881159e-05
-2.86920186075147e-05
-1.54083030482381e-05
-1.74898019573352e-05
-3.77146850132015e-05
-2.51280650269015e-05
-1.38314802783725e-05
-1.68271979197876e-05
-1.42942597043852e-05
-2.12456559725221e-05
-1.99312978869786e-05
-2.75473681498134e-05
-2.05420720636775e-05
-1.86101631496114e-05
-2.53349754994144e-05
-1.46566909087375e-05
-1.46768844952015e-05
-2.82056434175301e-05
-3.29480272233525e-06
-3.27854752309107e-05
-2.28503683298394e-05
-3.04682671907901e-05
-1.83423511817201e-05
-3.61829575513225e-05
-2.33025402590416e-05
-1.89776061626839e-05
-1.58945919890009e-05
-2.00357830228224e-05
2.12364884293988e-05
-2.26842357484715e-05
-1.1968946682841e-05
-2.23188041142687e-05
-4.29832928125478e-05
-2.30312471648569e-05
-8.41187610189014e-06
-2.78212863209393e-05
-3.003509699703e-05
-1.98767959191144e-05
-2.41139075919083e-05
-7.17517017565504e-06
-1.981998950451e-05
-3.25644569674086e-06
-2.81290314344478e-05
-1.62056248554739e-05
-1.4144634357717e-05
-1.93358883544956e-05
-1.99608860485218e-05
2.09082006597852e-06
-2.72150092079889e-05
-6.91607613502776e-06
-1.14407674018986e-05
1.35671296441357e-06
-2.16354955285964e-05
-2.18966114487893e-05
-3.05643806087826e-06
-3.29207712774503e-05
-2.62951347569564e-05
-1.25478495724825e-05
-2.35753546078811e-06
-1.4367272244325e-05
-2.04722789391146e-05
-1.95132000054999e-05
-2.10014315923963e-05
-1.74691102876022e-05
-1.06969208102894e-05
-3.16395487624723e-05
-3.93137543343385e-05
-4.05870343110704e-05
-5.20727534645418e-06
-4.62016750653388e-05
-1.87722839163553e-05
-2.83710383622637e-05
-2.80084983540597e-05
-1.53700969253322e-05
-5.1604880076041e-06
-2.01401211670384e-05
-7.71879331310759e-06
-9.38580949702123e-07
-1.64298621396932e-05
-6.27279408843076e-06
7.54813123442646e-06
4.39189018255574e-06
-6.6088501605282e-06
-1.60774716786684e-05
-1.90043107463653e-05
-9.66860628993384e-06
-2.11689032139483e-05
-2.81310776429222e-05
-8.33193115864137e-06
3.6995335574928e-06
-2.86293692781183e-05
-8.26616929572282e-06
-2.00078071106461e-05
-1.37636594489512e-05
-2.14034488012126e-05
-2.17566037780887e-05
-1.57595268477348e-05
-1.30929094695932e-05
-3.96450413410971e-05
-9.80187793571997e-06
-9.91289337307966e-06
-4.09382861935188e-05
-2.25570006437018e-05
-6.20953484268704e-06
-2.17088341986118e-05
-1.29576277631462e-05
-2.86502723629294e-05
-2.69772248281563e-05
-1.78427340590803e-05
-2.98635577040393e-05
1.90914535356834e-07
-2.33038885227375e-05
-5.12131889839093e-06
-8.21236593472234e-06
-1.77330431515836e-05
-3.95458483061224e-05
-2.13407573207176e-05
-1.59679061744409e-05
-2.83956646457884e-05
-9.78209595980289e-06
-1.67759836026315e-05
-2.96935064919182e-05
-2.483357357543e-05
-1.73626825784401e-05
-1.39252232144301e-05
-3.11433809165289e-05
-2.74462874076027e-05
-1.5894148442436e-05
-6.96750546640196e-06
-2.25235482179755e-05
-2.29960358873784e-05
-6.91352914261815e-06
-8.6604474015707e-06
-1.60537667621773e-05
-6.37071923804576e-06
-1.52962391612454e-05
-1.17810105094921e-05
-3.81096608527341e-05
1.06215778514483e-06
-2.17725639639124e-05
-1.59296537003425e-05
-1.10093781446682e-05
-1.45536385169816e-05
-2.4956291699588e-05
-1.80154407233678e-05
-2.49253162014613e-05
-1.76922701664561e-05
-2.3844797879862e-05
-2.91356476529451e-05
-1.83936926105095e-05
-3.11877744864598e-05
-1.16641219367051e-05
-3.04513525850532e-05
-1.98422264338404e-05
-1.43454882360035e-05
-3.90644027000621e-05
-3.62634177212316e-05
-3.73623505291193e-05
-2.6788889878705e-05
-4.39603773908249e-06
-4.07528440599904e-05
-1.97102999781206e-05
-3.35377744301263e-05
-2.47256816206956e-05
-1.76801066576404e-05
-2.41506711545148e-05
-3.43465316981835e-06
-7.16325337875294e-06
-3.48542284486322e-05
-2.81899259496742e-05
-2.6985044057756e-05
-2.06122082236212e-05
-2.68769352682922e-05
-4.1479217777313e-05
-1.88706237927656e-05
-2.3483630049115e-05
-3.84076181101468e-05
-2.81116988125819e-05
-1.70511906991166e-05
-5.87986559084915e-06
-3.48818288185339e-05
-1.34563534440651e-05
-2.40879827814496e-05
-7.96986525241045e-06
-1.3906995442475e-05
-2.5715536973519e-05
-1.59832650245436e-05
-1.9576178444674e-05
-3.93168795429165e-05
-9.55618589794487e-08
-8.06456279509745e-06
-2.27962700932675e-05
-1.8137801603331e-05
-3.07020644897131e-05
-1.14880729328153e-05
-1.0661441601777e-05
-1.29204117629581e-05
-1.44936892658457e-05
-2.01679332308952e-05
-1.50416235661521e-05
-1.8561998252166e-05
-2.76342654728268e-05
-2.58465938731868e-05
-2.65149748703629e-05
-1.99966111153831e-05
-6.75885564472725e-06
-8.7001092383793e-06
-2.04460273932498e-05
-2.5454936147086e-05
5.27723603144531e-06
-1.30728600819086e-05
-3.88409922401725e-06
-1.4621181294246e-06
-1.26389614583255e-05
-2.74677209798993e-05
-3.24651541115602e-05
2.00057218070232e-06
-1.89210755054285e-05
-1.23045202872988e-05
-2.10486409204012e-05
-3.20709112279798e-05
-3.12499883750329e-05
-1.18591857286992e-05
-3.32564315420794e-05
-1.30126046663806e-05
-2.04588290312003e-05
-1.24548764862482e-05
-2.03460870817818e-05
-7.1787518794845e-06
-9.0188469304537e-06
-8.91190637908894e-06
4.06542414140132e-07
-1.82017607679168e-05
-2.52544188836919e-05
-1.43229983390514e-05
-3.00031458898274e-05
-1.26763908262996e-05
1.1119696813532e-05
-1.30927130134441e-05
-5.45401445041822e-06
-1.23034338472142e-05
5.14195900266412e-06
-1.57808236246837e-06
-1.41824831049426e-05
-9.08493045047777e-06
-1.01893576331008e-05
-2.35783408635595e-05
-7.32450551629572e-06
-3.69473347427152e-06
-3.80000808192335e-06
-1.40463084638228e-05
-5.52113764888446e-06
-2.46102934543021e-05
-2.48319806093929e-05
-2.89214643227479e-05
-3.46704540419416e-05
-2.23535927171087e-05
-2.27459536644356e-05
-1.41851012089449e-05
-3.94493923649693e-05
-9.47722780800148e-06
-1.63371782789636e-05
-2.39203603335537e-05
-2.36072579173585e-05
-1.74633330187714e-05
-1.45849534515984e-05
-8.93493923631436e-06
-3.12990934695952e-05
-4.2276900578742e-06
-3.54724908030039e-05
-3.10105431009965e-05
-2.69140855093819e-05
-2.75550410545156e-05
-8.87719695338502e-06
-1.17145696988769e-05
-5.80607964994457e-06
-2.01577275238039e-05
-1.01028188167517e-05
-2.44668019127087e-05
-4.83511951699373e-06
-2.04655555171479e-06
-2.0982686731296e-05
-2.3784593265419e-05
-1.63905716144907e-05
-1.52534425451746e-05
-1.10636341203847e-05
-2.59594943022057e-05
-1.81360426808976e-05
-1.99336232996964e-05
-1.48524567361189e-05
-3.27568995625598e-05
-1.74740184801695e-06
-2.49396659806128e-05
-2.95683078912704e-05
-1.16972995716555e-05
-1.35326031921746e-05
-1.52502829018029e-05
-2.11319231069161e-05
-7.47402319182854e-07
-1.29114962937363e-05
-1.59342718515623e-05
-2.38137983654661e-05
-2.01668508784378e-05
-2.89796526237644e-05
-2.15517091602669e-05
-1.21733320740188e-05
-1.21124338346428e-05
-1.56722592437973e-05
-4.17808858715632e-05
-2.03767055157038e-05
-1.78523611101483e-05
-1.6811328000036e-05
-2.12909522915359e-05
-2.28476023038729e-05
-1.67761255877274e-05
-2.80381268919906e-05
-2.8251449017102e-05
-2.08492459537724e-05
-2.67106772196566e-05
-6.07496411632162e-06
-2.19047995471291e-05
-1.01855938913228e-05
-1.29017672609651e-06
-2.6054808487321e-05
-2.83242100023778e-05
-1.76006817314666e-05
-1.59120108218433e-05
-1.43489140291826e-05
-1.77896566920806e-05
-7.2725546134219e-06
-2.48964106099236e-05
-1.99308602964403e-05
-2.05073790608115e-05
-2.08566309193825e-05
-9.75288555234393e-06
-2.21977084288298e-05
-1.97474230214409e-05
-1.30233527113151e-05
-1.6344848318418e-05
-3.78061203740736e-05
-3.93324729495523e-06
5.71906001955396e-06
-2.68717912358335e-05
-3.90675941879639e-06
-2.4936052422868e-05
4.3702728316839e-06
-1.19476768408777e-05
-1.22617881036871e-05
-1.11920317220765e-05
-2.24890281229975e-05
-2.46115057650281e-05
-3.48098096904878e-05
-2.6806708419315e-05
4.37783241425817e-06
-3.35336932663452e-05
-2.23829822729164e-05
-1.66917367708644e-05
-4.49308402855325e-06
-1.38945135015892e-06
-2.6830945981975e-05
-1.4985940781722e-05
-8.59104773487354e-06
-1.77596668356997e-05
-7.50771377103486e-06
-1.85005203528532e-05
-1.91033722241172e-05
-2.31664206617514e-05
-3.65729265739722e-05
-3.69568057036646e-06
-2.06474451520451e-05
-2.57008319751722e-05
-1.54010273297903e-06
-2.63706138450593e-05
-8.03517813336993e-06
-2.26877161868653e-05
-1.15739864634727e-05
-1.37678743005856e-05
2.3101698624526e-06
-2.69823340067325e-05
-1.88454445853066e-05
-3.4780151639463e-05
-2.71646480032311e-05
-1.96001472733949e-05
-7.20388321259278e-06
-3.04921775138814e-05
-2.22633967078932e-05
-2.26310992262398e-05
-2.2347849327424e-05
-9.7024197839978e-06
-1.69192280156597e-05
-1.22134374373529e-05
-1.62596414421456e-05
-2.55649729066765e-05
-2.80042956119822e-05
-2.04340638426699e-05
-1.58354221555467e-05
-1.90224340501072e-05
-9.44825825762165e-06
-1.19486024282417e-05
-1.66519222330519e-05
-3.22358104443575e-05
-4.39771920220948e-05
8.5058599298588e-06
-2.92178828719424e-05
-9.89898224447135e-06
-2.16941986892272e-05
-1.08893518624389e-05
-7.81969749482945e-06
-3.12752668815783e-05
-5.59255609231873e-08
-1.63559561969438e-05
-4.41681240033571e-06
-1.53809347225579e-05
-5.47515665193803e-06
-2.40140243879897e-05
-1.14809844963397e-05
-2.07380865274945e-05
-2.43471734965201e-05
-1.62473405378778e-05
-3.31901685657164e-05
2.71935482344691e-06
-2.31643243794833e-05
-3.2237905258739e-06
-1.47601019311814e-05
-7.12826549573769e-06
-1.23130393424151e-06
-1.69297719641386e-05
-2.92959461887846e-05
-2.97480971090518e-05
-1.36843281386984e-05
5.20972173750516e-06
-1.72070358671198e-05
-8.96484606659067e-06
-2.05260457599048e-05
-3.41320497141495e-05
-4.317428972373e-05
-9.7898024377869e-06
-3.01605722461301e-05
-3.5547220429206e-05
-1.37080522083889e-05
2.41702274732241e-06
-2.62091051462478e-06
-2.29119231622925e-05
-1.93466872945223e-05
-1.81393635177725e-05
-1.35537788416783e-05
-3.15215142310291e-05
-9.51986488183369e-07
-2.68182395480344e-05
-2.07819135862936e-05
-3.08020119375722e-05
-2.80199268586392e-05
-9.09103036044882e-06
-1.7104062460686e-05
-1.87778087019274e-05
-2.75222074355245e-05
-3.33037766079543e-05
-1.95735235549801e-05
-2.4944121262072e-05
-1.83305661384903e-05
-1.16312789079783e-05
-1.71304176038017e-05
-1.98055326436391e-06
-9.38500406257287e-06
-3.01194621966623e-05
-2.31299687900954e-05
-2.4297227924736e-05
-8.314651286251e-06
-3.39637458861549e-05
-1.25475342137996e-05
-2.00523221257042e-05
-2.59806628345259e-05
-5.62870100680957e-07
-3.1478871146923e-05
-3.83810526610729e-05
-1.84056450635936e-05
-2.38208824656917e-05
3.8957568856104e-06
-1.36218235011404e-05
-1.861954599826e-05
-1.54756269929353e-05
-1.99847420657576e-05
-1.78197898637606e-05
-7.92491003137804e-07
-8.50552443578933e-06
-9.55180528049163e-06
-1.61588358390293e-05
-1.74493899418603e-05
-2.81506806549758e-05
-3.84299758088858e-05
-2.54644459551605e-05
-2.13937751159881e-05
-2.04274551364326e-05
-2.38582609364518e-05
-1.92843910548628e-05
-1.24871415513981e-05
-1.75421562236663e-05
-3.19232297703291e-05
-1.70615732365658e-05
-2.76927091381472e-05
-2.55536242358723e-05
-1.32901026962556e-05
-1.96448436721939e-05
-2.00836052262529e-05
-2.65719989486153e-05
-2.61937630191325e-05
-5.6117519208493e-06
-1.30580131772447e-05
-3.02084236644239e-05
-1.21248849041867e-05
-2.04789793270887e-05
-2.28538689212098e-05
-2.77419374733912e-05
-2.0274712155845e-05
-2.57526710539623e-05
-2.73063847708266e-05
-2.50478254423558e-05
-2.16670217616931e-06
-1.09040921049078e-05
-6.62703338721414e-06
-2.21222816191375e-05
-3.40060261001134e-05
-1.06687544214624e-05
-8.70369829223462e-06
-3.28434524114673e-05
-2.51380391061467e-05
-1.16536916299043e-05
-2.46331851142846e-05
-9.5497769893977e-06
-2.21684387079651e-05
-1.29263747912726e-05
-2.67251643496302e-05
-6.29618180288525e-06
-1.69364836833794e-05
-2.0940478890339e-05
-2.21165026728903e-05
-1.39517608838892e-05
-5.81525719055771e-06
-2.03296509940282e-05
-2.19273098074127e-05
-9.48823363360973e-06
-2.02979664539291e-05
-3.69629815926183e-06
-3.39808836869258e-05
-2.96881462409631e-06
-9.8272141342148e-06
-2.30999720943794e-05
-1.10988344154843e-05
-1.37928210291109e-05
-1.63074520533217e-05
-2.03678193629795e-05
-3.09152070189382e-05
-2.36963567833039e-05
-2.48955774053273e-05
-2.51244130975645e-06
-2.34193096714816e-05
-9.42199294982703e-06
-3.30162349273298e-05
-1.61519688000323e-05
-2.36711891600994e-06
-1.81232723890752e-05
-9.42940529278669e-06
-1.37338519441574e-05
-1.33949905656844e-05
3.313371300549e-07
-1.03652251645651e-05
-2.55600047481271e-05
-5.08396920710989e-06
-1.97882164253064e-05
-2.08076558036739e-05
-5.1345527767152e-06
-1.06444238324468e-05
-2.99845996026888e-05
-1.59455909917794e-05
-1.32890451486742e-05
1.47048276158257e-06
-4.35130836434239e-06
-1.73608240273873e-05
-1.78193575648318e-05
-2.62098955277417e-05
-1.90878258798512e-05
-1.5157885318175e-05
-1.47201818410811e-05
6.75218062275274e-06
-2.19878234157664e-05
-1.75825553946063e-05
-2.22862145612137e-05
-6.06506343595744e-06
-2.97434858599041e-05
-1.51470580151702e-05
2.65310146181294e-06
-2.67158482024725e-05
-5.38412434978215e-06
-1.39364904372181e-05
-2.12417540521349e-05
-6.35530849264085e-06
-2.846404939394e-05
-2.65599593879979e-05
-6.16165120100976e-06
-8.16872627015835e-06
-1.46037700828004e-05
-2.59145822678838e-05
-2.40939104500613e-05
-3.09724771305468e-05
-1.71534178458116e-05
-1.49346368553475e-05
-3.28172233889989e-06
-2.13665492526089e-05
-2.14323952678568e-05
-4.80718419492585e-05
-5.59730189057708e-06
-1.31503816586551e-05
-1.25328999067277e-05
-7.0650839262037e-06
-1.92621389966597e-05
-6.64455341526712e-06
-7.37237676187411e-06
-1.37065399190103e-05
-8.98037561983895e-06
-7.04698526637013e-06
-5.82568174444494e-06
-1.85164743444125e-05
-2.30135831468862e-05
-2.7472676263514e-05
-7.35145292800046e-06
-4.90901463532774e-06
-1.66599503683705e-05
-1.46155853386393e-05
-1.46549535091806e-05
-2.04803190090864e-05
-1.03155245084296e-05
-5.58025304499009e-06
-1.4506690470083e-05
-2.2041872934881e-05
-6.52227962433381e-08
-1.04959989540241e-05
-1.85599196392558e-05
-1.2816430885099e-05
-1.62758489759622e-05
-1.1447920731469e-05
-1.52238350171353e-05
-1.23167240498478e-05
-3.0817339449791e-05
-1.28577237805291e-05
-1.68203559558071e-05
-1.35428176666257e-06
-2.7294579553889e-05
-1.69932198509052e-05
-2.51137112676043e-05
1.96486503041306e-05
-9.59174866786576e-06
-2.37063355261436e-05
-3.02539531219066e-05
-3.75146066456607e-06
-1.25936037897402e-05
2.2651589195639e-06
-1.21038141889314e-05
-1.93137423708938e-05
-1.29049239406678e-05
8.81520090986338e-06
-2.15523053313175e-05
-1.79628614078587e-05
-1.39388008247444e-05
-1.18514567683977e-05
-2.07464755893342e-05
-4.34091425450623e-05
-1.51010116636812e-05
-4.04492069776256e-06
-2.19948266069838e-05
2.5183217512941e-06
-1.33357586534132e-05
-3.02123908543611e-05
-2.21474765551481e-05
-2.74909696988963e-05
-3.11178770114386e-05
-2.23128115388332e-05
-2.67943977248877e-05
-8.78430253826858e-06
-8.1013136437513e-06
2.72797709326598e-07
-1.05509378467343e-05
-1.94614829744446e-05
-9.85088594424005e-06
-2.03941827729564e-05
-2.72530491930897e-05
-1.95105518324285e-05
-2.94893232833032e-05
-1.47130776043169e-05
-9.4862169181549e-06
-1.76517173713847e-05
-2.33337158236265e-05
-5.61615138881462e-06
-9.21363738846158e-06
-9.06125744713016e-06
-2.06018841285389e-05
-2.78490236693563e-06
-1.73880574218105e-05
-1.03842731972621e-05
-3.80862036885554e-05
-2.49368713127723e-05
1.13680480969918e-06
9.31408363245877e-06
-1.09015724826475e-05
-1.2020252086681e-05
-2.46468902618156e-05
-4.30035569882296e-06
-3.0715843555334e-06
-1.25194670543053e-05
-9.62496711807156e-06
-2.22633516527171e-05
-9.63647756814051e-06
-3.45968159025621e-05
-2.16267968132214e-05
-1.72961650851455e-05
-2.86041340879703e-05
-1.17220911383874e-05
-1.40165404200512e-05
9.25933487401644e-07
-8.72484619648532e-06
-3.18112346757857e-05
-3.49936441606568e-06
-1.75382599252874e-05
-1.25609469483931e-05
-1.32217597121177e-05
-1.24626318193573e-05
-1.92055356951959e-05
-1.08982684554767e-05
-2.40345820341603e-05
-3.76969789530773e-06
-2.3828437908953e-05
4.87241211376248e-06
-1.98003309692814e-05
-2.67745793805895e-05
-2.133737387938e-05
-1.86856353423936e-05
-2.46378623688636e-05
-1.02275798234011e-05
-6.12341672013922e-06
-3.2958686496351e-05
-1.86782415049047e-05
-1.25009169556012e-05
-8.68467547404394e-06
-1.54391074323474e-05
-2.153520027064e-05
-2.9727609801021e-05
-1.70675587015636e-05
-3.79913245576643e-06
2.91486163442993e-06
-3.7883513284267e-05
-1.82387033795537e-05
-7.66714731874107e-06
-1.30727226837359e-05
-1.66828777274384e-05
-5.54786638523229e-06
-1.38458844624751e-05
-2.77645194095532e-05
-3.18369745640849e-05
-3.10601282867973e-05
-1.89384621181415e-05
-1.15720981200219e-05
-1.28317011407204e-05
-3.25287446617791e-06
2.14704395715137e-06
-1.91140540978673e-05
-9.0660102997004e-07
-2.27486349755973e-05
-1.94098946871186e-05
-2.00445396084618e-05
-4.10339469667102e-06
-5.75730677573966e-06
-2.96767151742843e-05
-7.9132527754499e-06
3.66098202559978e-07
-1.07184430645541e-05
1.21512137186235e-05
-4.22330812582069e-05
-2.12019510606308e-05
-3.85450117617063e-05
-5.67718010580801e-06
3.44651362616827e-06
-6.1371327828272e-06
-3.64765635587314e-05
-9.45132270702889e-06
-6.62481585025738e-06
-1.30459441558218e-05
-1.43548051474432e-05
-1.06494933071842e-05
-1.66008465259358e-05
-2.76392769133646e-05
-1.60150358497341e-05
-7.90662676808965e-06
-1.05255801431622e-05
-2.53221974155793e-05
-1.66091192125221e-05
-7.1283691968781e-06
-1.89002417442744e-06
-1.1294702711317e-06
-5.15198036639134e-06
-2.83971662997104e-05
-8.38182516702019e-06
-2.13768596539713e-05
-9.84635994449358e-06
-1.86549740135245e-05
1.60291163141737e-06
-1.76489133979791e-05
1.12318660557396e-05
-1.85108669513879e-05
-3.30358767196672e-05
-1.70790187792815e-05
-2.83133566062676e-06
-1.47253786460713e-05
-2.58412291113048e-05
-8.24595105540685e-06
9.69407763313761e-07
-1.61439474369443e-05
-6.91729813788679e-06
4.47887482037916e-07
-1.27597280796019e-05
-1.44815057615993e-05
-2.19567297509459e-05
-2.49148676379704e-05
-1.02165690896289e-05
-5.37549176455948e-06
-1.98134045695771e-05
-2.30339995168062e-05
-2.13856193538865e-05
-3.17628797245744e-06
-2.1579026589949e-05
-9.92275938720929e-06
-2.08407062111267e-05
-3.44025647593478e-06
-2.30297652710738e-05
-4.01740407478324e-05
-1.539097532575e-05
-1.80564494728207e-05
-1.32239578367171e-05
-1.12508463400739e-05
-1.76965603601517e-05
-2.19678567992676e-05
-1.4845301210689e-05
-2.9759798877203e-05
-2.99718556973612e-06
-1.60549488657291e-05
1.18593606469797e-06
-1.83940671161656e-05
-1.20542273716924e-05
-1.56420689737704e-05
-2.34045022740556e-05
-1.90405461842066e-05
-1.52551013793312e-05
-8.12429724184942e-06
1.32377250368817e-05
-1.42427436632806e-05
-7.5573037910508e-06
-2.0514012708674e-05
-1.455345945656e-05
-1.67761372850624e-05
-2.37347440358752e-05
-1.62934799492223e-05
-2.28509520088632e-06
-1.29516345895798e-05
-1.49445561767772e-06
-1.57045536946574e-05
-2.44304072977807e-05
-2.61927901405132e-05
-3.89815271182467e-05
-2.15842607523683e-05
-2.50388099780622e-05
-1.86759836030425e-05
-1.91752907780833e-05
6.4244139768777e-06
-3.29054301124015e-05
-1.14301106846306e-05
-2.22395078304197e-05
-1.58228298545706e-05
-1.53479453259472e-05
-1.6806889539426e-05
-1.55549621770164e-05
-1.5095508764774e-05
-1.79716278987037e-05
-1.5819798817671e-06
1.08683966533407e-05
-2.43890460549734e-05
-5.95254060937157e-07
1.07189748312149e-05
-2.09844237140381e-05
-1.11562438289699e-05
1.29349523391493e-05
7.95521627372459e-06
-1.17738596488959e-05
-1.00716374634629e-05
-1.33093000656003e-05
-1.56124083497233e-05
-4.30418354735188e-06
-2.62779260759171e-05
-2.87676779886945e-05
-1.29683066674188e-05
-2.39439544997119e-05
-1.61527913986494e-05
1.76220929456593e-06
-5.0695683096066e-06
-3.03844506363635e-06
-5.26519937598433e-06
-2.08672621307506e-05
-1.30597663217022e-05
-1.24955891501563e-05
-2.42949110223432e-05
-1.26858740542451e-05
-2.49609907766165e-05
3.37552184233233e-07
-2.12804433520007e-05
-1.77450898455251e-05
-1.84438622272914e-05
-1.70037141236587e-05
-2.09764023489636e-05
-1.2273007910807e-05
5.61268051738877e-06
-9.52341115710076e-06
-8.8807081797884e-07
2.24327694115295e-06
-1.00214870181228e-05
-1.99701355350872e-05
-1.32662894151137e-05
-1.29741484770314e-06
-1.13678199499288e-05
-1.57392513260527e-06
-1.74557884767284e-05
-6.82055763132038e-06
-9.23220867905119e-06
-1.29828637190621e-05
-2.76350033530225e-06
-1.74763420734698e-05
-1.59698738328808e-05
-9.23400155479174e-06
9.04148967038591e-06
-1.53576103725249e-06
-8.39379354502897e-06
-2.01838992719881e-05
-1.47366309555819e-05
-2.24610173169068e-05
3.73387129871978e-06
-1.10775363717334e-05
-2.16507982497606e-05
-3.31305217931902e-05
-1.56851448838346e-05
-1.43064632788274e-06
-2.26073828316816e-05
-5.94328187750489e-06
1.00868867381607e-05
1.71704628465433e-06
-1.88818777638324e-05
-2.46012450832483e-05
-9.31542994876383e-06
-1.32555516083321e-05
-1.49558807664849e-05
-2.21632147666132e-05
-2.38970203628017e-05
-3.39910716216065e-05
-2.14412774415629e-05
-2.12786775928542e-05
-1.45522675287823e-05
-4.30608532198576e-06
-2.34273435598142e-05
-2.3019131352531e-05
-1.85138176273636e-05
-3.67537780914202e-05
-1.35669275311005e-05
-1.03579474161871e-05
-1.81181532836368e-05
-4.92732108444833e-06
-2.04698499748271e-05
-1.98566374791245e-05
-5.78644954692158e-06
-2.10830967369306e-05
-7.90407931389121e-06
-1.72931710739873e-05
-1.42522462065876e-05
6.68261973304156e-06
-9.14993961922541e-06
-2.35573477725144e-05
-3.44814832587394e-06
-5.99239483612125e-06
-3.02731635727607e-05
-2.35511971801783e-05
-6.51619381906266e-06
-4.22373411888694e-06
-1.93355044322542e-05
-1.78700176332604e-06
-1.11707097635312e-05
-4.89429083425232e-06
-1.18851259143643e-05
-2.36959317660576e-05
-9.49326975248695e-06
-3.06766358378117e-05
-1.79687974561133e-05
-3.06502384515813e-05
-3.55002623887282e-05
-1.32451909684771e-05
-2.26926143576134e-05
-1.17337380557574e-05
-2.2374677157636e-05
-3.41215021295874e-05
-2.53578981362748e-05
-2.24773302615077e-05
-2.47311651096346e-05
-2.17741940178946e-05
-4.36366374923703e-06
-1.23083965244448e-05
-2.2436325527019e-05
-2.0801068441276e-05
-3.34601640310797e-05
-1.28842796277599e-05
-1.13027798770636e-05
-1.76592852285834e-05
3.79474169584944e-06
-6.29738649825378e-06
-1.15629455653623e-05
-2.08315690388153e-06
-2.46996452355083e-05
-2.61457624876484e-05
-1.6197569416791e-05
-1.13425919601942e-05
-1.35914626299717e-05
-2.67134552916459e-06
-1.40969827366103e-05
-8.93480222538832e-06
-1.24088005902448e-05
-1.43185438100078e-05
3.24308618854778e-06
-1.0007820876675e-05
-2.30607555002416e-05
-9.57408711572536e-06
-1.39042487048082e-05
-1.29735763322642e-05
-4.55313071296564e-06
-1.46684614214769e-05
-2.51429334435518e-06
-1.29941217303417e-05
-3.5855705163698e-05
-1.43431956876422e-05
-2.31145465957017e-05
-2.65600882554885e-06
-1.06160456839538e-05
-2.43901731168782e-05
-1.80628190693182e-05
-1.9517907645879e-05
-3.66181259037268e-05
-2.03706023309947e-05
-1.47104674672056e-05
1.87441414493828e-06
-1.45964146902859e-05
-1.27315907163196e-05
-1.81697996321491e-05
-1.40571750733056e-05
-6.74110130108008e-06
-1.59663438268176e-06
-1.27464771080917e-05
-1.99355637700594e-05
-1.50522707394873e-05
-3.27886047848647e-06
-1.52711805955489e-05
-1.64113056376794e-05
-1.15625833363978e-05
-1.39370437621214e-05
-2.15206167229108e-05
-1.58272486742865e-05
-2.65147006449418e-05
-2.8991926653754e-05
-2.4466396791202e-05
-1.9665076648269e-05
-1.82891749229929e-05
-2.02096344725993e-05
-2.22871244750321e-05
-2.36811372655049e-05
-1.99303069009642e-05
-1.32320963374767e-05
-3.52236456297928e-05
-1.5363301378124e-05
-2.80947309587977e-05
-1.33847809879921e-05
-1.74503460506575e-05
-1.51095356305488e-05
-1.89646590229051e-05
-2.15707045038633e-05
-1.47899061695087e-05
7.42581226822984e-07
-1.52621202522926e-05
-1.78472951448524e-05
-8.47199045953298e-06
-2.63421105159271e-05
1.22307013443718e-06
9.3991341466582e-07
-2.05605693997595e-05
-1.47612808965534e-05
-1.09758531090012e-05
-2.29250865439291e-05
2.19276425747189e-06
-2.18167078071181e-05
3.48492209857279e-06
-1.88449055947111e-05
-9.42797597134541e-06
-3.36417173966355e-06
-3.57651453611018e-06
-7.94609939235237e-06
-1.5493124416408e-05
-1.32404982121317e-05
-1.46276424443842e-05
6.22819129384437e-08
2.64201716882377e-06
-1.9642759071393e-05
-9.64715496495656e-06
-2.82006680519807e-05
-7.25708683281089e-06
-1.96855337173476e-05
-2.91081902364417e-05
-2.02858384252549e-05
-2.04200083086135e-05
-2.82988601428955e-05
-2.15909449928445e-05
3.69038794199978e-06
-1.8389771446255e-05
-1.09158174989099e-05
-1.64001673076706e-05
-1.30386676959176e-05
-1.43306337320586e-05
-2.59127145632273e-05
-1.17745247704185e-05
-2.2703144271401e-05
-3.35346426338086e-05
-1.1951922035664e-05
-1.50221803799281e-05
-2.88138406016962e-05
-1.82759821152233e-05
-1.41353070325645e-05
-6.98605104185894e-06
-8.26721784942551e-06
-2.15898543630034e-05
-1.29028693786598e-05
-1.0881681342488e-05
-2.41047442115098e-05
-1.70165766770037e-05
-1.82386982332378e-05
-2.76570843947092e-05
5.30837154288689e-06
-1.51443446864407e-05
-2.07926429064246e-05
-2.24001320744937e-05
-2.10965122601567e-06
-8.38955368941391e-06
-3.27687712476116e-05
1.5523925884237e-06
-2.38571801170443e-05
-9.62597993213374e-06
-2.76797730165096e-05
-2.14126087113686e-05
-4.46455679905271e-05
-1.76075550797442e-05
-9.58557158012107e-06
-1.94246324921769e-05
-1.53420253671808e-05
-4.61269987172143e-05
-3.87793774985559e-05
-2.12594129210453e-05
-5.37055601984637e-06
-1.38257138254459e-05
-1.82592841008233e-05
-1.80256009638978e-05
-9.99021578736685e-06
-6.74479883631003e-06
-1.03312961941959e-05
-1.877752516346e-05
-2.08809236300553e-05
-1.6050175486907e-05
-1.7517157480685e-05
-2.5287611766806e-05
-5.14820453577301e-06
-3.0192456238997e-05
-1.2074584045028e-05
-3.30698452741558e-06
-1.73636524327819e-05
-1.45278118935742e-05
4.80549770920225e-07
-8.93325460669721e-06
-2.28081675363734e-05
-9.29884072347393e-06
-1.47669060428107e-05
-4.45118591480756e-06
-6.47716386086612e-06
-1.07518785385892e-05
-2.78678020263968e-05
-1.54911570895341e-05
-2.16237109926921e-06
-1.25070601265964e-05
-2.07091188640158e-05
-3.14131577102501e-05
-2.19225104330046e-05
-6.03648977665922e-06
-1.33446309876524e-05
-1.24221188999202e-05
-2.73911386186072e-05
-9.94853920167751e-06
-3.03655691048273e-05
-1.51830855823867e-05
-2.35171649231446e-05
-1.13834472942253e-05
-1.68993399447079e-05
-2.16858332419294e-05
-1.56399410089871e-05
-2.94758759304343e-05
-9.12544347437382e-06
-6.87287721989387e-06
-2.43783136217955e-06
-2.09392710859108e-05
-2.55181995595863e-05
-2.86218361655183e-06
-1.36555325618083e-05
-1.9893364675774e-05
-2.32271360796446e-05
-5.04978573437794e-06
-1.04779762875062e-05
-2.6420437579765e-06
-1.01300121931976e-05
-1.43170436118588e-05
-2.14065877281109e-05
-2.55061626827781e-06
2.49899446769036e-06
-1.78414600753155e-05
-1.75222617360364e-05
2.49750762459024e-07
-4.07068328730209e-05
-1.87610727699073e-05
-2.6032931756216e-05
-2.22028077469884e-05
-1.13174324306779e-05
-5.52134647980248e-06
-2.47057379119981e-05
2.45848983975501e-06
-1.53333444309577e-05
-1.73364889274033e-05
-1.15378701595617e-05
-1.83350268911457e-05
-3.29050101649569e-05
-1.28860767014593e-05
-6.85466849481945e-06
-1.21397175543147e-05
-2.31278631190267e-05
-1.6175741892128e-05
-1.07990029639787e-05
-8.85731485185632e-06
-1.36488214973887e-05
-2.24230036549265e-05
-4.65420544429547e-06
-3.03208950360198e-05
-1.62264766418832e-05
-3.27393302888784e-05
-2.39505051458296e-05
-1.80629082445091e-05
-2.70915959147556e-05
-1.61445336465567e-05
-6.24681168024037e-06
-1.24396893405468e-05
-1.8793403969329e-05
5.18242272115973e-06
-1.0581508457439e-05
-3.00749715023222e-06
-8.90244187134078e-06
-8.20555733146897e-06
-2.5361676018854e-05
-1.8717706473295e-05
-1.22150655888955e-05
-7.97420839692673e-06
-2.59069488557469e-05
-2.98377288817408e-05
-6.80870606882905e-07
-9.41390446339214e-06
1.16788897575057e-05
-7.48926995046907e-06
-2.45801482009369e-05
-1.42225799036601e-05
-1.69929571307198e-05
-2.34943987049219e-05
-1.71917658429761e-05
-3.04226960778981e-05
4.61244406839644e-07
-1.48293336348432e-05
-2.21537741651617e-05
-4.20474822206883e-05
7.4733168562341e-06
-6.02182064294877e-06
-1.14839769633928e-05
-7.33434181097823e-06
-1.05272879660846e-05
-1.54508862165733e-05
-1.19664951145853e-05
-1.91005225599837e-05
-2.19085625435347e-05
-1.40160188542154e-05
-1.03095300906791e-05
-1.3642595675315e-05
-1.41838859142832e-05
-1.51945584218144e-05
-2.95693484012384e-06
-2.42682084834176e-05
5.21810411644952e-06
-7.6425311108248e-06
-1.21039723022289e-05
-3.25201140809237e-05
-1.9017701804576e-05
-1.88203154339771e-05
-2.41978149875795e-05
-2.86731547761626e-05
-1.651891119021e-05
-3.99999693023247e-06
-4.87980457531163e-08
-1.86941120050525e-05
-9.92691066134971e-06
-1.75237757041282e-05
-7.47939682735641e-06
-4.79968875867054e-06
-3.4621180767086e-05
-8.98830821169583e-06
-2.71697030981456e-05
-1.85965871798416e-05
-1.8490970714471e-05
-3.60727314013352e-06
-1.24570296588508e-05
-2.99724737185441e-05
-1.43052212132838e-06
-2.76345262983256e-05
-2.14397955036379e-05
-1.37377614839236e-05
-9.55201468509312e-06
-1.65636684564017e-05
-3.21955929983512e-05
-1.51989123128411e-05
-8.71832820010607e-06
-2.15384678692531e-06
-1.89160724735223e-05
-2.63476655833166e-05
-3.14349545328045e-05
-9.84657289265295e-06
-3.96679485719013e-06
-3.12490696060974e-05
-6.24184904462422e-06
-2.75477295176326e-06
-1.77951441368693e-05
-2.03708625674031e-05
-1.21758452845778e-05
-2.08326253632489e-05
-1.52137649369866e-05
-1.38423980603233e-05
-8.70906859685103e-06
-2.88495099347926e-05
-1.38307543898427e-05
-2.21848143499207e-05
-1.60131166421862e-05
-4.54459284764923e-07
-1.40917757263909e-05
-4.37984855582095e-06
-2.53565847717329e-05
-1.74374519244613e-05
-2.49126757244759e-05
-7.53855486927741e-06
-2.40956674263677e-05
-2.67797586862299e-05
-1.50949937170435e-05
-1.84853632175557e-05
-1.78626962515953e-05
-2.44817842603475e-05
-1.921115507663e-05
-2.60045136406573e-05
3.04571841954628e-06
-1.63139484499852e-05
-2.12830088855611e-05
-3.36161605200435e-06
-1.29594308679953e-05
-4.23389790297548e-06
-2.7756180866843e-05
-1.8510645256649e-05
-2.76172226441059e-05
-1.5486674410349e-05
1.68029678424329e-06
-3.09817926050428e-05
-9.27975504406197e-06
-1.37387292807893e-05
-1.63984380239059e-05
-2.14982010734622e-05
-9.91381548941454e-06
-2.94474698919254e-05
-1.13251222927071e-05
-7.22942673464735e-06
-3.01808328089499e-05
-1.58004610930944e-05
-2.08473695330358e-05
-2.29402509183021e-05
-2.28273367059132e-05
7.11282838432733e-06
-2.25953338685348e-05
-1.46886501388373e-05
-3.37357055024168e-05
-3.2213143201988e-05
-1.38400510508697e-05
-1.67300403497167e-05
-1.60714358726405e-06
-2.13492784828407e-05
-7.62743129952289e-06
-1.64024901880398e-05
-3.16491996311079e-05
-2.14940901623809e-05
-1.3522419744518e-05
-1.77933342793483e-05
-1.07625329829057e-05
-2.72098429491969e-05
-1.41974822990297e-05
1.49708672906943e-06
-4.23214205803431e-06
-2.20844262035958e-05
-1.34540184878696e-05
-6.72644672291967e-06
-5.12448229242303e-06
-1.82968970424138e-05
-1.35499532852942e-05
-1.27217770002307e-05
-7.47137611417365e-06
2.55086250518446e-06
-6.60800889044119e-06
-1.18371027543574e-05
-1.10586661433755e-05
-2.61147724425009e-05
-2.58848876746287e-05
-7.48516067116267e-06
-2.21264815191749e-05
-2.57285527468188e-05
-1.03594819458512e-05
-1.7160752292335e-05
-1.26065563691243e-05
-5.53261433556846e-06
-1.31872436907096e-05
-1.21784482225484e-05
-2.5716797682165e-05
-1.03526760075113e-05
-1.05813443780825e-05
-1.40961037673671e-05
-2.73681038767479e-05
-8.59915821447272e-06
-8.96261522368402e-06
-1.3813357141411e-05
-1.68531441623181e-05
-1.19336237729604e-05
-2.31423073028015e-05
-1.69302977275403e-05
-1.59659139735746e-05
-3.96512622465378e-06
-7.25306445954086e-06
-1.76920406388162e-05
-4.13828668150001e-05
-2.11377646626059e-05
-5.40729292920119e-06
-5.44583150984122e-06
-5.8171779738274e-06
-1.21231684698539e-05
-2.05929934365737e-05
-5.50711084320881e-06
-2.21036564418283e-05
-8.62073957275265e-06
-2.47763261507723e-05
-1.80747457989516e-05
-1.6284412254333e-05
-1.17394286015776e-05
-2.05157463192782e-06
-7.32302225096539e-06
-2.78962887918148e-06
-5.55206612604476e-06
-1.36028842985432e-05
-2.48793374015177e-05
-3.02336110784443e-05
-1.98522992468862e-05
-1.75453666726398e-05
-1.90476865528079e-05
-1.7368852762386e-05
-4.41578472518268e-06
3.52205166828587e-06
-8.66693745336218e-06
-1.84595364216546e-05
-2.0870830956971e-05
2.78588812516534e-06
-1.80331193595229e-05
-1.78027530072771e-05
-2.10211641548193e-05
-2.64371493240466e-05
-1.14600882687756e-05
-8.04255615674343e-06
-5.12224533668565e-06
-6.93689644586898e-06
-3.51682350595475e-06
-3.8678981651098e-05
4.84386698204799e-06
-1.414458857265e-05
-1.7765612974233e-05
-1.2807353100334e-05
-2.17068795173311e-05
-1.15314684360376e-05
-1.36399656447569e-05
-1.60805929573357e-05
-8.78487933678854e-06
7.29792791010268e-06
-1.87539115729876e-05
-9.27333080805098e-06
-3.13686472526332e-06
-2.14824710768558e-05
-1.4539991994801e-05
-2.2936036531077e-05
-5.97229897224759e-06
-1.03781161835655e-06
-1.58035571794545e-05
-1.36883810221477e-05
-2.86009876473478e-06
-1.51339141844893e-05
-4.88540460394089e-06
1.96398784698852e-06
-2.4110344564327e-05
-1.90016755298095e-05
2.45283841408669e-06
-1.28171897261754e-05
-2.68781723948378e-05
-2.17116453652683e-05
-3.22847205131859e-05
-1.02167674227958e-05
-1.39684501719684e-05
2.8621823574863e-06
-2.54979623357195e-05
-3.10093635397296e-05
-3.48155013835328e-05
-4.00498106348994e-05
-1.06572776480405e-05
-2.35130049564432e-05
3.31676608916592e-06
-1.40439711056517e-05
-1.12033615898257e-05
-1.2564591127539e-05
-9.41528760592803e-06
-7.46495579700119e-06
-2.19702831229984e-05
-2.6452230561354e-05
-2.88074204507866e-05
-4.3637755825465e-06
-1.33748084761416e-05
-2.16429934072953e-05
-1.41230263293968e-05
-3.50803340212287e-05
-2.56615821856874e-05
-8.31870849507617e-06
-1.62079034385659e-05
3.87785118505681e-06
-2.26408921809858e-05
-3.49507299848692e-06
-1.2570756212657e-05
-1.28215084783889e-05
-2.76599290157005e-05
-2.84025930923553e-05
-2.84762383734054e-07
-3.26838851197109e-05
-2.26495101944495e-05
-2.43375739551925e-05
-2.13494723993619e-05
-1.40273172082598e-06
-2.38068048363716e-05
9.58876677918079e-06
-1.47197230076676e-05
-1.16049612936768e-05
-1.82657924415443e-05
-8.27330472465132e-06
-1.238453172852e-05
-2.12508414867995e-05
-3.14588901491116e-05
-1.83868149083738e-05
-1.69503062571459e-05
-3.70219790284743e-05
-8.99485475104423e-06
-2.0639392148398e-05
-1.05146679283001e-05
-1.63651386309468e-05
-2.042516958773e-05
-1.29181006308749e-05
-1.62094568663693e-05
-1.25490905264394e-05
-1.96182848870289e-05
-2.43394209198531e-05
-1.26934939667677e-05
-3.15213168251661e-05
-1.88771723478705e-05
-5.32632319851763e-06
-3.5131889764846e-05
-8.68579449234596e-07
4.84102016169202e-06
-2.76599248105871e-05
4.85306788352113e-06
-1.64120416183656e-05
-1.67278751139677e-05
-3.53976159964956e-05
1.59204426841352e-05
-7.42996793347159e-06
-2.09443172922155e-05
-1.71750052117073e-05
-1.00379117522109e-05
-1.30324390270861e-05
-3.01822783960922e-05
-1.14430525614127e-05
-1.85169271693676e-05
-2.35508787922923e-05
-1.17819215595998e-05
-1.78781873433e-05
-3.39619168633651e-05
-1.87151333225416e-05
-7.27439481652264e-06
-2.29380560965958e-05
-1.84352061128416e-05
-1.2024337621818e-05
-1.98457453093896e-05
-9.34769802959611e-06
-5.56365141720375e-06
3.22458425812785e-06
-2.63300545585614e-05
-1.00843540977491e-05
-2.51244674768638e-06
-1.69290805910049e-05
-8.20620689235687e-06
-2.03952238583107e-05
-1.15247707196765e-05
-2.59854859694241e-05
-1.21111096992261e-05
-1.34529899183201e-05
-1.46940854132126e-05
-2.19288825427611e-05
-7.05676992352358e-06
-1.98927837344345e-05
3.16087270524217e-06
-1.45540330123714e-05
-2.94712971804656e-05
-1.50402788633356e-05
-1.86176643850212e-05
-2.53193067166712e-05
-1.92648723826411e-05
-2.78203712031133e-05
-7.01261963857646e-06
-1.66797526914535e-05
-1.39116610405787e-05
3.86933014321507e-06
-2.30377176805257e-05
-1.0039940752407e-05
-1.327367750082e-05
5.70218553306863e-06
3.47133664055158e-06
-1.66736654570236e-05
-1.32071283943166e-05
-5.31786494917649e-06
-8.31228203394153e-06
-1.99281384054526e-05
-1.65199809702764e-05
-2.63323121088738e-05
-9.09869233224583e-06
-2.69300681364944e-05
-1.65696091939746e-05
-1.65544225380444e-05
-2.41207112871711e-05
-1.93444193820906e-05
9.76843362708243e-06
-1.68724054396685e-05
-4.49499440205516e-06
-6.95008091905597e-06
-2.13245326612766e-05
-1.3832284143289e-05
-2.28749202595464e-05
-6.75000966523684e-06
-6.12157331226998e-06
-6.05671462485724e-06
-1.59751183023687e-05
-1.47827145792596e-05
-2.06385143182831e-05
-1.95937792941032e-05
-4.48417628783218e-06
-2.5281998951664e-05
-2.35805004077965e-05
-1.01337581773269e-05
-2.59732402605531e-05
-1.29396164489496e-05
-3.70404963739455e-06
-2.73503356835202e-05
-8.8801818002476e-06
-1.5515694237519e-05
-1.84460792878566e-05
-2.81272468774857e-05
-2.41443695861597e-05
-1.23487571039404e-05
-9.20913628068448e-06
-2.77384214198377e-05
-2.08715509166176e-05
-1.56310843507585e-05
-2.24223405305539e-05
-4.80215837102031e-06
-8.73339410855273e-06
-1.68054130835602e-05
-1.5381484024813e-05
-2.28074145266314e-05
-1.41844889095003e-05
8.76704998751159e-06
-1.6010423013972e-05
-9.80180082214358e-06
-1.6990042823684e-05
-8.17258364368698e-06
-6.46717349078774e-06
-2.10373776808944e-05
-2.26918056110728e-05
-2.41735676441112e-05
-1.86496878181861e-05
-2.42697846361277e-05
-3.24988739546564e-05
-6.27215217150714e-06
-5.61583255038521e-06
-2.87608907648599e-05
1.56563063637531e-05
9.97558294200764e-06
-1.66472248873938e-05
-1.07545741335265e-05
-1.12991753635474e-05
-1.22822156901938e-05
-1.36461302362432e-05
-1.96237294241794e-05
-1.6053620901773e-05
-1.45120098250608e-05
-2.24400496540274e-05
-1.82166092212466e-05
-8.15064224244217e-06
-2.83638995079628e-05
-3.27372161700754e-05
-5.91268911186107e-06
-1.13629297784735e-05
4.27365597824931e-06
-3.24855204574595e-05
-1.33747861585028e-05
-1.48573479588818e-05
-3.65211329980997e-05
-2.37513190341019e-05
2.42348530805738e-06
-2.48691181471457e-06
-1.6241374489661e-05
-1.46845411057414e-05
-1.68814247702889e-05
-2.1842236543598e-05
-2.97049345899642e-05
-1.68417930282493e-05
-1.77892921468686e-05
-3.78651842561028e-06
-1.5535555733801e-05
-2.26931702437318e-05
-1.16275258163408e-05
6.52834354740868e-06
-1.90773581296159e-05
-9.33597897722905e-06
-1.48536841215754e-05
-1.80924349142119e-05
-7.11332287508669e-06
-8.00783020285533e-06
-3.78047257850828e-05
6.10472996128608e-06
-6.60984604377621e-07
-1.05504712879348e-05
-9.60772075221241e-06
-1.07862815988166e-05
-3.17412366432259e-06
-1.15360742488968e-05
-7.56899116849166e-06
-3.61513467725527e-05
2.34797071336279e-06
-1.88575476524739e-05
-1.27976306902936e-05
-1.65964886765614e-05
-2.6270610187199e-07
-1.02785722149771e-05
-1.80276906472032e-05
-1.03699168060164e-05
-9.16818678704519e-06
6.22434991371512e-06
-1.02618076143651e-05
-7.35123132774135e-06
3.70317632066499e-06
-1.52894252394228e-05
-2.28870832590879e-05
-2.0529799694573e-05
2.90932408650925e-06
-1.39673795024201e-05
-9.81351239394294e-06
-6.20546044714548e-06
-6.25654324706502e-06
-2.96344562200412e-05
-7.59418089745794e-06
-3.42240905907474e-05
-1.5809624936522e-05
-2.33850962163056e-05
-2.54638568742145e-05
-4.15449972935418e-05
-1.02212072244932e-05
-1.54106203723292e-05
-1.90866625890012e-05
-2.7551438711993e-05
-1.49498543261647e-05
-3.1604227434102e-05
-2.24107707081779e-05
-1.34706391955139e-05
-7.16759720880851e-06
-6.00283535959895e-06
-2.7058513430394e-05
2.18872910353871e-06
-7.87231692114018e-06
-6.35719402883982e-06
-2.05731701307476e-05
-9.87476142379109e-06
-1.20749037298928e-05
-3.11795549943888e-05
-1.18348363678904e-05
-1.82737600411596e-05
-2.03034681982345e-05
-3.35186339191505e-05
-6.93538386851686e-06
-3.87272088605775e-06
-1.49822870490871e-06
-9.91024345899238e-06
-8.19136982872742e-06
-1.73814364551082e-05
-1.49811578727325e-05
1.92514416440921e-06
-1.61500625348146e-05
-1.34671733102413e-05
-1.285790388283e-05
-3.27555528837615e-05
-1.51733576008523e-05
-7.21013079790393e-06
-8.92190431694544e-06
-6.48166801457505e-07
-1.10878218839024e-05
-7.63586416507858e-06
-5.51568168993132e-06
-8.18837291711972e-06
-3.65833722399085e-06
-2.94416457548535e-07
-1.5182414422735e-05
-1.92380480385902e-06
-7.38485699130381e-06
8.17850068199728e-06
-7.408155862047e-06
-8.76464690899609e-06
-1.37882585493416e-05
-3.79312436216417e-06
-1.62205143339078e-05
-3.06397130937757e-05
1.96614945002294e-06
-1.74662121847952e-05
-1.00739239755036e-05
-6.54192091254067e-06
-7.400472670729e-07
-5.9569160598694e-06
-2.8179619328735e-05
-2.61397040417591e-05
5.58106059265053e-07
-2.11350495698316e-05
-1.19239644036046e-05
-6.94376106546577e-06
8.01899212284807e-06
-1.94278101275112e-05
-8.78940650304064e-07
-2.24177991867527e-05
-1.10085190853602e-05
-1.77293905428385e-05
-1.09033949100706e-05
-1.24422160619992e-05
-1.17373596957902e-05
3.6293506176191e-06
-1.40605168204226e-05
-1.74899885733432e-05
-2.14019748601398e-05
-1.2334975283854e-05
-9.93262783902566e-06
-1.9820415385238e-05
-1.54590077156846e-05
-3.44981696226033e-06
-2.59112275032944e-05
-2.38575314151997e-05
7.84864785823044e-07
-2.07093581071848e-05
-9.84554010426227e-06
-3.37170326997953e-05
-2.71130114823811e-05
-1.61549082992219e-05
-9.02156760357566e-06
-1.7022298651199e-05
-4.81808032024952e-06
-1.67116938174193e-05
-2.67433264714153e-05
-1.4440301394923e-05
-1.1966215658924e-05
-3.55577272817488e-05
-1.59054477122764e-05
-1.79048735513219e-05
-2.56649944336407e-05
-1.19349955399103e-05
-8.28118972209694e-06
3.97145445179305e-06
-1.58780176596893e-05
1.18436873409915e-06
-1.72170456521204e-05
-2.65109312782041e-05
-1.22171423860741e-05
-1.92557039302382e-05
-1.20152436457362e-05
-2.61855588722139e-06
-1.21143528690756e-05
-2.11197006051184e-05
-1.01190867309655e-05
-1.58642070961916e-05
-2.27169784714122e-05
-1.78489336182274e-05
9.35171366447273e-06
-2.41001065206674e-05
-1.35831317149168e-05
-3.81506285800872e-05
-8.58139126028544e-06
-1.95216654325042e-05
-9.46980228926868e-06
-1.95265950963892e-06
2.45497895988295e-06
-1.86006175567042e-05
-1.64209601240675e-05
-2.78326331938067e-05
-1.44633006705597e-06
-7.32148300106625e-06
-2.2655095420467e-05
-1.23841821275008e-06
-2.15909321326666e-05
-1.32782614326615e-05
-5.86800215396698e-06
-2.04624147039271e-05
-8.68233770666999e-06
-2.25324622509536e-05
-9.59444065361052e-06
-2.42452883442534e-05
-2.88002112746553e-05
-1.29261793533218e-05
-2.78138506137732e-05
6.13853417202349e-06
9.7570742461491e-07
-1.27637957041019e-05
-2.50526532082117e-05
-2.97647694040195e-05
-2.68485436256969e-05
-6.23050618319443e-06
-1.47346630312508e-05
-1.40703239298592e-05
-2.34335554808567e-05
-1.3526598213855e-06
-2.87438172502809e-05
-2.17839337914844e-05
-2.17869619501068e-05
-9.43844656237687e-06
-4.24115249545318e-05
1.19546004307585e-05
-1.68851214722626e-05
-1.09211492855222e-05
-1.53030125319004e-05
-2.10019641656909e-05
-9.95085350597371e-06
-2.66815372727504e-05
-3.30888664551796e-05
-8.45385455872646e-06
-2.82080369977548e-05
-2.2129238396802e-05
-1.98509211955221e-05
-2.12447970763182e-05
-1.09963399320783e-05
-2.30256409219291e-05
-1.75394293918577e-05
-1.94013777273497e-05
-4.02443554708448e-06
-1.18106709061758e-05
-1.89830178675957e-05
-3.39536043673011e-06
-4.14112392495148e-06
-2.1404837774657e-05
-1.67755460108948e-05
-2.26846770015071e-05
-1.6484145537532e-05
-1.01850241832468e-05
-2.64861862345696e-05
-3.10812986077794e-05
-2.58541220922734e-05
-2.77462931929091e-05
6.9335808130861e-06
-2.64819987532708e-06
-1.90450229367672e-05
-1.34268268541279e-05
-1.97613054838389e-05
-1.216683511152e-05
-8.90128377733528e-06
-4.05177713553279e-05
-2.88930487572258e-05
-1.65176132436127e-06
-1.54911029305556e-05
-3.30622735614701e-05
-8.17353722993711e-06
-1.61294278664279e-05
-1.58428720030471e-05
-3.49548574836196e-05
2.74824872576813e-06
-1.67919283484502e-05
-8.39306046206497e-06
-1.85471709044644e-05
-8.51530154556133e-06
-2.08332538265696e-05
-2.58606926926262e-05
-2.5179617314616e-05
-2.95852653324448e-05
-4.72697300821732e-06
-1.72172748390648e-05
-2.35180809169881e-05
-6.18195149453669e-06
-2.00916181384879e-06
-1.94657638616797e-05
-2.13984605951792e-05
-2.99463343409968e-06
-1.82267685840652e-05
-1.5566600864607e-05
-3.52683293136446e-05
-2.67728272066834e-05
-2.72438260219269e-05
-1.54764839448861e-05
-1.17000155784178e-05
-2.87466528515527e-05
-1.3746545142223e-05
-3.23529226000376e-06
-1.69487932787328e-05
-1.69608713642019e-05
-3.94565714486283e-05
-1.11374992633798e-05
-5.49634222175946e-06
-1.44111922495909e-05
-1.32773137033034e-05
-1.83159079000947e-05
-5.68841156556412e-06
-2.7041362679731e-05
-6.32887167687199e-06
-1.47758689986328e-05
-1.53301769760475e-05
-3.11106362580756e-05
-1.71083208339576e-05
-2.89321277138365e-05
1.04910779027933e-06
-2.36309259366225e-06
-1.35263784534368e-05
-2.02095085671582e-05
-1.75694542690397e-05
-1.80506850475076e-05
-4.14510922536556e-06
-2.05671482317548e-05
-1.81758774964769e-05
-7.69942736225949e-06
-3.4886569514401e-06
-6.29021530887506e-06
-9.24776461438788e-06
-2.13142709471402e-05
-2.57203276656063e-05
-4.30148689415672e-05
-1.54752380649237e-05
-6.95689162900465e-06
-2.77464247405301e-05
-8.91126597759193e-06
2.53439891453939e-06
-2.22133484356441e-05
6.78222199000657e-07
-2.40750459063214e-05
-2.14480570734719e-05
-2.32682819106648e-05
-1.75398493175513e-05
-2.98972300371883e-06
-2.92196370183891e-05
-7.79320856130195e-06
-1.56151652313094e-05
-1.96938858222588e-05
-3.20076620502242e-05
-2.54171250629308e-05
-1.79326649216757e-05
-1.54110627732705e-05
1.67939181201802e-06
-7.40167241109513e-06
-1.50409904682002e-05
-9.77508937632951e-06
-9.17016525992754e-06
4.96275629792472e-07
-2.42684302026809e-05
-2.26832752379609e-05
-2.97344356249166e-05
-1.62860617066635e-05
-2.3565016043574e-05
-1.66036434085245e-06
-2.8701386701659e-05
2.52922599183901e-06
-2.32496095697104e-05
3.758443685131e-06
-6.35607946336091e-06
-2.02281743251349e-05
-1.9707846573125e-05
-5.11272052793894e-06
-1.48897713352846e-05
-2.77533128871215e-05
-1.01566519991206e-05
-9.12116833153416e-06
-1.07264402692648e-05
-1.98266672849592e-05
-1.49572006576503e-05
-2.28538408565934e-05
-1.52163719405068e-05
-1.92153537909811e-05
-2.20500823668406e-06
-2.79139896268422e-06
-3.4630891675171e-05
-2.51034290267905e-05
-1.4901634952684e-05
-4.20796477618952e-06
3.39948359953254e-06
-8.67720363069258e-06
-1.91046110994496e-05
-2.19419376072995e-05
-2.98156048151858e-05
-1.42265259945181e-05
-6.81821525000433e-06
-1.82820589505963e-05
-3.45730126349671e-05
-1.02704563172616e-05
-8.95303231480077e-08
-1.93396476937164e-05
9.13483781179294e-06
4.39016626280659e-06
-3.42222133355955e-05
-1.74673076518532e-05
-1.76720731656688e-05
-3.16988549044679e-05
3.50483788290824e-06
-2.5631029190289e-05
-6.71705337032669e-06
-1.52451099274469e-05
-2.02637465580519e-05
-3.29917960940533e-05
-1.4198198608484e-05
-1.54791486997403e-05
-1.07019394317211e-05
-1.82375247264874e-05
-2.16362951860253e-05
-1.29847990652702e-05
1.88489882427088e-06
-1.07117373869922e-05
-1.96704114089511e-05
9.33736828865291e-06
-2.65413018526841e-05
-2.04576847643584e-05
-5.74651614400372e-07
-1.83396164555816e-06
-2.17261524635265e-05
-1.93312710225185e-05
-1.24084786889211e-05
-5.6569427821891e-06
-5.77155792929858e-06
-4.54128338331525e-06
-6.00048220357898e-06
-1.0507111274431e-05
-2.76229307984738e-05
-1.76535378527581e-05
-2.579682916218e-05
-1.51414631676912e-05
-7.30635806419477e-06
-4.13748333837916e-05
-1.52564510196931e-05
-2.11256107021296e-05
-2.62933301124838e-06
-1.81613393134816e-05
-2.74385674289148e-05
-3.09755813417681e-05
-3.61785585856238e-06
-2.75716629446517e-05
-7.81908587618349e-06
-1.17522631715145e-05
-9.07952095972324e-06
-7.66032677370335e-06
-2.08724090782627e-05
-1.43398032582377e-05
-1.53291739496342e-05
-2.12368836710317e-05
-3.64142735419228e-06
-2.35738804804858e-05
-1.97454979220218e-05
-1.44650799400291e-05
-1.76743174353641e-05
-2.54909701993622e-05
-1.4251553186514e-05
-9.13332633972433e-06
-1.31648924413648e-05
1.5639934680064e-07
-6.95470679936069e-06
-5.94734527547386e-07
-2.32486196829507e-05
-4.00314152430084e-05
-2.17064629213524e-05
-1.64457152232081e-05
-8.88035910174358e-06
-2.72682248588031e-05
-8.7233446617873e-06
-1.26808190720781e-05
-1.52957468518921e-05
-1.02525993995415e-05
-2.61676443698173e-06
-2.83201325023493e-05
-2.69219183769165e-05
-2.81214533682822e-05
-6.91889202261197e-06
1.117909979443e-05
-1.6442442947497e-05
-4.48064355230311e-06
-1.29542595724574e-05
-5.60340472470408e-06
-3.49436090493427e-05
-2.8326126649688e-05
-4.28941984104419e-05
-8.90992308242396e-06
2.79097338793883e-06
-8.62346047621574e-06
-6.94194565489979e-06
-4.80499910507477e-06
-2.69316707731017e-05
-2.18294772131835e-05
-1.2951047138047e-05
-2.13870781926519e-05
-1.0009287591651e-05
-1.31617109600538e-05
-2.56085284980891e-05
-6.58878470172499e-06
-5.42803955892646e-06
-8.73611930684771e-09
-3.2743951576156e-07
-1.23380634049798e-05
-1.68391574547632e-05
-2.60513768703907e-05
-1.77207984301101e-05
-1.09698627747973e-05
-1.45310923584038e-05
-9.32894921334991e-06
-1.61944153420458e-05
-5.60989389027694e-06
-9.04335726663672e-06
-2.55881020808982e-05
-2.03927436665158e-05
-1.4723455236996e-05
-1.40115904651991e-05
-1.74591513651943e-05
-3.42414319872545e-05
-2.40604030839708e-05
-3.44804250007277e-06
-2.54949394937941e-05
-2.65550987231003e-05
-2.39288573091035e-05
-8.73044332225995e-06
-1.76432703303005e-05
-1.68118674867028e-05
-9.30215642072661e-06
-1.73090398623148e-05
-2.1398454091957e-05
-2.14618691576049e-05
-1.48493052201497e-05
-2.04893132268628e-05
-1.36556112949958e-05
-1.12220285682486e-05
-6.07091562026265e-06
-2.17276095950961e-05
-1.82841228147504e-05
-3.17131193563118e-05
-8.94937758530776e-06
-2.6910175179965e-05
-1.08753865191246e-05
-1.55814582285063e-05
-3.37129328824188e-05
-1.94290251746574e-05
-1.44399432987681e-05
-2.34042316684144e-05
-2.11173354315565e-05
-2.11621824386843e-05
-1.55013515396507e-05
-1.42589670317519e-05
-4.12367448346084e-06
-1.01932688094926e-05
-2.34262198261438e-05
-1.79839925908352e-05
-2.09903521469725e-05
-1.71485616021236e-05
-1.79489826600082e-05
-3.49361923476653e-06
-1.7979394539942e-05
-2.87468204791037e-05
-2.0378779712056e-05
-2.38791681191874e-05
-1.04578867482448e-05
-1.3630847875551e-05
-2.54189340177854e-06
-3.31612204372776e-05
-2.26147629496703e-05
-1.40131419930816e-05
-1.98231511522375e-05
-5.60189565680242e-06
-1.80674860912749e-05
-3.4265965820762e-06
-6.17980995455053e-06
-1.86641382448739e-05
-1.80604581702766e-05
-1.68198918547959e-05
-2.69353384732791e-06
-2.05862918618688e-05
-2.28653623021909e-05
-1.11686865664776e-05
-2.04953261046844e-05
-1.25838873046563e-05
-1.38535308751533e-05
-3.0152492077895e-05
-2.17053950947806e-05
-7.22658976682829e-06
-2.04142866082671e-05
8.27537370305189e-06
-8.85795546184669e-06
-1.21806319074329e-05
-2.28015885482569e-05
-3.16898015194655e-05
-9.0318383320181e-06
-1.24192609122286e-05
-2.70361798923478e-05
-1.42505592508363e-05
-2.24921233565318e-05
-2.02480333715564e-05
-1.04635697724634e-05
-1.58667532984548e-05
-3.10666665904346e-05
-6.99475742974742e-06
-2.83548628058409e-05
-5.19500900833763e-06
-2.72558980532321e-05
-2.88263199710714e-05
-2.35451689644046e-05
-2.3349663177345e-05
-2.4218385184712e-05
-1.10749971991588e-05
-1.49707434682779e-05
-1.51288993359469e-05
-2.98716579149673e-06
-1.16855243065734e-05
-1.52707038058415e-05
1.36975250489441e-05
5.05800410547757e-06
-2.75815620083307e-05
-2.96765213022972e-05
-2.06861284597232e-05
-3.42402408299657e-05
-2.35494221033357e-05
-7.50336713193439e-06
-1.82340631947185e-05
-3.25698463929549e-05
-1.83131101530646e-05
-3.0204272161803e-05
-1.46749864672838e-05
7.2225819987448e-06
-2.65003655258839e-05
1.01958527637825e-05
-1.15120214661859e-05
-2.07296001051322e-05
-5.936362593685e-06
-6.36218174741172e-06
-1.06902197014496e-05
-2.58409414689316e-05
-1.11194893764708e-05
-1.40997446763379e-05
-2.1681242288624e-05
-1.30048029174396e-05
1.92379331073724e-06
-2.33468855016739e-05
-3.56902852376495e-05
-7.70392233358219e-06
-1.45765137825286e-05
-2.45572193432766e-05
-6.3767529658229e-06
-2.07656006161378e-05
-1.41784219315259e-05
-1.41148485683267e-05
-1.25753910456748e-05
-1.04737780557723e-05
-1.31031434905461e-05
-1.63522734349356e-05
-1.23671219793011e-06
-2.15560735194006e-05
-5.44036187847425e-06
-1.97698303397837e-05
-1.36327712391868e-05
-1.98604513428158e-05
5.92778307074974e-06
-2.46192798611132e-05
-3.1851587729195e-05
-6.43538318591149e-06
-3.18816531736597e-06
-1.47914197647506e-05
-1.49157422505871e-06
-1.49237565635422e-05
-1.64840324884193e-05
-1.65209887653251e-06
-3.05972341802138e-05
-2.71639371338338e-05
-1.60533831615245e-05
-1.41478551390578e-05
-1.72672542598679e-05
-3.45478995472519e-05
-9.99042904743366e-06
-2.47615249278083e-05
-2.31269313782609e-05
-8.37865632564234e-06
-1.55668626380253e-05
-2.31164698462575e-05
-1.75831190207966e-05
-1.76296970963173e-05
-1.06653949905066e-05
-3.72166340178758e-06
-1.80207785214536e-05
-4.50443352477232e-06
3.21192195339216e-06
-3.69035198824383e-05
-1.06239146069134e-05
-1.43151408053598e-05
-2.62269102139546e-05
-2.93477847169111e-05
-4.59488379310898e-05
-2.10175100742774e-05
-1.53600854662684e-05
-2.87454568029323e-05
-2.27162674231804e-05
3.03016113210979e-08
-4.99794374400748e-06
-1.10687028744037e-05
-9.03910564859229e-06
-8.76248709939818e-06
-2.31290411765654e-05
-2.13692163360455e-05
-3.150650395292e-05
-2.50720145948153e-05
-5.52038066765539e-06
-4.63317305525025e-06
-1.8541580713123e-05
-2.80035485549419e-05
-1.70575838261666e-05
-3.88385964407703e-06
-2.10451601551234e-05
-1.20671123635281e-05
-1.48950497766144e-05
-2.086082312554e-05
-2.31178965661207e-05
-1.2904262499478e-05
-1.75531952420028e-05
-9.25489652739798e-06
-1.22155612647645e-05
-1.70287322890274e-05
-9.64277485640253e-06
-4.84591593422932e-06
-2.2611167708503e-06
-8.43792143254609e-06
-2.39484682077666e-05
-2.07361762643615e-05
-2.50422288897056e-05
-1.51100696165792e-06
-1.42127643365429e-05
-9.17910109399396e-06
-1.82962880691707e-05
-9.15722568042107e-06
-5.81880803087141e-06
-7.95538683261902e-06
-1.81616608510735e-05
-2.35669433412869e-05
-1.89949424988491e-05
-1.28525486617288e-05
-1.81327555251286e-05
-2.33601174741294e-05
-4.61712089580062e-06
-1.32077347292374e-05
-1.06627616711801e-05
-1.71638018800366e-05
-5.03721923053526e-06
-5.3296266665498e-06
-2.01568470516177e-05
-1.09317875719422e-05
-2.38075623557351e-05
-3.24795805573029e-05
-8.73447784873164e-06
-1.56739233160147e-06
-2.91148597838091e-05
-1.50096779913307e-05
-5.2111073599454e-06
-6.06059843539631e-06
-1.61744901836749e-05
-8.10173227980832e-06
-1.59235166376134e-05
-1.67610790521214e-05
-1.33236596730506e-05
-1.33181482301285e-05
-2.79249632152385e-06
-2.7263801984072e-05
-4.98823129908327e-06
-4.46037292971092e-05
-1.3733928165516e-05
-1.09718862372896e-05
-1.84286654794171e-08
-8.45839874446955e-06
-2.81178636683406e-05
-1.91583075484657e-05
-1.80360477872554e-05
-8.01576324071646e-06
-2.06896772574888e-05
-1.9231620343679e-05
-1.26818540724513e-05
-2.98021772378436e-05
-2.58809085163119e-05
-2.08901427101899e-05
-1.84760592714517e-05
-1.00561001395775e-05
-2.42676330754643e-05
-2.87196669384554e-05
-1.72170851930533e-05
-9.07147067298297e-06
-2.13473651687691e-05
-1.56385974206694e-05
-5.44389973797617e-06
-1.16811691250475e-05
-9.44064241551149e-06
-1.0554980641133e-05
-1.40330701932791e-05
-8.5185548248302e-06
-1.37483726046256e-05
-3.05040952230929e-05
-2.76934283021889e-05
-8.44639208975715e-06
-2.84441799483283e-05
-5.60419319596065e-06
-2.14789452765568e-05
-3.29313821534914e-05
-1.2582974697426e-05
-2.90089088718545e-05
-1.14165920258146e-06
-2.53374495531308e-05
-1.42699591355579e-05
-1.96524037315755e-05
-1.34525704443903e-05
-1.86635239548332e-05
-1.38371532493031e-05
-7.74106767433394e-06
-1.20502747394114e-05
-7.69647956902184e-06
-2.23100503395699e-05
-3.26981019975262e-05
-2.47871221290001e-05
-2.10965713470694e-05
-7.44864289837737e-06
1.82516239783646e-05
-1.8021974211123e-06
-1.59830865044383e-05
-2.42897157918636e-05
-3.08650267434094e-05
-2.78439047170492e-05
-2.30811417674778e-05
-1.38783891364564e-05
1.49729715135606e-05
-5.13885025331697e-06
-4.26316638197428e-06
-2.27974500975506e-05
-2.27786029771978e-05
-2.1808907838611e-05
-1.56944527717314e-06
-1.78108180931137e-05
-2.18401769602739e-05
-1.38985054663075e-05
5.49718573309321e-06
-2.14247843234503e-05
-2.50258143648448e-05
-3.46441729699628e-05
-2.55850414940084e-05
-3.06833275959561e-05
-2.28611800839515e-05
-1.30061083065115e-05
-2.48364782508214e-05
-1.13152724879534e-05
-1.61338598060287e-05
-1.87074848644716e-05
-1.41809664101067e-05
-5.59330260399061e-06
-2.7853529348185e-05
-9.28004820568966e-06
-1.44953791568657e-05
7.30633656193148e-06
-2.82214992772732e-05
1.44420681221194e-06
-6.57142467679487e-06
5.80161053831628e-06
-2.44986148842303e-05
-2.9232327921965e-05
-3.17779592847648e-05
-2.178626203945e-05
-1.15802682878903e-05
-2.98121347084425e-06
-2.70224352018844e-05
-2.25301219237803e-05
-6.8305574689021e-06
-1.48379735175027e-05
-2.78146732073878e-05
-1.9353922364292e-05
-7.40577525005218e-06
3.67090484705572e-06
-1.42181105971888e-06
-8.15879409284427e-06
-6.80816731440689e-06
-7.82207753428193e-06
-8.20668446485629e-06
-5.29624503938228e-06
6.61266855308372e-06
-3.00208192080905e-05
-1.02412406197233e-05
-1.09549599675787e-05
-2.85666538292055e-05
-3.15356186893299e-05
-2.68963825414803e-05
-1.77221012204935e-05
-3.1351956819001e-05
-5.14677372366744e-06
-3.70039781750828e-06
-5.65917750577122e-06
-7.54036165966225e-06
-1.53966394059137e-05
4.23076855712338e-06
-1.44193103990012e-05
-1.29260047100001e-05
-1.25295836182622e-05
1.32143280947373e-05
-5.02502495874561e-06
-1.34489039335819e-07
-2.20871142002475e-05
-1.98745233293525e-05
-3.54457665465149e-05
-3.00461360744611e-06
-2.05651753320309e-05
-1.41690068450652e-05
-1.14302444109821e-05
-8.86972189429945e-06
-1.17171203064533e-05
-2.59895418148459e-05
-2.68884142020212e-05
-3.85130262283922e-06
-5.36112950391076e-07
-1.47348332036863e-05
-2.68572016753701e-05
-2.89332273918529e-05
-1.67682072119182e-05
-7.58515930420218e-06
-1.51782288505491e-05
-2.07713890347195e-05
-1.24755083084324e-05
-1.35133875686812e-05
-2.55082102728221e-05
-2.19218754053724e-05
-1.99459483065678e-05
-5.29408065174756e-06
-1.93684882067965e-06
-1.56308119174485e-05
-1.19372924454749e-05
-8.54742842695269e-06
-2.81379741161676e-05
-3.26714763947858e-05
-9.3252982283504e-06
-1.15583377103768e-05
-2.80797434102767e-05
-1.12364833163462e-05
-2.57462493934248e-05
-3.59136706642415e-05
-2.78961621909772e-05
-2.60832770956403e-05
-1.89922252279868e-05
-3.66178938994773e-05
-2.21166152182686e-05
-9.65526707160833e-06
-2.0281259957651e-05
-8.61637887777851e-06
-5.78587607739923e-06
-1.1658388535555e-05
-1.65271770195959e-05
-4.5727954069158e-06
-2.65288419596655e-05
-8.92284050870743e-07
-1.0229329237231e-05
-1.64577549095645e-05
-2.12611307170627e-05
-1.40125689871483e-05
-2.68544204400699e-05
-1.31681128208427e-05
-1.26924426200094e-05
-2.61569955344203e-05
-1.96101357260864e-05
-1.80033678206018e-05
-2.044407097832e-05
-2.23212699661225e-05
-2.01320336910419e-05
-2.21246976502583e-05
-2.75501351426877e-05
-2.91965596739212e-05
-1.19688615316108e-05
-3.48980886329133e-06
-2.38330281380257e-05
-2.72647990542585e-05
-2.22105165846696e-05
-8.37202091844894e-06
-9.39516672241819e-06
-1.8605708644906e-05
-7.72254293798512e-06
-1.67818253005502e-05
-2.01809643243489e-05
-1.90046251921685e-06
-4.71604751000779e-05
-5.03656910481997e-06
2.63417531048043e-06
-6.29032860304505e-06
-2.35327854706298e-05
-2.70418626056702e-05
-1.44019977477698e-05
-1.19373517828499e-05
-8.00173525966701e-06
-9.36505061412205e-06
-1.29218599189905e-05
-2.9650410755374e-05
-1.67354587626978e-05
8.14035717488542e-06
-1.4518803156262e-05
-2.05621552179653e-05
-1.90028670377043e-05
-1.06660608765589e-05
-1.72192632335601e-05
-4.28087340816282e-06
-2.32973007462763e-05
8.57331728702535e-06
-2.93722075877864e-05
-4.85683147423961e-06
-3.21142256470543e-05
-2.59918567472757e-05
-1.39924135511487e-05
-3.03402448738821e-05
-1.65791262273519e-05
-2.01360576147182e-05
-1.28885310843452e-05
6.95781961199802e-06
-1.9906949446669e-05
-1.26591324938332e-05
-2.83266063615991e-05
-1.11306722458581e-05
-1.80083286956524e-05
-2.11263306535562e-05
-1.13529784121255e-05
-3.13234063984798e-06
-2.37774157208712e-05
-5.00698275962679e-06
-8.58514020360132e-06
-9.41430785733066e-06
-3.88852250278215e-05
-2.74815925169377e-05
-2.38752763809014e-05
-8.9409127111493e-06
-2.29091036674532e-05
-3.53067350756499e-06
-5.98193016750235e-06
-1.42835561304379e-05
-2.16180976884743e-05
-2.52857110243168e-05
-1.82602896209784e-05
-1.709156491571e-05
-4.87240198293773e-06
-4.60061775470312e-05
-2.18083999560292e-05
-3.18107386375222e-05
-1.48341138084429e-05
-2.68276681424769e-05
-2.40299929080808e-05
-1.66430803010702e-05
-7.94052371381946e-06
-1.86756382231719e-05
-2.65838783542683e-05
-1.2391098050858e-05
-5.06033046540368e-06
-6.66423310466754e-06
-1.04097844012236e-05
-1.56180395464648e-05
-4.46177915077116e-06
-3.6323037896623e-06
-2.90706453040303e-05
-9.93601435433794e-06
-1.21988729941907e-05
-4.78047003172592e-06
1.77395038578033e-06
-4.31650096244744e-05
-9.72166688657855e-06
-1.74479737461874e-05
-1.3357215189025e-05
-8.02925973390336e-06
-1.8215058410578e-05
-1.54617497684499e-05
-3.74902823935748e-05
-3.32142258119339e-05
-7.8947401091888e-07
-8.54924373223621e-06
-8.3821096081733e-06
-6.73683597183275e-06
-2.38159942312725e-05
-2.09554839135807e-05
-1.20483127958795e-05
-2.75801016405844e-05
7.84392405300052e-06
-1.55035053939158e-05
-5.43672619935924e-06
-1.77419651611391e-05
-5.37732725990049e-06
-1.24350967783279e-05
-2.92720960415917e-05
-2.52435595119663e-05
-1.30314627466977e-05
-1.33768934338759e-05
-5.61765376542409e-06
-3.37747323125736e-05
-4.00193191409218e-06
-8.68891260169987e-06
-1.87208542257078e-05
2.91996843180931e-06
-7.96809380213005e-06
-5.01073181858724e-06
-3.11095308765236e-06
1.22903781946742e-06
-1.30077015203375e-05
-1.60688016310726e-05
-1.98832710572788e-07
-2.13997092981206e-05
-2.57716544615141e-05
-2.24549302126225e-05
-1.99911778623667e-05
-3.29109487791311e-05
-1.77407916811533e-05
-3.5282570278688e-06
-5.19855889707462e-06
-1.29479314204318e-05
-3.06285553052348e-06
-1.84258512414955e-05
-1.31139356341208e-05
-9.01694042619516e-06
-2.8780923098934e-05
-1.13362520283948e-05
-2.00695545947364e-05
-1.18989971041467e-06
-1.58157748389837e-05
8.59076497123948e-07
-3.53179414443867e-05
-8.62981456698772e-06
-2.11818226116407e-05
-9.00759973326244e-06
-1.04570977334886e-05
-1.6627310790108e-05
-6.22590861168894e-06
-1.1047803622142e-05
-6.88187495618428e-06
-2.39704846334134e-05
-7.42296111450373e-06
-1.15092547231575e-05
-2.0145132059321e-05
-3.02346707802641e-05
-1.28032909186787e-05
-2.00947274108334e-05
-5.60105100343087e-06
-1.37698299419028e-05
-2.3427078382535e-05
-7.86898427010801e-06
-4.88949111388499e-06
-1.18210701323165e-05
-2.09134895780787e-05
-1.20150047676079e-05
-1.60007848807114e-05
-1.85756260356269e-05
-1.90984354073899e-05
-1.2920967078224e-07
-2.63471515925939e-05
6.12930264488891e-06
-1.73442696768621e-05
-3.87488100123979e-05
-2.18363787356391e-05
-1.4333809283572e-05
-2.66833916419836e-05
5.96180548021801e-07
-5.91810727609456e-06
-2.21005252479873e-05
-5.15330763169849e-06
8.10772970639775e-07
-1.31645957203145e-05
-3.37348433524145e-05
-2.29101628529513e-05
-3.98089862856835e-05
-1.16735188336769e-05
-2.06906275521411e-06
-2.40467529348856e-05
-2.74462017572851e-05
-1.01453907238736e-06
-5.65898868409859e-06
-1.47985626312253e-05
-1.1823771293651e-05
-1.39082434703519e-05
-2.99865322144044e-06
-3.24837102889109e-05
-1.75591922393705e-05
-3.42074986810125e-05
-2.65534580451379e-05
-3.06664857957887e-05
-1.3122431049772e-05
-1.94759632706353e-05
-2.01425586969268e-05
-1.43940813123358e-05
-3.25816786543472e-05
-1.29321228296384e-05
-1.7686594139063e-05
-1.80630254543195e-05
1.89320434091907e-06
-7.6142231500851e-06
-2.8178005460061e-05
-2.22373288115431e-06
-1.16868511781225e-05
-1.07697396075011e-05
-3.34776393755296e-05
-1.8678251960799e-05
-3.05932014588877e-05
-9.16012338724735e-06
-9.662542438207e-06
-2.10676241443741e-05
-7.64948021777687e-06
-1.71481329986374e-05
-1.07619586450927e-05
-3.409863571933e-05
-1.11730886219124e-05
-1.22109162509375e-05
-2.82238549065221e-05
-2.42537166546247e-05
-3.93651534644937e-05
-1.49468835293547e-05
-1.12918058899234e-05
-1.33485247377863e-05
-1.75547792347244e-05
-1.60380644112019e-05
-1.38769769496771e-05
-1.67267507237134e-05
-1.22629031251211e-05
-1.3289447455766e-05
-2.23908631715244e-05
-1.79101436179018e-05
-2.33376481419266e-05
-3.2345354254703e-06
-1.75675376461046e-05
-2.463856697685e-05
-2.2178057174939e-05
-1.88274585460455e-05
-1.04476982410917e-05
-2.52452304921143e-06
-8.80006906412241e-06
-2.28091769325294e-05
-4.80139843332295e-06
-1.31903407708759e-05
-1.67614343810078e-05
-1.45208283894703e-05
-3.10734389728496e-05
-1.92317059749243e-05
-1.61820139148795e-05
-1.00237663752127e-06
-1.63741941478542e-06
-2.65638676224309e-05
-3.30487539140701e-05
-1.392624798204e-05
-2.65996787019082e-06
-2.39707617674108e-05
-2.3972168607595e-06
-2.28803031622406e-05
-8.24827726384762e-06
-7.61926790516694e-06
-2.00989654634908e-05
-2.42906680294775e-05
-8.47172189061605e-06
-2.32705673978584e-05
-1.45033879515166e-05
-1.62781339339934e-05
-2.74636528773092e-06
-1.62965586052299e-05
-1.42114812252724e-05
-6.25925293813889e-06
-1.95834425155623e-05
-1.11022887630116e-05
-2.42277252938371e-05
-1.37233628781914e-05
-1.89505429658071e-05
-1.45637046793853e-05
-9.0562313828806e-06
-2.12348192725386e-05
-2.28296189398227e-05
-9.74213450961988e-06
-5.26552048807921e-06
1.30720754229089e-05
-1.64439146943885e-05
-2.40150536258149e-05
-2.72081815453948e-05
-2.10916160716193e-05
-1.3999908356249e-05
-2.26986836677488e-05
-8.92570896486547e-06
-1.25135620059752e-05
-1.93469899865481e-05
-1.20343205452945e-05
-6.19464267043206e-06
-5.19487558631439e-06
-2.28483846697463e-05
-1.51121006167357e-05
-2.12798091856853e-05
-1.16574371273438e-05
-1.83083763015353e-05
-3.00542348162706e-05
-4.75403637670307e-06
-1.23347462551582e-05
-1.78112991653017e-05
-1.1520472216251e-05
-1.5795659263952e-05
-5.09703859968068e-06
-9.81494965636746e-06
-3.07114916167683e-05
-1.69036431022138e-05
-1.90964586080131e-05
5.84348248861135e-06
-1.19083777522153e-05
-2.8329093115509e-05
-2.15174254734982e-05
-1.77284507806221e-05
-2.37912700505353e-05
-3.07108412637811e-05
-1.18499770166048e-05
-1.88128940671086e-05
1.54697476726098e-06
-2.91389207959886e-05
-9.87355873724685e-06
-8.61053115586453e-06
-2.85095264403008e-05
-2.05205440499213e-05
-1.30462628811158e-05
-1.76931132025724e-05
-3.17729196671808e-05
-7.34870651124857e-06
-3.6875548815307e-06
-1.46380285626879e-05
-1.87313426065064e-05
-3.58314447700459e-05
-6.2581411845869e-06
-2.15643777467694e-05
-3.78969147649148e-06
-2.07203740808706e-05
-1.51892976121417e-05
-1.06196591139429e-05
-1.8431192241062e-05
-1.79035095084745e-05
-2.38057070479957e-05
-2.58164158039744e-05
-1.51414452850708e-05
-7.37654794587614e-06
-1.4310490821504e-05
-2.29749508719058e-05
-1.54206530631071e-05
-1.44801870976304e-05
-2.10687112689671e-05
-1.60557144104094e-05
-3.37369750967735e-05
-1.84079750545598e-05
-3.37400221563689e-06
-1.79489808581803e-05
1.57138330551968e-07
-2.70610120637351e-05
-9.34823609921363e-06
-8.64654702585339e-06
-1.87785372649452e-05
-3.54513939908665e-06
-1.59298467503489e-05
-1.40597699548188e-05
-8.44759582308253e-06
-1.20305704895813e-05
-3.25056044160924e-06
-7.94524500623591e-06
-2.04273958948319e-05
-1.77944691851478e-05
-1.67688065857824e-05
-1.38181932628572e-05
-4.84875322473348e-06
-1.38944179732639e-05
7.96213118095347e-06
-1.49831137719028e-05
-2.30383607417412e-05
-3.03784639466783e-05
-7.73260448437388e-06
1.17968079063064e-05
-1.55771085418412e-05
-1.51564285391291e-05
-3.20328508571602e-05
-2.39129470752891e-05
-2.43807271222975e-05
1.19521377330519e-05
-2.86526673400374e-05
-1.78116487100425e-05
-1.28273845516003e-05
-4.69861257648364e-06
-1.94183224698118e-05
-5.4917330701937e-07
-1.91222326220155e-05
1.0742764307056e-06
-2.17281157500869e-05
-1.72009906995022e-05
-1.80414004408154e-06
-1.08471045363396e-06
-1.70747555519153e-06
4.72483015158241e-06
-2.12025516674107e-05
-2.44522803468869e-05
-2.15770975739853e-05
-1.06541669604625e-05
-1.97947629967411e-05
-3.04409225873096e-05
1.30973831859353e-06
-9.84584948654524e-06
-1.27559822061275e-05
-1.3807723488583e-05
-1.16146545385859e-05
-9.1760695045607e-06
-2.69518713374425e-05
-1.41338114565261e-05
-1.12346156946489e-05
-1.39250150048539e-05
-2.55263553200009e-05
-2.48173464495062e-05
-4.09526436464782e-06
-3.72993563759088e-05
-8.59095271561004e-06
-8.24183961732627e-06
-9.74833732263029e-06
-1.25970364733168e-05
-1.32449285710015e-05
8.11412965312747e-06
-5.51778438426404e-06
-9.0360031306453e-06
-3.58302481794465e-05
-8.88042912642834e-06
-1.46792553630043e-05
-2.78656014605822e-05
-2.25852394839251e-05
-5.31396461952135e-06
-6.82955731565447e-07
-1.26769355061773e-05
-9.19565796546343e-06
-1.75892302929323e-05
-1.680983783437e-05
-2.11603614921704e-05
-2.69747435416417e-05
-1.45954006773273e-05
-3.32564085988688e-05
-1.57410881118124e-05
-1.45876533675195e-05
-2.83142365708207e-05
-2.19436420072828e-05
5.7659797982729e-07
-2.82790607016772e-05
-1.45532241795299e-05
-1.34601831608804e-05
-1.87407907950958e-05
-1.65342317761706e-05
-1.70999935535488e-05
-2.90514603938053e-05
5.21573439001113e-07
-1.65112387053542e-05
-1.03199419234566e-05
-2.00140862441962e-05
5.2635535930791e-06
-9.1186585533875e-06
-1.12515220587914e-05
-3.75758792458324e-05
-1.36330778316297e-05
-2.70888254386411e-05
-2.7518494896818e-05
-8.77064811433274e-06
-2.31824342979837e-05
-2.01848289395836e-05
-2.74203389468759e-05
-4.13184229745022e-05
-1.1382515431352e-05
-2.21309356869701e-05
-1.31395133000422e-05
-1.23209255176905e-05
-6.39904630834728e-06
-1.32206490165115e-05
-1.39142706686524e-05
-2.25955007313528e-05
1.42927700705882e-06
-3.77637058858961e-06
-2.72512622471109e-05
-8.56503809824247e-06
-2.1406618307628e-05
-2.09518201776888e-05
-1.28145153006755e-05
-1.4987310843834e-05
-4.30449450704684e-06
-6.63098790704161e-06
-2.07468030378952e-05
-2.42277812714563e-05
-1.44190054242152e-05
-1.47764538235685e-05
-1.01062023723317e-05
-1.08729378201387e-05
-2.80959099325498e-05
-1.20778409199641e-05
-2.44322278122888e-05
-1.76770738666559e-05
-2.767550411543e-05
-2.07258751717281e-05
-3.34632177652319e-05
-2.04854026730298e-05
-1.96349902010343e-05
-1.95262964712825e-05
-2.96727561364242e-05
-1.85260706150732e-05
-1.59845899082945e-05
-2.55067933616031e-05
-1.9668035681737e-05
-1.29215911908659e-05
-6.20430676217159e-06
-1.12685786991766e-05
-2.04051096018625e-05
-1.83183449096323e-05
-2.47723305215571e-05
-9.41848210836382e-06
5.32840348473677e-07
-6.54835830000113e-06
-2.62938557836466e-05
-1.58534294833342e-05
-8.03724219283933e-06
-5.35319220831664e-06
-1.26609751643491e-05
-3.60278806755016e-06
-2.16096212205332e-06
-1.80337491044317e-05
-1.23232159125589e-05
-3.19049766989956e-05
-3.17229938028237e-05
-2.37120630558009e-05
-1.8998352557798e-05
-2.13691752270853e-05
-3.77818334448279e-05
-1.95559939466696e-05
-8.73902854246352e-06
-1.44926113187144e-05
-1.18778160281635e-05
-1.89475805765572e-05
-9.12580728347529e-06
-1.27478160244438e-05
-2.39262353837055e-05
-1.11667653264121e-05
-1.22967921394567e-05
2.31917859474407e-06
-8.89224493215072e-06
-7.63523175946683e-06
-1.36220589500265e-05
-2.35160154099104e-05
-1.3223788037408e-05
-7.77745066704273e-06
-1.81537947433777e-05
-1.8918542182012e-05
-1.56720722477755e-05
-5.11718645696882e-06
-8.00462654361791e-06
-2.44459330927058e-05
-1.45645480366644e-05
-2.7802873889087e-06
2.61531072419849e-06
-2.51331962805381e-05
-1.20740707628226e-05
-3.0653876185782e-05
-1.18517616480048e-05
-1.6162078689738e-05
-2.2120016486967e-05
-2.90751554864404e-05
-2.38131875518782e-05
-1.48180932440968e-05
-2.1673891020352e-05
-1.38040429216324e-05
-9.60874087747676e-06
-1.21468739900488e-05
-1.7605439166637e-05
-1.09922167517461e-05
-5.59570391030592e-06
-1.59070653351158e-05
-1.45380348207643e-05
-1.89115867357876e-05
-1.42847702235375e-05
-1.99116278792196e-05
-2.73422764227937e-05
-5.88745758419166e-06
-2.71474638070152e-05
-2.26640898636249e-05
-2.15167355575993e-05
-2.15013880740312e-05
-1.92355344441378e-05
-2.51032906445215e-05
-2.57976780073289e-05
-2.07021043593893e-05
-1.00125408037695e-05
-1.56518370284438e-05
-6.16116095137993e-06
-1.12950665767341e-05
-1.3283569810841e-05
-9.24501500980368e-06
-1.10716814304838e-05
-5.79412923934614e-07
-3.106973532237e-06
2.19902749700912e-06
-2.16592585543746e-05
-1.2580959003448e-06
-1.32995027410993e-05
6.18467983866591e-07
-1.45240936961639e-05
-2.3700587531302e-05
-8.95827748093307e-06
-1.90453711619933e-05
-1.24522953768323e-05
-1.64885306017583e-05
-3.53845485767907e-06
-6.5997822369141e-06
-1.54365999447866e-05
-1.23375105721008e-05
-2.88605313041682e-05
-1.59732993889862e-05
-3.54551723540026e-05
-2.65655848290867e-06
-1.66287283466642e-05
1.99581974348241e-06
-6.67937471464982e-06
-1.71667174558852e-05
-9.18566203962981e-07
-8.2595302353403e-06
-1.37653808336382e-06
7.75503013015432e-06
2.2140168446844e-07
-9.84808092727571e-06
1.82406130446806e-06
-7.66873241905716e-06
-1.94177120209648e-06
-1.17478542504604e-05
-2.24778865847721e-05
-9.10745390300841e-06
-1.40373336273334e-05
-1.73133448214389e-05
-2.45781242434961e-06
-2.15393122386556e-05
-5.10327467454966e-06
-1.73658638378794e-05
-2.41685133790595e-06
-1.73599432555152e-05
-1.52155227411262e-05
-7.96370109362861e-06
-2.66960489960299e-05
3.68704388142856e-07
-2.28311424355377e-05
-6.99090110906459e-06
-5.83890416974423e-06
-2.02528942378781e-05
-3.38204507186638e-05
-2.34007633704561e-05
-1.16437189447138e-05
-1.03641491590044e-05
-1.45208256950835e-05
-2.61442538393385e-05
-1.78246076221564e-05
2.17040992698007e-07
-2.43204733658145e-05
-2.09833054749743e-05
-1.03696269178122e-05
-2.28822795696348e-05
-3.39570742173835e-07
1.09382269627572e-05
-1.9912507178e-05
-1.78682853307201e-05
-2.74934197150665e-06
-5.64234523111282e-06
-3.02513750684884e-05
-2.84790496935572e-05
-1.32501569861993e-06
-4.3258293715868e-06
-2.1335467166377e-05
-1.25887167717556e-05
-2.19088690120203e-05
-1.85090180891199e-05
-2.89766706287311e-05
-1.18138269854171e-05
-2.4753604652466e-05
-1.11599049584269e-05
-3.15677720178059e-05
-5.41296019953226e-06
-8.5350554578484e-06
-8.53195065671823e-06
2.76187575114738e-08
1.78943507494478e-06
-3.14941222721542e-05
6.94850481593759e-06
-2.04027012098732e-05
-2.40652453132056e-05
3.68274464971943e-06
-2.19135519413802e-05
-1.40564943405076e-05
-2.11663975203921e-05
-1.40159264679192e-05
-1.2501525543706e-05
-2.09653714191349e-05
-2.23205310639237e-05
-1.45312164796114e-05
-1.22467489878948e-05
-1.94913682034038e-05
-2.74286604273526e-05
-1.96360894715016e-05
-1.38750561320136e-05
-2.17113576779345e-05
-2.01992439614232e-05
-1.21351789699227e-05
-3.66303754790425e-05
-1.51934274540033e-05
-2.57754061271929e-05
-1.11034968236252e-05
4.23379161938964e-06
2.60598777104517e-06
-1.71112402528968e-05
-1.11219835970259e-05
-1.38368940963691e-05
6.22922265955116e-06
-7.56335255571764e-06
-9.38193227234075e-06
-9.58565021295421e-06
-1.01791299867789e-05
-1.79371703409645e-05
-2.69067252031331e-05
-2.25617961448798e-05
9.37588021853844e-06
-1.72676045251123e-05
-1.65945940021352e-05
-2.29076401131129e-05
-2.58831572063799e-05
-1.1916287957062e-05
-2.05401627822323e-05
-2.29744252667115e-05
-2.35704591817247e-05
-2.50115360878761e-05
-2.53845864248005e-05
-2.33221431579896e-05
-1.13490482336841e-05
-2.43428368500636e-05
-6.52692456605297e-06
-1.22614161805899e-05
-1.61677833428371e-05
-2.04500928814664e-06
-1.37533852986426e-05
-2.74930500599112e-05
-2.89246659059357e-05
-3.14239941312771e-06
-1.01679665537816e-05
-1.46907035429211e-05
-3.42453169849133e-05
-2.58804652447701e-05
-1.69303842460572e-05
-2.01439922356595e-05
-2.75174347642406e-05
-2.03328949775383e-05
-1.12746753348747e-05
-2.27243959094922e-05
-2.4102730313087e-05
-3.38347286290274e-05
-3.43964108488906e-05
-3.39206753992671e-05
-2.45652436482921e-05
8.50687509037903e-06
-5.54555739440765e-06
-1.70029409194819e-05
-2.64362417491121e-05
-3.6856785861881e-06
-9.63522245153411e-06
-9.35013697248783e-06
-8.81647440289611e-06
-1.67574024672418e-05
-8.81074934821854e-06
-2.15237359430818e-05
-2.07202635867708e-05
-1.09250816303212e-05
-3.24781214112655e-05
-5.91849838701125e-06
-1.309424270439e-05
-3.51213163650043e-05
-1.58327361757833e-05
-1.41108384254251e-05
-9.08364824774857e-06
-1.70699377783644e-05
-1.18379355317961e-05
1.26437447367377e-05
-3.2828584947308e-05
-2.81384330933018e-05
-2.19788412693411e-05
-3.05999527595826e-05
-3.00150546589299e-05
-1.17619428667578e-05
-1.34725521662731e-05
-4.51697383228455e-06
-1.33691690353628e-05
1.53337223613464e-05
-2.75010105771426e-05
-4.36989496877544e-05
-6.3842298750315e-06
-2.25560954544023e-05
-2.90898820643107e-06
-1.77524039616345e-05
-1.59251915636252e-05
-2.695890831081e-06
-2.53755973193275e-05
-2.30383423731972e-06
-8.92762937687497e-06
-1.18787851460722e-05
6.75130331755387e-07
-8.782516515556e-06
-1.19427585223606e-05
-1.75337550116492e-05
-1.44919335155508e-05
4.23557820940746e-07
-1.49911795981058e-05
-5.77012120129312e-06
1.29651153153758e-06
-7.92614271685996e-08
-1.90064324439646e-05
-8.81094694240721e-06
5.88728093012932e-07
-1.01833486755838e-05
-5.65215982332457e-06
-6.87249684570097e-06
-3.85174103481263e-06
-1.98076105245256e-05
-7.34724305876197e-06
-2.41570511672296e-05
-1.6891429494139e-05
-6.25284472254521e-06
-1.85941617163079e-05
-7.05646221992933e-06
-2.23240489870725e-06
-3.57907857035473e-05
-2.25479676975562e-05
-2.37855071029006e-05
-1.60007109751213e-05
-4.50264181023606e-06
-3.03067105726014e-05
-1.03829481533664e-05
1.89432208652678e-07
-2.16040607599676e-05
-1.99883627812284e-05
-8.00502007396502e-06
-1.06497695459998e-07
-1.47308540273976e-05
-1.80892801252422e-05
-7.70526695367848e-06
-3.07842641673674e-05
-3.66571166492789e-05
-3.3318917337142e-05
-1.82150946344416e-05
-2.82608733532828e-05
-1.58367064543725e-05
1.14132191707039e-05
-2.12119409716506e-05
-2.76810904066974e-05
-1.67449054920469e-05
-7.15250145227383e-06
-2.0790423353912e-05
-8.25592032028173e-06
-2.39191607118865e-05
-7.19371500130883e-06
-2.10489262747066e-06
9.98198335273506e-06
1.0979417021515e-06
-3.90231452134961e-06
-6.34404862363758e-06
-1.36783634345097e-05
-7.29631977081803e-06
-1.26729171703138e-05
-3.11722880275422e-05
-9.60603169668801e-06
-2.16803357773339e-05
-1.14246121877355e-05
-1.5569349015879e-05
-2.30928811970558e-05
-8.82089270604648e-06
-1.54628747589679e-05
-1.67038413094733e-05
-1.46009203132027e-05
-1.83178285906719e-05
-1.93954566099294e-05
-1.28679071967089e-05
-6.77831729121238e-06
-1.10621661548574e-05
-6.48737735482382e-06
-1.51967527511705e-05
