# Supplementary material for: Research on computational propagation and identification of mine microseismic signals based on deep learning
Source: PLoS One. 2025 Oct 22;20(10):e0334641. doi: 10.1371/journal.pone.0334641 (PMC12543183; doi:10.1371/journal.pone.0334641)
Supplement: S9 Data — (ZIP) [file pone.0334641.s009.zip › 000101100000415.xlsx_0.txt_24.txt.txt]

-2.23251252458979e-05
-8.56198283302077e-06
-2.33975389987926e-05
-2.00915494919848e-05
-2.27859957369347e-05
-7.4433950019433e-06
-2.63629859226359e-05
-1.84372162358196e-05
-3.01572201866422e-05
-3.12081736133862e-05
-1.9958111807607e-05
-1.62428091457816e-05
-9.82251037637645e-06
-1.15505133309831e-05
-6.61880785180501e-06
-1.11727912509668e-05
-2.74042709061214e-05
-2.8495860462042e-05
-3.36538872579059e-05
-2.29949366676607e-05
5.59809780850451e-06
-7.42611572127446e-06
-1.79800405517366e-05
-2.5311683014976e-05
9.30744070164338e-07
-2.64939055126094e-05
-2.1138311147869e-05
-1.87363938399693e-05
-1.93103010922325e-05
-9.36929306535454e-06
-2.17394705242319e-05
-1.69064586057154e-05
-2.51758211257842e-05
-2.61132771230146e-05
-1.75093383384945e-05
-2.3492569200591e-05
-1.34036489113169e-06
-6.15157981775441e-07
-2.63950595544452e-05
-1.78137867339135e-05
4.45508243484585e-06
-2.11564618515619e-05
-8.59657240220158e-06
-1.06309855048694e-05
-1.87746679310619e-05
-1.62893860303458e-05
-4.35203285194623e-06
-8.41140237352786e-06
1.54600808027289e-05
-1.64066394976994e-05
-1.77726199218905e-05
-1.95906053339651e-05
-5.86858061661703e-06
-1.59903411713037e-05
-1.13367822698392e-05
-9.45921983652564e-06
-1.80073173426227e-05
-2.33882906629485e-05
-2.37161013023861e-06
-1.08063766750579e-05
-1.44705074393481e-05
-2.0754038475849e-05
-1.21917536679929e-05
-2.91040819533876e-05
-3.54965292432785e-05
-1.26322736629129e-05
-1.93034132638248e-05
-1.11196349618408e-05
-9.37347232133875e-06
-1.38306612917358e-05
-1.85885101658259e-05
-4.16810672794846e-07
-6.84038161591924e-06
-9.09484787662281e-06
-1.41807767322291e-05
-1.0631084879918e-05
-3.37591441748944e-05
-1.23903853644249e-06
-8.41244132119386e-06
-1.36056723921056e-05
-1.79702466367763e-06
-1.78442625151938e-05
-1.95306758196377e-05
-3.85185625389628e-05
-2.14232779435642e-05
-2.99972225337268e-05
-7.47606130499936e-06
-2.97686647419429e-05
-2.32090426726276e-05
-2.74540391459095e-05
-3.16221393538255e-05
-3.26414019463528e-05
-2.53310352375809e-05
-2.84157904518455e-05
-1.91427394430202e-05
-1.60666305546352e-05
-2.3718145319641e-05
-1.29178293083014e-05
-1.82719328685586e-05
-2.51724869494462e-05
-1.66841822679292e-05
-7.79602477412754e-06
-1.50523827336628e-05
-1.944458584746e-05
-2.35117369938964e-05
-6.63939492319038e-07
-4.34125075995137e-06
-2.74697244095406e-05
7.07607119039814e-06
3.94700180563732e-06
-1.53914097921766e-05
-8.05584289754111e-06
-8.75738647255201e-06
-3.28524760614126e-05
-7.70514867913304e-06
-1.19097644338102e-05
9.68307837735348e-06
-2.51780160178805e-05
-5.36534183165158e-07
-1.4107371373741e-06
-1.57444238437129e-05
-2.39086823247103e-05
-8.99587178331179e-06
-1.47339902621743e-05
-1.49902818211793e-05
-2.05514918076295e-05
-2.10793531925812e-05
-2.2647527738214e-05
-2.09691403904502e-05
1.72439033407421e-05
-7.81738565550703e-06
-1.20075141727228e-05
-1.04973091182086e-05
-4.97785379883913e-06
-1.52715739337325e-05
-2.00047799434512e-05
-2.44306104826605e-05
-8.72756835521295e-06
-1.38108018470757e-06
-2.66573117661752e-06
2.51458371982135e-06
-3.47321641203094e-06
-9.32760971896291e-06
-1.72790203643055e-05
-2.16782321120253e-06
-1.24505521008066e-05
2.30230930829476e-06
-1.15699451488931e-05
-2.01709985886916e-05
-1.59163921397242e-05
-2.26364407406592e-05
-6.34051113783715e-06
-2.66423267069874e-05
-1.06586355971494e-05
-1.06219772373141e-05
-1.52676029175275e-05
-8.82896450659136e-06
-1.31534026696206e-05
-2.75187631497747e-05
-2.53613068071161e-05
-1.17786799130396e-05
-2.00134307954495e-05
-4.25417620758038e-06
-9.83815837972724e-06
-1.35791708605019e-05
-2.62328249762071e-05
-1.23251733153483e-05
-2.85024063977219e-05
-1.58719452340979e-05
-2.24483616589635e-05
-1.93227772833886e-05
-1.26572218865828e-05
-1.12015313405439e-05
-3.06916283745819e-05
-2.83486927626629e-05
-1.7596594327206e-05
-1.80255317303149e-05
-3.00854228848947e-05
-3.82441022066103e-06
-1.90213753606399e-05
-1.46503445889336e-05
-1.94836419322988e-05
-2.21933266265245e-05
-1.74540803798153e-06
-2.89846390151656e-05
-2.65771299300075e-05
-1.80187043506961e-05
-1.56494534730809e-05
-1.89831677323974e-05
-2.41235341065334e-05
-9.9067841336235e-06
-2.60972385341577e-06
-2.11678884161875e-05
-3.18899696161297e-05
-1.88879976219614e-05
-8.19989227311014e-06
-1.37835030255917e-05
-7.12267241854531e-06
-2.37603324733765e-05
-1.66665934913552e-05
-1.07132885677142e-05
-1.20891715438915e-05
-4.82091373245391e-06
-1.73594847076342e-05
-1.78787565245922e-05
-1.10373929943423e-05
6.60249995585223e-07
-1.97462759100436e-05
-2.15109123791757e-05
-5.53172739888005e-06
6.05143386437243e-07
-3.5487235694816e-05
-1.17410649934253e-05
-2.71266325898899e-05
-9.28887591244703e-06
-7.57259569149245e-06
-5.01507094674716e-06
-2.29994495452868e-05
-1.19769151547474e-05
-8.06349305387787e-06
-9.1874282981239e-06
-8.63081540786918e-06
-1.20228481432649e-05
-1.06150617805622e-05
4.5746553201034e-07
-1.66994867118683e-05
-2.1325021155655e-05
-3.19236946624936e-05
-1.51024884043971e-05
-2.12032264842259e-05
-1.80678810908393e-05
-1.10377947103372e-05
-2.46043790890665e-05
-5.99477601354561e-06
-8.56990618716274e-06
-1.97777518031085e-05
-1.38752925891259e-05
-8.00226101607373e-06
-1.47985147774944e-05
-1.7474048183086e-05
4.87706599293357e-07
-2.72837460712473e-05
-2.66891933688837e-05
-1.47992160604086e-05
1.55460355094888e-06
-6.20133731799927e-06
-2.26798499638007e-05
-1.26835952514567e-05
-6.38209748334092e-06
-7.7755086095188e-06
-3.0737267860342e-05
-1.49029144413521e-05
-2.60151409862689e-05
-2.61379273279793e-05
-1.20248277419627e-05
-2.92378642106214e-05
-1.25773028777904e-05
-3.56060278542096e-05
-1.77488307768109e-05
-9.69119286815527e-06
-3.56087314218739e-05
-2.25681525556958e-05
-2.19938205605854e-05
-1.33462710284423e-05
-1.66389639636806e-05
-2.30575340344757e-05
2.6074534099557e-06
-2.24754922054274e-05
-7.23717453866265e-06
-1.79529755876692e-05
-2.92665018038187e-05
-7.35896810828405e-06
-1.07436886997365e-05
-1.71370463535027e-05
-2.42994509938784e-05
1.2715411063594e-07
-2.70074069213942e-05
-1.23493763199339e-05
-2.69844360414185e-05
-2.06487849548254e-05
-1.8604440338617e-06
-6.37719465611803e-06
-6.07410841660181e-06
-1.73584498749566e-05
-1.65827277311507e-05
-8.36623056505253e-06
-3.06488318488646e-06
-3.17450991835229e-05
-1.07581250244199e-05
-1.30552417052858e-05
-1.29535793146238e-05
-6.5324014640222e-06
-2.08082496965233e-05
-4.2079774479733e-07
-3.24080275987963e-06
-1.70538182352898e-05
-9.75552070269732e-06
-1.24130429023632e-05
-1.36511518342291e-05
5.43525774086601e-06
-8.90006234475988e-06
-2.57262843275403e-05
-4.27475611592089e-06
-1.0608753254847e-05
-2.99253792819657e-05
-6.98720903876907e-06
-3.26802329101559e-05
-9.67777240223891e-06
-1.827849790082e-05
-1.76699748231178e-05
-2.06576073744006e-05
-1.30151679185496e-05
2.98552268510766e-06
3.56365464659345e-06
-7.03994484775008e-06
-1.64070306594411e-05
-1.4507397762912e-05
-2.59424519157803e-05
-1.97416132621952e-05
-2.04038273112047e-05
-1.87896659239147e-05
-9.90404854450705e-06
-1.69432257136901e-05
-2.70780862226181e-05
-1.19654107499152e-05
1.79251220138973e-06
-2.3624082815543e-05
-2.00317821642864e-06
-2.38679222585288e-05
-7.30519947819874e-06
-2.21601694747669e-05
-2.78830244394897e-05
-4.59867839847973e-06
-2.85063089814193e-05
-2.86554612029703e-05
-6.49460745597161e-06
-1.8273042472841e-05
-9.21853882148946e-06
-1.17143479535509e-05
-3.79466640497743e-05
-1.8224570839476e-05
-9.51952983905941e-06
-3.21181693887763e-05
-2.15228759879365e-05
-3.54749118132997e-06
-1.49616262251594e-05
-1.57334307891458e-05
-2.15587493393256e-05
-2.65329843504461e-05
-1.65373125820848e-05
-2.03486059276082e-05
-1.57331170559229e-05
-1.99641944576665e-05
-1.89301583126224e-05
-1.67099825770172e-05
-6.54836708242242e-06
-1.31438120229053e-05
-4.62017456968047e-06
-2.14263464059151e-05
-3.40409973119982e-05
-2.28100796919126e-05
-1.33063276747329e-05
-1.540078882845e-05
-6.52554899548798e-06
-2.83882604017297e-06
-1.3973566593996e-05
-6.1459556103002e-06
2.15372617048952e-06
-9.6502544664914e-07
-2.70253429829485e-05
-2.58240844931424e-05
-1.63368559130101e-05
-7.56793842975839e-06
-7.06652306082512e-06
-2.86884099363166e-06
-6.86684686078047e-06
-9.36794588210923e-06
-1.48985421925586e-06
1.71435791149228e-05
-2.18143619377682e-05
-1.00662251927557e-05
-8.66750994287345e-06
-7.09190210910632e-06
-1.87273322522079e-05
-4.52787302142849e-06
-2.41055242246315e-05
-1.99009654981208e-05
-8.64144319815435e-06
-5.12016277356933e-06
-1.55424438394146e-05
-8.52029457792679e-06
-1.32334427971004e-05
-1.50265590902203e-05
-5.03100540977959e-06
-2.23975479228084e-05
-1.39551309387475e-05
-2.45234306925385e-05
-2.21759587089278e-05
-2.19040945959278e-05
-6.68648443900438e-06
-1.14782184851455e-05
-1.72508301196133e-05
-1.22747130897997e-05
-2.29904581037133e-05
-2.85032630808103e-05
-2.01841826904206e-06
-1.24047703482295e-05
-2.38294345738868e-05
-1.7380312790048e-05
-2.36896671214801e-05
-9.67630345019264e-06
-1.25603901959532e-05
-2.33711140670143e-05
-1.93223393987596e-05
-1.88047917341467e-05
-1.75302976913202e-05
-5.57103472451233e-06
-1.84202378338472e-05
-5.01211777362887e-06
-1.57597164344279e-05
-2.02747595899433e-05
-1.67543604458501e-05
-1.7011617611784e-05
-1.27854566392661e-05
-1.4462046625994e-05
-1.28811066269486e-05
-2.15128264387471e-05
-1.18212613329035e-05
-1.48837394210718e-05
-7.97662628765978e-06
-1.06314607813375e-05
-1.01606283911467e-05
-1.89813009985988e-05
-2.03879869117827e-05
-1.95916086126132e-05
-1.48281145263706e-05
-2.21956200612603e-05
-2.32208584687688e-05
-8.37563817478775e-06
-3.12056198934759e-05
-1.46659422474732e-05
-6.46576392411189e-06
-1.42261786201159e-05
-2.24259197515113e-05
-2.64913689328888e-05
-9.60580038639406e-06
-1.07327693715512e-05
-1.42501004314967e-05
-1.51129190301232e-05
-1.38425537572051e-05
-3.65740518215461e-05
-1.42228340022249e-05
-1.37795829862556e-05
6.50928797741141e-07
-1.92439611112581e-05
-1.62088079067418e-05
-6.49728374829108e-06
-1.55359644389525e-05
-9.6590202400554e-06
-2.46949650500371e-05
-1.37019645852242e-05
-1.339740911088e-05
-6.86194993172533e-06
-3.27210202591004e-06
-2.77604728112487e-06
-2.15109239443856e-05
-2.27217547679833e-05
9.24823018258518e-07
-2.2669626825843e-05
-1.9431844153828e-05
-1.09402003209912e-05
-4.41187163294491e-06
-7.54447631218094e-07
4.67392235905707e-06
-2.1225073595487e-05
-2.71360327937887e-06
-3.59967444392655e-05
-2.30419396686276e-05
-1.64404653964538e-05
-1.26108740942208e-05
-4.71086459503785e-06
-1.11042439190518e-05
3.91279003969558e-06
-4.39456388396269e-05
-1.54394795733758e-05
-2.26296757315355e-05
-2.276201959959e-05
-3.35685785248722e-05
-1.09633116832907e-05
-1.83836984395982e-05
-1.13912216986613e-05
-3.06382206861445e-05
-3.22011591749556e-05
-2.07813257549904e-05
-1.33432585149167e-05
-1.97229582457592e-05
-2.57566724217758e-06
-1.60131463353075e-05
-2.19398574902942e-05
-3.23390623164589e-05
-1.37319456728813e-05
-2.0498306220837e-05
2.63917853260668e-06
-1.68291234714161e-05
-8.91181813103472e-06
-2.77951353133594e-05
-1.99391026941116e-05
-2.45334856904923e-06
-1.01940383496483e-05
-2.20902432536389e-05
-1.29704210303164e-05
-2.83670426969325e-05
-1.32266702340067e-05
-3.32057840402272e-05
-1.47187053843911e-06
7.86043856049542e-06
-2.1431865937136e-05
-2.25366895033501e-05
4.98099673014452e-06
-9.21486710414649e-06
-8.93381547586398e-06
-1.72316694710592e-05
-1.24739542037399e-05
-1.40950934958974e-05
-8.74458762620658e-06
-1.0116953434746e-05
-1.6618591131019e-05
-1.57801273835932e-05
-1.33666694673584e-05
-1.03650435242913e-05
-6.92647154596156e-06
-5.12182847681085e-06
-9.39258547537253e-06
-2.51220343155385e-05
-1.39017802584384e-05
-2.10380198283712e-05
-1.51206451196295e-05
-2.2580374290162e-06
-2.35607139356811e-05
-2.09513485048197e-05
-2.26537059410038e-05
-1.76040884294613e-05
-9.91565041770791e-06
-3.28402103420399e-06
-2.83189970657675e-05
-1.30939900668414e-05
-3.31917859094156e-05
-1.50524187879942e-05
-2.50322039521208e-05
-1.27106602749949e-05
8.23483070223965e-06
2.40367734617739e-06
-1.22830739064148e-05
-2.94831678797916e-05
-3.05271493658831e-05
-1.2479322961899e-05
-1.27144096210329e-05
-6.03097748453972e-07
-4.03951882812952e-05
-2.35324214506361e-05
-3.65416568234846e-05
-2.99145729603386e-05
-1.22196154813347e-05
-1.8569122652939e-05
-2.6273322660828e-05
-2.61599439126214e-05
-1.03110899683093e-05
-1.89388377735673e-05
-2.95307455600291e-05
-9.92585098722605e-06
-2.37617344299605e-05
-3.59935583779932e-05
-3.13332403439802e-06
-1.91506182037742e-05
-2.32231771528842e-06
-6.16454425582657e-07
-1.35560694770459e-05
-2.36970829174276e-05
-3.19429556554461e-05
-2.91299704389787e-05
-1.35434521466526e-05
-2.35231805819176e-05
-2.16866362732926e-05
-1.67492296680105e-05
-2.58987286475103e-05
-1.97937665256365e-05
-1.86503795180022e-05
-2.80971629242339e-05
-4.65846561722681e-06
-2.03595735017332e-05
-2.35483193862781e-05
-2.03990668774753e-05
-2.01961402055048e-05
-1.19098330277168e-05
-2.76590793208054e-05
-2.23414785679028e-05
-2.24428541778956e-05
-1.13323165443628e-05
-2.77540307207391e-05
-1.99398961486755e-05
-7.49609855688291e-06
-1.96286389817093e-05
-2.57216156150581e-05
-1.03657238359354e-05
-1.08167333177229e-05
-1.3147513151853e-05
-1.56050660532822e-05
-7.52386513399821e-06
-1.20349810362584e-05
-7.40206642673508e-06
4.52848804540014e-06
-9.69189060612449e-06
-1.04407896904042e-05
-2.66915294999197e-05
-1.43140670507687e-05
-1.46696002065981e-05
-7.60691393152735e-06
-9.21318117075607e-06
-8.53187477169416e-06
-4.05157137557303e-06
-1.36157826387196e-05
4.08594079675441e-06
-5.66909557751351e-07
6.84758617263666e-07
-2.16609038536391e-05
-1.89270348108447e-05
-1.33615526827118e-05
-1.50944689149684e-05
5.95262753399486e-07
-2.45126521846431e-05
-1.36437168759361e-05
-2.65559961422313e-07
-7.93166998596964e-06
-1.38078127263709e-05
-1.19565413803981e-06
-7.45223708606003e-06
-7.43026597982381e-06
-1.73267414266157e-05
-2.07337779167778e-05
-2.07291914829218e-05
-2.73803178605607e-05
-2.47551913167879e-05
-1.58804295031726e-05
-1.51369205077964e-05
-2.55015349744462e-05
-2.06922267043656e-05
-1.51927408738222e-05
-2.05985247180805e-05
-2.68378118660178e-05
-1.3590077412977e-05
-7.55170865217125e-06
-2.32800446322787e-05
-1.81821525344472e-05
-2.11128930818107e-05
-2.23678950933491e-05
-1.26720567107209e-05
-1.74462962755061e-05
-1.32559285884532e-05
-2.56834187335173e-05
-1.70821551712356e-05
-3.84098483926688e-06
-1.84871159376981e-05
-1.81006022704464e-05
-1.75579173346868e-05
-2.53860821631455e-05
-1.28249631949864e-05
-1.77535601695326e-05
-1.30176762915907e-05
-1.14143099079908e-05
-1.01970189163709e-05
-3.36642153801834e-05
-9.68184497670179e-06
-2.58207742329539e-05
-2.12633407708932e-05
-1.36776108423552e-05
4.36082373417823e-06
-1.6228682515775e-05
-1.08566107659491e-05
-1.41886663958229e-05
3.25104325584015e-06
3.12770929152997e-06
-1.18647311838793e-05
-1.374668183491e-05
-2.34820445295735e-06
-9.69856114641519e-06
-2.07761247566611e-05
-1.65422537286224e-05
-6.47114652777237e-06
-8.93329946182404e-06
-5.37107056824728e-06
-4.335690684441e-06
5.61672551304559e-06
1.49256408363658e-06
-3.041874471241e-06
-1.28043888911756e-05
-2.13102322852698e-05
-2.41878824316253e-05
-3.28134642376835e-05
7.00606105335569e-06
-2.23952942508218e-05
-1.91392054677299e-05
-3.58723142521412e-05
-1.46346752717633e-05
-8.67467330421493e-06
5.9826395379413e-07
-1.51438030146723e-05
-1.42975782412489e-05
-2.79413058597783e-05
-1.41504348483359e-05
-2.03585491832092e-05
7.00372178996191e-07
-2.82544460798943e-05
-1.40019002435776e-05
-1.34098400179066e-05
-1.0855003316947e-05
-2.69758231180451e-05
-1.17148753868783e-06
-1.24330407979338e-05
-8.83030093354191e-06
-2.19504666702959e-05
-1.40863310760037e-05
-1.3848580431266e-05
-1.84025973807554e-05
-3.08443422108191e-05
-1.95547774648041e-05
-8.27626604218448e-06
-1.1397996119033e-05
-6.73710515743639e-06
-9.39534216613826e-06
-2.55512004049698e-05
-2.31831019502654e-05
-2.48419622181295e-05
-3.78944992678242e-06
-6.45492597341084e-06
-1.71656137430083e-05
-4.62573947905439e-06
-2.193941511046e-05
-2.3935960652089e-05
-2.08268865960306e-05
-2.73162266332829e-05
-1.99914793982164e-05
-2.85528198323296e-05
-2.9908916151335e-05
-1.1153402022919e-05
5.42700563896374e-06
-8.24273056775803e-06
-5.3607796212133e-06
-1.10918337544639e-05
4.94214405641834e-06
-2.53055212378901e-05
-1.49472368430814e-05
-1.31939288666905e-05
-2.61068277145071e-05
-1.76837744019805e-05
-2.73626533094525e-05
-1.06956864894633e-05
-2.18208734998714e-05
5.1790928109764e-06
-1.09084489385512e-05
-2.3683344874954e-05
-2.15859444829562e-05
-2.47482415841143e-05
-1.52142343712872e-05
-3.91379997400614e-05
-1.88110243245797e-05
-4.42715696900193e-06
-1.95556041343365e-05
-8.12411264858578e-06
-4.60788366140977e-06
3.74290158445348e-06
-1.65855922953906e-06
-8.77698564616759e-06
-1.3671693554044e-06
-5.07547742415989e-06
-1.52517034982448e-05
-2.31669123072152e-05
4.51228926538226e-06
-1.11174256182314e-05
-1.09561211672721e-05
-1.67536203964116e-05
-1.21668606661962e-05
-3.08752475153748e-06
-1.34110360550111e-05
-1.14071752342693e-05
-7.07211008366376e-06
-1.49041065603683e-05
-3.27206475810318e-05
-2.29960683768869e-05
-2.89542905865077e-05
-8.57684655374774e-06
-1.02107228519616e-05
-1.88625722605374e-05
-2.74263986930084e-05
2.92271752236747e-06
-2.20648587663723e-05
-8.60388717783115e-06
-6.47646692672569e-06
-9.2311425532574e-06
-1.89024242198378e-05
-1.29871251143428e-05
-2.10110232765047e-05
-1.77593926824114e-05
-6.34099397827808e-06
-3.54716393491864e-05
-3.134746823992e-06
-2.45559501163534e-05
-2.48344304994312e-05
-2.93202717388803e-05
-1.65817822390023e-05
-1.606331940482e-05
-6.18510949405875e-06
3.32741768996056e-06
-9.33391206402869e-06
-2.28683082665194e-05
-3.49774987172873e-06
-8.92507058866274e-06
-1.3419683626945e-05
-1.26635304756528e-05
-1.03980250064627e-05
-1.02896886537715e-05
-1.69714434721548e-06
-7.55839225492632e-06
-1.49217095227951e-06
-7.02625687256491e-06
-3.19092109761624e-05
-2.02437385511369e-05
-1.27385345854931e-05
-1.01353295054919e-05
-1.25780980332445e-05
-2.72518826230303e-05
-1.25213363375237e-05
-3.00908991122808e-05
-1.35457446001356e-05
-2.02341906225848e-05
-3.98351432331068e-06
2.30008796896691e-06
-4.11305928492003e-06
-2.40238081263673e-05
-2.0249098851893e-05
-2.02597546997651e-05
-1.73763871806288e-05
-2.44863629960464e-05
-2.5370538694707e-05
-1.63421759063991e-05
-1.4221033022297e-05
-4.1074167613242e-06
-1.55188332977819e-06
-7.70481101462488e-06
-9.03519471188083e-06
-1.76540928260789e-05
-2.31036358813277e-05
-1.99069614923844e-05
-1.44303200980587e-05
-2.25367013412563e-05
-2.66953439280923e-05
-1.66365182564758e-05
-1.67580349415694e-05
-8.32013427283611e-06
-9.69447705428209e-06
-1.51528095239417e-05
-2.54166923568281e-05
-1.38675770900188e-05
1.43710928625604e-07
-2.48796314035034e-05
-1.10096901721079e-05
-4.5849976615029e-06
-2.88201450102221e-05
-1.64204307227511e-05
-6.39574063280953e-06
1.28494310602645e-05
-1.98900103700272e-05
-2.41580931368379e-05
-2.15342345301274e-05
-1.19714478000573e-05
-1.18619596183966e-05
-3.77441552000221e-05
-2.05591493993758e-05
7.90441990056377e-06
-2.40569332062073e-05
-2.82007875778952e-05
-1.51792099832148e-05
-2.70004598828637e-05
-5.18936872707871e-06
-4.27922067038828e-05
-3.68614851409522e-05
-2.31223271408111e-05
-7.54642588208995e-07
-1.69391846776961e-06
-1.75222102910746e-05
-1.28158979301342e-05
-1.91763487446807e-05
5.92785283079533e-06
-4.59922246778253e-05
-2.05817342292931e-05
-1.71724714316066e-05
-1.17129239231916e-05
-6.80454307472424e-06
-1.88476823633387e-05
-1.56336225702727e-05
-1.81607125247252e-05
-6.10932955046683e-06
-1.05811729407472e-05
-1.17192598745383e-05
-9.83590566327239e-06
1.47208164458118e-06
1.09236071429726e-05
-2.19293395501129e-05
-2.24022831922535e-05
-5.78804312859546e-06
-2.9336793825178e-05
-8.46534995423552e-06
-3.9100396031724e-06
-1.50302329366946e-05
-7.0664845185509e-06
-2.25245091382813e-05
-6.50244149626712e-06
-2.73201766984284e-05
-1.47971917437218e-05
-1.1070277780792e-06
-4.8085414523934e-06
-1.28864209880795e-05
-1.66182946850762e-05
-3.02608858157983e-05
-6.97092589690987e-06
-2.88566371653848e-05
-2.58883086479647e-05
-2.16461128025041e-05
-1.51935899153828e-05
-2.52905085449029e-05
-3.33429724693296e-06
-2.6702106235066e-05
-3.53071164997952e-05
-1.69772230793937e-05
4.41578836229545e-06
-5.17811736670189e-06
-1.71122595655301e-05
-1.03555333170396e-05
-1.1705719476856e-05
-8.7288280614985e-06
-2.19277082503509e-05
-1.98726078821771e-05
-1.85202101081385e-05
-2.53307034624195e-05
-2.63581450002365e-05
-1.06961783928455e-05
-1.07227864168417e-05
-1.32124893336156e-05
-1.49892465825341e-05
-1.08261798826923e-05
7.82576975893696e-07
-1.9003694088187e-05
-8.87162519387543e-06
-3.07182698449672e-06
-2.76848927798698e-05
-1.89101357433949e-05
-1.00990268354666e-05
-3.05597267824366e-05
-1.61819880646659e-05
-8.23925647235067e-06
-2.03401671556412e-05
-1.34300832837327e-05
-1.7524537439392e-05
-2.88584751831142e-06
-7.44754003951171e-06
-7.77146652561146e-06
-1.09543489688291e-05
-1.64776472635334e-05
-2.98650804982396e-05
-1.78903276339897e-05
-2.45286288259527e-05
-8.00365481541041e-06
-1.06357837642029e-05
-1.41075539946377e-05
-1.3948150893371e-05
-1.30573222045881e-05
-2.97034318490329e-05
6.10071790551087e-06
7.64995602689909e-06
-2.05024114515126e-05
-7.10158850966665e-06
5.27955655091696e-07
-1.70837904596906e-05
-1.87542413114363e-05
-2.13206996140135e-05
-4.52909720395072e-06
-1.57652233456389e-05
-7.31062703781277e-06
-1.03756452976466e-05
-2.78938541159309e-05
-1.54907414016493e-05
-1.33635742077903e-05
-2.34074210701011e-05
-1.59687126823535e-05
1.65855503730247e-06
-3.22183040591259e-07
-5.50406969669501e-06
-3.82395370077257e-05
-1.31316016465325e-05
-1.43271514409949e-05
-8.95426790344475e-06
-2.65438945701851e-05
-8.06094105043308e-06
-9.24007868587664e-06
-1.02328318843994e-05
-2.63394301720429e-05
-1.57975672111585e-05
1.32728320107638e-06
-1.02375733553795e-05
-2.9160383063144e-05
-2.46692738372421e-06
-1.18447121661009e-05
-1.3992418184388e-05
-2.25424512149157e-05
-3.27478513230779e-05
-3.51951929488566e-05
-2.85464212706262e-05
-2.76588342036414e-05
-2.06161345428612e-05
-2.69366579604047e-05
-1.19067722930421e-05
-2.83505858558002e-05
-2.22809377845207e-05
-3.22064780896011e-05
-3.73067447690393e-05
-2.95746069793124e-05
-1.20694230498402e-05
-1.95650266497204e-05
-2.06706887209563e-05
-2.62579290121489e-05
-7.76369726459891e-07
-9.6510582971061e-06
1.09854275644949e-06
-2.04694957086176e-05
-1.57748302722485e-05
-1.48543325019946e-05
-1.21746898922577e-05
-6.83114243773455e-06
-3.18599780041803e-05
-2.37941998674007e-05
-2.05412727696455e-05
-2.16153091054712e-05
-1.9359465167924e-05
-1.57414881240096e-05
-2.93549939461211e-05
-8.3362877234258e-06
-2.11714201505038e-05
-1.1101669424722e-05
-1.07862641818768e-05
-1.08852571860692e-05
-2.05802049227546e-05
-2.53170543582442e-05
-1.38606792164276e-05
-1.04160939386044e-05
-6.99530731344547e-06
-4.95093251842759e-07
-1.25001417335922e-05
-2.09955882952007e-05
-1.50643406202874e-05
-1.68390167098934e-05
-6.76102382461628e-06
-1.35208754928756e-05
-1.49569938398025e-05
-3.55607782985188e-05
1.0500007473084e-06
-1.24905656529436e-05
-2.72350318192603e-05
-2.45655781861972e-05
8.81618123461305e-08
-3.64050779022822e-06
-4.24476635985486e-06
-1.98105554989606e-05
-1.28133109020874e-05
-2.57762583707241e-05
-1.4967602197963e-05
-8.54040578312199e-06
-1.96102760337863e-05
-1.40285181413638e-05
-2.57232635899897e-05
-8.94231320287916e-06
5.11068355702953e-07
-1.87382822108155e-06
-6.85503408832651e-06
-2.62300011914251e-05
-8.77385545535132e-06
-1.55655657794364e-05
-1.6915673565975e-05
-1.85544512739647e-05
-2.00305445069754e-05
-2.97111959807559e-05
-8.40862783223707e-06
-2.94531350115268e-05
-9.59121733192834e-06
-2.72213385989353e-05
-1.75082589808603e-05
-2.71174192172662e-05
-3.00078554354312e-05
-3.12168782130024e-05
-3.40084823278601e-05
-2.97680237334519e-05
-2.34240076374019e-05
-8.13823913667152e-06
-1.7833589418455e-05
-2.38525220259749e-05
-8.35536641673728e-06
-3.25676752182288e-05
-1.65553401369596e-05
-2.42512517696187e-06
-2.56448202856979e-05
-2.3788469597106e-06
-7.69114519726713e-06
-1.59719868751324e-05
6.34160229203825e-06
-1.8986377021518e-05
-2.02288134278282e-05
-7.92327451961178e-06
-2.56942077883726e-05
-1.53203675557109e-05
-1.2486870894418e-05
-7.92951281599725e-06
-5.68653057894601e-06
-2.43554764349376e-05
-2.84649974441951e-05
-1.93950813746165e-05
-1.04139686569974e-05
4.86108673311121e-06
-2.59591057747313e-05
-7.52935911604402e-06
-2.1098857340687e-05
-2.13738915962018e-05
-2.27489936216249e-05
-8.75946246982819e-06
-1.76548069863468e-05
-1.80895857108999e-05
-5.84115773671553e-06
-1.38905404037506e-05
-1.8559697695675e-05
-2.5482342675974e-05
-2.65130782129236e-05
-1.0856192206507e-05
-1.75463818942251e-05
-1.24903207636866e-06
-7.28092027418952e-06
-6.65591700416783e-06
-6.1409031088552e-06
-2.3003656677719e-05
-2.39600829816273e-05
1.34971078098942e-06
-2.03616855847339e-05
-1.7760819869925e-05
-1.75441017962645e-05
-1.05677768879058e-05
-3.02841944738229e-05
-4.81393366747905e-06
-2.78939261456755e-05
-1.06972746855652e-05
-2.35197266549083e-05
6.21671043103642e-06
1.07680895673686e-05
-1.2384312966916e-05
-1.52757988507335e-05
-2.08622475589866e-05
-2.53303495119725e-05
6.60282834396285e-07
-3.2052449500935e-05
-3.32045947673251e-05
-1.06990241122672e-05
-1.90049027818078e-05
-1.893076213736e-05
-2.5756158755146e-05
-3.844828154569e-06
-1.38850832535992e-05
-2.09595438534991e-05
-1.80442366735912e-05
-9.64473856419946e-06
-1.47551957517852e-05
-3.25606828310447e-05
-2.50182276925528e-06
1.86310659598737e-06
-1.32191706144908e-06
-1.60088303179582e-05
-1.11249397801397e-05
-1.54296458878037e-05
-1.11182827228932e-05
-1.96123980151165e-05
-2.04017066537612e-05
-3.1689698630188e-05
-1.00124889309916e-05
-2.86291902666537e-05
-1.57913008190149e-05
-2.8792369549723e-05
-2.03264159748827e-05
-6.18725270001731e-06
-2.88572933386247e-05
-2.57369172930476e-05
-1.11492900685947e-05
-2.28595861166821e-05
-2.48636724057821e-05
-9.73672136632506e-06
-1.02493420572538e-05
-3.97564150610236e-06
-1.44592488027805e-05
-2.35031977890284e-05
-3.65952238899218e-06
-2.52173315479382e-05
-1.16382538383763e-05
-2.0126597434626e-05
-7.79626873539829e-06
-1.93531902325605e-05
-1.07005139503835e-05
-2.34940004791867e-05
-1.9901513813574e-05
-1.43331268475412e-05
-5.0367472746922e-06
-2.65044447476882e-05
-2.85054964725705e-05
-9.17300019308879e-06
-2.32071777037107e-05
-7.6911947190132e-06
-6.39628699049491e-06
2.53056314535716e-06
-1.57257004507066e-05
-1.28583210127092e-05
-1.54306744211613e-05
-1.62031182643098e-05
-1.44267218607354e-05
-8.89729167186506e-06
-1.18305334337155e-05
-5.00509474276134e-07
-5.5604384707375e-06
-1.8932028098136e-05
-4.13672994585358e-06
-2.66551527724523e-05
-1.27860632778922e-05
-1.49589019069657e-05
-1.37649805109342e-05
-1.46008286469674e-05
-2.32938303582348e-05
-1.38517185563114e-05
-1.83308253394054e-05
-2.12786908895914e-05
-5.65722609028824e-06
-1.57483753863475e-05
-2.45821387354015e-05
-1.27570426005567e-05
-2.86006839197585e-05
6.54900162145048e-07
-2.12116691296495e-05
9.94308864116383e-06
-2.90436621989813e-05
2.9780747002474e-06
-2.46912948196461e-05
-1.61508620732496e-05
-9.83571494894305e-07
-1.05647946266369e-05
-2.3118471030584e-05
-2.39112750819184e-05
-1.74299437703655e-05
2.20435597986904e-06
-3.9968600582852e-05
-1.02860785125906e-05
-1.47527452914658e-05
-3.59835018832473e-05
-7.23775517408337e-06
-8.59532614229134e-06
-2.4381118976649e-05
-8.63482756553604e-06
-2.77062638533934e-05
-2.72769963964387e-05
-1.18855164757432e-05
-1.45906839122463e-05
-1.33873193534267e-05
-2.15079653440178e-05
-6.29324280028412e-06
-1.83096190880471e-05
-2.2077800106667e-05
-1.3488778973171e-05
-1.89331242471335e-05
-1.85356302874204e-05
-1.37765588566976e-05
-6.96938015118873e-06
-2.46745552007522e-05
-1.2999115854017e-05
-1.3150258815744e-05
-2.18134455194703e-06
-1.36721283934947e-05
-1.08040663300593e-05
-3.19507201389458e-05
-1.65402010816467e-05
-2.4930715039861e-05
-1.68111186718444e-05
-2.21270156922476e-05
-1.56772925420392e-05
2.2440791323085e-06
-1.70578334356733e-05
-6.81710082115138e-06
-2.05777881012245e-05
-1.48508113544754e-05
-1.8516203578741e-05
-1.68452761568688e-05
-1.00616051580145e-05
-1.01274261175981e-05
-1.15811302308273e-05
2.67709000392841e-06
-2.31510078889169e-05
-3.49983088714239e-06
-1.25830359904567e-05
-9.73109770273189e-07
-6.47158831415908e-06
-3.00829109883271e-05
-2.21055403829967e-05
-1.70587976773321e-05
-4.40719781916383e-05
-3.65515180664398e-06
-2.55207450102297e-05
-1.8303781561637e-05
-1.6251719786958e-05
-3.48915228294944e-05
-2.02488734749371e-05
-6.4177733036433e-06
-1.94255742051066e-05
-6.93195597609088e-06
-1.43026618303626e-05
-1.2140405325757e-05
-1.56077623434657e-05
-5.92494947920626e-07
-2.52239812544898e-05
-2.82730077997305e-06
8.89224134888757e-07
-1.00017051983618e-05
-1.48204752540181e-05
-2.46301975260639e-05
9.10762845837134e-07
-8.26131658761754e-06
5.02372162675039e-06
-5.65480902479503e-06
-1.19148442023221e-05
-2.65662904041209e-05
-1.8152928902535e-05
-1.84487211067528e-05
-2.67129204107505e-05
2.77869158442123e-06
2.79093981352797e-07
-2.37733321383053e-05
-2.13603899435893e-05
-2.95746716839518e-05
-1.22459124122067e-06
-1.08738500097203e-05
-2.20388434549606e-05
-1.21015465340719e-05
-1.23963637469243e-05
-2.29409542518163e-05
-2.48464055937477e-05
-1.43908661342966e-05
-2.7716003295148e-05
-2.26234659706945e-05
-2.05170431038835e-05
-2.30942432467504e-05
-1.94582330891812e-05
-1.86700313797213e-05
-1.98754297562829e-05
-2.67595101497976e-05
-1.21931618333772e-05
-1.03413436181938e-05
1.3521166118875e-07
-5.91962153394312e-06
-4.98613426354e-06
-1.35918546670646e-06
-1.31339849518203e-05
-2.11058088350507e-05
-1.45307084597935e-05
-3.98173888526685e-05
-1.90383659194189e-05
-3.88408515222834e-05
-5.89712131884339e-06
-2.15790620994949e-05
-2.23200524479101e-05
-2.00153992020148e-05
-1.01749451718663e-05
-1.87622775092403e-05
-1.47819953978024e-05
1.54232029454047e-05
-6.68101640177601e-06
-1.18566182980647e-05
-1.33989737830887e-05
-2.00865702199739e-05
-8.58871035355038e-06
-1.02039559288388e-05
-2.48790437863537e-05
-2.73968265111975e-06
-1.21471206277059e-05
-1.69872396058274e-06
-1.43444322899278e-05
-1.80634543431384e-05
-9.77720647254043e-06
-3.78582049956422e-06
-8.45215547781015e-06
7.32485527888659e-06
-1.94278109381686e-05
-1.86098754157754e-05
-6.55315475915371e-06
-1.68613206673833e-05
3.87909226460737e-06
-2.62501912800189e-06
-1.54471787691336e-05
-2.44749759396262e-05
-1.6169089237934e-05
-7.40239729433472e-06
-1.71674627670374e-05
-2.77848846679254e-05
-1.07029617077104e-05
-1.91405924735922e-05
-1.55384904550089e-05
-2.64280669323238e-05
-1.56388536470103e-05
-2.96258887416041e-05
-8.77962103848531e-06
-7.7004358471027e-06
-1.52760322432665e-05
-1.28778088809473e-05
-1.72225416540416e-06
-1.735005947314e-05
-1.41150006111317e-05
-7.33097434586137e-06
-1.26896130140578e-05
-2.74632193241913e-05
-2.52460659121495e-05
-2.69036174691927e-05
-1.93089228142607e-05
-1.3943637839465e-05
-1.72463649169183e-05
-1.03696047710261e-05
-1.6330611300581e-05
-8.39337280909935e-06
-1.50343859080777e-05
-2.8507333740142e-05
-9.8175369280548e-06
-2.26816573090592e-05
-2.70609185884025e-05
-2.51540413704531e-05
-1.99269136171577e-05
-2.01918859412334e-05
-2.01012836484578e-05
-2.83840317196761e-05
-1.0321632851908e-05
-1.94779667222924e-05
-2.56518229371944e-05
-1.78743380502942e-05
-3.04764715241393e-05
-2.78102714962281e-05
-1.13951185356862e-05
-1.62561629718243e-05
-1.94606456342565e-05
-1.43890445119306e-05
-8.39242545766166e-06
-2.65672501961973e-05
3.14617051202828e-06
-1.10724830875113e-05
-7.47358013037928e-06
-2.79018414262212e-06
-1.90347640886575e-05
-2.60262216664577e-05
-4.55787036327038e-06
-7.11734660594677e-06
-1.47545320731514e-05
-8.54872158301849e-06
-8.00887166299306e-06
-2.27750475140867e-05
-1.02251483407082e-05
-4.10112746010834e-06
-2.03541359054004e-05
-2.6637414329316e-05
-6.32704664651731e-06
-2.31775157150214e-05
-2.63776188555499e-05
-2.52683214953382e-05
4.27421602143285e-06
-3.03757459213626e-05
2.33979707780532e-07
2.43843435548e-06
-2.43894402840546e-05
-5.91520697177752e-06
-1.44540338041491e-05
-1.94668775409057e-05
-1.62463956679978e-05
-1.57236490326228e-05
-8.397837693031e-06
-4.01171481553666e-06
-2.28094298840157e-05
-2.4631328411475e-05
-2.77443491967755e-05
-1.64704269996087e-05
-9.66723742399135e-06
-2.11772084300365e-05
-2.17037195146686e-05
-1.33961998877045e-05
-1.5982365064658e-05
-1.43546201202553e-05
-8.28349489770406e-06
-2.18691031310129e-05
-1.12065452137595e-05
-3.38403610383652e-05
-2.08064101872403e-05
-1.35045114196995e-05
-7.15929392870631e-06
-3.19427705118411e-05
-1.84182919550854e-05
-2.09369947156959e-05
-4.86035048654814e-06
-1.52818757585105e-05
-1.84758181781494e-05
-1.92773022706173e-05
-1.55636744150225e-05
-3.21200673748987e-05
-1.39683022558909e-05
-2.20261531227588e-05
-1.30586413296499e-05
-2.2573293772256e-05
-9.18451812181088e-06
-1.77028928609771e-05
-2.42555565795647e-05
-1.97817025960156e-05
-1.43245162830526e-05
-9.809867324365e-06
-2.58321327562902e-05
-2.23747968847301e-05
-1.66978079346713e-05
-2.75610869814654e-05
-2.77831692899369e-05
-1.15218062181884e-05
-3.9882013776369e-06
-9.27400193329072e-06
-1.66204700227895e-05
-2.16754905593743e-05
-9.66719247894432e-06
-2.32467714991144e-05
-2.46507109878166e-05
-5.75263001603175e-06
-5.84040163233091e-06
-1.16077852210706e-05
-1.7604489295102e-05
-7.32756471457216e-06
-1.34554247400659e-05
8.38758988255247e-06
-1.07934308251517e-05
-1.31393219041681e-05
-1.38391319278026e-05
-1.88235295167328e-05
-6.19084100207147e-06
-2.8037985963847e-05
-2.06415910970733e-05
4.69331426770627e-06
5.73557239604412e-06
-1.86951883231813e-05
-1.99866908712205e-05
-2.36162811330614e-06
-1.0568225102215e-05
-3.04931939328894e-05
-1.83780063118293e-05
-2.27030342121168e-05
-1.59458191293357e-05
-6.96245645301126e-06
-1.36714521532013e-05
-6.9217752230752e-06
-1.88133533272491e-05
4.82346596114147e-07
-4.3752338836788e-06
-6.77320432625143e-07
-8.56129107645607e-06
-8.91794281100432e-06
-2.43818539818801e-05
1.69344217052153e-06
-1.3730941249007e-05
-1.95787082234266e-05
-2.19247904877406e-06
-1.79439842782091e-05
-9.84020829033216e-06
-9.61865611803205e-06
-1.57876035128634e-05
-1.16510620484978e-05
-2.92651542237739e-05
-2.31074468757232e-05
-7.84749503741153e-06
-3.69273345013911e-06
-1.56042530898346e-05
-2.92237042321086e-05
-3.43985733282676e-07
-2.71266246508669e-05
-2.9346813518139e-05
-1.3215342573754e-05
-3.45545656806051e-06
-2.1077153548462e-05
-1.7604568043575e-05
9.485689520208e-06
-1.70822296813699e-05
-1.55045686418354e-05
-2.59122480178876e-05
-3.11373756522524e-05
-1.83779614212412e-05
-7.37492234563215e-06
2.91868933965354e-07
-1.30763114205635e-05
-1.16524500775113e-05
-2.55001502051823e-05
-1.46913853933538e-05
-1.39451471026155e-05
-6.54510413589244e-06
-2.38576748980241e-05
-2.20314333983904e-05
-9.74165317620881e-07
-1.58257663861774e-05
5.26598072398855e-06
-1.86953170055747e-05
-2.3801654683084e-05
-1.71214152619584e-05
6.34814758736385e-06
-2.71884344295034e-05
-6.45248000256543e-06
-1.92845855516462e-06
-1.51340088525745e-05
-2.73012564078857e-05
-1.42825080517308e-05
-6.35908562374211e-06
-1.9153264572521e-05
-6.2879260027354e-06
-6.71977676863129e-06
-1.46348200258209e-05
-9.63603496902425e-06
-9.55450546264756e-06
-1.36669334033949e-05
-3.89577761885126e-05
-6.58581640382759e-06
-1.13450423909461e-05
-6.28326224755889e-06
-7.10284189774494e-06
-7.24882588148589e-06
-2.25232098013847e-05
-3.46437927196549e-06
-1.7448827142329e-05
-2.49333972345241e-06
-1.09746139200948e-05
-6.01905002227729e-06
-1.1236661527238e-05
1.89636447961721e-06
-9.94868561221949e-06
-2.41418656970293e-05
-4.79107519962531e-06
-6.22849127611385e-06
-7.42940709324213e-06
-3.92138798442008e-06
-1.65389220951502e-05
-1.66676766734662e-05
-2.24328955964947e-05
-2.92139131141036e-05
-7.22277082933118e-06
-3.51827199146527e-05
-2.96760425077022e-05
9.6972333515534e-07
-1.93518235545549e-05
-2.3286864540832e-05
-2.2348283729375e-05
-1.67507899479959e-05
-2.0712533210033e-05
-1.60061238422849e-05
-2.5838827384299e-05
-1.67456905480241e-05
-2.84988881492665e-05
-3.18958437772647e-05
-1.46149382429181e-05
2.3470145273421e-06
-1.2089335424957e-05
2.10170970145052e-06
-1.69815621714018e-05
-1.76891751648086e-05
-1.98543750031963e-05
-2.28624609762548e-05
-9.53339694279073e-06
-2.51910362581059e-05
-2.64268824353273e-05
-7.03725416791919e-06
-2.0610334529339e-05
-2.05731468065409e-05
-1.92007621750904e-05
-5.08497323161843e-06
-2.39900712107513e-05
-4.73764750594675e-06
-2.38751756925217e-05
-8.56669054991243e-06
-1.91245918312286e-06
-2.71608944284372e-05
-3.39694602985175e-05
-2.59973817183577e-06
-1.82714016414461e-05
-1.07366746939454e-05
-3.01441323056107e-06
-1.08514846399192e-05
-1.2752289092417e-05
-7.08260048272918e-06
-2.10083205421314e-05
-2.61193324340112e-05
-1.84441426874702e-05
-7.16034915539076e-06
-8.89223835172769e-06
-1.49718110943842e-05
4.66110704265218e-06
-2.86821633085912e-05
2.61790490512251e-06
-2.04123224107874e-05
-1.78345453055939e-05
-2.87098939640032e-05
-2.01302648348983e-05
-2.83059649110681e-05
-2.13378496391191e-05
-4.83971432067178e-06
3.27765112554777e-06
-2.04465400009185e-05
-6.11245604636727e-06
-1.99986779525086e-05
-1.54356681481767e-05
-1.11578815827281e-05
-2.59782926454285e-05
-2.57381972985249e-05
-1.41707523133659e-05
-7.25947388724417e-06
-6.52278147346185e-06
-1.59935521750002e-05
-1.30936136083919e-05
-1.25361717199223e-05
-1.25890496208897e-06
-1.48128018422728e-05
-2.65485845477785e-05
-1.94034654890848e-05
-5.99566280219585e-06
-5.39968678795272e-06
-1.88592234641459e-05
-2.58803374656357e-05
4.99945763518147e-06
-1.13479043436061e-05
-1.59431129898349e-05
-9.30713001612004e-06
-1.77616299277262e-05
-7.88447693164297e-06
-1.15057824892378e-05
-2.62608149659309e-05
-3.50765017760676e-05
-9.51396046814559e-06
-3.45723235064137e-05
-1.79368113912352e-05
-1.46952540069004e-05
-1.25403881913655e-05
-2.16722168578026e-05
-1.68341952196987e-05
-1.50564891926276e-05
9.36633304844016e-06
-2.43440793306504e-05
-2.37304468103475e-05
-1.47310480087253e-05
-1.99394192701737e-05
-7.32650008469061e-06
-8.14489865116696e-07
-9.74742616217793e-06
-2.26254032962317e-05
1.99683604126986e-06
-2.3625068667543e-05
-1.56618549040846e-05
-6.22620791523347e-06
-2.8524387873489e-06
-2.86784241168058e-05
-1.96494410712085e-05
-8.93869485982346e-06
-2.31343278953344e-05
-4.93460096900122e-06
-5.04442964601305e-06
5.67260798557504e-06
-1.58487642053057e-05
-8.45359285525813e-06
-2.71673768905063e-06
-1.82180078600637e-05
-1.51823806958306e-05
-1.19469555326722e-06
-1.67738508659468e-05
-2.00711388472751e-05
-3.40021591467154e-06
-1.12193557612919e-05
-1.37373539953236e-05
3.54500728471813e-06
6.48991892149817e-07
-2.50305075088202e-05
-2.01486080777505e-05
-2.19356736588426e-05
-1.59173371704177e-05
-2.32053903971301e-05
-1.77188801874624e-05
-2.11032582173819e-05
-1.24814528434976e-05
-1.4390559367043e-05
-1.58633126550856e-05
-7.35451663910864e-06
-3.16663250516217e-05
-1.38000040516312e-05
-8.75001329651574e-06
-1.08903504900001e-05
-1.82697396702606e-05
-1.9065652796324e-05
-3.67593716698638e-05
-3.8182395753407e-07
-2.88714239015686e-05
-2.34617287622488e-05
-2.80699213021416e-05
-3.30912104836047e-05
-1.03305197189882e-05
-3.51013998269472e-06
-3.28775323854611e-05
-1.70257255871868e-05
-1.36608784647876e-05
-1.84724057869893e-05
-1.39296588246787e-05
-1.17430825179649e-05
-2.59461318441404e-05
-1.52231436968449e-05
-2.84019396006852e-05
-1.61762895422638e-05
-1.30855327030044e-05
-1.69040557228034e-05
-6.88826262319873e-06
-2.16039790617253e-06
-1.57758135567015e-05
-2.29393207997672e-05
-1.91849265656234e-05
-1.69796717194243e-05
-1.2983693207217e-05
-1.38465094164115e-05
-9.00383217623282e-06
-2.36792157761084e-05
-1.80621735726538e-05
-1.49371039300378e-05
-1.03152582523316e-05
-2.12469376028555e-05
5.60580458690045e-06
-1.68718145632283e-05
-2.41288467684685e-05
-3.5546379328727e-05
-1.60458318313318e-05
-7.77507004486238e-06
-1.0100498978452e-05
-1.82075968229835e-05
2.43949028770662e-06
-5.59508372468055e-06
-2.86341838250009e-05
-1.73846703077877e-05
-1.55038774668652e-05
-2.15774794932563e-05
-1.34197450970468e-05
-6.86415523064171e-06
-2.5558771502017e-05
-1.60999208433954e-06
1.2796727194681e-05
-1.8643468070575e-05
-1.61848568960799e-05
-2.49745288808984e-06
-2.20639033298063e-05
-1.96282736211781e-05
-3.1247566482277e-05
5.18516177439827e-06
-5.27712728134168e-06
-3.05416043115758e-06
-1.3016034543462e-05
-2.78274245128482e-05
-1.08806621809967e-05
-1.69405350492933e-05
-9.50263657791282e-06
-2.24961657714856e-05
-9.91206091541814e-06
3.2541111740354e-06
-4.36284800350243e-05
-2.37585857071451e-05
-2.99915629353774e-05
-2.86339558882416e-05
-7.7850674796341e-06
-2.35739956923363e-06
-1.00728988131289e-05
-1.3168767348228e-05
-1.94182601217038e-05
-1.53815535571117e-05
-9.48343042039416e-06
-1.87736463018134e-05
-2.12710115286134e-05
-1.61822344240875e-05
-1.13528864862929e-05
-1.28836020593744e-05
-9.44440830477387e-06
-1.30438410408114e-05
-2.06261526481923e-05
-1.79354479532809e-05
-1.53695498494085e-05
-2.30277140078089e-05
-2.40733557715257e-05
-9.02370132239253e-06
-1.92109894133189e-05
-3.10502385834037e-05
-7.04092521352308e-06
-1.89045446468053e-05
2.7104079174317e-07
-1.77376809277324e-05
1.20604169163661e-06
-1.23094024583668e-05
-5.63164039082719e-06
-3.07317647362687e-05
-3.22426027254159e-05
-2.01562629083346e-06
1.16188208015464e-06
-2.3949815595859e-05
-1.22929370492789e-05
-1.61099784400278e-05
-2.43193839456087e-05
-1.06511303576922e-05
-2.40959092961474e-05
-1.49031428984877e-05
-1.70057380279091e-05
-1.95384837018998e-06
-1.95081937647787e-05
-1.97834327861643e-05
-3.31031619852159e-05
-8.93528185597213e-06
-1.88205775176412e-05
-4.78376056264572e-06
-9.99549283240715e-06
-9.60640969946418e-06
-2.37136712578189e-05
-1.33193309891543e-05
-1.93561823757792e-05
-2.17544464467144e-05
-2.30245873379359e-05
-9.29824774676525e-06
-1.72281010674147e-05
-2.08348794711893e-05
-1.87072384823727e-05
-1.45125548139551e-05
-9.6942247066448e-06
-2.43494285035455e-05
-1.28248144134766e-05
-5.0767566456655e-06
-2.55682730068768e-05
6.05510349206642e-06
2.06211549364896e-06
-1.06278562710844e-05
-2.97697744521229e-05
-1.96122962299224e-05
-1.59217427248152e-05
-3.56580236399404e-05
-1.58893454555238e-05
-2.30455633631111e-05
-1.79446370207811e-05
-2.58395335099467e-05
-1.58045372811837e-05
-2.05905711944272e-05
-1.14172110963865e-05
-1.25951385662336e-05
-9.46982020829928e-06
-5.36525489865346e-06
-8.40070856777559e-06
-1.73716292182516e-06
-2.3599258757874e-05
-1.35145669565972e-05
-1.84149055411774e-05
-1.43908408703535e-05
-1.62422722810198e-05
-1.98162505783996e-05
6.6368420098734e-06
1.10910637920115e-05
-5.52579853258069e-06
-1.98033842461854e-05
-2.19026354359266e-06
-6.33143845566529e-06
-3.06879040228175e-06
-3.31224497027803e-06
-1.08450386732206e-05
-2.44862109803607e-06
-1.27904173048588e-06
-2.94056783853989e-05
-1.19665472852767e-07
-1.34863396947231e-05
-2.39619390718044e-06
-4.64670196982282e-06
-1.45367638047773e-05
-1.52418047268612e-05
-2.04511073073879e-05
-2.23638792267387e-05
-2.77760074107676e-05
-1.48168972585706e-05
-1.69614260371601e-05
-2.03455869397908e-05
-2.1769352291436e-05
2.00914923889271e-06
2.37117627512105e-06
-2.97543439367473e-05
-8.77599917609476e-06
2.820738643142e-06
-1.3224500441997e-05
-3.00809651133074e-05
-2.67743930421502e-05
-1.50089653702033e-05
-1.91579138058245e-05
-6.84787074342229e-06
-2.04483147908178e-06
-2.26991186608974e-05
-1.94895013789367e-05
-1.75581635721487e-05
-1.47435378364991e-05
-3.11016855525833e-05
-1.06363979285698e-05
-2.39974745693075e-05
-1.11325856748301e-05
-1.42944127738516e-05
-3.47285189711302e-05
-1.30728463697444e-05
-7.04695005570858e-06
-3.30610681935911e-05
-1.04497057151492e-05
-2.25303860285334e-05
-1.76521126274156e-05
-2.34896563391614e-05
-2.15913883535219e-05
-1.67583239191677e-05
-2.10403432291136e-05
-1.00357057697891e-05
-8.64011757790924e-06
-1.56118495614351e-05
-1.79656124017773e-05
-7.05460001632708e-06
-2.0715593287039e-06
-1.7318349264135e-05
-1.9111422485978e-05
-3.34061658266935e-05
-1.04151591029328e-05
-2.94649802911228e-05
-1.8606045617087e-05
-1.83385409427377e-05
-1.67031257737458e-05
1.41166139565199e-06
-2.93374685333875e-05
-1.50773666674557e-05
-2.35981127768821e-05
8.69473220261184e-07
-1.34219358388942e-05
-2.24084615195007e-05
-1.00971980871351e-05
-3.89635834155949e-06
-1.74691932593828e-06
-3.24322351949709e-05
-2.33330323670797e-05
-1.39784339320368e-05
-1.93829108847873e-05
-4.23505976673803e-06
-9.03432865421774e-06
8.94948580902495e-06
-1.00713321972776e-05
-1.77456224800983e-05
-7.65163989223915e-06
-1.54087464555876e-05
7.16826253484314e-06
-2.09098445301615e-05
-1.11639813909841e-05
2.81428105152295e-06
-1.50111455352662e-05
1.30675891164009e-06
-7.24651256003172e-06
-1.15178680805644e-05
-2.20677121438733e-05
-2.13880468344702e-05
-3.00158896059029e-05
-1.35644740981209e-05
9.2706881701741e-06
-1.34846457019897e-06
1.32701709828145e-06
-8.43985454659856e-06
3.97932344946609e-06
-1.16882760786913e-05
-6.17037214170105e-06
-2.82589037936114e-05
-2.63557495779593e-05
-7.89719860030282e-06
-2.06202144560011e-05
-2.59580667710861e-05
-8.20006526308749e-06
-5.74591151983376e-06
-3.47834509096222e-05
-2.10030861348333e-05
-3.48188780602971e-05
-1.7692069402453e-05
-3.78923394584083e-05
-2.92508837812333e-05
-1.79545887910807e-05
-1.32106645740545e-05
-1.08107603925318e-05
-2.91047719050915e-05
-1.41678766623522e-05
-1.80908508472587e-05
-2.36225104059471e-05
-2.71676146676768e-05
-3.142658432246e-07
-1.54750165826978e-05
-1.55897598746332e-05
-2.38280037152584e-05
1.16824276280398e-06
-1.83862903173383e-05
-2.28722715203476e-05
-1.651278663051e-05
-1.92718903401577e-06
-8.77458413508954e-06
-2.16841069719632e-05
-3.38020814152867e-05
-2.10208467710873e-05
7.69376286125568e-06
-3.38386402141714e-05
-1.31288723857215e-05
-1.64991633919981e-05
-2.19213705829322e-05
-1.03650365663569e-05
-1.44092516743595e-05
7.73974764706065e-07
-2.05138983198315e-05
-1.42760401147239e-05
-1.24038821938639e-05
-8.73230221228326e-06
-1.98882797328621e-05
-7.08543165868722e-06
4.59614222227793e-07
-2.122363234219e-05
-1.93563360499469e-05
-2.61679347639952e-05
-1.14858367506836e-05
-1.24317494167292e-05
-2.48407019085798e-06
-6.45250864915245e-06
-3.14199965174127e-05
-2.29180036719709e-05
-1.52990458326263e-05
-2.8548571203714e-05
-1.89677579722447e-05
-7.16896977868921e-06
-1.58802460477225e-05
-4.17159407869338e-06
-9.81543917853079e-06
-2.41246506608381e-05
3.72513280291406e-06
-2.94582126883051e-05
-1.60268770857682e-05
-8.22559434521916e-06
-3.20533355904292e-05
-1.47624244362059e-05
-6.21826738126561e-06
-2.9199094651234e-05
-1.74388687812119e-05
-2.11335682136359e-05
-8.92085354420838e-06
-5.91623229801233e-06
-1.36805481122461e-05
-1.55863624193175e-05
-1.15541375343678e-05
-2.56418517154508e-05
-2.06585390348667e-05
-1.75863842451905e-05
-2.04499123772329e-05
-2.4450032122565e-05
-2.35122030484467e-05
-1.69667497265224e-05
-2.54473432287679e-05
-1.93607882514283e-05
-2.9581043396179e-05
-1.13222123024403e-05
-2.38710998314916e-05
-4.54905935263945e-05
-1.71087081457723e-05
-1.60384382406335e-05
-1.58797448094237e-05
-2.98451303161541e-05
-1.70609211307015e-05
-2.3062398961163e-05
-6.49255744554558e-06
-1.02778569553173e-05
-2.54681818045866e-05
-1.96247664068479e-05
-7.29845509335627e-06
-2.55389700327888e-05
-2.75708915389125e-05
-1.83861946496723e-05
-2.07552527147564e-05
-2.70609558884041e-05
-9.64402651177277e-06
-1.45913577905873e-05
-2.15332644564486e-05
-1.00662516068627e-05
-2.03769766768685e-05
-9.04463819464573e-06
-1.99703716747332e-06
-1.29801002878061e-05
-9.80876929109685e-06
-2.277941706718e-05
-7.6911377380577e-06
-2.01020393019305e-05
-5.99899403569768e-06
-8.15095557916274e-06
-1.57300222668002e-05
-2.33091291411704e-05
-7.11089004733236e-06
-1.47180531668524e-05
-2.43469038797981e-05
-7.94629319303922e-06
-1.1155582822798e-05
-8.99247095113308e-06
-2.20876144701014e-05
-3.18747935447674e-06
-1.2776861109412e-05
-9.79280177587335e-06
-8.65213963721936e-06
-2.2763218944179e-05
-1.63922268786752e-05
-2.26542808846363e-05
-1.15414813450811e-05
-1.14537291522913e-05
-8.16997397955558e-06
-3.4784671319721e-06
-9.30805430693023e-06
-1.69004669597106e-05
-1.78084236517968e-05
-3.28940992585419e-05
-9.74175432115958e-06
-2.6160993655291e-05
-1.73037762292666e-05
-1.10074954409761e-05
-8.64054545955371e-06
2.56433897595115e-07
-1.71591761617148e-05
-1.74911443865842e-06
-2.83990327771612e-05
-1.61235845962135e-05
-1.35283342125666e-05
-2.31695269933913e-05
-2.2275218216782e-05
-2.64223763468602e-05
-3.37487252400866e-05
-3.89334852083672e-06
-3.28196019961905e-06
-1.52976325603252e-05
-3.29536594024993e-06
-3.50921207163819e-06
-2.97339137512321e-05
-1.12498620998403e-05
-2.54110851568044e-05
-2.04030459317559e-05
-4.35377708384904e-06
-3.3160941483718e-05
-2.66732766959762e-05
-1.35678556162882e-05
-2.6614692889511e-05
-1.15332822019085e-05
-1.6613270938926e-05
-3.92832471383459e-05
-2.26164071425822e-05
-1.48716884457976e-05
-2.91986521602779e-05
-2.47258349087578e-05
-2.21803544463511e-05
-1.80794250271982e-05
-1.35757844031328e-05
-5.2682565887522e-06
-1.98875871872385e-05
-1.5864842134434e-05
-9.16605670106008e-06
-6.95078454452211e-06
-1.26974133865288e-05
-1.97816470096128e-05
-1.74562697527575e-05
-2.24344726375532e-05
-5.94820514483099e-06
-3.15479469017301e-05
-2.53740192923855e-05
-3.7119832700956e-06
-2.12172585896214e-05
2.73155467184898e-06
-1.1546727620092e-05
-6.01769049155909e-06
-2.13857512066036e-05
-7.68300090028623e-06
-9.42579448714138e-07
-1.29114035961151e-05
-1.62755355015838e-05
-1.70774821641519e-05
-5.20688945670313e-06
-1.40064593424589e-05
-1.00302410961514e-06
-2.34204335447938e-05
-1.89956239053826e-06
-6.51135761117935e-06
-1.28332461135094e-05
-1.24155252270318e-05
-1.99251072244098e-05
-7.89321010684042e-06
-2.1036900236419e-05
-1.15749311992792e-06
-3.04511705602242e-06
-2.6900715739627e-06
-1.38133203785014e-05
-2.02561749333662e-05
-1.77005912936317e-05
-1.35837113786158e-05
-6.38858596873317e-06
-4.99362455139204e-06
-6.34750193370134e-06
-1.81002178898634e-05
-2.43376207657475e-05
-1.17590697872547e-05
-1.38606599661874e-05
-2.19735871697772e-05
-1.63557418521099e-05
-9.67731238667526e-06
-1.43687654889819e-05
-1.85913233861974e-05
-1.36309416795848e-05
9.8202522782429e-07
-1.25890447232774e-05
-2.2282710565818e-05
3.06157382681508e-06
-3.07127847020869e-05
-1.87474373834869e-05
-2.63352213596819e-05
-1.77521949500815e-05
-1.86059852953443e-05
-2.21713945376398e-05
-1.24790492438334e-05
-2.83488158453645e-05
-1.12957022801798e-05
-1.67389850039834e-05
-2.62619856950325e-05
-9.0595175409118e-06
-1.42055990651972e-05
-1.04173584049556e-05
-2.21619550976477e-05
-1.74054815621907e-05
-2.59443634967041e-05
-2.33103652776923e-05
-8.59220027252112e-06
-2.35911635822014e-05
-2.56686543659551e-05
-2.40486040540948e-05
-1.25820829528547e-05
-8.07358135440191e-06
-1.17054848324578e-06
-4.25336799394665e-05
-1.57890843510394e-05
-1.97410257683474e-05
-1.94967334131265e-05
-1.85390551012111e-05
-1.5497335167793e-05
-1.97847826588924e-05
-1.82129224399853e-05
-2.24480028401766e-05
-1.4791377834683e-05
-2.578538141557e-05
-2.67331130617314e-05
-2.90084682127308e-05
-1.33576873434722e-05
-1.84316471973763e-05
-1.06916036078656e-05
-8.25698200765339e-06
-1.00794889803494e-05
-1.53628776742943e-06
-2.75837765382491e-05
-2.20737505511049e-05
-2.51851668057821e-05
-8.86684100516362e-07
-6.8629667423947e-06
-5.44773121604611e-06
-1.38512797831067e-05
-4.75215332825728e-06
-1.18098688612905e-05
-1.8702530091319e-05
-8.91498902189288e-06
-7.28392941019225e-06
-4.30304209545431e-06
-9.44185769878433e-06
-2.12464119920605e-05
-1.44642383938296e-05
-1.32132878225108e-05
1.42018796479526e-06
-1.07416446069906e-05
-2.64915032726734e-05
-3.24196595057592e-05
6.49632165547353e-06
4.77825287687554e-06
-2.17280094530467e-05
-1.78865537368259e-05
-1.35562072171819e-05
-4.31328454628721e-06
-8.84858352599531e-06
-1.80722389877067e-05
-1.20925581435895e-05
-2.11572475275821e-05
-2.24448639512435e-05
-1.51114157970079e-05
-3.45328918778394e-05
-4.27875013749518e-06
-1.27757688333651e-05
-1.23438802211718e-05
-1.63661864259342e-07
-2.13139193719368e-05
-2.61602941023205e-05
-2.69349204593663e-05
-2.22692216260996e-05
-2.29349956841606e-05
-7.39404813415015e-06
-1.65833654962657e-05
-3.40323070244281e-05
-1.68193433942951e-05
-1.65686350357527e-05
-1.74181036664403e-05
-3.51141901843778e-05
-2.46529060645777e-05
-1.5277297547104e-05
3.18500449168535e-06
-1.18253247808257e-05
-1.83222981369915e-05
-1.97901499407989e-05
-2.45830614704999e-05
-1.24899074607223e-05
-2.19108886082133e-05
-2.03791594488036e-05
-2.65800890127139e-05
-2.21384138394331e-05
-1.12065220732857e-05
-1.3619745136332e-05
-3.62766764310788e-06
-2.07389441468239e-05
-1.36390897250631e-05
-2.59012050142626e-05
-2.40712423021426e-05
-2.43342287968973e-05
-6.32448392518534e-06
-3.01394184498128e-05
8.54708499723295e-07
-8.41250854646117e-06
-3.26952611221894e-05
-1.89594788489837e-05
-6.53608106702288e-06
-9.13273202290843e-06
-1.87060803752276e-05
-1.15193745128794e-05
-1.89796053853217e-05
3.71143010614985e-06
-1.33872012893214e-05
-5.72380547709128e-06
-1.02078800833883e-06
1.55782591424902e-06
-9.50768248817743e-06
-1.8673856008713e-05
-1.15743303994438e-05
-1.11825173937437e-05
-2.45356358022112e-05
6.2000826750881e-08
-4.19844191464521e-06
-8.08179396342169e-06
5.75313319741769e-06
-9.56938676490214e-06
-4.00894575322107e-06
-2.61522488277072e-05
-8.05057719865711e-07
-9.94276123799431e-06
-1.74503682414269e-05
-2.75546672457046e-05
-3.41305940904931e-05
-1.95079320632754e-05
-1.64993240336466e-05
-4.65367678740753e-07
-1.47371627225322e-05
-2.36959921005281e-06
4.7103078675626e-06
-1.64326669891256e-05
-5.83663457466581e-06
-1.38553185473446e-05
-1.09340414432889e-05
-2.75247023510417e-05
-1.38570485002889e-05
-1.5645341240938e-05
-1.17642311229364e-05
-2.05761183113204e-05
-1.63811835401977e-05
-1.62345206697669e-05
-6.96684505069572e-06
-1.55942602524285e-05
-6.46044085291074e-06
-2.61443386594112e-05
-8.4975077338238e-06
-3.51588987326599e-05
-2.85581279591312e-05
-1.59649873273982e-06
-1.59051171495227e-05
-1.44100526119005e-05
-1.34740638612993e-05
-8.35364173064724e-06
-2.34118235716891e-05
-5.81660973895868e-06
-2.95280346607675e-05
-1.29265981489139e-05
-5.23673943771791e-06
-2.74578534854542e-05
-1.35530376039511e-05
-1.98883991116061e-05
-2.07132539773803e-05
-1.3690130378817e-05
-1.12630302249234e-05
-9.40572615710807e-06
-1.54275267124726e-05
-8.21859878770146e-06
-1.49742469122311e-05
-1.59781619070307e-05
-3.17685542828096e-06
-1.84134368492211e-05
-1.17874250798431e-05
-2.01513867213562e-05
-8.52683899177867e-06
-1.54577082738373e-05
-1.68733675879286e-05
-1.32304496295071e-05
-2.22034626027195e-05
-3.08949146657943e-05
1.37556989525573e-06
-4.78694876327596e-06
-8.88082602885215e-06
-1.34949521010633e-05
-9.12925551210313e-06
2.73208716785629e-07
4.05208326823797e-06
-4.26835971794627e-06
-2.20624934674513e-05
-1.63544821818168e-05
1.72613001512244e-06
-1.5372650076724e-06
3.22046999613722e-07
-2.33198432748395e-06
-1.3291232178119e-05
-1.56408919818538e-05
-1.94855161642204e-05
-2.2920101022349e-05
-3.46638998938069e-06
-9.88481187255838e-06
-3.09976845018172e-05
-2.53515334696791e-06
-2.72592889073349e-05
-2.28926476384339e-05
-2.82346662924374e-05
-1.96471401354176e-05
-1.68047494171689e-06
-2.31849571802453e-05
-2.1589472620974e-05
-1.71389294224969e-05
-1.74290627207063e-05
-1.98197992955675e-05
-2.78162054557573e-05
-4.33443009188233e-05
-3.14504526449668e-05
-1.67390037507549e-05
-2.0165323081678e-05
-1.38308485842773e-05
-9.48844921952096e-06
-2.93103691938745e-05
-2.32646899361356e-05
-1.7822599238773e-05
-2.3383279362232e-05
-1.86436783527725e-05
-1.90283676992058e-05
-3.06877415172294e-05
-2.87580479401539e-05
-3.88153710036561e-06
-2.34906365682879e-05
-2.59288512044468e-07
-1.93030620403733e-05
-7.66165826885448e-06
-2.83857139614843e-05
-1.52077461985722e-05
1.08675624502707e-05
-4.56849236519421e-05
-2.64249842473688e-05
-7.27703149786142e-06
-2.62591306389054e-05
-8.80909472209069e-06
-7.75848520493905e-06
-1.53939298564839e-05
8.00574536234993e-07
-2.51731867893662e-05
3.03176622727112e-06
-1.70942485541038e-05
-2.80187940312878e-05
-3.30156691775415e-05
-1.88616119136385e-05
-1.04643999529309e-05
-2.35540085996438e-05
-1.40722910614951e-05
-4.56071318524655e-06
-8.92735236852003e-06
-4.92349543449309e-06
-1.1563060024383e-05
8.20260324710093e-06
-2.54288629383689e-05
-5.23393137760864e-07
-1.05127651772485e-05
-1.38904907498046e-05
-1.78865755276996e-05
-3.29883197372626e-05
-2.00080162337891e-05
-2.05522047305249e-05
-2.60760148869224e-05
-2.39211464616405e-05
-2.23921197806075e-05
5.98884272318876e-06
-1.03259641887659e-05
-2.75143316688189e-06
-1.36373125795713e-05
-8.58605986818791e-06
4.12210241004417e-06
-2.74694406054022e-05
-1.28181878803252e-06
5.20550237427975e-06
-2.11116338815626e-05
-3.04153464226113e-05
1.84558993462126e-06
-3.04339753113204e-05
-3.15550134236467e-05
-2.86587760934708e-05
-1.72068090480615e-05
-1.95813301316553e-05
-2.83457409509212e-05
-3.52833426608606e-07
-6.27158543846085e-06
-2.73056498052822e-05
-1.34178248416854e-05
-2.64574904741232e-05
-1.04558630865684e-05
-2.43068520533051e-05
-1.31677467263217e-05
-9.24828489460794e-06
-1.00026011266574e-05
-2.62326057760979e-05
-1.49507478108214e-05
-1.69447311362086e-05
-2.77211785489608e-05
-1.30524464061601e-05
-3.04899657535396e-05
2.04512285391005e-06
-1.44525954278802e-06
-1.67915046265748e-05
-2.67903262048658e-05
-2.33994629998717e-05
3.08669218996606e-06
-2.05856212667198e-05
-1.56866562686885e-05
-1.7283848120598e-05
-6.90397453136803e-06
-1.38417585066784e-05
-2.67705400400836e-05
-1.42135051497846e-05
-1.7184648591516e-05
-2.07019935166755e-05
-4.06313298927558e-05
-1.5297329969455e-05
-1.69414060948862e-05
-2.16948213260979e-05
-1.63282836979442e-05
-1.9073385718597e-05
-2.21150774279386e-05
-2.12220526892109e-05
-2.09125108933969e-05
-3.42843641355818e-06
-1.38463124614344e-05
-2.91832156437934e-05
-2.3631399950235e-05
-1.45043094878769e-05
-8.81380273842593e-06
-7.50673536322998e-06
-9.83647984245728e-06
-6.53006164287037e-06
-5.54112469068261e-06
-2.16251439982999e-05
1.04658689702458e-06
-2.53721532679145e-05
-1.38618836554597e-05
2.21291863675393e-06
-3.43151755266462e-06
-7.55415761986856e-06
-1.22431575752423e-05
-2.24366199094621e-05
-2.57834407983526e-05
-5.16879718369941e-06
-3.17052374048573e-06
-9.65519152823971e-06
-1.42280237597358e-05
-2.26697269839465e-05
-1.58693484631258e-05
-1.66556160232226e-05
-1.00091448860025e-05
-1.64359841731265e-05
-2.00404357773507e-05
-1.59484824705121e-05
-8.18975736286184e-06
6.95904400549264e-06
-2.85737746507327e-05
-2.65926986137403e-05
-1.24907141903482e-05
-1.93793018680858e-05
-2.46529208489247e-05
-1.59299755058585e-05
-7.42620228621009e-06
-2.18123681926862e-06
-2.20320662789461e-05
-1.41013571178588e-05
-1.01942367388802e-05
-1.84344902595628e-05
-2.86804474059086e-05
-1.59684513111487e-05
-2.04617628422096e-05
-2.85306545682968e-05
-8.66558810703647e-06
-2.55465919189716e-05
-2.39100529558086e-05
-2.03181745101686e-05
-7.66267664917005e-06
-2.46060727997955e-05
-1.74651142248531e-05
-2.4043403820634e-05
-2.02745157878557e-05
-1.21666820218411e-05
-3.01627148063391e-05
-1.5063740050807e-05
-2.61701122601246e-05
-1.44000077515819e-05
-2.94415163899006e-05
-1.81546525132394e-05
-2.80779738574297e-05
-2.39380019289022e-05
-2.02355262155953e-05
-2.88248670577966e-05
-2.0912383427557e-05
-3.4758377958229e-05
-3.97843888658494e-06
-1.64866022523288e-05
-3.00119192477758e-05
-2.84257659198304e-05
-1.05139576796358e-05
-2.59347598163918e-06
-3.70289646674942e-06
-2.40536931065909e-05
-2.02079124651802e-05
-2.37901906288652e-05
-3.65970945068358e-05
-2.2577569648943e-05
-1.70281030150566e-05
-2.1044784737687e-05
8.20996005167509e-06
-1.28274533679793e-05
-1.50238761319476e-05
-7.34761314399446e-06
-1.83737591815593e-05
-7.90139971532691e-06
-1.90105065298373e-05
-3.00747706922339e-06
-1.74733794522189e-05
-1.27635361320781e-05
-1.25603143780021e-05
-1.031060459624e-05
7.62710675170299e-06
-9.95012716804965e-06
-1.18390071513338e-05
-1.65417727170347e-05
-5.96689311366466e-06
-2.92036631305218e-05
-5.27749016117776e-06
-7.12435886289728e-06
-2.05903921481294e-05
-7.75019476163045e-06
-1.28188114726276e-05
-1.06031833852339e-06
-4.23438573817874e-06
-1.93732780310184e-05
-1.55021351969305e-05
-1.30184611458649e-05
-2.41522943406797e-05
-7.77822895517767e-06
1.57970644115826e-06
-4.39660460759597e-06
-1.23735771240426e-05
-2.96172095116029e-05
1.63327355388023e-06
-1.77994465433444e-05
-1.63904852036917e-05
1.26055293617568e-05
-1.47675265222452e-06
-1.87877410292564e-05
-2.86185637925821e-06
-2.65157960040475e-06
-2.80188654350174e-05
-1.01970300342801e-05
-1.70654937829521e-05
-1.06700097657315e-05
-1.81164082966335e-05
1.07407501210565e-05
-1.80836388506543e-05
-1.80461500732272e-05
-1.35615467137593e-05
-1.02572094566993e-05
-2.06201671068337e-05
-1.00867269270498e-06
-1.54377060941835e-05
-1.25239050570897e-05
-2.68013386379558e-05
-1.47915267818282e-05
-2.83802447377268e-05
-2.83509030585904e-05
-3.41761193847652e-05
-2.94905950918419e-05
-7.64061705359808e-06
-7.40412415424513e-06
-1.78560642172235e-05
-1.39847080587825e-05
-1.14033316934788e-05
-1.61869373027915e-05
-1.3100110226878e-05
-1.83132302175366e-05
2.29780690044181e-06
-1.29519391251284e-05
-5.51760936094057e-06
-1.38081403840513e-05
-2.05440103881708e-05
-2.07547845522883e-05
-3.47028481914169e-05
-1.89881309065516e-05
-2.43165921635613e-05
-1.77328782701761e-05
-1.33393179880183e-05
-1.41713728470893e-05
-7.68999547091937e-06
-6.90148460313995e-06
-3.49399526702491e-06
-1.43599694789097e-05
-9.0465190350018e-06
-9.30872896471392e-06
-4.5397527566404e-06
-1.38603386566124e-05
-8.64606858815165e-06
-1.15179706788228e-05
-1.4415137708321e-05
-1.38764875540623e-05
-8.80300767189729e-06
-7.21014769835526e-06
-1.00156084239443e-05
-1.16838838566137e-05
-1.70201470038433e-05
-1.67358937798434e-06
4.50523720941238e-06
-1.14720983097043e-05
4.31190384357016e-06
-2.85290923362445e-07
-7.10429732315868e-06
-9.0275238810767e-06
-1.28055333121515e-05
-2.51549797355189e-06
-9.49557474231776e-06
-1.56913523879814e-05
-2.53773231130815e-05
-1.52961475686799e-05
-6.47959022479087e-06
-3.14454761677283e-05
-2.34678502309305e-05
-2.33578829150757e-07
-1.32212199626109e-05
-2.83104853628964e-05
-2.48126857833543e-05
-1.82891206170657e-05
-4.77551881565418e-06
-8.190541181046e-06
-7.5658687576127e-06
1.70525387013729e-05
4.99674018832483e-06
-1.65238962329751e-05
-1.98344863871273e-05
-7.94808768437565e-06
-3.00385482805283e-06
-1.57474630849098e-05
-1.40559503675601e-05
-2.29507181028678e-05
-3.24035923383883e-05
-2.67414534821055e-05
-1.79693151405033e-05
-2.24787357307921e-05
8.00252352643351e-06
-3.37651040502656e-05
-3.53403103892544e-05
-1.6382353822673e-05
-3.29765361724703e-05
-1.7893672784446e-05
-1.03768769537303e-05
-8.00642702370017e-06
-1.91529906992746e-05
-2.48449319412974e-05
-8.25092016744213e-06
-1.81098806921821e-05
-1.17646494869247e-05
-1.52950415181129e-05
-5.90947174098103e-06
-1.01622686617439e-05
1.67526783408084e-05
-1.75368388932661e-05
-2.75205117157721e-05
-8.90013161531328e-06
-9.83240336520242e-06
-4.61658143549072e-06
-1.60309049627952e-05
-1.83032143987883e-05
-1.02389114565754e-05
-2.07686165344081e-05
-6.10959179852703e-06
-7.94721416781856e-06
-1.68878392552002e-05
-1.3519357325441e-05
-2.30514383432837e-05
-7.75019604279049e-06
-3.48868506691405e-05
-1.40328105944314e-05
1.52290062244361e-06
-2.49831797129019e-05
1.76870073932188e-07
-1.91542103237568e-05
-3.269207337385e-05
-2.391718002373e-05
-1.1488128870017e-06
-9.76832884362862e-06
-7.75016350009441e-06
-1.08226941393765e-05
-1.33765349874318e-06
-8.53012561367655e-06
-2.29008941366945e-05
-4.64587260954741e-07
-1.64437492368813e-05
-1.1477169766224e-05
5.5979661389127e-06
-8.27832528130966e-06
-1.3974707587912e-05
-2.0097090675953e-05
-5.01915924566458e-06
-2.07376880424778e-05
-1.07272397563e-05
-1.26162785677569e-05
-9.53671184003038e-06
-7.50808641170096e-06
5.54153329059693e-07
-2.17984167214639e-05
1.93787336357689e-06
-1.04330105014835e-05
-3.19357135010755e-05
-1.03817581470231e-05
-2.77392218180668e-05
-2.02620113453533e-05
-1.19113742972357e-05
-1.9153219075066e-05
-2.4983275170356e-06
-4.72836812219516e-06
3.95315541036811e-06
-2.65638453495204e-05
-9.88465299069611e-06
-2.68587779954047e-05
-2.42816849387805e-05
-2.05399702000179e-05
-1.67426307074569e-05
-2.52334766617862e-05
-3.01806905469628e-05
-2.20681982539447e-05
-2.54140848891664e-05
-4.63530424401759e-06
-2.14938835420175e-05
-1.40618109825057e-05
-2.72885450045077e-05
-2.01919147085953e-05
-1.53873814024587e-05
-9.26531471173969e-06
1.32308335751029e-05
-1.19284743417242e-05
-3.57962456148856e-05
-1.96129328816438e-06
-2.96944482870612e-05
-5.57584006219189e-06
-1.16265912821762e-05
-2.3875801191565e-05
-1.5701464674648e-05
-5.80499580983596e-06
-1.8490425682283e-05
-3.24341372616234e-05
-1.04594800267899e-05
-2.85035446621507e-05
-2.21497058514801e-05
-1.8612378366998e-05
-1.91405652955959e-05
-9.83670027197158e-06
-1.34373666634297e-05
-1.05395478639486e-05
-2.49533368665557e-05
3.10387800875997e-06
-2.12524015942999e-05
-3.09573296349003e-05
-2.31273568196691e-06
-4.34759223267273e-06
-2.72278818692061e-05
-1.14705019863122e-05
-4.10071681352702e-08
-2.05432914281662e-05
-1.11276781375897e-05
-1.83396625643806e-05
-1.18301345436099e-05
1.19326907965173e-05
-1.25235329415806e-05
-1.58144254169585e-05
-1.52157689323979e-05
-1.81423239271651e-05
-9.41014208406417e-06
-1.00122880527943e-05
-1.582642197333e-06
1.80406838050739e-06
-2.5935952934534e-05
-1.55557519404234e-05
-3.21892161637754e-05
-1.63056706085741e-05
-1.3421384642958e-05
6.03192608016328e-06
-2.1516639729963e-05
-7.63452058832584e-06
-1.63177513710467e-05
-1.90929349232757e-05
-2.29827667923794e-05
4.77040974245721e-06
-1.45781184603823e-05
-2.01011540773823e-05
-4.541064625949e-06
-1.12997696359359e-05
-7.70147842521058e-06
-2.97770253614307e-05
-2.62507240944609e-05
-6.43226837878808e-07
-2.01779778136134e-05
-2.34035464010098e-05
-1.99803214663663e-05
-2.77334711896978e-05
-7.26002519481485e-06
-1.42953757752929e-05
-1.81930898431105e-05
-2.4230499153664e-05
-1.87685215734739e-05
-1.87259192835095e-05
-4.1628414782666e-05
-2.15348026820553e-06
-7.65536401648761e-06
-1.54968793011738e-05
-3.41915754709892e-05
-1.79375427552562e-05
2.19367281834636e-07
-1.45686790316873e-05
-1.82175262966381e-05
-9.72354294541551e-06
-6.76411973558753e-06
-1.02904446174998e-05
-1.15288936067957e-05
-2.10270392631064e-05
-9.44480019681088e-06
-2.56671965944573e-05
-1.20862183773267e-05
-1.92960816278031e-05
-1.14854113492475e-05
-1.75953388877693e-05
-2.24596498376127e-05
3.66448993942698e-06
-1.19367524562644e-05
-2.25958598952351e-06
-3.46684628428414e-05
-2.58261821092157e-05
-1.02052111377289e-06
-1.29664451987913e-05
-1.4172007635437e-05
-8.99350251828381e-06
-2.30179572588349e-05
1.32153200267425e-06
-1.57499379033732e-05
-7.86413199745604e-06
-2.52214524794663e-05
8.03791642921666e-10
-9.91047308603381e-06
-8.9957485444098e-06
-1.10921427526874e-05
-1.2381063344654e-05
-2.21089511070332e-06
-1.1023899550026e-05
-1.11400332711981e-05
-7.22692053234082e-07
-1.5250190297578e-05
-2.36560155815193e-05
9.87415697289292e-07
-2.13890490455564e-05
-1.36384713249119e-05
-1.9083442528112e-05
-9.13051687033115e-06
-2.02717010195639e-05
-1.71703521605455e-05
-6.74132725351179e-06
-2.10000803216007e-05
-1.29691172993532e-05
-5.48368819428464e-06
-6.18628452010004e-06
-4.82193505991988e-06
-1.08039891122322e-05
-5.07387368104866e-06
-2.41064916401914e-05
-3.60261855660654e-06
-1.67297340452994e-05
-7.51049729431296e-06
-3.22175310918864e-05
-2.87422243628458e-05
-1.85832635879107e-05
-1.70574317531777e-06
-1.77646442291419e-05
-1.53608461829136e-05
-2.47419447055465e-05
-6.11618168947694e-07
-1.74716573819141e-05
-1.41619420065863e-05
4.72326697401846e-07
-6.92709332082044e-06
-1.53978956030444e-05
-3.32556954174409e-05
-2.75624291805747e-05
-8.87748276925074e-06
-1.1528334255868e-05
-1.8126758897809e-05
-3.79458020599322e-05
-1.15382332227564e-05
-1.23951241231902e-05
-6.34386304333125e-06
-7.71287171666446e-06
-1.56596085867673e-05
-2.30752454092973e-05
-1.23233674659874e-05
-2.72739632465633e-05
-1.21760846553152e-05
-2.03120905726239e-05
-7.54697213220966e-06
-2.2619241035154e-05
-1.65281302583641e-05
-1.13965155849849e-05
-2.66006657162188e-05
-1.81226307731122e-05
-4.32343781848349e-06
-1.07492099923677e-05
3.79546895734836e-06
-2.01245483790095e-05
-1.81491875083892e-05
-8.58104382164624e-06
-2.86901512640241e-06
-2.66000542674193e-05
-5.67364340178387e-07
-8.60667254188157e-07
-1.3953749544487e-05
-1.41272953127204e-05
-1.07787650239227e-05
-1.59930640211423e-05
-3.58814204046471e-06
-1.18268109075097e-05
-1.51445400166574e-05
-4.56402391481187e-06
-1.05738729604149e-05
-1.065673526102e-05
-1.43503059080615e-05
-7.41918849816786e-06
-1.36018293225296e-06
-1.38874074242012e-05
-1.62041767101425e-05
2.69873954498273e-06
-1.28326428435527e-05
-9.82956055203148e-06
-2.18977400483955e-05
7.84351434068771e-07
-9.14784591423718e-06
-3.26520691544309e-05
-1.9782832531493e-05
-3.28157178726116e-06
-1.73911227239528e-05
-7.92208377412553e-06
-6.93657005949907e-06
-3.72647936904497e-05
-5.46765492509439e-06
-2.53864008806969e-05
-2.87270338133125e-05
-3.8133364787248e-05
-7.57269452656924e-06
-3.66404674489341e-05
-7.61645907439658e-06
-5.29437089762787e-06
-1.17465207051263e-05
-3.09956301265615e-05
-2.9713046054388e-05
-2.02174568880972e-05
-7.5943182069132e-07
-1.37872060005208e-05
-8.36223676263796e-06
-1.55970557501213e-05
-1.81792652738606e-05
-2.8111980681482e-05
-9.98602104328736e-06
-1.79952713515202e-05
-2.03540706960467e-05
-4.09772526404851e-05
-3.21910530906555e-05
-2.50894026795077e-06
-1.29304927123542e-05
3.88945921583317e-06
-2.82706072950908e-05
-2.35256993364367e-05
-1.54912476882728e-05
-2.53481556860239e-05
-1.46042077535995e-05
-4.02202505606037e-06
-3.01845831855111e-05
-2.01248235902484e-05
-7.6383064226681e-06
-1.96000015843382e-05
-1.63467946539652e-05
-1.45634953967648e-05
-1.07954016942791e-05
-4.74691764243274e-06
-9.20504752175247e-06
-1.45735731036201e-05
-1.34546051019805e-05
-2.3427496864847e-05
-2.97599918640593e-05
-2.42980654237768e-05
-2.23904909842527e-05
-2.03585543709344e-05
-1.00175764688576e-05
-1.01436349278973e-05
-2.14864909312959e-06
4.91070742663239e-06
-1.92028100077185e-05
-2.5761492394643e-05
-1.25751415346903e-05
-1.27098135222879e-05
-8.89022424866793e-06
-2.05604355273803e-05
-1.71767849776426e-05
-1.60600345920638e-05
-3.75148294419773e-05
-1.36155699772823e-05
-2.291508739975e-05
-2.83057503681014e-05
-6.6393318458599e-06
-7.72307249436253e-06
-2.95251031793449e-05
-1.873947493649e-05
-5.79222963804867e-06
-2.59168116938787e-05
-2.87939398185031e-05
-1.62444522195471e-05
-2.77265660124172e-05
-7.14215777134635e-06
-1.51153157743524e-05
-2.54509831739267e-05
-1.51284224562592e-05
-7.47592673513397e-06
-6.0685295904838e-06
-2.24272202867787e-05
-3.51717449738929e-05
-3.22612518645065e-05
-2.23615151934454e-05
-2.33538829070374e-05
-3.44476459159767e-06
-1.98311536353842e-05
-2.54636025070571e-05
-6.85812851314586e-06
-1.58403974094763e-05
-2.61841572051282e-05
-1.68814495419749e-05
-1.67424525812097e-05
-9.02759398258285e-06
5.51338703177187e-06
-2.07262795276885e-05
-2.27195162723719e-05
-3.60387088673053e-05
-1.04435060858415e-05
-3.21705175150601e-06
-3.07512378312457e-05
-1.62927154400098e-05
-5.38031732692525e-06
-1.67121933124381e-05
-2.11518260856247e-05
-1.00661718399335e-05
4.77165981447693e-06
-1.05427700658502e-05
-1.30186157438964e-05
3.94560126076455e-06
-4.43695355026969e-06
-7.61115823806841e-06
-1.30902474268794e-05
-8.02958382851703e-06
1.82096857749772e-06
-8.58970619023597e-06
-7.67659471265905e-06
-3.49222930518683e-05
-4.82130708926464e-06
-9.56523321384856e-06
-1.79428955456303e-05
-2.82614830434479e-05
-2.85929826597634e-05
-1.52054755947229e-05
-9.52544686063364e-06
-2.02993528322105e-05
-1.45290942838111e-05
-7.335480921987e-06
-8.23748088644847e-06
-2.05391351418623e-05
-2.07518634559676e-05
-1.24204588335521e-05
2.43296126605663e-06
-1.65511693631201e-05
-1.49679111262262e-05
-3.0524063055712e-05
-2.10006160774053e-05
-1.5566567477082e-05
-1.08328841134161e-05
-1.21733992068384e-05
-3.57871948534708e-06
-5.58415838332142e-06
-1.94689347827214e-06
-3.06248571175808e-05
-2.9958570184091e-06
-5.16287492421482e-06
-9.46623504137383e-06
2.30169327019519e-07
-3.33339176926735e-06
-2.67462163189658e-05
-1.00353718660243e-05
-2.5134117086143e-05
-1.29116635504616e-05
-2.65019545701138e-05
-2.13857662213838e-05
-2.81206847327055e-05
-4.81217904155437e-06
-2.20403918325567e-05
-2.27276935133448e-05
-1.35193726301068e-05
-2.97017693836366e-05
-6.08012705069822e-06
-1.4969891797705e-05
-1.86324615208294e-05
-1.54901322429868e-05
-1.73552801874395e-05
-1.75022624048722e-05
-1.69700860997345e-05
-1.72014731388033e-05
-2.98117875427893e-05
-1.3607757745552e-05
-5.28711589817897e-06
-2.08980910758915e-05
-1.98316768887706e-05
-2.52258737754701e-05
-1.79582642901883e-05
-1.18371024648177e-05
-1.98601277729115e-05
-1.78738949889241e-05
-2.17404246220158e-05
-1.26420655109104e-05
-2.02359077084764e-05
-7.27870495358116e-06
-4.66386122263606e-05
-5.69790017572359e-06
1.48624878802451e-07
-1.18401906982791e-05
-1.3930098667377e-05
-1.83982471083152e-05
-2.77261116217093e-05
-2.23619847203279e-05
-3.09661153899873e-05
-1.2269625537184e-05
-1.07438910190191e-05
-2.29334558573002e-05
-1.59708046913902e-05
-2.74240203544961e-05
-5.88575806371593e-06
-3.31997318303436e-05
-1.46206368222895e-05
-1.18071501658931e-05
-2.48732046613656e-05
5.15379193640089e-06
-2.3086307479945e-05
-2.5703721478724e-05
-7.72399638155985e-06
-1.77343460713009e-05
-2.35800137232343e-05
-8.62285142214677e-06
-8.18849814870717e-06
-6.54576800141213e-06
-6.05723353886378e-06
-4.98597911604972e-06
-2.22792984545295e-05
-2.7846505309738e-05
-1.55388864755434e-05
-1.17937009842645e-05
-1.37009438214627e-05
-1.37731076151859e-05
-9.87097467407204e-06
-1.65955583011647e-05
-9.52152767278636e-06
-2.35225996416868e-05
-1.03299112124107e-05
-2.98368714947007e-05
-8.87087937500989e-06
-3.34664425421424e-05
-3.40219242591608e-05
-2.23852629197995e-05
-1.25688885699979e-05
-1.73706722512288e-05
-6.68527484690339e-06
-1.14796840440663e-05
-6.90226229804394e-06
-1.51951931340394e-05
-1.14809482333284e-05
-1.28464201225677e-05
-2.06024925502023e-05
-3.70670608592563e-05
-1.75479649206529e-05
-1.37677213438232e-05
-2.67411128409004e-05
-1.92277873733359e-05
1.25257775678644e-05
1.14264414723423e-06
-5.79560984508005e-06
-2.82598040214486e-05
-2.32482296977181e-06
-2.91668685894702e-05
-1.81950913651535e-05
-3.03219509720207e-05
-2.92910098700072e-05
-2.14288464747912e-06
-1.15104075481965e-05
-6.79193062541981e-06
-2.5142026696631e-05
-3.53539363551259e-05
-8.24400639082733e-06
-2.01055041641025e-05
-1.93068120660991e-05
-2.5442005574697e-05
-1.18391056053105e-05
-5.21985329120535e-06
1.0832042747288e-06
-1.01212089902558e-05
-1.95356441414392e-05
-2.05722444244267e-05
-1.07325072622156e-05
-1.83955318189472e-05
-1.25645099293957e-05
-1.86174151099174e-05
-6.42528251782505e-06
-1.94072510416946e-05
-1.35335106468387e-05
-1.64672341989093e-05
-9.13953123650389e-06
-2.07376660002024e-05
-9.84760584245453e-06
-1.66167561668657e-05
-2.16901767845295e-05
-4.24367454650371e-06
-2.02782162897977e-05
-1.87149972249007e-06
-6.17637440817138e-06
-1.70622918728144e-05
-1.24014679061018e-05
-1.48292801437883e-05
-2.70532774380033e-06
-2.21291930114685e-05
-9.76931554406424e-06
-1.96897942391542e-05
-2.78154879020682e-05
-1.90601928606429e-05
-1.64872809835192e-05
-1.81941582435744e-05
-1.53120353415539e-05
-4.97421482124744e-07
-2.70761241109555e-05
-1.32060152159802e-05
-2.93109735828474e-05
-1.76599596202367e-05
-1.2679497434781e-05
-1.83125362133221e-05
-9.18073426004371e-06
-1.79160568486737e-05
-1.67916828189481e-05
-4.27978107003073e-05
-2.19902982997471e-05
-3.0194431036003e-05
-2.18077372631981e-05
-3.30751506043618e-05
-2.23991385074542e-05
-2.54542444812672e-05
-3.8683179253367e-05
-2.68892622250701e-05
-1.73168265447886e-05
-1.90105345760419e-05
-2.19057958263299e-05
-1.74309211583031e-05
7.35748726058457e-06
-2.76853011289719e-06
-2.48451782931484e-05
-3.72290134569218e-05
-1.52202640569262e-05
-3.49553566443422e-05
-8.97922255425526e-06
-2.49732007983177e-05
-1.26499354066559e-05
-2.8144237056986e-05
-3.04884926959743e-05
-1.57634992995365e-05
-1.70777693014761e-05
2.13239932101831e-06
-4.17259272226375e-06
-1.7221999798578e-05
-2.18589033903787e-05
-1.43017268603875e-05
-8.93168907529031e-06
6.64801596020119e-06
-1.05181823449526e-06
-2.38315917354641e-05
-1.98027879211852e-05
-3.63323633532428e-05
-1.81415785581128e-05
-1.7154096675883e-05
-1.45203269772809e-05
-5.56333610599444e-07
-1.87576817454977e-05
-1.93796584194009e-05
-2.24293651352962e-05
-2.80252213159986e-05
-2.53110173880333e-05
-2.28247223741478e-05
-1.5388688037162e-05
-2.89610975037204e-06
-1.32244674578773e-06
-7.17250009953627e-06
-2.9561994623517e-05
-4.82953271487997e-07
-1.39277996606283e-05
-2.53304869464778e-05
-7.47145743962753e-06
-1.32079922150631e-05
-8.61611330771563e-06
-1.25645215247973e-05
-1.08628578358493e-05
-1.10243599592922e-05
-8.71248810234465e-06
-1.12487505040646e-05
-1.72142950308987e-05
-5.75644098720854e-06
-1.37033425735316e-06
-9.37667300221624e-06
-2.55966760960905e-05
-1.5749948411007e-06
-2.31162725308568e-05
-2.24084549062843e-05
-1.3003076136854e-05
-1.04771294429089e-05
-2.0979404792324e-05
-1.25804661886206e-05
-1.88873600283029e-05
-1.78287139161815e-05
-9.63691484077841e-06
-1.80881015828839e-05
-3.47431385240498e-05
-2.63291795072186e-05
-3.12863872381657e-05
-1.68251327092647e-05
-3.49734509379758e-05
-1.99205413229827e-05
-7.07536819167679e-06
-2.4305364509359e-05
-1.64022643081137e-05
-3.1054843702924e-05
-3.05205802785231e-05
-7.0444641853004e-06
-1.3957112536897e-05
-9.92286701659953e-06
1.65546221959346e-06
-1.97605994643452e-05
-2.03222186265754e-05
-2.58918405660107e-06
-1.24848967974521e-05
-1.69709990087053e-05
-6.60623714429996e-06
-2.15592924224419e-05
-3.97209164362106e-05
-2.71705881118635e-05
4.66854311485132e-06
-3.30945177997893e-05
-1.23125710238871e-05
2.10161275221278e-06
-1.41275558389312e-05
-2.21271232452087e-05
-1.4252558656087e-05
-2.40394708514054e-05
-7.89994671650216e-07
-1.66668567526811e-05
-1.56978579431614e-05
-2.77868230673694e-05
-1.63857944386795e-05
-2.45234107824393e-05
-9.19356518626009e-06
-1.24302788232592e-05
-6.60843726672548e-06
-3.40964214060991e-06
-8.67714904783995e-06
-1.61139861668017e-05
-2.46829886755448e-05
-9.13398649615281e-09
-8.56843185832988e-06
-2.21751142424506e-05
-2.52257836853606e-05
-2.56576327986606e-05
-1.21017457542272e-05
-2.05794841251555e-05
-2.2480794882376e-05
-6.36817272311964e-06
-9.52260727226648e-06
8.07626031366635e-07
-3.57352131390202e-06
-2.144604864574e-05
-6.52710218260443e-06
-1.91507392210931e-05
-1.46830862523028e-05
-2.29525081362544e-05
-1.18219201708798e-05
4.28074331511957e-07
-1.15550181787598e-05
-1.56122726423339e-05
-6.64234523056814e-06
-1.55523609640314e-05
-2.64678259392977e-05
1.55293460468306e-05
-1.62035223940396e-05
-2.60705550433138e-05
-2.96053448522901e-05
-2.51045388328175e-05
-3.13945494547833e-05
-2.57169697016957e-05
-2.96759010747274e-05
-3.12375370966271e-05
-2.16364363145312e-05
-6.06868972363947e-06
-1.94701026005858e-05
-1.50005182522068e-05
-7.47147903003462e-06
-2.97256224040753e-05
-1.89860793292447e-05
-1.44516785115012e-05
-2.2028818952357e-05
-6.89715171071992e-06
-2.06819101448506e-05
-2.28026428620589e-05
-4.23068841409822e-05
-1.03344190126692e-05
-1.7185965119109e-05
-1.04848550780471e-05
5.79526333065994e-06
-2.0711411328139e-05
-8.02318508778226e-06
-1.34853424194228e-05
-2.50710877356217e-05
-2.14218853032585e-05
-1.66855027812884e-05
-3.21934146633324e-05
-2.17782491642147e-05
-1.21265170435542e-05
-1.23585860180123e-05
-1.58748660274764e-05
-1.58567162546726e-05
-1.40900312588488e-05
-2.01712294790738e-05
-8.4391212645396e-07
-1.377337966928e-05
-1.77760916559296e-05
-1.44154789157268e-05
-3.37333991146581e-05
-2.22729164065453e-05
-1.34920889166621e-05
-2.43735241740789e-05
-1.8490745985977e-05
-1.19680389532692e-05
-1.80565881144063e-05
-2.53980287331487e-05
-2.77480708064318e-05
-1.53437739681935e-05
-4.04123699545978e-05
8.75695225852276e-07
-9.76429562030407e-07
-3.63355709992961e-05
-6.6100457198004e-06
-6.53563812321606e-06
-2.58546209378745e-05
-6.00585842797044e-06
-1.4765130021931e-05
-1.64153728983837e-05
-2.14624878063826e-05
-2.37333621804195e-05
-2.77859665095334e-05
-6.51367844670303e-06
-9.0423265975566e-06
-4.36732088706693e-06
-2.88660281405269e-05
-3.31541145429447e-06
-1.88555186995657e-05
2.20834149054181e-06
-1.94766990493037e-05
-9.60095760704858e-06
-2.62247545911245e-07
-3.81429798782021e-05
-1.82616040370147e-05
-4.86012903693935e-06
-2.2441075481626e-05
-6.34994104798544e-06
-3.29081918669772e-05
-2.81927388640813e-05
-1.18572763787385e-05
-1.89565863071629e-05
-1.83687989392876e-05
-3.42598304686756e-05
-2.7546670178104e-05
-1.96486885594167e-05
-3.74591572326022e-05
-1.73073475521415e-05
-5.64006643183053e-06
-1.34067158189656e-06
-2.65754954864181e-05
-1.89176315326195e-05
-2.32873619417509e-05
-9.97537881487635e-06
-2.84887403014668e-05
-2.63227361138512e-05
-1.79700412730339e-05
-3.28991118472306e-05
-1.11312013897894e-05
-2.12270331475573e-05
-1.17123652156961e-05
-9.97600985965772e-06
-2.35847215817298e-05
-1.3404052857682e-05
-2.58474535073465e-05
-2.77491169549396e-05
-7.374149318218e-06
-3.51386857221419e-05
-9.47176256860171e-06
-2.78514237851253e-05
-1.93221413812968e-05
-2.21469472812878e-05
-2.85048052773586e-05
-2.26069560333776e-05
-2.21175930452599e-05
-3.19009565549618e-05
-2.04225361156824e-05
-2.10265583478161e-05
-1.42802739632235e-05
-9.93472997577759e-06
-1.67177496546007e-05
-2.98202103218342e-05
-9.40260968756211e-06
-3.37585858541865e-06
-1.3353726409223e-05
-2.84480218978405e-05
-4.45013077087633e-06
-8.62745166322695e-06
-1.07821266453079e-05
-3.59639417335896e-05
-1.05006232063271e-05
-2.20274761947713e-05
-1.83158212377166e-05
-1.64523368641579e-05
-1.13130031336531e-05
-5.45575276946661e-06
-2.31544737851142e-05
-4.61644254938649e-06
-1.65765873942691e-05
-2.10506482187952e-05
-2.16323944285816e-05
-3.18071976462353e-05
-1.71900702957603e-05
-1.45842867771505e-05
-2.81359818759998e-05
-1.51280818518009e-05
-2.767412346287e-05
-6.35237051450694e-06
-1.81838363638223e-05
-1.64494276084678e-05
-7.29773664960039e-06
-1.89219090475436e-05
-1.46626733799184e-05
-3.50708783643456e-06
-9.6697674861034e-06
-9.90282490219775e-06
-7.67951555310353e-06
-8.85774929643287e-06
-1.55280939460559e-05
-1.17525522427372e-05
-2.25458591930315e-05
-1.5588868730229e-05
-8.91204613333423e-06
-1.84927993247435e-05
-3.02431392139186e-05
-2.40911586942975e-05
-5.66940281339401e-07
-2.33940737308788e-05
-4.74420124610463e-06
-1.07358762759025e-06
-2.35798053115334e-05
-2.12704984492201e-05
-1.02727916975789e-05
-1.18598442001703e-05
-2.50284288769917e-05
-2.15760006095266e-05
-1.17094214219206e-05
-1.36378951630312e-05
-1.75074415276283e-05
-1.14723507689437e-05
-1.94443311400018e-05
-3.2275231765028e-05
-3.27748572550887e-05
5.36032309076692e-06
-1.66051496313578e-05
-5.64971168077571e-06
-1.21531616517489e-06
-8.63196178683412e-06
-1.11592648785418e-05
-1.97140136298521e-06
-2.07931435863743e-05
-2.2811175666173e-05
-1.18917588830293e-05
-1.63854320954538e-05
-3.45970948555275e-05
-1.29279639738598e-05
-2.75279590351774e-05
-3.68858799633541e-05
-5.56460284261269e-06
-8.29695823745175e-06
-1.36361707805851e-05
-1.66290528162283e-05
-2.47611218735068e-05
-7.30940139238754e-06
-6.76198246818506e-06
-1.80624125497543e-05
-1.61887485837651e-05
-1.4132830825919e-05
-1.58309510351133e-05
-2.76606885067798e-05
-1.90263843342845e-05
-8.41759215761701e-06
-5.73170451949694e-06
-2.28902398261276e-05
-3.45500186032027e-05
-1.39184282390873e-05
-2.97057523234095e-05
4.16282651933358e-06
-9.88081247962651e-06
-5.52463579901929e-06
-3.19134445107896e-06
-2.53744142598595e-05
-3.77509057063587e-06
-1.28309536581544e-05
-4.97232101198095e-06
-1.51692919056557e-05
-2.09901648110807e-05
-2.66366552579795e-05
-3.65637034155768e-06
-1.56057051141716e-05
-1.69541280197339e-05
6.45033426461539e-07
-1.67842217995216e-05
-1.3463079383758e-05
-2.29612686693345e-05
-1.65097935592997e-05
-3.3534460390696e-05
-1.72552650050112e-05
-1.47769132715872e-05
-1.01842263543606e-05
-9.97049619254461e-06
-5.81022844425249e-06
-2.31770551090461e-05
-2.61067468832747e-05
-2.97613899120547e-05
-1.26011452361429e-05
-2.00114293294634e-05
-1.04821296639295e-05
-1.75943639547483e-05
-3.94426327987286e-06
-2.00902580533616e-05
-1.25811749603504e-05
-3.13603107506146e-05
-1.00671144357443e-05
-8.20592738452465e-06
-1.78157196978668e-06
-9.45868153110098e-06
-1.97690275570152e-05
-9.40275511209716e-06
7.27189638287976e-07
-2.17155874161538e-06
-2.07703389148465e-05
-3.33880886412951e-05
-9.18247422546851e-06
-1.50002662914177e-05
-1.33730077444545e-05
-9.59286880044719e-06
-2.37147510686843e-05
-1.71599711672945e-05
-1.4226082722416e-05
-2.5555305173116e-05
-1.61627262431011e-06
-2.21955867330042e-05
-7.11812240397036e-06
-1.20613585433441e-05
-2.55101784358123e-05
-1.25099296516676e-06
-1.97769975107382e-05
-7.14355690318509e-06
-2.42736707916364e-05
-3.14027546663264e-05
-3.50909652223212e-06
-2.10754875891419e-05
-5.67020216518373e-07
-4.42207214101619e-06
-2.49017731664286e-05
-1.79004702251309e-05
-1.6708298329363e-05
-1.03675303043977e-05
-2.55853199225084e-05
-1.40892371818504e-05
-1.19702773626128e-05
-7.21572590341213e-06
7.20307585827776e-07
-1.61474820254862e-05
-2.16574798338534e-05
-7.0920079999966e-06
-2.28721452192944e-05
-5.73559379354989e-06
-2.36158848159134e-05
-2.36108254996965e-05
-8.04688589578227e-06
-6.27483057011264e-06
-2.00366030807531e-06
-1.8515373946356e-05
-1.12094129163303e-05
-8.78986406405929e-06
-1.04512719891215e-05
-5.61723250231577e-06
-1.27124409524065e-05
-1.01488257224738e-05
-2.28861208827128e-05
-2.00505353864693e-05
-4.22614222559241e-06
-1.82453478244531e-05
-1.02512877623836e-05
-1.6208126882478e-05
-1.68566192127822e-05
-1.46345620655102e-05
-1.57603915367729e-05
-1.60348575304847e-05
-1.83135627264235e-05
-1.8719476501036e-05
-1.82054606449447e-05
-1.96065202880499e-05
-7.92964182608925e-07
-2.04901507552619e-05
-1.35851559964204e-05
-2.21381945124945e-05
-1.71133125125555e-05
-3.50505912228024e-05
-2.4070179337811e-05
-1.49403343044519e-05
9.17578501099117e-07
-1.7056816250776e-05
-3.365072224936e-07
-1.18297982476279e-05
-2.01790219379272e-05
-2.69710396894293e-05
-7.1743469942455e-06
-1.73062469073986e-05
-1.13120475655374e-05
-3.24441321166199e-05
-1.15122948542121e-05
-1.25783935692692e-05
-2.20614610596802e-05
-1.58001998443438e-05
-1.00730170170849e-05
-1.72501444147669e-05
-1.60505981201288e-05
-2.77454095016577e-05
-2.9877937743355e-05
-1.95354499965734e-05
-3.00056773789741e-05
-1.22269163705722e-05
-1.64288713361299e-05
-1.13754605830631e-05
4.65890134720179e-06
-1.24086393696087e-05
-1.32675423752863e-05
-2.93408421701366e-05
-3.21871166609899e-05
-6.16634977541378e-06
-1.60027065202573e-05
-9.61852723944043e-06
-1.07067052320109e-05
-1.04145003451577e-05
-1.02322984717991e-05
-2.08744903087048e-05
-6.30722229100514e-06
-1.76602750391262e-05
8.47745150192062e-07
-1.37424403397004e-05
-2.06759385823016e-05
2.65347520190565e-06
-1.76243792919371e-05
-1.22333161585392e-05
-3.08808591818468e-06
-5.06066339378156e-06
-2.4043840719945e-05
-1.55057012318261e-05
-3.93338673192318e-06
-9.27016860962458e-06
-1.06034309493933e-05
-1.86816463993928e-05
-1.51775911913874e-05
-3.01071739292962e-05
-1.09723282229321e-05
-2.05528365706979e-05
-5.09669986491638e-07
-1.5945863366601e-05
-2.30785287485441e-06
-1.84482449288683e-05
-3.32596564174093e-05
-3.69694960678855e-06
2.0190587967597e-06
-6.30811380185461e-06
-2.17860424894598e-05
-1.84705654190812e-05
-4.21655962950065e-06
-2.87721099837462e-05
-1.46156069389852e-05
-2.25749855268389e-05
1.3818799517583e-05
-2.55508002986319e-05
-6.85353360866953e-06
-9.90045361326885e-06
-2.52993145751914e-05
-5.77962625439641e-06
-2.4384946027837e-06
-1.68234543795592e-05
-1.54073752159156e-05
-1.03533504269818e-05
-2.75005621079869e-05
3.75189341370493e-06
2.17968858629036e-06
-1.34328891962565e-05
-5.26011527543194e-06
-3.79760906789397e-05
-1.43306397159388e-05
-4.17259312106104e-05
-1.49685512867118e-05
-8.93015002357845e-06
-1.53091744320342e-05
-2.06286494495215e-05
-1.80783317271555e-05
-1.6864545669333e-05
-7.60327214723198e-06
-5.24101993141188e-06
-5.27237971043975e-05
-2.0141033132083e-05
-1.94897378884738e-05
-2.31493424350444e-05
-2.43896998004434e-05
-1.59715415784614e-05
-1.42957563453565e-05
-4.97601117975778e-07
-1.33021988957131e-05
-1.47140830271528e-05
-2.87599328818945e-06
2.56590963657727e-06
-5.27070187534834e-06
-7.64992941410088e-06
-1.98444816915266e-05
-7.96157652550512e-06
-3.18160303604032e-05
-8.36583176784165e-06
-2.27724351931345e-05
-8.73094903751201e-06
-9.91707879125253e-06
-1.0331727452547e-05
-1.8706017857746e-05
-1.77845697730193e-05
-2.07607946761826e-05
-1.23101612262368e-05
-1.81026027680895e-05
-2.12297061051131e-05
-9.35866196219411e-06
-2.95354053129348e-05
-2.14791833564871e-05
-1.71264286437408e-05
-2.43284202375704e-05
4.1061975418183e-06
-1.25203244298607e-05
-1.38374979418073e-05
-2.36384948541648e-05
-3.43352041231651e-05
-6.28753985913572e-06
3.72639901558436e-06
-2.86316890866418e-05
-5.96487001626234e-06
4.76329889947831e-06
4.49420966898315e-07
-2.5378889364939e-06
-1.10252326388192e-05
-2.90396937590053e-05
-1.86618999522365e-05
-1.32591795897598e-05
-2.34614934747395e-05
-1.47844559588758e-05
-1.57123456994825e-05
-7.04518221914611e-06
-7.53492946217097e-06
-1.6083901527744e-06
-1.44592749617054e-05
-2.93426938977847e-05
-1.44333194515396e-05
-2.05613605709005e-05
-1.68175267310459e-05
-2.16237555691544e-05
-1.61990077162236e-05
-1.75867851336077e-05
-3.25835735404766e-05
-2.91169844765794e-05
-1.64398392406272e-05
-1.96560506848816e-05
-3.0688754280959e-05
-2.44391896337398e-05
-7.85696688129722e-06
-6.49183280050136e-06
-2.68311161636915e-05
-1.2459932641493e-05
-4.40993804545408e-06
-5.92507965518041e-08
-2.23278243684525e-05
-1.42700989084956e-05
-1.78298810111467e-05
-1.45508899088995e-05
-4.01759154832187e-05
-1.60148456711836e-05
-6.17837124283199e-07
-1.45636133084674e-05
-1.93852407264813e-05
-8.77281910820296e-06
8.02255336256078e-06
-4.73248203568514e-06
-2.87999872152683e-05
-2.39933875449407e-05
-1.81501146198411e-05
-1.98523323650714e-05
-2.97894212796169e-06
-3.5560227082359e-05
-1.12816265080978e-05
-8.59716508260616e-06
-1.11156706466083e-05
-1.09683847607249e-05
-2.39125085674568e-05
-2.14226897310488e-05
-2.55525434419679e-05
-2.43545961681506e-05
-7.36620463346419e-06
-1.51598215554318e-05
-1.92955821355822e-05
-8.68221685935699e-06
-3.4222579366457e-05
-1.38538003204649e-05
-2.61636207212816e-05
-6.21888384794036e-06
3.18644018536807e-06
-5.26420587002428e-06
-2.03105650514124e-05
-1.73610385594845e-05
-3.27609498535294e-05
-1.72954130831672e-05
-3.26243176793877e-05
-3.9030088867839e-05
-1.95159590329034e-05
-1.12517857271975e-05
-2.04952271057345e-05
-1.15709157650689e-05
-1.5204733758616e-05
-1.73472326813153e-05
-7.7737043617807e-06
-7.20347029772532e-06
-3.90506653359038e-06
-1.01976505714798e-05
-5.14383430811129e-06
-1.19733696475226e-05
-2.25411604041079e-05
-2.00629452294564e-05
-5.10458964228966e-06
-2.08920996889628e-05
-2.09679380964622e-05
-2.72734895735339e-05
-1.23509883428066e-05
-6.5843087952313e-06
-3.57039796203376e-06
-1.62037525264901e-05
-3.84045506009775e-05
-2.18146442311467e-06
-2.34394149056057e-06
-2.48933970842393e-05
-3.12587499793971e-05
-2.42305587033377e-05
-2.46734518298642e-05
-1.86162366826229e-05
-2.84892507327361e-05
-2.46569807559571e-05
-9.6006174509148e-06
6.2990605089678e-07
-1.06655386681069e-05
-2.03225064293513e-05
-1.44893803395951e-05
1.45930964300056e-06
-1.42824319754039e-05
-1.55613099183857e-05
-3.01688753533338e-05
-2.69216094897181e-05
-5.38144488609943e-06
-2.1540884393521e-05
-1.59527585631901e-05
-5.17407514299134e-06
-1.61633227042525e-05
-1.78531292404226e-05
-2.48223371922728e-05
-1.43925350731326e-05
-2.41702354795596e-05
-1.24546555273588e-05
-1.95883851256077e-05
-1.41267095399332e-05
-1.90682098588176e-05
-6.98400437478419e-06
-1.45205685180114e-05
-1.88382308344563e-06
-1.333043306856e-05
-1.90128340449653e-05
-1.92575539762972e-05
-3.17873613798773e-06
-1.85900548353566e-05
-1.06968344642567e-05
-7.96518942333786e-06
-9.7022903886e-06
-1.46876381017256e-05
-2.3714368185963e-05
-1.60720918242373e-05
-1.03530908150983e-05
-1.46318226287811e-05
-2.33581454798692e-06
-1.65971066161238e-05
-2.79110241765808e-05
-2.38814823020162e-06
-1.14148648782641e-05
-7.45773373028164e-06
-1.83523553677986e-05
-2.01755043645677e-05
-2.33916782621424e-05
-5.62074676208482e-07
-4.17047860777823e-06
-7.83329052042504e-06
-1.9547973499115e-05
-1.27729933550513e-05
-1.35837166614661e-05
-2.21730709230079e-05
-2.6323977367168e-05
5.29640911968507e-06
-1.90902833849922e-05
-2.43840214040325e-05
-1.147025862134e-05
-2.27710349969582e-05
-3.3879022341636e-05
-2.29489146399265e-05
-1.03124062601856e-05
-3.09801241620429e-05
-1.14713159977082e-05
-4.15228975102413e-06
-1.48075723392992e-05
-1.65290352359492e-05
-1.59149663341159e-05
-2.31511075529983e-05
-1.40466489519335e-05
-2.94437625408859e-06
-1.40851190488648e-05
-1.21756538205936e-05
-2.40931346414213e-05
-1.04280844308892e-05
-1.26425901547938e-05
-4.57576963577696e-06
-6.65070337045323e-06
-1.34937720477402e-05
-1.37521433846423e-05
-1.55463942125928e-05
-9.01471729806513e-06
-1.60668729487042e-05
-8.8049762683443e-06
-1.62326481534221e-05
-4.68242625875906e-05
-1.55944601147275e-05
-3.07262196423805e-05
-2.11125530152123e-05
-2.16767920667867e-05
5.40141858460539e-06
-1.71146814240854e-05
-6.3897784792404e-06
-7.39879921628577e-06
-1.3154138651206e-05
-2.9024220201487e-05
-1.63240540188934e-05
1.30346849446081e-05
-2.93008525121858e-05
-2.52666237307322e-05
-1.43203397471197e-05
-3.55804755253466e-05
-2.30821333888743e-05
-4.09871885411419e-06
-2.42543527870619e-05
-3.02189010071344e-05
-1.39015725279328e-05
-1.74027253328052e-05
-2.03647525766129e-05
-1.35127080683134e-05
-6.10506767108827e-06
-1.02989516140227e-05
-6.17595361623253e-07
-2.32179793622449e-05
-5.48773709107035e-06
-1.54573282842121e-05
-1.64511379774268e-05
-1.48059647735422e-05
-2.00520070503204e-05
-1.41426292000984e-05
-1.61197278268277e-05
-8.18857321994124e-06
-2.1930690979239e-05
-1.27655245621581e-05
-2.5486170966457e-06
-8.52421592956693e-06
-1.03210035794335e-05
-2.919268948634e-05
-1.79025022895401e-05
-1.58879048157e-05
-3.27250020700774e-06
-1.45788070974368e-05
-2.40519312918117e-05
-1.21352275058867e-05
-1.43875745894842e-05
-8.72800124945921e-06
-1.20847272772959e-05
-2.40677457091563e-06
-6.14781388193317e-07
-1.16741448367944e-05
-2.95040960081789e-05
-1.36162779657415e-05
-1.25488323855836e-05
-1.67652132720674e-05
-1.05690246669698e-05
-2.28317584057769e-05
-1.18951106089112e-05
-4.10070503877507e-06
-2.52240952691901e-05
-1.41371766924089e-05
-1.37879437060321e-05
-1.6262981359615e-05
-2.30673720547419e-05
-1.71896942932442e-05
-1.48923831399281e-05
-2.58211836556544e-05
-1.28319746568955e-05
-1.57721759383914e-05
-2.72373362714568e-05
-1.91357230957437e-05
-4.50194640143266e-06
-1.25000188799899e-05
-2.47062205783754e-05
-2.37793046822764e-05
-1.24873068678903e-05
-1.35827920393402e-05
-2.8449605034989e-05
-2.13556990131134e-05
-6.39451293211486e-06
-1.07089983750707e-05
-1.67577349792478e-05
-3.43954205823639e-05
-3.41291414866242e-05
-9.98295700469206e-06
-1.49008942929548e-05
-1.74080709444902e-05
-1.90538530621763e-05
-2.67075539601744e-05
-1.54434413546261e-05
-6.44932394060511e-06
-2.47141091428782e-05
-1.67055270959326e-05
-1.06335320319286e-05
-2.51446975033745e-05
-2.01869419374317e-05
-2.54963211584346e-05
2.76165514738988e-07
-1.80270325846543e-05
-2.2390692626693e-05
-1.59159650891325e-05
-1.07164816886855e-05
-4.83374996776467e-06
-2.21586395163098e-05
-6.75780147733763e-06
-1.37762250144103e-05
-1.28237186186558e-05
-1.38952379017405e-05
4.52998240222289e-06
-8.72838674453284e-06
-1.5203047243783e-05
-1.60359412523194e-05
5.15839653498362e-06
1.43045297535538e-06
-9.16568167369661e-06
-2.75600646210597e-05
-2.32912207479587e-05
-1.12446584039347e-05
-1.15538790281518e-06
-1.03534589132088e-05
-2.44880569322747e-05
-1.87991914826377e-06
-5.21344912798384e-07
-2.19639609204574e-05
-4.14395930556383e-06
-1.32970501050732e-05
-1.169545099321e-05
-3.90504608416866e-05
-2.40688470605593e-05
-2.47736964475419e-05
-2.04129702357382e-05
-2.76494110886959e-05
-1.35075122461619e-05
-8.37039999300322e-07
-2.82489554316707e-05
-7.61468547323641e-06
-2.15084096697073e-05
-2.00641567867961e-05
2.75927594468512e-06
-1.99821566825487e-05
-1.81024892919991e-05
-1.39848563242456e-05
-7.65652631453757e-06
-1.84470501826817e-05
-1.66253119355131e-05
-1.62818258890986e-05
-1.87930574307449e-05
-2.87015055710026e-05
-1.77020163880184e-05
-1.16855986229701e-05
-1.26402489513783e-05
-2.69427384183509e-05
-6.48097426312916e-06
-2.62627367683645e-05
-9.43195211504549e-06
-1.98177555183372e-05
-3.37297967637607e-05
-1.47813718557409e-05
-2.40864573016814e-05
-7.75160122141614e-06
-1.92719703798032e-05
-2.22554233505844e-06
-9.16007803594472e-06
-3.28214052204476e-06
-3.55021963801232e-06
-1.69414659609146e-05
-1.58724927445947e-05
-1.14781133182882e-05
-2.33568962630073e-05
-1.9478166909249e-05
-1.9668579659603e-05
-2.53478382014026e-05
-9.99939347254094e-06
-1.42060707123318e-05
-1.57432845521474e-05
-1.55066699124448e-05
-1.58013441381643e-05
-1.93019821889729e-05
-1.01222396889607e-05
-5.53673898445638e-06
-1.807633456126e-05
-2.11327620106551e-05
-1.04411795224608e-05
-1.69258248410206e-05
-6.91524445987595e-06
7.86254454531074e-06
-1.083687155242e-05
-1.31493198923844e-05
-8.99160168626392e-06
-2.01641798554459e-05
-1.82895466237094e-05
-2.18245757249795e-05
-4.95425301309257e-06
-1.28102918853709e-05
-1.87317752691626e-05
-1.81877717868066e-05
-2.96726694552149e-05
-1.81968023492873e-05
-1.43019469358781e-05
-1.58971043256709e-05
-2.84291088968237e-05
-1.5139716784171e-05
-1.18918682186058e-05
-1.08441069029283e-05
-1.39951437080766e-05
-5.00938784579579e-06
-6.45192737539521e-06
-2.5791082214986e-05
-1.16124077112409e-05
-2.13744001099962e-05
-2.14215389466567e-05
-1.04067416350458e-05
-2.6616274893702e-05
-6.70897686395823e-06
-5.20906141801018e-06
-1.40105663352108e-05
-2.49315578345718e-05
-2.30848142197179e-05
-1.59366763914791e-05
-3.00369730902001e-05
-3.24906462998083e-05
-6.19425722727013e-06
-8.89165443329583e-06
-1.19802089139202e-05
-7.7756803191629e-06
-2.88673945788338e-05
3.35153978986558e-06
-5.45827490555014e-06
-2.3549488018714e-05
-2.299913644905e-05
5.08635470358258e-06
-8.06460980393556e-06
-1.23134100689359e-05
-2.24719517703092e-05
-3.18013211507117e-05
-2.24443806889755e-05
-2.55734328298935e-05
-2.53501399751658e-05
-1.69838143334857e-05
-9.37925337088392e-06
-2.37146979299666e-05
-1.04296910743375e-05
-7.17590591633003e-06
-2.41753109514908e-05
-6.64387170485785e-06
-6.58478662308474e-06
-2.52648722908204e-05
-1.43542711331385e-05
-2.30658122756661e-05
-3.2291388506127e-05
-9.93845849663872e-06
-1.27082730159897e-05
-1.70970997401007e-05
-1.76131447737894e-06
-8.4173375013338e-06
3.18282655841366e-10
-1.40038286426507e-05
-3.0003154264811e-05
-2.0833399130705e-05
-1.63168150387763e-05
-1.77398600015343e-05
-7.02097896826658e-06
-2.04942200494826e-05
-1.87810168051383e-05
-1.17092332697342e-05
-7.54314019017258e-06
-1.56559939059992e-05
-1.43528424881476e-05
-7.61527780872797e-06
-1.38344305006747e-05
-2.2673600980302e-05
-1.31618122266659e-05
-1.79595295100457e-05
-5.13437662749959e-06
-6.20898354283774e-07
-2.5190137885461e-06
-8.74275809292554e-06
-1.40979751746715e-05
-1.28969601574137e-05
-5.54851214994248e-06
-1.03984635045908e-05
-2.13885651567987e-05
-9.17071254894383e-06
-2.2785037906479e-05
-1.61460669247835e-06
-6.99496397555859e-06
-1.35375246031856e-05
-1.87102398193811e-05
-1.9970018142147e-05
-3.48785734834757e-05
-1.77409629491947e-05
-1.41183451491114e-05
-2.82525531255103e-05
-2.90630347861801e-06
-1.49655716107262e-05
-6.02832851538548e-06
-2.92902168511456e-05
-2.74697225032789e-05
8.49935595120063e-06
-2.0617857028298e-05
-2.59670492217706e-06
-1.80320728275463e-05
-1.87740650832878e-05
-2.93110280611869e-05
-1.17841744015168e-05
-7.24761074818494e-06
-1.3277312330321e-05
-2.50263714516412e-05
-2.87561653192096e-05
-1.03453905189661e-05
-1.75756118592484e-05
-1.47235742449942e-05
-3.15937701948346e-05
-2.85766867720336e-05
-2.99118724286088e-05
-8.69980018260258e-06
-3.10883181775025e-05
-4.61541716802121e-05
-1.77204215417509e-05
-1.7785559387387e-05
-1.68449408646455e-05
-2.03681311611471e-05
1.65938875888184e-06
1.71615054585265e-06
-2.25716259476696e-05
-9.68338529030583e-06
-4.17239497705094e-06
-8.43744993105583e-07
-2.32320167374173e-06
-2.36204989008893e-05
-2.00406850254599e-05
-4.05835607838047e-06
-1.64369214978849e-05
-1.92018835950728e-05
-1.4799099436207e-05
-2.25593010425812e-05
-1.54071521313175e-05
-2.9743339768458e-05
-2.55123550318359e-05
-1.72406873803088e-05
-4.52369948821222e-06
-7.71422478009938e-06
-1.41614563527235e-05
-1.98259727536268e-05
-7.79735123326911e-06
7.03640874529945e-07
-1.14170339202373e-05
-2.8184628000329e-05
-1.24802832334096e-05
-1.30853268450348e-05
-1.49314336277525e-05
-1.11945986776526e-05
-2.49136905082389e-05
-7.14556243229834e-06
-3.82512930468069e-06
-2.82018605909642e-05
-2.38223337325891e-05
7.08685273481186e-06
-1.38702198136387e-05
-1.45571345133793e-05
-1.08037930148323e-05
-4.20790775269467e-05
-1.98590586008424e-06
-2.12467587033544e-05
-2.89822282152848e-05
-4.95064917619296e-06
-1.49364979319644e-05
-9.0470595929076e-06
-2.16870847415164e-05
-1.98904955474356e-05
-1.63436351930201e-05
-6.05710456088939e-06
-5.70453005113359e-06
-5.44927469405596e-06
-2.11848536185937e-05
-8.81778631094655e-06
-2.07466478799416e-05
-1.90221964008885e-06
-2.48996456511399e-05
-2.25861512579415e-05
6.23850778540653e-06
-1.42517259455683e-05
-1.47876359391045e-05
-1.64579506319283e-05
-1.88794175533874e-05
-1.48553365536427e-05
-7.40446702999486e-06
-1.19128341370796e-05
-3.07808274288363e-05
-2.14517162535855e-05
-2.59643642758315e-05
1.26730455405309e-06
-1.40468862998793e-05
-1.87815336426736e-05
-1.5878096947477e-05
-1.66690846545081e-05
-3.93047334173413e-05
-1.15732142051514e-05
-1.1624666021294e-05
-4.19610944693005e-06
-2.60548254047454e-05
-2.66097682974951e-05
-1.82650545594766e-06
-3.27265283956607e-05
-1.26857972348743e-05
-1.43264551511696e-05
-6.00500463394708e-06
-7.46738766476199e-06
-2.50114829713536e-05
-2.48515433393814e-05
-1.00275621204805e-05
-1.56263378029139e-05
-2.5437071860175e-05
-1.74237298325818e-05
-2.39645053925118e-05
-3.90582083809442e-06
-1.46985135838635e-05
-2.62835403622311e-06
-2.17117246228421e-05
-2.93574490596957e-05
-2.87275146916702e-06
-1.55838837459546e-05
-3.43676136730517e-05
-4.89490816695502e-06
-1.96662586925539e-05
-1.79219305591935e-05
-3.56503827603726e-06
-6.80815639816069e-06
-1.0845489759646e-05
-2.55458000716729e-05
-4.82102500365933e-06
1.47358330051524e-06
-7.81801141657748e-06
-1.70322169342054e-05
-1.15577622202699e-05
-1.99439107901809e-05
-1.85874866817354e-05
-1.35611248264586e-05
-2.03304583494205e-05
-2.71355720080198e-05
-1.54984919323815e-05
1.95475588886325e-06
-2.76513062705563e-06
-1.4219185585741e-05
-5.74631634685393e-07
-8.45730063823206e-06
-4.63324296489145e-06
-2.52909235756651e-06
-7.56161020606018e-06
-7.54238288159166e-06
-2.53682761422947e-05
-2.32268534113647e-05
-7.25522607189724e-06
-1.91897329486948e-05
-3.96338672102353e-07
-2.7205666984502e-05
-1.82480238968202e-05
-1.43571298683414e-05
-2.4469124894398e-05
-1.91162943234885e-05
-2.58004586236447e-05
-2.25692616421403e-05
-1.40519652346391e-05
3.40099626425706e-07
-2.15608811772453e-05
-2.13669723302039e-05
-1.1641866184833e-05
-1.96665633502628e-05
-1.48181560451978e-05
-1.04707625011262e-05
-1.6741674376328e-05
-1.87687386793938e-05
-1.1187219565375e-05
-7.57456954821214e-06
-1.8875577029353e-05
-1.23938096026333e-05
-1.41700937313917e-05
-1.06170830429546e-05
-1.39754769187146e-05
-9.07679880769272e-06
-2.69822383775842e-05
-2.96932778447833e-05
-1.09205873689858e-05
-3.54635749600397e-05
-1.17736130505559e-06
-1.48371316033251e-05
-6.71302693799754e-06
-1.80527140909454e-05
-3.46762271921858e-05
-2.57588907368651e-05
-2.19220827264941e-05
-1.11891629416989e-05
7.41328486323617e-06
2.84086815026485e-06
-1.1066948767296e-05
-3.50303014624037e-05
-2.15969219770434e-05
-1.0750163248412e-05
-2.39559279250419e-05
-4.23822989939698e-06
-1.09411352782011e-05
-1.648924274814e-05
-1.08993108081547e-05
-1.81379955020953e-05
-2.83456934210699e-05
-1.97307913273125e-05
-1.72505768771926e-05
-7.63120619353486e-06
1.72916898273901e-06
-4.53227584656414e-06
-1.45309382428558e-05
-2.50402143138501e-05
-1.87575525860415e-05
-1.09575028582114e-05
-1.43784616579779e-05
-1.48638551934893e-05
-4.82216411476121e-05
-1.18780878496597e-05
-1.61960400264102e-05
-1.98068096629314e-05
1.54300179761785e-06
-5.90654348671557e-07
-1.33516926821885e-05
-2.25350636531113e-06
-2.72489924688996e-05
-2.77297879781097e-05
-3.41757814511815e-05
-2.63032972963163e-05
-1.5199236419743e-05
-1.76604845218825e-05
-1.81116955754642e-05
-2.36384804178839e-05
-1.62789521193326e-05
-5.81174127965554e-06
-8.31853463995669e-06
-9.68830004213689e-06
-1.08674912522218e-05
-1.91250027425794e-05
-3.00297546608598e-05
-2.66697057434655e-05
-3.04916611135415e-05
-5.34631266257186e-06
-1.34460586045379e-05
-2.82683588757055e-05
-4.5141092953764e-06
-6.06435995168049e-06
-3.01910116395795e-05
-2.30939833899256e-05
-2.81415582456746e-05
-2.24654897054648e-05
-1.00361166606573e-05
-8.61736655572961e-06
-1.27100621886382e-05
-1.17084608424286e-05
-1.1892757722138e-05
-1.48055263193877e-05
-2.48721594637537e-05
-1.89273245715322e-05
-2.10152655981853e-05
-1.39198794031944e-05
-3.10687352789581e-05
-1.72525553788937e-05
-1.49655563333237e-05
-2.44897713345242e-05
-1.05406963844791e-05
-1.18054699695416e-05
-2.05461625383087e-05
-1.82357144123946e-05
-9.2136409736706e-06
-1.50034120266796e-05
-1.15521636686396e-05
-1.12394882694017e-05
-2.87665743286314e-05
-1.50526317088683e-05
-1.30719857556717e-05
-2.69722240828644e-05
1.54854535488385e-06
-2.04770765399531e-05
-1.11886554294613e-05
-3.74896309503379e-05
-1.27106282500436e-05
-1.3843064370244e-05
-5.07028091179609e-07
7.7126090200126e-07
-1.05020256155367e-06
-1.12230065988955e-05
-2.30663507135298e-05
-2.0864933296254e-05
-2.45145974497595e-05
-1.18444912122979e-05
-1.6435821763512e-05
-1.08366660476644e-05
-3.5229113699683e-05
-1.35543428763964e-05
1.26518508903253e-05
-1.54889523105932e-05
-1.73875417685365e-05
-3.26075215380284e-06
-2.10841774173077e-05
1.51793498189292e-05
-1.37969898631024e-05
-2.39106134642882e-05
-1.21132628075552e-05
-1.14564788416137e-05
-2.1944270854955e-05
-1.78010654658908e-05
-2.90881356860053e-05
-6.53670484751665e-06
-2.27393121178652e-06
-6.29485010824438e-06
-8.31912347369103e-06
-2.0609901137703e-05
-1.00603538828574e-05
-2.4766313132806e-05
-1.42250911584638e-05
-9.24369284953616e-06
-1.0190897182736e-05
-2.11332875786828e-05
4.32421101429713e-06
-3.40970490383389e-06
-1.76057147266612e-05
-2.41394019166469e-05
1.28960089798998e-05
-1.89604191109392e-05
-1.54532376712706e-05
-1.07047388901995e-05
-2.09359670483595e-05
-4.21739751685767e-06
-1.68396883782194e-05
-5.52403654721846e-06
-1.63479024573816e-05
-8.83722135341134e-06
-1.60265401204252e-05
-2.5914128261704e-05
-2.35924434964779e-05
-1.70450635641744e-05
-2.60230987832746e-05
-8.49334268470454e-06
-2.35520573897954e-05
-1.19593025657219e-05
-1.2821888244178e-05
-1.79174232626065e-05
-5.32461130931549e-06
-2.98545335561526e-05
-1.29368271395222e-05
-2.27336215256602e-05
-1.36928979626347e-05
-1.72742678830469e-05
-1.34424890851925e-05
-2.78102351154127e-05
-1.26852084152748e-05
-1.73743378007349e-05
-8.98898579821494e-06
-1.53796061257762e-05
-3.09613974688373e-06
-3.33981891506628e-05
-2.76980744825831e-05
-1.33263438547422e-05
-7.21868035281133e-06
-1.18847120843162e-05
-3.01672217007357e-05
-1.21211048802888e-05
-2.97371195734096e-05
-8.05147528793348e-06
-1.40515060727119e-05
-1.90512926528637e-06
-7.41105045269838e-06
5.77760955763369e-07
-1.08787295747438e-05
-3.46444089559506e-05
-2.03464411009911e-05
-1.28185912751771e-05
-2.63427835669633e-05
-2.80875613416093e-05
-6.89437987846476e-06
-1.64878342654568e-05
-1.09412266491599e-05
-2.77612573820022e-05
-1.88272887957388e-05
-1.44961473225474e-05
-9.7500281593665e-06
-2.45719858816558e-06
