# Supplementary material for: Research on computational propagation and identification of mine microseismic signals based on deep learning
Source: PLoS One. 2025 Oct 22;20(10):e0334641. doi: 10.1371/journal.pone.0334641 (PMC12543183; doi:10.1371/journal.pone.0334641)
Supplement: S9 Data — (ZIP) [file pone.0334641.s009.zip › 000101100000416.xlsx_0.txt_24.txt.txt]

-4.48668359403554e-06
-5.37704322745708e-06
-2.29680776297529e-05
-7.83742756134375e-06
-1.90896264020822e-05
-2.62778228865333e-05
-1.08896053376684e-05
-1.07954686848415e-05
-2.24367638488856e-05
-1.93519653654335e-05
-9.96267178964867e-06
-5.56620877757631e-06
-2.25848188571639e-05
3.63868314304514e-06
-1.95465289311409e-05
-3.58298638709327e-05
-1.42877169132637e-07
-9.71699957758475e-06
-2.21378957166274e-05
-4.51830426519944e-06
-1.69420521498321e-05
-2.72179241827591e-06
-1.83890971411709e-05
5.47232420369277e-06
-1.68943839170536e-05
-1.90121310453108e-06
-3.00509889891978e-05
-2.01582181399213e-05
-1.07033078255497e-05
-2.42388199867913e-05
-2.56770201783332e-05
-9.14401877431271e-06
-1.74042113688067e-05
-8.00730067237645e-06
-1.09729388607058e-05
-1.62330131005662e-05
-2.73558000632954e-06
3.22238536186288e-07
-1.24811262136004e-06
-2.17904661521362e-05
-1.19155849606976e-05
1.10437014206929e-05
-7.96959084511278e-06
-8.93884423023194e-06
-2.87674849942009e-05
-6.37319938894502e-06
-1.85102918605017e-05
-2.10761868846679e-05
-2.12401620885392e-05
1.97195483637075e-06
-4.70154963446004e-06
-3.03669936938657e-05
-1.36047645097358e-05
-6.64162801702669e-06
-1.24113846437997e-05
-2.37352495744945e-05
-1.19538692113264e-05
-9.90175056050825e-06
-2.84589090925751e-05
-1.12753142876633e-05
-1.96864528694559e-05
-1.292804551364e-05
-4.69139070969538e-06
-1.5046066952596e-05
-2.41096899788042e-05
-3.2417095100688e-05
-9.47279588693091e-06
-6.75134828224523e-06
-1.60428241991579e-05
-9.10087620712906e-06
-2.70216339561752e-05
-1.20466603813087e-05
-2.03392227020327e-05
-1.89601368593133e-05
-2.8106075312924e-06
-8.61104404226733e-06
-8.08812703974429e-06
-9.94679216218404e-06
-2.62332313072893e-05
-1.00757683544223e-05
-2.51747344319932e-05
-2.12125972243482e-05
-9.29341985421841e-06
-3.34322474537151e-05
-2.13980189496791e-05
-1.5477945463967e-05
-1.25073036595824e-05
-2.10170538280605e-05
-1.82950460081254e-05
-2.56001514916121e-05
-3.16694432816595e-05
1.01801171203377e-05
5.9708131611709e-07
-3.45472478690307e-05
-1.34586285955645e-05
-9.54456886560476e-06
-1.1752829366147e-05
-2.08155142095419e-05
-2.29419111703282e-05
4.64195434072414e-06
-6.72021144916391e-06
-1.42471591403445e-05
-4.4688244876088e-05
-2.15874002090884e-05
-1.4740054413067e-05
-3.11861892284951e-05
-1.84280584454749e-05
-1.10615231055522e-05
-2.10631378260139e-05
-1.11944731268721e-05
-7.23170481683109e-06
-7.45895178753102e-06
-1.6208990855565e-05
-1.70499632934706e-05
-1.60019623691287e-05
-1.15473595310925e-05
-1.89009041747317e-05
-1.32040598979171e-05
-1.31779885410688e-05
-2.50221327064334e-06
-3.23818462032187e-05
-1.49886644562581e-05
-3.10220039112183e-06
-1.11317788674853e-05
-2.21139336061859e-05
-1.5532227211992e-05
-1.03370042837428e-05
-1.30362455371041e-05
-1.99676107377049e-05
1.00183546505549e-05
-2.09914952581025e-05
-1.80385007591626e-05
5.1287190235455e-06
-8.92376261600896e-06
-2.82823131465618e-05
-1.36169387281065e-05
-1.82995567126565e-05
-1.81612716119128e-05
-1.77483671643958e-05
-1.92763500125482e-05
-7.1480151324026e-06
-3.5364527534586e-06
-1.90973583637218e-05
-2.0271632218612e-05
-2.39450003856005e-05
-1.16735977229852e-05
-2.06706310881184e-05
7.38006541147047e-06
-5.6296323602016e-06
-2.106116153605e-05
-1.0295987554792e-05
-2.63766426804212e-05
-1.8609996679839e-05
-2.47589924705839e-05
-9.24563150601077e-06
-1.89163298594747e-06
-1.18716392435339e-05
-1.20703787084043e-05
-9.26534321048342e-06
-2.32885284876386e-05
-1.10267687308428e-05
-2.79701926339521e-05
-1.42094982662115e-05
-9.6598311587505e-06
-1.30452295116647e-05
-1.33567933743599e-05
-9.31069623093914e-06
-1.83610433441824e-05
-9.60408792682377e-06
-2.29986705405726e-05
2.34076958984111e-06
-1.84450253908014e-05
-7.18365120452269e-06
1.20752420075452e-07
-2.1371488940762e-05
-2.126859125573e-06
-7.02538934353685e-08
-1.59425497429384e-05
-1.48664307311033e-05
-1.79795482462679e-05
-3.69914400926055e-05
-4.08959576386773e-05
-1.97676138622278e-05
-1.8514139473027e-05
-1.49205956820797e-05
-2.3815563989043e-05
-1.89855710640359e-05
-1.10564844945658e-05
-8.65807613033719e-06
-2.03073495867518e-05
-1.72219936675991e-05
-2.15787101569586e-05
-2.98927055174322e-05
-4.61716526298358e-06
-8.92167631496486e-06
1.02656154305443e-06
-1.98004199078547e-05
-2.0728280686529e-05
-1.05151363122128e-05
-2.73141717910841e-05
-1.52251969709027e-05
-7.89680903666701e-07
2.53699845880113e-07
-6.4286677027702e-06
-3.60030110585443e-06
-2.46693589213584e-05
-1.11518204276718e-05
-2.67866957819101e-05
-1.40559350224371e-05
-2.33298245672395e-05
-1.26389120421336e-05
-3.39612208180356e-05
-1.65505967319821e-05
-8.02015347892135e-06
-1.72096148020574e-05
-1.21620036789547e-05
4.55881553850508e-06
1.68525884661933e-05
-1.95924651521452e-06
-3.14982257587981e-05
-1.42853751133647e-05
-1.83644991703959e-05
-2.55646116226096e-05
-2.20336983477322e-05
-1.3596103355642e-05
-2.67393111869404e-05
-2.61102603562482e-05
-1.90437317166592e-06
-5.44459006846197e-07
-1.69546290459659e-05
-2.34735491585392e-05
3.52453260926298e-06
-3.61682741648168e-06
-2.92835786351607e-05
-1.58273483208643e-05
-2.64104874358299e-05
-2.75148583889659e-05
-1.98597240755064e-05
-4.91236674015249e-06
-2.85543445201578e-05
-1.16602006070909e-05
-4.51180955421693e-06
-2.3188694984172e-05
-3.01709807647344e-05
-1.64393454398574e-06
1.28880234664636e-06
6.86641288063713e-06
-7.20368726809317e-06
-9.21965708660825e-06
5.28291618697736e-06
-2.7716901430778e-05
-3.03120273790798e-05
-5.25995059978231e-06
-2.54233052886511e-06
-1.80018103712386e-05
-1.7142483055678e-05
-2.19931499324853e-05
-1.23257316870971e-05
-3.34205551493737e-05
-2.04727492578518e-05
-2.65398902370777e-05
-1.44888920606806e-05
-1.88627580908236e-05
-1.42309608559744e-05
-1.97413387475652e-06
-1.00115235587777e-05
-7.69188718000413e-06
-1.72692621186116e-05
-3.24354317552752e-05
-2.84283005213838e-05
-3.83282594822616e-06
-1.96891792879164e-06
-1.97355683921199e-05
-7.36801097376776e-06
-3.60783028967607e-06
-6.32165386044304e-06
-1.62588437142422e-05
-9.29372113331374e-06
-8.54385003350708e-06
-4.85848600298484e-06
-1.40128145976683e-05
-7.93094692363577e-06
-2.97084265135729e-05
-2.48278507949423e-05
-3.38820448550443e-06
-2.6755778730073e-05
-1.31563657578086e-05
-1.56877032983425e-05
-3.798422213493e-05
-2.33425193852021e-05
-6.52159703081143e-06
-2.66626760650301e-05
6.95583291621528e-07
-5.35401454304004e-06
-7.58075027805247e-06
5.85685608692518e-06
-1.98721913541072e-05
-4.03033814075744e-05
-2.34810072700493e-05
-2.16784284360943e-05
-1.06592775986575e-05
-2.35757754286515e-05
-1.98943888001928e-05
-2.79626479848669e-05
-3.04670096640405e-05
-1.76954652417473e-05
-6.67939412588333e-06
-1.45071448188023e-05
-2.43190451197657e-05
-6.54384986856654e-06
-2.54319064888185e-05
-2.183636391342e-05
-1.45348479370622e-05
-2.58903282623673e-05
-1.45918806134699e-05
-9.53917077121816e-06
-1.00735268768349e-05
-2.41587965624733e-05
-2.75225093131733e-05
-6.98651966681577e-06
-5.54222108074043e-06
-1.04435189878659e-05
-2.63811457624351e-05
-1.43456032970914e-05
-1.93368564260167e-05
-1.80921504613677e-05
-1.1293526606451e-05
-9.62714176172254e-06
-1.08780710785771e-05
-4.89588005087843e-06
-3.61677536149296e-05
-1.31974803769398e-05
-8.41799256445647e-06
-4.2598628262233e-06
-2.09792715318397e-05
-1.85410127842311e-05
-1.07121047843365e-05
-1.57399440265779e-05
-1.53772096886256e-05
-1.5168646042e-05
-1.1966226047434e-05
-1.10800819974436e-05
-7.60637070170697e-06
-2.24364497553631e-05
-1.74332744310644e-05
-2.05937901184817e-05
-1.34392225500786e-05
-1.39150475360484e-05
-1.01419810326987e-05
-1.42830449100149e-05
3.48894312492856e-06
3.65655329926757e-06
-1.65219876821094e-06
-8.01528124136367e-06
-1.93298835614409e-05
-2.50500940191086e-05
-2.68527572260121e-05
-3.16742815485391e-05
-1.48737985597519e-05
-5.9840857797681e-06
-3.7118904139194e-06
-1.59402548671684e-05
6.47685525878909e-06
-1.91025713564449e-05
-3.68551371244338e-05
-7.78587343677668e-06
-2.09825344354129e-05
-2.21011435564097e-05
-1.89324061954044e-05
-1.69703752763361e-05
-2.09368797314115e-05
-2.14760457859866e-05
-2.61570307741639e-05
-1.85992030762569e-05
-2.85541545229903e-05
-2.02134502769329e-05
-8.65672058418752e-06
-8.3815829934495e-06
-1.0840289432588e-05
3.41848891449981e-06
-2.49416953812083e-05
-3.05069426460982e-05
-2.07876845597845e-05
-1.81299763185828e-05
-3.12327114879655e-05
-1.23413070119858e-05
-1.0901599045224e-05
-2.38702590591935e-05
-1.5846714886835e-05
-2.99502036035101e-05
-2.08800927759255e-05
-1.01335797004971e-05
-4.583676908829e-06
-7.87199104778754e-06
-1.98503706480103e-05
-2.02882030902299e-05
-2.77157000937865e-05
-2.37367736788366e-05
-9.31141569150108e-06
-9.15665277356575e-06
-2.73534567174377e-05
-3.04549722857336e-05
-1.36615338931752e-05
-1.47855949561527e-06
-1.53937011043054e-05
-2.95181809765839e-05
-1.79686493895937e-05
2.45703051784501e-06
-2.220117343045e-05
-1.2193224320084e-05
-2.51876997021223e-07
-2.3689920928064e-05
-1.49756345924183e-05
-1.22200266306755e-05
-2.38617655344338e-05
-2.48512373333721e-05
-2.43429410770255e-05
-1.8274054441425e-05
-3.54955697617709e-06
1.10069957143064e-05
-1.26436067480897e-05
-1.42592752807412e-05
-1.84849858875761e-05
-2.3460053011458e-05
-1.59166167161999e-05
-8.54420689417929e-06
-1.43373637818767e-05
-1.00562110675491e-05
-2.11143779654291e-05
-2.04305209261835e-05
-1.9035305336183e-05
-2.59327372992127e-05
-2.33902597703918e-06
-6.3235010920639e-06
-1.70020736696087e-05
-8.28655587260557e-06
-1.08275089134473e-05
-8.06015481181833e-06
-1.04469349610659e-05
5.20516799235605e-06
-1.32482694549917e-05
-7.89433900929493e-06
7.02650372803195e-06
-2.07672308925287e-05
-6.53040027310234e-06
-4.70676599214435e-06
-1.20596023445727e-05
-6.08008479179202e-06
-2.64894468785623e-05
-2.13099383732177e-05
-1.97236019932412e-05
-1.43464587171079e-05
-1.76369810235006e-05
-2.21479006223457e-05
-3.18852976114015e-05
-8.2709886050324e-06
4.33846964328858e-06
-1.45759296091443e-05
-1.09651913843536e-05
-3.76852024528743e-05
-1.97047197757976e-05
-4.162052557567e-05
-2.43456811405023e-05
-1.35155592619237e-05
-1.95915130053638e-05
-2.49357009939585e-05
-1.02126635513907e-05
-2.14629419652296e-05
-2.12605977826673e-05
-2.02196810965165e-05
-2.83269739077842e-05
-3.27574591248002e-05
-1.63486691260181e-05
-2.21404176675169e-05
-1.65847898555447e-05
-1.67724658473139e-05
-4.45091841543192e-05
-1.16144470234671e-05
-1.55869269850428e-05
-1.08597893068759e-05
-1.48575808674418e-05
-2.92566120456706e-05
-1.98853446081148e-05
-2.13248490081903e-05
-9.90681965041739e-06
-1.34066555893601e-05
-1.61554022658515e-05
-4.75452708456419e-06
-1.47454248716904e-05
-1.8510049866349e-05
-8.70958408693578e-06
1.27864877682435e-05
-2.83285549476265e-06
-1.00951128410064e-05
-2.36547977375056e-05
-6.79963105820526e-06
-3.13160762928733e-05
-9.89288755715423e-07
5.00504238216552e-06
3.61812005431854e-06
-1.83472462054825e-05
-2.0057494382524e-05
-1.34290488744358e-05
-1.10465979060664e-05
-2.45098798997445e-05
-2.3132550423219e-05
-1.69721891505982e-05
1.49804503271035e-06
-1.89163836832534e-05
-1.29082023636588e-05
-3.56261565831051e-06
-2.92141111551614e-05
-2.73428094676202e-05
-8.73293346102781e-06
-2.56493755213465e-05
-2.06679442273389e-06
5.62048367153074e-06
-1.64519635283855e-05
-1.67994585505622e-05
-2.97022793667625e-05
-3.4257802000779e-05
-1.34757923644048e-05
-1.95518944551648e-05
-1.15379265226549e-05
-3.21748173309965e-05
-1.76148075725904e-05
-2.20353279524711e-05
-2.73781600664539e-05
-1.11226761540279e-05
-1.97027155135927e-05
-3.4252374906817e-05
-3.2028769001903e-05
-2.41694975462806e-05
-3.2322219895092e-05
-1.15523925364796e-05
-3.04920014143997e-05
-1.86889705383581e-05
-2.49262478207003e-05
-1.04425913323393e-05
-1.69425143849539e-05
-1.5006813927036e-05
-1.30987284188962e-05
-2.16485671369416e-05
-1.54665957501438e-05
-8.14900091507982e-06
-2.72202243670939e-05
-9.62151958301801e-06
-1.63386512480002e-05
3.9987333800448e-06
-9.5496719888552e-06
-1.10244284079142e-05
-2.48742254443163e-05
-2.42349708344478e-05
-2.21310814235391e-05
-2.69367434813059e-05
-9.07000922512983e-06
-7.25532254175495e-06
-1.82428653918767e-05
-1.99961497122213e-05
-3.4371209627344e-05
-2.36425128304849e-05
-2.33987325141513e-05
-6.75217255162503e-06
-2.0455947042979e-05
-7.20871055006902e-06
-2.73892730923181e-05
-1.70541318844534e-05
-3.14966088982573e-05
-1.67273709027327e-05
-6.42274103932585e-06
-1.61952115178429e-05
-2.06493339703836e-05
-1.02506537159264e-05
-2.36249687214861e-05
-9.38862176957527e-06
-2.30445086285546e-05
-1.26548519413682e-06
-1.52954758421627e-05
-1.75945628243049e-05
-4.63503332546155e-06
-1.42483415124633e-05
-1.40630150528324e-05
-2.22453432380599e-05
-8.88088956315437e-06
-5.98051532766461e-06
-1.77512234661387e-05
-2.2967997563457e-05
-9.61293447586004e-06
-1.57871150406251e-05
-1.43500236395405e-06
-8.5136946858294e-06
-1.47442170643386e-05
9.08455823294608e-07
-2.07116306493585e-05
-3.14205074339564e-05
-1.3649645269173e-05
-1.90806616960598e-05
2.1553081286176e-06
-7.17932697061284e-06
-2.24543965896832e-05
-2.76522320762925e-05
-3.30334502476351e-06
-1.50606529835295e-05
-7.62318833626478e-06
-1.97074221561349e-05
-1.47460951318414e-05
-4.58572194879221e-06
-1.14535679763319e-05
-2.54026331064025e-05
-2.3940374527325e-06
-2.17415948169324e-05
-1.85984536776897e-05
-7.05068061185225e-06
-1.68465575157486e-05
-1.2643140667108e-05
-4.62615173012465e-06
-1.6621339519917e-05
-5.5808211090606e-06
-2.60955964169606e-05
-9.15766402609646e-06
-3.05030535514485e-05
-9.76002494897596e-06
-7.11378205846273e-06
-1.68849870356425e-05
-1.51472476128768e-05
-1.44956837263823e-05
-3.10712902728589e-06
-1.6186594065272e-05
-2.47628301453785e-05
-7.89250900970852e-06
-8.43942225217029e-06
-3.40457049085962e-06
-2.29892308989291e-05
-1.19836834445408e-05
-1.42557864193283e-05
-1.03345007182126e-05
-5.09596451281325e-06
1.64103078397333e-06
-2.97037027292073e-05
-1.51266432063064e-05
-1.98864244103263e-05
-3.15023324095011e-06
-1.94383446581613e-05
-2.06648183373053e-05
-2.72516747669746e-05
-1.79505857713179e-05
-1.8928160281719e-05
-1.2883478442715e-05
-2.39528611775405e-05
-1.13977283006084e-05
-2.00052850615915e-06
-1.80053000543126e-05
-5.20841435104258e-06
-2.25467058843192e-05
-2.04648834870769e-05
-1.53484864892616e-05
-1.43002434694874e-05
-1.5128767306246e-05
-3.19111271678713e-05
-2.08047336128961e-06
6.15572974977344e-06
-2.03523804037246e-05
-1.41804141512788e-05
-3.01585820423785e-05
-2.60931548316422e-05
-7.05153695431235e-06
-2.53522459453226e-05
-2.53823033743552e-05
-5.48905816692018e-06
-6.86485433154505e-06
-1.64403254260974e-05
4.57527595421978e-06
-7.10540123752658e-07
-3.11262740165422e-05
-2.29537137267154e-05
-7.53718526818106e-06
-1.51754761082629e-05
-2.03715284743159e-05
-6.4874676812104e-06
-1.23460507327162e-05
-2.12614768855394e-05
-8.10600463155514e-06
-2.08302242413295e-05
-2.32642334765791e-05
-4.98528274493221e-06
-2.75877342296954e-05
-1.45705510204692e-05
-1.73798739015007e-05
-1.12628205780899e-05
-2.65691089809882e-05
-3.34805451665459e-05
-1.370924481965e-05
-1.06437379861033e-05
-2.23164472872352e-05
-1.43124201046121e-06
-1.74383063182528e-05
-5.18683378056763e-06
-3.08873190299002e-05
-2.37633470507762e-05
-2.43604253889836e-05
-2.2315874312206e-05
-3.17286222495708e-05
-1.31051809927686e-05
-3.84480297533615e-05
-1.59667564010588e-05
-2.24666665051472e-05
-2.15456613489124e-05
-2.08422021444305e-05
-2.16026684901244e-05
-3.11967672374868e-06
-7.96378564030675e-06
-2.36838770601893e-06
-1.88925249760062e-05
3.72960832616436e-06
-3.17893300774255e-05
-1.86438434450376e-05
-8.81633447083889e-06
-2.49854041732829e-06
-2.79995967118632e-05
-1.75447599556366e-05
-1.24176855086846e-05
-3.60755553189205e-05
-5.45402771876509e-06
-2.90665500794184e-05
-1.62576571637482e-05
-7.52079584934691e-06
-5.46882062840342e-08
-2.36469361551618e-05
-2.49780194332115e-05
-2.33852660429722e-05
-3.55056744583419e-06
-1.9951783755371e-05
-6.06337777446534e-06
-3.93580508605512e-05
2.02948955873808e-06
-2.19033187620344e-05
-1.84271843560202e-05
-6.435088081964e-06
-1.90883605409227e-05
-1.93263446621628e-05
-2.39871238119812e-06
-7.50515954679524e-06
-1.74915294414514e-05
-1.4768880558504e-05
-1.40101606541408e-05
-4.29190715134527e-06
-4.73289908566989e-06
1.45482171724751e-06
-8.7954131586213e-06
-1.68047969516558e-05
-9.24113220779181e-08
-1.45550921267905e-05
-2.22121148964784e-05
-1.5714856939496e-06
-1.78633853633598e-05
-1.73241376262475e-05
-2.21765379618315e-05
-1.61757070812814e-05
-6.67355852273862e-06
-1.02089677767886e-05
-1.35166472009539e-05
-7.27003432526677e-06
-7.63141676128858e-06
-6.31860985675879e-06
-7.32993264684715e-06
-1.72963873677238e-05
-1.94809983090315e-05
-3.18531312691876e-05
-9.12522418132408e-06
-1.7549628874787e-05
-2.06023987242076e-05
-1.12958093864739e-05
-1.44626056552049e-05
-1.5185318024044e-05
-1.25681644931342e-05
-2.6297268105788e-05
-1.06688777885964e-05
-2.9993384145107e-05
-1.66671356483186e-05
-7.51519524659704e-06
-1.28525349684435e-05
-1.62922671324289e-05
2.09581403997488e-06
-2.48713211282131e-05
-1.61429796743332e-05
-1.61921621143015e-05
-2.55932109388408e-05
-3.78271619085689e-06
-3.71431742763241e-05
-1.58950384472863e-06
-1.81203395064958e-05
-3.11788172393336e-05
-3.64663106519279e-05
-2.05435440450622e-05
-1.62907300575421e-05
-2.56218404000418e-05
-3.21945844945339e-05
-7.50074594013618e-06
7.84921796886272e-06
-9.37950198744484e-06
-1.92771744911162e-05
-2.66486788395589e-05
-1.82401072467711e-05
-1.67750572438568e-05
-2.90993903664731e-05
-4.45263763748908e-06
-1.77000971131637e-05
-1.79502412642598e-05
-1.72662894353058e-05
-2.8503130140663e-05
-1.25581738111865e-05
-3.23089859860042e-05
-3.0017411951742e-05
-8.59501286400966e-06
-2.40888599047853e-05
-3.83637987962267e-06
-1.39259332843019e-05
-1.22670822755557e-05
-1.71456282461409e-06
-7.69686125870944e-06
-8.07010837408688e-06
-4.27624912665246e-06
-2.47386258006039e-05
-1.54280174125548e-05
-1.09846767745841e-05
-1.05794616081726e-05
-1.27416341637874e-05
-3.03024779598547e-05
-2.60750786748304e-05
-2.1694162523834e-05
1.6630045709262e-06
-1.11986997709314e-05
-1.4971440481339e-05
-1.01383535275387e-05
2.16961605369035e-08
2.35097356566732e-06
-1.02494445954407e-05
-2.58847741543056e-05
-4.34984006557866e-06
-1.48388531378481e-05
-1.61051995258766e-05
-2.18923842876447e-05
-2.37943538790398e-05
-3.00962498117211e-05
1.7190472985721e-06
-8.42258334847221e-06
-1.71480319423848e-05
-1.23760391773523e-06
-1.86595687307982e-05
-2.81264776372223e-05
-2.11594866808562e-05
-2.07979329716432e-05
-9.73792692048031e-06
-1.12177603992243e-05
-1.09516357817335e-05
-1.38197780323177e-05
-9.65802744340189e-06
-1.06527520933667e-05
-2.89165780992138e-05
-2.86895359526384e-05
-9.39651873750853e-07
-3.09582932603906e-05
-3.08025269693504e-05
-3.2273972827604e-05
-3.50136657067759e-05
-1.77691673086403e-05
1.19956008265897e-05
-2.02546535568512e-05
-1.56943141985007e-05
-3.04347296282149e-05
-1.6470678700081e-05
-1.22573604162111e-05
-1.72229528970563e-06
-1.05203114263283e-05
-1.4961684818601e-05
-1.74658060220831e-05
-2.87854889660638e-05
-8.4611440488988e-06
-3.41746114379762e-05
-1.44885533961527e-05
-1.51072392413454e-05
-2.65665454993462e-05
-1.67520443916963e-05
-2.49786580992795e-05
-3.06443725541467e-05
-1.89291178498379e-05
8.40451666221864e-06
-2.60970769693878e-06
-6.78096425590341e-06
-1.27507698348564e-05
-1.66982023876662e-05
-2.51866948688313e-05
-2.50146081926515e-05
-5.35188524065924e-06
-1.6352604585304e-05
-2.26648935482679e-07
-1.0692692355397e-05
-1.12866339842538e-05
-2.56464176986137e-05
-1.09111891094857e-05
-1.71679779282011e-05
-5.25426353358908e-06
-1.58509876750358e-05
-2.09309369767579e-05
-1.6885670653068e-05
-1.46234191668828e-05
-3.84365434444112e-05
-9.62085702698104e-06
-1.57065600995084e-05
-7.50463725354168e-06
-9.24311521559351e-06
4.6564271809297e-08
3.09896913792246e-06
-7.333410729431e-06
-4.06237533743729e-05
-2.12783562755121e-05
-1.85697136781328e-05
-1.02610395364794e-05
-2.85744143759105e-05
-1.49108203039716e-05
7.14052264448608e-06
-9.0817457807486e-06
-2.29430376223778e-05
-1.74864195843553e-05
-2.23501371153227e-05
-2.39164166631661e-05
-2.71338028143348e-05
-1.18507651943332e-05
-1.90820514907999e-05
-1.17529662605421e-05
-2.51360821254225e-05
-3.84582413388308e-06
-2.30672492388865e-05
-1.82493667566434e-05
-2.11441140452313e-05
-1.18240126339474e-05
-1.95333738819165e-05
-2.43934963560219e-05
-2.0051345705877e-05
-1.57800646589601e-05
-1.80676667736454e-05
-1.28250032177949e-05
-2.55329644558964e-05
-1.7045257550396e-05
-7.74203025550616e-06
-1.12587557156922e-05
-8.12864826765652e-06
-2.6370592154286e-05
-2.41820199881398e-05
-2.4021995893429e-05
-2.52819243365219e-05
-1.62405116626789e-06
-1.22769986912515e-05
1.20583567551131e-06
-2.34296292481458e-05
-5.12446114236308e-06
-2.99135374294018e-05
-3.04690751039409e-05
-1.31955772760509e-06
-2.52340761595383e-05
-1.84716244840525e-05
-2.49158088332427e-05
-2.128102868161e-05
-1.10932751485505e-05
-2.58559439613519e-05
-1.89292415309711e-05
-1.36135251086054e-07
-2.49409069194468e-05
-3.31733169939381e-05
-1.40539317173292e-05
-2.36466122656205e-05
-2.36314160877257e-05
-2.2784618347276e-05
-1.0304182016246e-05
-1.1171906148762e-05
-2.20937458420922e-05
-1.72880292018584e-05
-1.52581400969073e-05
-2.062783589105e-05
-2.10588441473603e-05
-1.10255677212951e-05
-1.73429362107632e-05
-1.42991274994859e-05
-3.18902189243784e-05
-1.62804567898531e-05
3.39149020822219e-06
-2.57405059325531e-05
-1.96716265171711e-06
-5.23610690248853e-06
-2.15269652853013e-05
-5.14590472777588e-06
3.69944414569147e-06
-6.56058349972732e-06
-5.88786682319864e-06
-7.95803113477384e-06
-1.17521056462016e-06
2.05715076950452e-06
-1.61096793813499e-05
-8.38184222756478e-06
-1.07043963943961e-05
-9.80440269704058e-06
-1.95686567430035e-05
-2.42053926869201e-05
-2.40848836051886e-05
-1.19523551818241e-05
-1.78801312050678e-05
-2.75155102127528e-05
-1.62581501048737e-05
-6.52755540042563e-06
-3.1324855338572e-05
-2.03936555917308e-05
-1.86516019642618e-05
-2.52024826434649e-05
-2.66347069111018e-05
-3.55400468452548e-05
-2.03778519823319e-05
1.18677963966234e-06
-7.58018618854465e-06
-2.31402516252292e-05
-2.39248387860927e-05
-1.69056622271072e-05
-1.3712673129891e-05
-1.40255497030915e-05
-1.31863231262108e-05
-2.0430986666011e-05
-1.41339162148902e-05
-1.4923700476736e-05
-1.75112672615667e-05
-3.27799643743411e-05
-2.01342110130205e-05
-2.36638588500856e-05
-3.10592899065455e-05
-1.30514697877748e-05
-2.66144719554264e-05
-1.30756897493545e-05
-1.24949723425043e-05
-4.36605539381651e-06
-1.70414812124811e-05
-6.52708384778748e-06
-1.69881392739288e-05
-2.87513539004165e-05
-1.96880904302196e-05
-1.76245813713686e-05
-1.07620657607038e-05
-2.1336960261823e-05
-2.2381621080314e-05
-2.14269496109166e-06
-1.21145753217253e-05
-9.23813068355181e-06
-2.59310519711384e-06
-1.44179340021836e-05
-1.99213484086511e-06
-2.76712744234442e-05
-1.4008921165349e-05
-3.54789536745183e-05
-1.28027840368557e-05
6.68386499511034e-06
-2.2386346237269e-05
-6.56073532623854e-06
-1.38794834326086e-05
-1.07653477945638e-05
-1.49300486479657e-05
-1.28340997306419e-05
-2.47381761062003e-05
-1.28625716340847e-05
1.26393346739161e-06
-7.78786817393716e-06
-1.6920350751634e-05
-1.6980891474164e-05
-9.21426189105141e-06
1.88022936171603e-06
-2.90089643032096e-06
-1.89607788776714e-05
-1.43058125425415e-05
-5.79801735476184e-06
-2.33583943269257e-05
-1.87362938236653e-05
-2.80651666720085e-06
-1.85015685412171e-05
-3.92329479294885e-05
-1.78890721859178e-05
1.62469136461681e-06
-1.40332837358252e-05
-1.85954555844705e-05
-2.54952171702712e-05
-1.90916287846145e-05
-2.20443034823531e-05
-6.07752056371363e-06
-1.95668812985915e-05
-2.56878416243496e-05
-1.9417685322512e-05
-2.09522670086758e-05
-6.05933557839662e-06
-1.78745826680169e-05
-3.69521292007753e-05
-3.07516416340048e-05
-9.63926463277594e-06
-2.09079100735462e-05
-1.18797361462937e-05
-6.26462749804604e-07
-6.10785853580447e-06
-2.01435017560156e-05
3.41738013812929e-06
-2.87471940418972e-05
-2.60060285963499e-05
-1.09976466311886e-05
-2.45912087030072e-05
-5.52003203732996e-06
-8.20864721854724e-06
-8.71708827295547e-06
-3.05166895907123e-05
-2.2700239792393e-05
1.04165412078344e-05
-1.83665702173116e-05
-8.91813617393832e-06
-1.20110795942774e-05
-2.04784445752642e-05
-1.14459396844064e-05
-1.08779442081181e-05
-1.44951970486056e-05
-2.10179776237201e-05
-1.88771422178415e-05
-1.04126383078537e-05
-1.63405351593168e-05
-2.99326303563578e-05
-2.08947601223899e-05
-1.45467129093052e-05
-8.73522887097402e-06
-2.07877651942345e-05
-1.05363831194117e-05
-1.92707121352898e-05
-2.85362802709058e-06
-1.84646306275419e-05
-1.49458706337049e-05
-9.89565103263586e-06
-2.72282238030916e-05
-2.10761083136006e-05
-1.12223578197987e-05
-1.87317882669807e-05
3.21917891995374e-06
-2.59415655646986e-05
-9.38803913120528e-06
-5.11530906932481e-06
-7.98965213880149e-06
-1.92905463316281e-05
-2.64055694154076e-05
-2.64746864749562e-05
-2.96460527386508e-07
-1.93347429000318e-05
-1.61415850767354e-05
-1.01665584000093e-05
-1.36786006905065e-05
-1.35156902337899e-05
-1.40735214644498e-05
-3.79103169370427e-06
-1.02665973699747e-05
-2.19126099012861e-05
-2.97978941024956e-05
1.49284473735798e-06
-3.18462067477517e-05
-4.91579051864405e-06
-2.71916971421534e-05
-1.61200266653955e-05
-1.42468389233728e-05
-2.82675892920445e-05
-2.71922719847989e-05
-1.67162189120388e-05
-1.32427452878084e-05
-2.4815595093068e-05
-1.04043950599324e-05
-8.77210266505323e-06
2.50620934044047e-06
-9.77446206419912e-06
-2.92523002012175e-05
3.63082119321999e-06
-1.12277201811337e-05
-1.56231938590666e-05
-2.21765697896416e-05
-2.89559062131095e-05
-6.08529216040726e-06
-1.60246183156129e-05
-9.78911674638815e-06
-1.71031602389777e-05
4.06671774493719e-06
-8.88277916310165e-06
-2.85325331653572e-05
-1.14906127848237e-05
8.78943202729098e-06
-3.15378867309676e-05
-8.26063630704058e-06
-1.12690530639383e-05
-2.00922725864234e-05
-2.98272335722822e-05
-6.08687658355396e-06
-1.31068182642442e-05
-2.00124948999023e-05
-1.11033392587821e-05
-1.25550015601049e-05
-1.72335302752205e-05
-2.60132524401083e-05
-2.3249567365207e-05
-2.38676983006285e-05
-1.66261521106282e-05
-1.5958722365956e-05
-7.55736017115926e-06
-2.61781663206708e-05
-2.51880693512118e-05
-2.2705883820878e-05
-2.65575146129883e-05
-2.51520199852748e-05
-1.76388614984842e-05
-3.12894854221841e-05
-2.97473161070172e-05
-2.49680799004191e-05
-2.76002243621735e-05
-2.16637145621364e-05
-1.05919896741956e-05
-1.62654093393948e-05
-2.53225955043721e-05
-2.28167274037503e-05
-1.49771968894684e-05
-1.21338832651197e-05
-6.63536063827757e-06
-2.90912593304638e-06
-3.8011277003506e-06
-2.09367578617967e-05
-1.79533955786038e-05
-1.66926786226885e-05
-2.4887509723311e-05
-2.46409532655991e-05
-6.1694147896368e-06
1.20420614044289e-06
-5.13545651666493e-06
-2.31772402352475e-05
-2.01789481919586e-05
-9.52071204800036e-06
-5.54090979029425e-06
-1.84706917967545e-05
-2.64115656316048e-06
-1.60123831105144e-05
-2.87879536534889e-05
-1.54185289214355e-05
-1.46482020115516e-07
-2.99959047905383e-05
-2.58325310007092e-08
-1.95626712034916e-05
-2.15441333576185e-05
-7.48852625304496e-06
-2.95573974792492e-05
-4.63209197942939e-06
-2.06803223057702e-05
-1.11605845279509e-05
-1.28442465042123e-05
-2.64124936965241e-05
-2.12483432545157e-05
-1.72014104763578e-05
-1.75853472992776e-05
-2.81705982069223e-05
-3.36113214082663e-05
-8.01853641543829e-06
-2.09606454995967e-05
-2.7527836376925e-05
-2.39768336750495e-05
-3.6700022459054e-06
-1.7916284310756e-05
-7.93106663675422e-06
-1.14463066111239e-06
-1.10112240616081e-05
-2.15690955556407e-07
-7.57875786348986e-06
-2.5974236205845e-05
-1.53907044035453e-05
-3.11017492640845e-05
-1.7223628977354e-05
-2.55676571738734e-05
-2.03746126860814e-05
-1.52835732095813e-05
-2.3446196388772e-05
-1.19114551101818e-06
3.84841472998049e-06
-1.96482918256074e-05
-1.53018518799157e-05
-1.73830920834584e-05
-1.81841229203379e-05
-3.34061248800112e-06
-2.03440882324592e-05
-9.18271342895848e-06
1.78722965551603e-05
-2.47023391461151e-05
-3.37495545130879e-05
-1.05899548005729e-05
-1.59880897789449e-05
-3.15661932964571e-05
-3.40657375158834e-06
-1.77378040229127e-05
-5.17826072911872e-06
-1.91781368904004e-05
-5.07855247283225e-06
-2.08229810982874e-05
-1.73618935138575e-05
-1.80707062050481e-05
-2.16302577594163e-05
-7.28045610161579e-06
-6.30247451141196e-06
-1.52133581576055e-05
-3.14232711559357e-05
-2.13390601943622e-05
-1.72482014136587e-05
-2.31653052183025e-05
1.21452007390847e-05
-2.13945609216703e-05
-2.60694519927376e-05
-8.26564637085035e-06
-7.65755650781325e-06
-1.35516033421757e-05
-1.59209226330931e-05
-3.29142970142758e-05
-1.73317490006239e-05
-2.04351953098351e-05
-1.5832856590878e-06
-1.10268020402654e-05
-1.40684634253875e-05
-9.36908002469401e-06
-2.93104164258232e-05
-1.29966206310332e-05
-1.39136371434777e-05
-2.51696004470616e-05
-1.12628124498995e-05
-1.67904266393271e-05
-1.46132040383062e-05
-2.94000250854843e-05
-2.24211490468609e-05
-5.1877079951228e-06
-1.32879101464944e-05
-1.21127477822047e-05
-5.06602951521928e-06
3.69186858156013e-06
-1.93259908669377e-05
-1.36936896858745e-05
-2.8668807506246e-05
-1.74072210365454e-05
-2.69794421054804e-05
2.68085965296884e-06
-2.00137574368017e-05
-1.69084041747561e-05
-9.41601405670378e-06
-3.56289071992315e-07
-2.41514855673277e-05
-1.45350792561183e-05
-1.98770087368285e-05
-1.44252695454481e-05
-1.00566149866514e-05
-1.62401725464956e-05
-1.62767178387123e-05
-8.96692169611318e-06
-1.25235604980409e-05
-1.99419252476631e-05
-2.56529604001821e-05
-2.48186068734357e-05
-2.43947918784825e-05
-1.94575922774126e-05
-2.6695328720109e-05
-8.9407383163761e-06
-1.42328887064795e-05
-5.97254250762617e-06
-2.0065677219186e-05
-1.2009557780681e-05
-1.22704279789776e-05
-2.55227800885148e-05
-7.1429769685128e-06
1.51960319800052e-05
-3.26664660350166e-05
7.14713422512789e-06
-5.32127670777476e-06
-1.30832986562011e-05
-3.26338635766391e-06
-1.11324390619897e-05
-1.4911912929867e-06
-8.65318164090349e-06
-8.45209155710181e-07
-1.3495983078358e-05
-1.32205843926359e-05
-1.22763402108833e-06
4.19596955653681e-06
-1.56905229696554e-05
-2.67839915618544e-06
-1.20391909453257e-05
-1.94125860693682e-06
3.45554232545399e-06
-2.23435492347178e-06
-2.33898411484529e-05
-1.03876563372596e-05
-2.93518639409242e-05
-1.62195679687191e-05
1.05718148299905e-05
-2.21791584979656e-05
-3.08633623580312e-05
-1.69847649575977e-05
-1.86124802967382e-05
-1.72842284363271e-05
-8.47774617467518e-06
-1.98603297117517e-05
-1.34342215195258e-06
-3.28301097471668e-05
-3.51917590913777e-06
-2.65801757078064e-05
-5.64701117319391e-06
3.3884088868516e-06
-1.64746530577653e-05
-1.49689204583338e-05
-1.6225501002805e-05
-9.86283249463448e-06
7.81587483828802e-06
-1.11593547517261e-05
-1.73444777824807e-05
-1.57001025503233e-05
-5.81545048278219e-06
-5.20330093278712e-06
-1.93790900327444e-05
-2.82171417470737e-05
-2.95482440069062e-05
-1.54338735999658e-05
-5.4802087804076e-06
-2.74872388934132e-06
-2.73303623934019e-05
-3.42828288347544e-05
-3.94563892421782e-06
1.27334022845272e-06
-9.48735529142395e-06
-1.20276624058442e-05
-2.58853309385119e-05
-1.11485680176289e-05
-1.85388854359258e-05
-1.38221214128085e-05
-1.0940561517287e-05
-1.30939948493922e-05
-1.77170508275198e-05
-2.28139125733432e-05
-8.41488302600431e-06
-1.83542637245799e-05
-2.19884054295456e-05
-2.92531827818777e-05
-2.13840914042023e-05
-3.16905862745666e-05
-1.70716791569127e-05
-2.52534649949339e-05
-2.64512377583866e-05
-3.178826733746e-05
-4.05357887913255e-05
-1.82916149340436e-05
-2.34328791271741e-05
-1.66394606619648e-05
1.07419216634218e-06
-1.36250928758888e-05
-1.68662500993048e-05
-3.16473697042678e-05
-1.33201084199915e-05
-1.04669318871344e-05
-2.61951888355166e-05
1.42560394044213e-06
1.31780529765501e-05
-4.30288541050718e-06
-3.37249029712429e-06
-2.51952133609709e-05
3.86619118574048e-06
-3.08081923832009e-05
-1.61378771165547e-05
-2.46309420484607e-05
-9.85999174233874e-06
-5.48551388536203e-06
-7.7028818700785e-06
-1.21118696966872e-05
-1.94975519679391e-05
-4.96543898245215e-06
-7.08114596286903e-06
-2.17702862417776e-05
-2.23993253758638e-05
-1.74301366318968e-06
-1.42058745333835e-05
1.40341193075233e-07
-2.35176062040208e-05
-1.03605318300905e-05
-2.5422856185566e-05
-9.15944709921632e-06
-1.58215942079884e-05
-2.35592150762533e-05
-4.91192823552526e-06
-1.61863278456609e-05
-9.76358289953156e-06
-7.79275332702369e-06
-3.76283616406196e-05
-2.1465968217909e-05
-1.18244472895574e-05
-2.42891226056817e-05
3.4381550514006e-06
-2.67631913343745e-05
-2.93667813682077e-05
-2.72325419507024e-05
-1.88181961473786e-05
-2.91044155897518e-05
-9.27439873045767e-06
-3.16141364980561e-05
-5.36501456384549e-06
-1.82224682669077e-05
-8.86413931712417e-06
1.46764855027945e-06
-1.98366949940289e-05
-2.0985426243355e-05
-4.38485573064533e-07
-3.8062446535906e-06
-2.62581776125857e-05
-3.26931621261952e-05
-2.26764386842571e-05
-8.25014277844298e-07
-1.57851109281978e-05
-5.06494026500143e-06
-1.20901288247598e-05
-2.58685665430965e-05
-2.40359947511081e-05
-2.81880303371798e-05
-1.97575751056397e-05
-1.91875496175811e-05
-1.58481876570145e-05
-1.6295790808143e-05
-2.17748639689632e-05
-3.73658277529408e-06
-9.0037401422496e-06
-2.99635735830594e-05
-2.95822007177897e-06
-3.7210406483947e-05
-3.91091206922403e-05
-9.41276258582695e-06
-2.09471168766198e-05
-5.86520799223825e-06
-1.31839050555899e-05
-1.85966409904201e-05
-2.33892585284594e-05
-1.85401308272038e-05
-1.65058382038253e-05
-1.57762326012548e-05
-2.01014900645299e-05
-1.48332182817898e-05
-1.37199955364239e-05
1.17044987384931e-05
2.44200424126574e-06
-1.36387989022484e-05
-2.46703876409609e-05
-2.09946494321217e-05
-8.21811097722776e-06
-7.14409172475735e-06
-5.47887222208211e-06
-2.02485272103287e-05
-2.64854191872271e-05
-1.79895114610411e-05
-6.53559076385417e-06
-2.40832379546472e-05
-2.96767411335639e-05
-2.42014666184936e-05
-2.55582739988507e-05
-9.28578495422437e-06
-1.7618837017474e-05
-2.54771678671854e-05
-2.73526853052306e-05
-2.05481304898574e-05
-9.175659724879e-06
-6.93575275585736e-06
-1.52945620000514e-05
-1.63165017445712e-05
-2.3607628976309e-05
-2.08263058338007e-05
-1.12204942381279e-05
-2.85757950313985e-05
-1.50862485075661e-05
-8.62496379890187e-06
-1.93029767248582e-05
-2.70098110781191e-05
-1.06680314244115e-05
-3.86805089834853e-06
-1.2118219526143e-05
-1.39798719162422e-05
-1.45931101056778e-05
-1.48686197633722e-05
-1.34894089612532e-05
-8.97650783514791e-06
3.94383150075645e-07
-2.71570647996269e-05
-1.06233214898562e-05
-1.36369877724879e-05
4.75058729385517e-07
1.19873091745019e-05
-1.06822131609516e-05
-2.01444526405869e-05
-9.9054289296162e-06
-1.87532859502713e-05
-2.47743001334958e-05
-1.11914528633162e-06
-1.76417029166691e-05
-2.33408610973423e-05
-1.8917090045499e-05
-2.5179780688171e-05
-1.91601638226367e-05
-1.24460107738948e-05
-8.38633251709765e-06
-1.95454292569477e-05
-1.06879596797029e-05
-1.44643462725604e-05
-3.31722267317427e-05
-8.39532360098954e-06
-1.22364309679787e-05
-1.77688495797485e-05
-6.03775774463906e-06
-3.32399824789798e-05
-1.88250095309203e-05
-2.46780714574785e-05
-1.49051532677021e-05
-3.64584814229749e-05
-3.40992156801279e-06
-3.15614896928546e-05
-1.42104590002155e-05
-4.12508623272226e-06
-1.27769625182491e-05
-4.50156240302519e-06
-2.29576091556983e-05
-8.85897031501997e-06
-2.00305239193534e-05
-1.62039130983147e-05
-1.72393641705218e-05
-1.20713589760719e-05
-2.3107758744381e-05
-1.333731139386e-05
-1.79883739598529e-05
-1.96626546106048e-05
2.53589787815807e-07
-2.18447484833668e-05
-1.48367002568582e-05
-6.28090449034218e-06
-1.3236807516602e-05
-1.16519225510615e-05
-1.97359636031677e-05
-9.37878695708946e-06
-2.75400100236865e-05
-1.24542341402067e-06
-2.13778313212104e-05
-1.51390890988918e-05
-6.09113595733915e-06
-1.60950451961952e-05
-8.35124614966124e-07
-8.31975550305539e-06
-3.44132899529454e-05
-1.60824324090115e-05
-3.51943263372401e-05
-2.79155614510909e-05
-2.12307986173245e-05
-1.49811363039677e-05
-2.101028869819e-05
-1.84976935513017e-05
-8.4848158560396e-06
-1.96037301709157e-05
-1.96858853442539e-05
-8.33767295923573e-06
-1.72800351381303e-06
-2.91356139107051e-05
-1.21481700823022e-05
-9.77963294110683e-06
-1.44144004585161e-05
-3.23993866801184e-05
-1.72706324811846e-05
-1.16599117737371e-05
-1.97863649652739e-05
-1.97197965345408e-05
-5.56371810801362e-06
-1.94792134113184e-05
-2.92734782865766e-06
-1.26910209441204e-05
-1.76736999063042e-05
-1.89761682315204e-05
-1.44815420869368e-05
-2.14690312094759e-05
-1.91211654211785e-05
-1.67813682370794e-05
-3.3919428453683e-05
-2.65769789186297e-05
-1.03268443011102e-05
-2.39892823936898e-05
-1.69832477470138e-05
-1.11105169713009e-05
-8.70698946920059e-06
-2.00904919180676e-05
-2.3589153242483e-05
-2.4683465209984e-05
-8.19982638677219e-06
-1.87212586524821e-05
-4.60250941982347e-06
-6.61278229114953e-06
-2.29022999449118e-05
-3.31402593608301e-05
1.66990382451002e-06
-3.51444514838878e-06
-3.00187186067731e-05
-1.72454650943369e-05
-1.44177755295449e-05
-1.56633242664455e-05
-3.73812144726229e-05
-2.25637331693131e-05
-3.29590234108993e-05
-2.01570401455705e-05
-8.02282486967239e-06
-1.46097810676313e-07
1.21873249201614e-05
-1.53971293789933e-05
-9.96207477290098e-06
8.39996415472083e-06
-2.43608945528962e-05
-3.65337055970336e-06
2.69217636646982e-06
1.67082246935668e-06
-9.09399419113194e-06
9.18611872078552e-06
-2.19991071755895e-06
-1.85494361313761e-05
-3.75407618990048e-05
-2.44448696697458e-05
-1.74446114333787e-05
-2.62696903667899e-05
-8.18606396924943e-06
-1.96492068944702e-05
-3.46870422941627e-05
-1.96062304289531e-05
-3.07007113357837e-05
-1.17550919008797e-05
-1.0542980315444e-05
-7.80914441348636e-06
-3.1543059142842e-05
-1.71747975545158e-05
-9.89455622105884e-06
-1.16715747182653e-05
-1.88497067375126e-05
-2.19051429747419e-05
-1.95525933140019e-05
-2.35187516743317e-05
6.7024737571268e-06
-2.34052876188158e-05
-1.48082948549642e-05
-1.83238078939192e-05
-1.40854781223621e-05
-2.59149492120752e-05
-9.52212697543363e-06
-2.58681179404255e-05
-1.78182470889973e-05
-5.45902990508893e-06
-1.39050041648763e-05
-2.6726936854878e-05
-1.53363217802666e-05
-3.26334042366299e-05
-3.23523503755106e-05
-3.56209014357501e-05
-2.39124220863696e-05
-1.92755774866507e-05
-1.2452390857686e-05
-1.49260668016364e-05
-1.6533187971905e-05
-3.41692164382003e-05
-2.60765856205991e-05
-2.13264641299223e-05
-1.34947571782982e-05
-1.00548717576806e-05
-2.2828193939416e-05
-2.3743061737841e-06
-1.62646479423611e-05
-2.18401476684024e-05
-1.86279182612322e-05
-6.71257886900283e-06
-1.70943859283434e-05
-5.41341239688566e-06
-2.3474612192172e-05
-1.43632176597455e-06
-2.0870030054496e-05
-9.18684222820653e-06
-1.76843773093244e-05
-1.67415977949495e-05
-1.00576887258668e-05
-2.90090975824656e-05
-1.50588232964538e-05
-1.45788068440677e-05
-1.577454100979e-05
-1.06813978397856e-05
-2.35929359571362e-05
-3.24887405629702e-05
-7.52135078877793e-06
-1.14798753367231e-05
-5.15492347387497e-06
-3.56447053194441e-07
-2.55762787303274e-05
-1.01662627077583e-05
-2.07964722074766e-05
-2.2466472932041e-05
5.64572679911482e-06
-1.39773629154592e-05
1.56303932406625e-06
-1.97077888406322e-05
-6.64605309169401e-06
-2.31296584446987e-05
-1.141814747306e-05
-1.46620208288878e-05
-2.77755605401423e-05
-2.07955235123925e-05
-1.86357281478278e-05
-1.48353771010362e-05
-9.03321114816756e-06
-2.18971653748915e-05
-1.62309265715704e-05
-4.04248573721456e-05
-2.25285328250492e-05
-1.39080318714343e-05
-3.41465506505312e-05
-1.41753556598314e-05
-8.65520927451483e-06
-1.25656729912764e-05
-1.62937558483124e-05
-5.85921071241568e-07
-1.66385748095849e-05
-4.01882360015162e-05
-1.74911464533603e-05
-3.58697256923385e-05
-1.80470862652941e-05
-2.88333680964186e-05
-8.22883779480435e-06
-1.41921948076855e-05
-2.63478300206085e-05
-9.21900463742704e-07
-1.96979567677352e-05
-7.31656920153659e-06
-6.24788126170334e-06
-6.96812964618047e-06
-2.31759336824651e-05
-1.76622334460606e-05
-1.0833392731153e-05
-1.94839763570247e-05
-1.55489949979988e-05
-2.17609506225031e-05
-1.73909015899e-05
-1.97342923589234e-05
-4.24624140907324e-06
-1.42718121854728e-05
-2.31536933944353e-05
2.15101216004874e-06
6.77290233377441e-06
-1.26121205609388e-05
-3.09916894893894e-05
-2.21647579776418e-05
-1.90902231047395e-05
-9.73454552879028e-06
-2.41945474302763e-05
-1.62941431375407e-05
2.13731982808125e-06
-2.54447011561632e-05
-1.92414979634744e-05
-9.53208362793125e-06
-9.80610126815542e-06
4.32971256883546e-07
-1.69958517896442e-05
-1.36293673602839e-05
-2.14118867518725e-05
-2.48955368750069e-05
-2.02398670773496e-05
-1.95284810615778e-05
-2.63476215915664e-05
-2.86519889311808e-05
-1.84659073846494e-05
-6.37646276163401e-06
-1.92891271981135e-05
-9.16804981620156e-06
-2.0738964410538e-05
-4.06594693635733e-06
-2.44506417781315e-05
-1.21526970687443e-05
-1.6623574964395e-05
-1.57416123456246e-05
-9.39573492176713e-06
3.30665167246341e-07
-2.76817626862536e-05
-2.62035463567446e-05
-2.46295635258513e-05
-1.28411552787619e-05
-1.75061392211879e-05
-5.51969497692505e-06
-1.2686622240366e-05
-1.40218604393424e-05
-1.67686316223665e-05
-3.24594782769192e-05
-2.83354694741385e-05
3.80586032705983e-06
-2.75499789084252e-05
-1.83094176343067e-05
-1.93466364254298e-05
-3.73260391483163e-05
-5.49134288947548e-06
-2.69205632302494e-05
1.86920111417748e-06
-3.39087075543471e-06
-1.78008901481995e-05
-1.83544163077669e-05
-5.53373147364299e-06
-7.00914994607778e-06
-6.75005271621528e-06
-8.06858867834085e-06
-1.67195875623513e-05
-1.99972372663478e-05
-2.54148404671419e-05
-1.6903157960665e-05
-8.00060613871562e-06
-2.33909167895401e-05
-1.90428141086351e-05
-6.86521598278782e-06
5.39997933427595e-06
-9.41417562135177e-06
-6.82150963343842e-06
-6.76163058623688e-07
-1.13324741274613e-05
-2.72174303451889e-05
-4.61040010562018e-06
-1.0803648818779e-06
-1.88374919629975e-05
-1.3000647931129e-05
-1.8048709757665e-05
-1.30878759942085e-05
-4.01734898839869e-06
-1.67517285114155e-05
-6.51957948949476e-06
-7.94087494109925e-06
-2.70134745277123e-05
-1.58665721960502e-05
-1.77034575149033e-05
-2.6536654131774e-05
-1.81160007556658e-05
-1.99253598123944e-06
-1.52342802341774e-05
-6.25517470668904e-06
-1.18913986080213e-05
-1.1979050114689e-05
-1.7817311182257e-05
-1.93867257342954e-05
1.68548946250334e-07
-2.01913361107152e-05
-5.149162483341e-06
-3.13441694215537e-05
-1.61546334262774e-05
-2.31468053326228e-05
-4.36162316235358e-06
-3.15581354299262e-06
-6.79214794529264e-06
-7.22080585471903e-06
-2.87585203680045e-05
-1.24935074426539e-05
-1.55058655432858e-05
-2.24466320468467e-05
-1.53390292923396e-05
-1.60806192870418e-05
1.82099496809902e-06
-6.94656995894756e-06
-7.51592480030546e-06
1.44534996980071e-06
-1.17948702463582e-05
-1.16304477346787e-05
-1.04760104851256e-05
-1.86575907375227e-05
-7.96946944551689e-07
-4.78385292908385e-06
-7.23058289914736e-07
-2.53851445548751e-05
-2.50203066848386e-05
-2.66131007417817e-05
-1.31957232637182e-05
1.88217678277723e-05
-1.05790070136891e-05
-2.30456055443158e-05
-1.95893708111046e-05
-3.31524023244774e-05
-2.69538888021494e-05
-1.38311855956872e-05
-1.18334855553845e-05
-2.43243562423018e-05
-8.93598055572852e-06
-3.22382288348751e-05
-2.93465336360738e-05
-7.43298590842106e-06
-3.45030252845735e-06
-1.41488804466011e-05
-8.45670516442153e-06
-1.53299376242047e-05
-4.25105607268913e-06
-1.54542898294747e-05
-1.05973149176494e-05
-2.12354986447018e-05
-2.68524422466325e-05
-1.9714988974799e-05
-2.40397598486998e-05
-2.29654567469884e-05
-1.21256049393181e-05
-1.34210066831723e-05
-1.8030723050642e-05
-2.90921441709094e-05
1.63786342301938e-06
-2.05723817430847e-05
-1.18992361088073e-05
-3.3269966481266e-05
-1.96926785307586e-05
-8.07268085506089e-06
3.67916095874503e-06
8.61386013709538e-07
-1.63159939277554e-05
-2.34228222470625e-05
-1.07275823723505e-05
-8.6339900651304e-06
-2.00539027772852e-05
-1.41544799991848e-05
-6.88648175618441e-07
-1.17521700611402e-05
-1.5882630052233e-05
-1.82626799191258e-05
-2.28601254473304e-05
-1.27295884402068e-05
-5.9572975474852e-06
-1.13883253061816e-05
-2.8691268728523e-05
-3.58529482077833e-06
-1.99011524101351e-05
-2.70987043798374e-05
-2.62205631118763e-06
-1.60811962050253e-05
-8.23568650803569e-06
-1.36795759384752e-05
-2.29270432147033e-05
-1.95749314960099e-05
-2.45839583022327e-05
-1.35214205753406e-05
-6.49037700423446e-06
-7.09316932895069e-06
-1.31381901981713e-05
-1.69863889957199e-05
-1.04207523772875e-05
-9.36334734718842e-06
-1.19744506493928e-05
-1.36764709073861e-05
-2.18452618594149e-05
-1.44368477120456e-05
-1.4385827762659e-05
4.6932248303262e-06
-1.27671026602921e-05
-6.34831661093372e-06
-2.74247594286492e-05
-2.4862383376074e-05
-2.40588644071442e-05
-1.0630574642333e-05
-1.66453257330893e-05
-4.33125260823287e-06
-2.08911534539553e-05
-2.17476718970648e-05
-2.03866659638023e-05
-4.39073907629774e-05
-9.23166489904206e-06
-1.93013596702039e-05
-2.0711393104107e-05
-1.5168891393731e-05
3.34744308319161e-06
-2.4622942015714e-05
-3.11220459406987e-05
-1.1031154581312e-05
-6.55379211671359e-06
-2.26285398980287e-06
-1.98482254552599e-05
-2.52989035054029e-05
-2.93460926615767e-05
-2.41145128697696e-05
-1.85165725792309e-05
-7.34931976201237e-06
-1.65414206101782e-05
-2.60628021394768e-05
-2.07727060154444e-06
-2.25011225586153e-05
-2.01948142259026e-05
-1.57951778058707e-05
-7.01674103837237e-06
-1.40260200753208e-05
-1.15061616327232e-05
-2.10646163091534e-06
-6.835918945135e-06
-1.77348922286524e-05
3.19855159603444e-06
-1.03152042891592e-05
-1.98599366772587e-05
-2.40087068989554e-05
-2.08888537520487e-06
-9.72355482881512e-06
-7.02329831358385e-06
-2.21114813103006e-05
-2.75827956418201e-05
-2.04586541801998e-05
-1.38135120269955e-05
-2.95822806798222e-05
-2.75202935700865e-05
-2.08362988032398e-06
-1.56192916407378e-05
-2.15891138194488e-05
-1.296243337386e-05
-6.75903635568237e-06
-2.07421668025176e-05
-1.75416221327903e-05
-1.9350629266053e-05
-1.51456174023782e-05
-2.48329646658391e-07
-1.2691096998665e-05
-1.9813297169292e-06
-1.1613386140735e-05
-1.09602734636056e-05
-3.12826592795154e-06
-9.55111117468299e-06
-6.42533043307944e-06
-2.39066175907648e-05
-3.98907793965763e-06
-1.37704287948568e-05
-2.61624025884992e-05
-9.56918567669791e-06
-1.8870045435288e-05
7.99667554346331e-06
-1.6384361892339e-05
-1.9780590501621e-05
-2.17005352833408e-05
-1.75858563297268e-05
-1.75530396605326e-05
-1.76191850418159e-06
-1.49959479493388e-05
-2.62529307825719e-05
-8.33868488384335e-06
-2.39705416434228e-05
-1.99493936655686e-05
-6.6659007681897e-06
-1.8918748917565e-05
-2.53849814656139e-05
-2.16402671868468e-05
-2.33905508629192e-05
-2.51492581587425e-05
-9.81872854442318e-06
-1.03873486457082e-05
-6.44766186669218e-06
-1.28614177575614e-05
-5.7056671590719e-06
-1.83868210040828e-05
-1.34088858489623e-05
-3.76514832351736e-05
-8.3073208779714e-06
-1.64574431237039e-05
-1.38725295229063e-05
-1.03442926373361e-07
-9.08408022031757e-06
-2.60315245265582e-05
-8.63983092017219e-06
-2.7068044650915e-05
-3.10321302550719e-05
2.09970076724515e-06
-2.47762706398146e-05
-4.44111576888663e-06
-6.63183722452904e-06
-3.62016887765065e-06
-5.49959896787203e-06
-1.53718657870292e-05
-2.64213713783553e-05
-6.3667108334827e-06
-3.73857653012812e-05
-1.15539187607564e-05
-1.93758144083142e-05
-3.11031181964187e-05
9.92870801681655e-08
-6.99105615682641e-06
-1.95255869025177e-05
-2.38538386767373e-05
-1.05181443952725e-05
-5.40827485401126e-06
-4.73046632755989e-06
-2.67534216401015e-05
-2.27840109884864e-05
-1.19841971043666e-05
-2.53223115730385e-06
-1.65847429103983e-06
-3.19196704262269e-05
-2.60522251834748e-05
-1.9390601039492e-05
-2.43472800228456e-05
-3.41496941807335e-05
-5.15377276755779e-06
-1.34630545621247e-05
-1.31753403053638e-05
-2.06044144993455e-05
-2.56211802132128e-05
-2.8243341247412e-05
-2.42949801013183e-05
-5.36110419009939e-06
-2.68247627006538e-05
-3.85105114078682e-05
-2.22867679879753e-05
-1.47297850000362e-05
-1.14588569449708e-05
-1.65457610881549e-05
2.26767717557531e-07
-1.09959511538358e-05
-1.11116712344288e-05
-2.42554304485302e-05
4.19550279658976e-06
-1.14687851936198e-05
-5.21769049618155e-06
-1.58296356197309e-05
-1.21177648955033e-05
-8.91968276939041e-06
-1.68772088730875e-05
-1.00816126831947e-05
6.40842453480355e-06
-2.56902842952133e-05
-5.03707042165559e-06
-1.06115035036733e-05
-1.90088194406208e-05
-2.42633098137997e-05
-6.40661564049618e-06
-1.29550377523631e-05
-2.17934888132314e-05
-1.53879720087468e-05
-2.40046630453719e-05
-2.87762743182885e-05
-2.18952592496605e-05
-1.83772341584118e-05
-1.61475640867349e-05
-1.23174038172869e-05
-2.84754329073636e-05
-2.13738012973977e-05
-1.58367058837467e-05
-9.24390118369727e-07
-4.35971302385457e-06
-1.89616106306608e-05
-3.70200504290635e-05
-2.24163055030062e-05
-6.46465689891182e-06
-2.1171077585082e-05
-1.93925398885457e-05
-7.62604706493039e-06
-1.51312871090991e-05
-1.07593599474801e-05
-1.250912739206e-05
-1.43866713211882e-05
-2.51008544151603e-05
-5.09385088345765e-06
-5.23124014344743e-06
-1.48334930818664e-05
5.03564853960114e-06
-7.35468730832234e-06
-2.55870181973314e-05
1.47258062916312e-06
-1.40886055226271e-05
-7.18793122475159e-06
-3.14578198708114e-06
-8.66182845038225e-06
-3.10860466250567e-06
-1.66535830241789e-05
4.87593070919322e-06
-1.84772835432717e-05
-1.42515614605113e-05
-2.15504392755349e-05
-1.44432030106335e-05
-2.19282815921856e-05
-1.77728248944089e-05
-1.13065569316833e-05
-1.87333931969993e-05
-9.75846136249565e-06
-2.41549226157421e-05
-1.13969162317566e-05
-8.39401788153059e-06
-5.07293802622981e-06
-2.89000335682456e-05
-1.70415517687566e-05
-7.66476994748792e-06
-2.64751655769276e-05
-1.9128974084314e-05
-2.02197591429853e-05
-1.76853549640191e-05
-3.15854844078095e-05
-2.82122152008049e-05
-2.1751836911947e-05
-1.38916477261357e-05
-1.33092959884347e-05
-1.24545392892847e-05
-1.12038466724951e-05
-4.48469097109549e-06
-3.18200192493881e-05
-1.49958682463274e-05
-2.56653819797012e-05
-2.39004607292863e-05
-1.87264138225116e-05
-1.06917231006339e-05
-2.10551919510266e-05
-1.86610127708155e-05
-2.72900654979039e-05
-1.80716717403877e-05
-8.39134140255029e-06
-5.82757096249617e-06
-1.3049930686486e-06
-2.43292143122888e-05
-1.90234750618015e-05
-2.14092123970211e-05
-1.5822578520868e-05
1.1482974161612e-06
-1.71701928090349e-05
-1.70247359887632e-05
-2.91163483050427e-05
-1.46143412018557e-05
-2.89117281731791e-05
-1.10486366940992e-05
-9.4813105794362e-06
-3.28854474828492e-05
-5.39664204915123e-06
-1.64606724273719e-06
-7.73281000433251e-06
-3.90302892057909e-05
-6.57768863623871e-06
-2.48669338271681e-05
-9.46721818489595e-06
-3.46127771563989e-05
-1.63519854379295e-05
-1.90631155524634e-05
-2.74376122530535e-05
-2.00773181059363e-05
-1.74222292515779e-05
-2.05954185598557e-05
-7.92885428780279e-06
-3.22675532391971e-05
-2.57742715201815e-05
-3.5112592274285e-06
-1.09416740802103e-05
-7.97255374439965e-06
-1.82544185769489e-05
-1.43937913638247e-05
-7.51394039777507e-06
-5.37548348101151e-06
-1.09640502973925e-05
3.26682527824259e-06
-7.22929710007084e-06
-2.47427001011982e-05
-1.77543095016739e-05
-1.73324776827961e-05
-2.22189907417164e-05
-3.0539649685216e-05
-9.19442019033481e-06
-2.38730216283815e-05
-2.26101866803776e-05
-7.18648216077274e-06
-1.5308954253629e-05
-7.50200349161365e-07
-1.93640410929277e-05
-7.40961481421492e-06
-1.34782499119877e-05
-5.88769836084648e-06
-2.17659573668725e-05
-9.2533089822702e-06
-2.57420422310649e-05
-2.42920210337192e-05
-7.6976186237354e-06
-1.87453516467778e-05
-2.47989823999487e-05
-1.61882344739595e-05
-1.81825688348495e-05
-2.0272382474737e-06
-2.39931226680599e-05
-2.2575848093154e-05
-9.93040172492137e-06
-5.3328030424499e-06
-8.50036427274876e-06
-1.19328357383795e-05
-1.23578062744152e-05
-2.46268948710699e-05
-1.41611998069265e-05
-1.27674459305911e-05
-1.99398177917848e-05
-7.35156505193377e-06
-2.19377064928811e-05
-9.30986532413605e-06
-1.21742039408129e-05
-2.37800270994905e-05
-2.20786687981087e-05
-2.64368793908999e-05
-3.0481218683295e-05
-1.82240655021818e-05
-3.31703124950108e-05
-2.75839344453192e-05
3.79978335898302e-06
-2.83191033627118e-05
-7.30297101427757e-06
-1.60099879855972e-05
-6.85087029019398e-06
-1.69780692786215e-05
-1.79531946309122e-05
-1.07724887337611e-05
-1.58864036298872e-05
-5.2062694287004e-06
-1.26261632460377e-05
1.76857022832632e-06
1.62921087426771e-06
-1.41487402627967e-06
-4.46749578290599e-06
1.44430172621185e-06
-2.94707296370295e-05
-7.67532855236333e-06
-1.63742296888852e-05
-2.44275341288437e-05
-2.99295037683525e-05
-2.26711549145399e-06
-2.64489836365298e-06
3.06840728864346e-06
-1.68470150618566e-05
-1.30582203348487e-05
-2.51554563689929e-05
-1.67839743035219e-05
-2.4038094030803e-05
-1.09251656956899e-05
-1.01817974162977e-05
-9.97890694110996e-06
-1.75420113222011e-05
-2.58753041984542e-05
-1.89681998637864e-05
-2.88721786756111e-05
-5.35211328902511e-06
-1.91406956192188e-05
-2.69911257212055e-05
-2.44604844731039e-05
3.20611679624308e-06
-1.99143108229798e-05
-1.02178598116885e-05
-5.47006694121798e-06
-1.37974113795401e-05
-9.49832959980513e-06
-1.65179712864155e-05
-1.09235612147325e-05
-3.29719808412875e-05
-2.00949731042624e-05
-1.39425701570223e-06
-1.4363687405166e-05
2.1989282218442e-06
-4.98226836169617e-06
-1.52001099743488e-05
-2.21865990672999e-05
-2.98624823448434e-05
-2.12178085633618e-05
-1.48093645844132e-05
-1.07476721818909e-05
-6.04231015248891e-06
-1.80268596765047e-05
-1.29740164797931e-05
-1.50983858325342e-05
-9.1528478038904e-06
-1.15613444003967e-05
-7.48965655445252e-06
-1.10086788338404e-05
-9.42942714676015e-06
-9.88537748073074e-07
-2.88891041131435e-05
-3.86777046200443e-06
-1.94304370469228e-05
-1.97411556425233e-06
-1.02554629608125e-05
-1.55799291679836e-05
-3.74040913690436e-05
-2.41261324492893e-05
-1.33636729251932e-05
-2.06846502581543e-05
-1.77830809678181e-05
-2.36579286008826e-05
-2.25996687645639e-05
-1.63582830326534e-05
-3.0582371029076e-05
-1.61389834052688e-06
5.18672364640979e-06
-4.05643000179905e-05
-3.25544871364673e-05
-1.9213096881425e-05
-2.02124676702876e-05
-1.07681623218758e-05
-1.09545281215957e-05
-1.74369556028369e-05
-1.90785817065094e-05
-1.37549525979098e-05
-4.43272168402203e-05
-2.44511465280981e-05
-8.59377215056218e-06
-3.4844061351272e-06
-1.3124105479845e-05
-2.8259284870569e-05
-7.82213520688629e-06
-1.24151996466214e-05
-2.09624193986442e-05
-2.56204332998557e-06
-2.34039789333246e-05
-1.47316201411781e-05
-2.08397559966302e-05
-1.61254162343669e-05
-1.53581339081036e-05
-1.38871497656854e-05
-1.71405598794666e-05
-6.76240703226895e-06
-4.36087819716482e-05
-1.77903914105358e-05
-2.90216935083254e-05
-2.18181358886215e-05
-3.92750799996317e-05
-2.68733295870524e-05
-9.92856934952764e-06
-1.06190850908111e-05
-7.75456621561296e-06
-1.65625956363537e-05
-2.38854265926907e-06
-2.81370744034356e-05
-2.56082783386472e-05
-1.13448247340677e-05
-2.28604062286395e-05
-9.08923036944753e-06
-2.23135893501632e-05
-1.91624056984268e-05
-8.85398011097223e-06
-4.50522628522981e-06
-1.36167089836533e-05
-1.814622075099e-05
-1.1802772319422e-05
-1.43095313117445e-05
-2.84573354395096e-05
-2.23058491781481e-05
-2.36159163602659e-05
-1.78710979365495e-05
-1.74575188690164e-05
-1.8502556335974e-05
-3.11680042742665e-05
-1.09702805446367e-05
-1.48182252478663e-05
-1.75504977017046e-05
-2.44587656696957e-05
-1.50897207615345e-05
-2.91017097609661e-05
-1.57331487592197e-05
-2.56855440832796e-05
-1.05421938971627e-05
-3.28417971363066e-05
-1.17698444279264e-05
-1.02093927925694e-05
-8.03282553643381e-06
-1.43084200141229e-05
-7.12737184862539e-06
-2.41953696859613e-05
-1.85980313394091e-05
-1.1026293382964e-05
-1.8994042301931e-05
3.50716411420688e-06
-1.07845204258411e-06
-2.10006459751837e-05
-1.77256295954381e-05
-2.86067665331427e-05
-2.07961099654439e-05
-8.01167130929651e-06
-1.05769489983686e-05
-2.13723955466287e-05
-2.15799820321245e-05
-1.75920166767666e-05
-1.81590235305857e-05
-1.70467742601287e-05
-1.18060022792809e-05
-9.01184230690204e-06
-6.51266563662375e-06
-3.80884675855347e-06
-1.37250046807414e-05
-1.1764917987665e-05
-2.95332673275025e-05
1.40505307430261e-06
-2.86058771571718e-05
-7.47487434606949e-06
-3.21460201114161e-06
-6.6178065806314e-06
-1.38813466134633e-05
-3.22380598834719e-06
-2.01205559273799e-05
-1.46018854435526e-05
-2.25150050524318e-05
-1.77422402690573e-05
-1.69829492713476e-05
3.11459485408954e-06
-3.67208103725794e-05
-1.78218433979993e-05
-2.14273796865225e-06
-1.17890594305445e-05
-3.07998455815723e-05
-1.68852265085237e-05
-1.55237380912427e-05
-5.08246984987075e-06
-2.57961018907856e-06
-3.16819645521801e-05
-2.95021465520235e-05
-1.32646474893122e-05
-5.20199949930961e-06
-8.82635788562471e-06
6.62636207678028e-06
-1.91053868293837e-05
-2.26056221521601e-05
-1.18328238577708e-05
-2.49366659877512e-05
-1.92042598378206e-05
-1.72248938048655e-05
-1.59597598418604e-05
-2.0597888503087e-05
-2.12846357619232e-05
-7.0078817795463e-06
-8.59855487935179e-06
-5.52377919057518e-06
-1.78135754894164e-05
-1.24890671256998e-05
-2.05348751047575e-05
-2.92177141205702e-05
-2.12851157650443e-05
-1.22298796772302e-05
-2.54534478575566e-05
-2.46454079285638e-05
-1.38247223233849e-05
-1.58751937058701e-05
1.56265525979401e-06
-2.38973340827173e-05
-3.02922409319903e-06
9.18241082922909e-06
-2.05270940958212e-05
-1.75962325940148e-05
-8.07400090906232e-06
-8.55512826498308e-06
-1.83014443881937e-05
-2.93589789094969e-05
-9.24071466966211e-06
-1.29825206124325e-05
-3.2504213898537e-05
-3.49777452141115e-05
-1.2814611332131e-05
-2.22496788491609e-05
-2.07494900553224e-05
-4.06496717170613e-05
-5.42081993642538e-06
-2.2817629880641e-06
-7.06988866610066e-06
-2.61558225885348e-05
-2.22498874002595e-05
-1.65485301707027e-05
2.2302213122004e-06
-2.81480315139183e-05
-1.85538703457117e-05
-1.53633171465107e-05
-1.54449188966541e-05
-5.10354473963971e-06
-1.62095483386718e-05
-1.65823922408833e-05
-1.38266240173317e-05
-1.15824721696151e-05
2.00615549056023e-06
-6.08844345555805e-07
-1.05893620181054e-05
-1.9561072353403e-06
-2.75033650367496e-05
-2.06968080931229e-05
-1.27440850063748e-05
-2.16901024652132e-05
-6.94927385281584e-06
-1.67637829829388e-05
-1.78716412988655e-05
-6.26340489805409e-06
-8.73831684693276e-06
-1.08826841860515e-05
-1.9010649733576e-05
-2.79621472382601e-05
5.72935831905201e-07
-3.09812556418538e-05
-7.26729616224811e-06
-1.09398886846328e-05
-1.27928515804225e-05
-2.59757593606583e-05
-2.12659198109301e-05
-1.08966875582491e-05
-1.35066193154476e-05
5.90639443142168e-07
-1.18930418182856e-05
-1.32767280142638e-05
-6.68142162391895e-06
-1.01824813036738e-05
-2.66734053421765e-05
5.65822067234461e-06
-1.60975462801419e-05
-2.42580550721967e-05
-6.47695280312428e-06
-1.94334093565009e-05
-2.64738566107509e-05
-3.37217368602029e-05
1.77879853228601e-06
-9.81402969275531e-06
-2.86570077641689e-05
-3.02825184838173e-05
-8.29144263442999e-06
-2.0442342441212e-05
-1.44154077289474e-05
-2.4246139925492e-05
-2.49792032970909e-05
-9.4715535523093e-06
-4.26735953842669e-06
-1.97294789345256e-05
-2.50398369630149e-05
-1.15628867068827e-05
-9.24980699698129e-06
-6.040780061869e-06
-2.43952166184568e-05
3.97535006820743e-06
-2.13608540376165e-05
-1.41979990838678e-05
-3.12323850098059e-05
-1.37215355001184e-05
-3.2280487404128e-05
-2.44806004283545e-05
-1.45353486363604e-05
-1.14750125683652e-06
-2.47016628192932e-05
-8.63767486003563e-06
-1.74574428528294e-05
-1.13171710308225e-05
-8.90182834158099e-06
-8.0533079236715e-06
-7.93510093931228e-06
-2.37637242829035e-05
-1.34620628300219e-05
-1.81845120502633e-05
-6.49840837397051e-06
-2.63444784395689e-05
-6.25869719166975e-06
-2.05389601867067e-05
-2.42205513821809e-05
-2.41568908452657e-05
-1.44800763369091e-05
-5.19661579758087e-06
-2.61859448435538e-05
-2.77034295377613e-05
-3.45937364040285e-05
-7.42311813609559e-06
-1.13187148922292e-05
-1.41502015294401e-05
-6.67837364767966e-06
-1.2181346422539e-05
-1.26093442912214e-05
-1.12506137643598e-05
-1.69691517245097e-05
-2.54906523159038e-05
-2.18292766385536e-05
-3.20242339885756e-05
-9.68606148517248e-06
-6.50079735440417e-06
-2.32124952565105e-05
-1.59503838573406e-05
-3.02235973559772e-05
-2.87954017995903e-05
-2.90361172489423e-05
-1.2246177662286e-05
-1.64064598829837e-05
-2.17696476327545e-05
-6.16554212723797e-06
-1.59650270811457e-05
-2.33820460932778e-05
-9.1814675331879e-06
-1.25627000664353e-05
-6.28239830503404e-06
-6.31773790713107e-06
-1.54216512803093e-05
-2.05197421977236e-05
-1.9230736994731e-05
4.10726775135664e-06
3.66783422938106e-06
-2.80608731617829e-05
-6.30914379450778e-06
-6.84211664459105e-06
-2.38860930242277e-05
-2.03237592584583e-05
-6.90229811030864e-06
-2.07365582061927e-05
-2.28421337416012e-05
-2.12567518491572e-05
-1.67826982726149e-05
-5.6881375232296e-06
-2.43527297305026e-05
-2.19799068036045e-05
-2.38374565595561e-05
-2.60483199386098e-05
-1.3770651737423e-05
-9.38509609280592e-06
-2.21292270838756e-05
-2.60631840370946e-05
-2.63046244253486e-05
-2.99656446031195e-05
-1.12898363532489e-05
-3.40731870303097e-06
-2.54063624312026e-05
-2.40623777591408e-05
-1.3970445378383e-05
-1.43665904817575e-05
-1.89827439151058e-05
-8.47203407533171e-06
-1.3055715445013e-05
-2.7644018998925e-05
-2.81444617742699e-05
-9.62460107589178e-06
-1.10844741140072e-05
-7.3183474241872e-06
-1.98282883742741e-05
-1.34513607392616e-05
-1.03728868634e-05
-2.32904566129395e-05
-1.98849907606239e-05
-3.01018384241011e-05
-3.47310220442391e-05
-7.86297713533766e-06
-1.57442222699957e-05
-1.57575103468927e-05
-5.25128443360176e-06
-2.52080990018143e-05
-8.28192968281336e-06
-1.5596554507213e-05
-2.11804381559649e-05
-2.08210476952821e-05
3.23467119329335e-07
1.69796101203123e-06
-1.90399736689833e-05
-1.4441441172516e-05
1.74739786740569e-06
-2.27264766748391e-05
-1.83231093749172e-05
-1.68121966654337e-05
-7.48304237888573e-06
-1.90666776250362e-05
-6.59263598419544e-06
-1.27045525746849e-05
-3.46586033171924e-05
-2.0447154153448e-05
-8.07883497134438e-06
-2.31234520504624e-05
-1.31725364563565e-05
-4.23981178120646e-06
-8.47047127630632e-07
1.46366667785872e-06
-2.70681701588651e-05
-6.71089472567434e-06
-2.31562228700362e-05
3.04904775932723e-06
-3.48849732278851e-06
-1.46858569649525e-05
-8.90607688787138e-06
-3.92713371914086e-06
-1.77391155716481e-05
-2.36752970004682e-06
-2.0058526173631e-05
-6.11286634981701e-06
-2.30565535003325e-05
-2.32509549872683e-05
-2.27741659169934e-05
-1.92604458264749e-05
-7.3597094339446e-06
-3.03572622181715e-05
-2.3836381856075e-05
-4.95944642852756e-06
-1.26361068659159e-05
-1.72437607400445e-05
-3.3844417971918e-06
-7.54924694704848e-06
-2.68285148361799e-05
-3.22389699507056e-05
-1.06394276941982e-05
-2.75592371856485e-05
-1.07859998296126e-05
-2.70133807092883e-06
-1.3221702773876e-05
-9.86349139671536e-06
-2.98588075740673e-05
6.21304364872662e-07
-2.20697483764972e-05
-7.36999058596258e-06
-2.00874195402311e-05
-1.85205344697696e-05
-2.57436061178198e-05
-2.29189381069143e-05
-2.31770313736357e-05
-1.21657254313768e-05
-1.39739309163056e-05
-2.72919595938925e-05
-1.18319660529297e-05
-1.1466473454611e-05
-7.42034290902763e-06
-1.75729781055221e-05
-2.51810466023894e-05
1.33272422789326e-06
-2.19080804788883e-05
-1.53412563102198e-05
-1.18775968999427e-05
-1.75426528973398e-05
-1.22437690298668e-05
-1.75283562318202e-05
-9.81952372364776e-06
-4.04417616077737e-06
-1.99838456474367e-05
-2.28619024664129e-05
-5.38040540175177e-06
-2.26427857678278e-05
-2.00731887595556e-05
-1.51388140293538e-05
-1.1607084883878e-05
-2.03682134984753e-05
-1.11661112610309e-05
-1.25171387419402e-05
-5.50274141314115e-06
-9.54117871470676e-06
-1.09952443610626e-05
-1.97918297778211e-05
-9.01429995506503e-06
-1.18123186656782e-06
-1.04344788676185e-05
-1.52410214054789e-05
-1.40999748530169e-05
-1.19028742868369e-05
-1.50955478683462e-05
-1.80491433441386e-05
-1.36113661846887e-05
-1.1326083996038e-05
-1.34738014452386e-05
-7.0705674244835e-06
-1.29026897050496e-05
-1.83789138662192e-05
-2.9581346896009e-05
4.85881632719397e-06
-1.47468810529664e-05
-9.28902498468481e-06
-3.19276501879868e-05
-1.44447851909155e-05
-1.82311425130678e-05
-1.07980762512179e-05
-1.80050727048099e-05
-3.61925432183815e-06
3.67835795097222e-06
-1.71802408082213e-05
-8.48550808145192e-06
-4.92765213367007e-06
-2.27998446584882e-05
-2.15812029174473e-05
-1.12948669486663e-05
-1.95666004660388e-05
-1.72671827794922e-05
-2.5344850302136e-05
-1.54149285697261e-05
-2.12514351579747e-05
-6.82344079889015e-06
-1.56979561511123e-05
-1.9414738686359e-05
-7.67638765259133e-06
-4.84110030263556e-06
-1.29749111144092e-05
-1.26298401337451e-05
-1.76947157417048e-05
-2.46069000931076e-05
-1.56344664214348e-05
-2.28145566200351e-05
-1.62398037568316e-05
-2.33266255733746e-06
-2.24911004509571e-05
3.57406413688565e-06
2.2286582845031e-06
-7.12611320844073e-06
7.48672908632693e-06
-1.77280434088628e-05
-2.16310156193045e-05
-2.29246846085592e-06
-1.19128987219598e-05
-3.48942373700087e-05
-1.13182484651127e-05
-2.4982916685725e-05
-1.80164443654423e-05
-1.65595061107227e-05
-2.78558168886493e-05
-1.34235275482651e-05
-2.99026175931954e-06
7.56165006044115e-06
-2.73562525363376e-05
-3.50357358252058e-05
-5.92027950909502e-06
-2.42803248961844e-05
-2.60054009299352e-06
-1.78356867054495e-05
-5.01386951233051e-06
-1.40994190374206e-05
-7.57022517561179e-06
6.50223579595971e-06
-2.11631074805146e-05
-1.28389667789662e-05
-1.2280445973476e-05
-1.53985359491971e-05
-1.82670355826645e-05
-2.87330360660725e-05
-2.18819430401209e-05
-1.464493564766e-05
-2.80793230407396e-05
-7.52598529133986e-06
-2.21567470254476e-05
-1.58434180999904e-05
-4.22907638460994e-06
-3.34909293457434e-06
-2.30979351668197e-05
-8.75892508519837e-06
-1.12177473250574e-06
-7.01071206984722e-06
-1.13575508803922e-05
-2.68869414386248e-05
-1.51592864303704e-05
-1.15970486318841e-05
-1.12806896917441e-05
-2.30051079139999e-05
-7.32653233729479e-06
-1.35826064455096e-05
-1.96789691726107e-05
-1.11891284565519e-05
-3.05804561982775e-05
-3.02763693536037e-05
-1.59055169109379e-05
-2.08637426794865e-05
-2.42520626508364e-05
-2.26606455817032e-05
-2.10572577929632e-05
-3.0726705815922e-05
-2.46457278148416e-05
-1.53373347582498e-05
-3.19592320141953e-05
-1.33771963232104e-05
1.925356395322e-06
-7.23378556428295e-06
-2.91131108815487e-05
-2.24681408145665e-05
-2.41441619450651e-05
-6.85742572675356e-06
-1.93194120997401e-05
-2.72984027895674e-05
-2.08104299830064e-05
-2.40359837824656e-05
-1.65604947928807e-06
-1.47916353920443e-05
-2.31521310052278e-05
-6.77751430453573e-06
-3.81181631616915e-06
-2.69318718846795e-05
-2.38231749913098e-05
-3.01856979859642e-05
-5.50942052305455e-06
-1.05337388645906e-05
-2.1069393232795e-05
-1.85923807181931e-05
-1.31007593878894e-05
-9.43293660980902e-06
-1.82566104789492e-05
-1.64877967674295e-05
1.00580230118705e-06
5.24525525691196e-06
1.15807106360317e-07
-1.38899530554736e-05
-2.61801860057129e-05
-1.66562303407015e-05
-1.13176454116402e-05
-2.96381848314448e-05
-1.05237697912349e-05
-1.62832549538702e-05
-1.96489488078304e-05
-1.68351679112866e-05
-6.61471456584595e-06
-2.96897134267411e-06
-8.49432774201917e-06
-1.04397206888433e-05
-2.0141126436383e-05
-1.732403705245e-05
-5.13879194647133e-06
-2.42961929619242e-05
-2.05479490818748e-05
3.59404597262084e-06
-1.96233818106175e-05
-3.15126853436767e-05
-1.52297575345431e-05
-2.07351398072453e-06
-5.82296713285833e-06
-1.610189499629e-05
-1.86851834793801e-05
4.41177050159701e-06
-3.42876508985655e-05
-2.34876568223038e-05
-2.79315453051325e-05
-6.44736945840523e-06
-3.4600832732652e-05
-2.5033699954966e-05
-3.4486483675196e-05
-1.96707479611246e-05
-2.83880995942381e-05
-1.5908874600864e-05
-2.3315045317964e-05
-1.59159955165589e-05
-2.16610469921177e-05
-2.61166502025608e-05
-9.45304398247297e-06
-2.74862271647354e-05
-4.40987016949825e-06
-2.51205074975927e-05
-2.64349005525335e-05
-5.41852275381626e-06
-7.07188091677738e-06
-1.88927132251178e-05
-8.14220049884397e-06
-2.62514023553872e-05
-1.6954252511309e-05
-1.72677099981601e-05
-1.6582774843867e-05
-3.76014591233226e-05
-1.12932231473941e-05
-3.72087291432697e-06
-2.05556760219522e-05
-2.8874229625224e-05
-1.35805664141828e-05
-1.16989070865487e-05
-1.96745525726629e-05
-2.50833492543142e-05
-2.57347941130666e-05
-3.48666602281165e-05
-2.12644759992041e-05
-1.73118776558038e-05
-2.38916402324195e-05
-1.03603287668434e-05
-1.40833243413211e-05
-1.06712532793325e-05
5.95713326374352e-06
-2.65880638245493e-05
-3.49063610472956e-05
-6.42806635341473e-06
-2.13327393131985e-05
-2.07143197969068e-05
-3.48674021899521e-05
-1.00408625816054e-05
-1.9848832841651e-05
-1.7094795830726e-05
-1.41324745175355e-05
-2.53547144053315e-05
-7.82437273067745e-06
-1.64999263820063e-05
-4.1920010687445e-05
-1.76575264443666e-05
-1.58440186606641e-05
-1.90318759599317e-05
1.72361907011553e-06
-3.25031132273198e-06
-1.43575405846137e-05
-7.69684374202297e-06
2.50792840105054e-07
-1.90206606848185e-05
-1.98845383371999e-05
-1.31477400668323e-05
-1.09598031455653e-05
-1.40046670351066e-05
-2.44277089614414e-05
-1.66092942893814e-05
-2.02865999910754e-05
-6.39450623595799e-06
-2.53655549938407e-05
-1.0424668901007e-05
-8.01298464346423e-06
-1.9792834444817e-05
-1.98540461118024e-05
-2.36589556374039e-05
-1.86859439060883e-05
-2.05350421335203e-05
-1.6303416330072e-06
-9.47384864158917e-06
-3.50853899490117e-05
-1.37030493529078e-05
-9.94468971647245e-06
-3.04084036495111e-05
-1.50357318227556e-05
-1.64193539131162e-05
-3.62921004247125e-06
-1.77214899086379e-05
-1.82744637880253e-05
-8.86482251898584e-06
-2.32457653228352e-05
-1.01978620414411e-05
-1.21606610793122e-05
-4.98681507504282e-06
-1.95160183882449e-05
-1.56742288403868e-05
-3.04312799523054e-05
-2.42399305898217e-05
-4.75217433885212e-06
-9.08197752903957e-06
-6.97544549966145e-07
-1.43890931104852e-05
-1.22658469123474e-05
-1.7333597689028e-05
-2.83630515513199e-05
-1.73659752542764e-05
-2.54401151047922e-05
-3.2059816185072e-05
-7.27704835649639e-06
-1.6083939098681e-05
-1.69909019193414e-05
-1.40117139852086e-05
-2.12622931738645e-05
-7.30629704674717e-06
-1.11112523547551e-05
-2.34736343571375e-05
-1.11799993105037e-05
6.57171634182257e-07
-2.7140094629285e-05
-8.06751502736894e-06
-4.24283684283853e-06
-5.21444017728763e-06
-9.13330501074576e-06
-1.4987620040002e-05
-3.75457688490042e-06
-2.68594801890397e-05
-1.47169478790684e-05
-5.82951882630921e-06
-2.47154073052028e-05
-4.57635407603006e-06
-1.39503775697619e-05
-1.92626449136091e-05
-9.21213407023808e-06
-1.95064883802473e-05
-5.85538673771157e-06
6.63647322542296e-07
-1.7203972973563e-05
-6.50310918806367e-06
-1.69131105456035e-05
5.38773874952322e-07
-1.16544541332871e-06
-1.57323453059214e-05
-1.12433751708053e-05
-1.52240215747583e-05
-2.67959441220856e-05
-3.17566658304675e-05
-2.10586177538878e-05
-2.41097482820146e-05
-1.68325353697623e-05
-1.95666230374631e-05
-2.5238281516417e-05
-2.73866247978824e-05
-7.64641299898175e-06
-7.67976623807857e-06
-1.95528356567746e-05
-3.52270026742501e-05
-1.3024122937156e-05
-1.22299367963328e-05
-1.83437173112143e-05
-2.02987726705788e-05
-2.41721555091738e-05
-1.97084176448971e-05
-1.22722795794255e-05
-2.70261558144159e-05
-1.45689689239294e-05
-2.28050772371434e-05
-1.94632455437826e-05
-2.9598147590667e-05
-2.54184707966831e-05
-1.47333611398903e-05
-2.6003465227879e-05
-1.26471357955416e-05
-3.37025164282356e-05
-4.9326199738597e-05
-1.52151232888016e-05
-9.32776954716037e-06
-1.66235788151641e-05
-4.99076062199192e-07
-2.19451485845468e-05
3.78571633991897e-06
-1.35270365001589e-05
-3.01502717017949e-05
-9.16855879232283e-06
-2.9879591913641e-05
-1.28646455844638e-05
-6.56333013378012e-06
-1.51656205052275e-05
-1.34179533540791e-05
-1.14898421794236e-05
-8.7515355435297e-06
-2.39299650322031e-05
-3.08235511881685e-05
-1.018977863965e-05
-2.03156869056384e-05
4.48360760488343e-07
-1.1888596833334e-05
-1.49862397514478e-05
-1.21715708320709e-05
-1.96772978843388e-06
-2.89143060519554e-05
-1.98742589514872e-05
-9.22511052978445e-06
-2.26449222632449e-05
-3.21236874797468e-05
-3.61116079634181e-05
-1.26415087173274e-05
-1.30670907635944e-05
-1.63082110011779e-05
-1.91226003386627e-05
-2.22726317005328e-05
-1.19410004410097e-05
-1.10148030573152e-05
-1.25554654814323e-05
-5.82793941976308e-06
-4.07607939769707e-06
-3.03978894415421e-05
-1.4393555851736e-05
-2.30579625754166e-05
7.02561156168781e-09
-1.81088226573585e-05
-1.2334588790538e-05
-1.47193331156789e-05
-1.13403417682239e-05
-8.13266920169256e-06
-4.8693907352192e-06
-1.45124777972449e-05
-1.85650193296858e-05
-3.31197255176315e-05
-3.07698838084075e-06
5.10844879974678e-06
-2.39158970149846e-05
-1.81681061545199e-05
-2.82110753206344e-05
-1.98656470246509e-05
-2.31479295181204e-05
-6.12097215497176e-06
-1.28408753060006e-05
-1.83833387971897e-05
-1.5064021267201e-05
-1.87746831394086e-05
-9.16446107668642e-06
-1.96617310224432e-05
-2.33446539834715e-05
1.83096037419738e-06
-8.01059351611959e-06
-1.4687360612368e-05
-2.53948114372414e-05
-1.28372467212183e-05
-8.53245278808061e-06
-3.4645612604476e-05
-2.9617618144774e-05
-3.1315320431658e-06
-1.0242150066381e-05
-1.54756871399545e-05
-1.68468512833878e-05
-1.18773112846902e-05
-1.72652755137836e-05
-3.4823335358e-05
-3.29343122229403e-05
-1.87218797926307e-05
-3.52737607195417e-05
-1.11760492715044e-05
-1.60198597252918e-05
5.17228186301919e-06
-2.17050900427016e-05
-2.76131417993612e-05
-1.12979670591823e-05
-1.19172722641371e-05
-2.59306366853408e-05
-7.54052163301843e-06
-3.3705450931569e-06
-1.21802631784225e-05
-3.01606738756358e-05
-6.87009871931979e-07
-1.72801268774121e-05
-2.70259496713613e-05
-3.21009583715707e-05
-1.29983758074009e-05
-1.30616250385495e-06
-2.77118142469414e-05
-1.92480288631628e-05
-7.59633748946986e-06
-1.43209428787823e-05
-2.53394814461226e-05
-1.02886637893292e-05
-2.90042433525744e-05
-9.25905194514064e-06
-1.94701620257357e-05
1.27726181446011e-06
-1.02793579374605e-05
-3.16686341835023e-05
-1.67954090488988e-05
4.13019186688541e-06
-2.40408150615405e-05
-2.37011642512123e-05
-1.96493592445171e-06
-2.84422605185913e-05
-1.27307008266886e-05
-3.06856405778483e-05
-5.39358074352686e-08
-1.4961401010983e-05
-6.34380252775352e-07
-1.59910123800658e-05
-1.09584078372395e-05
-1.99589390041962e-05
4.10305534877384e-06
-4.05432781898223e-06
-2.28793169330466e-06
-8.93530306370635e-06
-4.38568289210245e-06
-2.5389140014521e-05
-4.47390808774229e-07
-2.17736944998082e-05
-1.75187039624601e-05
-2.67258274322857e-06
-3.42499329497656e-06
-1.63295315230429e-05
-1.49481664439752e-05
-1.88862119468472e-05
-2.36353425856169e-05
1.27248091969825e-07
-2.23824340466499e-05
1.40966568512006e-06
-3.40602593625079e-05
-1.92385638328301e-05
-1.79328661990297e-05
-2.67514733442831e-05
-1.10045366560394e-05
6.66354378818031e-06
-1.4406035328067e-05
-8.81674219963625e-06
-8.52718059174442e-06
-3.15330805660001e-06
-1.37847009397609e-05
-1.33006333772051e-05
-1.88210429296895e-05
-9.15353244985072e-06
-1.38383012454039e-05
-2.1508541189099e-05
-2.61576367746761e-05
-3.01635855727126e-05
-2.28649654656974e-05
-1.51226299653723e-05
-7.80077676145628e-06
-1.29747324304951e-05
-2.08197004506706e-05
2.08614683780108e-06
-1.71266376266649e-05
-1.06150686988973e-06
-9.10308008556392e-06
1.20386391277341e-05
-1.79389236627509e-05
-3.71814031543848e-05
-5.27008879685479e-06
-7.64526116747072e-06
-2.50159837909737e-05
-4.78268637460379e-06
-1.34666399718775e-05
-5.63513104337027e-06
6.63912887821553e-07
-2.23440355117873e-05
-6.69426150299434e-06
-8.43217790586711e-06
-1.17969874462766e-05
-2.09147189537885e-05
-2.24136594190294e-05
-1.22667202674908e-05
-9.51429266799165e-06
-2.53490088320202e-05
-1.95858111439215e-05
1.68533874291009e-07
-1.40993005558132e-05
-3.84071353229015e-06
-4.16236294871731e-05
-2.76785105307382e-05
8.65939846997068e-07
-2.17998950955467e-05
-1.8802800347331e-05
-6.32870308652858e-06
-1.65925663765503e-05
-1.50892344437591e-05
-1.34161394480414e-05
-4.97454662655545e-06
-2.46463389560658e-05
-2.05809888035446e-05
-2.36637997001893e-05
-1.24702689073198e-05
-3.13853972212274e-05
-1.94863126698071e-05
-1.76769733694958e-05
4.38651017516376e-07
-8.65905077579288e-06
-1.50734498901443e-05
-2.48174010830055e-05
-8.72918748498101e-06
2.65061590232144e-06
-1.74289722635942e-05
-1.77444712355864e-05
-1.47638371157501e-05
-4.91882921234087e-06
-9.04273416391411e-06
-2.43254035689118e-05
-2.39567487710863e-05
-3.51819462556038e-05
-2.21727598838744e-05
-1.36864742761494e-05
-1.30323662751418e-05
-1.63458197581935e-05
-2.184514015673e-05
-1.25197830614976e-05
-2.39610128064505e-05
-1.32595127963968e-05
-2.22384806053813e-05
-4.76774922479528e-05
-1.16193191442727e-05
-1.2001516924988e-05
-1.29442319673313e-05
-2.72420042505746e-05
-2.00191547059341e-05
-6.08066024128902e-06
-2.66807677408912e-05
-1.87888084589058e-05
-9.02647775595831e-06
-2.16177773011484e-05
-1.70182605471922e-05
-2.97469275901398e-05
-1.39989428564144e-05
-1.49848658096581e-05
-8.17402436722076e-06
-1.35987955608718e-05
-1.75202732372824e-05
6.09393351030163e-06
-1.90764331111688e-05
-1.64744626609516e-05
-3.41362839175704e-05
-8.30656287723719e-06
-9.39388847206888e-07
-9.06620690368826e-06
-8.22353872188664e-06
-2.8386853226218e-05
-1.19708528949266e-05
-2.60578860195987e-06
-1.28429956284999e-05
-1.98940072970093e-05
-3.4083877723165e-05
-2.45971165923536e-05
-2.67424432220869e-05
-2.68529389956492e-05
-3.40733509226321e-05
-1.92845435363464e-05
1.0775277122083e-05
-4.4316285137792e-07
7.15265379255349e-07
-8.79305483761874e-06
-4.14657847323736e-06
-4.42521988267812e-06
-5.80051100758351e-06
5.29037496508248e-07
-1.15511612625423e-05
-1.4951454471237e-05
-1.10338485976922e-05
-2.95730790064394e-05
-2.32915341825991e-05
-9.35127879309403e-07
-2.28915598509735e-05
-2.28607965239914e-05
-2.95330767182228e-05
-1.83159610405627e-05
-1.95387426764047e-05
-1.97167670731889e-05
-5.74218995228403e-06
-2.72647587440866e-05
-3.59626552624547e-05
-1.91066264447879e-05
-1.95205462494003e-05
-1.93005773877153e-05
-1.79274551772946e-05
-9.44555861506151e-06
-5.08071734243277e-06
-8.25085374730313e-06
-1.3411055424833e-05
-1.80900792724714e-05
3.44106608985207e-07
-1.33925728849836e-05
-8.74320831078373e-06
-2.06998848863969e-05
-2.04021394125157e-05
-1.94189827491415e-05
-2.72354911688956e-05
-1.75418359929251e-05
-2.18210921769849e-05
-5.58861747021017e-06
-1.93624331045185e-05
-1.70349877585077e-05
-2.90672068584167e-05
-8.5768408135374e-06
-1.56391891494265e-05
-6.53339794139411e-06
-1.07726472378867e-05
-3.87390515630667e-05
-1.65979067179023e-05
-2.16104177965999e-05
-2.07880819261308e-05
-1.00091155885894e-05
-1.59949004687239e-05
-1.77555859962597e-05
-2.31783473255409e-05
-1.2265201340653e-05
-1.48757457015086e-05
-1.03482258538941e-06
-1.62330052527037e-05
-2.22001935182158e-06
-1.17905940178111e-05
-2.09919858079668e-06
-1.74284945089038e-05
-1.65101613822786e-05
-3.24077364715533e-05
-1.3051907955607e-05
4.9220754772471e-07
-2.09760356249598e-05
-1.92222740097109e-05
-2.69375590052248e-05
-1.57666252113181e-05
-1.85177280582391e-05
-3.89939125499009e-05
-1.79555966257789e-05
-1.95706609789781e-05
-3.54821004154692e-05
-2.98540646328047e-05
-1.94149371109525e-05
-2.19853486250222e-05
-1.1957350035948e-05
1.86734317506595e-06
-1.43824844642064e-05
-2.68251927446815e-06
-2.35693220797762e-05
-2.8785415926108e-05
-1.54767442569278e-05
-2.4602321456939e-05
-6.99657954050173e-06
-1.18179103370498e-05
3.73439202514981e-06
-1.95761876673734e-05
-5.6135953238841e-06
-5.80624767376889e-06
-1.95209661060685e-05
-8.08758186512629e-06
-1.41315682262081e-05
-1.00950148837075e-05
-3.17606895363976e-05
-2.61229371069313e-05
-3.51600164604825e-05
-1.63690431081342e-05
-2.93663380241884e-05
-1.82943395556274e-05
-3.27938797376768e-06
-3.03635983891352e-05
-9.08836550567242e-06
-2.7536763644267e-05
-1.44066197334977e-05
-2.965052764528e-06
-3.22663489383093e-05
-2.37412122198305e-05
-2.74128890082002e-05
3.53028291582303e-06
-1.65093350076313e-05
-2.76579676412148e-05
-1.14504420317425e-05
-1.9248484339426e-05
-1.57300255344544e-06
-1.07236895249255e-05
-2.135059115717e-05
-3.96578776453644e-06
-1.22113446119355e-05
-1.72872625096792e-05
-2.39069831173575e-06
-2.54559948967513e-05
-1.28743526248206e-05
-1.13283315450272e-05
-2.55298004189834e-05
-2.2710884007198e-05
-1.67932898798556e-05
-1.40749405117773e-05
-1.57549955821837e-05
-1.91422370120772e-05
-2.32503052898794e-05
-1.27324074034514e-05
-4.99244878321929e-06
-2.0847424258217e-05
-2.17283451094019e-05
-1.16450004520842e-05
-1.87050270824423e-05
-4.95706377505609e-06
-1.19926958413702e-05
-1.37790239078214e-05
-1.48447489453319e-05
-4.59364665469324e-06
-2.53109568056624e-05
-1.71428337715982e-05
-5.18778387963515e-06
-1.78315548735338e-05
-1.32151043040667e-05
-1.04129512517861e-05
-1.15857685205157e-05
-2.03503251393174e-05
-8.30333951452898e-06
1.86933516140718e-06
-1.50156547536478e-05
-5.08245185333305e-06
-9.3488454100308e-06
-8.82225466888894e-06
6.0027978742728e-06
-2.06433085177519e-05
-1.50805702493098e-05
-9.68470873923294e-06
-9.57476589473382e-07
-2.27246402103761e-05
7.65880073734647e-07
-7.31427368915466e-06
1.29866619246768e-06
-1.61052929681177e-05
-3.87061365605782e-05
-2.13345142591771e-05
1.82904093594512e-06
-1.44280093578836e-05
-2.6193688727806e-05
-1.23873890819323e-05
-2.79204923823055e-05
-1.92324415353176e-05
-2.44166806288251e-07
-1.86488410477618e-05
-1.64455906863895e-05
-1.09551261619409e-05
-2.83735772598828e-05
-1.27042386651402e-05
-1.88814000145827e-05
-5.00336264694445e-06
-3.37833369921971e-06
-1.64986960713534e-05
-1.86929922735841e-05
-1.52393671817993e-05
9.70537373652576e-06
-4.15974153043732e-06
-2.36829720318633e-05
-2.37135726854209e-05
-7.30280546409313e-06
-1.87504506581807e-05
-2.6656467995535e-05
-1.14222682241993e-05
-1.15590165420948e-05
-1.79219663002222e-05
-1.83097953649838e-05
-2.80211160694566e-05
-3.33782313290887e-05
-2.34890559089095e-05
-1.35149473326883e-05
-5.5465869141339e-06
-2.04140872659589e-05
-2.05518179041669e-05
-1.25851913651722e-05
-1.58937167714271e-05
-3.66932965814816e-05
4.78130572897226e-06
-1.32159725938511e-05
-2.78411083704396e-05
-1.49820684119397e-05
-3.21782192123626e-05
-1.6337232483153e-05
-1.39944735551517e-05
5.6868135480183e-06
-2.02028263401393e-05
-2.06790092262225e-05
-7.76128956957902e-06
5.01293855955567e-06
-1.94528982576035e-05
-2.00388841068133e-05
-2.17304419207574e-05
-1.67656643006423e-05
-1.47018971968946e-05
-1.68802499675203e-05
-5.25182237141789e-07
-2.97113694096216e-05
-4.76838532356932e-06
-2.8526558719513e-05
-2.63337589250626e-05
-3.46010694985846e-05
-2.95479687921552e-05
-1.96125917765918e-05
-2.23646302915152e-05
-2.64394551597101e-05
-4.08215559179699e-06
-2.06400147251691e-05
-1.28455590301081e-05
-2.22522812191436e-05
-2.1729806606064e-05
-1.85754566960327e-05
-2.57079340969919e-05
-6.5279599356915e-06
-2.5872564441242e-05
2.91966204992932e-06
-9.80262244344322e-06
-2.22085339200192e-05
-2.7101233182533e-05
-1.49339713543475e-05
2.57991541604669e-06
-7.6398782791356e-06
-1.42099375031057e-05
-4.38482477887957e-06
-1.64381540670027e-05
-4.00986222507525e-07
-9.85548489227113e-06
-2.58241009519813e-05
-2.86477821815642e-06
-1.88695866711004e-05
-3.76088204044679e-05
-4.0974835686898e-05
-3.44507821805846e-05
-1.22422693207768e-05
-3.50060200059282e-05
6.01127250169376e-07
-6.03891767168916e-06
-2.3477600056689e-05
-2.33526924963132e-05
7.65496156485288e-06
-2.50908102235387e-05
-1.31802690256855e-05
-1.01645538604286e-05
1.61881138040857e-06
2.66651372707838e-06
6.54839107478966e-07
-2.62838930287481e-05
-1.69297892901193e-05
-1.32356424714829e-05
-3.06826703749673e-05
-2.43930017167961e-05
-2.31587832638766e-05
-2.90608249749958e-05
-3.11762237541001e-06
-7.6574372956127e-06
-2.08750239935815e-05
-1.00868071243684e-05
-2.2201557103296e-05
-1.75871419348297e-05
-6.35020856225023e-06
-1.72656276169516e-06
-1.84912050872301e-05
-1.10849850525854e-05
-6.80643858524936e-06
-2.72337575649173e-05
-1.10323668132348e-05
-1.58861984252107e-05
-1.19255381706006e-05
-1.42281231077289e-05
-7.61138793067003e-06
-1.10925737354702e-05
-4.88782813540795e-06
-2.68699910549554e-05
-1.06822389007332e-05
-1.47813626200605e-05
-4.75903151333201e-06
-1.66665718321308e-05
-1.57818079763064e-05
-9.8869287555522e-07
-1.34499130130058e-05
-3.42806827395181e-06
-1.91563803757253e-05
-1.69250487754121e-05
-2.24338731761323e-05
-3.02585890193998e-05
-2.79943085755097e-05
-1.98729827929642e-05
-3.42303388327802e-05
-2.23102506908469e-05
-1.13745610398742e-05
-1.77822431301509e-05
-5.41260190720805e-06
-5.02007817076038e-06
-2.40771822108105e-05
-8.37009347210345e-06
-1.65607224517239e-05
-2.57929096663492e-05
-3.57103310962981e-05
-2.32877439113833e-05
-1.84932449988737e-06
-1.79580527971635e-05
-1.62626063089606e-06
-1.36148585674931e-05
-3.5268210195393e-05
-1.21394671472559e-05
-2.69955839978084e-05
-8.62442476149386e-06
-1.36271718360565e-05
-2.22304457435576e-05
-1.22338408471143e-05
-2.32316267160522e-07
-1.83799269739547e-05
-2.08529300332458e-05
-1.66320968869896e-05
-1.67424169991451e-05
-3.38658581334405e-05
-3.20193557268265e-05
-4.42748085642366e-05
-2.79650485331749e-05
-1.88878371675151e-05
1.51525071227856e-07
-1.58110188044011e-05
-2.4767714066302e-05
-1.74511224620643e-05
-1.43458437734202e-05
-1.06537412145316e-05
-9.82550709868367e-06
-3.37908410848572e-05
-4.51991124153282e-06
-1.94007524671212e-05
-1.51652133922991e-05
-1.6511967145491e-05
-1.66834578298541e-05
-8.78795953469609e-06
-1.5726101555204e-05
-2.26697258314555e-05
-2.33174289290858e-05
-1.32923143587325e-05
-3.46973644075685e-05
-1.21944173579751e-05
-1.35228621156457e-05
-1.04941903708064e-05
-2.14720574913526e-05
-2.60696374428854e-05
-2.81019508472083e-05
-3.5887426283645e-06
-1.40615638093358e-05
-1.19161501858088e-05
-4.28900063061169e-06
-6.53652526810954e-06
-1.41675541256594e-05
-3.09971124826535e-05
2.74856973028922e-06
-2.47046082942744e-05
-1.42087825978438e-05
-1.09615332358742e-06
-1.1525813569391e-05
-2.08923015180747e-05
-1.33536535389617e-05
-1.60104629112467e-05
-1.93033653083389e-05
-1.11361044517499e-05
-1.48614317774398e-05
-3.26929644136978e-05
-1.48799268606524e-05
-3.36854537606157e-05
-2.05589422848371e-06
-2.47163993810142e-05
3.56115206528705e-06
-1.15683067494521e-05
-2.24647977385662e-05
-7.19866128059415e-06
-1.83892091709022e-05
-1.5580707661091e-05
-1.14338461992113e-05
-1.06045448947445e-05
-9.37405215270591e-06
-9.96626539742454e-06
-7.65017565039904e-06
-6.04436333966439e-06
-2.11303327441792e-05
-2.33917400941208e-05
-1.338221707662e-05
5.62703292749633e-06
-6.78308931008891e-06
-2.08532916304347e-05
-1.33148299027156e-05
1.99941220251333e-07
-5.07048434315734e-06
-2.07068665989989e-05
5.64414324235639e-07
-1.84297298376465e-05
-2.56032172762398e-05
-1.66798430316144e-05
-1.67553006642479e-05
-2.05811273742586e-05
-1.29987213811476e-05
-1.24293977453969e-05
-9.56020648000614e-06
-1.50368760455097e-05
-1.47949208416991e-05
-3.74407553366593e-06
-2.33484309699293e-05
-1.40048678307226e-05
3.31554731121397e-06
-7.56478432928533e-06
-1.57277062797673e-05
-5.56074919275706e-06
-1.03920737253803e-05
-1.42859414917681e-05
-2.79321074847311e-05
-5.40671037863352e-06
-2.03572149244972e-05
-1.76404565925116e-05
-3.80810105668953e-05
-3.13561438364378e-05
-1.34950685491991e-05
-9.79611082322876e-06
-1.08863413379292e-05
-2.64601596413137e-05
-3.27012923159964e-05
-2.31072029498647e-05
-2.6367931549081e-05
-2.53855853702378e-05
-1.30286398562304e-05
2.83316824280305e-06
-7.95404762771535e-06
-4.46904009289599e-06
-1.61875012737763e-05
-1.86913321295721e-05
-3.46023432128732e-05
4.36463677195365e-06
-9.15654151347858e-06
-1.54943282371287e-05
-1.53439892436727e-05
-9.44967475747507e-06
-1.71492706888857e-05
-2.04074049155645e-05
-2.06626345689681e-05
-3.09264363698982e-05
-9.07389579160196e-06
-2.2878239255461e-05
-6.50154218991878e-06
-1.89044693438197e-05
-2.54910500283506e-05
-1.62908798859575e-05
-1.75932365686331e-05
-4.67623769713719e-06
-1.63876081584481e-05
-4.78196391907358e-06
-1.19501247840661e-05
-2.79140481895776e-05
-1.48822439826594e-05
-2.23424399102775e-05
-1.4309671829529e-05
-1.28589936612068e-05
-1.83560273154443e-05
-2.4363526403711e-05
-2.11041925703585e-05
-1.19338469626001e-05
-3.22127538702521e-06
-1.39185433422939e-05
-2.7205701431832e-05
-1.05921030679672e-05
-2.1827549092971e-05
-2.09478154624206e-05
-2.60453816399274e-05
-1.85027888501175e-06
-7.92592363668345e-06
-2.2352665415136e-05
-2.09445722107958e-05
-1.30470791143089e-05
-2.46188271589886e-05
-3.2921339225485e-05
-3.68150873413153e-05
-8.1539716620988e-06
-9.82090674764413e-06
-2.78298621306868e-05
-1.49277852745927e-05
-2.2525487263626e-06
-2.62183674025323e-05
-6.13726524599132e-06
-1.16451256537904e-05
-6.5228919635704e-06
-4.26673035337019e-06
-1.30006137554262e-05
-2.73364188790096e-05
-8.29986576683201e-06
-2.57519102937073e-05
-1.29840216974078e-05
-1.91316212419299e-05
-3.1948918143777e-06
9.45262219664234e-07
-2.07315640459926e-05
-1.50164487740495e-06
-1.82295156069769e-05
-2.23059300682643e-05
-1.92088987329947e-05
-1.2938797804061e-05
-1.9536466885315e-05
-1.38374438275049e-05
-1.73912274238705e-05
-1.80997450408987e-05
-8.75884737011468e-06
-3.43655187531989e-05
-1.11378886201106e-05
-1.61439187193117e-05
-1.57024216410557e-05
-7.95276166979543e-06
-2.13739397518175e-05
-1.22473438221115e-05
-3.24095184091901e-05
-2.04022616898949e-05
-1.54172622084353e-05
-1.53692692976415e-05
1.3330281662384e-06
-1.99284211240302e-05
-9.66524980230106e-06
-1.93817136252409e-05
-1.56938082022778e-05
-1.32028399772033e-05
-2.52364407548638e-05
-8.43354232422609e-06
-1.31838614345238e-05
-2.33307889208843e-05
-2.0776159348884e-05
-1.81514439766722e-05
-2.34925334758338e-05
-1.23186393750865e-05
-2.17455299527929e-05
-1.32432668787961e-05
-1.55748119295031e-05
1.49697094733077e-05
-1.45586695148291e-05
-1.64044863684999e-05
-2.13476379806084e-05
-2.49576874913628e-05
-3.38841170494876e-05
-1.50934085292408e-05
-1.20968885556774e-05
-2.26713047124182e-05
-1.8605065681275e-05
-2.09311822636777e-05
-1.99078009519514e-05
-2.50754930136957e-05
-2.17013815874361e-05
-9.00244437563606e-06
-1.64321882552223e-05
-3.54526827747376e-06
-1.93862558384472e-05
-1.95493782381133e-05
-1.51964999221671e-05
-1.56775063817309e-05
2.69714766169577e-06
-1.7952619328329e-05
-2.78174350932585e-05
-2.01786992668474e-05
-2.49120354824591e-05
-2.68960458057309e-05
-1.81702778559225e-06
-6.15581687869279e-06
-2.14736236780429e-05
-1.47481873030889e-05
-3.26896790892047e-05
-1.73218719047097e-05
8.98382449304082e-07
-1.73674593907928e-06
-2.14461719486513e-05
-2.96976832565813e-05
-8.31979241713034e-06
-1.8448358876536e-05
-4.00597023479008e-06
-1.72542815384889e-06
-1.78664089688017e-05
-1.62486625244322e-05
-4.16037299494882e-06
-1.83569527676769e-05
4.79485736540932e-06
-2.29481925337375e-05
-6.24492361228432e-06
-2.22996635322946e-05
-2.19369373608232e-05
-1.15386463688161e-05
-1.52855517067745e-05
-2.0994494164205e-05
-5.36829679390452e-06
-1.30307430562328e-05
-1.28321169551569e-05
-1.24648283908599e-05
-2.18456952426065e-05
-3.63841702513243e-05
-7.23486270456249e-06
-2.59553586418438e-05
-1.34936261509386e-05
-1.63049629864691e-05
-2.58807974007477e-05
-2.64229477513209e-05
-1.5910018561422e-05
-2.46553333130611e-05
-9.69609710708531e-06
-2.45921834374777e-05
-1.21835652223517e-05
-2.59030088072367e-05
-3.56738967554792e-05
-1.65452955008401e-05
-1.42896914572173e-05
-7.65499862145121e-06
-8.01356500234865e-06
-6.18784460113057e-06
-2.08505998418421e-05
-9.55891959983928e-06
-1.56370787677245e-05
-2.44418379324487e-05
-9.03818113437073e-06
-2.50596918503874e-05
-1.24291177321242e-05
-4.42359608512096e-05
-2.34669976780005e-05
-1.84464465194963e-05
-1.81162412387757e-05
-1.80943873958064e-05
-2.5086752332629e-06
-1.65308182185641e-05
-1.10086514345707e-05
-1.19642949753172e-05
-1.01342539621021e-05
-1.98134735614868e-05
-2.35839263666316e-05
9.74621250491132e-06
-1.47805178425405e-05
-2.77154563476414e-05
-3.9521997514646e-07
-2.13899514171859e-05
-1.17898989083387e-05
-1.13866636958264e-05
-1.24673283364034e-05
-7.79106509182072e-06
-7.60241893083892e-06
-2.24645647209242e-05
7.42362045415395e-06
-2.71873064704724e-05
-1.34544891839424e-05
-2.34553038861827e-05
-3.40580474845203e-05
-1.09914338863669e-05
-4.14296349321332e-06
-1.49885827406278e-05
-7.47594315762441e-06
-2.26560827410438e-05
-8.38600862804377e-06
-1.32966103047341e-05
-4.24171993427216e-07
-2.80747281535273e-05
-9.91707722775106e-06
-1.23874560658888e-05
7.34038063096803e-06
-7.72353134436456e-06
-2.15670277288297e-06
-1.05545486724489e-05
-1.06966143193773e-05
-6.10523812887322e-06
-4.56085308199469e-06
-1.55910982499778e-05
-2.21097363348038e-05
-2.24614082435714e-05
-1.3234389681378e-06
-1.57843025102456e-05
-1.20883368787939e-06
-1.44821529734508e-05
-1.94153793349112e-05
-1.413617074569e-05
-1.57026445903058e-05
-1.59124633075444e-05
-9.45235466605132e-06
-1.00137813165065e-05
-5.22792628989215e-06
-2.10418322025834e-05
-1.73047512204655e-05
-2.12130898895857e-05
8.0321529650522e-06
-9.70766609964289e-06
-3.94763989942537e-07
-1.25713375413568e-05
-2.27354324735653e-05
-1.45972860388344e-05
-2.26484888386995e-05
-1.7215763314612e-05
-2.07210799725476e-05
-8.99642957917913e-06
-1.5994571482217e-05
-2.31640207645467e-05
-1.35171574283618e-05
-2.5243986961073e-05
-3.07857504659053e-05
-1.0185501343523e-05
-8.53684699874824e-06
-3.34776250236117e-05
-1.26915025211585e-05
-1.76943363077943e-05
-7.67547132198668e-06
-1.38609940989101e-05
-3.93850571834833e-05
-2.44861065674967e-05
-1.4249206580963e-05
-3.23297400191131e-05
-9.42216048397038e-06
-7.35191777633293e-06
-2.06726621108444e-05
-2.41936947866414e-05
-1.54154483458024e-05
-2.21629903714644e-05
-1.94559772443146e-05
-9.33009609936985e-06
-1.85702913913083e-05
7.6150956249229e-06
-1.48694955534364e-05
-2.42211869737488e-05
-1.60491290278913e-05
-8.65990974853661e-06
-4.92609441448587e-06
-4.02462185564318e-06
-2.60870479112789e-05
-2.10627820144964e-05
-6.73099845449727e-06
-7.92463963533176e-06
-1.79422877878372e-05
-3.17201935356998e-05
-1.04974072959343e-05
-1.25690542871207e-05
-2.56101474416561e-05
-1.21868025663167e-05
-1.92864653891803e-05
-2.68460320352187e-05
-2.96709861519596e-05
-2.92723015728322e-05
4.63885325904679e-06
-1.60972589581176e-05
-2.19166298303262e-05
-2.48823445466215e-05
-1.36897232784114e-05
-1.01919465313029e-05
-2.96960505168474e-05
-1.00637252083641e-05
-1.47375865309891e-05
-1.29739315985085e-05
-2.16732946043444e-05
-1.17753778619967e-05
-1.41504729661448e-05
-1.6224021688082e-05
-2.06570482257164e-05
-2.13070790597037e-05
-1.72884235095675e-05
4.47998941920432e-06
-2.86502454008498e-05
-1.66687092334714e-05
-2.67623990900216e-05
-2.87264977322912e-05
-3.43636139752253e-05
-1.52224389715565e-05
-2.59754526067025e-05
9.8933194209921e-06
-2.89876832261037e-05
-2.64409163868131e-05
-1.49033795438011e-05
-2.8217683986556e-05
-1.31967017527551e-05
-3.32464495437891e-05
-1.42765131406491e-05
-2.75691612949944e-05
-1.8179985506703e-06
-1.78252829606399e-05
-2.45696646743076e-05
-1.21167884090858e-05
-1.39149373264588e-05
-2.61851284867709e-05
-4.45635035809957e-06
-1.22482237504637e-05
-8.26843014429237e-06
-2.12070189109567e-05
-5.76934395328426e-06
-1.80305142453731e-05
-8.36683412805337e-06
-2.05691408783486e-06
-7.39009823377378e-06
-1.15881466716064e-05
-1.56603487930744e-05
-1.05398242468801e-05
-1.95385962812154e-05
-9.63594409046828e-06
-1.48614482847204e-06
-1.56929320833675e-05
-1.82602223062613e-05
-2.53650311769294e-05
-2.50756032087054e-05
-3.3215295258642e-05
-3.10271841010716e-05
8.41182602503824e-08
-1.22539696444784e-05
-3.597069606307e-05
-9.10590281377915e-06
-5.83775413664441e-06
-4.62667850886344e-06
-7.26362529069084e-06
-2.85430579317573e-05
1.60401231069936e-06
-2.36008250683496e-05
-8.69048227102224e-06
-1.82098440084769e-05
-1.44987390109507e-05
-9.82892037576175e-06
-1.33539175656155e-05
-1.92090880911569e-05
-6.21566652534424e-06
-2.23943898612116e-05
-2.12050775753495e-05
-2.5776333476522e-05
-1.21519310914936e-05
-2.51425415110773e-05
-2.13307431930306e-05
7.52301762937352e-06
-1.76895223682663e-05
-3.01072669644841e-05
-8.30892783307893e-07
-7.08153567829402e-06
-2.1483709481657e-05
-1.82749751666057e-05
-1.36586800318869e-05
2.41262711025161e-06
5.07945486087601e-06
-2.09173707716209e-05
-1.83137846282856e-05
-1.90361570389544e-05
-2.3808073751768e-05
-1.50781790533398e-05
-3.23691707475185e-05
-1.59486411744595e-06
-2.45083097254836e-05
-2.60501336975608e-05
-1.52969907135655e-05
-8.42330793109493e-06
-1.43169543710966e-05
-2.17438942074664e-05
-1.41758124239688e-06
-8.4096634433279e-06
-2.52388989902768e-05
-3.88607471389896e-06
-8.61351807099396e-06
-1.41617091703975e-05
-1.08427790524929e-05
-3.87111720981685e-06
-1.09759885121026e-05
-2.94186490312865e-05
-2.32109643533623e-05
-2.76737850418241e-05
-3.96032036931101e-06
4.07873641801659e-07
-2.79241734812932e-05
-1.08289291152641e-05
-3.34377544488675e-05
-2.79018587361111e-05
-1.87957255133316e-05
-1.59546131487937e-05
-5.18383888360053e-06
-8.0395096029481e-06
-2.29719520659596e-05
-1.47526844914198e-05
-2.57627891654234e-05
-6.5037366560531e-06
-4.29710843654234e-06
2.40944204057857e-07
-2.53010219148951e-05
-1.9365249366835e-05
-2.09860296748094e-05
-1.72547156354934e-05
-1.59432840075422e-05
-1.7148521656367e-05
1.8511613875444e-07
2.28323248427369e-06
-1.43017698449713e-05
-2.54336121759375e-05
1.93222907037906e-06
-2.57874109440346e-05
-1.88323100249979e-05
1.10089013264006e-05
-5.95134667342405e-06
-8.6022480829487e-06
-1.27055048000568e-05
-1.03581393578902e-05
-1.85136681552967e-07
-2.26383462370131e-05
-1.14566157533847e-05
-3.291615632329e-05
-3.082464433078e-05
-1.5818133012542e-05
-1.49848568385401e-05
-2.18222693825358e-05
-2.69972786830598e-05
-1.5983185899968e-05
-2.97016273018986e-05
-1.16946749324994e-05
4.71565040466215e-07
-3.80587613222739e-06
-6.90032625293557e-06
-1.71636520844056e-07
-2.02124420938205e-05
-1.10583334150969e-05
-1.24845773563587e-05
-3.6812848559624e-05
-1.80308424034569e-05
-1.45395800504284e-05
-6.80020212101533e-06
-2.19194600112427e-05
-1.2862301054686e-05
-2.00131983051676e-05
1.17217309255198e-06
-2.24280532188327e-05
-4.12022554489748e-05
-1.51294707477461e-05
-3.50368951177473e-06
-2.60307002000552e-05
5.01402966298668e-06
-1.00284573562104e-05
-3.59964088512969e-06
-2.01144122646207e-05
-3.14766419805815e-05
-1.79253920582929e-05
-5.03589872469133e-06
-3.15388466241262e-05
-2.60183692159079e-05
-1.68531169808037e-05
-2.11583674504e-05
-1.94924099240671e-05
-4.47536392450613e-06
-1.07510421797004e-05
-2.95183595134298e-05
-1.1987495561075e-05
-2.129123390796e-05
-1.97063619365314e-05
-2.79935514348379e-05
-2.27468329990273e-05
-1.39487023301824e-05
-1.83652958128874e-05
-1.09862790910448e-05
-1.38922730373715e-05
-1.02075718224735e-05
1.35021782798073e-06
-1.25747413463343e-05
-1.09901324632658e-05
-3.17734833728684e-06
-1.03575759257339e-05
7.1352953358067e-06
-8.26998023220338e-06
3.00913393338849e-06
-3.28825328201226e-05
-2.83522239647836e-05
-1.65273216021432e-05
-2.81650102468806e-05
7.93228312622981e-06
-1.92480163411282e-05
-2.85917477379147e-05
-1.34727862903679e-05
-2.3601148407733e-05
-2.36150871289198e-05
-1.51186066827407e-05
-1.01002056431073e-05
1.39041079283117e-05
-1.62258333514571e-05
-1.62687821806911e-05
-1.48469909731095e-05
-2.63606106858536e-05
-7.92587196440458e-06
-2.33158195405964e-05
-3.40718267606737e-05
-1.66741644662381e-05
-3.10729268759786e-05
-1.93220616877162e-05
-6.81205373186338e-06
-1.06754943890882e-05
-2.78792804382812e-05
-1.15620763052668e-05
-1.68168815827946e-05
-1.50839273330728e-05
-2.24466805224921e-05
-3.20001543041676e-05
-1.94608744648244e-05
-2.68534797412042e-05
-2.14967493053189e-05
-2.51262474488444e-06
-8.15363043638142e-06
-1.49167319383027e-05
-8.98356218397557e-06
-5.31409415969495e-06
-1.19449332653825e-05
-2.83699222588532e-05
-1.69562751987173e-05
-1.15398711464974e-05
-1.58786990955378e-05
-7.04224554098042e-06
-1.28080298916576e-06
-2.68830982825307e-05
-1.61468428984594e-05
3.70476297365726e-06
1.06454369229014e-05
-3.40726781072653e-05
-1.49446472226057e-05
5.83935028901901e-07
-2.04597679246118e-05
-7.34933811488441e-06
-1.963356998608e-05
-1.39910974766977e-05
-1.05899341736527e-05
-1.54116365362702e-05
-1.09169080342179e-05
-4.32814509049214e-06
-2.00494937245878e-05
-7.82221882454484e-06
-1.69460011509245e-05
-3.59808390563885e-05
-2.40487881695924e-05
-1.48575046402451e-05
-2.20181597060517e-05
-2.46506160402248e-05
-3.25711185392268e-05
-1.58771246022137e-05
-1.38712582257503e-05
-4.36007243388997e-06
-1.06284989524557e-05
-1.05552429510904e-05
-9.33365082058333e-06
-1.65785087124643e-05
-2.10403714873189e-05
-1.32098242777701e-05
-2.21868408577629e-05
-1.65239293405699e-05
-9.50774660011938e-08
-1.76916284578581e-05
-2.2416391425712e-05
-2.22858627855033e-05
-1.42533968902574e-05
-1.21426542490118e-05
-2.9298948590794e-05
-2.23297497943354e-05
-2.40510024821962e-05
-3.29724776823445e-06
2.42741603260381e-06
1.72704229454307e-07
-1.02201046501387e-05
-3.96563537552387e-06
-2.14772571050113e-05
-1.53956429523804e-05
-8.53489213039825e-06
-1.04985020925536e-05
-2.31125648053421e-05
7.38467836734808e-06
-2.51062265418147e-05
-2.79338473917783e-05
-1.930766130037e-05
-1.85130622805535e-05
-1.48350891039271e-05
-1.73225194633004e-05
-1.67500469925026e-05
-2.42982621632606e-05
-8.74894928608158e-06
-3.07537332749944e-05
-2.00435660413713e-05
-1.52713579835145e-05
-2.13382949556355e-05
-1.65872926616851e-05
-8.9317738762006e-06
3.1653447102086e-06
-1.80889372175694e-06
-2.37487883097639e-05
-7.75103932628367e-06
-1.5986589547814e-05
-1.36703710386907e-05
2.60266778620681e-06
-1.1650144545954e-05
-1.0028105205855e-05
-2.5156609967767e-05
-3.82291486209722e-05
-7.38975283567738e-06
-1.52840097982592e-05
-2.87271538323364e-05
-2.42055053115267e-05
-1.80216580750164e-05
-2.00606365442112e-05
-6.41773788374402e-06
-7.66297616886808e-06
-2.06764120251062e-05
-1.98350315783555e-05
-2.87917907807017e-05
-3.76288592928537e-06
-1.28288894733414e-05
-2.00772204158258e-05
-1.26119242978179e-05
-1.00747346289703e-06
-7.14703445454695e-06
-9.00876682425489e-06
-1.50022154409817e-05
-1.97570083310481e-05
-2.86851120712266e-05
-3.20899607653067e-05
-1.22927629512558e-05
-1.50168341609367e-05
-3.82962771127851e-06
-1.75886197941264e-06
-1.27645888026692e-05
-1.0631354838221e-06
-1.2514726020797e-05
4.58937779177647e-06
-6.02102925523387e-06
-1.62913380736051e-05
-9.32604482400048e-06
-1.30822019858546e-05
-1.20896972600178e-05
-1.88358131291893e-05
-2.84661583186723e-05
-5.82643541830221e-06
-2.11765056487433e-05
-8.0076792330896e-06
-3.29711304043578e-05
-3.81934240072506e-05
-4.2575845057304e-05
-1.85731973525833e-05
-3.5746614472249e-05
-2.63894214813127e-05
-2.46584424564566e-05
3.51824238635791e-06
-2.73428525263799e-05
-2.25734393514293e-05
-2.18794462593616e-05
-2.4910265205049e-06
-1.13267335051872e-05
-2.50150836563606e-05
-1.43762122898791e-05
-6.67413134161526e-06
-2.1808800364411e-05
-1.76794785234476e-05
-3.37295570653435e-05
-8.93122994077673e-06
-2.41796541229324e-05
-3.35097320951079e-05
1.05206089905413e-05
1.49981277174435e-06
-3.52554373974709e-06
-3.36999816813995e-05
-3.66751240756133e-05
-9.51260647665589e-06
-8.42123541817585e-06
-3.37725426631383e-05
-5.62498482126816e-06
-1.91520723363658e-05
-8.79322691517449e-06
-1.98475390297703e-05
1.47271184326188e-06
-3.51670729617683e-06
-2.15129126784252e-05
1.93712626501101e-06
-1.05993989693842e-06
-1.31365504150638e-05
-9.71522395629973e-06
-2.38538322208847e-06
-2.26439190109368e-05
-3.5551010726797e-05
-9.00476751739843e-06
-7.0127630882726e-06
-1.99657455027598e-05
-1.62927324149181e-05
-1.60740056598952e-05
-2.35448109212956e-05
-1.57424119001865e-05
-2.88295659626457e-05
-3.71583916857761e-06
-3.35669181037248e-06
2.35940266704507e-06
-3.94071166169466e-05
-1.51550247045748e-05
-1.90397227820511e-05
-1.85482650939017e-05
-6.34936674213352e-06
-2.39922884609183e-05
-2.12954630239642e-05
-1.85829292369267e-05
-2.40796131027009e-05
-4.48804123262373e-06
-1.0809249134627e-05
1.169919466233e-06
-2.73001948657927e-05
-1.36453028271272e-05
-1.28841092288185e-05
-1.83048878429726e-05
-1.79683004021058e-05
-2.98525597870731e-05
-3.15424108865588e-05
-1.81180950822035e-05
3.67575673460685e-06
-2.94497855257057e-05
-2.29576627870592e-05
-7.56578775271337e-07
-1.01819742140439e-05
1.27034001362548e-07
-1.74407417977936e-05
-2.18427997700529e-05
-8.74987647915861e-06
-5.12760399102098e-06
-2.45908962580636e-05
-1.31514732665826e-05
-3.03886113131605e-05
-1.28686993316783e-05
-3.4279589387785e-05
-3.54945579960019e-05
-3.59869754456132e-05
-2.21617138469004e-05
-1.76670350258194e-05
-4.03872399463999e-06
-2.24325840889073e-05
-3.37735864720484e-07
-1.53397579620169e-05
-1.73400045880043e-05
-1.29896560215458e-05
-6.35994185848482e-06
-5.13137648874597e-06
-2.83620053679005e-05
-2.10682674635162e-05
4.37882868765482e-06
-3.32850619176855e-06
-2.10411192737508e-05
-2.53198222496145e-05
-1.85048994468474e-05
-9.30298364696424e-06
-3.65977384474283e-05
-1.74118888877782e-05
2.4280868626519e-07
-3.42669356058896e-06
-9.15118349440756e-06
9.87278943492492e-06
-1.39472437219094e-05
-2.58658834859967e-05
-2.13206011043715e-05
-6.60211884608796e-06
-5.79768039628219e-06
-2.68627104428816e-05
-1.66762184342125e-05
-1.14943679791264e-05
-1.57917066715692e-05
4.18845513619716e-06
-2.37801573410683e-05
-2.02926692946165e-05
-1.11148861928891e-05
-1.91764115405927e-05
-3.11545051781359e-05
-2.40516299443724e-05
-3.4599813404676e-05
-1.5951207594639e-05
-2.06247230599162e-05
-5.03343410089857e-05
-2.97661647320172e-05
-8.11998232077329e-06
-1.3746359294432e-05
-1.46590738821953e-05
-6.28479008744949e-06
-6.16621054972522e-06
-1.87506045374457e-05
-2.42329520950033e-05
-1.57617921816247e-05
-1.46872344259021e-05
-3.97185955304928e-05
-2.82431440182585e-05
-8.46802044254539e-06
-3.24994865003265e-05
-8.15030006913956e-06
-5.64129651497081e-06
-2.33435210285871e-05
-1.26214804819861e-07
1.8256152889026e-06
-1.79955820461679e-05
-1.09846509587688e-05
-2.38706759321536e-06
-1.40437073912378e-05
-1.14116153887167e-05
-7.0259236492358e-06
6.19150553029667e-07
2.0668513732758e-06
-6.65359847258756e-06
-1.28781923724514e-05
-1.66627356565207e-05
-1.17562230176488e-05
-4.09373956442707e-05
-3.2796167383837e-05
-2.93970301942422e-05
-1.7075891230204e-05
-4.15765673813087e-05
-5.74620106765889e-05
-3.42079872980347e-05
-1.24791603094548e-05
-2.78193919527112e-05
-3.00568406084519e-05
-1.58227140777089e-05
3.38914272653319e-06
-1.62068410885286e-05
4.04615036681609e-07
-1.99468787368839e-05
-2.30496747613751e-05
-1.8873928551811e-05
-1.20358244242059e-05
-1.01097252717993e-05
-2.33867609505401e-05
-1.54022567776819e-05
-2.26212050002192e-05
-3.9312085620194e-05
-3.19670590701596e-05
-2.28266323768289e-05
-2.48763112984846e-05
-8.83518209050438e-06
-2.43755523953278e-05
-3.89445441612269e-05
-7.4904849083058e-06
-2.06646657069708e-05
-1.8285404865239e-05
-1.66613179677608e-05
-1.01917460614507e-05
-7.9031370638187e-06
-1.73335916466532e-05
-1.18368644966632e-05
-1.12686968928786e-05
-7.05175161789257e-06
-1.05562647422914e-05
-1.77331725769763e-05
-6.71243962727063e-06
-2.1840327018585e-05
-2.52014170758631e-05
-7.12821846121579e-06
-3.61369468659246e-06
-2.33729302931251e-05
-8.21860143186912e-06
-2.35555389218155e-05
2.19423184669072e-05
-2.72909542425334e-05
-1.33905930883724e-05
-1.57885125615149e-05
-2.20857402160603e-05
-1.27596859072275e-05
-1.27560755790663e-05
-1.13114515743812e-05
-4.93620387578898e-06
-8.81716712117615e-06
-1.04529176549353e-05
-1.99310033770057e-05
-1.69822945054681e-05
-9.59072929994233e-06
-2.50082194036995e-05
-1.21968909264181e-05
-3.44177578412822e-05
-9.51472802384049e-06
-1.75843790990288e-05
-3.77772799981304e-05
-7.02883684770152e-06
-6.40979324099912e-06
-3.63439561491205e-05
-1.30272756156363e-05
-1.16658692394775e-05
-1.40655504913057e-05
-1.89459177781903e-05
6.30062116941317e-06
-1.39740660657021e-05
-1.9774299303127e-05
-1.63650588835211e-05
-2.8976707507182e-05
-2.72232198672054e-05
-3.29444665813733e-05
-2.44619581578994e-05
-2.64755104873586e-05
-2.68615746025859e-05
-2.68462380492194e-05
-4.48834271159468e-06
-4.11685000390408e-05
-1.3918216358303e-05
5.36766093750617e-06
-1.37094941188923e-05
-2.1608679037728e-05
-8.98975547342596e-06
-2.89824627803799e-05
2.56426364564822e-06
2.88312196235598e-06
-2.20946515424742e-05
-3.27267499393814e-05
-1.76502511642783e-05
-3.02365404119164e-05
-1.94516214260396e-05
-1.48856581798667e-05
-3.00249155426984e-05
-1.90358484563381e-05
-2.04414492080653e-05
-2.16583072241715e-05
-8.65509944867394e-06
-1.27231468519771e-05
-1.89681124061356e-05
-1.02197541151615e-05
-2.22523865957913e-05
-2.21734991477331e-05
-1.63606195584557e-05
3.64379290580975e-06
-3.50459356038207e-05
-1.90697725209727e-05
-4.48601530987635e-06
-1.032225762919e-05
-2.39300158590611e-06
-1.99160812439914e-05
-1.02597496833842e-06
-6.16756734549245e-06
-1.738685338514e-05
-1.61152173528772e-05
-1.4983346175047e-05
-9.89819773063823e-06
-2.5260878470418e-05
-1.23168621612735e-05
-1.54859578110702e-05
4.07457833426406e-07
