# Supplementary material for: Research on computational propagation and identification of mine microseismic signals based on deep learning
Source: PLoS One. 2025 Oct 22;20(10):e0334641. doi: 10.1371/journal.pone.0334641 (PMC12543183; doi:10.1371/journal.pone.0334641)
Supplement: S9 Data — (ZIP) [file pone.0334641.s009.zip › 000101100000417.xlsx_0.txt_24.txt.txt]

-1.49549026122326e-05
-3.31109475941238e-05
-1.38425886847477e-05
-1.39926863019377e-05
-3.0616806181735e-05
-8.34683907871955e-06
-1.81414720381723e-05
4.40260492574201e-06
-3.20208393204241e-05
-3.03040818688768e-05
-1.53965353720464e-05
-2.2163795303921e-05
-9.01695480266066e-06
-1.38016897122512e-05
-4.99128107203409e-06
-7.39519709474952e-06
-1.32246442392426e-05
-5.58842588822606e-06
-1.8150634598422e-05
-2.81917043252614e-05
-2.12511431552055e-05
-2.52969840856016e-05
2.76965888149055e-06
-2.14223420574858e-05
-1.47667543043021e-05
-2.154253427337e-05
-2.72159775076111e-06
-1.47479911446557e-05
-3.05552644447919e-05
8.97449808951217e-06
-1.24709971151989e-05
7.232118850471e-06
-8.12239412996232e-06
-1.55213512824798e-05
-6.99623367089344e-06
-8.16236693774039e-06
-1.15087423711534e-05
-1.770110092255e-05
-2.00461355575866e-05
-8.06105669760128e-06
-3.43114385434128e-05
-1.55434086731167e-05
-2.47483954179482e-05
-1.29635464064929e-05
-1.44012265879617e-05
-3.2879602218335e-05
-1.9617222536203e-05
-5.46735984817716e-06
-6.56754778382945e-06
-1.06316951458756e-05
-1.43301035013871e-06
2.23250145493996e-06
-2.04474607074908e-05
-4.55996849662014e-06
-2.22835901729271e-05
-1.37856562797384e-05
-7.9493329549375e-06
1.43543833032476e-07
-2.50709284210724e-05
-1.96940554349479e-05
-2.90173366177017e-05
2.15014170180876e-06
-1.74074572806425e-05
-2.67653107649028e-05
-5.13509878912849e-06
-3.01607350896834e-06
-1.85696631376982e-05
-4.51975214425238e-05
-9.90674532127789e-06
-2.61368957015437e-05
-2.62589768874015e-05
-1.02381484512021e-05
-2.60733961902042e-05
-1.9320519002489e-05
-2.09037655764203e-05
-2.0671416046106e-05
-2.75922211576971e-05
-1.88720668063758e-05
-2.58676957608879e-05
-2.59155327092741e-05
-9.63171402838174e-06
-2.73150952278361e-05
-2.63969288645974e-05
-2.37507629896033e-05
-1.64005266961663e-05
-2.08830817977349e-05
-8.09071674719856e-06
-1.50258054975153e-06
-2.10561254179101e-05
3.19671850022265e-06
-1.30685161563048e-05
-1.10155983966266e-05
-6.67921462030215e-07
-1.66538540090982e-05
-3.09870892336478e-06
-1.37771333304435e-05
-1.2180759167973e-05
-3.26747353918268e-05
-2.92755950417904e-05
-1.22885324615248e-06
-1.83636521923742e-05
-8.68862862922854e-06
-3.19592962592775e-05
-1.30751077158056e-05
-1.25199804620825e-05
6.92734982058656e-07
-2.23833666795189e-05
-4.25393840920532e-05
-1.68466632465969e-05
1.07204760579397e-05
-4.98686606310655e-06
-2.13820385292876e-05
-2.25754130885612e-05
-1.69147857449696e-05
-8.37945309571512e-06
-1.54157217379048e-05
-2.24502805809449e-05
-3.89711592222747e-05
-3.12353211331643e-05
-1.37661826610177e-05
-2.30195218955038e-05
-1.4457858915451e-05
-1.383475448055e-05
-1.35165944336653e-05
7.36870467891392e-07
-1.72396033214676e-05
-6.48765654772118e-06
-2.57115527378043e-05
-3.72014807161908e-05
-1.58052299417324e-05
-1.26685823678753e-05
-8.47985638578046e-07
-1.22941275964106e-05
-2.41777631467789e-05
-2.77297533495746e-05
-2.08172006402848e-05
-2.76580221239921e-05
-1.4808797579476e-05
-3.08803998305828e-05
1.69475098214871e-06
-2.08886596067061e-05
-2.55408264517445e-05
-1.9214667128044e-05
-2.59849414074249e-05
6.53623420186862e-06
-1.74656185100691e-05
-1.61769654391931e-05
-1.91598986058844e-05
-1.13506552662166e-05
-2.42633552684016e-05
-7.86523257978762e-06
-9.27751277178755e-06
-2.9136277250588e-05
-6.96357813806044e-06
-1.38614937104724e-05
1.66159706699122e-06
-3.5408679133006e-06
-2.00221929624598e-05
-2.93595531565816e-05
-2.24464839751378e-05
-2.65696127313714e-05
-1.98822408726236e-05
-2.10403565827575e-05
-3.1344668119979e-05
-1.04940015820482e-06
-2.48687752109931e-05
-2.50892860504201e-05
-3.13160036044791e-05
-1.63798988733353e-05
2.81530260686703e-06
-6.45852079589583e-06
-1.63143851340034e-06
-9.53074841087738e-06
-2.14831663673124e-05
-7.5318125209048e-06
-8.74738844407711e-06
-1.41305203820818e-05
-9.38382095279869e-07
-2.35443509857411e-05
-1.14164355902697e-05
-6.7425999252096e-06
-2.93930282106831e-05
-3.10503009186744e-06
-2.40967638569398e-05
-2.30217736900878e-05
-2.20950753918537e-05
-1.37159224044997e-05
-7.9288640019974e-06
-8.70532876933921e-07
-2.80499500354484e-05
-1.71884900665068e-05
6.68994081975536e-06
-7.14942450694301e-06
-2.06107492825692e-05
-2.47383895357631e-05
-2.18365832568851e-05
-9.57106584472061e-06
-1.29596435346404e-05
-8.63536047459086e-06
-2.60256127886613e-05
-7.81531753307936e-06
-1.67635308286521e-05
-2.09481835879755e-05
-1.05962619159376e-05
-2.16148491803978e-05
-2.31601250395007e-05
-3.2526325923662e-05
-1.24169708437957e-05
-1.48578479632525e-05
-1.26348460326756e-05
-1.79134494261181e-05
-1.27037344287578e-05
-8.96634109820585e-06
-2.22224468176077e-05
-3.02363950487286e-05
-1.8433654491598e-05
-3.71735802248978e-06
-1.43760991839929e-05
-7.29596127537831e-06
-1.43902118194793e-05
-2.87642950482237e-05
-2.32155457831091e-05
-1.94826025045935e-05
-1.33646603662359e-05
1.2464292595944e-05
1.29576766089357e-07
-2.28104412915434e-05
-1.97291523522086e-05
-3.19446123586968e-05
-1.78002928462226e-05
-2.71059554720523e-05
-1.29667914295493e-05
-8.342687432913e-06
1.61636401940729e-06
-2.70821958478297e-05
-2.10963379465262e-05
-3.0206586835559e-05
-1.29232426818485e-05
-1.74136028477989e-05
-2.58859629856548e-05
-7.32170213849244e-06
-1.51848273340664e-05
-2.82998258918763e-05
-1.84137899974927e-05
-2.83951227011963e-05
-1.84821456705817e-05
-5.45047498360312e-06
-3.84728844032061e-05
-1.34938439955536e-05
-2.12996317144453e-05
-3.57538631116024e-05
-1.76908861652189e-05
-1.75745837022416e-05
1.44702288159677e-06
-1.71407640377011e-05
-8.13281717496219e-06
-1.10062080328743e-05
-1.61922447499908e-05
-2.42507398960905e-05
-2.00969179290624e-05
-2.30845121132839e-05
-1.31536781181474e-05
-8.53951728819774e-06
-2.58514645742797e-05
-8.92217138484913e-06
-2.5231153534971e-05
-1.69081352938025e-05
-1.10447663008244e-05
-2.76165484645497e-05
-5.37494931920503e-06
-1.23824551721518e-05
-2.457877503044e-06
-1.44692386326767e-05
-1.76818480027808e-05
-2.66478132246212e-05
-2.62565434701155e-05
-7.89340887481312e-06
-2.090633963049e-05
-1.32754169203293e-05
-1.60331041749515e-05
-3.25862992454432e-05
-1.45810146452632e-05
-1.48893258058169e-05
-9.27538731704772e-06
-1.41467616959765e-05
-3.37342054082839e-05
-7.7850410963199e-06
-1.71185223250118e-05
-1.35516695365301e-05
5.09923039505259e-06
-1.76236799109974e-05
-1.68110939176266e-05
-3.54601485359865e-06
-2.44869013639265e-05
-2.148286891471e-05
-1.64905141044712e-05
-2.38816804530784e-06
-2.07966284367258e-05
-1.78444556325484e-05
-1.23006318323722e-05
-1.4176597093261e-05
-2.05264741656576e-05
-2.38318573442381e-05
-8.92718660605506e-06
-1.83207166555033e-05
-2.19511398785483e-05
-1.67626505775468e-05
-1.06849481974406e-05
-1.83564661299451e-05
-1.57382520451117e-05
-2.07347385287359e-05
-2.36983408685607e-05
5.94480131931585e-06
-3.22434824483631e-05
-8.07653230699708e-06
-2.62849014786837e-05
5.4989859129984e-06
-1.90632229108814e-05
-1.03451635799789e-05
-3.9397497257604e-05
-1.39158153773996e-05
-2.62231681099702e-06
2.30302154388637e-06
-5.51336178256726e-07
-1.65567829952339e-05
-6.68562386396299e-06
1.08308120265686e-06
-1.43966688918406e-05
-1.04944292060818e-05
-1.8820844347587e-05
-6.80495730497255e-06
-1.75037215094779e-05
-2.03250111440418e-05
-2.10629612923139e-05
-1.59015124129817e-05
-2.45833002887443e-05
-1.00146388049482e-05
-1.93917992117587e-05
-2.67836215608891e-05
-2.61047649354607e-05
-2.18521828373335e-05
-1.71328721243274e-05
-3.08446971914468e-06
-1.89808990362632e-05
-1.65683202429993e-05
-2.11766231055839e-05
-2.8009558044684e-06
-2.9542947610842e-06
-1.25875647383816e-05
1.75697307569307e-06
-1.50174993483003e-06
-8.98099847242607e-06
-3.53107059980213e-07
3.25739855509737e-06
1.75167558380771e-06
-2.84801711543034e-05
-2.44998615453325e-06
-3.14256001800364e-05
-2.70398700661578e-05
-2.51049080138012e-05
-1.97654455553021e-05
-1.14586807593159e-05
-1.64982998874227e-05
-3.25830943128697e-05
-3.16843143108947e-05
-2.42941739669512e-05
3.29077129612121e-07
-9.77114878881811e-06
-2.44592043519103e-05
-2.07040625986292e-05
-4.75133319596111e-06
-2.23091037069041e-05
-1.91408388102564e-05
-1.01320919457466e-05
-4.07832349529092e-06
-1.74187313257259e-05
-1.55160523722971e-05
-5.56851267441029e-06
-1.30527499532302e-05
-2.46815711456119e-05
-2.55949209722608e-05
-1.81017992226198e-05
-1.91732121554523e-05
-2.65034546526017e-05
-2.42714547437939e-05
-2.10500067288419e-05
-2.69993617437528e-05
-1.87111431945822e-05
-1.23423902540677e-05
-1.39005602526707e-05
-1.5366994171364e-05
-9.88345455651651e-06
-7.34472042457657e-06
-2.19016845458897e-06
-2.12317608384163e-07
-2.57858792387718e-06
-5.35974428851897e-06
-2.23390724683825e-05
-1.51705095292428e-05
-4.50494609764886e-05
-1.77576346789526e-05
-2.76214734602472e-05
-2.56739073750105e-05
-1.55338015290561e-05
-1.64236488731547e-05
-2.75270326544267e-05
-1.31780655507343e-05
-1.21664700477379e-05
-8.00682435873564e-06
-2.13535681950371e-05
-2.22896716570652e-05
-2.52040058837057e-06
-1.72574763545591e-05
-1.03716606598998e-05
-9.03396552934539e-06
-1.17957535666171e-05
-7.23676032287014e-06
-1.14380332568442e-05
-3.0736227146555e-06
-8.36557771764903e-06
-1.25245983306111e-05
2.78862056430976e-07
-6.96002284184726e-06
-1.27946369017879e-05
-1.75211388937889e-05
-1.66728231179529e-05
-3.63531631492097e-05
-2.05160173919548e-05
-2.88653333504533e-05
-4.64986103094177e-06
-1.1542278557819e-05
7.08788166471358e-06
-1.04568504550662e-05
-1.37541127028385e-05
-5.92198501659397e-06
-3.65725531709726e-05
-2.17217615882485e-05
3.00028308699305e-06
-1.46409194506625e-05
-2.21231273899275e-05
-7.55004924978273e-06
-5.20810772106196e-08
-2.82601891154413e-05
-2.00944713544681e-05
-1.45029583348759e-05
-2.06130443221884e-05
-2.11361434558957e-05
-3.08379494468259e-05
-1.86483284927254e-05
-2.26032076105163e-05
-6.25085588848908e-06
-1.50141634544743e-05
-1.62483122900459e-05
-2.0495606334923e-05
-1.97591563526039e-05
-2.05614315827957e-05
-1.7469484375407e-05
-1.67123663181648e-05
-8.67419392235438e-06
-3.06553600002553e-05
-7.41015754760184e-06
-1.69884327385082e-05
-8.35250999281594e-06
-2.72058240211434e-05
-2.25990284771714e-05
-2.85725244143283e-05
-1.36605439331817e-05
7.11521778144428e-06
-1.04575138528881e-05
-3.34295652348274e-05
-3.33054537418128e-05
-2.15679974043029e-05
-1.5789450757431e-05
-8.14034911935572e-06
-1.603523000404e-05
-1.89139041604557e-06
-1.51682940243177e-05
-2.86454651821281e-05
-1.14663951854375e-06
-1.72087539064582e-05
-8.20622429586444e-06
-1.5593360809071e-05
-3.22711160774057e-05
3.75439446006938e-07
-1.35754175286062e-06
-1.1934143677965e-05
-1.29742318607826e-05
-2.7825719258901e-05
-1.19448354143355e-05
-1.17359125337086e-05
-1.03030816704039e-05
1.54106739681488e-06
-7.75263011007342e-06
-6.5076186696487e-07
-2.5901047617644e-05
-1.2181535998585e-05
-1.00831524589187e-05
-1.75940905374146e-06
-1.68768398398151e-05
-2.97872753303856e-05
-7.50787624720767e-06
-9.75841687355825e-06
-2.39136504263776e-05
-1.05451180859982e-05
-2.14220423041151e-05
-7.30618170750724e-06
-1.60317596722039e-05
-4.11099144290574e-06
-1.45824016690441e-05
-2.3361697965002e-05
-1.76196951370135e-05
5.54228262700133e-06
-1.68456969713764e-05
-3.08794133471168e-05
-1.15225348009668e-06
-1.83874996804083e-05
-1.66308565524805e-05
-1.3052281832475e-05
-1.63232795819428e-05
-2.13393785705624e-05
-1.04536823118093e-05
9.89039940392436e-07
-2.53516534853081e-06
-2.78322730855607e-05
-1.63478478514929e-05
-1.3370501131714e-05
-1.81283739431781e-05
-2.20849478511366e-05
-1.11602470038653e-05
-1.99545294127838e-05
-6.41886083644679e-07
-9.47755062434343e-06
-1.89079429239505e-05
-3.1229597649262e-05
-2.16148422886299e-05
-2.77618107795553e-05
-2.10260526408185e-05
-4.18425465743498e-05
-1.91142404070964e-05
-1.54245788141548e-05
-5.87653616894351e-06
-6.69641409681732e-06
-2.31931643808586e-05
-2.63374782520345e-05
-1.30279842462629e-05
-3.05876276198931e-05
-1.27395759182718e-05
-1.31346269157845e-05
-6.620988072305e-06
-1.37262810442227e-05
-3.10782544622604e-05
-2.83495547100643e-05
-1.50406917067485e-05
-6.84185843161663e-06
-3.00082686538065e-05
-9.98102315950357e-06
-8.51061706178871e-06
-2.08133463774213e-05
-2.69733810353352e-05
-1.69667141163846e-05
-3.13799500440007e-05
-1.20153162229738e-05
-1.54169299467196e-05
-8.27494014686875e-06
-9.51679808695638e-06
3.16919447980439e-06
-1.27079292074784e-05
-2.31856115533477e-05
-2.8473439153617e-05
-2.87157610176081e-05
-1.41831235421517e-05
-4.36760895850799e-05
-3.31680466539152e-05
-2.99802893924675e-05
-1.82295385584098e-05
-6.21756521813855e-06
-1.96390879013187e-05
-6.63827956545884e-06
-1.82698546714855e-05
-8.72770526300734e-06
-1.45294281029259e-05
-3.92817380622519e-06
-1.17810435433024e-05
-2.0427076685794e-05
-1.77958760351945e-05
-1.51580483934738e-05
-2.11353295991608e-05
7.73795195644033e-06
-1.16143444451249e-05
-2.33535886333975e-05
-2.40752952737778e-05
-2.06329557541754e-05
2.2485925201776e-07
-7.63433784831231e-06
-1.89855347019491e-05
-1.97488335530152e-05
-2.11700220888823e-05
-2.42603728015498e-05
-2.03539169355585e-05
-8.89526835909233e-06
-2.85751603043386e-05
-2.49650953474326e-05
-5.33574257315298e-06
5.93656668595228e-06
6.25007468702838e-06
-2.34320178158027e-05
-9.60568478025936e-06
-2.89391559286949e-07
-9.34293371048923e-06
-2.28917844529999e-05
-8.39292152277183e-07
-1.17356701360977e-05
-2.45761861175008e-05
-2.1571027767359e-05
-2.04592658981549e-05
-1.89560135242696e-05
-1.95833419382991e-06
-2.78933584327198e-06
-4.86562802828197e-06
-7.6268272593343e-06
-9.21261875883325e-06
-1.6764172490345e-05
-5.41728006641929e-06
-2.92840309226569e-05
1.1471918327394e-05
-8.94413302433715e-06
-1.34040023464046e-05
-2.15685064770365e-05
-1.65164024421116e-05
-1.10125445028977e-05
-1.08901129042862e-05
-2.88510770582457e-05
-7.58533110001903e-06
-2.63583339685467e-05
-9.89965342605425e-06
-1.89947500480677e-05
-1.81923556832718e-05
-1.97480422361618e-05
-7.49892317476627e-06
-3.21046116472077e-06
-6.31690741053791e-06
-1.09500091770686e-05
-1.26970967855726e-05
-1.44611532501148e-05
-3.9765263121881e-06
-7.09378052533501e-06
-2.28768010355353e-05
-1.40522425616133e-05
-2.68533950368866e-06
-1.69946228747021e-05
-1.94245665182057e-05
-1.58571591914693e-05
-1.43786820287513e-05
-1.62417367462133e-05
-2.41522940262021e-05
-1.72277637096107e-05
-6.52018212811415e-06
1.89951628665161e-06
-1.83500511139537e-05
-6.85092768420059e-06
-1.56046040709901e-05
-2.10481684325924e-05
-7.74996520724456e-06
-5.03107255889631e-06
-4.07530803782016e-05
-3.0948411919804e-05
-1.9084127489446e-05
-4.75701429131429e-06
-2.34565054722888e-05
-1.10884323638409e-05
-1.33527926716114e-05
-2.19285436461941e-05
-1.40551002025833e-05
-2.46898222049557e-05
-1.00624393010135e-05
-3.0955856968121e-05
-2.41629618980747e-05
-5.135885564233e-06
7.35972998595381e-06
-1.0190863977337e-05
-7.13437825512608e-06
-1.47073174160741e-06
-1.45456682387822e-05
-1.72787344167136e-05
-8.66562291291846e-06
-7.02502235871082e-06
-3.33634361028633e-05
-1.41313772111634e-05
-1.41261861854707e-05
-1.56992728970287e-05
-7.00642792483472e-06
-3.21177231983183e-05
-1.24694034335347e-05
-7.5091124899248e-07
-2.49603911135157e-05
-1.62930391880914e-05
-1.38287327813e-05
-1.5878501149846e-05
-1.11272369302422e-05
-9.15308098819642e-06
-2.57648771822778e-05
-4.86389392183902e-06
-2.75987672892918e-05
-2.31695968908396e-05
-8.86495731656502e-06
-1.33439324681085e-05
-6.05692276536283e-06
-9.43376347133604e-06
-1.32296203049618e-05
-6.78689473498206e-06
-1.27664140542159e-05
-1.93536823814682e-05
-3.39052834095065e-06
-6.11247930650932e-06
-1.5828062726064e-05
-1.53020782354107e-05
-1.21885942320392e-05
-1.32976099353891e-05
-2.55930972564631e-05
-2.19260288112348e-05
-5.68631693902586e-06
-3.0306956833427e-05
-3.00597805654903e-05
-1.84180803797841e-06
-1.76939199864081e-05
-5.32914347097563e-06
-1.2320454908528e-05
-6.86812430144958e-06
-7.02091875701173e-06
-9.27657695549976e-06
-1.07751549287011e-05
-1.9597940652131e-05
-4.27829300931966e-06
-2.22199331319401e-06
-7.83029915604385e-06
-2.51634773484329e-05
-1.27982640890327e-05
-1.02238395474631e-05
-1.72067327546986e-05
-5.0009022368469e-06
3.1155372339131e-06
-1.21314198985885e-05
-4.15593162207987e-06
-2.76992075835019e-05
-2.50208453443906e-05
-1.4093344197574e-05
-1.05113634726781e-05
-1.78676309058392e-07
-2.0013850159801e-05
-1.70600131081983e-05
-6.36941413097353e-06
-1.77337799915515e-05
-1.21115280307151e-05
-1.53404749928034e-05
3.30764314029383e-06
-2.18635523432596e-05
-3.09800149221895e-05
-2.1108064207655e-06
-1.85027495799217e-05
-3.17926261295182e-05
-1.12953649667143e-05
-3.62303191084057e-05
-1.62384076454363e-05
-8.13333308702556e-06
-8.11436680057514e-06
-1.5036877685408e-05
-1.75794132040249e-05
-3.53906983018092e-06
-1.41917030807834e-05
-2.51042943919706e-05
-1.16874583903161e-05
-1.58760031405342e-06
-2.05968282444294e-05
-1.06731371887058e-05
-3.08520859832193e-05
-1.48068744523666e-05
-1.44125556478621e-05
-1.23983032186748e-05
-3.09771914931555e-05
-2.46530424901108e-05
-2.85517229385818e-05
-3.17707774981081e-05
-1.77055186502248e-05
-2.84342171015469e-05
-2.19358386453095e-05
-2.26613933291535e-05
-2.53118851315018e-05
-2.81666065057957e-05
-7.40839089641466e-06
-3.41556384151597e-06
-1.10447707712893e-05
-1.48029261567119e-05
-6.66634211138178e-06
-3.44979102886293e-06
-2.56597882252979e-05
-2.11096959188018e-05
-1.36821569297701e-05
9.20301149900056e-07
-1.04359325032677e-05
-1.4605887079453e-05
3.68545284327657e-06
-1.3649254889756e-05
-1.23216955161858e-05
-2.46182350565542e-05
7.58000587724305e-06
-1.52097465616478e-05
-2.69377083926662e-06
-1.66261546607076e-05
-1.7675164652716e-05
-2.67415386003041e-05
-1.59264665241615e-05
-4.65340827285983e-06
-4.07648591146056e-05
-2.86292551708831e-05
-4.95512950476688e-08
-2.67711680335366e-05
-1.33788734441089e-05
-1.79546208260284e-05
-1.16371978694828e-05
-1.85022677047285e-05
-1.75937699719776e-05
-1.28522337616205e-05
-1.49728513168402e-05
-4.88584205240681e-05
-1.18973082482511e-05
-1.47177100007031e-05
-2.16463129517257e-05
-3.04280954636305e-05
-2.54872718019789e-05
-7.85630723546385e-06
-2.8974629301768e-05
-3.3523092247188e-05
-2.65599581129344e-05
5.30572573537029e-06
-3.43367443584692e-06
-1.24012522013519e-05
2.2462156470469e-06
-2.65595462162607e-05
-1.01941426364616e-05
-2.27720462585721e-05
-1.85505346711742e-06
2.3650849620854e-07
-2.24531515557803e-05
-1.49632837777732e-05
-1.09350132543614e-05
-3.34117343927943e-05
1.15534889908918e-05
-4.7185374205208e-06
-2.68239257943686e-05
-5.25701467789303e-06
-8.344925668221e-06
-1.8786896414905e-05
-2.61558289026754e-05
5.01408006325553e-06
-2.52995095587542e-05
-1.77709578609979e-05
-2.69333563503692e-05
-3.46062004007367e-05
-1.48339307067863e-05
-1.82033812936285e-05
-2.50659662140231e-05
-2.75216870879984e-05
-2.08198665667692e-05
-2.8498917243587e-05
-1.32879757223225e-05
-1.0667839350425e-05
-2.55678019995472e-05
-2.4934519404928e-05
-1.17958449868215e-05
-2.47357512490573e-05
4.43216668269971e-06
-1.47943193110065e-05
-2.57748014851756e-05
-7.22849608665636e-06
-3.01671893118467e-05
-2.2821308758193e-05
-1.5109901345499e-05
-3.19136451803387e-05
-2.90331146216732e-05
-2.26703045600227e-05
-6.1361832010222e-06
-9.63750689736323e-06
-3.37607363865142e-05
-3.76470150557884e-05
-2.04352055820685e-06
-5.68100205465684e-06
-2.23944902555181e-05
-1.88255304794949e-05
-1.33029813608714e-05
-1.44176940238584e-05
-1.74479195224048e-05
-2.79940791526157e-05
-1.36441340617675e-05
-7.52851582863671e-06
3.63386818827253e-06
-1.63245496822132e-05
-5.22823922283994e-06
-7.01897361081496e-06
-6.9258652557464e-06
-2.42662399996267e-05
-1.39099707531763e-05
-1.94464253146372e-05
-1.4473069705383e-05
-8.21705794493594e-06
-2.18792274042839e-05
-2.05110560696285e-05
3.86340943915256e-07
-1.77102374226716e-05
-4.47913248337094e-06
-1.42223984373977e-05
-1.0647356515855e-05
-9.5520672213721e-06
-2.33755971944971e-05
1.92682264552927e-06
-9.8452714826148e-06
-2.49304545432483e-05
-1.3054538421339e-05
-2.32259052094247e-05
1.13777606856755e-05
-1.33466091585067e-05
-9.5884561382099e-06
-1.43666133375473e-05
-7.02861147121068e-06
-1.43424595137495e-05
-1.95232724816108e-05
-2.92166660804421e-05
-1.09823894752893e-05
-2.06059075707716e-05
-1.77360897641628e-05
-2.85171748251855e-05
-3.59754960619607e-05
-2.33294252594632e-05
4.89490379812201e-07
-1.34532382950512e-05
6.94150186254623e-06
-3.00149481459596e-05
-1.30162652407136e-05
-2.57195137399232e-05
-2.77769348360726e-05
-1.61082875922413e-05
-2.70046972497191e-05
-9.79618062271782e-06
-1.06670605639711e-05
-1.83447613468738e-05
-1.17724188157796e-05
-1.60755670547476e-05
4.05215926555684e-07
-2.06244299418408e-05
-2.39734019715059e-05
-1.70238013201955e-05
-3.06264914914963e-05
-3.65355062303672e-05
-3.10521908678218e-05
-1.5491335187021e-05
-2.69252187347346e-05
-1.79369275586602e-05
-2.88100379204901e-05
-9.09045816520041e-06
-7.89003831976011e-06
-1.67462792341354e-05
-3.61434469146662e-05
-7.51692714345213e-06
-1.3861604273857e-05
-7.33919751790949e-06
-1.50429535469252e-05
-7.01975009255203e-06
-2.72311331431876e-05
-1.65602572952859e-05
-2.95263268141328e-05
-1.75608432000072e-05
-1.0563192039447e-05
-2.27565054942341e-05
-9.52134008815152e-06
-1.34210894419247e-05
-1.54569532217134e-05
-1.23897173298697e-05
-2.38058537163337e-05
-5.61674824225307e-06
-2.30798290519268e-05
-9.75655804375338e-06
-2.038369494467e-05
-1.4562372489039e-05
-1.79795846112952e-05
-1.16332981940727e-05
-2.74094257119568e-05
-3.84784902195476e-05
-1.53106629552737e-06
4.71445070267618e-06
-2.01824997854685e-06
-1.25618601544493e-05
1.90405126023071e-06
-1.54977188014769e-05
-2.99979718132474e-05
-1.30937690665531e-05
4.29360554193631e-06
-1.68882246504445e-05
-3.14041149188012e-05
-1.68156531910966e-05
-5.09215978738628e-06
-1.05767819266225e-05
-2.13653980327138e-06
-3.42217523674463e-05
-4.38949728468572e-06
-1.38286877438008e-05
-1.63537379040315e-06
-3.1744658553987e-05
-1.31746625484204e-05
-2.73267579188811e-05
-1.17767487184333e-05
-3.12336345950048e-06
-1.27029451774479e-05
-1.35162085606634e-06
-1.85814425206314e-05
-1.59205388229073e-05
-1.59336787362656e-05
-3.80159228134399e-05
-1.16858410240323e-05
-1.02614132595257e-05
-2.32084406149683e-05
-1.1326115724653e-05
-1.93926116970054e-05
-7.94795445511963e-06
-2.65732936141871e-05
-1.76663454746947e-05
-1.15582276292485e-05
-9.53069465066289e-06
-6.83614315249739e-06
-3.09930243859364e-05
-1.84280718560972e-05
-1.28497377906298e-05
-2.54605811893255e-05
-2.33661428858336e-05
-3.21079965324661e-05
-4.4794213501732e-06
-1.83466122014748e-05
-1.75456442991582e-05
-1.64190557578422e-05
-3.86508904862117e-05
-1.58359879648307e-05
-1.0644308778887e-05
-5.53699791589951e-05
-7.87398592077593e-06
-1.34659293495493e-05
-7.04847465114064e-06
-1.00457120112957e-05
-1.84036649146864e-05
-2.00350464932096e-05
-1.75876920742739e-05
-3.09073855991286e-06
-8.78317511159498e-06
-1.70141866984393e-05
-1.23159486855988e-05
-1.01219103173041e-05
-1.2594110165499e-05
-5.85942828803691e-06
-8.55633298937039e-07
-2.69709399897965e-05
-2.38787592307413e-05
-6.99989710469617e-06
-9.94895359534447e-07
-1.96786281207021e-05
-2.4196951780829e-05
-3.26739607433108e-05
-1.18312589262339e-05
-9.02014587610014e-06
-2.78870470505153e-05
-2.62588637410999e-05
-5.57790531954615e-06
-1.87598809106415e-05
3.57076076344823e-06
-2.5170760412143e-06
4.77220033780586e-06
-1.25151911300411e-05
-2.10759968908943e-05
-8.45194928691259e-06
-4.53927503431331e-06
-1.50617858268399e-05
-1.35916035773779e-05
-2.24472085221772e-05
-1.74708547988482e-05
-3.59304265331998e-05
-3.32676806121937e-05
-3.07879530388051e-05
-1.89553286771923e-05
-3.64280465266159e-05
-1.86676806149437e-05
-1.22354436072059e-05
-1.53005690318928e-05
3.03952381830006e-06
-1.29109233504367e-05
-7.14598692088502e-06
5.38877770672056e-07
-3.92996193992635e-06
-7.38521544668268e-06
-2.61511217513776e-05
-2.96328450088614e-06
-2.92147976290584e-05
-1.2584455566715e-05
-8.84125127826264e-06
-1.97351681649175e-05
-2.82281915444508e-05
-1.49826881700324e-05
-8.69930086579396e-06
-6.27911764144311e-06
-1.20373947052373e-05
-1.60129981716581e-05
-3.49120144842293e-05
-2.23518568464634e-05
-1.3105577757564e-05
-2.33070674288812e-05
-1.56842736239231e-05
-8.39379819351118e-07
-1.74222659054057e-05
-2.923384513847e-06
-2.95208815621186e-05
-2.43816753327148e-05
-2.28327355097361e-05
-1.95455142411318e-05
-1.39411331978707e-05
-6.28624464320801e-06
-2.40937102235339e-05
-3.11225643028209e-05
-6.70161393433677e-06
2.03500627970814e-06
-2.99162144386711e-05
-2.73911460492494e-05
-2.86867208259775e-05
-1.41054688734592e-05
-2.73094652041357e-05
-9.22781211573658e-06
-1.84207673775509e-05
-9.38225422295992e-06
3.88180194188962e-06
-1.01574496842526e-05
-1.28005760495609e-05
-1.95279628825479e-05
-2.5577063192569e-05
-7.30845005092342e-06
-1.01078307793189e-05
-2.25871416065631e-05
-4.16936502467777e-06
-1.12577024683779e-05
-5.79816813497669e-06
-1.32302568116618e-05
-1.81962680364027e-05
-1.62930980383865e-05
-2.78152258593885e-05
-4.49154096005583e-06
-1.46683388313993e-05
-8.90513351348528e-06
3.87901652930171e-06
-2.98941163935032e-05
-1.18661016478873e-05
-1.79716844586579e-05
-2.5980379452076e-05
-1.71202218805472e-05
-2.09904951687517e-05
-1.08173113674963e-05
-1.05236619362925e-05
-1.45717372863319e-06
-1.85792352544122e-05
-4.65998326084514e-06
-7.64712903130034e-06
-2.62116227528985e-05
-1.30763841398157e-05
-1.29425777443925e-05
-3.24302630485843e-06
-1.6471160203977e-05
-1.97620499699611e-06
-2.50598942901896e-05
-1.03221007196031e-05
3.93592253295798e-06
-2.41159802776846e-05
-3.2249634490481e-05
-1.8528972348553e-05
-7.78518179607305e-06
-8.21997658894852e-06
-4.96006970857275e-06
-2.09762278361433e-05
-1.068245827254e-05
-1.23377155683187e-05
-9.33288734072872e-06
-7.32432507874751e-07
-1.17203020074082e-05
-1.7374368809487e-05
-2.03125418179087e-05
-1.44411744477736e-05
8.46698643593321e-06
-6.53677419500228e-06
-1.96364977445117e-05
-2.35608544072976e-05
-1.66980437716271e-05
-1.15175552488863e-05
-1.23132109124761e-05
-1.80540480194385e-05
-8.59411021047023e-06
-4.18719323215638e-06
-2.81209307684883e-05
-2.49219763926689e-06
-3.00458593327786e-05
-4.65768212026988e-06
-1.80488467176635e-05
-1.63400597089494e-05
-2.19873538384109e-05
-7.73626078922804e-06
-1.16601001935328e-05
-3.49407090011642e-05
-1.57631816285127e-06
-1.01272327083423e-05
-2.97900564365151e-05
-3.13399891900348e-06
-1.68148611063467e-05
-1.05732613232501e-05
-1.53566533126032e-05
-1.72359654784244e-05
-1.93322940281296e-05
-1.26370973248897e-05
-1.11932330527544e-05
-1.48027955325689e-05
-3.0628170956921e-05
-4.10434727134945e-06
-1.28732087161058e-05
-1.32929548653781e-05
-8.00912217845162e-06
-1.77052771325697e-05
-1.84024406696199e-05
-1.38106690945496e-05
-1.30716869145943e-05
-3.3937649020118e-06
-2.10542206985268e-05
-2.13272513465482e-05
-6.07847284600782e-06
-2.6153106351566e-05
-1.42732227646163e-05
-7.74762770178324e-06
-1.11643639535291e-05
-4.57595794366946e-06
-4.3417522494359e-06
-2.83115384752771e-05
-1.23060700164654e-05
-1.22946558341386e-05
-9.47491048202857e-06
-2.13793682524173e-05
1.35326767341545e-06
-1.12204611469961e-05
-1.11894606517244e-06
-1.97474832179558e-05
-8.83264216130631e-06
1.30390494253243e-05
-1.14550998039351e-05
-2.41142770964461e-05
-1.55395821681578e-05
-1.95787102887702e-05
-1.68913062940171e-05
-3.23067272146775e-06
-2.46469870374798e-05
-1.5482837726264e-05
-6.11900795751484e-06
-1.1457662884821e-05
-1.87319690434917e-05
-1.30224757686744e-05
2.7873093523878e-06
-1.87511432804291e-05
-3.0106033024833e-05
4.08852584869623e-06
-1.00622935121921e-05
-1.43669902506039e-05
-1.97522345432624e-05
-2.25946873602439e-05
-1.00019748869726e-05
3.58014960384405e-06
-1.23163656337686e-05
-9.94574545487658e-06
-2.11024748376938e-05
-1.76017197986236e-05
7.51860820155315e-06
-2.34903548576712e-05
-3.92741285350973e-06
-1.82213457459335e-05
-2.0694003469194e-05
-2.56583939306947e-05
-2.60281166219769e-06
-1.70784332933794e-05
-4.83340996129204e-06
-1.25533271684277e-05
-2.99306701741464e-05
-1.45397170539318e-05
-1.31042821607671e-05
-3.14519233727943e-05
-8.95701691381302e-06
-2.34990873768584e-05
-5.2285128227901e-06
-8.49917304907639e-06
-7.76414177725857e-06
-3.03580264731328e-05
-1.92495065723605e-05
-7.44385784596837e-06
-1.40865920015221e-05
-2.68559502402754e-05
6.25270950800232e-06
5.98508863933294e-06
-1.23338287096596e-05
-1.11864798104231e-05
-2.44134636356816e-05
-1.14183448961722e-05
-2.48589410888685e-05
-6.21015455319696e-06
-6.31485675500674e-06
-1.32199670804494e-05
-1.41328374447248e-05
-2.42343970933815e-05
-1.74653598893428e-05
-2.10978990812649e-05
3.84178053974373e-06
-2.31306071431475e-05
-1.90926547290588e-05
-8.24411987158566e-06
-1.13821384261284e-05
-1.92939677584495e-05
-1.64700946856849e-05
-2.05416789668586e-05
-1.02022999354888e-05
-2.27394853873216e-05
-2.39557285955522e-05
-2.27120822072998e-05
-1.95275339968384e-05
-1.60279863368624e-05
-1.64325534801135e-05
-3.88444517727724e-05
-1.54859171036375e-05
-1.52897219829949e-05
-1.28713674915855e-05
-1.93935529598491e-05
-3.34224803695808e-05
-3.50724140656242e-05
-4.55476031688104e-05
-2.79623879795091e-05
-1.48800951005311e-05
-8.66253037763531e-06
-2.84189756867841e-06
-1.82185212420302e-05
-2.20556558024007e-05
-4.31251528368709e-06
-2.69824646666163e-05
-5.16738706819829e-06
-1.23161563556204e-05
-3.12060698224143e-05
-2.83891732816441e-06
-1.23008742298651e-05
-2.58130671919527e-05
-1.1700368301904e-05
-2.35362131915885e-05
-1.95749520523909e-05
-2.76097110226779e-05
-9.32937442240651e-06
-3.53769412347665e-05
-1.91324689452936e-05
-2.60063323932283e-05
-3.88846798526657e-05
-7.17090984460463e-06
-1.63079988379834e-05
-4.32107749927524e-06
-1.92286060030686e-05
-1.3543621479389e-05
-1.77957963009944e-05
-2.669649961194e-05
-8.47203839154448e-06
-1.79266744473066e-05
-1.72570652224627e-05
-2.08045511430744e-05
5.69530973914928e-06
3.8428711413642e-06
-1.81151866983615e-05
-7.21404126738421e-06
-3.12368038259756e-05
-2.6973865543178e-05
-8.12451495209313e-06
-1.58822483564834e-05
-2.2691494255967e-05
-1.64908593882087e-06
-8.84874297286835e-06
-1.78426048547295e-05
-1.38803992882356e-05
-1.55807810693265e-05
-3.67846830729369e-05
-1.75866890055456e-05
-1.86565070281503e-05
4.1306940093218e-06
-1.25921728278636e-05
-4.86119891527969e-06
-2.18320584913276e-05
-1.03886162774777e-06
-1.04012535242055e-05
-2.41139056088139e-05
-3.69222442596121e-05
-1.30337585810144e-05
-2.62641205945388e-05
-8.57485155390979e-06
-6.81198500353355e-06
-8.55565477802256e-06
-1.9400110268348e-05
-1.30808966093128e-05
-1.60194744003309e-05
-1.35657273581613e-05
-1.92268409504374e-05
-5.88329420868171e-06
-1.73697403429975e-05
-1.9261886804641e-05
-5.26180574275115e-06
-1.49972188317779e-05
-2.46053533629019e-05
-1.24025501551097e-05
-7.18407482584549e-06
-1.07102018639769e-06
-2.7247792656882e-05
-3.05821474040965e-05
-1.43492493117323e-05
-2.76082373510323e-05
-3.35557844116057e-05
-1.2160324741887e-05
-1.26054105342397e-05
-2.66834357680114e-05
-2.34137213105877e-05
-2.83737420411687e-05
-1.34678107315626e-05
-2.39013992004949e-05
-5.34133274323227e-06
-1.50694779403355e-05
-2.13802147408737e-05
-2.45442596012531e-05
-3.02870480476517e-05
-2.84633975596496e-05
-2.03106457294839e-05
-1.33101480705985e-05
-1.14083614195817e-05
-3.77977957947935e-06
-1.63699304393674e-05
-1.81461003569193e-05
-2.74035595647285e-05
-3.05219325702188e-05
-3.19179158063389e-05
-1.71627410054668e-05
-2.63394276797926e-05
-9.86800132251756e-06
-1.97125884368432e-05
-2.85856561922386e-05
-9.18500516915957e-06
-1.37054090933822e-05
-1.06991781615769e-05
-8.67098151415064e-06
-1.23221740393972e-05
-2.56565627679466e-05
-2.32971215342163e-05
-3.11157638874686e-05
-3.42161275916896e-05
-2.81921146647529e-06
-2.23020773268254e-05
-1.12678907237938e-05
-1.33662938417657e-05
-2.01242010846732e-06
-3.14804242313767e-05
-2.45770263707582e-05
-2.73834577073833e-05
-1.97820408995343e-05
-4.62330468607316e-06
-2.6796403287873e-05
-6.78124663044288e-06
-1.45065612797057e-05
-1.11905545284106e-05
-1.48770822547832e-05
-1.12356465807705e-05
-1.93622403154766e-05
-1.22830835467314e-05
-2.07149355257393e-05
-1.714623753194e-05
-7.9266744026034e-06
1.07244234994421e-05
-1.00914239017751e-05
-1.92892227637209e-05
-2.39145842966359e-05
-1.95854655690621e-05
8.39387365528037e-06
-1.32866562534736e-05
-9.59602333702076e-06
-1.16515649376126e-05
-1.69682876177635e-05
4.46175265555067e-06
-6.03121638887574e-06
-1.282293742014e-05
-1.10008648471467e-05
-1.48771584205014e-05
-3.22946245018045e-05
-5.52742685508147e-06
-2.72206217779074e-05
-1.97890220956476e-05
-1.08489983114574e-05
-1.02041324517454e-05
-1.76784131688784e-05
-8.66557244518054e-07
-2.09480329883392e-05
-3.49715655191493e-06
-1.38855990203619e-05
-6.21350143761235e-06
-1.04299705443637e-05
-2.72632742516984e-05
-1.29446564186334e-05
-1.20359437833786e-05
-1.13437233875068e-05
-1.88798089825743e-05
-2.43303515084677e-05
-3.03224192106613e-05
-2.75475694816289e-05
-1.82465796395533e-05
-1.77284271507137e-05
-1.67120893075921e-05
-4.02239233266396e-06
-1.11770228521359e-05
-3.27052361120512e-05
-6.74631678148716e-06
-6.36373683561271e-06
-2.09829015605918e-05
-1.7482606988149e-05
-1.84939340256713e-05
-1.99843525054226e-05
3.67484656317372e-06
-7.61211712853366e-07
-1.65697411554482e-05
6.47919708553486e-06
-8.24971118541488e-06
-1.94402944588743e-05
-2.71840934779975e-05
-1.86890462319835e-05
-1.75916254178705e-05
-2.67005850656744e-05
-2.38346136400722e-05
-1.79958703651078e-05
-2.85002617591058e-05
-2.35908879557293e-05
-2.208215270316e-05
-5.95837801807479e-06
-1.63449108902647e-05
-4.41264544581655e-06
-2.15547400343464e-05
-7.49824088753486e-06
-3.04520777651839e-05
-1.39009419794031e-05
-1.24728002252772e-05
-8.33482618436805e-06
1.15474509355367e-05
-1.06984873980826e-05
-2.52753358834347e-05
-1.38711802901999e-05
-1.91841781711685e-05
-5.68478429412074e-06
-7.55232388624258e-06
-1.26194728960644e-05
-1.00837602759197e-06
-1.0530312024796e-05
-2.86513822591544e-05
-2.40555668477475e-05
-1.14600498319019e-05
-8.38313907228958e-06
-1.68517602259556e-05
-1.09445534752122e-05
4.20955604629427e-06
-1.09278542911132e-05
-1.32850847239351e-05
-2.15113149438607e-05
-2.5881652601924e-05
7.34402939731071e-07
-3.28964359398113e-05
-1.19486433238955e-05
-2.18333474653578e-05
-8.04486795416697e-06
-1.94758114811745e-05
-1.65393867626005e-05
-2.35137205052954e-05
-2.12233189658612e-05
-1.95221500738883e-05
-2.39743684954958e-05
-7.58398046916027e-06
-1.43456352511994e-05
-2.1387309006457e-05
-2.71025548567052e-05
-1.94944744936069e-05
-7.52137922504605e-06
-8.97950271597197e-06
-1.56320634609593e-05
-1.43939550538339e-05
-3.2405294022444e-05
-7.84331854274703e-06
-1.80949925216388e-05
-2.93728269830224e-05
-3.29742264796465e-06
-4.35116445050052e-06
-3.11693116701934e-05
-1.93770291180131e-05
-1.40732117723196e-05
-2.52478592339551e-06
-1.73094692538355e-05
-1.82933735181067e-05
-1.12996526835913e-05
-2.71883916962588e-05
-9.49853498204044e-06
-2.55405532441549e-05
-1.03189650586972e-05
-2.47016460313609e-05
-2.97452328664384e-05
-2.26847246030188e-05
-1.5702466929183e-05
-3.31134242486364e-05
-1.25688486547968e-06
-2.13944077355074e-05
-1.12390586424518e-05
-1.73491863745961e-05
-1.37014271223882e-05
-2.32853527239727e-05
-1.76120725582996e-05
-1.11180719798965e-05
-1.14900295010501e-05
-1.17908083396536e-05
-1.74741310067625e-05
-1.05601118854771e-05
-8.74130965131588e-06
-2.51876640784585e-05
-2.00599110916721e-05
-1.77357313010164e-05
-7.96255818119894e-06
-1.71911907065154e-05
-1.2870646706242e-05
-3.82624890957389e-06
5.15379369817985e-06
-1.66134044849677e-05
-1.18261554306603e-05
5.67801561943856e-07
-2.08555813300711e-05
-7.61985690578401e-06
-2.89736412900577e-06
-2.33123752505491e-05
-9.09663812759782e-06
-1.80228971874827e-05
-2.51467496788073e-05
-2.11135436124645e-05
-1.74088336682894e-05
-1.04206528450492e-05
4.60961496428127e-06
-1.72666536765884e-05
-2.29408029633255e-05
-2.39704881881533e-05
-3.34408528514312e-05
-3.55289370991535e-05
-1.82289245681011e-05
-1.99799525986165e-05
-9.00894360004173e-06
-2.80040792965413e-05
-1.45232630130885e-05
-1.14981828696911e-05
-4.82989653588424e-06
-8.19751689872558e-06
-2.69671043821036e-05
-9.37839944234872e-06
2.56902819151318e-06
-1.51894101208958e-05
-3.6086736033812e-05
-2.02154392453571e-05
-1.91327815385596e-05
-2.87040227479398e-05
-2.27110530439258e-05
-1.85967708853237e-05
-1.24890307283741e-05
-2.15426965556785e-05
-2.75965322155831e-05
-3.10707432859732e-05
-1.75356236753031e-05
-3.03264115106422e-05
-8.96237032624754e-06
-2.8798923580597e-05
-1.87028348930848e-05
-1.23592508530412e-06
-1.72078627389829e-05
-6.24146667544984e-06
7.32267222229989e-08
-2.64426722298528e-05
-8.29991675971197e-06
-1.34812933310214e-05
-1.70788830942388e-05
-2.52771973063994e-05
-2.05808503780812e-05
-1.22709567871094e-05
-1.72439035514058e-05
-3.18689976465833e-05
7.18641108329057e-06
-4.65431930495107e-06
-3.64465878793215e-05
-2.72842327574527e-05
-1.25068053777193e-05
-1.64136838865085e-05
-2.44264341782811e-05
-2.03747523574985e-05
-1.93132905044771e-05
-2.02814176032583e-05
-2.58104825413281e-05
-2.59112562046903e-05
-1.07053969317143e-05
-3.33327251884102e-05
-1.85768563466137e-05
-6.17741351794459e-06
-4.45913118359806e-06
-6.60001819014575e-06
-1.13604529501263e-05
-1.64455422203939e-05
-4.81452661849407e-06
-2.18371738280396e-05
-1.98763704367665e-05
-3.46583948034296e-06
-1.7037322656002e-05
-1.77534043166955e-05
-1.94438307059156e-05
-6.45690944940394e-06
-2.57129624687851e-05
-2.85975738600716e-05
-1.28416894283294e-05
-8.61252181533075e-06
-2.62604766404952e-05
-1.25148648115301e-05
-3.14944672207636e-05
-3.01636755540566e-05
-3.60664381989814e-05
-1.72922217224838e-05
-1.54451118334606e-05
-2.10088485490871e-05
-2.46444803891658e-05
-1.147873883778e-05
-3.32873355305542e-05
-2.48624432584961e-05
-1.93954228206511e-05
-2.31226840226172e-05
-1.11930020082479e-05
-1.62411127979641e-05
-2.76608680624203e-05
-6.58844681788143e-06
5.81420946414082e-06
-2.08326007847898e-05
-2.48199234799847e-05
-5.96187975772815e-06
-1.08427589127451e-06
-1.86352812845062e-06
-6.4985991741024e-06
-1.90209883841322e-05
-1.99976779553862e-05
-2.02766301794715e-05
-1.19653892845823e-05
-2.45227399050971e-05
-2.39060203264618e-05
-5.86742556335871e-06
-1.44231403101882e-05
-6.8526844779196e-06
-3.12350825936852e-05
-2.50612718536358e-05
-1.2738233816745e-05
-1.61503148432137e-05
-2.93551708018885e-05
-2.97230779288478e-05
-2.09689997574732e-05
-7.27399980971479e-06
-8.06719074920985e-06
-1.28849225314488e-05
-1.45959046173681e-05
-2.38700916933132e-05
-5.94966045147177e-06
-2.37330418027157e-05
-3.04932988883092e-05
-2.20724078816136e-05
-1.39750645642113e-05
-1.42783212341891e-05
-9.43036898261599e-06
-1.8834846189063e-05
-1.27610059146061e-05
5.33049447838122e-06
3.62416656822499e-06
-2.20659644835661e-05
-2.39712668067257e-05
-1.12576827751584e-05
3.72789302400916e-06
5.94966234627025e-06
-2.65672456792483e-05
-2.66375095596743e-05
-2.93395508797756e-05
-5.51299682724192e-06
-2.09086894578676e-05
-9.62525823685983e-07
-1.88285035884709e-05
-1.70636110093857e-05
-2.16124712169448e-05
-1.82702190301279e-05
-2.48209122349709e-05
-3.82549642262242e-05
-2.4635621063994e-05
3.95454098029387e-06
-8.61814694862855e-06
-3.7852768397085e-05
-1.21909563481048e-05
-1.82991500779585e-05
-2.76369233206745e-05
-3.39070942069446e-06
-2.39726757895174e-05
4.99234867094084e-06
-2.47280789067853e-05
-2.23164676020037e-05
-2.87550562226915e-05
-3.2469860391639e-05
-2.30831551230495e-05
-1.17533272136219e-05
-1.45659907308924e-05
-9.97549843334442e-06
-2.64353367524696e-05
-2.23679522086651e-05
-3.08716917211108e-05
-1.89355568753931e-05
-2.09690708108138e-05
1.31909598830215e-06
-1.0802641594533e-05
-2.10466267212149e-05
-3.46127108482637e-05
-1.72796514057746e-05
-7.69692116643387e-06
-1.56439835473157e-05
-1.84874240470504e-05
-5.70393611560654e-06
-2.53737896838743e-05
-1.80421149415666e-05
-2.05866885675313e-05
1.59987569880942e-06
-1.91878975505621e-05
-1.58460311151901e-05
-1.07855055866195e-05
-2.14178452858092e-05
-1.00135111675885e-05
-1.99438563660922e-05
-3.43513433068606e-05
-2.01142942733606e-05
-2.08125470219872e-05
-2.55867039620961e-05
-1.82609233891841e-05
2.03752948461928e-06
-1.84330937559838e-05
-1.30336981383668e-05
-2.02691535303345e-05
-7.27437256431787e-06
6.17223037649594e-06
-2.92876448612637e-05
-2.87550947769665e-05
-3.50199976864697e-06
-1.62356305627936e-05
-1.76224290468559e-05
-2.67375954295037e-05
-2.22870525770331e-05
-2.37506050033341e-05
-1.17913842868283e-05
-4.091234665844e-05
-2.41270118463873e-05
-1.35001430781793e-05
-1.85067269091041e-05
-9.43317814600186e-06
-1.97521930380296e-05
-2.52613605855588e-05
-6.20663561428821e-06
-2.47919202477374e-05
-2.90224247045657e-06
-8.0491710788302e-06
-1.4266376783126e-05
-2.76898704007815e-06
-2.34725877190116e-05
-1.14801147798612e-05
-1.11289389956909e-05
-3.20193077243912e-05
-3.20072145205207e-05
-1.35371129174112e-06
-1.45188989033354e-05
-2.03752381941396e-05
-3.63011623429671e-05
-1.73711868780774e-05
-1.3898421852772e-05
-1.96081348289679e-05
-2.77609989385762e-05
-2.4074394159683e-05
-8.12960761879022e-06
2.30466699648312e-06
-7.60004129949898e-06
-9.74426076574085e-06
-1.7903752731336e-05
-7.56814474614493e-06
-2.82585372563696e-05
2.84358923077563e-07
-1.85989071855742e-05
-8.59233293831869e-06
-9.95830841490298e-06
-1.70200546075167e-05
-2.39760194569572e-05
-1.50196882188639e-05
-2.20395964012848e-05
-2.19269287448195e-05
-1.34556953930515e-05
-3.92330376758406e-05
-2.33626157658307e-05
-1.05993848919327e-05
-2.01945978782678e-05
-1.06457445159191e-05
2.75314522571554e-06
-2.59740539616557e-06
-6.85443142785372e-06
-1.63491948144207e-05
-1.08982547773194e-05
-2.0395087738029e-05
-2.19279970252435e-05
-2.10713482384941e-05
-2.67055670425826e-05
-2.23214032652398e-06
-3.60872900278586e-06
-1.87104452057752e-05
-1.61843176606736e-05
-1.33134326817511e-05
-1.82031023304637e-05
-3.51010871432406e-06
-2.96286956416601e-05
-4.31847774626774e-05
-5.40422153945368e-06
-5.56624360647302e-06
-1.01217286667446e-05
-1.28115197743952e-05
-3.42977545580686e-06
-1.73546115497128e-05
-1.09135637976516e-05
-2.45750223210289e-05
-1.65907771634365e-05
-1.47797729072566e-05
-4.00753712307182e-06
-1.86361326942465e-05
-1.76442558724158e-05
-1.3334124720037e-05
1.5251553652931e-06
1.7303851237748e-06
-8.71489929994938e-06
-1.77367190063509e-05
-1.46062396561433e-05
-1.76183102195542e-05
-5.69159240592641e-06
2.48864808882595e-06
-2.05023449406907e-05
-2.02509616366595e-05
-1.5109553046272e-05
-1.32731019643696e-05
-2.58867387447913e-05
-3.46501118308374e-06
-2.08258628820873e-05
2.72055431493268e-06
-4.02312053656593e-06
-7.47779745887288e-06
-1.31786305465615e-05
-2.4859714313625e-05
-1.64921560800039e-05
-5.20253798147832e-06
-1.23921514416585e-05
3.86841848305503e-06
-2.55417530370669e-05
-3.27275869246818e-05
-2.47987722219061e-05
-7.5814359895229e-06
-1.6018348496278e-05
-1.19945651134082e-05
-1.43729364183676e-05
-1.01298106574466e-05
-2.01654422463169e-05
-2.09604088433079e-05
-1.44438571182987e-05
-2.52346156043406e-05
-1.12023284602056e-05
-4.8912714698584e-06
-2.56661520319047e-05
-1.0115534934378e-05
-1.13628289174048e-05
-8.43485463584532e-07
-2.769519760358e-05
-1.91638954103339e-05
-2.39443174943463e-05
-1.4858886191238e-05
-7.536926107548e-06
-1.80560252778491e-06
-2.04910626380696e-05
-1.3571325851872e-05
-1.43937192778825e-05
-2.66169279975223e-05
-1.67405568496901e-05
-2.33721841034418e-05
-2.07178494300331e-05
-1.29656527705014e-05
-2.74702362279948e-05
-1.28764454792122e-05
-2.31126596578068e-05
-1.04915786689441e-05
-1.21204388877258e-05
-1.92757010480491e-05
-8.46901254062693e-06
-1.94937516358574e-05
-7.93067911123079e-06
-1.06411259628301e-05
-2.04215485536437e-05
-1.58236477712006e-05
-6.23515458654341e-06
-2.40289602614872e-05
-1.82120709497928e-05
-1.17321589350946e-05
-1.52369069793214e-05
-1.68270017828469e-05
-1.6387952322519e-06
-8.61070788062979e-06
-4.87855888512089e-06
-1.63122579100383e-05
-8.68649020765303e-06
-8.1939046183153e-06
-9.00299432175762e-06
-8.90604321966065e-06
-1.68218051293082e-06
-1.70252383965767e-05
-7.60071019937535e-06
-2.46308044927616e-05
-1.09983694407432e-05
-6.15590335620512e-06
-9.66599417120852e-06
-2.41432467314344e-05
-8.68905753189519e-06
-1.42718193341428e-05
-2.52804294076076e-05
-9.19816086755942e-06
-1.34954327209322e-05
-1.36333041382771e-05
-2.875699818796e-05
-2.29465080602961e-05
-1.63957735892818e-05
1.20975144980597e-06
-2.30286255235707e-05
-2.26724032264808e-06
-1.52550464898425e-05
-2.25195024044912e-05
4.88400224460567e-06
-1.29824822842109e-05
-1.43319678490186e-05
1.53413892396911e-06
-1.08763996997699e-05
-8.33752491611057e-06
-1.54682272507448e-05
-5.15419754226759e-06
-1.06423134371578e-05
-1.48080918463804e-06
-2.23493821878911e-05
-6.21931171880071e-07
-1.75268629025916e-05
-6.82061622945165e-06
-3.76893223163383e-06
-2.43608805170905e-05
-1.28159910702785e-06
-5.8626602711253e-06
-1.63737484212816e-05
-1.15034747706812e-05
-3.49027173887839e-05
-1.23334969031504e-05
5.62907288579646e-06
-2.36520267128316e-05
-2.20481148287477e-05
-1.48036840233037e-05
-1.56611005807433e-05
-3.01487184139331e-05
-1.07499125460597e-05
-1.03970457755865e-05
-4.25772257280333e-06
-5.69492008218064e-06
-1.94538684742448e-05
-1.62930564659787e-05
-9.43311765666861e-06
-1.76581052018205e-05
-1.43899365010702e-05
-3.63379351151959e-06
-2.54590561885014e-05
-2.50164886421456e-05
-9.64640320884737e-06
-1.12159388665853e-05
1.05808509575005e-06
-3.24575615909022e-05
-1.55359981861132e-05
2.61706999428295e-06
-1.26547697235107e-05
-3.64363064456621e-05
-1.8528017687025e-05
-1.22220674183015e-05
-5.05115805360704e-06
-2.65819761235089e-05
-1.88253738607156e-05
-1.83193983557585e-05
-1.86478727910728e-05
-1.15011457662556e-05
-1.48068002061468e-05
-1.45816376288961e-05
-3.77850621992418e-06
-1.08910586068998e-05
-1.15957652750263e-05
-1.57897512355392e-05
-8.64335173293061e-06
-4.94384297548241e-06
-2.11290556077457e-05
-1.67335407089714e-05
-5.15276095229627e-06
-2.15539066289661e-06
-1.34567255861212e-05
-8.59327191193479e-06
-2.89413010731816e-05
-1.5011597910761e-05
-1.79957772805274e-05
-1.41067895285028e-05
-3.14348658152398e-05
-1.87717628798333e-05
-7.56269407390363e-06
-1.26394889837677e-05
-9.92614997070168e-06
-2.25786828994506e-05
-4.45905800734026e-06
-1.34163945992896e-05
-7.38154166641036e-06
-1.05169021094729e-05
-2.60590657792235e-05
-1.84787425381882e-05
-1.28339129795851e-05
-8.46496759342151e-06
-1.21054142378363e-05
-3.07481114641018e-05
-2.62056740565359e-05
-1.07754641784942e-05
-8.35071007212374e-06
-8.42227862602248e-06
-2.63275061191338e-05
-4.32659607771992e-05
-1.1198383559058e-05
-1.43146019206454e-05
-2.61937530169328e-05
-4.53803554914346e-06
-1.53541082029901e-05
-2.53366762223353e-05
-9.10877002358137e-07
-2.43353967064357e-05
-2.58504347391271e-05
-2.28117593895662e-05
-6.51307759075501e-06
-2.38212557104484e-05
-6.35492941488655e-06
-3.35382571621874e-05
-2.8697127987706e-05
-2.07265808055002e-05
-1.70803779064938e-05
-2.97190949270978e-05
-3.32819328876357e-05
-1.11771525614481e-05
-1.3866746508337e-05
-9.13632585025577e-06
-1.87497441764634e-05
-1.7341343252118e-05
-2.15167783859599e-05
-1.86971821046981e-05
-6.96100331246161e-06
-1.06288526668673e-05
-1.51765353275735e-05
-1.22976548116029e-05
2.43205970536443e-06
-1.81408945663055e-05
-3.2308915238192e-05
-1.95385785609519e-05
-2.04599720789372e-05
-6.40218247647902e-06
-1.44832560334222e-05
-1.3243468898612e-05
-1.64970068644504e-05
1.40452055188207e-06
-1.94958711935702e-05
-2.33606850614084e-05
-8.86781174451262e-06
-8.22616811622799e-06
-1.27004096016983e-06
-6.7873026529161e-06
-1.28496727320779e-05
-2.46897281460844e-05
-1.94600588891218e-05
-7.05572029384923e-06
-1.47054165081914e-05
-2.05171876108826e-05
4.07245227901987e-07
-9.44540590553274e-06
-1.54047928982352e-05
-1.90513921524665e-05
-1.4611257160328e-05
-2.05860899208659e-05
-4.10193638525696e-06
-1.4826436899849e-05
-2.8969115936098e-05
-9.37386728739967e-06
-6.44946550030218e-06
-1.62973581616896e-05
-2.38932837058621e-05
-9.45948627551571e-06
-2.89240319008941e-05
-2.8296318395252e-05
-1.15803215980022e-05
-2.44067626614301e-05
-3.15935442499093e-05
-2.58835007835322e-05
-1.54034440174491e-05
-1.62458013724235e-05
-8.53900995097566e-06
-1.50434379693092e-05
-3.1261614598998e-05
-1.83274356811716e-05
-1.24852274926115e-06
-1.31723062840837e-05
-9.75255703656989e-06
-1.12263849009822e-05
-3.70316847455246e-05
-2.04662243343432e-05
-7.2542416763052e-06
-1.33161973287976e-06
-3.13884003075133e-05
-2.24581783885685e-05
6.99730046254881e-06
-2.29090512260479e-05
-1.03003267081818e-05
-6.05859396837282e-06
-3.14070023811303e-05
-8.99961378080967e-06
-5.72404003424547e-06
-1.72443947170554e-05
-1.25274289237453e-05
-1.95145336020679e-05
-3.02260491054908e-05
-8.14429143537908e-06
-1.31247903701637e-05
-3.84119979776649e-05
-2.10968320866444e-05
-2.07238422607623e-05
-1.31067271800236e-05
-2.04640976445779e-05
-2.49656733159947e-05
-2.95382765003184e-05
-2.71715762923191e-06
-2.90365236716954e-05
-2.5405204084229e-05
-2.32011611434184e-05
-1.72163789414951e-06
-9.03060371855534e-06
-7.16108308971501e-06
-1.31869408119181e-05
-1.40312362260189e-05
-1.57975490849647e-05
-2.47785952016984e-05
-1.77051556482108e-05
-6.26063147206897e-06
-2.10903525800145e-05
-1.61252833729619e-05
-1.41435357304419e-05
-1.39166782857936e-05
-1.09902666740011e-05
-1.73350105725983e-05
-7.64837608106004e-07
7.41570824834143e-06
-9.99795567462513e-06
-9.4936773575546e-06
-2.12933634587465e-06
-2.73840208698431e-05
-1.01140987253014e-05
-1.10487988937144e-05
-1.10265802533315e-06
-3.93483133537598e-06
-2.86973715685438e-05
-9.25092240310816e-06
-1.72791123527511e-05
-1.70537941860382e-05
-7.21730704977509e-06
-2.9374606641468e-06
-9.6722867927034e-06
-3.48187197225346e-05
-1.22864646093241e-05
-1.61021872021689e-05
-1.30516192834079e-05
-2.22813659552358e-05
-8.88665512336763e-06
-9.52599639532723e-06
-2.22012991598966e-06
-2.22310849707354e-05
-9.68384143350758e-06
-2.35436527037728e-05
-3.95724763741601e-05
-2.21323341790918e-05
-2.66029606224162e-05
-6.10313706688944e-06
-1.13138212875127e-06
-1.71521346576325e-05
-7.59011704317648e-06
-1.36618489807249e-05
-2.92107674313969e-05
-9.39884247263857e-06
-2.11671639786509e-05
-1.07201356233773e-05
-1.54328319663902e-05
-3.3408098051194e-05
1.58942820552352e-06
-1.51375561699725e-05
-1.2625141961508e-05
-1.11105119927457e-05
-1.33178522659204e-05
-5.3448534791426e-06
-1.03785345131794e-05
-1.11010498562119e-05
-1.6316248483919e-05
-1.51222206757367e-05
-1.90634260713074e-05
-1.96106756633217e-05
-1.86470622850985e-05
-2.43496078028172e-05
-2.59370205436243e-05
-6.63381924652676e-06
-1.82193105291803e-05
-2.04922096666351e-05
-1.37157398957684e-05
-1.78844169190869e-05
8.43031991360521e-07
-5.91294616943492e-06
-4.99105467911507e-06
-2.22041957945155e-05
-2.71402500727702e-05
-3.60083252090432e-05
-3.13110863953142e-05
-1.95533035864422e-05
-3.97614528118512e-05
-9.10187089704295e-06
-1.22279643969025e-05
-1.83417248425463e-05
-1.8746731546825e-05
-2.76408541129442e-05
-4.65143757793409e-06
-2.27658192890333e-05
-2.15029597949601e-05
-8.88432497980855e-06
-1.6770389840588e-05
-3.6031401481872e-05
-1.36073034671032e-05
-2.5638362655837e-05
-2.89499109107895e-05
-3.33008463635422e-05
-2.33727933647497e-05
-9.35400742532713e-06
-8.48351168574957e-06
-9.30495480784049e-06
-1.73955636656852e-05
-6.29391248521029e-06
-1.53593874609133e-05
-1.49955525145045e-05
-1.07414373154631e-05
-2.1236064694651e-05
-2.43801996759758e-05
-1.12831725294971e-05
-2.74770171424434e-06
-1.2163397373277e-05
2.46295701873714e-06
-1.42384773959243e-05
-3.47774832603241e-05
-5.20727216198285e-06
-1.13599346527967e-05
-2.65812620578549e-05
-1.33434195993967e-05
-2.46517548589209e-05
-2.19669851946613e-05
-4.35854048445884e-06
5.57632842395431e-06
-1.784873622984e-05
-1.71431752575016e-05
-1.94670135345819e-05
-1.30399335644662e-05
-1.58947670409547e-05
-2.16968455524272e-05
-2.88165274896146e-05
-1.31745637058779e-05
-2.59248547090625e-05
-4.27310452481652e-05
-1.80209696386986e-05
-1.5808708631977e-05
-1.9934317176939e-05
-2.26350615912493e-05
-1.90491356441264e-05
-2.45525085429104e-05
-7.43774937069791e-06
-1.72114050478439e-05
-2.53629369559385e-05
-1.37486645985385e-05
-1.70050249365585e-05
-1.87516913864582e-05
-3.37401337452877e-05
-3.36351656675679e-05
-3.23425196963397e-05
-1.90582836629311e-05
-1.08132624558642e-05
4.15778034121872e-06
-9.07248366467555e-06
-1.24907669048555e-05
-6.82564139059361e-06
-1.54181424017803e-05
-1.07011443163497e-05
-2.02777776046463e-05
-1.76352702663202e-05
2.45109829576062e-06
-1.19967621672252e-05
-1.85893208458595e-05
-1.38876524191224e-06
-7.462662183099e-07
-2.04248113868217e-05
-5.37967602411499e-06
-9.3133514111471e-06
-2.06901710965365e-05
1.10157575875472e-05
-3.34006249149343e-05
2.49329054397018e-06
-2.45598719059965e-05
-3.50998128026705e-05
-1.32004020016531e-05
-8.14141978199133e-06
-2.16669441729609e-05
-1.22708166489581e-05
-1.46731017512666e-05
-1.79920979801134e-05
-3.50518362942747e-06
-1.24701273286745e-05
-1.20385238513131e-05
-1.33941034424181e-05
-1.85478694212646e-05
-1.74007702311528e-05
-6.01837587210728e-06
-1.95341886189097e-05
-1.41717912838211e-05
-5.0061714462334e-06
-9.9737327005742e-07
-1.63080088954757e-05
-1.31379396812489e-05
-1.11868590922964e-05
-1.99642837560203e-05
-3.48748415772367e-05
-9.79771095330253e-06
-1.62686766628258e-05
-3.08798344693411e-05
-1.26536745052621e-05
-7.97762418400329e-06
-3.31977575636786e-05
-1.92066575805705e-05
-2.79680229205745e-05
-1.69219192375497e-05
-7.32212673688506e-06
-2.99437588244912e-05
-1.24340922030749e-05
-1.86067684385255e-05
-4.3364899375931e-05
-1.83414876449342e-05
-2.50193765172917e-05
-1.74876962291316e-05
-3.14218393665606e-05
-2.05465611582032e-05
-2.630757911523e-05
-3.96127804363684e-06
-9.72881555346155e-06
-1.82067374188171e-05
-2.60535757730654e-05
-1.95261069869228e-06
3.43328187510016e-06
-1.299965180082e-05
-2.99352272188993e-05
-1.73747199766671e-05
-9.44846111624077e-06
-1.48073319956676e-05
-3.02691124491109e-05
-1.88617303027647e-05
-1.29354633599723e-05
-2.2290167177777e-05
-7.82171525110424e-06
-2.11098858706549e-05
-1.09646014471761e-05
-8.42944296205113e-06
-2.32398783803146e-05
-1.39707426366688e-05
-3.14573852619704e-05
-1.01155184899849e-05
-1.42560460027083e-05
-3.58775735504225e-05
-1.92250242395523e-06
-4.13330468389374e-06
-1.8603975938353e-05
-1.58845640335301e-05
-2.66765219053221e-05
-2.8730868989175e-05
-2.90935471783444e-05
-2.49513189877297e-06
-1.50656606270047e-05
-3.00034250364575e-06
-1.39884876043793e-05
-2.01343540264968e-05
-8.15047334575112e-06
-4.19509360343727e-05
-7.03510772231032e-06
3.6512153463604e-06
-8.03138703109554e-06
-8.10500309534982e-06
-1.43330699836383e-05
4.54060187789347e-06
-4.95040095016675e-06
-2.77005308286307e-05
-7.81484980132572e-06
-1.09276261225471e-05
-2.72159141710987e-05
-8.72118537234948e-06
-1.35075901184467e-05
-3.75260011525636e-06
2.48385474786248e-06
-1.63171794588593e-05
-2.25207517060098e-05
-1.50983274549908e-05
-3.09217935176532e-06
4.56240058638727e-06
-2.23284286576378e-05
1.32722385916812e-06
-1.27250027513844e-05
-2.93293658539559e-05
-5.01693315267407e-06
-4.07252386874421e-05
-2.70446981835749e-05
-2.55806677717028e-05
-1.58882372295695e-05
-1.64938656338022e-05
-2.67694831071476e-05
-8.53465388395568e-06
-3.62457802779944e-05
-1.81870560311616e-05
-1.52252365163617e-05
-2.41241070188838e-05
-9.55582228648057e-06
-1.77893034943792e-05
-1.03799918655805e-05
-1.08792619276432e-05
-4.44640597973894e-06
-2.76326119210233e-05
-1.14862435315784e-05
-1.18902161632716e-05
-8.60040518449829e-06
-3.22123195289485e-05
-1.75842708548868e-05
-1.81739142334679e-05
-1.65096285037869e-05
-1.65492687486214e-05
-3.98799978393907e-06
-9.76676298965342e-06
-2.21517551557051e-05
-2.21230991865201e-05
-2.15095705678359e-05
-1.55744354361039e-05
-2.10550338927319e-05
-7.67635634015241e-06
-2.41122400974446e-05
-1.89016381761844e-06
-2.19314163891661e-05
-1.58593413881985e-05
-1.31210367405204e-05
-3.41298293146477e-07
-8.57699799147659e-06
-2.6854681868413e-05
-4.66335606566718e-06
-1.98434531828726e-06
-2.16870402564354e-05
-2.80986633191324e-05
1.62267610070834e-06
-8.90428348228458e-06
-2.27443621701347e-05
-1.40952405473657e-05
-7.23752409815547e-06
-1.47715543036324e-05
-7.42906262564628e-06
-2.00744262944707e-05
-1.498681525879e-05
-1.02484704774975e-05
3.46896359290807e-06
-1.91663767480233e-05
-2.19928406713228e-07
-2.09776948727429e-05
-1.1815131103707e-05
-1.92306587198798e-05
-6.78230828676069e-06
-1.57943484859721e-05
-3.71224859295666e-05
-8.36629697160176e-06
6.4079670541907e-06
-1.54149248553278e-05
-2.54860477447336e-05
-1.06270955516103e-05
-5.43203733068739e-06
5.41932710041771e-06
-2.18542238296372e-05
-1.57809825173021e-05
-1.74671630866147e-05
-1.44769909033696e-05
-7.07212884355711e-06
-1.83558551422942e-05
-3.17545807710526e-05
-2.75713371138178e-05
-1.96789976186624e-05
-1.47023662628955e-05
-7.82735147869641e-06
-1.58374593054524e-05
-2.13609225790041e-06
-1.47166813197317e-05
-1.18220822218961e-05
-1.56484395643539e-05
-1.31446137884805e-05
-2.92542307559962e-05
-2.172967986737e-05
-3.05929208060358e-05
-8.41179550385133e-06
-1.11781321434534e-06
-2.04613560744485e-05
-2.7261144413952e-05
-1.37481058062263e-05
-2.08496672156254e-05
-1.65964675760574e-05
-3.06342573316183e-05
-4.03080081485831e-06
-1.47991464960498e-06
-3.25405849093578e-05
-1.4036623447904e-05
-2.86054464433353e-05
-5.07303148534351e-05
-1.83625249046581e-05
-6.4531740603373e-06
-3.76963644882923e-05
5.18773936098687e-07
-2.2603772248354e-05
-2.75642882058664e-05
-2.51931978848177e-05
-4.15079489636041e-05
-2.57627275991201e-05
-1.13592631960135e-05
2.75054216506176e-06
-3.20696687196756e-05
-2.78530047642315e-05
-2.70853199281741e-05
-2.8359488602426e-05
4.88004042330858e-07
-1.38037161727815e-05
-1.90255364761968e-05
-2.31681847410484e-05
-2.08923489508739e-05
-8.39073165977559e-06
-4.10432759576927e-06
-3.10845869478035e-06
-1.74211507151718e-05
-1.54500282772355e-05
-1.56104309287734e-05
-9.22618794267069e-06
-2.21302514040317e-05
-3.36918880933691e-06
-8.05072190672199e-06
-7.81199390519735e-06
2.04646944982223e-06
-1.5154161155571e-05
-1.1101168366276e-05
-2.34562969864288e-05
-2.6104892292803e-05
-3.40109663426443e-05
-1.19886377209901e-05
-7.98456907447902e-06
-1.81043898800308e-05
-1.92717664655759e-05
-1.47817418761919e-05
-1.63176083366264e-05
-5.24456662641593e-06
-1.55621907630475e-05
-2.91076819417111e-05
-1.25757013714494e-05
-2.88352421482612e-05
-2.3353233709233e-05
-4.97135240555968e-06
-2.14478577166623e-05
-9.37833145812746e-06
-2.15904677736571e-05
-1.31415786919777e-05
-5.08658086240067e-06
-8.9944010764995e-06
-1.35598131140049e-05
-1.75355751711829e-05
-2.32291557513223e-05
-3.34847352258669e-05
-1.19296181717455e-05
-7.41234371897601e-06
-2.34539130719657e-05
-1.8419760841045e-05
-2.28011623836108e-05
-3.79627482806511e-06
-2.3617809818222e-05
-2.30211768894477e-05
-1.97913606230431e-05
-3.19107577064768e-05
-2.69489311800377e-05
-4.08300265510886e-06
-1.48417034996323e-05
-1.58817865130407e-05
-1.7246982701646e-05
-2.26341851157636e-05
-8.64374030493325e-06
-1.68369547657507e-05
-1.02336684736972e-05
-2.75670041353436e-05
1.15615052578171e-05
-1.66826189154193e-05
-5.68917952013649e-06
-1.05057288064968e-05
-2.38533250402527e-05
-2.03683255129787e-05
-1.37206241805989e-05
-1.14789081735917e-06
-4.83233318611344e-06
-3.12384732467281e-05
-2.08363686358345e-05
-2.18433465931804e-05
-2.85267926238411e-05
-1.26875414046395e-05
-5.91784660878668e-06
-1.37573663246195e-05
-9.73460566971642e-06
-1.07564674109038e-05
-3.41251928650589e-05
-1.75947451850146e-05
-2.56501572106433e-05
-1.47712570525932e-05
-1.8944164974049e-05
-1.98135808770053e-05
-2.2352825009136e-05
-2.0683173615594e-05
-3.10378572916174e-05
-6.24403915224856e-06
-1.3674266642659e-05
-1.29015655055324e-05
-1.37929276113688e-05
-6.93535369468796e-06
-2.33975525580183e-05
-2.17743665799113e-05
7.09520642033592e-06
-1.12192774463276e-05
-1.95318386164044e-05
-2.02874188125755e-05
-3.33913205626194e-06
-6.94715431123072e-06
-2.34093663300192e-05
-1.44461923892911e-05
-1.64371719510965e-05
-2.19799760754179e-05
-3.28167300888477e-05
-2.05658214464145e-05
-1.2642120633121e-05
-1.65019874986745e-05
-1.86272130616558e-05
-3.3357245202226e-05
-1.18530278182103e-05
-6.9199460967409e-06
-7.96377499539456e-06
-7.64926175091269e-06
-2.67809807881312e-05
-9.3161941025247e-06
-3.72826889529746e-06
-1.85275346411253e-05
-1.29844691218719e-05
-9.98429875486217e-06
-3.98254846463284e-05
-1.46187094022556e-05
-3.50614582638542e-05
-3.09890564991889e-05
-1.73456165312549e-05
-3.05254801304191e-05
-1.38162005743693e-05
-2.39456178499778e-05
-5.82458517162252e-06
-1.64015346638607e-05
-4.99970094980395e-06
-3.3157122095779e-05
-7.98467249220627e-06
-2.90529676834977e-05
-1.18980116119073e-05
-1.54864069531234e-05
-1.40214017982264e-05
-1.20635581652549e-05
-6.62409213582153e-06
-9.7611282249642e-06
-6.87556776358201e-06
-6.94926352747211e-06
-1.58893065861039e-05
-1.94488821469554e-05
-1.9768511568897e-05
-1.88787199485418e-05
-2.03883123109455e-05
-3.06173805811282e-05
-2.15466900372785e-05
-1.1395502765567e-05
-9.31867122572936e-06
-2.48713517411882e-05
4.79437938236298e-06
-1.43144317709098e-05
-1.68569721618644e-05
-2.42638555775075e-05
-1.42078644581035e-05
-9.29911595995672e-06
-6.82457869719206e-06
-2.55205239519505e-05
-1.51210640392631e-05
-2.60861088490541e-05
-1.87422075059754e-05
-3.27747763276963e-05
-1.04293282738817e-05
-1.10911149931829e-05
-2.66977915199674e-05
6.09871887430697e-06
-1.03786117269166e-05
-2.76138213817294e-05
-1.78063617833127e-05
1.07317137576666e-06
-4.99782398308713e-06
-2.11065536576522e-05
-1.87207503509167e-05
-2.53995291837269e-06
4.35485938061552e-06
-7.80465983105565e-06
-2.20023310830822e-05
-1.7708687927683e-05
-7.64789274100991e-06
-1.96716369297614e-05
-5.82307795512598e-06
-2.53668155458992e-05
-2.6961438867189e-05
-1.56808096761853e-05
-3.01724800144892e-05
-1.92249706658872e-05
-2.2574923821652e-05
-3.71966308538294e-05
-1.52903577298932e-05
-2.69977861829934e-05
-2.63698864457239e-05
-1.89087718397341e-05
-2.14914504460483e-05
-1.45190558248763e-05
-3.48324099562924e-05
-2.55276165362836e-05
-4.61734504593553e-06
-1.48496741982403e-05
-2.59196222845883e-05
-3.36537362846526e-05
-7.90668293070657e-06
-3.50494520826972e-05
-7.06732721553398e-06
-1.83052944962079e-05
-2.06924107981986e-05
-1.65840617746837e-05
5.28824671000298e-07
-2.2100762851544e-05
-9.06931308691303e-06
-9.35653010355064e-06
-1.63345832537864e-05
-2.2838421749458e-05
-1.83670935831325e-05
-1.70547503220176e-05
-1.39664120781055e-05
-8.36993271777081e-06
-1.43198432533607e-05
-1.44337521344031e-05
-4.67209018614767e-06
-1.65293766166202e-05
-3.36810839574048e-05
-2.41776535131996e-05
-8.23379578244787e-06
-4.03136890362361e-05
-2.27006864676099e-05
-2.80870098074443e-05
-1.08734831096864e-05
-9.68782575909458e-06
-6.04981891896186e-06
-2.03096750795057e-05
-1.47191192399511e-05
-1.13197373955827e-05
-2.31571605095516e-05
-1.44678408496618e-05
-1.01226272752378e-05
-1.83306431529367e-05
-2.1230608955858e-05
-2.18579087096322e-05
-7.20400266890895e-06
-1.78057861294046e-05
-7.56771053959648e-06
-9.61721952352659e-06
7.8702813246592e-06
-1.320766293024e-06
-2.01803572719507e-05
-2.76348216894313e-05
-2.3576256548593e-05
-1.01841449117972e-05
-1.42996186563951e-05
-2.20756284176513e-05
-1.90537003127597e-05
-1.38269993154434e-05
-3.12281330996993e-05
-1.13382280382493e-05
-1.14823275572944e-05
-1.9409373978341e-05
-1.53192993778644e-07
-7.35540517882497e-06
-2.76088989207154e-05
-1.4733051413682e-05
-1.7478988653035e-05
-5.51134370341484e-07
2.6649665933983e-06
-6.9719435877747e-06
-5.61211979162891e-06
-1.31141363234566e-06
-1.18502177798165e-05
-2.13526084781387e-05
-2.72030381103159e-05
-2.36855474656554e-05
-1.70087576718193e-05
-1.47597254665972e-05
-2.11367172472918e-05
-1.61387038236339e-05
-1.58515837211249e-05
-1.43460990129767e-05
-1.48606330179871e-05
-1.87503557415834e-05
-8.79758142029489e-06
-9.40856000371456e-06
-1.61155646167544e-05
-2.58887735215393e-05
-9.31017599236802e-06
-1.42713981024519e-05
-2.03086055825757e-05
-1.96423226014419e-05
-3.02891427421396e-06
-1.89762638583415e-05
-1.10244303614511e-05
-2.23824579714864e-05
-2.01959860028815e-05
-1.23215411371405e-05
-2.0586972587738e-05
-3.68799032066093e-05
-3.25945411401253e-05
7.06889914237345e-06
-3.87068070385825e-05
-1.74752958349897e-05
-6.864716616231e-06
6.10987039554472e-06
-1.65981353992879e-05
-2.0518472700253e-05
-7.5178987753197e-06
-4.52710917661049e-06
-1.53153255562267e-05
-1.23804248485113e-05
-1.69813331863775e-05
-1.25753416824002e-05
-1.20316591536141e-05
-3.57904825515569e-05
-1.12452376906809e-05
-1.76549376622126e-05
-2.31709016742241e-05
-3.56530004453995e-05
-2.22830002142703e-05
-1.5896069457147e-05
-2.69369039007703e-05
-2.18152792457668e-05
-1.53671088349933e-05
-1.96573800228399e-05
7.22379093836601e-07
-1.92314765224665e-05
-1.63876086727429e-05
-6.63702318107899e-06
-9.92533659280705e-06
-1.41955582137379e-05
-1.61136385588629e-05
-1.83335500458475e-05
-1.52194217810182e-05
7.21667743725091e-06
6.64498369886464e-06
-3.19347288754695e-05
-3.07037484274529e-05
-1.78777171334879e-05
-1.73535477039656e-05
-2.9705251332286e-05
-1.49815240542967e-05
-3.05928814383022e-05
-3.34458193194097e-05
-1.40057486971808e-05
-2.50472128076435e-05
-1.10936560762004e-05
-8.92107860213142e-06
-1.36373670008213e-05
-8.9490956461164e-06
-2.2258208545087e-05
-1.11099623813267e-05
6.27905491316728e-06
-5.66673715346465e-07
-1.25415430689622e-05
-2.08284465115246e-05
-2.94151159795577e-05
-1.29000010113008e-05
-6.9381337427596e-06
-1.9097539770889e-05
-1.98551476857737e-05
-3.05660987691821e-05
-2.69997158783574e-05
-2.40151222965451e-05
-3.09314152560996e-05
-1.61094799365954e-05
3.54366443823572e-06
-4.12709924812773e-06
4.79882768071972e-06
-1.28888537116028e-05
-1.97348607721675e-05
-1.07878159002762e-05
-1.01570141225276e-05
-1.58795258565206e-05
-2.36521105873336e-05
-1.99575806192629e-05
-2.58785836302128e-05
-1.92298180734399e-05
-6.89499538211263e-06
-3.70285521321435e-05
-2.00755736495794e-05
-1.57681627030239e-05
-1.78866438068802e-05
-2.76281202675589e-05
-2.01049457050095e-05
-1.12386256658422e-05
-6.59119469035876e-06
-1.00647636864301e-05
9.42784672188723e-07
-1.49798573314916e-05
-2.06107896165022e-05
-8.84384218183042e-06
-1.6357825485174e-05
-2.68867397264931e-05
-1.7075941987128e-06
-2.00005275859319e-05
-2.5539658319088e-05
-4.39691222893033e-06
-1.05242737260177e-05
-3.29684127976549e-05
-2.75767995953906e-05
-3.18528996886756e-06
-1.59531403391199e-05
-1.92426943935857e-05
-4.16296041082967e-06
-2.13942189602064e-06
-5.79201797225263e-06
-1.92440459910069e-05
-1.50493035774579e-05
-1.56248499873731e-05
-2.4451055659709e-05
-1.90652542831081e-05
-7.02312979067781e-06
-3.60413836354161e-06
-2.95767775007285e-06
-1.42636187694334e-05
-2.16947681402204e-05
-1.41682915721054e-05
-3.19901028156474e-05
-2.59772331583333e-05
-2.12330618234469e-05
-1.72224303406124e-05
-2.32405611354834e-05
-3.24328117370016e-05
-3.7109643008257e-05
-1.0776513101176e-05
1.67594430589294e-05
8.52431806167314e-08
-5.90466031848714e-06
-1.5395057394138e-05
-7.86812029761827e-06
-1.87882400359768e-05
-1.21276651872222e-05
-2.03655291068147e-05
-3.5323467949906e-05
-8.50840896618757e-06
-9.10130191574647e-06
-3.60041801255392e-05
-3.05889338687858e-05
-2.36325342523371e-05
-1.2873534540198e-05
-1.64194826281723e-05
-1.44114381435071e-05
-1.89388104332841e-05
-3.06879884247585e-05
-3.94513401221336e-05
-1.17923231894269e-05
-2.44543498407575e-05
-1.51866555976012e-05
-4.40242402061539e-05
-1.87766930211653e-05
-1.37732410344869e-05
-1.05034766461451e-05
-1.87723074689948e-05
-1.68847537954418e-05
-5.69848352651287e-06
-2.22626521722572e-05
-6.03840184080369e-06
-1.48249484603479e-05
-2.65405779541451e-05
-6.83944935401699e-06
-1.50612445351101e-05
-1.0152048465009e-05
-1.07212332618253e-05
-2.29081462977956e-05
-3.12498410894407e-05
-7.84506680612787e-06
-3.11464698479933e-05
-3.16367602960068e-05
-2.23157256167857e-05
-8.74952151578968e-06
-3.4726010848388e-06
-2.95501549350257e-05
6.80484779558241e-06
-1.16347801739809e-05
-1.33933541544015e-05
2.15859934625074e-07
-4.28935888010242e-06
-2.00291807149695e-05
-9.98263843051822e-06
-1.6964189864577e-05
-9.59012193555465e-07
-2.38039946616091e-05
-2.85768757442513e-05
-2.23372807397894e-05
-2.84554881325817e-06
-3.91683809223955e-05
-1.892117133883e-05
-1.31639081622172e-05
-2.79722778388462e-06
-2.32089461621337e-05
-9.14185371822755e-06
-1.44241903170564e-05
-1.49376463100102e-05
-2.09671068028297e-05
-2.46730068382016e-05
-9.93035630575515e-06
-1.11100709594124e-05
-2.20627475237422e-05
-9.93102645197577e-06
-4.63086087939835e-06
-1.4890712747278e-06
-1.20737195016186e-05
-2.7613554183625e-05
-1.24621642917178e-05
-3.87569381672872e-05
-1.66023772953974e-05
-4.02372870534136e-05
-3.18245753423273e-05
-1.32074521856672e-05
-1.20776358611558e-05
-1.23597175356339e-05
-2.31472988426223e-05
-1.40644271489425e-06
-3.30354363150089e-05
-1.43125691852208e-05
-8.1929227906071e-06
-9.60377109324672e-06
-2.84576864156765e-05
-2.0737835550121e-05
-1.61398638294476e-05
-1.76422093082762e-05
-1.17246908606661e-05
-3.78350835813758e-05
-1.61603303958427e-05
-1.06871692729878e-05
-1.09010462510671e-05
-1.9730894788825e-05
-2.98568064091494e-05
-2.51707358402239e-05
-1.48445241397967e-05
1.33300320304147e-06
-7.52562672650724e-06
-1.58888271665127e-05
-1.63690467901608e-05
-9.35633562353139e-06
-2.5795611162944e-05
-1.91337865501123e-05
-1.90841812769903e-05
-3.71124811588545e-05
-3.57909866923745e-05
-1.41272101899823e-05
-1.29636061787437e-05
-2.84559988866909e-05
-2.33975224025968e-05
-1.7550247535993e-05
-8.45313371167742e-06
-5.72469306810174e-06
-1.60579182700337e-05
-1.64629109783143e-05
-1.90903068747726e-05
-2.09866306217078e-05
-1.55931279504342e-05
5.82390722433834e-07
9.25377636342645e-07
-1.63541563219719e-05
-1.17926065128864e-05
-1.7424459426422e-05
-2.5587481473348e-05
-1.89720075158479e-05
-2.32526265010643e-05
-4.09767017494767e-05
-6.20355853957575e-06
-2.05292828691358e-05
-7.23136235127053e-06
-2.89471033728231e-05
-1.727800322622e-05
-4.23404905560001e-06
-1.64028209488332e-05
-8.44334395863402e-06
-6.20457645125277e-06
-2.01342754758903e-05
-1.48630556070727e-05
-2.55922782510238e-05
5.33337162448259e-06
-8.51149516970871e-06
-1.43018033698547e-05
-1.6129391157372e-05
-2.57376871066795e-05
-9.92675572386315e-06
-1.31303162996108e-05
-2.0364467116501e-06
-9.70801698979281e-06
-1.45354636587228e-05
-1.36850454315071e-05
-7.17826765104003e-06
-1.62138307509027e-05
-2.11436030915189e-05
-2.34989260515714e-05
-2.30018988210875e-05
-1.52638870865941e-05
-1.24265750743182e-05
-2.24247669570023e-05
-1.92074447589716e-05
-1.13935619088167e-05
-1.62395023806943e-05
-1.914169860552e-05
-3.5328160669989e-05
-3.38538764745336e-06
-4.16582290368613e-05
-4.60316786112277e-06
-2.92527610435568e-05
-2.79993022373221e-05
-1.64227045184647e-05
-2.45951335973197e-05
-1.74201276070613e-05
-2.15887784867884e-05
-1.94580420601434e-05
-2.05088769334682e-05
-1.07878794396213e-05
-1.74215140172897e-05
-1.13005131786513e-05
-2.7908372714549e-05
-1.46588087416729e-05
-2.63846670259154e-06
-7.51843033610591e-06
-2.05234099580513e-05
-1.33641921693152e-05
-1.29207955992286e-05
-1.65449660170357e-05
-3.81246683455424e-05
-2.26214645319223e-05
-1.23527630777986e-05
-1.56511993210233e-05
-3.26938720062841e-06
-2.03648581598751e-05
-1.96493545883267e-05
-2.68288037489166e-05
-6.0081437110743e-06
1.16668189907628e-06
-1.36654292256272e-05
-1.59716112956677e-05
-1.34944299612713e-05
-2.81923685386922e-05
-2.91324774811932e-05
-7.30884191970576e-06
-1.47806922993961e-05
-1.71590250156112e-05
-1.74305801801294e-05
-1.95402257329531e-05
-2.14717004344541e-05
-1.81755703971459e-05
-1.80340375254588e-09
-3.19117592026363e-05
-2.32378599632274e-05
-8.76738806501691e-08
-2.01599861583292e-05
-6.06609508734382e-06
-1.60044586419017e-05
-1.51144858765784e-05
-1.80934279970416e-05
-1.66747893671659e-05
1.0824736900904e-05
-2.04446811691358e-05
-4.44456324026924e-06
-1.49400968752697e-05
-2.94199963896183e-05
-1.12314874939047e-05
-1.59825267218463e-05
-2.35585849544962e-05
-8.5150769442726e-06
-1.49923921260032e-05
-2.38386310544417e-05
-1.28629985435085e-05
-9.9625954239945e-06
2.03913539303154e-06
-2.28119441363525e-06
-1.1396788808503e-06
-1.944592827849e-05
-2.01797123824623e-05
7.45997794848467e-06
1.23152194244254e-05
-3.91757030602168e-06
-9.91227705549546e-06
-2.66263845408084e-05
-1.44700780788215e-05
-1.66952214749504e-05
-1.70069629817137e-05
-1.29202472762578e-05
-1.84042921486097e-05
-3.70797463159476e-05
-2.46199627740918e-05
-3.91795690273588e-05
-5.71701897589916e-06
-1.76254016046811e-05
-1.50081632976972e-05
-1.1119785921425e-05
-1.26504991646206e-05
-2.41171036648326e-05
-2.19532153975477e-05
-1.96030758522767e-05
-2.8428502898623e-06
-2.0145039674049e-05
-1.37581216515311e-05
-1.3226687236976e-05
-1.48086891833251e-05
-1.48613224307963e-05
-1.20535719223983e-05
-8.72634096252786e-06
-7.47320959317877e-06
-1.22115667768928e-05
-1.25770427179653e-05
-2.14434180846745e-05
-2.22716210139565e-05
-2.85483141113115e-05
-3.56359174913325e-06
-6.38025227364841e-06
8.87422539480392e-06
-2.88495804413664e-05
-2.08915057717823e-05
-3.28092665646725e-05
-1.38492979102458e-05
-2.4840544815146e-05
-7.99308592368371e-06
5.59460723757573e-06
-1.31558754465496e-05
4.32830299644851e-06
-1.25188135751858e-05
-2.40311970669186e-05
-2.48241453492132e-05
-1.98176600144827e-05
-9.84448082124475e-06
-1.39117273966657e-06
-1.43663029995254e-05
-9.53455459509173e-06
-1.96106403050059e-05
-5.55625000217078e-06
-7.63841334782053e-06
-1.91248202987004e-05
-2.21685223441672e-05
-3.45917344190029e-05
-1.52991112528015e-06
-2.04546685543213e-05
-1.04829484190319e-05
-1.59754641814367e-05
-2.88229861878821e-05
-2.25846642603549e-05
-1.38728625190779e-05
-2.58290770600623e-05
-1.54781316117919e-05
-3.73825359119957e-05
-1.79348746098363e-05
-1.52887457171872e-05
7.76062632421586e-06
-1.19153283513917e-05
-7.22241887497013e-06
-1.07805524213103e-05
-2.35255863933503e-05
2.18564501731312e-05
-2.96623197869198e-07
-2.50804286940083e-05
-1.75764118589912e-05
-2.92942858300121e-05
-2.86067482629116e-05
-4.59288446069483e-06
-1.10968662668537e-05
-2.74089502782845e-05
-1.3372030567658e-05
-2.58757942026788e-05
-2.62063268600682e-06
-1.46406639044973e-05
-1.7862017347467e-05
9.74655157505925e-07
-7.80297043135817e-06
-1.75410450285026e-05
-1.17586197275587e-05
-1.94411631670896e-05
-2.69467116980792e-05
-2.56763799396518e-06
-9.22977366041229e-06
-1.20324421944154e-05
-8.16030831174431e-06
-2.19131082405093e-05
2.0967226758477e-06
-3.0667246681708e-05
-2.20658052249976e-06
-3.39725356934361e-05
-8.45013399642975e-06
-2.84397741469515e-05
-1.34645726037878e-05
-8.70921971224144e-06
-2.11798198590142e-05
-2.45156106929912e-05
-1.93769554829225e-05
-2.61739632953503e-05
-4.56761301694333e-05
-2.12853546664388e-05
-2.26076342638166e-05
-1.15040756501106e-05
-1.4801250561602e-05
-1.07677467078891e-06
-1.5377211716639e-05
-9.77311151963138e-06
-1.5674091528995e-05
-8.0304219715273e-06
-1.09256277391483e-05
-1.21017484129053e-05
-1.60074211604835e-06
1.8639172264116e-06
-1.53511645011601e-05
-1.57754690495301e-05
-1.14499058004201e-05
-1.01278231813183e-05
-2.81375071933928e-05
-4.56159565688619e-06
-3.79089822290154e-05
-1.3106197796955e-05
-3.03422115630988e-05
-1.85271123097404e-06
-1.1452508591735e-05
-2.34756825999804e-05
-2.92339952354494e-05
-2.4018614782474e-06
-1.58034701855705e-05
-1.87158776309853e-05
-2.15048308649583e-05
-1.060775888077e-05
-1.6919563712436e-05
-1.13139196402123e-05
-3.64269900807374e-05
-1.53862658329416e-05
-2.64543261681264e-05
3.57267498455705e-06
-2.04653917515516e-05
-3.00554204045899e-05
1.83570607371411e-05
-2.97415030204422e-05
-2.58177996940861e-05
-3.28116824992673e-06
-2.58093181188215e-05
-8.71635292010616e-06
3.44970802565498e-06
-1.48303130708648e-05
-1.2190788200113e-05
-1.13937862485351e-05
-5.00008994131854e-06
-9.5954503657425e-06
-2.1314659797494e-05
-2.37894175506532e-05
-2.81940447529974e-05
-2.08643233559789e-05
-1.65808599541608e-05
-1.57296420372922e-05
-3.32913181577145e-07
-1.68292575695712e-05
-7.04062582300258e-07
-9.41330020050086e-06
-1.44566423372862e-05
-1.63355071975578e-05
-2.58644746350578e-05
6.50959730778018e-07
-2.43508413099833e-05
-1.52477834436452e-05
-7.38757866303053e-06
-1.87946461419081e-05
-1.83456123273634e-05
3.03579321945152e-06
-3.50191725451905e-05
-3.59988787546533e-05
-1.82648156000093e-05
-1.02509395423269e-06
-8.60979975021397e-06
-1.63464968213914e-05
-9.67333145965773e-06
-2.61154142692084e-05
-2.52493122131593e-05
-1.34125686283616e-05
-7.22316124536549e-06
-9.53149986082137e-06
-1.26932266557291e-05
-1.41974401746624e-05
-2.55469335426945e-05
-2.14248061363165e-05
-2.38432197057973e-05
-7.69532746073907e-06
-2.96106053507071e-05
-1.6173653902637e-05
-3.70081148142224e-05
-2.08262581167352e-05
-6.16028047992788e-06
-2.91119214378054e-05
-1.20255528171286e-05
-6.76432240167577e-06
-2.33160038898281e-05
-3.00181361184484e-05
-8.54029413264996e-06
-7.96915420383293e-06
-2.14084222050006e-05
-1.8563070031934e-05
-1.38693633029704e-05
-2.70196074464631e-06
-3.44797609534261e-05
-7.54669300333947e-06
-2.92150907498685e-06
-5.71114385163175e-06
-9.15907380514439e-06
-2.33996520994437e-05
6.02209058928158e-06
-1.31815400388568e-05
-1.59254493314239e-05
-8.23181945791192e-06
-1.81796861624553e-05
-3.03337805939953e-05
-2.07948940304591e-05
-1.1656800508095e-05
-1.74592241908115e-05
-1.47058357138416e-05
6.19585667174175e-06
-2.64815393519372e-06
-1.92638429549643e-05
1.60573497083525e-06
-1.13747047921585e-05
-1.54999079160706e-05
-1.37480301691782e-05
-1.55533019029801e-05
-2.41054436451292e-05
-4.14007136978182e-06
-1.22341387563464e-05
-1.37941503211064e-05
-2.14310296566481e-05
-1.50514656678953e-05
-3.13513542357185e-05
-1.69868280788792e-05
-1.16203091449369e-05
-2.36855526551625e-05
-1.28695522956367e-05
-3.29626998249403e-05
-1.11165530128607e-05
-1.26901272870139e-05
1.57406057627576e-06
-3.93373846286533e-06
-4.55836683420212e-06
-1.4235466962433e-05
-1.61794238913314e-05
-2.78267377138021e-05
-3.85474140090494e-06
-2.64395784435265e-05
-1.04496093458866e-05
-2.23269156319143e-05
-2.73411855291785e-05
-1.64570458864363e-05
-2.28502684978875e-05
-3.27232351843685e-06
-3.0545121339288e-05
-2.90708513520236e-05
-2.75140727450965e-05
-1.84124194563023e-05
-9.75777706502914e-06
-7.01351561787679e-06
-7.05671351251364e-06
-1.08336433511899e-05
-1.3581475530553e-05
-5.13407834002954e-06
-1.57470653384626e-05
-1.51204187622472e-05
6.26826749364087e-06
-1.25424589530848e-05
-1.76925670013445e-05
-4.00471570323797e-06
-4.53279485789297e-06
-1.36298381784198e-05
-1.53222851108977e-05
-9.96205566823342e-06
-1.58685013047522e-05
-1.61712044822563e-05
-3.77482907570217e-05
-3.56200360462816e-05
-2.11934175674664e-05
-1.5046012800749e-05
-3.76751463651099e-05
-1.46701558963602e-05
-1.41038033947666e-05
-2.64526681393041e-05
-1.17051403411565e-05
-1.21388176344785e-05
-1.19604082888772e-05
-1.5771746280602e-06
4.52896028193428e-06
-1.72817070145499e-05
-1.81583320444857e-05
-2.32108373882695e-06
-1.92986238807498e-05
-1.13344013398597e-05
-2.64051552834249e-05
-6.59825457261394e-06
-7.87093814954837e-06
-1.34857191708872e-05
-4.87702620437272e-06
-1.08670070698385e-05
-1.51010913350236e-05
-8.53234420913224e-06
-3.03069636543007e-05
-2.20640244680945e-05
-2.9795982789974e-05
-8.13044711898821e-06
-9.25574158312235e-06
-1.53517037823441e-05
-1.19951073432414e-05
-1.81953362576591e-05
-2.09228907245508e-05
-9.30844733667412e-06
-1.16460490158117e-05
-3.11665791127308e-05
-2.8647644393295e-05
-1.85754153250209e-05
-1.86296364302932e-05
-2.52780659727202e-05
-1.7332123501849e-05
-1.85945725653627e-05
-7.73338128550682e-06
-3.23652659738628e-05
-2.2830147927163e-05
-1.63605931145021e-05
-1.28888861341698e-05
-2.68196931621204e-05
-1.75124130552249e-05
-2.17709906876667e-05
-3.32834683096722e-05
-1.43701046280368e-05
-7.82351330121239e-06
-3.79674681912495e-06
-2.66676859879976e-05
-2.20193244378243e-05
-9.17056191577183e-06
-2.5632486929376e-05
-2.63770311340835e-05
-1.27548697691221e-05
-1.52957698990703e-05
-1.03416540816522e-05
-8.60060548982653e-06
-6.30998073262721e-06
-3.32284841969688e-05
-9.89164067559774e-07
4.46101995727804e-06
-1.73427907734328e-05
-2.19177264497561e-05
-1.55024966595516e-06
1.8401783858855e-06
-1.58099278846187e-06
-4.42520084847276e-06
-1.52108444035532e-05
4.09563051340125e-06
4.61970152722581e-06
-1.68771444780442e-05
-9.80845760947232e-06
-3.40639412594526e-05
-8.79092311173864e-06
-1.66466875471083e-05
-1.02157367882688e-05
-1.92705628484968e-05
-1.87297732746768e-05
3.58894633219021e-06
-2.14113448582946e-05
-1.12248951709812e-05
-1.96088789944654e-06
-1.22651973649409e-05
-3.35005896769996e-06
4.27594264128376e-07
1.78015401812652e-08
-1.96064522805437e-05
-1.31462952496404e-05
-1.02648962015081e-05
-6.03503250358912e-06
-2.41641394066021e-05
-1.16258578885849e-05
-6.82119765099196e-06
-5.96149028507517e-06
-6.49634769043518e-06
-1.07316814911705e-05
-2.68336247876195e-05
-1.32802997837188e-05
-1.47992095645997e-05
-1.53906796244335e-05
-3.81120305715652e-05
-1.64092332291059e-05
-2.1141005512925e-05
-7.40033911567932e-06
-1.78594479599815e-05
-1.09923756015446e-05
-5.55758644793575e-06
-2.04349807918329e-05
-1.70531190011653e-05
-3.56606731825879e-05
-1.80658245362534e-05
-9.74670055901562e-06
-2.24302004516428e-05
-1.83695077108719e-05
-1.77439627965331e-05
-3.17319907340674e-05
-2.01158805107635e-05
-4.39874753648058e-06
-2.94991090421544e-05
-1.43320194944037e-05
-1.97090635369288e-05
-4.47873657591415e-06
-1.69330887772356e-05
-2.40002646695804e-05
-1.95575166404773e-05
-1.8780276349007e-05
-1.45721811831452e-05
-2.8893059265896e-05
-1.77023115453657e-05
-1.90151571192641e-05
-2.21681295605768e-05
-7.68102213705465e-06
-7.01949069142257e-06
4.22036565297067e-06
-5.29196379514848e-06
-7.49767687804781e-06
-1.77111137825712e-05
-1.34745458836372e-05
-1.19688991710387e-05
-1.0599532626677e-05
-2.88443316475272e-05
-8.70027902665338e-06
-2.41156570142751e-05
-2.06776269309347e-05
-6.99309841105834e-06
-1.94160888907717e-05
-2.52374977859866e-05
-7.67647371432628e-06
-3.1402422181849e-06
-2.1230316332453e-05
-1.92279880616471e-06
-1.51076967679057e-06
-3.33256828168828e-06
-5.87243912506471e-06
-6.35381985824908e-06
-1.76864416049145e-05
-2.13967315935099e-05
-2.9421828226996e-05
-8.39057340882351e-06
-7.508724951177e-06
-4.92624590789943e-06
-2.57434865443694e-05
-1.99723230152737e-06
-1.91545850165745e-05
-1.50689232941894e-05
-7.12796979977114e-06
-3.01523789948888e-05
-1.27407564791772e-05
-1.59956252851104e-05
-1.40725549407765e-05
-2.96831483759093e-05
-1.8298524919877e-05
-1.79357883801467e-05
-1.65868732739996e-05
1.95337600355412e-06
9.85725423768525e-08
-3.30748981785666e-05
-1.75112910819491e-05
-1.23256959432279e-05
-1.06302243774712e-05
-8.860434522382e-06
-1.31040444132167e-05
-2.79474336811476e-05
-3.08540799506123e-05
-1.41024195885595e-05
-1.26764473698484e-05
-2.81790719067298e-05
-1.92728329338325e-05
-2.65633183065667e-05
-3.14298436086599e-06
1.3946478711918e-06
-2.88745329681792e-05
-2.55210803864644e-06
-2.21185717582589e-05
-2.25836189754544e-05
-1.22357153890564e-05
-1.28743002327716e-05
-2.93558014849475e-05
-1.16910076166707e-05
-2.97217967672776e-05
-2.18662929851399e-05
-1.73190144099687e-05
-1.21158958723065e-05
-1.582082649117e-05
-1.63970209546178e-05
-2.44023181563141e-05
-2.30969635978822e-05
-2.45893717549127e-05
-2.7495576441742e-05
-2.00461314401673e-05
-1.89826834806397e-05
-4.47070254686519e-06
-1.04610494189667e-05
-1.10190434037034e-05
-1.11607586807406e-05
-1.38696538095524e-05
-1.846985524814e-05
1.4240540150466e-06
-2.10653586436301e-05
-2.03337684875376e-06
-2.92501561488175e-05
-2.71451909671843e-05
-1.66827255480809e-05
-1.73761679905345e-05
-1.63589059745711e-05
-2.67340300348701e-05
-2.12976480137766e-05
-1.35117467121637e-05
-7.43678160869279e-06
-2.02768214823131e-05
-1.23052543104052e-05
-3.45487211571174e-06
1.77560628820105e-06
-1.03164449489131e-05
-1.1709440982727e-05
-2.54327378028535e-05
3.49084042251267e-06
-1.70594249669542e-05
-2.10104081087112e-05
-1.13558400060669e-05
-2.37816660071375e-05
-2.76886220013811e-06
-1.58127601036253e-05
-2.92046643589129e-05
-1.32602606224137e-05
-1.75071338804271e-05
-1.90870432405911e-05
-1.46893200207074e-05
-1.44284518572044e-05
-5.43204088437992e-06
-1.68784312290778e-05
-2.79029718376723e-05
-1.15686944626036e-05
-1.58205674614357e-05
2.22800534021284e-06
-1.7046432011883e-05
-3.06311800243796e-05
-1.45205725144206e-05
-7.98415661023369e-06
-4.48537717998966e-07
-1.69041222072472e-05
-1.70214078402345e-05
-2.15361669435823e-05
-3.12699476046995e-06
-2.04042614539018e-05
-2.90046377557717e-05
-2.02640020737586e-05
-2.48883260456453e-05
-8.43209719474161e-06
-1.48271510729529e-05
-2.13139363651662e-05
-1.80091323175772e-05
-1.48365275959515e-05
-8.22559630427867e-06
-2.24751007761639e-05
-1.32032796721427e-05
-7.92398214492019e-06
-2.74412140404698e-05
-3.02112700738262e-05
-1.38661621966295e-05
-1.66079393052841e-05
-3.10780128319003e-05
-2.17854101623298e-05
-3.047862493599e-05
-1.75615518458694e-05
-2.56827374683617e-05
-2.37043102085524e-05
-1.79235824238908e-05
-1.28418204535052e-05
-2.31493153805919e-05
-2.63856346307299e-05
-1.36945073190355e-05
-2.38611342075043e-05
-3.6500796154377e-06
1.69889567424457e-07
-1.89078243275381e-06
-2.2885800898169e-05
-9.09968100789891e-06
-1.89263876305376e-05
-4.07105880320442e-06
-8.01226788237843e-06
-1.73306517498227e-05
-1.46501656726694e-05
-2.48644986456618e-05
-1.81781712255721e-05
-1.50634444077283e-05
-4.07034824735774e-05
-1.90551111716984e-05
-2.14431437731064e-05
-2.40036874199997e-05
-3.22652670570237e-05
7.59027220390436e-07
-1.26709807845958e-05
-1.92905003706936e-05
-2.07317518400248e-05
-1.81053911487647e-05
-5.56770825320554e-06
-2.13964440225136e-05
-1.99241660534405e-05
-3.73018402594332e-06
-8.02592628995852e-06
-2.03310354449128e-05
-2.11035200703211e-05
-2.72659279040784e-05
-1.07386938454774e-05
-2.14746801286417e-05
-1.5168843954795e-05
-3.2593062899819e-07
-1.70077821895655e-05
-1.48591335052364e-05
-2.71462124398508e-05
-2.04076616247422e-05
-1.50586618426971e-06
-2.2222297897877e-05
5.27680918830138e-06
-1.42713253503405e-05
-1.30619015809497e-06
-4.44185000436407e-06
-2.14485739259495e-05
3.59366419116312e-06
-1.3701186936007e-05
-2.29905519449914e-05
-2.13509228032827e-05
-1.91114136013646e-05
-1.65149537822908e-05
-6.73364718004387e-06
-1.39113701789639e-05
-4.78206214382538e-06
-1.99218700295634e-05
-1.96377025673837e-05
-1.68580551827137e-05
-1.64915225215656e-05
-2.05718091901306e-05
-1.7262280627307e-05
-2.61039180194178e-06
-3.31582265253097e-05
-5.62114029453643e-06
-1.41682589042763e-05
-1.4953813837876e-05
-4.48853699739396e-08
-1.93537132414636e-05
-3.90698815250666e-05
-4.6564187843732e-06
-1.4501048078315e-05
-1.41325172631842e-05
-2.48695729569755e-05
-2.56003303280777e-05
-3.45607050581738e-05
-3.77986146499961e-05
-2.22013155535861e-05
1.05173283520518e-05
-1.6964846391722e-05
-1.36909560446069e-05
8.13656560364477e-06
-4.31310695069713e-06
-1.73236933339393e-05
-8.86322421528281e-06
-2.34282202287706e-05
-1.07253633672528e-05
-2.49331825552928e-05
-1.00878935621675e-05
-1.40535825372846e-05
-3.25684577209225e-07
-2.64049197702338e-05
-2.33825334944843e-05
-1.78502871835504e-05
-1.41337598763131e-05
-3.30921959682768e-05
-2.99997336468156e-06
-9.62938857660391e-06
-2.10713574663023e-05
-2.62216052357253e-05
-1.92939322342091e-05
-7.04268217673492e-06
-4.81577661043212e-05
-2.11055702370264e-05
-4.8264433988775e-06
-2.55977300578697e-05
-1.58763521608524e-05
-8.60271958699621e-06
-1.03809115406769e-05
-7.20892207824808e-06
-2.29512466155183e-05
-3.24193428849038e-05
-1.92642511650135e-05
-8.64384910667738e-06
-1.60309060674056e-05
-2.51067333782572e-05
-6.59458679206065e-06
-1.20913954308272e-05
-1.91536011076395e-05
-7.06100421277247e-07
-1.73502176199524e-05
-1.42328736788532e-05
-2.54873567413219e-05
1.00553982291035e-05
-3.56951400388096e-06
-2.95236011502687e-05
-7.24580383445461e-06
-1.60410789266771e-05
2.43050070412185e-06
-2.48245882768419e-05
-6.69110312737675e-06
-3.63388656458924e-05
-1.94803900185365e-06
-2.01659684751132e-05
-1.62203147243954e-05
1.09455125625866e-06
-3.00314620198088e-05
-2.43512056929426e-05
-1.56307067082783e-05
-2.53007157934636e-05
-1.8820482190816e-05
-7.66191789681212e-06
-1.66209752860626e-05
3.8727537232846e-06
-2.42918618386724e-05
-3.0831967538465e-06
-1.36832175073942e-05
-2.27127450554323e-05
1.9345133655792e-07
-3.6166356514242e-06
-2.49521653998657e-05
-2.92655307357582e-05
-1.27419005721318e-05
-1.42291574303871e-05
-1.45733740535753e-05
-1.17477670344636e-06
-2.87421907721589e-05
-2.90510785251959e-05
-2.07404035537973e-05
-2.24195986573644e-05
-1.51494868338251e-05
-2.59713531748311e-05
-2.87439341285216e-05
-2.18370218453404e-05
-3.06033083192221e-06
-1.76092143696959e-05
-1.22165729286319e-05
-2.14301687459753e-05
-1.47076389723376e-05
7.16385079428136e-06
1.05035872341677e-07
-1.24265692932538e-05
-3.03072006958349e-05
-1.6676255997961e-05
1.1404036571788e-06
-1.0829050142462e-05
-2.88497562532268e-05
-1.73951477337949e-05
-2.83351497508364e-05
-1.43736600582668e-05
-1.5874969548417e-05
-6.92241582683827e-06
-4.30408914448924e-06
8.30943319193403e-06
-1.90475118698945e-05
3.20131680674568e-06
-2.17832179522611e-06
-2.44659304835819e-05
-3.64258646293937e-06
3.60147641820714e-06
1.20655428977145e-05
-1.28170885020349e-05
-2.23471612093018e-05
-5.7653108501183e-06
-4.01903047204796e-06
-1.25571045002513e-05
-2.84502328685249e-05
-1.3476967867169e-05
-2.51563423211169e-05
-1.18407832580882e-05
-1.05461222810233e-05
-2.2950374360636e-05
-3.58212718343608e-06
-1.3164834777774e-05
-1.11365415642783e-05
-6.41995118388444e-08
-6.77403176803965e-07
-2.23326525530382e-05
-2.50772814614493e-05
-1.15446095133812e-06
-1.60116319928505e-06
-2.6116657044979e-05
-1.89541912465819e-05
-1.89783723103935e-05
-2.43816484635241e-05
-1.86642930121983e-05
-1.45694135357352e-05
-3.22073236421861e-05
-7.83453456281341e-06
-7.41737436625219e-06
-2.74130910088416e-05
-1.87352811778678e-06
-5.2253718878147e-06
-1.42424457174978e-05
-2.87809050610104e-05
-1.00919623777907e-05
-9.9388276631082e-06
-2.59988475002027e-05
-2.52374183774607e-05
-2.52724937747186e-05
-1.03984689204487e-05
-1.09981907301835e-05
-8.85764775479862e-06
-1.35450385629629e-05
-4.42124582394049e-05
-3.36424245126801e-05
-3.66856337579146e-05
-2.6786277345659e-05
7.68013135307854e-08
-2.78902681892666e-05
-2.20541206707645e-05
-2.6595222843704e-05
-3.3860283777178e-05
-3.5242703380379e-05
-2.04121952084235e-05
-3.98228897866791e-06
-1.61638247734014e-05
-2.75490476091798e-05
-2.35403559388186e-06
-4.62789962822083e-06
-1.50258412286916e-05
-2.22341737094015e-05
-7.28023900990642e-06
-1.01698018010747e-06
-2.05281496459375e-05
-1.16435597095279e-05
-9.72005673471697e-07
-1.3947994780284e-05
-6.38475707739209e-06
-1.85915980600578e-05
-6.21602439038688e-06
-6.58856781763647e-06
-4.41448171517219e-06
-7.64936861963067e-06
-1.23776443751703e-05
-1.99370578868343e-05
-1.75668433121738e-05
9.89696210985353e-06
-1.79181962407493e-05
-2.25756612395218e-05
-2.24844440839802e-05
-1.85049693279823e-05
-1.30080571717779e-05
-3.15344821537062e-05
-3.10835376133593e-05
-1.58849489132098e-05
-6.59006221599091e-06
-3.44775486254261e-05
-2.62758886605437e-05
-9.88927364114021e-06
-1.74807685337124e-05
-3.15899746946041e-05
-1.85852229080378e-05
-1.89661543960579e-05
-1.60459857359985e-05
-2.41542857656641e-05
-9.37771007481364e-06
-2.11474054566381e-05
-1.42561550478589e-05
-1.5534801862394e-05
-3.2837507333975e-05
-2.0642015223346e-05
-2.14590086971589e-05
-2.75158647323149e-05
-2.3583546918603e-05
-2.7373440725925e-07
-1.35217530199489e-05
-1.47913960065241e-05
-2.65775139400726e-05
-3.26005008144605e-05
-3.02494301767096e-06
-1.98894569110127e-05
-2.28806926881581e-05
-3.71634333203733e-06
-4.00925324714828e-05
-2.57824163724478e-05
-5.92454781308297e-06
-1.93233441309167e-05
-1.67155194393741e-05
-1.67660656505044e-05
-2.45375574551176e-05
2.46109079397044e-06
-1.21756849563201e-05
-1.45090559534824e-05
-2.16152733513792e-05
-2.35343833038274e-05
-1.20953839789895e-05
-3.46436911502579e-05
-1.7756314427018e-05
-2.59312478730431e-05
-1.14969165399217e-05
-2.01390138303909e-05
-1.67155174891051e-05
-1.20422824296006e-05
-4.39264358816198e-05
-1.68438893796222e-05
-1.52047193299478e-05
-3.02837394190988e-05
-6.56873314364473e-06
2.56530253755569e-06
-1.33417929056697e-05
-7.22911751109819e-06
-1.57248310389748e-05
-6.77054914017897e-06
-1.02615524240234e-05
-1.75932696775096e-05
-1.37718950759223e-05
-1.80802932972903e-05
-1.40975466225528e-06
-2.22554281135991e-05
-2.54481509618976e-05
-2.16082239574032e-05
-2.62012709783828e-05
-2.2964273968244e-05
-1.04992093824458e-05
-1.88964458807859e-05
-2.02930960808331e-05
-9.75410370810504e-06
-2.1589249759704e-05
-1.14677588359215e-06
-8.70962671360309e-06
-3.94218092278481e-06
-1.68500629304318e-05
-1.55962331802711e-05
6.43267771617256e-06
-1.84851205802338e-05
-1.82455949712161e-05
-1.37937076436966e-05
-2.64375080546758e-05
-5.25754778285968e-06
-2.08174550410819e-05
-1.53643533606585e-05
-3.03554162534617e-05
5.10225831487683e-07
-9.69192836807873e-06
-7.28392632608203e-06
-3.79698706566497e-05
-2.15857838183253e-05
3.18191751833411e-06
-3.74439235546936e-05
-2.13004534376474e-05
-1.92481460959405e-06
-7.31844888080913e-06
-4.1732389530572e-05
-2.23557187110924e-05
-1.50054025997231e-06
6.16248666043435e-06
-1.19934296910244e-05
-9.59230912041873e-06
-5.187088914938e-06
-1.12696738726263e-05
-1.07170484365414e-05
-2.70540622057861e-05
-7.95610332617324e-06
-2.26527023975185e-05
-1.04918858892236e-05
-2.52482091079116e-05
-2.15798849764488e-05
-3.91736993143339e-06
-6.10444687866633e-07
-9.70689169907586e-06
-2.92622781028413e-05
-1.81931789000781e-05
-2.53880722914618e-05
-5.32727593152062e-06
-8.17597915732367e-06
-2.11773910105665e-05
-6.67779565535608e-06
-2.19364103934405e-05
-3.82076539561968e-05
-1.71539849815379e-05
4.53443793239439e-09
-1.25800503825833e-05
-3.13858960413528e-05
-1.86630130780985e-05
-2.52869016820247e-05
-1.36507942287904e-05
-1.26283635851032e-05
-3.29388374011985e-05
-2.37772876288826e-05
-3.02772393338931e-05
-7.16078660091908e-06
-8.91700867247958e-06
-2.16389793657583e-05
-3.03941975823483e-05
-4.17349459065938e-06
-3.40539642243711e-06
-6.57488722594644e-06
-1.27385243531207e-05
-2.14668733817117e-05
-2.37092696657817e-05
-1.38652926171586e-05
-1.757892354398e-05
-2.73998636853928e-05
5.13980682561226e-06
-1.16914246238356e-05
-1.32131187223983e-05
-9.47962271079058e-06
-1.15153819913602e-05
-1.50944573275665e-05
-1.46226817295578e-06
-2.98015198223911e-05
-1.85611276394121e-05
-2.3500135741727e-05
-9.93477474368647e-06
-1.82437422749318e-05
-2.06255771171995e-05
-1.8580814216437e-05
-1.66135086220371e-05
-1.52727618746811e-05
-1.03202799568054e-05
-2.21270080823011e-05
-6.1872362663938e-06
-1.43758941287751e-06
-3.09203522170417e-05
-2.26518434482957e-05
-2.30181200012435e-05
-1.71976057732809e-05
-1.66343403106455e-05
-3.76195180931902e-06
-3.3076523810058e-05
-2.04117830633581e-05
-5.95224818129652e-06
-1.74991300593777e-05
-2.396183999772e-05
-1.85480002907749e-05
-9.8313329254956e-06
5.10612853213283e-06
-2.74957376849404e-05
-2.61379562449172e-05
-2.5088850044079e-05
-2.10492833409633e-05
-2.56753350247461e-05
-3.12292831588361e-06
-1.55443644917327e-05
-1.61456388446058e-05
-1.51827735225159e-05
-3.11896251047033e-05
-2.09508578291107e-05
-1.84787529451165e-05
-1.94177154093613e-05
-2.51867284520238e-05
-2.66530881731879e-05
-7.5179590755933e-06
-3.01866411175689e-05
1.13589320265754e-05
-1.55904119667475e-05
-2.46170189521557e-05
-1.9080269473554e-05
-1.58516304831685e-05
-2.80800983495012e-05
-1.82989558832306e-05
1.47564430552678e-06
-4.99953712871446e-06
-1.64419274086509e-06
-2.46907243398569e-05
-6.85672692935607e-06
-1.95988359027258e-06
8.28352873255508e-07
-1.84578581268972e-07
-1.7890548918442e-05
-3.17471308448386e-05
-1.30246673378426e-05
-1.9882656649671e-05
-2.35656453987787e-05
-9.78020553898311e-06
-1.01825666983328e-05
-1.0722001267922e-05
-1.25689259710173e-05
-3.50757838392955e-05
-1.51023111477947e-05
-2.28756717504434e-06
-2.23357878715129e-05
-1.81666830290927e-05
-1.83396456891584e-05
-3.74085136882179e-05
-1.78326218270929e-05
-1.89002958451336e-05
-5.50801783358881e-06
4.27076070659264e-06
-3.27501813782659e-05
-1.79091054057159e-05
-1.76142945135859e-05
-1.83903736386088e-05
-3.28565109421554e-06
-1.2518537793485e-05
-3.78219505748544e-06
-1.08001289034204e-05
-1.26212884199545e-05
-1.46963493260581e-05
-1.4264990960696e-05
-1.03152692940877e-06
-1.05453390979514e-05
-1.82202384180292e-05
-1.04877624715592e-06
-4.64315076401599e-06
-1.69078947492234e-05
-2.13250848238257e-05
-1.32726383316756e-05
-1.36127243327673e-05
-2.46614146825e-05
5.31765150911331e-06
-1.4091299471714e-05
-1.84119883996234e-05
-2.67618486119794e-05
-2.54317471539448e-05
-1.41385951618534e-05
-1.16118693416994e-05
-1.66412519894793e-05
-2.93818270148414e-05
-2.1266219869069e-05
-1.5918325138883e-05
-2.36958652856538e-05
-1.79298495658183e-05
-1.7836228598545e-05
-1.13164507111057e-05
-1.18270131431379e-05
-1.42427571374248e-05
-2.56759857481582e-05
-1.51046906427334e-05
-1.89832943720482e-05
-1.83660598479635e-05
-2.29075514543365e-05
-3.35514353705021e-05
-2.39157332854232e-05
-1.32783766754848e-05
-5.57421788711016e-06
-1.92463233864426e-05
3.19905937967224e-06
-9.63777850514968e-06
-7.67583402314445e-06
4.68386474245644e-06
-1.64751184990825e-05
-1.08195212860831e-05
-1.37850430252161e-05
-2.56814451700667e-05
-4.89537615884962e-05
-2.00838484455564e-05
-1.42529458695087e-05
-2.32760418811223e-05
-7.20131937937177e-06
-2.18397825988612e-05
-1.64159884202645e-05
-9.90345896195037e-06
-2.21667535162086e-05
-1.1390528763039e-05
1.24094374904091e-06
-1.38831991499329e-05
-1.15914971789513e-05
-2.00408402820954e-05
-4.62217402829933e-06
1.53117094219139e-05
-1.88127756778644e-05
-1.15804428043485e-05
-2.2996516643331e-05
-2.63631791032676e-05
-1.7572617052688e-05
2.51761228782672e-06
-1.84356659287051e-06
-1.66554541852188e-05
-1.40935547119956e-05
-2.54688195650697e-05
-1.57914150730863e-05
-7.35976890427218e-06
-1.47827386023756e-05
-2.55689962362934e-05
-2.48537952254619e-06
-1.98637413326556e-05
-2.1277088302659e-05
-1.28838108469807e-05
-1.72490918075612e-05
-1.7139880982036e-05
-1.09517700317429e-05
-2.19144437105812e-05
-2.0641530675965e-05
-3.15514649292194e-06
-2.07989303975215e-05
2.19947490563291e-06
-2.31618158535561e-05
-1.7837604146087e-05
-1.52937660882787e-05
-4.02343196134866e-05
-2.22958668111399e-05
-1.58925558791898e-05
-2.95619757160094e-05
-2.07237519904918e-05
-1.6625653140538e-05
-3.41517650206604e-05
-2.16684857064743e-05
-3.22249407568832e-05
-1.52597936584017e-05
-2.73604123221235e-05
-1.53813173430445e-05
-1.76515867619409e-05
-1.73453756022712e-05
-3.13041866269305e-06
-2.28873567319141e-05
-1.38441286205316e-05
-1.48814954609652e-05
7.89600696943789e-06
-3.46485504137133e-05
-3.30135508517538e-06
-3.48571758965864e-05
-1.67746055289051e-05
7.29245416924749e-06
-1.18821465928194e-05
-1.02673711997952e-05
-5.24923735767877e-06
-1.19575540659349e-05
-1.12706145251749e-05
-6.95266511256934e-06
-2.26458445787459e-05
1.14110238438011e-06
5.88032572361493e-07
-1.93498797265201e-06
-2.08764077515084e-05
-4.76010616456054e-06
-2.55607308535514e-05
-2.56035027931235e-05
-8.00234172988587e-06
-2.20184881411635e-05
-1.72117436048556e-05
-2.65064279478222e-05
-2.7426320525048e-05
-2.49173491918572e-05
-2.46006344925743e-05
-4.44766830691005e-06
1.04684810110638e-05
-2.07447254179761e-05
-8.23177919790604e-06
-1.0723353835931e-05
-1.83317271194859e-05
-2.18161335165075e-05
-1.30113462923367e-06
-1.02998885853872e-05
-3.49938693931983e-05
-2.79032514104363e-05
-2.6333967192186e-07
-2.2378743889834e-05
-2.44413278940518e-05
-1.45244791985623e-05
-1.75282216032078e-05
-6.42465524711519e-06
-1.97446322492122e-06
-8.9098042042741e-06
-2.55411406647775e-05
-1.70006338640752e-05
-2.05124984517295e-05
-3.2081909045077e-06
-1.28205641427979e-05
-1.86804716042539e-05
-4.24380384856928e-06
-3.53168833218961e-05
-1.59811893393152e-05
-2.00234134882414e-05
-1.24950465687327e-05
5.11169969456011e-06
-1.50686302077535e-05
-3.19566164376119e-05
-3.23221219538122e-05
-1.78540101739463e-05
-9.97068553242221e-06
-2.80315335454661e-05
-9.30613357355847e-06
-1.13781887271252e-05
-7.72118839010881e-06
-2.84922631517101e-05
-4.50702387006121e-05
-1.08932466406059e-05
-1.26188239764864e-05
-1.71647429566766e-05
-3.10680044107256e-06
-2.36354242052377e-06
-1.81725648709952e-05
-2.21736602138146e-05
-2.75853068513747e-06
-1.27155445577145e-05
-1.5866837386833e-05
2.03580946044536e-06
-8.6866451216402e-06
-1.90620487965771e-05
-9.72505011480507e-06
-2.33736732351181e-05
7.6344002395723e-06
-2.65123555154449e-05
-5.23996265389251e-06
-1.21257431322126e-05
-8.49067920643747e-06
-8.47916266457015e-06
-1.16968036465829e-05
-1.26198733073069e-06
-1.43694075692485e-05
-1.0022668511009e-05
-2.0288561076011e-05
-4.96551712935501e-06
-1.57050537495973e-05
-3.09919580760465e-05
-8.17762435873544e-06
-2.83913061337058e-06
4.30105795968595e-07
-3.5141102569322e-06
-1.86148839941194e-05
-2.07123298954478e-05
-1.23332516677979e-05
-2.39902596758911e-05
-5.30772760056507e-06
-1.55380951408108e-05
-2.25180226831607e-05
-1.56963713622391e-05
-1.93647963927579e-05
-8.32893200845552e-06
-1.53092033994023e-05
-1.43865110727238e-08
-1.7284648159847e-05
-1.07763835599195e-05
-1.71398525020641e-05
-9.61695696054147e-06
-1.94572783340343e-05
5.05940877436937e-06
-1.06992033180471e-05
-1.2683084376175e-05
-1.51685373249089e-05
-1.85203386629851e-05
-3.43453413017774e-05
-1.23151963883802e-05
-1.01986316897131e-05
-3.82806659314394e-05
-2.72624590522364e-05
-1.07647271762321e-05
-1.64365317452329e-05
-3.21085055190664e-05
-3.34938899394925e-05
-2.6603137933311e-05
-1.42373347399716e-05
-7.22952956216522e-06
-8.3498934581148e-06
-2.933348809729e-05
-4.4477775671844e-06
-1.05522899978e-05
-5.27088135206127e-08
-1.59190067595591e-05
-2.12292825722406e-05
-9.42867944635344e-06
8.04594154351447e-06
-1.49770675797322e-05
-1.64019966174635e-05
-2.12389866770817e-05
2.58267515916039e-06
-2.46367402300259e-05
-5.30441609862358e-06
-2.44826798026796e-05
-2.41468932080971e-05
-1.46688383684317e-05
-1.16439494998956e-05
-3.50727963263849e-05
-2.34152883665796e-05
-5.55137715051246e-06
-1.70343223987146e-05
-2.35870363801192e-05
-3.73607034337873e-05
-7.52225747840762e-06
-9.10767427256106e-06
-6.11086458019024e-06
7.01956099897195e-07
-3.49869452870984e-05
-1.87205391361229e-05
1.67751215234381e-06
-1.70795560960334e-05
-2.2416896088164e-05
-2.23168060412959e-05
-3.35927434995942e-05
-2.23176569318706e-05
-1.44599768942869e-05
-1.139117187227e-05
-9.80472404640305e-06
-1.49909913337532e-05
-2.02944421440569e-05
-2.54312730929187e-05
-3.55173848388295e-05
-1.3871357272334e-05
-2.17390867586421e-05
-1.72644517189549e-05
-1.69600168736792e-05
-2.26018532664025e-05
5.29159481701136e-06
-2.15845792507743e-05
-1.62159430305169e-05
-5.91475471339112e-06
-2.29990068687514e-05
-2.98150034846563e-05
-1.31384337805411e-05
-2.16545465621467e-05
-2.09212879305034e-05
-6.56168400420235e-06
-1.67916752845063e-05
-2.98194833702055e-05
-3.34653475912822e-06
-2.05327738523075e-05
-2.12382383103079e-05
-2.97148512992341e-05
-1.64040714807125e-05
-1.93665822539789e-05
-1.92414752658933e-05
-4.54370147661269e-06
2.85094744248304e-06
-1.32967216148811e-05
-1.46448303648678e-05
-1.97727979024653e-05
-2.45858380516823e-05
-1.14839998963714e-05
-1.23699950111814e-05
-3.11409510245143e-05
-1.87826520943974e-05
-1.86279571630828e-05
-1.94324030250785e-05
-1.05075744742407e-05
3.50889798657581e-08
-1.51924265553417e-05
-4.25544666511414e-06
-1.46334100482116e-05
-2.08558443970241e-05
-1.42988219025089e-05
-1.62094776535644e-05
-1.46494539645053e-05
-1.16329589328627e-05
-1.97734380801774e-05
6.74152990992477e-06
-2.27751707144949e-06
-8.75293705358046e-06
-2.21157863557135e-05
-6.13344932393746e-06
-9.87664883662731e-06
-1.36182593838679e-05
-3.39765466687263e-05
-1.54354175182419e-05
-1.50020263074669e-05
-3.21660080397997e-05
-3.05242105669337e-05
4.03368913033551e-06
-4.893437900126e-06
-1.38184849518763e-05
-9.30703346823283e-06
-2.09017057423433e-05
-1.6728203886402e-05
-1.2310584587268e-05
-3.28126145227823e-05
-2.04336732518691e-05
-3.16798884974604e-05
-3.55593589468958e-06
-1.53870856148531e-05
-3.52879477613872e-05
-1.59713897708802e-05
-2.39042772247136e-05
-6.00539061101694e-06
-2.47644871769127e-05
-4.8055671698618e-06
-2.91273279117674e-05
-7.08714997034615e-06
-1.77820887820046e-05
-3.20184474392276e-05
-2.71448652409105e-06
-1.91070283591508e-05
-2.22175287164388e-05
-1.03917228937661e-05
-2.70211864482363e-05
-7.86123695068181e-06
-2.10698444343326e-05
-1.39645275590531e-05
-6.85089780843153e-07
9.37913074377168e-06
-8.71339650314263e-06
-2.10951939440623e-05
-2.00442063887714e-05
-1.67843154173704e-05
-2.21339279615638e-05
-1.89413172804335e-05
-6.41123002949006e-06
-1.9634212936081e-05
-1.92406943814497e-05
-9.20285291315429e-06
-2.35231098282501e-05
-1.46338053213069e-05
-2.13519845938839e-06
-2.60472024444889e-05
3.045874006184e-06
-2.39718235015333e-05
-2.05877978697257e-05
-4.37408583448967e-06
-1.9520152120946e-05
-1.05616893479534e-05
-1.03142112104152e-05
-2.55747480368783e-05
-1.3017485795537e-05
-1.39882791501452e-05
-1.94371911914809e-05
-1.74719393952524e-05
-1.94534734000338e-05
-1.61810221680449e-05
-3.69604183946305e-05
-1.65019804634234e-05
-4.18949217872949e-05
-1.755175162952e-05
-8.81952198540613e-06
-2.09410717205566e-05
-2.54353279681258e-05
-1.17993742155086e-05
-5.03120677501452e-06
-2.09950296042508e-05
-5.69121402118522e-06
-4.23104773646195e-06
-1.48048857312885e-05
-9.20783726339337e-06
-9.36653664723766e-06
-3.17006499362129e-06
-1.56505173851721e-05
-2.12547394752943e-06
-1.7257070409821e-06
-8.00042214868373e-06
-3.5250728221563e-06
-2.28788584485818e-05
-3.17326336570677e-05
-1.23601696243152e-05
-1.93047859918594e-05
-2.30845913172266e-05
-2.12658502101145e-05
-7.07797887981043e-06
9.93849361523815e-06
-8.0590686203795e-06
-1.23873268677593e-05
3.29448878598876e-06
-1.84028528123051e-05
-2.63765159880745e-05
-2.23816792823449e-05
-1.95259505027894e-05
-2.30462363857636e-05
-4.13115291045866e-06
-5.11103293076162e-06
-1.3658244581649e-06
-2.40095208483983e-05
-2.71009754615234e-05
-3.4445250404433e-05
-2.49419635364248e-05
-1.29710266261592e-05
-3.13907723624219e-05
-1.64262337051625e-05
-2.73835531348134e-05
-2.33019325291174e-05
-5.21606296268922e-06
7.40188946365644e-06
-1.78364178434108e-05
-1.41151025212519e-05
-4.86342380804271e-06
-2.09441409231207e-05
9.81142930460745e-06
-1.35947417454558e-05
-9.35064180528512e-06
-4.51912772225207e-06
-1.55699886406701e-05
-1.11730434186708e-05
-6.80370657948349e-06
6.49977739181189e-06
-1.86749383123854e-05
-1.99839315794903e-05
-2.06987364269041e-05
-1.54983446574426e-05
-1.0728920749308e-05
-1.78007109508876e-05
-3.56324618369546e-05
-3.10241677680135e-05
3.09344861853336e-06
-3.10685036163537e-05
-7.29703597327322e-06
-9.08425486262613e-06
-1.41395743368168e-05
-9.85472064460559e-06
-3.90006364456591e-06
-1.79592725662589e-05
-1.11226184924432e-05
-2.55844852850559e-05
-1.9079075050846e-05
-2.00524023539929e-05
-1.21638273206433e-05
-2.56257034944058e-05
-1.40360724347419e-05
-1.49721745824432e-05
-2.15505927482219e-05
-1.23830103285068e-05
-1.65898414993265e-05
-2.0181623943351e-05
-3.43317998791918e-06
-1.09445076272394e-05
-2.73845516895224e-05
-1.40345720440039e-05
-5.15687729000051e-06
-2.44102642044603e-06
-1.21451848722197e-05
-1.92769749405299e-05
-3.43407445045012e-05
-8.25584192025706e-06
-1.51465439425638e-05
-2.94909491902028e-05
-1.60499476980483e-05
-3.8920575021818e-05
-2.10568506137045e-05
-1.6240843254253e-05
-3.4106427337654e-05
-3.38464128270947e-05
-3.86076114809019e-06
-8.42608338650434e-06
-1.07545408797137e-05
-2.70732893742112e-05
-6.75303171284149e-06
-4.67616070401385e-06
-2.3697598100963e-05
-1.18042919258735e-05
-1.98924992209043e-05
-9.45981690067199e-06
-1.69817619365083e-05
5.39774249680669e-06
-2.57069635392685e-05
3.75738203506308e-06
-1.28240258796701e-05
-2.97074043418886e-05
-1.61583268993769e-05
-1.4958370850902e-05
9.99686223506494e-07
-1.53367556954283e-05
-6.01773681917478e-06
-3.29603335049823e-05
-6.07095010298666e-06
-2.56938982485413e-05
-2.34853661526824e-05
-1.91719525857797e-06
-1.63007830286487e-05
-3.92234133948978e-05
-3.388231527562e-05
-2.92668183785125e-05
-2.00812200770246e-05
-6.62109939358613e-06
-1.5885968996694e-05
-4.57388636768289e-06
-1.45615646941878e-05
-1.81859855252825e-05
-1.12469586701144e-05
-1.93332689432766e-05
-2.84232849797467e-05
-8.7420049218674e-06
-3.20431686562757e-05
-2.77318718610508e-05
-1.46925295915402e-05
