# Supplementary material for: Research on computational propagation and identification of mine microseismic signals based on deep learning
Source: PLoS One. 2025 Oct 22;20(10):e0334641. doi: 10.1371/journal.pone.0334641 (PMC12543183; doi:10.1371/journal.pone.0334641)
Supplement: S9 Data — (ZIP) [file pone.0334641.s009.zip › 000101100000418.xlsx_0.txt_24.txt.txt]

-3.89527421132247e-06
-2.58122216157818e-05
4.63911688799225e-06
-1.86627744387828e-05
-1.25489117057294e-05
-2.34691267556079e-05
-1.892939931007e-05
-2.80550773313184e-05
-1.3162163566301e-05
-7.53782269408142e-06
-1.13511062275334e-05
-1.20712016345499e-05
-2.2290944945534e-05
-1.07597625003629e-05
5.62537439665443e-06
-5.65220434153917e-06
-1.66684716312736e-05
-9.6635026102523e-06
-1.89902131642786e-05
-1.31734131269873e-05
-7.10008000381133e-06
-2.70761261993291e-05
-1.83229023475198e-05
-2.62540916696183e-05
-3.27057909011165e-06
-1.75085412252432e-05
-3.50988788928482e-06
-1.76024426424039e-05
-7.95190796873889e-06
-1.37103210382954e-05
-2.27888216903856e-06
-1.39133962402035e-05
-2.55487860684233e-05
-5.20271283994752e-06
-1.9694449226124e-05
-2.6102317142833e-05
-7.52426724619909e-06
-1.36855577059062e-05
-1.63355098435059e-05
-9.64590669432327e-06
-1.48006903674288e-05
-2.4894346377836e-05
-6.03815693035743e-06
-1.08105694346117e-05
1.62551821892181e-06
-1.22564764508229e-05
-6.53194378880144e-06
-9.74398083998265e-06
-2.76277944723133e-05
-2.74744978403431e-05
-5.67052968515201e-06
-2.75997581887866e-05
-7.62989177794675e-06
-1.92591618456265e-05
-6.06860939651135e-06
-9.51749459483173e-06
-1.18614569141788e-05
-1.65447464165515e-05
-7.42459309331299e-06
-1.88256163538372e-05
-1.56759623106734e-05
-1.74438747569967e-05
-1.65846721153315e-05
-7.74518747318377e-06
-2.04879355958911e-05
-1.18654417066459e-05
-1.81933324703944e-05
-8.68232617421379e-06
-1.16457910907829e-05
-2.78663737120364e-05
-7.06856071386165e-06
-1.20051164202916e-05
-2.23140773639091e-05
-2.42297934846368e-05
-1.99099419772321e-05
-1.29956763389113e-05
-2.69001661181142e-05
-1.54878389980483e-05
-2.40049504183643e-05
-1.97939872888838e-05
-1.14190596195185e-05
-2.5167065817077e-05
-2.72372901876127e-05
5.58362047153136e-06
-4.82703828170435e-06
-2.16105230193056e-05
-1.13692366235426e-05
-8.62744715626873e-06
-1.58074458655372e-05
-3.75205505336436e-06
-8.67497749643904e-06
-2.82068643371349e-05
-2.24071088644094e-05
-3.37003880639864e-05
-1.56642291055936e-05
-1.81832555886321e-05
-3.12247035923767e-05
-3.57208930429094e-05
-1.14811381071884e-05
-1.92022339123688e-05
-1.37299929470885e-05
-8.67585109644994e-06
-1.69385414823148e-05
-1.35701099799701e-05
-4.3919403259258e-06
-1.29655361137474e-05
-1.35718465287294e-05
-1.69487108620183e-05
1.425867821142e-06
7.98848425558051e-06
-2.24337976753358e-05
-1.62581640886174e-06
-2.67446031798989e-05
-1.16355546129532e-05
-3.15782356898312e-05
9.70136607572961e-06
-2.45076207366286e-05
-2.32346248307706e-05
-1.8432932634562e-05
-2.48380243067142e-06
-1.59384643387059e-05
-1.597416517821e-05
-3.08202212770199e-05
-8.48841501046636e-06
-1.39069591351824e-05
-2.3607027104941e-05
-1.93077271377782e-05
-6.44153484775106e-06
-2.16509568709061e-05
-3.39734539392516e-06
-1.03407223935622e-05
-1.23356412893797e-05
-2.23434605514077e-05
-4.53924469188393e-05
6.33132761388544e-06
-2.67629497626182e-05
-2.02634237586582e-05
-9.19750973682042e-06
-2.40412813558727e-05
-3.37127203800601e-05
-2.17486559641378e-05
-2.44339489706176e-05
-4.14963091187644e-05
-2.25818437668784e-05
-6.94152427826724e-06
-2.5135125394285e-05
-2.58303096488195e-06
-2.14304984037481e-05
-1.87528332251754e-05
-4.07289400024423e-06
1.8027210986549e-06
-1.26055424483774e-05
-1.93826225659298e-05
-1.39122999533331e-05
-4.15420675520331e-05
-1.16337859441494e-05
-5.96441953627135e-06
-1.73798481940316e-05
-1.69558001435682e-05
-1.85384516661713e-05
-2.39513176331054e-05
-2.06218330323432e-05
-1.09483196493365e-05
-3.09927243839889e-05
-1.48901587176779e-05
-2.02156148184919e-05
-2.52688744861673e-06
-2.006117190689e-05
-2.38842619762067e-05
-1.50709700796078e-05
-2.74456954081652e-05
-1.54597063756679e-05
-1.47743733310265e-05
-1.1449877590166e-05
-2.61092320640592e-05
-2.46573907008846e-05
-1.6554934894551e-05
-2.27411340694228e-06
5.88090029958517e-06
-3.16163159080442e-05
-1.62803177029217e-05
-6.85011107262815e-06
-1.67549695293345e-05
4.33252786729492e-06
-1.80410386981732e-05
-1.36779523288342e-05
-1.56419439763219e-05
-1.37304240811772e-05
-1.19736077331814e-05
6.38165607247896e-06
-1.42678496772677e-05
-2.30295857019636e-05
-3.51975705522643e-05
-3.03240220407206e-05
-7.51845141403664e-06
-1.11576127436923e-05
-2.17264763005819e-05
-1.20944391948219e-05
-3.46743013833456e-05
-6.4145355040043e-06
-1.32556559213165e-05
-2.90084290577839e-05
-1.62856162611101e-05
-4.29239590600867e-06
1.25888174941816e-05
-2.08533931504001e-05
-1.68212213712278e-05
-1.0199575922431e-05
-1.19327504787165e-05
-2.0073281277002e-05
-2.03092914881651e-05
-1.4191783630342e-05
-1.19569548471557e-05
-7.22743461368324e-06
-2.41266385085057e-05
-8.96438857018794e-06
-2.41493279463332e-05
-8.12847937204637e-06
-1.10627255731888e-05
-7.12691878208104e-06
4.11778988606469e-06
-1.31838480171151e-05
-2.90290020034172e-05
-3.43811176823825e-05
-1.55106593485553e-06
-1.74270138508178e-05
-1.57520382159866e-05
-1.28828407990337e-05
-1.17742964910744e-05
-1.85582301401456e-05
-4.08528712240518e-05
-9.90819503667045e-06
-1.14271046655309e-05
-1.23021707972682e-05
-1.60813909193017e-05
-5.03712886726965e-06
-8.31967692564749e-06
-1.15135233543037e-05
-2.66166722054871e-05
-1.99118810211473e-05
-2.05080460101977e-05
-2.88812484144868e-05
-2.10636648889201e-05
-7.71511298429862e-06
3.06303222377865e-06
-7.27775366491377e-06
-8.91283484974229e-06
-2.35633170256083e-05
-2.04180309266572e-05
-1.97849265919864e-05
2.73907393243213e-06
-2.39537364817988e-05
-2.4138388418778e-05
-5.96273411977113e-06
-1.40860569034766e-05
-3.45623783330165e-06
-1.008008011687e-05
-2.40705644171783e-05
-2.14771937433531e-05
-1.85229311087728e-05
7.60160515497301e-07
-1.35405062981268e-05
-7.59796478496469e-07
-4.1703236798071e-05
-2.9419164138368e-05
-1.05672597606377e-05
8.36526321983382e-07
-5.17289999069283e-06
-2.11697474964785e-05
-2.18969386510099e-05
-2.29237800620896e-05
-1.69661097558091e-05
9.01660310279551e-06
-5.08196308213575e-06
-8.08748147648312e-06
-1.11400641835838e-05
2.36403825454354e-06
-1.56007947410051e-05
-1.15680616074868e-05
-2.55290573580546e-06
-2.56234056783967e-05
-1.25680418777162e-05
-1.99218619686278e-05
-1.63883954864121e-05
-1.22748654867459e-05
-2.28801084499308e-05
-2.94820930245174e-05
-1.84106012977932e-05
-1.31805454893616e-05
-3.91617454870613e-05
1.75924582499296e-06
3.35249207744561e-06
-1.0546694266726e-05
-9.57600371358486e-06
-1.27035366958233e-05
-1.58861678244459e-05
-3.1619418937178e-05
-2.19406901507865e-05
-3.9653413331437e-05
-2.54877129114689e-07
-3.77522787626277e-05
-1.98934666076686e-05
-2.25697306507245e-05
-6.3002688606847e-06
-2.66984142143626e-06
2.5429865080223e-06
-6.14187268261057e-06
-1.65442581167616e-05
-1.76503815130595e-05
-3.04411949679134e-05
-1.66536919601686e-05
-1.59004570304931e-05
-5.89561341958924e-06
-1.72324522123682e-05
-5.39955790906763e-06
-2.91926962264812e-05
-1.22946182905014e-05
-2.63153066588512e-05
-4.67111730313247e-06
-7.98097995227651e-06
-1.40449506383064e-05
-1.53491682914149e-05
-9.76906513672279e-06
-1.16899951191116e-05
-1.93956858998156e-05
-1.38770953506916e-05
1.81952687069032e-07
-8.8718396419709e-06
-6.33108939652568e-06
-1.11888652548683e-05
-1.55431902355928e-05
4.17024227153322e-06
-1.02252461884549e-05
-2.02014083008145e-05
7.90816966765677e-06
-2.22596165500708e-06
-5.13085469182336e-06
3.0907017343543e-06
-6.3364701165459e-06
-3.62692760656288e-05
-2.30434211606556e-05
-2.05617072114559e-05
-2.13357911233878e-05
-9.01232825866655e-06
-1.41999080920159e-05
-1.927412344314e-05
-1.29636228596441e-05
-3.12002803423852e-05
-2.53390345860635e-05
-8.87358279975327e-06
-9.3845349990001e-06
-5.39771374029209e-06
-1.97626731089252e-05
3.32011422074106e-06
-1.38927206666656e-05
-1.27881405679453e-05
-2.49498548946111e-05
1.64140541572277e-06
-9.66863977061811e-06
-1.75807545949568e-05
-1.55320296256988e-05
-6.73524142473637e-06
-2.10250063556131e-05
-1.37827306613104e-05
-1.3146376888017e-05
-3.54509215809045e-05
5.05527559109394e-06
-1.87615763272764e-05
2.24430731758149e-06
1.83174366037874e-06
-1.71773468411243e-05
-2.14330824532873e-05
-1.20875834652664e-05
-9.74277650607559e-06
-2.59775717995198e-05
-1.8329135023221e-05
-1.62682083934076e-05
1.11268004633701e-06
-1.29804822102764e-05
-1.98003587451545e-05
-1.56076072289923e-06
-2.12169172229415e-05
-4.43536455798874e-06
-2.52480217572575e-05
-1.4043717872858e-05
-2.19897991191903e-05
-2.26835199568208e-05
-1.18940962060418e-05
-3.96574563861556e-05
-2.20814211412445e-05
-6.29179502834592e-06
-2.58283735585117e-05
-1.68416049684301e-05
-2.30787763929641e-05
-2.28640670189366e-05
-1.62486596485723e-05
-9.90500326435398e-06
-2.17094484888427e-06
-1.58407147000655e-05
-8.20635339993702e-06
-2.066220551681e-05
-1.25633312126943e-05
-8.51483922640893e-06
-1.03529595192956e-05
-1.3238733225496e-05
-1.08832248627244e-06
-1.64598459691145e-05
-1.91046062170499e-05
-4.98638923680432e-06
-3.04818386471042e-05
-7.88179571736302e-06
-1.60479713159762e-05
-3.54340955804015e-05
-6.08949891708124e-06
-2.18611891496546e-05
-2.27659401063491e-06
-2.42301700075855e-05
-3.24498242423567e-06
-9.49274834455314e-06
-8.84941325109393e-07
-7.07016105614279e-06
-2.29525421473872e-06
-2.00497125542729e-05
-2.38899885266735e-05
-2.04328193755156e-05
-1.08436653053203e-05
-2.27009877075257e-05
-2.6803408287445e-06
-1.30806328605453e-05
-1.26130057954549e-05
9.64935031791126e-07
-3.14438813122937e-05
-1.21993335340464e-05
-2.49854808422623e-06
-1.60768266649705e-05
-4.21695986547379e-05
-2.87254040325827e-05
-1.93455606539443e-05
-3.70692373009422e-06
-2.26655180262912e-05
-2.50930703092024e-05
3.82499636604988e-06
6.93569793982961e-06
-1.26762446224124e-05
-5.99405875069528e-06
-1.5218265059847e-05
-1.61629686938521e-05
-3.42635631932169e-06
-2.00159327533957e-05
-2.56715674313507e-05
-8.99558947182205e-06
-1.06130861811578e-05
-1.69214807699781e-05
-7.02854427730287e-06
-3.49109535590431e-05
-2.72791533350287e-05
-2.24289741820188e-05
-1.56477370843084e-05
-2.30487159405022e-05
-3.07528632354598e-05
-3.43405900371983e-06
-2.04852609778866e-05
-1.42057644893457e-05
-5.42432281452079e-06
-2.20316820849597e-05
-2.42037268643283e-05
-9.01432599399775e-06
-2.29343426536102e-05
-3.82015081428745e-05
5.34439149623567e-06
-2.64267705341518e-05
-1.0307390425033e-05
-1.80206524518985e-05
-1.2507337710589e-05
-1.46461390732046e-05
-2.49752848811836e-05
-3.16012195180329e-05
-3.52087690798782e-06
-3.25897613338019e-06
-3.45887110855081e-05
-3.00624145055008e-05
-6.01440505879813e-06
-1.80660706670069e-05
-1.90815298189462e-05
-2.59394320710567e-05
-1.58838102751929e-05
1.57477667630289e-05
-1.4891361588585e-05
-2.68562802217876e-05
-3.63050855764666e-05
-2.26601869178825e-05
-2.20463224372863e-05
-1.52219797506531e-05
-2.74603558719286e-05
-2.72826837185765e-05
-1.017000584023e-05
-1.4309080314962e-05
-4.16289351285564e-05
-2.0928490436173e-05
-1.24466237860047e-05
-1.02151463084895e-05
-1.53355880925204e-05
-9.30527530041655e-06
8.57224565771734e-06
-6.82173985020928e-06
-1.68190118914293e-05
-2.38995499853134e-05
-1.69546566102697e-05
6.49813971416148e-06
-3.04726213397572e-06
-1.01284761960599e-05
-8.63974539961954e-06
-1.99528478570389e-05
-2.97296940996265e-05
-4.84288039018944e-06
-1.45234130174759e-05
-2.26516885609132e-05
-3.27207988284479e-05
-3.26343861436051e-05
-6.40867367951481e-06
1.49277212368689e-06
-2.28156161424829e-05
2.30594560995686e-06
-2.10169521060304e-05
-2.39977091651359e-05
-1.54820196807543e-05
-5.64838722880743e-06
-3.08611760284039e-05
-1.44114750179694e-05
-1.40949826406773e-05
-1.5836801075332e-05
-3.02344945563566e-06
-3.25011815273818e-05
-6.55212781608076e-06
-2.78409695835462e-05
-2.07428374643256e-05
-2.14852718733846e-05
-1.96883746497498e-05
-2.93256306833066e-05
-2.90453835436049e-05
-2.45324348311634e-05
-1.08519765370203e-05
-2.71187494749803e-05
-1.25430612880391e-05
-1.51439233459995e-05
-1.04602029440381e-05
-1.23160113422042e-06
-2.75001297418661e-05
-3.37704389011769e-05
-2.27288672427962e-05
-4.63160417596072e-06
-3.07641306171981e-05
-3.01346017320807e-05
-1.10422295325282e-05
-2.02037715987574e-05
-4.24803736215042e-06
-3.21517500559642e-05
-1.9582136774237e-05
-3.93018103617309e-06
-2.36370723010721e-05
-2.03689342071107e-05
-1.93823007593918e-05
-2.34901099276888e-05
-4.02158090556469e-06
-2.0866419693722e-05
-1.55961805906936e-05
-2.1633319160095e-05
-2.85870302316591e-05
-7.72456151373205e-06
1.37158193056883e-06
-7.06506592128032e-07
-2.59344194548923e-05
-1.35534302252702e-05
-1.24674667559768e-05
-2.91373371804772e-05
-1.853753114171e-05
-1.34921647626736e-05
-2.31725658687542e-05
-1.96759213351064e-05
-3.51243006726759e-05
-3.29501939323751e-06
-4.85734035525007e-06
-2.12895013900044e-05
-1.17003042491992e-05
-1.25032685774697e-05
-3.03740321046308e-05
-1.06282180947082e-05
-1.58092224730094e-05
-1.3828559950431e-05
-7.1445565947038e-06
4.75984646805581e-06
-1.13205406141839e-05
-1.18868734313881e-05
-1.32261609656764e-05
-2.11548404823115e-05
-5.18450066090438e-06
3.81286118977475e-06
-1.929691014571e-05
-1.30696358474486e-05
-1.1494850609842e-05
-2.3680615576243e-05
-1.38487200371248e-05
-1.25945152348025e-05
-9.60608629668188e-06
-2.17352745042325e-05
-2.30616674211722e-05
-2.06779903310469e-05
-9.49653132277774e-06
-2.01320364594532e-05
-4.03979483650949e-05
5.67443403878682e-06
-1.48552065797453e-05
-9.5981305674417e-06
-1.29967208593583e-05
-8.25076511761641e-06
-2.71520354897007e-05
-1.07571730872397e-05
-5.35967519733225e-06
1.19592708101719e-05
-8.59233642930956e-06
-4.22074902484077e-06
-1.39717820647642e-05
-2.42700571387205e-05
-1.40700300668458e-05
-3.58440241941898e-05
-2.72369019367992e-05
-2.02219447172968e-05
-9.66277003500971e-06
-6.6964019309821e-06
-2.13554767482295e-05
-2.25747356425646e-05
-2.53730306649672e-05
-2.94404977451268e-05
-3.42134308452031e-05
-8.04088969016285e-06
-1.26126717640459e-05
-1.03687340414116e-05
-1.57809228376936e-05
-3.49031516233651e-05
-9.49279430288024e-06
-1.47980816653213e-05
-1.36719286953187e-05
-2.43074407802792e-05
-2.48444973294352e-05
-1.30693957471214e-05
-2.76973659605669e-05
-4.62090688959166e-06
-1.32494828948516e-05
-9.44417947178435e-06
-1.20205128541137e-05
-3.66569572262578e-05
-3.20787307003151e-05
-1.190740945991e-05
3.8652604037282e-06
2.53780981680539e-06
-1.34758723369742e-05
-3.2217865596176e-06
-3.0490809681514e-05
-3.35279966052538e-05
-6.17882175308116e-06
-4.22244586164773e-05
-2.48916264792689e-05
-7.64859743413348e-06
-1.5725435282947e-05
-1.55361914349678e-05
-1.98501722945901e-05
-2.00561265108252e-05
-1.330397665347e-05
-2.27140817507949e-05
-8.36621562678584e-06
-1.09186881240541e-05
-3.62443214532238e-05
-1.77700017165461e-05
-1.01987797317581e-05
-1.80482970218366e-05
-8.19020874429297e-06
-1.62393599041135e-05
1.7334766674384e-06
-9.65408620453563e-06
-1.10009555816971e-05
-2.21759023221748e-05
-1.49767147832741e-06
-1.74785569084622e-05
-2.54716452479241e-05
-4.81134488080695e-05
-2.2185881122809e-05
-1.46588623116653e-05
-4.30665917975519e-05
-2.59692021305352e-05
-1.95830943514879e-05
-2.16601982282274e-05
-8.92279136063447e-06
-1.52983168314809e-05
-1.51631675926551e-05
-2.89903241992482e-05
-5.64070306901755e-06
-1.83553853331798e-05
-2.068170509911e-05
-1.74998760690812e-05
-7.73011699713467e-06
-1.92554120507087e-05
-1.39193627176501e-05
-2.0139908768814e-06
-1.60359427636262e-05
-1.95717623403509e-05
-2.23587191074388e-05
-1.57656443812183e-05
-1.94267749064352e-05
-2.71896369481844e-05
-9.1487436687055e-06
-1.81899898588076e-05
-2.12299130896835e-05
-1.53427210757692e-05
2.20924931298245e-06
-8.66136774529403e-06
-1.3545485396611e-06
-1.10968454963459e-05
-1.72048902854006e-05
3.66997368272171e-06
-2.94006964811369e-05
-1.37615372816364e-05
-1.82892145793555e-05
-1.72861862068499e-05
-1.55939146501091e-05
-1.58659258586571e-05
-1.56386772656799e-05
-7.50094927917011e-06
-3.02265057689978e-05
-1.91896731316653e-05
-2.98265967393245e-05
-1.47033054151332e-05
-2.45024137540161e-06
-1.20091973644593e-05
-2.41115683520079e-05
-6.60616499811085e-06
-8.97862552233573e-06
-1.05445681814119e-05
-1.58044932422761e-05
-2.48481287985386e-05
-7.03729992742896e-06
-3.62256136529411e-06
-1.10366105760931e-05
-2.67921924349409e-06
-1.7153927343816e-05
3.91266625674624e-06
-2.51703457260231e-05
-1.20453731020294e-05
-2.17346935377729e-05
-9.97450137259093e-06
-1.30255301982921e-05
-8.23949885443765e-06
-1.4485556473431e-05
-8.29442892671912e-06
-1.03606772492662e-05
-6.525123923459e-06
-2.97563781877895e-06
-1.33448614822407e-05
-4.80298408127641e-06
-2.04149408579706e-05
-3.90161403420308e-06
-4.06055416463579e-06
-1.22628082559439e-05
-1.8610344540831e-05
-2.19781117045266e-05
-1.32894364707716e-05
-2.56822029820017e-05
-2.25461737290091e-05
-1.97560264957405e-05
-1.47178120212423e-05
-9.21219377189796e-06
-5.97475001391681e-06
-1.72615625119971e-05
-9.82463674121069e-06
-6.2669824241488e-06
-9.85302329098874e-07
-1.81069451283514e-05
-3.28140009098133e-05
-1.17331749098323e-05
-1.07642541623154e-05
-5.73323107066019e-06
-1.90906033604308e-05
-2.00981880936416e-05
-3.87950119799619e-06
-5.46294383963155e-06
-1.00639706884169e-05
-9.15285452171656e-06
-6.18844898994671e-06
-2.19772623461758e-05
-2.48101756653907e-05
-1.47684002783592e-05
9.72634525128523e-06
-2.09629603156341e-05
-1.6021450786487e-05
-1.46351582975702e-05
-1.90497314665947e-05
-2.38431939046487e-05
-8.24439163176755e-06
-1.2526868001994e-05
-1.17886786996281e-05
-5.22650007946855e-06
-3.09264031618934e-06
-3.42301724922944e-06
-1.95096909595446e-05
-2.34092253514708e-05
-2.21445423582612e-05
-1.08259643710057e-05
-1.10013104058243e-05
-2.65590771527461e-05
-1.36299845923972e-05
-2.05105154103635e-05
-1.83756161897324e-05
1.627478534563e-05
-1.75864994340712e-06
-6.7748390201678e-06
-2.09820013002736e-05
-1.04147500590936e-05
-9.58162577159573e-06
-2.42759852887012e-05
-9.55834699439641e-06
-1.16819669600192e-05
-1.58264629333934e-05
-2.4565241743676e-05
-2.79689542684215e-05
-1.82282152548965e-05
-1.97171329792203e-05
-1.25006918122965e-05
-4.36421778379023e-05
-1.58511428349451e-05
-1.13246284230366e-05
-6.57929656455872e-06
-2.02704176897325e-05
-1.97452113809956e-05
3.61968692535847e-06
-2.46733035075378e-05
-5.21095533000641e-06
-1.09317653221303e-05
-1.43388822685786e-05
-2.33162143999069e-05
-2.14855148148812e-05
-1.48132253010043e-05
-1.37230868418921e-05
-1.86206938181372e-05
-2.7896973946056e-05
-5.52016942031277e-06
-2.02200094609037e-05
-8.3055081597624e-06
-1.46195525043281e-05
-8.59267943214314e-06
-2.15122659173285e-05
-1.96458555234743e-05
-2.49038040547189e-05
-2.65867486750363e-05
-1.98506283820949e-05
-1.61359164471781e-05
-2.11601791604822e-05
-2.10519737057844e-05
-9.13778414950545e-06
-2.39427175516871e-05
-1.70499142685638e-05
-8.18922569787673e-06
-8.01826853679217e-06
-2.58963390894517e-05
4.46490179168518e-06
-2.86598096025068e-05
-3.04513291297211e-05
-2.32554066190871e-05
-1.97513098117628e-05
-1.86635442518497e-05
-2.41296148815311e-05
-2.92123404161268e-05
-5.43979588920796e-06
-1.53368662593604e-05
-7.75872301272925e-06
-1.75157709866332e-06
-1.35693035953117e-05
-7.21729558327834e-06
-1.6552347668644e-05
-1.23922712157486e-05
-1.81364961937664e-05
-2.20804445912166e-05
-5.53542630179796e-06
-4.07403747366958e-06
-1.22336963608e-05
-3.11919733472325e-05
-9.35855096037536e-06
-1.2225342104845e-05
-2.39047734621981e-05
-2.90803199382605e-05
-2.77657765667403e-05
-8.74178746946509e-06
-1.97558474705687e-05
-1.04173614612667e-05
-2.22179499462104e-05
-4.96039367053041e-07
-1.5543367749836e-05
-2.28454399023954e-05
-2.77614591987304e-05
-2.18474878170695e-05
-2.28047131513558e-05
-2.17866990453632e-05
-2.25750372792825e-05
-1.68650043067108e-05
-1.06429654367984e-05
-1.00410552406006e-05
-6.64114291015032e-06
-7.19572839965202e-06
-1.13994837943101e-05
-3.09217881961719e-05
-8.44918693966725e-06
-1.84712389409049e-05
-8.19523686593874e-06
-2.71707955371644e-05
-1.73892478038357e-05
-1.00977824687955e-05
-5.31470243762518e-06
-3.67601209948161e-05
-3.73952068417436e-06
-1.8130913228625e-05
-3.0232563238753e-05
-1.64262937290959e-05
-1.69404745639273e-05
-3.36643280455163e-05
-4.48897076724885e-06
-3.75906918228303e-05
-3.31522550838462e-05
-1.65237054949121e-05
-2.26196364714523e-05
-1.14770528572418e-05
-1.91362813003727e-05
-2.50015403228861e-05
-1.70261970180733e-05
-1.24373649284014e-05
-2.99449024407287e-05
-1.2308986406775e-05
-2.28237311219289e-05
-1.19043098052522e-05
-2.58854859923915e-05
-1.36067667517016e-05
-1.74327825114915e-05
-2.47032860027083e-05
-2.21107491711821e-05
-1.57594019859264e-05
-3.29605023030054e-05
-3.02599338789526e-05
-3.12946294745456e-05
-1.98968437030336e-05
2.11782406186922e-06
-1.15258486983987e-05
-3.18342676628944e-05
-1.32042812243982e-05
-6.03552885555529e-06
-2.26328118789223e-05
-2.26985864985853e-05
-1.4285983257361e-05
-1.37372346853073e-05
-2.25765937806839e-05
-2.00947261215497e-05
-2.93242534788782e-05
-2.40309985564596e-05
7.10936059917662e-06
-1.04475422543298e-05
-3.00437981545259e-05
-2.86717329215972e-05
-2.36920463303377e-06
-9.9058385024083e-06
-1.03867307048718e-05
-1.60948373102904e-05
-2.31116356163703e-05
-9.45563034981203e-06
-2.49902024411637e-05
-2.15856408333703e-05
-1.63103227854142e-05
-1.39039269304483e-05
-2.31636869473932e-05
-2.2024497605307e-05
-6.53840476002252e-06
-1.73199310741247e-05
-1.47089333753323e-05
-7.45479062895032e-06
-2.16252532903606e-05
-2.36939442308382e-05
-1.29275784115507e-05
-2.22320411566892e-05
-7.87909939156528e-06
-6.5339838762342e-06
-2.46273949660649e-05
-2.7020891845212e-05
-7.34725508419753e-06
-2.01559212090297e-05
-1.24016598587526e-05
-2.38367468455695e-05
3.7680556014983e-06
-4.28463014305936e-06
-1.34441232968912e-05
-1.1238907256711e-05
-2.35639620556249e-05
-3.15649167539656e-06
-1.69655051604e-05
-1.14155813581227e-05
-9.31389999164137e-06
-1.56103814387988e-05
-3.23205072871484e-06
-7.98925359157743e-06
-2.45882599601025e-05
-1.22481699405195e-05
-1.5718715841889e-05
-1.25177717247959e-05
-1.85057788502145e-05
-3.28079088088319e-05
-2.30972395435188e-05
-2.0210247235652e-05
-3.04164747638598e-05
-1.51777776816906e-05
-1.3161876516008e-05
3.89084984971215e-07
-3.11074878845616e-05
-9.10804287654204e-07
-3.60302523133896e-06
-1.95204556737641e-05
-1.87012360465387e-05
-1.86707333337305e-05
-2.04820699504245e-05
-1.57770450706597e-05
-2.67799899326271e-05
-7.44701097261709e-06
-1.88881292801895e-05
-2.61472564346806e-05
-1.77447775599097e-05
-2.96337178441915e-05
-5.40513998060763e-06
-5.00314120278881e-06
-2.6388529934791e-05
-1.4119366783109e-05
-7.92871901619372e-06
-1.63362968988333e-05
-8.37199231570032e-06
-2.0234578878449e-05
-1.90634750567839e-05
-2.61546806425361e-05
-3.86416468733709e-05
-1.65439602391475e-05
-2.46042524159083e-05
-8.82484817609515e-06
3.66758962066974e-06
-3.21175117139064e-05
-2.07514915671073e-05
-1.71808612906643e-05
-2.77173942938621e-05
-1.24951010635753e-05
-2.41043567424318e-05
-4.62438498908256e-05
-2.17975435970827e-05
-2.80212282636775e-06
-1.87001126493065e-06
-8.51758838611292e-06
-8.79525069860803e-07
-1.83244418757165e-05
-1.01113026824441e-05
-1.69982045577283e-05
-1.70845858735183e-05
-1.79681649161905e-05
-1.01027998589905e-05
-3.31947980441418e-06
-2.11523294828835e-05
-2.4855238005034e-05
-1.03131935767751e-05
-1.37698220040848e-05
-1.15106573738598e-05
-2.50928310928054e-05
-1.36737392498381e-05
-2.00107869990447e-05
-1.39187601348858e-05
-1.12432399165559e-05
-1.31203399780956e-05
-1.94137002538043e-05
-4.90782960219509e-06
-3.64985750654859e-05
-1.25681249189722e-05
-1.12305634116649e-05
-4.86605639711315e-06
-4.44991145575649e-06
-1.64812507583102e-05
-1.85021117400618e-05
-1.80492844298554e-05
-2.07161122956192e-05
-1.37432679042286e-05
-2.25561688889874e-05
-1.93689235110313e-05
-7.97398573641278e-06
-1.38946682937824e-05
7.89022387781531e-06
-8.81807276803514e-06
-2.84354490453414e-05
-2.51753046135511e-05
-2.30355533879843e-05
-3.14815310666969e-06
-1.34976441526044e-05
-1.35255510763753e-05
-3.28492717265472e-05
-1.30832085131903e-05
-1.86026956250748e-05
-3.58944463106064e-05
1.2162584042251e-07
-1.59235171160676e-05
-2.24803397892041e-05
-3.53100962967305e-05
-3.09991733402113e-05
-4.94076116545295e-06
-3.09683686767789e-06
-2.12093416258631e-05
-3.03715780669585e-06
-2.39310013612942e-05
-9.77896126090978e-06
-1.62731186660434e-06
-2.46081239123636e-05
-3.35380641831595e-06
-2.82371124208996e-05
-3.89400680957811e-05
-2.53016724042999e-05
-1.40829253265309e-05
-1.83429337220666e-05
-3.33259173993461e-05
-3.52133864077839e-05
-1.13049671275987e-05
-2.39417536467769e-05
-4.46600191339394e-06
-1.35526301257697e-05
-7.4653308526245e-06
-1.3560957115775e-05
-1.48262154562831e-05
-2.26223286667748e-05
-2.45203062688857e-05
-1.31016729574723e-05
-5.98195930760978e-06
-1.53730409351273e-05
-2.66088392611027e-06
-9.6113058654586e-07
-9.25286676843743e-06
-1.38514644478761e-05
-2.58845308866561e-05
-1.44820939433058e-07
-1.12439834498192e-05
-1.91281607140765e-05
-1.49376112611743e-05
-2.3968661077357e-05
-2.02170130430962e-05
-9.54251960088347e-06
-1.40017572082538e-05
-1.32728577769592e-05
-1.1937336222053e-06
-3.85970659015388e-07
2.75324817295713e-06
-6.32592202197776e-06
-6.42838990435312e-06
-1.61963859034668e-05
-1.64370243635014e-05
-8.33046218129612e-06
-1.36788358739941e-05
-1.40702118124533e-05
-9.47584658151148e-07
-1.29286065551449e-05
-2.07671881891459e-05
-2.23293310254771e-05
-3.56134699311102e-05
-2.53438088742329e-05
-2.88412549736518e-05
-2.21641326781149e-05
-5.46637619227661e-06
-3.73872238162269e-06
-1.29746871266149e-05
-3.21227314422634e-05
-1.75359925044933e-05
-1.44826946563957e-05
-1.68618140286604e-05
-2.33157340018932e-05
-1.48898996130466e-05
-1.93539875297047e-05
-3.58998610142448e-05
-1.84290377828334e-05
-1.34391069552509e-05
-4.52241654812822e-05
-2.23103473511752e-05
-1.8282713999883e-05
1.78325765076814e-07
-1.99563535045909e-05
-2.63535980289979e-05
4.42148713232991e-06
-3.94730610418644e-05
-2.68351450669739e-05
-2.42136205138876e-05
-6.77702929235846e-06
-7.69592548498636e-06
-1.5521721468159e-05
-6.96157547086666e-06
-5.6789636788302e-07
-1.08980613072679e-05
-4.48559129739979e-06
3.87854366835471e-06
-1.69955768382773e-05
-7.30798787599059e-06
-1.62286656059842e-05
-1.8495066172032e-05
-2.67506098137403e-05
-2.21041146440746e-06
-1.51127641829906e-05
-2.82610026814209e-05
-2.63604566708326e-05
-1.70246220969904e-05
-2.57249623924948e-05
-1.49231311475864e-05
-3.29136603862247e-05
-2.16206920463514e-05
-1.66298709649756e-05
-1.47148858361448e-05
-1.4720499195207e-05
-2.00286076236073e-05
-8.94120538045773e-06
-1.9523199177522e-05
-1.67152005930133e-05
-2.18782747002624e-05
-4.57492135202369e-06
-8.85362723994085e-06
-1.88102443568286e-05
-1.47170051398834e-05
-3.51588146254605e-06
4.64791410344943e-07
-1.06888543321646e-05
-2.35814715996076e-05
-4.70376936530704e-06
-7.0343570390022e-06
-1.68575388179605e-05
-2.1721889819408e-05
-3.24687490780123e-06
-1.56241818281292e-05
-6.16890302981461e-06
-2.78092581296125e-05
-1.44575499756518e-05
-1.80480353492295e-05
1.34333071786705e-06
-2.5359448779828e-05
-6.03799142655621e-06
-1.58950368807377e-05
-1.03479006285411e-05
-8.78911364639705e-06
-1.97815103800047e-05
5.24126999777169e-06
-1.07455953608728e-05
-1.16430770507281e-05
-6.58086599062341e-06
-4.86790214830679e-06
-1.09286850091281e-05
-1.43131054085056e-05
-9.16550678774342e-06
-1.48121646413312e-05
-2.32478381409092e-05
-2.16051656595358e-05
-2.0225531480376e-05
-1.49129085614845e-05
-1.6960037936481e-05
-3.12109832610882e-05
-1.66466865399645e-05
-1.85144112594918e-05
-2.738264958207e-05
-2.01846592532381e-05
-7.05300901654407e-06
-6.34270225010381e-06
8.93765695856424e-08
-1.74319110909813e-05
-2.15818335058537e-05
-1.35996983435255e-05
-3.9832353420519e-06
-1.03121493562211e-05
-1.66272499689991e-05
-2.92108694753711e-05
-3.83825141135944e-05
-2.15954950844261e-05
3.24013913727401e-06
-1.48869658485824e-05
-2.53896411325345e-05
-1.49975122472954e-05
-3.30989380356364e-05
-9.95880078170301e-06
-3.5633245347942e-05
-2.16276783556439e-05
-2.17561119704722e-05
-1.07704973548192e-05
-1.91558307151689e-05
-1.49000180489918e-05
-1.47129196883149e-05
-2.42374697263132e-05
-1.66410309769376e-05
-1.69711845689355e-05
2.37642897067506e-06
-1.31967356056106e-05
-1.74526690197494e-05
-2.07654382234444e-05
-5.73763213293985e-06
-2.3347811158754e-05
-4.86523703566507e-06
-3.18225493640133e-06
-1.50787842934451e-05
-7.03610959938384e-06
-1.86096271268251e-05
-3.28953399669913e-05
-2.85122213123791e-05
-1.847736139012e-05
-1.1152441169785e-05
-1.61218608308066e-05
-2.14718986008797e-05
-2.29244904242254e-05
1.20331500251647e-05
-9.57034186848562e-06
-2.38392275439042e-05
2.09094573342006e-06
-3.61999845492234e-06
-9.74107333085474e-06
-1.6471331774957e-05
-2.57253418186667e-05
-1.41356156200182e-05
-3.00690065988033e-05
-1.98167009154833e-05
-6.04705132535338e-06
-1.73222946300155e-05
-9.49522801163555e-06
-1.24889680457522e-05
-1.45329801868323e-05
-1.9628213701489e-06
-8.9208543124339e-06
-1.37941706095922e-05
-2.03024465953933e-05
7.17051105303256e-07
-9.24094475659331e-06
-5.43342715173793e-06
-1.75839280306585e-05
6.82465521395427e-07
-1.15177938320445e-05
-1.40227281174101e-05
-1.15626747991243e-05
-1.23959793695933e-05
1.113661446724e-05
-6.40466696690253e-06
-1.07470277714655e-05
-7.85604309842638e-06
-1.67637785276028e-05
-1.46434089437869e-05
-1.1421805494311e-05
-1.38698727936273e-05
-2.96490095790744e-05
-1.72436653563716e-05
-2.69659176510431e-05
-1.18395118602864e-05
-1.53243472640824e-05
-2.90949397683128e-05
-1.84142687105476e-05
-1.39515435927323e-05
-2.59208159275359e-05
-3.46416693872106e-05
-9.04304364819338e-06
-2.48883123433005e-05
-7.93806919689174e-06
-1.55147259369833e-05
-1.67737582949323e-05
-5.38875524697826e-06
9.54182377744761e-07
-1.70141437010059e-05
-1.25949299265103e-05
-1.92277166601154e-05
-1.79124766764049e-05
-8.62815556876767e-06
-8.39135030017924e-06
-2.14089552469463e-06
-2.87232010047698e-05
3.51942895249893e-06
7.50799401112991e-06
-1.86880263001451e-05
-2.20478851924349e-05
-1.38016334206531e-05
-1.53834911607048e-05
-1.53567362845726e-05
-1.64404592692892e-05
-2.88159865874243e-05
-1.16160131117514e-05
-2.57234090957178e-05
-8.87629679859881e-06
-1.08436028490822e-05
-2.81673220847614e-05
-1.20062944609301e-05
-1.63274202932821e-05
-1.44519274387311e-05
-1.74777955372551e-05
-8.4135132581841e-06
-9.35111394251747e-06
-2.6993890728652e-05
-2.25248210486674e-05
-1.06536125681489e-05
-8.58196065857974e-06
-2.18673688003725e-06
-2.24161054257482e-05
-2.59439007276685e-05
-3.12164105557261e-05
-3.65315687802214e-06
-1.95450639813363e-05
-2.05858418592784e-05
-2.18983334738593e-05
-5.55671578137096e-06
1.39321323762443e-06
-2.96966678615489e-05
-1.2405601747215e-05
-1.37966817316439e-05
-3.07438789441956e-05
-2.9210603804363e-05
-1.18366217250467e-05
-2.3163474305142e-05
5.06190787303736e-08
-3.29757064684891e-05
-2.23450287642339e-05
-2.78352064300469e-05
-1.19289156465188e-05
-2.89063897497355e-05
-2.97440200391516e-05
-2.37385447109395e-05
-8.11242480784012e-06
-1.49940384813065e-05
-1.25795063386638e-05
-2.09438330265188e-05
-2.15632995086426e-05
-1.31804496367371e-05
-6.09857855424453e-06
-1.06871863516944e-05
-2.34944586176411e-05
-1.86189077952953e-05
-1.68705340458455e-05
-1.34610831735383e-05
-9.29980065234986e-06
-2.18645003834074e-05
-2.6690482219459e-05
-3.82837826379226e-05
-2.28593755758236e-05
-1.61982283526077e-05
-4.14176793856282e-05
-3.38502687466549e-05
-1.12177552886788e-05
-1.29678177410297e-05
-6.28139670515027e-06
2.91398776558764e-06
-1.32175171472683e-05
-4.19741828990338e-06
-2.72428749657754e-05
-2.69402880160232e-05
-2.34027346800102e-05
-1.5805227662965e-05
-1.4046537519703e-05
-1.02686917909241e-05
-8.87930839518425e-06
-1.95114083938087e-05
-2.96258789903442e-05
-1.75339056800337e-05
-1.99360793862737e-07
-2.10124636304751e-05
-2.64752834427985e-05
-1.04806960220003e-05
-1.02779803204654e-05
-2.70530952783014e-05
-3.43040953734997e-05
-2.21213820243523e-05
-4.50303757028153e-05
-6.88540487481535e-06
-3.45628323082068e-06
-2.47708846484688e-06
-2.14566574599515e-06
-1.71520488178268e-05
-2.4830332466971e-05
-2.29000022830021e-05
-2.45211933178652e-05
-1.86982531906512e-05
1.34277449313085e-06
-1.39034564154835e-05
1.19173687822373e-06
-5.90804608353695e-06
-1.87226239601205e-05
-1.07305962453426e-05
-1.51404216121161e-05
-1.77113383186226e-05
-2.1603791367239e-05
-1.22096447430743e-05
-2.09093268511216e-05
-1.53523800272844e-05
-1.14536071218877e-05
-1.78085613319304e-06
-1.48464825037057e-05
-1.08948609380521e-05
-2.50169906848539e-05
-1.41095179541626e-05
-1.53267060669165e-05
-7.10694127434456e-06
-2.00887960231361e-05
-2.16401994834737e-05
-2.43652800594027e-05
-2.92945322854451e-05
-3.55457061244901e-06
-1.02074045692177e-05
-1.67281804217992e-05
-2.17352363462991e-05
-1.73442756861833e-05
-2.21804185789552e-05
-5.18308966856899e-06
-2.82406733994922e-05
-3.04501399338792e-05
-2.39652785284439e-05
-3.27191865333849e-05
-2.26692956801688e-05
-1.68629334482808e-05
-1.14215589453977e-05
5.77671384752286e-06
-1.43875170744547e-05
-2.12928825382747e-05
-1.87622088255572e-05
-1.67194735990296e-05
-1.88455195595321e-05
-2.30952716674047e-05
5.92139488166091e-06
-7.25589881750682e-06
-1.17252674499942e-05
-1.79934613576467e-05
-3.74801459059921e-05
-1.91898775050516e-05
1.07558912796233e-05
-1.2064190304352e-05
-3.14880350802337e-05
-1.79610184119086e-05
-2.65126013203217e-05
-2.76863645616227e-05
-2.84988101170982e-06
-1.12089995539168e-05
-2.38482730719155e-05
-2.62056885263974e-05
-2.05263990565588e-05
2.27884754453899e-07
-1.19388532446857e-05
9.16902553951283e-06
4.91292856758157e-09
-1.40763342501174e-05
-9.15773237901512e-06
-9.35445243008665e-06
-1.29379086984267e-05
-9.59266760292945e-06
-1.84104104932675e-05
-1.13543541312147e-05
-1.44252363502335e-05
2.26889143935219e-06
-1.02173022294812e-05
-1.56761895100595e-05
-2.22336106884666e-05
-2.22337599097584e-05
-2.58768459885795e-05
-7.15639073768919e-06
-1.45460919231712e-05
-1.86179231465863e-05
5.56446361738493e-06
-2.37295814150751e-05
-2.40692996295406e-05
-9.95981599659683e-06
-1.3475212545247e-05
-1.53866911117782e-05
-1.31860276775958e-05
-8.84462038556511e-06
-3.79387684485075e-06
-2.15379765330581e-05
-1.41892661928489e-05
-5.46725599591035e-06
-9.72306906920821e-06
-3.2137068389889e-05
-2.46404861663869e-05
-3.13035054935871e-05
-1.84005849186061e-05
-1.91937775170942e-05
-1.20004952825329e-05
-8.72630816062788e-06
-2.08864937016789e-05
-2.79663208400535e-05
-1.79347741926314e-05
-2.09085295589108e-05
-2.17122562855724e-05
-1.0735137575377e-05
-6.20823095944772e-06
-2.0161716653531e-05
-3.35221534902843e-05
-6.67865745405785e-06
-1.89454696395457e-05
-3.0601256804034e-05
-2.41759010401894e-05
-2.54413547018797e-05
-1.89503159286234e-05
-2.24995026598448e-05
-2.05708826431839e-05
-7.80228064108508e-06
-1.33067623598298e-05
-8.63191888145038e-06
-5.92284079142745e-06
-1.82028470045973e-05
-1.4598167557735e-05
-1.33787892363535e-05
-2.07063094364534e-05
-2.50566445990808e-05
-8.41928411577776e-06
-5.10909716685044e-06
-3.40847260458513e-05
-1.52194693151357e-05
-6.21989460012097e-06
-7.67814402938432e-06
-2.39646756088469e-05
6.21662249739099e-06
-5.96103497657629e-06
-2.90551753734918e-05
-2.46084504536876e-05
2.6387527569802e-06
-1.03994165461189e-05
-5.518777139444e-06
1.16334534942797e-05
-2.40554074100454e-05
-1.23806363646508e-05
-1.94978076448149e-05
-2.57370266315442e-05
-1.01749497044984e-06
-2.84361643941675e-05
-9.06873561249119e-06
-1.51889947081113e-05
-2.24016144482304e-05
-1.34511914093167e-05
-9.9120888794952e-06
5.56624145699238e-07
-1.32476790733315e-05
-4.62969000772818e-06
-2.4457488806886e-05
-2.44282028664877e-05
-2.08115500149475e-05
-5.2588743859737e-06
-5.57665652384726e-06
-1.13626437598359e-05
-1.0468751553299e-05
-1.0837012994112e-05
-2.2388906772273e-05
-1.08057517335495e-05
-2.03051041005875e-05
-1.25249496287834e-05
-1.97040012694336e-05
-1.15840785675229e-05
-2.13136031598318e-05
2.66909399626596e-06
-1.42137359075269e-05
-1.26110153843141e-05
-1.6418546862357e-05
-1.22294361826919e-05
-2.36374953356875e-05
-9.30775460587597e-06
-2.14991362893282e-05
-1.15013186991439e-05
3.731895776946e-06
-1.96603593996349e-05
-1.126586762342e-05
1.76324750330265e-05
4.64292012971771e-06
-2.24708494464219e-07
-1.38417747764413e-05
-2.18193268347557e-05
-1.36868570518077e-05
-2.023782521087e-05
-1.39666119790901e-05
-1.39552711192373e-05
-9.67462602264e-06
-3.1541590410738e-05
-2.62753854867082e-05
-3.4772502848051e-05
-1.16166479612772e-05
-1.71556352799088e-05
-1.22687801264981e-05
-1.34781409553233e-05
-8.90773057891042e-06
-2.78155288333394e-05
-3.68043518255357e-06
-3.09419033127324e-06
-3.15399036323237e-05
-8.36310081825687e-06
-1.19245798821604e-05
-1.32455260383943e-05
2.44415171305142e-06
-3.41672319554689e-05
-1.34887509666936e-05
-1.66376469417925e-05
-1.25040244245007e-05
-2.540226154414e-06
-2.16464849543478e-05
-1.76588594324569e-05
-3.0664834618221e-06
-1.93404719099857e-05
-3.96731865931546e-05
-2.54484514506695e-06
-2.04446508595135e-05
-1.60586791394345e-05
9.91971469145887e-07
-9.23353253176192e-06
-2.83340584380319e-05
-2.37317249635996e-05
-4.66328351703718e-06
-1.57629923251675e-05
-1.3204876647639e-05
-3.01141172680679e-05
-1.45855851917407e-05
-1.29784448581243e-05
-1.88667100329215e-05
-2.8595916954542e-06
-2.42165315925803e-05
-1.47362484523012e-05
-2.11686668761715e-05
-2.27642925627374e-05
-8.75528435583334e-07
-1.95380437336718e-05
-1.20236481914372e-05
-1.07097840569783e-05
-3.37893158221638e-06
-1.11933068635257e-06
-6.6550634514038e-06
-1.55314339149096e-05
-1.99713446972959e-06
-1.22924786414186e-05
-1.26330871902876e-05
-1.78810696300094e-05
-1.74943456654604e-05
-1.37119370662205e-05
-2.21152042328488e-05
7.58828080016185e-06
-1.12141098361541e-05
-1.82967572691001e-05
-1.78760816884953e-05
-5.74855208875329e-06
-2.18368025388682e-05
-1.62431046300894e-05
-2.55955081258983e-05
-2.31518778516133e-05
-1.3494476923396e-05
-4.69451091019127e-06
-5.4826971514668e-06
-1.79586696074078e-05
-9.82978900209249e-07
-1.5271326604291e-05
-8.88799529058199e-06
-1.2827266360546e-05
-1.23465404683882e-05
-1.16601493849206e-05
-2.12584657128649e-05
-1.6610430923318e-05
-1.80076791858974e-05
-3.88233540632112e-06
-1.46740766317755e-05
-2.81030440485408e-05
-1.87413668297709e-05
-1.51883438671415e-05
-3.22748914732655e-05
-6.12396988170604e-06
-7.06361772803584e-06
-1.87807212526437e-05
-2.54132271181178e-05
-4.39390266096896e-06
-3.55911693760147e-05
-1.04596250171316e-05
-2.96077690703139e-05
-1.09423288515526e-05
-2.73085056629952e-05
-2.10962435054921e-05
-8.64661647036791e-06
-1.84948009915967e-05
-7.72999597853591e-06
-1.81497823434361e-05
-4.64387928777952e-07
-1.66081769984478e-05
-2.56113218300333e-06
-1.48287572755606e-05
-2.26202490976168e-05
-1.66488744603045e-05
-1.98990192478916e-05
-1.15891676040359e-05
-1.76433039384663e-05
-7.8766338624735e-06
-3.02598876070477e-05
-1.98363598673757e-05
2.68829332228029e-07
-2.25976496380872e-06
-1.38801897770961e-05
-3.82351046631469e-06
-1.48650841773959e-05
2.86493275614955e-09
-1.95734898791652e-05
-7.75712707041827e-06
-9.57012025115091e-06
-2.95896882641187e-05
-1.75605547735718e-05
-3.79342682443822e-07
-1.0894857331532e-05
-7.48596515973917e-06
-1.82100122168893e-05
-2.79874050852323e-05
-1.41959595880307e-05
7.32770735878918e-07
1.42487215824884e-06
-8.14619827362561e-06
-9.84395580301656e-06
-1.25124402383215e-05
-1.79032917808709e-05
3.57741801891369e-07
-2.93387095843523e-06
-1.48687342413348e-05
-1.28404621101637e-05
-6.63376682244143e-06
-2.54165455347041e-05
-2.01945918982237e-05
-5.12281316824137e-06
-1.4647432715254e-05
-8.79060775687049e-06
-2.28685517926824e-05
-1.40972197319881e-05
-3.91308266468768e-06
-1.74975878415416e-05
3.8609209207096e-06
-2.27541128103597e-05
-3.06802140944651e-05
2.81745970209434e-06
-2.43276423608865e-05
-2.1999077909474e-05
-2.45825270649577e-05
-3.95706977909382e-06
-3.1464075562998e-05
-3.35667677638204e-05
-1.43220220667369e-05
-4.72000836606282e-07
-1.93078882753265e-05
-1.82648229196945e-05
-3.12393635498143e-05
-6.00260313380886e-06
-2.04030000130669e-05
-1.74351188872741e-05
-9.83704715416899e-06
-2.80677431238165e-05
-2.71902995401769e-05
-3.69651340901783e-06
-1.83996310249612e-05
1.61330105905586e-05
-8.86058138718707e-06
-1.58609108363648e-05
-3.00033088571914e-05
-1.4843739272187e-05
-5.94102619308424e-06
-2.19710318658863e-05
-7.35685941533915e-06
3.91533576293355e-06
-3.91248064766954e-05
5.21432181736923e-06
-9.31478788787527e-06
-3.01939617502816e-05
-1.22641181582457e-05
-6.54479840022562e-07
-1.31799953266919e-05
-6.94874761567834e-06
-1.86455514107922e-05
-2.31221544571718e-05
-9.22694131108764e-06
-3.03636944752881e-05
-1.93416689200228e-05
-1.04533220855428e-05
-2.83254690059489e-06
-1.13275384377181e-05
-2.02378400487639e-06
-6.37920779666663e-06
-1.68794823402438e-05
-2.34849324672244e-05
-3.07168856382422e-06
-1.56571533912101e-06
-1.22611923567176e-05
-8.06076015276664e-06
-1.15580773697121e-06
-2.00034428620915e-05
-2.2000119793316e-05
2.9249244897467e-06
-2.46822045801211e-05
-1.45119767755228e-05
-2.90785514527063e-05
-9.09295336817394e-06
-2.45407378914147e-05
-2.2717255366992e-05
-2.10040786412249e-05
-1.56583163161565e-05
-7.06530605928056e-06
-3.26885016116445e-05
-1.75832524385243e-06
-1.90183295390263e-05
-1.44344982067096e-05
-1.74982423819987e-05
-8.49582168303201e-06
-2.60649260576663e-05
-9.62968435001397e-06
-3.78030263539164e-05
-1.06780548948418e-05
-4.25985628501619e-05
-2.8370240946481e-06
-1.30113823656826e-05
-2.95699796404753e-05
-1.26341426520311e-05
-1.47931558488165e-05
-9.16376170341401e-06
-9.36044219818617e-06
-1.73257035947292e-05
-1.66274678613915e-05
-1.14034334767646e-05
-6.62402998586244e-06
-9.14532545311227e-06
-1.83264612885683e-05
-2.97111343165199e-06
-1.6366525016232e-05
-1.79911574552824e-05
-2.45643557773002e-05
-1.98953877665273e-05
-2.68573953807457e-05
-2.01729621260983e-05
-1.59446219861603e-05
-1.76313004246068e-05
-2.10371909570245e-05
-9.91900869492581e-06
-1.59614337206276e-05
1.85658580311096e-06
6.8589314345766e-06
-1.15040664017343e-05
-1.89245881406859e-05
1.00346154160934e-05
-1.67630602167816e-05
5.31767297015774e-07
-2.49170177105939e-05
-2.81269877483632e-05
-1.83265780259509e-05
-1.89878645278759e-05
-1.63629995303902e-05
-1.349021405637e-05
-3.56475514214229e-05
-1.96217653098661e-05
-1.33851915803785e-05
-2.63966804849242e-05
-1.28015130922331e-05
-4.47571020412997e-06
-2.30686267194191e-05
-2.25311265610989e-05
-2.33441430330092e-05
-8.15863784589614e-06
-5.19761918660379e-06
-5.29939588058423e-06
-7.03614723112977e-06
-9.57814539433121e-06
-2.94782184084842e-06
-2.19606182200233e-05
-3.9580705747873e-06
-1.54199159164748e-06
-1.23743889322671e-05
-9.61496437964301e-06
-2.24072652306416e-05
-2.95957108635517e-06
4.60445736358152e-06
-6.91680030949067e-06
-2.07661983688084e-05
-2.8791246134773e-05
-1.23740451018021e-05
-2.24575688326236e-05
-3.44453489499258e-06
-7.06565235973036e-06
-9.39139823277295e-06
-2.68940312019979e-05
-1.06406923508759e-05
-2.4713100082656e-05
-9.76762341220459e-06
-1.02135982649533e-05
-1.88353426565087e-05
-2.37914967433066e-05
-9.28418587753872e-06
-2.1682879449967e-05
-3.12576774580457e-05
-1.65251172937002e-05
-1.98133868107732e-05
4.49002946731156e-06
-1.52281306816646e-05
-1.57838818235889e-06
-1.0878394953626e-05
5.20766975485994e-06
-1.75059970461568e-05
2.79060192561346e-06
-2.86331031666297e-05
-7.06450949564141e-06
-2.65698986674549e-05
-3.33805702550698e-05
-6.38911041810537e-06
-1.01026530189137e-05
-1.74583255285408e-05
-3.17943006616193e-05
-3.51949180199948e-05
-1.17467677390153e-06
-5.27383831359961e-06
-2.66703886867046e-05
-9.67546212401057e-06
-2.52359298588158e-05
-1.26728593777553e-05
-3.70512888776852e-05
-2.13893283065001e-05
-2.22205005118542e-05
-2.15422567704549e-05
-1.39307832000554e-05
4.96016769679152e-06
-1.39149338175389e-05
-8.82935145963712e-06
-3.01567984502326e-06
-2.4787546097581e-05
-6.4027882440124e-06
-1.3622246168633e-05
-2.81335903002705e-05
-2.77795731848903e-05
-9.41965688916043e-06
-2.53766214917397e-05
-9.24042344511559e-06
-1.90265949045384e-05
-1.02467776958151e-05
-8.73181144427459e-06
-3.55665088573841e-05
-3.17023016833583e-05
-3.74801859209853e-06
-1.23736691394978e-05
-1.9670911558786e-06
-1.66995802118339e-05
6.29912684197536e-06
-5.1753571977905e-06
-2.46990852070977e-05
-1.05166517082967e-05
-1.38297147160885e-05
-1.07692035632556e-05
-2.1458097842482e-05
-1.17133712166656e-05
-2.77256205177668e-05
-3.60538619505689e-05
-1.58520709555895e-05
-8.59492065741057e-06
-7.62907715269883e-06
-3.15917199401811e-05
-1.57366252604644e-05
-7.79113724852756e-06
-1.32442380880664e-05
-1.83357662864582e-05
2.9283996311305e-06
-8.32082526330699e-06
-2.09427909068084e-05
-1.57992874295933e-05
9.6112864338469e-07
-1.97960738284217e-05
-5.00083425303672e-06
-1.40671803619493e-05
-1.47568967735677e-05
-1.90092647839199e-05
-4.10264627846106e-05
-1.70719500600437e-05
-2.23841674230006e-05
-1.56896674722311e-05
-2.6818035065932e-05
-1.07971285198163e-05
-2.3682872924425e-05
-1.19446066505632e-05
-2.31255001029952e-05
-1.68608779716523e-05
-1.08160255408051e-05
-1.68007194071138e-05
-2.26367003176828e-05
-6.60566075287432e-06
2.3607708236546e-06
-2.05744164582273e-05
-1.99332857496256e-05
-1.7974352218784e-05
-1.4162577862444e-05
-1.80688070053137e-05
4.63479023252798e-06
-6.00244863633104e-06
-1.66602554472062e-05
-2.49521615701442e-05
-1.40174571881313e-05
-7.45249500888924e-06
-7.12506912141269e-06
-1.52888946612841e-05
-8.71045039631007e-06
-1.27645637336481e-05
-1.7168140352398e-05
-1.29788741795236e-05
-2.72120606027052e-05
-1.45012531194613e-05
-2.34950959913345e-05
-7.26970631798446e-06
-1.78808091396958e-05
-3.26895404494119e-06
-2.16285003843195e-05
-2.12077195288778e-05
-2.8928766956875e-05
-2.96620112485162e-05
5.01241762496845e-06
-1.21852021999819e-05
-2.87030378170712e-05
-1.09397117724427e-05
-1.08755641937487e-05
-2.13010587242181e-05
-1.51315306152998e-05
8.54196578264269e-06
-2.70471635524467e-06
-1.33428168321929e-05
-2.03709991269629e-05
-2.83876775370966e-05
-1.25539593286207e-05
-1.14381085570431e-05
-2.51528928000363e-06
-7.26892613376537e-07
2.16121937851525e-06
-3.02081421782067e-05
-2.12545544134536e-05
-2.54829044552619e-05
-2.27949738992187e-05
-1.74571396342741e-05
7.05887462499344e-06
-1.23743306532693e-05
-2.29544003834058e-05
-2.7551784942799e-05
-1.51998372280171e-05
-2.32856726547783e-05
-1.35382904560095e-05
-2.00970823778434e-05
-1.76691795821291e-05
-1.10545844488271e-05
-1.34371819180016e-05
-1.10979112185421e-05
-5.96331866866827e-06
-1.74651367254078e-05
-2.06772550358211e-05
-9.0704429865053e-06
-1.76095801382187e-05
-3.28959735912147e-05
-1.80878532320219e-05
-2.93756659286515e-06
-2.03628802186349e-05
8.00837812061417e-07
-3.93023908269606e-06
-9.38094354887829e-06
-3.66595807785785e-07
-2.10066718927633e-05
-1.80392304100266e-05
-1.49530880869076e-05
-1.98824494932752e-05
-2.13852928926263e-05
-2.14364604300076e-05
-2.98502278787375e-05
-2.49229660742302e-05
-1.45996775965026e-05
-1.85662123488968e-05
-1.77255434679497e-05
-1.69903420705885e-05
-5.52553961632824e-06
-2.7400345574816e-05
-1.42232901604223e-05
-1.06515229934448e-05
-2.20933531734624e-05
-1.42761441263725e-05
-2.76885461971496e-05
-7.42645803245838e-06
-2.74003788348457e-05
-2.66302719487322e-05
-2.08232693071561e-05
-1.46747536170552e-05
-1.74810233380301e-05
-1.93193496025663e-05
-1.42951075994283e-05
-3.75968221484514e-06
-9.99445607346258e-06
-3.39132524209222e-05
-1.8718327532008e-05
3.93724900589162e-06
-2.45154263069201e-05
-5.14766855806222e-06
1.36588671149516e-06
-7.67639396184177e-06
-1.13363045846065e-05
-2.38427501612195e-05
-1.0591918202057e-05
-1.88876727607276e-05
9.88414405113772e-07
-1.2174832067285e-05
-1.36547389408083e-05
-1.68848406654734e-05
-8.94710129974466e-06
-2.08538461388889e-05
-1.21429605405548e-05
-1.54360673586336e-05
-1.46086711517249e-05
-7.84779080248526e-06
-8.82190146846095e-06
-6.68178706903004e-06
-1.90419877438875e-05
-2.06499131766142e-05
-3.93999605504995e-05
-1.51179805036142e-05
-1.60817704456647e-05
-3.3365965346336e-06
-1.61964683402213e-05
-1.31949147358393e-05
-1.07752324467789e-05
-1.10161350765841e-05
-1.61247551435033e-05
-1.58866818668214e-05
-4.58460186688965e-06
-1.85239708061418e-05
-1.12429059690368e-05
-2.43789889106931e-05
-1.07208613152548e-05
-5.06688421551787e-06
-3.20923790232435e-05
-1.8853292325981e-05
-8.0009558184471e-06
-2.54235354417083e-06
-4.74360338834448e-06
1.52352803046559e-06
-1.97608416040504e-05
-3.25397285423565e-06
-2.10682000297959e-05
-2.71722609918209e-06
-1.24439863629719e-05
-2.28448286683227e-05
-1.53181458223038e-05
-1.77205193958848e-05
-2.18944220047917e-05
-8.56358976914692e-06
-3.59991682868494e-06
-1.47810736646552e-05
-1.71767285844007e-05
-2.58025631349778e-05
-1.61426657845355e-05
-1.83017224555162e-05
-1.14458091009118e-05
-6.14046954789849e-06
-1.05590883658044e-05
-9.25640715937015e-06
-1.75963023276718e-05
-1.27462075062901e-05
-1.85486420705049e-05
-2.05153957543743e-05
-1.96612905690777e-05
-5.63886266897745e-06
-2.97202325934275e-05
-3.43207030834292e-05
-2.98943185802181e-05
-1.15085859209591e-05
-6.396531463978e-07
-1.75370288122638e-05
-4.73319550207064e-06
-5.05547205080977e-06
-1.97874697261413e-05
-1.27027920051249e-05
-6.56921402966688e-06
-4.27924363303394e-06
-1.1330409327802e-05
-1.85742765188525e-05
-1.5959031363885e-05
-5.41363714002807e-06
-2.43821877731744e-05
-1.41969398042701e-05
-2.31014761886617e-05
-1.21211827068715e-05
-1.78261675557236e-05
1.90736618069967e-08
-1.11200536753474e-05
-2.81906167781651e-05
-6.49301923749746e-06
3.07331790840889e-06
-2.19122915580002e-05
-1.60486569004346e-06
-3.49890218819398e-06
-4.03641578034042e-06
-3.49038331639331e-05
-2.11661786849054e-05
-5.55905673159923e-06
-1.61623146121287e-05
-9.07297854733067e-06
-2.08611353491765e-05
-7.6844462914836e-06
-1.38380347763509e-05
-2.72583845466631e-05
-3.11809668528421e-05
-3.84586947923653e-05
-2.51982912045529e-05
-2.67660555093017e-05
-1.86970429744327e-05
-1.06584029313905e-05
-2.20352530308689e-05
-2.9670567813799e-06
-1.52836437120491e-05
-1.43177589891491e-05
-1.61520983926101e-05
-1.88299362604706e-05
-1.77805788342477e-05
-1.47966719581741e-05
-1.58358298465219e-05
-2.4981293326568e-05
-1.07400347666992e-05
-1.93816562896981e-05
-1.82981017522177e-05
-2.32854899367097e-05
-8.86740546756503e-06
-2.38817013039527e-05
-2.94909846533285e-05
-6.4551993609605e-06
-3.0358349030071e-05
-2.37268785510863e-05
-3.71664349252345e-06
-1.41974522211764e-05
-1.95256757668666e-05
-3.01189734514826e-05
-2.64439560951645e-05
-1.38984171977438e-05
-1.39280406790421e-05
-1.07532553626058e-05
-3.1672850126557e-05
-1.04841894016246e-05
-1.53184776228792e-05
-1.57418079316339e-05
-1.35114127371113e-05
-4.41105656966074e-06
-5.49802570793535e-06
-1.71573854145438e-05
-5.44795180181509e-06
-8.71152389019467e-06
-1.09848461973207e-05
-9.75830019165876e-06
-2.20048098173976e-05
-1.10587607963225e-05
-8.16956060671976e-06
-2.77957078969676e-05
-2.39180128327071e-05
-2.64517891273591e-05
-3.57347520818739e-05
-2.30070771691655e-05
-1.72240649229996e-05
-1.232269171199e-05
-5.61784382460925e-06
-2.3485285079085e-05
-1.33205279852709e-05
4.13199611618672e-06
-3.27780328855795e-06
1.27985046766278e-06
-1.61111691127572e-05
-1.43998164213896e-05
-4.80190498302333e-06
-2.75945286131118e-05
3.56374461937921e-07
-3.0238981844893e-05
-2.68763652577067e-05
-4.1267545638159e-07
-7.61638556358463e-06
-3.36903421266964e-05
-1.66004373443586e-05
-1.92546249780031e-06
-3.11226785548962e-05
-1.29432502561939e-05
-3.07141485575728e-05
-8.63348408848969e-07
1.28052991150487e-05
-2.27382212730064e-05
-1.75434338501986e-05
-9.55137190138345e-06
-1.26445792183118e-05
-2.94408974698816e-05
-2.09591291955965e-05
-1.77078228507935e-05
-2.01980616127299e-05
-2.07590023752733e-05
-1.66716940000765e-05
-3.02404611187636e-06
-2.89580909355715e-05
-2.55639598912615e-05
-1.49026048352968e-05
-1.33301675571073e-06
-2.2912892979633e-06
-2.50785607201687e-05
-1.34577975562283e-05
-2.44941647869995e-05
-1.1956304217332e-05
-1.79314102028113e-05
-1.82268291923125e-05
-2.26619074791385e-05
-5.71763331946481e-06
-1.48952866191747e-05
-3.39073916134323e-05
-3.11446112779752e-05
-1.59758943487197e-05
1.83463885175476e-06
-1.91447583386151e-05
-1.89168244562588e-05
-1.54310500460443e-05
-3.92726103810738e-05
-4.35300798991433e-06
-2.82048300516186e-05
-2.93821298471534e-05
-7.50464099124478e-06
-9.86972416022775e-06
-9.71443740746446e-06
-1.84679687193566e-05
-2.7685489192449e-05
-3.14167027902939e-05
-2.86913605544232e-05
-2.69765671012329e-05
-9.06818555182633e-06
-5.45622769120598e-06
-1.75853831461945e-05
-2.16611280235589e-06
-2.29879455376702e-05
-2.74291067114945e-05
-1.35178567185549e-05
-1.62562425454456e-05
-4.18160375323809e-06
-2.47496917131674e-05
-2.52082991656322e-05
-2.62522285154686e-05
-2.15638070435874e-05
-1.76622070633649e-05
-2.67530891557577e-05
-2.0222044897424e-05
-7.32366133119406e-06
-1.89738753214543e-05
-1.17726397520923e-05
-9.00140826346008e-06
-8.14903888649058e-06
-1.75455783529891e-05
-9.076346272344e-06
-3.63405111231884e-05
-2.47105603704369e-05
-1.47830077627682e-05
-1.14357309765123e-05
-2.01502281548071e-05
-1.48574030406033e-05
-1.56585352793825e-06
-8.24104316150477e-06
-2.31372501738234e-05
-1.26434442557963e-05
-1.21954974771787e-05
-3.59159264446474e-05
-1.47486223874249e-05
-3.36080370376107e-07
-1.73040937201477e-05
-2.00925452954597e-05
-1.68843047457823e-05
-2.63517666179268e-05
-3.76888172404579e-05
-1.99460753717942e-05
-3.7454016942341e-06
-1.49090306496297e-05
-1.59803587364032e-05
-1.18371637307066e-05
-2.7198824896044e-05
-1.41294534865171e-05
-2.62991020564707e-05
-2.47379769716688e-05
-1.05807705697142e-05
-2.87374032508171e-05
-1.30432545737374e-05
-1.79381814756662e-05
-1.92977256102765e-05
-4.5905688653695e-05
-8.20208599736634e-06
-3.60709736941893e-05
-2.28011640484355e-05
-1.30702748091391e-05
-1.82142003400588e-05
-1.45313293795624e-05
-2.5452746470022e-05
-8.93688713529442e-07
-5.07041312478754e-06
-4.78536322386465e-06
-9.1201072641103e-06
-3.41052377508959e-07
-1.06770264982156e-05
8.24571790875575e-06
-2.20503022841489e-05
-3.08649162468297e-05
-1.17921451633902e-05
-2.12873968170426e-05
-1.74260920885024e-05
-4.00170948717892e-08
-2.73420318597439e-05
1.20777412714436e-06
-2.06694019286648e-05
-2.38143567680614e-05
-2.07377320074405e-05
-2.6226533515184e-05
-2.95048643757495e-05
-1.93222102433213e-05
-3.07726292355494e-05
-1.59084046823762e-05
-2.51501272970742e-05
-7.40846907309904e-06
-5.7404863896407e-06
-3.29698310456625e-05
-3.16927536673592e-05
-7.50525312515815e-06
-1.4619443631435e-05
-1.92958589103203e-05
-3.19097012259439e-05
-2.20904297595736e-05
-7.00956798645037e-06
-2.61119367234727e-05
-3.77797728500074e-06
-1.86857756073068e-05
-1.75634578957702e-05
-2.01242008464489e-05
-1.6454972462302e-05
-1.74631312314717e-05
-2.40755482893597e-06
-2.96113171397765e-05
-1.99347212559006e-05
-2.29084328592771e-05
-2.56156115757325e-06
-2.39960908536788e-05
-2.82825014710046e-05
-4.36615064138595e-06
-2.34865809978488e-05
-1.53460064039541e-05
-2.01230841379323e-05
-1.16654952059402e-05
8.86496062901237e-07
-1.87006124714463e-05
-1.52806455538484e-05
-1.20006494461857e-05
-1.53299225359889e-05
-1.87367280784636e-05
-3.49733060581031e-06
-1.14217062985411e-05
-9.40173394445588e-06
-9.17371239310423e-06
-5.48442071688099e-07
-1.69659914309795e-05
-3.11916454750575e-05
-1.9871826108938e-05
-1.91961955482216e-05
-2.3328545307616e-05
-3.42515188292801e-05
3.71457939803604e-06
-1.34559018725365e-05
-2.60954949305542e-05
-8.65817216543657e-06
-1.53175272846213e-05
-2.0679720807618e-05
-1.12016841459372e-05
2.22619501304973e-06
-3.62512407101833e-06
-1.63266263392125e-05
-2.10766893654063e-05
-1.35729138865956e-05
-9.5346667558116e-06
-3.23551411179858e-05
6.91733052511772e-06
-2.05330523275897e-05
-1.64078499198992e-05
-1.71433267746494e-05
-1.24620496251621e-05
-4.15534585254405e-06
-1.01388970560846e-05
-1.58572840231304e-05
-1.45987743766466e-05
-2.4183541818353e-06
-8.17270905882746e-06
-2.07734699216337e-05
-2.60116211132234e-05
-2.55874925792086e-06
-9.66779146460914e-06
-5.6815677593733e-06
-2.55964695084809e-05
-1.04667182496821e-05
-9.08404144737363e-06
-5.001609308543e-06
-2.06334365107443e-05
-5.39123241263254e-06
-4.26901940291764e-06
-2.23662063571851e-05
-2.55084754972285e-05
-3.12795426794963e-05
-1.48492347413083e-05
-7.15808480956082e-06
-3.58578529321599e-06
-1.36044984765417e-05
-8.29115986616632e-06
-2.2613120401751e-05
-5.55122423040898e-06
-2.31846260677918e-05
-1.72039802223445e-05
-2.16161001774477e-05
-1.813992580161e-06
3.34783799419158e-06
-4.65351204287977e-05
-1.18224855481039e-05
-1.83335382989429e-05
-2.83326074615452e-05
-1.70885989018355e-05
-1.10363671619977e-05
-1.56573505316629e-05
-1.31493209819881e-05
9.20104612709002e-06
-1.25840633417173e-05
-1.22484428131116e-05
-2.02306917187487e-06
-1.36957320294338e-05
-1.71533538682546e-05
-2.61150426800381e-05
-1.59582166952683e-05
-2.7861034140492e-06
-6.37468343488388e-06
-1.93568871196382e-05
-9.38082492151915e-06
-3.4621318760763e-05
-4.16589971565548e-05
-5.63287922662125e-06
-1.39523381669269e-05
-1.74463805741555e-05
-1.77173654623867e-05
-1.91046711755744e-05
-1.70521661387122e-05
-8.51357898015063e-06
-1.05452747435911e-05
-1.86411947739518e-05
-1.67271394701163e-05
-1.96457384810363e-05
-1.4322785080491e-05
6.31175341810295e-06
-1.27690197081119e-05
-3.01569585209568e-05
-2.18078367877867e-05
-8.84445766738543e-06
-4.45200209251276e-06
-2.72404532250395e-05
-9.93796130211685e-06
-3.25042770093964e-06
-1.56527326913655e-05
2.57440222868871e-07
3.43181512053688e-06
-2.15773641660843e-05
-2.23242513224308e-05
-1.29189685965277e-05
-2.16932166086911e-05
-1.64294523602445e-05
-1.38202603142109e-05
-1.50869951305581e-06
-1.09423419547097e-05
-2.36068279024805e-05
-4.06628848013621e-06
-7.42917700318354e-06
-1.29444537454944e-05
-1.84185590138682e-05
-1.06688006449138e-05
-3.2123556926135e-06
-1.73100578024366e-05
-2.88487878072292e-05
8.75321151722548e-06
-2.35728916873709e-05
-1.12608045035844e-05
2.60662536298131e-06
-3.24380267648478e-05
-2.57668901898446e-05
-1.30727875027135e-05
-3.28568835070089e-05
-1.64590935418154e-05
-4.91606355174863e-06
-1.69891279399509e-05
-8.78936349045477e-06
-5.59385384097432e-06
-2.78306232620152e-05
-3.14872323560069e-05
-1.89253602309025e-05
-2.02880493148013e-05
-8.31802967002198e-06
4.48683862178897e-06
-2.85456510191081e-05
-9.66618091106192e-06
-2.26213799975701e-05
1.54376818776108e-06
-1.81744769755803e-05
-1.51332987489223e-05
-2.91749291142786e-05
-2.31464358840212e-05
-1.35103988463139e-05
-2.87757367686682e-05
-1.96136136887702e-05
-1.45799468094054e-05
-1.11683674235086e-05
-1.27149949513679e-05
-2.46450319310809e-05
-2.20652909765051e-05
-2.31556447032738e-05
-6.70940447837923e-06
-5.07254046241343e-07
-6.93712428212956e-06
-1.82664785434216e-05
-2.62717070835877e-05
-3.25866226458462e-05
-8.81839451079899e-06
-8.76329367600906e-06
-1.31994198654282e-05
-1.8451056968733e-05
-1.38692310998534e-05
-6.12931589636886e-06
-1.85156475949194e-05
-1.1420515344804e-05
-1.59957258915028e-05
-1.27516706022927e-05
-2.78334309185492e-06
-3.82822027505197e-06
-2.95036744727834e-05
2.14768882237999e-06
-9.25650306573736e-06
-1.12916299270705e-05
-1.21095742510257e-05
-3.39588885157941e-05
-1.27269837470134e-05
-1.09317403744355e-05
-3.54433769874208e-05
-2.19890445184192e-05
-1.91606927140602e-05
-4.81830988526486e-06
-1.53931808149263e-05
-3.18046515742916e-05
-3.04442162960836e-05
-1.51221030504533e-05
-1.1742121282361e-05
-9.02905953895902e-06
-2.74426709152569e-05
-8.55027086283492e-06
-7.62942921446224e-06
-2.31340241519643e-05
-2.64522633511294e-05
-2.07079121865475e-05
-1.81210131438315e-05
7.55157421954314e-07
-4.37570511562501e-06
-1.18177111415524e-05
-2.41171166503086e-05
-1.20139701605291e-05
-2.7661358623013e-05
-3.24501524207969e-05
-4.53478724130112e-06
-8.89355237650562e-06
1.20677994927927e-05
-5.26778315225437e-06
-5.98837971845768e-06
4.61813475258026e-06
-2.80806162585634e-05
-5.39979771351496e-08
-2.92355583506468e-05
-2.35217683087226e-05
-1.04414362732866e-05
-2.88602950546404e-05
-3.39636780801643e-05
-1.87471086510708e-05
-1.57677214803982e-05
-1.04467960668871e-05
-2.90522174932358e-05
-1.40109229233854e-05
-2.78123346466349e-05
-2.05798189233874e-05
-2.05678862006988e-05
-8.99926599652651e-06
-2.26652382730076e-05
-2.03633536392705e-05
9.5523332947535e-07
-9.8926050118316e-06
-9.22310344426306e-06
-1.69868280619093e-05
-2.63137817985257e-05
-1.80520946778665e-05
-1.12675413635258e-05
-2.55468799996025e-05
-2.72047866338374e-05
-8.83017721495974e-06
-1.95325723103744e-05
-5.38896718276279e-06
-1.41546840962029e-05
-1.93392174020242e-05
-1.95924273317963e-05
-3.98740741681726e-06
-4.39319995745389e-06
-9.22654562977031e-06
-1.73831739164479e-05
-1.84697739067974e-05
-3.42231687298225e-05
-1.23605011973288e-05
-2.34658194202345e-05
-1.22952030990475e-05
-1.19170369780291e-05
-4.27172833064857e-05
-2.48015990117963e-05
-1.90517643926576e-05
-2.35783471436463e-05
-3.89201802711712e-06
-2.51998642154827e-06
-2.57167256523268e-05
-1.28684689061895e-06
-1.42812697107795e-05
-9.00154346522015e-06
-6.22906664363199e-06
-1.71797641523983e-05
-1.51563904794649e-05
-2.77980047342701e-05
-1.08169619849029e-05
-4.88121017656691e-06
-3.54774268867064e-06
-6.75177638060834e-06
-8.04768245800163e-06
-2.42711943717163e-05
-1.33918512192942e-05
-1.19030559411081e-05
-6.49472684857397e-06
2.01788943443361e-06
-1.79543757244217e-05
1.20511617196704e-05
-2.15981718869686e-05
-2.96448944290301e-05
-2.35531578987965e-06
-2.92751189881539e-05
-4.39768398138055e-05
-1.8507703830323e-05
-2.03056534753307e-05
-2.83488393702035e-05
2.89271303282292e-06
-1.96505960027072e-05
-8.22462299271346e-06
-1.74749188017935e-05
-1.55214971502227e-05
4.80795877911562e-06
-7.00096863871226e-06
-2.53263889787231e-05
-2.05378802836373e-06
5.31811663382061e-06
-5.11791586783912e-06
-2.0301454217242e-05
-3.10854928209598e-05
-1.59741307647717e-05
2.06942662390811e-06
-1.52234690830037e-05
-2.11457250427642e-05
-2.7673471296168e-05
-6.02050004892923e-06
-3.31779993680704e-05
-8.73426130161404e-06
-2.38803400742877e-05
-2.27222108555578e-05
-7.20300334457257e-06
-1.06742675373341e-05
-1.06692018244956e-05
-1.99326216611074e-06
-2.63802978023666e-05
-1.440722797513e-05
-2.37401128199945e-05
-5.24117751603606e-06
-7.47906489274327e-06
-1.40033586767093e-05
-1.12361932780166e-05
-1.98993060658006e-05
-1.18529168263773e-05
-1.51611980301695e-05
-1.80360832697084e-05
-3.80447448564796e-05
-3.96058238883525e-05
-2.7267056736998e-05
-5.41162955380209e-06
-3.27194708705886e-05
-2.17658823520408e-05
-2.75419587506942e-05
-1.01697687447926e-05
-1.58419500493966e-05
-1.71476143325302e-05
-2.47482346399306e-05
-2.14684875806773e-05
-1.21956835747258e-05
-3.7590463684499e-06
-1.4863581601437e-05
-1.79305388864435e-05
-1.47939993047769e-05
-1.3160001597847e-05
-8.86501309678262e-06
-5.82184951716145e-06
-1.25974693486421e-05
-2.68347752915431e-05
-2.4636601561909e-05
-1.4499696383961e-05
-1.25790004127065e-06
-1.01354151265554e-05
-2.62509783390584e-05
-2.776571453465e-05
-1.44911503763557e-05
-4.56271809410648e-06
-1.72613147618251e-05
-8.60357100655575e-06
-1.32271716900424e-05
-5.02903189079874e-06
4.64478536286703e-06
-1.46072287652073e-05
-1.56623676751642e-05
-1.58957781891784e-05
-1.55158816674718e-05
-1.66821068867198e-05
-4.55721711505706e-07
-2.79689373879354e-05
-1.49289331776925e-06
-2.36121693984088e-05
-1.4887691860511e-05
-1.26110979534947e-05
-1.69944107162301e-05
-4.5949903248605e-06
-2.72985625362739e-05
-1.06630994610772e-05
-2.65780153272801e-05
-1.35597045454914e-05
-2.13104393756449e-05
-1.90719442326087e-05
-1.91506789927264e-05
-1.83271611323033e-05
-1.4046137189659e-05
-2.61605410434344e-05
-1.34756996153116e-05
6.47921764898391e-06
-5.92499918083295e-06
-2.41153957473698e-05
-2.13400547568447e-05
-1.15766827979009e-05
-1.78445132413079e-06
-2.48801654429442e-05
-1.1371575536797e-05
2.93356117673468e-06
-1.00586324282647e-05
-1.17931573213164e-05
-2.25305355256727e-05
-1.16282944515662e-05
-2.28326191476238e-05
-1.98769332254593e-05
-1.49105091976638e-05
-1.71690124915976e-05
-1.26667087975266e-05
-2.80252125155959e-05
-1.64590562976976e-05
7.25186865583365e-07
-4.39139361389188e-05
-2.70617306768791e-05
-1.8095924619624e-05
-7.46952712258468e-06
-1.81241032655016e-05
-1.18861660502315e-05
-1.28078283399765e-05
-6.39101239940504e-06
1.37604864732401e-06
-2.34857142434337e-05
-5.68280776944249e-06
-5.38213090828726e-06
-4.46118027004943e-07
-3.38319909604848e-05
-2.37890617851935e-05
-8.93764784398508e-06
-1.95423068904789e-05
-3.27211811351138e-05
-3.17085010643473e-05
-6.71121685514728e-06
-1.43321052603456e-05
-2.3626839909149e-05
-2.02335958334366e-05
-1.35134698674034e-05
-1.11590906003349e-05
-1.18174790571763e-05
-1.90440201964822e-05
-1.87794733237314e-05
-1.4237802859501e-05
1.23047571081922e-06
-1.41102607789626e-05
-1.78247762767469e-05
-1.54703947861619e-05
-1.20090082713275e-05
-2.0064104536879e-05
-2.65294880482514e-05
2.26803078432445e-06
-6.76377545123631e-06
-3.43831803504595e-05
-1.817677300093e-05
-1.46017438900007e-05
-4.06522787843422e-06
1.91165604090882e-06
-4.85672582300827e-06
-1.04186807742053e-05
-1.52386959669406e-05
-1.53126598082061e-05
-3.64083874996812e-05
-2.90483964931691e-05
-1.76018989187778e-05
-1.9532031591433e-05
-1.91695065967757e-05
-1.26212187508203e-05
-1.68374618126075e-06
-2.09697483500426e-05
-1.46251920045293e-05
-8.73226573958032e-06
-1.96704880371142e-05
-1.12677144227525e-05
-2.35534321559535e-05
-2.41668171617671e-05
-2.37406142058819e-05
-1.63259773651833e-05
-8.6192031413389e-06
-2.46007940664366e-05
-1.09855518997401e-05
-1.02695913525168e-05
-1.24000135864384e-05
-2.93630542599428e-05
-2.34027718763154e-05
-3.18282409232958e-05
-1.43915580628693e-05
-2.48857082276432e-05
-1.72448511940437e-05
-1.77286002950146e-05
-2.37254164081973e-05
-1.72655372921482e-06
4.86406022062631e-06
-1.44483979620999e-05
1.42961855287424e-07
-1.40068984775475e-05
-2.43006545829942e-06
-2.96328219412137e-05
-6.69519144366698e-06
-2.0154601202876e-05
-3.726250675093e-05
-3.30614160464256e-05
-3.18055609396252e-05
-1.19556939110463e-05
-1.78764183493909e-05
-1.67208865096992e-05
-1.48969161062162e-06
-1.57922776055334e-05
-2.18679017297343e-06
-2.07785369629658e-05
-1.09595228720055e-05
-2.0031008822537e-05
-1.30381913908941e-05
-2.65467788776103e-05
-4.05968282851019e-06
-1.02316310213691e-06
-2.97618897333072e-05
-1.02297601694392e-05
-1.80480022183783e-05
-1.57018460942557e-05
-1.55070038483846e-05
-4.74089468978873e-06
-1.61626144286146e-05
-2.07046999597188e-05
-2.41107772212386e-05
-1.82029729166175e-05
-1.01607547561915e-05
-1.1933431067646e-05
5.58287427504042e-06
-1.06872899175315e-05
-1.05937480298341e-05
-2.11878153827983e-05
-1.27625140937256e-05
-2.22032600348045e-05
-2.46508920115179e-05
-1.197705715306e-06
-9.55329449342875e-06
-1.76572171895273e-05
-2.17233091421515e-05
-2.31884103995292e-05
-2.82980256292329e-05
-1.67907645472469e-05
-3.1823787266061e-05
-2.2551416045202e-05
-2.58168895946094e-05
-5.93801574459713e-06
-5.24922648044655e-06
-1.91983059027171e-05
-2.78674195855377e-05
-2.31363577443815e-05
-1.34825147451554e-05
-2.47092106609279e-05
-3.40957656939813e-05
-1.36814280502449e-05
-1.4861124516242e-05
-2.31295737385142e-05
-1.67285703168025e-05
-4.30787805168397e-06
-1.59916482727564e-05
-1.83671487766706e-05
-3.124897590208e-05
-5.34210005056703e-06
-1.47249187666796e-05
-3.57038157878406e-05
-2.44994603519058e-05
-1.03316338307408e-05
-1.33444408176676e-05
-2.53435556550144e-05
-3.56212358666737e-05
-1.50952046252686e-05
6.66083127559043e-06
2.33131706417122e-06
-2.91059691622581e-05
-6.03985063378284e-06
-6.80895941717939e-06
-1.33843118167803e-05
-4.39404455852849e-06
-1.17246240975554e-05
-1.72297334561488e-05
-2.72627209778221e-05
-2.7283934498698e-05
-2.61778977404602e-05
-1.51681458576377e-05
-2.88788742505781e-05
-3.01681664960835e-05
-3.44925087646118e-05
-4.20385201168304e-05
-1.82811069172248e-05
-1.29137428510609e-05
-3.76416738939207e-06
-2.09174154732153e-05
-1.09223559208345e-05
-1.71337259122594e-05
-1.1630338856107e-05
-1.44049605290148e-05
-3.00309258815175e-05
-3.14497124663984e-05
-1.61788646404926e-05
-1.7683683986493e-05
-2.96185993262911e-05
-3.46760622820958e-06
-6.66009971109245e-07
-1.05110004427443e-05
-1.12109735681012e-05
-2.81932745111252e-05
3.87179370412421e-06
-5.97741088439433e-06
-1.11723067819989e-05
-1.60550861062601e-05
-1.35150392245599e-05
-2.56161010689852e-05
-2.35525436188925e-06
-1.0106615682251e-05
-1.74897903773628e-05
-1.81433933467172e-05
-2.01793097398358e-05
-2.00443665990955e-05
-1.2045277915234e-05
-2.50002268789927e-05
-3.80176420771842e-06
-2.11034308846924e-05
-8.1556706969098e-06
1.90404659728119e-06
-1.37299456372287e-05
-9.96766337726093e-06
-2.41741111645123e-05
-1.73053839146943e-05
-2.684567169755e-05
-2.46326113774388e-05
-1.20068469629413e-05
-4.71100648743945e-06
-2.18033548862758e-05
-8.41508954695653e-06
-1.63340497498006e-05
-1.30345115685513e-05
-2.0455513364506e-05
-1.69328805272211e-05
-2.51339052344738e-05
-3.81325165285748e-06
-2.2766271816385e-05
-4.65891042053932e-06
-1.73610276685867e-05
-1.88617256275416e-06
-1.68542257330228e-06
-2.77562233404694e-05
-1.98236893563986e-05
-1.74696928486401e-05
-1.83091552244316e-05
-1.31999598867176e-05
-2.45235561183907e-05
-7.37380802652231e-06
-1.41517211103347e-05
-1.57875642100493e-05
-6.15164668782219e-06
-7.83535046820146e-06
-2.48695688978107e-05
-1.31602257924302e-05
-1.7893404220021e-07
1.7472450614572e-06
-1.0484693740254e-05
-2.28072730874088e-06
-2.04077619059943e-05
-3.81373544306488e-06
-2.25861109825352e-05
-1.5623107798103e-05
-1.89355753551594e-05
-3.10517347949487e-05
-6.54471891745478e-06
-1.99505810250969e-05
-3.82465793065701e-05
-1.78799203255048e-05
-2.38206521364273e-05
-3.63217246031152e-05
-2.45626043312191e-05
-2.59405988578974e-05
-8.59032824035889e-06
-1.32480101453586e-05
-1.90361395918961e-05
-2.05183360355231e-05
-1.11624317738454e-05
2.89285356360767e-07
-6.4153501352356e-06
-1.61156848271447e-05
-2.32765495012388e-05
-1.47210615617591e-05
-1.27190804847095e-05
-2.15300578660976e-05
-2.07674733941902e-05
-8.17167945551819e-06
-1.4790739947024e-05
-3.32038979266833e-06
-2.65101012286851e-05
-1.03033583506424e-05
-3.66151928657176e-05
-3.14853692955338e-05
-2.62531629438702e-05
-1.28132160819545e-06
-6.68119837180402e-06
-1.03497645295704e-05
1.15335169761546e-06
-8.25383808500859e-06
-2.1071476250667e-05
-1.22899669433437e-05
-1.00759881916084e-05
-1.14637854122312e-05
-2.17005305845689e-05
-2.93364948849311e-05
-8.84655096685381e-06
-1.41482403730811e-05
-8.79943435667935e-06
6.27699080666612e-07
-8.09641358973725e-06
-1.11705341053179e-05
-7.34389023735577e-06
-1.24787560738579e-05
-1.78771880712975e-05
-2.90319917430318e-05
-1.99029404387355e-05
-1.95341249836873e-05
-3.23140378120691e-05
-1.15001143706774e-05
-2.32139581203527e-05
-1.68697577154095e-05
-2.34329547079919e-06
-2.25286917957576e-05
-5.05829823866284e-06
-1.67826936751826e-05
-2.54251707516075e-05
-2.71647592051143e-05
-2.23310298425466e-05
-1.79345613483208e-05
-1.74261767492509e-05
-1.78212466432438e-05
-2.26010979463613e-05
-1.68582155426495e-05
-3.56173818762481e-05
-1.32637840840847e-05
1.07976268655817e-05
-1.71892089732203e-05
-1.71475105559635e-05
-2.64910633331117e-05
-2.54483561976431e-05
7.06666683710617e-07
3.78678880724045e-06
-1.36969473467451e-05
-1.5421771324497e-05
1.95935023519914e-06
-2.60568568137734e-05
-1.53594195661944e-05
-1.15205344933625e-05
-1.73133582126775e-05
-4.03988368230227e-06
-1.80170279849036e-05
-2.63197565707259e-05
-1.24329854678719e-05
-1.80277613052802e-05
-2.08835234103734e-05
-7.08891438665268e-06
-1.13098392589703e-05
-1.38264146425061e-05
-2.4391098770139e-05
-1.4559652517921e-05
-2.24970028332472e-05
-1.4109607909278e-05
-2.17668427608079e-05
-1.36346669948758e-05
-2.01110709206575e-05
2.68431826924337e-06
-3.09540729247576e-05
-2.41297784095525e-05
-1.75533113798762e-05
-2.55806348425917e-05
-3.14014606759747e-05
-1.61300509652786e-05
-2.2987750384298e-05
-1.85871929798601e-05
-1.11047489237603e-05
7.12211905053572e-06
-8.39574418261986e-06
-1.11553464104577e-05
-2.42570141717838e-05
-3.49792085962173e-06
-2.20509886153655e-06
-1.90773754205007e-05
-1.76313580292924e-05
-5.79489847347578e-07
3.45912645344509e-06
-6.010365668485e-06
-2.36460997370594e-05
-6.45242492500133e-06
-2.57813036403838e-05
-2.38070587356044e-05
-1.8138732306761e-05
1.41136664343232e-05
-1.83129125852056e-05
-9.33867556593957e-06
-1.66817590764798e-05
-1.26048395543132e-05
-2.92893605813179e-05
-1.23788415114894e-05
-1.84306091089541e-05
-1.18505134534536e-05
-1.98627750314376e-05
-1.20777634505047e-05
-1.07070281597512e-05
6.6000995388726e-06
-1.03057586330152e-05
-2.53619182810008e-05
-1.0942927130225e-05
-6.21180062707871e-06
-6.4408934382786e-06
-8.69077817779431e-06
-1.94456820409686e-06
-1.07633155928383e-05
-1.90584676082714e-05
-1.2427756698652e-05
-1.89385307760829e-05
-1.6912610090193e-05
-1.40128851352791e-05
-2.88348605069534e-05
-9.17064386249148e-06
-1.13590232880384e-05
-1.63456528076768e-05
-2.18515073202457e-05
-2.28499693125046e-05
-2.8372566972759e-05
-2.52384151264962e-05
-9.74264354549155e-06
-1.45501580054268e-05
-1.14849323517731e-05
-2.09135475437113e-05
-2.0895811419517e-05
-2.79875280915881e-05
-9.69850263419251e-06
-1.42883581158876e-05
-2.75027057813853e-05
-1.26551945447356e-06
-6.91547783176249e-06
-1.55126696684983e-05
-2.56515145657184e-05
-1.19740573090228e-05
7.93020025244627e-06
-1.42861300244812e-05
-1.88593722066084e-05
-1.01298626633726e-05
-6.93200106782247e-06
2.79825294317094e-06
-2.12261866460439e-05
-2.72178733911904e-05
-1.53371155799291e-05
-1.6390870137751e-05
-2.88641082404377e-06
-1.61999376998904e-05
-1.62119853434195e-05
-1.00047771173157e-05
-2.46213770067592e-05
-1.94898797351967e-05
-1.93346036252865e-05
-1.00005318055393e-05
-1.07709203537348e-05
-1.39979405108051e-05
-5.42048790757676e-06
-1.46846173709694e-05
-1.49315582396859e-05
-1.66072262967119e-05
-2.91271937342291e-05
-1.09029169477279e-05
-2.23499238767979e-05
-2.08057471122241e-05
2.63359744631518e-06
-1.90775116486942e-05
-6.27624093982065e-06
-2.36302041683713e-05
-3.87614537896007e-05
-1.43303638332887e-05
-3.37274075864322e-05
-2.33880647026905e-05
-7.19772151578979e-06
-1.2294039034425e-05
-3.33998980345488e-05
-1.20297053860455e-05
-1.54447108023055e-05
-1.58877085158319e-05
-2.30665498317532e-05
-4.87383764301804e-06
-6.885194054295e-06
-2.66411957268027e-05
-2.28206519329429e-05
-1.98305991037031e-05
-2.29744435957087e-05
-2.20122628475509e-05
-2.33585209030521e-05
-2.38259938081022e-05
-1.1862308280859e-05
-2.06041116953527e-05
-1.26590671421389e-06
-1.53621124379971e-05
-8.93860830941116e-06
-2.35138885398378e-05
8.20088322831818e-08
-2.59869312578654e-05
-1.84433880102589e-05
-2.83126528345334e-05
-1.15524789545104e-06
-1.78444106578516e-05
-2.65385122994511e-05
-1.89748591486029e-05
-1.50176268975657e-05
-9.77504076026104e-06
-2.11880456093356e-05
-2.04245960983568e-05
-3.24039494245285e-05
-4.87004444450607e-06
-2.50045816086336e-05
-5.95452940418169e-06
2.50895780138545e-06
-1.65446741045374e-05
-2.72880446347351e-05
-1.92347956382704e-05
-3.8253205708808e-07
-3.10353080136494e-05
2.91481991992026e-06
-1.74782343196636e-05
-1.40004617961635e-05
-2.34713465645114e-06
-2.57428918963198e-05
-1.49057254659052e-05
-1.42597309802073e-06
-2.46930133754812e-05
-1.35781428872277e-05
2.12221253070141e-05
-8.09811598327695e-06
-2.88016757056468e-05
-2.52044182594487e-05
-1.76832744074349e-05
-1.85145224466696e-05
-3.2925283532125e-07
-4.8470237686281e-07
-7.40147564707215e-06
-9.58051776311238e-07
-1.32122271794801e-06
-1.7384287053534e-05
-2.90464698559325e-05
-3.04900312525855e-05
-2.92594158149702e-05
-2.68773279021828e-05
-1.31160529488929e-05
-1.80704132050165e-05
-2.38289971925383e-05
-1.84426781818769e-05
-2.83450808670501e-05
-1.84817437077781e-05
-1.384069491507e-05
-2.21690518792067e-05
-2.68779810701229e-05
-1.88374123866314e-05
-2.55746044364744e-05
-4.54618256652404e-05
-3.72203820649911e-06
-1.26059681310185e-05
-7.07175163670429e-07
2.60016092511258e-07
-1.98583091857837e-05
1.50250642599456e-06
-1.78769748439546e-05
-2.35859720249277e-05
-1.86756105044717e-05
-2.55598978997597e-05
-3.05049499826624e-05
-3.85372814008519e-06
-1.98397207750199e-05
-1.22683860500933e-05
-6.89492798204258e-07
-7.32294258556599e-06
-8.96218781736925e-06
-2.98031993291648e-05
-6.93520847534549e-06
-2.58124466480387e-05
-2.29683757868423e-05
-1.67133692303113e-05
-9.72740302014922e-06
-1.70446145318778e-05
-1.41694033110932e-05
-7.43880941470306e-06
-2.1277730180018e-05
-6.0672889423111e-06
-1.38213425337358e-05
-3.580811771795e-06
2.01846074407919e-07
-1.58569236177543e-05
-2.29613341944521e-06
-2.35043483586427e-05
1.6370982405994e-06
-2.2582499972761e-05
-7.15464552743128e-06
-1.35803262571012e-05
-2.23693375455198e-05
-1.37521571038019e-05
-2.94879862816519e-05
-1.37013972261758e-05
-1.94811270046415e-05
-2.76651452502402e-05
-1.10898294187681e-05
-2.08641293156953e-07
-2.27292680707314e-05
-6.90391907617963e-06
-2.34704429606047e-05
-1.99642683025791e-05
-6.37767924047427e-06
-2.26894500036743e-05
-1.27488555405672e-05
5.30237948653259e-06
-2.14804276295374e-05
-3.43734779770895e-05
-7.81797576471024e-06
-1.30590217068552e-05
-2.61892954244915e-06
-1.02323552057112e-05
-1.58744288709684e-06
-9.41793657860312e-06
2.72908199842703e-06
-8.24385097720623e-06
-1.33113059553244e-05
-9.414874991626e-06
-2.32329026949536e-05
-9.59747012842593e-06
-1.98617098273193e-05
-3.3190988747135e-05
-2.76306393668739e-05
-3.14320673901694e-05
-1.23554754974203e-05
7.81086466921916e-07
-1.44933905998693e-05
-1.82197295258747e-05
-1.3319837073512e-05
-8.93760514269513e-06
-1.20933886042212e-05
-1.94350907444166e-05
-2.47208212080139e-05
-2.34346792587126e-05
-1.16444143798591e-05
-2.41120622758319e-06
-5.15265712664052e-06
-5.64408420311427e-06
-1.5149049436419e-05
-1.97640359652604e-05
4.86110315680916e-06
-2.85804360874234e-06
-2.99440766030786e-05
-2.05710682116997e-05
-2.36806111851702e-05
-6.71979984247345e-06
-2.31282442693147e-05
-1.22773149435697e-05
-1.3453067451195e-05
-2.02028112560117e-05
-1.03848442717898e-05
-1.48485602926619e-05
-1.84316694306424e-05
-2.07038928146533e-05
-7.0034085744532e-06
-2.43802453206493e-06
-1.84037859214815e-05
-6.38445866632584e-06
-1.60219360554645e-05
-2.83561099915233e-05
-2.41356706645759e-05
-1.308591569199e-05
-2.04763500521505e-05
-2.11017954310282e-05
-9.03066550236492e-06
-1.13085359848821e-05
-1.30577659375736e-05
-9.63103704220611e-07
9.95965985119122e-06
-9.12135273855303e-06
-1.96323399086574e-05
-7.62551777382695e-06
-2.5802974929151e-05
-3.5966183152471e-06
-1.59246012661233e-05
-6.90716298996739e-06
-2.84889919996865e-05
-2.92688331321059e-05
-2.12303592159649e-05
-4.1257672815934e-06
-1.33883012929782e-05
-2.05642768583455e-05
-1.94228843621895e-05
-2.04351389525132e-05
-2.30429173997631e-05
-2.04469503313193e-05
-1.67728869025477e-05
-1.4489397470369e-05
-1.23693930669268e-05
-8.38813061937859e-06
-1.40233288555723e-05
-1.46240040852293e-05
-1.97182807616473e-05
-9.07016163471656e-06
-3.21767800697007e-06
-8.19138598637099e-06
-1.24470922713043e-05
-3.0130757577707e-05
-2.1637841851674e-05
-1.03324612659939e-05
-2.36505002664973e-05
-1.75220849395077e-05
-1.8021287384745e-05
-2.08542456537888e-05
-1.62357508646003e-05
-2.03039205904787e-05
-8.1711793664443e-06
-1.03725806140457e-05
-4.66523137864601e-06
-8.94158736673377e-06
-1.94499999897481e-05
-3.28307863322387e-05
-1.98342036912415e-05
-1.42063377421951e-05
-1.81663784402934e-05
-1.01568767025091e-05
-2.49190421889471e-05
-1.97314424934835e-05
-1.59849359176985e-05
-1.22029266892912e-05
-2.37672090482905e-05
-1.07426027599214e-05
-5.8094920420715e-06
-9.60136721333952e-07
-2.93150348249519e-05
-1.97697600765846e-05
-1.65897836333816e-05
-1.24026801616354e-05
-3.04410069424998e-05
-2.38516822691907e-05
-2.58694733366675e-05
-1.23097591234018e-05
-4.50877875028783e-05
2.25384006906179e-06
-1.11023278890819e-05
-1.15938722187163e-05
-9.8338648971827e-06
3.91096687927055e-06
-1.74189766425958e-05
-9.09800708215511e-06
3.04151304926063e-06
-1.08174617827828e-05
-1.89120212938822e-05
6.48649203685242e-06
-3.0092000997513e-05
-3.22746006580241e-05
-3.02128770623125e-05
-1.43893378378255e-05
-2.60645288191982e-05
-1.79935554098558e-05
-3.59114950546784e-05
-2.18807430747224e-06
-6.90610726166492e-06
-1.03257888400516e-05
-3.99711477311604e-06
8.28935028232664e-06
-9.05179196810153e-06
-1.92899721321735e-05
-2.25419294453149e-05
-1.19765117433354e-05
-9.1583107104536e-06
-2.98770494548081e-05
-9.55791222763914e-06
-9.45572295907952e-07
-1.10278565272078e-05
-4.52694481922607e-05
-3.25799611097866e-06
-2.0083884391887e-05
-4.73242213466399e-06
-1.08413785660701e-05
-1.97098915587537e-05
3.29419975410213e-06
-1.08799033374283e-05
-3.4437188257231e-06
-2.25072770459535e-05
-2.24752933632364e-05
-2.31745807833985e-05
-2.08280194176416e-05
-1.61439668495937e-05
1.92545823237492e-06
-3.39019099923583e-05
-7.14780917775901e-06
-1.21036803926359e-05
-2.41388085626071e-05
-3.14679033570985e-07
-1.26917480599345e-05
-1.10061446872461e-05
-2.07458870298919e-05
-2.7300138241825e-05
-1.03118909322778e-05
-3.76957208763665e-05
-2.071988521644e-05
-3.20493731974116e-05
-2.63421904374648e-05
-2.89568016234574e-05
-2.49022163889309e-05
-2.2845988938714e-05
-1.75785571779054e-05
-1.30104356837144e-05
-8.73887384613556e-06
-1.72203310252751e-05
-9.64805783757403e-06
-1.42608315925508e-05
-1.96182277228067e-05
-1.85567817809242e-05
-1.52994919422085e-06
-5.10910751515897e-06
-2.48585505232473e-05
-1.24488464369739e-05
-2.23961584217901e-05
-2.61040081205081e-05
-1.45687648365883e-05
-2.04649402869799e-05
-1.00385341023913e-05
-5.36014073919011e-06
-2.35583776908046e-05
-3.56418303260764e-05
-8.58494151001591e-06
-1.11572520224156e-05
-9.35443924869182e-06
-2.10139156182895e-05
-1.68227325079832e-05
-2.40274713912975e-07
-2.32712576122436e-05
-4.8110509520046e-06
-7.6870776196008e-06
-1.44031071913505e-05
-3.013721869292e-05
-1.87115880223146e-05
-3.50377557639868e-05
-2.45739794295085e-06
-3.41486929407598e-05
-2.6093798601788e-05
-9.31100848190974e-06
-1.58573527806219e-06
-2.44695965565443e-05
-2.55748655405114e-05
-6.63411142211054e-06
-1.04800354119572e-05
-1.04310997410515e-05
-2.83273527215666e-05
-2.36330111092292e-05
-4.13668123781292e-06
-1.56739586866982e-05
-2.98634304204277e-05
-1.42536443440669e-05
5.14813762655257e-06
-9.99596589739223e-06
-5.85828632285243e-05
-1.65515406227725e-05
-8.30425174617976e-06
-1.57467425306934e-05
-2.25343559862434e-05
-1.95479038419155e-05
4.58094733844275e-06
-6.32733572981174e-06
-2.3605104528835e-05
-2.80693517249173e-06
-2.50763522804624e-05
-2.46064746470818e-05
-2.1965847591549e-05
-5.12906614517753e-07
-1.84604342261934e-05
-2.21212111593938e-05
-1.68092476523077e-05
-1.44421373930981e-05
-1.28764762234812e-05
-2.12527104071997e-05
-1.51002591396967e-05
-1.25962543485981e-05
-1.59205520687042e-05
-1.61702939001664e-05
-1.80468331060637e-05
-1.73566565552135e-05
-2.89918064972927e-05
-6.91135366082955e-06
-2.70097462581349e-05
-1.8172282725505e-05
-1.26464290060591e-05
-2.74755736200377e-05
-2.05914726957644e-05
-2.79592157112027e-05
-1.8868906911852e-05
-3.10109334994813e-05
-2.68164563658584e-05
-3.37051143470195e-05
-1.25568304681598e-05
-1.94026144908366e-05
-3.46089249198897e-06
-2.375179103929e-05
-2.60581388314576e-05
-2.38552961839938e-05
-3.10206391785126e-05
-3.13858667005706e-05
-1.63212626492033e-05
-3.72777661572139e-05
-2.42679440126391e-05
-1.67145705441075e-05
-3.95070095314798e-08
-2.38614212532169e-05
-1.95160065321529e-05
-8.30338408969623e-06
-1.80877612580869e-05
-1.89720498177184e-06
-1.65691423008858e-05
-1.38739721885545e-05
-2.32162758598335e-05
-1.16361894427156e-05
-4.62637875159858e-06
-1.71573800061302e-05
-2.20436838642785e-05
-1.71163551108785e-05
-2.0769006547371e-05
-1.41982224605065e-05
-2.29642098361268e-05
-1.40005839377625e-05
-1.85188482984339e-06
-2.47567139756911e-05
-1.52911708320157e-05
6.16354647873538e-07
-7.36028633831693e-06
-4.69766822092002e-06
-8.75363972112622e-06
-1.01934540159528e-05
-2.28913245971343e-05
-1.99019641505716e-05
-2.80982638821985e-05
-2.60701870562921e-05
-8.76970659925368e-06
-2.48656967733305e-05
-1.78170618414782e-05
-2.11872409409203e-06
-1.875957041909e-05
-1.18406666857457e-05
-2.32493350239738e-05
-1.20341003335187e-05
-5.89680475634282e-06
-2.40246195647191e-06
-1.78529554895765e-05
-1.81983812544444e-05
3.41409028760598e-06
-7.17113750963056e-06
-2.16248730683691e-05
-2.09962440735425e-05
-2.18140245306755e-05
-1.47485953409239e-05
-1.35363553913509e-05
-2.4615281909806e-05
-2.95318751669747e-05
-1.94590781301132e-05
8.2464193259592e-06
-1.31855440558808e-05
-2.7316596104428e-05
-1.00388408936923e-05
-2.7973735852267e-05
-1.74753844270748e-05
-3.58585838700951e-05
-1.7525455382274e-05
-4.56108218900723e-06
-4.84991343752877e-05
4.62192360683495e-06
-3.04977903686426e-07
-1.32205658196281e-05
-2.73235357148815e-07
-8.52941772064235e-06
-3.52432748318986e-05
-1.34934973997269e-05
-2.21712953074853e-05
-3.14428928939112e-05
-1.72620199485807e-05
-2.85914843932342e-05
-3.81189222836265e-05
-2.33265632345297e-06
-1.74252194733167e-05
-1.9284029028173e-05
-4.5145089797388e-06
-2.91373903811483e-05
-1.23192019297398e-05
-2.90588609865766e-06
-1.1970542638852e-05
-8.32617794404064e-06
-1.70022612239322e-05
-1.07791773630579e-05
-1.58268999613909e-05
-1.69009280445724e-05
1.01519277297536e-05
-2.88924307359936e-07
-1.64214594974818e-05
-1.10537374298579e-05
-2.78409662784101e-05
-6.6559835910779e-06
-1.57365409847797e-05
-2.26569138951523e-05
-4.87488768231964e-05
-2.44747642880427e-05
-2.03033316974239e-05
-1.28739952255167e-05
-2.4740030080782e-06
-1.28186154142183e-05
2.56545346220119e-07
-1.42695997883119e-05
-5.41035269604824e-06
-3.05565396088561e-06
8.86431258797662e-06
-1.28392193880325e-05
-1.08821590216395e-05
-7.70303070922324e-06
-3.18677900117544e-05
-1.71193159903067e-06
-1.06119345977555e-05
-3.23497655123717e-05
-1.01260720276314e-05
3.72473333636698e-07
-2.22398054871522e-05
-1.04638280310233e-05
-2.21629070090458e-05
-3.30134428021547e-06
-1.63338742027026e-05
-2.08971631427127e-05
7.92839978283557e-07
-2.40532775841038e-05
-1.73940261438293e-05
-3.20015707636009e-05
-1.8788978794591e-05
-1.27369451982598e-05
-1.15880209896423e-05
-4.17644228289703e-05
-1.5983306957744e-05
-1.84122243651005e-05
-1.33887736188434e-05
-2.17286143707647e-05
-2.31720809250389e-05
-2.62552639558935e-05
-1.95502398846379e-05
-1.55114899178112e-05
-2.08675888981538e-05
-1.37714110942265e-05
-3.49563059562047e-05
-2.82879595109699e-05
-1.76543235772929e-05
-1.5052192223761e-05
-2.01974739492792e-05
-1.31671652728169e-05
-1.72707262999783e-05
-1.03400858532676e-05
-5.65060747540853e-06
-1.78900131582605e-05
-1.14720612408619e-05
-2.11184208879813e-05
-2.35768348658595e-06
-1.9590762973922e-05
-6.93770679280583e-06
-2.15330039975367e-05
-2.01149052908433e-05
-2.8338367969899e-05
-2.02444510834642e-05
-3.20161522419062e-05
-2.0896129615508e-05
-3.11162003676248e-05
-1.83645548163407e-05
-2.30279776607113e-05
-2.42734430232634e-05
-1.22955868851355e-05
-3.60329560246326e-06
-2.20464355750905e-05
5.51329877017628e-06
-2.73453009800254e-05
-3.05611163100638e-05
-1.67436998347383e-05
-1.10979409489661e-05
-8.4182590275733e-06
-8.9911204771944e-06
-1.58172998880295e-05
-1.76198335359638e-05
-2.64854347891974e-05
-2.17172735236374e-05
-2.71969306797686e-05
-1.44682813739351e-05
-1.75978977496276e-05
-2.2839202685579e-05
-3.62439429969026e-05
-2.7823828549354e-05
-3.36183089208353e-06
-1.68689077022042e-05
-1.03833003136508e-05
-1.0385796758005e-05
-2.55911069841576e-05
-1.71380740440483e-05
6.23302935999404e-06
9.69139641118236e-07
-2.61321033693069e-06
2.90017552059548e-06
-2.76807008900116e-05
-1.16047187583779e-05
-7.08718810213014e-06
-3.04678539611493e-05
-1.18894245007015e-05
-2.51520975940114e-05
-2.74671083997208e-05
-1.55116454218469e-05
-1.12453250801385e-05
-1.80282301530156e-05
-2.56054912870369e-05
-1.25482573931253e-05
-2.23075337523716e-05
-2.34482269976749e-05
-3.62870564961412e-06
-3.83530404155888e-05
3.49774495655059e-06
-3.38636223644908e-05
-1.37386852479739e-05
-1.97512656158121e-05
-1.99932745298529e-05
-9.11304977395067e-06
-1.536515604943e-05
-4.13875795674591e-05
-1.73203522973548e-05
-3.26371943920584e-05
-2.76755256284937e-05
-9.78877879666447e-06
-2.37010949621979e-05
-1.02430824576795e-05
-2.40686702810188e-05
-3.01352419719395e-05
-1.95235230876972e-05
-1.9892345986234e-05
-2.9811964686166e-05
6.70073258669444e-07
7.85555681839987e-06
-1.26923586850469e-06
-2.8974005860856e-05
-6.01071033035831e-06
-1.3453421690131e-05
-1.58370451308725e-05
-1.60212357644654e-05
-3.26729949309435e-05
-2.47601965657679e-05
-2.57123329040219e-05
-2.14523340374934e-05
-4.17999873278906e-06
-1.49883191210026e-05
-8.37703427326653e-06
-8.48359941930348e-06
-4.19575420109499e-06
-1.37147388148248e-05
-1.8735241015808e-05
-1.03249639466131e-05
-3.90074798811014e-05
-2.12338415152037e-06
-1.15790150725866e-05
-2.45135879888875e-05
-8.82523630668391e-07
-2.01218042429254e-05
-9.18456378429531e-06
-1.32519570469379e-05
-3.55804351837975e-06
-1.31545696966423e-05
-2.59081851759594e-05
-1.64988385119609e-05
-2.58790727100189e-05
-1.31659453284789e-05
-2.58612817891465e-05
-4.56899372628361e-06
-1.98908051098913e-05
-2.39643264078337e-05
-3.94623534759391e-05
-1.26971187268346e-05
-2.86615337985434e-05
-2.15654038963086e-05
-1.63577167263304e-05
-2.05181731310261e-05
-1.46016748923652e-05
-1.43909371124075e-05
-7.61316227835695e-06
4.25341767384525e-06
-1.80940097403474e-05
-1.29329972836508e-05
-1.166114836092e-05
-8.48152084402157e-06
-1.44278033964576e-05
-1.39045868589312e-05
8.21600271703702e-06
-1.78220056578407e-05
-1.65114304300569e-05
-1.23483425532446e-05
-1.72343594755635e-05
-2.48977130482714e-05
-4.20690690635255e-06
-2.11152183488098e-05
-1.79881373179228e-05
-1.85162215775559e-05
-2.17668948945298e-05
-9.79364943558745e-06
-5.55476242606165e-06
-1.43566307730197e-05
-1.74121110371989e-05
-1.73612371949443e-05
-1.17012070622426e-05
-2.44462709623838e-05
-7.38383197015529e-06
-3.03849281492734e-05
-2.38685168692653e-05
-2.54666652430834e-05
-2.0025016634299e-05
-2.79769249272596e-05
-2.11315989204818e-05
4.02004069397791e-06
-4.75042013690953e-06
-8.59829756839204e-06
-2.69146231184781e-05
-3.09959342391209e-05
-1.03149780584383e-05
-2.81469156628965e-05
-1.07929927083365e-05
-1.29038883462452e-05
-2.09521971360736e-05
-7.14924416543954e-06
-1.64168865457847e-05
-3.98514793497727e-05
-1.36918631200246e-05
-1.49066123848095e-05
-7.94302534024505e-06
-1.0772037777255e-05
-9.16227456870203e-06
-8.6180139262663e-06
-5.84584030845847e-06
-6.76827292937605e-06
-2.68307905480273e-05
3.33795573501863e-06
-1.11094935267927e-05
-1.4951979632004e-05
-1.2323683992096e-05
-1.07011934156284e-05
-2.84496979520883e-05
-2.22905224803134e-05
-1.02325684093115e-05
-1.25261946912989e-05
-2.38301579370827e-05
-2.85966088125008e-05
-1.63195582569367e-05
-1.62910475453972e-05
-1.77140515399363e-05
-2.44449546497304e-05
-1.80075725800487e-05
-3.58391107932831e-06
-1.56247210087168e-05
-2.74654723921345e-05
-2.97447847215667e-05
3.20919982936864e-06
-4.21835521908187e-06
-1.8361766416658e-05
-1.13511106960365e-05
-2.23188331309313e-06
-2.27114120933299e-05
-2.16319645115384e-05
-2.26656849330239e-05
-1.4866022067391e-05
-9.6691512930146e-06
-2.29616894927435e-05
-2.63657322564706e-05
-4.31248180250151e-06
-2.16907230504469e-05
3.70411150767547e-07
5.03796618935644e-06
-6.95432693307121e-06
-3.49624705379666e-06
-2.80183259005196e-05
-1.67341099486367e-05
-9.46107215428944e-07
-1.47094489954276e-05
-2.98326676593763e-06
-1.87796203744632e-05
-2.77150825563979e-05
-2.4632568091656e-05
-2.51735959382783e-05
-3.13030192384639e-05
-9.25195069108863e-06
-1.82184705648731e-05
-1.7838067319954e-05
-2.59877847526556e-05
-9.64232423970434e-06
-2.65733780636981e-05
-2.95368223285061e-05
-1.35161582616366e-05
-3.78635287041016e-05
-7.24199826857011e-06
-2.95553268822935e-05
-2.34489981627145e-05
-2.09950723315847e-05
-5.00270629992002e-06
-3.5160980445609e-05
-3.91531925821527e-05
-3.51258827241888e-05
-1.16828550764226e-05
-2.8423371150586e-05
-2.48895297712415e-05
-1.3988399128621e-05
-5.83295946602126e-06
-3.42529525351585e-06
-2.62453986974002e-05
-2.50525199545902e-05
-1.42992735206663e-05
-1.211707002232e-05
-8.94069583408427e-06
-1.56056988685123e-05
-9.60937699466974e-06
-1.19870982999181e-05
9.35702391419703e-06
-1.5752112327987e-05
-1.19364317356141e-05
3.02360920300148e-06
-3.15274215699706e-05
-1.56463602628609e-05
-1.23276421218635e-05
-4.5017616386638e-06
-1.37678515877582e-05
-2.31402542113283e-05
-3.05406287792282e-05
-1.56413780803431e-05
-2.47414155655859e-05
-1.01304408260114e-05
-1.98573013838025e-05
-1.77098204601872e-06
-1.01283934706614e-05
-1.22321138375443e-05
-2.43508873876285e-05
-4.70704537601295e-06
-2.89792110780742e-05
-1.2381107860953e-05
-1.9571399508393e-05
-1.73882279043601e-05
-3.24051903928802e-05
-1.15465377183828e-06
-2.22025211350347e-07
-2.01193468637768e-06
-2.94766314268305e-05
-2.33191033885264e-05
-3.29583131931074e-06
-2.78706737109649e-05
-1.83477491080982e-05
-4.43026551721286e-06
-1.27507093531911e-05
-1.50908035496793e-05
-1.73447149199564e-05
-6.79310245542949e-06
-2.58736907139006e-05
-3.84942709399795e-06
-1.48243528594614e-05
-7.91278622486602e-06
7.21887878082778e-06
-1.48568783733373e-05
-2.27082220869086e-05
-1.28585167205611e-05
-1.97683624919745e-05
-7.03686745967264e-06
-1.97315705052144e-05
-2.20356174086992e-05
-2.31066208901611e-05
-3.23571791762267e-05
-3.72193598882488e-05
-2.71347553040569e-05
-1.76390826549838e-05
-8.94890937437231e-06
-1.31495590624435e-05
-3.59151669442293e-05
-1.88154194026447e-05
-4.30074782847938e-07
-2.1077845587265e-05
-9.97383708853901e-06
8.6685899434524e-06
-3.99229160997433e-06
-1.45812910172314e-05
-3.63013765940944e-05
-1.07831912067273e-05
-1.79745450728379e-05
-2.60523640476013e-05
-2.11436026476187e-05
-1.0390863528775e-05
-3.08667102736013e-05
-2.02605819153425e-05
-1.15604298653629e-05
-1.49588170862594e-05
-2.18007343022197e-05
-1.66132077954453e-05
-1.65591806219343e-05
-2.09022738232102e-05
-5.84860299994261e-06
-6.68087214761199e-06
-1.72016836392104e-05
4.53323290707587e-07
-1.99426680861055e-05
-2.80474798720037e-06
8.06636092347513e-06
-3.35455096725073e-05
-1.50353814942394e-06
1.33582061020428e-06
-2.90333755028771e-05
-1.41807025827264e-05
-3.33674819847191e-05
-4.99543501998686e-05
-7.73814057415212e-06
-1.20715331647863e-05
-1.62418916725237e-05
-2.49582606257529e-06
-1.19649230758674e-05
-1.09286633726328e-05
-1.02207412398765e-05
-2.0139194929563e-05
-1.43871034310374e-05
6.03009061883699e-06
-1.03867445263773e-05
7.3913965303717e-06
-1.37890024890454e-05
-8.42582735693084e-06
-1.05382581676794e-05
-2.05027763064125e-05
-1.16261845262467e-06
-9.64054371618958e-06
-1.7210732116755e-05
-1.70427538503159e-05
-2.54095640758676e-05
-3.50570630112909e-05
-2.82616207791871e-05
-1.04304376552363e-05
-9.63943060825743e-06
-1.74524514517703e-05
-1.64795807789601e-05
-2.15102612074481e-05
-3.01029682253496e-05
-1.50921468245986e-05
-1.31167765290445e-05
8.64497830941954e-07
-2.28204232671031e-05
-1.74188988975587e-05
-6.26329115482686e-06
-1.22959992177949e-05
-1.30970566057703e-05
-2.32970247082808e-05
-1.80653829233461e-05
-1.62492822925646e-05
-2.58569482204278e-05
-3.00739108564186e-05
-8.69878396011134e-06
-1.64339090068598e-05
-9.16810883379223e-06
-2.21662015248487e-05
-2.18049887410526e-05
3.1381444285908e-06
-4.26144077349365e-06
-2.79039854847978e-05
-5.64956123417601e-06
-9.75552910818419e-06
-1.88572651541965e-05
-1.49462787803496e-05
2.64893233356963e-07
-2.1396395558432e-05
-1.24250847981309e-05
-1.43966565439226e-05
-1.13890075893235e-05
-2.79954379752557e-05
-1.79710887135867e-05
-2.47844401632338e-05
-3.75566641552417e-06
-3.38638793564228e-05
-2.94927506119351e-05
-1.41453830755215e-05
-2.26816911280326e-05
-2.8900918513792e-05
-2.39638705945798e-05
-3.66984299069581e-05
1.04774794802209e-06
1.94413887778487e-06
-1.40210649580311e-05
-4.51743573194992e-06
-5.52900097636112e-07
9.32791786968183e-06
-5.72776579269282e-06
-2.18571610379679e-05
-2.14546754232621e-05
-1.79910013966772e-05
-1.41565650078473e-05
-2.15730082940603e-05
-1.89532889497497e-05
4.04101549309096e-06
-2.50530591236702e-05
-1.96275037405533e-05
-1.99763215485928e-05
-2.40632600149992e-05
-1.21350417872138e-05
1.35142247219226e-05
-8.97791383902414e-07
-1.31488778310888e-05
-8.09005409744105e-06
-1.8284298151433e-05
-2.66053107986201e-06
-3.76431554325449e-06
-2.75518236978663e-05
-1.48148137145688e-05
-1.47777441311754e-05
2.31397607488252e-06
-2.67264055316049e-05
-2.80064107141711e-05
-3.14783409308191e-05
-2.51061620899305e-05
-1.9938136767274e-05
-7.93051909244775e-06
-1.45642601931014e-05
-2.9652748407108e-05
-2.12236639631309e-05
-1.91278543189746e-05
-1.32672860055258e-05
-9.00529812135612e-06
-1.01539224814258e-05
-3.82383716103682e-06
-1.21133936106058e-05
8.3558700361062e-06
-4.09188813624603e-06
-1.00304289545303e-05
-1.17461069250263e-05
-8.65159690778664e-06
-3.92854428512395e-05
-1.22834261621762e-05
-3.13808312035322e-05
-1.86578141256214e-05
-2.18344487814122e-05
-4.04100174242517e-05
-3.50988576919717e-05
-3.51848531044962e-05
-1.93823552034328e-05
-3.41582325100352e-05
-1.5380347998935e-05
-1.29826676269229e-05
-1.96885293145414e-05
-5.82037935952262e-06
-1.69396154287635e-05
-1.36839898676479e-05
-3.86680411704103e-06
-1.70387188140341e-05
-1.09150589570831e-05
9.45338383041232e-06
-2.82959840331195e-05
-2.97511906598422e-06
-1.57647135826956e-06
-1.4637875312016e-05
-2.67928344459577e-05
-4.15688113903363e-05
-4.33751363646333e-05
-2.28468939255153e-05
-1.50451121873422e-05
-2.76109956339318e-05
-1.96155590494333e-05
-2.72279353216048e-05
-1.79622448758158e-05
7.15109404373235e-06
-2.37695802823287e-05
-1.02311250152982e-05
-7.47798459418021e-06
-2.16889416104679e-05
-5.83146065695855e-06
-1.61248100506884e-05
-2.50569738581419e-05
-2.31627113634197e-05
-6.00011352044072e-06
8.12219018808614e-06
-1.22533297850585e-05
-1.38823628265854e-05
-1.20895997308824e-05
-4.1979620105172e-05
-2.68437367038837e-05
-2.52123022616302e-05
-1.22239813877986e-05
-2.15235583969163e-05
-1.18559434710398e-05
-2.21288186004978e-05
3.32128600122474e-06
-1.49723768118524e-05
-1.12193859957596e-05
-1.4859293791084e-05
-2.17184617222279e-05
-9.34080537850112e-06
-1.32623011609254e-05
3.22658722705397e-06
3.40660078099837e-06
-2.07931477676547e-05
-1.52727002320234e-05
-2.44042371257706e-05
-8.17587374860251e-06
-2.43617479730709e-05
-2.11537040385206e-05
-1.89042358363903e-05
-3.59771869283912e-05
-7.78204043339699e-06
-1.95162148186365e-05
-2.37975478747682e-05
-2.81761399436018e-06
-2.8204678709049e-05
-5.87455109533358e-06
-8.4398269786387e-07
-1.54756376220065e-05
-8.63018821816469e-06
-3.5763729831707e-05
-1.55830377361335e-05
-1.188676468988e-05
-2.13888689844576e-05
-1.39897862063439e-05
-8.92243495157396e-06
-2.73675069192858e-05
-3.73839189219947e-06
-1.2679798913801e-05
-5.35987150662867e-06
-1.95034027856673e-05
-2.56574929726624e-05
-3.66090076972943e-05
-1.16759028858803e-05
-1.30082301044024e-05
-1.34924255122379e-05
-1.5121526259015e-05
-2.08172726351858e-05
-3.11544911585472e-05
-9.07461207219977e-06
-7.4555989121522e-07
2.76475447837605e-07
-1.07306428272006e-05
-8.24611260485522e-06
-1.20472739660822e-05
-2.49747037548378e-05
-3.42586673538119e-05
-4.07079601701427e-05
-1.89273304251262e-05
-1.71898940581291e-05
-2.52788954578432e-05
-1.09101426564523e-05
-1.9616012238598e-05
4.64794723783007e-06
-2.54266571624396e-05
-8.14492588508918e-06
1.35445828976651e-05
-1.78147309770839e-05
3.01373401614327e-07
-1.07230964759798e-05
-7.21237680946589e-06
-3.69771610290277e-05
-2.37448063416945e-05
-6.77532308468621e-06
-1.21706482713228e-05
-1.44909030758993e-05
-2.99403118877269e-05
-2.02763780460333e-05
-3.69180839084371e-05
2.10856141837637e-06
-1.92819709483644e-05
-2.56317397015948e-05
-8.84734185117694e-06
-2.13812540924678e-05
-2.37378808313755e-05
-1.45515176955728e-05
-1.15222308402464e-05
-5.97505457296483e-06
-1.64828370417858e-05
-4.69711404590813e-08
-2.50224864965759e-06
-3.65314991520018e-05
-1.20655539466796e-05
9.31417837841669e-06
4.71026638044163e-06
5.43409040952477e-06
-1.38336255182829e-05
-2.19216944090528e-05
-2.79006936886752e-05
-1.41899475640395e-05
-7.58124920392497e-06
-1.60962209245062e-05
-6.04277173046347e-06
-4.85062045671745e-06
-9.79170678258355e-06
-2.88289248996857e-05
-1.55372717220828e-05
-1.46923185733981e-05
-2.25562738367797e-05
-1.53532055680027e-05
-1.35540544948505e-05
-1.35818218662719e-05
-6.98601288900047e-06
-1.32901026546985e-05
-1.38613479173306e-05
-2.23286638691393e-05
-2.99995120672523e-05
-5.61853033020013e-06
-2.56702425885573e-05
-1.8113028052718e-05
-2.3126627797794e-05
-1.10450064420328e-05
-2.50853872142618e-05
-3.43797948774169e-05
-1.89298526076369e-05
-8.42427138570708e-06
-6.23619742477046e-06
-8.06015953034409e-06
-1.25049565659715e-05
-1.35131690236751e-05
-2.36060688964373e-05
-1.48571007622386e-05
-1.22578848186671e-05
-2.94075474207161e-05
-2.39218702656108e-05
-1.28861026957548e-05
-2.35610927175057e-05
-1.2720083118144e-05
-8.16123547256963e-06
-2.35237117997741e-05
-1.19743426512252e-05
-2.38448813034605e-05
-9.85682519590933e-06
-3.40306324216074e-05
-1.67865556833887e-05
-1.66719355602385e-05
-1.95824110281e-05
-3.80718327358369e-06
-1.19565561257495e-06
-1.31411359052928e-05
-1.25492676904711e-05
1.96318729376355e-05
-3.18581423998621e-06
3.63339697153979e-06
-1.74152591656158e-05
-1.14321908599366e-05
-2.10739704359488e-05
-2.26945968666206e-05
-1.12467339336993e-05
-8.39736400902442e-06
-8.62462510748271e-06
-4.11355264623527e-05
-2.77223762572099e-05
-1.99251551465598e-05
-1.49863046960072e-05
-1.37218533871922e-05
-7.66674728241457e-06
8.14003555060815e-06
-8.1375864042869e-06
-4.2810165010931e-06
-2.53168692243079e-05
-1.2706899924642e-05
-2.69552170688213e-05
-6.02827514462339e-06
-6.61973474528276e-06
-2.29608787311128e-05
-1.13798896665216e-05
-2.02668697249235e-05
-2.78152471550369e-05
-8.72684998152315e-06
-1.61693341046655e-05
-2.02615601119899e-05
-7.97537624225579e-07
-2.01957673092475e-05
-3.99760742641554e-05
-3.12136860716386e-05
-7.26894963903427e-06
-2.89056701005925e-05
-2.9885389458776e-05
-1.51167508579565e-05
-1.07031710380111e-05
-1.64686360950588e-05
-1.23025738277818e-05
-1.43295579819019e-05
-2.22595375365382e-05
-1.59092118221933e-05
-2.11765001267626e-05
-9.50668076005157e-06
-1.19538143226692e-05
-1.12467419450242e-05
-1.94544627499388e-05
-2.46652847977164e-05
-1.94246111136934e-05
-8.06063183975825e-06
-6.5199137810172e-06
-1.34083477966294e-05
-1.4281703576935e-05
-2.22590985123301e-05
-2.10054653447733e-05
-1.05327334945032e-05
-1.46461285023575e-05
-1.82941599052316e-05
-1.27473090624566e-05
1.50042611238948e-07
-1.76357608084975e-06
-2.09344054971295e-05
-6.62547563490607e-06
-1.80672512690174e-05
-8.3059176838984e-06
-2.91113030261281e-05
-1.49894656056489e-05
-1.40600980067617e-05
-2.0152032606209e-05
-2.11524293831565e-05
-1.9662679676595e-05
-1.93240327202137e-05
-1.63976376693417e-05
-7.18558977577881e-06
-2.67944223273644e-05
-1.38072431979008e-05
-1.64572886706147e-05
-1.76352162365718e-05
-5.24455496603372e-06
-1.4961849521821e-05
-2.65024814455952e-06
-1.30005847247892e-05
-2.30264317896917e-05
-1.25478551402778e-05
-2.30380408495114e-05
-2.47016358103479e-05
-2.62752767741875e-05
-2.0680944134512e-05
4.63638699204909e-07
-1.32199654737162e-05
-2.14814754195453e-05
-7.94562407238121e-06
-1.25778423329584e-05
-3.07383478471456e-05
-3.66170929524717e-05
-2.10160648427749e-05
-2.02678024568526e-05
-1.60239641821954e-06
-9.74283203051997e-06
-2.58763139222363e-05
-1.78785676254695e-05
-1.37399609346483e-05
-1.19987138807714e-05
-3.39330485953636e-05
-1.30694172555788e-05
-1.6546570199863e-05
-1.29178086778152e-05
-1.52725452669997e-05
-2.11302532836346e-05
-4.41227306956407e-06
-1.51774422467282e-05
-1.51750218095332e-05
-6.8856985965227e-06
-3.34763909185121e-05
-1.62967536242064e-05
-1.4487374232355e-05
-2.34438804422283e-05
-1.33095280937956e-05
-1.82510059433386e-05
-2.10703674956379e-05
-2.05254038861977e-05
-2.79671794178553e-05
-1.75675009599543e-05
-9.57526818255985e-06
-1.79691797990527e-06
-7.95789757670232e-06
-1.53594498160579e-05
-2.48525144854831e-05
-2.12555164814687e-05
-7.58106110465147e-06
-1.92142549648935e-07
-1.52194373475441e-05
-2.86833067325599e-05
-2.63739975003581e-05
-1.30344940304675e-05
-2.5513103515184e-05
-3.05189926392356e-05
-1.94385609233022e-05
-2.41434117756388e-05
-4.09679324909889e-05
-9.05628234036936e-06
-1.2789172937288e-06
-8.69935196111921e-06
-1.76545152643419e-05
-1.88985033721102e-05
-4.96403137272872e-06
-3.98884170796485e-06
4.52316428776311e-06
-2.67946698951059e-05
-2.00044482508291e-05
-1.30789678606535e-05
-1.24303733361835e-05
-1.76477774873947e-05
-5.06462868418255e-06
-7.94098587315318e-06
-9.89358879290778e-06
-3.58119992948509e-05
-2.11866564497122e-05
-1.60476903058824e-05
-2.32399830402097e-05
-1.40903135130921e-05
-2.37895788604269e-05
-8.73021378795306e-06
-2.96684008337885e-05
-2.59612120538639e-05
7.32534802728123e-06
-2.95718235192633e-05
4.02361680025502e-07
-1.37927909290624e-05
1.03679931500289e-05
-1.30314682710051e-05
-8.60615410784371e-06
-1.44998982824864e-05
-1.5546106347533e-05
-3.32639611913732e-05
-2.48432334861377e-05
-2.32687619141962e-05
-2.44945073945702e-05
-2.12255412857113e-06
-2.49267595571907e-05
-2.01168058498216e-05
-8.04896224964705e-06
-1.42697344581494e-05
-1.31743675218228e-05
-7.76550343856663e-06
-1.83170833072144e-05
-1.25954379156235e-05
-1.05930485030445e-05
-3.04525686797888e-06
-1.08547012491125e-05
-3.01560990119741e-05
-3.08201202407169e-05
-2.18013743410468e-05
-1.91188604702016e-05
-3.12454555155281e-05
-1.45359819275144e-05
-2.618918044507e-06
-2.21088216030957e-05
-1.2047253164276e-05
-1.64368846881099e-05
-3.15080357628348e-05
-2.06513035907376e-05
-1.53414923429841e-05
-1.03643660664207e-05
-1.84972342290228e-05
-9.46446813556101e-06
-3.72844559233756e-05
-1.2485079458202e-05
-1.35799116475565e-05
-1.45830907497223e-05
-3.89506195685678e-05
-1.81529566178405e-05
-1.91234585283495e-05
-9.11662754339058e-06
-2.181291806416e-05
-1.83446993154196e-05
-2.49423236697562e-05
-2.30219774883999e-05
-2.25475982053803e-05
-1.72332320275445e-05
-1.26781397094958e-05
-1.50064994735432e-05
-7.73321177566573e-06
-9.15496106391414e-06
-1.99334526543715e-06
-1.27865222588351e-05
-2.98217591188507e-06
-4.24818221257239e-06
-1.15598327349659e-05
-1.58917047606916e-05
-2.33768881234636e-05
-1.05271494645838e-06
-5.18769942573917e-06
-4.2179551010796e-06
-3.97930457943244e-05
-3.70690628623229e-06
-3.31381581123792e-05
-3.4790976303396e-05
-3.32840942685346e-05
-1.54501391792647e-05
-2.90235345428223e-05
-5.3664726055036e-06
-2.12584466645958e-05
-4.72088876880068e-06
-1.19004643306329e-05
-1.79734016355464e-05
-3.90559571443548e-06
-8.94011036398061e-06
-2.43579087393601e-05
-9.14609709946908e-06
-1.1025993796306e-05
-1.60083829978625e-05
-6.09674020600215e-06
-4.03957256511874e-06
-1.77769640905903e-05
-1.37832215966977e-05
-2.6418759792173e-05
-1.46551165666003e-05
-1.48539133281142e-05
-1.79789252767406e-05
-9.18566342012565e-06
-3.11428143680263e-05
-3.33105471744668e-06
-1.92204616843969e-05
-8.62869359909458e-06
-7.54093603043926e-06
-1.94633469868761e-05
-4.57804702764547e-05
7.56741998912297e-07
-4.03604480911431e-06
-1.79803232720207e-05
-1.08381679970296e-05
-2.86181115337482e-05
-7.47588175423205e-06
-1.62061541455973e-05
-1.2336860920807e-05
-1.35653690407331e-05
-1.58728519499029e-05
-2.13946720333616e-05
-5.09942120507258e-06
-1.66815876636971e-05
-4.15586585449951e-05
-2.01835253077655e-05
-1.6924259867946e-05
-4.73156935569682e-06
5.57887970099389e-06
8.54936438402086e-07
-2.28038106211542e-05
-2.00436112787458e-05
-1.10265033511988e-05
-1.54086062202338e-05
-2.83843677193587e-05
-3.08909683819811e-06
-2.40955785732076e-05
-1.90364150301301e-05
-3.20083722466877e-05
-1.3219379543526e-05
-3.79723026921985e-06
-2.53290757003016e-05
-2.57707322638646e-05
-1.88646480454191e-05
-1.75963609991457e-05
-2.3088045157281e-05
-1.80908460225293e-05
-3.02111469407823e-05
-8.67452852700967e-07
-5.36661791186125e-06
-9.38544282961254e-06
1.84983817980444e-06
-3.47223749297676e-05
-2.03757978269341e-05
-1.08362814360534e-05
-2.15151623330858e-05
-1.36815586892693e-05
-7.47112076377687e-07
-9.66133080434705e-06
-3.70886204219093e-05
-1.61207619962427e-05
-1.75466074466553e-05
-1.42975448590081e-05
-2.58996809311904e-05
-1.26884583247528e-05
3.84230926501372e-06
-2.1165189813677e-05
-7.92044147070154e-06
-1.55621923172222e-05
-3.00454483123742e-05
-2.93948274475578e-05
-2.64895652263445e-05
-2.01155463040003e-05
-5.08299035307117e-06
-9.27644537574902e-06
-6.81240390059764e-06
-7.25851401070668e-06
1.18803120224471e-06
-6.2565866838158e-06
-1.83801250977516e-05
