# Supplementary material for: Research on computational propagation and identification of mine microseismic signals based on deep learning
Source: PLoS One. 2025 Oct 22;20(10):e0334641. doi: 10.1371/journal.pone.0334641 (PMC12543183; doi:10.1371/journal.pone.0334641)
Supplement: S9 Data — (ZIP) [file pone.0334641.s009.zip › 000101100000419.xlsx_0.txt_24.txt.txt]

-4.21964655154038e-05
-1.34147308384849e-05
-2.49252927443557e-06
1.40348527685775e-06
-7.63011161417694e-06
-3.88285608530147e-05
-1.77500581107685e-05
-1.2626536739512e-05
-2.42641777211894e-05
-1.84292684210434e-05
-1.7218786530602e-05
-1.70521541975672e-05
-3.55691842041315e-05
-6.87671845705327e-06
3.60450131221243e-06
-1.98193925722194e-05
-2.43423199426865e-05
-1.29383412797133e-05
-1.33440499464779e-05
-2.53520054425534e-05
-2.09839372189956e-05
-1.24614178668634e-05
5.41271534364001e-06
-5.0224513238198e-07
-1.04422005538361e-05
-2.22979056588255e-05
-1.519867444064e-05
7.58312980741163e-06
7.69556980887832e-06
1.84182021039959e-06
-1.67223601867146e-05
1.46582765465966e-06
-1.16263099920243e-05
-1.45356448283218e-05
-2.03767063123635e-05
-3.03318347044177e-06
-1.2640359914606e-05
-2.84965144391013e-05
-6.78047851883894e-06
-1.53996025058911e-05
-7.57562828452475e-06
-1.13879868992481e-05
-2.63298455200231e-05
-2.18499459538321e-05
-2.41975161197091e-05
-1.9002642340178e-05
-2.8996702046388e-05
-2.22764131805398e-05
-1.36389000579817e-05
-1.37121920045371e-05
-1.18606477361432e-05
-2.68405382842299e-06
-1.01852984041808e-05
-1.39749650616786e-05
-2.74796252876564e-05
-1.15567333428278e-05
-1.61806019263038e-06
-4.1109260220681e-05
-2.24375600375231e-05
-5.98721930061704e-06
-1.54549921351377e-05
2.98026296674632e-06
-2.14684965917487e-05
-2.82969812695506e-05
-1.15781499376827e-05
-1.82060793485253e-05
-3.00094562046265e-05
-5.12403595888037e-06
-2.47715154476486e-05
-1.03449954768856e-05
-2.07547243365987e-05
-2.42187940884579e-05
-3.22163755219484e-05
-1.54661354462236e-05
-2.39122867661436e-05
-2.41067436116227e-05
-1.73777285455821e-05
-2.74041244674122e-05
-1.18630206821644e-05
-3.67337430884603e-05
1.87885243737793e-05
-1.3202969107971e-05
-1.80268300033708e-05
-5.83157258459581e-06
1.16259080786639e-05
-8.29600811826439e-06
-1.18454238709376e-05
1.04002686265611e-05
-2.20968158432182e-05
-1.62431891717512e-05
-1.8493602090571e-05
-9.75547013808055e-06
-7.64118909751456e-06
-3.03692079258966e-05
-2.8258400268595e-05
-3.6699164983005e-05
-2.44762118488014e-05
-1.70041330313141e-05
-1.82021903764079e-05
-1.43231774849664e-06
-3.14861907694148e-05
-1.03689123547032e-05
-1.32073796291624e-05
-3.50631813344806e-05
-5.32275779668649e-07
-2.03399551200338e-05
-4.21053479518263e-06
-1.86808981998049e-05
1.44930589982832e-06
-1.35400786742007e-05
-5.74798521976931e-06
-1.83870232635867e-05
-1.8652499118711e-05
-7.08918838459872e-06
-1.53988047882294e-05
-1.06439604016561e-05
-1.03452573715149e-05
-2.89342344676399e-05
-1.59718254010365e-05
-2.44469567136849e-05
-3.47714555762139e-05
-2.38576150911246e-05
-1.52781239750282e-05
-2.41785765382114e-05
-2.57810526008935e-05
-9.88128827223874e-06
-2.42447690685733e-06
-1.51889970428983e-05
-1.38930051283726e-05
-1.49125680427551e-05
-1.41301391433406e-05
-2.25372061469889e-05
-1.43985913478592e-05
-2.17735620923847e-05
-1.85495792029295e-05
-3.41763731604005e-05
-1.83664710020803e-05
2.88253905739554e-07
-1.45462089278555e-05
-2.96832294132613e-05
-2.58596696229604e-05
-1.73063882610907e-05
-1.24386584709203e-05
-2.93910894373504e-05
-2.65139735407158e-05
-1.72190078335261e-05
-2.14491436418128e-05
-3.36623501012032e-05
-1.98242997183874e-05
-6.88083596688811e-06
-3.10915202547736e-05
-2.50824356276941e-05
-3.17114549205577e-05
-3.29205604843383e-05
-1.20546649827061e-05
-8.9288549186331e-06
-1.96039188804e-05
-8.92411348588625e-06
-4.65883214846461e-06
4.25174839274827e-06
-1.70198778535252e-05
-4.39464555581805e-06
-1.75913149338791e-05
-2.1805090180048e-06
-2.61286190914545e-05
-1.24408928501141e-05
1.12965979032549e-06
-2.3671290725963e-05
-5.78737516495084e-06
-2.36636614313904e-05
-2.73475581118948e-05
-1.93265408205373e-05
-5.49116952180924e-06
-2.40644048348076e-05
-2.34106141069974e-05
-4.00463077287915e-06
-2.3658287672506e-05
-1.20855586629959e-05
-1.5209289249672e-05
-1.85659102603316e-05
-1.38425975830226e-05
-5.16938989460705e-06
-1.14235229586433e-05
-5.85547508391949e-06
-2.73312357797683e-05
-9.21882403251703e-06
-1.76276300677736e-05
-2.66018608281029e-05
-6.57978637166556e-06
-8.90685970277009e-06
-1.06624725555913e-05
-2.97385118658736e-05
-1.40937317570262e-05
-1.39103796850556e-05
5.51649552392887e-06
-2.337872832471e-07
-3.11015568806106e-05
-1.45788226049372e-05
-1.42891772825487e-05
-1.47793376357995e-05
-6.39960286869233e-06
-2.34230284933325e-05
-6.03890544598006e-06
-2.12987243329564e-06
-1.06335233109913e-05
-2.07458748035751e-05
-9.37774058166815e-06
-5.26698918901091e-06
-2.4768757042418e-05
-3.19825142161512e-05
-1.42334105275781e-05
-2.00099980383945e-05
-2.0916226432503e-05
-1.58845741817642e-06
-1.830571041739e-05
-2.7683761059387e-05
-5.12341243041493e-06
-1.18994333088915e-05
-2.14572191581459e-05
-1.90312173738482e-05
-1.90941787851289e-05
-3.41411120855181e-05
-3.19401630511458e-05
-1.3993936746119e-05
-1.60445897834532e-05
-1.61496959216416e-05
-1.88641927026727e-05
-7.68564280030575e-06
-9.23178278715294e-06
-1.64003278572195e-05
-2.05516107624022e-05
-2.15708147377758e-05
-1.61672168465987e-05
-1.12965872659893e-05
-1.62298601527554e-05
-2.53228804636728e-05
-2.13771178509533e-05
-2.85310084172983e-05
-2.52166336457602e-05
-7.64164569270461e-06
-5.60598674726002e-06
1.87445599458568e-06
-2.29204451681205e-05
-3.418191580133e-05
-2.62572908291855e-05
-1.41336722131287e-05
-2.64929464930553e-05
-1.32186749270812e-05
5.34131811581221e-06
-1.94788808191007e-06
-1.23409877432725e-05
-1.45272865503302e-05
-6.69368132971204e-06
-2.05486813455516e-05
-1.15859881493809e-05
-1.1314036391228e-05
-1.29011542736292e-05
-2.0456720062154e-05
-1.6262177098558e-05
-2.7566254645525e-05
-2.69442196447568e-05
-1.97827251396947e-05
-9.21764364843936e-06
-1.97108862538242e-05
-2.48089852003341e-05
-2.04809213434504e-05
-2.95642094353074e-05
-1.6794440306922e-05
-8.37392804551661e-06
-7.14701085196243e-06
-1.51253041789722e-05
-8.30866653206713e-06
-2.36381050738904e-05
-1.26836455195381e-05
8.87180952353453e-06
-3.30623008126054e-05
-5.72796034597817e-06
-1.91555305775814e-05
-1.02280796394244e-05
-1.01596037733728e-05
-1.09010562896505e-05
-8.12508761657961e-06
-2.02766201536893e-06
-2.73323270490796e-05
-2.47924499613663e-06
-6.46497548806284e-06
-1.17576085471035e-05
-2.16746712209031e-05
-1.3968337804608e-05
-9.23815464883625e-06
-2.61365019437124e-05
-2.0566454222356e-05
-2.07929484287204e-05
-1.77028118226933e-05
-3.73174403220464e-05
-1.04537401896596e-05
-2.03438340236299e-05
-5.16678552609659e-06
-1.99718683060791e-05
-1.12337560291549e-05
-2.23767993231672e-05
-7.96808383986802e-06
1.1161054928469e-05
-2.43007702408344e-05
-1.72824625914358e-05
-1.91014728216771e-05
-1.25564344235895e-05
2.94255086011098e-07
-1.93042490744613e-05
-9.05547257693225e-06
-1.030678837814e-05
-3.50574242185346e-05
-2.8952028310514e-06
-2.73437509368997e-06
-2.06322011439127e-05
-1.28933704811893e-05
-2.2455974074982e-05
-2.17549897259322e-05
-1.63347796346638e-05
-3.37261835858953e-05
-7.44442889968903e-06
-1.06012810956254e-05
1.23570289241037e-06
-3.20214437467121e-05
-2.23919059099228e-05
-2.41407765525109e-05
-3.46521924601318e-05
-2.32297505118329e-05
-2.12244131875749e-05
-1.17714611305193e-05
-2.96571466293508e-05
-1.00340685923469e-06
-2.8509674737291e-05
-6.15410258831181e-06
-2.24035935331309e-06
-4.12774477056992e-06
-3.14017080053082e-05
-2.16062211313916e-05
-1.24672013570889e-05
-1.04226621710188e-05
-3.70268274783554e-06
-2.3869437182833e-05
-6.61800482101706e-06
3.90600991611171e-06
-8.394322509233e-06
-4.63207584437705e-06
-1.99929661907447e-06
-1.11592209056939e-05
-1.28761653396593e-05
-8.29696859341864e-06
-6.87503202685055e-06
4.4832697558675e-06
-7.99184640383173e-06
-3.16040401127055e-05
-4.39319797212171e-05
-1.78259741213008e-06
-3.01992199830652e-05
-3.27292086315247e-05
-3.49903989216565e-05
3.53202979196308e-06
-1.38577649703136e-05
-1.14475079107326e-05
-2.08498761200103e-05
-1.7413635508451e-06
-9.0717534843814e-06
-6.21874206909223e-06
-3.19975906674219e-05
1.26942575572371e-05
-1.31658708278085e-05
-1.45210292367468e-05
-1.43154495438987e-05
-2.31593979026614e-05
-3.69668375527169e-05
-2.73270669223122e-05
-1.52970057652528e-05
-3.48387044694934e-05
-1.22658896822737e-05
-1.80825133460201e-05
-3.11207083689894e-05
-4.89294095837626e-06
-3.02519894383448e-05
-1.11525244021737e-05
-2.19624671050295e-05
-2.22217391867954e-05
-2.32105379615009e-05
-9.25517012015209e-06
-5.52311318161177e-06
-5.43965604268096e-07
-2.19658942616291e-05
-1.43356145181457e-05
-2.71826349352421e-05
-1.90980319097141e-05
-2.8398498571156e-05
-3.02216855629976e-05
-2.02881786691076e-05
-2.49908372580919e-05
-2.42470858756408e-05
-1.38541749787636e-05
-7.50587938883412e-06
-3.26371257847247e-05
-1.26353732216371e-05
-2.4619669659061e-05
-1.06276698433564e-05
-1.78152699021802e-05
-2.29011055748741e-05
-1.67781287666841e-05
1.00167366331101e-06
-2.68867042112207e-05
-3.26651370928065e-05
-1.8032543997094e-05
-7.68191819485745e-06
-2.20702812320498e-05
-2.34655489331461e-05
-2.82379988960787e-05
-1.82944768508916e-05
-1.92413549095454e-05
-2.82801508296856e-05
-1.88858997620061e-05
1.24708255003497e-06
-2.24713964374812e-05
-2.70464077757721e-05
-2.17697231258537e-05
-8.74519206311683e-06
-7.9777859226993e-06
1.97880462364226e-06
-2.47423769195174e-05
-2.44527695233467e-05
-6.64832800828725e-06
-1.73970142349929e-05
2.85816983587966e-07
-1.67123962461838e-05
-1.54262118838215e-05
-1.78083093771122e-06
-1.56194070453917e-05
-2.52639988115269e-05
-1.95862546538321e-05
-2.28863856623014e-05
-1.03263164805857e-05
-1.50598551920468e-05
-1.56165158514851e-05
-1.75276284624938e-05
-1.85732201858723e-05
-1.30016257109496e-05
-1.43834206869687e-05
-2.26840999371174e-05
-1.18124244233695e-05
-1.98646356697435e-05
-1.78523165430752e-05
-2.21961663118979e-05
-2.39936520753229e-06
-8.53257390160406e-06
-9.03194760289657e-06
-1.2198903576516e-05
-3.19141600416077e-05
4.78213160719146e-07
-8.44752682515302e-06
-1.51821427247371e-05
-2.72376120063949e-05
-2.15801743819893e-05
-2.30695627832252e-05
-1.45282935279612e-05
-2.38532441026013e-05
-1.63778359990964e-05
-9.32425138191583e-06
-1.42264448547307e-05
-3.03578838476482e-05
-1.42575836416844e-05
-2.48719030100111e-05
-2.94897079794499e-05
-1.74537493298976e-05
-1.91802861902406e-05
-2.51174575158085e-05
-5.02739664554416e-06
-3.54913593034132e-05
-2.70831786406422e-05
-1.32714080115941e-05
-2.72436193168912e-05
-1.64391094772725e-05
-2.14355688568994e-05
-2.61960918665658e-05
-1.96700520913244e-05
-6.53700619392312e-06
-1.43854108538066e-05
-9.06879556978662e-06
-7.92488646764773e-06
-7.27771605143005e-06
-1.47210614221192e-05
-2.69867344254951e-05
-1.90332357405248e-05
-2.99049283405021e-05
-1.03085908165868e-05
-2.35028675828481e-05
-5.89826196539481e-06
-3.15944235742505e-05
-4.58030794253297e-06
-2.29600823881799e-05
-3.26026406158688e-06
-5.22336750594252e-06
-1.16827603840256e-05
-1.18277469418165e-05
-8.61841530008812e-06
-1.29235047254183e-05
-3.33963250151227e-05
-1.88970635170198e-05
-1.86822586514434e-05
-1.27613613246576e-05
-2.55588383894733e-05
-2.22571861084839e-05
-2.29877420569514e-05
-7.58393130114127e-06
-1.80610868310506e-05
-2.41128446970234e-05
-2.47868967007341e-05
-8.31953925577023e-06
-1.69605881472418e-05
2.46330741627739e-06
-4.79641232134937e-06
-4.13493000909634e-06
-2.05955652358155e-05
2.80392518701991e-06
-1.26807597018781e-05
-3.34154192832722e-05
-2.33108824054363e-05
-1.73833082810331e-05
-2.78030739539821e-05
-3.17383124190277e-05
-2.66880993096126e-05
-6.66157759614876e-06
-2.90085018883618e-05
-1.40717410018294e-05
-1.69445197320996e-05
-1.65015656193157e-05
-1.88797307180739e-05
-1.16237410932727e-05
-7.1242583343105e-06
-2.42712427874268e-05
-2.90049725722854e-05
-1.63226081718439e-05
-2.25996798276354e-05
-1.90735875507722e-05
-2.29455851596526e-05
-1.80302063544791e-05
-2.47652480146314e-05
-2.69225782747074e-05
-1.95806247160004e-05
-2.85979255289728e-05
-1.61635368092223e-05
-3.41197016940312e-05
-1.66463907908288e-05
-4.49077485413902e-06
-1.33914365855634e-05
-1.38097714644977e-05
-2.2816996857997e-05
-1.97840521243125e-05
-1.62595185532087e-05
-6.6213188863043e-08
-8.46054949874817e-06
-1.16116495904045e-05
-2.34009490993899e-05
-2.28788091477133e-05
-4.87813366494619e-06
-6.38127566909213e-06
-3.03393503680657e-05
-1.93594344162397e-05
-1.18052967835123e-05
-2.50528131377222e-06
-2.05672251424577e-05
-8.58082592011392e-06
-1.79571303431303e-05
-3.50935651535246e-06
-7.61101481094693e-06
-1.1319722150922e-05
-1.68928068847125e-05
-8.75735975721403e-06
-2.84894944311558e-05
-1.99295579219024e-05
-1.89161308139518e-05
-2.93716236416517e-05
-1.26385869893809e-05
-1.17972631032172e-05
-2.12084407076135e-05
-2.72517177051421e-05
-2.62063886970234e-05
-1.12467064808124e-05
-3.30054759247042e-05
-1.38508159069474e-05
-1.6734954664445e-05
-2.50902202991908e-05
-3.96357816112887e-06
-9.9055482927268e-06
-2.30556843593662e-05
-1.01700148118122e-05
-2.23482056636234e-06
-1.04651624267312e-05
-3.84992199415253e-06
-7.25206869448577e-06
-2.09475659105787e-05
-6.70661480398397e-06
-2.27280237602407e-05
-1.01699293370684e-05
-1.6130912209122e-05
-2.75477483441474e-06
-2.60117425040521e-05
-1.41484858201235e-05
1.2908454454908e-06
-2.03988576354292e-05
-8.18411000062452e-06
-7.69138981801023e-06
-2.05093339329124e-05
-9.5433549467591e-06
-4.3593767797834e-06
-2.76280714551775e-05
-1.3744655267053e-05
-1.79684510964794e-05
-2.78469525899992e-05
-2.75664411679154e-05
-2.72078763872003e-05
-1.12202558454554e-05
-2.77810488270377e-05
-1.17716831251209e-05
-1.7235160991539e-05
-2.31686056019035e-05
-1.52419292836321e-05
-5.05327986101876e-06
-1.75891922507191e-05
-9.4541852593594e-06
6.6300723647366e-06
-1.7430636732612e-05
-1.01309288979051e-05
-5.03600668350095e-06
-1.7449403798621e-05
-7.92188222024357e-08
-4.32328319752868e-06
-1.20264822736368e-05
1.14633740609551e-06
-4.38845191452679e-06
-3.10646019813439e-05
-9.16554304955479e-06
-2.36528632392124e-05
-1.44946187377165e-06
-2.71419717646465e-05
-2.77014936930995e-05
-1.83552525062325e-06
-1.32142692757695e-05
-4.98386436189011e-06
-1.92403774878086e-05
-3.06027530873062e-05
4.32509212795275e-06
-2.45040328589473e-05
-1.32358785492379e-05
-2.23941210802428e-06
-3.13393625256871e-05
-1.80779757345996e-05
-1.83256669466592e-05
-2.56391930621301e-05
-1.02153223269536e-05
-2.87267953334619e-05
-3.28700620288214e-05
-5.6514391303083e-06
-1.95077540341571e-05
-1.79205439169234e-05
5.84837116968686e-06
-6.76724158020521e-06
-1.09443561860619e-05
-1.21181905527427e-05
-1.68822707445737e-05
-8.49933641817033e-06
-1.05650771391036e-05
-1.37726850645032e-05
-2.4713102983424e-05
-1.24067526080418e-05
-8.80718060695753e-06
-2.49001038961611e-05
-1.0303280671359e-05
-2.28025187655202e-05
-3.59165805736888e-05
-1.65208727038499e-07
-1.38372082495732e-05
-4.05246372117008e-06
-2.99750241645299e-05
-1.25705113679914e-05
-8.14722725982308e-06
-1.50095326528719e-05
-1.53236954759471e-05
-2.13805122864403e-05
-2.93751316168551e-05
-2.43389683904012e-05
3.60346407878574e-06
-2.10267421829367e-05
-2.90863855858789e-05
-2.24731805783353e-05
-2.61353617554921e-05
-2.18683400763001e-05
-1.42159464593537e-05
-9.44434826313246e-06
-1.15689545237053e-05
9.81140286149792e-06
-2.36299419632301e-05
-3.34942549880874e-05
-2.38278206868546e-05
-1.6995086396942e-05
-1.9501128391308e-05
-1.27895107746595e-05
4.07101265481253e-06
-1.11830951254344e-05
-1.02636077218918e-05
-1.77051471084316e-05
-1.75469323420053e-05
-1.43230945197152e-05
-1.67174095061181e-05
-4.72014122106084e-06
-8.0501082585791e-06
-1.03777346518417e-05
-1.8744915484858e-05
-2.17249872139176e-05
-9.34133927314254e-06
-1.77139733498864e-05
-2.94579225589809e-05
-9.23048099280771e-06
-2.54295682247076e-05
-2.02739165492841e-05
-2.42648157618871e-05
-1.29278597581597e-05
-4.82010029868722e-06
-2.47258626227013e-06
-3.5108690959133e-06
-3.93704129202564e-05
-2.28659749922974e-05
-8.01674282192683e-06
-7.97692034084547e-06
-1.42902886185227e-05
-1.28110533631413e-05
-2.54358073710694e-05
-1.6373497659869e-05
-1.10548004493248e-06
2.39928683458911e-07
-2.98871018212215e-05
-9.35903358105272e-06
-3.93487170028021e-06
-5.8924429015533e-06
-2.45560791365758e-05
-1.62656243725059e-07
-1.45951233676371e-05
-2.26565355093756e-05
-2.16597976548392e-05
8.69337993810493e-06
-1.10762499750254e-05
-2.70626444529414e-05
1.0958613587441e-05
-1.1563549413622e-05
-1.39625612908072e-05
-2.06546385571332e-05
-2.56710416304327e-05
-2.3302450655287e-05
-2.50372486451454e-05
-2.43761106305105e-05
-3.006806762347e-05
-1.62096372633996e-05
-1.24484649345767e-05
-5.0427648703013e-06
-6.97264581681657e-06
-1.55115242916553e-05
-2.49420405257087e-05
-8.87551025628463e-07
-2.43568099576713e-06
1.66482217763014e-06
-2.07904859177985e-05
-2.18641405243209e-05
-1.0592916032574e-05
-2.67206656265522e-05
-1.82514277496401e-05
-2.12593688017468e-05
-2.70773856790337e-05
-3.10027304012526e-05
-1.65051930626748e-05
-2.84148803467796e-05
-1.36436063334338e-05
-2.06899072937137e-05
-2.24757191723311e-05
-1.55864895811463e-05
-8.92810848322712e-06
-1.77583067725034e-05
-2.67406838914598e-05
3.77272744144608e-06
-2.41634321616874e-05
-2.82197951827631e-05
-1.88165324841794e-05
-2.11336043482745e-05
-2.71386511978779e-06
-1.1546064036016e-05
-3.27253225416998e-05
-3.30252067772825e-05
-6.32302536883979e-06
-1.05297522448223e-05
-2.29660794258069e-05
-9.5673892227126e-06
4.86512393756977e-06
3.01494445915357e-06
-2.10409126345949e-05
-2.24322259941201e-06
2.36564571700009e-06
-1.43395921819347e-05
-6.05554737477473e-06
-1.50865951605999e-05
-1.89344974310352e-05
-1.29676768916255e-05
-1.33427462043562e-05
-1.04671587519992e-07
-2.02625243205066e-06
-3.42849267971057e-05
-2.33924883090928e-05
-7.55177583343559e-06
-6.35006613901167e-06
-2.04034197913961e-05
-1.66867233711096e-05
-6.7295686892915e-06
-1.17094643005524e-05
-1.9079515626778e-05
-1.85265177582926e-05
-2.91211210902985e-05
-1.89501905345631e-05
-1.40055205201293e-05
-2.13237132958341e-07
-2.30479871279226e-05
-1.27103641062197e-05
-1.05617609810789e-05
3.00389771624214e-06
-4.73653067253944e-05
-4.1134502670092e-05
-1.52277164856177e-05
-1.22828570223098e-05
-1.34058743446132e-05
-2.29319506953094e-05
-2.67089772760746e-05
1.25586579086976e-07
-1.31446614466378e-05
-2.86034201267315e-06
-1.06193460194e-05
4.7326404788836e-06
-1.65556068756962e-05
-4.68156062282896e-06
-7.37965925712326e-06
-1.82643476827353e-05
-4.20588544503099e-06
-1.8084499156043e-05
-8.66058158810931e-06
2.13324488272186e-06
-1.1347019943163e-05
-2.53466125035741e-05
-1.99911197459088e-06
-1.14922062988037e-05
-1.93774990300749e-05
-2.16339971874778e-05
-3.20137716554537e-05
-2.38940111219165e-05
-2.12889963949864e-05
-2.54107272084846e-05
-2.38427362999874e-05
-2.88738582618292e-05
-1.3286824660099e-05
-1.03570212126573e-05
-2.28291752508619e-05
-1.89047049870056e-05
-1.11531601499882e-05
-1.34498375300331e-05
-2.02783505862611e-05
-3.12571516804471e-05
-1.46084830834148e-05
-1.1328471455105e-06
-1.14503841017697e-05
-3.42224380895597e-05
-1.49904113249592e-05
-7.9284666889959e-06
-2.65372707467414e-05
-3.05446257125491e-05
-2.04757023021984e-05
-2.33676857098413e-05
-1.74957982607606e-06
-2.76856232181903e-05
-7.36298300976594e-06
-3.90975824258039e-05
-1.18476005079239e-05
-1.40520438185799e-05
-5.24775566224146e-06
-1.70120268533104e-05
-2.67191151809005e-05
-1.88240059668306e-05
-1.71182219003721e-05
-1.59763318494596e-05
-1.34944702765024e-05
-1.32445657422252e-05
-3.29468623596941e-05
-2.10823100352709e-05
-1.45045110721799e-05
-1.29153514352929e-05
-9.55294467515944e-06
-1.67120966493295e-05
-1.50068570817687e-05
-7.66326640343787e-08
-5.31463996109041e-06
-2.26193677516545e-05
-1.63213900063122e-05
-1.96712143067311e-05
-2.61456737672323e-05
4.98057063295502e-06
-1.27398632355302e-05
-9.3413566189442e-06
-1.5732165454366e-05
-1.9831074060283e-05
-1.27038889766202e-05
5.4876255060228e-06
1.11829356731068e-05
-1.28093727108216e-05
-1.47125101888013e-05
-3.11396070444429e-05
-6.37208704479554e-06
-2.21066937982148e-05
-2.83759937032287e-05
-2.14201994533712e-05
-2.47802121633062e-05
-1.64279279527171e-05
-1.45616471377234e-05
-3.78078818681425e-05
-1.2818506262448e-05
-1.32060656060479e-06
-1.2734961219053e-05
-1.66372978989277e-05
-1.50313138451239e-05
-1.82911550099343e-05
-1.28409597675437e-05
5.07155826688212e-07
-8.53487459078709e-06
-1.39923335974171e-05
-1.41089667623403e-05
-1.77614502228245e-05
-1.06917363693269e-05
-1.14413440543487e-05
-3.57960470779021e-05
-1.5275727726727e-05
-2.86392189572507e-05
-3.65831163136636e-05
-3.35519433834966e-05
-1.91109961235074e-05
-1.94575407420991e-05
-1.26990618189062e-05
-2.47119291196725e-05
-1.71452599592285e-05
-8.86680456362489e-06
-1.55109245974362e-05
-3.44533647128006e-05
-9.9711475720736e-06
-3.11890950816503e-05
-1.75336885988761e-05
-1.44312923553596e-05
-1.94076266256279e-05
-9.46220000982002e-06
-9.07314440337272e-06
-3.5729224343291e-05
-7.50981977849353e-06
-1.33612656082956e-05
-2.2036717380889e-05
-2.97688556728067e-05
-8.39860816830558e-06
-2.01009613000126e-05
-2.11262436522856e-05
-1.68819062206739e-05
-2.28703412145723e-05
-1.10253480614326e-05
-3.47644869366155e-05
-1.55369814394988e-05
-1.01949969474188e-05
-3.43832923297859e-05
-1.56368528782931e-05
-1.83395554291498e-05
-1.77897120076271e-05
-1.78528364213456e-05
2.03114643641352e-06
-2.06558571722973e-05
-2.0478782991344e-05
-1.15730957795182e-05
-5.63094397491563e-06
-1.29265120626495e-05
-3.2450505880895e-05
-1.21939311887296e-05
6.2285404852296e-06
-4.02707323770908e-06
-2.82933899390976e-05
-3.02552780601827e-05
-2.61324614449396e-05
-2.38478648059566e-05
-1.49371600858561e-05
-8.56117236180667e-06
-6.52998818652086e-06
-2.03598041622655e-05
-2.70019357451692e-05
2.9732607305311e-06
-3.86708436625873e-05
-2.97802193970799e-05
5.82927145349093e-06
-2.13363448970311e-05
-1.19532663251708e-05
-2.11493134908249e-05
-2.18062731707729e-05
-2.75031535529949e-05
-3.81875627489067e-05
-1.01351945828809e-05
-8.57496990775044e-06
-1.24436516130876e-05
-3.80604306973996e-05
-6.87026322567601e-06
-1.66518089777073e-05
-8.46121525325659e-06
-4.71111875145821e-06
3.6112569674531e-06
-1.53524424340064e-05
-1.55528754419138e-05
-2.0003595232682e-05
-2.33627423974415e-05
-1.24332411351237e-05
-1.81382294114562e-05
-3.23061919131332e-05
-2.01182993139351e-05
-8.9392441801604e-06
-2.76333070090078e-06
-2.70867383936157e-05
-1.43299142240753e-05
-1.77062179001989e-05
-2.19656605398696e-05
-2.58297524123058e-05
-2.24905587480982e-05
-1.89210480921837e-05
-1.08351973957885e-05
-2.79074575674842e-05
-9.54938682482812e-06
-2.06659994007365e-06
-1.43676385976723e-05
-1.03458909798329e-05
-3.77320527582945e-05
-6.27902487511584e-06
-9.54777219699139e-06
-5.25282759254102e-07
-2.67947346792886e-05
-2.73446136052914e-05
-1.92080928772959e-05
-1.46055562808014e-05
-7.60428227117152e-06
-2.73068774790924e-05
-1.44617267381161e-05
-2.90621036774719e-06
-1.60889558084191e-05
-1.85217126779173e-05
-2.65217266223398e-05
-1.96076862181486e-05
-3.08790365480551e-05
-1.74955715712294e-05
-3.54943705400227e-05
-1.56802566592092e-05
-3.60124381056795e-05
-9.10468175634879e-06
-1.57029963433814e-05
-1.76195806963549e-05
-5.12444412408099e-06
-2.35397414197584e-05
-1.87464205226653e-05
-1.19785860056889e-05
-8.77534136556516e-06
-2.78825435006894e-05
-3.99117307603956e-06
-1.7636721272577e-05
-6.95944388659073e-06
-5.38531377826914e-06
-1.36485361379925e-05
-6.61179106631346e-06
1.11716132641392e-05
-1.43904937630203e-05
-2.15571860004925e-05
-6.49814400583101e-06
-2.65714650152767e-05
-1.16875943384438e-05
-9.2919391645667e-06
-7.80507411545923e-06
-8.18010868403375e-06
-2.01280648816785e-05
-2.73935234832939e-05
-1.53769072109143e-05
-1.60528476028482e-05
-2.80622270977453e-05
-1.02589368236721e-05
-2.15032188303313e-05
-2.05598853378045e-05
-1.91228520613286e-05
-1.58576461468076e-05
-1.74457199671365e-05
-1.81517968353793e-05
-4.12692430912761e-05
1.84419339434068e-05
-1.94628398558765e-05
-2.1839431756774e-05
-9.65578894418722e-06
-1.56785231473593e-05
-2.26771190221059e-05
-2.55774051808101e-05
-1.91945029148193e-05
-1.2970048931158e-05
-2.57082384451222e-05
-1.91051505940066e-05
-1.13911995903517e-05
-1.5432433625509e-05
2.66897185552378e-06
-5.98384466627991e-07
-1.69101511586756e-05
-1.55185798041818e-05
-3.70973405087071e-05
-3.48212520224705e-05
-1.43679910156208e-05
-6.94507165222152e-06
-3.20794716546163e-05
-2.33992285547281e-05
7.94642321842863e-06
-1.76294257097145e-05
-1.5132326594749e-05
-2.19336963911196e-05
-2.86485464821185e-05
-1.41137703217957e-05
-2.26260459258386e-05
-3.12371961234609e-05
-1.26815311883631e-05
-7.26128753252333e-06
-2.7159838099941e-05
-1.267008733926e-05
-5.89298874181966e-06
-1.99718635243742e-05
-1.26904678196741e-05
-3.47325858434067e-05
-2.14437347868924e-05
-3.0228473186056e-05
-5.52855614767675e-06
-2.35048980789635e-05
-1.77509753030255e-05
-9.52730447303674e-06
-3.63753942052636e-06
-2.53469914131159e-05
-3.32582682457455e-05
-1.53082365880177e-05
-2.59939276814777e-06
-6.94494191610118e-06
-1.86787600907799e-05
-3.40367863436276e-05
-2.92908165383311e-05
-6.72028695387771e-06
-2.49910046960171e-05
-1.16684546804045e-05
-3.17597516710844e-05
-8.18486302874525e-06
-1.16789542421902e-05
-2.34191801727888e-05
-1.49668220454054e-05
-6.95471512590628e-06
-2.17880814024231e-05
-2.63425461780743e-05
-1.87510917749574e-05
-2.01793024853386e-05
-1.15419461558108e-05
-1.31800173178728e-05
-1.47175198393297e-05
-1.8851845248593e-05
-5.53134879061732e-06
-2.58779486347194e-05
-3.64631780020132e-05
3.04996698994375e-07
-1.43763847750199e-05
-1.82016160044593e-05
-2.43720469960807e-05
-2.36987967363913e-05
2.15787881636787e-06
-1.27052259354052e-05
-1.49124418243287e-05
-6.88596366470346e-06
-2.87898032623119e-05
-3.35005545282193e-05
-2.48226659327268e-05
-1.45436971929451e-05
3.99527279034862e-06
-9.72530876879852e-06
-2.99051185756427e-05
-1.76201020920702e-05
-4.06314836173979e-06
-2.13817037554524e-05
-1.9249143157139e-05
-1.41658389292021e-05
-2.01294050066882e-05
-1.56802587811392e-05
-2.08117953886608e-05
-2.12050633139231e-05
-1.46214680715122e-05
-3.24722059342672e-05
-1.38901863105427e-05
-1.78929127272213e-05
-8.41421650193678e-06
-1.19563017153852e-05
-1.96620874511879e-05
-3.43496338830798e-05
-2.18707846142863e-05
-2.07939714464578e-05
-8.00476707636969e-06
-2.30216686178194e-05
-1.16815083211617e-05
-1.0097571594393e-05
-1.54139221049481e-05
-3.22414663444782e-05
-8.17795218565599e-07
-7.5814602101545e-06
-1.43344930825138e-05
2.56733383591353e-06
-2.32301896585088e-06
-5.27458117919563e-06
-7.03665753307753e-06
-8.95833903359573e-06
-3.46640861999975e-05
-1.18307687271837e-05
-1.18458906531945e-05
-9.26579886984022e-06
-1.06932040340373e-06
-6.2750700716266e-06
-6.99727884299136e-06
-1.18910957178085e-05
-1.94685595356432e-07
-8.74570667008972e-06
-1.06730601633629e-05
-7.62391118506338e-06
-1.77846510894991e-05
-9.58114176167908e-06
-1.36628013418562e-05
-4.89299300601319e-06
-1.63739460659347e-05
-1.12324998203883e-05
-1.64872688041316e-05
-1.80117655027945e-05
-1.62760290353122e-05
1.07499353256024e-06
-2.89518229744368e-05
1.45993558225022e-07
-4.72957811959929e-05
-1.33957171736419e-05
6.43693730018633e-06
-9.9607326184788e-06
-9.7093156108563e-06
2.0500350315172e-07
-1.04224040689495e-05
3.59547660503769e-06
-5.73464081597853e-06
-4.90322205082131e-05
-2.03297064520307e-05
-1.26515802601374e-05
-6.91929054699566e-06
-8.90816748017992e-06
-2.61873705454346e-05
-2.28892520431749e-05
-3.81318659840505e-05
-1.19076430692421e-05
-3.91555225302635e-05
-2.66293605009821e-05
-1.86366457859918e-05
-3.00505910055532e-05
-1.76132023625958e-06
-1.66726930130117e-05
-2.27886320073258e-05
-2.20687531136291e-05
-1.35434863650967e-05
-1.88551922808644e-05
-1.41856192213127e-05
-1.00934839676191e-05
-1.16111833738404e-05
-1.10602726403968e-05
-1.05767253423585e-05
-2.22934866531376e-05
-2.70003596442297e-05
-2.72469116049997e-05
-6.72920396680179e-06
-2.34924789321808e-05
-1.75975860035362e-05
-3.19645220117976e-05
-1.70527209472158e-05
6.02639128108007e-07
-7.45259247660529e-06
-7.29282090355566e-06
1.01196987141769e-05
-6.14826919935537e-06
-1.04075292221306e-05
-1.92835621893461e-05
-7.5488105440967e-06
-2.09176061804787e-05
-2.46446828032522e-05
-8.18283224349989e-06
-1.58743164569637e-05
-3.12485842768215e-06
-9.43574724778143e-06
-1.82584154701212e-05
-2.15302311067824e-05
-1.98742371481136e-05
-1.87622648145332e-05
-2.22653620964976e-05
-3.61733063393649e-06
-1.24909173323466e-05
-1.65476517371961e-05
-3.32797120855937e-06
-1.1124998536945e-05
-1.49430042985501e-05
-1.20257502959476e-05
-1.11970555643322e-05
-5.42492195289953e-06
-1.18251050668885e-05
-2.05058011604711e-06
-3.73179459874483e-06
-7.60174361117465e-06
-1.96782659913059e-05
-1.02230448465025e-05
-3.60619560947976e-06
-2.70455282222628e-05
-6.40557396052768e-07
-5.50722510398776e-07
-2.92976498386651e-05
-1.22999382795386e-07
-2.03105020841385e-05
-1.30137091733607e-05
-1.35339341044868e-05
-3.17423600817568e-05
-3.89752438157368e-05
-2.56517991175374e-05
-7.88198163946265e-06
-7.83765945749424e-06
-1.20471951216211e-05
-1.97701014628582e-05
-1.22928292304398e-05
-2.8215214167929e-05
-1.77078695181933e-05
-1.54233892273083e-05
-2.37884753947316e-05
-1.90243705502789e-05
-7.46018288411157e-06
-6.23550928380452e-06
3.30929901051186e-06
-2.50854210635305e-05
-3.50341077187765e-05
-2.40150146735173e-05
6.40941003706454e-06
-3.04594574073931e-05
-3.09410577050484e-05
3.81344711613832e-07
-1.7286235077676e-05
-1.63914333289451e-05
-2.41582761264692e-05
-1.0673312181557e-05
-1.26678721780193e-05
-1.48334999628238e-05
-1.20098321885151e-05
-3.30781294476518e-05
-2.02345347497046e-05
-1.94436695947184e-05
-3.25102525246514e-05
-3.0481554592637e-05
9.59045945391057e-07
9.28349602058392e-06
-3.81186929582672e-06
-3.62590031214443e-05
-1.2036157428613e-05
2.05463095251221e-06
-8.9687131050103e-06
-3.7104827979129e-06
-9.27926367051354e-06
-1.690729582493e-05
-1.29044294337542e-05
-1.01240477080473e-05
-5.48935019416184e-06
1.18141422738973e-06
6.67567347128326e-06
-2.70485389822931e-05
-2.05863774974973e-05
-8.90047639396871e-06
-1.43299907105587e-05
-2.18804574063543e-05
-1.35088562310995e-05
-2.14568868254181e-05
-7.74011534712343e-06
-3.60481426156311e-05
-4.51500654196476e-05
-2.39835320032888e-05
-1.96126713434922e-05
-2.19328917651985e-05
-1.38010515464034e-05
-2.31414886250687e-05
-3.76357964761707e-06
-6.17000052401691e-08
-1.65467174180358e-06
-5.39757771483013e-06
-1.84952511573219e-05
-1.68588909268573e-05
-7.53787882105058e-06
-1.49695946088585e-05
-6.20550368345095e-06
-1.82074012346636e-05
-1.88227341119564e-05
-1.60208138536413e-05
-2.15582055764924e-05
-4.39796331455729e-06
-4.30552777643398e-06
-1.41271444733495e-05
-2.71515714381853e-05
-1.63635088343591e-05
-2.31232245771516e-05
1.09307374641348e-05
-1.79452514322126e-05
-2.17609293538465e-05
1.47929005718754e-06
-3.02734957983101e-05
-2.44140287001313e-05
-2.02822610747018e-05
-4.41445121811118e-06
4.10522527534991e-06
-9.29968788388065e-06
-4.37570569140339e-06
-2.10734245978325e-05
-4.34661146669628e-07
-1.58687125261907e-05
-5.76893566192324e-06
-1.86077800387515e-05
-1.73850537631213e-05
-3.04101424090671e-05
-1.84317746143196e-05
-7.36968409779184e-06
-1.55094191595558e-05
-3.68532607406818e-05
-3.15921978815952e-05
-3.21518957062447e-05
-2.20461618395546e-05
-6.52214959659213e-06
-1.99083222707608e-05
-1.05966862926238e-05
-1.84642014965612e-05
-2.91788665799984e-05
-1.08575287333238e-05
-8.73807140159046e-07
-9.84485272785878e-07
-3.5269616768859e-06
-1.60116818935241e-05
-3.26295903885638e-05
-1.57415037033951e-05
-1.08056498328627e-05
-1.95284106516462e-05
-2.60666014283305e-05
-1.81787703924045e-05
-1.2020816903218e-05
-1.51768237564722e-05
-2.58323269649357e-05
-1.77661068084472e-05
-9.13995526812915e-06
-5.49665879744705e-06
7.7304236110679e-07
-1.39407175080336e-05
-2.77260808170542e-05
-2.57381326553771e-05
-2.88247216194079e-05
-1.16283075903889e-05
5.46771381075082e-06
-7.98452722557031e-06
-2.14927410596057e-05
-1.33606321854042e-06
-1.4918103718748e-05
-2.48511912021081e-05
-8.77806916248638e-06
-1.95502748525965e-06
-2.31956885633584e-05
-1.0830866196603e-05
-1.97460664499365e-05
-1.12261756798151e-05
-1.80541116995135e-05
-3.53827443202079e-07
-3.72689997873198e-05
-8.69768808864062e-06
-9.95579606765546e-06
-1.11392793679176e-05
9.68225797921628e-07
-9.25053811138954e-06
-1.25651915143996e-05
-3.69165555049379e-06
4.0516296233694e-06
-2.55559005805225e-05
-1.02027084120536e-05
-1.35240770073051e-05
-6.37609205103207e-06
-4.45540651893739e-05
-1.03362949735113e-05
-2.60077575853125e-05
-5.28113299635896e-06
-2.3798067805239e-05
-2.17424424552993e-05
-1.97530657828727e-05
-3.03167569133142e-05
-2.48796264737636e-05
-2.8508679061282e-05
-1.15773600574733e-05
2.0780959219843e-06
-1.56871801004504e-05
-2.00091737085458e-05
-2.95856904657938e-05
-8.57045819178928e-06
-6.27647839187796e-06
-1.51259143805885e-05
-2.80208196261127e-05
-4.56174867140795e-06
-9.8035651911034e-06
-2.25640482805295e-05
-3.24524387964062e-05
-1.29056649451132e-05
-1.55722258730863e-05
-1.40487907705013e-05
-1.8709953018083e-05
-2.81619742995953e-05
-1.750642848271e-05
-2.1187567527551e-05
-8.893397508395e-06
-1.65432887583192e-05
-4.08974665909359e-06
-2.69469289254551e-05
-2.98383058986803e-05
-1.47594313433791e-05
-1.05732535147827e-05
-1.96385717986153e-05
-6.636885510626e-06
-2.54826880391692e-05
-7.07005185521935e-06
-1.17408764560963e-05
-1.98320283273645e-05
-8.67980577385862e-06
5.61365492815014e-06
-2.26944599376263e-05
-1.78917044843904e-05
-2.51594146907716e-05
-1.34994920228215e-05
-1.01547501726368e-05
1.49126169810388e-06
-1.04470525108074e-05
-3.36621313466491e-05
-1.04050061257052e-05
-2.04284481360283e-05
-7.3331788754342e-06
-9.14026846627233e-06
-9.95189217068227e-06
1.80920080517369e-06
7.37883453598704e-06
-4.50542399717889e-06
-8.46069181037745e-06
-2.09680342180297e-05
-1.07211724517542e-05
-7.30501585065097e-06
-1.45880597282527e-05
-1.34396719819017e-05
-2.56643485819622e-05
-3.3674227066395e-05
-7.4309385553516e-07
-1.1568362082129e-06
-5.2893268852807e-06
-8.54662370141685e-06
-1.82652690459691e-05
-1.49028496519737e-05
-1.5503853396991e-05
-2.36918952088959e-05
7.9624287744527e-06
-1.23221263342579e-05
-2.85349009409715e-05
-1.96509426110911e-05
-1.80611066335344e-05
-1.13652397642456e-05
2.16203630722877e-06
-2.43919899475823e-05
-1.44682816566833e-05
-2.05565718559358e-05
5.95511530911032e-06
-3.16911783971744e-05
-1.75225037144512e-05
-1.42678240153779e-05
-1.6674102723517e-05
-1.34816158141769e-06
-5.27544641095981e-06
-4.62535375039823e-06
-7.19863736507564e-06
-1.58530522786829e-05
-9.81636518349282e-06
-2.23881208645803e-05
-8.96813890310721e-06
-3.41551433066162e-05
-3.27492787543417e-05
-2.65024919583576e-05
-2.03690688552413e-05
-9.62586096141037e-06
-4.30792976545653e-06
-2.26269528478231e-05
2.0291828937532e-07
-2.05629671348668e-05
-1.4853798175367e-05
-2.53869405993753e-05
-1.67539533762941e-05
-6.13083269599306e-06
-3.6660964731941e-05
-1.18182332200524e-05
-1.56221813232597e-05
-3.58118553894104e-06
-8.39458466845967e-06
-1.03008402982295e-05
-1.31068525816694e-05
-1.72895331318245e-05
-1.94698188369089e-05
-2.55942130101945e-05
-2.33153037699601e-05
-1.14140509340668e-05
-3.38975144450202e-07
-2.76804736873664e-05
-8.91065991940026e-06
-1.00449439499508e-05
-3.51234617022738e-05
-2.83752374337038e-05
-2.36879277635714e-05
-1.9812025018265e-05
-1.8892867276851e-05
-2.17799267649971e-05
-9.92721200943097e-06
-1.20481283733141e-05
-2.39715856066369e-05
-1.94471215602599e-05
-1.68932581628328e-05
-1.54233409123127e-05
-7.11744267305727e-06
-3.57608461047342e-05
-3.63272579550934e-05
-2.43295211606654e-05
-1.76264023229338e-05
-7.44983683854948e-06
-2.0351093158462e-05
-3.7120920569271e-05
-1.49593587600119e-05
-8.28884081209947e-06
-1.09322898142686e-05
-2.52627547149689e-05
1.99680348350297e-06
-1.90616469562804e-05
-1.22860453027668e-05
-2.4445733173518e-05
-2.48918998464433e-05
-1.20119864087446e-05
-2.72842395612981e-05
-2.25142913061823e-05
-4.18820242596241e-05
-1.10701871237853e-05
-1.57513085255914e-05
-8.33361144222693e-06
-1.72278425103634e-05
-2.95534941351049e-06
1.51098618744948e-06
-2.96070959189948e-05
-3.8953922041748e-05
-4.56036321208903e-05
-1.11795585954357e-05
-2.37618141537159e-05
-6.60091718643253e-06
-2.10643838917415e-05
-1.13375344813969e-05
-5.984411149861e-06
-6.34765990733583e-06
1.06864895436834e-05
-1.5494974023519e-05
-1.65268596521721e-05
-7.46576613699018e-06
7.82285922074994e-07
-1.15819319921754e-06
-2.25000789202616e-05
-1.42523271902688e-05
-3.57559981064027e-05
-7.62008464933392e-06
-2.40746865643033e-05
-2.18637356501168e-05
-3.11777664749236e-05
-2.86697261919952e-05
-2.88987404815251e-06
-2.30303393631704e-05
-2.4798552612448e-05
-1.92462856220888e-05
-2.32207467526833e-05
-1.68758304478913e-05
-1.21504020042341e-05
-1.28212831591615e-05
-1.97216728680984e-05
-2.40901893506201e-05
-1.2845329077481e-05
1.58906608021945e-05
-2.17258742283558e-06
-6.36132153321515e-06
-1.13384840763238e-05
-2.36136220161359e-05
-2.15478289574083e-05
-1.31087732955036e-05
-1.38254124322832e-05
-1.33741540897953e-05
-5.14247855993645e-06
-1.41255646974361e-05
-1.40861189792249e-05
-1.08229531975033e-05
-3.99227250567252e-06
-2.17474138027904e-05
-9.37764702078818e-06
-1.71865539616855e-05
-2.6476481846826e-06
-2.33720408600395e-05
-2.51832145413455e-05
-2.46778475714851e-05
-1.93719941839427e-05
-2.91941768422685e-05
4.39816070219289e-06
-3.47565790860923e-05
-8.47860659926675e-06
-6.72901320407946e-06
-2.15943738177214e-05
-1.2839504393233e-05
-2.69809986602265e-05
-1.77149292845549e-05
-1.46168540417799e-05
-1.06918593653513e-05
-1.63925799157742e-05
-2.29086038206336e-05
-1.39454166412423e-05
-1.30917597045457e-05
-1.156716940165e-05
-3.01381194222665e-05
-9.30689680530427e-06
-7.42801053683837e-06
-2.26894416426836e-05
-2.90786228500941e-05
-3.61513739684745e-06
-2.0918547731215e-05
-1.24788650792752e-05
-8.63300057850979e-06
-1.87876213988755e-05
-2.30184197334476e-05
-2.25852771256215e-05
-1.83473821119121e-05
-5.80934715225942e-06
-3.0015924243291e-05
2.18310515909999e-07
-1.69656558363704e-05
-3.98171691337903e-05
-1.1061966776164e-05
-4.40547280432264e-06
-1.22290736095676e-05
-3.83303125448282e-06
-2.07056464200287e-05
-2.34636471121082e-05
-3.33757364777886e-05
-1.98746574377217e-05
-4.50918233960941e-06
-1.85967115094776e-05
-3.29288481861569e-05
-2.73401863099737e-05
-1.25912174704079e-05
-3.73502708323325e-05
-3.02746589906098e-05
-3.11823897966433e-05
-1.24973670313545e-05
-1.37718239855058e-05
-1.08750917169986e-05
-2.00282548054529e-05
-1.09755094623008e-05
-1.64580967154712e-05
-1.73315066853124e-05
-1.51070451665332e-05
-4.7060096102228e-06
-1.07650029596809e-05
-1.17897600684101e-06
-3.17473114286549e-05
-3.03509952748158e-05
-1.97953699427238e-05
-3.42361570075315e-05
-2.7802809414035e-05
-3.24651985074212e-05
-5.0922175586509e-06
-4.60154118589034e-05
-2.04694995557904e-05
-9.04927837222982e-06
-2.38960202627787e-05
-2.40931947585595e-05
-4.51686055386022e-05
-5.25577235621516e-06
-1.53120057273706e-05
-7.94462057031097e-06
-1.24313422824242e-05
-6.41415025828679e-06
-8.68485729213626e-06
-2.42948028799761e-05
-1.16542263098868e-05
-1.41702198297977e-05
-4.41288569071806e-06
-8.64034922266314e-06
-3.24624699826011e-06
-1.23376031077161e-05
-3.00530453953743e-05
-7.49052909310555e-06
-2.82464180622507e-05
-2.14580010987585e-05
-1.51855677268566e-05
-2.77933366504688e-05
-2.16326515166412e-05
-3.57847746384384e-05
-3.48283253853611e-05
-2.84575473676588e-06
-1.78156493018998e-05
-1.04739681450328e-05
-8.1745539242577e-06
-5.97915708847414e-06
-4.7760528655521e-06
-1.54514727406726e-05
-1.11991737461557e-05
-2.49279556640776e-05
-2.3215815227255e-05
-2.31669938168932e-05
5.83787013894888e-06
-1.95952790864195e-05
2.11545108951286e-06
-3.75309539576781e-05
-1.70646819037228e-05
-3.84578700660704e-06
-1.4838802575528e-05
-3.31244381480293e-05
-3.65260313132394e-06
-7.77666309705966e-06
-8.73593619842219e-07
-3.0345789562888e-05
-3.61230258632083e-05
-1.20836479672512e-05
-3.53642622619528e-05
-1.44929750648709e-05
-8.78753760628514e-06
-9.91613209499524e-06
-1.33658129226659e-05
-2.01107968990166e-05
-1.26686678328128e-05
-3.54456035206183e-05
-3.94375846971805e-05
-1.91819373046703e-05
-1.84636706227578e-05
-1.96205692311856e-05
-8.30544522221573e-06
-2.02270173289737e-05
-1.34263463931457e-05
-1.3418986743175e-05
-8.83971337833841e-06
-9.99968877314129e-06
-3.19502041040933e-05
-1.42809313664218e-05
-1.01238036617518e-05
-1.1270206447752e-05
-1.36906309175504e-05
-6.39614751212435e-06
-1.36031115388561e-05
-2.02666461159668e-05
5.96430571709361e-06
-2.94008987409989e-05
-1.80259790508871e-05
-2.35806755734293e-05
-2.91770528030791e-05
-1.62991181306318e-05
-3.48711693095672e-05
-1.33982675844774e-05
-1.83431825122911e-05
-7.64489315383953e-06
-1.13100735360394e-05
4.47991274461274e-06
-2.07209253181506e-05
-3.68901781848912e-06
-2.97601401058222e-05
-1.50365947709268e-05
-8.03628275170385e-06
-1.06177727379578e-05
-8.19348717918736e-07
-3.7542315959624e-05
-8.4842054278628e-06
-9.44648280119301e-06
1.31349769129818e-06
-1.6778744041026e-05
-2.76356714865994e-06
-3.14058733256471e-05
-4.22674328218417e-05
-7.59434134203288e-06
-6.72869649138098e-06
-3.0411707491061e-05
-1.37836088946875e-05
-5.71301551200719e-07
-1.60716022783229e-05
-9.83555087996283e-06
-7.57403484615891e-06
6.26273038033037e-06
-6.61016094090631e-06
-1.07423111510003e-05
-2.09471540083923e-05
-7.40104391625641e-06
-9.18079525030003e-07
-1.97859074163983e-06
-1.59632082074153e-05
-1.95609107660985e-05
-1.9709262799602e-05
-1.48944003939812e-05
-3.41910637596519e-05
-3.58800892721537e-05
-1.97236831321909e-05
-9.50988860700992e-06
-2.33602617462248e-05
-2.40420470661842e-05
-9.16209890862505e-06
-7.50484992056253e-06
-2.17896609135192e-05
-1.10901069139759e-05
-6.80719789170169e-06
-1.88048451920833e-05
-1.43105155013527e-05
-2.19515325360422e-05
-2.8381370227397e-05
-6.81257905508228e-06
-1.6866601530774e-05
-1.67465583524915e-05
-1.53862394275327e-05
-1.4285380835369e-05
-2.66426592831408e-06
-2.80264421758589e-05
-1.8844909078382e-05
-2.02813015697537e-05
-1.55536850449616e-05
-2.27709295168331e-05
-2.4561221967034e-05
-1.7283029882333e-05
-1.39688976002505e-05
-2.46295642680639e-05
-2.28865743177918e-05
-2.09632283574558e-05
-6.14167260801445e-06
-2.92120963813422e-05
-1.11825467012659e-05
-1.38962411470184e-05
-1.07157960465286e-05
-2.19766700162809e-07
-2.39207875186802e-05
-1.52287838251345e-05
-3.41352298703612e-05
-1.47275899787725e-05
-1.35577723567843e-05
-2.3707258636594e-05
-1.93741094127667e-05
-1.43233028371297e-05
-1.88031720268297e-05
-1.06763962230435e-05
-9.71643167979496e-06
-1.4345533840729e-05
-1.10403858043425e-05
-1.65781041699781e-05
-1.4172862658247e-05
-1.70782458227854e-05
-2.26548793044804e-05
-2.44911625848441e-05
-3.88287891313297e-05
-1.14843697076917e-05
-2.97186356317798e-05
-1.20158126082135e-05
-4.42599409390461e-06
-2.66795622034104e-06
8.53641715338507e-06
-1.99658011412181e-05
-1.03923151156823e-05
-1.05484190353818e-05
-4.9933612500841e-06
-2.82692916125752e-05
-1.5160896175689e-05
2.95886812970005e-06
-3.19134020144275e-05
-9.85140005429133e-06
-2.45103600937121e-05
-5.95562040668782e-06
-1.44614500957253e-05
-6.70285455839954e-08
-1.64923796696618e-06
-1.04266951306089e-05
-2.48864957037321e-05
-2.22475006564672e-05
8.78878041806228e-07
-2.00058344394382e-05
-3.1530614710686e-05
-2.54493331250891e-05
-1.46213389110871e-05
-8.81573455711769e-06
-1.29703236528751e-05
-1.52604524526755e-05
-1.16198595654717e-05
-6.44329900368399e-06
-1.32575215369407e-05
-4.94723727204047e-06
-2.1725763514001e-05
-4.1478144741985e-05
-2.53459355273954e-05
-1.54316586755877e-05
-9.48629719940316e-06
-2.27418486507626e-05
-3.08291695336149e-05
-2.7128141493138e-05
-1.32588405834033e-05
-2.42367044464538e-05
-9.5863365753845e-06
-4.18386527147758e-05
-2.71123422681119e-05
-8.22048827060921e-06
-1.93070924200644e-05
-1.56020358410687e-05
-1.24022160139279e-05
-2.86409141194948e-05
-2.64731057775017e-05
-5.73544520123192e-06
-1.42795624015146e-05
-3.70724521151981e-05
-2.0467999044738e-06
-1.45941533576039e-05
-1.12843286913131e-05
-3.88130018120167e-05
-2.81807605426015e-05
-1.77359022398344e-05
-1.69350805499869e-05
-1.54203600688906e-05
-1.4956861373839e-05
-1.96384652491242e-05
-1.86335567334058e-05
-1.78175902479473e-05
-3.83275765376709e-05
-1.88787807328335e-05
-2.58296975349141e-05
-2.18414568915424e-05
-2.5928477944709e-05
-4.90674589352953e-06
-1.84460245883462e-05
4.09384936833616e-06
-3.71965072032449e-06
-1.38491127901422e-05
-1.75877303855512e-07
-3.21256951278997e-05
-1.09894626402333e-05
-1.91727115499468e-05
-2.22313567483362e-05
-3.2816432500876e-05
-2.04266929569254e-05
-1.04393552897461e-05
-1.58554961947811e-05
-1.20315055746105e-05
-2.44341410562765e-05
-3.92105401225187e-06
-1.34142220091494e-05
-2.16264910960465e-05
-1.07769509072339e-05
-1.13660544330511e-05
-2.80562402501029e-05
-1.69282418774414e-05
-2.00146688102748e-05
-1.12061363521601e-05
-3.05631046030544e-05
-2.77332590117983e-05
-1.45715895965576e-05
-1.23292416539225e-05
-8.21605087752502e-06
-1.11485730130323e-05
5.29666523053717e-06
-1.68863878262004e-05
-2.98934229604593e-05
-1.0771002993666e-05
-1.82468866699499e-05
-1.27366246744751e-05
-3.15276796798056e-05
-3.99527728430213e-06
-1.84131781813808e-05
-9.64772282455007e-06
-1.18665164523389e-05
-2.3552646427658e-05
-1.30039053451233e-05
-1.4411645635642e-05
-2.81087388047748e-05
-9.12624150001017e-06
-6.10616651885287e-06
-7.52263139653106e-06
-2.26864797712877e-05
-1.11186494078676e-05
-2.79896587678482e-05
2.31838325955523e-06
7.2117206819914e-06
5.43124221686178e-06
-1.75867622805716e-05
-2.87414688780151e-05
-1.4898259388623e-05
-2.37385379381643e-05
-3.15116822263127e-05
-2.02940191882868e-05
-1.21412303390322e-05
2.10430762282804e-06
-2.47030660912375e-05
-2.11042048292348e-05
-1.37726240171565e-05
-5.60974655674123e-06
7.92415916391756e-06
-2.62502289788069e-05
-2.80500273028464e-05
-1.03523620484282e-05
-2.18716122926069e-05
-6.1163892038996e-06
-1.36478127964898e-05
-8.61165371057291e-06
-4.59537628767761e-06
-2.78150245729268e-05
-1.85228621371191e-05
-2.04496219773548e-05
-2.05757145874568e-06
-1.25811883212518e-05
-1.01296119240686e-05
-2.23713514188487e-05
-1.66160104447775e-05
-2.80938701662695e-06
-1.14255827748437e-06
-1.13090407742152e-05
-7.86742749283994e-06
-2.68106275722785e-05
-1.51555434485979e-05
-1.25644964296214e-05
-5.61000013547252e-06
-2.00017009494385e-05
-3.29845794929638e-05
-4.55247190741052e-06
-1.7478380266228e-05
-9.85341619314136e-06
-1.00052555050164e-05
-1.18950135153478e-05
-1.99635744695878e-05
-1.78416466446695e-05
-1.77017446341739e-05
-3.74282376169615e-05
-8.07489116107809e-06
-1.61957270456272e-05
-9.55199034343094e-06
-3.90074411875136e-05
-3.90349552546481e-05
-2.39307685728407e-05
-9.92256872570234e-06
-2.54416786047866e-06
-1.4798123353575e-05
-2.46523733878227e-05
-1.64764668230702e-05
-1.17062839474664e-05
-3.99554888408003e-06
-1.48042739928947e-05
-3.16444360041348e-06
-7.94595678308346e-06
-1.8474725930269e-05
-1.56861183496684e-05
-3.83367874333713e-06
-1.87011325321465e-05
-2.32267393118297e-05
-2.46206342150141e-05
-8.36744308070233e-06
-1.27603949310411e-05
-1.35194494688936e-05
-2.94755663922783e-05
-1.40648653323067e-05
-1.98570070841925e-05
-1.56505925194688e-05
-1.38555714509773e-05
-2.33003420134677e-05
-2.46699965787688e-05
-2.41198012339861e-05
-5.78428843630108e-06
-2.05538963381088e-05
-1.68398706506981e-05
-3.01165051841059e-05
-2.18626774764383e-05
-9.98736192261699e-06
-2.19680864855887e-05
-1.96252986851852e-05
4.8302651583552e-06
8.71438009710849e-06
-2.15884774288448e-05
3.63024253076131e-06
-6.69920511120722e-06
-2.4039139519263e-05
-3.04046455102023e-05
-1.29839403701581e-05
-1.08889264262227e-05
-1.75670851630318e-05
-8.22809131788802e-06
-7.81672580727166e-07
-5.28873676368477e-06
-1.12679653532764e-05
-2.64774422977083e-05
1.16830467707264e-06
-1.58068197771897e-05
-2.0478395166957e-05
-1.03589666822783e-05
-1.40199980807518e-05
-1.5244167958837e-05
-2.97961466273999e-05
-3.13619609104128e-05
-2.4966005365167e-06
-3.91904572169857e-06
-2.53149858086115e-05
-1.48338559602647e-05
-2.98787945857412e-05
-2.71809127588775e-05
-1.30688706016952e-05
-8.02492717721874e-06
-3.62082946253852e-05
4.23296476355416e-07
-9.17943223078872e-06
-2.34411225002271e-05
-8.51436509591006e-06
-1.53404826867234e-05
-1.69517398223308e-05
-2.49884144917194e-05
-6.6310015703009e-07
4.55388920063465e-07
-1.37252507811563e-05
-6.76520847503855e-06
6.0705759918644e-06
-4.57399600480351e-06
-1.09417756064964e-05
-1.90694264208988e-05
-1.86966241277108e-05
-2.10995555800442e-05
-1.09820871606625e-05
-2.6674812222269e-05
-2.25050058073218e-05
-1.61289098088103e-05
-2.42949900278045e-05
-2.56764941331312e-05
-1.00327250726534e-05
-2.31484549334497e-06
-2.56341677926517e-05
-2.22384715548511e-05
2.81665443375645e-06
-1.49444315169798e-05
-8.26188039860232e-06
-1.28838382696223e-05
-2.33497155965754e-05
-1.84117098898523e-05
-1.13854297503132e-05
-1.65550524322947e-05
-1.47524609245041e-05
-2.4720991807915e-05
-2.96669295401375e-05
-1.11481554937166e-05
1.94240104840427e-06
-2.17954394023458e-05
6.62798451654587e-07
2.7223280850393e-06
-1.11372176686167e-05
-1.08515449109627e-05
-1.12945904829446e-05
-6.82230561515395e-07
-1.41330258155998e-05
4.50714990856905e-06
-1.22068088924555e-05
-1.43843617794373e-05
-9.27993284501084e-06
-2.96093915535393e-06
-4.18313604894321e-05
-1.77434003117123e-05
-1.901546131233e-05
-6.45925131027603e-06
-2.5006937506011e-05
-1.74526754492915e-05
-2.21031851360201e-05
-2.93081189970595e-05
-1.8334117454376e-05
-1.93280076833439e-05
-3.4575205363162e-06
-3.15853408779808e-05
-1.7725474049066e-05
-1.30034444127631e-05
-1.88760382239669e-05
-1.65457025196862e-05
-2.49978921963709e-06
-1.08847568637345e-05
-4.50927423995575e-06
-1.04077840808345e-05
-9.00370247605916e-06
7.32155728152182e-07
-2.30299370915799e-05
-6.86116459704727e-06
4.03237867576348e-06
-5.85223887528069e-06
-1.36231758852753e-05
-2.30105061088956e-05
-3.09331622459016e-05
-2.12372175704968e-05
-3.86956488252456e-05
-2.83019442658959e-05
-3.02563915180812e-05
-9.02879101375527e-06
-3.08772799475156e-05
-1.0039289394051e-05
-1.19789721495814e-05
5.34174017994489e-06
1.12862849582514e-06
2.87691478386581e-06
-2.26017408503125e-05
-2.03599393983844e-05
-9.00266875750675e-06
-3.06864871912619e-05
-1.04955589088004e-05
-1.55829179239135e-05
-3.13569800342922e-06
-1.38253721733646e-05
-1.61399528763151e-05
-1.36079148084061e-05
-2.73933308108534e-05
-2.34106091741007e-05
-1.54290837345501e-05
-2.3862974438783e-05
1.76615203516973e-06
-3.37309391032201e-05
-2.28908012441938e-05
-2.88439954307741e-05
-2.15200782213456e-05
-9.48490424451728e-06
-1.92732088870501e-05
-2.81908931203545e-05
-4.61674525164081e-06
-2.59244496274489e-05
-1.98482524996719e-06
-1.19964082574342e-05
-2.13104486492355e-05
-7.74259219937278e-06
-1.73799627753549e-05
-1.87450738927217e-05
-1.29830555868035e-05
-2.03141655387326e-05
-7.77141083982521e-06
-1.98755696925426e-05
-2.07891967423501e-05
-1.50707685837245e-05
-3.09641612605993e-06
-2.71940736276362e-05
-1.40262526071503e-05
-1.35667081034453e-05
-2.06994453547188e-05
-1.15986885661495e-05
-3.93689457552226e-05
-1.45134864894007e-05
2.74948568218134e-06
-1.82623836047054e-05
-1.23144436535834e-05
4.4570313376828e-06
-5.76325413926206e-06
-6.75999290541959e-07
-2.85746366743398e-05
5.12982355564343e-06
-1.99192850737758e-05
-2.86579784832356e-05
-7.162825454189e-06
-1.31573095771668e-05
-2.24119923286252e-05
7.20588640693578e-07
-2.67470639700988e-05
-2.667719054702e-05
-2.12443766583873e-05
1.49279844912758e-06
-1.43916369654537e-06
-1.28149651316627e-05
-1.67638005436128e-05
5.0576296108512e-06
-5.89304928076265e-06
-5.21596313922138e-06
-8.23161818739564e-06
-1.98040125970286e-06
-3.64081797038418e-06
-3.92301767486473e-05
-1.16898490732912e-05
-2.44831977766562e-05
-2.98968963602745e-05
-2.41401897212086e-05
-1.3886800873381e-05
-1.68529821080267e-05
-2.32409386952231e-05
-1.46343120066675e-05
-2.66392294067238e-05
-1.7294202393295e-05
-2.16838424230461e-05
-1.70092254057813e-05
-5.02041180869135e-06
-2.49420556234047e-05
-2.59566844676158e-05
-1.12983489256659e-05
-2.79159152159912e-05
-3.43553684113058e-06
-1.46683012775419e-05
-1.42472047739644e-05
8.50180785313134e-07
-2.35287239003231e-06
-1.81466901355656e-05
-2.7642112905711e-05
-7.81072437545393e-06
-1.3000415660457e-05
-5.91084056413981e-06
-2.47320189059914e-05
-1.03374477994596e-05
-2.03308132602228e-05
-1.43643373597008e-05
-1.36329943176944e-05
-1.15703395221942e-05
-2.81541972362233e-05
1.5141505068532e-06
-1.32730350035741e-05
-2.08972864837723e-06
-1.67754047856847e-05
-1.71727620787207e-05
8.33418241584841e-07
4.79293812419986e-07
-2.89022326061698e-05
-1.71812454114037e-05
-1.19244316288454e-05
-1.47018549993784e-05
-2.34935596822808e-05
1.29763758695122e-06
-1.50920592611432e-05
-1.9349286265513e-05
-2.59196741111424e-05
-1.85573551055545e-05
-2.43917958281727e-05
-1.54105458417191e-05
-1.64293541442944e-05
-6.38895010340559e-06
-1.99548078539885e-05
-7.89143530966599e-06
-1.65791256643359e-05
-3.16901793518387e-05
-1.28097851568466e-06
1.38881061235363e-05
-8.99039325020081e-06
-1.56507512728201e-05
-1.56349638010886e-05
4.23754821521466e-06
-3.19545968579209e-05
-2.17638360044114e-05
-2.3087118960476e-06
-5.71696229656357e-06
-2.15857746245371e-05
-3.10214683525457e-05
-2.12392277050857e-05
-3.85538978086898e-05
-1.60717585108218e-05
-9.92364719663877e-06
-2.45082270212552e-05
-1.45765267810736e-05
-7.25983050050084e-06
-3.93937585312133e-06
-2.48407925412865e-05
-1.80442901240969e-05
-3.4141206286609e-06
-1.60055081939603e-05
-2.18687041604651e-05
-1.68562562618521e-05
-1.10893785546646e-05
-2.82398774969168e-06
-5.63259106578787e-06
-2.80429734341498e-05
-1.34641896743162e-05
-3.39568792266771e-05
-1.45143950346476e-05
-1.01960513877569e-05
-3.54831176203973e-05
-1.90028527137294e-05
-2.23344526028974e-05
-2.53564725186627e-05
-2.11282601462329e-05
2.92974706934864e-06
-1.70449973919691e-05
3.9930662215863e-07
-4.49062003309397e-06
-9.45994530610064e-06
-1.76108952177649e-05
-1.42723174524082e-05
-1.32219343395244e-05
-8.06304666881329e-06
-1.50856020862936e-05
-2.11908171527961e-05
-6.98634077738191e-06
-4.28421398319083e-06
-7.55858714483577e-06
-2.38530801403761e-05
-2.11981687111816e-05
-1.20495989533862e-05
-7.17691163988788e-06
-1.86368419047215e-06
-2.40779786391424e-05
-3.13322658038488e-05
-6.98120276612452e-06
-2.99766006660414e-05
-2.36615369910282e-05
-2.3838392242695e-05
-1.86212322361457e-05
-1.26878123158117e-05
-1.23299097956237e-05
-2.62497283953851e-05
-2.04755676705734e-05
-5.76655352362082e-06
-2.95210980605441e-05
-3.07836087386217e-05
-1.68770910932732e-05
-7.21538370703796e-06
-1.2028828436859e-05
-1.60155954372519e-05
-2.50063145513162e-05
1.83259036255906e-06
-1.59578309448417e-05
-3.66528572900918e-05
-2.65094013060829e-05
1.16186354071654e-05
-4.296895086038e-06
-2.64809498002825e-05
-2.51523262070955e-05
-2.11673030763181e-05
-8.31606085043797e-06
-1.90246071721697e-05
-1.27791691473208e-05
-1.14673475765676e-05
-3.46519474752661e-06
-2.86267568399261e-05
-2.30325206738635e-05
-7.06558739014386e-06
-1.14849954952636e-05
-4.21120282447514e-06
-2.52941676733922e-05
-1.58839443798781e-05
-2.96375028074514e-05
-3.67671939321609e-06
-7.11561673152104e-06
-3.50609158244022e-05
-2.03393273453184e-06
-4.88725797085025e-06
-1.85183000144663e-05
-2.68459922528662e-05
-2.41447927951431e-05
-1.94969062121662e-06
-1.63101656250592e-05
-3.33226684000536e-05
-1.16474857368593e-05
9.37555806564327e-06
-9.63316964981717e-06
-2.90755345940366e-05
-9.10770580864803e-06
-9.59883141059032e-06
-7.84241030410672e-06
-3.55925795468474e-05
-4.13550047380159e-05
-9.04698790289627e-06
-2.28520774742248e-05
-1.49489919980115e-05
-3.11345265749111e-05
-3.6773051032122e-05
-3.38718757595635e-06
-9.04232472294e-06
-1.96997571689179e-05
-9.9272145884364e-06
-1.01258769630226e-05
-2.53111244506985e-05
-1.20828053136477e-05
-2.45144382200319e-05
-1.19286901377152e-05
-2.51965506884715e-05
-1.84802973606375e-05
1.09665245951185e-05
-7.74823072885441e-06
-7.50206783151651e-06
-1.23143863978978e-05
-6.71562321165367e-06
-1.44629320935829e-05
-1.39968982763578e-05
-1.38875491144195e-05
2.0523246670608e-06
-1.42557146252068e-05
-1.05043969620778e-05
-1.0035233636345e-05
-1.57016588070608e-05
-1.73834023999282e-05
-9.78935426125757e-06
6.21299635613072e-06
-2.59388126210749e-05
-5.22922310015161e-06
-1.24168190918937e-05
-2.24478274552807e-05
-1.88132756573917e-05
-2.73499749534522e-05
-3.54912347491243e-05
-1.65330829065855e-05
-2.67382374917722e-05
-1.53715298292003e-05
-1.55916727192193e-05
-2.51624856882752e-05
4.84483093025745e-06
-2.36358425468499e-05
-2.01781355294986e-05
-2.21955409376804e-05
3.21993081212291e-07
-2.05071789975813e-05
8.06210036799388e-06
6.16580840667151e-06
-1.88131120004324e-05
-1.58770691943456e-05
-2.86987111460358e-05
-1.95597690251393e-06
-7.7679815288752e-06
-4.5940317457328e-05
-1.14452438552961e-05
-8.59457574895614e-06
-1.24773268380245e-05
-3.079607208393e-05
-2.25534575974041e-05
-1.48787940395981e-05
-5.35683691291576e-06
-1.36960677727521e-05
-2.05007606195188e-05
-1.84428493116893e-05
-1.4386224317538e-05
-2.79409456472303e-05
-2.31916502922282e-05
7.33688325359344e-06
-4.89098645376644e-06
-8.49347067634441e-06
-3.13695877784242e-06
-1.52662466445147e-05
-1.36350767374532e-05
-3.19507305294991e-06
-2.51739447572918e-05
-9.37684691751279e-06
-2.63748369422568e-05
-1.65973650062895e-05
-2.08962345341832e-05
-2.24056199026335e-05
-1.69822974273219e-05
-3.19363052820996e-05
-2.17807164553595e-05
-2.74170440605442e-05
-4.15175910193747e-05
-1.9148433909254e-05
-7.25003138027946e-06
-2.24964908625836e-05
-6.17939375932833e-06
-7.97452010327839e-06
-5.12411645132414e-06
-1.83137320170421e-05
-3.16295535744785e-05
-7.22684029231386e-06
-2.10009832871331e-05
-2.47926254588663e-05
-1.01316171541511e-05
1.93099554809153e-06
-3.49130468485994e-05
-2.98869403905353e-05
-2.03292530109281e-05
-1.76322925455029e-05
-1.77345091119001e-05
-1.27061311312192e-05
-1.30846859959568e-05
-2.21622092005967e-06
-1.1907163396212e-05
-2.25727747072985e-05
-1.31705279095709e-05
-1.40467214743942e-05
1.25363781372955e-05
-2.02449586822861e-07
-2.20065182182874e-05
2.7234684692318e-06
-6.55022862799441e-06
1.46179806845817e-06
-3.06295090434379e-05
-1.81804693625721e-05
-2.01288520901614e-05
-1.24564703851523e-05
-2.30980406123983e-05
-1.40661508571788e-05
-1.68832998901353e-05
-1.18882127306085e-05
-2.88067246663992e-05
-2.00585917087973e-06
-2.17925977815222e-05
-1.83388869019341e-05
-2.31271400577104e-05
-2.0002697097874e-05
-1.45083075935956e-05
-1.58624137357927e-05
-1.50179449060243e-05
-3.38978193949047e-06
-1.96312033130892e-05
-3.63807100427118e-06
-1.81874257957251e-06
-1.35030398786319e-05
-2.63426872312204e-05
-2.82535257894295e-05
-7.19714112639584e-06
-2.49980340818456e-05
-1.70486530623647e-05
-3.1784010781613e-05
-9.05777129793878e-06
-1.11426179170267e-05
-2.98119634817784e-05
-2.23839603258141e-05
-3.91665776982214e-06
-1.71200510549388e-05
-1.65977283039193e-05
-1.55603962036225e-05
-2.97554621699133e-05
-3.22747160958396e-06
-3.13372465335799e-05
-3.12745647035903e-05
-1.66168738095356e-05
-4.04060880729654e-06
-3.0068178501229e-05
-8.03885579415395e-06
-3.70537121975454e-06
-2.59136043473976e-05
-2.17002863926591e-05
-9.39988962763991e-06
1.23724515676649e-05
-2.84181451815079e-05
-1.30600865048622e-05
-3.09362172055363e-05
-6.08739192376598e-06
-1.50501329060514e-05
-1.84082025777473e-05
-1.49026112010815e-06
2.90360990363255e-06
-1.39170240775683e-05
-9.56786595076525e-06
-1.45450765143903e-05
-1.2107291632741e-05
-1.33459809168848e-05
-7.72016342409288e-06
-1.34704193083473e-05
-8.4657951359422e-06
-1.84029314853735e-05
-1.13592062109327e-05
-2.11258655204174e-05
-1.08375943270891e-05
-3.765494125121e-05
-2.44001332363737e-05
-2.28723752200825e-05
-3.33696845958497e-05
-1.70520001170092e-05
1.29525479892007e-05
-7.72352137088245e-06
-1.87107960425129e-05
-5.45535847218352e-06
-8.75757019030205e-06
-1.98151063802255e-05
-9.33897793652005e-06
-2.11736355353177e-05
2.36531780246982e-06
-3.99365330452173e-06
-2.33032861215424e-05
-2.53149190525613e-05
-7.25724316329878e-06
-3.95784566954237e-06
-3.43453837703245e-05
-2.83025498331848e-05
-6.55998069626362e-06
-2.09620079313008e-05
-2.88893898607121e-05
-3.37974455324782e-05
-2.98356070723947e-05
-8.7209781566384e-06
-1.40130456434365e-05
-2.55563261452708e-05
4.29243365852434e-06
-1.57429125471521e-05
-2.73426629330011e-05
-7.58863951953556e-06
-4.320825425264e-05
-8.86174824211666e-06
-1.38403029630565e-05
-2.11564532091782e-05
-2.82321779856579e-05
-1.20799965403265e-05
-1.57403433113936e-05
6.37235387293437e-06
-7.07881641648901e-06
-1.21578795443205e-05
-2.97469667055518e-05
-1.52983422101661e-05
-2.52953723026967e-05
1.40807925217073e-05
-3.93524272641251e-05
-1.70303124928375e-05
-7.34734891432656e-06
-2.34761098704971e-05
-1.96633309211822e-05
-1.55575412648073e-05
-2.45057580787986e-05
-2.8437700187888e-05
-2.91678311671246e-05
-5.74356812831043e-06
-1.16552862635186e-05
-1.4177928913859e-05
-2.08705485470854e-06
-2.25969899763851e-05
-2.09094232770778e-05
-1.02158377918195e-05
-1.85923406701659e-06
-7.47839427118366e-06
-1.59405544007587e-05
-4.95715518096568e-05
-2.7679414351377e-05
-2.55373274646147e-05
-3.70419298286118e-05
-1.64346281325179e-05
-1.54863280568998e-05
-1.45299309645409e-05
2.17430776309429e-06
-1.58092378083038e-05
-1.69259763827926e-05
-7.54280040005868e-06
-1.44378260530263e-05
-2.54572248185594e-05
-9.6333027704761e-06
1.31920510824196e-06
-1.79183156598894e-05
-1.4703072735694e-05
-2.80638413947071e-05
-6.39314053134365e-06
-1.73628994611997e-05
-3.58680171632359e-06
-4.58782915746756e-06
-1.99550042577862e-05
-1.17012660747503e-05
-2.04578364008927e-05
-2.79305287537658e-05
-9.5515234587662e-07
2.30970993980174e-06
-1.86384550951082e-05
-1.80859357917602e-05
-1.42950650089317e-05
-9.02247470665022e-07
-1.56685010359686e-05
-1.73221318055887e-05
-4.37512156393667e-06
-2.19389287609323e-05
-2.76628339446043e-06
-1.04455072491179e-05
-1.25389974717179e-05
-1.43071828587099e-05
-3.34283390531223e-05
-1.44408442834407e-05
-7.14086418983196e-06
-2.44516815624541e-05
-1.27261858320813e-05
-2.5153221523377e-05
-3.080065614731e-05
-8.67143820644999e-06
-1.32022186617869e-05
-5.15548251685153e-06
-9.20608827941008e-06
5.34013498044545e-06
-1.01245055383807e-05
-3.14297725279763e-05
-3.87036669374621e-05
-8.19296643596596e-06
-1.16688039384666e-05
-2.33405318630321e-05
-1.80177724877892e-05
-1.03603609797283e-05
-1.55095738374697e-05
-1.25657432777948e-05
-2.43522688807695e-05
-1.78275016720283e-05
-3.007282837097e-05
-3.07097110715358e-05
-2.82451149840838e-05
-1.73223277226046e-05
-1.59102923826535e-05
-1.12334480820594e-05
-2.22647474827659e-05
-8.56818258588068e-06
-1.4714381271609e-05
-5.344673064444e-06
-1.07695970255142e-05
-1.57784744110255e-05
-1.61726390810727e-05
-2.20841459375493e-05
-1.8528393005829e-05
-2.3988051485007e-05
-8.42623919570853e-06
-9.25538734580206e-06
-1.70144458755987e-05
-1.01027098135304e-05
-4.25125789899266e-06
-3.02537388129358e-05
-2.74183775870879e-05
-2.91478435137874e-05
-3.26345219794695e-05
-1.70938728719097e-05
-6.28824372581753e-06
-7.23642054075792e-06
-1.20926027575818e-05
1.2601939922602e-07
-1.14442590166439e-05
-4.87023353892869e-05
-1.82420555349447e-06
-1.75250135307356e-05
-1.74697620236013e-05
-5.59515484242061e-06
-2.06977408288971e-05
-2.60845054731298e-05
-8.03791889469289e-06
-1.5820845296509e-05
-1.61769593707229e-05
-2.39662656879067e-05
-3.2621874295178e-06
-2.14116242587608e-05
-2.21253261043426e-05
-2.30916836328591e-05
-2.52955605277839e-05
-2.02438498918166e-05
-2.81255558483793e-05
-2.65524084691987e-05
-8.6472998442951e-06
-2.45990433131585e-06
-9.60092118528174e-06
-2.44693398970091e-05
-9.16591356464698e-06
-1.62298628321098e-05
-1.11698322801053e-05
-2.50793883304315e-06
-2.36354202999863e-05
-5.06549246845738e-06
-1.00427045547857e-05
-8.68485891738524e-06
-2.35592939767379e-05
-2.17197575595467e-05
-5.14845943278822e-06
-5.47621298360161e-06
-8.79327485785034e-06
-2.60468998125444e-05
-1.22145252589863e-05
-1.94565083243218e-05
-2.24515430226748e-05
-9.82305862734476e-06
-6.12230553711213e-06
-8.66412515193315e-06
-2.33501670212805e-05
-1.67410390987036e-05
-2.35110299143667e-05
-3.92751328251888e-05
-4.18524697522919e-05
-2.38274295406413e-05
-2.95961767806679e-05
-8.17663191646293e-06
-1.75517776219374e-05
-2.51425370115931e-05
-1.04275196474172e-05
-2.28268594083818e-05
-2.34806684710988e-05
-1.22685079194928e-05
-4.11026267209435e-06
-1.42803672092665e-05
-2.13750455110684e-05
-1.9170530284312e-05
-2.76514753627401e-05
-8.99926381750263e-06
-8.90754977792769e-06
-1.56354048793694e-05
-2.59898829443522e-05
-1.9842184270612e-05
-7.12430318730201e-06
-2.37777795377461e-05
-1.54569977160106e-05
-1.49312348626503e-05
-1.8629987410531e-05
-1.80559813016171e-05
-1.55676330346972e-05
-2.49314089517434e-06
-1.62296562074331e-05
-3.04156995777461e-05
-1.75051610594583e-05
-1.0733893767016e-05
-2.51971570725528e-05
-4.59655096829838e-05
7.03121353903931e-06
-1.61273474777395e-06
-3.59040304579989e-06
-1.66068227742259e-05
-1.00595864612526e-05
-1.19387196243225e-05
4.94312214815879e-06
-1.07252625629656e-05
-1.72432784741673e-05
-1.49913899380695e-05
-1.23171718822242e-05
-1.66096908513077e-05
-1.58387020610215e-05
-8.55751465514147e-06
1.11698134852596e-05
-1.16628222738844e-05
-9.9980780824885e-06
-3.5404679394489e-05
-2.92467346658805e-05
-9.43044081078813e-06
-1.62738335752546e-05
-1.51335223883429e-05
-5.38615646363737e-06
-2.29906994030522e-05
-4.14247807067456e-05
-1.55152989442876e-05
-2.12070940773616e-05
-9.5192407400694e-06
-1.73930724508155e-05
-1.34290188243032e-05
-7.39300378908349e-06
-3.94063186285993e-05
-2.87923320165502e-05
-8.23534711696714e-06
-1.31643310266865e-05
-1.72816320923891e-06
-1.81294275836352e-05
-1.61823897221614e-05
-1.50176925611561e-05
-7.56914340214195e-07
-1.7775740016756e-05
-2.36084327678307e-05
-9.3005087155809e-06
-2.51690475867221e-05
-8.73828922941691e-06
-2.30383369021448e-05
-2.03122600968005e-05
-1.35383313518131e-05
-1.6810521079343e-05
-3.05639356181564e-05
-1.98728577302872e-05
-3.16578680624666e-05
-2.08939917404423e-05
-7.42825470269718e-06
-4.8470920018449e-06
-2.04547302526489e-05
-2.01762975740766e-05
-2.20326538269072e-05
-1.19930858544396e-05
-1.17913638618835e-05
-1.41674362938563e-05
-5.19741054136649e-06
-1.27577167986464e-05
-2.04951513910983e-05
-7.97984320905811e-06
9.33493013381286e-06
-7.19337963160939e-06
-1.00793117345023e-05
-3.31419848802642e-06
-8.11325329127352e-06
-6.77539268414648e-06
-1.74351217303404e-05
-3.70959164250332e-05
-1.06708907020243e-05
-1.79765228077906e-05
-2.57979043114814e-05
-2.01292013464714e-05
-2.59481592304761e-05
-2.82388609434552e-05
-3.16756233907707e-05
-1.76163814360149e-05
-1.44088534855898e-07
-1.80518762975489e-05
-1.23640730464578e-05
-1.77971008187251e-06
-1.38893096552712e-05
1.74243460507852e-06
4.14890594410839e-06
-1.11715388806276e-06
-1.88184381698287e-05
-7.21490899810016e-06
-2.51206972266215e-05
-7.9142529957711e-06
-1.80245410575754e-05
-2.21972154302359e-05
-1.27289368507854e-05
-2.95038994498548e-05
-1.11517612977328e-05
-1.84447651424163e-05
-2.25558306427828e-05
-2.270758898198e-05
-2.64981431698249e-05
-4.89412616785725e-06
-2.36939492582732e-05
-3.58102287050347e-06
-6.84055319227562e-06
-1.29067018348472e-05
-1.1677993298889e-05
-1.84962221317781e-06
-5.37401533988376e-06
-2.57502328681169e-05
-7.2314208207845e-06
-6.49995837729997e-06
-2.29212085156228e-05
1.05727624422205e-06
-1.14070097566928e-05
-1.72489238520474e-05
-1.90012763772667e-05
-2.89167432294112e-05
-1.80682127944928e-05
-2.3511487084698e-05
-1.02751834661147e-05
-1.23069023860525e-05
-2.61296467958227e-05
-1.36505947397523e-05
-1.65451152305193e-05
-1.47317882750486e-05
-1.69762115186334e-05
-1.18572266149029e-05
-2.2089287409881e-05
1.25259897384858e-05
-7.18308005881505e-06
-1.43234918932554e-05
-1.96127850030069e-05
-3.34293371874759e-05
-1.42709574422231e-05
-2.09385053929933e-05
-3.91140806759384e-05
-2.51281088271418e-05
-2.0046165723405e-05
-1.6877430313534e-05
-2.41113488080844e-05
-3.47183261490215e-05
-1.43175642514576e-05
-6.84386434389046e-06
-2.09511263313066e-06
6.41803390668927e-06
-9.06362482516564e-06
1.18859057786416e-05
-6.36172810199331e-06
-4.1261844186987e-06
4.70539928708096e-06
6.37112542838483e-06
-3.26049739940549e-06
-5.35307918580506e-06
-1.08356827755157e-05
-1.13501200978442e-05
-2.21514582332488e-05
-1.71291110204992e-05
-1.22164670849177e-05
-1.54377012228584e-07
-2.42442924569049e-05
-1.73192626912907e-05
-1.01229210962989e-05
-9.69592457119203e-06
-1.29269704083728e-05
-1.51155862471091e-05
-7.59529778612383e-06
-2.64490877340046e-05
-1.17384109674817e-05
9.56598809272142e-07
-2.34603322109069e-06
-6.89799803020679e-06
-3.97333103427239e-06
-1.67176818850489e-05
-2.4553036830993e-05
-2.23756337827613e-05
-6.39697027268861e-06
-2.16857050079937e-05
-1.93690827410941e-05
-2.54127038415587e-05
-2.40861266328084e-05
-1.44656238185868e-05
-1.64923204379753e-05
-2.26054529604797e-05
-3.40971989810493e-05
-6.15880481647631e-06
-5.41008636384183e-06
-1.12794998790491e-05
-1.18998938938484e-05
-1.60052834551803e-05
-6.28602007779006e-06
-1.78215679031348e-05
-9.40467565846652e-06
-2.32680545335402e-06
-1.7393989685507e-05
-2.65579630086227e-05
-1.19620425090812e-05
-1.75057418336599e-05
-3.26727143055449e-05
-1.15916732086562e-05
-2.57325533277682e-05
-1.95732745388872e-05
-2.5784078267361e-05
-1.2978263189236e-05
-1.97330413064649e-05
-3.29699822032065e-06
-1.44283246891345e-05
-1.08108281946424e-05
8.73435380174003e-07
-1.40466101968203e-05
-3.28450058287122e-05
-2.4472607100053e-05
-1.73110198742874e-05
-1.01036174660033e-05
-8.87680661442344e-06
-1.99303219356132e-05
-1.74086168181317e-05
-6.56194221169652e-06
-1.4536589972383e-05
-2.94476294108369e-05
-3.13804846516861e-05
-2.96291382985304e-05
-1.18916284830869e-05
-2.2293973588139e-05
-8.76940931252086e-06
-1.69909900565785e-05
-2.45804111571636e-05
-2.86181970597153e-05
-1.14364197398417e-05
-2.77429541279052e-05
-1.4061946148935e-05
3.30312947403923e-07
-1.07419028883762e-05
-4.27090903125036e-06
1.26487205062838e-06
-3.56569251571519e-07
-3.24102303523093e-05
-2.59816192165449e-05
-2.79430097824674e-05
-6.84588607064402e-06
-1.21894056084236e-05
-3.12965959135109e-05
-1.33283181012422e-05
-1.41025607254929e-05
-4.27003109702813e-06
-1.2787204528594e-05
-3.96025084804308e-06
-1.95285473543519e-06
-3.90415603290763e-05
-1.71937246929676e-05
-5.38859721097177e-06
-1.39301990599498e-05
-1.74779582324181e-05
-6.32480348536092e-06
-2.97168065067698e-06
-2.69126577423649e-06
-8.11399262800896e-06
-3.0981358966534e-05
-1.70316763811642e-05
-1.93900980960749e-05
-2.52347687571363e-05
-2.98474136690816e-05
-4.9496443810865e-06
-1.26183606161689e-05
-2.0277113269876e-05
-2.35642475902564e-05
-2.26651427616966e-05
-3.89529671250033e-05
-2.73549068791423e-05
-1.26890733495861e-05
-2.6279991446267e-05
-8.53746936556455e-06
-5.40830371847203e-06
-1.75062925085397e-05
-1.36683872241866e-05
-4.267506806419e-06
-3.14549289005232e-05
-6.79913808366005e-06
-3.86424482477305e-05
-4.89877130991621e-06
-1.77600320943923e-05
-2.9768493404787e-05
-9.86306012927724e-06
-1.48376000521707e-05
-1.04280653039625e-05
-2.14549177950897e-05
-1.61971077334367e-05
-1.17559286846051e-05
-4.46506958497742e-06
-6.11035810088617e-06
-1.54178950843921e-05
1.57584222073136e-06
-3.39628247380442e-05
-2.12201860526024e-05
-1.38708141072601e-05
-1.94854476480072e-05
-1.10693761252765e-05
-4.59304100965333e-06
-1.03523092414854e-05
-1.08398254589353e-05
-1.81618903499055e-05
-1.44281505042701e-05
-7.78685719940001e-06
-2.35673798444089e-05
-3.00025933539627e-05
-1.9577249145863e-05
5.36454453966989e-06
-2.55103599468112e-05
-2.79265007808268e-05
-1.17150146522559e-05
2.36930730713419e-06
-5.43468838777415e-06
-1.93888490204603e-05
-3.50578614414801e-05
-1.14375356521867e-05
-1.73397516361539e-05
-1.35805702079434e-05
-1.64297650182399e-05
-1.09814903436627e-05
-3.14958293768719e-05
-1.11017367797444e-05
-2.27176264043764e-06
-2.1921248878813e-06
-1.37669789895536e-05
-9.01351388273676e-06
-3.99163824522652e-06
-1.12476943705662e-05
-1.03321278576012e-05
-1.73597970607295e-05
-3.18939177991571e-05
-3.65668286452448e-05
-2.00500597399088e-05
-6.17901656871373e-06
5.86285895463654e-06
-2.84598826329345e-05
-3.2348335488855e-05
-5.48782217965571e-06
-2.03823206610543e-05
-2.20556861375705e-05
-6.87378940645462e-06
-1.34251609985691e-05
-2.11790141027715e-05
-5.90285378214437e-07
-1.43729479469867e-05
-1.65540351434762e-05
-3.23469824961487e-05
-8.17104331545927e-06
-1.6341791347168e-05
-4.14744270111164e-06
-3.27755599975945e-05
-3.05267432327715e-05
-2.5947815681558e-05
-3.3128746398181e-06
-3.32702492825273e-05
-1.60740265144157e-05
3.01070140925309e-06
-2.0229286175567e-05
-1.49670844014567e-05
1.84858882344869e-06
-3.1485585893488e-05
3.32004081716823e-06
-2.03969394379383e-06
-2.90478580584694e-05
-1.32960972472243e-05
4.92534807985228e-06
-1.51162591172616e-05
-2.35711145165468e-05
5.38221650775319e-07
-1.89892220744916e-05
-3.81714596201506e-06
-1.1037296996196e-05
-1.82663796516844e-05
-1.57521280481562e-05
-1.852623522195e-05
1.6011649469118e-06
-1.43676081557306e-05
-1.25076534570319e-05
-2.14343110517606e-05
-1.72330681110795e-05
1.38558467972654e-06
-2.88122811132887e-05
-2.82209290867942e-05
-1.6113409491206e-05
-3.42510568931693e-07
-1.9626030019234e-05
-3.11823541223496e-05
-3.66330645282651e-06
-2.77061137588996e-05
-7.33033078390958e-06
-2.98783755610513e-05
-1.30555522913675e-05
-3.70490941358025e-05
4.16955246827582e-06
9.86359042534285e-07
-3.02639996979119e-05
-2.46175645049037e-05
1.02231327945601e-06
-1.59831369994706e-05
-9.02271589641475e-07
-1.45361350545001e-06
5.81919275898981e-08
-2.4914383676258e-05
-6.55272213486906e-06
4.33638071129346e-06
-2.00606182110212e-05
-1.87132970029909e-05
-2.73017445827597e-05
-1.35156705098466e-05
-1.98103798840887e-05
-2.45678840942877e-05
-2.76219013128929e-05
-2.33100941428886e-05
-2.70387835906591e-07
-4.55712121518634e-06
-2.55384559816037e-07
-1.66069958284457e-05
-2.12105863986043e-05
-1.30541831021421e-05
-1.96643580870152e-05
-1.71447797818264e-05
1.15512698911266e-06
-4.41057807054266e-06
-1.55427042442731e-05
-2.24255988274886e-05
-3.40410822993994e-05
-4.07689430617377e-05
-1.21221026070488e-05
-7.3383009649667e-06
-1.19097718538664e-05
-1.63256582604177e-05
-2.37038661341877e-05
-5.82539629479452e-06
-1.77955589443343e-05
-2.9204731917787e-05
3.90202615296919e-06
-1.11278069128525e-05
-1.70038428123382e-05
-1.77919836932443e-05
1.57879236399265e-06
-1.0075459973448e-05
-2.55226216229892e-06
-9.56218235603878e-06
-1.9698435185467e-06
-8.62886656823157e-07
-5.23354052897014e-06
-5.30035037858388e-06
-1.10282633568738e-05
-2.64695324624193e-05
-2.37274705513061e-05
-3.4158272282668e-05
-3.40442864044546e-05
-7.32396710798797e-06
-1.30071370100323e-05
-1.98472865592367e-05
-1.53931065591268e-05
-1.7830462490549e-05
-1.62261098302106e-05
-3.06557867203993e-05
-3.1742327181586e-05
7.49794389505011e-06
-1.27268090279842e-05
-1.00000743360868e-05
-1.30193669302217e-05
-1.26908191069303e-05
-2.35991818571285e-05
2.09240705423078e-06
-2.57038850203106e-05
-1.79159165677564e-05
-3.05124113333568e-05
-2.5702647359668e-06
-2.34023881900818e-05
-1.28093681558861e-05
-3.56068686650515e-05
-1.36206490437468e-05
-4.83410339353891e-05
-1.9316059615499e-05
-1.88245681950412e-05
-3.26526868169193e-05
-2.21875139861163e-05
-6.05752268340663e-06
1.45417189036346e-06
-1.2764591615134e-05
-1.37000149153684e-06
-9.9389625176346e-06
-2.44401992672461e-05
-2.12370781055698e-05
-1.29747181153184e-05
-1.27867712589296e-05
-9.12306906527266e-06
-1.41860600192398e-05
-1.6086085047948e-05
-2.61048950104162e-05
-1.67571116525116e-05
-2.83618632016215e-05
-6.36885663980387e-06
-1.45511704122955e-05
-4.88717499361521e-06
-1.76499996465541e-05
-9.9936330503054e-06
-3.31460451055167e-05
-2.4758019065263e-05
-1.45184826039884e-06
-3.73760479314414e-05
-2.53255943466281e-05
-2.1260048058931e-05
-2.69113904829015e-05
-2.13474533530092e-05
-2.67755207632853e-05
-1.71018394390553e-05
1.0392985456691e-06
-2.45405544807848e-05
-2.72091522214636e-05
-5.4122213837691e-06
-2.23069026819014e-05
-2.95388126903512e-05
-2.11432756088829e-05
-1.61662691804917e-05
-1.46377910301572e-05
-1.01860904007929e-05
-5.71777378882752e-06
-4.29636096064061e-06
-1.91555273606106e-05
-2.38297749185764e-05
-2.38878565293721e-05
-9.49439922823503e-06
-1.93019027201908e-05
-7.4549854491544e-06
-1.62311646480508e-05
-2.46155895911028e-05
-1.95630934807261e-05
-1.49451927497193e-05
-1.43486544916521e-05
-3.42859898546645e-05
-1.04830655077335e-05
-2.26019194493654e-05
-2.068741104535e-05
-7.92371429848305e-06
-1.8963201242796e-05
-2.17133647517924e-05
-3.53249552710385e-05
-3.01814234758351e-06
-4.19166629303072e-06
-1.49310741284085e-05
-1.00746998843255e-05
-2.39885358002802e-05
-1.00126645650594e-05
-6.0165873168319e-06
-1.38758751387072e-05
-1.58386473430472e-05
-1.32908537132989e-05
-1.85085926012663e-05
-2.40887554962291e-05
-1.55259663025822e-05
-1.36893553287686e-05
-2.09015191444785e-05
-1.86614267706221e-05
-2.93732361568899e-05
-2.00177022829047e-05
-2.56642920845345e-05
-3.38891243454284e-05
-1.75756083353801e-05
-1.48973267591008e-05
4.07178660357821e-06
-8.59641803323602e-06
-1.85821442221111e-05
-2.35205552820703e-05
1.20627230311584e-05
1.08824384015014e-05
-8.73309947317381e-06
-2.13372556362193e-05
-7.16139648935462e-06
-2.08093755721395e-06
-3.96916864047571e-07
-2.10488413359222e-06
-2.150541563915e-05
-1.419181050066e-05
-5.64681218323717e-06
-2.35357724909967e-05
-3.4367812817108e-05
-8.60252159141392e-06
-1.70517890065832e-05
-1.65227493080211e-05
-2.16937462660662e-05
-2.76289026586053e-05
2.70431037925093e-06
-3.50967063589097e-05
-2.38740291038283e-05
4.12632430708714e-06
-1.25614396509734e-05
-1.24727676303214e-05
-2.89078518683006e-06
-1.57668376554505e-05
-1.12604715768957e-05
-1.08525923323053e-05
-3.73109211091397e-05
-2.85322320048135e-05
-2.29778716527472e-05
-2.13184851401837e-05
-2.05175058279797e-05
-1.8844220547172e-05
-3.06221619738158e-06
-8.40847426143074e-06
-1.45833433541575e-05
-2.22099812741515e-05
-2.36162751177323e-05
-1.91316949268887e-05
-2.9473779474019e-06
-2.04787954877799e-05
-1.26652516949114e-05
-4.60554388741839e-06
-9.59930241837854e-06
5.36361098223781e-07
-2.28579978203767e-05
-1.33885903338568e-05
-1.4221229205178e-05
-1.02099603603439e-05
-2.11292582333637e-05
-3.59422953335013e-05
-1.66713584834879e-05
-3.67371487114386e-05
-3.82778360111411e-05
-1.1649192060667e-05
-7.17314315932132e-06
-1.62005173180386e-05
-4.39768036579817e-06
-1.67837727658273e-05
1.10630622346537e-05
-1.4498623369861e-05
-9.79864012018946e-06
-1.71940058109935e-05
1.37006737224124e-06
1.49018730034426e-06
-1.89861809265437e-05
-2.2670055743004e-05
-7.54703001454723e-06
-1.12735068059223e-05
-2.50990079737458e-05
-2.75463609484546e-05
-1.41922607436922e-05
-1.61515155991203e-05
-1.21548281328037e-05
-2.37795300589832e-05
-2.14366898061714e-05
-6.1081799805903e-06
-1.33105805712126e-05
-1.4654052555365e-05
-3.77007116117391e-05
-1.89472103432731e-05
-8.98264399497029e-06
-2.29217618246328e-05
-1.72812685804931e-05
-1.36435369630811e-05
4.92171310888684e-06
-3.43100683096296e-06
-2.75134940117501e-06
-1.5764976428262e-05
-1.37223819993325e-05
-2.71411362841697e-05
-2.56282810175608e-05
-8.35889577267441e-06
-3.06769137354263e-05
-1.90628053620688e-05
-3.56036930060664e-05
-2.49218720809586e-05
-2.18739985792364e-05
-1.6082511413437e-05
-3.90353418132947e-05
-7.11059026870151e-06
-2.55243958060587e-05
-1.94555669616838e-05
-2.39123910647284e-05
-9.52398947397908e-06
4.50301327145518e-07
-4.11904081977791e-06
-1.85574584553011e-05
-1.33142029734194e-05
-1.33434761070346e-05
-3.69363245084596e-05
-3.67396400924531e-05
-3.97777995696718e-06
-2.92943583217473e-05
-1.6494295911522e-05
-2.24739733887123e-05
-2.9731723053496e-05
-2.73607300158111e-05
-2.89009213871207e-05
-3.02214581632667e-05
-5.70138208413555e-06
-6.58261321148716e-06
-1.72553523589745e-05
-5.30630909176391e-06
-1.00603289191226e-05
-4.66770043937576e-06
-1.55851793623469e-05
-1.45711184050063e-05
2.87082162490931e-06
-2.88704086655824e-06
-3.61537424489727e-06
-2.84922765233299e-05
1.85865339857521e-06
-6.54940842425887e-06
2.81911291294613e-06
-1.16565703848767e-05
-1.02879363098954e-05
-1.45368035903004e-05
-2.01283230927124e-05
-1.90531263718129e-05
-6.22279036126379e-06
-2.09495019461957e-05
-2.44829531737597e-05
-1.11026425395002e-05
-2.24956597571823e-05
-4.08933929747676e-06
-4.78874840508717e-06
-9.93946119052223e-06
-1.92005090047893e-05
-7.42972777965972e-06
-1.4705908058633e-05
-1.4722951361384e-05
-2.75615682742643e-05
-1.02913332509838e-05
-6.98889621184302e-06
-1.74598893375702e-05
-3.49066576694758e-05
-4.88594801982356e-06
-3.89800428152657e-05
-3.62398658893854e-05
-2.43020581435733e-05
-1.16788855261516e-05
-9.20056858042612e-06
-5.03246922302941e-06
7.45352648806029e-06
-2.77419486332061e-06
5.2405856605122e-07
-1.61203832842938e-05
-1.66639081137693e-05
-3.10019260176652e-05
2.82981902819292e-06
-1.64548129810432e-05
-1.48943462798405e-05
-1.94253435009474e-05
-2.31427819930055e-05
-1.08607068671156e-05
-1.61552223798498e-05
-3.09682744603427e-05
-9.11215093518184e-07
-2.36313862989963e-05
-2.15692780719557e-05
-3.21127185572383e-05
-3.65562906566909e-05
5.12491073853265e-06
-1.92777539496177e-05
-1.37911467139544e-05
1.03456551972927e-05
-4.41478687614655e-06
-7.51151386355697e-06
-1.24733932439972e-05
-1.65568994697387e-05
-4.99555725928002e-06
-3.97207934269214e-07
-1.44712795649841e-05
-4.28377381549666e-05
-2.44957931326486e-05
-2.54867185131941e-05
-2.17535017155703e-05
-1.9808995850585e-05
-3.00954920177545e-05
-6.36304333144126e-06
-2.87545173305612e-05
2.06306062272356e-06
-7.22449529639637e-06
-1.87790388933223e-05
-1.12256259409902e-05
2.82855856458654e-06
-3.03243674870785e-05
-1.46754969035015e-06
-3.37666860869969e-05
-2.34201854105384e-05
-3.34668344299099e-05
-2.06214293755014e-05
-1.65953391987917e-05
-1.21212643157321e-05
-2.1939958830014e-05
1.0541365331868e-07
-5.71695969335843e-06
-1.50152878701487e-05
-3.45260004157592e-05
-2.11909602328508e-05
-1.21634986069871e-05
-1.47133793397941e-05
-9.06957414412264e-06
-1.88000874338378e-05
-4.05004390457632e-05
-9.98361405674445e-06
-2.17967714142209e-05
1.87808995960295e-05
-1.09188762123919e-05
-1.92615754450772e-05
-2.15547463673683e-05
-1.92672662195303e-05
-9.28679297438814e-06
-1.29833566725435e-05
-1.85184498190416e-05
-1.489279785183e-05
-1.79964990417708e-05
-1.6154297549757e-05
-1.67252144119113e-05
-2.62437077185785e-05
-1.8195657108616e-05
-2.3807209209925e-05
-2.27081891307001e-05
-1.8398066079366e-05
-9.49145467933047e-06
-2.70136223298944e-05
-7.60747521581987e-06
-4.60248068290703e-06
2.7115135972805e-06
-6.82179014829579e-06
-5.51546379263006e-06
-1.25055162178944e-05
-1.65366702789315e-05
1.19540250239759e-05
-2.22671254136905e-05
-4.42838605924996e-05
-2.82225420495064e-05
-2.02765509944945e-05
-7.22884208128054e-06
-1.58061971991246e-05
-2.90803800710168e-05
-2.15167293726608e-05
-2.43741327593396e-05
-3.51211100890124e-05
-2.17337671584431e-05
-8.18824590219301e-06
-1.1173889139614e-05
-1.65243824878007e-05
-2.00251075703345e-05
-1.33572382195506e-05
2.57338123438634e-06
-1.45686429160299e-05
-2.2355766932004e-05
-9.77310943544815e-06
-9.81650330088624e-06
-1.62478760651988e-05
-1.9873038322029e-05
-1.59048015348776e-05
-1.19316668735457e-05
-2.48208742321422e-05
-4.12349654852854e-05
-2.02522988771574e-05
-6.98290305853983e-06
-8.71381886769818e-06
-2.32391034315568e-05
-3.11868371617765e-05
-1.33555141968816e-05
-1.35303600785548e-05
-2.31016923626803e-05
-2.90854432042646e-06
-1.58597559961626e-05
-6.96747277507636e-06
-1.32454180000506e-06
-1.30000585165855e-05
-2.67676555783123e-05
-1.11089189514533e-05
-1.99150212278147e-05
-2.53550118164512e-05
-3.39671801000519e-05
-1.72946569141127e-05
-2.2745930711931e-05
-1.76006543091233e-05
-1.97634865413727e-05
-1.89067428209367e-05
-7.84021226341329e-06
-1.55514259831822e-05
-2.59566462036672e-05
-1.41288105831217e-05
-1.45548651960101e-05
-2.24372779771146e-05
-3.53262168233704e-06
-1.75637160290096e-05
-2.07547649424848e-05
-1.06695027995859e-05
-1.2351649057259e-05
-2.4292225511414e-05
-3.38645144120966e-05
-1.08787352011818e-05
-1.63068545466853e-05
-2.25222151115526e-05
-6.1400080929757e-07
-9.67160504852369e-07
-1.41505917355244e-05
-4.2700330763907e-05
-4.76759034533744e-06
-7.39300533141666e-06
-2.26763718416543e-05
-1.36765528870717e-05
1.29355289220597e-05
-2.44226593400432e-05
-4.92932970356286e-06
-1.28370633974305e-05
4.27948902394141e-06
-3.52155337361809e-06
-2.17586024427337e-05
-2.76280721949526e-05
4.13106951732139e-06
-2.1163172388079e-05
-1.63233625618853e-05
-2.71268219088356e-05
-1.13133763692433e-05
-3.33269274948289e-05
-1.7452652258957e-05
-2.64600364164277e-05
-3.4816026858472e-05
-1.45576252817081e-05
-2.24516138369264e-05
-2.08098544965489e-05
-2.33568089689225e-05
3.76273802348413e-07
-1.03887875720401e-05
-1.57827486042618e-05
-2.06352492009198e-05
-2.64773614944204e-05
-2.19805866203755e-05
-2.44593125109825e-05
-1.67611562345085e-06
-2.89757697322202e-05
-9.75857595430921e-06
-2.22333614283496e-05
-4.67453858128435e-05
-3.29229340883396e-05
-2.0368118248484e-05
-9.85879364385659e-06
2.38623390665948e-06
-2.3195372892443e-05
-3.68550989419722e-05
-3.33299260577246e-06
-1.81883482871367e-05
-3.75909649014205e-06
-8.67255475283377e-06
-1.75374214758989e-05
-1.39581342668555e-05
-1.27074946364638e-05
3.54623354400403e-06
-1.53064387399155e-05
-4.73743262256847e-06
-9.41830456675452e-06
-2.57873426742733e-05
-1.66776792384331e-05
-2.53116875673289e-05
-3.90233636410434e-05
-1.40090656570422e-05
-2.94486394317563e-05
-1.22496268242724e-05
-1.63415185846275e-05
-1.57769565086849e-05
-1.94622456193596e-05
-1.924546401428e-05
6.73010658157596e-06
-1.91112536235903e-05
-1.58412211281504e-05
-3.16756824963784e-06
-3.36834778734779e-06
-1.72322082321413e-05
-1.31008856115539e-05
-3.06218899033008e-05
-1.15987731899531e-06
-1.81620034581461e-05
-9.40943452866839e-06
-7.46426080040068e-06
-2.13211254141959e-05
-8.77809577367979e-06
-2.41889310008231e-05
-3.08470746122779e-05
-5.30762083624857e-06
-1.21029993213077e-05
-1.40136166753997e-05
-1.73178447666985e-05
-7.57675842314089e-06
-8.70312196667801e-06
-2.06291779351648e-05
-2.13663136620809e-05
-7.25073001488461e-06
-2.65208270303639e-05
-7.66482732633302e-06
-2.81687129613156e-05
-2.90930994775166e-05
3.10927752673272e-06
-8.37060240360669e-06
-1.75661928229641e-05
-1.89084893583817e-05
-1.1094613845228e-05
-2.72354852917681e-05
-2.41834587887605e-05
-4.2823585942498e-05
-1.01272320360247e-05
-1.31574452791867e-05
-2.27907768044756e-05
-2.8204872430016e-05
-1.52096950079615e-05
-5.80816229308584e-06
-8.88161590215319e-06
-1.48851545907213e-05
-9.01635434998878e-07
-2.67425668216574e-05
-1.77081280024285e-07
-2.02336525966929e-05
-2.1405316159575e-05
-5.40939890793139e-06
-2.35717381666554e-05
-2.80583191878916e-05
-1.36124532108381e-05
-1.5859794176138e-05
-1.10038761173155e-05
-1.90128895681445e-05
-3.71191235964768e-05
-2.49390321754762e-05
-1.11758616285639e-05
-1.52783967008679e-05
-1.75127663087232e-05
-1.99329311248027e-05
-3.37504694463355e-06
-7.91115556785671e-06
-3.18449773871235e-05
-7.366848698275e-06
-1.64892279169131e-05
-3.65711155623479e-07
-1.79422050586054e-05
-1.80973664501904e-05
-2.12266288955766e-05
-8.85209892310184e-06
-2.74903212708888e-05
-9.7669838993665e-06
-9.21007046886817e-06
-1.59042714974079e-05
-2.30464386763076e-05
-2.3817348653698e-05
1.06604286139801e-06
2.63501238883164e-07
-1.54884939911375e-05
-2.46386180734975e-05
-8.32771820955517e-06
-2.07381509588949e-05
-2.51264632121596e-05
-1.95756523287363e-05
-2.49447137281345e-05
-2.04766680231162e-05
-2.08466503109906e-05
-7.6185031174194e-07
-9.63380821214915e-06
-4.41004928587946e-06
-4.63490127589182e-06
-1.52654168190955e-05
-2.76017502359053e-05
-1.30849713509461e-05
-1.55810328159884e-05
-2.11009973972788e-05
-2.16333034404731e-05
-2.28678527214929e-05
-1.57405918106684e-05
-3.05155090086953e-05
-1.32549677566977e-05
-8.25680048858511e-06
-9.37783751974014e-06
-1.81421353577957e-05
-1.4351619727055e-05
-9.8537959109316e-06
9.26906829209007e-06
-1.28514417932803e-05
-1.19664807894703e-05
-6.63633762691664e-06
-1.68387896272588e-05
-1.42276350938521e-05
-2.96630949259674e-05
-2.73875590535776e-05
-4.06752981701573e-06
-1.11197928871192e-05
-3.74996644417223e-05
-1.43129018507218e-05
1.36272317162826e-07
-1.67623861455101e-05
-2.07845879311162e-05
-8.91835630582608e-06
-3.90352334287574e-05
-1.76093307929672e-05
-2.49019655798369e-05
-2.66598849560214e-05
-1.66429124972419e-05
-1.1337035176205e-05
-1.1823344483529e-05
-3.05817345619353e-05
-1.33061342482766e-05
-2.3022591133069e-05
-2.46700052302132e-05
-7.78778837938166e-06
-2.81146947419383e-05
-1.46880577886534e-05
-9.67904278157798e-06
-2.16591648640633e-05
-1.82316176653971e-05
-2.23987712397779e-05
2.03373030042384e-06
-4.7547449063233e-06
-3.78494329109279e-06
-1.25526291050349e-05
-2.23423573075733e-05
-1.09750623435932e-05
8.31555694335851e-06
-7.16112938910242e-06
-1.76305245122233e-05
-2.10785752339451e-05
-3.91046563988511e-06
-1.87019042696132e-05
-8.93347077721301e-06
1.5170908535812e-05
-2.83785141630622e-05
-5.61058889866802e-06
-1.71063053384943e-05
-3.1731278085968e-05
-3.87248649003566e-05
-1.63435451929434e-05
-1.88463436078241e-05
-2.28612508418504e-05
-1.80645603481228e-05
-2.40403013239741e-05
-9.0898429772751e-06
-1.04789593593176e-05
-5.53113581532157e-06
-1.15956467945514e-05
-1.12488256320352e-05
-9.26030152083718e-06
1.7266100044732e-05
-2.802326810735e-06
-1.55755846013319e-05
-1.34974173125069e-05
1.12449858755153e-06
1.60661181503202e-06
-2.72493191600192e-05
-2.19624597470458e-05
-1.64379034824713e-05
-2.52453821094705e-05
-3.99732711519513e-05
-1.66859743551185e-05
-2.46664468049416e-05
-2.10159536322915e-05
-1.42138486776789e-05
-4.5399706967019e-05
-1.12922535215181e-05
-2.23146079182644e-05
-1.72052532235737e-05
-3.22557977399403e-05
-1.906060211162e-05
-7.00859374765094e-06
-3.33307295716893e-06
-2.36655377736911e-05
-7.87548329791222e-07
-1.09935624650767e-05
-2.77462354110761e-05
-1.68824331604153e-05
-9.81999646681428e-06
3.96794055112029e-06
-8.75927514215641e-06
-1.96241300788793e-05
-6.62310235233826e-06
-1.08166871799993e-05
-3.47097376774494e-05
-1.9298029491029e-05
-1.55483923445351e-05
-2.04221553213442e-05
-2.40286170944791e-05
-3.30046851693913e-05
-2.90590108957392e-05
1.18612313323023e-06
-1.51131522738258e-05
-3.00427842988047e-05
-2.31276137229936e-05
-9.35020622407456e-06
-2.59201683935388e-06
-7.8096550415048e-06
-2.36554562313159e-05
-8.49034717640696e-06
-2.78561733711473e-05
-1.07882669366569e-05
-3.74877033351447e-05
-1.59586852305514e-05
-2.81115764731973e-05
5.38232522705417e-06
-2.62290356730998e-05
-1.59318425926931e-05
-4.302443227091e-06
-1.94580868232023e-06
-4.29443966757451e-06
-1.02006881762679e-05
-7.15738442383778e-08
-2.20134996232034e-06
-2.1656654486627e-05
-1.93998814362669e-05
-1.57964894557143e-05
-1.66054496133054e-05
-2.71571820442904e-05
-1.38879691082192e-05
-4.29184405569255e-06
-1.86240389993047e-05
-3.95762469893118e-05
-1.98121147100704e-05
-8.44283317721861e-06
-9.54473454182691e-06
-1.6760167671258e-05
-4.64247504949318e-06
-3.51940275611563e-06
-4.01408946079842e-06
-4.80548493757984e-06
-2.24386098994618e-05
-6.38077101450845e-06
-1.27669957589952e-05
2.03456740765272e-06
-2.7221337587303e-05
-2.34658024783235e-05
-8.55438788513662e-06
-3.03836270007415e-05
-1.45072859526242e-05
-9.62479662581653e-06
-2.23676156939386e-05
-3.02677231754375e-05
-1.46503563847519e-05
-1.09431711805751e-05
-1.75341690356834e-05
-1.20501110093961e-06
-5.28441390529365e-06
-4.00244867539509e-05
-2.04296130986773e-05
-3.79603955280213e-05
-8.16181348911383e-06
-1.70419764521704e-05
2.53670800054474e-06
-2.36999651173415e-05
-2.57936530320145e-05
-1.17747830615505e-05
-2.39500939701025e-05
-7.62249615118968e-06
-7.4910425843141e-06
-2.4012633116616e-05
-2.07442652861413e-05
-3.48139616338068e-05
-2.21931343148061e-05
-1.98813699960422e-05
-2.12728695333514e-05
-2.15289133309398e-05
-2.02088385528817e-05
-1.65185857271734e-05
-2.81990713119279e-05
-2.04337207826466e-05
-2.35768719568045e-05
-2.47709050155819e-05
-1.83872436690605e-05
-1.1551621901821e-05
-2.43736596523074e-05
-1.55192925865722e-05
-2.26644519971835e-05
-4.22548248866102e-05
-1.17760127597514e-05
-3.7822573417882e-06
-6.00705470887068e-06
-1.10682663303399e-05
7.68091636509587e-07
-1.04993678620128e-05
-1.5363475277435e-05
-2.35610948834536e-05
-4.08279627283521e-06
-2.29167638731055e-05
-1.74702661759597e-05
-2.94602039185243e-05
-1.74888838262642e-05
-1.77633545780966e-05
-7.39248186663981e-06
-9.72023374071929e-06
-2.25709142228995e-05
-2.58008006488888e-06
-1.98718587023562e-05
-1.38366348892447e-05
-1.92280572575802e-05
-2.46867319900248e-05
-1.89199723211349e-05
1.06580424785418e-05
8.94707337569911e-06
-1.74598313973337e-05
8.9687341961365e-06
-8.88415867784477e-06
-2.13753585938042e-05
-2.94631978729672e-05
-4.02094452403538e-05
-3.28196974534151e-05
1.36453772106302e-06
-1.34286193649018e-05
-2.64278309278559e-05
-3.53802684881233e-05
-1.43705698462493e-05
-7.66144440265426e-06
-2.54610428835092e-05
-2.12653928703327e-05
8.52883403437023e-06
-4.87378899121612e-06
-3.15483480034327e-05
7.02663130939577e-06
-3.73754529864524e-06
-5.97729022327394e-07
-1.25123528978906e-05
4.38248125559259e-06
-2.04961812690724e-06
-2.36216565366042e-05
-1.97539820027978e-05
-1.02655853774179e-05
-3.50889996494409e-05
-3.18580604652245e-05
-9.98112215115453e-06
-3.64939915763662e-06
-2.5694989577628e-05
9.68656919541361e-07
-1.74020487158054e-05
-8.34795129218902e-07
-2.43306747895523e-05
-1.45172005890938e-05
4.43964365799831e-07
-3.18288755367256e-05
-3.02242885918824e-05
-2.07608687117751e-05
-2.56856154463343e-05
-2.34682151691339e-05
-1.26473182469203e-05
-3.04479538749471e-05
-1.81422845317083e-05
-1.08060589948915e-05
-2.17480780145557e-05
-7.21783807571521e-06
-2.97891317459749e-05
-2.07170200114503e-05
-2.23194991341839e-05
-2.52181917841354e-05
-1.07824519888222e-05
-8.22423315834466e-06
-4.10076791283495e-05
-2.37779981106127e-05
-1.10782231748161e-05
-1.94603180771251e-05
-1.2706926923026e-05
4.50373030009144e-06
-1.27179362547049e-05
-1.48218214861927e-05
-2.9481220159963e-05
-1.69698702366658e-05
-1.19409411036736e-05
-2.48467068301569e-05
-1.26129945616913e-05
-1.22837133248141e-05
-2.73769373036523e-05
-1.05232787241503e-05
8.58153394837004e-06
-2.85114789112963e-05
-1.65654770487468e-05
-1.70281291296629e-05
-1.25910376593753e-05
-3.09984410301568e-05
-2.01947019848901e-05
-2.58559832738447e-06
-1.81710172646064e-05
-2.0115133480799e-05
-4.12734419276693e-05
-1.56314153361922e-05
-2.84995340860211e-05
-1.53858468621872e-05
-2.47752923300603e-05
-1.20694370208031e-05
-3.79914744662278e-06
-1.01910577378033e-05
-1.82834015505509e-05
-1.12888088311493e-05
-2.50085436748295e-05
-2.24498183302576e-05
-1.2474425127919e-05
-4.56006254440224e-07
-2.77783234207642e-05
-7.76501704373161e-06
-1.76691064341568e-05
-5.21722020585622e-06
-2.83705077184652e-05
-1.82739640109184e-05
-7.62529722881883e-06
-1.56388216258742e-05
-1.81643036639111e-05
-3.00720408525018e-05
-3.44672712973069e-05
-2.69766001823104e-05
-4.54317454541463e-06
-2.09082530804608e-05
-2.54937760862798e-05
-2.58091571369414e-06
-3.02628356368812e-05
-1.91196566967356e-05
-1.35573231894322e-05
-1.63291292095178e-05
-7.49640624030501e-06
-3.65852020225111e-06
-1.5249403203074e-05
-2.69594447916914e-05
-1.57966724600791e-05
-1.44620071407607e-05
-3.14490814063431e-05
-2.94700457030931e-05
-2.60044809162377e-05
-1.82908959792239e-05
-2.66474458884294e-05
-2.13706693757027e-05
-7.27792248268328e-06
-2.8655697211102e-05
-2.8412870186445e-05
-1.09023632185661e-05
-1.36449449504915e-05
-3.11721759137222e-05
-6.0095553692614e-06
-1.09791071445033e-05
-5.26148181236274e-06
-1.26091607166787e-05
-3.39001150508077e-05
-1.89696165987082e-05
-2.18185415390014e-05
-1.87804170836299e-05
-8.7742702937167e-06
-1.86570497487895e-05
5.47632361816596e-06
-7.57724284956891e-06
-3.55173746372125e-05
-1.48437154481777e-05
-3.40745477687811e-05
-1.63064877447483e-05
-1.11804765400097e-05
-1.57195046270506e-05
-9.89239718985794e-06
1.16321640737547e-06
-2.36451841242896e-05
-1.2197949946161e-05
-9.77832712521022e-06
1.35577033491898e-06
-5.46898260230624e-06
-1.24579329534788e-05
-4.87240050688553e-06
1.53111111547737e-06
5.74365171856324e-06
-3.0923821693688e-05
-1.60347884032483e-06
-1.3423598235173e-05
-9.83718519295971e-07
-7.59653746790807e-06
-3.54973141025221e-05
-2.96497684503242e-05
-1.43371833395425e-05
-1.10214524624239e-05
-2.21661801652408e-05
-3.98526856607834e-06
-4.31206394633764e-06
-1.60953376962469e-05
-6.98055153115201e-06
-2.30610999585118e-05
6.3137320187016e-06
-9.35754899913554e-06
-2.0939169943561e-05
-9.53546067713315e-06
-1.85809849983541e-05
-1.78408340306986e-05
-2.93347545583724e-05
-3.81601706856707e-05
-1.33565458013905e-05
-3.61856008593691e-05
-7.75185820791042e-06
-1.56453464495298e-05
-1.85922503202955e-05
7.81483135012225e-06
-2.44477158137742e-05
-1.25861351543083e-05
-1.58585043516199e-05
-1.63945589117645e-05
-2.48372876457719e-05
-2.86096550376571e-06
-1.47835252496112e-05
-1.49237740101248e-05
-1.35076135003184e-05
-2.36432697828891e-05
-1.43039509161051e-05
-1.33114818397361e-05
-2.38215623522819e-05
-2.57802123730396e-05
-8.83072496689723e-06
-2.35051547767379e-05
-1.49308356140662e-05
-9.42460565620745e-06
-1.64726203406173e-05
-2.72660642480184e-05
-1.81400329642598e-05
-1.64233542370366e-05
-1.32879910087909e-05
-1.65632884895162e-05
-1.67903080083431e-05
-1.46154274524786e-05
-1.79692242337715e-05
-2.72766979525772e-05
-1.40426470450588e-05
-1.41035420491732e-05
-1.2512514069198e-05
-9.10097027746657e-06
-6.9315103988617e-06
-2.16858439046944e-05
-2.42481669564095e-05
-8.45259778408905e-06
4.24626877352216e-06
-2.49986497721829e-05
-2.59021229163823e-05
-9.67018495084773e-06
-1.29190024358654e-05
-3.43348672810503e-06
-3.90878468841958e-06
-2.33631334478891e-05
-1.07266305702402e-05
-2.23637314615849e-05
-2.15697769515745e-05
-9.86249640657424e-06
-9.84160445075479e-06
-3.16247460378372e-06
-1.0922883304606e-05
-1.42826793390865e-05
-1.53829712823525e-05
5.76278411146527e-06
-1.92056940567679e-05
-3.03111625060158e-05
-2.75490781730014e-05
-9.47171059846807e-06
-2.02502371468855e-05
-1.54954388015547e-05
-1.66111615569932e-05
-8.35122974535882e-06
-1.93307989130863e-05
-2.14368996872196e-05
-1.54541776128117e-05
-1.78075550573579e-05
-2.77969379479549e-05
-3.10903899726484e-05
-1.00085680364297e-05
-2.1890663433587e-05
-8.70717853092354e-06
-1.554222509568e-05
-2.51453152850793e-05
-4.19263391572608e-05
-1.95250913577545e-05
-1.11441686509066e-05
-2.87358943999157e-06
-2.64523371867555e-06
-1.30393152974834e-05
-1.24493867689275e-05
6.07544665965525e-07
-1.42301840551063e-05
-1.10415461648582e-06
-1.84985302819242e-05
-6.88830470737446e-06
-1.28135545243644e-05
-1.12887355277743e-05
-3.34051426730267e-05
-1.67308603596309e-05
-2.22604863717222e-05
-8.68164546373125e-06
-9.94583219774946e-06
-1.25942623215544e-05
-2.34755813095873e-05
-9.54192372551149e-06
-1.13719205485294e-05
-1.07597951709509e-05
-1.54158439064786e-05
-7.4017048640071e-06
-1.49276486818126e-05
-5.64500413687443e-06
-4.29796484959729e-05
-1.38382985289816e-05
-1.26058380732714e-05
-3.33659813828537e-05
-1.10841476154263e-05
-1.78059819119058e-05
-2.42260299958891e-05
-2.31275018784994e-05
-2.81434846079916e-05
-3.97484115460752e-05
-1.49968561148263e-06
7.05454928388605e-06
-9.32963432509325e-06
-1.9486700149888e-05
-2.45650854817045e-05
-2.43668924518322e-06
-1.57312404399677e-05
-1.53864979999221e-06
-6.11269108523212e-06
-1.67834680011772e-05
-1.99310890615927e-05
-8.6627574170462e-06
-1.36279504483759e-05
-1.32376494365616e-05
-1.0562685800255e-05
-1.43029958369169e-05
-2.53381960594849e-05
-1.70564565474718e-05
-1.03090687496359e-05
-3.63649964186826e-05
-2.77240949580723e-05
-1.53358937023556e-05
-2.18642711653468e-05
-2.82684516314976e-05
-2.01656724634925e-05
-1.41195402659128e-05
-1.26126931635183e-05
-1.52735845553852e-05
-1.29303604967593e-05
-5.02508374129547e-06
-3.41308878859819e-05
-1.58006314529535e-05
-9.89638012669132e-06
-2.60376802583e-05
-1.44340173568055e-05
-4.30021392960141e-05
-2.35687017629848e-05
-1.61136715717204e-05
-8.29154161940899e-06
-2.89110226991364e-05
-1.64343238143982e-05
-1.57807425319644e-05
-1.63853447209709e-05
-1.52958955490216e-05
-1.05959401844121e-05
-1.81516950878651e-05
-1.42940292990617e-05
-1.03964341251169e-05
-1.31034438309315e-05
-2.0417181001333e-05
-7.83458262685372e-06
-2.68074443509039e-05
-2.08799040248594e-05
-5.72393922583747e-06
-1.88445450420408e-05
-7.30198648157567e-06
-1.82830735693178e-05
-2.65937430713983e-05
-6.34509437361656e-06
-1.91337462706777e-05
-2.14468391269043e-05
-1.66393001973028e-05
-3.54227316522786e-05
-2.2743111070618e-05
-5.61564676839483e-06
-2.08432044292185e-05
-9.31078351585934e-06
-1.54314741951319e-05
-2.11833567627022e-05
4.27732257223598e-06
-2.16975243469738e-05
-5.57823322870457e-06
-1.46229184631466e-05
-1.97102643413669e-05
6.6665741069428e-06
8.10288306458273e-06
-6.56655002587863e-07
-1.89250502818005e-05
-1.46091361688828e-05
-1.8246161843042e-05
-2.76994396236953e-05
-3.31924578362115e-06
-1.35545318823638e-05
-2.15959518184374e-05
-1.32228020604267e-05
-1.27932069390305e-05
-2.57593583721517e-05
-2.3454761032351e-05
-4.73770357575145e-06
-1.46231739480907e-05
-8.68409415172194e-07
-3.24391055589368e-05
-2.01434967855719e-05
-1.32645853559774e-05
-1.49510955637604e-05
-2.25851937225951e-05
-1.06908144268319e-05
6.44364914243074e-06
-2.30095933145909e-05
-1.70335171073455e-05
3.76292004514076e-07
5.28973464200947e-07
-8.34152653722051e-06
-2.05096626369259e-05
8.80922135296629e-06
-2.18175360448081e-05
-4.98404754062072e-06
-9.02164848458447e-06
-4.5540040561365e-06
-2.69892583398503e-05
-1.49272911656396e-05
-2.59573662684925e-05
-2.29804527739292e-05
-5.8508888822373e-06
3.29235512526425e-06
-8.64804979899039e-06
-2.16363081087592e-05
-4.74603382417337e-06
-2.75437808318555e-05
-1.68869131673643e-05
-2.30443960829339e-05
-2.23048031076061e-05
-1.32076789546741e-05
-1.75039330008912e-05
-1.4290473939015e-05
-2.72125816358255e-05
-1.92883654272966e-05
-2.06622911940213e-05
-3.84658237916904e-05
-1.6264931179826e-05
-2.49750647050167e-05
-1.07575812352681e-05
-6.2957904365303e-06
-1.93619568997867e-05
6.13719005666112e-06
-6.38868674373352e-06
-1.30342032097303e-05
-3.42258713048408e-05
-1.34283582558912e-05
-1.30950349481162e-05
-2.86112458103305e-05
-3.54024728835027e-06
-1.06536066514493e-05
-1.86425107688984e-06
-1.72433491866544e-05
-8.67447821184075e-06
-1.8970251322422e-05
-1.86085509227717e-05
-2.62779565038457e-05
-1.93339980140568e-05
-3.02241866249446e-05
-2.14493435796081e-05
5.27129747291902e-06
-1.97004100780601e-05
-1.78282919038151e-05
-6.34592051312502e-06
-6.51497050196705e-06
-1.50326847850792e-05
-1.79825208378587e-05
-1.32308012488138e-05
-1.13020593433477e-05
6.43086443176806e-06
-9.80157261720857e-06
-6.31477055166936e-06
-2.58670908503507e-05
-3.9380537339409e-05
-2.33042805805116e-05
-1.31024365039753e-05
-3.3133168549019e-05
-1.20811743466679e-05
-2.8478042954887e-05
-3.04990244860646e-05
-2.86117350648993e-05
-1.54194722219098e-05
-5.84089615016219e-06
-1.08631983836109e-05
-9.12530367921819e-06
2.25021777948268e-06
-2.41262340509364e-05
1.57599190004089e-06
-1.17717082172409e-05
-1.01063901603124e-05
-1.05844967776373e-05
-7.96484490682184e-06
-8.69844389144506e-06
-2.93690508385957e-05
-2.52030305554646e-05
-3.35596097714051e-06
-1.91602560314517e-05
-1.23641703530615e-05
-2.79134506395162e-05
-3.01706817674828e-05
-2.25113317827322e-05
5.6672934312723e-06
2.75497070493121e-06
-2.1700427651019e-05
-2.20789384064024e-05
-3.14412228077003e-06
-4.23239533756443e-06
-2.73792151223043e-05
-6.60909645931839e-06
-3.05142059351783e-06
4.30492599174589e-06
-1.90662180008603e-05
-2.22684901534388e-05
-1.21603265329474e-05
-4.22255204662029e-06
-1.07766206630487e-05
-2.97065704822485e-05
-3.70931759441514e-05
-2.74258772918371e-05
-1.35243218527361e-05
-4.25798281848986e-05
-1.56033715378076e-05
-7.47924534395918e-06
-3.0822265343882e-05
-2.13604001750914e-05
-1.75111116530101e-05
1.26323466322996e-05
-3.57538849861713e-05
-3.07968153821203e-05
-1.90329151302038e-05
3.7352430121659e-07
-2.26020382690323e-05
-1.88099046691748e-05
-3.70215381369305e-06
-4.16342906247707e-05
-2.52028364044705e-05
-1.45752346969719e-05
-7.98885589881615e-06
-3.20314765158076e-05
-1.78499994302669e-05
-1.68351600765812e-05
-2.24836040501271e-05
-1.91569654234157e-05
-1.80788035662471e-05
-5.08557735869399e-06
-1.79346808983877e-05
-1.15656793703073e-05
-2.1009288217056e-05
-8.84105857334723e-06
-2.08671353550354e-05
-2.50509953831604e-05
-9.88015749527875e-06
-2.978195577963e-05
-7.4306959307762e-06
-1.51638469342232e-05
-1.60258359826493e-05
-1.75543546638967e-05
-1.90130580387099e-05
-2.55822637431948e-05
-1.40525247345875e-05
-1.70483709221053e-05
-3.66660160697425e-05
-3.52543174456398e-05
-9.2082627076887e-06
-2.08109586460316e-05
-2.60820953414031e-05
-2.50698245311166e-05
6.37146606913568e-07
-1.64432153090737e-05
-4.44729572675921e-06
-9.32655095969783e-06
-8.55190712094137e-06
-9.78980696352989e-07
-1.98963653133817e-05
-2.41596032472658e-05
1.89485542733304e-06
7.24726716961789e-06
-7.43916380984371e-06
-1.71215355859716e-05
-1.0071137400172e-05
-7.68829388312321e-06
-2.57465067501057e-05
-2.33269823236261e-05
-1.37071705987839e-05
-3.95193923943742e-06
-2.86016600842951e-05
-1.8815332230261e-05
-2.15113407363674e-05
-1.18398877863264e-05
-1.02623937965858e-06
-1.01547051988284e-05
-2.41431528358575e-05
-2.76977709842744e-05
-2.7930619446893e-06
-2.56953625108583e-05
-2.9475625542837e-05
-2.07675339661124e-05
-2.99471722891506e-05
2.14909981006537e-06
-1.47171756580089e-05
-6.62823230961353e-06
-2.52636935388364e-05
-1.35811397344874e-05
-1.39039410604345e-05
-2.95074340936238e-05
-1.25687663858469e-05
-1.02538380226363e-05
-1.79363687477863e-05
-3.7632954468265e-05
-2.89167764660228e-05
-1.39303765162806e-05
-5.34124272316354e-06
-2.30697067294489e-05
-1.44661021426822e-05
-2.30192640040123e-06
-1.95008867214645e-05
-2.28873705561712e-05
4.87092784221528e-06
-2.70609175950428e-05
3.8178829687916e-06
-2.75359987430128e-05
-9.13036598884866e-06
-7.87232112029932e-06
-3.69685054202398e-05
-9.12267075695291e-06
-1.14732536382344e-05
-2.87621064827611e-05
-1.33099552762263e-05
-1.5885130315826e-05
-1.02348446644616e-06
-1.37419799572825e-05
-8.35209917520579e-06
-1.67185914312053e-05
1.00975490248958e-05
-6.41233207943219e-08
-1.3923497193987e-05
5.56341664075046e-06
-7.88694730610921e-06
-1.21749909072605e-05
-1.35496856893154e-05
-3.71684163492871e-06
-3.03564573660172e-05
-2.50520572936137e-05
-2.49172108809265e-05
-6.24619562411128e-06
-1.33029963247848e-05
-1.76625777843419e-05
-2.56595715818363e-05
2.74949979292895e-06
-1.1292243909263e-05
-5.54557014377679e-06
-2.67180520132648e-05
-1.93409588566074e-05
1.5262481505233e-06
-1.0403718261829e-05
-2.7287626313982e-05
5.78135108910916e-06
-5.87201853051022e-06
-2.51483934996981e-05
-1.26143938672243e-06
6.73204712810531e-06
4.96015649605516e-06
-2.06042371877611e-05
-2.25456244125409e-05
-1.37679455768748e-05
-2.22354237187626e-05
-1.22129322644099e-05
-1.95058424793697e-05
-2.52343362816376e-05
-9.04435355306333e-06
-2.51913519928711e-05
-1.64058838352589e-05
-2.2919523265313e-05
-1.99309090855128e-05
-2.15459490742915e-05
-2.89459262459861e-05
-1.48829614387591e-05
-2.05397476977272e-05
-3.78383263686099e-05
-1.61821796421833e-05
-1.79105376055181e-05
-2.51296982240711e-06
-4.87470905699139e-06
-2.77206074079434e-05
-2.34728525740881e-05
-2.52548169405872e-05
-8.5961082860983e-06
-1.85450078247844e-05
-1.6955768997395e-05
-1.48963638779944e-05
-1.8822805866917e-05
-1.25581511423095e-05
-4.5723333206684e-05
-3.41634889581314e-05
-2.5272070014022e-05
-2.5180339117284e-05
-1.69594324439208e-05
-3.8133727112134e-05
-6.18635800010479e-06
-1.89370015423358e-05
-9.89518469922773e-06
-2.50348608840055e-05
-2.67808088448589e-05
-1.71294635127476e-05
-1.24442085240429e-05
-1.51096108984124e-05
-4.07139532852952e-06
-1.32206452811756e-05
-1.36142318017153e-05
-2.62254833408416e-05
-5.93024623086726e-06
-1.38268777921751e-05
-2.49903974481898e-05
-4.66590732162338e-05
-3.86457596323225e-05
-1.69687166069414e-05
-5.61370776955309e-06
-2.1636766460749e-05
-1.18374723475379e-05
-1.83082727538384e-05
-4.99233496626387e-06
-2.66695062269906e-05
-1.96573599398282e-05
5.18239444670772e-06
-8.11172057168655e-06
-1.74857284136584e-05
2.42526353652387e-06
-9.06567524903463e-06
7.09531967554857e-06
1.30348092511275e-06
2.18080725170235e-07
2.49250753782661e-06
