# Supplementary material for: Research on computational propagation and identification of mine microseismic signals based on deep learning
Source: PLoS One. 2025 Oct 22;20(10):e0334641. doi: 10.1371/journal.pone.0334641 (PMC12543183; doi:10.1371/journal.pone.0334641)
Supplement: S9 Data — (ZIP) [file pone.0334641.s009.zip › 000101100000420.xlsx_0.txt_24.txt.txt]

-1.62410762876711e-05
-1.44356974272781e-05
-3.95797039140317e-06
-1.16731872279909e-05
-3.04165015720587e-05
-2.12016417565186e-05
-1.58453802525287e-05
-1.92597701667635e-05
-2.76374987565735e-05
-2.54514644583866e-06
-2.5451193295362e-05
-4.0900205705279e-05
-9.7427975408428e-06
-3.06933008672899e-05
-3.35629764196742e-05
-1.94146192036657e-05
-1.35509937620752e-05
-5.599521737e-06
-1.98893905852576e-05
-1.62498944817501e-05
-1.87943546764175e-05
-2.91667234546598e-06
-3.32045763339639e-06
-2.8993654356421e-05
-1.56807224473475e-05
-2.93697540037377e-05
-8.76432217683788e-06
-6.9988733483519e-06
2.27158167017547e-06
-6.01814687730562e-06
-2.12636268717573e-05
-2.01631365142981e-05
-2.48640649106678e-06
-2.20409285488897e-05
-2.22864075542944e-05
-1.60519599167142e-05
1.03062679327724e-05
-2.320824630296e-06
-1.07780894046238e-05
-6.2614301328897e-06
-2.6394921293428e-05
-1.11579654967727e-05
-2.41561032649197e-05
-2.54645341351089e-05
-1.08779294339378e-05
2.69638427114489e-06
-2.30267552251325e-05
-3.26591375269468e-05
-2.21112129209683e-05
-1.28627853434751e-05
-2.59869172436677e-06
-1.60025383780352e-05
-2.02934845837329e-05
-1.742892593803e-05
-1.41158379470534e-05
-1.95419930261242e-05
-3.11010030220652e-05
-2.81604586775426e-05
-2.46786892455195e-05
-2.52836524339261e-05
-1.72725120568141e-05
6.43114992781091e-06
-1.63438871259927e-05
-2.43028551841384e-05
-2.495661495931e-05
-2.07884356999e-05
-8.45373428146078e-06
-6.70424019697699e-06
-1.34996888020082e-05
-1.72273375236373e-05
-1.12574578647217e-05
-1.73714415458183e-05
-1.31439052593544e-05
-6.76445557540659e-06
-2.83707520106019e-05
-1.82477141675499e-05
-2.07394981517061e-05
-8.76133339964672e-06
-2.54513064077445e-05
-3.6725799938148e-06
-6.81936327781507e-06
-2.91231310899064e-05
-2.75782532901668e-05
-2.13847015044518e-05
-5.28457051384163e-06
-4.1215630675124e-06
-2.07446598034233e-05
-1.68008619127912e-05
-2.83372458275103e-05
2.96593466367215e-06
-1.38477192736668e-05
-1.15890331173892e-05
-1.42928066051399e-05
-1.34124196567021e-05
-1.84977183675818e-05
-2.45635396203747e-05
-1.86302868437769e-05
-5.05187009384045e-06
-8.29675377480803e-06
-1.77882017307036e-05
-1.07808656827897e-05
-2.1954350820728e-05
2.49042684881776e-06
-2.80428141871208e-06
-2.61233508985937e-05
-1.02415045511053e-05
1.12427992268555e-06
-3.52747467924343e-05
-4.01194616687143e-05
-2.09284083610884e-05
-1.3581674940492e-05
-1.30120423391361e-05
-1.29278413699619e-05
7.39996886924154e-06
-5.19146434879826e-06
-1.45723829519438e-05
-2.1671261525475e-05
-2.4307890041448e-05
-2.06275564936013e-05
-1.38281147702059e-05
3.27862864743198e-06
-1.79697497866165e-05
-9.44381949911429e-06
-3.10068688756648e-06
-2.04809880374153e-05
-1.30244785184849e-05
-3.77033762416668e-06
-7.59644898468093e-06
-1.84209402455146e-05
-1.59830042492053e-05
-1.9096298951083e-05
-1.35758357428682e-05
-2.03156414661947e-05
-1.59093502381582e-05
-1.98235661051965e-05
-1.58381004786484e-05
1.56574919720769e-06
-2.57230682184814e-05
-1.63473578242124e-05
-1.41617383642207e-05
-1.61192882058707e-05
-2.99381757825612e-05
-1.29686859303942e-05
-1.56903345730587e-05
-2.14955364887994e-05
-9.75070132089702e-06
-1.86427436505017e-05
-2.99931610302791e-06
-2.23380831317585e-06
-3.64179310750116e-06
-3.68061337698173e-06
-1.22136462314982e-05
-5.32987699665182e-06
-1.5624621097667e-05
-2.50850391656595e-06
-1.70497702724871e-06
-3.60967589064628e-05
-3.29825620963881e-05
-1.0473063058602e-05
2.72844574365603e-06
-2.22236163842576e-05
-2.07913475634457e-05
-5.93857635913526e-06
-3.43583573626791e-06
5.91740960844693e-06
-3.1842298714892e-05
-4.46878251586036e-06
-3.86767297496511e-06
-1.45846843839089e-05
-2.95071662209087e-05
-1.48863397728141e-05
-1.35598099321011e-05
-4.21889994687846e-07
-2.35770706188801e-05
-4.50161876847345e-06
-7.93935839436573e-06
-1.77120934378643e-05
-1.41166909695377e-05
-2.08274606085853e-05
-2.68358007414289e-05
-1.93449770621585e-05
-2.31242027876768e-05
-2.39548837800838e-05
-5.09133318291728e-06
-1.46426106585372e-05
-1.40521066145446e-05
-5.21151199207148e-06
-2.50737321080222e-05
1.45790843790471e-05
1.1598215254832e-06
-9.14930258419623e-06
-2.66007112132929e-05
-1.68839749776818e-05
-1.4594975113215e-06
-1.15943342197025e-05
-1.97060529466596e-05
-5.19256165676578e-06
-2.69176294675877e-05
-2.0338368725326e-05
-1.83184920201818e-05
-1.79365815069305e-05
-2.25517113806577e-05
-9.53833874604748e-06
-3.27319366062227e-05
-3.17826820447593e-05
-1.66009481823407e-05
-2.51468413705494e-05
-2.30123824579689e-05
3.01470134815681e-06
-4.60807261963264e-06
-1.39306764259947e-05
-9.64261653889973e-06
5.24972668811525e-06
-5.25574190423335e-06
-3.19605449342583e-05
-4.04435855250678e-05
-2.0639417286871e-05
-1.44265421806897e-05
-3.04844346161115e-05
-1.38433839714598e-05
-1.38902556944964e-05
-3.78100719726792e-05
-2.27334392758791e-05
-3.46405845223403e-05
-1.02502788207696e-05
-1.44014369760897e-05
-2.55229301482693e-05
-1.37787186057689e-05
-1.02649912067742e-05
-5.69552529683059e-06
-1.74128258743724e-05
-1.55712831048734e-05
-2.00483590024764e-05
-9.29396775113121e-06
-1.33250597732443e-05
-1.45240965191527e-05
-7.03411136915677e-06
-2.16108491372173e-05
-3.77701071542713e-06
-3.10083645805071e-05
-1.50149039114274e-05
-5.27521392523226e-06
-2.54050143019344e-05
-2.60722739132007e-05
-2.96983736916816e-05
-1.95405903417034e-05
-8.56697818720043e-06
-1.09571431744251e-05
-1.05476805400426e-05
-6.31638854139945e-06
-1.43421325338076e-05
-8.46960953506946e-06
-5.52813878441607e-06
-6.67594771658013e-06
-1.45706547119021e-05
-5.5399031773941e-06
-4.68784185932308e-06
-1.34862984178341e-05
-2.52794881668722e-05
5.40420714244085e-06
-3.06313330579665e-06
-1.22601172046741e-05
-1.89584313026205e-05
-3.84200838999065e-06
-2.5648537418844e-05
-3.52997062286649e-06
-2.40363440561426e-05
-1.48282613969718e-05
5.92336919697579e-06
-1.60841726344305e-05
-1.02598443683152e-05
-6.20776808512105e-07
-5.79812750654818e-06
-1.92397708201962e-05
-1.7703879052107e-06
-1.32436032625703e-05
-4.20271673679449e-05
-2.14326367398547e-05
-1.93503418878481e-05
1.40018624155407e-06
-4.21370017484274e-05
-1.99058038205999e-05
5.25923580211803e-06
-2.86522749805983e-05
-2.82349324319189e-05
-2.13566581971699e-05
-1.0465770793229e-05
-2.32849117812995e-05
-9.82984378869806e-06
-1.07527336459438e-05
-1.01991632592789e-05
-1.63735990222048e-05
-1.10704564830793e-05
-1.56305172293354e-05
-1.53470717380976e-05
-2.31554551954279e-05
6.60378471036847e-06
-2.63119578084155e-05
-3.52072250983766e-05
-1.20593302314101e-05
-3.17141123828542e-05
-4.59998217049183e-05
-9.2815511981179e-06
-2.91107679262989e-05
5.49528998051972e-06
-3.38229934332877e-05
-3.1808425301472e-05
-1.36067638918029e-05
-3.17756079661425e-05
-2.28051822717444e-05
8.9946173688995e-07
-6.49309604809648e-06
-2.46837983344439e-05
-2.52290510802342e-05
-1.82626992933666e-05
-6.67802959603595e-06
-6.12579094623515e-06
-2.39819148805793e-05
-1.63091540262462e-05
-4.3069181755079e-06
-2.26862519625846e-05
1.27242331354543e-07
-3.77494827247093e-06
-2.8123915457032e-05
-2.01749494432328e-05
-4.77059559213712e-06
-3.3166623764381e-05
-1.84926114840405e-05
-5.59283268726493e-06
-3.0110068016543e-05
-3.5791686005475e-05
-1.3206860094162e-05
-7.9507845676948e-06
-1.3036210988883e-05
-3.87438545259354e-05
-8.37841531261403e-06
-1.73090533307254e-05
-1.46847419604751e-05
-3.64554078546791e-05
-5.24624259631424e-06
-2.01487825463242e-07
-2.59560415063534e-05
-1.28694977065596e-05
-1.38403395631767e-05
-1.34003232258087e-05
-1.60158809452773e-05
-2.20022378067291e-05
-1.70352495839694e-05
-1.17101623924194e-05
-5.75537025622516e-06
-1.89353614223825e-05
-1.74624012727868e-05
7.42921274705807e-06
-2.05469187377353e-05
-1.72120349517577e-05
-1.3089392146664e-05
1.70317173386762e-06
-9.44471358133689e-06
-1.29573284365913e-05
-8.15227389500149e-06
-2.1428852259874e-05
5.33284607545922e-06
-2.97550019045618e-05
-2.89248510389768e-05
-7.57039051126582e-06
1.39828719515274e-05
-2.83447071050403e-05
-2.63568180228397e-05
-1.64023022445714e-05
-1.64726046913286e-05
-1.31025948173613e-05
-1.54191827980222e-05
-1.44590465440275e-05
3.48567106687534e-06
-1.18753602241105e-05
-1.24460803169584e-05
-1.35852387035291e-05
-1.840930722802e-05
-2.41016275608935e-05
-2.34979625281819e-05
-2.85495520078806e-05
-1.24639106614321e-05
-3.57274140789385e-06
-2.03781637628603e-05
-1.15862833006337e-05
-3.16180493035765e-05
-3.73046509308907e-05
-2.1074529212956e-05
1.36666631539868e-06
-2.57837184876898e-05
-2.60766487215665e-05
-1.38049933803202e-05
-9.61926844652685e-06
7.30838881140816e-07
-1.05027198157296e-05
-2.50079064039422e-05
-8.48597800464345e-06
-2.95570968924704e-05
-8.98878252526106e-07
-2.38716126499538e-05
-2.20325306417271e-05
-1.70582228679137e-05
-2.3743768422469e-05
-1.56532175045099e-05
-1.78849894584825e-05
-2.44183432492083e-05
-1.75175399914286e-05
-2.92056986513884e-05
-2.5568200776273e-05
-1.09441711418226e-05
-1.5356209710183e-05
-8.68094982907325e-06
-1.26489111614762e-05
2.34370146042655e-07
-1.71708353118835e-05
-1.98444189836281e-05
-1.12893203140093e-05
-1.89847784292908e-06
-6.67133351255353e-06
-4.22682836572943e-05
-9.4211088331029e-06
-1.5258693893769e-05
-1.91710437487388e-05
-2.06606063745416e-05
4.54411843399532e-06
-9.52103907455035e-06
-9.10858283274277e-06
-1.13543018915929e-05
-1.54276004108959e-05
-8.45827622912624e-06
-7.60364105813637e-06
-2.6979836179948e-05
-2.32327397554727e-05
-3.00735282804142e-05
-2.07647637879974e-05
-2.72639482806998e-05
-1.76645639031318e-05
-2.30279512166054e-05
-1.65844815046157e-05
-2.6409081478809e-05
-2.42975993412195e-05
-7.85113195262315e-06
-2.91893439064617e-05
-3.07779208575516e-05
1.50246309702389e-06
-1.48555313854971e-05
-2.50080042096988e-05
-2.50874905936751e-05
-2.74015496417104e-05
-7.47577197089691e-06
-2.02798386508254e-05
-2.37685648165519e-05
-2.19326280305333e-05
-4.9581909100887e-06
-2.30364917402459e-05
2.0332943123792e-06
5.37243179494513e-06
-1.93382497500761e-05
-1.79527927393268e-05
-3.57091169448281e-05
-3.77188453626113e-05
-2.10901373289603e-05
-1.73879976004155e-05
-1.28512631331778e-05
-3.01014859065539e-05
-2.77597349457763e-05
-1.71560070903977e-05
-3.24865349278407e-06
-2.99461716675258e-05
-3.62022281022345e-05
-6.12895168698706e-06
-1.15130116825728e-05
-2.08070584794868e-05
-1.29217062840184e-06
-1.29579978151553e-05
-1.7185200872751e-05
-2.28601310120823e-05
-2.61441467197852e-05
-1.25485009708912e-05
-1.28144797364013e-05
-5.1940520548466e-06
-1.35646513747211e-05
-2.41346442504054e-05
-2.40861090482703e-05
-3.25330216561847e-05
-1.90821797983791e-05
-3.3569674903144e-05
-5.38371133890261e-06
-2.29768003693917e-05
-2.18295902059752e-05
-2.53100870901234e-05
-1.23660681882085e-05
-1.13195613284203e-05
5.09837474520127e-06
-1.13032279880333e-05
-5.02437486854423e-06
-8.37039899171683e-07
-1.0442353067692e-05
-1.89878202672344e-05
-2.2442597883504e-05
-1.23630302725796e-05
-2.45337949921578e-05
-1.39139682246239e-05
-1.91232911930581e-05
-1.65783624451905e-05
-1.84801664475747e-05
-1.1017109743251e-05
-4.62180641032174e-05
-1.61938389092776e-05
-9.68176636577069e-06
-1.46860689109232e-05
-1.8006501940746e-05
-1.10875552946264e-05
-4.85613932471306e-06
-6.52438515395872e-06
-9.66779605787566e-06
-2.24449636508091e-05
-2.31912508799114e-05
-3.29892851230587e-05
-1.60404433842219e-05
-3.73291505421693e-05
-3.01776538496259e-05
-9.5090415769207e-06
-1.14468729589774e-05
-3.1425683744279e-05
-2.96959635933217e-05
6.15185069307358e-06
-8.26439528146141e-06
-2.39617699361882e-05
-3.21798345134476e-05
-5.77685872515461e-06
-6.51012667642858e-06
-2.05237129754507e-05
-2.08082110298799e-05
-8.07968470561514e-06
-1.55682931471383e-05
-2.24154793327879e-05
-3.4600267981193e-05
-2.63278562845661e-05
-1.4435797446139e-05
-2.78933128291124e-05
-1.94558243179342e-05
-1.46322055568444e-06
1.99211351941724e-06
-1.41700924831122e-05
-3.93212988977341e-05
-1.87902751496401e-05
-2.39570209179556e-06
-7.63042947001545e-06
-1.67780552838593e-05
-1.81547813040246e-05
-1.21004375418595e-05
-2.30757156434783e-05
-4.69153331271483e-05
-4.22635745456587e-05
-6.5904941870961e-06
-3.18106733323199e-05
-3.36100632072005e-05
-3.13303474227578e-05
-1.79864699897442e-05
-9.34914401063103e-06
-1.83044022268879e-05
-2.13304310920997e-05
-2.47505182595208e-05
1.09436520422237e-05
-2.37536813996889e-05
-1.03139325403915e-05
-2.10262962262414e-05
-1.31462624277355e-05
-9.48284662691238e-06
-1.92534541050992e-05
-1.36105749278069e-05
-1.24464267543771e-05
-2.21778206688559e-05
-9.94181979226499e-06
-1.066168004256e-05
-1.66152962993014e-05
-3.22534958393811e-05
-3.2056909980214e-05
-1.85367151127712e-05
6.04500915776615e-06
-1.73496495005632e-05
-1.72169599369111e-05
-4.36142157451887e-06
-5.19176771161474e-06
-2.44436876617528e-05
-1.56918702559074e-05
-2.79175856933011e-05
-1.91283155890789e-05
-5.51855846527449e-06
-2.00143927720357e-05
-3.06913950066997e-05
-1.83298442511549e-05
3.50328913920202e-06
-1.38343695304556e-05
-1.51553850071474e-05
-1.32809933761287e-05
-1.0523356878825e-05
7.8412697101596e-06
-1.08591494483887e-05
-1.21355867769168e-05
-1.14679551207956e-05
-2.05510573136027e-05
-8.92611780540275e-06
-2.65576295004377e-05
-2.93358305030026e-06
2.08052321015075e-06
-2.3144868996438e-05
-1.53057657196222e-05
-1.72973139053664e-05
-2.84999593633134e-05
-2.22463100703244e-05
5.38600549087517e-06
-2.38688894607685e-05
-2.1431329045211e-05
-7.6942166407306e-06
-2.19806198961616e-05
-4.27111073543451e-06
-4.98446665618535e-06
-2.33371712313299e-05
-9.7191064191259e-06
-2.0775372113315e-06
-1.83809021592286e-05
-3.40037515149993e-05
-1.65356257153404e-05
-1.8694157982615e-05
-1.44924035880756e-06
-1.67628852253641e-05
-1.62341416232736e-05
-1.63986256434892e-05
5.83039761304526e-06
-1.04584564499778e-05
-2.02776965820274e-05
-1.26741040709318e-05
-2.86525166031771e-05
-8.86848468520911e-06
-1.47677055080653e-05
1.88221396977407e-06
2.49740878468637e-07
-9.31604930626188e-06
-2.48253332250043e-05
-1.64781292229212e-05
-1.45802720099788e-05
-1.29103777154592e-05
-2.40419300620943e-05
-2.34422293489735e-05
-1.91719712676236e-05
-1.73230862234828e-05
-1.41442396964773e-05
-9.15611334534102e-06
-1.37104407537701e-05
-1.25620851720351e-05
-2.23826095069756e-05
-3.46776849552914e-05
-1.31339223542617e-05
-9.15809995667517e-07
-1.36497802269867e-05
-2.23679456944333e-05
-7.93074624648582e-06
-1.4418829479191e-05
-7.76499653037584e-06
-5.77331030645401e-06
-1.00232893323598e-05
-1.27689053308811e-05
-3.7888354812109e-05
-4.22444303816439e-05
-3.55526807671893e-05
-8.84707747853193e-06
-2.2420020242966e-05
-1.5797454804639e-05
-1.62357911065455e-06
1.44545945625115e-05
1.88794322965993e-06
1.99253952798433e-06
-4.66300788273405e-05
6.40039077067937e-06
2.75097775549046e-06
-2.37565452387632e-05
-3.71882501849372e-05
1.01311386564272e-05
-1.0540094558243e-05
6.845289431721e-06
-2.56678721373034e-05
-7.2818623142973e-06
-5.72181224315908e-06
-2.16453588872708e-05
-2.02017892094508e-05
-2.28983484699685e-05
-3.02289931226354e-05
-3.47039767744181e-05
-1.94494058794339e-05
-1.26687220741628e-05
-1.00795856903371e-05
1.60436154810385e-07
-1.76942687565671e-05
-2.21085272068055e-05
4.98141642598113e-06
-3.21802359809171e-05
-2.56940956005394e-05
-1.77477611649149e-05
-1.40520401012939e-05
-2.12401790535999e-05
-2.73574348871177e-05
-3.97734074126656e-05
-3.70957732847113e-05
-3.45615634487272e-05
-9.85259461583077e-06
-2.70109739580906e-05
-3.20019200927079e-05
-2.52485123898936e-05
-2.7260507915771e-05
-3.52649494182241e-05
-2.21151110921846e-05
3.20454437098732e-06
-1.52731928387144e-05
-4.59551302674179e-05
-3.40965758166985e-05
1.01404566556614e-06
-1.57272262218663e-05
-3.44518486079745e-05
-2.13949100236666e-05
-5.99660443949258e-06
-1.7688916704275e-05
-1.75285733352313e-05
-2.45694820172089e-05
-1.90551438420447e-05
-1.92528697641484e-05
-9.81910751710557e-06
-2.29098858470411e-05
-3.53573162087832e-05
-2.05435301168894e-06
-1.84727460846056e-05
-1.8384015305555e-05
-1.06619622537309e-05
-2.08748861967251e-05
-1.81766147766774e-05
-1.16952857261048e-05
-9.53144193558943e-06
-1.79973927796802e-05
-1.47178299166935e-05
-3.50398884085318e-05
-2.40121715015611e-05
-5.1520998568451e-06
-3.4580281404257e-06
-1.90327635872526e-05
-3.77560569591739e-05
-1.81552148373985e-05
1.18583102347888e-05
-1.33865868096444e-05
-4.49492237763535e-05
-7.82567517634182e-07
7.12413683577617e-06
-1.8713581258954e-05
-2.78578605998219e-05
-9.63828458822418e-06
-2.57375136255899e-05
-1.31404216010238e-05
-2.68924957002253e-05
-2.98834399544052e-05
-7.78701107156311e-06
-3.62879918660656e-06
-1.16454788344193e-05
-2.60889364772227e-05
-1.81263388599848e-05
-1.372727651884e-05
2.99057582916181e-06
-2.60147748071116e-05
-2.58979146461359e-05
-3.95229965200809e-05
-1.75591051973507e-05
-1.59340635509018e-05
-9.70219163452936e-06
-4.11320592941738e-05
-1.3807228814917e-05
-3.11019462136303e-05
-1.15211704326975e-05
-1.01645910449462e-05
-1.71336054559726e-05
-2.26229290887677e-05
-5.36745725746565e-06
-1.55524908030843e-05
5.12024444256299e-06
-3.47449688715518e-05
6.99454064556473e-06
1.1942214879551e-05
-1.6904224880687e-05
5.37389539252798e-07
-1.39017035413705e-05
-9.13394475999672e-06
4.44524331529861e-06
-1.35881705091524e-05
3.47079455801519e-07
-3.57974747595744e-05
-2.55085685013495e-06
-2.46247127474548e-05
-4.64409691853766e-05
-3.60903112011069e-05
-1.52026496474255e-05
-2.60048384708411e-05
-2.97462689578592e-05
-1.66356806642799e-05
1.51862077255762e-05
-6.27612507786854e-06
-3.01916126087748e-05
-3.9022828484822e-05
-1.08059828775736e-05
-1.84574363170834e-05
-2.56085704991369e-05
-1.07214199139005e-05
-7.47499010783779e-06
-1.61257941524511e-05
-1.18651628055039e-05
-1.98975517772355e-05
-3.67413573875947e-05
-2.2620013790384e-05
-2.0127031602606e-05
-2.22445860825207e-05
-2.79253828363807e-05
-1.12184513523217e-05
-1.9612823055122e-05
-3.28266843618339e-05
-1.2155839935396e-05
7.06718561128162e-06
-1.6596988830426e-05
-2.19788746951011e-05
-4.13652019864483e-06
3.59695508075385e-06
-4.52274048487519e-06
-1.45624627791496e-05
-1.09560568198586e-05
-8.34519946549304e-06
-1.60884706460443e-05
-3.33435921020575e-05
-7.24189200852455e-06
-1.21686089158499e-05
-1.6959584705594e-06
-1.65403922849002e-05
-7.83800290432456e-06
-1.02643916848157e-05
-2.75222535996506e-05
-1.61334116055714e-05
-2.12989625617703e-05
-1.55058261775393e-05
8.39956515774276e-06
6.75205788321723e-06
-3.50905297974461e-05
-1.65017619940667e-05
-5.64582364642041e-06
-6.78182515538198e-06
-1.92082387956683e-05
-4.04913065896822e-05
3.12753490965645e-06
4.46916075842686e-06
-2.39329981050226e-05
-3.18769795101205e-05
-6.39537010646075e-06
-1.87309234399336e-05
-1.78644181354456e-05
-3.92014533649368e-05
-1.63072608791857e-05
3.94012451508794e-07
-4.14152625496547e-05
-3.39831495324811e-05
-1.61295623403779e-05
-9.77587830885942e-06
-2.23040847220026e-05
-2.53557558511265e-05
-2.032843205163e-05
-1.23261405881798e-06
-8.44245996418185e-06
-2.27264969781098e-05
2.8563707570646e-06
8.56633090961102e-06
-1.4710140384102e-05
-3.73694738961965e-05
-3.41310232636259e-05
-1.74150275575476e-05
-2.88796700332926e-05
-4.10739830356986e-05
-1.62189599412172e-05
-3.69396727659052e-05
-4.58793656690412e-06
-1.55073227600907e-05
-2.73697081288914e-05
4.82046483221552e-06
-2.06284471311869e-05
4.63503482107948e-06
-2.2171729236393e-05
-7.31073119626554e-06
1.70883023390334e-07
-7.85810013304352e-07
-3.35439906834896e-05
-2.22439170943131e-05
-9.91855800653703e-06
-1.33656632887567e-05
-1.79647071833102e-05
-3.00532725585617e-05
-1.01518717736885e-05
-1.00558192105718e-05
-2.51900474771333e-05
-2.29208161067609e-05
-2.12914854859059e-05
-2.79656774982694e-06
-5.33915327967858e-06
-3.04563967624608e-05
-1.55625265166533e-05
-5.7061054442879e-06
-4.45854697349375e-07
-2.94406178779533e-05
-1.6688348936348e-05
-1.57908154580407e-06
-1.44756101439328e-05
-2.10519183889154e-05
-3.35002598695693e-05
2.36246190370602e-05
1.57795048506573e-05
-1.03543337548122e-05
-3.80531406115039e-05
-4.2743050465348e-06
-1.2899905175752e-05
-1.91185617098788e-05
-3.67737525823474e-05
-1.02520661537653e-05
-1.62139476347552e-05
-2.29029639107249e-05
-2.4509245734009e-05
-2.03386764746067e-05
-6.92630001037471e-06
-1.50313812229539e-05
-2.78614251351485e-05
-3.15870444056461e-06
-1.1624990655589e-06
1.00899998348845e-06
-1.49753329847666e-05
-7.21555085095077e-06
-1.79672573775548e-05
-2.40000487903136e-05
-2.39087403039315e-05
-3.0446199182969e-05
-9.87991026738649e-06
-1.98256069981913e-05
-4.05177590974224e-05
-1.22980455926053e-05
-3.39388911624395e-05
-3.76974844102319e-05
-2.08031589889621e-05
-3.57992146811652e-05
-2.03288867070707e-05
4.33833461491851e-06
1.79577548162187e-05
-1.92101498834367e-05
2.23182314345513e-06
9.55615897484071e-07
-9.83446105894066e-06
-2.02377536045884e-05
-3.04731192846132e-05
-6.71207705490654e-06
-1.41694165799202e-05
-2.25736855739854e-05
-2.5608856497533e-05
-3.27315718519534e-05
-1.87440859827541e-05
-3.03100025687431e-05
-2.60573948853789e-05
-1.74675185391277e-05
9.93987481024561e-07
-1.96376258650805e-05
-1.05345542619851e-05
-1.36017133589021e-05
1.01808136091879e-06
-3.80901973404528e-05
-2.92398418389159e-05
6.40439066399308e-06
-2.20922239141655e-05
-1.67409152670443e-06
-2.97643383809201e-05
-1.67936524503712e-05
-1.36563896657975e-05
-4.91626840395513e-06
-1.60129150958186e-05
-1.84792256190963e-05
-1.15740377532566e-05
2.78212003637326e-06
-3.15531406086881e-05
-2.43741034314215e-05
-2.27402576540816e-05
-4.55548791122994e-06
-5.92095516899486e-06
-7.9986118980408e-06
-1.04600863394372e-05
-1.18719624629571e-05
-1.43626084187544e-05
-2.93581328270686e-05
-1.31794754804042e-05
-1.1882462315629e-05
-1.93206086335241e-05
-4.12927996753626e-05
-1.79497588032082e-05
-9.4888014529919e-06
-1.2799949071413e-05
-2.38379715216126e-05
-2.82334939704778e-05
-2.49486755533014e-05
-2.35406110900419e-05
-3.757696370582e-05
-3.29621120031556e-05
5.76042521760967e-06
-1.9506371132661e-05
-5.96513554946761e-06
-3.32943390037696e-05
-1.60606702511713e-05
-7.31975894345084e-06
-3.45925362538748e-06
-1.76766414615595e-05
-2.49630188433436e-05
-9.51716730831743e-06
-2.58798181088084e-05
-1.56126223103997e-05
-2.71005575682892e-05
-2.78754751008583e-05
-9.54615886304375e-06
-2.40018651093565e-05
-1.9322439255547e-05
-2.65695025902724e-05
-2.85198282648787e-05
-1.5658211208384e-05
1.89617297618042e-06
-2.43932379575059e-05
-8.83096239030492e-06
-2.62022316791599e-05
-2.49246619550646e-05
-1.4371445434832e-05
5.43527805793512e-06
5.37933598169242e-06
-1.61516310225755e-05
-9.88443746891931e-06
-8.70383432725805e-06
-9.36944430483601e-06
-1.36547474243914e-05
-1.46380722952571e-05
4.56861269903378e-06
-1.862057085871e-06
-1.7387761944094e-05
-2.27971126727486e-05
-1.02117195277961e-05
-2.64974955990263e-05
-1.95696025273005e-05
-1.32267838510035e-05
-4.06268728195093e-05
-6.70783878645619e-06
-2.24536132707873e-05
-1.88658579466295e-05
-1.85408700923357e-05
-1.32257673778663e-05
-4.15357712164912e-06
-1.2890816053392e-05
-2.72005375855301e-05
-1.94696429742203e-05
-1.81157710566096e-05
-2.55341208086548e-06
-3.92628480561636e-06
-1.84173430851356e-05
-1.86288493319793e-05
-2.48080572769901e-05
-1.97020473379881e-05
-2.1961753839593e-05
-6.3520837252654e-06
-6.24186646364667e-06
-8.46395332063137e-06
-1.65700449468611e-05
-3.80054314303262e-06
-2.7105768764966e-05
-7.16528569169614e-06
-3.27258946634729e-06
-6.37131204245224e-06
-1.4122743378712e-05
-2.57400104491259e-05
-3.86172486096548e-07
9.28274188129046e-07
-8.9667200005658e-06
-7.66012977238256e-06
-1.04834491234428e-05
-1.80895459052663e-05
-9.86505464649329e-06
-5.85087356893132e-06
-2.09923043473793e-05
-2.44191579298425e-05
-1.88803109742831e-05
-3.19838554213012e-05
-2.17664858000097e-06
-1.620417359414e-05
-1.18919120709642e-05
-2.05356993926281e-05
-8.5362466695941e-06
-1.07799827737775e-06
3.79272495647736e-07
-3.79040658898624e-05
-3.22002166912858e-05
-1.85385971357258e-06
-2.7991351072555e-06
-7.37744606092601e-06
-4.47331286694175e-05
-2.65829048154619e-05
-2.39307807483319e-06
-1.99135868230386e-05
-6.61650685136898e-06
-3.76037621286263e-05
-1.32387149976281e-05
-3.31204550825366e-05
-1.41782544267785e-05
-1.43081464760247e-05
-9.13501773760151e-06
-1.80616083578157e-05
-1.57866814402173e-05
-2.24866203098822e-05
-8.31255301982088e-06
-1.76392660748394e-05
2.5486234435431e-06
-2.65302926853381e-05
-1.39961633180969e-05
-1.11525782044399e-05
-8.48388765323022e-06
-2.28541597038384e-05
-3.7702049946849e-05
-1.35133445686387e-05
3.9329841524998e-06
-2.01394798264177e-05
-3.67901497452786e-05
-1.40042249224502e-05
-1.51103636002944e-05
-1.08056184481026e-05
-6.02878574230884e-06
-3.41579746617322e-05
-2.07571179445671e-05
-2.04120038214679e-05
-9.36159806579587e-06
8.05857989337519e-07
-2.42246542566376e-05
-2.11893485220499e-05
-1.7541614541918e-05
3.06689604937489e-06
-2.09102898647001e-06
-7.74804927857186e-06
-2.25157601369631e-05
-2.84901317218877e-05
-1.08737705451142e-05
-1.4006352085691e-05
-2.25340031440882e-05
-4.08798414102421e-05
-1.02514858695487e-05
-1.57124022998895e-05
-1.01890828578966e-05
-1.77932223783598e-05
-5.28482142124735e-06
-1.13112857210564e-05
-6.51681187035974e-06
-3.51657612257834e-05
-6.10763860669679e-06
-1.61158436462524e-06
-1.37859493939649e-05
-1.0435571949684e-05
-2.20671947372098e-05
-1.43066327777383e-05
-1.44775404033693e-05
-1.66082166103689e-05
-2.28490224043713e-06
-1.27175104132794e-05
-1.65372335781897e-05
-1.32853032747387e-05
-2.20278024020842e-05
-1.08977580431066e-05
-1.13305723689634e-05
-3.13310991650076e-05
-7.59833837359494e-06
-9.79764296508134e-07
-1.46990102010828e-05
-1.78225721548707e-05
-2.79919551912989e-05
2.88100848949291e-07
-1.90550059246134e-05
-2.18811164466738e-05
-3.30550467606676e-05
-4.22603531720219e-06
-3.90984262475981e-06
-1.96374397518792e-05
-1.2348087872121e-05
-1.03368509359295e-05
-1.13906175955037e-05
-1.91822983799469e-05
-2.25251803256827e-05
-1.7436005479799e-05
-1.41122644026834e-05
-2.56412498265353e-06
-2.36691764451822e-05
-1.73884789672953e-05
-3.44238613531077e-05
-2.05232959777442e-05
-2.00198225577933e-05
-1.62779338052978e-05
-1.81323424348698e-05
2.96407562334339e-06
-1.74121723038933e-05
-2.06174839299497e-05
-1.38894965087828e-05
-3.06711932106244e-05
-6.91085503769446e-06
-2.19041594728282e-05
6.26505327955866e-06
-1.83762926479448e-05
-6.5817333986861e-06
-1.72509271626194e-05
-3.03864550903452e-05
-3.83364279011743e-06
-2.16694097280759e-05
-1.24023030667616e-05
-3.35192271434601e-05
-2.1876075755092e-05
-6.88478447637841e-06
-2.66689032654627e-05
-1.36109717586148e-05
-3.87367797055632e-05
-1.14532861058313e-05
-8.89520570728437e-06
-1.51287027821196e-05
-1.50065309429513e-05
-2.93428278894831e-05
-1.29329383899496e-05
-1.39100401271477e-05
-2.47778565067963e-05
-4.58742029638299e-05
-2.50380377383763e-05
-2.56706547450999e-05
-9.45698793560829e-06
-1.46773026710827e-05
8.49626834790388e-06
-1.26793231164061e-07
-1.28683252732129e-05
-2.30245754598428e-05
6.54586862186618e-06
-1.18749050784948e-05
-9.74567199168691e-06
-1.67806159272725e-05
-1.39522066267095e-05
-1.13108298307068e-05
-2.21438152470847e-05
-1.13757124646928e-05
-1.78735950015283e-05
-2.51205057138639e-05
-2.70976882535102e-05
-3.52439395584435e-05
-2.21653303692121e-05
-3.11797890515599e-05
-1.80887593402825e-05
-1.75317064163243e-05
-1.64400083521666e-05
-6.08469552614927e-06
-2.96638035977777e-06
-2.538313552886e-05
-1.81408869518424e-05
-7.08921706821922e-06
-1.11294165126289e-05
-1.95914404749019e-05
-2.02885302167996e-05
-8.80427570594827e-06
-1.41980605748793e-05
-4.66055909777323e-06
-6.11432373172894e-07
-1.07697425367265e-05
-1.1319553026718e-05
-2.5695785463511e-05
-2.59946885193845e-05
-6.94666931095788e-06
-2.85277254950656e-05
-2.30673915415387e-05
-1.81781108148444e-05
-2.88435096724411e-05
-2.43594834779995e-05
-3.58355912365144e-05
-2.71919416498488e-05
-1.56709238740419e-05
-2.82956592251532e-05
-8.49605818490713e-06
-1.27572279024735e-05
-1.82787004544728e-05
-1.17901334241578e-05
-1.59172853418645e-05
-1.37371149977856e-05
-1.52847350237674e-05
-1.00021544923105e-05
-6.69292396183632e-06
-1.25321450435699e-05
-2.2813061369165e-05
-1.24469797659146e-05
-2.51021690926966e-05
4.57246269420427e-06
7.76979127791463e-07
-1.74285512865572e-05
-2.69471533995023e-06
-6.80764093898167e-06
-9.31455771088071e-06
-2.7008758997846e-05
-1.71405702105692e-05
-1.04734518276735e-05
-1.9696511012821e-05
-1.38787380970812e-05
-1.17762868728777e-05
-5.46539861090093e-06
-1.40578938430028e-05
-2.56034425483704e-05
-1.09822067256931e-05
3.80155804610237e-06
-2.62381482312789e-05
-1.35912254659919e-05
-6.92547712474043e-06
3.52021307301024e-06
1.66754769210792e-06
-2.03656244646609e-05
-1.71958974121531e-05
6.20034018076419e-06
-1.65335123653303e-05
-1.69310261761932e-05
-1.39386693534803e-05
-3.05477599470672e-05
-8.92989660772772e-06
-1.89628939069574e-05
-2.03268094082645e-05
3.63818505978717e-06
-2.37359871491764e-05
-1.12098722276466e-05
-9.9642268112759e-06
-1.17013134729238e-05
-2.74385352357475e-05
-3.43556747918108e-05
-2.4982241597795e-06
-9.38832448663966e-06
-1.84262184332676e-05
-1.48452503929375e-05
-1.91402909584015e-05
-1.13561038262471e-05
-4.16874742212061e-05
-1.01848842224527e-05
-1.64358076617166e-05
-5.82168169829169e-06
-2.2458230985327e-05
-1.35754291390732e-05
-3.11398855493347e-05
-2.92238382114217e-05
-3.12022403160249e-05
-2.35116864528291e-05
-1.60324058225892e-05
1.2123559118425e-05
-1.05560146769379e-05
-1.17761855289468e-05
-8.3347041061515e-06
-7.6980587243088e-06
-2.53493268453385e-06
-7.7621088138852e-06
-8.92456541881214e-06
-2.53933219936172e-06
-1.50971280983465e-05
-9.29028174365041e-06
-3.95393861803722e-05
-1.45128207215988e-05
-1.22564205063784e-05
-1.46908929172216e-05
-2.05509244256307e-05
-1.2391877394894e-05
-1.87027879232874e-05
1.76478723673191e-06
5.89034174845551e-07
-3.68014116353798e-05
-2.29983697400542e-05
-1.08848281672657e-05
-1.84131676749148e-05
-3.01976369913116e-05
-1.20570150270643e-05
4.10234964498056e-06
9.11422988617845e-06
-3.31294493902659e-05
-1.62458739128892e-05
-1.06717433331726e-05
1.37730709754986e-06
-3.64724452218022e-05
-9.65518503365436e-06
5.91862312335692e-06
-1.42898066864145e-05
-2.88900573217143e-05
-3.08644239190996e-05
-5.18458028666796e-06
-8.89403168176186e-06
-2.99617619452832e-05
-2.39549401997436e-06
-5.45055867786206e-06
-1.77220774088639e-05
-1.9266135763179e-05
-3.82313239152405e-06
-4.90097701421069e-06
-3.51823898641904e-06
-1.68481611011229e-05
-8.82614883261045e-06
-1.7392887191118e-05
-1.0171063656268e-05
-9.59000615889519e-06
-3.83887514266203e-05
-1.58525865816392e-05
-7.97052085430145e-06
-5.53301155969938e-06
-2.04380880293366e-05
-9.72624832076482e-06
-2.26564010470019e-05
-2.62882268160268e-05
-2.85027351034241e-05
-1.8967989473552e-05
-8.78441060699176e-06
-2.86946305562826e-06
-7.84110683977343e-06
-2.9722471021527e-06
-2.73248673266382e-05
-1.49560398831144e-05
-2.61503034831195e-05
-9.8814412600425e-06
-2.05200907052093e-05
-2.32646978113491e-06
-7.45872047264757e-06
-1.86458926204015e-05
-3.02827262741694e-05
-1.5182897273795e-05
-1.30782075570165e-05
-2.51932177606222e-05
-1.26039599951252e-05
-2.53162255069696e-05
-1.10433910815854e-05
-7.83838028744063e-06
-6.15456144513958e-06
-1.80576422030326e-06
-2.64157237475403e-05
-3.19083929730469e-05
-2.93728009382848e-05
-1.6635144427555e-05
-2.58739335988468e-05
-1.52816868230634e-05
-2.08817864766429e-05
-9.92529984203933e-06
-3.33450619071635e-05
-1.33723549569237e-05
-3.90906597752989e-06
-1.14291755106927e-05
-3.87891716363277e-05
-8.86698494502475e-06
-1.4519256697665e-05
-2.18311026975251e-05
1.71525552630241e-05
-1.03960308380946e-05
-3.13995725273118e-05
-6.23725312497958e-06
-2.36037053576869e-05
-7.10274153216464e-06
-3.3794506498709e-05
-1.30060238704752e-05
-1.51452562121974e-05
-2.20131955390664e-05
-1.75663942400525e-05
1.02175950630653e-05
7.75649954238875e-06
-1.79160411031174e-05
-2.54840464736793e-06
-6.01787357800896e-06
-1.61574312468469e-05
-3.37374036728389e-06
-1.89198778693842e-05
-9.12903824261785e-07
-2.52538688867053e-05
-1.62983433552388e-05
1.19490117993851e-06
-1.17521897454142e-05
-2.12581875586035e-05
1.19951886019172e-06
-2.07548716042244e-05
-1.9665057311296e-05
-4.36063774067579e-06
-3.71661385359868e-05
-1.25366345711007e-06
-4.32386927394928e-06
-2.91230021731383e-06
-1.66294118214929e-05
-4.1039161884506e-05
-1.36992465655012e-05
-4.93989506602665e-06
-1.12673668597428e-05
-4.48757146825732e-05
-7.10880535883461e-06
-9.97802513290126e-06
-2.56617452097372e-05
-1.18756719116058e-05
-2.32724057800593e-05
-2.06573251739054e-05
-1.55659035582173e-05
-6.76790888923513e-06
-3.71801244609909e-05
-1.2673312455219e-05
-7.70151205366183e-06
-2.30898280627726e-05
-1.18241901703914e-05
-3.32223276628252e-05
-2.15228378069077e-05
-7.53669598835655e-06
-1.09386087609361e-05
-9.95163024823493e-06
-2.2767906617983e-05
-2.45672285945049e-05
-2.21778857115877e-05
-1.7453502464088e-05
-4.10923449638181e-06
-2.04862385501537e-05
-2.24398257222333e-05
-1.2052703255301e-05
-1.06977264625598e-05
-3.29010825959682e-05
-1.89855200430723e-05
-2.44599564442672e-05
-3.02640721637263e-05
-4.15760422790113e-06
-4.21843454474361e-05
-3.59565854136944e-05
-2.04167102204755e-05
-1.32837049793336e-05
-1.63519131160238e-05
-2.07984639847736e-05
-1.98956426461541e-05
-1.31001132607483e-05
-3.27731876598095e-05
-1.99155871811282e-05
-1.0778680770734e-05
-1.93529585386058e-05
-2.98129161245015e-06
-1.24184003087428e-05
-1.62311129731893e-05
-4.55748121365446e-06
-2.93470288553538e-05
-2.00758545148516e-05
1.45133472578434e-05
-8.89037235117036e-07
-2.24279127220513e-05
-4.04036402804842e-06
-1.98410363295146e-06
-1.05470213440566e-05
-4.38252587317131e-05
-1.7750781500435e-05
-8.82375128200182e-06
-1.10574747117943e-05
-3.07652066059456e-05
-4.03168511694261e-05
-7.50056774243394e-06
-6.30070719560442e-06
-1.90031011076963e-05
-6.59083301899418e-06
-2.2602391580973e-05
-1.73843671969637e-05
-1.4495741922676e-05
-3.62065061352665e-06
5.17673525991109e-06
-1.56829819913726e-06
-1.68081785175487e-06
-4.27063984584447e-06
-3.66698147014527e-05
-2.55842816714746e-05
-6.71512860476093e-06
-3.67677755296579e-05
-3.37499360413065e-05
-1.83421412422388e-05
-2.07080331253899e-05
-1.76728658309871e-05
-1.4101994509912e-05
-1.09199316225556e-05
-9.06769756922231e-06
-2.11508745322704e-05
-2.07802782374731e-05
-1.58550914155665e-05
-1.35194436123084e-05
-1.68873247562939e-05
-1.05920856853233e-05
8.37770332812054e-07
-2.29088240945298e-05
-2.24781668483315e-05
-1.24135316543173e-05
-2.65470683990942e-05
-7.64877350486748e-06
-2.71523924330425e-05
-1.24972610543836e-05
-1.75126604625028e-05
-2.83092291051019e-05
-9.74122050379147e-06
-2.17825577564916e-05
-1.36664842228703e-05
-8.29698623955168e-06
-2.14285297208214e-05
-1.37765918907768e-05
-3.25868186579331e-05
-3.72097099267055e-06
-1.45488483467402e-05
-2.83031225190972e-05
-1.23026232393228e-05
-1.2190098374713e-05
-1.66657520169603e-05
-1.08782667739465e-05
-1.30288870652677e-05
-1.07061680728895e-05
4.73368991954765e-06
-1.40221915126755e-05
-1.96547133454901e-05
-1.88121074354402e-05
-1.32079252808995e-05
-2.6255321491017e-05
-1.12929656090698e-05
-2.55683827165213e-05
-7.66492448949237e-06
-1.79114491247341e-05
-3.50757923033288e-05
-2.96431552041684e-05
-1.33905947584222e-05
-2.43395751274043e-05
-2.57607818592319e-05
-1.23028527329291e-05
-8.16025686109984e-06
-1.34039232499445e-05
-1.05717685604581e-05
-1.62981026045151e-05
-1.51748486352505e-05
-1.64059236609019e-05
-3.56769320872527e-05
-1.08847709755523e-05
-2.93077125959123e-05
-1.84409886015153e-05
-1.99801521607898e-05
-8.86102502113837e-06
-1.11972126910947e-05
-1.45118942615278e-05
-2.90381422219613e-05
-2.49019675355743e-05
2.35991449623042e-06
4.68661117718856e-06
-1.76417475888372e-05
-1.70397227943996e-05
-1.55984741802161e-05
2.93683079094455e-06
-2.09891083302529e-05
-1.01340316972331e-05
-1.07764745304801e-05
-1.63238191720013e-05
-7.65140995566928e-06
-1.41265773541251e-06
-2.42298679879832e-05
-1.46255500337062e-05
-1.17523427194087e-05
-4.02753269602272e-05
-2.22151114537076e-05
-2.24277076151019e-05
-1.81401322621451e-05
-6.35940554659115e-06
-1.4440240429733e-05
-1.8785344536145e-05
-1.56205402732185e-05
-1.79110407070684e-05
-1.32638887071648e-05
-2.88129663215476e-05
-9.40688949595454e-06
-8.37571918738137e-06
-1.89763909546905e-05
-1.63950338883818e-05
-8.60858225921282e-06
-1.6519786961398e-05
-2.5556984717907e-05
-9.27725440742035e-06
-2.95642474148811e-05
-9.65218160387938e-06
-1.89473238395491e-05
-3.25777190640631e-05
-2.56166553212465e-05
-1.47018979817981e-05
-8.27585072061059e-06
-3.13751845978101e-05
-1.7688657407862e-05
-2.8290366925115e-06
-2.86197049454225e-05
-1.7106580844873e-05
-5.00931120335786e-06
3.08108747826432e-06
-9.98673315148835e-06
-5.93560756542018e-06
-7.76119653244596e-06
-2.98758172564677e-05
-1.31065229531299e-05
-1.27241872070124e-05
-2.3032942159115e-05
-1.63643827358282e-05
-5.99326212868414e-06
-2.76684018786628e-05
-6.5929520351953e-06
-1.50463665577701e-05
1.60074486192285e-05
-5.09950019624578e-06
-2.01993934869051e-05
-3.32533798529927e-05
-6.13853981104359e-06
-1.21043434573582e-05
-1.39242309476751e-05
-2.28854276573336e-05
-1.6651996883586e-05
-2.76454040896175e-05
-1.75493896968198e-05
-3.3459474216654e-05
-3.82903380078212e-05
-9.47955744755008e-06
-1.09735217551608e-05
-2.03930557242229e-06
-2.95373533402821e-05
-1.17999949181563e-05
-1.93884290131119e-05
-1.03313260639244e-05
-1.25812037866412e-05
-3.35068948292584e-06
-2.07513161401869e-06
-1.51555297695259e-05
-1.01489926192271e-05
-6.85199945451018e-06
-1.23596040271261e-05
-1.42924378184787e-05
-2.3654177627368e-05
-7.04259683457073e-06
-8.77028613762629e-06
-5.05221433845015e-06
-1.52183494774742e-06
-2.63579418762897e-05
-2.02856463366483e-05
-1.65890649333431e-05
-1.31449302015075e-05
-2.45358358229155e-05
-1.15992313371621e-05
-2.02109080675105e-05
-3.58574858398383e-05
-1.47005250608476e-05
-6.43192192584044e-06
-4.0576743168863e-05
-2.72260572341843e-05
-2.17960211682633e-06
-2.93680644241621e-06
-2.45268731162009e-05
-3.05464488551815e-05
-3.04045969204789e-05
-2.6530464817979e-06
-2.53527947394738e-06
-2.52364592642197e-05
-3.36458947564404e-05
-1.14180453763815e-05
-1.76874271929962e-05
-1.42179047039128e-05
-3.21403250284865e-06
-9.31103085361826e-06
-6.68051961429896e-06
-2.70502861226199e-05
-2.32781706428225e-05
-2.2448966416382e-05
-9.05149326177406e-06
-4.39610972905728e-06
-1.82306784650824e-05
-2.47187337901568e-06
-1.06194108428328e-06
-1.41475005157015e-05
-2.05016734709123e-05
-1.31731972808398e-05
-6.20346781455066e-06
-1.01917259915398e-05
-4.79500836939149e-05
-3.75320377960716e-05
-5.60365336519171e-06
-6.5915014510127e-06
-2.75266973121933e-05
-1.75293983417143e-05
-2.22568899549231e-05
-1.34697519838913e-05
-2.64520832189735e-05
-2.35053619438163e-05
-3.37011469829628e-06
-1.00077296085086e-05
-3.1273738237375e-05
-9.63038393200111e-06
-1.07081245114851e-05
3.1090572779805e-07
-1.35634141832323e-06
-3.39931513470852e-05
1.04420465722284e-05
-7.02928071718741e-06
-2.85989176963815e-05
-3.1668297214684e-05
-1.78125904281053e-05
-2.41227077733639e-06
-1.4163432088712e-05
-2.63763747821351e-05
-2.02164251150971e-05
-2.61928957356189e-05
-3.59749939208106e-05
-2.3410701062666e-05
-2.57767494396297e-05
-3.46970959402724e-05
6.13049289576723e-06
-1.69459781875217e-05
-2.06792925178505e-05
9.51015457203653e-06
-2.45433331826671e-05
-1.53017838044935e-05
-1.74555481091383e-05
-2.44738498530615e-05
1.42723822127056e-05
-7.72254475852155e-06
-3.72797001867012e-05
1.70991208666534e-07
-1.55411169998024e-05
-2.19896101538357e-05
-6.76219812987236e-06
-4.73121202614438e-05
8.09693037289476e-06
-2.49661732714182e-05
-4.21174883936995e-05
-2.32223193519189e-05
-6.08408168254503e-07
-1.67507619961195e-05
-2.14011240105535e-05
-3.10546151826388e-05
-1.78073620188611e-05
-1.1853118171027e-05
-1.5388410326652e-05
-1.06434723955002e-05
2.91945797736669e-06
5.78321125054787e-06
2.94657444303297e-06
-1.86327033730891e-05
-1.00202632512948e-05
-1.27788922444118e-06
-2.99844602443431e-06
-3.03704683378244e-05
-2.98325374789381e-05
-4.9377846059112e-06
-1.0112029139872e-05
-3.5410553941096e-05
-2.46291801083936e-05
-1.67968015298968e-05
-7.25135762383025e-06
-2.74871707176666e-05
-3.3008811747404e-05
-1.34007369134453e-05
-1.17538230819e-05
-2.63055114826571e-05
-4.23999172675345e-05
-3.00124307170601e-05
-2.15760018176718e-05
-2.18094029280002e-05
-1.68221180633092e-05
-2.9277750168694e-05
1.31355727128355e-05
-9.3152323493835e-06
-2.12840547098659e-05
-2.81697028832528e-05
-3.02088551392061e-06
-5.22547699199405e-08
-1.8911437002974e-05
-1.64139570174637e-05
-2.91659387973074e-06
-8.08485743414934e-06
-1.27884734043377e-05
-8.5118305033094e-06
-1.21839395536485e-05
1.91214496545234e-06
-1.75409690444027e-05
-9.75815659732028e-06
-1.96538139896169e-05
-1.08528047422487e-05
-2.58797222247939e-06
-9.29920020958046e-06
-1.62738810858739e-05
-1.39250120117894e-05
-1.08918293017031e-05
-1.90234525967025e-05
-2.96630603950218e-05
-4.53108093911671e-06
-6.66114272006717e-06
-3.85134707785994e-06
-2.01021922456539e-05
-1.23915593159074e-05
-3.29046293917175e-05
-1.6835651003449e-05
-1.7231272329517e-05
-1.30569774901331e-05
-3.01361549165109e-05
-1.73454796763692e-05
-2.8438008112827e-05
-1.75092885279513e-05
-1.63728299504055e-05
-9.03854585468816e-06
-2.62654713050143e-05
-8.19288096367903e-06
-9.02653354552998e-06
-1.48419717797971e-05
-4.84655912749262e-06
-6.24029093448852e-06
-4.21934130651832e-06
-9.41468173853112e-06
2.14521011895239e-06
-1.4500579717878e-05
-9.69465312677806e-06
-1.69463050873445e-05
-2.16829740377798e-06
-1.20501757058151e-05
-7.19724076436896e-06
-1.86825053633139e-05
-1.75510390642617e-05
-1.65844024416958e-05
-3.06008244433453e-05
-3.78294895725128e-05
-2.32711473608553e-05
-2.45648565174618e-05
-2.39075266740651e-06
-9.89842274603188e-06
-1.13226212435451e-05
-2.82587062225651e-05
-3.23916859370851e-05
-6.56253672866818e-06
6.11355634618571e-06
-1.38794934381447e-05
-5.43731422849871e-06
-1.25770219355622e-05
6.11612223330026e-06
-1.85703014139813e-05
-1.71639561119609e-05
-6.10079771933129e-06
-2.28980118234275e-05
-1.54519905944825e-05
-3.76040843238791e-06
-2.40691959994551e-05
-7.84586076581652e-06
-1.16940831172328e-05
-2.53451655551138e-05
-2.61531256746989e-06
3.02892217741278e-06
-2.61106574577406e-05
-2.88608551839623e-05
-1.75775277914782e-05
-1.16904251857873e-05
-1.13578652849511e-05
-2.78455023403818e-05
-2.07638399015678e-05
-1.800730255918e-05
-1.26914460192884e-05
-8.60969042361136e-06
7.99350897436769e-06
-1.98616282851554e-05
-2.25854938145719e-06
-4.99052168878747e-06
-1.16730215523421e-05
-3.54469101740295e-05
-1.91285880639067e-05
-1.36657257199862e-05
-9.63858645536828e-06
-1.94866977051618e-05
-2.56548246301004e-05
-1.50296883482016e-05
-2.36679582928192e-05
-1.77539590548445e-05
-1.55844200783443e-05
1.54919076893203e-07
-1.03035966953232e-05
-9.98207203625888e-06
-6.56377383876673e-06
-2.3751396147446e-06
-1.4461413229418e-06
-7.06352548623663e-06
-6.99143130034605e-06
-1.1028516668956e-05
-1.98373465334426e-05
-2.52818461576693e-05
-1.52923385102124e-05
-1.10444953855258e-06
-8.28352755003733e-06
-3.09436730350928e-05
-3.21188352568815e-05
-1.79308448031132e-05
-1.32037955049276e-05
-2.21614076092056e-05
-3.33476616476286e-05
-3.55715967250566e-05
-1.94147187176301e-05
-2.13294934479955e-05
-2.49739838075166e-05
-1.51331916645484e-05
-1.13652824695643e-05
-1.2312554171991e-05
-2.27998673223292e-05
-1.23912443565516e-05
-1.76840268766951e-05
8.61745781916034e-07
-2.29203833528743e-05
-1.27081444451585e-05
-1.74391258648605e-05
-2.32223847795775e-05
4.34070649688859e-07
-2.8093461735389e-05
-1.23650778466554e-05
-1.70992524329525e-05
-1.7819958129162e-06
-3.17011916974957e-05
-1.144690966504e-05
-1.19078560913456e-05
-1.56777620357609e-05
-1.27436360266727e-05
-3.85958749534406e-05
-6.67059806911128e-06
4.88637200644568e-06
-2.25147397806211e-05
-3.19565820705212e-05
-1.28373012896688e-05
1.60038168795244e-05
2.77816524194183e-06
-2.46217493158961e-05
-2.15234130150197e-05
-5.32838483777685e-06
-2.61677295699409e-05
-1.45002386898813e-05
-1.81286126669583e-05
-2.41393922427895e-05
-2.58272822294339e-05
-1.84214737114904e-05
-2.41272115281739e-05
-2.87490171699016e-05
-1.00679939383823e-05
-4.20251621601811e-06
-2.59506478375212e-05
-1.32425336519057e-05
3.94532613195753e-06
6.19477556717993e-07
-2.45212569641896e-05
-6.65679907336875e-06
5.34340912507911e-07
-1.94834792136783e-05
-1.64781951568239e-05
-2.17501225693614e-05
-2.29278091016539e-05
-2.33207645165776e-05
-3.98510753707703e-05
-3.58214012335826e-05
-2.36737331320888e-05
-2.21307574607905e-05
-2.89987152031263e-05
-2.27109720262089e-05
-8.50049078298182e-06
4.86416684916185e-06
-6.72491906469291e-06
-2.70961091290411e-05
-3.33873443310293e-05
-2.42963256310367e-06
-1.80272004410252e-05
-2.41201895745572e-05
-8.83689271557338e-06
-1.72832559518116e-05
-1.83650791067254e-07
-2.69021338390041e-05
-1.88101088391753e-05
-8.6651444373415e-06
-8.5876873815362e-07
-4.14024037464085e-06
-2.81695236388863e-05
-2.38917875342751e-05
-1.88558125797085e-05
-2.73165642372624e-05
-1.63921583577275e-05
-6.34103818940087e-06
-2.21060895337278e-05
-2.40853537744741e-05
-1.97966254183737e-05
-1.51023555019207e-05
-2.12733930802584e-05
-2.21083918573731e-05
-2.58516608439649e-05
9.21713356371887e-06
-9.429671901221e-06
-2.15424853663399e-05
-2.75334893440214e-05
-1.29046676085613e-05
-3.34453676201773e-05
-1.9382984406955e-05
-2.46371185673202e-05
-1.65867617748291e-05
-2.88832034800652e-05
-2.13053923770006e-05
-1.86906933442154e-05
-4.94110437252966e-05
-2.20748944362239e-05
3.91035402197291e-06
-2.51921174503669e-05
-2.24784976122776e-05
-1.72142351412715e-05
-1.35121183831448e-05
6.82408965251232e-06
2.976788648537e-06
-6.44562807679972e-06
-1.96158122019136e-05
-8.50882746934018e-06
-2.11680094751986e-05
-1.31643429287194e-05
-1.13039112599568e-05
-7.09141188020603e-06
-2.33709273676124e-05
-3.27118720535512e-05
-2.01331113570223e-05
-7.70559474471454e-06
-3.9535553813431e-05
-3.68518989987049e-05
-2.37582224363757e-05
-2.13371770556445e-05
-1.69834031561366e-05
-1.71995983217833e-05
-2.6108959639335e-05
-1.05660262594756e-06
-2.09666241913769e-06
5.12974814425097e-06
1.49544397771779e-06
-1.15966823904336e-05
-1.28022940425821e-06
-1.76452230145065e-05
-3.42301359469575e-05
-1.32626437585546e-05
-2.58287245902474e-05
-3.90506631980327e-05
-2.55206611346958e-05
-1.06836968798372e-05
-9.66160532407491e-06
-2.52079842074675e-05
-2.98929895097724e-05
-1.83579632488667e-05
-6.35980900488808e-06
-3.21129862731509e-05
-1.67942133514802e-05
2.3547656320561e-06
-4.44437361962992e-07
-1.21729978566986e-05
-4.19500493484265e-06
-7.41209773177746e-06
-2.92628360902166e-05
-4.26172022762609e-06
-1.9795766972823e-05
4.95303794814367e-07
-2.52794859026144e-05
-1.78180584050261e-05
-1.67335506782547e-05
-1.9856852487018e-05
-1.88798804879781e-05
-1.52694470375448e-05
-2.99415130131579e-06
-3.31663089815829e-05
-3.67777415631259e-06
-1.31314240025446e-05
-2.91933047428702e-05
-1.72589971171013e-05
-3.54342976364728e-06
-8.72010734993728e-06
-1.08508015691155e-05
-2.91904929798261e-05
8.59700015413233e-06
-1.37884409714381e-05
2.38139432823029e-06
-1.57127191365243e-05
-2.82609014461975e-05
-7.35399452298285e-06
-4.03714933992888e-05
-8.15761946332215e-06
-2.26739745444844e-05
-2.05195961295018e-05
-1.80128363798052e-05
-1.74935647972881e-05
-2.82280293232989e-05
-2.31703850862489e-06
-1.18779315782637e-05
5.64111351153907e-07
-7.7264472168347e-06
-3.57111460235753e-05
-1.55021332982255e-05
4.98115997667842e-06
-1.59700158023649e-05
-2.98064435394066e-06
-4.36706513343326e-06
-4.95129295782863e-06
-1.36787315979315e-05
-7.88898965198803e-07
-4.25810260564711e-05
-3.13766032346247e-05
6.04532749402066e-06
-1.98448669424661e-05
-2.38293291022374e-05
-2.39404957265964e-05
-1.93054343018398e-05
2.76391135658379e-06
-7.12985915459979e-06
-2.38724529916061e-05
9.60107905679022e-06
4.33514817177572e-06
-1.09349439006797e-05
-1.98974499152914e-05
-6.96405456181579e-06
-1.88743823475836e-06
6.50379347063494e-06
-2.23438363404749e-05
-1.27255898195735e-05
2.99449364047349e-06
4.80030633423171e-06
-2.28297659069263e-05
-1.3701222231436e-05
-1.45657629179995e-05
1.22824777335929e-06
-6.90198934707036e-06
-3.34342662324162e-05
-7.98394424870226e-06
-1.79896238504347e-05
-1.81495488520536e-05
-2.394005239872e-05
-5.59888810763605e-06
-2.37945048423694e-05
-2.05267491716634e-05
-2.35759715916936e-05
-3.04467610743202e-05
-6.02341314101922e-06
-1.35556306885125e-06
-1.77316831666268e-05
-6.90702931843467e-06
-1.80090606226136e-05
1.12207331478108e-05
-2.1654796862102e-05
-2.29877130416456e-05
-6.48431454566363e-06
-5.29130136125022e-06
-3.47458474413515e-05
-2.82899816400961e-05
-1.39306550066314e-05
-7.98059874940022e-06
-1.28897815839349e-05
-1.6806174262099e-05
-2.39207602457476e-05
-2.05174141280823e-05
-2.95825536754719e-05
-1.61299900062249e-05
-1.9702973800937e-05
-1.77743521836579e-05
-4.01467299433408e-06
-1.36842676269056e-05
-3.35222505629051e-05
-3.70711812252974e-05
-8.01663690908241e-07
-2.68727061835188e-05
-2.45939709288701e-05
-8.91631855509702e-06
-6.46018750861143e-06
-2.75257470948562e-05
-3.05579869237322e-05
-2.70425495823306e-06
-2.83535673197437e-05
-3.16702024831213e-07
-2.38382911116973e-05
2.20373636265932e-06
-7.284804388256e-06
-1.90774190983664e-05
-2.33912673795932e-05
-1.51192966636301e-05
6.20941516695539e-06
7.24864505654118e-06
-2.83260172516879e-05
-2.85856633268439e-05
7.29893111994638e-06
-1.3809689760227e-05
-2.53742974487596e-06
-1.28302871853659e-05
-2.04971554935679e-06
-8.38148430625543e-06
-2.19316473380741e-05
-2.77460924104788e-05
-1.64664881834464e-05
-1.77960343586956e-05
-2.36598629221489e-05
-2.44574513062545e-05
2.29018383100002e-06
-1.7268301346352e-05
-8.83884300876809e-06
-4.01867293590983e-05
-1.37661990940598e-05
-2.10637628134772e-05
-1.45384665944073e-05
-1.60022951895131e-05
-2.45831953829078e-05
-1.56434622433162e-05
8.51903130013461e-07
-1.77808821097929e-05
-2.76603382528255e-05
3.11161074064629e-06
-2.20118567785212e-05
-1.44217618703211e-05
-2.63331806496429e-05
-8.71430713990807e-06
-4.88148027559742e-06
2.82387957090049e-06
-1.13427161409813e-05
-2.2153051571456e-05
-1.65305926818074e-05
-1.22210596269849e-05
-2.96942271509254e-05
-1.49133361034522e-05
2.97759051010721e-06
-1.58063317355438e-05
-2.07476996572555e-05
-5.30799499147368e-06
9.04478234734267e-06
-1.09446995385933e-05
-3.25576620099221e-05
-2.67517152026913e-05
-1.1265678518431e-05
-6.13897361715187e-06
-3.14525116363928e-05
-2.13006548848971e-05
-2.10221875286414e-05
-5.67644000086101e-06
-8.09419377500006e-06
-2.21638735731491e-05
-2.70088745308948e-05
-1.69018013006313e-06
1.59922150282216e-06
-3.28361086145106e-05
1.12694745479621e-05
-1.17044125065908e-05
2.11811531454886e-06
-9.77962701848957e-06
-4.70968979364358e-06
6.27256914665837e-06
3.36286250998539e-06
-1.01782146693918e-05
-1.68920645337761e-05
-1.41141503034125e-05
1.08446539922945e-05
-2.68091833033572e-05
-1.16330184718137e-05
-2.13596999751076e-06
-2.87698338430779e-05
-9.53650891808762e-06
-4.07170797602895e-05
1.24730697360789e-05
-1.78471565453096e-05
-3.39552903995863e-05
-1.21414586419435e-05
-7.59524200915151e-06
-3.11405702032259e-06
-1.22742963467079e-05
2.32331509786028e-06
-1.22270155025236e-05
-1.55892295994145e-05
-1.92540439073938e-05
-5.95754010672273e-06
1.16416737727507e-05
1.95355480262389e-06
-1.12659882949054e-05
-2.99717377056352e-05
-1.55891502756798e-05
5.78483512968243e-06
-3.74343848241321e-06
-1.59283095720198e-05
-2.56337423355861e-05
-2.91080673354717e-05
-2.49183510947461e-05
-2.8158512713643e-05
-2.56865586704911e-05
-2.81975670317363e-05
-1.5083246912026e-05
-1.86041190152738e-05
-2.03537014484604e-05
-5.71284984469426e-06
6.03787012045285e-06
1.8223344060156e-05
-2.66855438173584e-05
-1.11630177381067e-05
-1.26159363388246e-05
-1.91612398651176e-05
-2.78333861370302e-05
-7.57206449849057e-06
-1.70277773535368e-05
-2.5582078862271e-05
-2.0771596898725e-05
-4.45251440025912e-05
-1.52410301419413e-05
3.33829075241861e-06
-1.96276983256678e-05
-2.76468343978081e-05
-1.8790662283717e-05
-1.37757466544842e-05
-1.15058502862308e-05
-1.85517581765654e-05
-9.1741934775321e-06
-4.67207681203032e-06
-2.04908214277611e-05
4.75370759373991e-06
-1.02803485649115e-05
-2.63437094524464e-05
-2.00244364798763e-05
-1.02231639104569e-05
-2.17213256369859e-05
-2.17222109387368e-05
-2.75323513232643e-05
-2.17565327971408e-05
-2.5200080907462e-05
-1.44341957797945e-05
-4.97639279867431e-06
-2.92002772516241e-05
4.39874010483786e-06
1.51567352561467e-06
-1.76831061193936e-05
-1.0882498679313e-05
-1.32768479769882e-05
-2.78934124358712e-05
-1.44860787289572e-05
2.7922294782752e-06
-2.15431704749558e-05
-1.50800977643981e-05
-8.44267041049051e-06
-2.33167288138114e-05
-2.09347814492592e-05
-2.74296366587423e-05
-2.37872101927168e-05
-1.24422422768354e-05
-2.28565033040074e-05
-9.92696217015363e-06
-3.97995656951526e-05
-2.56202703201983e-05
-1.24823599334566e-05
-2.2071347012116e-05
-1.60668166045852e-05
2.6535644026916e-07
-3.97815793256998e-06
-5.68351041296669e-06
-9.54427060946988e-06
5.15952794165108e-06
4.23882281699726e-06
-2.19613039393525e-05
-2.10154182654959e-05
-1.03321814730637e-05
6.31812617445499e-06
-9.25739097643929e-06
-1.57205154916885e-05
-6.79488854972514e-06
-4.94821417281176e-06
-2.74187820436701e-05
-2.01404902616864e-05
-2.2358883046012e-05
-1.48972222473881e-05
-1.5164822536501e-05
-1.17629826558622e-05
-1.00069128731653e-05
-2.27495082828405e-05
-6.94893865202139e-07
-1.16493120989787e-05
-1.08306593258972e-05
-2.43473431684809e-05
-2.80360240516839e-05
-1.28353830655045e-05
-1.62768309454195e-05
-2.20167204559014e-05
-1.62098814748616e-05
-1.81959532712744e-05
-1.62506832342198e-05
-2.6187596957521e-05
-2.92804670729695e-05
-6.95884497290084e-07
-1.87291631027252e-05
-2.59825343833328e-05
-3.38550638719862e-06
-3.24094284791807e-05
-2.19253135122903e-05
-1.31544764995928e-05
-2.02657641154676e-05
-9.02206645727881e-06
-2.63199254638374e-05
-3.17093307593205e-06
-1.97354915245323e-05
-2.49359768667002e-05
-2.0119159072081e-05
-2.06044724696087e-05
5.22287795424922e-07
-1.8753299356615e-05
-1.74954029685402e-05
-1.83799274086588e-05
-1.60696520345019e-05
-1.01351333983079e-05
-1.99006146987637e-05
-9.89740912309955e-06
-2.91866600392608e-05
-1.75393396077508e-05
-1.73979979915553e-05
-7.32311161563143e-06
-1.65892731354614e-05
-3.03005700011893e-05
-2.40373716940163e-05
-1.44679438546823e-05
-2.4166490282662e-05
-2.91324168544492e-05
-1.36997420617858e-05
-1.52165883420022e-05
-1.37361968310898e-05
-2.59641630920424e-05
-8.9425369633939e-06
-3.30953538336402e-06
-1.68298910397809e-05
-3.51749235872453e-05
-1.78450265575261e-05
-1.89693875894473e-05
-2.18700121870243e-05
-1.71208124344189e-05
-1.31055862594561e-05
-1.66207627880717e-05
-2.45228135587073e-05
-3.03106320947242e-05
-3.40086265154419e-05
-1.35289554890487e-05
-6.75746521614081e-06
-1.26672063767884e-05
-2.06081298205794e-05
-2.77615742577131e-05
-7.09671017151047e-06
-2.09199328122227e-05
-3.71836505561305e-05
-7.88208916926467e-06
-2.4640760281667e-05
-4.98089476358758e-06
-1.43056765715062e-05
7.85343539503418e-06
-2.52014341853543e-05
-2.76763156597853e-05
-2.80540883871996e-05
-6.66743533310812e-06
-2.69176804361869e-05
-1.59489701768801e-05
-2.12652607364642e-05
-1.0351534764165e-05
-1.68336131669764e-06
-1.44387123413058e-05
-1.04288342932207e-05
-5.67028970622167e-06
-1.56604718974373e-05
-1.6991210762216e-05
-1.19767414443782e-05
-3.87195949546855e-05
-2.87162854696181e-05
-3.60807996885369e-05
-6.80794068121427e-06
-1.87884029078969e-05
-3.34889259615557e-05
-1.67590960053515e-05
-2.68964404162584e-05
-2.10210768735023e-05
-2.71679978154704e-05
-3.28246381985211e-06
-1.9322088485663e-05
1.71903324245407e-06
-1.81704672171545e-05
-1.77512214328373e-05
-2.27646052411817e-05
-1.68697581745158e-05
-1.81459766114936e-05
-9.19920601410696e-06
-6.05742863335691e-06
-1.30518271773092e-05
-2.2100823444685e-05
-2.47173986313202e-05
-1.29207340655052e-05
-1.48543815641383e-05
-3.44500408774913e-05
-1.31405907748708e-05
-1.05102029481898e-05
-2.48681386298684e-05
-1.89795097197949e-05
-2.36916636126412e-05
-1.57217718129631e-05
-1.3232883742051e-05
-7.06582719822189e-06
-1.20891326720426e-06
-1.9845382372868e-05
1.83067189273545e-07
-1.57827116743773e-05
-1.26741454953362e-05
-7.47608838872438e-06
-1.43907436583685e-05
-2.14783379492083e-05
-1.01867141113542e-05
1.01243549805152e-05
-1.23729613353588e-05
-3.49062972415211e-05
-2.33195607010008e-05
-9.13143736244503e-06
-1.9464598966041e-05
-2.55555777028123e-05
-1.28947546313651e-05
-1.44581903021213e-06
-7.69847171926169e-06
-1.50931946796721e-05
-1.01108748438874e-05
-1.94397582207173e-05
8.93277711032677e-07
-2.49857916809238e-05
7.40031175452449e-06
-1.16816542024261e-05
-2.88139389120578e-05
-6.821557593113e-06
-2.84739739691877e-05
-2.12390830893689e-05
-9.30761868178597e-06
-2.60982174916278e-05
-1.46991108613272e-05
-1.75927993661912e-05
-7.94999280208507e-06
-3.11225328310568e-05
-2.65765075355926e-05
-1.22382603504269e-05
-1.10684494406428e-05
-1.21861727649451e-06
-1.44123574444187e-05
-2.58608533953979e-05
-5.52494680727156e-06
-2.91897992687112e-05
-1.54831266681515e-05
-2.62356830677144e-05
-3.30379929601255e-05
-1.53625209107652e-05
-1.20823113151186e-05
-1.85010072366075e-05
-7.14240576623945e-06
-1.67834863546249e-05
-1.54888612269394e-05
-3.28033390259914e-05
-1.12990473883052e-05
-2.6820054965504e-05
-1.6201830428713e-05
-2.35831325343588e-05
-4.91230186745852e-06
-3.28300287965456e-06
-5.52648889660807e-06
-1.7102085656043e-05
-7.33845417236986e-06
-1.9469596948856e-05
-7.24362851593818e-06
-1.28846418081601e-05
-9.80052932647994e-06
-1.53481082028039e-05
-7.29710773009722e-06
-2.61911218781894e-05
-2.41790369489679e-05
-4.87028512540486e-06
-1.27459078678597e-05
-5.62894347979167e-06
-1.5623837509098e-05
-1.75256639854479e-05
-1.35989115197677e-05
-3.12555466582884e-05
-3.76025446386719e-05
-2.41570279405999e-05
-1.92354548326803e-05
1.56672295844961e-06
-7.15536397118302e-06
-1.74898267993364e-05
-9.48458501265474e-06
-1.60866529103865e-05
-1.34369095630676e-05
-3.06583449607972e-05
-1.29526909939259e-05
-2.43420234273174e-05
-2.80385646531783e-05
-1.71645351240611e-05
-1.5933621465314e-05
-7.00788824739559e-06
-1.15302686578137e-05
-1.30859253219161e-05
-2.06988982891888e-05
-3.58839226687688e-06
-3.00781440783615e-05
-2.16257685111191e-05
-1.96149379646185e-05
-8.8674577820035e-06
-4.87927512307343e-06
-8.31899428429009e-06
-2.88725419468601e-05
-1.26387864131529e-05
-1.19048704119287e-05
-1.16253106353673e-05
-1.94958104037292e-05
-2.08411537822244e-05
-5.42220775803209e-06
-5.3457060019106e-06
-2.04322509213242e-05
-5.64136534527873e-06
-2.99069685356385e-05
-3.01481187063851e-05
-2.66866023989342e-05
-1.34676402147196e-05
-1.83883375082693e-05
-2.27771553682017e-05
-2.94950234820569e-06
-1.50098204842778e-05
-1.01717093213573e-05
-2.72640475296482e-05
-3.76476149654871e-05
-3.87453603886886e-05
-8.42196702954692e-06
-1.38324246502878e-05
-9.90939186801111e-06
-2.63479974328226e-05
-3.11565896389689e-05
-2.81187040053101e-06
-7.23699588751905e-06
-2.88813912703274e-05
-1.19239170176169e-05
-1.35547379748904e-05
-2.15917556477664e-05
-3.58637840296e-05
-2.2054629187887e-05
-3.01577759478067e-05
-3.40497605228617e-05
-4.1209054533661e-05
-3.76074088035792e-05
-2.17448843199823e-05
-1.36138109479658e-05
-2.03119780736485e-05
-1.19788978155287e-05
-5.60645613593356e-06
-6.74318786303227e-06
1.75772599184853e-05
-2.54132426179559e-05
-7.91677004294097e-06
-1.09557514620877e-05
-3.8076543713656e-06
-5.8059180094348e-06
-1.27049090124906e-05
-2.05049639467083e-05
-1.35927271356701e-06
-9.92621711543354e-06
-1.33858710210059e-05
-1.31977519965882e-05
-1.72313303937266e-05
-1.41526682268955e-05
-1.26747527843895e-05
-1.27131029718475e-05
-4.09639545486687e-06
-8.86860976502582e-06
-3.3246306783147e-05
-9.92466395396988e-06
-7.97706662366216e-06
-1.33855088014971e-05
1.07729910995648e-07
-9.35918462613911e-06
-1.299233455576e-06
-1.0141904477493e-05
-1.91735918916019e-05
2.07283758770932e-05
3.5377742164727e-07
-1.34585948600606e-05
-5.78233200098886e-06
-1.98542026104362e-05
-1.68753588802821e-05
-5.62649609637621e-06
-2.3117779731224e-05
-1.91093819697033e-05
-3.55619294192524e-05
-1.937138336349e-05
-1.14181587518987e-05
-7.41423154027233e-06
-1.600414035519e-05
-1.06570207153715e-05
-2.73083100953271e-05
-1.71720442008721e-05
-4.10680533273358e-06
1.55293150609574e-06
-1.76147060659434e-05
-2.74671619911607e-05
-1.86999353779142e-05
-3.76597487401452e-06
-1.07823664673967e-05
-8.2523508690112e-06
-1.24484475933969e-05
-2.77263563221531e-05
-2.9709767932554e-05
-2.99137354729807e-05
-3.12806488260611e-05
-1.20470543684075e-05
-1.33022254168492e-05
-2.88362934844292e-05
-1.60857795773442e-05
-1.05658089228072e-05
-1.89232458529615e-05
-3.02244902419874e-05
-2.76666633323175e-05
-3.05694877665537e-05
6.26944428625343e-06
-7.10291809914626e-06
-4.61188915046641e-05
-1.99284104454375e-05
6.36974977381673e-07
-2.04738527336581e-05
-2.50450531332414e-05
-2.13803476606774e-05
-2.23218134403977e-05
-2.98211324426034e-05
-2.58207605963201e-05
-6.31612063904537e-06
-2.27465389774947e-05
-1.89079590771152e-05
-4.02963165104714e-05
-1.42900957292538e-05
-3.30045097063743e-06
-1.08044461873143e-05
-2.01003035855929e-05
-1.29703785671994e-05
-4.00129495265952e-06
-2.36349800970549e-05
-1.48843746991794e-05
-2.60486245454893e-06
1.11941658173922e-05
-1.65796535695626e-05
-1.30225948606367e-05
-2.48209605354636e-05
-4.4052304429212e-06
-1.83238914025605e-05
-1.68427311796316e-05
-2.63395176561245e-05
-2.55407169644689e-05
-1.98641518186023e-05
-2.25956921843849e-05
-2.33415694670049e-05
3.6760694377023e-06
-1.89803006890098e-05
-3.08065275349714e-06
1.52764471460059e-06
5.9143555057475e-07
-1.96924113166919e-05
-8.82773819468148e-06
-1.07307644602162e-05
-1.90025701366664e-05
-9.67339623289896e-06
-2.79581767347902e-05
-3.33015372798442e-05
-7.64148714060509e-06
-2.58044598183367e-05
-2.18661429740661e-05
-2.36332768537311e-05
-2.85047787649598e-05
-3.42265225831094e-05
-2.27664977682413e-05
-2.48653188131888e-05
-8.52224472400559e-06
-3.0038921292196e-05
-6.43756086343611e-06
-7.51678709239925e-06
-2.64306838363295e-05
-3.76165027674528e-05
-1.90130778624109e-05
-2.40434503407464e-06
-1.11518570468891e-05
3.37374750221701e-06
-2.18713788811562e-05
-2.06224453865647e-05
-4.00521806697967e-05
-1.10478815185225e-05
-2.37318381647153e-05
-2.03053148516184e-05
-2.39059605787213e-05
-8.28710490857968e-06
-4.41287257202304e-05
-2.50716024141814e-05
-1.60943642890267e-05
-1.95197312088955e-05
-1.68443929784993e-05
-1.16830494834689e-05
-7.5761363242819e-06
-1.7690792773371e-05
-1.1133567130737e-05
-5.75571426021753e-06
-1.60114937229861e-05
-2.59268372550108e-06
-4.33759689974739e-06
-7.67173365319197e-06
-2.51238618324254e-05
-2.47219802047638e-05
-8.63154867397826e-06
-2.95076058688529e-05
-4.1570098327872e-05
-3.07845692574723e-05
4.3916476028912e-06
-1.26448281953716e-05
-3.00280388064724e-05
-3.13031697652443e-05
-8.45514465796867e-06
-2.44756312969875e-05
-1.74984439937414e-05
-5.70091890758086e-06
-6.40417540028111e-06
-9.24066333236344e-07
-1.86750132484088e-05
-6.3109127189044e-06
-1.52106633530304e-05
-3.50778583315512e-06
-6.19746744126498e-06
1.86968562321437e-06
-2.26497206737842e-05
-2.11575827667901e-05
-3.1542601540709e-05
-3.40244901367877e-05
-2.36544838513108e-05
-2.50214214000798e-05
-1.56974488954874e-05
-1.83032273770163e-05
-7.32255883533139e-06
-5.61772486642905e-06
-1.04352799580854e-05
-1.29170874121434e-05
-1.52181846175912e-05
-1.38898014890518e-05
-1.86972412196383e-05
-3.35392440518343e-06
-4.11883650938775e-06
-1.38378492497259e-05
-1.68886556301101e-05
-2.01835397249534e-05
-6.9864679067841e-06
-2.66808307344738e-05
-1.72347364688437e-05
-4.38650668587014e-06
-2.45025836495623e-05
-8.2064064593215e-06
-1.13738160075947e-05
-2.35663759477336e-05
-3.51549855249414e-05
-2.48141415136323e-05
-9.54172724815944e-06
-5.38918458009734e-07
-7.77174660644406e-06
7.16610915777055e-07
-1.70673541924695e-06
-2.33616189265966e-05
-2.47333492886177e-05
-7.13978222551084e-06
-1.89728376554428e-05
-2.74278986065909e-05
-1.08383532145898e-05
-1.09916369323402e-05
-1.27243100619548e-05
-1.51291837992828e-05
-2.04962403174238e-05
-1.49717333060332e-05
-6.61055581236021e-06
-2.12634912675079e-05
-2.91631829920022e-05
-3.32965694615006e-06
-1.1961317732487e-05
-2.20147049865883e-05
-3.32223793613504e-05
-9.19032450296074e-06
-2.09284649926259e-05
-1.36682964022182e-05
-1.05837013384932e-06
-2.43333877770416e-05
-1.06064799928343e-05
-1.31176943804691e-05
-2.4278069139193e-05
-1.43589513557346e-05
-1.52014442803578e-05
4.06123540929172e-06
-6.40804963433092e-06
-2.39906367936853e-05
-1.93338449463248e-05
-1.14578729763209e-05
-1.4638844806199e-05
-1.38848032626752e-05
-6.90144891159723e-06
-2.11317992126696e-05
-2.06521135164727e-05
-1.47516357580532e-05
-2.58550263359423e-05
-1.49051413343196e-05
-5.1185107644384e-06
-9.78868674544291e-06
2.06811532391562e-06
-2.55931852158894e-05
-3.17130468709511e-05
-6.9204914998498e-06
-2.217306624494e-05
-2.82273205476881e-05
-2.53218896372166e-06
-3.63066206042995e-05
-2.83213578395315e-05
-2.26559827649761e-05
-1.39883963038116e-05
-6.36450714498972e-06
-1.19367500420762e-05
-2.9655247013813e-06
-2.83024754216914e-06
-1.98381348520621e-05
5.12244133194768e-06
1.22408319553617e-05
-2.62103241959718e-05
-1.17750675895761e-05
-1.51734553626149e-05
-1.00861162250498e-05
-1.43988581862426e-05
-2.29259406322664e-05
-3.25902043580201e-05
-4.53461562995603e-06
-2.3242047354622e-05
-1.56751492195153e-05
-1.88766978770493e-05
-2.61990134210649e-05
-1.81095251987631e-05
-1.95857090475939e-05
-2.72134600045667e-06
-3.75759485971385e-06
-2.53334076529595e-06
-8.2136206803554e-06
-1.70374416853591e-05
-9.68836332452323e-06
-1.28798591965677e-05
-1.19828441801519e-05
-8.92273888761201e-06
-2.4789575834466e-05
-2.90139468031844e-07
-3.23362033499892e-05
-1.33594128271488e-05
-1.36760688694129e-05
-3.5659790656584e-05
-1.78807985554091e-05
-4.70026407131805e-05
-5.00387281310262e-05
-3.09142782532321e-05
-2.73257006266058e-05
-5.7035584953402e-06
-3.02641593238056e-05
-1.92902034989732e-05
-1.56092527371361e-05
-3.4885458436874e-05
-1.54149516693189e-05
-1.26117650245852e-05
-1.35444824662941e-05
-1.45362743106292e-05
-1.92554093018749e-05
-2.23974386315204e-05
1.15760798421394e-05
7.71012132376993e-07
-2.95622626284397e-05
-1.94127510172424e-05
-1.89277522077467e-05
-2.81715545817158e-05
-3.03611804036579e-06
-6.9054888708339e-06
-1.13938770030338e-05
-1.24438703824347e-05
-1.77308769756787e-06
-7.38594836216406e-06
-3.11608372286831e-05
-2.09608103918867e-05
-2.40147964811854e-05
-4.91883336411748e-06
-1.42408048579212e-05
-6.44538504117389e-06
-8.65225659198885e-07
-1.21977669194318e-05
-1.79702683902457e-05
-2.21473819768259e-05
-8.17557912112525e-06
-1.91425853547503e-05
-3.12280257211304e-05
-3.44116198567101e-06
-1.45597109901218e-06
-3.20851875991063e-05
-1.7926957992361e-05
-3.15088023904417e-05
-6.44130271263374e-06
-3.90625302795177e-06
-1.56514206147401e-05
-6.70012719936927e-06
-4.30854243821704e-08
-1.03938659659095e-05
-1.64953711035351e-05
-2.2854970830263e-05
-1.18804660757245e-05
-1.30847915707301e-05
-1.430574798273e-05
-8.32222781653578e-06
-1.78143301650314e-06
-1.8656733472117e-06
-3.37326385272282e-06
-2.42883262140239e-05
-7.89245738583858e-06
-2.00150273359637e-05
-1.81878503621849e-05
-2.07881603568603e-05
-1.79912060667609e-05
-7.47099359060099e-06
-9.22873539913433e-06
-1.8431243713591e-05
-2.91006504145413e-05
-3.32488268167924e-05
-1.5086915848954e-05
-1.0627156275867e-05
-9.10207804849848e-06
-2.51674063953778e-05
-2.38162390034798e-05
-8.77781217308211e-06
-3.79268987492753e-06
-1.64089897372797e-05
-7.50654628673391e-06
-1.07822572638564e-05
-1.03751972660966e-05
-2.60217661527734e-05
-1.95362282834824e-05
-1.44838892376498e-05
-1.21497226482753e-05
-9.23845589941172e-06
-1.83339707682359e-05
-2.25564513570073e-05
-1.31654991473156e-05
-2.87214146178121e-05
-8.24494274782711e-06
-6.91832837787606e-06
-2.28474322995274e-05
-2.55056849421413e-05
-1.92652004857767e-05
-9.2696084764345e-07
-1.91347673972289e-05
-2.3359562523792e-06
5.47271142178062e-06
-1.12103186206221e-05
-1.32507799442335e-05
-3.99843535959748e-05
5.15746599903329e-06
-1.57247841877328e-06
-1.46278302416175e-05
-1.90244016397368e-05
-1.59092054877441e-05
-5.61165641008377e-06
-5.49645355654952e-07
-2.3534577130915e-05
-3.03770544324575e-05
-8.84032599497893e-06
-1.97623118270233e-05
-8.01824725875759e-06
4.78064057152362e-06
-8.33100329689641e-06
-1.68346581268075e-05
-7.41976674139186e-06
-1.83248951850014e-05
7.47609203671257e-07
-1.81959903041296e-06
-1.91276228220796e-05
-2.38653963983875e-05
-1.03802356076463e-05
-1.31095029069222e-05
-2.99361418112081e-05
-1.45991935568592e-05
-2.00752403651693e-05
-1.67519831340102e-05
-5.19126841528702e-06
-4.73587240373317e-06
-2.03150019435476e-05
-2.24604535999966e-05
-2.38268365569761e-05
-3.02853997664663e-06
8.14913638469588e-06
-2.63304070772234e-06
-1.7920273350163e-05
-2.35918976647894e-05
-4.87022464719459e-06
-1.12376085900293e-05
-1.65053228351031e-05
-2.09642986188266e-05
-1.64370687101469e-05
-2.19999997435628e-07
-1.33037177229027e-05
-1.61728886152706e-05
-6.02496949584368e-06
-5.35500844409302e-06
-1.36572861374876e-05
-3.97760392393841e-05
-1.62637630383802e-05
-8.34980835331578e-06
-1.87284214954353e-05
-3.19509664594339e-05
-1.19523878825754e-05
-1.95418397859754e-05
-1.66588219847349e-05
-1.47497369944265e-05
-2.6656085088662e-05
-1.05816740256013e-05
7.02125308134933e-06
-7.78733868448938e-06
-5.99858337087096e-06
-8.27019439546317e-06
-1.27419290071097e-05
-1.35622204303236e-05
-1.41861983322414e-05
-1.73382098623667e-05
-4.38130001095184e-06
-1.29064910557787e-05
-2.27387210602507e-05
-2.70394490249279e-05
-1.99407747841222e-05
-2.18827185595473e-05
-2.83933930298344e-05
-1.01407326450114e-05
-4.71511581909398e-06
-7.96867567399573e-06
-1.18668339364868e-05
-2.46641326962463e-05
-1.61080848945333e-05
-9.83298280428646e-06
-1.79892835373238e-05
-1.34703077988995e-05
1.27174600178566e-06
-3.04371385443457e-05
-1.68502603802921e-05
-1.48977025104619e-05
7.00616121484246e-06
-1.09785045407698e-05
-4.00331182062534e-06
-2.27513746780113e-05
-3.08532987362304e-05
-1.93896054243417e-05
-8.51823820567492e-06
-2.7366737077684e-05
-3.12272498437976e-05
-1.60623050395615e-05
4.58075653575526e-06
-2.462115798114e-05
-2.0496424395437e-06
-5.40575208397459e-06
-1.17233991128428e-05
-1.41369927014721e-05
-1.86720213016521e-05
-1.21511876229519e-05
9.38222915503186e-06
-6.46259195728851e-06
-1.52867067886673e-05
-3.81617590298559e-06
-1.81682833441053e-05
-1.87541579240667e-05
-1.67479967082443e-06
-2.89807413554451e-05
-1.16524654670062e-05
-5.18911917995474e-06
-2.37418774095216e-05
-5.70987513108449e-07
-2.82748864659968e-05
-1.34476185077476e-05
-1.26264668528782e-05
-7.94975467452945e-06
3.52081705254788e-06
-1.38298436618889e-05
-1.69391308928408e-05
-1.7204479034804e-05
-3.15736237756303e-05
-1.12242174454102e-05
-1.05987812200521e-05
-1.91158582186853e-05
-2.257722902401e-05
-2.28360890837375e-05
-1.00640071001987e-05
-9.57967158611954e-06
-1.12725171196708e-05
-2.16917425541593e-05
-2.81322679841808e-05
-2.05386710227714e-05
-6.16426858243956e-06
-2.64373282867924e-05
-3.25922063043938e-05
-2.95320294705404e-05
-1.6447353507829e-05
-1.44092092727226e-05
-2.75326127356026e-05
-2.57139711186167e-05
-7.03437497581253e-06
6.58155639539801e-06
-1.57211141204245e-05
-1.70705123015682e-05
-2.25456893333473e-06
-2.22185029289915e-06
-2.06292936560868e-05
-3.83275027154034e-05
-7.70119148123494e-06
-1.13256520342814e-05
-1.36651096639143e-05
-1.33850798833462e-05
-1.66547753828902e-05
-1.89118433778696e-05
-2.16400049506583e-05
-1.56970956026378e-05
-1.61991956507403e-05
-2.85108950256665e-05
-1.23853818448729e-05
-1.72954570524435e-05
-2.42867170767984e-05
-1.21832979352958e-05
-1.46090962091795e-05
-4.465200055043e-06
-5.34502726071526e-06
1.19856584409119e-06
-4.22867062212562e-06
4.63642866817551e-06
-3.54846457587786e-05
-2.00828097216567e-05
-2.9378326672872e-05
6.66642493387441e-06
-8.86294138457718e-06
-1.07909167444905e-05
-1.26209587198763e-05
-2.62763346781159e-06
6.98950604155438e-06
-3.04094547858703e-05
2.98492412926192e-06
-3.12822795527985e-05
1.02040857716652e-05
4.00561312297708e-06
-1.12441715647562e-05
-6.31344333871797e-06
-1.11016757510348e-05
-2.37809119127698e-06
-1.0544557105081e-05
-3.19249717426439e-05
-1.33580800981614e-05
-9.86684601412727e-06
-2.62346659335673e-06
-1.37032483547923e-05
-1.76455625323495e-05
-9.85664216463275e-06
-1.88857944873998e-05
-2.22713467843014e-05
-1.22550829632232e-05
-4.42110391799763e-06
-1.3353283615451e-05
-2.5388708697859e-05
-1.43082057620381e-05
-4.02822567202754e-05
-1.22656523624157e-05
-1.95838297061683e-05
-2.1940230201086e-05
-1.02047653833597e-05
4.68382595223599e-06
-1.31051326632407e-05
-1.98482443537073e-05
-8.58377902059365e-06
-9.9957066477881e-06
-1.95078260686718e-05
-3.73551679324718e-08
-1.14678442941739e-05
-1.65996345260601e-05
-7.56786599975838e-06
-1.59467078099193e-05
-3.2477673162407e-05
-1.90223017399044e-05
-1.77644116172685e-05
-2.73599325006178e-05
-3.35548056332112e-05
-1.43620083609239e-05
-2.25835529813544e-05
-1.39463366279787e-05
-2.62553386373309e-05
-1.84146068028338e-05
-1.56172974529336e-05
2.75521389691692e-06
-1.04613116073303e-05
-1.1347337992013e-05
-9.72778343023797e-06
-1.57198965237061e-05
-2.79790081006654e-05
-2.31880944851734e-05
-1.40944354119176e-05
-1.60553945304643e-05
-3.64486900103828e-06
-2.12569718827858e-05
-1.19224821557249e-05
-2.75518873456121e-05
-3.40977842722806e-05
-1.61522235457837e-05
-2.75599097678372e-05
-1.47655821392046e-05
-2.79836882431455e-05
-1.24361810728026e-05
-2.20677261869195e-05
-2.93365587857766e-05
-1.92314095004124e-05
-1.10514942134619e-05
5.12719638923653e-06
-4.76298928242481e-06
-6.1558228773938e-06
-9.62095600963697e-06
3.14773159381845e-06
-1.89424168703913e-05
-1.05658577519424e-05
-5.18303274482481e-07
-3.04227001291485e-05
-2.77344275146381e-05
-1.15276697002003e-05
-2.26077303793769e-06
-2.10717368982789e-05
-1.4972710334547e-05
-4.97503449459744e-05
-1.8040923287718e-05
-8.08176334763995e-06
-2.04157119390057e-05
-5.99205146463468e-07
-1.46410179841273e-05
-6.85224631668436e-06
-1.77072679641092e-05
-5.13281985073231e-06
-9.96790108477805e-06
4.57017311600357e-06
-8.58690858730387e-06
-1.07037815205445e-05
-1.69412082251143e-05
-1.71739327419987e-05
-2.61946633914479e-05
-2.08843102121206e-05
-2.25377905666511e-05
-8.46991945485364e-06
-2.46247356766538e-05
-2.45077429290546e-05
-2.99291086732973e-05
-2.87982022567082e-05
-1.20697253264163e-05
-1.90396960379742e-05
-2.12414510058691e-05
-1.18542830570947e-05
-6.92323781728081e-06
-2.52835685829256e-05
-2.47744677680694e-05
-1.37980144629898e-05
1.27479109142837e-05
-3.02553683478049e-06
-6.32823177962494e-06
-1.41297398100938e-06
-4.39540435161881e-06
-5.51790727626955e-06
-1.31705884394748e-05
2.75622891623104e-07
-1.35769679267556e-05
-6.22298554869448e-07
-3.5003690650358e-05
-1.47561515297203e-05
-2.78760520437655e-05
-1.84213412482682e-05
-3.76134938699456e-05
-2.21834520791855e-05
-1.30646940885854e-05
-2.28818289805623e-05
-2.1250515823374e-05
-7.47511711786924e-06
-2.54939842738145e-05
-1.13650833631812e-05
-1.72005207641844e-05
6.61242225087481e-06
2.20534447185275e-06
2.90549377308378e-06
-7.72963416511289e-06
-1.61764422850108e-05
-1.2525591059938e-05
-2.08426114302335e-05
-1.7739422022462e-05
-2.92550314170568e-05
-3.60719990216876e-05
-2.29776356117007e-05
-1.9042035489075e-05
-1.31748018027571e-05
-2.05032557850218e-05
-1.09306042637899e-05
-1.00938230427917e-05
-1.8336316082208e-05
-2.23812625253116e-05
-2.32182211890164e-05
-1.39544698152852e-05
-3.93524111852418e-06
-8.38834976656081e-07
-3.40318581902307e-05
-2.06256599587519e-05
-1.10297819076815e-05
-1.13375797586273e-05
-2.72578730737347e-06
-1.99214434024094e-05
-2.30496349702569e-05
-1.70747535696781e-05
-1.58551322471582e-05
-3.43230618412795e-05
-1.19222323580883e-05
-1.52391117194956e-05
-1.30986515164717e-05
-2.59320867288447e-05
-1.47381714679734e-05
-1.05778741858389e-05
-2.49506901968908e-05
-4.59425800846329e-06
-2.02637765805617e-05
3.36653286442036e-05
-1.94340593728053e-05
-1.50285811850275e-06
2.10592929806691e-06
-2.06934983015199e-05
-9.41369608988744e-06
-3.26762212086472e-05
-3.4991988668927e-05
-1.76950397195298e-05
-1.8278013378142e-05
-3.11398647295478e-05
-1.6698795798038e-05
-3.23477264155174e-05
-1.62146467487577e-05
-2.47636120276441e-05
-4.33483600658912e-05
-3.53330680662654e-05
-1.34640888609099e-06
-9.93637313157058e-06
-1.88805033766817e-05
-2.34262323029602e-05
-2.5882027728348e-05
-1.24919940705878e-05
-8.25160117462416e-06
-1.58858998115612e-05
-1.85850958355365e-06
8.184592984583e-08
-1.53287643242851e-05
-1.44606506420671e-05
-8.74791913157985e-06
-1.84429818765504e-05
-3.36714613633635e-05
-4.08725287776809e-05
3.60297444280431e-06
-4.50790307056787e-06
-4.86202212492001e-06
-3.30343383145082e-05
-2.14031485501255e-05
5.40591515724236e-06
6.06482773205173e-06
-2.13574233794094e-05
-1.9201902136812e-06
-1.2290500683537e-05
6.59201612517301e-06
-2.92483991341334e-05
-6.89800249345808e-06
-1.6150069100579e-05
-7.1572945973201e-06
-7.35637175734323e-06
-2.94719430639073e-05
-1.68839135977808e-05
-2.62594301878585e-05
-1.43363651661979e-05
-2.18732697687741e-05
-6.40102593766126e-06
-1.04171421400844e-05
-1.48572789545695e-05
-2.97824969689204e-05
-1.33671874564389e-05
1.63674332607736e-06
-5.97894689106725e-06
-2.60422959783924e-05
-1.2038759737456e-06
4.18262215850894e-06
-1.72924579333799e-05
-2.9332757191993e-05
-2.92867284309305e-05
-1.1516576080382e-05
-1.05266178165358e-05
-7.18200783821655e-06
-2.49948769281089e-05
-1.65131365710984e-05
-3.07726423295448e-05
-1.44138170607399e-05
-1.34714942438091e-05
-2.62640515528845e-05
-2.59098572928994e-05
-1.9190650304722e-05
-2.17045769406376e-05
-4.22424597307481e-06
-3.26850575211725e-06
-9.59253707548597e-07
-3.89128144591536e-05
-1.58749987998068e-05
-1.11321631034211e-05
2.06139982719641e-06
-3.01673181418875e-05
-1.55157425152848e-05
-1.03193735084468e-05
-3.62291638717342e-05
-1.74386593496235e-05
-4.83135750298374e-08
-4.46702008468845e-05
-2.48290941298105e-05
-1.83912868422072e-05
-1.64343462429359e-05
-4.4842357047749e-06
-1.30394407343228e-05
-1.30447224532941e-05
-1.21501629054192e-05
-2.55577502896482e-05
-2.03525685001841e-05
-2.42313769079444e-05
-1.99228669101037e-05
-1.46682032152011e-05
-1.59592927988221e-05
-1.09930707852248e-05
-9.04551714704354e-06
-1.80384470470721e-05
5.51034596348449e-08
-3.75164197055541e-06
-1.92117919149165e-05
-1.14084653235648e-05
-3.32389074309741e-05
-1.73597874137545e-05
-3.0475718768904e-05
-2.13620699447461e-05
-6.66633796404736e-06
-1.87660402730089e-05
-1.8986680896851e-05
-5.80563024832946e-06
-1.71006938647987e-05
-6.64730801788002e-06
-1.69514962690982e-05
-1.17229232357995e-05
-7.84260624537413e-06
-6.66594064165492e-06
-2.35210100393155e-05
-2.30247354756774e-05
-1.88819662843073e-05
-2.25867985780926e-05
-1.76313711404094e-05
-3.68305226797328e-05
-1.50195358185482e-05
-1.85774448146371e-06
2.32134364111249e-06
-2.57133981582673e-06
-1.98334412906707e-05
-1.56499677037126e-05
-2.03445280585062e-05
-6.95463868694405e-07
-2.69831564362345e-05
-1.10375028226982e-05
-1.12609700421946e-05
-8.73142673932743e-06
-1.71512828433399e-05
-6.14490841438602e-06
-7.38277720005298e-06
-8.89401963017005e-06
-8.06646688122398e-06
-3.29201197746591e-05
-1.83782219119657e-05
-1.03007197030173e-05
-1.90140935401567e-05
-1.0700970746241e-05
1.25463156984557e-06
-7.96465032188131e-06
-1.46421698224401e-05
-3.07205601303741e-05
-3.39047559779207e-05
-3.3550215593082e-06
-1.69943051199439e-05
-1.59791320545213e-05
-2.71120372663716e-05
-1.03945788946897e-05
-6.78073988793345e-06
-3.06334962157746e-05
-2.23913071810367e-05
-1.28692793465605e-05
-1.60781575873311e-05
-1.03076886954965e-05
-1.4514998367286e-05
-2.39597622326839e-05
-1.77867039096074e-05
-4.23964962887741e-05
-8.72440489914786e-06
-1.76009063015939e-05
-8.20071574572495e-06
-1.18180151318405e-05
-2.85602587359251e-05
-1.73132408511813e-05
-4.1305581804506e-06
-4.29795428665115e-05
-2.06633477776703e-05
-2.05664306428954e-05
-1.72098661817154e-05
-2.4525196049487e-05
-1.00182581802587e-06
-2.01464684110056e-05
-1.76188396329226e-05
-7.96154600491122e-06
-1.17828044577894e-05
-2.15071085415636e-05
-3.05141937396302e-05
-1.9630418136358e-05
-1.76479233909175e-05
-2.49858205874562e-05
-2.33127824367179e-05
-6.0495060542318e-06
-8.26377200430663e-06
-2.29840835163658e-05
-1.80183253315678e-05
-1.84957383112811e-06
-1.72428382051529e-05
6.16070260382288e-06
-7.39675625218369e-06
-6.09793789374345e-07
-8.39836129610875e-06
-1.18786946761292e-05
-3.2399190349618e-05
-1.23993440422612e-05
-1.92377585948884e-05
-2.70756963162398e-05
-2.55310018720584e-05
-2.46432225917449e-05
-1.66400291174317e-05
-2.56776100918231e-05
-1.94762093583238e-05
-3.40296844979255e-05
-1.3352903283884e-05
-2.9806439201011e-05
-2.03069985856467e-05
-3.44104342854728e-05
-7.39445035066325e-06
-3.41308396797366e-05
-1.10509847661938e-05
-1.88361660756276e-05
-7.14628001790014e-06
-2.65783282133616e-05
-7.15256980346418e-06
-3.98591109761324e-06
-5.53507074378688e-06
-2.98773071864023e-05
5.36780431348238e-06
-3.03214323004267e-05
-3.72878451810595e-05
-2.03265378331983e-05
-2.43255434962593e-05
-8.98690710135545e-06
-3.24202566091042e-05
-1.67327168807391e-06
-9.28791708964177e-06
-1.99518674937745e-05
-2.23736332742138e-05
-2.86991790746232e-06
-9.62422083079947e-06
-1.49790376018679e-05
-1.52790731736457e-05
-2.13045378741856e-05
-2.56347047377801e-06
-1.84285350485016e-05
-2.48994544127114e-05
-1.75500618444322e-05
-1.32000782591016e-05
-2.05981612773867e-05
-2.35146838717165e-05
-5.90729302101723e-06
-2.48998438988129e-05
-1.87790155221229e-05
-1.20336203814928e-05
-1.7047046539862e-05
-2.46578108477112e-05
-2.40675026687664e-05
-3.28487120391022e-06
-3.17084456337314e-06
-3.61195225553589e-05
-9.35791240809852e-06
-1.33488604519122e-05
1.49598495395041e-07
-1.13050280209798e-05
-7.61570645717283e-06
-2.05332028051462e-05
-2.81620876907734e-05
4.44252351968191e-07
-1.14689367907227e-05
-9.70661669167564e-06
-2.18258964070583e-05
-9.23489493236362e-06
-8.58817775427168e-06
-2.44500044973456e-05
2.1085640231075e-06
-3.74109124283194e-06
-1.51509443937402e-05
-1.30086805348752e-05
-7.06053562189472e-07
-3.88976727964032e-05
-2.54343265229854e-05
-1.6485179275683e-05
-2.23279762935206e-05
-7.28159081159032e-06
-2.85103829522617e-05
-1.17550403317928e-05
1.22218008188175e-05
1.25534273931203e-06
-2.38558262975123e-05
-9.18612753459501e-06
-8.80764780278111e-06
4.22866313884504e-06
-1.76750523387335e-05
-1.08285557316068e-05
-9.74450835937252e-06
-7.35684791750026e-06
-3.74728259775524e-05
-2.57365524649436e-05
-3.07515823730896e-05
-2.43034833628981e-05
-2.17218133761083e-05
-2.003052448913e-05
-1.38333483494584e-05
-6.87890432677889e-06
-8.11335269032308e-07
-3.67957793965783e-05
-4.55045785845803e-06
-1.75497652548552e-05
-2.64958502267713e-05
-2.42474147484688e-05
-2.51974799290959e-05
-1.98215277285613e-05
-2.02237402126276e-06
-3.5413312424082e-06
-1.61383881239719e-05
-1.27489605725007e-05
-2.14105844963208e-05
-2.24798166846948e-05
-2.0611538592974e-05
-3.83057511467772e-05
3.03487888051074e-06
-5.69446017447138e-07
-2.71803253424107e-05
-3.47613341293542e-05
6.29860793156224e-06
-1.97004251123535e-06
-3.94262274060408e-05
-2.79458038436205e-05
-3.73755056062087e-06
-2.33505379488313e-05
-1.61534450978582e-05
-2.37158399570938e-05
-2.39396238434026e-05
9.12128373831311e-07
-2.29536903707324e-05
-2.73393819963968e-05
-1.52453583214481e-05
-1.09917777546098e-05
-2.20535068511871e-05
-3.07449478068399e-05
-3.23877597902721e-05
-5.73677585165542e-06
-3.50421416655279e-06
-4.36169905489038e-05
-1.43771798830453e-05
-1.73401076336061e-05
-5.49340164969029e-06
-2.08792291466952e-05
-1.4710726189992e-06
-7.30661975459442e-06
-1.45830726713529e-05
3.74220436375882e-07
-8.8040388261379e-06
-1.06382692097059e-05
-2.60192595434927e-05
-1.54925154325868e-05
2.6043142587021e-06
-2.30636930388499e-06
-1.44595452623331e-05
-1.2418642144802e-05
-2.06285407372316e-05
-2.76477994105363e-05
-7.59620383983454e-06
-3.07188554201452e-05
-1.88356443855461e-05
-2.64384119007206e-05
-9.19673703919035e-06
-1.74876053182984e-05
-9.19187758648115e-06
-2.75584042570164e-05
-8.17316182087113e-06
-1.10955516319298e-05
-1.87402116403311e-05
-2.66963816534171e-05
-1.13400097354981e-05
-1.40414378360342e-05
-2.52042413683925e-05
-1.76893748658475e-05
-3.1585095819717e-05
-2.02044960755456e-05
-2.42434101538983e-06
-2.06649087505126e-05
-5.53844566747549e-06
-5.82888439697855e-06
-9.49538621525441e-06
-2.42827789223648e-05
-2.08900381321897e-05
-2.55479295094914e-05
-1.02570812091266e-05
-1.51036078634219e-05
-2.78144186701235e-05
-2.52101304217822e-05
-2.07813152216066e-05
1.10490149979145e-05
-1.20847767470377e-05
-1.94698980065669e-05
-1.59045585036745e-05
-1.11003794846966e-05
-1.83518171787515e-05
-1.29256678117022e-05
-1.83403729314638e-05
-8.48658281558606e-07
-2.5307901050949e-05
-2.63573541908992e-05
-2.97190678210638e-05
-2.03764333327267e-05
-9.09683938017781e-06
-1.99733900966491e-05
-1.18619375259187e-05
-2.08434288838215e-05
-4.92012533729014e-06
-9.48894424545287e-06
-1.25222161770127e-05
-1.98065647408537e-05
-2.90909827798961e-05
-1.41805765202103e-06
-2.57159607865035e-05
-1.62005477675964e-05
-4.18246456033929e-06
-2.46452928075176e-05
-3.24152173965801e-05
1.24786171985274e-05
-1.34584259506733e-05
-1.28098803388459e-05
-3.00557247492544e-05
-2.2832757579981e-05
-9.22764720247932e-06
-3.54935769254521e-05
-3.10339773493452e-05
-1.27361462770458e-05
-7.03953107890138e-06
-1.7888360535928e-05
-3.50467209356852e-06
-2.24756078142136e-05
-2.39802400172363e-05
-6.03159458041777e-06
-2.44494626484462e-05
2.59391722353873e-06
-1.3609310195749e-05
-3.64425112184392e-06
-1.50583649926866e-05
-1.79111035683106e-05
1.0386440983872e-07
-2.10174758059267e-05
-1.91059071429894e-05
-7.73805532033136e-06
-2.36566901507269e-05
-1.74761551318402e-05
-1.43441386607404e-05
2.01679512808897e-06
-3.93368543669866e-06
-2.32636572307463e-05
-3.38557908492931e-05
-1.99871807754782e-05
-7.6071082470964e-06
-4.78872867938693e-07
-5.80892888427833e-06
-1.65382388607731e-05
-1.50414930137925e-05
1.66357621646857e-06
-7.42886225518455e-06
1.97664565200936e-06
-3.19839641265649e-05
-1.12305492435405e-05
-6.89363065246202e-06
-2.44925375853495e-05
-1.47715346524099e-05
-8.45037245221474e-06
-1.47362942920518e-05
-3.4147702111548e-05
-1.9833931710148e-05
7.2014044855854e-07
-1.25246513267745e-05
-2.62215251807959e-05
-2.99975564801984e-05
-3.38083318609647e-05
-7.36304369792845e-06
-2.75319611694986e-05
-1.99480494880925e-05
-1.56367901823756e-05
-1.20918096482978e-05
-1.87302426764594e-05
-2.43977206792359e-05
-1.69583752272433e-05
-2.88997156822581e-06
-5.51352853752114e-06
-3.05804319363596e-05
-2.2207719272057e-05
1.24849291477936e-06
-3.02315707750813e-05
-2.85074377788036e-05
-3.16023699179929e-05
-5.39713413988626e-06
-7.92365566549057e-06
-1.88913291726848e-05
-1.37379498317749e-05
-1.09205465313426e-05
-1.08993341296866e-05
-1.10705292597019e-05
-4.14616822485829e-06
-4.01696968256837e-05
4.63023427624402e-06
-1.31430292232548e-05
-3.16365798160272e-05
3.28065983448842e-06
-1.46508925759617e-05
-2.83757277955801e-05
-2.50646308269645e-05
-8.55587567758838e-06
-9.94448083071676e-06
-6.26082208512286e-06
-2.05056971230431e-05
-1.95919192822888e-05
-1.0561393205608e-05
-3.20621461361635e-05
-7.84436545707082e-06
-1.57271155436039e-05
-1.21689129273846e-05
-9.65165296209854e-06
-1.54914380811234e-05
-1.77222697290227e-05
-3.89900333149731e-06
-9.27441433738439e-06
-1.70421964447696e-05
-1.72907635914452e-05
-1.76560140031351e-05
-1.39985256733463e-05
1.14204911833065e-05
-2.26668196276905e-05
-2.22799791550774e-05
-4.49979124014395e-06
-2.37178150878859e-05
1.47970031259466e-06
-1.20043416915997e-05
-3.41877212273735e-05
-1.07455667630168e-06
-1.20599241497042e-05
-2.28511295417159e-05
-2.48477372035677e-05
4.16571469371044e-06
-1.40244675151481e-06
-3.11755514070154e-06
-2.20353713447945e-05
-1.8334469249872e-05
-1.49425268897613e-05
-2.98361011508089e-05
-1.26495302668111e-05
-1.65518974110755e-05
-1.93759366618355e-05
-1.42321212723888e-05
-1.72894049720028e-05
-2.78474637826158e-05
-1.79155882803785e-05
-1.3838036434444e-05
-6.92924566109243e-06
-9.39556613760923e-06
-1.95012254996283e-05
-1.48509534490658e-05
-1.15736035746672e-05
-2.29999415082227e-05
7.92561761083911e-08
-2.10723531338013e-05
-1.56398140567894e-06
-2.98620189233026e-05
-2.20840812424927e-05
-1.31713568818085e-05
-9.70997500444807e-06
-3.39146990530719e-05
-1.87819894497425e-05
-1.72276820516477e-05
-1.4723258022165e-05
-3.02368827841154e-05
-3.65579586735279e-05
-3.13098391193975e-05
-2.97284078234298e-05
-3.09769367805456e-05
-3.21820558686998e-05
-3.65598612663186e-06
-1.8027137861319e-05
-1.25996063981477e-05
-2.85873882807175e-05
-3.33814245487195e-05
-2.81240288133e-05
-2.50921795052255e-05
-1.66449518737068e-05
-2.43466161378298e-05
-2.40253303744124e-05
-3.288570034646e-05
-3.02784788735712e-05
-9.00407046779202e-06
-1.67783877940914e-05
-4.02632769450711e-05
-2.48640716709865e-05
2.6158825628989e-06
-3.11417627698193e-05
-3.95232781095543e-05
-1.35143913234748e-05
-1.9772033571537e-05
1.15488748272796e-05
-8.38205519933151e-06
-1.80432908613981e-06
-1.73552032167233e-06
8.10425402220153e-07
-1.42428589452957e-05
-4.9673641161953e-06
-2.67691132379419e-05
-1.7489657132341e-05
-7.67720014161161e-06
-3.74945981290058e-05
-2.36921483035598e-05
-1.55890049406425e-05
-2.79859355253757e-05
-3.6171500484085e-05
-1.92488276225539e-05
-2.04900928598564e-05
-1.79213937468069e-05
-4.2892025381484e-06
-1.95222144446692e-05
3.82075990354093e-06
-2.54281403262842e-05
-4.03347701390134e-06
-1.96969164868863e-05
-2.10942293935625e-06
-1.8347057114097e-05
-1.45944394725088e-05
-3.07490210981059e-05
-3.1034884668917e-05
-2.28849684461724e-05
-1.76215850531598e-05
-2.12688396036871e-05
-2.7601590440885e-05
-2.62976581868519e-05
-3.12172787653902e-06
-3.22001493081948e-05
-1.22173985962022e-05
-2.63263526381546e-05
-3.04630311175703e-06
-3.99642820605473e-05
-1.43852439345219e-05
-7.01387120100875e-06
-1.14157414036402e-05
-8.256784342771e-06
-1.65697254761386e-05
-1.89390364160626e-05
-2.00200512360003e-05
5.59296609636318e-06
-1.63933843692202e-05
-1.55774761797771e-05
-1.75951862227848e-05
-4.13455236685692e-05
-1.43332950825852e-05
-1.58725611408237e-05
-1.37042512550667e-05
-2.98594747960396e-05
-1.80038544235026e-05
-4.30803820459356e-05
-2.3116880059315e-05
-2.80563314866213e-05
-3.50086932222559e-05
-2.15644921590959e-05
-2.13010177634457e-05
-1.71565985610045e-05
-1.19857011637218e-05
-1.9162696596174e-05
-1.97266005173688e-05
-1.07818257796893e-05
-1.39710743912008e-05
-2.84622585457563e-05
-2.30259266577084e-05
-1.86709170335956e-05
-8.11869787399339e-06
-2.01110290643636e-06
-3.41188437478027e-05
-2.10848428608275e-05
-7.05120609861979e-06
-1.27934403526527e-05
-1.71198882705234e-05
-1.16615777122431e-05
-1.7294297502863e-05
-1.47198533368692e-05
-2.05531988507802e-05
-2.07295615065727e-05
6.0250420654195e-06
-8.16317796055342e-07
-2.62643349974988e-05
-1.78175076458839e-05
-1.38422977576822e-05
-3.42614288509844e-06
-3.92474978390324e-06
-1.99481242800568e-05
-2.53089167753424e-05
-1.25114109314053e-05
-5.40609803788342e-06
1.65242720719184e-05
-8.21579504528942e-06
-7.68045320261717e-06
-2.64155965670148e-05
-1.61003209161472e-05
-1.09320912907264e-05
-3.0359568408066e-05
-1.53968063274819e-05
-1.59572392688363e-05
-1.50952201147919e-05
-2.29197250088386e-05
-6.85464908183747e-06
1.66706219119862e-08
-8.48196553299524e-06
-2.59477565452142e-05
1.04272501020924e-05
-1.88029164261394e-05
-8.37967007351995e-06
-1.80866222091852e-05
-1.88702666877308e-05
-2.6046623007954e-05
-1.53268958359302e-05
-1.50716172558935e-05
-2.97546516330151e-05
-1.24692581012669e-05
-6.89175182922505e-06
-9.47549255011208e-06
-1.7460183646166e-05
1.07560818270642e-05
2.18233296424998e-06
5.21046799759404e-06
-1.1125112861477e-05
-5.02280032331729e-07
-7.38303976328406e-06
-2.22697568183549e-05
-1.71259184545036e-05
-1.43786459978701e-05
-1.33707714360009e-05
-8.59660665750101e-06
-6.30085902994585e-06
-1.13770254411625e-05
-2.15761717836962e-05
-1.06323785421405e-05
-2.85539987923361e-05
-1.89244787680628e-05
-1.50097036877298e-05
-2.32451910141543e-05
6.1861158893686e-06
-2.84019545425515e-05
-1.21375535210621e-05
-2.60687714733431e-05
-2.38625707444252e-06
-1.61629416331657e-05
-2.80627304318428e-05
-1.6616118308311e-05
3.34319344793376e-07
-2.55676623980529e-05
-2.62132324945734e-05
-8.56876116222519e-06
-2.52825978911823e-05
-5.01880644631525e-06
-2.63029415275988e-05
-1.70004319038207e-05
-1.81036698627268e-05
-1.13642045016513e-05
-2.83420110043005e-05
-1.57443269403999e-05
-2.6312323670577e-05
-1.47763603508894e-05
-1.85140726469197e-05
-3.16464978301395e-05
-2.23334143100543e-05
-1.46660132142895e-05
-1.53110006959514e-05
-5.89753517596618e-06
9.89986846344249e-06
-2.37957240714629e-06
-8.84866744592886e-06
-1.43108361175324e-05
-2.86578613788161e-05
-7.11511885273158e-06
-1.07120876603573e-06
-4.14949362864127e-06
-5.20768477288374e-06
-9.74379597887938e-06
-6.64045829514348e-06
-3.29457307942652e-05
-3.09644802213213e-06
-2.44105032014813e-05
-9.28804621526125e-06
-7.21240841870437e-06
-1.33286112038225e-05
-2.37682570534319e-05
-1.63125350069518e-05
-1.10967683444521e-05
-7.55923172058266e-06
-1.45708410166063e-06
-7.07413127560187e-07
5.58272778045367e-06
-4.58383432626839e-05
-2.60939080307879e-05
-2.19324731803232e-06
-2.29795256695295e-05
-2.21379494021025e-05
5.38588512995278e-07
-1.9405568474285e-05
-1.8761860666104e-05
-2.31562919869127e-05
-3.94929221778478e-06
-1.62643061059114e-05
-2.69940622380262e-05
-1.05111781278019e-05
-1.43846997520194e-05
-1.76495998122061e-05
-2.0570436093086e-05
-2.71472208211707e-05
-1.98245567025157e-05
-9.85526035216648e-06
-1.82547246630457e-05
-1.41829771980589e-05
-2.44561747601937e-05
-3.34755795593084e-05
-3.40408658349151e-05
-1.35385902338405e-05
-2.73589395084182e-05
-2.59609931938168e-05
-2.5431272524906e-05
-3.43157561050473e-05
-2.62712064509635e-05
-3.5277949366046e-05
-3.24538676518857e-05
-2.7874528325908e-05
-7.61608267463555e-06
-2.80110486097068e-05
-9.93700651508677e-06
-6.27427306429594e-06
-1.47743301392935e-05
3.94251412072568e-06
-2.6031275162358e-05
-2.43869706100765e-05
-1.98236507268392e-05
-2.84356790775413e-05
-3.26017366995575e-05
-4.25862567458413e-05
-2.88818027131268e-05
-2.85236447487962e-05
-3.10368666809329e-05
-1.75522003600608e-05
-2.8239019477684e-05
-6.83818538514253e-06
-3.30172331032398e-05
-5.65003975002751e-06
-4.81277711768381e-06
-2.29155072579493e-05
-1.76997799474303e-05
-2.3839721321328e-05
8.11762863640953e-08
-1.48385814123403e-05
-1.30685402949452e-05
-2.48276642793678e-05
-1.2494223252403e-05
-1.2778266474226e-05
-1.4206535485107e-05
-2.21136562550427e-05
-8.51753348157245e-06
-7.68145783454434e-06
-1.16125373999051e-05
-9.60187276395282e-06
8.69564656913665e-07
8.65522516451399e-07
-2.55168707667254e-05
-1.0265295275222e-05
-2.84966321753804e-05
-1.76762027437503e-05
-1.67244896549671e-05
-2.3145051387699e-05
-3.22903735277608e-05
6.18774603863198e-06
3.4522641202174e-06
-1.89316015868768e-05
-1.8040991222758e-05
-1.51339556683611e-05
-1.10398499629715e-05
-1.79757116725477e-05
-2.65241295198086e-05
-2.96295439962802e-05
-1.52617988192882e-05
-1.74571271667985e-05
-2.03255504012989e-05
-9.4978826826015e-06
-3.58721299782518e-05
-1.63902457256187e-05
-2.14727824002812e-05
-5.72046685616274e-06
-1.37410176502281e-05
-7.064849201771e-07
-5.67761617612643e-06
-2.95586024710718e-05
-1.17741177709969e-05
1.94970204421036e-07
-1.08187206720107e-05
-1.1336337093045e-05
-2.2588080999936e-05
-7.01223280205785e-06
-2.85164225650325e-06
-2.66040589049048e-05
-8.96378484472105e-06
-6.64787001348603e-06
-2.7640127983218e-05
-1.90633071334803e-05
-2.45411454620187e-05
-8.44144747230354e-06
-1.31890726857304e-05
-3.42053273753101e-05
-1.37294197635612e-05
-3.07778247143364e-05
1.94578644580565e-06
-2.81709671025144e-05
-9.52851308762762e-06
1.22045745205808e-05
-6.21135133455842e-06
8.77348321571283e-07
-2.46607340772407e-05
-2.03357376872628e-05
-5.29820361227806e-06
-1.61989283974196e-06
-3.21356104061813e-06
-1.97432126120086e-05
-1.9970425063511e-05
-2.50986116287326e-05
-1.83703869883698e-05
-3.8903624455853e-05
-2.84706599828464e-05
-3.41616995114539e-05
-1.01561543725276e-05
-3.05466490769101e-05
-1.40173741779124e-05
-1.3816310892798e-05
-1.95801319113432e-05
-1.49038020648167e-05
-2.03022589560005e-05
2.46833325536798e-06
-2.59165604003666e-06
-8.04997457850152e-06
-1.57922804250121e-05
-1.48056336823069e-05
-1.95549197063532e-05
-5.5090758734317e-07
-2.44051748209283e-05
-8.53809040956996e-06
2.6183003005431e-07
-6.50193896351189e-06
-2.27354419809165e-05
-1.43174354007126e-05
-1.72799596618532e-05
-6.78591167958488e-06
-1.26925879183841e-05
-2.21085473258963e-05
1.22155784619833e-05
-1.04896056918123e-05
-2.98545311723208e-05
-8.52476540772106e-06
-1.96896419670728e-05
8.17240256057856e-07
-2.42041837725375e-05
-2.67306167032113e-05
-4.13208063770736e-06
-1.68849001889743e-05
-2.04617940793765e-05
-2.35414198845536e-05
-3.83224453399363e-05
-1.50844218205325e-05
-4.92570944882843e-07
-3.44266966465848e-05
-7.20186549616932e-06
-3.06928074768187e-05
5.56769112971172e-06
-2.72954289486391e-05
-2.60987094008548e-05
-6.19577522290971e-06
4.33802072140783e-06
-9.04140420300048e-06
-2.15667146949194e-05
1.22151131856249e-05
-1.38064459501726e-06
-2.94922777383173e-06
-3.35016161659639e-05
-1.96285231012221e-05
-6.40544354222522e-06
-1.21637448718737e-05
-1.22409982658283e-05
-2.20940971374342e-05
-2.76650964419431e-05
-1.01324439243885e-05
-3.17169582626453e-05
-3.67473340266401e-05
-6.06250837062714e-06
-1.65646190656405e-05
-1.64004219951337e-05
-1.65009223853922e-05
-1.96508176883705e-07
-5.76943838015262e-06
-3.15734349326235e-05
-2.04906718309566e-05
-3.32673917236627e-06
-1.84090878046555e-05
-2.14862040923353e-05
-1.62741240908271e-05
-1.02988431552809e-05
-1.05542350449959e-05
-2.34876885595991e-05
-2.68295105350075e-05
-6.03036015802227e-06
-3.06799039711228e-05
-4.01037173770964e-05
4.50854963235597e-06
-4.7553564330909e-06
-2.39647255580407e-05
-9.84057774277813e-06
-1.17006637336362e-05
4.7586778990847e-06
-1.49656284513007e-05
-2.59146198182305e-05
-5.59182052430872e-06
-2.82739205018394e-05
-1.70908177789901e-05
-2.69665052335948e-05
-1.97250075874662e-05
-9.1641126547502e-06
-1.35259865502955e-05
-1.52069682075154e-05
1.73615118171075e-06
-2.285499408387e-05
-1.14466741808024e-05
-2.14719104220081e-05
-1.3299571087543e-05
-9.82741303248839e-06
-2.22980765673216e-06
-1.21959131371318e-05
-2.06855867188856e-05
-2.26583775543234e-05
-1.34689528240879e-05
6.13644159516913e-06
-2.21784593059859e-05
-1.26416849866646e-05
1.41211152817768e-05
-9.37313207901446e-07
4.37900938707252e-06
-1.78456284148436e-05
-2.42495464573695e-05
-2.61655106016343e-05
-2.40101833785347e-05
-4.2217541185771e-05
-3.0831071793477e-05
-1.98914354763898e-05
-2.15670880629318e-05
-2.76900508312698e-05
-1.92375167598987e-05
-1.19355146615646e-05
-1.23468517135139e-05
-2.8805518791342e-05
-1.82593455503483e-05
-6.52594187377035e-06
-2.81683529140943e-05
-1.00696435240641e-05
-9.71870421519284e-06
-2.04936176189651e-05
-9.77221944186189e-06
-1.35785437995678e-05
-1.36747964144279e-05
-1.02711749152956e-05
-2.93564737316312e-05
-2.37486924420267e-06
-3.07552703463435e-05
-1.08204125957166e-05
-1.22091350278053e-05
-1.60949947206378e-05
-3.0872741065382e-05
-2.12944092503035e-05
-2.59463258617678e-05
-2.8517935901103e-05
-3.11993679639577e-06
-1.91373444583074e-05
-2.3485971724891e-05
-1.960477461996e-05
-1.41752258348595e-05
-9.39584494921388e-07
-7.90862760064166e-06
-7.81743510400821e-06
2.52983723018756e-06
-1.73391114193231e-05
-1.34417799225264e-05
-7.71270815287614e-06
-2.63048705662853e-06
-1.02548386585206e-05
-2.48041438825511e-05
-1.54150507562469e-05
6.10914436606987e-06
-3.00881889298435e-05
-1.34533721682946e-05
-2.02765288021708e-05
-1.2897384515654e-05
-1.07316110501899e-05
-8.53435797173207e-06
-1.42040809391354e-05
-8.94406179099791e-06
-2.68889726405711e-05
-2.4027809470072e-05
-1.02752228154224e-05
2.91347630936401e-06
-4.38810053572019e-05
-2.10884415140516e-05
-1.03326048126732e-05
-1.88337167008734e-05
-2.8397979746333e-05
-2.97038057478587e-05
-3.87328301510789e-05
-1.03361570802766e-05
-1.49956983741212e-05
-3.34861302589815e-05
-4.22988091218473e-05
-7.88302326834573e-06
-2.40006092403376e-05
-3.21593107455015e-05
-2.7010996450849e-05
-1.18698807100456e-05
-1.22272940094203e-05
-1.50232078026845e-05
-2.31287558859822e-05
-1.06624927266268e-05
-1.39243048546009e-05
3.80583532815308e-06
-7.18670498993551e-06
1.87103228360848e-06
-1.22699887798906e-05
-2.26156128271802e-05
-2.64565701692636e-05
-2.66732283821146e-05
-1.82154732632329e-05
-2.11192112944662e-05
-1.59932738032618e-05
-2.88406895474995e-05
-6.99740658040749e-06
-1.19889554457057e-05
-1.67875067539928e-05
-3.41422354968049e-05
-1.91646041124923e-05
-8.22508680299879e-06
-1.40608277398087e-05
-1.08790842720366e-05
-1.03506149051702e-05
-3.76327736765502e-05
-5.03086232526807e-06
-2.43321542181165e-06
-6.70314604555745e-06
-8.51981758630996e-06
-7.60822684051514e-06
-1.56149989679186e-05
-1.15908797817398e-05
-1.82133756624979e-05
-1.36656215438388e-05
-2.22328675062584e-05
-2.49668149215885e-05
-3.11612716225837e-05
-2.27645019527051e-05
-2.30654664995092e-05
-2.67022546029385e-05
3.85469285216114e-06
9.32297943109299e-07
-2.19486009227028e-05
-1.79564492740986e-05
-8.84569344584242e-06
-1.2551832140443e-05
6.72303473185986e-07
-2.54997819493644e-05
-5.9679448174029e-06
-2.2707555801751e-05
-1.81647674140797e-05
-1.46417831985331e-05
-2.58639387591066e-05
5.19298735689456e-06
-1.7299344290988e-05
-1.51453781260899e-05
-1.61176313438524e-05
-2.34558661253687e-05
-2.3174096052653e-05
-1.75711620063067e-05
-1.80804487274162e-05
-1.65768697840961e-05
-1.75394348742144e-05
-2.91572330610022e-05
-2.04106805909832e-05
-1.5125810490225e-06
-1.99756979958421e-05
-2.39543514878062e-05
-1.8692015007997e-05
-2.89370611627683e-05
-9.64827439528253e-06
-2.24960228329e-05
-2.75843900461424e-05
-1.530346485016e-05
-2.77508833310637e-05
-1.21612668285034e-05
-9.24785992145697e-06
-3.50341848006028e-05
-3.04991493860985e-05
-3.35188984966413e-05
-2.3283256323964e-05
-1.65344706553721e-05
-2.24377992500204e-05
-4.18999889866635e-06
-1.3684802264942e-05
-1.31588140505996e-05
-8.52628418355738e-06
-1.75087607864679e-05
-1.9596077128085e-05
-3.08142219300375e-05
-1.95768403070231e-05
-6.84005609436372e-06
-8.30010825585468e-06
-2.94853485966199e-05
-2.99965879706412e-05
-1.92424059645409e-05
-5.70957740358014e-06
-1.58788164818958e-05
-2.33871800054312e-05
-3.85636570630147e-06
1.09559664812427e-06
-1.3214124979049e-05
-2.42531145482606e-05
-2.58721518799224e-06
-6.19019385288148e-06
-1.13378158575944e-05
-2.31430986208774e-05
-1.38345927007574e-05
-1.29341437997468e-05
-2.19601070197029e-05
-2.19678114767717e-05
-1.6255254312264e-05
-1.07100939116932e-05
-9.6644455836022e-06
-3.90170361713136e-05
-1.83505653649971e-05
-3.39854786128851e-05
-3.78518039147205e-06
-2.297831228492e-05
-1.38245066917239e-05
-6.47878812480682e-06
-6.0029177763746e-06
4.00994104300251e-06
-7.25824487288407e-06
-1.63484220185026e-05
-2.01698507140857e-05
-7.95821397720384e-06
-1.21843974318684e-05
4.38242696151492e-06
-1.59448578277243e-05
-1.98440745020687e-05
-1.0233001168348e-05
-1.62193586232842e-05
-2.91316149119489e-05
-8.36700697601805e-06
-9.0428061241044e-06
-1.87329788889372e-05
-2.98428481661453e-06
-2.18031156784547e-05
-2.21202412987129e-05
-7.97533893514968e-06
-3.20675181096335e-05
-8.16555416581899e-07
-1.57366575725057e-05
-4.00789562979975e-06
-8.50670782997148e-06
-2.92761920629383e-05
-1.08213747130583e-05
-2.62583150025094e-05
-1.72341072743995e-05
-1.50512971803099e-05
-6.30230997581775e-06
-1.84570551210541e-05
-1.7005611278666e-05
-2.88473875424847e-05
-3.78692015238144e-06
-9.51739240134093e-06
-3.09774094728438e-05
7.18895878255626e-06
-1.96470117090192e-05
-2.89538909175619e-05
-2.06152594140009e-05
-6.82205431274144e-06
-1.66407780452732e-05
-1.27672639810022e-05
-1.56835088370576e-05
-1.54701185084874e-05
-2.15185849189524e-05
-1.74840096600492e-05
-9.19875272295523e-06
-6.80877714651701e-06
-3.24612786111373e-05
-2.84782089538829e-05
-3.07740303504023e-05
-2.4070937979124e-05
-2.26331112538199e-05
-1.02202783715789e-05
-2.23225306418579e-05
8.04902269712584e-07
-1.02358921548747e-05
1.20108368797784e-05
-3.60887073121108e-05
-1.14831699494962e-05
7.53309003815594e-06
-1.90297731971706e-05
-8.06131895101298e-08
-4.70115170784974e-06
-9.38678791485858e-06
-1.00400139802356e-05
3.32219843294628e-06
-1.41064620880033e-05
-2.59596214205765e-05
-3.08781507430155e-05
-2.56575996352613e-05
-1.28488934943395e-05
-1.64875042376186e-05
-3.44288880502128e-05
-2.33934888931268e-05
-2.41810106186338e-05
-2.33518632930473e-05
-2.30244727896643e-05
-1.35294369255342e-05
1.57814655653854e-06
-2.26614686280079e-05
-2.44364882484124e-05
-7.4151692643304e-07
-1.30204488794653e-05
1.58197602102267e-06
-1.78209061698258e-05
-8.36288709868894e-07
-2.73004217409563e-05
-2.37352558726536e-05
-1.78006222076646e-05
1.49555714000331e-06
-5.15166021752958e-06
-7.78107093242465e-06
-5.85774964023459e-06
-2.08581766299254e-05
-2.29910800884171e-06
-3.61941189289918e-05
-2.39965685482848e-05
-3.36129377995673e-06
-2.79577124055645e-05
-1.94305098103962e-05
1.09882712848373e-05
-1.08424301718661e-05
-4.23701971407559e-06
-2.1383384074296e-05
-5.98080204731751e-06
-2.06850818374553e-06
-2.51974675300705e-05
-9.68726220802809e-06
-2.36315489788033e-05
-1.83912416529009e-05
-2.86150086500883e-05
-1.07369974514008e-05
-5.69840504177769e-06
-3.05696097163219e-05
-2.7171415936707e-05
-2.15729844450677e-05
-1.53384549231031e-05
-8.10177637699133e-06
-1.03659615435333e-05
-2.20447520424736e-05
-2.3821376194615e-05
2.33793994394704e-06
-1.35244016826628e-05
-1.08260762253948e-05
-1.44611711418957e-05
-2.73559075400829e-05
-6.08098526803871e-06
-1.53558992232005e-05
-1.44418364054219e-05
-8.35525107805906e-06
-2.07088326773699e-05
-1.7593154595107e-05
-1.26186992177388e-05
-2.22065948784396e-05
2.29663059975416e-06
-2.64702310954592e-05
-3.64733267648247e-05
-2.9811327061076e-05
-1.8230079316966e-05
-1.12672779386623e-05
-1.0557944267731e-05
-2.05104645231611e-05
-2.41836564028262e-05
-2.17714344656683e-05
-1.88256581934498e-05
-2.6762996258646e-05
-4.51168696714455e-05
-2.02264403123198e-05
-7.34990025975929e-06
-3.82293152910709e-05
-4.08616015704252e-05
-2.06358321486883e-05
-2.6220882375269e-05
-3.66331325262247e-05
1.14042436130697e-05
-1.94982124582222e-05
-3.34855473492931e-05
-3.12913713583869e-05
-1.72076958649252e-05
-5.51443611398414e-06
-3.39368088023918e-05
-1.50547857117301e-05
-1.79409815826477e-05
-1.59706040499369e-06
1.06804446475886e-05
3.52718045848864e-06
-2.8537650316268e-05
-3.31445503586643e-05
2.18541567094686e-06
2.86013386245752e-06
-2.12098233105133e-05
-3.11832365008125e-05
-6.48674201955469e-06
-2.10396073436848e-05
-1.80366797771674e-05
-2.79783638644883e-05
-1.55517172298072e-05
1.13750951013343e-05
-2.14571900135099e-05
-3.71590619391729e-05
-2.3377872237368e-05
-1.58986589525591e-05
-1.26505536792356e-05
-2.22237891554411e-05
-2.42497482299913e-05
-7.57725642784604e-06
-1.27142235363173e-05
-1.30916210627321e-05
-8.02671807054344e-06
7.95820814858735e-06
-1.19493514470301e-05
-2.90130484349192e-05
-1.41424744770031e-05
1.64663864490573e-07
-2.65059200950743e-06
-2.76962787011583e-05
-2.76896398934664e-05
-2.81265618985185e-05
-1.44333154025777e-05
-7.56763636972785e-06
-2.33922794732094e-05
-1.77183454400761e-06
-1.90035222758752e-05
-2.27578614042139e-05
-2.58576732252779e-05
-5.08606331357295e-05
-2.32665338982179e-05
-1.27480711644211e-05
-1.3959873426815e-05
-1.994062487173e-05
-3.84808712460182e-07
-1.64117820932876e-05
-1.41347735711488e-05
-1.29731404556358e-05
-6.01546518245736e-06
-1.68731566700106e-05
-2.86726431314931e-05
-6.76466957768397e-06
-2.58607448945421e-06
-8.93775173823055e-07
-2.43821493203179e-05
-1.84121136239128e-05
-2.26586604547388e-05
-1.59405133667379e-05
-1.81843809200171e-05
-3.12988025567614e-05
-7.56106697208165e-06
-1.31630373949006e-05
-1.43651865693325e-05
-2.26970148174003e-05
-2.24945803537317e-05
-1.0837651007363e-05
-1.48884079261627e-05
-1.95906909902492e-05
1.04150846610439e-06
-1.41139066982478e-05
-2.35682936462404e-06
-1.58186704029296e-05
-1.71332028829702e-05
-7.41572034918653e-06
-1.23459010535032e-05
-2.4684004613609e-05
-4.23915930512683e-06
-1.87867221008145e-05
-9.14651541698528e-06
-1.40786978325494e-05
-1.95072997460867e-05
