# Supplementary material for: Research on computational propagation and identification of mine microseismic signals based on deep learning
Source: PLoS One. 2025 Oct 22;20(10):e0334641. doi: 10.1371/journal.pone.0334641 (PMC12543183; doi:10.1371/journal.pone.0334641)
Supplement: S9 Data — (ZIP) [file pone.0334641.s009.zip › 000101100000421.xlsx_0.txt_24.txt.txt]

-1.92612637342721e-05
-5.27580426628781e-06
-2.23690725070768e-05
-1.71828484209459e-05
-1.43419944684497e-05
-2.9621624202795e-05
-3.2957945815717e-06
-7.53167202910782e-06
-1.71631601360484e-05
-1.0819087503045e-05
-8.11938272748655e-06
-1.85773947137511e-05
-1.39072118566176e-05
-6.84187035183242e-06
-2.18658507879375e-05
-3.46330141644279e-05
-1.8549291887701e-05
-2.86820948014859e-05
-1.99106325042761e-05
-1.0315882266262e-05
-1.99117548319601e-05
-3.24717269554861e-06
-1.4097413277806e-05
-1.45379050594673e-05
-1.02649880563731e-05
-1.01538588501076e-05
-9.56456448940035e-06
-1.42485437028373e-05
-9.84084844359012e-06
-1.94858999648618e-05
-1.32038901248257e-05
-1.40625575940377e-05
-1.29800932560284e-05
-7.91751447220054e-07
-1.66616311744463e-05
-9.64284988145556e-06
-5.34100064420914e-06
-3.72393467596631e-06
-1.5043171775288e-05
-2.02152942254197e-05
-1.20578829621696e-05
-1.06145326611187e-05
-5.58693810856492e-06
-1.89799464392935e-05
-2.59310040717204e-05
-2.49821376827987e-05
-3.8405945503984e-06
-1.26879454835964e-05
-2.01123248176465e-05
-1.0378721031643e-05
-2.03567725189273e-05
-1.36137702793604e-05
-9.39144242604649e-06
-2.61709068521852e-05
-1.51522631240473e-05
-1.38582992330804e-05
-8.7246628693968e-06
-2.04391022639459e-05
-1.70479743326408e-05
-1.34859757215955e-05
-9.30827740581157e-06
3.36695106292282e-07
-1.9605501470946e-05
-3.25709332727849e-05
-2.69166966880323e-05
-8.15667453194371e-06
-2.27403918207646e-05
-2.99818008568233e-05
-1.41844165590982e-05
-3.05275133955649e-05
-3.49397833803959e-05
-1.60962927836607e-05
-2.01883784354702e-05
-1.64010500361684e-05
-1.8981090031801e-05
-1.14353729805161e-05
-1.79761360362904e-07
-2.81953229940741e-05
-9.09778187946008e-06
-9.08404407211749e-07
2.81846027500907e-06
-1.82755472003351e-05
-1.97767802073682e-05
2.47073683649873e-06
-3.74633433026209e-06
-2.36000287574052e-05
-2.72971042557264e-05
-1.2485297165346e-05
-2.08799863919896e-05
-3.17472883481343e-05
-1.32280687055835e-05
-5.2400675465217e-06
6.17466734170815e-07
-2.13801185148922e-05
-1.76803272108962e-05
-1.57716981088143e-05
5.53367819735314e-06
-1.42466955753924e-05
-1.07307955488455e-05
-9.49549682117023e-06
-1.74462432351789e-05
-1.77906839014362e-05
-1.95189341128241e-06
-2.95758273518808e-05
-1.97579664451172e-05
-1.49769461505007e-05
-1.89652613847811e-05
-1.43872900562179e-05
-1.7652993086221e-05
4.6593129720216e-06
-2.58791862122344e-05
-2.22275310840386e-05
-1.56108056254963e-05
-1.00840469447627e-05
-2.00355202788276e-05
-3.72444440797171e-05
-1.1723115096534e-06
7.68102052152077e-06
-7.99856585795066e-06
-8.14644838125809e-06
-2.09516886305503e-05
-8.73016889685029e-06
-5.26863284808496e-06
-2.44255187811595e-05
1.37091460894589e-05
-1.52129031368788e-05
-1.82223444080527e-05
-1.73263842631099e-05
-6.63899329354013e-06
-1.50777921486203e-05
-1.19862110280401e-05
-3.29381351851557e-05
-1.72440414071463e-05
-8.03614745797899e-06
-2.91079195377624e-05
-1.21707354974168e-05
-1.67535446356665e-05
-9.73719357099293e-06
-1.22334195557775e-05
-1.29298448267545e-05
-1.59211706841025e-05
-8.31173047668984e-06
-8.94428888605901e-06
-2.1704950721879e-05
-2.21196586067473e-06
-2.7629081737951e-05
-5.79498332338214e-06
-1.44612027349146e-05
-1.13364555309445e-05
-1.94785922200975e-05
-2.90067436198584e-05
-5.14565904680777e-06
-5.65846190218179e-06
-1.95533011937953e-05
-2.13896053266197e-05
-1.51469412407831e-06
4.02770941692698e-07
-1.23850176780154e-05
-4.35831117383646e-06
-1.52275917462912e-05
-1.68420711368577e-05
-1.57762815027103e-05
-8.85781232026752e-06
-2.95469795771548e-05
-2.10599821876527e-05
-2.76651689812647e-05
-1.11606411688999e-05
-8.56349588555114e-07
-3.56944854600483e-05
-2.04562620261112e-05
-2.95647349756351e-05
-2.70389034115071e-05
-3.88307463087628e-05
-1.97416360282006e-05
-1.34598326520753e-05
-6.62485149769331e-06
-2.22750392964555e-05
-8.56159044977031e-06
-8.06647775487146e-06
-1.63390256793131e-05
-8.49837136664777e-06
-2.26161804460281e-05
-1.61796975395989e-05
-6.1929903966036e-06
-2.54383895155197e-05
-2.89647068698962e-05
-1.55805738421112e-05
-1.42707070576531e-05
-2.13911563739913e-05
-3.38074771948343e-05
-1.02807420126595e-05
-1.26689876395429e-05
-3.54569119586056e-05
-3.2081144657493e-05
-2.47865184119696e-05
-2.60703241456184e-05
-1.79877528562003e-05
-7.00933244783739e-06
-1.46883249289839e-05
-2.10916891236815e-05
-1.23455736285935e-05
-1.46626533298805e-05
-3.31899046963747e-05
-3.09737768658259e-06
-7.92326960672851e-07
-4.01171856971493e-06
-7.53782061338449e-06
-1.62905185157552e-06
-1.67431599927035e-05
-1.60123698188169e-05
-1.03287138298984e-05
-2.87407973504128e-05
-7.73333909576e-06
-1.82250229123161e-05
-3.47728413623728e-05
-3.04578135301363e-05
-3.16713758073704e-05
-2.49672468864914e-05
-1.65898714289252e-05
4.0154526836836e-06
-1.61839347764049e-05
-6.12677526333501e-06
-9.34071390334514e-06
-1.34533303749765e-05
-2.04485712727555e-05
-2.16834889038735e-05
-2.24966362635238e-05
-1.75381978261965e-05
-2.01776625265232e-05
-1.57226346999556e-05
-1.66925693656155e-05
-1.8774128692447e-05
-1.03738702745754e-06
-2.49387901562063e-05
-3.03297601062173e-05
-1.90382736745854e-05
-4.05520263546754e-06
-2.42020719414482e-05
-2.35467511502122e-05
-2.31859048574148e-05
-1.92139824990071e-05
-2.42916147671523e-05
-1.13850292423759e-05
-2.33324539251654e-05
-1.9360909751129e-05
-1.42366586371831e-05
-1.55266457189472e-05
-1.14613736498664e-05
-2.28684588536141e-05
-2.16757774668745e-05
-1.14708834658155e-05
-1.71976082769118e-05
-4.05844593111789e-06
-8.1765943112965e-06
-2.53545906525169e-05
-1.8282004232036e-05
-1.19508596335153e-05
-1.42849779030449e-05
-2.99421102239874e-06
-2.18359359866665e-05
-2.05221787658499e-05
-2.51310933094226e-05
-1.52000792916854e-05
-1.55327308889555e-05
-1.36600488190497e-05
-6.79082650550711e-06
-2.44890814704503e-05
-1.4970355377603e-05
-1.01077863249248e-05
-2.92478220347516e-05
-6.41242783800917e-06
-1.33884793122493e-05
-1.04563563129231e-05
-3.65178397594163e-06
-3.16237283976667e-05
-1.38940883059028e-05
-1.01080615478689e-05
-1.17584458191056e-05
-5.9045748103832e-06
-1.67885105352143e-05
-1.98854550068251e-05
-1.78190206572865e-05
-3.95777766610875e-06
-1.64895186050327e-05
-2.67584975965763e-05
-1.83021019328769e-05
-9.647851777236e-06
-2.36291702386801e-05
-6.59850428925031e-06
-1.86425122576859e-05
-1.56288054880627e-05
-2.10730533495018e-05
-7.31905861491399e-06
-2.04359386003246e-05
-2.31614596486129e-05
-1.98293274929049e-05
-2.93619630470254e-05
-3.23469065683972e-05
-2.59734481384565e-05
-1.7811603405736e-05
-2.23458613726565e-05
-1.39081733051766e-05
-7.35660127551296e-06
-1.81297278221959e-05
-2.34711207180279e-06
-1.05665790462837e-05
-1.83378006675428e-05
-1.41983328380023e-05
-8.8625767896168e-06
-1.66662359713379e-05
-9.89051479112328e-06
-1.92063968423524e-05
-5.2504511900481e-06
-1.86061583663054e-05
-1.5845564218268e-05
-2.31555718653163e-05
-1.23406586146173e-05
-1.33317091641986e-05
-8.70078036726981e-06
-2.12371273892732e-05
-2.00515975607273e-05
-2.62769898851207e-05
-2.94960074132462e-05
-1.79743589937754e-05
-1.41864223225592e-05
-1.74463989078401e-05
-1.35905909253004e-05
-2.84633082318628e-05
-2.52892814480299e-05
-2.13842971459589e-05
-6.0714603021585e-06
-3.20848672665971e-05
-1.93216930145622e-05
-1.44696541993034e-05
-6.14109292472099e-06
-2.18764505160529e-05
-2.86450423878806e-05
-1.80101825639934e-05
-9.26196134457305e-06
-1.08382035819107e-05
-1.04925034076513e-05
-1.30376742242353e-05
-1.62812464157302e-05
-1.38493031871244e-05
-1.54272444349918e-05
-1.54388952846901e-05
-1.33683745480094e-05
-3.0208143018577e-07
-1.50335992179741e-05
-1.80700681926588e-05
-1.46182112806006e-05
-4.98558351484106e-06
-6.82176840767073e-06
-1.83380732334682e-05
-1.44559787275171e-05
-6.5567750524625e-06
-1.51200509043338e-05
-1.49679246068574e-05
-1.69203420847275e-05
-8.78912802336284e-06
-1.54543590560232e-05
-1.92607269818935e-05
-1.22113053866641e-05
-3.45355253893743e-05
-1.88793459193278e-05
-1.9184880568382e-05
-1.475022057273e-05
-7.73462923836477e-06
-1.30404958224161e-06
-1.54855096669846e-05
-9.34485404305912e-06
-2.20533077491019e-05
-1.69644991228777e-05
-3.25446915571919e-07
-4.4989642891263e-06
-6.55331698473965e-06
-1.16319014534216e-05
-5.62000361109266e-06
-1.52697575872247e-05
-2.31314725449572e-05
-1.88727959508659e-05
-1.44898898331885e-05
-1.44880814788651e-05
-1.32147208023546e-05
-1.4011058812227e-05
-1.53597348727622e-05
2.1485687722418e-06
-9.62057212868309e-06
-2.01617768859429e-05
-1.68686517182632e-05
-1.01048080087765e-05
-1.38076697046653e-05
-1.74395735699932e-05
-2.54962711939754e-05
-1.56097042510666e-05
1.03341152526452e-05
-1.06472963518269e-05
-1.40249389522391e-05
-7.98964331928359e-06
-3.27325466312046e-06
-2.67034093043987e-05
-2.67875582972129e-05
-1.14144076656156e-05
-2.02928338498531e-05
-1.04557075929766e-05
-1.64804048373438e-05
-2.28680966609936e-05
-1.01350298262305e-05
-4.95259856622426e-06
-2.33806378022118e-05
-9.99719563964369e-06
-4.74320725293182e-07
-1.9925173131739e-05
-2.09456216521335e-05
-2.1153947341597e-05
-9.21759467023502e-06
-2.87034198053953e-05
-9.88762129022917e-07
-1.65648152001169e-05
-2.18882246700522e-05
-8.35914260780732e-06
-2.04053712502635e-05
-4.29264151068877e-05
-1.62753284882285e-06
-3.08532360028204e-05
-1.97339265086731e-05
-2.20355927777111e-05
-1.11460855241884e-05
2.27447265035302e-06
-1.31488032691091e-05
-1.14377337770749e-05
-9.93399338023596e-06
3.04724662395813e-06
-1.32287208608963e-05
-1.60618092045981e-05
-6.07694225246118e-06
-1.73679811386455e-05
-1.76650954895583e-05
-2.49484832940686e-05
-5.65416792138956e-06
-5.84401190607746e-06
-2.71739337786205e-06
-2.67562650710722e-05
-2.19125370673486e-05
-3.13558226623533e-06
-8.77069093716389e-06
-1.47334099237599e-05
-1.99366815098702e-05
-1.44019177438135e-05
-3.17888654349816e-06
-2.07391278903457e-05
-1.63928744628374e-05
-1.39441097451763e-05
-8.36624439501096e-06
-8.5441886277697e-06
-1.78534936041089e-05
-2.01980113178427e-05
-1.13753814779258e-05
-1.18263332156885e-05
-3.28898911847306e-05
-6.21007091090759e-06
-1.27485032451375e-05
-2.05134442149713e-05
-2.0432231547778e-05
-2.20046047008684e-05
-1.84609966664826e-05
-1.93624628466798e-05
-5.81064468417775e-06
-2.03864238824852e-05
-1.57778405537673e-05
-1.10568166960798e-05
-1.12119636997007e-05
-1.2291194590366e-05
-1.57649854503217e-05
-2.85288384495065e-05
-2.55515412538674e-05
-1.87745215837147e-05
-3.48497698754717e-05
-2.10604485837758e-05
7.42918798266159e-06
-1.14924978257846e-05
-1.2012049241604e-05
-3.64170675918049e-05
-3.71888264929654e-05
-2.43271753032414e-05
-6.42487290360573e-06
-1.02047506879696e-05
-1.74024336819229e-05
-7.91673674623782e-06
-2.35147678075192e-05
-4.1003172795114e-05
-1.87011757225185e-05
-1.74850594906376e-05
-9.58325065504567e-06
-1.53907535763804e-05
-1.64250207759088e-05
-1.14643711348366e-05
-2.40568692973117e-06
-1.2710460132121e-05
-5.8674622283009e-06
-2.09903125977918e-05
-1.07441497106255e-05
-1.84255601058438e-05
-1.97584999921624e-08
-1.41215867985033e-05
6.05543649424615e-07
-1.86825057573879e-05
-1.50049864167392e-05
-2.37621716089334e-05
-4.01726970888628e-05
-7.37921904152041e-06
1.59478040393721e-06
-2.34614452578775e-05
-1.84416829376889e-05
-7.57382128122858e-06
-5.92430750439423e-06
-6.91203738331087e-06
-1.52697227567939e-05
-1.33013680076254e-05
-1.44345307284807e-05
-1.71965124050723e-06
-1.15483205114681e-05
-6.75341239938188e-06
-4.70338744175441e-06
-2.38065421198197e-05
1.71080685944883e-06
-2.1265049414667e-05
-8.14484688775014e-06
-9.36519489801469e-06
-1.91446652663501e-05
-1.47797153821085e-05
-5.13106590567382e-06
-3.8465601636462e-06
-2.6432455062805e-05
-3.41322281226681e-05
-2.2504198857626e-05
-1.64281683744635e-05
-8.26632998236979e-06
-1.55320051937521e-05
-2.51021168308506e-05
-2.54120203633272e-05
-8.10660814775387e-06
-1.50400005476183e-05
-6.95555691964989e-06
-9.37843049839017e-07
3.71083052527128e-06
-1.20966527223239e-05
-3.07107068248238e-05
-3.29364900983142e-05
-1.5621461954851e-05
-1.18780078782739e-05
-1.53064169447638e-05
-8.1937562837073e-06
-5.69152681256065e-06
-9.04954692472378e-06
-1.80713498312172e-05
-1.39072799041547e-05
-1.63512596855967e-05
-3.11409853447456e-05
-2.9078361110228e-05
-1.10330301635044e-05
-2.40296493957803e-05
-8.42217733878953e-06
-8.0947006591664e-06
-1.60641413435264e-05
-6.72286710869804e-06
-1.12450744550704e-05
-2.49704501951863e-05
-1.76156785815106e-05
-1.87428309895104e-05
-1.4332210320973e-05
-2.14874732874092e-05
-1.28555858606929e-05
-2.26443910093664e-06
-2.10224425132206e-05
-3.68038893493233e-05
-3.35988909336328e-05
-1.90176928785299e-05
-1.14769929702874e-05
-1.77862356180351e-05
-1.78778111269787e-05
-1.37596306059422e-05
-1.00738237214048e-05
-1.54917142291066e-05
-1.71581880595494e-05
-1.93387070439488e-05
-1.06596295942547e-05
-2.23672135550307e-05
-2.15714307938361e-05
-2.28810681242518e-05
-1.68246171354556e-05
-1.45592438731925e-05
-1.71801966409777e-05
-3.54212248382909e-05
-1.73676525704922e-05
-1.93586835365226e-05
-3.36734196098182e-05
-1.27072023961791e-05
-2.39074236790126e-05
-9.49501498969729e-06
-2.63869760446438e-05
-1.04060674736766e-05
-8.2979742122384e-06
-1.01589510842728e-05
-3.52225226737939e-06
2.87126422948196e-06
-1.46971294367186e-05
-1.56592838466036e-05
-2.69909104137521e-05
-2.91620804517182e-05
-8.63191424462548e-06
-7.07948954380478e-06
-3.3616129314846e-05
-1.78681236797164e-05
-7.60667150958723e-06
2.69993631975056e-06
-4.42615502983008e-06
-2.59366295989058e-06
-2.00292126543507e-05
-1.07461349503081e-05
-1.72966985285488e-05
-2.41389026725397e-05
-2.11884437896177e-05
-8.45162182746087e-06
-1.8850645036823e-05
-1.76307655491847e-05
-1.41107595661183e-05
-8.93576641789984e-06
-1.00996933152289e-05
-1.83510979868895e-05
-9.22631599355605e-06
-4.12915772096066e-06
-1.85455732252531e-05
-1.73526190281035e-05
-2.68215554963846e-05
-9.29179977876421e-06
2.24378431601999e-06
-4.29684467111476e-06
-2.94324678058985e-05
-3.2078690718861e-05
-2.45969226962435e-05
-1.02320309455373e-05
-1.88666804074788e-05
-2.39829425780787e-05
-2.81950842768034e-05
-3.46005588388322e-06
-7.40756826950325e-06
-2.25027402777057e-05
-1.31865011650682e-05
-2.80572079045943e-05
-1.61161243036821e-05
-7.97641831535703e-06
-1.8205669088749e-05
-1.86781951339252e-05
-1.00146030158818e-05
-2.16759187042456e-05
-1.63676030192218e-05
-2.42503412329213e-05
-2.11048722525543e-05
-1.33769413157513e-05
-9.53961675309775e-06
-1.87199768006159e-05
-1.06059930094944e-05
-2.93942998381884e-05
-2.36868532683538e-05
-5.97693368063603e-06
-2.43593689707936e-05
-1.8116869823882e-05
-3.8723202158503e-05
-1.47166392326029e-05
-9.75658623472514e-06
-1.06937007109708e-06
-1.25355959403403e-05
-1.31857781560157e-05
-1.41633336056317e-05
-1.68083079770319e-05
-2.01349279525732e-05
-1.11968671839892e-05
-4.63744215653669e-06
-1.44061027018967e-05
-2.14128676569716e-05
-2.1475614927692e-05
-2.26535703318865e-05
-1.6141940660995e-05
-2.11806902840508e-05
-1.73379915982546e-05
-2.43616829320758e-05
-2.35370215840347e-05
-1.04169407068232e-05
-7.35567115455618e-06
-1.30054871364646e-05
-6.3686613128554e-06
7.47287467807306e-07
-3.76920676046583e-06
-2.50900063856713e-05
-2.07347228451216e-05
-2.09049366170382e-05
-9.61357065930308e-06
-1.71734781667116e-05
-2.02367498947998e-05
-2.81040476743953e-05
-4.29171334366151e-05
-6.98061998571142e-06
-2.47473134570256e-05
-1.90398686260204e-05
-2.43405936664763e-05
-1.18749876110073e-05
-1.6589705845791e-05
-1.38637433337584e-05
-2.38670104724114e-05
-2.8434370673859e-05
-2.00075861791716e-05
-9.12572810823543e-06
-4.25453029404964e-06
-2.34087190598624e-05
-2.29538159467522e-05
-1.4425889036032e-05
-1.63501530530818e-05
-1.75315424669111e-05
-2.0720132327397e-05
4.18333922738549e-07
-1.55976703846052e-05
-2.48706588700593e-05
-1.198992527399e-05
-1.48018801756359e-05
-2.61836930313079e-05
-3.18693457832034e-05
-3.77102060505807e-05
-1.25871853550144e-05
-9.72364303484255e-06
-1.81698014592971e-05
-2.37670780744917e-05
-1.7650846303862e-05
-2.52649756015349e-05
1.71736735404131e-07
-1.71399406573473e-05
-1.64483035150178e-05
-1.50465210728735e-05
-2.14832470378781e-05
-2.13752360431802e-05
-2.50130954420596e-05
-2.21166397433474e-05
-1.04433415902179e-05
-6.45065170164601e-06
-2.09398408900515e-05
-3.19448731020393e-05
-3.96561636288022e-06
-5.53479674793435e-06
-3.19662734143616e-05
-1.25097157444611e-05
-2.68933857612899e-06
-1.74608034124195e-05
-2.6233410359211e-05
-1.72713272381026e-06
-7.22402006609752e-06
-6.74564454450198e-06
-2.96770964820895e-05
-2.12466232646382e-06
2.63779256245513e-06
-7.95680293659698e-06
-2.76796542549491e-05
-2.13878281787944e-05
-4.57060379837945e-06
-1.61007307304964e-05
-1.9188356314307e-05
3.18599755854202e-06
4.30724384328092e-06
-1.82130338674769e-05
-1.07792020155543e-05
-2.94815008703634e-05
-7.0389383841628e-06
-1.60845077535264e-05
-2.79668734144711e-05
-8.9094529930092e-06
2.02003645124424e-06
-9.00179582534767e-06
-1.93316248523364e-05
6.64823254114499e-08
1.35625648544349e-05
2.23006326572118e-06
-9.16705789137811e-06
-1.51715866948631e-05
-1.02257303608894e-05
-1.11292703003742e-06
-7.58045532850293e-06
-1.57498515319703e-05
-8.971229525356e-06
5.44046817108369e-06
-3.37164551091096e-06
-8.70597921439884e-06
-2.75957266456808e-05
-4.91754387135133e-06
-2.0388348543443e-05
-3.84765706078086e-05
-9.41129633901027e-07
-2.27217080071515e-05
2.87120266799437e-06
-6.10142458185088e-06
-2.21278380086046e-05
5.37267233297594e-06
-1.35494005212579e-05
-2.26781448767775e-05
-1.61307642408112e-06
-1.93110849995469e-05
-1.72334881666329e-05
-1.223458270251e-05
-5.76016563686818e-06
-2.6538082520076e-05
-1.50950540741164e-05
-1.39859798909176e-05
-1.820260399232e-05
-8.46991467523065e-06
-4.4520061060687e-06
5.96446845994567e-06
-1.901684311523e-05
-1.75177990804497e-05
-8.09478411346966e-06
-1.42109280019754e-05
-8.5680858225873e-06
-1.82203373649418e-05
-2.08464205189835e-05
-1.99104003997728e-05
-3.77172269218635e-06
-7.58364667192686e-06
-2.39933077715504e-05
-9.34232786975597e-06
-1.0851850939439e-05
-4.71175934082249e-07
-1.51799901390832e-05
-1.42775169728826e-05
-9.24019627992931e-06
-1.81986081322171e-05
-2.06955546716611e-05
-5.64112958187048e-06
1.15982579168681e-06
-2.59246680077856e-06
-2.30981281609475e-05
-6.22999190510608e-06
6.25619001624244e-06
-1.33038287054294e-05
-5.95265822224394e-06
-1.23523240595903e-05
5.0622476836954e-06
1.56078673277819e-06
3.16156070367508e-06
-1.5406847305061e-05
-4.74877740285772e-06
-6.06838116343275e-06
-1.4092966084944e-05
-2.07767503802669e-05
-4.01599945812133e-06
-3.82013126297406e-06
-1.59763765040677e-05
-1.73398903774244e-05
-1.46332547555153e-05
4.17184472032248e-06
-1.23301271032975e-05
-1.65395252152111e-05
-9.75331774855695e-06
-9.5205468558107e-06
-7.06084500635546e-06
-1.54969794027693e-05
-2.1180151319312e-05
6.62719998813773e-06
-1.10440100385538e-05
-1.06529365866018e-05
-1.07522826197188e-05
-6.05684373684148e-06
-1.05603238034065e-05
-2.15461711257668e-05
-1.47534942895354e-05
-2.37724978388539e-05
-1.13929185047451e-05
-2.24745357132528e-05
-1.03581266849626e-05
-5.60898134456891e-07
-1.36197214296407e-05
-2.7117814110932e-05
-1.0445623488462e-05
-1.0406238186284e-05
-2.20464992418472e-05
1.76820669339534e-05
-2.62440571344254e-05
-1.43154432735909e-05
-3.44319957364124e-06
-1.49990749898831e-05
-6.48147460519257e-07
-2.79046381659844e-05
-2.08854441976596e-05
-5.79572473351781e-06
-1.67162788817883e-05
-1.93754115996903e-05
-5.39366063773203e-06
-9.35823325171623e-06
-2.30735625766073e-05
-1.53140734466122e-05
1.16686645081864e-05
-5.42076380427095e-06
-8.49840920143662e-06
-4.22675650969188e-06
-2.1192009264706e-05
9.55619620176492e-06
-6.89163970852515e-06
-2.62834355561255e-05
9.10247575262574e-06
9.93313558058414e-06
-8.54878164311208e-06
-8.81159975095051e-07
-1.91481095404863e-05
-1.35277033139099e-05
-4.70355269550467e-06
-2.22808766608514e-05
-2.06613254144535e-05
-2.04132186910699e-06
-1.40770645365556e-05
-2.3374603392166e-05
-1.87609821946824e-05
5.88786935742432e-06
6.2777297087005e-06
-1.37659545794247e-05
-1.19706603764444e-05
-2.8994156222134e-07
-8.49170857476642e-06
-3.3260442291676e-06
-8.62637052146522e-06
-1.02498415674856e-05
-3.46741665651681e-05
-6.7348933957531e-06
-1.40087888445867e-05
-1.09920303874716e-05
-4.95088420416599e-06
8.44480504643176e-08
-1.68016750399772e-05
-1.58172569253201e-05
-1.29405829510567e-05
-4.96269798040281e-06
-1.94228930740992e-05
-2.40445962026844e-05
-4.14517254121711e-06
-2.09711723762641e-05
-1.23502002366689e-05
-2.16789067277136e-05
-2.40187730983321e-06
-1.34565097450027e-05
4.13248062884152e-06
-4.15337654367796e-06
-2.33324365486583e-05
-1.19056798849046e-05
-2.06365378198306e-05
-1.77568679967934e-05
-1.16590481716613e-05
-6.37731072288951e-06
-1.73966497688657e-05
-3.50068659751843e-06
-7.74989548707077e-06
-8.72314809117547e-06
-4.53853029531802e-06
-1.43716030487646e-05
-1.99020269626884e-05
1.45013052279577e-07
-5.2373309146527e-06
-2.09156516619269e-05
-1.9076274459861e-05
-1.24360150773934e-05
-2.88778890636704e-05
-8.31037060315126e-06
-1.33519435818577e-05
-1.54282851659519e-05
2.46735566980683e-06
-1.27629022593308e-05
-1.01058358987411e-05
-5.26908749125479e-06
-3.15354946541089e-06
-1.01722313011808e-05
-1.68222920612143e-05
-1.96181147141123e-05
-3.21990118410286e-06
-1.98252496683463e-05
-1.74181579399632e-05
6.67534304539911e-07
-9.51564326226486e-06
-1.33739089876126e-05
-8.80549708779788e-06
2.3612329023613e-07
-1.39089440778305e-05
-1.49762197927652e-05
-1.85927024355117e-05
-1.21262336155326e-05
-1.24172403557491e-05
-1.52210107189705e-05
1.37727836255571e-06
-1.44063265106154e-05
-2.67580327867689e-06
-1.27093624050875e-05
-9.8657424508622e-06
-3.45887869717604e-05
-1.99698831003626e-05
-3.14624062636389e-06
-4.04920240928726e-06
-5.5083183529479e-06
-1.82017237655358e-05
-5.41061681516387e-06
1.07410084664477e-05
-8.17641114245525e-06
-5.77156849140012e-06
-1.83357858926812e-05
-3.00724309658111e-05
5.36950090343704e-07
-5.26699943631639e-06
-2.40217515401324e-05
-1.65177732382216e-05
7.78795769287418e-06
-6.96191222826891e-06
-2.39245668126527e-05
-3.62599064740784e-06
-1.67970094384155e-05
-1.97927066586248e-07
-4.71751057190522e-06
-5.06614354562398e-06
-8.74208822973194e-06
-6.04460828712441e-06
4.48397704956052e-06
-1.72654976628989e-05
7.27206084086266e-06
-1.29544302427202e-05
-1.43576802246255e-05
-1.00113247940729e-05
-1.52709575910347e-05
-1.17167383000128e-05
-1.70944252208569e-05
-1.14956749697579e-05
-2.1460686450092e-05
-2.13885277351851e-05
-1.15083688724455e-05
-1.33023414410406e-05
-1.24201814515994e-05
-5.70241656210206e-06
-2.19524715319743e-05
-2.4928135867512e-05
-1.44719469885134e-06
-2.10249166512224e-05
-3.26699095132138e-06
-5.75368273044448e-06
-1.90076861867462e-05
-4.51715082119204e-06
-1.55239496206774e-05
-7.4824421094654e-06
-8.79133591541864e-06
4.59851911113404e-07
-5.34021391284536e-06
-1.60812191863366e-05
-2.55700671807927e-05
-1.72141451961148e-06
-2.49351066535282e-06
-2.37646855209933e-06
-3.19569657001627e-05
-2.41815650024219e-05
-1.25460140536187e-05
-8.34774050996173e-06
-7.49842393043807e-06
9.53142859716205e-06
1.16725084178555e-05
5.05824983134264e-06
-1.39013325212919e-05
-7.46681237752085e-06
-4.01837243687982e-06
-1.55003508772188e-06
-1.3134093559293e-05
-6.69690345626339e-06
4.29116443717272e-06
-7.18578599496929e-06
-2.62042943082206e-05
-2.40997788835323e-05
-2.07170767159414e-05
-1.66210765797109e-05
-2.01593301838944e-05
-2.3795281968417e-05
2.94497427577652e-06
-1.442061728035e-05
-1.46481330370779e-06
-3.38782453360738e-05
-1.03124072469397e-05
3.40237913714083e-06
5.97852688206562e-07
-5.07885652188747e-06
1.38134121308121e-05
-4.65338336811286e-06
-9.45401792866032e-06
-4.82205279733306e-06
-6.33746199683828e-06
-5.6582351262623e-08
6.75033164056843e-06
-2.32515719218878e-05
-1.79610215546543e-05
-1.00466279923313e-05
-2.04440526431626e-05
-2.81930920945596e-05
-1.99173796240941e-05
-1.03211259869113e-05
-1.49621238956751e-06
-7.74247423096785e-06
-4.05347435822121e-06
-2.38020859083565e-05
-1.27245133686089e-05
-1.38385394940402e-05
4.50122966366886e-07
-4.10824760300807e-06
-2.57187799553218e-06
-1.37999229825696e-05
-2.36269195723946e-05
-1.8733167083402e-05
-1.22268788091978e-05
-4.70246706529468e-07
-1.35264302249296e-05
-2.26122211137896e-05
-2.51893706816236e-06
-1.89227370945844e-05
-8.09236142014993e-06
-2.17640136782577e-05
2.32851701368193e-07
-7.86445571412932e-06
-2.32032152422014e-05
-3.32945020089894e-05
-1.88632593139102e-05
-1.70524701473866e-05
-3.38195002407067e-06
-2.65686651089491e-06
-1.15813632947706e-05
-7.0861134806296e-06
-7.18564170905289e-06
-9.9147577490852e-06
-1.81493555799076e-05
-1.4149531325356e-05
-8.06585594145543e-06
-1.2280223762775e-05
-2.29807869985956e-05
-8.28988957496951e-06
-6.70435923281469e-06
-1.01614384596177e-05
-3.01982895249813e-05
-1.23326999464359e-05
-9.32964515023819e-06
-1.40268895963742e-05
-2.63025745089198e-05
-1.28830689437315e-05
8.67922623808921e-06
2.70819184074278e-06
1.78291674406492e-06
1.17476560863988e-06
6.04510623266231e-06
-1.64561581177514e-05
-1.8228068417743e-05
-2.05055265059502e-05
-9.22325933035447e-06
-8.50237423182563e-06
-1.202253690432e-05
-3.20901294253691e-05
-1.51788838091077e-05
-5.14912909662424e-06
-1.30203355679926e-05
-2.54706527339432e-05
-2.78230731226793e-05
-8.29126628934893e-06
-6.21207947585166e-06
-7.11434150499173e-06
3.06307295672405e-06
1.83103791990874e-07
-1.36505939548108e-06
8.17726186282917e-06
-1.78177700233413e-05
3.83493236867798e-06
8.0043477268629e-07
-2.78967053832743e-05
-1.72433124394274e-05
-2.64633512670982e-06
-1.06106246998065e-05
-1.53477551003608e-05
-3.16505863544027e-05
-2.79215247445189e-05
-1.80046163820564e-05
-2.72512361990113e-05
-2.14089400994536e-05
-8.24146507159037e-06
-1.24591773212329e-05
-1.43301030850947e-05
-1.40359655368234e-05
-4.52557872087757e-06
-1.01988547935647e-05
-4.87667258850766e-06
-1.0211750332816e-05
-1.0613287251962e-05
-8.96062976019863e-07
1.41480301873394e-06
-1.21310049417494e-05
-1.73732587138164e-05
-2.32969036273952e-05
-1.55673954150628e-05
-2.8274537238775e-05
-1.92131582152313e-05
-1.19259236354029e-05
-1.9079764830736e-05
-2.02125750960818e-05
-1.60691549189956e-05
-3.02581686122406e-05
-1.07272968074736e-05
-1.90143133057062e-05
-1.14797974391235e-05
-6.40651195648175e-06
2.19962535214011e-08
-1.68052241058707e-05
-1.05841274653403e-05
-2.11972776202399e-05
-9.95167634608989e-06
-9.98423009393447e-06
-1.52325394432197e-05
-1.32784042624127e-06
-4.48299226608415e-06
-1.60176692237585e-05
-3.29444176126299e-05
-1.40110953851256e-05
-2.06433866397978e-05
-1.16483641059599e-05
-1.42233006719066e-05
-2.02452940118882e-05
-2.17496551386211e-05
-1.31096500673262e-05
-7.15294662541389e-06
-1.82267413762326e-05
-1.71521484835837e-06
1.64806658781578e-06
-7.50779702026905e-06
-1.262001297568e-05
-1.26096099452352e-05
-5.4850105461485e-06
-7.86896415568483e-06
-1.43557257601352e-06
-4.43116128450254e-06
2.2310819229653e-06
-1.29503549147608e-05
-7.15520036764641e-06
-7.99517810944198e-06
-4.46057384743737e-06
4.29998050752052e-06
-1.2459618560117e-05
-1.87359429793223e-05
-1.12848375386877e-05
-1.47266394573793e-05
-1.95737711083139e-05
-7.61245402206404e-06
-1.47459310563722e-05
1.79458896504339e-06
-1.1063512896055e-05
-2.29784417902636e-05
6.93641322395994e-06
1.45603412107617e-06
2.34060509331434e-06
-1.81752868821597e-05
-2.45302133034242e-05
-8.97701251393286e-06
2.0888649579636e-06
-1.93579347801796e-05
-1.0742016075783e-05
6.92433611869348e-06
-3.61165384888723e-06
-1.28818184412093e-05
-1.44988825757035e-05
-2.47087710067716e-05
-1.31114633867406e-05
-1.30270123771068e-05
-2.09676291154423e-05
-1.0226055689693e-05
-3.76320518882486e-06
-1.12101289496892e-05
-2.44429050200292e-05
-1.77970356502774e-05
2.14062801141997e-06
-4.0545317808409e-06
1.59955771520837e-06
-1.12400030847208e-05
-1.89889023956566e-05
3.65628936049631e-07
-2.70482802720696e-05
-2.0884485758007e-05
-3.26128316696964e-05
-8.36040525603238e-06
-2.01948914642992e-05
-1.46942818342449e-05
-2.01189106129172e-06
-6.30311129915261e-06
-2.10712375706181e-06
-1.94923591422163e-05
-1.31554658549559e-07
-1.05193543925713e-05
-3.88758634053486e-06
-3.03896539145146e-05
-7.33479400128035e-06
1.48635887883444e-06
1.052248101459e-05
-1.06767734284147e-05
-5.28482287783377e-06
-1.28733744022389e-05
-4.97342879143194e-06
-2.30505164286814e-05
-2.41402597676592e-05
-2.71723168823821e-05
-9.74315379852374e-06
-2.96786002576622e-05
-1.59045725422052e-05
-1.47430526141186e-05
-2.00534849076519e-05
-1.65697717172981e-05
-6.4654177440302e-06
3.9941734011747e-06
-2.4368332618983e-06
2.04336311577175e-06
-1.75224616893223e-05
-3.18663155809234e-05
-6.99425156875447e-06
-5.83010594726614e-06
-7.85566298845659e-06
-2.39226699899846e-05
-2.16203779452518e-05
-2.65154611423072e-06
-1.3223711581331e-05
-1.87192524767458e-05
-7.99989263624996e-06
-1.11110479005405e-05
-6.88399066064263e-06
-1.36038705238757e-05
-1.35137346294977e-05
-1.38516593612029e-05
-1.48772918657738e-05
-2.35542896867347e-05
-1.17254251539987e-05
-4.72523276834036e-06
8.30383173421835e-06
-9.94323342689047e-06
3.84271707830926e-07
-1.8529656082109e-06
6.51179609578099e-06
6.37317986967273e-07
4.0205877765239e-06
-8.48383580130925e-06
-4.22355864274323e-06
-1.71023144413068e-05
-1.48023920703102e-05
-1.44866426481455e-05
-1.66108432272308e-05
-1.42481512122925e-05
-1.77837923619862e-05
-1.99284020155688e-05
-2.29358236636711e-05
-1.61791863144268e-05
-2.44070944398949e-05
-2.1154720265325e-05
3.71978861538632e-06
-6.78906399809427e-06
-1.47458468595147e-05
2.07398593363813e-06
-7.69673167402701e-06
3.94080697304462e-06
-1.30047134485567e-05
-1.34866730219585e-05
-1.44609267082066e-05
-1.10347547594402e-05
-2.43215449593423e-05
-2.46829268049121e-05
-2.29451130282053e-05
-2.57773102050692e-05
-2.88965002202108e-06
-1.23435100224266e-05
-3.28523769297944e-05
-1.72110994706021e-05
-1.57378867263075e-05
-1.52373795401385e-05
-1.66387677925862e-05
2.94634196679969e-06
1.53434149592607e-06
-1.27238390400715e-05
-9.20265508591785e-07
-4.14200972200644e-06
4.12457968561934e-06
-1.42593811275293e-05
-2.62207469500234e-05
5.73089116797361e-06
-1.76902534460668e-05
-1.28722435088408e-05
-2.9016864459884e-05
-2.00341123822994e-05
-1.54829550655324e-05
-1.97635788208387e-05
-1.92834421835736e-05
-1.76172664940043e-05
-1.35944954788602e-05
2.23366184887592e-06
-1.19468056122716e-05
-7.25582518652042e-06
-1.31001352768878e-05
-1.99050348365291e-05
-8.53508026591606e-06
-3.81133631772564e-06
3.09573904553026e-06
-3.72233629683394e-06
-2.59643009844671e-06
-1.95488711784236e-05
-1.86361353334187e-06
-4.97330331900464e-06
-1.60397097916119e-05
-2.38238354264964e-05
-2.43263410640807e-05
-1.9868199673226e-05
-2.637945423989e-05
-1.19676260392283e-05
-1.80733353699322e-05
-1.48915223480704e-05
-2.36579419737514e-05
-1.64532100144551e-05
6.66988834456148e-06
-8.24974332946813e-06
-1.62398475656965e-05
-1.42843590294239e-05
-1.74033348449784e-05
-4.50108782584695e-06
-1.52334024282552e-05
-9.85678791271039e-06
-1.57328153355939e-05
-6.69675889115266e-06
-2.48783689798072e-05
-4.19198213810405e-06
-7.31714509238351e-06
-1.21142816920125e-05
-1.07282175433133e-05
-1.90289862851386e-05
-1.48894453995841e-05
-5.22959164404938e-06
-2.54576315818334e-05
-1.29072831670925e-05
-1.28224068223032e-05
-1.2653885421213e-05
6.00589891986369e-06
-1.73595330503862e-05
-8.04573608084885e-06
-1.08605631494024e-05
-4.86985791286194e-06
-2.20296537945395e-05
-2.70477335982096e-05
-1.60994165100547e-05
6.95286353514505e-06
-1.01935230302573e-05
-3.39852024777046e-05
-1.31145419311846e-05
-1.17978102406007e-05
6.94801496914585e-06
-1.79550497885468e-05
-1.8812534971627e-05
7.65926385615547e-06
-1.30672963503633e-05
-1.90736727018993e-05
-2.09025098549662e-05
5.90192052224168e-06
-1.49200262251132e-05
-9.14032448992691e-06
-1.27171544885059e-05
-1.41017662827791e-05
-1.16290624292794e-06
-1.87431286918887e-05
-2.79204231006187e-05
-7.97663139296565e-06
8.21247386436558e-06
-1.36463707553233e-05
-5.60552418158583e-06
-7.96970953869966e-06
-6.20159637501671e-06
-7.92394333629367e-06
-8.12642331769862e-06
-1.27930924292442e-05
-2.0651698440686e-05
7.15438995032548e-06
-2.5775751412801e-06
-2.93963162090376e-05
-3.60138820621279e-06
-1.2450414909728e-05
-1.16745188948689e-05
-1.17523848317156e-05
-3.12492990093365e-07
-2.057692120032e-06
-1.58053564919406e-05
-9.22898797585873e-06
-2.01536904103034e-05
-8.60324057637451e-06
-1.73718554448122e-05
-3.6519811437282e-06
-1.36075203257697e-05
1.03091589003803e-06
-1.04175069185942e-05
-1.5504756087686e-05
-2.24235975866308e-05
-1.81722195286183e-05
-1.01671794767872e-05
-2.41227346852182e-05
-4.49934776833301e-06
-1.73144085123296e-05
-8.5012377160385e-06
2.84916920266395e-06
-2.4162840158728e-05
-5.29129489791941e-06
6.0521361300716e-06
-2.18984784858069e-05
-2.74651338214573e-05
-7.89914091385106e-06
1.57272892564976e-09
-2.85432374843151e-05
-2.43228513456239e-05
-1.32142285576023e-05
-2.19108891470964e-05
-2.25404874353595e-05
-1.14776228629806e-05
-1.13102296866121e-05
-2.11194626677813e-05
-1.4219437382331e-05
-1.21742681145598e-05
-2.15907117565464e-05
1.93961225930489e-06
-2.38272817924895e-05
-9.19983763642757e-06
-9.73871238245202e-06
-2.04620954835124e-05
5.53127937057879e-06
-7.36927385061529e-06
-4.32792031214549e-06
-3.36843534426807e-06
-6.23543870442896e-06
-1.62605098211498e-05
-1.85723649153256e-05
-2.58011570845311e-05
-1.52616676268935e-05
-4.67266064923438e-06
-2.3234875440904e-05
-2.2264129906224e-05
-1.8731331708942e-05
-8.74825003082992e-06
-2.25223760339356e-05
-7.65221211930779e-06
-9.36603919016067e-06
-1.87813780696234e-05
-1.58640435073565e-06
-1.34416683601153e-05
-1.58460789013276e-05
-8.62553445665444e-06
-1.04326734217828e-05
-4.11862081208583e-06
1.98683143217729e-06
-8.47031327844365e-06
-3.10232247050163e-05
-1.01648315356454e-05
-7.85669997429595e-06
-2.58798445768675e-05
-2.201831347867e-05
-1.71479334780176e-05
-2.57087161951413e-05
-2.82008432107741e-05
-5.008044468634e-06
-1.72745903185835e-05
-9.20713506234503e-06
6.76279889475353e-06
-5.00853429316261e-06
-1.85454278228404e-05
-2.22648505602656e-05
7.16670742245106e-08
-8.64062838714111e-06
-1.31899282724118e-05
-5.47362094030502e-06
-8.92604514861489e-06
-5.9715337341532e-06
-1.59692419216634e-05
-1.67639858819422e-05
-8.73484781894613e-06
1.2757337288251e-06
-9.20748536363125e-06
-2.42556546824779e-05
-1.26619007645429e-05
-8.00873937662166e-06
-1.17065181940781e-05
-7.32157837474917e-06
-6.70256867619025e-06
-3.03054334954377e-06
-9.74974573709977e-06
-2.26909987130091e-05
3.54676263657707e-07
-2.20588600104158e-07
-7.179890582665e-06
-1.11995380766266e-05
-6.28356749762628e-06
-1.09922196762337e-05
-2.65723455216421e-05
-7.73095107543542e-06
-1.2091888137001e-05
-6.66110844584469e-06
-1.66089711946967e-05
-1.45380686909215e-05
-2.19854762991138e-05
-1.74459358094358e-05
-9.4170772671883e-07
-2.61794980704182e-05
-1.96175682649777e-05
-1.61302352765876e-05
-1.40852985797755e-05
-5.28208896480675e-06
-1.12105841947459e-05
7.18817311050277e-06
-3.30873967755456e-06
-1.58168185011893e-05
-1.56488860983297e-05
1.02215120703713e-05
-6.12994567039444e-06
-2.12229365675099e-05
-1.25512122404164e-05
-1.77396988088252e-05
-2.27346362523303e-05
-3.13222801850225e-06
-1.24191125155075e-05
-1.03814553752693e-06
-2.04461651690968e-05
-2.80631081605403e-05
-5.57921627088634e-07
2.93347974907316e-06
-3.31374448927092e-05
-7.47120317954538e-06
-8.10704678880016e-06
8.94964739593968e-06
-5.35105720874177e-06
-9.90134810763183e-06
-9.88394270387554e-06
-1.17220074245391e-05
-9.00867207215012e-06
-9.83791556249639e-06
-8.07822509790704e-06
-1.70272986132066e-05
-9.29962897864944e-06
-1.33229028114306e-05
-1.04707566090893e-05
-2.03244407164859e-05
-1.28890509722481e-05
-9.2468277496146e-06
-2.25122325823541e-05
-1.42834611786458e-05
-1.85885851733334e-05
-8.96858146952565e-07
-1.93250661615793e-05
-1.41062974332754e-05
-1.35318049010844e-05
-9.52393426644408e-06
-1.18706404685564e-05
-5.64814406464327e-07
-5.69903032469358e-06
-8.07629731610557e-06
-1.35433481307998e-06
-7.37112126729472e-06
-2.32631574879923e-05
1.25973446626725e-06
-3.03987513966293e-05
-2.01033091325642e-05
-1.3692976331071e-05
-2.27481605706792e-05
-1.22024361578369e-05
-2.8270150808661e-05
-2.38022145791452e-05
-1.66848398794061e-05
-1.64708411978603e-05
-1.99067865619269e-05
-8.49701279027794e-06
4.63396931755572e-06
-1.56312790465216e-05
-3.17634936554943e-06
-1.72289101474805e-05
-2.923923962342e-06
-6.60319836885144e-06
-1.58536774835188e-05
-8.40272619294602e-06
-2.98539437542122e-05
-1.86542740201853e-05
-2.74960022943191e-05
-1.68030883874109e-05
-2.10924186747564e-05
-7.88875609704931e-06
-7.40535746896102e-06
-1.47514231070035e-05
-5.26011645135761e-06
-7.7906836807299e-06
-1.91414860885786e-05
-7.8238375758197e-06
7.79231379693813e-06
1.62190722689769e-06
-1.3943164710098e-05
-1.21532079012264e-05
-7.89372915013616e-06
-1.57146558815508e-05
-2.07218043970801e-05
-1.76136485358989e-05
-2.66319631524003e-05
-1.68071547278877e-05
-2.21225952009258e-05
-1.21142711645961e-05
-1.12960874624844e-05
-3.16009490203604e-05
-1.43109417480351e-05
-8.51948044293506e-06
-1.93457215185185e-05
-2.43047212722273e-05
-1.63807658077593e-05
-1.24892376268335e-05
4.28795955033932e-08
-1.41909025120699e-06
-1.02304838700119e-05
-5.85376602510095e-06
-2.967821474453e-06
-1.71705066327237e-05
-1.79976453177038e-05
1.38612385798117e-05
-6.69192869180512e-06
-6.76000217878841e-06
-2.64307401450948e-05
-2.50196952994652e-05
-2.0551408951826e-05
-1.16801718781176e-05
-1.86327471549954e-06
-1.50816775845884e-05
2.55509115223353e-06
-2.58208324654018e-05
-7.16586077446705e-06
-1.23449295499958e-05
-6.44974612912779e-06
-3.74942448642031e-06
-6.06566179860229e-06
-1.54589652551812e-05
-7.9241761146313e-06
-7.43058235951824e-06
7.36794184342789e-06
-1.52135604764044e-05
-2.21589205210497e-05
-1.36559668421578e-05
-1.05300554282068e-05
-1.92912226946616e-05
-2.48562126807171e-05
-3.02218366632201e-05
4.9226342423653e-07
-1.52220894266986e-05
-1.48591601773882e-05
-2.29262808690114e-05
-1.21399777707728e-05
-1.0776696068246e-05
-1.90191362316381e-05
-9.46372805806949e-06
-1.6598282547083e-05
-1.31627459449625e-05
-1.36697573311873e-05
-1.34747767263615e-06
-6.0895401332626e-06
-1.88492767454664e-05
-1.03841642477579e-05
-1.70604601239991e-05
-9.25736241654338e-06
-3.212079374356e-05
-1.60973680167887e-05
-4.24781117106978e-06
-2.13876230740097e-05
-2.38738972578964e-05
-2.4142312491461e-05
-5.72119133620943e-06
-1.91218867008784e-05
-2.14905685999843e-05
-2.02820791967906e-05
-1.85408048024115e-05
-6.96550745117008e-06
-7.08509066563946e-06
-1.12869058018159e-05
-1.41497380003303e-05
-7.17229228315993e-06
1.60352911101663e-06
-1.10018143538829e-05
-2.6051091195647e-05
-4.1729463030036e-06
-8.20712791961677e-06
-1.88529055122985e-05
-6.80493563525788e-06
-2.20837451231834e-05
-2.12501706060456e-05
-1.31826862550222e-05
-2.00492068594358e-05
-2.23830095266514e-05
-1.36661865931117e-05
-9.7537304928287e-06
-2.19336031632815e-05
-1.44971614436211e-05
-1.36710157842764e-05
-3.78829351346676e-06
-1.21779535184786e-05
-2.16666526299396e-05
-9.0324184481293e-06
-5.96865266062868e-06
-2.98526285347903e-06
-1.91697897370246e-05
-2.34863692235645e-05
-4.07104733372617e-06
-1.86284833832039e-05
-3.0777558566354e-05
-3.36072366375455e-07
-1.30369794804083e-05
-3.56006598002147e-06
-1.43418790124804e-05
-1.19301353808178e-05
-1.20160587485668e-05
-7.45484970161013e-06
-2.50970950000138e-05
-3.50978113571308e-06
-1.22440676625061e-05
-1.12199011962046e-05
-1.77026335449135e-05
-1.64110627868288e-05
-8.11916495103545e-06
-1.5522697556014e-05
-8.33270457513999e-06
-1.75453364141231e-05
-1.90609416869556e-05
-4.08302728501271e-06
1.94183522285483e-06
-2.12723952085326e-05
-6.54671106092296e-06
-8.75045215521299e-06
-8.01196212017717e-06
-4.52420911873047e-06
-1.17760422654158e-05
-7.49505656412891e-06
-2.00422256497203e-05
-1.53128018137723e-05
-2.35618899119347e-05
-1.01645867197704e-05
-1.70510540975471e-05
-1.03418895718114e-05
-4.74713121761374e-06
-1.24351219622202e-05
-2.18727747084415e-05
-1.24686109355362e-05
-3.94425194469393e-06
-6.01182337087337e-07
-2.05993672521209e-05
-3.33667317556058e-06
-1.9524846628124e-05
-1.34665508460625e-05
-1.26867876433718e-05
1.07706674388125e-06
-2.39609229569557e-05
-2.30354691729007e-05
-1.09380941458753e-05
-1.08827926547052e-05
-2.8924622607035e-05
-1.21239638530143e-05
-1.30201519092338e-05
-1.31787169090045e-05
-1.44966923329447e-05
-1.22278236614108e-05
-9.80750753880509e-06
4.66309712023015e-06
-1.9278152997427e-05
-7.85307744100801e-06
-1.58817367207168e-05
3.27610832466726e-06
-1.64969693042204e-05
-5.12516033101473e-06
-2.47249362696017e-05
-1.20050798515453e-05
1.39773906883269e-05
-2.19045243921199e-05
-2.02517826717168e-05
-1.59138684629361e-05
-9.23063036903351e-06
-1.83167947874269e-05
-1.75777843572843e-05
-3.82158333614464e-06
-3.15950518791219e-05
-5.68767981732255e-06
-5.90290117313067e-06
-2.02181125958741e-06
-5.72894601870761e-06
-1.27774737869322e-06
-2.42065877786508e-05
-1.62407908898573e-05
-1.0684879608027e-06
3.01502492898485e-06
1.59803378499711e-06
1.60153192814449e-06
4.7173468696486e-06
-8.3749852464482e-06
-1.48974468052853e-05
-2.2451367783297e-05
-1.0054106527581e-05
-2.11317640387456e-05
-2.27594941225678e-05
-1.43695127390383e-05
-1.1652828670523e-05
-2.11709485312971e-05
-5.0565706590909e-06
-2.75036783645346e-05
-1.39934739555466e-05
1.36286997013892e-05
-6.37510997390289e-06
-1.92691738336263e-05
-1.5988211484806e-05
1.6124537735169e-05
-1.95515841775641e-06
-5.94127389122301e-06
-3.75386877648657e-06
-4.39987579235631e-06
-2.5775938629039e-06
-2.47195202414219e-05
-2.40016685424163e-05
-4.00361958980924e-06
-8.18069109472902e-06
-2.66979016539383e-05
-2.22025425730304e-05
-2.26093066604757e-05
-1.89043451872275e-05
-1.04499438834542e-05
-1.99294685763318e-05
-9.48949033043435e-06
2.80378961016401e-06
-9.53095654443939e-06
-4.92833456132812e-06
-7.23864845713174e-06
-1.11162608249425e-05
-1.11595816712551e-05
-3.94397192181754e-06
-1.64601139904403e-05
-1.08104212408043e-05
-1.55869800019029e-05
-1.2385226659369e-05
-3.24955766772102e-05
-1.38607183209929e-05
1.66703389647929e-05
-7.49969116520801e-06
-1.53886068541932e-05
-2.73675530189451e-05
8.47644615091158e-07
-2.17074082129428e-05
-2.61065146820576e-05
5.70550282989345e-06
-1.55537574784715e-05
-6.25945406293074e-06
-9.25088508897736e-06
-1.18567516399348e-05
4.26443167902538e-07
-9.57283077924289e-06
-9.27534099942163e-06
-1.49924603476341e-05
-6.64700286444071e-07
-1.12358570834307e-05
-1.04004970166037e-05
-3.29933951032579e-05
-4.39901023289337e-06
-2.46742726699555e-05
-1.61178179948723e-05
-2.10830729256459e-05
-1.01415139582662e-05
2.06080855251822e-06
-9.08458991129653e-06
-8.79690709951916e-06
-7.88778773646671e-06
-1.61740007971345e-05
-6.51701208183966e-06
-1.55911858219593e-05
-1.05686130196311e-05
9.98554232174753e-06
-2.20877102261929e-05
-7.44078246012591e-06
-1.19725379243988e-05
-5.39189093293483e-06
-1.93816460412256e-05
-1.42831050690056e-05
-1.19553320221151e-05
-1.24348717154285e-05
-3.27135304775186e-05
-2.80143364355067e-05
4.67443695112226e-06
-5.78004861449953e-06
-7.05602869821738e-06
-1.50933639080576e-05
3.96986913242227e-06
1.18672066852461e-06
-1.32843231889053e-05
-1.1761272366292e-05
-1.4005911186958e-05
8.20780543480765e-06
-7.51665412727433e-06
-1.47001602769727e-05
-1.20375126333265e-05
-9.19378752034757e-06
9.87574113275225e-06
-2.27018028829575e-05
-2.38920172235251e-05
-4.07743610358542e-06
-1.34438372759508e-05
-1.76959051675502e-05
-1.96457963074413e-05
-4.54472532070528e-06
2.73631627218676e-06
-2.24509008655968e-05
-2.27585901585941e-05
-9.4686995500252e-07
-2.21291722287159e-06
-2.71050726598924e-05
-1.43432051451872e-05
-4.99613433234715e-07
-1.26473830280852e-05
-1.29211456892063e-05
-3.36476635642909e-05
4.66367259459312e-06
-4.5493439261703e-06
-1.85100031585592e-05
-9.52771807801571e-06
-2.0184040686638e-05
-3.06671767458893e-06
-1.41666146528493e-05
-3.47982017373629e-05
-1.74140086970063e-05
-1.6591059281641e-05
-9.22847949207838e-06
-1.61312393499405e-05
-1.8277334892786e-05
-1.25742539377693e-05
-5.29003566651098e-06
-1.19717909471162e-06
1.53910157888074e-06
-2.23054144829506e-05
3.77830729730676e-07
-8.93822813278534e-06
-1.44389884829633e-05
-1.63374508264585e-05
-1.71863747675297e-05
-1.10042288164547e-05
-1.96176999999168e-05
-1.67151325431876e-05
-1.87149470776332e-05
-1.43720780374108e-05
-2.79705067704091e-05
-1.98191613680442e-05
-9.44801574816245e-06
-1.99656059614662e-05
-2.36489064553873e-05
-1.75653292939613e-05
-4.59139661369733e-07
-4.53226220964925e-06
-3.47460429923515e-06
-1.70785385085042e-05
-1.22444498858907e-05
-2.52351030313939e-06
9.2653870479859e-06
-1.25872227894773e-06
-2.26838386294133e-06
-9.51821912065687e-06
-2.11213455999403e-05
-2.61121168480354e-06
-2.18775730238328e-05
-1.6240688489119e-05
-1.91214060907449e-05
-2.54830526567427e-05
-8.12954466200879e-06
-2.55503436564548e-05
-3.95922975365543e-05
-2.6983379987634e-05
-1.21640004801175e-05
-1.26663734269144e-05
-1.7838791770916e-05
-2.62191365699287e-05
-8.4532974755217e-06
-2.08698279804626e-05
-3.73215527989844e-06
-1.523025968201e-06
-9.11358725748967e-06
4.17147439270558e-07
-1.14640895247388e-05
-1.27088567273172e-05
-1.13656874462888e-05
-1.16467819906899e-05
-2.20298193624247e-05
-1.9161905606341e-05
-1.36729262479968e-05
-1.90666932802697e-05
-2.24931011345894e-05
-1.57819145555819e-05
-5.02261587557852e-06
-3.99347953409995e-06
-5.45422756520444e-06
3.79117274598016e-06
4.30754730102193e-06
-5.59270093215581e-06
-1.08515903664832e-05
-2.11592861327309e-05
-1.70451519864383e-05
-3.17495048103764e-06
-1.28844192731698e-05
3.5621085334708e-06
-4.43819379818291e-06
-1.12276441756469e-05
-1.81686109759853e-05
-1.85018238629014e-05
-1.75552248729719e-05
-7.29935795237866e-06
-1.65807592569656e-05
-1.77057233185833e-05
-1.15689909718108e-05
9.56858632857377e-07
5.2213419580519e-06
-8.34849564288122e-06
-1.90840940399895e-05
-7.07035196010089e-07
-2.16616228864302e-06
-8.39365213349198e-06
-5.16648997292286e-06
4.92178140537277e-06
-5.39629793739415e-06
-2.07102775433925e-06
-1.38452571938614e-05
-1.28595494981916e-05
-5.4001538329722e-06
-8.04270595152759e-06
8.61994502959189e-07
-8.18661107398414e-06
-3.2375821114998e-06
-2.24965557961935e-05
-1.58322283131959e-05
-1.47304831342522e-05
3.20538702005877e-06
-1.08502994644628e-05
3.76566753492035e-06
-1.84845664060962e-06
-3.16891235314263e-06
3.69582863292528e-06
-1.27262474837116e-05
-7.69424764444182e-06
-6.28097681481456e-06
3.03917553311026e-06
-1.6737603243154e-05
1.62222691246163e-07
-3.77904773206137e-06
-2.21899470859338e-05
-2.0644771755778e-05
-2.44521625384628e-05
-1.91206736377478e-05
-2.43534313864045e-05
-1.48263250789887e-05
-2.49900506901795e-05
-6.03047857932624e-06
-1.66633947574956e-05
3.54596528920328e-07
-1.45998537947182e-05
-1.07694395680165e-05
4.52948466767083e-06
6.38070145156425e-06
6.59616661563351e-06
-3.79689402512879e-06
4.87532213196773e-06
-3.39204885457251e-06
-7.72390980347928e-06
-2.59294631566463e-05
-7.51450886315204e-06
4.6591854057876e-07
-1.85902792065585e-05
-1.17693005197212e-05
-1.08942351128036e-05
-1.36509173534597e-05
-4.62540242248147e-06
-2.79668493734991e-05
-1.76775661323837e-05
1.79201059973457e-06
-1.15498539390669e-05
-1.81218954426163e-05
-1.65113845628208e-05
4.45915797786501e-06
-4.27584129291657e-06
-1.91228841403669e-05
-6.72854395686839e-06
-1.31496661768412e-05
-8.57756366133529e-06
-2.065173849374e-05
-1.43298283894989e-05
-9.57575499689984e-06
-7.27665542491082e-06
-2.00887453180176e-05
-1.25454970833916e-05
-1.03563746759193e-05
-1.27616714420896e-05
-1.47060712453461e-05
-5.03209919335228e-06
-1.30538839800347e-05
-7.56931913239372e-06
-2.46923097019912e-05
-1.17923103689118e-05
-1.8195118793298e-05
-7.99741343039215e-06
-1.15685474225217e-05
-1.43976458462455e-05
-2.02462607993822e-05
-1.22279219544437e-05
7.26846586448665e-07
-1.56526491175629e-05
-1.83526827990411e-05
-1.5789724292991e-05
-1.4143361841003e-05
-1.97125256718106e-05
-2.52040539168756e-05
-2.97275445717151e-05
-2.75020715062742e-05
-2.37735458153215e-05
2.33065441421224e-06
-4.62578648640379e-06
-1.84768422967314e-05
5.5461517351627e-06
-1.66281516038616e-05
-8.49788671640346e-06
-1.99381007828936e-05
-1.35084869505952e-05
-5.26425899273973e-07
-1.78382423202615e-06
-1.28851503731843e-05
-2.23238073898476e-05
-1.90122720217116e-05
-1.91990454853745e-05
-2.79677087848597e-05
-2.57100325077894e-05
-6.91050759265959e-06
-6.41730332012701e-06
-2.17754143172044e-05
-2.4681793243901e-05
-1.35486878165703e-05
-2.58673422952327e-05
-2.38627619757341e-05
-1.50396394496498e-05
1.68257400531559e-06
-1.07798316371901e-05
-9.70832827071527e-06
-1.62428180586655e-05
-3.76323116849469e-06
1.93983763044403e-06
-1.53560553640306e-05
-1.94126411147655e-06
-3.18756786860701e-06
-1.74502465740392e-06
-1.97988176408063e-05
-2.89376598459359e-05
-2.56349220057409e-05
-2.02100502438242e-05
-1.05098088064099e-06
-2.58017769434926e-05
-1.93402345654475e-05
-1.09264017402441e-05
-1.43928127217222e-05
-5.7928945976623e-06
-4.6562427193009e-06
-7.62125786388872e-06
-8.33761036378672e-06
1.29175428504693e-05
2.07846656997802e-06
-1.89898540176097e-05
9.09837874240898e-06
-2.05214341907779e-05
-6.10595870435715e-06
-8.76277633802266e-06
-1.19571580759898e-05
-1.25427004734477e-05
-9.53061208777857e-06
-2.41871161367982e-06
-2.32785646788887e-05
-1.08629879455067e-05
-2.05412308713754e-05
-8.93410401886499e-06
-1.51081765739256e-05
-2.82966743311118e-05
-1.13849434536262e-05
-1.07873706423914e-05
-8.04006437871703e-06
-6.67669095302111e-06
2.21773265247397e-06
1.10343478036118e-05
-1.81193033312173e-06
6.37559507713734e-06
1.51635525578549e-05
-7.30591857734612e-06
-5.70549889393113e-06
-2.00122061481707e-05
-1.61134965237998e-05
-2.77786593385409e-05
-1.56137998453166e-05
-2.85942835815176e-05
-3.00060815158513e-05
-2.80847881905586e-05
-2.16923092837488e-05
-2.5714707796378e-06
-2.11849856992731e-05
-5.08352994098892e-06
-3.35711333330626e-06
3.14588258418293e-06
-7.25557757425462e-06
-9.53123170807521e-06
7.14610128742813e-06
9.78008995278761e-07
-4.74023434768824e-06
-3.01573120340919e-06
-1.0276642523321e-05
-1.52860044870711e-05
-4.557001340136e-06
-3.05465438571227e-05
-1.30127901843425e-05
-2.57632838198633e-05
-2.22239826374313e-05
-3.10535651764165e-05
-1.93804553711526e-05
-2.32349582376011e-05
-3.75850754826429e-05
-7.12360657848496e-06
-4.94258953820943e-06
-1.12834889349521e-05
6.00990753348513e-06
-2.00492433135197e-05
-2.84811814816376e-06
7.61299834430985e-06
4.02185765130108e-07
-1.07959419824807e-08
7.65910328032789e-07
-6.25657653208366e-06
-2.29008100000543e-05
-1.40466160109137e-05
-2.8385457474724e-05
1.46615711809829e-06
-1.46447581195171e-05
-2.86322872868709e-05
-2.3539864548201e-05
-1.55319703498905e-05
-2.13260424680418e-05
-1.82494818635162e-05
-1.44451513365645e-05
-1.45201374089702e-05
9.68797782328517e-07
-6.66612601235471e-06
-3.53049517303666e-06
-1.22034724755244e-05
-1.0089484234753e-05
-9.28296095158097e-06
-7.87581831135432e-06
-1.2959583030321e-05
-8.43898341374448e-07
2.60303259988478e-07
-1.90341195244063e-05
-1.80772494226096e-05
-1.90239258922571e-05
-2.98719111014391e-05
-1.80523130235341e-05
-2.07149104815544e-05
-1.70308965085449e-05
-3.70743829529276e-06
-1.29534083444536e-05
-1.51429824912995e-05
-2.51792355087551e-05
-5.20669138917319e-06
5.00504628583696e-06
8.1724258655259e-07
4.37082412284694e-06
-1.70372235337074e-06
-4.74250827240774e-07
3.42777116830985e-06
-2.34314246282749e-05
-1.72280300400977e-05
-1.52842989732696e-05
-1.793759010107e-05
-1.67702272431661e-05
-1.90183770439403e-05
-1.8100820281554e-05
-6.92101268402585e-06
-7.40531788464507e-06
-1.86474789100166e-05
-1.41682358304149e-05
1.48086575018462e-05
-7.13459724883818e-06
-1.25379163126288e-05
-1.78480476234126e-06
-2.02746279113042e-06
-1.23898682513706e-05
3.13167620094642e-06
-1.43497048513728e-05
-1.44197762509207e-06
-4.80793466922928e-06
-1.43111353783128e-05
-1.89390235277369e-05
-1.29426249152626e-05
-7.90299082617911e-06
-2.11239985200114e-05
-1.44341167211746e-05
-2.16807729081733e-05
-1.76709689656647e-05
-1.61551153112086e-05
1.48566001196921e-05
-1.55901090376881e-05
-1.65726183045834e-05
-1.53860491951667e-06
-1.69948318123206e-05
-2.02216768024922e-05
-1.52835663066779e-05
-4.50361740380553e-06
-8.75966519768985e-06
-1.30531519935105e-05
-8.31548367097275e-06
-5.18080502723868e-06
-9.42388390798971e-06
6.48955621536961e-06
-1.26376534562147e-05
-1.98450330871061e-05
-1.56485744415018e-05
-2.93173157602415e-05
-2.10853260788284e-05
-2.53851740155984e-05
-1.95786019894697e-05
-1.96316398194727e-05
-1.26650380317083e-05
-1.86183734910847e-05
-1.07206010896777e-05
-4.88474034688144e-06
-4.15416037708692e-06
-1.16122408911156e-05
-8.39930562738252e-06
-1.68394988964178e-08
-1.01989526782555e-05
-8.7667936692959e-06
-1.41993496481536e-05
-7.05969226783075e-06
-1.28574541461503e-05
-2.40296369306665e-05
-3.65324068023314e-05
-7.56544813066989e-07
-1.27026677970676e-05
4.31365480590563e-07
-9.09283890509137e-06
-2.73172062715721e-05
9.58927917925602e-06
-1.76801686521598e-06
-4.14532369664019e-06
-1.16491881769101e-05
1.76875143500921e-06
3.8741747531197e-06
-2.70629518082469e-06
-9.33695076004111e-06
-1.21471297450418e-06
1.33091407851065e-05
-2.94499978025602e-05
-1.63182988200365e-05
-3.02106616887523e-06
-1.12305675506222e-05
-3.71120271489215e-06
-2.79603638241405e-05
-1.79331758883199e-06
-3.17943064034598e-06
-1.32108932722958e-05
-4.8265149297626e-06
-2.0207288112812e-05
-5.16514987553106e-06
-1.10921535623861e-05
-1.03416932196485e-05
-1.12427928232818e-05
2.42046183350937e-06
-1.05498907834447e-05
-8.79631421280525e-06
5.8794887207105e-06
-1.03848613392045e-05
-1.80043501304076e-05
-3.40515822874494e-07
-2.78703560846307e-05
-6.85448243928643e-06
-2.63220389549031e-06
-2.7649569026065e-05
2.13365850614241e-07
-3.02058218975661e-05
-1.84225627959048e-05
-1.67286173805721e-05
-1.70498782489387e-05
-3.07148949601296e-05
-2.02508758645814e-05
-2.18603607952562e-05
3.18712447077445e-06
-1.56491773758032e-05
-6.78860088786624e-08
-2.08428509556816e-06
-4.43017252403627e-06
1.89514347416955e-06
-8.20256382856303e-06
-5.78616749023362e-07
-1.5368161571314e-07
-1.96756544434216e-05
-1.31088428123489e-05
-2.23879070772255e-05
4.45654455181464e-08
-3.35186617665553e-05
-2.32349125187774e-05
-2.77222980500981e-06
-1.94092034737449e-05
-2.68824932754301e-05
-2.28779261588408e-05
-1.89671742544435e-05
5.56042216543498e-06
-2.08830089623203e-05
-8.53359740398059e-06
3.43538894781949e-06
1.10419115000179e-05
-2.50546183066275e-05
-1.19111993592611e-05
-1.54211097523242e-05
-1.24604668274555e-05
-2.17467653308918e-05
-2.02084459871252e-05
-2.55572660779791e-06
-2.96812487464811e-05
-1.0202105924218e-05
-2.47184576758741e-05
-1.90299915079042e-05
-1.20559363135815e-05
-1.97262786863244e-05
-1.43532052201215e-05
-1.00265390501508e-05
7.15429915655915e-07
2.22765259957794e-06
-7.24765147893716e-07
-1.32569622067195e-05
-8.42099761224699e-06
3.83664346420831e-07
-7.01184707277304e-06
-2.79568288835374e-06
-5.34025326050306e-06
8.87610509911804e-06
-8.26330542408091e-06
-1.67684929964773e-05
-1.70858360871607e-05
-1.87242961586305e-05
-7.99921264266385e-06
-1.24186911253768e-05
-9.79143996840185e-06
-1.33267914844894e-05
-1.14448102496475e-06
-1.32334199217376e-05
-1.75264964623867e-05
-1.64291507589426e-06
-1.74500358030035e-05
-1.46274794595409e-05
-6.71758837466274e-06
-8.45151895667544e-06
-5.76265621854414e-07
-5.16233125700724e-06
-1.75833970555468e-05
-1.60280857414752e-05
-3.60403077894589e-06
-2.99252631848487e-06
-9.45218056699012e-06
-1.0311781178463e-05
-3.98309806257937e-06
-7.91076415270522e-06
-2.25006983791133e-05
-9.23190473827103e-06
-1.06098080827369e-05
-1.28180728716343e-05
-1.33723609023533e-05
-3.26466857843193e-05
-2.00054492111211e-05
-5.07464999077247e-06
-2.15565909907118e-05
-7.03025199894382e-06
-1.42604610719874e-05
-7.35787199176629e-06
-1.42962773676375e-05
-2.19383348630241e-05
-1.14324484823275e-06
-4.56320148005518e-06
-1.03560556340018e-05
-9.20831032029169e-06
-9.24595283101191e-06
-1.52563596081525e-05
-2.10300214884655e-06
-2.11390331598938e-05
-1.86045970517208e-05
-1.61015353119038e-05
-1.10490652585769e-05
-1.97163663601778e-05
-1.74601182516273e-05
1.16657754826213e-05
-6.19553694935862e-06
-1.19035644492193e-05
-2.46897765185574e-05
-7.42639056590195e-06
9.18330105872784e-06
-4.6655194052328e-06
-1.99440891149993e-05
-1.14610826126657e-05
-1.43565299445102e-05
-1.96205054650485e-05
-1.62691123730124e-05
-1.51016957161898e-05
-1.32855728741227e-06
1.94274975574683e-06
-1.72381474009942e-05
-1.53579885743902e-05
7.19293731012282e-06
-1.09854073542298e-06
-1.21966537854631e-05
-2.12767310807552e-05
-4.4367939907878e-06
-1.13961779660106e-05
-3.1128323717533e-06
-1.36765165885464e-05
-4.7322328583623e-06
-1.97889598960505e-05
-1.795159663613e-06
-7.41015602404263e-06
-2.37341413875526e-06
-1.90122979562272e-05
-1.90323519905561e-05
-7.75428462464568e-06
5.10647944759592e-06
-2.23833515412244e-05
-1.49810495953256e-05
-1.1293228686613e-05
-8.83439679130224e-06
-1.57823896893596e-07
-1.25208858026697e-05
-1.76645702757822e-05
-2.58678911339261e-05
-8.62336056981256e-06
-9.09194187533848e-06
-2.60057026666866e-05
-1.67907503810728e-05
-5.66482823223964e-06
-1.4531204584412e-05
-2.13608113442883e-05
-8.06314036431058e-06
9.91713002717064e-07
-1.43280012246951e-05
-3.08991688808014e-05
-1.66015557697742e-05
-1.9034100577746e-05
-1.83165641787844e-06
-1.07629894702697e-05
-3.40560343029981e-05
-1.89355693894843e-05
-1.54539528957902e-05
-5.48479098329348e-06
-1.13553036938429e-05
3.34738118867204e-06
6.63709675853224e-06
-1.55456057415577e-05
-9.82398744443058e-06
-5.48120327198016e-06
1.54781288171721e-06
-2.16578010102661e-05
-1.99857102850666e-05
-2.85831173627997e-05
-2.66323279540027e-06
-1.09103322093476e-05
-1.36930672644089e-05
-3.8990829801424e-05
-1.17323998506904e-05
-2.76882186874948e-06
-3.49343567709105e-05
-2.43504088508369e-05
-8.27308256956579e-06
-4.61471654032382e-06
9.6381476811517e-06
-7.4292994532627e-06
-1.95386785769962e-05
-8.25823619685908e-06
-1.66716218044603e-05
3.23516902388068e-07
-9.44141089068508e-06
-1.80365894701702e-06
-1.197197192966e-05
1.04488274248804e-05
-2.22029927051238e-05
-1.80796128086821e-05
-1.73318864735012e-05
-8.68384707007013e-06
-1.5046941509978e-05
-3.77944526435863e-06
3.59972967118428e-08
-1.63182657337081e-05
-2.31384378320607e-05
-9.48720822953383e-06
-1.75568377053735e-05
-1.88653825991322e-05
-1.90279778924868e-05
-6.45263202664412e-06
-1.72010896542684e-06
9.03941442089028e-06
-4.81610216594393e-06
-5.77911428949267e-06
2.60383360352826e-06
-1.39731828070247e-05
-1.27320713598521e-05
-1.09912838854066e-05
-8.50239185210391e-06
-4.14807152212095e-06
-9.12875729901071e-06
-1.30027853268724e-05
-8.07476116541921e-06
-3.58239333891545e-05
-1.22131907101134e-05
-2.49281883155001e-05
-9.56095176491109e-06
-1.02449647715197e-05
-3.0653613769773e-05
-2.23902452252064e-05
-2.87482872607514e-05
-3.16891941652585e-06
-4.56199097944301e-06
-2.35864199818559e-05
-1.00005586506314e-05
-1.6204426367451e-05
-1.77309320040177e-05
-6.77750638256849e-06
-2.47460723347291e-05
-1.68655455441102e-05
8.49697508273523e-06
-1.41193741614735e-05
-1.94482166588584e-05
-1.79454212500955e-05
-6.72448807434928e-06
2.27226764796549e-07
-2.80491873818046e-05
-1.88312554215793e-05
-6.10899806584549e-06
-2.71417172595351e-05
-1.68505723565261e-05
-2.02897081933951e-05
2.3401699492421e-06
-4.09426631997288e-06
2.82129656801602e-06
-1.48614055929383e-05
4.93974438347099e-06
1.26290516152594e-06
-1.37130754464595e-05
-1.26780831184309e-05
-1.43001948760244e-05
-8.28596538304599e-06
-9.9126079828204e-06
-2.01338951133756e-05
-2.03896531324612e-05
-6.503256107313e-06
-1.42762122094666e-05
-3.60113280721847e-06
-1.43690874205054e-05
3.54159600042444e-06
-2.52195677533922e-05
-2.83520836173599e-05
-2.59829533804422e-06
-6.55765581766188e-06
-2.06220853272607e-05
-2.89626717936304e-05
-6.58394515893876e-06
-3.86792901042467e-06
-1.99606001403487e-05
-2.12650328465302e-05
-1.33540108543888e-06
-1.07261399177454e-05
-1.06964336280406e-05
-5.94642045073617e-06
-2.28192629193264e-05
-3.96757919159165e-06
-5.749449101993e-06
-1.4458556022038e-05
-3.55876536818882e-05
-1.58351165849866e-05
1.165029269189e-05
-1.12569820876551e-05
-8.6894963557649e-06
-7.25515364104209e-06
-1.67952314006324e-05
-2.25957070485537e-05
-1.73243042850652e-05
-1.8914629110247e-05
-2.95451625164715e-06
-6.57437334651031e-06
-8.35572492735197e-06
-2.31709382500013e-05
-2.07062179476558e-05
-1.43717839027301e-05
-1.46585212000791e-05
-1.00787389473622e-05
-8.21456807699913e-06
-1.31933550962441e-05
-1.74867944012446e-05
-2.31923338289566e-05
-1.23586173568761e-05
-1.38279804097426e-05
-5.19676779327519e-06
-4.50353011756583e-06
-5.99848079851716e-06
-1.2660890651675e-05
-2.02548925679523e-05
-1.90261392328972e-05
-1.59263542308314e-05
-1.84512854480164e-05
-9.51485552656628e-07
-2.73077089133445e-05
-1.86884197028412e-05
-2.54950147746485e-05
-2.28365684718188e-05
-2.16403112210509e-06
-2.93732214542123e-05
-8.42264767514972e-06
-7.3544886319016e-06
-1.85268366913048e-05
-1.52867792323217e-05
-1.84981722718505e-05
-1.60516985259127e-05
-1.11658927789881e-05
-1.74613614273761e-05
1.560953025642e-05
-1.10017456102659e-06
-2.7386326114394e-06
-1.25423058875464e-05
-8.00337785700397e-06
-1.94539964055703e-05
-9.9825404340822e-06
-2.05699864013211e-05
-1.86733575127493e-05
-1.96408189784072e-05
-1.06503586649276e-05
1.84507691731254e-06
-1.82708668508811e-05
-5.50446097791368e-07
-2.11052701423775e-05
-1.29960216318373e-05
-3.14544576958727e-06
-1.34955605524977e-05
-1.60076957826496e-05
-2.98895808083508e-06
-2.73300423984319e-05
-1.17725992239899e-05
-1.20806973666593e-05
-1.88732040342674e-05
-2.91525588881785e-05
-1.31504745797892e-05
-1.59934136579063e-06
-1.22394953526933e-05
-1.37744541775016e-05
-6.9981505064338e-06
-2.13705040959266e-05
-8.07391559020025e-06
-1.4867241252637e-05
3.58740244204e-06
-4.99959432704013e-06
-1.82826447246786e-05
-1.16684177071095e-05
4.71593119770409e-06
-1.14140040210208e-05
-5.87084844539933e-06
-8.27553287994258e-06
-9.42540527235136e-06
9.15549086431055e-07
-1.54508669308722e-05
-7.64537190418646e-06
-2.90266546276661e-05
-1.02744334518304e-05
-1.72573977741933e-05
-1.67395324019014e-05
-8.33804795523205e-06
-1.30132422599606e-05
-1.18698263912142e-05
-2.52531044425207e-05
-4.61867095590082e-06
-1.91807073002689e-05
-2.11672141213005e-05
-8.0296577888375e-06
-1.02056405598636e-05
-3.75138885524383e-06
-4.94615249439474e-06
-5.19407688270441e-06
-1.29160646209473e-05
-4.41230576140876e-05
-8.98655278363624e-06
1.25071412269135e-06
-4.53551822213279e-06
-9.66002992460968e-06
-1.70869150228453e-05
-3.46981935422959e-06
-1.99434858404363e-05
-2.71325975914365e-05
-2.35402889311137e-05
-1.99091588602687e-05
-2.28349937247188e-05
-1.82189670855806e-05
-2.27222019687723e-05
-8.72787758910713e-06
-1.03799272000986e-05
-1.31581365733812e-05
-5.955013525466e-06
-2.04317142577539e-05
-5.70015199591217e-06
-1.05220426423466e-05
-2.27023468507485e-06
-2.4617741623856e-06
-1.28424842712482e-05
-2.13151430868523e-05
2.70268662508017e-06
-1.69948228492291e-05
-3.79829631108715e-05
-2.75585575440027e-06
-1.156628633907e-05
-1.93258322587032e-05
-2.05232717008074e-05
-1.86986524189877e-05
-7.2504049955454e-06
-1.80845729591425e-05
-1.28183864022172e-05
-6.12875435131433e-06
-2.09719318926507e-05
-1.61007973424816e-05
-2.01822920497713e-05
-9.97335038392074e-06
2.11039405266281e-06
-8.41588687311591e-06
5.0629767516983e-06
-5.6903142948372e-06
-1.38070190195397e-05
-1.77855988987692e-05
-2.07087360122982e-05
-5.85076814755373e-06
1.86535412549998e-06
-6.23901952823382e-06
-1.12251854706333e-05
-3.56893172543338e-06
-2.62627335351269e-05
-3.06471547887535e-06
-1.94874349862568e-05
-2.54099125878011e-05
-4.41393383743026e-06
-1.76578409190651e-05
-2.13230403770885e-05
-1.13858941072938e-05
-3.8418276488002e-05
-8.03961563530503e-06
-1.110175966012e-05
-9.93110717085246e-06
-1.49210732049237e-05
-1.51798416404555e-05
-2.95013511125478e-05
-1.07943105381781e-05
-2.13972313234478e-05
-3.24982999489908e-06
-1.7828285111106e-05
-1.73091758246151e-05
7.97182722040469e-06
-9.62533576602493e-06
-1.91720328116171e-05
-1.57524053102702e-05
-9.76671382330192e-06
-1.92576681765274e-05
-2.65418607528263e-05
-1.25236714689062e-05
-1.28980526525973e-05
-2.3369544014275e-05
-3.54349844277664e-05
-1.75202385071745e-05
-1.53009517333636e-05
-8.38517245673632e-06
-1.92686006480048e-05
-1.81549007239814e-05
-4.00561874903929e-06
-1.35549473052788e-05
-3.34833912030689e-05
-2.03896757168783e-05
-2.63588050323658e-05
-7.25434803663542e-06
-7.79916263113805e-06
-9.70369507770334e-06
-1.74563907831969e-05
-4.7631732382841e-06
-2.55196096802662e-05
-3.23744817490604e-05
-1.0908756210375e-05
-5.17710397312668e-06
-2.85666211205307e-07
-2.2977335619752e-05
-1.111733551752e-06
1.99805505144723e-07
-3.66141164998295e-06
-8.92443364508146e-06
-1.11776250076375e-05
7.69703837192974e-06
-7.01786368383239e-06
-1.52144354352433e-05
-1.85375274234693e-05
-2.34606605184907e-05
-2.34670880411966e-06
-1.43149534956846e-05
-1.36991245013959e-05
-1.50505961699057e-05
-1.66656455052767e-05
-1.34798023228558e-05
4.19748737066715e-06
-1.78621830049923e-06
-1.23552070349734e-05
-6.38263930997174e-06
2.04607582232723e-07
-4.19257256307311e-06
-3.65144598161212e-05
2.59441127336927e-06
-1.21224092185071e-05
-1.56228324991253e-05
-2.19714380753407e-05
-1.70058917288722e-05
-9.53584264011479e-06
-4.08083607184343e-06
-1.22348229765173e-05
-9.22800423550333e-06
8.83031203907884e-06
-2.59205750050643e-05
3.92669464216748e-07
-6.50860583425681e-06
-1.1778113290331e-05
-1.82407648862186e-05
-2.49460421455412e-05
3.51201178407077e-06
-1.99552804007576e-05
-1.56034333584769e-05
-8.64998088092629e-06
-7.97401702797206e-06
-1.54600354657827e-05
-9.15556876295964e-06
-2.5666933776053e-05
-4.93432669476027e-06
-5.98108826559232e-06
-1.60991230397269e-05
-1.6610173246678e-05
-9.30286112569987e-06
-4.44838504285634e-06
3.26351527236164e-06
-1.17017781217974e-05
-3.12204223058467e-06
-5.71561359498415e-06
-6.40208233049296e-06
-7.44927028150008e-06
-1.64551781985657e-05
-8.72593930382417e-06
-1.08124307377108e-05
-1.04923085328056e-05
-5.98732463745612e-06
-4.62612203632941e-06
-1.37076869280633e-05
-1.58695300065021e-05
-2.38082203705066e-06
4.9382399243739e-06
-7.89430615232176e-06
-1.83432616160564e-05
-2.80025619066924e-05
-2.43245757366638e-05
2.46904871195015e-06
-1.00508722710934e-05
-9.70219803347368e-06
1.77684339015833e-06
-2.47960989590016e-06
1.39770846105447e-06
-1.62919243365457e-05
-1.48511690801578e-05
3.08804637246556e-07
-1.39518165401311e-05
-1.40100197049441e-05
3.38333592249389e-06
1.32444020858863e-05
-1.74838265157223e-05
-1.35210355620302e-05
-2.12750012951336e-05
-1.33233359411331e-05
-9.58006329589462e-06
4.00631138293292e-06
-1.6301365103819e-05
-1.97769382171479e-05
-1.54153116392582e-05
-1.20508656958448e-05
-1.8463101324357e-05
-1.41636565502386e-05
1.37101754803808e-05
-7.28998624906153e-06
-1.36073191847541e-05
-1.17954283462773e-05
-7.48816241824759e-06
-2.9041010664416e-05
-1.60550260557003e-05
-6.99081365915615e-06
1.68938179177262e-06
-4.75423898799458e-06
-8.19684493494848e-06
-2.9566219741039e-06
-1.59526811063136e-05
-1.08979854369287e-05
-2.41326102573337e-05
-3.84102599135251e-06
-1.38340043530198e-05
-1.09322919595202e-05
-5.90691229357886e-06
-2.22323060534699e-06
-7.53647211750759e-06
-2.92724136281116e-05
-2.56354843607084e-05
-1.07695511403776e-05
-9.76392956552064e-06
-1.38798285747866e-06
-8.21568014051244e-06
-9.00360944108708e-06
-1.46504116852468e-05
-1.42914964680316e-05
-1.23064196730377e-05
-1.75746718520043e-05
-1.86041628260983e-05
-2.7838174109259e-06
-5.89681640694896e-06
-2.04684724255461e-05
-1.30410402911976e-05
-1.88629292153226e-05
1.09424287531515e-05
-2.40437428536694e-05
-5.11742450787184e-06
-6.11767957701974e-06
-6.22654885470355e-06
-9.43607244192575e-06
-8.09625370756146e-06
-7.24457057867543e-06
3.89106393337185e-06
-7.66934676529119e-06
-6.02245347940116e-06
1.07831749994215e-05
2.59864324493056e-06
-2.98770417698546e-05
-1.68890006433175e-05
-1.199192168096e-05
-4.05467688028763e-06
-1.30574231510347e-05
-2.10373554974838e-05
-1.36919400977231e-05
-5.8332181440705e-07
-8.98417217000017e-06
-7.47942928264573e-06
-2.68070543984064e-06
5.75045041405824e-06
-2.25503198227439e-05
-1.1485520952515e-05
-1.73320668380687e-05
-1.03662600760533e-05
3.73539918010128e-07
1.15839791875521e-05
-1.51649255577309e-05
-1.50336262084776e-05
-2.26398028857433e-05
4.856679164817e-07
-1.86046197043741e-05
-2.46176727349347e-05
-1.61025597950144e-05
-7.9789805358382e-06
-1.66147203156503e-05
-3.41041526160118e-06
-3.41763391899689e-07
-1.77890919470407e-05
-2.41033879297374e-05
-2.06439935917591e-05
7.24120448833618e-09
-1.31119471847858e-05
-1.95584790377868e-05
-2.05749935207016e-05
-2.0115314124697e-06
-8.86976329877113e-06
-2.54171963137937e-05
-1.67184100286619e-05
-7.18450718801782e-06
-1.17817672477604e-05
-9.84649115754319e-06
-1.1241769353384e-05
-1.23857799402269e-05
-9.84489783542059e-06
-2.15270251899438e-05
-2.5097048863761e-05
-4.34406547123744e-06
1.10610772916209e-06
-1.86805816049848e-05
-2.54506584834872e-05
-2.36921948453424e-05
-9.53714009349791e-06
-1.86412165579751e-05
-1.81106094544399e-05
-1.41211671497239e-05
-1.37975673273566e-05
-7.52001768747148e-06
-2.05466436532193e-05
-1.13388287184968e-05
-7.81020528866484e-06
-1.86157941687727e-05
-2.30238676108575e-05
-1.08912055811557e-05
-4.50407007524895e-06
-8.93745809115342e-06
-1.48115383291175e-05
-8.87358141683824e-06
-1.21543030474618e-05
-1.35007071350566e-05
-5.22820883347034e-06
-2.47533614679543e-05
-1.24494571468849e-05
-6.96528298049705e-06
4.47306804959617e-06
-9.37156695979273e-06
-1.33887731649477e-05
-1.31614137585168e-05
-2.1437386218686e-05
-8.10099240554709e-06
-1.35173562054182e-05
-9.39400276127265e-06
-7.63094254149331e-06
-2.22972447087787e-05
-2.78063075087779e-06
-1.91756463805393e-05
-1.75135758855788e-05
-3.13233480617431e-05
-2.28957437391792e-05
-8.78542674484527e-06
1.02442336088049e-07
-2.42462476979897e-05
-1.79232109573612e-05
-4.66405141012457e-06
-6.00159683509359e-06
-1.07532828893107e-05
-1.34209801026243e-05
2.39411312498462e-06
6.85661283569539e-06
-5.96513722423336e-06
-2.96459427662605e-05
-6.49315100616e-06
-5.631628319735e-06
-1.41437526177902e-05
-3.34016067060453e-06
-1.96262785030854e-05
-1.5954751348861e-05
-1.2365819514146e-05
-2.10985513558678e-05
-1.99231934945502e-05
-1.81057104055744e-05
4.59472537608862e-06
-1.48209497529021e-05
1.19267748600654e-06
4.66017317875075e-06
1.97398783756561e-06
-1.02305504686254e-05
-5.34172386429559e-06
-8.30250297560896e-06
-1.12619290887981e-05
-9.06438479441694e-07
-1.12742569786941e-05
-4.22086170853093e-06
-3.38562508572278e-05
-9.05617942951123e-06
-2.30299834292104e-05
-1.96200334520551e-05
-1.57913731602074e-05
-9.32804824118469e-06
-1.37767049476646e-05
-9.04422145732795e-06
-2.06833222038333e-05
-2.71484091498432e-05
-1.36196885952359e-05
-1.06889064510039e-05
-6.9143971788473e-06
4.7087695220911e-07
-4.87114173181243e-06
-5.42381459462922e-06
8.97299744205177e-07
-6.69057026736859e-06
-2.47681272990023e-05
-6.91678257259025e-06
-3.73747170823294e-06
-6.15472771709874e-06
-1.45796600222581e-05
-1.77350086076393e-05
-1.37452285249186e-05
-1.49846887677412e-05
-5.96687530415797e-06
-9.01423767342058e-06
-1.2297872015618e-05
-1.83960479515072e-05
-1.7385461518965e-05
-1.36442808695791e-05
-5.63878998609334e-06
-2.10987920979869e-06
-2.65193065227985e-06
-5.18820137288097e-06
-6.96032706017622e-07
6.49052163488617e-07
-2.20728758577989e-06
-1.11391550500008e-05
-2.34783324558525e-05
-8.15506316634903e-06
3.95127588505734e-06
-1.62372714395485e-05
-2.10690158615552e-05
-1.22835398326958e-06
-1.77529926959232e-05
-1.51872756597519e-05
-1.51694877996446e-05
-2.38677146710834e-06
-1.03069047460048e-05
-2.05258062714357e-05
-1.45857893408599e-05
-1.32189891591841e-05
-2.89830971525487e-05
-1.44345275528463e-05
-1.56363654336298e-05
-1.34544050829944e-05
8.82426643050686e-07
-1.0663781764946e-05
-2.3550862195923e-05
-9.86960291995737e-06
-2.5620562030328e-06
9.53979161467867e-06
-4.24997205119417e-06
-4.31564733580147e-06
-1.34193950769977e-05
-8.60323152137937e-06
-1.30105393969975e-05
-9.47140851642304e-06
-1.4955188154674e-05
-1.25324273286357e-05
-8.6371323449602e-06
-1.08817893796564e-05
-1.28743774308894e-05
-4.2694377411455e-06
-1.96867863482248e-05
1.11242050586987e-05
-1.39413115307386e-05
-7.87371112072386e-06
5.50335592327342e-06
-1.41712453089065e-05
-1.1087697000827e-06
-5.60228145590396e-07
-1.07220414638862e-05
-2.80944995469782e-05
-2.31606528123704e-05
-8.2371079931638e-06
-1.23270118664518e-05
-6.94659934981665e-06
-1.00138234072967e-05
-7.18332712908705e-06
-5.91570442167258e-06
-2.35955453979199e-05
-1.41372962809119e-05
2.72944482759004e-06
-7.20511932735907e-06
-1.88193942137417e-05
-1.86120052729919e-05
2.7811858983421e-06
-1.15887120967618e-05
-1.18031743859112e-05
9.02891000233609e-06
-3.66481435347437e-06
-1.66742846522399e-05
-6.17781725575316e-06
-1.6641864839561e-05
-1.62088861457847e-05
-2.499546762568e-05
-2.13821421490132e-05
-1.65298420870317e-05
-5.19126501128575e-06
-1.51752143968423e-05
-2.21651530238153e-05
-2.32807454853993e-05
-5.68900691782652e-06
1.58349576250544e-06
-1.98008591593292e-05
-1.10611606201791e-05
-1.4622292603893e-05
-1.41734445492156e-05
8.9855975393123e-06
-1.58817686495387e-05
-6.10070268777541e-06
-7.46393350640425e-07
-5.12656141351899e-06
3.99022877784782e-06
-1.69293311375656e-05
-1.10926955400664e-05
3.74599186547189e-06
-4.67903981545836e-06
-5.54256087203254e-06
-4.04873876366405e-06
1.74058561008542e-06
4.03680561344294e-06
-9.96007810651283e-06
-1.57274653702331e-05
-3.99963662809277e-06
-1.05125462542992e-05
-1.34444199935119e-05
-1.5549421413997e-05
5.8562124651886e-06
-1.74819277055794e-05
-6.02392156869066e-06
-1.44052867142299e-05
-1.0038197241441e-05
-1.77323057056697e-05
-7.17617878218723e-06
-4.53537392682892e-06
-6.77116083351882e-06
-1.68432248219501e-05
-2.8717536289213e-05
-5.84399341832354e-06
-7.90048290598007e-06
-6.7085465402839e-06
-2.53432942267961e-05
-1.80243778034667e-05
-2.3636391879354e-05
-1.56329163042517e-05
-7.86787656612105e-06
-1.63566416215359e-05
-1.96244859594491e-05
-1.45122156479723e-06
-1.13735199167067e-05
-1.06407404345731e-05
1.09555650331558e-06
-1.43179977002036e-05
-2.3126698380377e-05
-7.55872033560853e-06
-1.75723400114231e-05
-2.02478337577482e-05
-7.48393525492566e-06
-5.84323087301078e-06
-2.47399115321398e-05
-2.1889404525026e-05
-1.82285790446151e-05
-1.17284025888805e-05
-1.98533384627106e-06
-2.32678589230073e-05
-1.42478237312295e-05
-5.37862348420165e-06
-5.57857920371163e-06
-1.5979294426394e-05
-3.07398154066473e-05
-6.85791852434399e-06
-1.61246950961843e-05
-1.73197149536451e-05
-1.48607920468983e-05
-2.44369545107329e-05
-1.70216548484155e-05
-1.728691717255e-05
-2.5291794855421e-05
-2.01131642315926e-05
3.4168521927306e-06
-1.41943950368372e-05
-1.85993358153605e-05
-1.43304100999538e-05
-1.56265709164506e-05
-8.36242593267205e-06
-2.21518616108827e-05
1.52388350939939e-05
1.01871600842206e-05
-5.56100203810818e-06
-8.35713115513539e-06
-1.99194873157602e-05
-2.43779973953355e-05
-1.62227116967661e-05
-1.05095316803652e-05
-1.91514719642336e-05
-1.42906434987519e-05
-2.14237894928841e-05
-1.48862463053014e-05
-1.54036079773563e-05
-3.06403692283674e-05
-2.28716944542784e-05
-9.99089473964891e-06
-2.29506712219294e-06
-6.63260026737276e-06
-9.73611138282423e-06
-3.3979350384702e-06
-4.70588328125006e-06
-6.06400706236192e-06
-4.51250875188372e-06
2.05484188023884e-06
1.06759001149748e-05
-1.15305341477331e-05
-1.30040718081919e-05
8.60771777464569e-07
1.15246010343385e-05
-1.21622257756767e-05
-2.3035447284108e-05
-8.26547758094115e-06
-1.57172616491221e-05
-1.23413562284108e-05
-5.01489143233285e-06
-6.35042517849874e-06
-7.5550669650297e-06
-2.06203538812953e-05
-7.8831026347692e-06
-3.50672741195439e-06
-1.90796047393564e-05
-6.63504201012781e-06
-1.86096524085244e-05
-4.22490520090945e-06
-9.12041317680325e-06
-1.59747386581562e-05
-1.42050374072604e-05
-1.08949950417057e-05
-2.45924276576243e-05
-1.76571736201465e-05
-2.70763195879575e-05
-2.17416706426353e-05
-4.57187387256745e-06
-5.88138269782602e-06
-1.02246082063783e-05
-7.49892884129136e-06
-1.51044720190853e-05
-1.13616228023776e-05
-2.18613348779331e-05
-1.38661156308129e-05
-1.11030428089855e-05
9.66269733068151e-06
-1.12721786798512e-05
-2.16165288905796e-05
-1.60009478016734e-05
-3.34940382904147e-06
-1.05795377232716e-05
-1.12935019374757e-05
-1.1521993811853e-05
-6.7482496340338e-06
-1.38138437603098e-05
-1.74415170453433e-05
-1.74244779721458e-05
3.31671116908569e-07
-1.35487544244434e-05
-2.27855719886756e-05
-2.2284067714417e-05
-1.19642237077099e-05
-2.0022121709044e-05
-1.61744406995623e-05
-1.55273458674542e-05
-9.22694175843863e-06
-7.02800051280351e-06
-2.34739229604913e-05
-5.308055912492e-06
7.18381986004148e-06
-4.72311755213715e-06
1.19533464955672e-06
-3.41843507646366e-06
2.03240816912028e-06
-7.30296191780568e-06
-3.96078532542969e-06
-1.43703884033955e-05
-9.93161317573178e-06
-3.51441748147894e-06
-1.35736131887467e-05
1.60907525771304e-06
-1.72341784617101e-05
-1.17995430343054e-05
-1.06272576218758e-05
-2.3280201262078e-05
-7.90335510912369e-06
-1.51170267740118e-05
5.50262359553715e-06
-1.65807633641405e-06
-6.14719042857329e-06
-3.58746234552245e-06
1.70385475686592e-07
1.89405738079686e-07
-1.16127898865772e-05
-1.53500258847935e-05
6.16198118017916e-06
-1.16276135989139e-05
-1.71991266613407e-05
-1.73953621141413e-06
4.77856740502436e-08
-1.39924903665295e-05
-2.86378210301354e-05
-1.29135080725316e-05
-4.57431921073096e-06
-9.22935797777002e-06
-6.13399367772836e-06
-2.11975711324053e-05
-1.3365441856508e-05
-1.00436930613983e-05
-2.8151980052906e-05
-1.59720120200735e-05
-1.06536237192846e-05
9.85356539935578e-06
5.14592753865373e-06
-3.26359684297522e-06
-6.85379854104217e-06
1.91614851793131e-07
-7.68048844598164e-06
-1.96148146728042e-05
-1.9223816633976e-05
-4.83658438871901e-06
-1.02881932016552e-05
-1.19822593128562e-05
-3.80945039921659e-05
-4.60364597575417e-08
-3.7049555291037e-05
-2.33855338096211e-05
-2.2599526079635e-05
-2.66475733269927e-05
-1.15294238129937e-05
-1.66001511472743e-05
-1.19940237779494e-05
-1.83275254120221e-05
-1.45593827752793e-05
-1.19604991942463e-05
-2.59146992523627e-06
6.08495881762897e-06
-4.9763323326536e-07
-1.00668300351938e-05
-6.49407130726995e-06
-7.77951172727202e-07
6.8575175815789e-06
-6.89987157843493e-06
-8.75255759255487e-06
-2.19924191169004e-05
-2.21902327393763e-05
-3.02769360478478e-05
-1.70933656935954e-05
-1.94960338029115e-05
-1.89500561919075e-06
-1.1906042167658e-05
2.19094458431296e-06
-1.47127536399151e-05
-1.52525746495383e-05
-1.09381208947217e-05
-1.07959257119389e-05
-1.40142575139018e-05
-1.11084966904393e-06
8.64841581052501e-06
-4.73293153121609e-06
-1.00609210485964e-05
-1.42247932023312e-05
-8.00933766736579e-06
-1.87778049104204e-05
-1.82188532760604e-05
-1.2504334674581e-05
-1.19486783708438e-06
-2.77934325741e-05
-4.23147344480738e-06
-3.9409723100126e-06
2.03813878041838e-06
-1.62437728654205e-05
-2.08759086794194e-05
9.23682922520788e-07
8.6101487656686e-06
-1.7987851559353e-05
-1.51380892497157e-05
2.47358105443006e-06
5.93896462719863e-06
-3.87494437311515e-06
-1.11140383089121e-06
4.22207955447987e-06
-1.32635782967261e-05
-2.65591975955186e-05
-1.90594327122978e-05
-8.55290596894328e-06
-1.54476298629765e-05
-6.77016650848464e-06
-9.80975870658777e-06
-2.04564411812933e-05
-1.31923950109819e-05
-1.02251817154915e-05
-4.9027334129441e-06
-9.06896150280752e-06
-5.96269917393549e-06
-4.54216988562552e-06
-1.25059742800082e-05
-2.72077247203022e-05
-2.57262851201935e-05
-8.781290441229e-06
1.60259613577454e-06
-7.26570416429354e-06
-2.50901886321967e-05
-1.00589390648663e-05
-1.4318339523246e-05
-1.68917322830434e-05
-1.24429044594026e-05
-2.93258612025951e-05
-1.00619292557866e-05
-2.35584135534447e-05
-2.323865350317e-05
-2.41644312650393e-05
-1.71400842138962e-06
-7.48131008003114e-06
-3.62067766903114e-06
-8.64169469805664e-06
9.67745774064281e-07
-5.98466112187854e-06
-1.97083152288005e-05
-1.77914364971116e-05
-1.85953533099827e-06
-1.13039264875609e-05
-1.01641025205352e-05
-2.82001711365723e-05
-1.57469974962016e-05
-2.65709583675754e-06
-8.47675064886011e-06
-2.65913687634922e-05
-9.86797378196685e-06
-1.70768376440072e-05
-1.20420857843913e-05
-1.97706118946052e-05
-1.36251362734834e-05
-5.06155089335633e-06
1.51073662411917e-06
-5.175467596563e-06
-1.44664108739852e-05
-2.96417613086738e-06
-9.00857699078825e-07
-6.75009509702835e-06
-1.09774136451819e-05
-2.01648076236471e-06
-1.46259956055441e-05
-1.35121129532769e-05
-2.03926524241202e-05
-2.1420552290589e-05
-1.5761062282582e-05
-2.7295810836376e-05
-2.36627684440955e-05
-1.91046088077805e-05
-1.4523904806498e-05
-1.70864595767721e-05
-1.54380509682788e-05
-8.80601543400449e-06
-5.33813933095695e-06
-1.01532072836813e-05
-1.08530435171433e-05
-3.62106294473173e-08
-4.56002950915483e-06
-9.4248804791665e-06
3.87707357048616e-06
-1.17970914218615e-05
-9.84768392053846e-06
-1.0534704775915e-05
-2.01624145935373e-05
-2.07173339047267e-05
-1.44970970798877e-05
-2.93332564171159e-05
-2.82656360391875e-05
-1.58049438858426e-05
-1.27794366845155e-05
-1.79760316374765e-05
-2.5574449591711e-05
-2.41471378944171e-05
-2.78639548372295e-05
-1.77724194723123e-05
-3.85173102568459e-06
-8.18692456493974e-06
-1.49483197463584e-05
-5.2379618475739e-06
1.62415528274995e-05
4.77168574105106e-06
-1.03895923273523e-05
-1.58036627304341e-05
-6.0202342743353e-06
-8.58391798256831e-06
-8.50838853493027e-06
-1.38084879083075e-05
-3.0908394103895e-06
3.7493377534621e-07
-2.37914357455535e-05
-2.03401984999576e-05
-1.90864662917813e-05
-1.95480980517056e-05
-1.08970456682442e-05
-2.23578775661863e-05
-4.2688612482084e-07
4.55061827262209e-06
-3.10546303726827e-07
-1.6011238054118e-05
-1.31097189313619e-05
-4.53527470976028e-07
-2.88047755468952e-06
-3.45978289807883e-06
2.40055127486026e-06
-7.2376915975452e-06
-2.36381461880693e-05
-2.38200922856314e-05
-2.49370943506232e-05
-1.45368670985339e-05
-2.95106294909641e-05
-1.4136736078868e-05
-2.14496158135561e-05
-1.78029815329063e-05
-1.42897413798766e-05
-2.31658200183591e-05
-1.96535722236044e-05
1.23120673786496e-06
1.12916937932614e-05
-2.01235081926707e-05
3.6909211816917e-06
8.24088626701263e-06
-2.62694180140746e-06
-3.63771595704763e-06
-1.58745495338196e-06
-7.57367695956897e-06
-1.57942163644386e-06
-2.67107089654942e-06
-3.05509198225874e-06
-1.13388598406633e-05
-1.45402763524165e-05
-2.00198460898112e-05
-2.47697494835676e-05
-1.35116239716955e-05
-1.65605970413592e-05
-1.98440497310536e-05
-1.00839724310488e-05
-1.73733035934416e-05
4.34282359744511e-07
-1.61668694850134e-05
-1.43505990404096e-05
-1.73644184906711e-05
7.53847179807644e-06
6.45408706904784e-07
-2.02892478758729e-06
-8.16936058442103e-06
7.75476100079289e-06
1.33460535529537e-07
-9.50796484566944e-06
-2.46964353611463e-05
-2.12154421896958e-05
-7.43287845941429e-06
-1.04689772266017e-06
-3.99538130513888e-06
-1.36638572672505e-05
-1.12575268276701e-05
-3.66894643633043e-05
-2.50004717011467e-05
-3.16713176685495e-07
-9.05828233170302e-06
-1.779066268928e-05
-2.14368267668615e-05
2.23909853419044e-06
-2.4287825891823e-05
-8.95423568757479e-06
-3.11243963038479e-05
-1.43147802522754e-05
-7.37845027615906e-07
-2.02399787183842e-05
-1.56181587600595e-05
-1.98158836792757e-05
-6.16471818781899e-06
-1.03778515325852e-05
-2.83086943638806e-05
-2.32817422266582e-05
1.03239799339584e-05
-1.14034243712885e-06
-1.60709033869861e-05
-1.35366617332873e-05
5.07317443039637e-07
-1.56845618114787e-05
-1.65455358571524e-05
-7.35825916856716e-06
-2.70534076680278e-06
-4.67581279184646e-06
-6.98974505597907e-06
-9.74218177084846e-06
-3.24433525219976e-06
-5.54584734553092e-06
7.15776885231207e-06
-3.08522184503924e-05
-1.38034388165611e-05
-9.12515526629369e-06
-1.29466990758126e-05
-1.92550516162098e-05
-1.78531748743259e-05
2.5040062462903e-07
-4.57911272288119e-06
-5.46988339997821e-06
-2.84569115252509e-05
-8.53535777552013e-06
1.1618277788358e-07
-1.44676190877843e-05
-1.50917951460447e-05
-1.90029180020777e-05
-6.17758686085247e-07
-8.1625264963529e-06
-1.02685934728328e-05
2.70816694365452e-06
1.20783905193346e-05
-3.63243706189471e-06
-2.48836394689153e-05
-1.09808445295889e-05
3.47261344089329e-06
-2.09954981498551e-05
-1.62931300954467e-05
-2.18120108778459e-05
-2.84757756407883e-05
-2.33658080564852e-05
-2.26563326808206e-05
-1.74665282405983e-05
2.38333562427158e-06
5.91567569376073e-06
-7.47231895948039e-06
-1.64710534642858e-05
-1.3262478201032e-05
-1.3874110700498e-05
-1.0426931353697e-05
7.8746659554065e-07
-1.47129237255263e-05
-7.44616939038869e-06
-7.59466094241655e-06
1.20021090462178e-06
-2.31894329494863e-05
-1.08590056427303e-05
-2.35518827962167e-05
-2.58771067912957e-05
-1.16004150013263e-05
-5.57663585070787e-06
-2.33309753030214e-05
-3.74176112234167e-05
-6.30757303579543e-06
1.00038018708149e-06
-9.27194055472439e-06
-1.55981293997404e-05
-1.92602328108067e-05
-2.20307925153014e-06
6.82134821055477e-06
-1.28678694560559e-05
-7.80541523976569e-06
-1.15905464931565e-05
-4.01109201682466e-06
2.37852904449771e-06
-1.00021937947736e-05
-9.92561685569152e-06
-2.91977473810688e-05
-2.47650905630251e-05
-3.32462384914372e-05
-1.76189139982157e-05
-4.20295350146828e-06
-2.21182917541011e-05
-7.96597152040859e-06
-2.99492697812792e-05
-2.5486294828848e-05
-8.36606568746685e-06
-7.98007849210933e-06
-1.94105824397728e-05
1.19528234296342e-06
1.12016424237157e-05
4.83197871228091e-06
-1.30192335913936e-05
-2.97380365928763e-06
2.165450361447e-05
-9.59123212167589e-06
-1.81814807916334e-05
-1.2482593699221e-05
-5.91843206504065e-06
-1.53005046426763e-05
-5.92255989658986e-06
-1.98450662273653e-05
-1.23910231871839e-05
-1.69467792715616e-05
-2.48890169763512e-05
-2.21275648327633e-05
-1.53595827738688e-05
-1.77304569994743e-06
-9.64215932771631e-06
-1.02177160367896e-05
-4.91084293928267e-06
-1.04217434320627e-06
5.25732100227176e-06
-2.6207968768754e-07
-9.87430274291726e-06
9.10182490669226e-06
-1.09782742508711e-05
-2.29012421620417e-05
-1.57905278936257e-05
-3.66520090771865e-07
-1.51305533311111e-05
-1.19559012316707e-07
-2.32968312119206e-05
2.78713333269274e-07
-1.64445804114535e-06
-7.63028806766831e-06
3.96498086226575e-06
-1.01219516659729e-05
-1.44697013740436e-05
-3.06408785239616e-05
-5.81684109049297e-06
-4.70823908260448e-06
-1.36495622250702e-05
-3.30598546255813e-05
-1.03671818020148e-05
1.68462053748618e-06
-9.13725714947595e-07
-6.97977073273296e-06
-8.57998468352521e-06
-3.55448592642068e-06
4.4709750967986e-06
-1.48828504255554e-05
-1.09967555438909e-05
-1.06972135820071e-05
-2.94063892499736e-05
-1.69730064280291e-05
-2.03794473573179e-05
-9.45656450395187e-06
-1.16058219463585e-05
-1.95054219350305e-05
-8.31592382183224e-06
-1.57111908415778e-05
1.28747771349896e-05
-9.42421043737927e-06
-2.41361133525141e-05
-9.22156004985039e-07
-1.77933214934697e-06
-5.23608919472109e-06
-1.23626198621148e-05
-1.83325292858323e-05
-7.54204469760716e-06
7.58827538722851e-06
-3.6895647490504e-06
-2.82295073987955e-05
-3.62122931076698e-06
-4.53405759848753e-06
-4.16920414419825e-06
-1.28980657310875e-05
-2.0715126826348e-05
-2.03472670294321e-06
-1.8743453724494e-06
-1.06231195944139e-05
-1.70830945857744e-05
-9.86675502471038e-06
4.81327133732758e-06
-1.49333768778975e-05
-1.07823330013959e-05
-5.38805079868788e-06
9.1594666937127e-06
-3.6785288796047e-06
-8.05577457460055e-06
-2.36544402266119e-05
-7.17445151532905e-06
-8.97463451882919e-06
-1.08351493970115e-05
-7.34561271200875e-06
-1.54112547738537e-05
-2.99329196640223e-05
3.85685502145607e-06
-1.71683587131522e-05
-1.00502863771979e-05
-8.14002950138431e-06
-9.56179649715069e-06
-1.62879178603753e-05
-3.54155181150113e-06
7.30609629805816e-06
-1.00349488944034e-05
1.83166947243334e-05
-1.51001991914677e-06
2.21065883207772e-06
-1.12465304070615e-05
-4.47012521016547e-06
-2.77006273278214e-06
-5.58046215345142e-06
1.17979034377276e-07
-5.02697652397198e-06
-1.49247680112166e-05
-8.30812491861152e-06
-1.18131651109017e-05
-1.38664693223375e-05
-4.09777538315289e-06
-2.46212931649445e-06
-7.96345242953295e-06
-1.66676655795939e-05
-1.28772366660498e-05
-5.4045709515477e-06
-1.43270639254116e-05
-2.43313680094999e-05
-3.09296721805888e-06
-1.24834755895829e-05
-1.30679826328975e-05
-1.33250027852653e-05
8.99848425736173e-06
2.91125710878275e-06
1.88261266757958e-05
-2.14181561590027e-05
-1.75725690878377e-05
5.18635270681349e-06
-1.73411291418845e-05
-3.87697038314731e-05
-1.61432022507114e-05
-9.02603116544118e-06
-6.01224798682178e-07
-2.53178487505999e-05
-9.08795087744316e-06
-4.7186362619788e-06
-4.09573483578756e-06
-1.39819504693734e-05
-1.17961747638718e-05
-1.30127647061806e-05
5.40881520162165e-06
-8.36075548855708e-06
-1.8960993836041e-05
-3.831327891959e-06
-1.12711250129412e-05
-2.41570560024761e-06
-8.03354715790811e-06
-2.5616205893018e-05
-1.36691253562163e-05
-2.29123666700147e-05
-2.50007264245761e-05
-1.17306460565482e-05
-1.11405070985455e-05
-1.46094938346587e-05
-3.58921334423458e-05
-8.79286521309743e-06
8.39448400312447e-06
5.24435814069545e-06
-5.83354190062868e-06
2.37240032115848e-09
-3.78631552524313e-06
3.55020299501868e-06
-1.51860746979993e-05
-9.18277859518272e-06
5.27223094254816e-06
-7.91126306841853e-06
-1.76716236261431e-05
-2.67331821861384e-05
-1.75926303582963e-05
7.49017758747927e-06
-1.64537622962281e-05
-1.16316618278786e-05
-1.27866310943402e-05
-1.74752876671002e-05
-2.14928418409193e-05
-3.37795495266285e-06
-1.09437051719422e-05
-9.10628736422595e-07
-8.33024720309191e-07
-4.11850864393058e-06
-1.1514101774051e-05
-1.38982374924943e-05
-5.66805228832266e-06
-4.59730096798049e-06
-7.84943990411573e-06
-1.13645561843341e-05
-1.51085452087629e-05
-3.57401906254095e-06
-2.06877022646666e-05
-1.69249181149538e-05
-9.44592059698695e-07
-8.90662896244966e-06
-1.972602931685e-05
-1.81131817318683e-05
-1.72174873345744e-05
-1.18235473715383e-05
-1.64595994983186e-05
-1.32209360070806e-05
-1.60920575887739e-05
-1.66536541486104e-05
-5.96976930928479e-06
-1.49161858128326e-05
-1.37961450435881e-05
3.97333293854919e-06
-1.10790576230407e-05
-1.25411627928566e-05
-2.12477661796741e-07
-2.89474102331462e-06
-1.40848932897452e-05
-1.15676815948647e-05
-1.08633768917618e-05
-1.62993303369247e-05
-9.12654353408287e-06
-1.44476011241418e-05
-6.67227163900726e-06
-1.3236139441623e-05
-1.3068500303425e-05
-1.25932758923838e-06
-1.32864123023593e-05
-6.32273840343059e-06
-2.15535877596761e-05
-1.32280677120715e-05
-2.51643349141357e-05
5.41263422031837e-06
-8.98949396890798e-06
-1.90266810873631e-05
-1.05327156862495e-05
4.01208214116317e-06
-1.76501149444871e-06
-3.4419611591743e-06
-1.72505876781132e-05
-1.80011197201136e-05
-5.47323807762318e-07
2.62541091579793e-06
-1.7473697276644e-05
-2.53320004615607e-07
-6.81345684184732e-06
-1.48112767350637e-05
-9.62329802829184e-06
-1.78606922310521e-05
-1.50591760103907e-05
-8.36460491887754e-06
-1.80147963016927e-05
-3.34424919974443e-06
-1.90371544869094e-06
3.78640542812493e-07
-7.55710072504569e-06
-8.38773211102011e-06
3.18031354057542e-07
-8.95155727734471e-06
-1.78057976973532e-05
-2.21976439420556e-05
-1.64944862535903e-05
-1.67448980042263e-06
-1.09227968108145e-05
-1.89200569479059e-05
-1.21864185014266e-05
-8.71245220663303e-06
-1.12026698511898e-05
-2.08638849614329e-05
-1.20965105526172e-05
-1.02463832742061e-05
-1.05505899296037e-05
-2.01948362673491e-06
8.31730114805937e-07
-1.40417595610106e-05
-2.49603293756608e-05
-2.34873416683462e-05
-1.08713573946367e-05
-6.67402804927972e-06
-5.45056186812727e-06
-2.05134697562874e-06
-1.90390185374345e-06
-2.2988657726602e-05
-9.30412309049436e-06
-1.91045482385232e-05
-2.7853768689366e-05
-2.15151017029205e-05
-2.54341660548927e-05
-5.10390275999025e-06
-3.08305885493119e-05
-1.23216787611534e-05
-1.40708310065112e-05
-7.41694933184495e-06
-2.31427840383673e-05
-1.63985570211215e-05
8.73034132086881e-06
-1.22130179648225e-05
-7.84244209714182e-06
-2.14376103771346e-05
-2.79517566085459e-05
-2.14282163408032e-05
-2.1488650996322e-05
-1.96774863589318e-05
-1.24498380491993e-05
-2.03439786063298e-05
-1.95877155983495e-05
-1.95859573688998e-05
-1.61884362368257e-05
-5.51463105237714e-06
-2.22649914087155e-05
-8.82540834498564e-06
-5.48976000668212e-06
-1.22668898644954e-05
-7.87821150168767e-06
-1.34922347183713e-05
3.37406907569006e-06
5.49857891720075e-06
-1.98464277234178e-05
-2.73627294845239e-05
-1.9398428031927e-05
-7.57913033415207e-07
-2.82094474284192e-08
-9.77818358596554e-06
1.94905529527739e-06
-1.07374345434328e-05
-2.02335078822772e-05
-4.719467989717e-07
-1.1220700111953e-05
-2.03995224390295e-05
-5.89153754696187e-06
-2.35618017897661e-05
-1.07980716947275e-05
-2.87920962289458e-05
-5.18550257346396e-06
-1.02646311320199e-05
-8.04344374488536e-06
-7.86377229004044e-06
7.48715519496532e-06
-8.00275573753255e-07
-1.28119596355968e-05
-2.20756361494706e-05
-1.79069178807084e-05
-4.01682269859969e-06
-2.69290130984749e-05
-1.11834411824467e-05
-9.61961602677122e-06
-1.85362565508275e-05
-3.37016992877958e-05
-2.70325398095437e-05
-2.0413701107165e-05
-3.34396824265455e-06
-1.59639021623723e-05
-2.30349489384487e-05
-3.09563956006174e-05
-1.59177168440367e-05
-9.81818295548556e-07
-1.80874110844485e-05
-9.40365226921058e-06
-8.65501447135819e-06
-1.25772707145004e-05
-2.66416936213997e-05
-2.61796439493609e-06
1.34932181085323e-07
-3.02794472113889e-06
-1.18827463386673e-05
-5.03800688663202e-06
-3.14295282905531e-06
-2.05508211081286e-05
-1.21997500750348e-05
-1.05290935891402e-05
-2.26566072262926e-05
6.14857144181358e-06
-1.42457572436459e-05
-2.8914420837449e-05
-2.94017138741834e-05
-1.48691014439024e-05
-1.77138998584872e-05
-3.02366168111585e-05
-1.21618512817096e-05
1.22269615783285e-06
-8.49245386340208e-06
-2.89732916912118e-05
-1.8942272083842e-07
5.37583120036112e-06
1.36555094955373e-07
-2.56226286721144e-05
-2.14414522318676e-05
9.94826523227107e-07
-2.33526547113033e-05
-3.08406941569439e-05
-2.03332405319077e-05
-1.27091939063957e-05
-2.15024626677825e-06
-1.59078946019396e-05
-1.47203253698825e-05
-3.92568064468105e-06
-5.5450320303616e-06
2.50515842076861e-06
-4.40919282926197e-06
-2.49807503812519e-05
-4.96930171295113e-06
-1.70945294855057e-05
-6.31845631080232e-06
-1.52367447226175e-05
1.62051746241621e-06
-9.84307306052818e-06
-8.7657032329436e-06
-4.69520208910739e-06
-1.28755743726942e-05
-4.75702014943422e-06
-1.50151496241925e-05
-1.76470188191473e-05
-9.95324068026187e-06
-1.87012736038259e-05
-1.763714489677e-05
-3.43185222555141e-05
-2.83928851395696e-05
-1.72774323528706e-06
-1.42509254514401e-05
-4.34296864067255e-07
-1.50256524077322e-05
-2.92734012273445e-06
2.51323775428449e-06
-1.6275628185927e-05
-1.78554617135641e-05
-1.71511055453004e-05
-1.51391934418278e-05
-1.43658318837997e-05
-8.72792189047283e-06
-4.45144556832628e-06
-2.64275394031001e-05
-1.60846436485399e-05
-1.08875188232543e-05
-9.50482990693635e-06
-5.95558420107179e-06
-1.75041106708228e-05
-1.74143231999041e-05
-8.36591198959142e-06
-1.80075012706757e-05
-7.50813880469925e-06
-1.75287374285437e-05
-8.9973348186502e-06
-2.19591088267622e-06
-1.18144096189332e-05
-2.52918847748221e-05
-1.33409609828228e-05
-7.54176834039451e-06
-1.48807614630088e-05
-1.74858742094827e-05
-1.32284054117318e-05
-2.16222519073567e-05
-2.06866805774988e-05
-1.24852062648009e-05
-2.10191551665145e-05
-1.16887670534915e-06
-1.35127154252882e-05
-5.79021025437145e-06
-1.7986545020537e-05
-1.2344297823035e-05
-1.25200575890739e-05
1.28868968733873e-05
-5.76933527696773e-06
-8.27946067033284e-06
-1.17980696984198e-05
-1.55040991334146e-05
3.78699406812295e-06
-2.02386231542966e-05
-1.77817182119645e-05
-2.74318977457256e-06
-1.73420637812146e-05
-1.58388064221239e-05
-9.03107687187779e-06
8.73404936553281e-07
-1.56653001003403e-05
-1.24770552903584e-05
-2.4559561091093e-05
9.16779996796694e-06
1.39278077909152e-05
-1.20574273173955e-05
-1.68299695776605e-05
6.28459757797531e-06
-9.6952284936416e-06
-3.33385020777376e-06
-1.43699476933248e-05
-2.38498877727304e-06
3.75082178388587e-06
-5.50873234983759e-06
3.29142380134475e-06
1.60697667240898e-06
-1.42658900890977e-05
-4.72195286131686e-06
-2.59237718093098e-05
-1.19004879130035e-05
-7.96404827091824e-06
-2.05046609609553e-05
-2.79445818519043e-05
-1.11111524963718e-05
8.33684965730114e-06
-7.05124136156487e-06
-1.42531575523232e-05
8.76522644810449e-07
-3.51204329629255e-06
3.22550667556507e-06
-8.02901854511509e-06
-1.22933600656076e-05
-9.71151238925149e-06
-1.88941029354432e-05
-5.91291398813674e-06
-2.63333179665986e-05
-5.36755558258858e-06
-1.76984123909054e-05
-3.05203666706718e-06
-1.85866252964854e-05
-9.95346969776213e-06
-1.53985809254864e-05
-1.44179785370452e-05
-7.08709790652916e-06
-7.61088623655443e-06
-1.15441782175642e-05
-2.55956256251696e-05
-9.86237162511668e-06
-2.62462719272107e-07
3.81028833629657e-06
-9.64266604679568e-06
-1.27033984028135e-05
1.17380504477084e-05
-5.4524332945496e-06
-1.92019506179186e-05
-1.4345633921934e-05
-1.10531688000598e-05
-5.32325951188635e-06
-1.57474281862783e-05
-2.02165841534804e-05
-2.16861615550141e-05
-4.64506256151015e-06
-9.10404921303125e-06
-1.34161455376032e-05
-1.02317618678588e-05
-3.75778102377317e-05
-2.31348025864159e-05
-6.77165685392663e-06
-2.20764199244979e-05
-1.91820901090133e-05
-8.98379459842299e-06
-1.96562037669542e-05
-5.01223305927725e-06
-3.65909257180808e-06
-2.47013118568262e-06
-6.75416788655817e-06
-3.66936906748338e-06
-1.25675775009926e-05
3.69851572389475e-06
-5.79361813874004e-06
-7.21229645249752e-06
-1.51941178087768e-05
-7.83630810204664e-06
-1.59868022341479e-05
-2.12050016868782e-05
-7.51782206949308e-06
-1.62810086296488e-05
-1.34805101200745e-05
-2.13404563172619e-07
1.44878677247301e-06
-1.56979341184133e-05
-7.64684437747487e-06
-2.10637160032453e-05
-1.18821678193677e-05
-1.72576936826513e-05
-1.52600467726596e-05
-5.73949349810899e-06
-6.21498563501081e-07
-2.71053246105238e-05
-2.60649427541061e-05
-1.83176061189808e-05
-1.26709776411874e-05
-2.65402574959545e-05
-2.18664924732544e-05
-1.41245323839926e-05
-6.27202852596722e-06
-4.84053699987414e-06
-6.20497453756555e-06
-3.97719020118622e-06
-7.05577393550795e-06
-1.08046931739393e-05
-2.24736552641555e-05
-9.65020547266303e-06
-8.38647743372611e-06
5.65074334371205e-06
1.12780597578692e-05
4.3363390596401e-06
-1.95693480451579e-05
-1.36190931902015e-05
-1.03042335799558e-05
-3.38044712265973e-06
-1.40321032901168e-05
-9.05705759830757e-06
-1.64759241675179e-05
-1.53633347858373e-05
-1.27426636119326e-05
-8.75102644713978e-06
-9.64138572555581e-06
-1.10422204070704e-05
-2.05686913581311e-05
-1.73270611252118e-05
1.90572062081042e-06
4.9195668102361e-06
-1.24820583704259e-05
-1.41523135427204e-05
-1.36439460600175e-05
-7.96098932414772e-06
-9.96345796284523e-06
-3.41440606025884e-05
-9.26759618857848e-06
-1.00591455706813e-05
-1.36337328904142e-05
-1.05059494064625e-05
-2.16562358035965e-05
-4.01497467859314e-07
-8.80775006135335e-06
-2.02704010962813e-05
-2.34293731806825e-05
-2.10690984934241e-05
-1.19562560295501e-05
-2.77574426107536e-05
-2.05772352963111e-05
-1.80452807534552e-05
-2.54929543303978e-05
-2.3322979616161e-05
-5.65234119513423e-06
-1.00076880258211e-05
-8.68011452761318e-06
-1.79176922206174e-05
-3.08411658435856e-06
-1.49160503695917e-05
1.41153896495883e-06
-1.65746242051602e-05
-4.86268117916137e-06
-5.75156447276538e-06
-5.03228110706807e-06
-4.08347013010656e-06
-2.40999430960327e-05
-1.9839398753077e-05
-5.80555624272697e-06
-6.01785882980805e-06
-1.4197185792453e-05
-2.12174650764239e-05
-9.40693507338562e-06
1.19912206353558e-05
-6.7536395930366e-06
-1.53712396045813e-05
4.72808639906161e-06
-3.52649091068295e-06
-5.95746844585829e-06
-1.94571471834431e-05
-4.11305233350743e-06
-3.57511376078407e-06
-2.07959721116899e-05
-2.18912871071178e-05
-6.70351138653215e-06
5.69552251572715e-06
-7.62205653338514e-07
-1.68129735571964e-05
-1.04327267033583e-05
-4.06947047067957e-06
-1.43465814228464e-05
-1.40803135432312e-05
-3.16011364267024e-05
-1.49981015936781e-05
-2.4711600732066e-05
-6.94766501731489e-06
-1.23151456299453e-05
-9.85237215768281e-06
8.66320477439289e-06
-9.23959226193014e-06
-1.49631869812582e-05
-7.55716530758408e-06
7.55484279540952e-07
-1.5636143022951e-05
-1.98844098274462e-05
-3.57413557428895e-05
-1.55044128424673e-05
-9.13705937350353e-06
-1.60222304911371e-06
-2.62554254551765e-05
-1.88218132807476e-05
-1.30498354629181e-05
-2.27454229010266e-05
-1.40176135808156e-05
-1.16304164515133e-05
-3.76475907717306e-06
-1.57046861001528e-05
-4.69155869517347e-06
-1.91459285996057e-05
-2.30148253690604e-05
-2.48154731625983e-05
-2.54328705624314e-05
-7.73949015234582e-06
-1.5696266442306e-05
-1.90493651019563e-06
-1.86587249116902e-05
-2.9973336023486e-05
-1.19396352595206e-05
-1.76446934229538e-05
-2.38651971793468e-05
-1.41258485142509e-05
-1.8073297601585e-05
-1.29641520207252e-05
-7.65772250152136e-06
-1.22803027350679e-05
-7.75877113741791e-06
-6.82856549279126e-06
-6.46502695588621e-06
-2.19659584693878e-05
-1.17025325980378e-05
-9.44103324849271e-06
-2.98113390260563e-06
4.01318629003443e-07
-2.68107032938312e-05
-1.91447240056796e-05
-1.4988784177745e-06
-1.04644555987831e-05
-2.34195204343038e-05
-7.61241963956437e-06
-8.93235114613322e-06
-3.62403425135059e-06
-3.15767142932488e-05
-5.52937732676496e-06
-9.62945144395128e-06
-1.82170928412696e-05
-1.90604745330307e-05
-6.99742020333762e-06
3.17731830492851e-07
-2.56378932735716e-06
-4.52260395084759e-06
-1.61990096059005e-05
-1.37894456989792e-05
-1.74851541479104e-05
-1.72941952298535e-05
-7.23481405046052e-06
-1.71077416779091e-08
-5.67030382208364e-06
-3.26252627766334e-06
-8.96839012876027e-06
-1.26556360154597e-05
4.86872533144415e-06
1.09532300573483e-05
-1.28963144166389e-05
-2.18841604045705e-05
-6.98527222117398e-06
1.36209295202458e-07
-2.25734847534746e-05
-2.83860294710993e-05
-1.97383240476014e-06
1.49152081704717e-06
3.93543990473908e-06
-1.52221725835504e-05
-2.1901812410016e-05
7.662138633745e-06
-7.96423662696487e-06
-1.6864197953308e-05
-1.40544862637661e-05
7.69540899832076e-06
-2.22940474933853e-05
-1.51602395828974e-05
-1.1547085404967e-05
-1.60085778699905e-05
-1.91353558435605e-05
-3.42785843556529e-05
-8.03065725025593e-07
3.78866383815378e-06
-8.64697794034245e-06
-2.74011962552337e-05
-6.99860376496465e-06
-1.14389351703285e-05
1.16000273917468e-06
-3.14023885473734e-05
-3.55997018650491e-07
-2.01181952212515e-05
-1.01666677533397e-05
-1.11206381015172e-05
-1.81563563422299e-05
-1.69376171504114e-05
-3.78173367617181e-06
-1.72128456239308e-05
-1.97841157908923e-05
-1.75326326637103e-05
-8.19569838619156e-06
-3.98160755533202e-06
-1.12420211922771e-05
-1.0915234395841e-05
-8.76020110732601e-06
-7.53992287274623e-06
-3.05928180334307e-06
-1.70732520533411e-05
-1.25192018388803e-05
-9.49878790042407e-06
-2.06872568780405e-05
-6.74284802338745e-06
-2.02539133470922e-06
-6.4291289173778e-06
-9.37783794405409e-06
-3.73122465769112e-06
-1.0801743385225e-05
-1.81749586520029e-05
-1.00258690966763e-05
-2.43761999969468e-06
-1.24549857975369e-05
-6.83501950891067e-06
-7.66416693411751e-06
-1.55575611864096e-05
-1.63257586447382e-05
-1.43240206245026e-05
-2.44366648622304e-05
-3.16012696914555e-05
-6.83889917537297e-06
-6.39686310752394e-06
-9.9747652554178e-06
-1.74517297377674e-05
-5.34600763111584e-06
-3.2044955417439e-06
-1.48508550671563e-05
-1.90694573237222e-05
-1.09486444905301e-05
4.82190203307548e-06
-1.63356899954551e-05
-1.53363068349405e-05
-2.42350687075059e-05
-4.85919954141791e-06
1.54874145546341e-06
-8.8999608448633e-06
-7.73530460007577e-06
-2.22406244271166e-05
-3.0418880626152e-06
-1.40788914619253e-05
-1.60847626199117e-05
-1.89238365171444e-05
-5.48899779531664e-06
-1.58153440648721e-05
-1.95099716622157e-05
3.10658570209719e-06
-5.73145811483651e-06
-2.4349541540603e-05
-1.76595706536701e-05
-6.40944568632857e-06
-1.26399258494036e-05
-2.0976814166067e-05
-8.78898210396223e-06
-1.76354327298412e-05
-2.87272798729714e-05
1.81063272639233e-07
-1.79978974746369e-05
-2.15589002892435e-05
-1.9862621196941e-05
3.52676877232848e-06
-1.27556036607906e-05
-1.6375976100623e-05
-1.04543063567277e-05
1.25712029001997e-05
-2.32529829300403e-05
-1.82116073486399e-05
-8.87888236997849e-06
-2.01811220354823e-05
3.20871996474289e-06
4.49636354515934e-06
-1.33417704064396e-05
-7.92080303688984e-06
-9.19804204843903e-06
-1.32861582755147e-05
-2.83867875488637e-05
-2.02301250138601e-05
-2.17178021935037e-05
-2.80584901101853e-05
-2.75047292978808e-05
-1.44666869439058e-05
-1.45972941464627e-05
-6.35703416571167e-06
-1.73841761539146e-05
-1.49162278692237e-05
-9.98313704775693e-06
-1.11913180764686e-05
-7.4079559120684e-06
-9.14592358403605e-06
-9.47111168915342e-07
-1.46513767817435e-05
-1.14030383978467e-05
-1.27132110079556e-05
1.80025985753111e-06
-5.4794866875881e-06
-1.82069486823337e-05
8.85049518141821e-06
-1.48411843856869e-05
-9.88761889899631e-06
-6.40720947571491e-07
-1.11249005635661e-05
-1.17508292942645e-05
-1.85700867824618e-05
-1.38932574880252e-05
-2.49203088420467e-05
-1.79295839984163e-05
-1.1799136917391e-06
6.64438466633636e-06
-1.14208051951776e-05
-6.7716516170153e-06
3.85384126051835e-06
-2.31647051165272e-05
-2.09339981692228e-05
-6.03998781829952e-06
-8.61822136198106e-06
-2.19123878195418e-05
3.85905194339991e-06
-9.04748827531275e-06
-2.91752423008363e-05
-7.92081274754885e-06
-1.15535098289247e-05
-9.24869442082526e-06
-1.70385797571847e-05
-1.85803854195386e-05
-2.83071689612268e-05
-2.11664465030991e-05
-1.17635570891423e-05
-4.75581178066182e-06
-1.26408867644699e-05
-9.16500177532084e-06
-2.78973467501284e-06
-1.46252738370908e-05
-1.83191566108958e-06
-3.14489188219044e-05
-1.62372632575725e-05
1.72714768177647e-08
-8.00791943380892e-06
-2.79312709697549e-05
-2.25228762952099e-05
-6.9563097134585e-07
6.14029689634632e-07
-2.11739002848154e-05
-7.00250266832611e-06
-2.00878300712407e-05
-1.40632268886832e-06
-1.75935406973704e-05
-2.04940168840995e-05
1.93072706391662e-06
2.7385344910835e-06
-1.29487534120759e-05
-1.56966722965173e-05
-9.93418071782096e-06
5.21527216074284e-07
-4.88282070078196e-08
-1.48835571517721e-05
-1.67818546581605e-05
-1.0943161793619e-05
-5.42398817343005e-07
-1.68806138065659e-05
-8.38684427741333e-06
4.57088533921636e-07
-1.6168980038075e-05
-2.66845684078241e-05
-1.16778942865293e-05
-1.62542609075997e-05
-1.63503814099597e-06
-1.84695422864504e-05
-2.19675255165938e-05
-1.95610450305604e-05
-1.25549373282222e-05
-4.61212167657585e-06
-3.83312749570419e-06
-1.11442833547003e-05
2.55903190401969e-06
6.41805249915957e-06
-9.60170176686076e-06
-8.20716345528767e-06
7.63018834269611e-06
-5.74111960651797e-06
-1.00683085467919e-05
-1.81192439995915e-05
-2.85258661403403e-06
-9.21225985719787e-06
-1.11830478866087e-05
-1.49462251725122e-05
-2.17621147288826e-05
-5.86342049196768e-06
-5.02054334495256e-06
-1.99241519029536e-05
-1.55887289471836e-05
-1.63414637258876e-05
-2.75963595372048e-06
1.76381447118258e-06
-2.27124776902836e-05
-6.50376455852031e-06
-3.64901100167702e-06
-9.88901995250961e-06
-1.67935789500857e-05
-1.35289944264884e-05
-3.79063878749963e-06
-5.47481555428196e-06
-4.59722418602217e-06
-1.81204853382478e-06
-1.80965824119047e-05
-6.05585483171188e-06
-9.66876975624979e-06
-3.12145431781752e-05
-1.64019459761093e-06
1.22866959514947e-06
-1.39262235720832e-05
-9.93642888747724e-06
-9.74398146069036e-06
-6.66284110374916e-06
-1.78718388318904e-05
-1.71002284339812e-05
-7.73225383390906e-06
-2.20606095682581e-05
-9.24990028455161e-06
-7.17718294993806e-06
-3.73147418740097e-06
-2.15802532118167e-05
-2.47365780816427e-05
-2.36595848947146e-05
-2.22077446035989e-05
-6.21651325006235e-06
-8.12957062464455e-06
-2.48856562735064e-05
-1.37796634416333e-05
4.61621524714695e-06
-1.19746220935387e-05
-2.10927519247023e-05
-3.39368682725712e-05
-5.98930022564525e-06
-1.30932042136408e-05
-2.83775280824449e-05
-2.15414896797015e-05
-1.26846822120229e-05
-8.1870627726681e-06
-1.48323589353731e-05
-2.38114984615776e-06
1.20271481397163e-06
-1.37802115442847e-05
-5.4127395493487e-06
-2.73231948164336e-05
-2.5430211500924e-05
-9.71361764489356e-06
-1.67805490677899e-05
-3.50748956385108e-05
-2.2675160523107e-05
-1.24843605798162e-05
-1.45373673572175e-05
-1.36127582304901e-05
3.33379081209716e-08
-1.21250213892719e-05
-6.14709180495246e-07
4.92223382287478e-08
-3.11792538712949e-06
-7.16341100495874e-06
-1.09534092307205e-05
2.04892937940098e-06
-1.14720733436409e-05
-1.48478745833345e-05
-4.48239089489723e-06
-1.24612252792123e-05
