# Supplementary material for: Research on computational propagation and identification of mine microseismic signals based on deep learning
Source: PLoS One. 2025 Oct 22;20(10):e0334641. doi: 10.1371/journal.pone.0334641 (PMC12543183; doi:10.1371/journal.pone.0334641)
Supplement: S9 Data — (ZIP) [file pone.0334641.s009.zip › 000101100000422.xlsx_0.txt_24.txt.txt]

-1.40718072947629e-05
-6.90099663509586e-06
-2.03149432552175e-05
-5.20527666786178e-07
-2.77734598886895e-05
-5.56210110628396e-06
-1.61028239481156e-05
-1.04358095498558e-05
-7.30743916909363e-06
-9.78267969133382e-06
-1.4398121633932e-05
-1.70909533926765e-06
-1.30283715275904e-05
-8.29373374835867e-06
-1.67534065396893e-05
-1.13491994818593e-05
-1.46607024659931e-05
-4.90724283096626e-06
-1.54337738616937e-05
-2.10047129758951e-05
-1.19144302420278e-05
-1.20634916510796e-05
-1.44390726328398e-05
-1.69406196340558e-05
-1.72017442222589e-05
-5.78737569963466e-06
-1.14428812079315e-05
-1.00598759016605e-05
-1.93995596108026e-05
-1.81332971215444e-05
-4.35889507741725e-06
-1.67258137019276e-05
-1.7248760993635e-05
-2.7188535406381e-06
-7.23419628515684e-06
2.70630298046058e-06
-1.12976477580452e-05
-1.94409975364355e-05
-2.76491558851385e-06
-6.6728838479363e-06
-1.26853438967582e-05
-2.24341371942202e-06
-1.35366515671857e-05
-9.95845076490362e-06
3.95750179420138e-06
-7.01951327024673e-06
-9.6038007793759e-06
-1.66744169463992e-05
-9.0105129070119e-06
-1.90331253256914e-06
-9.14915780266282e-06
-1.50320515809913e-05
-1.22323108972677e-05
-1.64417142159531e-05
-1.38805362487056e-05
-7.83522877968251e-06
-1.19933186252009e-05
-2.1958417834173e-05
-2.19494523928351e-05
3.06757880422698e-06
-1.44916015254462e-05
-2.56287212395541e-05
-1.45125534335765e-05
-1.47749808864026e-05
-1.10804240962033e-05
-1.22760039697674e-05
-1.16636770656917e-05
-8.01383305544583e-06
-1.36682220291849e-05
-1.00504761449623e-05
-2.19103149165204e-05
-8.80088137583862e-06
-1.90813859374378e-05
-2.63839414653367e-05
-1.89415264617004e-05
-3.55019138966816e-06
-6.55887098125648e-06
-1.02085468004321e-05
4.64157830415599e-06
-2.150726522977e-05
4.83137203955646e-06
-1.3445491971086e-05
-2.27030368747954e-05
-8.2483740025954e-06
-1.99831222273547e-05
-8.89105801351812e-06
8.19567505135641e-07
-5.95661519381559e-06
-1.4345379746834e-05
-1.24149846201903e-05
-7.87387405099598e-06
-2.88639487072046e-05
-2.26389418182932e-05
-1.53392502869015e-05
-2.38501308260597e-05
-1.28823223599288e-05
-1.29440484355703e-05
-1.98810565583362e-05
5.34110580954408e-07
-2.52411195517437e-06
-1.73552032279724e-05
-1.07163736693919e-05
-8.58442208918302e-06
-3.38107561046126e-05
-1.06260569252406e-05
5.87315529795921e-06
-7.15695857262151e-06
-9.2618892553129e-06
-5.1231453400263e-06
-2.13909153845241e-05
-1.72258748415285e-05
-1.85800446112808e-05
-2.28549800036829e-05
-1.752609268249e-05
-1.06704311700607e-05
-2.58758971994207e-05
-1.29429196987787e-05
-1.48430473455841e-05
-4.91152578515283e-06
-2.23687233447813e-05
-2.37144819889921e-05
-1.18635297278163e-05
-2.08692149424338e-05
-2.13746529912026e-05
-9.41501518465868e-06
-7.97808606540872e-06
-6.67339954922832e-06
-7.76391024599127e-06
-6.50707022766111e-06
-2.48243805381079e-06
3.57040317776033e-06
-5.55618147576298e-06
-2.3103355744956e-05
-1.41600598239917e-05
-7.43796316267215e-06
-8.23309668804433e-06
-2.57559422942878e-05
-1.46687792322754e-05
-1.30369358914242e-05
-2.54828281224434e-05
2.0582564677035e-06
-1.88582354553934e-05
-2.51699187469421e-05
-1.56205077024642e-05
-7.77274354196094e-06
-1.11125332880676e-05
-2.13564591875467e-05
-1.44606708429634e-05
-1.32286136183074e-05
-2.36665690616587e-05
1.0089426802437e-06
-7.78252782355727e-06
-1.13672289182214e-05
-1.40360182275949e-05
-1.22206492384721e-05
-4.29492103450273e-06
-5.84407668275767e-06
-6.57141964182509e-06
5.66836788830756e-06
-1.29913585378855e-05
2.13696844830898e-06
-3.57294491224268e-06
-1.27889607238546e-05
1.89421726270583e-06
-1.16588399011447e-05
-1.70267506034936e-05
-1.38415243492432e-05
3.9338296075406e-06
6.00762378976203e-06
-6.66462771490752e-06
-2.23625179913327e-05
-1.44310064979108e-05
-1.9800850572195e-06
-1.54467456491625e-05
-1.65069230683251e-05
-1.8154949154863e-05
-9.38965704476292e-06
-1.02581124107557e-05
-6.52008321663104e-06
-1.39791003011122e-05
-1.45860509940452e-05
-1.36182001744633e-05
4.55734842359739e-06
-5.67273960573959e-06
-1.30154788817556e-05
-1.72466634728124e-06
-1.36882765816026e-05
-1.98340589871522e-05
4.54593482111211e-07
-1.15371537365668e-05
-3.40382350062981e-05
-2.51581112270249e-05
-2.04517532909622e-06
-3.31039291611927e-05
9.60184000907615e-07
-4.63414613835583e-06
-1.94518517905576e-05
-2.80938864376063e-06
-1.54891753815769e-05
-1.79752037694047e-05
-1.74330983897654e-05
4.53201862646828e-06
4.10433072917213e-06
-8.1491201535977e-06
-7.64893324719241e-06
-1.41433432486686e-06
-1.64064657135105e-05
-5.35821065704922e-06
-7.45653680714093e-06
-1.14370490691998e-05
3.96859018775999e-06
-1.93192013162191e-05
-1.68164586661737e-05
-9.59503540723309e-06
-1.17852241924191e-05
-1.83259779161901e-05
-1.04886876650664e-05
-1.6908833151209e-05
-9.55333966194247e-06
-1.47303692262189e-05
2.61847350545197e-06
-9.9635814237207e-06
-3.62156757180378e-07
1.89682894521443e-08
-1.4629088280756e-05
-4.07736096694608e-06
-7.17347853001943e-07
2.31928771261038e-06
-1.4506311538903e-05
-1.27902083129217e-05
-1.31674673970252e-06
-1.48498137655091e-05
-5.26470158244657e-06
-1.22707257000276e-05
-1.97156675933702e-05
-1.90698529856211e-05
-8.14298846867511e-06
-1.55642169526872e-05
-1.22402620311513e-05
-5.56351975715974e-06
1.01847801072997e-06
-6.76805299312842e-06
-4.83498653461252e-06
-7.60237989820564e-07
-2.36998967774694e-05
-1.54745225329701e-05
-1.73629332081612e-05
-1.46847437948444e-05
-2.07641386530571e-05
-2.03583491683522e-05
-2.17314740413242e-05
-7.59483763227517e-06
-1.03948242890736e-05
-1.92404257792576e-05
-1.68948006522456e-05
-2.07435117740448e-05
-1.10058718845605e-05
-1.30266740769465e-05
-2.07967067924401e-05
-1.95395518320899e-05
-1.37401519081311e-05
-1.7920138470773e-05
-2.87592608876274e-05
-3.4761209344219e-05
3.00157035128112e-06
-8.96985495800555e-06
-1.98426894823478e-05
-2.39599108238715e-05
-1.46010985110227e-05
-3.83946587710319e-06
-1.00623732843687e-05
-6.79834926791255e-06
3.09656729343734e-06
-5.50998845863997e-07
-1.86481612252532e-05
2.9818211299914e-06
-1.33596376736571e-05
-3.96332817153751e-06
-1.53910087133914e-06
-9.50619643231213e-06
-7.90027751779063e-06
-1.00708363789661e-05
-2.02700432277957e-05
-1.32962213631924e-05
2.85512207513424e-06
-2.36875319063622e-05
-1.54824739565304e-05
-3.13279801747153e-05
-8.33616318638674e-06
5.7916517174288e-06
-7.44084396637712e-06
-9.93202091522496e-06
7.63042476919381e-08
-8.9931197958589e-06
-2.53864401305381e-06
-6.60297418529339e-06
-7.6150338435909e-06
-1.24801883554371e-05
-8.79666847909701e-06
-2.15166087312027e-05
-1.89632806098642e-05
-7.74466637120916e-06
-8.02350042618933e-06
-1.31295208787518e-05
-7.36354011175204e-06
-1.03133951828031e-05
-1.66529087500257e-05
-8.10784631583816e-06
-2.16607973570191e-05
-1.49468515123352e-05
2.63045903545508e-06
-2.34788453088218e-05
-1.57942636327533e-05
-4.52737117455529e-06
-9.40136084033165e-06
-8.18034655133503e-06
-1.41423429273957e-05
-1.9072716941636e-05
-1.76435226313649e-05
-2.30444562807214e-05
-1.76755143165314e-05
-9.23528766044115e-06
-3.97998163954191e-06
-5.22470829383791e-06
-2.52163335630563e-06
-1.2190752292738e-05
-1.60798231539419e-05
-3.84883483405639e-06
-1.65515865486743e-05
-1.04410298595805e-05
6.79681277426176e-07
-8.42508267050923e-06
-2.57113349533443e-05
-8.84801347355023e-06
-3.65144060088828e-06
-2.20560877959618e-05
-6.64563830274127e-06
-1.13578209595449e-05
-1.40441372244992e-05
-1.47270406407891e-05
-8.52362859302876e-06
-1.04639962016201e-05
-1.46750396684511e-05
-2.17764398941558e-05
-1.58540890886079e-05
-2.46596278967339e-05
-6.18090601421812e-06
-2.77131765076545e-05
-1.42508705525304e-05
-7.12785525306398e-06
-2.34073151435999e-05
-9.07165376957922e-06
-1.79517298666816e-05
-1.21683817640067e-05
1.22404771650451e-05
1.74497425974277e-07
-1.46899036633051e-05
5.69779972802468e-07
-1.10371535422593e-05
-1.70145564299725e-05
6.20034064206754e-06
-3.86358786463509e-07
-1.84936316392406e-05
-4.33241992809271e-06
-2.62127070307849e-06
-1.01930832629017e-05
-1.00153644638899e-05
-2.76524285658604e-05
-1.86064623157086e-05
-1.33062765200062e-05
-6.70929942219081e-06
-7.78021961364796e-06
-1.43817853405211e-05
-4.88612493291738e-06
-1.60725375186021e-05
-5.14945365813406e-06
-1.48097301934668e-05
-2.25910955195293e-05
-1.33792276046619e-05
-1.30060728332011e-05
-1.37628028689437e-06
-3.09806825563578e-06
-6.30855143203301e-06
-1.63471737106625e-05
-1.290044271528e-05
-2.4547951639502e-06
-1.54260564011456e-05
-1.97819295046106e-05
-1.02505960907738e-05
-1.06728848963668e-05
-1.1187263781416e-05
-1.07535071364648e-05
-1.76687582289663e-05
-1.07483910734475e-05
-1.46625479890801e-05
-1.843717106156e-05
-1.61602641530933e-05
-1.73503418531606e-05
-2.11996406879243e-05
-3.5524325332027e-05
-3.84511934125948e-07
-7.34304890083586e-06
-1.40698619332588e-05
-1.78042321317209e-05
-1.81901284500613e-05
-1.141323261179e-05
-1.94826301090986e-05
-3.11939048676957e-06
-2.02556527275573e-05
-1.06061542363472e-05
-2.77487724159962e-05
-7.83867045995123e-06
-1.23817576964321e-05
-1.78360585917887e-05
-5.93125542863576e-06
-1.14524707983825e-05
-3.06982291111946e-05
-9.34818573391613e-06
-1.79627354668884e-05
-2.21792106017103e-05
-1.9529627226367e-05
-1.9139692519527e-05
-1.8515148174549e-05
-1.71867718833502e-05
-3.33948447753212e-06
-1.04428873557826e-05
-9.77733334211183e-06
-1.4185601443546e-05
-8.56553953332959e-06
-1.03250338407724e-05
-9.31309530751193e-06
-2.36090229679306e-05
-2.39495217717133e-05
-1.49951760495391e-05
-2.08182102709626e-05
-1.64869306570563e-05
-1.68514845197158e-05
-1.33222599972652e-05
4.27927199988768e-06
3.94627105948773e-06
-1.08578682852583e-05
-2.20188004861971e-05
-5.96480573362229e-06
-1.09537783144527e-05
-1.17798190767164e-05
-2.0096473521595e-05
-2.17757183433667e-05
-6.99763875627369e-06
4.46078618584186e-06
-1.330104264771e-05
-5.95460546544889e-06
-8.58853021366562e-06
-2.05733093424922e-05
-1.11763927840452e-05
-7.93801837101648e-06
-1.18620437641412e-05
-1.89527185342044e-05
-1.1412844966719e-05
-1.94427634951039e-05
-8.93620891736416e-06
-1.70223423292303e-05
-1.36830167026149e-05
-6.65842328134445e-06
-1.8552116360907e-05
-8.63461798631332e-06
-1.94455691099484e-05
-1.7081532205405e-05
-1.23798074732147e-05
-1.05239405343828e-05
-9.20327907350203e-06
-7.77720791814278e-06
-1.23437306961474e-05
-1.34971175106773e-05
-3.43200916766071e-06
-1.06290386900627e-05
-1.37390559757388e-05
-1.49195258679501e-05
-1.02836163564481e-05
-9.55815226161637e-06
-4.77652593624507e-06
-4.8112849420396e-06
-9.25673554786812e-06
-1.26929254096735e-05
1.6960246586288e-06
-9.10322950542294e-06
-1.43269953052472e-05
-1.12428054438451e-05
4.54725270616947e-06
-7.7090929785351e-06
-1.54198832131492e-05
-1.35706358897543e-05
-1.97197740951372e-05
-1.28572746527834e-05
1.90960046103405e-06
-1.50478348162235e-05
-6.31670026985036e-06
-8.96573460482394e-06
-1.47802025792077e-05
-3.12063096452253e-05
-8.72025833634634e-06
-3.7493462498072e-05
6.59371107618619e-06
-1.44329235347402e-05
-1.25070885947712e-05
-9.38368064748307e-08
-1.20976347134158e-05
-1.69428094560404e-06
-8.42711021450282e-06
-5.95089081106421e-06
-2.92314511078164e-06
-1.34635574028996e-05
-1.30724242536134e-05
-4.66643990795886e-06
-9.58367804944733e-06
-1.12310066895203e-05
-1.07989273585231e-05
-1.35605343682979e-05
-6.94070128833661e-06
-1.08328259545604e-05
-1.20079046811215e-05
-1.94997860355859e-05
-9.95085917882464e-06
-5.0977789815983e-06
-1.67432093216967e-05
-1.22277473418916e-05
-6.86333542375256e-06
-1.3521959762396e-05
-9.54363825776787e-06
-1.41275546334616e-05
-3.2039466913967e-06
-1.38652839074407e-05
-2.52043250942216e-05
-2.63843487023138e-05
-4.00309831422409e-07
-1.05712660443871e-05
-2.10008643528956e-05
-1.95729890876089e-05
3.92308071771829e-06
-1.73428243106631e-05
-4.67176115416778e-06
-3.44038421050264e-06
-5.61022504366668e-06
-1.04331084558513e-06
-2.53862395502608e-05
-1.40819233664445e-05
-1.83025290912388e-05
-1.16055535939885e-05
-2.71414757779161e-06
-2.09577901402869e-05
-1.06701704473783e-05
-3.86419268341074e-06
-4.49381641591007e-06
-2.09634847180863e-05
-1.93579414651433e-05
-1.76384404704647e-05
-1.3845791123978e-05
-1.40119883215213e-05
-9.00566255719908e-06
-8.04610537107401e-06
-2.41007472593807e-06
-8.26489155320858e-06
-1.62793845002789e-05
-1.5202633860587e-05
-1.01511281247534e-05
-1.87486311757676e-05
-1.82533928200695e-05
-1.5294861892593e-05
-1.07071062622418e-05
-1.06436085368782e-05
-2.63825307792211e-05
-1.5237154365746e-05
-1.14905803015821e-05
-1.70327471544923e-05
-5.68141007567664e-07
-2.10460906759164e-05
-1.84501882257867e-05
-8.18235437613983e-06
-1.90771960278587e-05
-1.36135595617643e-05
-1.28908514844346e-05
1.2126844678001e-05
-1.27046607814506e-05
-1.83741356549683e-05
-2.20739913880593e-05
-1.41360067690789e-07
-1.18920555489214e-06
-6.6274311378525e-06
-5.48665196504239e-07
-7.75933748029352e-06
-1.78984046570974e-05
2.51244238888815e-06
-1.03118148946594e-05
7.11742752231919e-06
-2.48842854351091e-06
-1.65566455292422e-05
-1.06915826507776e-05
-9.80830881573814e-06
-8.37006007219314e-06
-1.66337328755167e-05
-3.99615035401199e-06
-1.00380533464233e-05
1.78345562166858e-07
-1.8569005731407e-05
-1.01396037688123e-05
-1.0465978699996e-05
5.4583346891626e-06
-1.56652707734876e-05
-1.23008113676307e-05
-1.51712300008452e-06
-1.85026316332955e-06
-1.29146132520989e-05
-1.69536099818954e-05
-8.9837675367072e-06
-1.24592558288526e-05
-1.4034837405445e-05
-7.53209487127355e-06
-2.28388645301678e-05
-5.20140948797601e-06
-9.47299380673936e-06
-1.25277933513138e-05
-9.00902592161737e-06
-1.62895505774706e-06
-1.99978603007455e-05
-9.83460599155585e-06
-5.38932341603646e-06
-3.46075303248555e-06
-1.34037036349429e-05
-9.20588412447167e-06
-1.92056363143024e-05
5.60537371210763e-07
-2.13385003263379e-05
-1.81393567881121e-05
-1.93459569291937e-05
-1.06857357287036e-05
-5.01226321061713e-06
-1.40087494439943e-05
-2.41069082894434e-05
-2.27634185195509e-06
-9.62719948757014e-06
6.02447908224961e-06
-1.14911824183286e-05
-1.07617483390243e-05
6.1805538107127e-06
2.46078070932896e-06
-1.40393669306496e-05
-1.30422325740873e-05
-1.59413442371027e-05
-2.24748308863628e-06
-1.35513235601619e-05
-1.39478603132664e-05
-1.15723182277252e-05
1.65600277518962e-06
-1.81673303157403e-05
-9.36836496927957e-06
-1.41505077476174e-05
-1.82370601626092e-05
2.02438456298752e-07
-5.5342581520533e-06
-8.03278210197093e-06
1.08247657036902e-06
-5.20468998461474e-06
-1.66344059199379e-05
6.78382434489149e-07
-8.66400780917595e-06
-5.34581110147419e-06
-1.74253153716411e-05
-2.23310175591243e-05
-1.17616655758962e-05
-1.19369672771786e-05
9.89860767989494e-07
-2.2785226273731e-05
-3.53466167467047e-06
-5.54866374970059e-06
-3.17278701265353e-06
-1.33896714196083e-05
-1.5101690208304e-06
-4.53985795980624e-06
-1.90909049760216e-05
-1.37596893652912e-05
-4.62430495813523e-06
-8.65255273294491e-06
-1.62011629646064e-05
-2.69062417045247e-05
-1.67291223814311e-05
-1.69344539759779e-07
-4.78078904234992e-06
-1.22939428913899e-05
-1.60118448590292e-05
-2.12279316550374e-05
8.62737987244624e-06
-1.40273899434286e-05
-3.61023575735074e-06
2.58251455108992e-08
-1.29226791690671e-05
-8.48899687443021e-07
-1.5726967610279e-05
-1.17342919769526e-05
-4.42973249504181e-06
-7.64632965098425e-06
-1.62279651739744e-05
-1.11807115682012e-05
-1.74889577395551e-05
-1.39183993298598e-05
-6.47084762724602e-06
6.72329183447705e-07
-9.89740585412433e-06
-1.54295433620135e-05
-9.8584265227468e-06
-9.91592078559054e-06
-1.06365707898859e-05
-8.78327775259578e-06
-6.1375637268006e-06
-6.91128982407165e-06
-1.22779098242892e-05
-7.47778360916028e-06
-1.54015077114736e-05
-1.61601914549688e-05
-6.09615496185178e-06
-2.4089086806868e-06
-2.60953255622819e-06
-8.95023161653908e-06
-9.47224026574796e-06
-1.28633505728661e-06
-6.26829181881156e-06
-4.25583714896994e-06
-6.60915574453903e-06
-1.24081738211913e-05
-2.57170486037886e-05
-1.57857393584233e-05
-1.59882764247643e-05
-1.17987118928667e-05
-1.62759426538051e-05
-1.88494360400917e-05
-1.88589086868879e-05
-6.00365906704784e-06
-8.81455132926359e-06
-1.93485284766649e-06
-1.33164012110334e-06
-1.3751637970854e-05
-7.52360475583029e-06
-1.81451376417702e-05
-2.1585292018908e-05
-1.97536898751336e-07
-4.31557126267546e-06
-3.77172737723779e-06
-6.56048455521575e-06
-1.60575486430759e-05
-7.35211061876941e-06
-1.18093704535983e-05
-2.01978213330097e-05
-7.18834053493524e-06
-3.71017394366566e-06
-9.73549356888171e-06
-1.31423541216036e-05
-7.51003113211755e-07
-8.94121274750155e-06
-1.34889785402438e-05
-6.18275616047624e-06
-8.99828770820486e-06
-2.06100839193194e-05
-3.71049347240955e-06
-9.79420099205579e-06
-5.99359570039782e-06
-2.31451174799237e-05
1.16435671668327e-06
-7.09617387531243e-06
-5.61568420346447e-06
-7.07459101234497e-06
-1.04709829381055e-05
9.09470477480028e-07
-6.73883039003097e-06
-1.67954283186143e-05
-2.88966648122918e-05
-5.75334144876592e-06
-1.38657343570446e-05
-1.32388492987793e-05
-3.92081490694854e-06
-1.00083003706345e-05
-1.57726120633725e-05
-1.1897368515027e-05
7.14572906965455e-06
7.94575296016381e-06
7.28631022882388e-06
-7.66033517641821e-06
-2.20883562116848e-05
-6.92957926388584e-06
-1.62333379228179e-06
-2.34259749048861e-05
-1.8705125612371e-05
-1.8159442205258e-05
-6.96792146311426e-06
-1.51946477009195e-05
2.04144261164158e-06
-9.63664147814667e-06
-2.44983572535966e-05
-2.29382485466881e-05
-1.63799806318438e-05
-9.68674745282598e-06
-2.67051036549527e-06
-1.2570208845548e-05
-4.03569533674107e-06
-1.08109103446334e-05
4.99961266028433e-07
-4.79822896823356e-06
-1.48156622888496e-05
-6.85899988565667e-06
-8.84526523800883e-06
-5.1005321737575e-06
-6.63857250862951e-06
-3.01750982814651e-06
-7.09193015548946e-06
7.51279112894941e-06
-1.95592115658142e-05
-2.71414016630255e-05
-8.41991764154969e-06
-1.46487066644978e-05
-2.05051031660874e-05
-1.99939572101884e-05
-3.0457566152804e-05
-2.6548061624687e-05
-2.61375359084458e-05
-2.04117743035075e-05
1.01479173093195e-06
-1.09303914683237e-05
-1.69577414037571e-06
-1.08698145194659e-05
-1.26632134185866e-05
-4.14933155136975e-06
-2.00846513447756e-06
-8.37970372103931e-06
-1.30903956279038e-05
-1.32949298451028e-05
-1.06942145316266e-05
-6.97426916152996e-06
-1.24817579938519e-05
-6.98552612298673e-06
-2.07393598085406e-05
-3.24978065781061e-06
-2.96355952482351e-06
-2.62506110401535e-05
-1.13692477624213e-05
-3.95386443216115e-06
3.4107178779734e-06
-2.56974297094299e-06
-1.52717960680002e-05
-9.68891003009009e-06
3.82961683169339e-06
4.54199382274025e-06
-4.6066067451595e-06
-5.22389934184158e-06
-1.01474743367223e-05
-1.25464445729726e-05
-1.47910807266526e-05
-1.07638944660832e-05
-1.31931676603775e-05
-1.88687746677891e-05
-2.11289328569694e-05
-2.07338517942691e-05
-1.8465756952383e-05
-1.34825409513277e-05
-2.2790551048467e-05
-9.20180656722628e-06
-4.9684352127086e-06
-1.50783984395833e-05
-1.98154487785088e-05
-3.03324052278222e-06
-2.34528275193441e-05
-1.25843681437844e-05
-1.45679872524644e-05
1.29820375118938e-06
-8.45832257003001e-06
-1.79444159774524e-05
-1.3078840977931e-05
9.37734410815874e-08
-1.37869628406414e-06
4.60839923729152e-07
-2.06015713709677e-05
-2.45694788677849e-05
-2.29908452593018e-05
-1.78426081511633e-05
-2.10205966731161e-05
-1.85329369535243e-05
-1.36171083568902e-05
-1.02966126870567e-05
-1.3199151650777e-05
-4.94941904084177e-06
-1.09184629062612e-05
-2.30564482481483e-05
-1.08350094028848e-05
-1.47474080633384e-05
-6.66214586099742e-06
-3.968365134738e-06
-1.40107005006493e-05
-2.08645752403043e-05
-9.9074055389859e-06
-3.54766520996617e-07
-1.16400097529671e-05
-1.33710402560086e-05
-1.274140265344e-05
-1.24571298169828e-05
-1.57158210478531e-05
-2.08753055985494e-05
-1.89831625648797e-05
-1.83145503099443e-05
-5.41930257702512e-06
-1.80255641982733e-05
-1.57417775342624e-05
-9.42131761115719e-06
-1.24926976462834e-05
-1.65501654055622e-05
-5.53731451793704e-06
-7.42744133690062e-06
9.75660804501108e-07
-1.42027136092813e-05
-2.04351109563257e-05
-1.5232802253572e-05
-1.72019902352764e-05
-1.43463174231356e-06
-2.30830298885412e-05
-7.94215556671899e-06
-9.63024435784743e-06
-2.16390841669804e-05
-8.08145372260714e-06
-5.55816200599652e-06
-2.01445223845781e-05
-1.24715132253865e-05
-1.23614068139415e-05
2.44689981459898e-06
-7.11258516189652e-06
-1.32106386607938e-05
-1.46394280590273e-05
-5.0280152893633e-06
-7.55950196181938e-06
-1.45305761144621e-05
-1.7909003043611e-05
-1.28457338027685e-05
-1.44739914682664e-05
-9.76178328084748e-07
-1.00756999790529e-05
-1.97589131198718e-05
-1.897101869798e-05
-8.78378613407601e-06
-4.04786263533617e-06
-1.97035504264248e-05
-1.7617458902697e-05
-1.59380554168512e-05
-9.89609587209895e-06
-1.31495242194649e-05
-9.38204713660792e-06
1.24941018995396e-06
-1.45584166464719e-05
-5.49421555018949e-06
-2.40564009097994e-05
-2.88866971020229e-05
-1.10268193908397e-05
-1.18269211505953e-05
-9.13507489740223e-06
-1.82830470070508e-05
-1.83389768873125e-05
-1.13470629810576e-05
-1.34452063355279e-05
-1.09415390370577e-05
-8.86540094682506e-06
-9.09637378086093e-06
-5.78476681632609e-07
-1.32457386918893e-05
-2.32159116836974e-05
-8.24589864492922e-06
-1.18598492429499e-06
-8.47564036551932e-06
-1.21979515490762e-05
-1.56165791078598e-05
-1.03730375403794e-05
5.54359759910623e-06
-1.90482403459272e-05
-6.97826608808947e-06
-2.76349830688883e-06
-1.16065738849985e-05
-1.13502384333132e-05
-1.65292050731655e-05
-2.35649930872971e-05
-1.32928491968813e-05
-2.08898604364246e-05
-3.91912147687393e-06
1.55433472470918e-06
-1.4445248396067e-05
-1.14381712051658e-05
1.07284942396676e-05
-1.03681768684875e-05
5.74679946662437e-06
-9.86603275397179e-06
-1.44584416443961e-05
1.01626971208713e-06
-1.80211322037108e-05
-1.40219984079169e-05
-4.4413838338427e-06
-5.99844070729455e-07
5.75153300202177e-06
3.503404483868e-06
-9.71929839196422e-06
-2.22031340843701e-05
-1.74712440033224e-05
-1.46707842745006e-05
-8.48869301762635e-06
-1.49902349654139e-05
-4.32583896216974e-06
-1.75759994806435e-05
-1.72748805387311e-05
8.04627327662145e-07
2.92142557139698e-06
-9.35308770784287e-06
-1.51115577829397e-06
6.21136799001195e-06
-8.74466651936197e-06
-9.59460408514762e-06
-5.22880223814066e-06
-5.13803307680579e-06
1.51032634337002e-06
-1.42710035546385e-05
-1.94303436215081e-05
-1.705214213725e-05
-1.67473049925558e-05
-1.37505295399186e-05
1.23196443004187e-06
-1.19351975418346e-05
-6.75255976534807e-06
6.4578724348664e-06
-4.42804775054318e-06
-1.45893150403956e-05
-4.64029616706899e-06
-9.56826769946406e-06
-1.59338529066736e-05
-1.31755979160022e-05
-5.60244184156088e-07
-1.04652667279215e-05
-1.2973191997096e-05
-2.28079176009141e-05
-2.92678348636003e-06
-8.5624406490401e-06
-1.13898035070383e-05
-1.01860518700807e-05
-2.75132108609464e-06
-1.36804300103164e-06
-1.38186609382716e-05
-8.26796048205804e-06
1.37135133049948e-06
-1.05659127780618e-05
-1.27899367907358e-05
-1.2408009370277e-05
-1.78671880809445e-05
-7.3199067087637e-06
-1.19311542534282e-05
-1.18758774281923e-05
-2.47090212465685e-05
-2.03464728317652e-05
-1.02457369618044e-05
-8.00459636625686e-06
-8.20228265995645e-06
-2.99885411754308e-05
-8.77599604701321e-06
-9.06914601736533e-06
-1.61181576951922e-05
-8.59227803699812e-06
-2.99669761593136e-05
-5.41378593129072e-06
-2.60950610639589e-05
-5.24831746644871e-06
-1.42576121559881e-06
-1.20810038700031e-05
-1.01524729402732e-05
-4.37612328805589e-06
-3.32524066302233e-06
-1.43107962741861e-05
-1.07769305616387e-05
-1.30758956388107e-05
-3.86341239263318e-06
-1.46226373132766e-06
-8.05161895702976e-06
-1.11765480194432e-05
-9.30813901466068e-06
-2.07802813596642e-05
-1.93597373705175e-05
-2.37792261577031e-05
-1.64393226112386e-05
-2.24451002021461e-05
-1.58597463798606e-05
-1.37301348326519e-05
-1.79236660985217e-05
-6.79866664904876e-06
1.40772372516162e-06
-2.50846332690216e-06
-7.17191741508229e-06
-1.19291812502687e-05
-9.83581282612706e-07
-6.09077256486604e-06
-3.78102321861907e-06
-2.0568113087788e-05
-1.27345451984611e-05
1.31344518675903e-06
-1.4338965532093e-05
-1.10763988035469e-05
-1.51119053527066e-05
-2.15332966053194e-05
-1.25058520211508e-05
-1.45382109721782e-05
-2.06562734029244e-05
-1.13146230085635e-05
-2.53855212360074e-05
-7.64133739459158e-06
-8.91973266124955e-06
-3.84456118193575e-06
-1.15735562370104e-05
-2.61180632913512e-05
-1.04590688984811e-05
-2.37192746166598e-05
-7.28967101199962e-06
-2.71664941386435e-05
-6.78850191621292e-06
3.66956030349169e-06
-9.02789080529104e-06
-1.40497379249394e-05
-1.53112577921077e-05
-1.56522228295905e-05
-1.94990684818801e-05
-1.81567364111658e-05
-5.66013022824602e-07
-4.98410854549479e-06
-2.30520402691682e-05
-1.8358131660433e-05
-1.56608252891792e-05
-4.28055275215345e-06
-4.09158279860557e-06
-2.28165253566837e-05
-4.72965182847397e-06
-1.67478829015183e-07
-6.41564704400884e-06
-2.04228147331395e-05
-1.59685853611687e-05
-8.82500819490801e-06
-9.7272540849778e-06
-1.98678399000321e-05
-1.25546457510866e-05
-2.74535043664035e-05
-1.63029792502544e-05
-1.80056887529883e-05
-1.812162961582e-05
-8.93228888158367e-06
-8.52200367805667e-06
-3.36558094338277e-05
-1.22723231781033e-05
-6.05675359719025e-06
-1.82714498858362e-05
-2.34784593254786e-05
-1.2370922945261e-05
-4.84077355346163e-06
-6.4992037681726e-06
8.83621068824224e-06
-1.99165748661758e-06
-1.03690982847427e-05
-1.36795608687591e-05
-7.59874790501475e-06
-1.99095422150964e-05
-1.77667944915669e-05
-2.30038186937672e-05
-1.28739439093314e-05
-1.83194298931078e-05
-6.07822757403165e-06
-2.07748259700669e-05
-2.33809421971071e-05
-2.13749951310968e-05
-2.15831172170355e-05
6.52190008395067e-07
-1.4657854111927e-05
-1.14682372962636e-05
-9.88718917612691e-06
-1.66794829998644e-05
-3.59028996656894e-06
-1.60691248967379e-06
-1.11803218491147e-06
-8.70523992393259e-06
-6.50910159938583e-06
-7.30296370043154e-06
-8.69367453455033e-06
-1.16231059009926e-05
-2.61006809091865e-05
-7.28221082794744e-06
-2.6439967615328e-05
-2.20892450097699e-05
-2.02240532185332e-05
-1.38194957406e-05
-3.19517980689466e-05
-2.26140529941901e-05
5.4198362378033e-07
-2.89289605979326e-05
-1.67545086348804e-05
-1.2276459293533e-05
-7.81460770807096e-06
5.48170508979246e-07
-1.26283761345364e-05
-2.19552777128747e-05
-1.78098733492958e-05
3.04566511990864e-06
-7.33558026283563e-06
-3.12545330947637e-05
-8.71485380442755e-06
-1.40870963117353e-05
-1.82972098370688e-05
-1.80670053392405e-05
-2.03391410982704e-05
-1.82252380454165e-05
-2.52916979669045e-05
-1.82505821780553e-05
-2.49282470322793e-05
-3.47374703872108e-05
-1.59340917538321e-05
-1.61425461781185e-05
-1.00669114512438e-05
-2.42483584402584e-06
7.63306297028134e-06
-1.59509696340558e-05
-1.75619574372609e-05
-2.74820396373653e-06
-1.36374501932656e-06
-6.83931824157881e-06
-4.11459181168193e-06
-3.56695584855674e-06
-1.35448755185708e-05
-6.96065805478158e-06
-1.88275981556499e-05
-1.92665409300469e-05
-2.18781485812837e-05
-2.74387681788636e-05
-5.11478720743078e-06
-1.5368114468824e-05
-1.41509400591429e-05
-6.3380828038603e-06
-5.1385117797708e-07
-6.32674949915806e-06
1.16090425415888e-05
-1.75571258182029e-05
-1.69718622379865e-05
-5.22243040267271e-06
-1.31025832083517e-05
-9.9777166476636e-06
-8.49843144580769e-06
-1.00747500516551e-05
-1.98488338612891e-05
-1.62080786065555e-05
-2.08167616675265e-05
-1.78396194677996e-05
-1.05089528009761e-05
-2.78733984534584e-06
-7.74560046850595e-06
-1.41896053423524e-05
-7.56337900702102e-06
-1.03593611091202e-05
-1.90146368464357e-05
-1.27176228395544e-05
-2.29566436844196e-05
-4.86407984244222e-06
-6.15843277690265e-06
-2.72445717718179e-05
-1.70879072499884e-05
-5.82328045799572e-06
-1.61615293403288e-05
-2.81187772695243e-06
-2.38998070085494e-05
-5.75337182678852e-06
-1.2392509541263e-05
-1.69449123809532e-05
-2.14625253913485e-05
-1.74072482879924e-06
-8.34878509083541e-07
-2.3671600876317e-05
-5.19984204330176e-06
-1.3157892211591e-05
-6.39633536618435e-06
-8.65138277761607e-06
-2.59656604469544e-05
-1.88178422769058e-05
-1.19719958467931e-05
-1.43442462056717e-06
-1.55611221983357e-05
-1.34902912398312e-05
-4.24040607739379e-06
5.39801463531246e-06
-2.24027210347853e-05
-4.89959802960938e-06
-6.80456617688247e-06
-1.51888720906646e-05
-5.92853023182433e-06
-2.27120815433326e-05
-2.98147783245723e-05
-1.92991284987244e-05
-2.3410403458387e-05
-2.32722345498391e-05
-1.6949948779759e-05
-9.25265404049649e-06
-1.53476426721859e-05
-2.87225190660179e-05
-3.56657342667056e-05
-1.38696366786963e-05
1.07003650715885e-05
-1.10358119479757e-05
-1.96164072122076e-05
-1.11300288581638e-06
9.61724923060198e-06
-1.11115386372039e-05
-2.79178096247345e-05
4.47764197177932e-06
2.87136122846152e-07
-2.95231398582269e-06
-2.56981329856435e-05
-2.22575925317239e-05
-2.86836232481388e-06
-2.68362121110796e-05
-1.76201239885343e-05
-8.91659572950322e-06
-1.09987874362044e-05
-4.33907821733735e-06
-1.0139148615398e-05
-1.7259114466864e-05
4.79055914403902e-06
-7.19481804606545e-06
-9.10518671131187e-07
-5.91743463952108e-06
-1.88059214142827e-07
4.97537149194021e-07
-2.28904638937125e-05
-1.31084486200578e-05
-7.36370446810338e-06
-8.26938620606566e-06
-3.13582813769511e-05
-1.59128508947791e-05
-2.91831740711424e-05
-1.80181505709498e-05
-1.83734576377091e-05
-3.50260857692027e-06
-1.79945046203133e-05
-5.8821562972093e-06
-1.76107120829926e-05
-4.26120740238636e-06
-1.30849580798551e-05
-1.19551287566824e-06
4.80026781759683e-06
-1.65704719724444e-05
-1.0978110516156e-05
1.76836948569873e-06
-6.17012421747577e-06
-1.82129017713641e-07
-1.67902932728e-05
-2.95394253003597e-05
1.14037746495621e-06
3.29195045847847e-06
-3.09337019076964e-05
-2.32280573338356e-05
2.03692852741122e-06
-1.72540902590647e-05
-1.4841785230335e-05
-6.39010319136377e-06
-1.70327035471384e-05
-2.4933900745933e-05
-1.41020375018029e-05
-2.33386875436934e-05
-2.47166538833883e-06
-6.4048705479151e-06
-1.05296489044391e-05
-1.51936605982545e-05
-1.44451902411774e-05
-5.37551833445433e-06
-1.98677722484083e-05
-2.22924052294278e-05
-2.75838355311573e-05
-1.74654229067086e-05
-2.02582655185902e-05
-4.08704064369729e-05
-1.70749798463461e-05
-9.20853924646619e-06
-1.11072274873715e-05
-1.43914523251781e-05
-2.09023313196152e-05
-5.70323822975851e-06
-1.22867100489548e-05
-1.09695963961332e-05
-1.61981262011028e-05
-1.05640878296979e-05
7.02072034683866e-06
-1.00642218651552e-05
-1.00811723681671e-07
1.26136154793219e-05
-1.09482329157933e-06
-7.97881121144178e-06
-1.16356578238443e-05
-1.58857408457178e-05
-1.39633714610501e-05
-3.39968692400564e-06
5.51054692856046e-06
-3.54774053007135e-06
-6.54314082428286e-06
-2.10671653156607e-05
-1.06404276851372e-05
-1.12800589737597e-05
-2.7168233925586e-05
-8.42779880997736e-06
-1.48780650000226e-05
-2.26688341390003e-05
-5.66489256400656e-06
6.77015342232217e-07
-6.67347525645536e-06
-6.61803271326764e-06
3.8193525159618e-06
-1.53380639661997e-05
-1.42970053284968e-05
-9.80155141350881e-06
-1.72191393894441e-05
3.99147039285656e-06
-7.03948788992634e-06
-1.32045451122532e-05
-5.59944676060837e-06
3.22542674728069e-06
-1.41091943931225e-05
-1.76850068862051e-05
-1.6252589171754e-05
-3.40445319724248e-06
-1.24526040157546e-05
-1.6705991117049e-05
-1.7818194558979e-05
3.42074125978341e-07
-8.98962774838404e-06
-1.70108790431398e-05
-1.51281401816731e-06
4.79545091168752e-06
-5.53247481433788e-06
-1.12356561232768e-05
-1.02175453565615e-05
-8.44642079027898e-06
-2.72899258892987e-05
-3.87112915752339e-06
-9.48384797268279e-06
-1.75456420325213e-05
-1.4600733347964e-05
-3.06759364691371e-05
-1.61595682920712e-05
-7.68753622011251e-06
-2.40194057929666e-05
-3.89337428931456e-06
-3.85860694582992e-06
-1.59689156638995e-05
-1.56904435390153e-05
-2.01727787432968e-05
-1.44382919540765e-05
-2.8869285215084e-05
-2.2612158763013e-06
-1.91852674960693e-05
-1.65229673700374e-05
-1.40392697567661e-05
-2.55112018421136e-05
-1.36497171136468e-05
-1.71844534544722e-05
-9.40696042060677e-07
-9.82483973700683e-06
-4.80237916072578e-06
-1.39575112829439e-06
-2.0144823139616e-05
-7.23585585663842e-06
4.86349021369547e-08
-7.70977301390285e-06
-1.57654809700217e-05
6.72626930433726e-07
-5.86752761681893e-06
-2.03009245565697e-05
-1.18279100224719e-05
2.97120459895809e-06
-1.40363552114575e-05
-1.59787365785761e-05
-8.05341123048667e-06
-1.72040827110332e-05
-3.95373254002647e-06
8.86661167521025e-07
-1.20767103081141e-05
-1.68792928256854e-05
-4.2705798620684e-06
-3.86430170422453e-06
-1.25534105291227e-05
-2.89704250480528e-05
-1.55607931143695e-06
-9.69136352126823e-06
-6.35357691106696e-06
-1.13419343048115e-05
-1.83140901990398e-05
-9.56334270484168e-07
-1.26170813188703e-05
6.90779975992239e-06
-1.20775876867911e-05
-3.96999471000766e-06
-1.24036376093746e-05
-1.84136928462974e-05
-1.18031401734539e-05
-1.39774600742988e-05
-1.98298266220871e-05
-2.34450045942338e-05
7.80150944277033e-06
-1.59645097244155e-05
-5.78069237264826e-06
-1.54953141179237e-05
-3.45551427138622e-05
-2.03502588375496e-05
-1.34323891078866e-05
-6.66689933094014e-06
-2.29614853333176e-05
-7.07341065404254e-06
-1.63512882121789e-06
-2.74512796404431e-05
-1.36495333778932e-05
-1.35228470682915e-05
-6.48762789923736e-06
-7.29371104455775e-06
-1.91614156115496e-05
-7.04822521253657e-06
-1.24915623788058e-05
-3.41655478396317e-05
-2.31507651731936e-05
-9.93767811127925e-06
-1.61471303401385e-05
-1.56482038298739e-05
-5.31550395045173e-06
-2.16444672213166e-05
-2.01231923748153e-05
-1.46813564919925e-05
-1.35208422340247e-05
4.71081408327858e-07
-6.49497859221959e-06
-1.42906529976989e-05
-1.3197536632733e-05
-2.08394487232947e-05
-1.17319327286159e-05
-1.45199224134934e-05
-2.79308385219171e-05
-9.05197203314245e-06
-1.94033940500648e-05
-1.37731597390808e-05
-8.63881814604314e-06
-1.06841002846922e-05
3.25973970949641e-06
-1.26130773612626e-05
-1.49225979723317e-05
-1.14746508812225e-05
-1.4047046989168e-05
-8.22801433517571e-06
-4.68982309679734e-06
-2.02563810138009e-05
-6.47475746634212e-06
-1.15073014048249e-05
-8.80971329630705e-06
-7.97908536709282e-06
-6.69545265807748e-06
-1.10558202509971e-05
-4.42933183044075e-06
-6.4696406550589e-06
-2.53057702295481e-06
3.39466439013663e-06
2.10767263080746e-06
-1.5572350894276e-05
-1.3967727162192e-05
-1.00273831158262e-05
-5.57116284793383e-06
-1.06606382884472e-05
-1.35988562726182e-05
-4.77424609383019e-06
-2.47712539202017e-06
-6.69660758181572e-06
-1.09061924500141e-05
-1.54016257654071e-05
-1.7066273916032e-05
1.81415172866797e-06
-9.8031689227453e-06
-5.86974845301047e-06
-4.27586899688131e-06
-7.71289427610349e-06
-3.19569339959625e-05
-5.15019991905668e-06
-1.22555047571264e-05
-1.04512243986482e-05
-2.585185280322e-05
-3.34838803445263e-05
-2.553617773181e-05
-4.36510227955149e-06
-1.97601031150654e-05
-9.42718288816427e-06
-1.41712339614812e-05
-8.60461381529912e-06
-1.26620933032662e-05
6.70725020901421e-06
3.44357335316861e-06
-1.04046647139825e-05
-2.52253788544568e-05
-1.67341713656404e-05
-2.08265034009249e-05
-1.52097044381055e-05
-3.21667537262619e-06
-3.38272516764226e-06
-9.56152443831175e-06
-9.22046605547512e-06
-1.62220754962248e-05
-2.50254328701051e-05
-1.08298582777714e-05
-1.17021497656458e-05
-1.27119815182103e-05
-1.71616749866033e-06
-1.15545188819464e-05
-1.08266233020945e-05
-8.26009451842931e-06
-6.42154376805033e-06
-5.32194632589476e-06
-1.52721642122458e-05
-1.45453666001918e-05
-1.10744883205723e-05
2.21001507606389e-06
-5.79181654758482e-07
-2.26582545117843e-05
-1.46923930912379e-05
-1.39720227825008e-05
-2.00824942430668e-05
-6.01001845144889e-06
-1.78026140586931e-05
-1.43354404859513e-05
-2.719971890061e-05
-1.23681304946257e-05
-3.99371606974201e-06
-4.73810520826784e-06
2.79076405843159e-06
-6.31377101166368e-06
-6.68619691900722e-06
-4.19273424340086e-06
-2.31550157837646e-05
-1.11177760391742e-05
-6.83481370572977e-06
-3.69483039480404e-06
-1.81300728972338e-05
-1.36432881234191e-05
-2.50836396500137e-05
-1.45889338002351e-05
-1.27948068495748e-05
-2.38279251858689e-05
-2.00014475515631e-05
-1.30671183385963e-05
-1.15349635813824e-05
-1.80953521339248e-05
-2.05163105268376e-05
-9.58833753342225e-07
-9.33413618799046e-06
-9.52361488969929e-06
-1.25685176253333e-05
-1.01454471529433e-05
-1.12739126939569e-05
-9.74695857759338e-06
-4.72358442568329e-06
-2.2431150428613e-05
-1.25576592845826e-05
-5.80103887509158e-06
-1.5792800387262e-05
-2.01892825411066e-05
-7.439147756023e-06
-2.03927046741782e-05
-2.52195981660354e-05
-2.33652286376359e-05
-1.86114425621413e-05
-1.85681995211146e-06
-2.14767080964285e-05
-3.11489194490853e-05
-1.53419804013361e-05
-1.39735466584508e-05
-1.29566149178766e-05
-2.61154783240033e-05
-2.59089693185604e-05
-3.10921842805183e-08
-8.09908779799837e-06
-1.45155229085341e-05
-1.32160658176897e-05
-2.18669501050866e-06
-1.03235915761283e-05
-2.00835495490078e-05
-1.59023844174561e-05
-2.59558836299007e-06
-1.06959446995549e-05
-9.65723351102283e-06
-9.31610219040405e-06
-1.21409393916029e-05
-1.75955553136747e-05
-1.32188895718776e-05
-1.12518968144413e-05
-1.59802626306341e-05
-1.05616590403494e-06
-8.62394346973116e-06
-2.09390021709771e-05
-1.50694860889096e-05
3.94168438592088e-06
-2.84113673940289e-06
-4.65087617217595e-06
-1.0379139698906e-05
-2.19333500439713e-05
-1.1376079989291e-06
5.48327992258326e-06
-2.38197310914849e-05
-2.49163287763749e-05
7.02457386971758e-06
-9.54542963001821e-06
-1.26033541186698e-05
-3.81130760450798e-06
-1.44989997373637e-05
7.80710715781141e-07
-1.73096054272842e-05
-1.49187619437469e-05
-3.67241121189992e-06
-7.36946702850438e-06
-3.74153827977231e-06
-2.75138597147045e-05
7.89642420563755e-07
2.33197210494375e-06
-2.53401611103324e-05
-2.70993746315148e-05
-2.11927021546273e-05
-1.05394664167212e-05
-8.09548165555702e-06
-2.48418206642772e-05
-5.76387388632519e-06
1.24738771751481e-06
-1.04885079051351e-05
-1.76040819683939e-05
-1.7880060619973e-05
1.31748996204239e-05
-6.58861854106131e-06
-7.91076505301788e-06
5.75133220194237e-06
-2.11369806122863e-05
-1.95702557290074e-05
-9.14666080505114e-06
-1.29775846376831e-05
-8.18169556307356e-06
-9.63958098305654e-06
-6.00795528202609e-06
-7.26872253834688e-06
-1.99699226323095e-05
-1.54640896381889e-05
-1.21049490038214e-05
-1.74060369302871e-05
-4.0370562967476e-06
-1.23135894093079e-05
-3.83361745890346e-07
-2.53103412178828e-05
-1.47653799310114e-05
-1.90371001187909e-05
5.18422471207727e-07
-9.63035246768731e-06
-1.26448203005861e-06
-7.79015190454519e-06
-1.39307972729292e-05
-2.11004221530898e-05
-1.19269075223958e-05
-3.4269981798406e-06
-1.01641749641122e-05
-1.71345834169084e-05
-1.01748945242388e-05
-9.32016725162771e-06
-1.85368263723043e-06
-2.45811551760776e-05
-1.74291394824473e-05
-1.24874035021395e-05
-9.53509533058698e-06
-2.8909405244823e-06
-1.47858742765864e-05
-8.07142748937141e-06
7.26093274331371e-06
-1.08174308772211e-05
-2.02719278506429e-05
-2.6002887343904e-05
-1.84811857146272e-06
-1.11422493985495e-05
-2.97197161346804e-05
-2.86345933906666e-05
-1.12299876578445e-05
-5.26759795209429e-07
-2.884144244117e-06
-2.9567953362207e-05
-8.13808553408986e-06
-1.08157523894354e-05
-2.93148503729246e-05
-2.03358724344603e-05
-1.94119685245207e-05
-1.0468965453922e-05
9.23216153251942e-06
-1.56831198368805e-05
-1.94427100549752e-05
-1.23229803945436e-05
-3.3452008969163e-06
4.45851163584963e-06
-2.22983315528563e-05
-1.52817788102981e-06
-5.03413039197471e-06
-5.71758016220323e-06
-2.34422952521833e-05
-1.30467919342215e-05
-1.34589837853496e-05
-1.47414415158758e-05
-1.61215775624454e-05
-1.35323449724191e-05
-1.32546679352464e-06
-1.97178854178063e-06
-1.26770658364425e-05
-8.33919263285201e-06
-7.6186906809444e-06
-8.29949425425549e-06
-3.54072769383836e-05
-8.50097755157778e-06
1.64487983308381e-06
-1.11290568890738e-05
-9.73830084716875e-06
-2.28038740926304e-05
-1.01348217244725e-06
-2.0158345425978e-05
-2.31258129366323e-05
-1.17094302540235e-05
-1.03094739633037e-05
-5.01999276160608e-06
-1.41447110771779e-05
-8.19878172353184e-06
-1.42666266871129e-05
-1.5670123546343e-05
-2.23673932868828e-05
-1.78211769644238e-05
-1.5750912104821e-05
-5.78071668866331e-07
-5.27559742012158e-06
6.15043463139304e-08
-3.12892430183309e-05
-3.80495564335502e-06
-1.91247544572153e-05
-9.49410243826403e-06
-1.46412038606129e-06
-1.70276267692672e-05
-8.85462964947889e-06
-1.59219516075322e-05
-1.70129030350722e-05
-1.45299185421047e-05
-1.27608898681839e-05
-1.20235134100167e-05
-2.15860049240176e-05
-1.92506861845677e-05
-2.02096853315065e-05
-1.54325373818797e-05
-1.72082176016536e-05
-3.67831824890636e-05
4.44131323139348e-06
-5.63180080752945e-06
-1.76807512492075e-05
-2.05401909776618e-05
-1.09839858131544e-05
-2.42639592207762e-07
-1.47912413398863e-05
-5.17341863938193e-06
-6.20117715142034e-06
-4.7330438145829e-07
-1.21164476807831e-05
-5.53167896601796e-06
-1.70739141618097e-05
-7.29631029706837e-06
-2.80710547361504e-06
-1.68187521192851e-05
-8.98416845256663e-06
-1.85728532855752e-05
-2.66120674128803e-05
-1.17902286411291e-05
-4.03803178347377e-06
-1.69408098393039e-05
-2.62103996338905e-06
-8.21660539706325e-06
-7.17941018762606e-06
-1.49076554255908e-05
-2.04355692923845e-05
-2.13095995303852e-05
-1.33335824442943e-05
-1.94784811479097e-05
-9.39819578468096e-06
-7.93959639815128e-06
-1.16722579178879e-05
-5.14410800689444e-06
1.22339653429109e-06
-9.43925659674908e-06
-5.90094362874225e-06
-1.72574706157236e-05
-4.79476859591271e-06
-1.51451366426446e-05
-1.91017573562779e-05
-1.3246868812347e-05
-1.9002441094364e-05
-2.22170745756349e-05
-2.76959762451971e-05
-1.01400273376232e-05
-1.02136706495627e-05
-1.58953839739906e-05
-7.11853057262611e-06
-1.05243668433753e-05
-1.55591554713558e-06
-1.73572523954227e-06
-1.26994682490675e-05
-1.59828609848035e-05
-1.96950059160438e-05
-2.24263955860566e-05
-1.82269589730862e-05
-1.56632159111252e-05
-1.10967828319301e-05
-1.61213342417407e-05
-1.38859684786645e-05
-1.1624876468526e-05
-1.40431492676977e-05
-3.8090743349076e-06
-1.59022851052846e-05
1.68478307930495e-06
-1.78962869960112e-05
-6.00314848773411e-06
-1.06329533678248e-05
-2.31202212289121e-05
-8.72558604651004e-06
-1.85783432043535e-05
-1.53335280692249e-05
-1.138823592444e-05
-2.00570911300474e-05
-1.25590510240447e-06
2.28576021450442e-06
-2.36076317453436e-05
-1.2625595330216e-05
-1.36057937317776e-05
1.2809670582132e-06
-8.10486105411186e-06
-2.56276863179202e-05
-1.63459562679504e-05
-8.24833614487098e-06
-1.90387737074703e-05
-9.96147474503294e-06
-1.02756243970435e-05
-1.48948140109758e-06
-1.24830607273299e-05
-1.29069883803845e-05
-1.18974923247264e-05
7.33704186952354e-06
-1.09014190034749e-05
-1.39792409474352e-05
-2.61510136016834e-05
-6.62349633719713e-06
-2.16946486738147e-05
-6.03152155548632e-06
1.07840074062231e-05
-1.65165786637946e-05
-1.27949579095637e-05
-1.97026196702111e-05
-1.71678831240059e-05
-9.55669003589425e-06
-1.48057628926954e-05
-1.29559769955987e-05
-1.36367234406108e-05
-8.51604886705446e-06
1.8585236147998e-06
-1.23991408195862e-05
-1.86040420193523e-05
7.92992623999186e-06
-3.84446667578558e-06
2.182383351299e-06
-2.08316238697617e-05
5.75952665803674e-06
-2.41498811868577e-07
2.26847945336408e-06
-3.00126091596486e-05
-1.66425669700636e-05
-1.22182936586201e-05
-7.76971373179993e-06
-2.29314132286048e-05
-2.01566303443566e-05
-7.31657188132344e-06
-2.07768466170222e-05
-2.09101612176602e-05
-1.0283624627925e-05
-1.18931234483713e-05
-1.7399528388941e-06
-2.06842700340497e-06
-5.90476326195565e-06
-1.32551206948322e-05
-1.02188919339916e-05
-1.01184093446125e-05
-8.67946831988383e-06
-2.27108939661747e-05
-9.18447000472076e-06
-1.22045940204205e-05
-1.26513761194687e-05
-2.21739157581411e-07
-9.0227357165808e-06
-4.23341340814608e-06
-1.71997161063485e-05
-1.81935062197693e-05
3.99147749912125e-06
5.01550742974632e-07
-1.40713952538871e-05
-2.17808730501699e-05
-1.07090837249456e-05
-5.0118827193512e-06
-1.96500180099196e-05
-1.9657065153938e-05
-1.19281822109416e-05
3.30530769237483e-07
5.37485343146341e-06
-4.37723325102409e-06
-2.49232542651614e-05
-1.10515963241661e-05
-1.36961972813481e-05
-4.71729985535321e-07
-3.00803781278362e-05
-1.6728061044043e-05
-4.21165688134564e-06
-1.97157113783087e-05
9.10473960486577e-06
-9.188072972582e-06
-2.06247451877921e-05
-1.39505337938157e-05
6.18970102886757e-06
-3.52711335088282e-06
-1.53678512888951e-05
-1.13846220093143e-05
-1.05872836625221e-05
5.09639878841522e-06
-1.16594757635208e-05
-1.29472407104231e-05
-1.00138139331376e-06
-6.35421319626181e-06
-2.3034307447631e-05
-2.21172919606372e-05
-1.34761460420669e-05
-9.98391946194292e-06
-2.42151719146073e-05
-1.17339447538277e-05
1.80938208003261e-07
-1.21905894523654e-05
-1.96069404253888e-05
-1.06610980080913e-05
-7.21685132344786e-06
-1.73592658029033e-05
-1.21038038723504e-05
-3.52799234114927e-06
-1.09405330147571e-05
1.31002233383076e-06
-1.90899353413502e-06
-1.48762546096934e-05
-1.08129713510294e-05
-1.12402726709865e-05
-5.85786586938962e-06
-1.39112815819589e-05
-7.17641689772251e-06
-2.90611027301584e-05
-2.58220432001648e-05
-2.32112237021425e-05
-2.26723963409971e-05
-3.11362039227104e-05
-7.82582921984114e-06
-1.7173098895436e-05
-1.93189756132396e-05
-1.76182680792742e-05
-1.76309415806156e-05
-8.90618676733201e-06
-1.53137574540286e-05
-1.13665700405194e-05
-9.23690636814589e-06
1.4390206453719e-06
-1.23635807243473e-05
-4.54904687417149e-06
-1.71435473453962e-05
-8.95124803780326e-06
-2.12246805838396e-05
-2.13619036243614e-05
-1.50276590154864e-05
-2.16001994796362e-06
-1.26363337285547e-05
-3.43648891157362e-05
-1.25474747293253e-05
-1.63638262514013e-05
1.42225001785488e-06
-8.08260927239649e-06
-4.96764086715113e-07
-6.52671624748933e-06
-6.13471993506126e-06
-1.46701508767437e-05
-1.18489430349517e-05
-3.57466030870016e-06
-5.19848516873085e-06
-1.99580666876451e-05
-1.48251520017898e-05
3.55556497408457e-07
-3.13663704056888e-05
-7.8858587022289e-06
-2.90853825903591e-05
-1.93363766752104e-05
-5.57164409181194e-06
-2.67063747960054e-05
-1.97603324539483e-05
-1.95388852069706e-05
-1.51325172145582e-05
-1.53029278489064e-05
2.81608569310384e-06
-2.2622177835872e-06
-1.26865929540773e-05
-9.61211013168469e-06
-1.56865350206004e-05
-6.87152036067537e-07
3.59165762633017e-06
-4.60000199013789e-06
-8.42411770027568e-06
-2.24697099360787e-05
1.51757229753362e-06
-2.70086108825388e-06
-2.00898013175822e-05
-3.64986030526427e-06
-6.34224408585647e-06
-4.84172823296315e-06
-1.76746184015509e-05
-2.92927582528845e-05
-8.16549004941707e-06
-1.96928191759923e-05
-1.40705510078573e-05
-1.96314827519294e-07
2.92441515109645e-06
6.42715900007455e-06
-5.4917045358448e-06
-1.45325340084913e-05
-1.11233810445364e-05
1.5298241811423e-06
-4.47493271188481e-06
-1.63941775310823e-06
-1.90690767107429e-05
-1.25898974213544e-05
-2.99604257778776e-05
-3.24487359830206e-05
-1.26990964784157e-05
-1.70483615434732e-06
-1.4269749514535e-05
-1.95000271567048e-05
-8.73764485906119e-06
-1.2178795690795e-05
-1.69186230374945e-05
-7.21363013694727e-06
-2.20891744531357e-05
-3.88430857203188e-06
3.03707121219437e-06
-3.5709899854014e-06
-2.58325546427365e-05
-1.66342007714783e-05
-7.29068912002251e-06
-1.22359980276715e-06
-9.32843866405617e-06
-7.11011016110092e-06
-1.57602998067736e-05
-7.40662156927176e-06
-1.46866640161865e-05
-2.41037020084206e-05
-5.71885098708796e-06
-1.25170045759074e-05
-1.23758958169381e-05
-3.78828811027389e-05
-9.05346117709336e-06
-1.07928953227632e-05
-2.14066780806412e-05
4.10360368848401e-07
-6.5314468674064e-06
-3.95079272389773e-06
5.49098891408079e-06
-4.81287646235556e-06
-1.03199513484659e-05
-1.60870467698631e-05
8.10377956563851e-06
-9.85068743942276e-06
-1.83019822452905e-05
-3.38335204512676e-05
-2.44876996332707e-05
-3.81006794868361e-06
-1.1637425724093e-05
-2.74253324949784e-05
-9.8801479923859e-06
-2.61950221640639e-06
-1.63751096499893e-05
-2.6269669982918e-05
-1.49259848131877e-05
-1.40455913692736e-05
-2.37571845891141e-05
-1.79502392481752e-05
-1.08998110308469e-05
-1.68949383281079e-05
-1.43423053790796e-05
-6.75672229751769e-06
-5.72222244925612e-06
-7.79441343508846e-06
-6.11869492620069e-06
-1.3566524283979e-05
-1.14608629750537e-05
3.79640933120137e-06
-1.39731422684277e-05
-2.0135300954552e-05
-2.86362475653826e-06
-3.0293857754098e-06
-6.48204630261598e-06
-1.58941787945433e-05
-1.19351551055812e-05
-7.66198615937847e-06
-1.03342437006082e-05
-7.43926625110392e-06
-2.42635783754063e-05
-9.47350961629304e-06
-7.27849100173942e-06
-1.97730934156075e-05
-2.24942826320644e-05
-1.78480292294829e-05
-1.10498229593869e-05
-7.63498552835242e-06
-6.24153809382652e-06
-3.19419276205174e-06
-2.5942949906007e-06
-2.22549884938583e-05
-1.41634091478874e-05
-8.99714385754717e-06
-7.27737962852535e-06
-1.52893688715482e-05
-8.30661640440345e-06
-1.58435709740539e-05
2.5622370008006e-06
-9.81251220966426e-06
-9.68942416255902e-06
-3.56024877100906e-06
-8.56777430507292e-06
-2.71703416971366e-06
-1.34423406628793e-05
-2.27351739522668e-05
-3.75224704816026e-06
1.20460097468353e-06
1.7313042077567e-06
3.4084687908391e-06
-1.58035532190757e-05
-1.38848892148869e-05
1.37614011415809e-05
-2.33541225244487e-05
-2.97216836633585e-05
-3.38267106265345e-07
-8.73876449386919e-06
-1.7653845531208e-05
-9.73323627873595e-06
-2.05355120561899e-05
-1.34642364614871e-05
-2.33218784615211e-06
-2.21124994495086e-05
-2.09096926305115e-05
-1.32134178248617e-05
-1.2595295818181e-05
6.45205278463617e-07
-3.37100570403054e-06
-1.41016673306211e-05
-1.36431629413463e-05
-7.86448606274258e-06
-7.82702205772812e-06
7.62105289805323e-06
-1.65480370795987e-05
-1.96948958989068e-05
-2.00771358195161e-05
-7.39856192757365e-06
-1.6589045907887e-05
-1.80398214543356e-05
-1.9779469744652e-05
-9.48361078052052e-06
-5.59737937591002e-06
-5.05636337271441e-06
-1.24784928037526e-05
7.25313741615553e-06
-1.65815720984057e-05
-1.15083199597423e-05
-8.91112307241316e-06
3.1861633131726e-06
-2.40945229920576e-07
-1.13363306764003e-06
-3.78509782140286e-06
-2.06663818682414e-05
-7.85721306834004e-06
1.26867142799655e-06
-1.80875138249289e-05
-3.0730238082532e-07
-8.73940842777987e-06
-3.19703692091934e-06
2.64915634447119e-06
-9.14481871142162e-07
-1.09848002213039e-05
-4.20177568461058e-06
-1.8932319241488e-05
-7.72449697999088e-06
-1.15152565206276e-05
-1.25785019823843e-05
-1.4689127484446e-05
-2.19134570922941e-05
-1.26606144428884e-05
-1.89240400151205e-05
-1.12002630392382e-05
-1.40170784247438e-05
-2.17086089396428e-05
5.69146790507476e-06
-1.70386347958385e-05
-1.37775725854342e-05
-4.76109423741175e-07
-1.46019266516966e-05
-2.25430630726552e-06
-7.96341593240183e-06
-5.96300853764059e-06
-2.28304413110292e-05
-1.0206677242225e-05
-1.26550558234371e-05
-5.70282152315937e-06
-7.46109509939296e-06
-1.37851075574578e-05
-1.49579823538266e-06
-4.8171811203498e-06
-2.86638609055699e-05
-2.28767791842465e-05
-1.80502012962118e-05
-7.73489033034095e-07
-7.24115861102609e-06
-1.53638228666315e-05
-1.68603152013964e-05
-6.37593127302697e-06
-5.03465160408443e-06
-1.20135231325217e-05
-1.05881482054586e-05
-5.29349390279157e-06
-8.17036732912359e-06
-6.88075036052871e-06
-7.89734231663019e-06
-5.33426107376076e-06
-1.05745060308529e-05
-1.41220059920443e-05
-1.94750917924277e-05
1.96402960808027e-06
-5.32533312395838e-06
-8.57860320743931e-06
-1.94485057703791e-05
-4.62492043396158e-06
5.31187751524529e-06
-1.98711756457354e-05
-1.25624127511873e-05
-1.5567301741946e-05
-4.27416793267748e-06
-2.2002846768932e-05
-6.54886866823284e-06
-1.09328352760939e-05
-1.47267386730346e-05
-1.02580617153218e-05
-1.49771669605656e-05
-8.57245560465262e-06
-6.66730003303347e-06
-5.67690414345455e-06
-2.13981980870236e-05
-9.4677135950914e-06
2.38196328627075e-06
-3.37214263522372e-06
-1.44485984875722e-05
-2.19390405267706e-05
-5.46200169767864e-06
-7.38810943471451e-06
-1.5804267892332e-05
-2.43604334174515e-07
-1.78335196560386e-05
1.35053239747448e-06
-1.63229839395523e-05
-1.42181357772455e-05
-1.51580186727911e-05
-1.12484267227997e-06
-1.44405193536344e-05
-2.63182915896622e-05
-1.30364897144122e-06
-1.35846021683708e-05
-1.27280030064294e-05
-1.9490981703866e-05
-2.51665618018278e-06
-8.44676259161648e-06
-2.77190386765149e-05
-9.36012715976613e-07
-2.78668117753853e-05
-1.73072164033909e-05
-9.85854308949363e-06
-2.00207832171418e-05
-6.52025954081942e-06
-2.55719709980611e-05
-9.29662231997662e-06
-2.28765504651482e-05
-1.79960024263767e-05
-2.38039243560777e-06
-1.25097692610441e-05
-1.45910793857153e-07
-3.20439491808901e-06
-3.02031626418899e-06
-5.47018342752943e-06
-2.90333261115498e-05
-6.78020497586515e-06
-1.70295957431703e-05
-2.50326503332927e-05
-2.35642911699174e-05
-1.5775314740012e-05
-1.56171028006254e-05
-2.55488335737859e-06
-7.76946671200731e-06
-8.99245675016954e-06
-1.29368546961272e-05
5.29901497770851e-07
-1.55932125668696e-05
-1.09573985226918e-06
-1.26918686347198e-05
-2.04095039525344e-05
-1.03195539354828e-05
-1.37732273600431e-05
-1.01966093282422e-05
-1.25622431201157e-05
-1.58535990538302e-05
-1.67420815603696e-05
-1.22227624650149e-05
-7.66411507736654e-06
-5.55973760160443e-06
-1.26804319237451e-05
-8.36644160763729e-06
-2.80633764099427e-05
-2.3664386819352e-05
-7.65047967493998e-06
-2.27801996099262e-05
-1.53907631359967e-05
-1.69954625761713e-06
-1.39956947548372e-05
-6.38621215847545e-06
-1.29630930143966e-06
-2.53134729778181e-06
-2.6253811993514e-06
-5.02034080023174e-06
-1.44515108494484e-05
-6.08936170008595e-06
-2.23062216486712e-05
-1.59975605809423e-06
-1.53386021955932e-06
-1.58041046519119e-05
-9.57733372557363e-06
-7.53171332845133e-06
-5.62533687209419e-06
-6.55285841294989e-06
-7.18514436500781e-06
-1.0609340732745e-05
-5.71674012353791e-07
-9.6566177416504e-06
-4.51130025291614e-06
-1.64754237171864e-06
-5.40586192315893e-06
-8.01084641067222e-06
-9.11405002111867e-06
-1.9754501446966e-05
-1.81777442444803e-05
-6.98133133870312e-06
-1.73441348857943e-05
-1.43152542810197e-05
-1.97927065718824e-06
-4.72558258503009e-06
-1.57524617613833e-05
-1.36969928265217e-05
-1.72240700662636e-05
-1.35520670375762e-05
-1.23030758497499e-05
-2.50366624001546e-05
-2.60639683154107e-05
-1.89926604217895e-05
-9.26865448186415e-07
-5.67318535221996e-06
-2.88129640524214e-05
-1.14263937052185e-05
6.90313541426169e-07
-2.61672456156974e-05
-1.09524274699596e-05
5.00702772496223e-06
-5.60324199260011e-06
-1.80122351127631e-05
-1.84860354184711e-05
-4.24942642638172e-06
-1.04923848262508e-05
-1.99841409548354e-05
-1.58497880016949e-05
-1.31962496673384e-05
-6.37614696768227e-06
-9.6249040001868e-06
-1.07463297414983e-05
-1.76996204180889e-05
-1.90006176223305e-05
-9.46408214584101e-06
-1.50873660925693e-05
-6.82008140713416e-06
-1.40819052472362e-05
-3.57139811392154e-06
-1.83055275722298e-05
-1.36201553297803e-05
-2.89964137430771e-07
-1.25926253993578e-05
-9.35621795716216e-06
-4.84314343635388e-06
-3.9590772652136e-06
-2.06094498368023e-05
-2.19602471838295e-05
-1.75957337020126e-05
-1.42905203011967e-05
-1.25178350546122e-05
-3.13589616995459e-05
-4.10927797252746e-06
-1.59206420128956e-05
-1.5165633847497e-05
-2.21879438966269e-06
-2.82593695696939e-05
-1.67727050289263e-06
2.00805601122496e-06
-1.88386109707147e-05
1.11555372955966e-06
1.48319193106578e-06
-1.40980076318206e-05
-1.45724276708387e-05
-1.09185365424662e-05
-3.20766675085546e-05
-1.49319106616683e-06
-8.07345626728487e-06
-1.36445264016285e-05
-7.61214945695502e-06
-9.1588777497392e-07
-8.45810004820974e-06
-5.61304384388974e-06
-6.83170291943243e-06
-4.31882947682233e-07
-1.50762914383972e-05
-1.64832783239468e-05
-7.21369489450354e-06
-1.23622270909228e-05
-9.58529158753146e-07
-1.46913027212143e-05
-2.89329580876198e-05
-5.44031582339468e-06
-9.08208114075972e-06
-6.01416308507604e-06
-2.35487659336135e-05
-1.68156817113349e-05
-1.92671410859851e-05
-1.71760251339003e-05
-1.99410322602649e-05
-2.03962381477099e-05
-2.50092070437288e-05
-1.20304524072055e-06
-1.85943492945539e-05
6.96260507351294e-06
-8.00731386154675e-06
-9.86844684072627e-06
-1.68756878319758e-05
-5.74869018878783e-06
-1.07955623740862e-06
-5.88199079126775e-06
-1.95803123978839e-05
-4.88355882229469e-06
-6.78668677347682e-06
-1.12660351843063e-05
-1.40939228699828e-05
-1.1876996352199e-05
-2.73637132172537e-05
-2.91078190196202e-05
-1.89814793101507e-05
6.76985795652039e-06
-1.0696761926882e-05
-1.00953646512994e-05
5.17818102801729e-06
-5.86865052358305e-06
-7.64566144537816e-06
-1.47939158370733e-05
-1.28928440050181e-05
-1.79068095328366e-05
-7.76379484862329e-06
-9.04058648414074e-06
-9.47042366717016e-06
-3.66961282479139e-06
-8.6861190594218e-06
-1.785615721213e-05
-1.62808851861359e-05
-2.57130724304832e-05
-1.80908192669753e-05
-2.36113706048669e-05
-8.30507693755737e-06
-1.50136919849904e-05
-1.70820571303894e-05
-2.54050711722134e-05
-1.9060160198377e-05
-1.80261375335001e-05
2.24093203239365e-07
-1.06686045705989e-05
-1.47174068025631e-05
-3.53908910731557e-06
2.99983451294819e-06
-2.173068228107e-05
-7.93114271982204e-06
-1.18462839457399e-05
-7.31113694401528e-06
-6.4631308678287e-06
-2.26759303466536e-05
-6.99399159385983e-06
4.4860934805085e-06
-2.95499506241679e-05
-1.3821532570689e-05
-1.40116744398786e-05
-1.42990296509257e-05
-1.82439892950062e-05
-2.09794271583272e-05
-1.31656620506239e-05
-8.75367384097081e-06
-1.02821563621582e-05
1.98307122587785e-06
-7.71738635928279e-06
-1.23675611668177e-05
5.25507401061541e-06
-8.9963655297695e-06
-8.63912833567522e-06
-1.66360064235677e-05
-1.25705280608209e-05
2.48814635867454e-06
-1.90046676721461e-05
-2.6525550370135e-05
-1.91337312680711e-06
-1.12828658510971e-05
-1.686013806448e-05
-1.00233466096003e-05
-1.67578512565413e-05
-2.81739342343147e-06
-2.18041199719505e-05
-3.26999581164269e-06
-1.10122913002047e-05
-1.51938414107601e-05
-9.57250718967823e-06
-5.8208919158542e-06
-1.12611789663057e-05
-1.57487674726474e-05
-2.69910839733123e-05
-2.02842205321931e-06
2.80616856468837e-07
-1.26875398105902e-05
-1.61089314071643e-05
-1.89934328501783e-05
-2.13928011734995e-05
-4.7635580596841e-06
-1.17949304398651e-05
-2.75736692868116e-05
-1.38803035420515e-05
-1.52811273365624e-05
-1.7549895967457e-05
-2.66789509024461e-05
-1.40459824600772e-05
-2.45066518611501e-05
-1.60736481796045e-05
-6.71646953985114e-06
-8.42660052200899e-06
-7.26027848580862e-06
-1.43052134197035e-06
-3.10347867243605e-08
-1.6925692853248e-05
-8.12746449043112e-06
-1.31018396704528e-05
-1.1453740155861e-05
3.43294565432146e-06
-2.12343238786271e-06
-1.0041310879457e-06
-9.41030333850118e-06
-2.91368935272734e-05
-2.27192763389228e-05
-1.08769872545569e-05
-5.58111319884836e-06
3.25567470549247e-06
-2.08841144569262e-05
-6.31956925855887e-06
-2.01660395807712e-05
-5.5159020620947e-06
-1.8528125953908e-05
-1.00604412732708e-05
-4.43407930185484e-06
-3.063993647094e-06
-1.36114083789124e-05
-1.06002863021389e-05
8.48526008435301e-06
5.52758125637574e-06
-9.64419757685903e-06
-2.16223941929678e-05
-1.25161247619488e-05
-7.15006492341056e-06
-1.93767858523538e-05
-6.13700457543309e-06
-2.1389001388758e-07
-1.64743494262086e-05
-1.68300050091838e-05
-1.72823791067703e-05
-2.40633037281892e-05
-4.71935698573488e-06
-5.03848179461994e-06
-1.21816580441985e-05
-8.85012729696567e-06
3.0241279144862e-06
-1.09823264058056e-05
-1.41431546232345e-05
-1.34089291495403e-05
-1.55089439600548e-05
-2.35335631931193e-05
1.88636403943617e-06
-7.99213656740962e-07
-1.4801024925105e-05
3.77179868852084e-07
-1.74484072936547e-06
-2.28340253293335e-05
-3.41703557415661e-06
-9.40681033297039e-06
-1.14282683455476e-05
-2.16520401105643e-05
-1.77125365037001e-05
-9.74869054419105e-06
-2.93241884968288e-05
-1.96741498128305e-05
-1.43672901604794e-05
-1.01151062926673e-05
4.49017901087673e-06
-9.13615351295587e-06
-7.73874244764203e-06
-3.66004861055324e-06
-3.88229462924668e-06
-1.90035417088728e-05
-3.25235786797116e-05
-5.4407956226104e-06
-8.90302201163657e-06
-4.85012779603387e-06
-1.25749716137818e-05
7.10884497072053e-06
-1.62447365426478e-06
-5.6349980278474e-06
-1.93989011135127e-05
-1.43778119919516e-05
-5.28737732451905e-06
-1.1649241958336e-05
-3.45134071201245e-06
-1.59273765763375e-05
-1.77930708100939e-05
-1.32040319854851e-05
-6.4931611089712e-06
-5.98631871376153e-06
-1.77792711613212e-05
-4.54945130031564e-06
-1.10965650352113e-05
-2.82115274470112e-05
-2.27197640453285e-05
-8.28807321847181e-06
-9.91696348994796e-06
-1.8122365440185e-05
-2.31875614616027e-06
-1.30952362472123e-05
-1.39664234776825e-05
-7.54016769863825e-06
-1.49662835958739e-05
-1.04528060895217e-05
-2.26571322523207e-05
-5.06754158651084e-06
-8.00093487541415e-07
-1.11880770534505e-06
-4.70325626910182e-06
-1.34342206672234e-05
-1.18960889178546e-05
-6.03080747922998e-06
2.05579823030495e-06
1.09465632358778e-06
7.19864192483885e-07
-1.21073980438089e-05
-6.59631794384421e-06
-9.32881979548659e-06
-1.27140651014223e-05
-2.2113376542922e-05
-1.38906815267395e-06
-1.50356309073285e-05
-6.78394814266575e-06
-6.55451483139327e-06
-7.46327604064105e-06
-1.89029784514604e-05
-1.04129640172443e-05
-1.88810846354805e-05
-2.0411379647746e-05
-3.54515025641794e-06
-2.98730499111928e-05
-2.71668716271284e-05
-1.66275752304384e-05
-1.16594848000653e-05
-7.32313661066833e-06
-1.47607093525518e-05
-1.75178360096406e-05
-1.27638535407715e-05
-2.54774685766209e-05
-8.83532144269298e-06
3.06829674361252e-06
-1.84835801221464e-05
-7.71888095481293e-06
9.79306222793911e-07
-2.63314805208199e-06
-9.40569636672425e-06
-1.49758814859902e-05
-4.28977989839922e-06
-3.96156302618808e-06
-3.02747201652674e-05
-1.69031924048279e-05
-2.0470786303366e-05
-5.53475094902026e-06
-1.54928891313169e-05
-2.17889817077164e-05
-5.57203675376132e-06
-1.64871220796105e-05
-9.11115851619285e-06
-4.99694596467749e-06
-2.11991678106762e-05
-4.73941593611317e-07
-4.21857877393104e-06
-1.41932118054308e-05
7.53131403727886e-07
-1.90315299230061e-05
-1.1986844483861e-05
-6.09144686163129e-06
-1.34336227532721e-05
-9.62583984266739e-06
1.54471812696265e-05
-1.39364354764418e-05
-3.00827881625165e-06
-1.03241425914171e-05
-1.62126340619286e-05
-9.6281358874821e-06
-9.98323729258984e-06
-1.61744293439611e-05
-2.21739293221742e-05
-1.89426442291595e-05
-1.44876989020521e-05
6.6165418188441e-07
-1.06153147057509e-05
-1.09610212684274e-05
-1.34225852612687e-05
-2.34453368029258e-05
-2.85956014042859e-06
-9.12390768122e-06
-1.10450781527252e-05
-2.35704315500961e-05
-1.77351628372928e-05
9.35944784261142e-07
-9.43643723584038e-06
-1.02589786007733e-05
-2.1597233460162e-05
-9.5762826066407e-06
1.32702305226664e-06
-2.16807630078386e-06
-7.72077579419634e-06
-6.45540430232159e-06
8.83675388012876e-06
-1.38781150415852e-05
-1.45514677139545e-05
-1.6327893728529e-06
-4.64885583868336e-06
6.71103274155451e-06
-5.74646103217497e-06
-9.31496091021754e-06
-3.48330435170448e-06
-2.25434461073159e-05
-1.14370790364149e-05
-5.3795143250347e-06
-2.81369265805471e-06
-1.98025800876279e-06
-2.00749096644288e-05
-2.08275294899801e-05
-1.24304628674249e-05
-3.97330669351274e-06
-1.4342340967456e-05
-2.62497974476277e-06
-3.34015092468518e-06
-1.04554385975241e-05
-2.84759216465174e-06
-1.30747305373229e-06
-1.91692737237875e-05
4.85361645679087e-06
-5.28938755069682e-06
-1.27606439531991e-05
-1.99931555027773e-05
-1.92438697357762e-05
9.15618139226444e-07
-9.13502539748841e-06
-1.8381265022126e-05
-1.74454548347353e-05
-1.17142064313709e-05
-3.19675031783989e-05
-1.70796198304579e-05
-8.62995138844502e-06
-2.14944579209579e-05
-1.2277378118531e-05
-2.32077357853087e-05
-1.5871136328367e-05
-2.0562768542096e-05
-1.14636657227588e-05
-1.46551909877462e-05
-2.56289830122289e-05
-1.51799452618474e-05
-1.45913452384629e-05
4.84180050047966e-06
-2.7759306204465e-05
-1.93651413142818e-05
1.10447418823493e-07
-2.38553626722427e-06
-2.63826253873944e-06
-1.1221708565763e-05
-7.82091205246104e-07
4.48869137770627e-06
-1.53721574350354e-08
-8.73329291801259e-06
-6.87155851821413e-06
-9.37564657811566e-06
8.86283849474412e-06
-1.28813059415397e-05
-7.85373892146914e-06
-1.49223295563759e-05
-1.79794258090744e-05
-2.42660923035406e-05
-1.05266895367979e-05
-7.10581982987227e-06
-5.95655633631515e-06
-1.72665724885242e-05
-1.78724019362704e-05
-4.86608347505019e-06
-5.26313504228627e-07
-1.50126807429959e-05
-6.88160121789564e-06
-1.59013990339371e-05
-4.40392521774483e-06
-1.49945541174744e-05
-2.47176382617965e-05
-2.47895025327047e-06
-2.30278215432303e-05
-1.8558611325536e-05
-1.48929426200668e-05
-2.27857922892312e-05
-1.26824875386566e-05
-1.48639031635949e-05
-4.69855870754318e-06
4.49152261271498e-07
-2.55324287676326e-05
-1.49396899992168e-05
-2.65188280401625e-05
-2.09494251794175e-05
-2.14454745319846e-05
-8.32623268895143e-06
-4.98585481218157e-06
-1.2792428938304e-05
-8.54548789825278e-06
-1.03179229702395e-05
-9.11735444106372e-06
-1.16726243473709e-05
4.43405572083675e-06
-1.12120934654507e-05
-2.05235392827608e-05
-1.13704757184675e-05
-8.68590013334444e-06
-8.67078701141535e-06
-1.46830667685927e-05
1.18963345188712e-05
-2.06513195398237e-05
-2.34630756366479e-05
2.35227674453522e-06
-4.06935423811107e-06
-1.45855648631861e-05
-1.28252714764741e-05
-6.34495622230534e-06
-4.8229495707863e-06
-1.2727449610066e-05
-1.05877150429609e-05
-1.88776234367915e-05
-2.34858963128738e-05
-1.23691569500742e-05
-1.62251794562534e-05
-9.62196572397541e-06
-8.10331503032169e-06
-8.31639862808303e-06
-1.49591936611926e-05
-1.97345048225017e-05
-1.3770391628915e-05
-2.72864331984574e-06
-1.54962189165663e-05
-7.30212705556506e-06
-1.30887658043691e-05
1.06807086262331e-06
-5.6823340684372e-06
-2.33315868848859e-05
-8.02047031684141e-06
-1.12569730047216e-05
-2.33510885286313e-05
-1.03448263832131e-05
-1.01530068164905e-05
-2.49932354086815e-05
-2.18126232202031e-06
-7.18352076473126e-06
-2.84886254487908e-05
-1.67509401491344e-05
-1.24894703086234e-05
-8.25987378780882e-06
-9.98636647366479e-06
-1.26807293601959e-05
2.31145743533915e-06
-5.93370228203248e-06
-1.6567454113499e-05
-1.11761240842831e-05
-1.53419445979117e-05
-7.2628047076119e-06
1.51159227680219e-06
-1.11092855625009e-05
-7.93333848953699e-06
-4.42053720754167e-06
-5.72984669449494e-06
-1.60272605059617e-05
-4.90859961772844e-06
-4.9156040657904e-06
-1.11091100748479e-05
-1.39484606630559e-05
-7.56918244981712e-06
-1.91301471908339e-06
-5.87078123909393e-06
-9.70945187674115e-06
-2.1705620988431e-05
-1.43199896287236e-05
-6.91761966638849e-06
-1.21180894399355e-05
-8.95610022677602e-06
-2.837429515696e-05
-1.01222625429418e-05
-2.38668409562257e-05
-1.85623844308177e-05
-1.69080449114796e-05
-7.53369943862253e-06
-1.02519315547675e-05
-2.34101758793927e-05
-2.31368945703386e-05
-5.90651799793961e-06
4.73195148410495e-06
-1.65648988813689e-05
-9.20009418101091e-06
-7.29651315953813e-06
5.49337061482841e-06
-9.95114307491209e-06
-2.07068596184336e-05
-3.59397550227091e-06
-1.22567393363827e-05
-1.57432055063565e-05
-7.38741128766211e-06
-1.73832546767227e-05
-1.17307155218379e-05
-6.96043902501984e-06
-8.65615579009398e-06
-1.44137389429431e-05
-1.69306571490372e-06
1.47527739863859e-06
-1.41558362251275e-05
-1.63105140553614e-05
-8.04384611920678e-06
-9.95454196564981e-06
-4.25133041526957e-06
-1.61428197396133e-05
-1.23267255311402e-05
5.03920356646195e-06
-1.36740572743223e-05
8.670560821256e-06
5.87388306331754e-06
1.01993373293167e-05
-1.86430524311702e-05
-6.74663884605558e-08
-8.90450291824305e-06
-1.87998798424776e-05
-7.34986647715746e-06
-1.3428598437393e-05
-5.72450297915732e-06
-1.76182598920831e-05
-1.18366590610644e-05
-1.23797185178167e-05
-9.01652061127236e-06
1.17457133806235e-06
-1.77425804192842e-05
3.79742645259989e-06
3.6470311104992e-06
-1.01261758265478e-05
-1.7734429614009e-05
-1.42702114989589e-05
-1.67127567111753e-05
-3.7134461320161e-06
-9.92985270647365e-08
-3.58290414230535e-06
-2.08401510966215e-05
-1.72625329456229e-05
-2.13360444657014e-05
-1.76336069831817e-05
-1.57413377323085e-05
-1.34870936413745e-05
-1.69589521461784e-06
-9.94860464209879e-06
-7.69953948666221e-06
-1.12558084429923e-05
-1.85610025215027e-05
-1.14027564418688e-05
-2.98480816945233e-06
-1.28325745759834e-05
-3.20909425123784e-06
-3.39948752981543e-06
-2.1923818593249e-05
-2.22718937386152e-05
-7.03072440275815e-06
-1.86791702155462e-05
-1.79463656346861e-05
-8.26061339704657e-06
-3.44839590353089e-05
-1.83128136231248e-05
-7.83785195792841e-06
-5.72150834102158e-07
-4.57466550549787e-06
-6.42411016345539e-06
-1.46669250855319e-05
4.0770373741978e-06
-1.20498791592257e-05
-8.19453983892997e-06
-2.01373070703023e-05
-5.79127106944573e-06
-1.16022337526395e-05
-2.17459137643099e-05
-1.77257210090837e-05
-1.6906840503532e-05
-1.61704178718178e-05
-1.54368091307998e-05
-1.45359324134122e-05
-1.88465106652247e-05
-5.32948037055835e-06
-2.70075152099363e-05
-4.34688765968552e-05
-1.97712908972104e-05
-1.26104915448407e-05
-2.25669900843879e-05
-2.07949014887814e-05
-8.33549638253261e-06
-1.10621218706428e-05
-6.44486281473126e-06
-1.64139708062249e-05
8.91259844645896e-07
-1.28152612891775e-05
-8.52651304959932e-07
-1.14241468753126e-05
-8.27804326890307e-06
-5.39819869337454e-06
-1.08434365076908e-05
-6.50590195041895e-06
-5.66945843313776e-06
-1.71520186417352e-05
-1.81269772702645e-05
-1.84014449004032e-05
-1.42634585807504e-05
-1.68370479432694e-05
-1.96068047601176e-05
-6.89596306808751e-06
-1.25661546785558e-05
-7.02223827567872e-06
-1.28771274077254e-05
-1.97941486716437e-05
-1.19631777601349e-05
5.03099975669909e-06
7.81908383762202e-06
-1.20578115005131e-05
-7.38581515265048e-06
7.75189534312748e-06
9.4178479959281e-06
-7.82254997575927e-07
-5.11382292172321e-06
-1.5519104114521e-05
-1.00611881356588e-05
-1.27971454265421e-05
-9.88084482986838e-06
-2.37597183398401e-05
-2.32782832396291e-05
-1.24245714503235e-05
-1.59794424680801e-05
-2.41375558382923e-05
-1.89571690716889e-05
-9.50650688235118e-06
-2.04816913411507e-06
-1.4608581692146e-05
-8.41802582689589e-06
-1.90236302437097e-05
-1.17313144396978e-05
-7.61081735855482e-06
-7.54785915561744e-06
-1.85569418499701e-05
-9.8850023135472e-06
-1.9041190041091e-05
-1.48305853332504e-05
-1.41921390052756e-05
-1.08041073892345e-05
-1.78815102803552e-05
-3.09629385207562e-05
-1.42418094899963e-05
-2.64864687482995e-05
-1.40705521677059e-05
-1.45018386708774e-05
-2.30579595651345e-06
-1.67777282642794e-05
-9.97724991173732e-06
-8.28034311080995e-06
-1.4601904513995e-05
-1.3252812164024e-05
-8.93627819316262e-06
-1.46986305117531e-05
-2.11853112724977e-05
-1.6545948580327e-05
-1.76919968517581e-05
-7.17388813064944e-06
-1.74006839609319e-05
-8.28136062116548e-06
-2.14222599819626e-05
-1.7693204969295e-05
-2.18526336966605e-05
-1.66045011283148e-05
-9.33929721773282e-06
-7.69407397492087e-06
-1.38338165061543e-05
-8.07715085826137e-06
9.1595874715358e-07
-1.05064934308984e-05
-4.75733009957725e-06
-7.92797247893056e-06
2.196485950856e-06
6.42471010321273e-06
-1.09283972088911e-05
-9.58110506709148e-06
-6.62408047208174e-06
-1.01231463809435e-05
-1.22233492684052e-05
-2.34930617776948e-05
-1.59226735778831e-05
-1.68374423866513e-05
-2.24416217394991e-05
-3.15266060449697e-05
-2.37565569158369e-05
-1.10819965998617e-07
-1.45666980159786e-05
-9.26655136847627e-06
-2.2084521447046e-05
-2.28835245294746e-05
-1.05626981643216e-05
-1.51336739211261e-05
-4.82854736878851e-06
-1.42251888073997e-05
5.36929940950515e-06
-8.87373699726385e-06
-6.59549761405891e-06
4.37727320222216e-06
-1.45254739561619e-06
-1.22107080068271e-05
-1.39127541399583e-05
-1.80091724230605e-05
-1.8941187626352e-05
-2.66475567530746e-05
-1.24889160019665e-05
-1.64693314694504e-05
-1.89102366104277e-05
-1.57218259571502e-05
-1.91104157651221e-05
-1.81355472913791e-05
2.19951281534062e-06
-1.62751326388613e-05
-1.60569202937409e-05
-6.95558091795678e-06
-1.48993124638473e-06
-9.73850666887013e-06
-7.96698802747736e-06
-1.54196319918459e-05
-1.57388594614762e-05
-8.47858042321945e-06
-7.0352093001524e-06
-2.72019055337545e-05
-5.0818296150585e-06
-1.5172295063091e-05
-8.8335431950812e-06
-2.45996666086532e-05
-2.57178550044243e-05
-1.25838104013531e-05
-1.3616865036553e-05
-1.22209242151532e-05
-1.79088804855964e-05
-1.01871639633377e-05
-1.39676471644391e-05
-1.68011857410754e-05
-8.40411039674675e-06
8.99525488876081e-06
2.94267929044318e-06
-9.4611693816496e-06
9.05631695517859e-06
-1.82975346482955e-05
-4.76854181638246e-06
-1.29908512319412e-06
-2.11577730679515e-05
-1.83522899050886e-05
-1.98271462195371e-05
-2.58232575187863e-05
-2.1143890025243e-05
-9.75693168511022e-06
-1.88150195116013e-05
-1.98482543723357e-05
-1.31185648890023e-05
-4.03041416690299e-06
-7.87057634894936e-06
-1.50136513062059e-05
-8.29468375253383e-06
5.959158304429e-06
1.00228210284078e-05
4.44362172028765e-06
1.02126720964601e-06
-2.01306632057854e-05
1.30143620450226e-06
-9.91632583263365e-06
-1.88626425017875e-05
-8.03542646201703e-06
-2.64950457526716e-05
-1.75390200923542e-05
-1.62710603802255e-05
-1.26986218111526e-05
-1.41102275900956e-05
-1.61382620553063e-05
-1.8046447963946e-05
-1.73282885598038e-05
-7.90046377965217e-06
-2.0042088744374e-06
-1.64428657737958e-05
-1.34273755927749e-05
8.35101136395513e-07
2.64623969532892e-06
-8.36059239463673e-06
-2.76324190279855e-06
-1.49157517311873e-05
-8.63902789944891e-06
-1.97975958830445e-05
-4.41445021924849e-06
-1.16484632171806e-05
-2.48296306845418e-06
-3.09144513141449e-06
-2.03991745089235e-05
-2.46493014518831e-05
-1.07165925796734e-05
-2.69075199490934e-05
-1.069296102199e-05
-9.25515064456855e-06
-1.26059528988692e-05
-7.24748410555716e-06
-1.44367090413749e-05
-1.33292478847737e-05
-4.96485123292407e-06
-1.56998018408117e-05
-6.62565720434077e-06
-7.08932740086058e-06
-6.15884119633335e-06
-7.62162395276276e-06
-1.16178521134198e-05
-8.39372523920194e-06
-2.49365456542463e-05
-1.26306677887789e-05
-2.78094705079222e-05
-1.2665429696103e-05
-2.75237780048521e-05
-2.09683711456478e-05
-2.08354736886046e-05
-9.26461804476833e-06
-2.03375136058873e-05
-2.51601902288351e-05
-2.77182485659581e-06
-9.09456785165993e-06
-2.02065967312108e-05
-1.36518283629508e-05
-2.47863062821386e-06
-2.76483428276494e-06
-3.54414766941645e-06
2.14712791984042e-06
-3.04757000060803e-05
-1.04480221859619e-05
-1.93664306902107e-06
-1.28596524513108e-05
-9.25640634822526e-06
-1.37247285828321e-05
-3.03116419771039e-05
-9.17070186329362e-06
-2.27038267635905e-05
-1.78190167579707e-05
-8.94547482483123e-06
3.24851511878235e-06
-1.03306708142342e-05
6.2705318402477e-06
6.47962860113723e-06
-7.44981602820897e-06
-1.66839871368815e-05
-1.44164703621341e-05
5.13849867072734e-06
-2.27970527739802e-05
-4.77077397642188e-06
-9.76198733093828e-06
-9.4879514232848e-06
-5.63690850949993e-06
-1.44046472866809e-05
-1.76059932899322e-05
-9.30386738571921e-06
-5.34075539906499e-06
-8.90703051498719e-06
-1.51972362817731e-05
-2.7406753028986e-05
-1.90821900723126e-05
-1.05589972241075e-05
-1.55481231674735e-05
-3.01776194681322e-06
-1.29959828866831e-05
-4.90573113146512e-06
-3.7950696342519e-06
-1.17857907823407e-05
-8.86441814340153e-06
-1.9544161163607e-06
-1.59839143805404e-05
-6.8332292573693e-07
-1.12386073868381e-05
-1.77877093852208e-05
-1.58118988769873e-05
-2.30012519038718e-05
-1.28022189494899e-05
-1.76491254546582e-05
-2.4682775029832e-05
-2.15663978167447e-05
-4.46851859694715e-06
-2.14740465963402e-05
-6.6756299613287e-06
3.0986548542888e-06
-1.56788858316503e-05
-1.06448405127678e-05
-1.65421563020476e-05
-1.45854744096669e-06
-6.41905531901097e-06
-1.40426828654966e-05
-3.29164831172686e-06
-2.26606742169591e-05
-7.07589691833555e-06
3.51125045196934e-06
-2.89465739595266e-05
-2.14295506179548e-05
-1.14878464891966e-05
-2.25611445113084e-05
-1.49292398877757e-05
-2.20806683727527e-05
-1.92537171953964e-05
-1.58124578670403e-05
-1.22354435120398e-05
1.70679915519408e-06
-7.21701182490319e-06
-2.40586634920241e-05
-3.32141151277813e-05
-8.04723116452303e-06
-9.49053351291973e-06
9.02749111651157e-06
-4.06195021728551e-06
-1.84915125551828e-06
-1.37490062547068e-05
-1.90314996589007e-05
-1.2439893799052e-05
-5.24098952186993e-06
-1.34579740765107e-05
-1.64299637941523e-05
-2.82928014852986e-05
-6.39288389599858e-06
-2.12356995778348e-05
-1.47039681214443e-05
-2.20438947548538e-05
-4.26688792684503e-06
1.8159433525323e-06
-1.17206420557723e-05
6.71679289950139e-06
2.02453510667683e-06
-1.13847964911958e-05
-2.43525365094709e-05
-9.07553505524859e-06
-3.89994241477218e-06
1.67714310138394e-06
-1.32180299730475e-05
-3.07265527765533e-05
-1.37554785518871e-05
-9.30477653199466e-06
-1.56015588757352e-05
-1.93602238708965e-05
-1.60979815624777e-05
-1.43090891272423e-05
-2.45458080921302e-05
-2.32178410484441e-05
-2.47868145631699e-05
-1.74184761093479e-05
-1.92375629420652e-05
-1.16941706181367e-05
-1.3435257988184e-05
-1.60359620357066e-05
-1.39755346684872e-05
-1.58215642000976e-06
-1.75638467242398e-05
9.96383607840263e-06
-7.18254962885807e-06
-8.14009588324124e-06
-4.00070248533148e-06
-1.53389204767855e-05
-1.61930016650541e-05
-2.03140626323964e-05
-1.32143204722278e-05
-1.16138696231077e-05
-1.1840565729717e-05
-1.97196132611358e-05
-4.48973272951226e-06
-3.32201257656478e-07
-9.98315589944901e-06
-2.78539791767496e-05
-1.45296158145636e-05
-1.33763046385185e-06
3.31419552830316e-06
-2.51410074510261e-05
-1.50013415954446e-05
-1.22562089049382e-05
-9.62768810601881e-06
-9.45808245563143e-06
-1.02426182593771e-05
-2.39287005457566e-05
-3.31375899309403e-06
-2.07974926595372e-05
-1.67249143472022e-05
-2.04432065883383e-05
-2.24400333689588e-05
-3.10344738526439e-05
-1.85565598448914e-05
-1.0749367175671e-05
-2.85937943749419e-06
-1.47588386367035e-05
-2.4038582372499e-05
-1.35678330811883e-05
-1.48832739840886e-05
-2.1796194559934e-05
-2.01507988709352e-05
-5.08301620649046e-06
-6.10154901408992e-06
-9.29977437724179e-06
1.16910267125622e-05
-1.70646028975895e-05
-9.26871596959596e-06
-2.1170971198872e-05
-2.26966404226928e-05
-4.04548763323541e-06
-9.76726486860986e-06
-1.14741713336419e-05
-2.28946407172309e-05
-3.28696112989061e-05
-2.4287121329666e-06
-2.11242375644854e-05
-1.08820476450338e-05
-9.70428171489569e-06
-1.43043133284046e-05
-1.03715547300893e-05
-8.48034540808402e-06
-2.85443990919148e-07
-2.58272471481559e-06
7.19188285629749e-06
1.84119275274209e-06
2.24805242837132e-06
-7.46346681963241e-06
-6.6404712212114e-06
-2.38646597910112e-06
-1.81448942281689e-05
-5.54043857841715e-06
-1.71651893981574e-05
-8.42559759555145e-06
-1.61748899257935e-05
-1.84743001261781e-05
-1.54318998105398e-05
-8.30617978527245e-06
-1.47248074209574e-05
-2.24009804325634e-05
-7.31442733553667e-06
-2.16791858645408e-06
-1.06353290779636e-05
-5.59049370543723e-06
-2.00059891980245e-05
-2.39741076136108e-06
6.5544222283528e-06
-1.45366555076318e-05
-2.91512154689957e-05
-8.392226765622e-06
9.52406066396439e-07
-1.60939495640369e-05
-2.18331495306827e-05
-1.64284757582248e-05
-2.10786952513549e-05
-3.05055294664215e-05
-3.13058337167502e-05
-1.29709094331372e-05
-5.10560693195516e-06
-2.75121477282904e-05
-1.42568570151019e-05
-1.48031124540395e-05
-3.77839282655235e-06
-1.28339334542752e-05
-1.10131013788898e-05
-4.56831213950572e-06
1.41987937263085e-06
-1.41654283903449e-05
-2.6867990607016e-05
-8.71761386093689e-06
-2.25763912704253e-05
-8.63052575795244e-06
-5.65762771396097e-06
-1.64670505593542e-05
-2.07307065379955e-05
-2.54992056140706e-05
-5.12010333418678e-06
-1.40436677900793e-05
-7.27362613143945e-06
-1.80445341563065e-05
-2.72168206837149e-05
-1.91210176087669e-05
-2.48901594659012e-05
-1.39103483131682e-05
-7.41667967121788e-06
-1.19618089622892e-05
-1.42145422137979e-05
-7.65553329350143e-06
-6.47450272289105e-06
-1.2332280690866e-05
-7.82677762250362e-06
-1.69605396024113e-05
-1.0438743551114e-05
-1.59681046918041e-05
-3.55086528030433e-05
-1.08728601978799e-05
-1.07253907877112e-05
-4.64515922422321e-06
-1.6005858689602e-05
-8.79599464803505e-06
-6.37073760320575e-06
-1.89692486066555e-05
-9.98146460571426e-06
-1.03589640068328e-05
1.82466352214788e-07
-8.49571253358179e-06
-3.19764842542649e-06
-1.46550183961093e-05
-1.03603012755025e-05
-1.88129757694684e-05
1.14826276110349e-05
-1.19379567115254e-05
-1.59795535075159e-05
-1.56483763145956e-06
-2.73236385799117e-06
-7.23026170504099e-06
-2.6812943556975e-05
-1.72201573575919e-05
-1.59378226671548e-05
-2.14724574226853e-05
-2.55383186307077e-05
-2.47684573064555e-05
-8.54452248961879e-06
-2.28965350650884e-05
-8.01960093168533e-06
-9.17427464135633e-06
-1.88343006263013e-05
-1.12399359844743e-05
-1.45140207366238e-05
-2.12620043798186e-05
-3.54988365409205e-05
-1.08878351016436e-05
-1.65699230582846e-05
-1.92157618260357e-05
-8.15794311530946e-06
-4.87546608953126e-06
-1.20112107111986e-05
-2.09823184321655e-05
-1.36110741363162e-05
-1.09094908460192e-05
-5.22679673721763e-06
-5.3838011342366e-06
-1.3147443973209e-05
-9.79647246681969e-06
-2.14683815193545e-05
-6.45138878146124e-06
-1.08209502881922e-05
-9.85578111431957e-06
-2.22641670060584e-05
-1.0331841766807e-05
-1.30216829931368e-05
-1.23306428681265e-05
-1.44642820160899e-05
-2.28718216111003e-05
-2.08879734916813e-05
-7.47111506942341e-06
-3.62573898888064e-06
-1.24646582713864e-05
7.03600997871966e-07
-1.21555208913539e-05
-1.00684203012204e-05
-7.48871333941393e-06
-3.12133772667596e-06
-2.2412630818402e-05
-1.84397880447044e-05
-8.80618157415288e-06
-1.63848836532325e-06
-4.63231894912262e-06
3.12780246882032e-06
-1.92105155769079e-05
-1.53496339059338e-05
-6.91021605760378e-06
9.56648060564098e-06
-1.21261934056867e-05
-1.20434677881846e-05
-9.1784162275282e-06
5.48318146578781e-06
-1.19236923688687e-05
-1.39559018897843e-05
-7.19268965107364e-06
-1.03998214983768e-05
-1.30306909838734e-05
-9.11176998212765e-06
-4.73142100492551e-06
-7.49100482659123e-06
-1.86396427215721e-06
-1.62058849743271e-05
-1.14364998181554e-05
-1.36109388693516e-05
-9.65658689298129e-06
-1.29717133701303e-06
-7.4867841123979e-06
-4.56410587619359e-06
-4.42724894146789e-06
-5.72235904449927e-06
-6.00186102618568e-06
-2.02230753928749e-05
2.65858649389326e-06
-1.47167289254334e-06
-1.9599706274958e-06
7.60017409236429e-07
-8.70060393899159e-06
-7.00157286249946e-06
-6.83713158891835e-06
-8.50947182059587e-06
-4.48963152628e-06
8.31470260315199e-06
-2.2060410929142e-05
-2.12904657754052e-05
-1.43783070098927e-05
-1.80054743021145e-05
-2.55273689498951e-06
-1.70797506558446e-05
-2.21249084368643e-05
-1.49587405479313e-05
-1.2737638636021e-05
1.41628703178254e-06
-1.96107161867609e-05
2.87686285323087e-06
8.96172031458918e-06
-2.89513722987871e-05
-1.91110096409365e-05
-1.30776970280162e-05
-2.20373381318877e-05
-2.27752825588207e-05
-2.18776133832686e-05
-1.31436978638164e-05
-2.72738659544404e-05
-1.76139262473212e-05
-2.64402754600821e-05
-1.19639375641178e-05
-8.66459003605863e-06
-2.14353139836121e-05
-4.65560098103016e-06
-1.4813444550203e-06
-1.05389451723362e-05
-1.18682828294239e-05
-1.81644497465455e-05
-1.12892867439155e-05
-2.69829889386169e-05
-5.66621808261732e-06
-2.24614799089617e-05
-1.21012915306499e-05
4.8807610036734e-06
-4.89314641058585e-06
-5.12905179399152e-07
-1.62092002181244e-05
-1.42892535497831e-05
-2.99110416469117e-06
-1.72246937525561e-05
-8.85018951734463e-07
-1.96938787047898e-05
-1.88590868890258e-05
1.15624947340122e-08
-9.69007500602296e-06
-2.10234806882975e-05
-9.23242946041441e-06
-7.9529680619047e-06
-1.33633969137223e-05
-8.59717798913874e-06
-1.21113428625672e-06
-1.59378283449736e-06
-4.78477182088504e-06
-4.40422216797486e-06
-2.06320760598431e-05
-2.15784640560255e-07
-6.36331894384156e-06
-1.74406152633672e-05
-9.23649524676198e-06
-7.64761429476376e-06
-1.91474172383934e-06
-2.82030799760524e-06
-1.56859411594603e-05
-1.38258265160393e-05
-2.72088039467888e-05
-2.22451380450398e-05
-2.86255160329447e-05
-1.80222113203932e-05
-6.97258066465805e-06
1.83506016812768e-06
-1.86059544835597e-05
-2.10004328696806e-05
-5.74955466211304e-06
-2.50130341218557e-05
-2.22331336558393e-05
1.85823897967338e-06
-1.60665038261471e-05
-1.95955263895274e-05
-6.63023894143923e-06
-1.19538124485492e-05
-8.23378630289255e-06
-2.2131369442606e-05
-6.28465919001734e-06
-2.7646262197251e-05
-2.18640738232717e-05
-4.04512293102446e-06
-1.90165867318287e-05
-9.17334611647509e-06
-1.18734036466407e-05
-3.12704546354385e-06
-1.7697081226355e-05
-2.68789400043038e-05
-6.03358008726929e-06
-2.53273941503129e-05
6.39192654540269e-06
-1.78625229103728e-05
-6.21525239067408e-06
-1.57095665771659e-05
-2.15200410258089e-05
-2.03105924760426e-05
-1.76214257230294e-05
-6.57798604707813e-06
-1.31858237017687e-05
-8.54127278310723e-06
-6.89632108092114e-06
-1.08686293494021e-05
-2.999893220134e-05
-1.5957247860655e-05
-1.32550155852513e-05
-2.85470351197521e-05
-1.91527285270001e-06
-1.51212871410344e-05
-6.75697859127981e-07
-1.45632528046607e-05
-2.09001499901321e-05
-1.15785393440719e-05
-8.93430750587661e-06
-3.26153084532469e-06
-5.07349060091843e-06
-1.97970905129325e-05
-1.37946693427352e-05
-3.89688586589661e-06
-3.11814463917774e-06
-2.12113811929049e-05
-2.05310384643282e-05
-1.25887506841067e-05
-9.38063613354166e-06
-1.63533414578025e-05
-1.6451416196792e-05
-1.3837125191689e-05
-4.27772122914056e-06
-4.81263017336252e-06
-1.51600704902659e-05
-3.01080933952142e-05
-1.9742045616957e-06
-5.98083947982684e-06
-1.43374067233487e-05
-1.22519076698171e-06
-4.1670776627716e-06
-1.58168774693837e-06
-1.01791337779557e-05
-2.81109637301388e-06
-1.58334501899878e-05
-1.36466134089841e-05
-1.28702971634665e-05
-1.80172776390491e-05
-1.80458113349438e-05
-1.48061530069535e-05
-3.85745039373716e-06
-1.60655511419868e-05
-1.42548956729117e-05
-2.67804809537047e-05
-1.20053574501567e-05
-1.48422400880909e-05
-1.25495356813852e-05
-1.1048592148148e-05
-1.60476692591564e-05
-1.11630446701588e-05
-1.76493711299014e-05
9.37843275109485e-07
-1.8414373391812e-05
-3.11413324389212e-06
-2.05985360661142e-05
-6.50143379123085e-06
-1.11879598996171e-05
-6.24179888456041e-06
-2.42100729656715e-05
5.50401818752962e-06
-3.35281482251836e-06
-1.13329262889016e-05
-2.0656019987021e-05
-1.2334760287798e-05
-1.15328128610982e-05
-1.12992228944306e-05
-1.70035253975332e-05
-1.81482100456609e-05
-3.24807348871383e-06
-1.543235621013e-05
-3.36055732192124e-05
-1.12680513708284e-05
-6.88863414933307e-06
-1.05042809101616e-05
-3.05978869337289e-05
-1.50347518769148e-05
3.16974126348744e-06
-1.17316691129569e-05
-1.1365902105779e-05
-1.82358933460428e-05
-1.31827236442148e-05
-1.45307082099745e-05
8.47020761553566e-08
-2.36783777476502e-05
-4.48933864458908e-06
6.75178733233484e-07
-9.57694629115871e-06
-2.17475903923115e-05
-2.35645211363717e-05
-5.80652863742918e-06
8.29032042638318e-06
-2.26518075449354e-05
-3.8084662193552e-06
1.08360685106361e-05
-2.19146942399829e-06
-1.55945773388585e-05
-7.77863168259338e-06
-1.63401173004466e-05
-1.68447936987172e-05
-1.81256422756877e-05
-2.10311209158416e-05
-2.20515573773623e-05
-1.03201450762034e-06
-1.59781401082095e-05
-9.72194120384542e-06
-2.98862754465272e-05
-9.68493897047116e-06
-9.35824582411964e-06
-6.18806478054299e-06
-1.458439544324e-05
-9.76445364579737e-06
3.81806499166283e-06
-8.33590920053992e-06
-2.22073429705461e-06
5.71104204858743e-06
-1.75634644200853e-06
-1.94743191258714e-05
-1.09210331254734e-05
-1.09300453925207e-05
-4.6766158495922e-06
-7.0726267427693e-06
-1.93592103373961e-05
-2.55556878298661e-05
-3.38250082186653e-06
-2.38562780544697e-05
-1.87582688474457e-05
-1.78200090343263e-05
-1.34943710102776e-05
-1.20648385930754e-05
-1.12192729184132e-05
-2.1919388673638e-05
-1.79843991687013e-05
-1.66880120479227e-07
-1.68006463088195e-05
-4.07954747782774e-06
-5.9115949190062e-07
-1.71448312172633e-05
-1.68320333150634e-05
-2.22826497128373e-05
1.29582659565196e-06
-7.43915955015975e-06
-1.63660716685701e-05
-1.26253373236751e-05
-8.35844154786634e-06
-1.55941729363815e-05
-1.97729584003527e-05
-1.06576831788488e-05
-5.3130328682636e-08
-7.69234128068648e-06
-2.67001337223438e-05
-1.45253140941096e-05
-3.68517271909118e-06
-1.49605929608011e-06
-9.86403478113262e-06
-2.33130003263734e-05
-2.66510554968362e-05
-8.39977107302604e-06
-1.18792326401759e-05
-1.72637996575895e-05
-2.33531670754364e-05
-9.45905292242288e-06
-9.93384293471089e-06
-2.17653084763536e-05
-1.15240822943599e-05
5.49487939182386e-06
-5.28539234862482e-06
-2.14182957759369e-05
-1.13238824843947e-05
-8.51064718168324e-06
-5.27166976460219e-06
-1.77918883597752e-05
-1.75684995212501e-05
8.73760116411134e-06
-9.26687305494772e-06
1.12182158867397e-06
-5.99885854125134e-06
-9.8304604533466e-06
-1.1597393197626e-05
-1.15952892371645e-05
-1.68262062702122e-05
-9.14691984615672e-06
-1.01895198963594e-05
-4.88507471745882e-06
-9.10125206919841e-06
-1.76515985993617e-05
3.60360537139918e-06
-9.90576183220026e-06
-1.21246960664252e-05
-5.86358133191429e-06
-2.22664773570584e-06
-7.00466072230939e-07
-5.09349619505281e-06
-3.29565146191997e-06
-1.47161847218065e-05
1.35292189194712e-06
-4.16930369133747e-06
-1.96600367705292e-05
-6.7200346695037e-06
6.96777404834561e-07
-1.32241484224548e-05
-2.54788129589173e-05
-1.37134179631576e-05
-3.92080747310867e-06
-1.39534234451821e-05
-1.26536641538066e-05
-1.41093790302005e-05
-1.36422005704069e-05
-6.46293422479761e-06
-6.70047492657841e-06
-2.30423869787903e-05
-3.21127741418088e-06
-2.41548482844045e-05
-3.91682715044826e-06
-2.36459678613239e-05
-2.86105847479329e-05
-1.34806801245625e-05
-8.80344099757879e-06
-5.52459025824843e-06
-1.12742972830248e-06
-4.56362925272452e-06
2.96891792287123e-06
-1.10473966260618e-05
-2.6224702629053e-05
-2.69991503172146e-06
-1.30256969404932e-05
-1.12371366969486e-06
1.74816389586706e-06
-1.82747420375068e-05
-7.98907911447169e-07
-4.92860868537151e-06
-1.06219430928266e-05
-2.00588527345319e-05
-1.24442381268879e-05
-6.44391623459512e-06
-1.85572610148088e-05
-1.88978637711888e-05
-1.48785055736594e-05
-9.87610689315464e-06
-2.88548870044121e-06
-3.12172500406129e-05
-1.43763841887351e-05
-9.5308332578299e-06
-6.88729023093295e-06
-3.89977372075515e-06
-7.3337247639843e-06
-9.63194326908545e-06
-1.39310129449968e-05
-1.85629113913781e-05
-8.85484541066448e-06
2.55873999215791e-06
-1.04090671439235e-05
-3.82246748642361e-06
-1.59402417788143e-05
-1.01572483243237e-05
-1.18569958158558e-05
-3.61703414363584e-05
-1.4421489163245e-05
4.0654484734681e-06
-1.70963537939594e-06
-1.39195579692073e-05
-1.71067854021185e-05
-1.7094722312717e-05
-4.10125878863753e-06
-1.42041594367727e-05
-1.71488901362629e-05
-6.61317116712701e-07
-3.01862059145938e-06
-1.31577665644032e-05
-2.05022840840506e-05
-3.37681839418394e-06
-8.72716475564208e-06
-2.59968849737489e-05
-1.86064783319169e-05
-1.37268110916466e-05
-6.8572255537789e-06
1.3091036575394e-05
-2.54697814813665e-05
-1.87984526051662e-05
5.36465721032925e-06
-3.13440700644789e-06
-8.82495483383965e-06
-2.36772955466071e-05
-2.38181738200199e-05
-1.49000712885334e-05
-3.56102834379998e-06
-2.11703524920327e-05
-4.6691365432957e-06
-6.78432462074569e-06
-8.96818126214984e-06
-1.85148579342365e-05
-3.56042334805468e-06
-8.18311435800786e-06
-1.35133894752677e-05
-1.18759792597997e-05
-8.38427306487106e-06
1.92293348816742e-06
-1.69357951487516e-06
-5.92028613477713e-06
-3.02120313940727e-06
-2.22457322717306e-06
2.21392139306912e-06
-3.85499174126971e-06
-3.20209649779199e-05
-1.84292203580537e-05
-4.38902119073485e-06
-2.39147211285046e-05
-2.78211614534428e-05
-2.31969053410061e-06
-1.10659538452272e-05
-4.77625179249758e-06
-1.46572977628697e-05
-1.75854052961977e-05
-2.11654449734665e-05
-9.78212010024952e-06
-1.06845303375943e-05
-1.03299860572333e-05
-9.38917131090386e-06
1.99246759067533e-06
-1.37820697960311e-05
-1.09237001201234e-05
-1.89927589514898e-05
-2.77770783558882e-05
-1.37363031582579e-05
-1.19804038316546e-05
-1.62294564642967e-06
-5.99723093827576e-06
-4.08338861527917e-06
-4.31650631232702e-06
5.68353982724827e-06
-4.08300037857578e-06
-1.26081678742388e-05
-6.41194897702582e-06
-5.21473025208116e-06
-1.35132236535409e-05
3.18198422400717e-06
-1.91631526496199e-05
-7.51709066562871e-06
-1.01511074760161e-05
-4.36279645633868e-06
-1.96148819773499e-05
-1.45440277697914e-05
1.6486806563798e-06
-3.83099118461688e-06
-1.75033635748562e-05
-2.46075042625886e-05
-6.03092455167791e-06
-6.49446317491484e-06
-1.83646535913261e-05
-1.92021132245107e-05
3.75361813995059e-06
-4.75903918873762e-06
-1.35884562166447e-05
-1.48670399328826e-05
-7.00484069046538e-06
-1.40517710217029e-05
-2.30495955772728e-05
-1.14509261618972e-05
-1.42099292172133e-05
-5.98839337005909e-07
-1.65564019879823e-05
-2.12315116451239e-05
3.67959255464351e-06
-1.51911847823531e-06
-3.06215720323059e-05
-2.92167343515224e-05
-1.44737107307341e-05
-1.66332000666506e-05
-1.68241456348714e-05
-8.25827969264699e-06
-9.35253819791239e-06
-1.7072484588046e-05
-2.46797395210265e-05
-2.03690791357573e-05
-4.18437800120428e-06
-4.53486530007151e-06
-4.11474574381922e-08
-1.74972538708244e-05
-1.92347704944389e-05
-1.30014871108527e-05
-8.91799267038604e-06
-1.09969836609737e-05
-2.71681270635199e-05
-2.1020967534253e-05
-1.30252253486574e-05
-1.41512232687219e-05
-1.43615315645283e-05
-1.09547399317599e-05
-2.68065269311648e-06
-8.49885422837527e-06
-2.22759967552063e-05
-1.803839735979e-05
-6.67538691068739e-06
-5.93221240370434e-06
-2.57144908461821e-05
-4.8961912706056e-06
-1.3274870279192e-06
-1.02723328384378e-05
-2.46657627586329e-05
-7.57685838848979e-06
4.57875180427785e-07
-8.5343040615576e-06
-1.55329292294259e-05
-2.15150834654343e-05
-1.24667839454738e-05
-1.39233566690532e-05
-2.00620108915643e-05
-1.16294078031946e-05
-1.60910853245718e-05
-1.46229731784512e-05
-1.21215991011463e-05
-7.66519510821679e-06
5.505185643295e-06
1.7347766697224e-06
-1.03181682574014e-05
-2.56304703095611e-06
3.6120771635339e-06
-5.29968809162172e-06
-7.31071489982716e-06
-1.75463727489731e-05
-1.06750829253349e-05
1.09294864433113e-06
-4.05194546364515e-06
-1.97645836769032e-05
-7.18713145273926e-06
-1.07808408517761e-05
-8.70744194025606e-06
-1.65784412170681e-05
-2.48225542467186e-05
4.34019270081282e-06
-2.95367053282741e-06
-6.18718268659939e-06
-9.27278894521442e-06
-2.03263663334894e-05
-1.66897823790297e-05
-4.76396936427323e-06
-5.76409133593513e-06
-1.20635363097255e-06
1.03404688867119e-05
-1.17258652900591e-05
-1.35760147579878e-05
-1.29310076488134e-05
-1.45397197862074e-05
-3.8134202480517e-06
-8.7840731582635e-06
-2.10580034924521e-05
-1.03710062815872e-05
-2.14699547017546e-06
1.96317285046446e-06
-1.11634172304934e-05
-1.78571638493344e-05
-8.69861173462918e-06
-1.31530158819223e-05
-1.31150683260278e-05
-2.14191815696814e-05
-1.97579800577386e-05
-6.51638997159359e-06
-2.08434937862215e-05
-1.76959113690381e-05
-1.27174827658012e-05
-1.01848991731728e-05
-6.40782322863606e-06
-8.1775380858078e-06
-5.47306391446688e-06
-1.01182886379651e-05
-2.49215591349032e-05
-1.52210619978101e-05
-2.26589819052529e-05
3.62740803310796e-06
-8.55219321008138e-06
-2.25293826911689e-05
-1.48100781548982e-05
-1.72978489426796e-05
-4.8726350822756e-06
-5.0063715054353e-06
-2.42768281914708e-05
-1.30739954192512e-05
4.255719666097e-07
-7.69140823979558e-06
-1.6739089705913e-05
-1.4155244129889e-05
-9.59744145009009e-06
-8.53723675154372e-06
-3.9053866462407e-06
-9.57177617904624e-06
-1.11956631875919e-05
-1.33629758236951e-05
-4.50620205324719e-06
-2.53908731861881e-05
-1.15043296148225e-05
-9.69828164446404e-06
-2.00227112954595e-05
-1.86977027388796e-05
-1.20142009121675e-05
-2.2057328615983e-05
-1.63342492630561e-05
-8.68423345539936e-06
-2.53843409827338e-05
1.02339014611939e-05
-2.06089665028757e-05
-1.71763022468009e-05
-1.83904005887397e-05
-6.85352091286848e-06
-6.60353372479812e-06
-4.85652040025044e-06
-1.88238826551485e-05
1.35185246361188e-05
-2.15506881616911e-05
-8.77079470389377e-06
-3.44722372227391e-06
-1.2155492689536e-05
-1.91705855891657e-05
-4.54546796898574e-06
-9.20742711241595e-06
-2.20411095876384e-05
-1.8579648266483e-05
-2.42597579587927e-05
-7.07092313473327e-06
1.84939365041551e-06
-1.18398864634262e-05
-2.11975285212421e-05
-2.39221448413454e-05
-5.7913169390746e-07
-8.44438040744102e-06
-1.10423504969346e-05
-8.32486224050721e-06
-6.80412096701597e-06
-1.63055450620876e-05
-1.65205153184464e-05
-7.18943635337604e-06
-3.21641736822186e-07
-2.34036663602179e-05
-2.26344622628432e-06
-4.87809052707053e-06
-1.49435781784032e-05
-4.33938644179484e-06
-1.04033672035273e-05
-1.74376862850366e-05
-1.65890963365872e-05
-1.83660121223416e-05
-1.41614824628165e-05
-5.31424498107759e-06
-6.80895744741209e-06
1.86550034198021e-06
-2.12660930091464e-05
7.91051014778072e-06
-3.64254112943802e-06
-1.95205750100224e-05
-1.36817893242617e-05
-1.54558197796793e-05
-1.81648421573046e-05
-1.54913592985158e-05
-2.29076460816383e-06
-7.68897238798352e-06
-5.78531994357635e-06
-4.04675187132409e-06
-1.51040853405543e-05
-8.51028406638921e-06
-3.63630927358334e-06
-6.78550616751782e-06
-3.43099961017938e-06
-1.61408595369276e-05
-5.63295037293397e-07
-7.78456208941656e-06
-2.23132112975516e-06
-6.41493629821635e-06
-6.25645271219243e-06
-2.07352666176155e-05
-8.96598928791057e-06
-3.2406579963374e-06
-8.53896760646643e-06
2.19689150475604e-06
7.52997700308233e-07
-1.58490401611199e-05
-4.36090888244379e-06
-8.41509257723614e-06
7.50138614135376e-06
-1.00115831432758e-05
-6.87769099897156e-06
-1.02832892770154e-05
-2.04480652652659e-05
-1.68685929629736e-05
-1.36610888653802e-05
-1.06014321150144e-05
-9.6766671314822e-06
-9.00846987276197e-06
-2.23737217421839e-05
-5.21940228949361e-06
-7.3350984442792e-06
-4.88299345219075e-06
-3.25073700598662e-06
-1.41592924709367e-06
-7.21108541914189e-06
-1.60151189119328e-06
-1.05141010657852e-05
-4.13006654846219e-06
-8.06859191067581e-06
-1.01236235124885e-05
-2.55058977079749e-06
-1.41270848045517e-05
-8.41820818095626e-06
-6.01404175434426e-06
-2.64497561208271e-05
-1.71308960824465e-05
-8.7206472183838e-06
-1.87319155607366e-05
-2.23481033101433e-05
-2.6762105570901e-05
-1.80867641294808e-05
-1.13466937606603e-06
-1.53398389249551e-05
-1.86917814776603e-05
-2.68177643822019e-05
-6.73213535589534e-06
-1.13902685779918e-05
-2.10337492576638e-05
-9.19486918861676e-06
-1.95970144757461e-05
-4.97573458325764e-06
-1.17940623004846e-05
-7.37743350812864e-06
-6.77637679121771e-06
-6.39395206336993e-06
-2.68061490478981e-05
-1.53395051837509e-05
-8.83794348563396e-06
-4.34032992526194e-06
-2.18166227979084e-05
-3.74016315320207e-05
-1.55211181281657e-05
-9.19312062048755e-06
-1.48404533970373e-05
-2.52452746813969e-05
-7.14870112549475e-06
-5.9413230754652e-06
-1.94450057902712e-05
-5.66207353848466e-06
-1.93760950588063e-05
-4.99726029414093e-06
-2.18930661136911e-05
-9.78310284072014e-06
-9.85723916032788e-06
-4.50743449452317e-06
-7.42652705182986e-06
-1.64730790346787e-05
-1.06883256477748e-05
-1.71188025388926e-05
9.97541554589399e-07
-1.4695408234699e-05
-8.07586715420932e-06
-1.36869543480812e-05
-2.8828535604995e-05
1.6623472684945e-06
-1.67676068089896e-05
-4.65174951417325e-06
-6.76400045207129e-06
-2.9609753904205e-05
-5.99619462482799e-06
-1.67431671681871e-05
-1.9204425150707e-05
-2.52683466314383e-06
-1.05605377179644e-06
-1.02727986258807e-05
-8.60055421108167e-06
-1.3452796660898e-05
-5.8478146511862e-06
-7.19678403179941e-06
-1.96700173801566e-05
-4.61525053369414e-06
-1.6461926412867e-05
-1.41664300227613e-05
-1.63523074786514e-05
-2.14462092688948e-05
-1.37584275913061e-05
-2.23978647880097e-05
-2.03369212876448e-05
-1.06383027628281e-05
-1.12261088149364e-05
-3.19407835975563e-06
-1.99044210653173e-05
-1.09421661467427e-05
-1.02608704511355e-05
-6.75357834435656e-06
-6.60811586399355e-06
-1.24154871415545e-05
-5.22274463308013e-06
-1.77002427516083e-05
-1.44409619396642e-05
-2.29565649187825e-05
-2.09783844390688e-05
-1.43534304454754e-05
-2.05709870933647e-05
-2.30044241599706e-05
-8.40713793043836e-06
-2.05420892162351e-05
-4.91555476508046e-06
2.09117135061394e-06
-2.09363752278596e-05
-1.7209126638353e-05
1.00753024406882e-05
-8.26886445322135e-06
-8.73853966242758e-06
-9.00354918187631e-06
2.1212862000153e-06
-8.90476642792972e-06
-1.36014056300046e-05
-2.83746810248249e-05
-1.95452218170651e-06
-5.64976793971499e-06
-1.33109892358471e-05
-1.37016251081581e-05
-2.41783027015859e-05
-8.01687920571383e-06
-2.56892578305856e-05
-2.48392982991243e-05
-2.12298135516359e-05
-1.2925519240189e-05
-1.55459503614715e-05
-1.22967811765099e-05
-9.4724945630314e-06
4.94068420727555e-06
1.10862986746061e-05
3.9568562160851e-06
-1.12560324461873e-05
2.0019684704721e-06
-7.6957454207444e-06
-2.1759927256156e-05
-9.46676081014235e-06
-6.40665567440645e-06
-2.12211095088859e-05
-1.77261710891032e-05
-3.19395301015422e-05
-2.26278199795602e-05
-3.55180806730776e-06
-7.41177157015338e-06
-2.05723038805639e-05
-1.78503273090199e-05
2.59027867561951e-06
-1.39670760154515e-05
-1.96264354044688e-05
-7.08579146855117e-06
-9.70011875291851e-06
-5.41804385367537e-06
1.16896897601832e-06
-1.99382454650848e-05
-5.55522177207547e-06
-6.62712637649597e-06
-1.08537571751951e-05
2.12564548957786e-06
-1.12104532178933e-06
-7.79957999614215e-06
-4.72501017184934e-06
-2.4923401176911e-05
-2.01147891728264e-05
-9.35035987310592e-06
-1.72231779742988e-05
-2.29740416500237e-05
-8.34901029351486e-06
6.28389590131114e-06
-8.78980379263537e-06
-2.26322263423433e-05
-9.30521580081868e-06
4.22001602823197e-06
1.7323698182318e-06
-2.9368038733842e-06
-2.88276800012809e-05
-4.76247848927956e-06
-2.04047660666287e-05
-1.90608266297672e-05
-1.33066653408877e-05
-1.75147182980853e-05
-1.11336446717978e-05
-1.98231522536625e-05
-1.45453602914891e-05
-1.41586608306638e-05
-4.70550399855425e-06
-1.81076714654655e-05
-1.77794259182018e-05
-8.07041687119252e-06
-1.55370451205431e-05
-1.62849761345773e-05
-7.55250271940883e-06
-1.48925035669644e-05
1.99255246814071e-06
-8.18074184628582e-06
-9.25566044091485e-06
-1.85737419374818e-06
-1.00641608633223e-05
-4.73562202224874e-06
-4.8691043644776e-06
-1.4899722184864e-05
-5.3323632678835e-06
-1.45393362767873e-05
-3.9515047867268e-06
-1.79960662490335e-05
-1.13873409393524e-05
-7.38020267313059e-06
-1.49562096511822e-05
-1.02206270474813e-05
-5.86096961539055e-06
-7.37062091040912e-06
-1.69009203962004e-05
-2.00467972480619e-06
-9.21254721013981e-06
-1.41032523946009e-05
-7.94887305409821e-07
-4.29829690956201e-06
-1.46493510931913e-05
9.46989555933627e-06
1.53882176810572e-06
-1.58087399867302e-05
-2.49847645091156e-05
3.98588916761005e-06
-6.43130926435748e-06
-2.17870466546106e-05
-1.11765993750583e-05
-6.82707489048775e-06
-1.54078747248767e-05
-8.25343032542355e-06
-2.23390451794493e-05
-1.07179264641232e-05
-1.24968313911134e-05
-1.13445922844991e-05
-6.05856483455504e-06
-6.21819154863118e-06
7.42156051950686e-06
1.71324655185155e-06
-9.78239599801304e-06
-4.50037928904762e-06
-2.23096068423683e-06
-1.87437477341795e-06
3.34489960984397e-06
-1.17073012653601e-05
-2.81306018317699e-05
-1.93073399703941e-06
-3.74238405739312e-06
-2.20540710966003e-05
-8.10064060015018e-06
-2.49724765342388e-05
-2.38467028834144e-05
-1.60041616663155e-05
-2.08839324823345e-05
-1.29314693267191e-05
-1.50522729101199e-05
-3.01627318446014e-06
-1.3687510332433e-05
-6.97195089355946e-06
1.01847561241364e-06
-1.49827413318747e-05
-1.36211084437528e-05
-6.635240712652e-06
-1.64688772459663e-06
-1.92478877387513e-05
-1.09875559404012e-05
-1.1643416640781e-05
-1.43414839462262e-05
-7.27666182490939e-06
-1.86433689922433e-05
-1.32351136657129e-05
-2.5186103067044e-06
-2.08183510379887e-05
-9.78619157462544e-06
-1.72173456272662e-05
6.41159986061551e-06
-1.79724853985536e-05
-1.01514605260728e-05
-1.80377111629616e-05
-7.12417061551976e-06
-1.18525450928241e-05
-1.0678796898559e-05
-3.69863104336256e-06
3.19238288720136e-06
-6.02373698470742e-06
-1.86593307659223e-05
-1.29481847757033e-05
-2.55231009388221e-06
-2.99708016974051e-06
-3.0345194755807e-05
-2.52036938672916e-05
-2.99939660849642e-06
-1.99162391070855e-05
-2.05104690082343e-05
-1.8446211343532e-05
-6.89607900575389e-06
-1.73446733987498e-05
-2.05610032036704e-06
-1.01469105236117e-05
-8.65020366355615e-07
-1.64690070793001e-05
-1.33749713910152e-05
-6.64615528763722e-06
-3.45983338392069e-06
-4.05330252142262e-06
-1.49375128175398e-05
-1.47535836803273e-05
-1.62915313174857e-05
-1.71983245385025e-05
-1.60828974981028e-05
5.855668687491e-07
-1.64293217049905e-05
-2.16498961416481e-05
-2.29325632470816e-05
-2.37693205904704e-05
-4.59434398405034e-06
-1.50192168944117e-05
-2.03625546579644e-06
-7.13014965510149e-06
-6.45411080398123e-06
1.77188510167928e-06
-1.59196711593725e-05
2.81429632292956e-06
-7.95438120592024e-06
-1.60163005407325e-05
-1.57906725098068e-05
-2.62085510953258e-05
-8.01652114505225e-07
-4.34475454894172e-06
-2.22796532361471e-06
-2.31746102409221e-05
-2.17315540423864e-05
-2.48778269333268e-05
-1.77937510976989e-05
1.64901740431941e-06
-2.97909209753327e-05
-2.64267034165334e-05
-2.39860657494186e-05
-8.51850301654381e-06
-5.21972766957235e-06
-5.88407414053016e-06
-1.3286340698944e-05
-6.31359821711268e-06
1.10187933335025e-06
-1.1562088384744e-05
-1.34896171078625e-05
-6.87515910252634e-06
-1.30371621239712e-05
-1.91135959327589e-05
-1.35137939056691e-05
-5.35219369425825e-06
-9.22106700968308e-06
-9.38695874245132e-06
-1.23948430305058e-05
-1.45143195516662e-05
-1.74853346879385e-05
-2.182908334496e-05
-1.46404559946752e-05
-1.71688471838936e-05
-1.68613239319773e-05
-2.09929382234522e-05
-1.61907177092136e-05
1.85148509315759e-06
-1.66608275694173e-05
-1.25742354797587e-05
-1.19984773039526e-05
-1.45607634648149e-05
-2.18431566025159e-06
-5.77193400817255e-06
-1.25247413078145e-05
3.12483404190967e-06
-1.45868043614684e-05
-3.02694014284387e-05
-2.81208580972392e-05
-5.54491913658673e-06
-1.08124907103471e-05
-8.58444956964804e-06
-9.93479097699595e-06
-6.72148419658645e-06
-1.01457902561933e-05
-9.70495444865263e-07
-3.07208146025041e-06
-9.73611620735695e-06
-9.78357825695442e-06
-1.29883441164139e-05
-1.62978015860344e-05
-6.52827471950145e-06
-1.10603467952539e-05
-1.35886237884143e-05
-1.07470816755914e-06
-2.53104641686613e-05
-4.39666231239892e-06
-8.53284946095091e-06
-2.10402484693102e-05
-6.86153803616738e-06
-1.99387621794377e-05
-1.55262693585818e-05
-1.64414182152642e-05
-1.51280921303702e-05
-6.99928390638095e-06
-4.25023988293924e-06
-2.21037737691407e-05
-9.73291502938927e-06
-1.7355013980125e-05
-1.13412139894462e-05
-1.29768225802411e-05
-1.43750942981383e-05
-7.42309962138773e-06
-1.70356482093169e-05
-1.01342161564403e-05
-6.86257813708374e-06
3.03501245705332e-06
-5.90294581172618e-06
-1.55742913177123e-05
-1.97329188670023e-05
-1.37973757004763e-05
1.91058461742259e-06
-2.34255552619397e-05
-1.82261698926963e-05
-9.5329428344489e-06
-1.32900913907576e-05
-5.91873832676795e-06
-2.02494383131349e-05
-5.05325469305725e-06
-8.14451949118621e-06
-1.89383266746632e-05
-2.54098562622289e-05
-1.60371000308535e-05
-2.13562041590077e-05
3.7420817882434e-06
-1.5191664403345e-05
-3.13804326282058e-06
-8.33977026018634e-06
-2.99405350222441e-05
-1.70608408822877e-05
-1.87610540170065e-05
-1.49875767317556e-05
-1.08660503261625e-05
-6.62460802743893e-06
-1.18754129610407e-05
-7.93954337633743e-06
-1.99643871744715e-06
-1.21371373985289e-05
-1.46912645206827e-05
-1.37410558264759e-05
-1.89975171201458e-05
-1.23863991036155e-05
3.11615015574048e-06
-3.40566945644111e-06
-1.81143529568552e-05
-1.2643096267596e-05
-1.47125521979554e-05
-1.53974729726196e-05
-9.66276597700194e-06
-7.53076882895575e-06
-1.19099697167507e-05
-1.12456219321305e-05
-1.68900119195108e-05
-3.26727759364514e-05
-1.67498372537083e-05
-1.20290139014058e-05
-1.09858882547537e-06
-1.68566747994191e-05
-2.10919098581363e-05
-2.40544820153037e-05
2.3508111111626e-07
-6.57967747307785e-06
-2.11154936531108e-05
-2.79401289211674e-06
-1.65986605280016e-05
-8.84607100736113e-06
-1.36272707485498e-06
-5.92609578338587e-06
-5.54499263627954e-06
-1.41653565157863e-05
-1.8356836792697e-07
-6.75949344246751e-06
-2.19879473262271e-06
-7.85467861509275e-06
-2.10563313579132e-05
4.36836678422784e-06
-3.86579569319724e-06
-2.06057627836221e-05
-2.05603317931501e-05
-8.15700769595725e-06
-1.79369255307402e-05
-2.37471310844746e-06
-7.27500462633764e-06
-5.76182423966306e-06
-6.51184391752476e-06
8.1845278154599e-06
-1.63849442203457e-05
-1.8233471311515e-05
-4.07745556573181e-06
-9.5105415843004e-06
-5.11363086666013e-06
1.40423345650335e-06
4.73547771504569e-06
-6.846387685621e-06
-1.44050105236555e-05
4.40483966333449e-06
-2.54439023323854e-05
-2.82822015084223e-05
-7.45098359479832e-06
2.83599071595117e-07
-1.44314216289513e-05
-7.29994840024055e-07
-1.42802703125428e-05
-1.04910095645998e-05
-8.50393802018838e-06
-2.25829819418474e-05
-1.39886900527875e-05
-1.04142869862419e-05
-1.88707997181656e-05
-2.14703171791627e-05
-1.30785005767633e-05
-6.04307442862164e-06
-1.86312536596205e-05
-1.2737120355329e-05
5.9395634403748e-06
-1.61978026115529e-05
-1.64791607122396e-05
-3.68827788110712e-06
-1.39606153362747e-05
-2.89397088578675e-05
-2.53866032658327e-05
-1.56995201468943e-05
-2.4646507455269e-05
-1.56999155027929e-05
-1.47504806641939e-05
-3.09165312683384e-05
-1.6964178230574e-05
-3.08453395009863e-06
5.66952162212459e-06
-2.32908692447247e-05
-1.00890893873553e-05
-1.41963079180325e-05
-1.1503927802565e-05
-1.55488872457629e-05
-8.72453128131816e-06
-5.32088377840578e-07
-1.32686188659156e-05
-1.49718763008402e-05
-1.05450906944969e-05
-1.31426705698859e-05
-2.60001348080753e-05
-1.17801360753984e-05
-2.26256933627127e-05
-1.30342710740546e-05
-2.26666769302743e-05
