# Supplementary material for: Research on computational propagation and identification of mine microseismic signals based on deep learning
Source: PLoS One. 2025 Oct 22;20(10):e0334641. doi: 10.1371/journal.pone.0334641 (PMC12543183; doi:10.1371/journal.pone.0334641)
Supplement: S9 Data — (ZIP) [file pone.0334641.s009.zip › 000101100000423.xlsx_0.txt_24.txt.txt]

-4.05058130546344e-06
-1.52880213779766e-05
-2.4505216249066e-05
-3.02423268329038e-05
-1.43934710862654e-05
6.68308588264098e-06
-1.10379297141733e-05
-1.51829500939232e-05
3.19129027809371e-06
-3.07413777289067e-06
-2.08387233572473e-05
-1.83788821123826e-05
-1.13697346779519e-05
-2.03753140099195e-05
-2.42214355182494e-05
-2.50505798456676e-05
-1.78995266560751e-05
-9.07354213868998e-06
-1.88133481655993e-05
-6.32393261929697e-06
-2.05436650169826e-05
-1.50701109038617e-05
-1.32149686311072e-05
-1.9463693307062e-05
-2.01968557934157e-05
-1.44724439886051e-05
1.11750493466506e-05
-4.71749738888507e-06
1.12475877276585e-05
2.59742612193637e-06
7.15417186436388e-06
-1.04411631946413e-05
-2.06574387622477e-06
2.94222671716724e-06
-5.19931958950785e-06
-1.27188287968638e-06
-9.76759368097849e-06
-1.70162841863786e-05
-1.26615722614338e-05
-2.96281342611667e-05
-1.4277459989166e-05
-1.95259450862399e-05
-1.03612172602877e-05
-6.58689368223311e-06
-1.26819896254324e-05
-2.11338029286313e-05
-6.22714290391335e-06
1.8537528975103e-06
-1.32000850101635e-05
-1.23614254064731e-05
-1.21341978633999e-05
-2.71314283224863e-06
-9.72001656377555e-06
-1.49888322073154e-05
-5.54338039316623e-06
-1.94988368038562e-05
-2.48017941742626e-05
-1.60804808998243e-05
-1.08172719100705e-05
-8.58214216229643e-06
-7.24317515322401e-06
-5.29969862511955e-06
-2.25126002097264e-05
-1.70622818045276e-05
-2.86815525054628e-05
-2.22014122348881e-05
-4.56962550302043e-06
-5.39405654593931e-06
-2.37129473452245e-05
-1.78345113618546e-05
-1.28236248131633e-05
-1.70912882074519e-05
-1.86860091189386e-05
-7.68580997539595e-06
-4.31429051254686e-06
-1.4660120747349e-06
-9.09118979967097e-06
-6.42698004899277e-06
-3.0144828912386e-06
-3.6902732079708e-06
-7.10013119534052e-06
-2.97429904814268e-05
-1.42284975005552e-05
-2.96557444771564e-06
-4.15812520758886e-06
-2.33195784006536e-05
-1.99121923077035e-05
-1.13699037568495e-05
-1.03413901948763e-05
-1.2828810120344e-05
-2.52100997156901e-05
-2.54880569672247e-06
-1.11520114605725e-05
-1.7151093796721e-05
-1.443160656781e-07
-1.8601839926782e-05
-1.34017099018338e-05
-1.57204574981084e-05
-9.64970806968779e-06
-1.63230483386265e-05
-1.00702240777533e-05
-1.40591760658075e-05
-2.07638128900221e-05
-2.17688810148727e-05
-1.19210721952525e-05
-2.07580145997623e-05
-3.90458719946376e-06
-2.95060839059474e-05
-1.09825834308836e-05
-1.5402231513989e-05
-7.6052965081774e-06
-1.95858338869536e-05
-1.643105972325e-05
2.64300527060273e-06
-9.08510640024868e-06
-2.44039702451718e-05
-1.03510750607238e-05
-1.04540104532041e-05
-4.61622138800425e-06
-8.09198384519066e-06
-1.6387145224798e-05
-6.75990176793216e-06
-1.02084404238744e-05
-1.56276015665014e-05
-1.46084654842314e-05
-1.81246065594552e-05
-2.22187421910883e-05
-1.03203685470746e-05
-2.26403400890755e-05
-3.2829658462269e-05
-8.64442917977159e-06
-5.2468234669274e-06
-5.82854892211205e-06
-9.17513081784994e-06
-2.07912411871307e-06
-4.8290398367409e-06
-1.3852352998627e-05
6.40915069572969e-07
-1.14363588306503e-05
-1.60540652366742e-07
-2.29291700843317e-05
-1.04971127522569e-05
-1.34558166849474e-05
-1.29810190424342e-05
-1.96450168316156e-05
-4.88962645821689e-06
-1.97412130976949e-05
-1.50782612958251e-05
-1.52474619220831e-05
-2.74416544410761e-05
-2.71262939479231e-05
-1.3509024110721e-05
-1.76875801669634e-05
-1.81775681106052e-05
5.69010219205694e-06
-2.28048028448571e-06
-1.82478664338775e-05
-2.59916580318047e-05
-1.8351376188936e-05
3.47145092695097e-06
-1.35309071041529e-06
-7.50908357865264e-06
-2.95676587298017e-05
-2.03510614748386e-05
-4.29195797433727e-06
-2.50057797176875e-06
-1.88174347848488e-05
-5.37010508834023e-06
-1.91114852608176e-05
-8.09774295692986e-06
-2.01473785865668e-05
-2.7792986354162e-05
-1.44737693585767e-05
-1.9142630668292e-05
-1.61497603564163e-05
-2.02706239513392e-05
4.84753159646009e-06
-5.16236178476552e-06
-1.76940597976781e-05
-6.47230433801795e-06
-1.53709142023589e-05
-2.03451332826332e-05
-1.19117397103167e-05
-6.60331051942665e-06
5.18720385722699e-06
-2.82456835650896e-05
-1.45568156607239e-05
-1.49934094408344e-05
1.90466628759803e-06
-1.45006224769277e-05
-1.86370792891834e-05
-3.21950799642671e-05
-2.29013752843731e-05
-1.96920124230889e-05
-1.41168678855455e-05
-1.97298369215677e-05
-6.72583749153726e-06
-1.93517867385521e-05
-1.18259553234337e-05
-5.11779148267472e-06
-8.69468158348061e-06
6.74891320994694e-06
-5.7508100420335e-06
-8.05967234228426e-06
-8.01472495373013e-06
-8.01778010992999e-06
3.07653838086976e-06
-9.33911859694277e-06
-1.3585291802593e-05
-6.9869196241355e-06
-7.72735144464795e-06
-8.76927391918548e-06
-2.00363323500313e-05
-1.75579321386331e-05
-1.52615021776686e-05
-2.87639930098395e-06
-1.13465041203419e-05
-1.19130650830009e-05
-2.85249243868487e-07
-4.3795172226547e-06
-2.0735648980929e-05
-1.24479505751829e-05
-9.61913476269845e-06
-6.40089347101043e-06
-1.42494133212281e-05
-3.24504429054496e-05
-1.10924787128298e-05
-4.850881048622e-06
-1.31110158926938e-05
-1.77499518401491e-05
-1.25295649373234e-05
-8.68273963664324e-06
-5.35700067607884e-06
-2.67109073177492e-05
-1.74971148796862e-05
-1.36363729857665e-05
-1.51037494594982e-05
-3.07344786303636e-06
-1.86128887084484e-05
-1.50672092900451e-05
-1.09159421061097e-05
-7.75222959885009e-06
-2.2111612994493e-06
-1.26635128932141e-05
-1.93249563000037e-06
-4.19348340466809e-06
-1.55389690155938e-05
-1.11024754058729e-05
-1.75660893830662e-05
-2.11829977625377e-05
-1.57890670905644e-06
-1.34433310692014e-05
-1.12264491640803e-05
-1.09440295606475e-05
-8.50935865758973e-08
-2.13163871062575e-05
-8.05883709119911e-06
-1.02049621675791e-05
-2.65596033906579e-05
-2.02084353108048e-05
-4.28344907031695e-06
-1.07939582448331e-05
-2.38695470807364e-05
-1.44575318619551e-05
-1.5013922340221e-05
7.8376761607302e-07
-7.31659224867752e-06
-2.82627116440486e-06
-9.73490229475181e-06
-1.66304166046626e-06
1.29969987867666e-05
2.00862768725066e-06
-5.13574370557153e-06
-2.86682901491282e-06
-6.91869309875435e-06
-6.03580808827977e-06
-2.25071436645145e-05
3.43468327708128e-07
-1.70435042391476e-05
-2.90278796652305e-05
-1.45059969332246e-07
-1.02633566583633e-05
-1.68962908070747e-05
-1.24065471685873e-05
-1.34233525938665e-05
-2.19679178970297e-05
-1.20244962906703e-05
7.61691817160336e-06
4.65852023646889e-06
-9.278329246945e-06
9.56995358924191e-06
1.15605745642875e-05
-3.55130284417938e-06
-5.9261745907377e-06
-1.18264828590683e-05
-8.61220933906462e-06
-1.37900852100528e-05
-2.21221756872746e-06
-7.84132083152035e-06
-1.8361818501423e-05
-2.64317325655591e-06
-1.64083734756969e-05
-1.41430565902504e-05
-1.47770782298309e-05
-7.70373513298515e-06
-8.53155868174535e-06
-2.6659050986469e-06
-1.94104152423103e-05
-1.42886738545791e-05
-1.01690432505382e-05
-5.19122077672564e-06
-6.14698334976787e-06
-1.11009088555859e-05
-1.85710050785356e-05
-2.5340989825492e-05
-1.53074469359153e-05
-1.80488073701809e-05
-3.22439303931971e-06
-2.08476892215133e-05
-2.25019256208859e-05
-1.41046633313869e-05
-2.30017445288414e-06
-1.29871167229887e-05
-1.49685429107755e-05
-5.54895483158481e-06
8.95097862470685e-06
7.39931008475643e-07
-1.23257267861578e-05
-1.11391332390368e-05
-7.02750626894432e-06
-6.36376354356768e-06
-1.15733199923242e-05
-1.35303643962341e-05
-6.14272202895464e-06
-1.43176558365133e-05
-2.13752497619933e-05
-1.87815944802096e-05
-1.91865837515948e-05
-1.00230033745601e-05
-1.98686592187702e-05
-1.45625290206666e-05
-2.26706760609574e-05
-1.82026954215014e-05
-1.08626571531609e-06
-9.84706655212327e-06
-2.23128254002737e-05
-5.4345844258463e-06
-4.5349408743728e-07
-8.64078877384011e-06
-6.84705625381098e-06
-3.80062015045538e-06
-1.98543958999028e-06
-7.13667519046412e-06
-3.93408841649421e-06
-8.88110070241081e-06
3.8919066501913e-07
-8.98096387831901e-06
-1.68398459048118e-05
-1.32796231590799e-05
-9.77692627195929e-06
-1.73569763329555e-05
-1.42611515094368e-05
-2.83542370580713e-05
-7.49879591928514e-06
8.51584706673091e-06
-1.65112624950396e-05
-6.55153085382696e-06
-7.17322503769918e-06
-1.64598835664335e-05
-4.40273434203298e-06
9.86913033583164e-07
-4.23732286541634e-06
-5.53531448285265e-06
3.11149092940229e-06
-2.50880085667528e-07
4.00046464965402e-06
-1.11501187035996e-05
-4.87239761690706e-06
-7.01289183846402e-06
-1.24653928698793e-05
-7.46352719120577e-06
-2.23922997917968e-05
-1.8222054137687e-05
-8.31413962816904e-06
-2.09152388085909e-05
-1.19907759545161e-05
-3.73856078343507e-06
-1.64226599295041e-05
-1.07176865419471e-05
-3.25780815338167e-06
-2.08187389721603e-05
-1.87464008815406e-05
1.34298014476985e-06
-6.73452996986932e-06
-9.18141023047449e-06
-2.43720332452837e-06
-2.74572747051862e-05
-3.21576881901528e-06
-1.52103483255855e-05
-2.36902661200753e-05
-2.67966357586778e-05
-1.55945675369142e-05
-5.53735733543811e-06
-7.97800831670756e-06
-1.11142138536439e-05
-9.09936630452186e-06
-4.57038271294031e-06
-5.74386107494325e-06
-2.41016916229394e-05
-7.36393152433777e-06
2.082751522503e-06
-2.19162753676143e-05
-7.70922894199034e-06
5.03438209492193e-06
-3.08357977147008e-06
-1.86692481645647e-05
-4.78434474347396e-06
-1.5801849267452e-05
-2.17741403860392e-05
-2.37705264569551e-05
-1.08492050105925e-05
-2.31000849492019e-05
-2.71592664194792e-06
-1.04008076049285e-05
-1.57948680439535e-05
-9.14725942099206e-06
-7.7033997267343e-06
-1.10131169458699e-05
-2.5262081087869e-05
-1.90463967125767e-05
-6.75641242104273e-06
6.00774970418984e-06
-1.18967926462275e-05
-3.31126379666348e-06
-2.23769348998579e-05
8.1498096756209e-06
-3.96983252278431e-06
-1.19415650957164e-05
-6.0485713997931e-06
-1.39612020224731e-05
-9.59122941538585e-06
-1.22156781743377e-05
-2.63466431038555e-05
-1.51436477558051e-05
-9.67412740531014e-06
-3.30540118542825e-05
-1.76601389400705e-05
-6.56808331089299e-06
-1.04878495595747e-05
-2.40623707592664e-05
1.45271806535768e-06
-5.95449850729354e-06
-3.37989382349365e-06
-1.55622035072888e-05
-8.44952915596764e-06
-2.00459414321761e-06
-2.58152150903432e-06
-2.26440776267852e-05
-5.73268056063172e-08
-8.13824337027039e-06
-1.11663798153005e-06
-9.86600821051512e-07
-1.44285807714593e-05
-1.80049170472677e-05
-4.04427918103138e-06
-1.33464693302829e-05
-1.89241276202459e-05
-8.98730241761251e-06
-7.70957675148533e-06
-2.2701442848858e-06
-1.03469009925592e-05
-1.80671835140964e-05
-1.96192889807898e-05
7.79258714652287e-08
-1.18670711076762e-05
-9.51197774846886e-06
-7.11808249597784e-06
-1.0367616285241e-05
-1.9309383804955e-05
-1.16602305069329e-05
-5.37948693939359e-06
-1.49240379886715e-05
-6.29215270075241e-06
-5.550231105744e-06
-1.58201492958823e-05
-2.17961702089083e-05
-2.28028157073616e-05
-1.80085885655363e-05
-1.69775280131197e-05
-2.65865705732877e-05
-1.30623050396609e-05
-1.52436486356083e-05
-1.84639283115474e-05
-1.51486605743881e-05
-2.80723398003992e-05
-1.39175428025041e-05
-1.34981931187422e-05
-3.263729912799e-05
-1.66300108133227e-05
-1.17490522655376e-05
1.70663103093482e-06
-1.30549445839282e-05
-3.99952477560158e-05
-8.29676109982497e-06
-4.11767195706387e-06
-2.44845919310918e-05
-1.33129404367674e-05
-1.66439554659666e-05
-1.22363283934762e-05
2.75423814107838e-06
-2.3804450654915e-05
-6.96455776726609e-06
-1.94253612703413e-05
-3.09635517419917e-06
-7.21062976391419e-06
-2.60514324507571e-06
-1.09507289961549e-06
4.78896367257756e-06
-7.74746444310505e-06
-1.57236496528036e-05
6.39645826237752e-06
-1.61761228898779e-06
-1.52484177530712e-05
5.91013741965166e-06
-1.01487338930539e-05
-3.33626075772121e-05
-2.60673306276196e-05
-8.51919478095271e-06
-2.79580294973939e-05
-7.06221853341442e-06
-1.49830507867587e-05
-1.46808697476697e-05
-1.323747570271e-05
-1.30285568625987e-05
-7.13353642426082e-06
-8.90555776856002e-06
-8.25361512538561e-06
-3.84421463442132e-06
-3.76974205077213e-06
-1.10602559233338e-05
-3.6684476225567e-06
-1.87829948591574e-07
-4.4235730669455e-06
-1.5880046186655e-05
-3.53160791916129e-06
-1.65178405826408e-05
-2.22239771573305e-05
-5.84393107170415e-07
2.95121470765487e-07
4.05187831670411e-06
-2.05538682328955e-05
-5.77420531543839e-06
-1.3826466071389e-06
-1.339966807229e-05
-9.62388054863285e-06
-6.27755765859437e-06
-8.11736027929599e-06
1.18390039057183e-06
-1.16775791466169e-05
-9.1663503343378e-06
-1.33599298953821e-05
-1.09603663720307e-05
-6.00736438442122e-06
-1.65195064611288e-05
-2.93044596118124e-06
-5.1175730094702e-06
-2.53708413766793e-06
-1.54488039686047e-05
-2.11550056490191e-05
4.50705924298595e-06
-2.21642556830585e-05
-1.1253359021941e-05
-1.66984336179463e-05
-1.50413615152356e-05
-1.84493435659433e-05
-1.59597248651555e-05
-1.63092954466321e-05
-1.71883244553536e-05
-1.71657485014484e-05
-1.95635746665066e-05
-1.33441767072023e-06
-1.33803902552325e-05
1.07457464708233e-06
-1.5208032213613e-05
-2.71162303664096e-05
-1.25671858697645e-05
-6.36387430245017e-06
-3.00932501954543e-05
4.8542272174388e-07
4.11267280108741e-06
-7.04191595841396e-06
-5.52199386759157e-06
-1.43884886785771e-05
-2.01326329095655e-05
-2.28220276077339e-05
-2.04236222791803e-05
-7.13445531053394e-06
-1.03546629528672e-06
-1.14234663536343e-05
-1.19337900877124e-05
-4.03041551544183e-06
-5.18874162808974e-06
-1.62084417250768e-06
-1.97245176525511e-05
-6.21479469992873e-06
2.79432042135734e-06
-8.34751636629355e-06
-1.89410762571668e-05
-2.01327802440169e-06
-1.3837162191679e-05
-1.73921893910559e-05
-2.01399413416827e-05
-1.30840035821056e-05
-2.30285621766894e-05
-8.00319884823156e-06
1.27622604622849e-06
-5.55728113843761e-06
-2.29240891333917e-05
4.29702498170643e-06
-7.4464514901577e-06
-5.42571030108767e-06
-7.3143181114132e-06
-5.94532156199032e-06
1.57741089826948e-06
-1.24155623995806e-05
-6.16165247383504e-06
-3.83875030807806e-06
-1.75696572021773e-05
-1.25591427460201e-05
-3.11137716353122e-05
-2.3682056851194e-05
-1.64019618904645e-05
-2.07254941175733e-05
-1.84360274886542e-05
-1.67654284501352e-05
-2.17252670560677e-05
-2.14903918087285e-05
-8.97773660041797e-06
-8.63642796932035e-06
-1.84088971775503e-06
-1.29615854517817e-05
-3.37990851051493e-06
-5.54195430626312e-06
-7.74543121623958e-06
-5.5796630451399e-06
-8.37540678974786e-06
-3.87514177867961e-06
-1.08939601400566e-05
-2.47612273282202e-05
-2.23805646592673e-05
-7.1747531187026e-06
-3.02357904804293e-06
-1.68394411121535e-05
-3.45704242802059e-05
-2.02904413779517e-05
-2.70518903966661e-05
-2.52220994320205e-05
-1.74049292214569e-05
-1.24566602681615e-05
1.13772110242307e-05
-1.27969475989956e-05
-3.22906348548061e-05
-6.96826910201735e-06
-1.47971845917747e-05
-1.48935797363947e-05
-8.00805395417484e-06
-2.0152487720767e-05
-7.31719315374634e-06
-4.2491787049922e-06
-1.62732006279648e-05
-2.70948794681995e-05
-6.94929099346751e-06
-5.6015886053518e-06
1.89889627293521e-06
1.43768504832547e-06
-1.64018856385992e-05
8.96522860933062e-06
-5.2369208997102e-06
-1.06330683015888e-05
-1.64796224526492e-05
-5.56839155708217e-06
2.43026855250421e-06
-1.09677785868348e-06
4.3889543355861e-06
-5.21255576542556e-06
-2.23539601110947e-05
-1.64355722369087e-05
-1.70425586440967e-05
-1.64026884916999e-05
-6.41185376431861e-06
1.25658380751584e-06
-3.15766054651878e-05
-1.03687806627287e-05
-1.34065372767212e-05
5.64170531322813e-06
-1.80078842762335e-05
-1.26944584050619e-05
1.83970875447677e-06
5.12828203384716e-08
-9.30575567159064e-06
-1.03396527806685e-05
7.21678999538795e-07
-1.70495459891614e-05
-1.5902635255633e-05
-1.73851433519737e-05
2.85853948938664e-06
-1.15088129925774e-07
-9.29793681628164e-06
-9.05304798312836e-06
-2.77669469925126e-05
-5.61158844688917e-06
-1.98428642810274e-05
-1.27550324922379e-05
-1.59123408869839e-05
-2.0197188355555e-05
-6.07158956383084e-06
-1.31839105922844e-05
-2.86605172013338e-05
-6.69873072278035e-06
-5.14709936916905e-06
-2.21345877493393e-05
-1.17917795837279e-05
-1.40435625185671e-05
-6.28043602415457e-06
5.19047997237641e-06
-1.41610676754321e-05
-1.63063193385878e-05
-1.78247883290465e-05
-1.40670118014402e-05
-8.44962723732607e-06
-1.28396257465878e-05
-2.79659824445985e-05
-9.69700755665639e-06
4.13102570911218e-06
-7.18572895509083e-06
-1.54621015524446e-05
2.28367661657398e-06
5.43521448627165e-06
-1.91822792445043e-05
-2.61778889986228e-05
-1.03709621719828e-05
-1.35969106304483e-05
-8.3564101454014e-06
-2.22848081652866e-05
-1.69304956943729e-05
-2.422658148287e-05
-9.58467348958682e-06
-1.99835068004459e-05
-2.97032705003667e-05
-1.04189157740652e-05
-1.36724795232801e-05
-3.1884537428012e-05
-8.17563593175834e-06
-1.31607157385077e-05
-5.42614477591522e-06
5.59708874763978e-06
-6.5110059194542e-06
-1.78725739925278e-05
-6.00880341395943e-06
-8.92248217169903e-06
-8.87650300354101e-06
1.17103992863918e-05
-1.62830077697922e-06
-5.44335958014959e-06
-1.48365094315035e-05
-1.34375237986071e-05
-8.84357914356025e-06
6.35664178547778e-06
-1.47135484827987e-05
-3.29888770167336e-06
-4.76342247282935e-06
-1.58623514692874e-05
-1.02238276729391e-05
-1.33249631004152e-05
-1.23888091428124e-05
-3.66398790725315e-06
-2.61057099151878e-05
3.34873666138521e-06
-2.51041200325455e-05
-1.27783945531854e-06
-3.26346094456647e-06
-8.44769459302695e-06
5.78614941969895e-06
-4.177216076325e-06
-1.19124791126784e-05
-1.80171774369315e-05
-2.47188062670823e-05
-1.79204571368687e-05
-2.82754819338853e-05
-2.78734573778341e-05
1.26663062858872e-06
-2.05494557985648e-05
-2.16967646809581e-05
-1.88751146106233e-05
-9.76547210343024e-06
-1.40480636394004e-06
-2.14704246666174e-05
-1.33608986669878e-05
-2.43615834240615e-07
-1.68057932314602e-05
3.31649847313513e-07
-2.69447305924043e-06
1.22980346768689e-05
-2.17415788866082e-05
-7.29533404369374e-06
-6.69449340666618e-06
-2.15745057578929e-05
-5.59771058969395e-08
-1.75621641619287e-05
-1.70455020252213e-05
-2.08047994962259e-05
-2.19546008545176e-05
-8.74667169691602e-06
-2.6270450266927e-05
-1.91856466334576e-05
-2.39924050188214e-05
-9.0449849555929e-06
1.10302345169347e-05
-1.94946768641258e-05
-2.11382688161175e-05
-1.39856715044185e-05
-4.04934525293857e-06
-1.75289584419007e-05
-1.97457815869758e-06
6.99927334182458e-06
-1.38549359142237e-05
-1.69337101260385e-05
-2.33609566264698e-05
-5.80496026838323e-06
-7.74182511091714e-06
-1.7563801233538e-05
-2.98584133608738e-05
-1.0410768962529e-05
5.71447941973532e-06
-2.48775597303719e-05
-1.972286944382e-05
-7.74914733131495e-06
-1.55325823535669e-05
-6.94943891794649e-06
-2.50506116986735e-05
2.62149120397885e-07
-4.80672676805018e-06
-1.12103865425549e-05
-8.7641500233486e-06
3.34667981942931e-06
2.18544108512119e-06
-3.90314699818494e-06
-2.80448158927876e-05
-9.34640767799095e-06
-2.16511826513245e-06
-1.49307507196956e-05
1.36886410102726e-07
-6.59118488449557e-06
-2.83660710081326e-05
-1.52874065671772e-05
-2.48256532281033e-05
-1.66216579369321e-05
-3.70010931242608e-06
-1.09272951993522e-05
1.59009631972092e-06
-7.86451880279227e-06
-6.05008204877955e-06
-4.01861086150682e-06
-8.27234676469131e-06
-1.58308530419211e-05
-1.05797188990813e-05
-1.63296675632904e-05
-4.58749118742068e-06
-1.21723164704141e-05
-2.11245984210844e-05
2.57602248450923e-06
-3.33552559586215e-06
-8.00514368038916e-06
-1.79848931475339e-05
-1.65236349055955e-05
-6.92433641934338e-06
-2.90965404731275e-05
-1.47095918330324e-05
-1.85047276138178e-05
-1.46168107711209e-05
-1.82839696112188e-05
-1.53562070410333e-05
-8.28104497278268e-06
-6.5371822700019e-06
-1.95000507012318e-05
-6.43426173142254e-06
-3.46794942066473e-06
-8.77313308578021e-06
-6.42810355248196e-06
-2.64926785232044e-05
-1.14557026986411e-06
-2.50786496989597e-05
-2.27039887278485e-05
-7.42305977096113e-06
-2.97544588870361e-05
-1.09171428340297e-06
-2.22651378101168e-05
-2.30937272073665e-05
5.98875101618053e-06
-2.22241027235187e-05
-3.58009709250288e-05
-1.30893652238837e-05
-1.55106483121992e-05
-1.52788138170721e-05
-1.27369163179315e-05
-1.15404227932155e-05
-1.6099171224213e-05
-2.57414476362144e-06
-1.07265157625315e-05
-1.11362370149479e-05
-1.30553915792196e-05
-2.47711297159558e-06
-1.35396389078008e-05
1.41149770561443e-06
-1.42912079496566e-06
-1.81135000083147e-05
-2.70039853475769e-05
-7.80913179795469e-06
-1.30359170829807e-05
-9.75690860617081e-06
-1.27127498295724e-05
-5.78602509720467e-06
-1.19801151067355e-06
-1.79679219050833e-05
-1.90662548455318e-05
4.7599748196574e-06
-4.90866628397052e-06
-2.44866655533652e-05
-2.69655066475436e-05
-5.0694587644217e-06
-7.33948721498198e-06
-2.12841814988264e-05
3.09151871007151e-06
-2.97322836424141e-06
-9.14467348177409e-06
-1.05548612032825e-05
-1.24396839974751e-05
-9.12334290557853e-06
-1.41757197150977e-05
-1.60606484751216e-05
-1.29565342104956e-05
-1.28003121149033e-05
-2.02774991590587e-05
-9.38792417159254e-06
-7.63261658097039e-06
-1.42009212936577e-05
-9.36086204669214e-06
-5.25011994031818e-06
-2.61281035535751e-05
-9.39893707479256e-06
-1.66059677294715e-05
-9.27545617005662e-06
-1.22399912310751e-05
-1.44770676537212e-05
-1.55658641617494e-05
-2.16826936321394e-05
5.68161310763575e-06
-1.18102734069218e-05
-1.83764234925359e-05
-1.79981972641405e-05
-1.62326089985061e-05
-2.49101964901154e-05
-2.38615933001785e-05
-2.38609827214719e-05
-3.72332638285357e-06
-6.3668198354066e-06
-2.23744699524885e-05
-3.40438177192309e-05
-2.3845935867369e-05
-4.98008218080403e-06
-2.3878950291464e-05
-2.10839246349522e-05
-1.85210507510167e-06
-4.5649786303219e-06
-8.47338715029068e-06
-2.08713827825174e-06
3.62343492574604e-06
4.35072328517464e-06
-8.03316628402541e-06
-7.8061016673755e-06
-7.45423666309034e-06
-2.39751603297467e-05
-2.53048161144283e-05
-2.09688480609951e-05
-5.2646963241511e-06
-1.83207090437225e-05
-9.55685739247778e-06
-2.61377914884317e-05
-1.33465575032001e-05
9.99516979031931e-07
-1.10781126294869e-05
-2.0266328378115e-05
-7.40543436350355e-06
-1.60571453990641e-05
-9.1024394692763e-06
-1.43957064130017e-05
-1.6995143001029e-05
-3.39681928637632e-06
5.69796166900884e-06
-5.73870458671266e-06
9.31631483898946e-06
3.09885495674608e-06
-1.06701632243854e-05
-1.57463169875485e-05
-1.56956472473487e-05
-1.08215475340206e-05
-3.74159769294464e-06
-1.54868282472076e-05
-1.97431279684143e-05
-1.65991709274318e-05
-1.80917594296083e-05
-1.30179320808725e-05
-1.98270323479656e-05
-1.23113038365438e-05
-8.85126865861973e-06
-4.31503945832018e-06
-2.40720306868657e-05
-1.80011733328977e-05
-2.81075388505594e-06
-2.92296518316242e-06
-1.56085801074678e-05
-1.14227438416962e-05
8.80570565930579e-06
1.70960892184143e-06
-1.1319118719317e-05
-1.78413895460615e-05
-1.85531467624699e-05
-1.43047234402123e-05
-2.46109101219823e-06
-2.24399419574054e-05
-1.11086701511216e-05
-1.05465382562812e-05
-1.35902068177521e-05
-2.63206232087681e-05
-6.61807407468363e-06
-1.21726002812927e-05
-2.80180867465773e-05
-1.28303025437521e-05
-1.99370827103278e-05
-9.98871153388566e-06
-3.98379730975424e-06
-2.61902116643052e-05
-2.76249565718427e-05
-3.67338073411708e-06
1.24224795851094e-06
-1.99259876467526e-05
-1.83434736262176e-05
-6.44544640021322e-06
-1.91387206944298e-05
-1.45142999351909e-05
-1.84766651863229e-05
8.80531552632465e-08
-2.07018254723421e-05
1.64086626918974e-06
-2.39039413949968e-05
-1.44637773806003e-05
-1.00893053376188e-05
-1.85205818011372e-05
3.47008005210674e-06
-1.80455394355019e-05
-1.80846741234011e-05
-3.5067188944791e-07
-3.97586373902831e-06
-2.56944566842275e-05
-1.89098149451178e-05
-1.27805338446706e-05
-1.61101596278266e-05
-9.57740998239575e-06
-1.10034679514507e-05
-9.07329198026879e-06
-1.66698476654947e-05
-1.59139630563312e-05
-1.05523006639445e-05
-2.55967359035912e-05
-1.78132489082018e-05
-1.22618888902402e-05
-5.85606280483491e-06
-2.3350744600096e-05
-1.13314606291593e-05
-1.41538861477499e-05
-5.15117267182129e-06
-1.61752527093921e-06
-1.22564196655256e-05
-1.09550669310391e-05
-1.33600875709447e-05
-2.63379290944242e-05
-7.07739285453965e-06
-1.25873768391807e-05
-1.40480365007861e-05
-1.54527709798544e-06
-1.20103444478096e-05
-2.24370189553087e-05
-1.69258769925746e-05
-1.5607332168663e-05
-5.01022631436614e-07
-2.1609398697099e-05
-1.5996624995799e-05
-1.40363752663374e-05
-1.09041012754206e-05
-2.49179254052065e-05
-1.55583019980793e-06
-4.48980917794597e-06
-3.87206474910175e-06
7.85780764471228e-07
8.67084630260636e-06
-1.59540527372253e-06
-4.00770019269767e-06
-1.25889413315157e-05
-1.55068345736039e-05
-2.283745671792e-05
-6.79521482167453e-06
-2.20836459748272e-05
-2.17851153651093e-05
-4.21136763939926e-06
-1.05069940879509e-05
-2.64641481711289e-05
-2.49509304362999e-05
-4.73220256002636e-06
5.51885394144661e-06
-2.88604787877027e-06
-1.59975184021192e-05
7.45578417881001e-07
-4.2526950325736e-06
-1.42015652944297e-05
-7.71144364479912e-06
-6.94949345868543e-06
-1.38898127305737e-05
-1.04922068162061e-05
-1.00759407489316e-06
-2.94448270365426e-05
-7.27485426800185e-06
-3.701080296753e-05
-1.57820536350075e-05
-1.17918131833851e-05
-1.68500284996045e-05
-2.14029393641931e-05
-1.89227994233892e-05
-3.68866709755447e-05
-1.48842617708133e-05
-1.08529623773304e-05
-9.08694769831071e-06
-1.34252820133341e-05
-2.40563343933039e-06
-1.63764552165991e-05
3.21202865970486e-06
-7.94175958775757e-06
-4.70613836407537e-06
-8.43119791152563e-06
-1.18930730096534e-05
-2.12160161978238e-05
-1.46920576735946e-05
-2.06753219213227e-05
-1.3973651401017e-05
-7.36506104665158e-06
-5.66856417327911e-06
-1.0899011909641e-05
-2.096813476448e-05
-1.61090730635361e-05
-2.03923782582528e-05
-2.45864331661007e-06
-1.01500694891421e-05
-1.13571541650734e-05
-7.38934644722395e-06
-4.68623278068966e-06
3.75696391327373e-06
-1.1099074850175e-05
-2.70707136439838e-05
-2.71398410812783e-06
6.40869861767312e-06
-2.31946076855376e-06
-1.53246766097617e-05
-1.73936161373928e-05
-2.60235558456459e-05
-1.45847802891491e-05
-2.60896071645674e-05
-1.58042547532482e-05
4.99166974888408e-06
-8.13507077403293e-06
-1.5921798724274e-05
-1.99535354373887e-05
-8.31204169349465e-06
-1.1994994013085e-05
-1.47530559081676e-05
-9.86523294783166e-07
-1.00235428019227e-05
4.28838884919828e-06
-1.95645916114723e-06
-6.22904465627082e-06
-5.49119718870451e-06
-9.36666008529736e-06
-1.86324585825144e-05
-2.24136453176161e-05
-1.13907120587421e-05
-3.43642892514109e-05
3.11130023636843e-06
-1.63396495227076e-05
-1.95047404015958e-05
-2.14371043912136e-05
-8.48097488506071e-06
-2.24915977451778e-06
-1.65287724903315e-05
-1.48457694209288e-06
4.75620384537421e-07
-1.28996455010112e-05
-1.43037606633821e-05
-1.12459939551468e-05
-8.63121719417484e-06
-1.29714779990023e-05
-2.61029055961254e-05
-9.60149718711071e-06
-2.35938785426452e-05
-1.76254449800309e-05
-5.53076111877878e-06
-1.80799501462859e-05
-3.85820070003097e-05
-2.55442109110776e-05
-1.77940641558462e-05
-1.3960219138241e-05
-2.67263462281098e-05
-8.79126692859185e-06
-7.42186486971538e-06
-1.5004130846619e-05
-1.27818365800733e-05
-1.25128863449781e-05
3.83415200052769e-06
-9.54440876362573e-06
-1.48435720813128e-05
-1.75880412652603e-05
-1.16185703416796e-05
-8.00198037561304e-06
3.2103037942613e-08
-2.12410384496006e-05
-2.15161552799313e-05
-1.50347654637113e-05
-4.86695284568906e-06
-1.66709579807206e-05
-1.25468853403326e-05
-1.43464727078077e-05
-1.46777284109148e-05
-1.31830028643374e-05
-7.34226609843506e-06
-1.92199621587168e-05
-1.27818691209644e-05
-3.32571563270886e-06
-8.80780864906428e-06
-1.02158533332835e-05
-1.76219923119562e-05
-1.60671349794732e-05
-6.13096958145002e-06
-1.76809533102959e-06
-9.97535685412439e-06
-2.10161730326473e-05
-1.28437853847726e-05
-1.3936502429813e-05
-4.45401716793026e-06
-1.68018255361195e-05
-1.62762485894754e-05
-1.83589261552877e-05
-2.53262760450101e-05
-1.32077425911782e-05
-7.90816006863078e-06
-8.38634684891603e-06
-1.01267283352359e-05
4.92292386903599e-06
-1.6661139930539e-05
3.44334059778016e-06
-5.73143285140835e-06
8.33172183554704e-07
-8.2924741647221e-06
-8.49635414575885e-06
-1.70492930745751e-05
2.64473205036325e-06
-6.77277824263965e-06
-1.11548222503418e-05
-1.2534557984488e-05
-1.73935067509628e-05
-1.94993688666533e-05
-1.70675316529492e-05
-1.07622712906704e-05
-2.83825203918492e-05
-7.98665608117295e-06
-1.4427180266547e-05
-2.20907895539513e-05
-1.87917272267179e-05
-6.53333502321229e-06
-5.72905756515863e-06
6.47507740575932e-06
-1.4486129986811e-05
-4.68043841997683e-07
-4.89571779881132e-06
-9.29342157960084e-06
-9.27477625359907e-06
-7.33122624891292e-06
-4.63372618059749e-07
2.32597103190756e-06
-9.73776847918575e-06
-1.57596840055865e-05
-7.44843980614345e-06
-1.58942656018488e-05
-1.92965909958846e-05
-2.90177901625761e-05
-1.35538436571308e-05
-1.0578647329228e-05
-1.70254081196618e-05
-1.64647607881532e-05
-1.29651426312085e-06
-7.32183520383977e-06
-2.62788813823719e-05
-1.22574930554261e-05
-3.51315448083083e-06
9.90508244729517e-07
-3.37845205153329e-06
-2.35791966795216e-05
-9.7775112289174e-06
-1.10492134239195e-06
-1.01219106819841e-05
-1.13257322184551e-05
-1.7296030897851e-05
-1.90490105431345e-05
2.79738588486011e-06
-2.64060376068439e-05
-3.63758604439082e-05
-1.13381943033617e-05
-6.09540604734e-06
-7.13105247492129e-06
3.06709465978405e-06
-7.37677872574087e-06
-3.55829963421417e-06
-1.35525126437963e-06
4.61662818283738e-06
-2.40059751507738e-06
-1.43151768209556e-05
3.03560890270811e-06
-6.12016228810334e-06
-2.03781825333973e-05
1.76264251787323e-06
-8.50653185355252e-06
-1.99492636272234e-05
-1.35435522597795e-05
-2.66600905080337e-06
-3.30948606466918e-06
-1.24707243726545e-05
-1.88796784308007e-05
-1.61334242524661e-05
-6.27049548447301e-06
-9.75985884765759e-06
-2.85168495687536e-05
-2.25548897539063e-05
-9.26084315181297e-06
-3.41966799007034e-06
-9.13606703408038e-06
-4.83799775847087e-06
2.03632057923639e-06
-7.32863541939034e-06
-1.13608864182519e-05
-7.7279177652544e-06
-6.0817343777122e-06
-1.93972143413007e-05
-1.56542805700307e-05
-1.12401840002402e-05
-1.55229525415632e-05
-3.02630006498726e-05
-2.00351163120906e-05
-2.00686812938076e-05
-1.55255127915322e-05
-8.91706954336162e-06
-2.03639790677301e-05
-2.67337271049269e-05
-1.16112437648126e-05
-9.26742500679781e-06
-1.22120185008973e-05
-8.2599865681381e-06
2.23974165152938e-06
7.4193957627364e-06
-1.45854000939661e-05
-2.90050277132711e-05
-1.55927051204125e-05
8.8543917972308e-06
-3.53361991992095e-06
-2.28743924540168e-05
-1.53759376087202e-05
-1.87771096262879e-05
-1.46359727487942e-05
-2.33524713244562e-05
-3.19573734073039e-05
-8.19604699218425e-06
-2.41368740934934e-05
-1.54963507349199e-05
-1.05629796186452e-05
-1.22110165301674e-05
-8.75849679830337e-06
-1.76152434390561e-05
-9.47016008067882e-06
-1.21612129362003e-05
3.73039173109508e-06
-1.44441862027451e-05
4.41671942648935e-07
-9.5992544368678e-06
1.79164692879056e-06
1.42715456017483e-06
-1.57409449130129e-05
-1.26312043393039e-05
-1.21896846535665e-05
-1.93765114504479e-05
-1.86807343582592e-05
-2.42703752410222e-05
-1.98187966444838e-05
-4.16791401161297e-06
-7.08495967209113e-06
-4.12933757041749e-06
-5.43516360272633e-06
-2.13317315205844e-05
-2.25377526432827e-05
-1.01659007115326e-05
-3.8156718976298e-06
-1.34711475157536e-05
-2.0578530464907e-05
-1.06718618735062e-05
-2.03704491460777e-05
-9.87143261431022e-06
-1.9490728312317e-05
-1.10971073879344e-05
-1.14056800184047e-05
-1.13880251740671e-05
-2.44101784626689e-05
-2.57977534152707e-05
-1.18953861505474e-05
-2.03617954623725e-05
-1.1614204531366e-05
-2.363381717217e-05
-7.59655269494699e-06
3.7985621021634e-06
-1.44942946890235e-05
-2.8201942169248e-05
-1.77533581163547e-05
-7.82231189363983e-06
-6.38534497475824e-06
4.48876598091222e-06
-1.06794876493564e-05
-4.74639172089116e-06
-4.05241282723125e-06
-1.34581903678712e-05
1.19054962874992e-06
-2.66266856023618e-05
-2.18500246128356e-05
-9.17684734901039e-06
-1.58388888566212e-05
-1.42814952891853e-05
-1.33342084657619e-05
-5.2588465369074e-06
-1.68999595000568e-05
-1.52630822447933e-05
-2.10249145947781e-05
3.41296734517987e-06
-7.52607621992457e-06
-1.48856727325225e-05
-1.2854755354692e-05
-4.04139650478641e-06
-1.12854712578217e-05
-3.68917649684091e-06
-3.15549451110513e-06
-3.50449620999827e-06
-2.28125100849953e-05
-2.40715200551454e-05
-8.59525315971446e-06
-8.51109182785779e-06
-1.79941531142265e-05
-1.59317326566568e-05
-2.78230767490641e-05
-1.66678884160855e-05
-3.26575160635504e-05
-1.89894181704989e-05
-7.63711804458419e-06
-9.38765357710286e-06
-9.65518585258336e-06
-2.43950829729884e-06
-2.72345751474193e-05
-1.34837792410152e-05
-5.04126807178324e-06
9.81191147054768e-06
-6.45057394097922e-06
-9.51282383439592e-06
-1.74244555413987e-05
-4.05320060082305e-06
-1.14705234293475e-05
-4.87237045861879e-06
4.29385990591456e-06
-2.30712460466452e-05
-8.52594477586264e-06
-1.65026442950155e-05
-4.49965888342737e-06
-5.09298686580899e-06
-1.37822909395386e-05
-1.1294258019981e-05
-4.87022698505646e-07
1.70547541544208e-05
-6.07385215772462e-06
3.29491400714369e-06
-1.07235506396663e-05
-3.41508954094961e-06
-6.31866444017106e-07
-2.2138308147601e-05
-9.89370721437592e-06
-1.10708104780991e-05
-1.65576463121062e-05
-3.72625831493219e-06
-1.85331485222121e-05
-1.48652940864406e-05
-1.70702471110246e-05
-7.93463753005954e-06
-1.45573358702475e-06
-1.88475179053988e-05
-9.56434630666961e-06
2.46451564486515e-06
-1.93467383579012e-05
-1.63023595937435e-05
-2.53343593527547e-06
-1.97908929513377e-05
-2.35744527872981e-05
-6.47311852144353e-06
1.14011379376647e-05
-1.13196435216625e-05
-1.40447260797419e-05
5.16248223472151e-06
-1.63346673487313e-05
-1.46839894895039e-05
-2.11313918619206e-05
-1.24731008122913e-05
-2.41248884784613e-05
-3.18189481571396e-05
-1.27138284573574e-05
-2.05425804454451e-05
-2.08347853773715e-05
-1.83129102175457e-05
-1.90941133291226e-05
-2.22605111713999e-05
-1.66338290439242e-05
-2.70122740594343e-06
-2.06503029124076e-05
-3.51520791622787e-06
-3.99489556181738e-06
-1.79271541251684e-05
-2.52272232248607e-06
-1.81256647349162e-06
-8.25701616352189e-06
-7.4566900304831e-06
-2.45617302589265e-05
-3.67046027410611e-06
-1.2165835690507e-05
-2.24211205522096e-05
-6.27053561938139e-06
-8.58847966118012e-06
-1.85441159160439e-05
-7.95734835148392e-06
-2.1292104984904e-05
-7.33071484249412e-06
-1.43102594495454e-05
-2.00875643122798e-05
-6.88287533024701e-06
-2.48663229528985e-06
9.40605982739417e-07
-3.72373665086171e-06
1.20150237186508e-06
6.15549940402576e-06
2.81994670855281e-07
-2.7252319055264e-05
-2.40002307134693e-05
-8.82032901069612e-06
4.72617800295352e-06
-9.59770984559629e-06
-1.47969657994086e-05
-5.98122884969421e-06
-6.78913196897003e-06
-2.79275904555792e-05
-1.11842961919735e-05
-1.16356557309844e-05
-7.36087848205699e-06
6.41128148985952e-06
-2.88773663347797e-06
-1.40122847784245e-05
-1.22684542158582e-05
-2.39008787019049e-05
-1.93052327126682e-05
-2.48186075890461e-06
-1.53634551835698e-05
-1.1042273443218e-05
-1.26841026817719e-05
-1.69255410889734e-05
-1.94784888603247e-05
-1.37934696383785e-05
-2.59696206139016e-05
-7.39888778593436e-06
-2.20231956694911e-05
-1.14599560627919e-05
-1.88063546898856e-05
-1.56002480381722e-05
-5.92678051808332e-06
-1.43036652956845e-05
-6.11920180595922e-06
-1.52602772677657e-05
-9.2813500762701e-06
-1.68295447845551e-05
-1.18543806010074e-05
-1.0194346234211e-05
-6.13037929169158e-06
-2.07630396513095e-05
-1.14056009859212e-05
-1.15231235276549e-05
-7.9426238681801e-06
-4.52339161982878e-06
-1.89907255409058e-05
-1.90214896175686e-05
-2.84780082537317e-05
-1.18727662960546e-05
1.47868684415629e-06
-1.36757365282448e-05
-1.67239233739991e-05
-5.86304295846735e-06
3.75865573217867e-07
-1.6625796828428e-05
-9.70031480065606e-06
-5.16951751101396e-06
-1.95832410616059e-05
-1.49440959964843e-05
-1.67160557283503e-05
7.44115509216738e-06
-9.35916156506992e-06
-1.15453562065715e-05
-1.36233717048132e-05
-1.61689630585123e-05
-2.37342518675403e-06
-1.46111820160073e-05
-2.56321496617468e-05
-1.78163399958722e-05
-1.09351380940091e-06
-2.97778532923e-06
-2.15915371535014e-05
-8.72309371328857e-06
-1.91286666644582e-06
-7.82555991652667e-06
-1.67962758959217e-05
-1.01539013527241e-05
-5.82057010854456e-06
-9.73047433901497e-06
-6.29509772695522e-06
-5.45134916609667e-06
-1.19542728422783e-05
-7.77747593379615e-06
-1.40323893474174e-05
-1.96880420564177e-05
-1.47679913610089e-05
-1.82897887281181e-05
-3.2554347569226e-05
-1.74945619994283e-05
-5.31063720656912e-06
-3.9508704701002e-06
3.68178605595348e-06
-2.01265674954102e-05
-1.13384843280805e-05
-1.16661203768188e-05
-1.45240021123428e-05
-2.80570512097216e-06
-1.43475717205732e-05
-1.23510178273799e-05
-9.77299824506342e-06
-6.50427729910253e-06
-6.30595218934769e-06
-3.16471042571723e-06
-1.22867086385561e-05
-9.25342140354533e-06
-1.00500686901106e-05
-1.77225743608479e-05
-6.39852485218744e-06
-1.63438720269895e-05
-2.10591195844518e-05
-1.50125169779579e-05
-1.11131808593188e-05
-1.15353752587439e-05
-9.63311485177007e-06
-1.11906947313437e-05
1.53273078045266e-06
-2.85342913842356e-06
-1.57609242152365e-05
-1.68789436492598e-06
-1.47374200585696e-06
-1.31519233612143e-05
-1.02565885367467e-05
1.26756397797832e-05
7.07836865236406e-06
-1.10505931603826e-05
-2.0300611664764e-05
-1.13423307231938e-05
-1.86515429428715e-05
-4.72007059847933e-06
-1.08019257164406e-05
-7.10674937468389e-06
-1.61008237112892e-05
-2.54529109506199e-05
-8.4227524394118e-06
-1.95900146018518e-05
-1.8684100003824e-05
-1.15619692065736e-05
-1.23979156096941e-05
1.21979266575029e-05
-3.77495432529603e-06
-1.66416777567513e-05
-9.70051124343656e-06
-8.65679856901236e-06
-1.26134171478393e-07
-2.29422250730664e-06
-1.91777355304659e-05
-9.65516916833915e-06
-1.60929031488684e-05
-1.73223330594747e-05
-8.36120336821761e-06
-1.36220775907429e-05
-8.28990833649055e-06
-2.4827219557998e-05
-8.24916122161858e-06
-1.69085435861655e-05
-1.0179895827112e-05
-8.29883304611899e-06
-1.48899490375791e-05
-2.44744406076181e-05
4.42822284749165e-07
4.94846064267339e-06
-7.11042224105911e-06
-1.86407134866291e-05
-9.07935501776789e-06
-8.82829305928973e-06
-6.50928375030805e-07
-2.00028551078708e-06
-2.19584807508283e-05
1.51657426197955e-06
-1.43192884880679e-05
-1.7703023556094e-05
-1.03303844666092e-05
-1.14080545066374e-05
-1.03029074221963e-05
-5.1197135074803e-06
-1.37152855113309e-05
1.02164156314355e-06
-2.71606676241456e-06
-7.50567156300969e-06
-1.78480145693774e-05
3.33903798883624e-06
-3.69049079955333e-06
-1.93480107365524e-05
-4.44469640748089e-06
-7.65491254368535e-06
-5.01098798773242e-06
-1.63678534154626e-06
-5.83327877703307e-06
-1.17244242373529e-05
1.84615202981504e-06
-1.95721509883105e-05
-1.21394231471563e-05
-4.09299015733636e-06
-1.57458697840173e-05
-1.44379746427206e-05
-2.98224789394751e-05
-1.78478387440398e-05
-9.33735567903189e-06
-2.23313273377802e-05
-1.93833263364187e-05
-1.8130111462533e-05
-9.66957547403376e-06
-4.79675655561299e-06
-5.36925319965979e-06
-1.85218320191211e-05
-1.00835109496454e-05
-1.35871112401689e-05
-9.89196458184409e-06
-1.5577282514372e-05
4.40726981635294e-07
-2.99544343035904e-06
-7.03640828113288e-06
-3.27982169474491e-05
5.37856092645042e-06
-1.51526509983535e-05
-8.98470049663442e-07
-1.75866017647725e-05
-2.58366062700865e-05
-1.12135373041463e-05
2.73594758054466e-06
-1.39753210064464e-05
-1.29904252325746e-05
-1.17454970387205e-05
5.21820915864225e-07
1.47292097365459e-07
-1.06516392271717e-05
-5.98200217245162e-06
-1.89134800863088e-05
-1.50044978593773e-05
-2.33683429144137e-05
-8.99743670955996e-06
-2.05587351846208e-05
-1.23716223578564e-05
-2.55445554132522e-06
-9.03152656333129e-06
6.55296893437693e-06
-1.59365420894787e-05
-4.84978038213837e-05
-2.31690888152455e-05
-2.47537150913197e-05
-2.54689773834956e-05
-1.65607399596759e-05
-1.46923245307925e-05
6.82725489485908e-06
2.72909436456919e-06
6.7680166874475e-06
-7.88977614270288e-06
3.31195303734952e-06
-1.87687766807775e-05
-1.46704919779525e-05
3.30773395624453e-06
3.62205060384126e-06
-2.56557576510823e-06
-1.11072655455658e-05
3.63949132450133e-06
-1.36877814616001e-05
-2.53104817215358e-05
-1.07296869660397e-05
-2.4548426479226e-05
-2.92058370804438e-05
-8.76601421947021e-06
-1.76943641145372e-05
-1.41993243080732e-05
-1.75069612203513e-05
-1.10511292085958e-06
2.55337079689195e-06
-1.673311218183e-06
-2.74692856811903e-06
-9.11715915600673e-06
-1.98480917773883e-05
-1.6174290903573e-05
-1.84838629660662e-05
-1.32828911924535e-06
8.81957602467319e-06
-2.03917564079844e-05
-8.8437860843327e-06
2.88403046753393e-06
-8.68698401325869e-06
-9.2458567599417e-06
8.79689795813579e-06
-1.4925572334932e-05
-3.14430505032969e-05
-3.23144355084989e-05
-1.6861464374802e-05
-2.93566246147461e-05
-1.49050152645135e-05
2.90648861533618e-07
-1.23323183965269e-05
-2.20212166767116e-05
-1.17803021015761e-05
-2.44236943876123e-05
1.08788548029321e-06
-2.12531509198203e-05
-1.69340781279964e-05
-7.87238792538623e-07
-1.43050180121819e-05
-1.87010447741041e-05
-1.51663314891666e-05
-2.65255380639407e-05
-4.42903271258677e-06
-1.57261660202133e-05
-1.67435744884168e-05
2.60123460354383e-06
-6.41838556609197e-06
-1.47053847859674e-05
-1.83709276592531e-05
-1.22363045362946e-05
-2.50801083869724e-06
-5.49975473530941e-06
-2.75468036156729e-06
-1.33692399991966e-05
-2.15112264209539e-05
-1.19289728304863e-05
-1.97427559420775e-05
-1.5686573798724e-05
-1.72453845230058e-05
1.55397767673959e-06
2.69328827182799e-06
-1.30535019853379e-05
-1.09992528121495e-05
-8.63632606790095e-06
-1.25828426358075e-05
-1.79314354575697e-05
-1.0832771410395e-06
3.7426747524858e-06
5.66467043699795e-06
1.13814523154703e-06
-1.42096479316651e-05
-1.3475723729739e-05
-1.55675250947276e-06
-6.47381782020074e-06
-1.38983748626438e-06
-2.04902025554589e-05
-5.72542055060551e-06
-1.08504076703128e-05
-3.56025180496603e-05
-1.8214329042979e-05
-2.13584371187608e-06
-2.74579981670495e-05
-2.69967854119443e-05
-2.51589145050665e-05
-2.20818361547597e-05
-1.15532333630852e-05
-2.39679354751138e-06
4.68008153851959e-06
-1.5944026841619e-05
-2.85770107250014e-06
-1.38825092480747e-05
2.15539991783014e-06
-5.25127894562689e-06
-1.93096953212811e-05
-2.84757433649706e-06
-2.74695162139244e-05
-2.65110330063099e-06
-2.80014937287976e-05
-4.36128521854213e-06
-6.16619147884522e-06
-1.37915951330777e-05
-6.08304725449803e-06
-1.61281800126253e-05
-3.60711351623334e-05
-1.91249636822521e-05
-7.70941173422638e-06
-1.48374404811718e-05
-2.39330508676732e-05
-2.19167127907359e-05
-6.41984295759723e-06
2.82501151236141e-07
-9.43507635951576e-06
-2.51422412050154e-06
-4.2396956738278e-06
-1.8252187760924e-05
-9.06833762707891e-06
-9.92276030987503e-06
-2.22649173796461e-05
-1.91272411019497e-05
-9.56339255037352e-06
-1.00005793977034e-05
-1.64025421172498e-05
-1.50012921821687e-05
-1.89977505598215e-05
-1.02537950655417e-05
-1.8187029395359e-05
-2.02481163590273e-05
-4.90107885448806e-06
-2.27566555859505e-05
-1.66050888558255e-05
-2.10001431231032e-07
-1.11518610030965e-05
-4.97816755102644e-06
-2.16102545187208e-05
-1.46140541437886e-05
-1.33376832378842e-05
-1.12632294365953e-05
2.54637615889362e-06
1.79360411552392e-06
-1.9307955898734e-05
-2.01433274869358e-05
-1.402657074493e-05
-4.50736161156396e-06
-1.26712259755658e-05
-1.76544634998578e-05
-4.47042935439166e-06
-1.20024038011954e-05
-1.65051171355326e-05
-2.47489212567334e-05
-1.28516345770894e-05
-9.91252407192887e-06
-7.76948777296073e-06
-1.73702350703551e-05
-1.01583002680769e-05
-1.1911952494484e-05
-1.92527950410509e-05
-4.08683463712629e-07
2.71701926280035e-07
-2.66985077893908e-05
-9.99794438070841e-06
1.49151211709245e-06
-1.04280710145818e-06
-2.22824179856306e-06
2.14564947596592e-06
-1.02025923305461e-05
8.54235493946215e-08
-1.81414490681741e-05
-1.0499923010413e-05
-2.2703590016503e-05
-8.91836210297336e-06
-2.08323694689142e-05
-1.35437820116706e-05
-3.33582786188213e-05
-4.46232474730756e-06
-1.67646252618497e-05
-1.56394494378992e-05
-1.81664767997914e-05
-5.31878968765397e-06
-1.60523141859915e-05
-2.04123616559921e-05
-1.76965498201393e-05
-1.25127929798011e-05
-1.52112796099971e-05
-2.60484860593677e-05
-2.1842961948923e-05
-5.73485953053593e-06
-1.10919918127658e-05
-1.14905981646459e-05
-2.8189740979695e-06
-9.92923236460635e-07
3.91077879569981e-07
-3.1128774762096e-05
-1.85949551380742e-05
-2.01465221829504e-05
-2.1836237398378e-05
-2.12060592448864e-05
-2.23093233603358e-05
-1.15859221366539e-05
-2.0498318135015e-05
-3.87452571946473e-06
-5.75199826114638e-06
-2.54534090740404e-06
-2.1652927265648e-05
-1.64317205024448e-05
-1.26516027396614e-05
-1.8501334589263e-05
-6.05082281563636e-06
-1.38119038919205e-05
-2.90731689920585e-06
-4.05503983031274e-06
-8.76122310367392e-06
-1.62029041420539e-06
-2.29451366361163e-05
-1.7604510546142e-05
-1.32792971517241e-05
9.85376560032473e-07
-1.29444808930764e-05
-1.63859414524648e-05
-1.06358014078512e-05
-1.62336178975093e-05
-1.15229338913617e-05
-2.21642446612919e-05
-4.23803290302298e-06
3.85459198060602e-06
-2.11721356103023e-05
-1.8274180772125e-05
-7.01804242824451e-06
-1.42644066977615e-05
-1.77882865283913e-06
-2.83923897572272e-05
-1.60710303059368e-05
8.84226896057392e-07
-1.06375210302909e-05
-8.87431971886341e-06
-6.95932440937351e-06
5.83315316303178e-06
-1.75074943713659e-05
-1.78501078332686e-05
5.77663304134339e-06
9.85636301198972e-06
-1.44640698713947e-05
-2.15383474475759e-05
-1.67059557510634e-05
-7.05906578802015e-07
-1.38861795186418e-05
1.55232450907509e-07
-1.06637686283752e-05
-8.93623872239103e-06
-1.43982712960168e-05
-2.13716228272085e-05
-7.59270335217112e-06
-2.73579967698723e-05
4.70709719043819e-07
-9.66011963073002e-06
-9.60738318373905e-06
-2.51432905386654e-05
-1.45412005528487e-05
-1.25725562811397e-05
-2.61151494783092e-05
-1.46541817115269e-05
-1.57785828013487e-05
-1.43050420903109e-05
2.36472124555461e-06
-1.25421116375684e-05
-3.02555154629836e-06
-1.29754652717361e-05
-1.22226227736173e-05
-1.31569672525397e-05
-7.14626317399577e-06
-2.57692686668033e-06
-1.59659327860635e-05
-1.55662925834875e-06
-5.47170827814978e-06
-1.62573347638081e-05
-2.86914155587255e-05
-2.68284600644985e-05
3.88072093403063e-06
3.56013826283008e-07
-1.05585808383476e-05
-2.94088968800671e-05
-7.525961628785e-06
-1.31575774543954e-05
-2.0616495308312e-05
-8.57524318329075e-06
-1.84859371639913e-05
-2.46142192068277e-05
-1.05489517441321e-05
-1.22097220882807e-05
-1.41319916757624e-05
2.35306244049854e-06
-1.90100412470675e-05
-1.90155738751076e-05
-1.01276888050924e-06
8.50508143255327e-06
-2.16195707688811e-05
-2.27370180045764e-06
-1.38041597712445e-05
-1.25504207369455e-06
-3.45122336502024e-06
-2.16359915687241e-05
-1.48434890038338e-05
-5.03607905562815e-06
-7.81469069793422e-06
-1.98278956650562e-05
-1.20087958547229e-05
-1.204612482259e-05
-8.22058790409259e-06
-7.89735828617083e-06
-1.08174335454592e-05
-1.02132134808856e-05
-4.20083513511315e-06
7.09538068568316e-06
-1.58916059072739e-05
-5.44931512125175e-06
-3.31272081394955e-06
-3.23564325452988e-06
-7.93849648511369e-06
-5.50129065724872e-06
-4.98259788105603e-06
-1.25997678328779e-05
-1.42634295273029e-05
1.84143956765563e-06
-4.47562800303685e-06
-4.36479911781873e-06
-1.55263107142293e-05
-3.12742050512099e-05
-1.58335371771991e-05
-2.05760104805277e-05
-5.42793152172161e-06
-1.17922543071865e-05
-7.44237315078352e-06
-7.63678826588251e-06
-1.7362211379821e-05
-1.13019129351372e-05
-8.22152094140265e-06
4.76730129255487e-06
-1.31388094933064e-05
-1.49581825884545e-05
-1.4252537517393e-05
-1.68454689007239e-06
-3.52314953999187e-06
-3.90777919487732e-05
-2.88264667792098e-05
-2.25091633614739e-05
-9.96397810675768e-06
-2.43589565338539e-05
-3.81882399036336e-05
-1.9192893612281e-05
-2.33700264388844e-05
-3.51922234779397e-05
-3.0550735329811e-05
-1.37430352255508e-06
5.43104317263116e-06
-2.9536097861315e-05
-2.70518478354494e-05
-9.46345150170046e-06
-4.49713106807186e-06
-1.10895267525836e-05
-8.93286207764144e-06
-2.27669733050532e-06
-2.89153310526886e-06
-1.04776367927415e-06
-7.71745479213483e-06
-1.53523989350224e-05
-1.63450940801742e-05
-1.36465593308362e-05
-2.40736748244404e-05
-1.94926846460989e-05
-1.26620112637726e-05
-1.4554378195142e-05
-9.99634189795483e-06
-2.58228022712738e-05
-2.43396803282277e-05
-5.06706004165751e-06
-2.15412404889014e-05
-2.96913556802672e-05
-2.22204169311786e-05
3.17590940657297e-06
-1.09383446030319e-05
-2.41607117814567e-05
-2.16256315353805e-05
-4.63333869256762e-06
-1.62791196312513e-06
-2.56549422118268e-05
-1.27622782095815e-05
-9.38924996232247e-06
-4.41340407164137e-06
-1.14868271095218e-05
-2.35578373447551e-05
-6.18111986414066e-06
-8.87542501535881e-06
-1.77135538511094e-05
-2.38999022498364e-05
-2.26848945228936e-05
-7.67472619660058e-06
-1.3858249231616e-05
-2.04774558851155e-05
-1.28113444994442e-05
1.53652521541912e-06
3.28013404035825e-07
-1.43903958177196e-05
-8.18851165374682e-06
3.31969602220391e-06
5.08704978673231e-06
-1.31326729098168e-05
-1.33637406621825e-05
4.51307498742348e-07
1.30571259040094e-06
-8.80344648471105e-07
-2.67440994603027e-05
-1.77743807393551e-05
-9.07888509090886e-06
-1.52638189021621e-05
-2.12153216353632e-05
-4.46690102994493e-06
-1.39840491694598e-06
-1.60671610863967e-05
-2.37218099581537e-05
-1.06474285924848e-05
2.89376273351987e-06
3.22792903427351e-06
-2.81760750851746e-05
-9.90848151047583e-06
-5.67763518879023e-06
-1.15204353027485e-05
-9.10804640674977e-07
-5.96909584850506e-06
-8.30116514387012e-06
-2.38085072365149e-06
-1.32541278920403e-05
-1.29079656896544e-05
-1.80617996967119e-05
-8.52718609999429e-06
-5.27520944227363e-06
-7.95684619228911e-06
-8.30105601929093e-06
-6.390513232514e-06
-1.10600942321207e-05
-1.00862341472955e-05
-7.1649823418229e-06
6.63341773965268e-06
-5.12300756564334e-06
-1.5369363920639e-05
-2.06898918340179e-05
-1.74001940265288e-05
-1.41752102339312e-06
-6.48107431760716e-06
-2.81236250753962e-06
-1.48670935534504e-05
-1.32197359632966e-05
3.5179759575033e-06
1.07647405210554e-06
3.14666682730358e-06
-1.53438953027672e-05
-1.13083386408015e-05
-2.66125524550619e-06
-7.82260974319198e-06
5.38497284018331e-07
-1.47917407376291e-05
-6.27513932651547e-06
-1.26657105669477e-05
-1.17091381715814e-05
-8.67010187282256e-06
-2.33637779864225e-05
-9.95705578204906e-06
-1.27770506378187e-05
-8.68258368227615e-06
-2.43920122409629e-05
-2.12460298696618e-05
-4.59206498129813e-06
-3.1016460212771e-05
-5.79962100663071e-07
-1.0753741295259e-06
-5.11346878379686e-06
-3.89359984429713e-06
-1.79593081347854e-05
-1.47902162189052e-05
-1.33947682748542e-05
-6.90754102500444e-06
-1.0145919536081e-05
-7.89226056080498e-06
-8.82454526812692e-06
-1.87377845307992e-05
-2.5032526414425e-05
-1.10394250558728e-05
-1.42007360249537e-05
-5.91157513613559e-06
-1.36113585574044e-05
-1.49802800947303e-05
-2.14131566773855e-05
-1.14036450158301e-05
-1.1322163624287e-05
-2.69775893254103e-05
-9.7923212715146e-06
4.87158425707664e-06
-2.0397165544521e-05
-1.31676458341233e-05
-1.91113693075197e-05
-1.57356746956235e-05
7.21130598339248e-06
-1.26048566766917e-05
-7.64184942459113e-06
-1.32210365363493e-05
-1.73201870386439e-05
-1.12838731731601e-05
-3.05590530684872e-05
-1.92940824377086e-05
-3.61337756252284e-06
-2.26214939501581e-05
-2.42501158791424e-05
-1.02939835169919e-05
-2.27364298221399e-05
-3.98880145524776e-06
-2.29717238781883e-05
-2.66583500950553e-05
-7.86094990371693e-06
-5.55700639087499e-06
-2.48529461386571e-05
-1.81641093549012e-05
-2.49480043914407e-05
-1.51443831662209e-05
-1.11506836898771e-05
-2.62795709724866e-05
-8.91307296851794e-06
-3.50533672991149e-07
-1.5870874412151e-05
9.06857871087005e-07
-1.59900311668788e-05
-6.47136413163959e-06
1.24837624821664e-06
-2.56630488522784e-05
-9.41252646222031e-06
-2.02733475290032e-05
-2.42167504540235e-05
-1.40193259098655e-05
7.63552205351201e-06
-2.08788430845322e-06
4.88444131242828e-06
-2.41515286557648e-05
-1.79979151136392e-05
-1.56967504623821e-05
-2.17391740357618e-05
-1.13514198094115e-05
-8.33067233020581e-06
-1.34677184917024e-05
-1.48836569351701e-05
-4.13762696792197e-06
-1.61706491177164e-05
-5.87885199951664e-06
-2.61744364801983e-05
6.22729542902915e-06
9.56246125268797e-06
-7.2259476716615e-06
-1.27680439957985e-06
-2.69166433100149e-06
-1.01067705673176e-06
-2.43245809328128e-05
-8.0146107367965e-06
-2.54386293457206e-05
-1.42556347865693e-05
-2.44814123266192e-05
-2.14515526135735e-05
-1.48594840072112e-05
-2.72235364296152e-05
-3.0979882337797e-05
-1.5162133032148e-05
-9.59675548501731e-06
-1.24277424477413e-05
-1.81700105199755e-05
-7.94684774605596e-06
-1.59593274913434e-05
-1.634570319239e-05
1.45099323555801e-06
-7.22599648590891e-06
-4.05552722675485e-06
7.89938279034982e-07
-2.98908550860094e-05
-7.37062820486936e-07
-2.58281919053144e-06
-1.03277186574974e-05
-1.38601172078357e-05
-3.17767280200511e-06
-1.27747185831195e-05
-3.04704200103768e-05
-1.7567264707056e-05
3.84547570137382e-06
-8.28868678700981e-06
-1.10351604799805e-05
-6.02861880700032e-06
-1.5938847031323e-05
-9.33669319067789e-06
-9.23886401169844e-06
-7.81038270193898e-06
4.86979162037868e-06
-1.76308331682597e-05
-1.6616968571095e-05
-1.20687519246323e-05
-7.88124318701863e-06
-3.75178149512329e-08
4.66606507087498e-06
-3.0392986566859e-05
-1.46822186073939e-05
-1.76776479741287e-05
-1.74243536217668e-05
-6.98092088199797e-08
-1.27146403625321e-05
-7.68440563665958e-06
-1.36328310542824e-05
-2.1158058915577e-05
-1.01809082289169e-05
-1.1861193820033e-07
-5.43994005095448e-06
-1.14640630954011e-05
-8.49290849908009e-06
-8.5245315341924e-06
-9.16547138702746e-06
-3.4374995764791e-06
-1.10200196749641e-05
7.2260842926111e-06
-1.21867165382088e-05
-1.48810292846857e-05
-4.00009285839613e-06
-4.05704100396775e-06
-1.33084924327453e-05
-1.55740680782709e-05
-2.65041414110166e-05
-1.54750695744804e-05
-7.8339554948569e-06
1.1899753786683e-06
7.4060128677217e-06
-9.77031773992719e-06
-8.04795151997003e-06
-1.02227525774727e-05
-1.80133105559329e-05
-1.62743388837334e-05
-7.04623774360334e-06
-9.35554820969014e-06
-1.54285273016286e-05
-2.47778254824932e-05
-2.33323291208513e-05
-7.45919926519479e-06
-3.54091827450097e-06
-2.77539785870202e-05
-2.57717770469711e-05
-1.10957412896941e-05
-5.86093619184182e-06
-1.50598270867068e-05
-2.27372103647945e-05
-1.03667812917115e-05
-1.40896215665932e-05
-2.26613854614966e-05
-1.48738516778005e-05
4.31477487418082e-06
-1.11650265979267e-05
-1.01858888100081e-05
-2.45707431881685e-05
-1.15362699671741e-05
-3.34345563727107e-06
-1.7427578458138e-05
-7.30215884948127e-06
-9.6318994550645e-06
-1.41574086824867e-05
-2.41842379429072e-05
-3.51583133282265e-05
-1.52126810412261e-05
-2.05461415347452e-05
-2.61391567367253e-05
-2.06435805670569e-05
-2.24465376462099e-05
-1.92409008616129e-05
-6.75872796875269e-06
-1.57615018224662e-05
6.78393692421465e-06
-3.48589314153597e-06
-1.58042245909488e-05
-1.62903444348127e-05
-1.50951823695445e-05
-7.88228535281615e-06
-8.22643494846997e-06
-3.77707001575569e-06
-1.60050758582046e-05
-2.03805412658836e-05
-1.27051830972222e-05
-2.16450987743723e-05
-3.83402855106107e-06
-1.17681704394683e-05
-1.43143669258937e-05
-2.1312631064686e-05
-1.30054598524227e-05
-1.94993589447443e-05
-1.95365208953016e-05
-1.97279719077978e-06
9.04656169928973e-06
-1.03144717501401e-05
-1.33519717456617e-05
-8.66644120064333e-06
-8.24068768800298e-08
7.97817810888333e-06
-3.96942569112215e-06
-2.3219248115755e-06
1.18445450972295e-06
-1.67974545655543e-05
-8.91103160017589e-06
-1.48582841088191e-05
-1.1971517001705e-05
-2.26944016701264e-05
-1.81598320008445e-05
-1.63219530978335e-05
-1.00228226043569e-05
-1.16460042542662e-05
-1.59918653920126e-05
-9.92913866232095e-06
-1.15231877132124e-06
-7.29874733705303e-06
-5.38519323912819e-07
-5.42015729564842e-06
-9.44334414391963e-06
8.54625776373996e-06
-5.08279681512754e-06
-2.24413410454081e-05
-9.96049068093129e-06
-6.62426812498052e-06
-2.33891491763399e-05
3.24575497952808e-06
-1.91929050757909e-05
-1.67618337629341e-05
-8.95817452033605e-06
-2.27141010010173e-05
-1.91985064432618e-05
-1.94219156977796e-06
-2.0279181521104e-05
-1.49091557642198e-05
-1.19642305123907e-05
-1.51805848031134e-06
-6.86326253682003e-06
-2.39655395365244e-05
-1.80999426736739e-05
-2.15755632793458e-06
7.23338020364515e-06
-7.37524805534495e-06
-1.85585573794215e-05
-1.36452228757239e-05
-4.19951404491154e-06
-1.46413851791148e-05
-3.03181953626406e-05
-7.23013507796084e-08
-6.1824107696737e-06
-3.84130513021891e-06
-1.20519132339011e-05
-1.27602668550114e-05
-6.71639947311039e-06
-1.47936145248423e-05
-2.37976552748312e-05
-1.65932338085828e-05
-1.50748755360707e-05
-1.33736014105891e-05
-6.86632465916834e-06
-1.35849470810805e-05
-1.71247080543794e-05
-1.50014663732614e-05
9.18596310197362e-07
-5.83403596035183e-06
-2.44650341481686e-06
-8.21949674146946e-06
-9.65056951861863e-06
-7.95986555960787e-06
-1.37003817520151e-05
-7.05885900245915e-06
-5.70544715225633e-07
-1.02025599055074e-05
-1.69975311592292e-05
-2.58112212367409e-05
-8.69828220932937e-07
-1.92450094976622e-05
-2.02301016789775e-05
-9.74134163278878e-06
-3.21888867774354e-06
-1.53626811678509e-05
-8.85029251834928e-06
-1.83986190462375e-06
-1.67859666047968e-06
-1.64154467383654e-05
-3.62288958235331e-06
-7.03263205357002e-07
-7.0462473545399e-06
-5.03003950027533e-06
-8.51523468968847e-06
5.60002273966043e-06
-1.27240532525605e-05
-5.15166093100729e-06
-1.03908071602963e-05
-2.22590854455446e-06
-1.29078988777898e-05
-3.69150700228273e-06
1.96930820631653e-06
-2.83147883706525e-07
-2.25932637418086e-05
-1.13950817422487e-05
-1.59532839408582e-05
-1.68659680145452e-05
1.27317870562976e-06
-1.23528405935881e-06
1.48562587569771e-06
-7.32483615518787e-06
-4.02702082841005e-06
-1.5669543497725e-05
-1.97070224668273e-05
-1.99623210830514e-05
-6.11105833806881e-06
-6.70699330806154e-07
-2.17541872216765e-05
-2.05019256247403e-05
2.79909438040105e-06
-1.33534207715524e-05
-2.81935079351347e-05
-2.1395264234121e-06
-7.45703150154291e-07
-1.10151161134855e-05
-1.1054457518246e-05
-2.84726609922163e-05
-5.94964658710158e-06
-1.3398027946386e-05
-1.75645392785239e-05
-2.8983657859929e-05
-8.54941000844609e-06
-7.51195307251001e-06
-1.28913238404088e-05
-1.75192530169139e-05
-1.02386508954777e-05
-6.63999630682221e-06
-4.34362239786943e-07
-1.33738258701662e-05
-1.61134022957742e-05
-3.05723965919323e-05
6.93326294845461e-08
9.33651192348784e-07
-7.35460814069992e-06
-2.29263279295496e-05
-1.77706752422458e-05
-3.58809354380467e-06
-2.64427151933742e-05
-1.69879488586008e-05
-1.69456688038333e-06
-1.57015853068531e-05
-2.7786309302889e-05
-2.14160251170378e-05
3.74264438586092e-06
2.03125771573315e-06
-2.02578576865436e-05
-9.03840457044778e-06
-1.59119414121571e-05
-9.4437808890232e-06
-7.49010297457238e-06
-7.99598611968376e-06
-2.93030817769787e-06
-2.67011127058722e-05
1.19932126614719e-05
4.28384737301518e-06
-1.61198609229384e-05
7.81914217803392e-07
-1.36002330059289e-05
-2.90796885570144e-06
2.59155538566465e-07
-1.32113932714601e-05
-1.17119196646764e-05
-1.63693615694845e-05
-1.25659001496956e-05
-1.37709473519954e-05
-1.84354852027868e-05
-4.23283856122981e-06
-1.16064987403427e-05
-1.94389662372472e-05
-2.24846669727068e-06
-4.12254595265858e-06
-1.16988942309781e-05
-1.60729718728237e-05
-1.45837603817173e-05
8.79902350604082e-06
-9.90524016394214e-06
-2.11987433557088e-05
-3.93721412935669e-06
-1.84740939661972e-05
-4.15815588164177e-06
-2.3685850161883e-05
-1.95142769678396e-05
-1.70599847896806e-05
-5.816787847456e-06
-1.15473972399778e-05
-1.44660762192099e-05
-1.68869992573464e-05
-9.84750367287722e-06
-1.91387028880071e-05
-6.6198336955042e-06
-1.22722630254542e-05
-7.35208530460786e-06
-1.07792857649965e-05
-1.32791547191353e-05
-1.38601687415996e-05
2.81978855759229e-06
-1.46086665416258e-05
-2.03888340431298e-05
-8.29063022412712e-06
-2.78972636868351e-05
-2.46749558132675e-05
-2.48422861646592e-05
-1.63113459399495e-05
-1.87141990849543e-05
-1.55556381763073e-05
-1.2107337188439e-05
-9.7834303049327e-06
-1.4213247906988e-05
-1.53064522919784e-05
-1.01673446563656e-05
-1.0400574260869e-05
-5.72208766319921e-06
-4.31568540683585e-07
-9.72450900265896e-06
-1.40922331351507e-05
-8.43794795129287e-06
-1.76154903045763e-05
-1.13164967314847e-05
-1.07332003551287e-05
-1.26663351966596e-05
-7.69045381810495e-06
-2.47148115507183e-05
-1.88512023365942e-05
-6.0501673478048e-06
-2.03544077469058e-05
-8.84815032873521e-06
-2.76647054509226e-05
-1.48833068993279e-05
-1.30403463081211e-05
1.45717154588714e-06
6.0113041389588e-06
-1.5509947985092e-05
2.47126628280189e-06
-8.18085570081866e-06
-1.5798453583643e-05
-6.23425430423192e-06
-9.92666324562214e-06
-8.57348752572427e-06
-1.55948688099157e-05
-9.79026057002606e-06
-8.42576397847236e-06
-2.31661236797795e-06
-1.85306222194576e-05
-1.21999556410781e-05
-5.08166228263645e-06
-1.08792706330968e-05
-1.47789940970852e-05
-1.73038383845011e-05
-1.27162574916678e-05
-8.22323865129845e-06
-1.49088350121227e-05
-1.90397864350215e-05
-1.18606557181328e-06
1.59832065780938e-05
-1.5428133923239e-06
4.96984856640875e-06
-4.19656757463738e-06
-7.84754620647807e-06
-9.97606913926325e-06
-8.24036403028232e-06
-1.84774268845565e-05
-2.53514469260414e-05
-2.72812977481149e-05
-1.64264922850388e-05
-2.37506138374835e-05
-2.0004759448034e-05
-9.75168812997664e-07
-4.88805560629676e-07
-2.09109378503021e-05
-1.70948360987437e-05
-4.55692978850308e-06
-1.92197906792468e-05
-7.42312092065814e-06
-8.67675727914759e-06
8.61980930765227e-07
-1.05878225410612e-05
-1.25393093488967e-05
-6.00292831835148e-06
-1.77307076911896e-05
-2.0741961049553e-05
-1.6092773922474e-05
-1.93646371976474e-05
5.63866258418669e-06
-1.9322551728605e-05
-1.74345536905015e-05
-4.15074996171406e-06
-9.71656593104251e-06
-2.16467538244633e-05
-1.36766606381691e-05
-8.33784177005004e-06
-5.42808508038305e-06
-1.07045465886624e-05
-2.56704538513471e-05
-4.72465991642798e-07
-1.42598019352845e-05
2.42134766074823e-06
2.0159064175539e-06
-3.37566289757442e-05
-1.99930394976753e-05
-2.03054414545904e-06
-1.06203247648642e-05
-1.38668784571673e-05
-9.87708378132161e-06
-1.14768929339674e-05
-9.43103124439037e-06
-2.25786343685262e-05
-1.64314594167559e-05
-1.98978823374171e-05
-9.87108002766723e-06
-5.43709765511331e-06
-9.67131179762789e-06
-3.79862189301738e-06
-3.4965285252858e-06
-1.8675519926772e-06
-1.45431390165005e-06
-5.97165164945357e-06
-1.52489790541775e-05
-1.14437786953378e-05
-1.07266374639011e-05
-6.44591191435833e-06
-7.44263729301988e-06
-2.21766234168731e-05
-2.35741804486311e-05
-2.88161987583341e-06
-2.32066735326718e-05
-1.30118837915736e-05
-2.08402800635511e-05
-1.06962137591484e-05
-7.5445793426411e-06
-1.83144781790321e-06
5.78091405921897e-06
-1.19962746049729e-05
-2.51838678486684e-05
3.59036086591319e-06
2.66179946650551e-07
-1.08082200343784e-05
-3.02443909530079e-07
-1.52344219604478e-05
-2.72985653637019e-05
-2.17687999948369e-05
-1.17254672632291e-05
-2.23974712219967e-05
-1.32683709907761e-05
-1.52139282506436e-05
-1.05026917297329e-05
-2.98631025330741e-05
-1.52520516015261e-05
-1.48979553594222e-06
-1.96644066628222e-05
-6.43420271474142e-06
2.65230379387716e-06
-2.00818607376588e-05
-1.75416086745068e-05
-2.0656497874755e-05
-2.31571895150178e-05
-1.52299598776139e-05
-1.34711064942745e-05
-5.98023655694281e-06
-7.00998587262707e-06
-2.38577860725271e-05
-3.08135711375212e-05
-2.19882233976783e-05
-1.079702656572e-05
-5.26422939808857e-06
-1.75052449074225e-05
3.30174564065149e-06
-1.15828321346174e-05
-2.44614395927812e-06
-1.6129098253796e-05
-1.07134820204069e-05
8.65953082442848e-07
-1.79108102793168e-05
-2.09236955193283e-05
1.04435807527781e-05
-1.73100891674092e-05
-3.04315524533685e-05
-3.25175419326163e-06
-1.06658091598534e-05
-1.22456056618684e-05
-2.06261254475953e-05
-1.85422436555258e-05
-3.46691750725631e-06
-2.01391643489206e-05
-1.65542067043195e-05
-4.70654419338716e-06
-1.78049269022029e-05
-1.31245746362636e-05
-1.87614879502514e-05
-1.91489743335936e-05
-4.57632604914627e-06
-1.86020149530195e-05
-8.70869393285646e-06
-1.00127695913402e-06
-1.06679397648938e-06
1.01249886187076e-06
-1.19054219077011e-05
-4.93714238384207e-06
-1.84523806965065e-05
-7.9766005977574e-06
-2.49763592459158e-05
-1.15033079235658e-05
9.56752929515209e-06
-2.50062735621779e-05
-9.44240915410938e-06
-1.38608452235522e-05
-2.91605055879644e-05
-7.10353206828776e-06
-2.78072443579322e-05
-1.13716872545485e-07
4.03454062783365e-06
-4.30450642698038e-06
-2.23620773806494e-05
-1.67448579442951e-05
-7.57316711922243e-06
1.10972191749672e-06
-7.23755744515152e-06
-1.09544216718805e-05
-1.18493068775534e-05
-3.16197353686706e-06
-1.17120351190411e-05
-8.63611457984771e-06
-1.73736607853576e-05
-1.28155031225239e-05
-2.35200813265244e-05
-8.49576407028407e-06
-1.29907364985515e-05
-1.72239419445447e-05
2.69028252864505e-08
-2.00990907628795e-06
-7.27211967713309e-06
-1.2438001159566e-05
-1.50348632901465e-05
-7.54767617037726e-06
-2.25198308853668e-05
-8.52095606172905e-06
-6.61657148395221e-06
-1.52593631726184e-05
-2.1787647499539e-05
-2.16603519130207e-05
-3.86782231504175e-06
-1.83757645165008e-05
-9.36434419410697e-06
-4.4777180486252e-06
-4.78704195319009e-06
-1.96321669022953e-06
3.76167411226058e-06
-8.4270861088011e-06
-6.13482294407257e-06
-9.36462490583855e-06
-1.64278200857804e-05
1.29233880639935e-06
-3.10337362018291e-06
-5.93796815509589e-06
-2.69173850747073e-05
-1.76829039810559e-05
-1.07966444497982e-05
-1.95253950256315e-05
-1.67097892940697e-05
-2.06925703725403e-05
-6.79761402889128e-06
-1.22131006552054e-05
-9.60820518336095e-06
-1.66529894753635e-05
-7.42799665147343e-06
-9.02246174720543e-06
-1.25452764163163e-05
-8.34308832801167e-06
-4.6240981069768e-06
-4.22101957109121e-06
-2.44004520992666e-05
-1.30120895881714e-07
-8.83348494798012e-06
5.25419115192587e-06
-1.97555952190018e-05
-3.68481426124693e-06
-7.10740548554765e-06
-1.17175762112154e-05
-1.8362803785129e-05
-2.36205332674001e-05
-1.99672900519855e-05
-9.16762385409214e-06
-9.73822319637695e-06
-2.63979680524359e-05
9.5195500041205e-07
-2.50714334553664e-05
-5.6767364939957e-06
-6.40538052770609e-06
-1.10899436082271e-05
-3.30709090097033e-06
-1.12188527536093e-05
-2.1138335313206e-05
-2.46992318111129e-07
-6.83780227091636e-06
-1.24728471573015e-05
-8.65595435046489e-06
-7.51814015275762e-07
-1.20458905384493e-05
-7.24090768265784e-06
1.02285078948129e-06
-1.62863621759165e-05
-1.44670845222938e-05
-1.48454937395055e-05
-1.83945167975624e-05
-1.76877721503452e-05
-3.29108914313816e-06
-1.49564828167512e-05
-1.05428627231687e-05
-2.86560572032988e-07
-2.07891621294761e-05
-9.08769964133874e-06
-1.89583410781684e-05
-1.93290127857147e-05
3.10312073226929e-06
-1.01335114000976e-05
-2.87939793550189e-06
-2.02157158528202e-05
-1.48415442399839e-05
-1.36432522595039e-05
-2.11270389750443e-05
-2.4212829941028e-05
-1.10927098183629e-05
-2.03627541710876e-05
-2.1493122880516e-05
-1.95438094995146e-05
-1.83040776090415e-05
-4.35043207448155e-07
-9.55288286666326e-06
-1.38528585805409e-05
-1.91276109391836e-05
-4.91329636536822e-06
-1.72751459350629e-06
9.79906393189364e-06
-1.14649793997565e-05
1.22159465205962e-06
7.24927060262972e-06
-2.6934842879721e-06
-8.62140086980143e-06
-5.46214592520236e-06
-2.22898707743094e-05
-1.29124573016075e-05
-1.06119693733312e-05
-1.25792272914013e-05
-2.38469243020194e-05
-4.14293174445184e-05
-1.90064232164511e-05
-2.40768901665131e-05
-1.05665302308225e-05
-2.01651658319909e-06
-4.64963339423153e-06
-7.94194187158985e-06
-1.95901431953159e-06
-5.73263199097537e-06
-5.39391247318717e-07
2.12857638657926e-06
1.99000478790314e-06
1.40744779857708e-05
-2.15909038406009e-05
-7.71257949812957e-06
-9.14917377980538e-06
-2.5731826853292e-05
-1.37561062407371e-05
-1.89385208594327e-05
-3.47276447459627e-05
-1.08358983366392e-05
-1.09727274680996e-05
-2.73928477847636e-06
-1.8989757252554e-05
-2.66642818829939e-05
-9.40598999276135e-06
-1.28955910095172e-05
-1.83929921454928e-05
-1.30098604485118e-05
-1.04282684480632e-05
-1.03048846468834e-05
-1.19633036104466e-05
-1.47169996471358e-05
-1.70547951427733e-06
-1.73839598746221e-05
2.90351998460902e-06
-1.09249955508047e-07
-1.10379130417769e-05
-1.69741577838516e-05
-2.14566339674635e-05
-3.25208026436401e-05
-4.19192516661596e-06
-1.40783046453735e-05
-2.47485344340721e-05
-3.16026093635561e-05
-1.7500357103069e-05
4.9651796286726e-06
3.85833073369008e-06
-1.62556498855237e-05
-1.68202924258002e-05
-6.1107628451218e-06
-1.43222152898124e-05
-1.07139468680209e-05
5.09439241695448e-06
-9.11350489377046e-06
-1.10476331118384e-05
-7.72707350207489e-06
-9.49972788720422e-06
-2.34453399846232e-05
-1.06904346419419e-05
-2.00145249216827e-05
-1.61526920148765e-05
-1.17131107140795e-05
-1.5920254574537e-05
-1.62053360550884e-05
-1.3286555929881e-05
-2.22196682945505e-05
-1.25846615866304e-05
-1.49235011144731e-05
-4.86977769937545e-06
-7.61370339348244e-06
-1.37432044687797e-05
2.06895344485765e-06
-6.55143822503473e-06
-6.88090519395024e-06
-1.06394654121288e-05
-6.89508509013754e-06
-1.51370428293329e-05
-1.26271592312422e-05
-1.99763618354563e-05
1.87971368888461e-06
-1.67577715813647e-05
-1.53515809616002e-05
-2.81959121950617e-05
-5.40040287946569e-06
-1.45821771310023e-05
-3.19304947535565e-05
-1.12284108275366e-05
-4.80645951541082e-06
-3.17088301827785e-06
-1.82038125965161e-05
9.90055453840163e-07
3.39423541093916e-06
-1.16807569445007e-05
-1.30745573833503e-05
3.70723623669476e-06
6.43950293678174e-06
-3.80398064547921e-07
-2.6868899246825e-05
-2.09152698295198e-05
-1.3338380024563e-05
-1.50916153315715e-05
-1.52855088262037e-05
1.06922742779139e-05
-1.40802253875476e-05
-1.30217452112213e-05
-1.45841564972757e-05
-1.74179180153555e-05
-1.33738369483046e-05
-6.28552545447587e-06
-7.19414764202253e-06
-5.47912300373289e-06
-9.87164401475601e-07
-1.89655173965475e-05
-3.76788243472737e-06
-1.34016130765386e-05
-8.11441097840548e-06
-1.51292979603821e-05
-1.04241782273456e-05
-1.01720279624888e-05
-3.12520794945713e-05
-1.72725211159586e-05
-9.42343415731232e-06
-9.34700130227391e-06
-1.86127323628016e-05
-1.66732598961042e-05
-2.55025753961936e-05
-1.94244828156929e-05
-1.42189914960253e-05
-1.76941137847269e-05
-1.19088012127296e-05
-1.30655530353919e-05
-2.25492492776827e-05
-6.35830229240634e-06
7.96453911831208e-07
-1.47276738581408e-05
-5.21170660294073e-06
-7.27388066647894e-06
-7.47814686559877e-06
1.27074074604434e-05
-8.03593853549671e-06
-2.76484317442706e-05
-1.94652601563322e-06
-6.97633187972557e-06
-1.57477034721881e-05
-2.77649905499945e-05
-3.05055811974797e-05
-1.00915410904801e-05
-1.89374797859985e-05
-2.46903921307038e-05
-1.18618905429145e-05
-9.96516514713464e-06
-6.45760421825879e-06
-1.58260013576304e-05
-4.47719677249983e-06
-3.58324884169694e-06
3.67586112797999e-06
-7.22664951997895e-08
-5.4374923173404e-06
3.22032597949227e-07
-7.43390229901813e-06
-9.48105567185178e-07
-2.00299647796369e-05
-6.51426979404107e-06
-2.24469187170099e-05
-1.53860088688325e-05
-1.6972294293502e-05
-2.1864031097092e-05
-1.97016265735088e-05
-6.24940177167714e-06
-7.71199652468075e-06
-2.60197512045201e-05
-1.11564853159886e-05
-1.11802063143994e-05
3.67958177176049e-07
1.44834060305469e-06
-3.99132691649171e-06
-4.79984274924322e-06
-1.28974636808344e-05
-1.12559494948533e-05
-1.84439320022185e-05
-1.28756565864664e-05
-1.06414225935024e-05
-4.39353731151104e-06
-7.8568279208921e-06
-4.51403950425979e-06
-1.139427456843e-05
-2.01870780142862e-05
-2.21340376319942e-05
-1.68392427591174e-05
-2.23080913686725e-05
-1.34904745350554e-05
-1.95084558872419e-05
-2.23853904540159e-05
-1.15806306204461e-05
-9.64182189764535e-06
1.46682654864994e-06
1.76625829712551e-06
-3.74151033644274e-06
2.28803526290887e-07
-5.37349945369442e-06
-1.59884796948163e-05
-1.94468303325402e-05
-9.89685006431088e-06
-9.79156294810416e-06
-2.09331050232514e-05
-1.53405204004205e-05
-2.96008701075642e-05
-2.56610998936757e-05
-1.81692424900413e-05
-2.81232188499928e-05
-1.65596465668481e-05
-2.58553162362117e-05
-1.19357669526843e-05
1.38821854181464e-06
-1.81577734072843e-05
-7.68600490987301e-06
1.81724761077209e-05
-8.32574816421145e-06
-1.11967479527565e-05
7.46836655983021e-07
-9.99641899123589e-06
3.05955411368557e-06
-3.10015988759756e-06
-3.48605372597757e-06
-3.01822964096731e-06
-9.92871412578334e-06
-1.8114747865641e-05
-1.99129176938073e-05
-2.27355874547114e-05
-1.72606733229347e-05
-2.83428243684634e-05
-2.83045997475499e-05
-1.26389941622334e-05
-1.92485975771434e-05
-1.66402952348247e-05
-2.97892325311679e-05
-1.24367606771854e-05
3.12618832582798e-06
-2.36289715931094e-06
-1.78782280736733e-06
-8.26317000550894e-07
-1.00875625456145e-05
-1.34027156166438e-06
-8.71277079404816e-06
5.89629042486872e-06
-2.36200206512595e-05
1.36361366042202e-06
-6.35240777454132e-06
-2.20184650815805e-05
-1.86329952294071e-05
-1.25082174761121e-05
-2.0360464499174e-05
-2.170855647514e-05
-1.2423747931808e-05
-1.78416762107389e-05
-3.04895671848919e-05
-1.68309569960868e-05
-1.28621000676902e-06
-7.48148483520247e-06
-1.20539382669589e-05
-6.37845216779801e-07
5.93350834673422e-06
6.33841388431062e-06
1.40901620419514e-05
-1.00380495123831e-05
-1.58726964659866e-05
7.10912012664902e-06
-6.98112559738924e-06
-1.88750554235167e-05
-8.84987558968226e-06
-1.30687184653118e-05
-1.38877655338367e-05
-2.23997041046072e-05
-9.8772289650967e-06
-1.45558807567108e-05
-1.94111129810943e-05
-1.65105958257278e-05
6.07968486065603e-06
-6.77266773891188e-06
-1.1372443340058e-05
-5.23958855685064e-07
-1.20063359349493e-05
1.34185251342847e-06
3.21193377770743e-06
-9.33703157333284e-06
-1.79841807064533e-05
-3.36859094540237e-06
-2.12530607437063e-05
-7.2636058194835e-06
-2.40891454132558e-05
-2.98173833413914e-05
-1.8076203380469e-05
-3.2186756081646e-05
-2.90926184942566e-05
-1.03631298953078e-05
-7.21986163744316e-06
-2.51837467268772e-05
-8.37757574234872e-06
-1.07739359492658e-05
-8.05725371099827e-06
-2.47530555076883e-05
-6.27130554391279e-06
8.6147325431458e-06
-6.59988009672498e-06
6.51337288587421e-06
-5.43240842425687e-06
-1.34621005147463e-05
-7.43780443640076e-06
-3.34551319144904e-06
-1.91260646503467e-05
-2.53412871984923e-05
-3.95719384439497e-05
-2.17689609109868e-05
-1.67217559892308e-05
-2.70369092312307e-05
-2.66245329675593e-05
-1.57245439707597e-05
-1.95866182374064e-05
-8.95708546610956e-06
-3.2042392702399e-05
-8.23665384822431e-06
-1.66658419132994e-05
3.04735992804387e-06
-6.42397680149963e-06
-4.93930979089963e-06
8.43730469107396e-07
-1.40788196193641e-05
-1.22611557278018e-05
-8.20935368667687e-06
-1.45491358396983e-05
-2.61488126838594e-05
-2.25010293175796e-05
-1.34496764064705e-05
-2.01902280554974e-05
-1.12866385263922e-05
-7.38605186093879e-06
-1.73647350435284e-05
-4.55538186541034e-06
1.16292652186925e-07
-1.48666130466173e-05
-4.7157504217899e-06
1.72227231555773e-05
-1.16921142702016e-06
-1.01177644677256e-05
1.22764346996239e-06
-9.65024367490436e-06
-1.38659590292982e-06
-1.60512278698546e-05
-1.50235801004469e-05
-2.89020310953158e-05
-2.52330266257011e-05
-1.01783565567621e-05
-7.90683866941327e-06
-2.24012473137683e-05
-2.42781488589105e-05
-2.00920499405714e-05
-2.12450987872658e-05
-1.02472462488125e-05
-1.54215407938312e-05
1.41337411552771e-07
-1.01476357173355e-05
-1.4395747498972e-05
7.5414481822406e-06
1.98557968905909e-05
-8.48927628006283e-07
-3.40010428096345e-06
-6.62605426173029e-06
-1.58850073544355e-06
-1.37277024707653e-05
-1.90313097630617e-05
-2.41067785635992e-05
-2.02061878581841e-05
-2.25451035179739e-05
-6.43950280434464e-06
-1.40492820213144e-05
-1.55671134756322e-05
-8.51726657673683e-06
-2.46207818280152e-05
-2.99103580199868e-05
-1.61351583485308e-05
1.58243557267009e-06
-1.75572016443522e-06
-2.14706451335842e-05
-1.01640724601689e-05
-1.14859247276343e-05
-5.71745283263494e-06
-1.15939093699507e-05
-9.10732389290512e-06
-9.99762540398018e-06
-1.57418118453826e-06
-1.66217949889688e-05
-2.51083842075918e-05
-3.51820485857359e-06
-2.7593280598761e-05
-1.51379408535701e-05
-1.99614718544954e-05
-1.48126485244165e-05
-1.83154501268274e-05
-1.48042436883873e-05
-2.15363021977669e-05
-1.6302636577525e-05
-1.26844386774519e-05
-8.17088857338543e-06
-2.35463592725785e-05
-2.31967820523642e-05
1.39897342696752e-05
-6.17790420506515e-07
-1.0889956337337e-05
-1.10978807586456e-05
4.10297108523987e-06
-1.4666173865033e-05
-1.75395912267354e-05
-2.00766221927938e-05
-1.25612139316501e-05
-8.58957633062638e-06
-2.1254217587321e-05
-2.67886928548798e-05
2.33626913230442e-07
-1.44056765508322e-05
-2.2371977737718e-05
-1.41592279503194e-05
3.50561603922858e-06
5.57883043421303e-06
-1.70221408069447e-05
2.52584784805717e-06
4.21835992364852e-06
-2.36584869684782e-06
-1.00834126061374e-05
-9.04004223044888e-06
-2.50508713723851e-06
-7.75294022930235e-06
-9.3692598105056e-06
-2.10149657421485e-05
-3.26212042306714e-05
-3.78196746470987e-05
-2.59385773226869e-05
-9.47695141154398e-06
-1.22097763808289e-05
-1.82909460898704e-05
-1.5642941827195e-05
-1.25369130354231e-05
-2.36801599271202e-05
-5.18120725956359e-06
-5.71865942306916e-06
3.50906351156857e-06
9.8527651967254e-07
1.47244639589093e-05
-7.86720173609445e-07
-5.20308397048603e-06
-1.34325431037056e-05
-3.35791807940085e-06
1.68560705122011e-06
-1.64694949096801e-05
-1.60490750851605e-05
-2.18346142183936e-05
-1.50048039539358e-05
-1.32176304354795e-05
-2.47766120404022e-05
-1.69591210263384e-05
-9.11750242838232e-06
-3.03839745177168e-05
-1.0744813378216e-05
-2.95821787719224e-05
-1.74899161572527e-05
-1.66392896296339e-05
-1.10486157722597e-05
-6.53927955470436e-06
1.03883975055713e-05
-1.47189221511228e-06
-1.06787341426291e-05
-1.37624196493546e-05
-1.6554966891065e-05
-8.98587273982498e-06
-1.44555569120497e-05
-1.08000025227102e-05
-9.905135504696e-06
-1.14608005340204e-05
-3.34659957632063e-05
-3.00314707026346e-05
-6.28928456270965e-06
-1.32557179118609e-05
-1.9647150895389e-05
-2.5479627599679e-05
-8.46654651631391e-06
-3.84822266448265e-06
-4.5592982377689e-06
7.13522090790142e-06
-7.57341009702278e-06
-6.55672173743828e-06
-6.04628285429329e-06
2.669038898882e-06
1.83134925639238e-06
-1.76602146992429e-05
-9.77204449454544e-06
-9.97537398907333e-06
-2.68265895931196e-05
-1.49998548460742e-05
-1.42217321535589e-05
-2.3091594140206e-05
-2.19198937634512e-05
-1.73833274275479e-05
-2.05151393215422e-05
-1.70000134177052e-05
-2.24927096787211e-05
-1.07116355016646e-05
-2.08278516453935e-05
-1.92407650074788e-05
-8.2418872553762e-06
-1.12482615700887e-05
-1.60819294438025e-05
-1.38346435636376e-05
-1.87225085319865e-06
5.03466738526235e-06
-6.88541256949813e-06
-1.2919860579733e-05
-1.12041311511427e-05
-1.8211478819885e-05
-2.0553659022092e-05
-2.60055267670247e-05
-2.79542425671439e-05
-3.12056292870188e-05
-2.32669248110508e-05
-1.93820492711739e-05
-2.30219226132e-05
-9.44741786210438e-06
-2.55932644294745e-06
4.21372575649963e-06
-1.08214720446509e-06
-5.97546225366026e-06
-1.06594934688234e-05
6.5428343677563e-06
-1.64330872240653e-05
-9.44379891165065e-06
-1.26322574238489e-06
1.14306197799069e-05
-4.59829111327509e-06
-1.77496475115801e-06
-2.33749004171453e-05
-2.73029752685136e-06
-1.54864239866387e-05
-1.16675841800272e-05
-2.82021809115599e-05
-1.41536297005713e-05
-3.57407871411675e-05
-2.57278542254034e-05
-1.46573331185136e-05
-1.92367956213689e-05
-2.14276073672494e-05
-6.10340000806859e-06
-7.94026346015768e-08
8.36607151954996e-06
-3.38812950395474e-06
-2.97974512964334e-05
1.19764319890751e-05
-1.02817419074213e-05
-2.04814768676842e-06
-1.7802805665786e-05
-9.92333882177717e-06
-6.41078396403452e-06
-1.64091363972964e-05
-1.97675866911803e-05
-2.64175845241215e-05
-1.79902170342259e-05
-1.11808914309814e-05
-7.83277774980995e-06
-1.07289442016085e-05
1.33537653310115e-06
-9.79490990963908e-06
-9.90215684572075e-06
-8.89599205560485e-06
1.29991310398877e-07
7.89718521097918e-06
5.58139630425936e-06
-2.24413871840147e-05
-2.53329372608329e-06
-5.30208198874849e-06
-1.83615725898571e-05
-2.01929358638475e-05
-2.83702558492509e-05
-1.25519932620427e-05
3.64696894955069e-07
-1.96934949152032e-05
-1.01862398784746e-05
-1.19232869904728e-05
-1.00124451499023e-05
-2.64568957310124e-05
-2.18928762603175e-05
-1.46311053968201e-05
-9.93452089310831e-06
-1.19126074426496e-05
-7.50261472171016e-06
-7.96649784796549e-06
-1.59530904218397e-06
-1.01061162755437e-05
-1.46396202002327e-05
-1.04538970935832e-05
2.51800785614612e-06
-2.6902336427171e-05
-1.2635203256868e-05
-1.77627992160986e-05
-8.63843404324923e-06
-1.07346046317448e-05
-2.28740108884947e-05
-2.21489351787618e-05
-1.82914536687157e-05
-1.96726220555122e-05
-2.15228490413021e-05
-1.90543232924219e-05
-2.12570900270595e-06
-7.41277694833801e-06
-6.39136242042563e-06
-1.40004052809804e-05
-1.96929183929864e-06
2.91668089770709e-06
-1.82335640035823e-05
-7.52109470244628e-06
-1.08960990330344e-06
-7.54403209166885e-06
-9.12000566124255e-06
-2.38188104251042e-05
-1.81446764361999e-05
-1.19822335866705e-05
-3.87827787581115e-05
-2.71879622771887e-05
-2.97140125688754e-05
-3.34264655856881e-05
-9.80660868267352e-06
-2.29487760672819e-05
-1.94361983863166e-05
-1.72739885581176e-05
-7.19429560706463e-06
-1.87714713798446e-05
-1.24654462454232e-05
8.95140923785477e-06
1.28530230818069e-05
-5.51033219083483e-06
2.15666265213442e-06
-1.60198460800257e-05
-5.81444871881579e-06
-4.47401858701119e-07
-2.38841254315712e-05
-1.88978970458094e-05
-6.1051436961687e-06
-3.21977350969703e-06
-9.94813582990379e-06
-1.98873438547387e-05
-7.36358792729043e-06
-2.5490703623232e-05
-2.38705467874897e-05
-1.27694862004589e-05
-9.87090903526045e-06
-3.52601300148008e-07
-1.25453144901126e-05
-9.32428428301108e-06
-3.31345420842385e-06
4.27408049326204e-06
6.18277408265223e-08
4.20966583150582e-06
-8.8334474312568e-06
-1.52695582736174e-05
-6.32014898675506e-06
-1.15242891531411e-05
-1.17534616500814e-05
-1.03140316973199e-05
-1.98582425278877e-05
-2.18850449445096e-05
-1.04382741305943e-05
-1.0253952216224e-05
-1.41008234765998e-05
-1.59273753022595e-05
-1.1582886558137e-05
1.50572117284034e-06
-1.66793622994785e-05
-8.29673165093008e-06
-8.73188861412384e-07
1.81391211845742e-06
-2.37469997576208e-06
-9.47873895666292e-06
-3.23551283539135e-06
-7.44118087970768e-06
-5.57436119113181e-07
-2.62315182634708e-05
-1.64143897154614e-05
-2.88079660751868e-05
-1.21184382483315e-05
-5.93544343210828e-06
-1.45589040660702e-05
-1.95244130049816e-05
-2.6523462315519e-05
-2.6160134880221e-05
-1.31052754354724e-05
-2.30707753713822e-05
-2.09620021000359e-05
-8.84384161168483e-07
-1.39536291554383e-05
-7.69476523165721e-06
-1.42685359544731e-05
-2.20190810461858e-05
-5.16508024578423e-06
-6.57315556393648e-06
-9.49648087023794e-06
-2.94390241909788e-05
-1.58743101126676e-05
-9.93289242609016e-06
-2.03478767804019e-05
-8.64070644821609e-06
-4.63132067787495e-06
-2.37156657759117e-05
-1.98729591842909e-05
-8.23304810112575e-06
-9.84481175060352e-06
-1.74161528185829e-05
-9.26356332499162e-06
-1.78127606366808e-05
-1.01017716038895e-05
2.20648461875351e-06
-4.39659699104538e-06
-8.18899970272108e-06
-4.07705602971489e-06
8.23750891841563e-06
-1.11615976616527e-05
-2.28246252569265e-05
-2.77178356531321e-06
-1.35537463658335e-05
-8.11683183036953e-06
-1.49901127059304e-05
-1.48721116767903e-05
-2.38115747482426e-05
7.55342400277629e-06
-1.51828449907923e-05
-1.67357786756557e-05
-1.08860709163319e-05
-1.30417883194831e-05
-1.61458258414011e-05
-5.10579316244164e-06
-8.39333429087156e-06
-1.47927865449495e-05
-1.2001724611825e-05
-6.19361283035906e-06
-3.73053910101306e-06
-8.82411000289042e-06
-1.646588742399e-05
-1.23913427937483e-06
-5.77875397123136e-06
-6.11543314262361e-06
5.64699261412161e-07
-2.30667835941686e-05
-7.82898520132696e-06
-1.27200537962483e-05
-1.28025097155199e-05
-9.65858843378077e-06
-1.84844555249154e-05
6.00007509168362e-06
-7.49133023535584e-06
1.0924048368949e-06
-7.11307299985594e-06
2.19222515152573e-06
-1.10254991416608e-05
-7.36613814777866e-06
-1.49947002339926e-05
8.82681392833355e-06
-2.01790332508883e-05
-9.80323893443652e-06
1.21003729315556e-06
-1.80421532332846e-05
-5.12381385980167e-06
-1.14311386607664e-05
-2.75723632276668e-05
-1.86508276149928e-05
-1.02858350075327e-05
-6.92670892294992e-06
-2.44605822383029e-05
-1.09474370051833e-05
-5.6132432506173e-06
-1.00903012622158e-05
-1.82213105063481e-06
-1.04905623259103e-05
-1.0369422332833e-05
-1.82434704944732e-05
-5.44134034438437e-07
-4.39310618521084e-06
-2.48522975415236e-05
-1.32374818858079e-05
-2.66056179350769e-05
-2.06011589628211e-05
-1.98889307653578e-05
-1.02952324521391e-05
-1.62482134132667e-05
-1.61165740330953e-05
-8.75739491075614e-06
-1.30609003463875e-05
-2.3453404188896e-06
-9.52059700894655e-06
-1.409719196017e-05
2.84242762776563e-06
-1.69752621115484e-05
-8.26622258254899e-06
6.29419729096179e-07
-8.14352868787804e-06
5.82683133649445e-07
-2.43609802470113e-05
1.2536828843546e-05
-1.89342165358968e-05
1.89803840365946e-06
-1.48221569165702e-05
-7.36319352633897e-06
-1.69262697703492e-05
9.4012207020628e-08
-1.02174837996408e-05
-1.58793666895778e-05
-2.71362881659358e-05
-2.73376685887733e-05
-1.29846832063106e-05
-3.66074606134405e-06
-1.48589211018523e-05
-8.3314836623882e-06
1.04674524046418e-05
-8.11350053282922e-06
-1.35055747356822e-05
9.58853853613435e-06
-4.97570484735139e-06
-9.15148298803862e-06
-1.51357819387263e-05
-7.11791910328872e-06
-4.90200815434195e-06
-2.33427492275212e-05
-9.69191988749135e-06
-2.37643480411194e-05
-1.93864594798754e-05
-7.94932151631708e-06
2.00282250344824e-06
-1.58817462498989e-05
-1.32980350965903e-05
-2.04697601749105e-05
-8.58954222481721e-06
-1.05852223278873e-06
-9.81514537103822e-06
-2.78195176832561e-05
-5.21052107452252e-06
-1.38217363987866e-05
-1.10600444400472e-05
-1.44680630731471e-06
-2.72245052695259e-06
-1.64143437930447e-05
-1.90742317843326e-05
-8.88795011098615e-06
-1.21369909668896e-05
-2.05902901423919e-05
-9.3511077091518e-06
-8.46536636998102e-06
-1.31446598559137e-05
-1.32417733343688e-05
-1.20647768195544e-05
-1.03158279016407e-05
-3.22052455949556e-05
-2.37085193743142e-05
-5.19351223577168e-06
-3.1484738894817e-05
-6.22831535807321e-06
-1.61231458058507e-05
-1.18049150268034e-05
-1.61110840532695e-05
-2.18389315183323e-05
-1.18803135414938e-05
-8.56655187026158e-06
-4.51560039358539e-06
-1.62882356298246e-05
-1.68271258215315e-05
-1.89396745529776e-05
-1.65227162832658e-05
-9.39779518997592e-06
-2.6942858276995e-05
-1.91563514077598e-05
-7.38758102740013e-06
-1.11029117739964e-05
-6.25225776371998e-06
-1.28428158780486e-05
-5.61610113631187e-06
-1.42563673271199e-05
-1.22791109929941e-05
-6.75698172574145e-06
1.81718942790944e-06
-4.0648959276779e-06
-1.21980330354434e-05
-7.62853724341575e-06
-1.23508174720697e-05
-3.88335148838181e-06
-2.11397532480719e-05
-1.48777722120307e-05
-2.27047330692558e-06
-7.80677558495496e-06
-9.41871718561565e-06
-7.69979752528856e-06
-2.11459113681855e-05
-5.39812291036859e-06
-1.82333351176876e-05
-4.52109828548441e-06
-1.76236483355208e-05
-8.75220746488099e-06
-2.04727383266709e-05
3.48249221710662e-06
-1.396010287238e-06
-1.42264372801297e-05
-1.08761397466145e-05
-6.55109534692526e-06
3.25720372647695e-06
3.78970354284331e-08
-1.7500348986043e-05
-7.11960831448117e-06
-1.60904367251504e-05
-7.73893405620588e-06
-1.21770221945758e-05
-5.85791541726928e-06
-8.02790067678134e-06
-2.8060812842347e-05
-3.00499332719256e-05
-3.14615941212283e-06
-5.68799834946821e-06
-1.19831998168351e-05
-9.87600977255617e-06
-1.2012482599163e-05
-1.01935645677835e-05
-7.61230109331895e-06
-1.15883804877394e-05
-5.75993903693814e-06
-7.52161274128592e-06
-3.32161261661437e-07
-8.86033354108527e-06
-1.94311648499481e-05
-2.05168468494793e-05
-9.64786153398995e-06
-1.04481714169751e-05
-1.72756401312475e-05
-1.35592013244315e-05
-4.21300233886319e-06
3.99721082282891e-07
-9.20964365064759e-06
-1.07995180022906e-06
-1.39631778012904e-05
-4.73698427203942e-06
-2.4918750989222e-05
-2.77120207911946e-05
-1.28388254524879e-05
-8.89458643991744e-06
-1.54459693317093e-06
1.37063207931286e-06
-2.35100228119837e-05
-1.30968905603736e-05
1.06052799595891e-05
-1.04578424777889e-05
-1.34519511056321e-05
-8.59963520702808e-06
-2.38964997266055e-05
-1.33318091167793e-05
-1.87398039321181e-05
-2.00541072479349e-05
4.82884826021443e-09
-1.73714046767134e-05
-5.08286064662992e-06
1.89987518419215e-06
-1.92478712491161e-05
1.67405330671356e-06
-1.99526919513187e-05
-4.01797810674861e-06
2.4212565421264e-07
-1.57343309048334e-05
-2.15726501781705e-05
-6.15266426751466e-06
-7.78151425381351e-06
-8.0378324108425e-06
-8.12008091496786e-06
-1.66936798454649e-06
-2.42643352742492e-06
-8.36860370284107e-06
-1.73583888476783e-05
-5.90163056993716e-06
-1.42413685925027e-05
-6.91101707979593e-06
-1.24324679099635e-05
-2.18581072420611e-05
-1.91209617414946e-05
-1.29355832542751e-05
-6.79669305480038e-06
-1.20765690495864e-05
-1.81527512937795e-05
2.04009460413413e-06
-2.1095261881911e-05
-5.19936438675212e-06
-1.62265786851074e-05
-1.45503453200707e-06
-9.73896853972047e-06
-1.32824879184727e-06
-1.34147861236507e-05
-9.55061801281579e-06
-1.21586114422334e-05
-2.31824188751861e-05
-6.90020027779694e-06
-2.67250147734636e-05
-2.61230768745293e-05
-9.006282650015e-06
-2.21648040416157e-05
-1.68211435017368e-05
-1.39664890576497e-05
-3.2733689833044e-05
-2.25415969430295e-05
-1.03772831240514e-05
-7.32991724840801e-06
-5.98992818931745e-06
-1.55551379720075e-05
-8.90570591265317e-06
3.83819964409092e-06
8.09958497540976e-07
-1.33479959287852e-05
-1.93238432017861e-05
-9.91473320131879e-06
-1.9344662249042e-05
-2.1557291527361e-06
-1.14881150105177e-05
-2.8729291145632e-05
-1.54292500325152e-05
-4.41708302346081e-06
-1.67461239721931e-05
-1.19443709542817e-05
-8.67530467426322e-06
-2.55206773011827e-05
-2.53136664474881e-05
-1.17708452804017e-05
-9.76026204032356e-06
2.46657687417422e-06
-3.62698957868852e-06
-2.98811301156787e-08
-5.66940972765837e-06
-9.75592567470763e-06
-3.28934527111899e-06
-9.89601957602152e-06
-6.55696484258543e-06
-1.68659922236757e-05
-7.41360413037445e-06
-1.94367065008376e-05
-2.54649493051435e-05
-1.58568051623177e-05
-2.62555631138827e-06
-2.34923797676372e-05
-2.07174420768084e-05
-4.41612403548549e-06
-1.51907802793721e-05
3.55417124054363e-06
-6.78149086213246e-06
-1.04517317191667e-05
-5.47640909104751e-06
-1.54209310071976e-05
-2.52125087631444e-05
8.91002694795673e-06
-2.93571791386418e-06
-2.41231816708313e-05
-1.52555218049797e-05
-6.62270311852709e-06
-9.29192319848515e-06
-1.883616549622e-06
-2.45567070367132e-05
-2.34147225432363e-05
-9.63861663981267e-07
-1.3147993715333e-05
-1.26994621424017e-05
-1.9905704724491e-06
-2.03158335252232e-05
-3.32819577719982e-06
-7.8038278577117e-06
-1.62772384848397e-05
-2.73876973397788e-06
2.42486133549582e-06
-2.00533032738419e-05
-2.53881942582915e-05
-1.69185627080328e-05
-2.49577731607756e-05
-1.89247370640173e-05
-1.55672534775221e-05
-1.54916004327112e-05
-1.66003906362127e-05
-4.53462744751402e-06
-1.53471730790246e-05
-1.71099929090551e-05
-1.99424130098164e-05
-1.28559381564452e-06
-2.2539130214643e-05
-6.132131058481e-06
-8.39363972289533e-06
-9.64429086471944e-06
-1.63265205226789e-05
-1.64217865954102e-05
-9.05570282191666e-06
-8.93383013344378e-06
-2.07733120817288e-05
-1.09131354528633e-05
1.07719388068582e-05
-5.68807875958012e-06
-1.22694892856427e-05
-1.66176844981059e-05
-8.34731194265939e-06
-6.34442159302564e-06
-7.355812457585e-06
-1.53291247704982e-05
-1.13732584376792e-05
-1.61685294055855e-05
-1.6400164065459e-05
-7.98208977958088e-06
-1.19021020339662e-05
-1.70443150689698e-05
-1.24426724610382e-05
-1.9505305662369e-05
-2.27936036576023e-05
-2.59902624502077e-06
-6.51213751320575e-06
-2.17063372932789e-05
-2.16362343187971e-05
-2.53192254633284e-05
-1.16249732750212e-06
-2.63606921848693e-06
-2.6810973020797e-05
-1.57027926176159e-05
2.64459586904769e-06
-1.40177160560408e-05
-7.76955950705995e-06
-1.31485817755277e-05
-8.11604725123184e-06
-2.22588625475051e-06
-1.00468584717314e-05
-1.02021810204043e-05
-1.77463270247807e-05
-1.21339591946246e-05
-2.81165240789613e-06
-1.31465090638306e-05
-1.8549283146838e-05
-3.83335543565953e-06
-8.63094596481971e-07
-2.92508436291263e-05
-8.07692334560934e-06
-1.82268850988067e-05
2.90243960970644e-06
-8.53997089867356e-06
-1.04385304866015e-05
-9.49106118721063e-06
-3.30054084137394e-06
3.31638295066607e-06
-2.96414623853004e-06
-4.60968756967757e-06
-1.32090745522177e-05
-9.00818553817746e-06
-1.91051534478914e-05
-1.23761606937376e-05
-1.6269187455155e-05
-1.51347883733596e-05
-6.98924710693013e-06
-7.2539114919941e-06
-1.14761781086795e-05
-9.12149304399289e-06
-2.54886624945588e-05
-6.69245709605402e-06
-8.38810089216088e-06
-3.19102796686267e-06
-1.84733447114417e-05
-4.36514134415486e-06
8.51451477339521e-06
-2.06901651588681e-05
-1.03375487455582e-05
-9.04663546784155e-06
-1.09896328797598e-05
-1.06228991281645e-05
-8.32734871233027e-06
-1.09295146665959e-05
-1.08126286236228e-05
-9.56464587666377e-06
-9.14142157187751e-06
-1.6328022520589e-05
-1.78701079888353e-05
-1.27746118618435e-05
3.83828111851492e-06
-7.30011831876779e-07
-8.22026720889624e-06
-1.60041705881495e-05
-1.00171018198508e-05
-1.25116822631063e-05
-9.74140101713579e-06
-1.88611620789455e-05
-2.03981450745448e-05
-3.48775430712145e-06
-1.96135411200645e-05
-2.52319038704962e-05
-1.22185061417445e-05
-2.07162578226256e-05
-2.3333969659425e-06
-2.2229570988265e-05
-1.63416577775068e-05
-2.41122258230195e-05
-5.88504085620955e-06
-2.73908257939789e-05
-2.61692647340764e-05
-3.54736405208113e-06
1.08827374945582e-05
-1.20188121665435e-05
-1.33103605678796e-05
-2.01780859648202e-05
-1.05458316135642e-05
-1.02651112384383e-05
-1.72742514947201e-05
-8.54224869671803e-06
-1.15898474882984e-05
-6.86543584909088e-06
-2.99568930677288e-05
-7.69036123278117e-06
-1.56498080020641e-05
-2.81911714855069e-05
-1.26311866570727e-05
-9.15854667741364e-06
-4.67304674553159e-06
-1.59775165369503e-05
-6.95681583772031e-06
-8.59517792435141e-06
-3.66991460213545e-06
-7.27624701351339e-08
-2.17874966928549e-05
-2.42735102517711e-05
5.85871901621696e-07
-1.19295309062296e-05
2.41540362726262e-06
-2.31609490051527e-05
-8.60292317887428e-06
-1.18722189076266e-05
-7.15794913155454e-07
-2.26814654572349e-05
-2.8576344677642e-05
-1.23763552460754e-06
-4.26146164825945e-06
-1.93375261010204e-05
-2.79830510101906e-05
-2.02896431486569e-05
-1.07106397220087e-05
-7.71757495527355e-06
-7.96642069248581e-06
-2.36361117640864e-05
-2.22510840349945e-05
7.96616520067646e-06
-6.30186736632103e-06
-2.00657064174554e-05
1.72951179486776e-06
-1.10469136762784e-05
-8.76544010882627e-06
-1.0486209084968e-05
-1.19418634965267e-05
-2.79380605568012e-05
-1.96798526446627e-05
-6.96713153379313e-06
-7.28300545374389e-06
-1.91604178459255e-05
-1.89349551392684e-05
-2.93441611150888e-05
-2.51464376634818e-05
-1.13686567671124e-05
-1.96581376875516e-05
-9.83994791430045e-06
-1.35564541566025e-05
-2.42657154053254e-06
-1.31191723011649e-05
-1.75192145651288e-05
-1.24850567006239e-05
-6.83981661674738e-06
-7.2159013525212e-06
-9.82454609586308e-06
-1.46965223704636e-05
-1.02217633898624e-05
-1.6749208324228e-06
-1.77151004262411e-05
-6.7198215133628e-06
-1.11076323173736e-05
-1.3933822297184e-05
-3.33559511270493e-05
-3.83841866616554e-06
-1.81413286227935e-05
-1.24726399243629e-05
-9.43626694414269e-06
-3.01581543732557e-05
-1.21323814659075e-05
-6.83709954726707e-06
-6.87412813813639e-06
-1.67984405509363e-05
-2.18666865031803e-05
-1.01805974607969e-05
-1.49029326071918e-05
-1.66071281327637e-05
-1.18712946201648e-05
-6.51665600642875e-06
-4.46654532917403e-06
-1.31471685165732e-05
-1.24362133868013e-05
-5.79646177368862e-06
-8.71743554740224e-06
-1.42676934085343e-05
-2.61224554853548e-05
-1.91701786281843e-05
-1.6751443310265e-05
-9.1748763113911e-06
-1.92670264410992e-05
4.27590454431433e-07
-7.92335678497151e-06
-7.90525456937651e-06
1.13164580886703e-05
-6.03510903060951e-06
5.5027988558504e-06
4.67961369286175e-06
-1.47796425814735e-05
-9.00877406161819e-06
-3.65557375380835e-06
-3.28484789351381e-07
-5.86013789049691e-06
-1.6618342365284e-05
-1.07539167875478e-05
-1.58780135268898e-05
-1.1257044816074e-05
-1.06962995953712e-05
-8.45553950600946e-06
-1.98569847140083e-05
3.92344689994641e-06
-1.73321936108652e-05
-2.39808254201111e-05
-1.18601859261771e-05
-7.83351988063525e-06
-9.85649761342546e-06
-3.49451845631156e-05
-1.69751647370702e-05
-1.03951562832353e-05
-2.37929714158641e-05
-1.617483075904e-05
-2.28629435651057e-05
-6.17542404849392e-06
-1.31630007067335e-05
-2.47970567857672e-05
-1.05034311090254e-05
-7.73012197231939e-06
-6.62246927699962e-06
-1.09753025616554e-05
-7.02968753551142e-06
-1.06363110414112e-05
-7.67064746934231e-07
-2.27182239081447e-05
-2.47266304221558e-05
-1.8263145334703e-05
-6.35667617426437e-06
-2.27318381288821e-05
-2.25180928468345e-05
-1.041718187639e-05
-1.28040432719956e-05
-7.83306146496464e-06
-1.45760151326066e-05
-1.15919174222001e-05
6.94222395536295e-06
-2.02804944803823e-06
-5.47215078554868e-06
-3.09990218842219e-05
-1.6847058321488e-05
-6.70262957962512e-06
-3.12811645800239e-05
-4.48494794445585e-05
-1.34177064736471e-05
-1.44068725318857e-05
-3.40140983756551e-06
-2.45478939975868e-05
-2.60329467852746e-05
-2.43942326051723e-06
-7.03903873351729e-06
-1.19892460584761e-05
-9.57846032163621e-06
-5.41346788741009e-06
6.80307605135049e-07
-1.73131675242594e-05
-1.77393419580733e-06
-4.75833356319734e-06
-1.26436999293885e-05
-1.03321785744864e-05
-4.32160152343868e-06
-2.09282375926261e-05
-1.86375494016659e-05
-1.94684336943526e-05
-2.35364028000921e-05
-1.91712715448192e-05
1.37978388311843e-06
5.55339106887586e-07
-1.30008422570336e-05
-1.98198064750422e-06
-1.0978329513855e-06
5.95973659361739e-06
-8.82609167278051e-06
-2.82375500555495e-05
-1.46304855566514e-05
-1.53727660959082e-05
-5.89176307369773e-06
-9.15233370369929e-06
-1.03530559865698e-05
-1.34620252945595e-06
-2.54538248290961e-05
-1.55751129829158e-05
-1.48159675661159e-05
-1.4581498403301e-05
6.41164994253139e-06
-1.10675738393527e-05
-2.68731492930179e-05
-1.67385907648474e-05
-1.08014497905562e-05
-1.56422917569548e-05
-2.39165339729402e-05
-4.00162662596902e-06
-3.03188215064972e-06
-1.51960269351855e-05
-4.79327623510023e-06
-2.73107846098082e-05
-1.70047866780405e-05
-2.88536268851404e-05
-2.1309243897614e-05
-2.51982886057212e-05
-8.26474671544292e-06
-1.6653098732414e-05
-5.93943960580104e-06
-9.18354430881309e-06
-1.77085114346126e-05
-2.45564346968413e-05
8.42375631172839e-07
-1.04587208997883e-05
-2.011782418616e-05
-2.98046595930539e-07
-4.59889142604165e-06
2.12074378729562e-06
-1.0707199438534e-05
-1.79106743919985e-05
-1.2789800251738e-05
-6.80400294761914e-06
-1.84197657688096e-05
-6.81029601724702e-06
-2.16866268519214e-05
-1.631009817877e-05
-1.40536702224845e-05
-1.11050286166332e-05
-1.02605376107112e-05
-1.25621043567576e-05
-1.48699232303129e-05
-7.17632208605708e-06
-9.30078615734729e-06
-1.94297504052894e-06
-1.55407515772027e-05
-1.73780693473089e-05
-5.9871500691788e-06
-6.35134318976843e-06
-6.78000953935222e-06
2.8229962679881e-07
-1.78063258029257e-05
-3.60226193511019e-07
-3.71058686790157e-06
-1.82702428205571e-05
-1.57145031782525e-05
-1.9525222033433e-05
6.42680189116986e-07
-1.36924350044986e-05
-2.97575531452539e-06
-2.41151204924067e-05
-1.44673458854436e-05
-3.90005557886317e-06
-6.65309326349791e-06
-1.55217912501517e-05
-1.50481290016933e-06
-1.24025553479496e-05
3.07569929937496e-06
-2.24016096234561e-05
-2.96754752969096e-05
-1.10630033048955e-05
-1.62405367330869e-05
-2.92350686748764e-05
-2.3468933578386e-05
-4.33809449098221e-06
-1.79007114981533e-05
2.94870453983907e-08
-7.20161657162913e-06
-1.038679714793e-05
-2.91570266704642e-06
-4.7523700698099e-06
-1.08377200929052e-05
-6.77901176091072e-06
-1.08970781610274e-05
-1.53430508496427e-06
4.83084856162574e-06
1.15981692028044e-06
-3.56119068621734e-06
-2.62872098284971e-05
-2.45065856328296e-05
-1.83081858940768e-05
-1.68775047740842e-05
-2.66919021782019e-05
-1.9629372692892e-05
-1.58108088266543e-06
-1.86000751146325e-05
-1.90107012884737e-05
-1.55306803769716e-05
-6.92483057675428e-06
-3.21280943001079e-07
-1.06669804529934e-05
-1.08891915523538e-05
-3.52163724930487e-06
-5.31764090920769e-07
-1.51446953701913e-05
3.06656199697845e-06
-1.7581435505086e-05
-1.71918673616131e-05
-7.4560315410538e-06
-3.25551909572813e-05
-1.65286796951363e-05
-1.34644194034058e-05
-3.54877564437987e-05
-8.93579384148658e-06
-4.99060023230595e-06
-1.8343133923828e-05
-1.54279132018074e-05
-5.03468337014307e-06
-5.54754387532605e-06
-1.30726252951884e-05
-4.60806407946883e-06
-4.84712528173918e-06
1.37164754782666e-07
8.48460403168741e-07
-6.51459668300249e-06
-6.27177288619056e-06
-9.41072477708189e-06
-9.41358438212187e-06
-2.36900333616467e-05
-8.25607368296234e-06
-2.66325928073818e-05
-1.1361900328941e-05
-1.56404757664749e-05
-2.77342231619618e-05
-3.28745633758514e-05
-2.07580367483322e-05
-1.24695332093826e-05
-4.36489728996862e-06
-1.17061869934388e-05
-1.62719148868635e-05
-1.9553627969791e-06
-7.81187582354138e-06
-1.29219276371408e-05
-4.67753502068775e-06
-2.26891592761408e-06
-5.68559542845112e-06
-1.30893404445344e-05
-1.38882964790096e-05
-4.24370101760423e-06
-2.6578173504629e-05
-3.35900179822613e-06
-2.40037458515287e-05
-2.04185044855863e-05
-1.56084559320464e-05
-1.08292557494503e-05
-4.75350069197573e-05
-1.54347900075219e-05
-9.53730356797134e-06
-1.3432049213383e-05
-1.10940230103011e-05
-4.41816883897721e-06
-4.98943507287073e-06
8.31584640963584e-06
-6.54338183068617e-08
2.65265307326908e-06
-4.788572169047e-07
-1.77216165517635e-05
-2.4469409959258e-05
-1.41732328779463e-05
-1.16018231756485e-06
-3.71502745127423e-06
-1.91308413584569e-05
-1.18990028508072e-05
-2.82999962566069e-05
-2.14431285485169e-05
-1.23236242547024e-05
-3.44445866868417e-05
-7.21826501012698e-06
-8.45847181070214e-06
-1.45189653027076e-05
-7.79282517045889e-06
-1.36613167781675e-05
-2.59617057780058e-05
-2.17936894998202e-05
-7.27393407739554e-06
2.38381591863047e-06
-8.35139578412329e-06
-2.11653193779437e-06
7.28651326360592e-07
-4.8055656645982e-06
1.41298290221213e-05
-2.28824069658362e-05
-2.48801042048306e-06
-1.48684825955423e-05
-1.79426618333233e-05
-1.69167246541941e-05
-2.3120162705077e-05
-1.19173437449998e-05
-2.99465114356512e-05
-2.01105581922e-05
-1.86388108270012e-05
-2.59449740957566e-05
-1.19131446326733e-05
2.20835614580415e-06
6.07417854576027e-06
4.03759675144048e-06
3.88744206729248e-06
-9.94767005754779e-06
-4.2333974830099e-06
5.54655782627879e-06
-7.58712348883821e-06
-1.81154562966337e-05
-2.45120094148391e-05
-1.38557059976472e-05
-2.06817463402255e-05
-1.20313515375242e-05
-2.44398026669253e-05
-1.7605656645549e-05
-9.94711967114153e-06
-2.19004933824589e-05
1.64171103512777e-06
-1.40066295135613e-05
3.45906917400613e-06
-5.36657263412513e-06
8.23198094230328e-07
-5.59245140390033e-06
-3.7620406347421e-06
-3.48881389168744e-06
-2.2976057332104e-05
-7.91666146470417e-06
1.39395282475221e-06
-2.03425616531091e-05
-1.65108920292567e-05
-1.58643750411826e-05
-2.15638453023466e-05
-8.54894913517097e-06
-3.53202238308595e-05
-2.58253704944086e-05
-1.27050902942034e-05
-2.30625170858939e-05
-1.69653381766015e-05
-2.11735394861895e-05
2.68202597683542e-06
-2.47145152395059e-06
2.35851592567499e-06
-5.79381902751058e-06
-6.65274589784958e-07
2.36540975201343e-07
-1.08484718582059e-05
-1.66035775246879e-05
4.24416547260977e-06
-1.289258594671e-05
-2.21599247044663e-05
-2.38235700172929e-06
-2.09298907290513e-05
-1.64847931783788e-05
-2.73099186570324e-05
-3.07225295332838e-05
-1.50257837828074e-05
-1.59016702004322e-05
-2.01883252066842e-05
-2.10310606536817e-05
-1.23625841244484e-05
-2.08386365080825e-06
-3.69805199302577e-05
-1.37068018152573e-05
-2.90684421026968e-06
-8.01994379324749e-06
-8.4195609377171e-06
-5.23517363965853e-07
-9.74529375867353e-06
-1.32573249490444e-05
3.78648273533921e-06
-1.15456114715166e-05
6.95051202194243e-07
-2.69788535094335e-05
-1.2144019162579e-05
-1.78229162587725e-05
-3.03966004223555e-05
-2.3760212946092e-05
-1.8684232251087e-05
-1.87584683794922e-05
-1.4441431995483e-05
-1.07824369043188e-05
-1.34037153863076e-06
2.61664072823358e-06
-1.08515716851539e-05
-2.97163093292161e-06
5.52964147106484e-06
-4.4197433587847e-06
-8.5695922814528e-06
-1.47211901397911e-05
1.17092018209224e-05
-3.70710610962779e-06
-2.00713970568862e-06
-1.55521061548644e-05
-1.28351621542056e-05
-1.62280385188452e-05
-3.50686572860712e-05
-6.31713577956105e-06
-5.44168589582595e-06
-1.76437841946731e-05
-2.74677637614919e-05
-2.14467003101805e-05
-4.59253098397588e-07
1.26320003086408e-05
-1.43075097310719e-05
-1.28020918632711e-05
-7.79978145302116e-06
-7.62118911036257e-06
3.94535913299848e-06
-3.88472371091669e-06
-7.45111367216042e-06
5.34787353178346e-06
-7.43424794924602e-06
-1.75516051472661e-05
-1.14239596676115e-05
-4.74543459663047e-06
3.61406310728107e-07
-1.41704314069912e-05
-1.53486321715977e-05
-1.65777088807902e-05
-2.19957336003106e-05
-1.04309697615625e-05
3.88740745850002e-06
-2.0007794520262e-05
-3.56339981902146e-06
-2.62232209524564e-06
-8.92604712775309e-06
-5.17955966993638e-06
-2.33218069489215e-06
-1.56559332899322e-05
-8.85231249176449e-06
-1.38084494738218e-05
-1.00355650413408e-05
-1.77952256338378e-05
-2.25710147270045e-05
-2.05297274254923e-05
-1.03132112198398e-05
-3.99477165955024e-06
-3.33756994237167e-05
-1.63832374198012e-05
-1.07383747815784e-05
-2.27982920194318e-05
-2.0103748705898e-05
-2.16179463063198e-05
-2.06739938764725e-05
9.92806374736295e-08
-9.89596032890567e-06
-1.56147397174765e-05
-1.15672305533885e-05
1.37473393843767e-05
1.75429930758318e-07
-5.44025033355766e-07
9.63243018794238e-06
3.59754841208482e-07
3.00987901825995e-06
-1.33221334796863e-05
-1.21976203555105e-05
-2.74150073475644e-06
-1.70506382597214e-05
-1.86003561839591e-05
-8.50031705041e-06
-1.47383446047281e-05
-1.82702609002101e-05
9.96425604232825e-06
-1.52772626851755e-05
-1.79312290596994e-05
-1.96460052957968e-05
-3.84817423264909e-07
6.38580344892323e-06
-1.59326398020349e-05
-1.36925653409902e-05
-1.11496660243153e-05
3.88791483005701e-06
-1.10617787548263e-05
2.87564314013985e-06
8.68495854104127e-06
-4.62942560142404e-06
-3.95084412108371e-05
-2.63335368281517e-05
-3.16533724784002e-05
-2.69595907774365e-05
-2.27219568341213e-05
-9.96465427265397e-06
-1.22132662505861e-05
-3.1516847428915e-05
-2.01848860912224e-05
-1.36121539571171e-05
-1.01657309949202e-05
-2.1647093874375e-06
-1.01494815988467e-05
-1.10196523477494e-05
-1.36179817280945e-06
5.74268517297021e-06
-1.41454624367184e-05
-1.58821910014237e-05
-5.43313536943622e-06
-9.9405084945897e-06
-5.08490156344046e-06
-9.48738810237776e-06
-2.06059186254303e-06
1.11235532864551e-06
-2.80513925687509e-05
-2.86265901654837e-05
-1.45178140278664e-05
-1.94426015651783e-05
-3.35096456149538e-05
-7.56930501892884e-07
-2.48812663503388e-05
-1.1376070817818e-05
-9.9315042941225e-06
-5.2742556283084e-06
-1.53948857797577e-05
-1.49284869480113e-05
-5.86590634535891e-06
1.21180933777169e-05
4.98964179469351e-06
-7.39620844339105e-06
-1.14205932363586e-06
-1.11463985548592e-05
-1.07212223328316e-05
-2.82237834960306e-05
-5.68265964207597e-06
-1.93647230792982e-05
-2.29920931600263e-05
-1.5376331021297e-05
-1.04161395444653e-05
-1.23455566175393e-05
-1.72120249270581e-05
-2.62861478359082e-05
-4.28111502002202e-06
-3.75372647996824e-06
-1.51369704076101e-05
-7.44666334324898e-06
1.56048491744017e-06
-2.69796017540288e-06
-2.05602033802889e-05
-1.17058009338216e-05
-4.18223734552954e-06
4.2108052548508e-06
-2.09313401119287e-05
-6.01468538782595e-06
-1.58467344131351e-05
-1.71803090907265e-05
-2.09473472694215e-05
-3.03703550686442e-05
-1.56070206903431e-05
-9.23064216463511e-06
-2.42852801932457e-06
-1.28361897593283e-05
-1.44121572135526e-05
6.82454360348627e-06
-6.69875423867943e-06
-3.50395347327001e-06
-6.97521769274949e-06
7.55677810877811e-06
-8.54153692749082e-07
-1.60366932823271e-05
-2.46599525453507e-05
-2.11974517689637e-05
-2.0126167178762e-05
-6.69241447945404e-06
-2.82516992618911e-06
-5.67407260978189e-06
-1.24108781227695e-05
-8.93983725225195e-06
-1.10600090027628e-05
-2.06963938766513e-05
-2.80240168743798e-05
-2.01083315612526e-05
-9.60971768509448e-06
-1.89620567631001e-05
-1.34149911859838e-05
-1.82840980322216e-05
4.19571910325574e-07
1.33969153419013e-06
5.54939538546686e-06
1.48094582777151e-06
-7.14960947330857e-06
3.9136773941123e-07
-2.42513423996361e-06
-1.93869995870123e-05
-1.88137629946016e-05
-3.05661134382586e-05
-2.94463778368598e-05
-1.31516086092615e-05
-2.58894687238106e-05
-2.09344978980606e-05
-3.93712435155888e-06
-2.21041139893655e-05
-3.89919582633641e-05
-1.85156845020973e-05
1.88746474146975e-06
-1.90057364741853e-05
-5.87018324573898e-06
-6.02994496655735e-06
-1.95148863417495e-05
-1.64700344625631e-06
-9.23541729201221e-06
-1.85808324631336e-05
-1.06706545225231e-06
-8.47027584018913e-06
-2.24062998511438e-05
-2.11877033318364e-05
3.02730665119072e-06
-5.27961708881012e-07
-1.84666760473711e-05
-2.15626353664417e-05
-1.64862412550445e-05
-2.07561079401792e-05
-1.38153342253823e-05
-2.12482469763727e-05
-1.78752232227407e-05
-3.56400479973814e-06
-1.13721017625498e-05
-1.34680922210563e-05
-8.93568102690602e-06
1.36467948323065e-06
-1.57173401328919e-05
-7.94954398636814e-06
6.11288260531928e-06
-1.71832962833224e-05
-7.21256428214049e-06
-1.16499953137146e-06
-8.6225253328476e-06
-1.05228209954434e-05
-2.20335606787153e-05
-1.93597640129547e-05
2.03816959755939e-08
