# Supplementary material for: Research on computational propagation and identification of mine microseismic signals based on deep learning
Source: PLoS One. 2025 Oct 22;20(10):e0334641. doi: 10.1371/journal.pone.0334641 (PMC12543183; doi:10.1371/journal.pone.0334641)
Supplement: S9 Data — (ZIP) [file pone.0334641.s009.zip › 000101100000424.xlsx_0.txt_24.txt.txt]

-1.57427387702119e-05
-1.37824527731319e-05
-2.02110502576286e-05
-1.31225972234051e-05
-1.26332781245536e-05
-2.57919062405355e-05
-9.9119552299356e-06
-7.23553925162077e-06
-1.06950175329922e-05
-1.08532128786715e-05
-1.69897803990798e-05
-2.13193182507696e-05
-3.40503710631594e-05
-1.8530343762629e-05
-8.29607738496145e-06
-1.77789288088914e-05
-8.47571439664527e-06
-1.19138434903162e-05
-4.17965900279247e-05
-2.99890907715146e-05
-3.85207587548464e-06
-1.55371536312578e-05
-9.16099072305138e-06
-1.30287304116448e-05
-1.96203178719695e-05
8.28034754321267e-06
-2.4107437577703e-05
-1.81624961815072e-05
-9.80964680593845e-06
6.51135690264223e-06
-8.17182712322726e-06
-6.89682305537918e-06
-2.18506486011388e-06
-1.00300080836783e-05
-1.52531963089275e-05
-3.27582796154303e-06
-1.97227225221416e-05
-1.66752396962075e-05
-2.12290112400054e-05
-6.11885057149282e-06
-2.3472489433865e-05
-1.33267571370823e-05
-3.0390794292624e-05
-3.02357984827678e-05
-1.71793212279912e-05
-9.82340276113749e-06
-9.02585549773399e-06
2.47880232093911e-05
-3.329761933983e-06
-2.14331699397203e-05
-2.72835693888952e-05
-2.86263273727683e-05
-2.71250674454106e-05
-2.30343988949039e-06
-1.92836186052535e-05
-8.2841780378063e-06
-2.72815069657297e-06
-3.12532097484638e-05
-2.3778191596943e-05
-2.03979091544271e-05
-1.65647355085097e-05
-2.32516617213022e-05
-2.32469419441455e-05
9.65868410557802e-07
-1.17878923516404e-05
-3.24446701701968e-05
-3.67167181086887e-05
-1.09854792831148e-05
-2.15680923619995e-05
-1.91900221623229e-06
-2.84750738506497e-05
-2.7519769790097e-05
-2.26939304025658e-05
-1.80192764243517e-05
-8.79247120595352e-06
-2.62557840174756e-05
-1.0778272473673e-05
-1.87144223719288e-05
-1.95682925418112e-05
-1.39267211643227e-05
-1.42019284410038e-05
1.76702638526471e-05
-1.3221603288613e-05
-3.70212514761299e-06
-4.23955593014581e-06
-4.26731305725113e-06
-3.68533372252832e-05
-2.2769923449089e-05
-1.58963945834226e-05
-6.10504215806669e-06
-1.26166897002276e-05
-2.33729203985881e-05
-5.16339174360526e-06
-4.696540532322e-05
-3.33975226748132e-05
-1.19541603424104e-05
-3.12424507666704e-05
-1.96807439602224e-05
-1.28229055939419e-05
-1.36759441923439e-05
-1.50510495316583e-05
-1.17552719766168e-05
-9.16412545336287e-06
-1.39891798455279e-05
-1.8461372825071e-05
-1.78043458712396e-05
-2.04320693905416e-05
-2.43305929362576e-07
-7.5448605746933e-06
-4.38179579060232e-06
-1.10082859690137e-05
-2.47024963180559e-05
-1.11118146216926e-05
-1.52776140129343e-05
-1.89431833345803e-05
-3.02732407592103e-05
-1.52886089178661e-05
-1.25834209300129e-05
-7.42172585176777e-06
-8.35413946501101e-06
-1.35736789140105e-05
-2.75418539952737e-05
-7.33455861982769e-06
-2.55930268187306e-05
-1.3100057656481e-05
-1.9806489174553e-06
-1.4244309564418e-05
8.7208624471931e-06
-1.19547581547421e-05
-2.86617326833835e-05
-1.71583620890425e-05
8.70160544776554e-06
-8.69185194638231e-06
-5.35033692106763e-07
-1.94613514309313e-05
-5.59865761446503e-06
-1.65859634492613e-05
-2.90724786395935e-05
-1.32888344612948e-05
-1.30876798683074e-05
-5.27476690128108e-05
-4.54973817208601e-06
-1.70349178342714e-05
-2.6281885536516e-05
-1.16215528416348e-05
-3.75693473779618e-05
-2.36329085119621e-05
-2.4336436831116e-05
-6.86932816163343e-06
3.13378505035408e-06
-1.64908431377876e-05
-8.41558263401537e-06
-1.26896413861075e-05
-1.12433342364416e-05
2.52333462510495e-06
-2.7744910491302e-05
-1.11380104089721e-05
-1.15803653006991e-05
-1.87351028301123e-05
-3.26336350830031e-05
-2.18835586868517e-05
-9.77416717044442e-06
-3.30404424079174e-05
-2.51579127202015e-05
-3.448233988085e-05
-2.36036997757443e-05
-3.13788093560149e-05
-2.57579204249131e-05
-4.91104996309167e-06
-1.13420269792612e-05
-2.0305181208081e-05
-2.37239297791319e-05
-3.34996435672472e-05
-1.29992192883131e-05
-8.25995219076891e-06
-1.89463388878221e-05
-3.27239366092718e-05
-9.48751313374554e-06
-4.03369919498253e-05
-1.53312740704186e-05
-2.27203777236675e-05
-9.00877099041773e-06
-1.05734001340694e-05
-1.78429724584265e-05
-1.87699260824381e-05
-1.92635501607628e-05
-1.12882869555444e-05
-1.9337849844352e-05
-3.14064899127913e-05
1.09239437287849e-05
-8.93493218161255e-06
-2.10971665113062e-05
-1.12023781766428e-05
-1.57523467544216e-05
-9.05513501250896e-06
-2.48265289827638e-05
-2.34673955181482e-05
1.38267108385299e-06
-1.8205581979297e-05
-1.68702966967132e-05
-3.89834559086407e-06
-2.49709249417252e-05
-1.19850687547458e-05
-1.35633947595122e-05
-1.26808655856932e-05
-8.24747689051647e-07
-2.1525218732238e-05
7.90729525119479e-06
-1.89938669394144e-05
-3.2640995188058e-06
-2.97693101387043e-05
-1.02787230751944e-05
-6.71407395213236e-08
-3.06488890844281e-06
-2.64866269523574e-06
-2.96204657951384e-06
-2.50811740731025e-05
-1.3628884250093e-05
-1.78661944641413e-05
-2.47405983413778e-05
-1.55328129089679e-05
-2.18521287579348e-05
-1.42388478874481e-05
-2.30016282139172e-05
-9.49338076982169e-06
-4.2498250494786e-06
-4.09841752751757e-05
-2.27327642121615e-05
-1.90185567641289e-05
-4.42853030916245e-05
-1.64831652418935e-05
-3.10257733015152e-05
1.38580963620764e-06
-1.06680723798974e-05
-3.06910789558579e-05
-1.77578602525358e-05
-7.76155202880113e-06
-1.07541388994578e-05
-1.55169115911383e-05
-2.32592305226982e-05
-1.56377063801881e-05
-2.20536671473359e-05
-2.35659136970306e-05
9.86634615249504e-07
-6.79520831520729e-08
-3.62052521554528e-05
-1.92454566243716e-05
-2.45626679154101e-05
-1.05105808453014e-05
-1.99145747229558e-05
-2.37172060346772e-05
-2.67196658084619e-05
-2.12894161503888e-05
-1.6966007345158e-05
-3.0724253649169e-05
-2.73923727348019e-05
-1.46212120468113e-05
-2.4516845419888e-05
-2.18902561270604e-05
-2.19493802701841e-05
-2.12740405354873e-05
-2.88589547089455e-06
-2.03504545052497e-05
-7.42977639840366e-06
-1.80125659176473e-05
-5.45092078979125e-06
-8.47831799646153e-06
-2.04041209740267e-05
-3.37178422559496e-05
-3.10073667029735e-05
-1.80539225237375e-05
-1.43526248623378e-05
-6.68343065966043e-06
-2.09102217010686e-05
-1.47846403596232e-05
-2.25861333279516e-05
-6.99939079381962e-06
-1.55462777186722e-06
1.41280227777437e-06
-2.03584123337554e-06
-3.39962781645702e-05
-1.98058394031129e-05
-8.24666784556433e-07
-2.1449433410578e-05
-3.36024497817384e-05
-2.15675011526209e-05
-1.40191297795892e-05
-6.55652034606273e-06
-2.84174314465829e-05
-3.55614649197346e-05
-2.8429555146358e-06
-3.58409480193327e-05
-3.61295761122086e-05
-1.27903529368853e-05
-2.10173543053204e-05
-2.20273348168314e-05
-7.95654873804514e-06
-1.89271805018604e-05
-2.74342184573263e-05
-6.39067950331621e-06
-1.8402441458056e-05
-2.80020266660931e-05
-2.54175423549654e-06
-3.8586813962432e-06
-1.40171955629849e-05
-1.74175102965621e-05
-2.55191204542706e-05
-2.52143351880256e-05
-1.66726974026447e-05
-3.94407300457757e-05
-5.61633005108422e-05
-1.45230649452997e-05
-9.49488392440272e-06
-1.23489248766792e-05
-1.95844607729991e-05
-2.30220130782173e-05
-2.47434273327427e-05
-1.62515503472799e-05
-1.10041869411276e-05
-1.84716156744895e-05
-1.41242101566753e-05
-6.80225871094877e-06
-9.54956334728289e-06
-1.9478592388062e-05
-2.56993632913743e-05
-1.24882354299745e-05
-1.92586828162505e-05
-2.62081778321817e-05
-6.80375173380701e-06
-1.48631435141475e-05
-2.10402288320483e-05
-1.67499426416239e-05
-1.48657315553499e-05
-6.15627960896748e-06
-2.30555036447466e-05
-1.97355542473433e-05
-1.96738460022189e-05
-2.25514374005455e-06
-1.29268172021473e-05
-8.56151579692606e-06
-1.0415688507929e-05
-5.08601319509045e-06
-2.59151198897394e-05
-2.45903285281857e-05
-2.39154244331824e-05
-2.22696657909734e-05
-2.4091118473961e-05
-2.58589179554343e-05
-8.25074096120871e-06
-1.27944115854751e-05
-2.24723546294232e-05
-1.15789491717165e-05
-1.0201306796887e-05
-4.27859980350766e-06
-1.98144452602844e-05
-2.1916636013834e-05
-1.23633873707683e-05
-2.26949644031299e-05
-1.96204709880298e-05
-1.91781485572499e-05
-7.11209044896707e-06
-3.51722165743501e-06
-1.90915088261115e-05
-5.43737289318448e-06
-2.12503812797257e-05
-1.97157497482975e-05
-1.68393375719515e-05
-2.3007292630069e-05
-1.79514963707598e-05
-1.79379521257755e-05
-1.44082809427246e-05
-2.01568987453834e-05
-2.71455797567114e-05
-1.63387034018991e-05
-1.97784864194008e-05
-1.14455328641325e-05
-3.9181878361952e-06
-2.12052610551147e-05
-8.2014508524794e-06
-1.02210259384619e-05
-2.81159922352926e-05
-1.90298582894385e-05
-2.0988825991702e-05
-1.88861799130886e-05
-9.21063040234535e-06
-1.05285005162243e-05
-1.17352179534675e-05
-1.84745636677536e-05
-2.46743326516348e-05
-8.22563164429402e-06
-4.52172231411729e-06
-2.59497867462264e-05
-1.26327347549285e-05
-2.11917032118253e-05
-1.33819461390106e-05
-2.65392344597933e-05
-3.14015614356608e-05
-2.97404473142714e-05
-2.01342215052812e-05
-2.10490352580948e-05
-2.31974940337774e-05
-2.83036493878878e-05
-1.68317599155542e-05
-6.900858347169e-06
1.54251239926912e-05
-1.25403288700505e-05
-1.31777286341031e-05
2.31551123797572e-06
-2.56513314081746e-05
-1.37462998720045e-05
-1.07051416928457e-05
-3.01532485764572e-05
-6.87211417076236e-06
-3.06767640407035e-05
-1.90818381948275e-05
-1.99259867841672e-05
-1.19303303017151e-05
4.48824299502243e-07
-3.684291492675e-05
-3.46501249701725e-05
-7.7429903146191e-06
-2.48669738110365e-05
-1.58416958634124e-05
-1.223271250527e-05
-3.24091631709008e-05
-1.81018058756551e-05
2.22381333463489e-06
-8.2855808004334e-06
-2.97399851432969e-06
-2.59973447401455e-05
-2.73851491226046e-06
-1.25469550523895e-05
-1.29061420865898e-05
-1.95790413257735e-05
-1.0484201128996e-05
-7.97286980440442e-06
-2.71523468572036e-05
-2.22948749339283e-05
-4.12829809848942e-05
-1.9786073625937e-05
-2.25016072212802e-05
-1.1896476358881e-05
-4.29509824641283e-05
-2.41257660031719e-05
-2.25239767849337e-05
5.40161809671165e-06
-1.45945798981117e-07
-1.81383731281031e-05
-1.71777168927315e-05
-2.45344185280692e-05
-1.60025835957804e-06
1.30007072089471e-05
-1.61297528810544e-05
-2.29007915525611e-05
-1.83194406550499e-05
-2.2105638410248e-05
-2.3045946093855e-05
-1.40697014359195e-05
-4.27372663252471e-06
-3.30337781456849e-05
-3.38039971519452e-05
-2.52314552937286e-05
-1.10928069482654e-05
-3.03842888395033e-05
-4.28151805115704e-06
-1.66462377060057e-06
-2.17593036917858e-05
-1.35315198277622e-05
-2.96802249885118e-05
-2.50465413671361e-05
-7.27435312026971e-06
-1.16390442596543e-05
-8.16075828462239e-06
-1.00976478347763e-05
-1.41325060133812e-05
-1.16582987688528e-05
-1.83552766679523e-05
-2.0541232928685e-05
2.383142757906e-06
-1.64464472235355e-05
-2.13804799644065e-07
-1.42162832304522e-05
-2.01682521578796e-05
-1.63956910204355e-05
-1.43731249960115e-05
-2.0796475914308e-05
-2.55119627313388e-05
-9.62064707137583e-06
-1.02031793403131e-05
-2.50616025505749e-05
-2.16993278420967e-05
9.61518473077278e-06
-1.37258893990174e-05
-2.50897444112824e-05
-1.61027971117226e-05
-5.14151805595079e-06
-1.67969378069493e-05
-3.88618762363545e-05
-2.00997121092021e-05
-1.63791489591164e-05
-9.8733768203551e-06
-2.52287617436649e-06
-3.25642523730844e-05
-3.29966296945399e-05
-2.37301933364982e-05
-1.18420538056468e-05
-2.98006823569894e-05
2.22315028257464e-06
-7.603743581702e-06
-1.61965464823167e-05
-1.37059926984491e-05
-1.51929538411757e-05
-6.60651102384768e-06
-1.5038814262672e-05
-1.53133664149835e-05
-6.14252584257582e-06
-9.18399003825339e-06
-2.11342356128395e-05
-1.46245287008388e-05
-1.53451083776713e-05
-3.52472579806695e-05
-2.41663434424799e-05
-3.39644362365762e-05
-6.33174045631388e-06
-1.89834444896782e-05
-1.32007088004717e-05
-2.16579567494486e-05
-4.06877647299469e-06
-2.28810301089225e-06
-3.62064831600109e-05
-1.47819006368149e-05
-2.49257367605033e-05
-2.25558485819603e-05
-2.55119140730577e-05
-1.52590501630927e-05
-7.73968750701257e-06
-3.89858859136411e-06
1.64726650113968e-06
-4.09552017111379e-06
-1.5112761056473e-05
1.46335745223834e-06
-2.7853741683306e-05
-2.74105681865051e-05
-5.81941040730264e-06
-5.92310436711669e-06
-2.11613343161551e-06
-1.26468399552754e-05
-3.06441795825445e-05
-1.93894282419721e-05
-8.2113272484581e-06
-2.01526056345493e-05
-3.34184960803015e-05
-1.55445739332398e-05
-1.29558888054461e-05
-7.44038185289261e-06
-2.30651795700755e-05
-1.02812624754951e-05
-2.02024518483174e-05
-1.31755677253925e-05
-2.93990482867055e-05
-3.19930989618776e-06
-7.75609446208508e-06
-1.84595997033182e-05
-1.61291732421854e-05
-6.46833831489126e-06
-5.04923896192693e-06
6.50181828702601e-06
-2.47083597641646e-05
-1.29145162347347e-05
-6.83547804483335e-06
-3.17437082009269e-06
-1.02467048639203e-05
-1.93083855560938e-05
-7.30311540285756e-06
-1.50700759244252e-06
-1.53124652077101e-05
-2.69583787071582e-05
-1.15591335176802e-05
-1.6284757961822e-07
-1.00112816938918e-05
-1.63186396177459e-05
-2.76490076825025e-05
-1.26686442867899e-06
-2.15814188999966e-05
-3.49005394053575e-05
-3.45337767427762e-05
6.37733515964009e-06
-2.02616381758986e-05
-9.42384023217842e-06
-3.91459767328241e-05
-2.00603101994864e-05
1.78847702890402e-07
-2.61282083368832e-05
-2.81701721106338e-05
-1.93906313556724e-05
9.73235991837954e-06
-1.5184819265076e-05
-2.91096546043031e-05
-2.27171905436087e-05
-1.22692622652434e-05
-1.87137784487496e-05
-1.66201861335701e-05
-1.21483942752557e-05
-9.79609328532757e-07
-2.34872901392308e-05
-2.87847497803345e-05
-1.0706977322418e-05
-1.50647402877936e-05
-3.13491501575032e-05
-1.79395059287339e-05
-8.06162274781728e-06
-1.08657654080869e-05
-7.16754261558046e-06
-3.02483822077981e-05
-2.38214988836542e-05
-6.79838609659396e-06
-1.36683404481322e-05
1.08582879395973e-05
-1.02980802325066e-05
-1.42183060470031e-05
-3.61943967389407e-05
-1.76276980279072e-05
-1.50054288922785e-05
-1.478305915644e-05
-1.88957951504955e-05
-2.42806818240902e-05
-2.38423926860586e-05
-2.89802352239028e-05
-1.33431006713185e-05
-6.65949932488387e-06
-9.45974121339709e-06
-1.20715038124398e-06
-2.13997648571159e-05
-6.02677867046482e-06
-2.62890389504167e-05
-7.59172877845839e-06
-5.43412114432355e-06
-1.51665129279727e-05
-1.97984314602465e-05
-1.47447263315807e-05
-1.25616322615951e-05
1.69288994740953e-06
-4.34664015209252e-06
-1.81579295577568e-05
-1.5516263254729e-05
-2.03690246357663e-05
-1.8613433027442e-05
-1.90634475510438e-05
-2.05680110821101e-05
-8.95317814796793e-06
-1.14607659393782e-05
-2.08137757186997e-05
-2.34939712605313e-05
-9.44404819317996e-06
-1.33784180100562e-05
-1.32834173855224e-05
-2.6862663914712e-05
-1.34075859159528e-05
6.97146274182051e-07
-2.71760975204933e-05
-2.83467808610537e-05
-1.92348427077308e-05
-2.25740540828795e-05
-6.39481302881208e-06
-2.54781521309933e-05
-6.57273037253584e-07
-9.86288335112003e-07
-1.91482138259521e-06
-5.09022979897208e-06
-1.62771557728317e-05
4.73312625646604e-06
8.58294608453813e-06
-1.63264873562241e-05
-6.09010797862527e-06
-1.07785289848439e-05
-1.34514303766031e-05
-3.60551427478429e-05
-2.47559197648874e-06
-1.66464445723671e-05
-3.09518023888164e-05
-2.35113747529087e-05
-2.2238461173625e-05
-1.47218764725678e-06
-1.83213004750699e-05
-1.52138228094392e-05
-1.5125226698771e-05
-9.8310190399578e-06
-4.67452124960668e-06
-1.19304113248136e-05
-1.99994310517563e-05
-3.33678524999278e-05
-1.53641112585931e-05
-2.50573197305734e-05
-2.88389649268973e-06
-1.74430631252946e-05
-2.3054648779028e-05
-7.78151570121482e-06
-1.47361718279195e-05
-1.31580816850669e-05
2.20263391839767e-06
-1.58330867055806e-06
-3.92289890127292e-06
-1.59794673715348e-05
-9.06103454966446e-06
-2.02870226639361e-05
-1.63360851193113e-05
-1.90295834939446e-05
-2.8423370706401e-05
-2.53642603985814e-05
-4.53506104862669e-06
-1.80197127822434e-05
-3.59812304221839e-05
-1.94313973476074e-05
-7.77029244483795e-06
-1.51958090616483e-05
-2.14362737973049e-05
-2.07802079440432e-05
-2.51577466336012e-05
-2.06048714192612e-05
-1.61469189080059e-05
-2.03839718129234e-05
2.30207158583005e-06
-7.96698065145886e-06
-2.21262849341899e-06
-1.24412111720773e-05
-1.81127927386448e-05
-2.1319578425098e-05
-9.9381449179901e-06
-1.64441117626795e-05
-3.42473993649891e-05
-5.01226851265908e-05
-1.51849793319323e-05
-2.76250606631322e-05
-1.72228528289077e-05
-8.93326670262259e-06
-2.55830738686287e-05
-2.9628041372518e-05
-1.41657108685942e-05
-4.06743484375363e-06
-3.14737871884742e-05
-2.17254598518961e-05
-8.05823327585244e-06
-1.14175426922179e-05
-6.88498779326036e-06
-9.79237093858779e-06
-1.66763806274551e-05
-1.27295581920672e-05
4.7009397786261e-06
-2.0413946847289e-05
-1.06846324046579e-05
-1.56537865127027e-05
-1.15613673557028e-05
-8.9452513853944e-06
-2.43282835912541e-05
-2.15021307339835e-05
-2.5670294067093e-05
-1.95936453446964e-05
-1.72721073088823e-05
-1.07452359876039e-05
-1.64470792669834e-05
-5.470641577406e-07
-6.60867377728326e-06
-7.66660644261018e-07
-7.23188271552467e-07
-3.32865870657628e-06
-1.47357143283418e-05
-6.98686611663638e-06
-6.0094449064451e-06
-4.64009242961374e-06
-2.123786330385e-05
-6.96249453608584e-06
-1.14312467872089e-05
-1.81017335378183e-05
-1.23688951413239e-05
-1.20645448534864e-05
-2.57001229867772e-05
2.48929729637067e-06
-1.53336245199097e-05
-4.00783970205421e-05
-1.81024529826724e-05
-1.07727744530082e-05
-2.37443181268563e-05
-2.40693162659417e-05
-2.00861309261444e-05
-1.54462764381462e-05
-2.62085948466043e-05
-7.87420539578539e-06
-8.70669797111383e-06
-1.02341198754899e-05
-1.28898521197903e-06
-5.34856920047415e-06
-1.80863628568112e-05
-3.12200339548201e-06
-8.76239866653667e-06
-1.18182570764253e-06
-6.54409852704835e-06
-3.17235739015593e-05
-2.16388295009231e-05
-8.53975580631412e-06
-1.6405058935108e-05
-9.0121375841373e-06
-2.05298354073468e-05
-7.45364274610157e-06
-2.33315720281928e-05
-1.4677104190456e-05
-1.69458075474189e-05
-1.04027969187166e-05
-2.59849513509469e-05
-2.36851297603976e-05
-3.25320453142367e-05
-1.22978134649513e-05
-2.1748378234185e-05
-1.21507171005471e-05
-3.83090870127923e-06
1.39085867185259e-05
-1.00155551991293e-05
-7.0441480145122e-06
-1.76732456984974e-05
-1.30636223111615e-05
-7.521674519802e-06
-9.78612219844023e-06
-2.34538587146614e-05
-2.52274701579562e-05
-1.91049174045816e-05
-1.85259023793391e-05
-6.91090752709543e-06
-2.39398787893877e-05
-1.10743542329913e-05
-1.88056246144529e-05
-2.10919210573566e-05
-2.20086246003482e-05
-1.86056579234798e-05
-6.28242771810139e-06
-4.08020813081522e-05
-2.8059648964363e-05
2.24094415955268e-06
-2.70089722992386e-05
-2.87972872260365e-05
-6.32196420169102e-06
-1.0336358881715e-05
-1.57482847338319e-05
-2.71147611923226e-05
-1.96692796228238e-05
-5.98124876997879e-06
-3.00347257853157e-05
-2.78549239334171e-05
-2.44496097286565e-05
-1.09974198626824e-05
-7.94633770186211e-06
-2.30496948653787e-05
-2.68279148480458e-05
-3.71052668303933e-06
3.55857479132719e-06
-6.37690648957208e-06
-1.72263950825602e-05
8.84638617525359e-06
2.20356892584791e-06
-8.92596659412262e-06
-2.46073288857084e-05
-1.03919926207005e-05
-1.40470853969369e-05
-2.94589607030076e-05
-7.97801006693053e-06
-3.59861966548701e-05
-2.29630009577358e-05
-3.13592077878135e-06
-1.98056549098175e-05
-4.82067699704672e-05
-1.17629945501118e-05
-6.79413658847301e-06
-9.30701727568677e-06
-2.20417583776766e-05
-2.63946766292065e-05
-9.91408557516271e-06
-2.07086930792656e-05
-3.25975467945029e-05
-7.72046489044726e-08
-1.05748734593541e-06
-1.05237150651555e-05
-2.68129553281226e-06
-8.57313635661042e-06
-7.539590239466e-06
-1.64160446583189e-05
-9.89544070375755e-06
-3.44518006734669e-06
-4.71252662911023e-06
-2.20782827943103e-06
-4.69877795665186e-06
-6.33993686632545e-06
-1.0467043364915e-05
-2.31043525884737e-05
-1.04211215721026e-05
-3.3687282043355e-05
-1.69210973382991e-05
-1.91780619968151e-05
-2.32535860178396e-05
-2.08379167623658e-05
-2.14511585823655e-05
-1.40017973415791e-05
-1.80534888675186e-05
-1.02553325500716e-05
-3.69534139898205e-06
-3.01077677306401e-05
-4.11659624856826e-07
1.1244514568109e-05
-1.2655463476123e-05
-1.34607452197134e-05
-1.82236731925391e-05
1.80041858128594e-06
-1.37359944158791e-05
-2.35792331018207e-05
-3.75336319771219e-06
-1.27025156011539e-05
-2.05689816186924e-05
-2.59036736867979e-05
-1.52795874231953e-05
-7.81312741701155e-06
-2.12529771131174e-05
-2.76229443151769e-05
-8.624027286036e-06
-4.51357719767135e-06
-6.1264626867093e-06
-1.10793692690732e-05
-8.77524715455666e-06
-6.51410393144662e-06
-3.45736873274941e-06
-1.95365913206448e-05
-1.51493812154458e-05
1.34932295449144e-05
-1.54374938673903e-05
-2.03224323614843e-06
-5.48853634396814e-06
3.91845025241966e-07
-1.16534678635472e-05
7.47478512608357e-06
1.20583933157217e-06
-6.18156370996617e-06
-3.32464895329491e-05
9.40834088055451e-07
-1.42181091794945e-06
-1.38619930132076e-05
-2.678617473117e-05
-2.82170352783628e-05
-4.23152267692483e-07
-4.80152250616451e-06
-1.27318313802205e-05
-5.03841375052356e-06
-1.29867451199319e-05
-3.35378000445353e-06
-2.24522827735101e-05
-3.11259238123787e-05
-8.20576559387446e-06
-3.10698417952091e-06
-1.91351007212527e-05
-2.85676710934918e-05
-6.63431440303615e-06
-7.0519180552857e-06
-1.92352701458724e-05
-2.58920900445129e-05
-2.51713634926916e-05
-2.38300553351275e-05
-1.3147219557832e-05
-1.185948012663e-05
-3.25806732451881e-05
4.47026922807913e-06
-2.02760118987018e-05
-8.48074014209447e-06
-1.60326022550237e-05
-6.47515260942172e-06
2.43794170883683e-06
-4.94556951889118e-06
-1.32171484688142e-05
-1.03393741590074e-05
-2.71509282198771e-05
-1.67454467010015e-05
-1.29196449736268e-05
-2.12348852028618e-05
-7.6404394414202e-06
-1.44110485895501e-05
-1.92505683399643e-05
-3.59308151400073e-05
-1.97468309288945e-05
-2.83851868203374e-05
-3.04692863604951e-05
-2.23379267932699e-05
-2.35692345419048e-05
9.39191630957921e-06
-6.99359389000077e-06
3.75164910302443e-06
-1.3219232444894e-05
-7.08468125363603e-06
-3.4210394274969e-06
-3.79435543665271e-06
-1.61161769917937e-05
-8.26197315837845e-06
6.47711373710571e-06
-3.1791161564701e-06
-1.38274077370925e-05
-6.0979342656445e-06
-9.37358003089259e-07
-3.97919994156968e-06
-8.81660266567939e-06
-2.67735030460027e-05
-1.82179013540109e-05
-1.9950998755095e-05
-4.07197317949693e-05
-3.66023459974925e-05
-1.48463628444418e-05
-1.2187781751989e-05
-7.10396975441548e-06
-1.25107459273625e-05
-1.75620258333953e-05
-1.98748426720142e-05
-1.81443122106115e-05
-2.40076790539557e-05
-1.32749167482694e-05
7.73792152293306e-06
8.95217245986842e-06
-7.08218902509563e-06
-1.63784708159389e-05
-1.84999844625718e-05
-9.16231491230869e-06
-1.4966700606912e-05
-1.22346721440793e-05
-2.2748819311567e-05
-2.12034067814297e-05
-1.51967052851134e-05
-2.8952894857354e-05
-2.53558776165345e-05
-3.06105341687791e-05
-1.21607703343348e-05
-2.68322627484825e-05
-2.82688599688332e-05
-1.53890101117296e-05
-1.68883625474972e-05
-3.16233886455169e-05
-1.35974167930735e-05
1.92335217521408e-06
-8.79910026755318e-06
6.74032731629111e-06
-1.47159221799532e-05
-9.98543662147075e-07
-2.02977963320581e-05
-1.71138472039161e-05
-3.14027426160464e-05
-1.89042212771594e-05
-2.2120936966428e-05
-1.19972803859272e-05
-1.27409520899875e-05
-3.28221660502908e-05
-1.08289487260875e-05
-1.80568235039531e-05
-1.82121406372145e-05
-1.76438242288786e-05
-1.13437121329974e-05
-3.62220173703687e-05
-1.21977923122772e-05
-2.36399781949801e-05
-7.17168771670848e-06
-2.24634302149289e-05
-1.13361700986016e-05
-1.46752479830412e-05
-2.86206840786625e-05
-4.32808174506592e-06
-1.24949075408653e-05
-2.25950458814219e-05
-1.30018516158239e-05
-9.07287340872952e-06
-1.2831432394894e-05
-2.8648692738498e-05
-3.99332455917968e-06
-2.44155730179352e-05
-7.43522255498566e-06
-1.1472808878698e-05
-1.8117510633385e-05
-3.09266992094861e-05
-1.36280890928578e-05
-1.41056035898202e-05
-2.3939384149533e-05
-1.62707417877689e-05
-1.7958985578466e-05
-2.07158744318049e-05
4.41457684885202e-06
-2.18736108490478e-05
-1.20405373624194e-05
-3.50559777229055e-06
-1.58167728050062e-05
-7.29471393392967e-06
-2.11217515282573e-05
-3.01752635961872e-05
-7.38128798908165e-06
-2.24973412637916e-05
-1.74801231719409e-05
-1.27786405843363e-05
-1.72847093786865e-05
-1.06111576525725e-05
-1.17079202354234e-05
-2.02389268725312e-05
-9.16733478954009e-06
-8.00114385131461e-06
-3.38590701074788e-06
-1.46035994425738e-06
-4.82881031886944e-06
7.71048124428836e-07
-2.47803275184132e-05
-1.38951876338948e-05
-5.97749162560273e-06
-6.96418472817794e-06
-7.18161176324259e-06
-1.61634681371602e-05
-2.29512615131403e-05
-1.87712782089733e-05
-1.76289276174019e-05
-1.18895064643479e-05
-1.80414141379293e-05
-3.09788177351783e-05
-9.92782247087654e-06
-1.43851262121466e-05
-1.87449610367078e-05
-2.32558561162025e-05
-1.93131277086967e-06
-2.08151492971187e-05
-1.47705870282454e-07
-1.30196128457062e-05
-1.63445056377011e-05
-1.34546293081446e-05
-1.0563621021656e-05
-1.83772039348838e-05
-2.6496202092748e-05
-1.78311975841586e-05
-7.47682029539758e-06
-3.23965624802201e-06
-2.48551391454243e-05
-3.31295638103683e-05
-2.0677696883754e-05
-1.75730665864025e-05
-2.66651004273706e-05
-1.19663939833744e-05
-7.62556928309052e-06
-2.55641671992789e-05
-2.72346141356077e-05
-3.75252272518948e-06
-1.32053650780229e-05
-1.25963261883633e-05
-5.63894983920671e-06
1.34910376219448e-05
-1.09051237651065e-05
-2.52034580818183e-05
-1.41897352180644e-05
-7.59157517284958e-06
-2.01326231050696e-05
-1.47486271730716e-05
-2.68724689747258e-05
-1.99663685193666e-05
-2.07246590319756e-05
-1.3487653571644e-05
-1.43332714027986e-05
-1.76253759581154e-05
-2.36863378074255e-05
-4.73690540962951e-06
-1.81478344835315e-07
-1.88993380840655e-05
-5.03928470223553e-06
-7.53908438271414e-06
-7.81192196111818e-06
1.00211401368566e-05
-7.07933275473138e-06
-2.51891164035209e-05
-1.48316364737314e-05
-6.09761555445979e-06
-1.85463765209042e-05
-1.87116394779114e-05
-3.07269662786527e-06
-1.83004237990239e-05
-9.44019002094173e-06
-2.42009102145296e-05
-1.95964489096185e-05
-1.68093777027306e-05
-3.18096178239581e-05
-2.29646753864806e-05
-2.7298831661731e-05
-6.34733894346883e-06
-6.69553760991112e-06
-1.09440369800097e-05
-1.08591964827273e-05
-1.68598882872947e-05
-1.52000747542261e-05
-9.3997858553691e-06
-1.43941419133192e-05
-1.27604115742289e-05
-3.02881771274738e-05
-4.66506979619216e-06
1.17918198555536e-05
-1.60630269457546e-06
-4.12329139124119e-05
-1.1551614411653e-05
-1.63384918906321e-05
-2.5675640058275e-05
-3.20100890878095e-05
-2.12039525998399e-05
-2.42752837277014e-05
-2.56724996360648e-05
-3.69748517461117e-05
-2.50798423658217e-05
-2.17145344444272e-05
-3.18699783226722e-05
-1.58932826455747e-05
-2.61234426457744e-05
-2.13276961959832e-05
-1.15095624005012e-05
-1.6063033665909e-05
-1.02579151154703e-05
-1.90791675527682e-05
1.35816165762991e-05
-1.30170662934384e-05
-2.27839978235775e-05
-7.62236466372896e-06
-8.69790605480727e-06
-3.52729547182638e-05
-4.1209238003261e-06
-8.84570544662858e-06
-2.06501772104649e-05
-1.71043551313718e-05
-3.2130038275077e-06
-1.34530786525919e-05
-1.47174902008698e-05
-1.49149001656846e-05
-6.15664660284062e-06
-1.52138906348033e-05
-8.7134949165817e-06
-2.58756125087313e-05
-2.74399045930644e-05
-2.34278070461971e-05
-2.86001853925659e-05
-1.55271558630077e-05
-1.36496218760005e-05
-2.23807974087433e-05
-1.31466911976746e-05
-2.14132614319101e-05
-1.83397460186484e-05
-2.91806219690857e-05
-4.57477413379023e-06
-2.12091195835622e-06
-2.77138709320417e-05
-3.48465851105008e-05
-2.56950756423761e-05
-9.94725709762641e-06
-2.28642935290156e-05
-3.30245469300683e-05
-1.93465783601864e-05
-1.7040080123099e-05
1.35414484865012e-06
-2.11401632379574e-05
-1.10966709536279e-05
-2.57304427498894e-05
-1.02288420722299e-05
-3.4298619060646e-05
-2.14469291042227e-05
-1.1956851395272e-05
-2.81626733051431e-05
-4.0753231638112e-05
-1.12952239258711e-05
-1.19377013201955e-05
-6.68322413707927e-06
-5.8387182128718e-06
-2.06290579750868e-05
-2.16418527523548e-05
-4.30498842018972e-06
-3.32411411291197e-05
-2.34741338580329e-05
-7.97329628191849e-06
-5.99786205235293e-06
-2.37228472509972e-05
-1.48560721394513e-05
-8.04398559121312e-06
-1.70002742057626e-05
-1.8347993234043e-05
-3.23252249186671e-05
-3.3585894991419e-05
-2.41166130762623e-05
-1.36319204786082e-05
-1.49817516261494e-05
-3.09807450805845e-05
-1.50360912376669e-05
-2.03837245746114e-05
-1.60988210975452e-05
-5.26342990217517e-06
-4.64962059479292e-06
1.38525559730385e-06
-4.51163471294251e-05
-3.24998023999647e-05
-8.45859352384282e-06
-2.10949570802064e-05
-4.46136432780012e-05
-2.67683730248766e-05
-2.95033919762149e-05
-9.86441576066471e-06
-2.06339022784934e-05
-2.11753546445085e-05
-3.67070029405548e-07
-2.53825449732383e-05
-1.18572874254242e-05
-3.14662741801844e-05
-4.1998864721425e-06
-6.01843544790847e-06
-2.48069957726142e-05
-3.4078822806987e-05
-1.74889552876847e-05
-3.10354605664454e-05
-1.72749772535619e-05
-1.04722094693286e-05
-1.09119663574249e-05
-1.61898993281675e-05
-5.60624045340679e-06
-1.10889750886746e-05
-1.27698338811955e-05
4.30218218067415e-06
-1.59350937565492e-05
-9.57496542738094e-06
-1.78799753931755e-05
-5.96055749294489e-06
-1.91408266484726e-05
-2.64096197360176e-05
-4.75047993848798e-06
-1.26158357614347e-05
-1.7430120167464e-05
-6.11963828273643e-06
-1.04931751110391e-05
-8.39346128476217e-06
-1.26120269231229e-05
-9.83142875342976e-06
-1.25829644053743e-05
-3.07029836072631e-05
6.91494284623269e-06
4.27726896214823e-07
-5.54118837935546e-06
-1.98732294511266e-05
-6.88130433393951e-06
-6.46059212365679e-06
-3.19478376613309e-05
-1.07044957105733e-05
-1.20771125025166e-05
-1.73502748718961e-05
-1.18214384274871e-05
-1.2787821176613e-05
-8.33403060552182e-06
-2.03216120857508e-06
-1.81269729794305e-05
-1.37621691128547e-05
-8.78599145996598e-06
-1.0613047202121e-05
-2.72657386004422e-05
-2.77717712244399e-05
8.48104660583732e-06
-1.47058318324947e-05
-1.62987740484368e-05
-7.87402062395037e-06
-1.83040401902135e-05
-1.27942354600134e-05
-1.41240573470731e-05
-2.08577887768425e-05
-1.93392369902202e-05
-1.53556521546276e-05
-2.1049615015005e-05
-6.76624282189793e-06
-1.00484840049332e-05
-1.72438328712146e-05
-3.00514504061106e-05
-2.7987441917498e-06
-1.96527505387388e-05
-2.05634933793233e-05
-2.95029504944932e-05
3.14806901381879e-06
-1.64929272008174e-05
4.36287547501273e-06
-3.14828425807258e-06
-1.17243010805548e-05
-2.08151811488032e-05
-1.53216599625126e-05
-1.22799603075623e-05
-2.82988509536577e-05
-2.40025604199887e-05
-1.87569380775932e-05
-1.57825808235981e-05
-2.61099869254284e-05
-2.99160790054318e-05
-1.54078415745997e-05
-3.51437641380681e-05
-9.58726257279272e-06
-3.747546005523e-05
-1.48356886971599e-05
-1.04348747437185e-05
-1.56314804346783e-05
-2.03335436530659e-05
-8.51070950701528e-06
-1.03577216895039e-05
6.43008271901095e-07
-2.19886357452407e-05
-8.04014638825494e-06
-1.40693641982784e-05
-3.80161259323075e-06
-8.064835404839e-07
-1.74369618025826e-05
-2.27537067716476e-06
-1.21552294390474e-05
-1.62583263899177e-05
-6.80083197792388e-06
-1.09180873974162e-05
-1.90448647098747e-05
-1.22227072759799e-05
-1.46412345325695e-05
-1.27447403185273e-05
-3.03130171204289e-05
-1.14630192830467e-05
-2.48409582141971e-05
-9.15227827656553e-06
-1.48946086132139e-05
-1.82505781013999e-05
1.54324185840661e-06
-1.71628810843916e-05
-6.67388760553127e-06
-1.85943580212205e-06
-2.50284398455557e-05
-1.32822392295152e-05
-9.81389871489648e-06
-7.83752111669504e-06
-3.06327049771104e-05
-3.59906594552781e-05
2.05493427587167e-06
-3.43191149785965e-05
-1.99163644982436e-05
-3.04170617429085e-05
-1.16777311383869e-05
-9.81094681392595e-07
-2.64543212368335e-05
-2.50946786036894e-05
-4.32224672421374e-06
-1.08271914162935e-05
-1.38757374214728e-05
-2.94203019527117e-05
-2.72533739058282e-05
-1.49653881460674e-05
-1.95283379950094e-05
-2.03131591660593e-05
-2.0358910008585e-05
-1.11001197789606e-05
-5.9681264668382e-06
-1.9517553612577e-05
-2.66705740167966e-05
-1.93405544192852e-05
-1.04309831981543e-05
-1.22162878988738e-05
-2.0907837892332e-05
-1.35815808085417e-05
-1.48940794880089e-05
-2.96289596791276e-05
-1.87270337866169e-05
-1.31117772465101e-05
-2.35078109573027e-05
-8.40280715265469e-06
-1.32667190062036e-05
-2.16892756880851e-05
-4.34349869300836e-06
-1.06813384851109e-05
-7.75222688962702e-06
-8.99505555046543e-06
-2.68921297926413e-05
-1.85974937579657e-05
-2.86026830302057e-06
8.18941364742067e-07
-1.70750224522608e-05
-1.6975565844428e-05
-2.41371739136222e-05
-1.04127057550936e-05
-3.24732646093648e-05
-1.15480544907818e-05
-9.18562072637906e-06
-3.02857485820208e-05
-1.41827264153993e-05
-1.92579756273495e-05
-2.35980753633264e-05
-7.20541612092153e-06
-1.39824217859139e-05
3.46504120036536e-07
-1.81376218927668e-05
-5.72311658799238e-06
-1.42519390920931e-05
-2.44320192497659e-05
-1.19909436774954e-05
-6.53841388034003e-06
-1.34635390386128e-05
-1.22515791639124e-05
-3.57768716878988e-05
-2.97045881700852e-05
-1.7742452084855e-05
-2.92963778754952e-05
-1.2981420273468e-05
-8.12171467301106e-06
-1.02885150067088e-05
-1.64159419410949e-05
2.5983395051042e-06
-1.57807678416995e-05
-9.58217950521705e-06
1.35417951972918e-08
-1.59176858217526e-05
-1.2466661125959e-06
6.16761618385789e-06
-2.41335916367182e-05
-1.78129874804762e-05
-2.07312001537155e-05
-1.98741382575656e-05
-7.63313939719728e-06
-3.23564266206078e-06
-2.94133999764812e-06
-8.68560415151543e-06
-1.90139332372373e-05
-1.94742532818883e-05
-1.21702176059894e-05
-2.41393553308989e-05
-1.24927234413476e-05
-5.82487251095561e-06
-1.21281609836821e-06
-3.33953821006427e-05
-1.29900323657848e-05
-1.69388314017767e-06
-1.84307602732454e-05
-1.96051072275648e-05
-4.01969933759421e-05
-1.59664449115215e-05
1.02830178263152e-05
-1.80674197480875e-05
-3.1563164695968e-05
-3.07519197536642e-05
-1.09988526913193e-05
-1.96655094930999e-05
-2.50799257384003e-05
-2.08890723792898e-05
-3.1657996377008e-05
-1.8998605359903e-05
-3.83442387048396e-05
-2.09176205509102e-05
2.64406027646552e-06
-2.08530144547181e-05
-2.37171056788913e-05
-3.74468550986504e-06
-1.18117203545647e-05
-1.44557058937778e-05
-1.60070890404056e-05
-1.71885909794304e-05
2.99928468473233e-06
1.18258556639338e-05
-1.2132575662876e-05
-1.46493499506551e-05
-3.57911521782102e-05
-1.88501027237719e-05
-2.98115229227462e-05
-1.29017408032213e-05
-5.25706464747737e-06
-2.21473182842733e-05
-5.76850571054383e-07
-2.97939503708474e-05
-3.91942689167299e-06
-1.44212358899643e-05
-2.78912457094558e-06
-1.20931280139941e-05
-2.01385277930927e-05
-1.31139889176464e-05
-8.67144398087746e-06
-1.92788922377164e-05
-8.28912910536344e-06
-1.39692757289291e-05
-1.09196133471162e-05
-1.07689676191846e-05
-2.36372531567297e-05
-9.49350104200327e-06
-5.47311540048848e-06
-3.10794000711096e-05
-3.10042253543275e-05
2.1243430712661e-06
-7.18021976757154e-06
-2.84519554718178e-05
-3.6041073142395e-05
-6.33985380135768e-06
-1.59272308384892e-05
-7.55595566146915e-06
-3.02803149977227e-05
-2.64413571535673e-05
-1.62700001645309e-05
-2.25482704173167e-05
-1.31166022883836e-05
-9.84028881688868e-06
-2.38192404774281e-05
-1.21779810980103e-05
-1.49725971404064e-05
-1.51310275331434e-05
-4.23740966358099e-06
-7.41738121135352e-06
-1.48517454902871e-05
-3.00041727651344e-05
-1.54827663290924e-05
-1.82754702757344e-05
-1.76531375959014e-05
-1.64482639434961e-05
-4.62229106519849e-06
-1.92611993266771e-05
-9.18809590272956e-06
-1.76644511412843e-05
-3.28847019943838e-05
-2.54352170845868e-05
-1.87781792863129e-05
-1.17597390657948e-05
-3.5721814738993e-05
-1.1901719934488e-05
-2.29576169805899e-05
-2.41010531116963e-05
-3.11659257710605e-05
-2.51821097343156e-05
-1.03136356138149e-05
-1.9779941464046e-05
-2.84349370996564e-07
-8.77387276802944e-06
-5.84511576036008e-06
-2.72086731132693e-05
4.15197099752574e-06
-2.45239772814169e-05
-1.40998983967033e-05
-1.04252902321648e-05
-2.614916543868e-05
-2.90664062302837e-05
-1.99545480940866e-05
-2.05521766127978e-05
-2.81984928713001e-05
-2.56333387813755e-06
-1.38255553995373e-05
-2.73987561330546e-05
-1.40070881360552e-05
4.45746932170416e-06
-9.86968206210224e-06
-1.32351535978523e-05
-2.13429758744255e-05
1.11901015540511e-06
-2.24617752463399e-05
-1.93162285490762e-05
3.17482863705745e-06
-2.11019546977993e-06
-1.08241273158816e-05
-1.58155236543008e-05
-1.96930034360523e-05
-2.1835997689854e-05
-3.50874689144226e-06
-3.70730064638108e-05
-3.26374270203701e-05
-4.31016730085411e-06
-7.75423833600634e-06
-2.01128350068852e-05
-1.07397336409136e-05
-1.27104192087213e-05
-2.06230667856213e-05
-2.10609460491205e-05
1.42431781583252e-06
-1.81897724372002e-05
-5.81708358620516e-07
-1.15651360589539e-05
-3.37758417751576e-05
-2.67265165311602e-05
-4.81050602492748e-06
-1.63840651904016e-05
-1.98606074558877e-05
-2.66152127786268e-06
-3.21168233684149e-05
-1.76082546888158e-05
-1.01030326287697e-05
-8.99367235465143e-06
-1.03222516167898e-05
-2.3013154627892e-05
-3.97880378278374e-05
-7.78492728994752e-06
-1.74614094062386e-05
-2.18223842593895e-05
-2.49491434622901e-05
-2.83655694416723e-05
-1.22007479711213e-05
-6.23569129204655e-06
-1.64195670847279e-06
-3.34849913212549e-05
-1.69960021799595e-05
-1.35309539838403e-05
-2.80063282089056e-05
-1.96973729909934e-05
-1.53951488359784e-05
-1.50964830085857e-05
-6.27324679277254e-06
-1.26470670894795e-05
-2.61869991565017e-05
-4.23595551160938e-06
1.6943407527621e-06
-2.69013616236117e-05
-6.01655256577285e-06
-1.2004712325323e-05
-7.5596285987434e-06
-1.29302220872845e-05
-2.25830784173439e-05
-9.63928683814469e-06
-1.81684313330824e-05
-2.70745686701234e-05
-2.63037913945053e-06
-8.86810864466744e-06
-1.24286558364776e-05
-3.28843809636423e-05
-2.03585208450921e-05
-1.6051326844906e-05
-2.84017841768498e-05
-9.13587999189917e-06
-1.7295242832412e-05
-1.1422851462044e-05
-1.97359037092828e-05
-4.06019057717459e-05
-1.59676103698332e-05
-8.54003320429552e-06
-2.19588262707602e-05
-3.90580861632647e-05
-1.65684638408079e-05
-1.23438960209206e-05
-3.13866120722488e-05
-6.46259217607663e-06
-8.96884845342315e-06
9.45161159963355e-06
-3.34123509609531e-05
-2.00195926241935e-05
-4.70307178317428e-06
-2.05804914678959e-05
-4.28706431398555e-05
-1.09676179253564e-05
-7.55915281272668e-06
-1.0030569675161e-05
-1.89966509944923e-05
-1.96063776257397e-05
-1.59252500923416e-05
-2.38806973720455e-05
-1.41552493212281e-05
-2.35301693358463e-05
-1.15804966725794e-05
-6.82816356567759e-06
-1.87551221780258e-05
-3.15346856228995e-05
-1.7796424414882e-05
-1.96688141367818e-05
-2.20435267589493e-05
-1.09872493869696e-05
-1.68418823218937e-05
-2.475796421305e-05
-1.72362714271493e-05
-8.17302578148172e-06
4.23177287573249e-06
1.77816463097676e-05
-2.12486479582701e-05
-2.52391903905951e-05
-8.96338008314893e-06
-1.04386098087945e-05
-1.03200001922651e-05
-8.56322098620275e-06
-2.06359506462879e-05
-1.39107791630536e-05
-3.57572466396061e-05
-1.96488616957565e-05
-1.69915611941359e-05
-3.69773749305202e-05
-2.57415130926212e-05
-2.02604029974884e-05
-1.89222724135368e-05
-1.60540945290069e-05
-1.18175784228685e-05
-7.15354132697124e-06
-1.86540268866318e-05
-2.2607216303511e-05
-2.25911662312036e-05
-1.2341073564236e-05
-8.86118072349277e-06
-3.0482797082183e-05
-9.76776293720832e-06
-6.56041653659396e-06
-2.84726645061379e-05
-2.20535893901042e-05
-3.21875428413259e-05
-2.2848219077112e-05
-1.13168140329529e-05
-2.10669515415378e-05
-4.25172665043403e-06
-1.6151970304546e-05
-1.08996068581304e-05
-1.81673439967249e-05
-2.72117167285674e-05
2.26312775485996e-06
-1.16113797438153e-05
-2.40674218792189e-05
-4.98637647784208e-06
-4.45274393050123e-06
-1.79869642298485e-05
-2.75465564182517e-05
-3.70982936066957e-05
-9.31410601583248e-06
-2.68962185402786e-06
-2.09728754782771e-05
-1.32638243585596e-05
-9.84430765001731e-06
-9.06813531469329e-06
-1.61359801419715e-05
-1.06196289510019e-05
-1.03900160653506e-05
-2.99398409660009e-05
-2.73865875179422e-05
-1.64798008002459e-05
-1.26285984574517e-05
-2.51010576014904e-05
-2.99250073626249e-05
-2.10989840528267e-05
4.61408194208207e-06
-7.26147242830723e-06
-2.77156377177597e-05
2.62161453744005e-06
-1.72133172584359e-05
-2.2404905399183e-05
-1.89438455100663e-05
-2.52754743122083e-05
-1.26957045791399e-05
-6.04923774575332e-06
-2.86919280063455e-05
-8.94860601846373e-06
-3.53784133441752e-05
-7.5145513489122e-06
-6.39327684836631e-06
-1.36801194503328e-05
-2.8605748687138e-05
-5.87729226299309e-06
1.34495713373161e-07
-5.8265896460206e-06
-3.03787930960651e-06
-3.70628151953288e-05
-5.68265014132515e-06
-1.89574996168825e-05
-3.56558987701688e-05
-2.58982984058959e-05
-5.76498674476268e-06
-5.39176546072241e-06
-3.18667314879323e-05
-3.81355673039607e-05
-5.6005493715555e-06
-8.39099056278308e-06
-1.77522709310012e-05
-2.56239856253916e-05
-5.95118086486519e-06
-3.36601609567431e-06
-1.52544535751708e-07
-2.17352111187624e-05
-3.34851382274918e-06
-2.385459240827e-05
-9.61202422350272e-06
-1.58719203670786e-05
-2.31349128633109e-05
-1.32675844912257e-05
-1.9132122961011e-05
-2.23818417091815e-05
-1.87805484719716e-05
-2.2966809149351e-05
-2.02494347127431e-05
-1.06518750977673e-05
5.37687728934089e-08
6.14933706015106e-06
-1.22600984893683e-05
-1.29471289676675e-06
9.57286385561078e-06
-1.12813826493465e-06
-2.12481726245808e-05
-3.97843393361002e-06
-3.66336310394261e-05
-6.29891081607249e-06
-2.79419155210354e-07
-7.82933235271293e-06
-1.36573309392269e-05
-1.91273500717205e-05
-1.70789491131595e-05
-3.84954137344666e-06
-1.41713446882869e-05
-9.81782151453394e-06
-3.0250884333278e-05
-1.93878976568019e-05
-2.31096134299805e-05
-2.22114738200104e-05
-1.06790666086059e-05
-1.82013264832763e-05
-3.25109791336794e-05
-6.29338229310697e-06
-1.09308059360201e-05
1.61443272216978e-05
-1.83581451552173e-05
5.1829517708263e-06
-3.0211878378615e-06
7.42622288395931e-06
-1.25855821422793e-05
-1.16958851403434e-05
-3.03004362812008e-05
-3.36106888283027e-05
-1.00630236284871e-05
-1.50011880571277e-05
-1.77261772715198e-05
-2.78017702774098e-05
-1.15655657030496e-05
-4.47993512283163e-05
-1.70596421525424e-05
-1.27226807721138e-05
-2.22259554236675e-05
-2.91556727106137e-05
-2.68918583793382e-05
-1.59377720072652e-05
-2.58992504535072e-05
-8.45315320000581e-06
-1.18498993636074e-05
-1.49213516406993e-05
-2.08706240383471e-05
-2.49826699517741e-05
-1.00254045329057e-05
-3.405122453309e-06
1.12454016771426e-05
-1.33107982887748e-05
-1.29802734250751e-05
-3.04263056696235e-05
-3.31788267381562e-05
-9.15926701708085e-06
-1.94942237823885e-05
-2.34152976976554e-05
-1.66047090861361e-06
-3.04736536802843e-05
-4.41847497945251e-06
-3.75252055675746e-05
-1.76022411300303e-05
-3.03099639415612e-05
-1.25971173477455e-05
4.50925771347194e-06
-3.09420635611386e-05
-1.94215377131213e-05
-6.36185245023838e-06
-1.32962462080333e-05
-1.87775767370944e-05
-1.83483590686396e-05
-4.2214122976133e-05
-3.39627190845266e-05
-9.83175655719803e-06
-2.13043376887606e-05
-2.33852772033265e-05
-1.39900959954948e-05
-2.36667208930896e-05
-2.34769394413283e-05
-8.16416776508903e-06
-1.40264039690991e-05
-3.02534864865325e-06
4.99447620176917e-06
-1.59744392957439e-05
-3.59839408345141e-06
-6.36706107266846e-06
-2.50330560559782e-05
-9.45243302538069e-06
-1.04195548498053e-05
-2.62746615152516e-05
-1.33599631991208e-05
-2.46448385618826e-05
-8.20891374264683e-06
-1.80837378103401e-05
-3.27742400413055e-05
-3.09217887558115e-05
-2.96492644842472e-06
-2.7819784292727e-05
-3.54922932628373e-05
-2.2050114477316e-05
3.35722974623424e-06
-1.18771599120048e-05
-2.53626309809764e-05
-2.46128338959054e-05
4.57943460626305e-06
-8.18187066998173e-06
-2.42970979145613e-05
-1.92548561482952e-05
3.38929730461855e-06
-3.35663722796856e-05
-1.03885524531921e-05
8.78394424004238e-08
-1.89946754187344e-05
-9.734929603857e-06
-2.20315024849243e-05
6.22963440542236e-06
-5.55476292183126e-06
7.0727876333443e-06
-2.14830991573249e-05
-2.68357328687157e-05
-1.66539807578081e-05
-1.96105102758209e-05
-9.52056485999371e-06
-2.83814869201554e-05
-1.72160129643918e-05
1.65544536780364e-06
-1.64207731253564e-05
-1.67084298983099e-05
-2.84994939883564e-05
-9.89690405618727e-06
-4.01158365340372e-06
-3.06147841582894e-05
-1.38602901495212e-05
1.83213648570574e-06
-7.04641166634253e-06
-3.05102598414869e-05
-8.24658171295449e-06
-1.23827447283258e-05
-6.46308560786981e-06
-2.30054911878821e-05
-1.67190638125931e-05
-1.40708631611089e-05
-1.46766173463676e-05
-1.14906104823841e-05
-1.44934352517049e-05
-2.34412883563374e-05
-1.74435682003158e-05
-8.00998125265011e-06
-2.19183380255775e-05
1.67269899751038e-05
-1.5066163621652e-05
-3.20467287052639e-05
-1.47502336932631e-05
-7.64641904905366e-06
-2.8884577827167e-05
-1.20441971177299e-05
-7.66123819129078e-06
-2.71727039230805e-05
-6.27991647254345e-07
-1.52062841136107e-05
-1.83814390650145e-05
-2.68641433411399e-05
-1.28698963032637e-05
-2.65296365796518e-05
-1.37069848686416e-05
-1.22957852158156e-05
-1.10288181661411e-05
-9.25299325365731e-06
-1.11246160623162e-05
-2.03063248070002e-05
5.5955552957621e-06
-2.00168123599228e-06
-1.13565178218741e-06
-2.50376838511495e-05
1.85386016784458e-06
-1.32770613268685e-05
-2.66826727655176e-05
-2.70130755169684e-06
-1.84127275638114e-05
-1.37907639367181e-05
6.38111214466796e-06
-1.21714532389103e-05
-2.15815254098833e-05
1.29740775862624e-05
-1.12382369571944e-05
-2.08586373770755e-05
-5.08343863220386e-06
-4.61544778097486e-06
-1.72433047341357e-05
-8.9207176814775e-06
-9.12718840622068e-06
-2.87971965542701e-05
-1.86850161580439e-05
-2.44667596678027e-05
-1.12007022308822e-05
-1.8680795390757e-05
-2.9732948078729e-05
-2.96038680946544e-05
-1.60837624406497e-05
-1.37947223390903e-05
-2.17884822726266e-05
-7.01546227728153e-06
-1.87571143636868e-05
-1.07749667937729e-05
-5.75253123452262e-06
-1.21369487528776e-05
-6.07963195209491e-06
-2.33587000820282e-05
-8.28952486502443e-06
-3.99267555097609e-06
-1.32100133532302e-05
-1.79134964625507e-05
-9.01083555265518e-06
-7.23307038634743e-06
-2.78750459734817e-05
-2.83814573419595e-05
-4.15771997778548e-05
-1.14770616742899e-05
-2.36830916213374e-05
-2.7491047416693e-05
-4.14146420813439e-06
-1.61924044065309e-05
-2.54108463272177e-05
-1.32824711352854e-05
-1.78455609484079e-05
-2.40658222495823e-05
-1.20824275853671e-05
-2.07449753021174e-06
-2.5405693183391e-06
8.96264183397329e-07
-1.23437900921054e-05
-1.24146453905471e-05
-2.10579950408698e-05
-9.15815414094979e-06
-9.80369669719196e-06
-1.14557643152273e-05
-1.19910903592739e-05
-9.34475575380355e-06
-2.1176328164823e-06
-3.40726202038877e-05
-2.61119400002621e-05
-1.61768662570648e-05
-1.83927362795023e-05
-2.23999551655031e-05
-2.95633001024327e-05
-2.8388846731017e-05
-1.78968804820268e-05
-1.14809189330553e-05
-1.11719807665424e-05
-1.03996084827668e-05
-1.4989838865548e-05
1.86680175094545e-05
-2.66914921268619e-05
-1.25873832677345e-05
-8.29954248214659e-07
-1.80383862156379e-05
-2.11908873615146e-05
-2.21802015112752e-05
-2.98100857008342e-05
-2.80530053051521e-05
-1.98328276189044e-05
-2.37283812612735e-05
-3.67661317544522e-06
-1.34726542192247e-06
-2.42279322581161e-05
-2.69784719234686e-05
-3.49128691302895e-06
-1.32017735120558e-05
-1.13882000352548e-05
-2.48282286848662e-05
4.82499357734697e-06
-1.54802851248681e-05
-1.59792201654937e-05
1.19061098135516e-05
-4.36844765149245e-05
-8.80792282501429e-06
-4.62845587176269e-06
-1.92757960569535e-05
-1.20564618930622e-05
-2.38878484558751e-06
-4.37373242309238e-06
-3.86922771449443e-05
-2.69853521691262e-05
-1.51035772793576e-05
-2.40681696191083e-05
-1.86605571651365e-05
-8.02623104788701e-06
-1.44781386267886e-05
-1.08851960604169e-05
-4.0963720942193e-06
-1.05622973158369e-06
-1.36059519735724e-05
-3.46177758476423e-05
-9.92625058293805e-06
9.92306024910927e-06
-1.82668286872459e-05
-6.71124628251861e-06
-6.98491696053945e-06
-6.44917413330908e-06
-2.43781783612551e-05
-3.71620962882751e-05
-2.75367211377193e-05
-2.32144560949121e-05
-2.75200776424628e-05
-2.19729179284804e-05
-2.0876875923418e-05
-1.71781546699341e-05
-4.6889331584047e-05
-3.85045505225374e-05
-2.73619964541145e-06
-1.62080236336165e-05
-1.97305832898853e-05
-2.43923340694767e-05
-3.41565313953556e-06
-8.55593753558171e-06
-1.35945615596809e-05
-2.49016814116453e-05
-1.02180343108284e-05
4.11205077162385e-06
-1.57652145136238e-05
-1.79741909119583e-05
-1.68439990634462e-05
-1.17914576064851e-05
-1.19633726493026e-05
-1.74462795518355e-05
-2.90989676423602e-05
-2.08098022102896e-06
-2.80129255199895e-05
-2.34454742999441e-05
-9.75730778938163e-06
-2.36155467034086e-05
-1.9443897356928e-05
-6.65661649080173e-06
-2.07581460428256e-05
-3.14846539469125e-06
-5.75077860615574e-06
-1.4156094229495e-05
-1.6079727484693e-05
-7.3973851168011e-06
-3.29851738869573e-05
-1.66727710898329e-05
-1.00726773382436e-05
-3.65712431259412e-06
-1.85933770098229e-05
-2.02678996273457e-05
-1.56262467888226e-05
-1.02080037509178e-05
-1.09416362365522e-05
-1.99240084750867e-05
-8.38814159843071e-06
-2.03114142483846e-05
-6.73812098111245e-06
-3.74661506701862e-06
-9.44575770172628e-07
-1.76470587513362e-05
-5.48490488261274e-06
7.36584608612491e-06
-2.21148842574876e-05
-3.16157628173026e-06
1.0324289731454e-05
-1.39124005899471e-05
-6.39084292163367e-06
-2.45707485226588e-05
-2.66649740781182e-05
-9.90337203058449e-06
-1.27881260222489e-05
-1.70473087473674e-05
-1.84436706587575e-05
-1.91805884163932e-05
-1.93320232567552e-05
-2.57274493821931e-05
-4.51322133072193e-06
-4.58793278441921e-06
-3.58796001831993e-08
-1.18142633862124e-05
-2.13159777962339e-05
-6.53638069763188e-06
-1.86399155478121e-05
-2.64080720440966e-05
-7.5170856904249e-06
-2.73179839911218e-05
6.58736229450837e-07
-1.86037407260021e-05
-1.05644597311044e-05
6.74470174934902e-07
-4.72459797349729e-06
-2.26489634814487e-05
-2.46034472827301e-05
-9.01652745405591e-06
-2.4451921986847e-05
-4.49048008638254e-05
-1.10620095530779e-05
-1.64610073968702e-06
-3.60367771855388e-05
-6.5883990387782e-06
-5.61174275503748e-06
2.3210468893899e-06
-1.61833262236953e-05
-2.48185499661562e-05
-1.93793272403274e-06
-3.71902033062506e-05
-3.4309298437479e-06
-2.32506383589188e-05
-1.00938689597845e-05
-9.20494250275029e-06
-1.97165760931897e-05
-3.5128404836781e-05
1.30387403913103e-05
-9.70196959634451e-06
-3.39517272550296e-05
-1.37642626717463e-06
2.77943663025699e-06
1.36977153942055e-06
-1.06540352329994e-05
-1.44793441363091e-05
-1.58109148170001e-05
-9.28264927477493e-07
-3.53119073133854e-05
-3.01857226406922e-05
6.67587680951541e-06
-2.29073627698349e-05
-1.09167059165376e-05
-1.33072340341308e-05
-1.26389733023283e-05
-1.64914821305616e-05
-2.01600152958185e-05
-1.14814625652141e-05
-1.08955519594502e-05
-1.22268292491248e-05
-1.27189720025676e-05
-3.40685498980829e-05
-4.34625143661455e-06
-9.60974106250422e-06
-1.77767869678372e-05
-3.22592095016968e-05
-5.64392126183966e-06
-1.02488421227645e-05
-4.98121941492151e-06
-1.74190059177198e-05
4.85711113867314e-06
-1.9862159319267e-05
2.74746202121192e-05
-5.01710343220151e-06
-2.71174344628607e-05
-3.51765627978342e-05
-2.05623190945883e-05
6.93144832147884e-06
-2.03698893952413e-05
-2.12428869324897e-05
-4.50549540398289e-06
-6.92060756873727e-06
-1.70694148923882e-05
-2.09693776193291e-06
-7.5661128643742e-06
1.36673511511097e-05
-1.57156898380049e-05
-1.3507649277958e-05
-1.53276691187563e-05
1.99765726983198e-06
-3.93264620573019e-06
-1.98641091638594e-05
-2.06203013346893e-05
-3.00149054770808e-05
-4.5198535217656e-06
-9.87697323588503e-06
-2.43622175999753e-05
-2.17263742445791e-05
3.40556097504726e-06
-2.64381351283208e-05
-1.88133304981094e-05
-3.1973348945367e-05
1.70956607199202e-07
-8.50721662555049e-06
-1.03879682929086e-05
-2.50913660692826e-05
-7.72604949656233e-06
2.32261561253699e-06
-3.67477683073249e-06
-1.32453186294514e-05
-1.90612303490506e-05
-3.31761106304891e-05
-1.01190807214783e-05
-1.00497779021092e-05
-1.11908849489265e-05
-1.66008072675372e-05
-1.51091160507992e-05
-8.55623011503623e-06
-2.80392375935993e-05
-2.49439678630173e-05
-1.86259979423396e-05
-1.59540450372106e-05
-2.35526253608502e-05
-7.14422932922021e-06
-2.19103746917188e-05
-2.32596488103573e-06
1.35918098413288e-07
-2.4752118568662e-05
-9.64313617487749e-06
1.46796648347554e-06
-1.75129391074284e-05
-1.785315890001e-05
2.46660849807606e-06
-1.36400158853131e-06
-7.62643622114318e-06
-1.83771507876865e-05
-9.45652236633965e-06
-1.21011236997988e-05
-3.0968922957426e-05
-2.67782099575808e-05
-2.87304872708396e-05
-3.1723457343608e-05
-1.03767565189112e-05
-3.60206660852713e-05
-1.35798539587592e-05
-1.4435355054198e-05
-1.54216889921451e-05
-3.26970201583167e-05
-2.08300276917433e-05
-5.78480329033511e-06
-7.13211109200544e-06
-7.51694845882741e-06
-1.28061203854439e-05
-1.60881774135037e-05
-1.62620906784919e-05
-1.53098361022934e-05
-1.23830126083696e-05
-3.2826605382096e-05
-2.95142257866587e-05
-1.44000345788138e-05
-2.34075566410717e-05
-1.76628346758218e-05
-1.89576898777058e-05
-3.35778859104898e-05
-3.70844251049648e-05
-1.52801361692316e-05
-1.29382673691173e-05
-3.36302099632744e-06
1.10251468407399e-06
-1.30239982476399e-05
-1.85725147786663e-05
-1.30836350790997e-05
-2.59564561174518e-05
-2.19059142670483e-05
7.97239315294124e-06
-3.2449342485405e-05
-1.42484629363634e-05
-2.20300137006489e-05
-1.12629577014453e-05
-5.71260992115285e-07
-1.20461924227891e-05
-3.45351411662496e-05
-4.21100176130501e-06
-1.45843011133872e-05
-3.12974849080634e-05
-2.77729473894175e-05
-9.89720685640771e-06
-1.2017012814526e-05
-1.39684818852701e-05
-3.1080513210965e-05
5.04100174194408e-06
-3.84612900525258e-06
-2.0278913278713e-05
-9.03474658059691e-06
-1.67911399942155e-05
-3.1877159321225e-06
-1.45560330439561e-05
-2.97956854110079e-05
-1.9313778329548e-05
-1.85676991251985e-05
-8.44388377337893e-06
-1.27897435045183e-05
-2.19684556927623e-05
-1.0011884365515e-05
6.13782090305045e-07
-1.7408360067458e-05
-2.41510715966198e-05
-2.08381910338719e-05
-1.31041618440992e-05
-7.50797756050626e-06
-1.18326235852055e-05
-1.06523209637448e-05
-8.16948390431173e-06
5.57138852331178e-06
-2.33769257018946e-06
-3.37196552715431e-05
-1.0161106189773e-05
-2.52703017052665e-06
-4.64692984691902e-06
-2.53420248997198e-05
-1.47231081494416e-05
1.4119417090143e-06
-2.74054297193588e-05
-2.42866962812496e-05
-7.0603291999187e-06
6.64149804928351e-06
-1.36723227636715e-05
-1.25331993215054e-05
-2.1987953265278e-05
-1.76492032478498e-05
-9.31158673549337e-06
-1.81324420554932e-05
-8.19162382249124e-06
-1.59810608200384e-05
-4.70725817490755e-06
-6.166006767096e-06
-3.6082361804239e-05
-7.01891355278439e-06
-2.17784922914738e-05
-2.02757645476415e-05
-2.95863078601803e-05
-1.21139505136123e-06
-4.44724339603306e-06
-1.55525534143009e-05
-1.19222589900449e-05
-1.66024018850006e-05
-2.79549080481186e-05
1.42124802659145e-06
-9.56216212387482e-06
-9.55704967579614e-06
-1.04956819205489e-05
-2.483375578535e-05
-7.52359951685267e-06
-1.56524064787079e-05
9.00541635639292e-07
-4.9830363564286e-06
-1.61915283158849e-05
-3.87139641256158e-05
4.07252509913158e-06
-1.69871944789784e-05
-2.4068040613991e-05
-1.13174997903548e-05
-3.6481208035835e-05
-5.41467092306168e-06
-1.71459242980181e-05
-2.51524920988198e-05
-1.8091642243696e-05
-1.33749810345412e-05
-2.16089199658577e-05
-2.9654658971783e-05
-7.3297499934155e-06
-1.9620999575028e-05
6.27134893384883e-06
-1.79490970586274e-05
-2.85339652448498e-05
-1.48740651228351e-05
1.27662420026325e-06
-1.62697782609707e-06
-1.60066730559867e-05
3.79278979586663e-06
-1.4301663310144e-06
-2.06380341005577e-05
-9.04995670929831e-06
-7.45160931952297e-06
-2.08984974916202e-05
-1.06925689936009e-05
-3.71225531412804e-06
-1.67111902986578e-05
-7.60553543946335e-06
-1.45608644282287e-05
-2.35964652324937e-05
-8.27126560410276e-06
-2.01860442552383e-05
-1.02080742145374e-05
-2.53542830629774e-05
-1.9100994950717e-05
-3.51841033134061e-05
-6.92724518471306e-06
-1.25739936425759e-05
-2.34887920475153e-05
-1.47183702695368e-05
-2.23674963716577e-05
-3.72221300759179e-06
-9.56717468581535e-06
-8.2655542756509e-06
-1.47208281150411e-05
-8.86315453965008e-06
-2.69158913132212e-05
-1.13096805609805e-05
-1.88138814319511e-07
-2.87369124095736e-06
-1.98862748047459e-05
-1.24679052033017e-05
-1.00428244593882e-05
-1.19122504212937e-05
-3.80579935263843e-06
-2.10825956780176e-05
-2.08873069107466e-05
-1.38127859374107e-05
-9.83251081127764e-06
-2.02081661966755e-05
-2.50621042784899e-06
-2.64228725950442e-05
-8.18432562303443e-06
-3.76540125836849e-07
-1.05968758997859e-05
-5.56483421650072e-06
-5.89361531675232e-06
-9.42841767729535e-06
-3.4828248908278e-05
-2.46695601900895e-05
-2.97672810448205e-05
-1.70329331712085e-05
-2.61515165970154e-05
-3.00873752720294e-05
-2.53582262030092e-05
-1.4637372409872e-05
-1.34896163739189e-05
-2.86552676112988e-05
-8.30248977500295e-06
-2.60633106211594e-05
-2.66948813542746e-05
-1.14072068781318e-05
-2.34363375568517e-05
-1.65179049851443e-05
-1.16238053882273e-05
3.72865415838114e-06
-2.3210885298608e-05
-7.18976083187231e-06
-3.8158566336326e-07
5.26561308911798e-06
-7.443089385193e-07
-9.05024191872381e-06
-1.66076571704516e-05
-2.27091203061713e-07
-1.43969853877634e-05
-2.4373533113895e-05
-8.66068287002617e-06
-3.87813497142521e-06
-1.65637190556334e-05
-3.17756260260677e-05
-1.77436337547267e-05
-2.1156518980626e-05
-1.64397732054531e-05
-1.79305154287104e-05
-5.74318649719374e-06
-1.88471164502045e-05
-2.87674942713193e-06
-9.31519065274589e-06
-2.71137431675687e-05
-3.10747447265452e-05
1.68708778359267e-05
-2.25367140503339e-05
-2.68136497623111e-05
-3.62063109548956e-05
-1.81277655808917e-06
-1.28754924551351e-05
-9.21628806219726e-06
-1.02168072917736e-05
6.98560270272659e-06
-4.77357273463673e-06
-8.98992802952609e-06
-1.98342941303238e-05
-1.96147940730644e-05
-4.68625364395026e-06
-1.22166556573211e-05
-2.38938633177332e-05
-1.07687947505149e-05
-8.50993912054786e-06
-9.62638990724266e-06
-2.03285687955301e-05
-1.23468043870983e-05
-1.81258850050642e-05
-1.41534949554374e-05
-1.27869330007633e-05
-2.14676890417261e-05
-8.20037919134364e-06
-7.89752821093262e-06
-2.32764947715939e-05
-2.22870222847784e-05
-1.04696205795061e-05
-2.33831620252409e-05
-3.88251427284749e-05
-6.0956806307996e-06
-1.41035407475422e-05
-1.88303120511681e-05
-2.17351374161592e-05
-1.60763907201978e-05
-8.29949702289882e-06
-5.8844894210224e-06
-2.62778013361617e-05
-2.43984647417269e-05
-1.46456416899328e-05
-1.79414472775052e-05
8.36354255058387e-07
-3.71970583875935e-05
-4.13121921246817e-06
-1.5981644087494e-05
-4.67317405208696e-06
-5.90933656497333e-06
-3.24801336385549e-06
-2.13426237024639e-05
3.00391777193249e-06
-1.06921649582047e-05
-5.89065327338652e-07
-2.23131710136925e-05
-2.63764376552034e-05
-1.53429974807404e-05
-1.0488924904541e-05
-1.33648393417821e-05
-3.15609686798244e-05
-1.79002609291606e-06
-1.43687170915037e-05
-2.06146470373468e-05
-9.40414260880023e-06
-4.660874581655e-06
-4.18968726601977e-06
-1.2315913524709e-05
-1.1532228394006e-05
-2.09496496336875e-05
4.30001151934295e-06
-4.80633480033539e-06
-2.40935094923363e-06
9.07292835892083e-06
-1.41601711271278e-05
-5.86010158977888e-06
-3.15226927487337e-06
3.44426194096758e-06
-1.39941885789057e-05
-2.19598010536893e-05
-2.31405534642629e-05
-1.31778099455553e-05
-1.61669729342728e-05
-3.19959680769217e-05
-1.56232247448146e-05
-6.4488257029056e-06
-2.61163729968763e-05
-2.66648603648082e-05
-1.9484819128279e-05
-1.90339491850658e-05
-1.00002680661099e-05
-1.32054144048393e-05
-2.06805549397266e-05
-7.06003551605306e-06
-8.71936602238796e-06
-9.25382490065407e-06
-5.22600632939351e-06
-4.00309954998389e-06
-3.49089972556344e-05
3.42932734625906e-06
2.57675645573175e-06
-7.84147500226266e-06
-1.18120720738661e-05
-1.36262445132617e-05
-2.16221307715092e-05
-2.01753058189454e-05
-1.81788687859761e-05
6.18339552395648e-06
-2.07050030645657e-05
-2.88013695762925e-05
-1.63303946050552e-05
-1.11330933436169e-05
-6.30411685378512e-06
-1.98160346944444e-05
-1.18262022495223e-05
2.51605699723244e-06
-1.63207310907567e-05
-1.25426977563803e-05
-2.32751751762144e-05
-1.9012182764025e-05
-1.36863686110154e-05
-1.3356195586937e-05
-1.77042786983181e-05
-1.30925287440316e-05
-7.38646994487791e-06
-4.51767291708988e-05
-3.49062369851922e-05
-2.65783478754287e-05
-4.04592881796927e-06
-3.05820543517861e-05
2.9374888871886e-06
4.31374211664812e-06
-1.09097480431688e-05
-6.42262759693658e-06
-6.32976715361371e-06
-2.20986814993016e-05
-1.09954894956982e-05
-2.08065665748058e-05
-1.8587778163598e-05
-1.96830265724765e-05
-2.48258448183488e-05
-2.37341927743094e-05
-2.5947688013879e-05
-5.01999216556294e-06
-1.37156759787673e-05
-3.09656439448432e-05
-1.43105583907914e-05
-3.37584865419602e-05
-1.01896152236914e-05
-8.90351856391967e-06
1.14453338911868e-06
6.59444143120438e-07
-1.61263114400168e-05
-1.32774375650026e-05
-5.68091084867408e-06
-9.78176403010201e-06
-1.0948314021333e-05
-1.17302248865147e-05
-7.58573862373024e-06
-1.41055318518853e-05
-2.07103715191705e-05
-1.84036688545659e-05
-8.15830634845307e-06
-1.73224406913468e-05
-1.45941955075765e-05
-1.29775938952894e-05
-2.18928824928952e-05
1.54908016665391e-06
-3.15413081991444e-05
-2.41058192146235e-05
-1.20218434391561e-05
-3.77319155046592e-06
-1.87584837907499e-05
-1.39085732428549e-05
-3.27562156206534e-05
-1.05897117031106e-05
-2.77513720592727e-05
-3.07957906399622e-05
-3.2355068545792e-05
-1.17679901109198e-05
-1.16066621241818e-05
-2.30009793227862e-05
-3.09758841581912e-05
-2.1221067270858e-05
-3.26697590745087e-06
-1.73607857858891e-05
-2.77221785781787e-05
-1.24089813166392e-05
-1.4602912848222e-05
-9.77245191517655e-06
-2.42796995103664e-05
-2.53828693332455e-05
-1.6870860495166e-05
-1.02806618809764e-05
-1.31290253998855e-05
-2.86314835834428e-05
7.57858168280531e-06
-1.59091289093024e-05
-2.07285878069847e-05
-2.38200921607884e-05
-3.64449141174081e-06
-1.70919879691316e-05
-2.63855549820767e-05
-2.50619671296035e-05
-4.45339460627051e-06
-4.32462751189586e-07
-2.91501583030528e-05
-3.14583769902616e-05
-8.13921850381118e-06
-2.02548947901148e-05
-2.47107476968274e-05
-4.41328906971128e-06
-1.35149014788409e-05
-1.70395489340399e-05
-1.69199912253825e-05
-7.59734321336852e-06
-5.25618616796566e-06
-7.83449541596276e-06
-1.82669737255001e-06
-1.18231305168486e-05
-1.04874655660267e-05
-2.25145105051891e-05
-1.4938471571048e-05
-5.6045675923016e-06
-1.13588234393382e-05
-2.20149120337337e-05
-3.1565363635066e-05
-1.77995732923832e-05
-1.04078918649107e-05
-1.3843747429221e-05
-8.11445466778253e-06
-1.17159366100764e-05
-9.39147789743251e-06
-2.15016635823581e-05
-1.19296587933943e-06
9.31835130753709e-06
-2.9248293809659e-05
-1.12123438002834e-05
-1.46918807109819e-05
-8.18393420754148e-06
-3.19734745009651e-06
-9.13731962391296e-06
7.01092067957486e-06
-8.6564301252584e-06
-1.96174858927938e-06
-4.48796713670712e-06
1.69696602621059e-06
-1.21147870296224e-05
-2.33846689069622e-06
1.99383095817677e-07
-8.10396077813256e-06
-2.90806699859664e-05
-1.10383157788929e-05
-1.92719589746502e-05
-1.09604261691568e-05
-1.40902944154727e-05
-1.74284612509884e-05
-1.77411760956858e-05
-1.04355820119283e-05
-1.40627081127459e-05
-6.8355067233148e-06
-7.10327358002006e-06
-1.10965960134777e-05
-9.42247356701825e-06
-2.24156412911642e-05
-2.17402106674477e-05
-1.18009977643372e-06
-1.33202900458907e-05
-1.32473291374482e-05
-2.95989748644991e-05
-3.9447699062479e-07
-2.71392147804038e-05
-2.26410033324455e-05
-2.77956010217655e-05
-9.78424180590673e-06
-1.45584054943245e-05
-3.19724377059486e-05
-2.55585571487493e-05
4.720124822089e-07
-3.26722023653267e-05
-2.02247171720777e-05
-9.2486031618377e-06
-2.22828514571756e-05
-3.56473547416575e-05
-1.98595748574602e-05
-1.67654398896225e-05
-1.44865329575382e-05
-1.77901596995631e-05
-2.19717529686907e-05
-9.9811147564849e-06
-2.48211985323116e-07
-2.33611382513692e-05
-2.10285991356273e-05
-4.44509498590701e-06
-1.36532968445049e-05
-9.89670768087264e-06
-3.7922891136017e-05
-4.01545245597054e-05
-1.03547837743296e-05
-2.60580884660664e-05
-2.70403778495861e-05
-3.06195680988238e-05
-2.35206581797877e-05
-2.53833468235283e-05
-2.05261469802618e-05
-6.03634827037777e-06
-2.39849323589549e-05
-2.15202429916812e-05
-1.781528501561e-05
2.44451610833749e-06
-3.58830544655168e-05
-3.62636377263493e-05
-1.03059680886156e-05
-1.55800691543655e-05
-2.86612579192691e-05
-1.17591075715312e-05
-2.86797429227121e-05
-1.6707572896601e-05
-1.20022828833238e-05
-3.24321728587218e-05
-2.05872638168487e-05
-1.40634757320064e-05
-1.54877177853822e-05
-2.8816214468317e-05
-1.09213975266615e-05
-1.25304849163968e-05
-1.49422657065467e-05
-1.45690252821601e-05
-9.21044898983364e-06
-1.69010558632168e-05
-1.48605654362295e-05
-2.03501926706884e-05
-1.35558972203844e-05
-1.65057323332418e-05
-1.08927972681417e-05
-2.68355561272996e-05
-2.56221472784472e-05
-1.29415735666634e-05
-9.09048086597754e-06
-2.92664519467069e-06
-2.11918147456742e-05
-1.02473687598364e-05
-1.85877710695795e-05
-2.34436844322586e-05
-2.08646714327955e-05
-1.08226228782445e-05
-2.08955874572357e-05
-1.82317253626947e-05
-2.40550656186647e-05
-2.15729037076656e-05
-1.18037921213261e-05
-3.5616363933152e-05
-2.62752262351908e-06
-1.89747381926988e-05
-1.38925097920418e-05
-1.52100784630147e-05
-2.79743610203507e-05
-2.13212616387779e-05
-3.10834024773264e-05
-1.52208083714951e-05
-2.19239945870494e-06
-9.79624283096487e-06
-5.42905944484555e-06
-2.05345564900782e-05
-2.65874402432469e-05
-1.54486664696632e-05
-2.79861122802811e-05
-2.74168512317885e-05
-1.87171080437895e-05
-1.13909513586197e-05
-2.0250662940159e-05
-2.32167960808872e-05
-1.77705911465893e-05
-1.75278690925327e-05
-1.7398749106505e-07
-2.95269309965362e-05
-9.55294926486618e-06
-1.54611622545248e-05
-1.19056266500069e-05
-1.38652797628166e-05
-1.22896263242259e-05
-6.38186228327477e-06
-2.80232880370365e-05
-1.67234534223311e-05
-2.5239569889609e-05
-2.50795921838651e-05
1.0131511220625e-06
-1.02036219398727e-05
-3.0079577772198e-06
-2.08764248284789e-05
-2.45929792623558e-05
-5.63473525266621e-06
-1.59166771854274e-05
-1.11330578401011e-05
-2.67730949014147e-05
-2.27980350721954e-05
-8.61357580828915e-06
-4.79449733090163e-06
-1.29546948674358e-05
-2.70614369642377e-05
-2.13811135900307e-05
-5.15236945061471e-06
-1.17910665979271e-05
-2.1121342894069e-05
-2.27297777975791e-05
-1.58917316868745e-05
-2.00358212777785e-05
-1.06354041736679e-05
-2.26506195958663e-05
-1.83701489810231e-05
2.75358996987729e-06
-7.70944997194964e-06
-2.08081591227188e-05
-1.79809707412618e-05
-1.07514434885357e-05
-2.8422750617071e-06
-8.74931803529736e-06
-5.52347348247463e-06
-2.12368021193566e-05
-1.60088826048979e-05
-1.44743116477168e-05
-1.31494845634435e-05
-1.61325374254714e-05
-2.29787028829191e-05
-6.73103694178499e-06
-1.6639366966365e-05
-1.12438382847584e-05
-1.03452040747129e-05
-2.50891686969296e-05
-2.37732574145863e-05
-6.68939034135128e-06
-5.31790348417644e-06
2.76448585520369e-06
-1.84365520487899e-05
-9.68690041324953e-06
-3.42607690226634e-06
3.20729732824233e-06
3.89101149490031e-06
-1.40338496737979e-06
3.3758375436357e-07
5.24876831704514e-06
2.59696437325335e-06
-2.0720607633316e-06
-3.5534232577352e-05
-2.78078521262529e-05
-1.47317947812319e-05
-8.43143469607851e-06
-1.94918301025831e-05
-3.09242373438165e-05
-2.51842967020722e-05
-1.80482154243451e-05
-2.90934497989918e-05
-5.81527539604106e-06
-2.66800776028864e-05
-7.80769995910635e-06
-3.56725786052935e-06
-1.42123852301973e-05
-2.55837641917411e-05
-2.01691640059805e-05
-3.19004982254102e-06
-1.58061447001366e-05
-6.2595979192559e-06
5.38878718634217e-06
-2.66428319473982e-05
-2.04803101810233e-05
-9.8912599482133e-06
-1.51958662092548e-05
-3.82074337540946e-05
-2.26377059493731e-05
-1.98837254620455e-05
-2.3041433317305e-05
-1.79290589789622e-05
-1.66085653815688e-05
-2.84182349739858e-05
-1.32383005758291e-05
-1.3604875604986e-05
-4.24226820555433e-05
-2.43528515608554e-05
-7.7413680659539e-06
-2.01184358828017e-05
-2.75012450965725e-05
-2.12868993785579e-05
-5.6958738893114e-06
-1.32850660926096e-05
-1.24499658058088e-05
-5.29083260469242e-06
1.12877963171952e-05
-1.08524039729265e-05
-2.53275821788228e-05
-3.33174864537377e-05
-5.94351612375842e-06
-5.87262429386312e-06
-2.76556577874819e-05
-2.39397528181542e-05
-9.26216744371668e-06
-1.01017674028224e-05
-5.71102087094762e-06
7.00388074055636e-06
1.51786388990374e-06
-1.44188221794912e-05
-6.08714424493076e-06
-2.10579239613793e-05
-1.95973500162438e-05
-1.4196124315909e-05
-1.00211587034821e-05
-1.43330210875085e-05
-1.7456112777195e-05
-1.16320148462112e-05
-2.14744009426232e-05
2.44003807193913e-07
-3.65930164821967e-05
-4.23011509002505e-05
-2.36034873704119e-05
-1.52286847859372e-05
-1.69203734317205e-06
-1.31824225180006e-05
-1.56038273578265e-05
-4.70278964881245e-06
-2.2084309814121e-05
-2.04687383580444e-05
-4.23631413831294e-06
-5.12181895517492e-06
-1.18991799373445e-05
-1.57622157316543e-05
-3.60762376049885e-06
-1.71935213658907e-05
-2.71973319743745e-05
-3.20385099557851e-05
-1.37402439835988e-05
-1.97261675186109e-05
-2.363538434281e-05
-2.50572809478785e-05
-3.62653324488385e-05
-2.45857628155543e-05
-2.28795353215672e-05
-2.08378307377821e-05
-1.84073350463212e-05
-2.65307246998566e-05
-1.94753199725613e-05
-1.65254029169731e-05
-1.77211702921353e-05
7.45356644350553e-06
-1.12673313153965e-05
-6.14767992189597e-06
-3.03908912332341e-05
-3.61405880133997e-07
-2.46109631339997e-05
-2.9381231610439e-05
-1.81582748541038e-05
-2.40391528410111e-05
-6.9914624997904e-06
-1.52940028275684e-05
-3.11729631490066e-05
-1.10479207814617e-05
-2.57631247373142e-05
-1.44283843908114e-05
-2.23410980348521e-05
-1.49638593270532e-05
-9.41972236172494e-06
-1.98468321062765e-05
-1.03664176789443e-05
6.25369376235458e-07
-2.26371525066553e-05
-1.38079847224213e-05
-3.44148568096329e-06
-2.53435768124784e-05
-8.81396399438263e-07
-2.01419293771114e-05
-1.96741706373862e-05
-3.33214818493497e-05
-1.91336801142509e-05
4.95835168610169e-06
-2.97907979906894e-05
-2.4977479632188e-05
-1.82541727010409e-05
-1.12437099420959e-05
-1.536019015892e-05
-2.1212129056048e-05
-1.91946776556914e-05
-2.06308407522613e-05
-1.04105083998396e-05
-2.9366831751402e-05
-1.80963444632279e-05
-1.02886647372879e-05
-1.73804054385647e-05
-1.5606963872736e-05
-2.63691493072822e-05
-3.18522176610853e-05
-1.99442660125254e-05
-1.78273753013653e-05
-3.0060259288e-05
-1.90465803467899e-05
-6.25083157673241e-06
-4.66789104803957e-06
3.6558421359882e-06
-1.42731972968632e-05
-2.30570449561717e-05
-6.38497598848643e-06
-2.03719475700573e-05
-2.12085810193299e-05
-8.57350847994661e-06
-8.57949798822914e-06
-2.12927514259722e-05
-8.06704465256406e-06
-2.80811937137605e-05
-3.04527759866598e-05
-2.5020736116697e-05
-2.41113305335968e-05
-2.61667820569318e-05
-2.61569084265662e-05
-1.39682962297748e-05
-2.46751578854937e-05
-2.00067626983894e-05
-8.93198859068209e-06
-3.26454046108899e-05
-6.16715258684353e-06
-1.70565275446703e-05
-1.23038624153301e-05
-1.81039713990698e-05
-3.55932715701715e-06
-1.14735668961565e-06
-9.22197918685481e-06
-1.85569452499622e-05
-1.95452429932951e-05
2.91738646781025e-06
-2.20109311514066e-05
-1.55730067564673e-05
-7.12547636836855e-06
-1.31116749187386e-05
-6.27425805532618e-06
-3.19332059193501e-05
-3.09601633038687e-05
-3.03072477401593e-05
-1.78736538450204e-05
-1.13444981654134e-05
-4.5567490960251e-06
-2.91316362244022e-05
-3.16822807167252e-05
-1.68543018696869e-05
-2.76935749242058e-05
-1.70222176122115e-05
-4.96004313924747e-06
-9.15969547490231e-06
1.89952768371227e-07
-1.92973002618586e-05
-7.61008326450135e-06
-6.50109713063112e-06
-1.04020711755822e-05
-2.86615447225969e-05
-8.8756087772309e-06
-1.28091021726383e-08
-2.38417828457848e-05
-2.67425013193805e-05
-8.52726614448802e-06
-7.0525309682181e-06
-7.31744641919223e-06
-1.61046336971878e-05
-3.40822781906122e-06
-1.220605302483e-05
-1.16557065928389e-05
-1.35837539992514e-05
-9.79463093088081e-06
-1.68136594153868e-05
-2.02125410140669e-05
-1.97057218586164e-05
-3.02353106126355e-05
-8.57571965734453e-06
-1.0856165178452e-05
-2.3726510119041e-05
-2.5743675205436e-05
-1.49815483546791e-05
-6.91001341655966e-06
-1.83626714069172e-05
-3.88246680540913e-05
-3.14226939125737e-05
6.91827731680373e-06
-8.70379241649151e-06
-6.5611583704588e-06
-1.40347971688953e-05
-1.49452800075331e-05
-1.57119675117824e-06
-1.10835840623543e-05
-1.69422880232721e-05
-3.00175522875642e-06
-1.26638835699297e-05
-1.1733084116727e-05
-3.07599466680964e-05
-1.00910156150104e-05
-1.4451817148703e-05
-7.4238616672541e-06
-1.96002625578257e-05
-2.98435444446274e-05
-1.12447505124059e-05
-2.17960488349809e-05
-3.32562179407033e-05
-1.62712308448901e-05
-2.35722356377433e-05
5.9693897435834e-06
-1.73188811288189e-05
-1.92489850320361e-05
7.21600678922933e-07
-2.10074946349383e-05
-3.67620039956424e-06
-2.64648894264678e-05
-9.12451053203445e-06
-1.9722867519505e-05
-1.52093919125808e-05
-1.21203905622001e-05
-3.10171679902659e-05
-4.67298899816057e-06
-7.02868358159238e-06
-7.48395701368681e-06
4.69783155605259e-06
-2.66624569638288e-05
-3.19501924084362e-05
-1.94614311108833e-05
-1.0854023288041e-05
-1.47944305036494e-05
-2.85645797396497e-05
-2.82489808396203e-06
-2.45069228036817e-05
-3.45252330973169e-05
-2.09624135194874e-05
-7.36269920414771e-06
-4.48229750486728e-06
-3.27030714441871e-06
-1.0485546554719e-06
-1.17341107568304e-05
-2.34081232228129e-05
-6.38806938882845e-06
1.67407536688638e-06
-5.48432572634454e-06
-1.96778611677178e-05
-1.65199048016692e-05
-2.28991736878506e-05
-1.31197630997446e-05
-1.1081169416914e-05
-3.45346410510998e-05
-1.97089931464119e-05
-7.06516180854271e-06
-8.89315319729747e-06
-1.71405158878314e-05
-1.5484631882294e-05
-2.2655854709332e-05
-1.54436580707602e-05
-1.27829986854492e-05
-1.66497820571988e-05
-2.29645078624147e-06
-1.52908643897496e-05
-1.97180165668092e-05
-1.74706429577786e-05
-1.51632233496457e-05
-8.47256731061385e-06
-4.71045570512371e-06
-4.87265626335102e-06
-3.01987095393903e-05
-2.42039099207818e-05
-2.36673249006789e-05
-2.70569620144788e-05
-2.30289838521841e-05
-2.01177307644943e-05
5.23195903156017e-06
-2.09996553728611e-05
-1.33956539673088e-05
-1.3164094224256e-05
-6.96976690446219e-06
-9.46097855714978e-06
1.04310051748657e-05
-1.77739693488551e-05
-1.49579616104037e-05
-1.91208451471152e-05
-2.5689980257881e-05
-7.13032971177175e-06
-1.20457335218695e-05
-1.32344909456348e-05
-1.67737149400592e-05
-2.70170022837643e-05
-1.81081320984182e-05
-2.53655782404071e-05
-1.28552830730666e-05
-1.07578684607646e-05
-2.00712331727256e-05
-9.67617898348359e-06
-1.3246357223439e-05
-5.89005581311138e-06
6.73237181891342e-06
-1.13644255318473e-05
-1.70695599190903e-05
-2.68174396402917e-05
-6.41870639532077e-07
-2.52797192223461e-05
-2.43332072086624e-05
-2.53715909860569e-05
-3.55281138244191e-05
-6.09302585783165e-06
-2.13655834449227e-05
-2.68190061761891e-05
-1.79400231577367e-05
-1.64719938877558e-05
-2.75446745859217e-05
-3.17781536661698e-05
-1.14355797414868e-05
-6.39920925739009e-06
-2.54474647543427e-05
-8.4394863450504e-06
9.68548678016015e-07
-4.4624579226344e-07
-1.88407431261106e-06
-2.01975711838488e-05
-1.40054766257663e-05
2.3515992696014e-06
3.7635001358451e-06
1.07482952231484e-06
-2.1192716945394e-05
7.30917786725499e-06
-1.42269842193042e-05
-3.78871471219317e-05
-1.81665265431721e-05
-3.12522084004135e-05
-3.35383152595578e-05
-2.23595975018621e-05
-1.34445018335292e-05
-2.66015550723504e-05
-3.13672843676965e-06
-2.36130511823787e-05
-2.3265890179346e-05
-2.01104111164495e-05
2.86694778325693e-06
-3.0565836762453e-06
-1.7276894211581e-05
-2.07825135271539e-05
-1.72040234576054e-05
-1.2575670820431e-05
-1.020261109459e-05
-3.14491890532806e-05
-1.63285993187842e-05
-1.49633866399123e-05
-1.74742990200964e-05
-3.15133809583977e-05
-2.60111333577217e-05
-1.90473216753041e-05
-1.5173312349486e-05
-1.99760269111208e-05
-1.52556946616831e-05
-1.24282477477487e-05
-1.07343936240999e-05
-3.10968100212706e-05
-1.67513548558018e-05
-1.98843091828704e-05
-2.23327937406715e-05
-1.7259653394833e-05
-7.56825221440347e-06
-2.56474038431421e-06
4.47078283027413e-06
-8.47806683580516e-06
-2.01469559713144e-05
-5.15429110531971e-06
-2.25177330330925e-05
-1.60509824275857e-05
-2.23755183220396e-05
-2.54906663107556e-05
-1.59494104436048e-05
-8.71105870257235e-06
-2.4392466210592e-05
-3.06086480054098e-05
-2.33259073218914e-05
-2.94903778312207e-05
-1.16393854375078e-05
-1.94092303777292e-05
-2.65586296663204e-05
-1.76097776292185e-05
-8.13573072484337e-06
-9.15024501834898e-06
-7.44304734307875e-06
-2.24844325407111e-05
-8.64890430857481e-06
-1.79525515914689e-05
-2.28247329414672e-05
-1.26591107965265e-05
-3.17985795424672e-05
-2.47152519763747e-05
-1.78757403212514e-05
-2.91072149480023e-05
-2.09821872046024e-05
-1.99307064990394e-05
-2.30149794821009e-05
-2.20154383146386e-05
-2.00876971401552e-06
-1.93142730836897e-05
-1.70677731780511e-05
-1.3437003582347e-05
-1.58380253104649e-05
-4.26463346313413e-06
1.61438267898476e-05
-2.90669830079675e-05
-2.91763443468413e-06
-1.13519343998877e-05
-1.85127704259006e-05
-2.48410814204573e-05
-1.25775498711684e-05
-1.60545731278565e-05
-1.33904050549441e-05
-2.25853519596482e-05
-1.71994307536423e-05
-7.87050170485188e-06
-3.21012213019104e-05
-2.72053125663852e-05
-1.58841371964586e-05
-9.22970345914241e-06
-1.79207303508905e-05
-7.60646228811029e-07
2.04364589443517e-06
-1.54736175202091e-05
-1.3593148652658e-05
-2.66941393454901e-05
-1.71551904057929e-05
-2.15329845669e-06
-9.15326762725521e-06
-3.03003856476319e-05
-2.52444709318796e-05
-1.6376530489829e-05
-1.35602246358337e-05
-2.87323261055185e-05
-1.88583077634157e-05
-2.74020193231776e-05
-4.17809894304379e-06
-1.16440776361006e-05
-1.86562180521729e-05
-1.74313119216333e-05
-3.00442402362987e-05
-2.91523763152434e-06
-1.57436731781119e-05
-1.03419835451567e-05
-2.31137753541276e-05
-1.18500606892924e-05
-3.73052207295253e-06
-2.72657106213726e-05
-1.89799672387118e-05
-8.2320025844785e-06
-1.32319554637905e-05
-1.01369922957993e-05
-1.38826068353022e-05
-8.91394226681079e-06
-1.30392211254253e-05
-9.69599687283778e-06
3.4015655807038e-06
-2.35706905750874e-05
-1.5238028245939e-05
-2.33901158276456e-05
-1.52271958928563e-05
-1.985549031176e-05
5.38730814235163e-06
-1.15062886044773e-06
-2.41859856994475e-05
-3.74093257237028e-05
2.08255866711338e-06
-1.19826038823727e-05
-8.1913337730693e-06
-1.22410660386367e-06
-2.7089100110487e-05
-2.52488998600734e-05
-2.54540147352935e-05
-1.9717699343848e-05
-3.97546555163631e-06
-1.55007259549186e-05
-1.6564328933704e-05
-4.11343917572855e-06
-1.7050385369061e-05
-3.39330337931397e-05
-7.79751060603845e-06
-9.12331595072922e-06
3.57549885049435e-06
-7.50600123642596e-06
-5.90613971339812e-06
-1.34932601857683e-05
-1.83827256965334e-05
-1.14695933532972e-05
-1.74766506417312e-05
-6.59854554948858e-06
-1.58119941247029e-05
-4.13659992163066e-06
-9.78985148539295e-06
-3.39777544501401e-05
-4.0851432296474e-06
-8.11284632500733e-06
-2.29760920944741e-05
-3.13557819662558e-05
-1.39441924342025e-05
-1.08884917035657e-05
-2.90875459980651e-05
-1.01562557338493e-05
-6.435602173217e-06
-5.84052124849351e-06
-2.61699883803713e-07
-1.81038553839412e-05
-9.21734749079333e-06
-1.33244578170064e-05
-3.6432688954079e-06
-1.49815071543752e-05
-1.23059251301135e-05
-1.20843820376938e-05
9.92866179034325e-06
-3.44866388971959e-05
-2.1045713959622e-05
-1.4922054362373e-05
-3.40990620157617e-05
-2.02803505345793e-05
-3.03928749841408e-05
-2.50794344360065e-05
-1.07416578667938e-05
-1.59237109945836e-05
-2.21700391583305e-05
-1.92413411946937e-05
-9.30077969157718e-06
-1.43157620032371e-05
-2.44796352852202e-05
-1.40764634580053e-05
-6.05552030942028e-06
-8.13675177230119e-06
-1.76045634743152e-05
-2.23866615224653e-05
-1.58300737343661e-05
-1.15533330785323e-05
-2.35324554820829e-05
-1.30351890820623e-05
-2.14970290796443e-05
-1.38800070037943e-05
2.27963777762689e-06
-2.11109919494929e-05
-6.79208832983498e-06
-2.63140723434354e-05
-2.15359126237251e-05
-1.84014412379988e-05
-2.04783361237477e-05
4.49172829793006e-06
-1.62755521317993e-05
-1.88471078405805e-05
-8.44103886591406e-06
-2.25237658667695e-05
-1.00971763464245e-05
-1.74455120917848e-05
-3.34721441337486e-05
-1.77075122027408e-05
-1.93799159271486e-06
1.6237720520249e-05
-8.92471299194406e-06
1.39584878333449e-05
-1.38097546634469e-05
7.23012508324773e-06
-2.0186542687085e-06
-2.33676879928876e-05
-6.2959208292046e-06
4.61611953473367e-06
-2.11221551315861e-05
-1.16584163685179e-05
-6.13307407594393e-06
-2.6783454030824e-06
-2.03452599828129e-05
-6.83564749773005e-06
-1.23360257685517e-05
-4.69286998543809e-06
-1.06217348707083e-05
-2.42665878617353e-05
-2.54636266692301e-05
1.16088271884755e-05
-1.75400965788154e-05
-1.29439325419061e-05
-2.49296913753518e-05
-2.00108316763083e-05
-2.4711790783294e-05
-1.82173261981974e-05
-2.24308010907035e-05
-2.19590897234416e-05
-2.3524567231331e-05
-1.28845475289407e-05
-2.1458789647786e-05
-1.44875329200465e-05
-2.25082450105862e-05
-2.07774260166283e-05
-1.1380993712081e-05
-1.3902427030887e-05
-4.41668683294633e-06
-3.83033955152393e-06
-9.33634522443233e-06
-2.59070348947242e-05
-3.32470677468048e-05
-2.7750639642074e-05
-8.55652776941713e-06
-3.94728317036001e-05
-3.08662227285122e-06
-1.04563788009126e-05
-1.76746072297673e-05
-2.52230762846755e-05
-2.11868116822975e-05
-2.52408612254429e-05
-1.7701594243293e-05
-9.88533912621338e-06
-2.44648855736482e-05
-7.81122850127468e-06
-9.94940819334981e-06
-1.26470583657751e-05
-3.81764771447739e-06
-1.36089590721939e-05
-5.58651582687974e-06
-2.60099210018765e-05
-1.97468977771593e-05
-7.98338001973714e-06
-4.00081817721565e-06
-1.83438740836421e-05
-2.00747885556337e-05
-2.2105021717486e-05
-1.14426419669611e-05
-2.48243896003288e-05
-2.35692067216398e-05
-3.50918190670101e-05
-1.60236799126415e-06
-6.27460166567006e-06
-4.43905990285573e-06
-2.20215775267766e-06
-1.60574216847857e-05
-2.01928334780336e-05
-1.98512583452515e-05
-5.86228827299847e-06
-8.94617202022457e-06
-1.03349633922767e-05
-5.28238281057308e-06
-9.43742321436845e-06
-3.49129754343209e-05
-2.36545334158507e-05
-2.31653915714001e-06
-2.67679002469307e-05
-1.30227185085921e-05
-3.02820912859039e-05
-1.35996953885585e-05
-2.25216200063029e-05
-2.27888135894024e-05
2.64517945008352e-06
-7.45699934070469e-06
-3.56600085195929e-05
-5.8662275591812e-06
-1.54202098614564e-05
-2.33373324276173e-05
-1.65531600555873e-05
-2.28384810633385e-05
-2.52257824094143e-05
-2.89227213099825e-05
-1.49523106021413e-05
-2.77056573406925e-05
-2.49827752190703e-05
2.29032255301896e-06
-2.36449119690784e-05
-2.23893533578296e-05
-1.02317129033568e-05
-1.64999359590266e-05
-1.75831324853005e-05
-2.1007857942668e-05
-2.06570474621285e-06
6.77815561958776e-06
-9.01439001128437e-06
-4.18042539078726e-05
-6.87569835891782e-06
-8.0818390912692e-06
-2.5296079338276e-05
-1.92557615770454e-05
-2.42370725775154e-05
-3.87431944702473e-06
-1.90869306430518e-05
-1.99737544882958e-05
-1.46904704305636e-05
-1.53069918645246e-05
-2.66696365446674e-06
-3.23548627608134e-05
-3.15597892982181e-05
-3.41573240983063e-05
-2.05527743923096e-05
-2.24100102666243e-05
-3.39085628661917e-05
-3.17800933499637e-05
-1.91682985694145e-05
-3.71227304259054e-07
-7.15392023006715e-06
-2.31125767141842e-05
-5.03250045089789e-06
-1.84606978559881e-05
-2.34136335195086e-05
-2.80807469499298e-05
-6.85298936355952e-06
-2.17455083584763e-05
-1.33026644248976e-05
-1.77785720934348e-05
3.11529714014742e-07
-2.27321485887586e-05
7.98831672384186e-06
-2.83709301333963e-05
-6.88621321493809e-07
-1.41579728303276e-05
-1.46094786410651e-05
-1.61023196259488e-05
-2.33028754245364e-05
-5.95577812944101e-06
-1.92811111153483e-05
-2.05748307923798e-05
-7.78852712128943e-06
-1.50722075174895e-06
-1.392636845902e-06
-2.27928314481401e-05
-2.187775660043e-05
-2.51471161484873e-06
-4.86868426659638e-06
-1.93526591668295e-05
-2.05704082503924e-05
-1.48288708532912e-05
-1.37861413875718e-05
-3.44929888630937e-05
-3.20956633556502e-05
-2.20844075545015e-05
-8.08117993821118e-06
1.808166881412e-06
-3.14498624554707e-05
-2.50887242022926e-05
-6.7400158409566e-06
-1.66040727994205e-05
-2.90400466480314e-05
-1.53555597557553e-05
3.73778118816347e-06
1.27215293770184e-06
-1.97245034483788e-05
-2.53207639183855e-05
-1.95770517859619e-05
-2.27816619386204e-05
-1.10152165901358e-05
-2.35515596625277e-06
-1.39831133719521e-05
-1.56715297431207e-05
-1.20459940342536e-05
-2.96485903015398e-05
-2.45782365565746e-05
-1.59494418168335e-05
-2.14949752166407e-05
-2.40873437376209e-05
-1.74929458923534e-05
-2.12539251314567e-07
1.51594510350163e-06
-2.50541249752407e-05
-9.58872347054905e-06
-1.89353189297492e-05
-2.50978821124083e-05
-3.0433500668126e-05
-1.41128510412486e-05
1.09678759481679e-05
-3.14126590150781e-05
-2.97759086055157e-05
-2.26730192511953e-05
4.69455419779276e-06
-3.6873966570958e-05
-2.39003542396255e-05
-1.74558746174126e-05
-2.60766958527224e-05
-2.60335965445997e-06
-7.36305468698763e-06
-4.01067425063976e-05
-3.25740864164511e-05
-8.47369717238336e-06
-4.32545783065524e-06
-3.61563169663052e-05
-2.73222026470467e-05
-2.14781992761869e-05
9.15065825755883e-06
-2.76958693545931e-05
-1.04870632060905e-05
-8.58168501100601e-06
-1.0878140928623e-05
-2.49031110612313e-05
-2.00477888826698e-05
-8.91432044625481e-06
6.18022395417656e-06
-5.12382619431864e-06
-1.32063749474702e-05
2.93393401757091e-06
3.91114671574961e-06
-2.10916211641164e-05
-3.25454014902794e-05
7.07583676961767e-07
9.89102375237743e-06
2.55747000722026e-06
-1.03967894996256e-05
-4.61060587226514e-06
-1.84340306572419e-05
-2.0035794998807e-05
-2.20948106224781e-05
-2.83970145200136e-05
-6.28592094674273e-06
-1.24084843417487e-05
-2.1259129035377e-05
-6.48930484879313e-06
-1.11217163690974e-05
-1.58153428587343e-05
-3.66908440500473e-05
-1.52275159548132e-05
-1.69856265115276e-05
-1.28416870007824e-05
-1.56346307662711e-05
-2.06445420373875e-05
-9.1388900427854e-06
-2.87310083210404e-05
-2.55206791105646e-05
6.38404327831175e-07
-1.4987189099361e-05
6.57715614146837e-06
-7.04228448173535e-06
-1.00353340102217e-05
4.87830554430515e-06
-1.46598448767529e-06
-2.68537810299418e-05
-2.7410262235326e-05
-1.82309533133456e-05
1.01312554817695e-05
-3.16571117661245e-05
-1.73173827880859e-05
-2.91982355928083e-05
3.18045508049931e-06
-1.11453639700367e-05
-2.05537659611533e-05
-1.89009012678019e-05
-1.16307707288302e-05
-5.89216056453407e-06
-2.08183688217594e-05
-2.60687561460082e-05
2.1469415538617e-06
-1.726967873492e-06
-2.50212701569783e-05
-3.53046292750919e-05
-3.35659729465141e-05
-2.20488110618886e-05
-1.797518804347e-05
-3.17872689247039e-05
-2.25392404330578e-05
-1.11164518399584e-05
9.25134326848097e-06
-1.77889075835468e-05
-3.23010609440151e-05
-2.17894254854357e-05
4.94808650478451e-06
-6.35411630871604e-06
-2.40831627053933e-05
-6.83181243624388e-06
-1.55701237687467e-05
-1.22839099570883e-05
-2.6815992082116e-05
-2.34024609169693e-05
-6.24709470717665e-06
-3.40632433760713e-06
-2.22138715166394e-05
-4.73186202279826e-06
2.23686541763732e-05
-9.67629658196529e-06
-8.18812947804386e-06
-2.18923390940353e-05
2.97082899233015e-06
-1.19649727661086e-05
-4.04162589281238e-05
-2.08064677318852e-06
-2.7544331243658e-06
-7.56230338004621e-06
-1.38616816625823e-05
-3.00006841446069e-05
-3.3612455939518e-05
-2.71593942852152e-05
-1.01159227758452e-05
-2.5073626128388e-05
-3.00274989579159e-05
-2.98001150840703e-05
-6.91463069527107e-06
-1.2114083677292e-05
-2.19469923372258e-05
-1.39895341012375e-05
-1.25359893342778e-05
-1.53865469197151e-05
-8.08154784852907e-06
-6.54144757364378e-06
-5.42425538444932e-06
-2.39111691621962e-05
-2.23800771121543e-05
-3.66919393130296e-06
-1.00898596174702e-05
-1.13977583631686e-05
-2.53561435100247e-05
-2.14789677806306e-05
-7.50737736039397e-06
-2.20623284232811e-05
-4.15489199758909e-05
-4.59862321742188e-05
-7.60329038112665e-06
2.32053944022927e-06
-2.35202109181253e-05
-3.6276512394589e-05
-2.01706073925996e-05
-1.01302735642935e-05
-2.80650963789519e-05
-2.27982479089468e-05
2.18326087582322e-06
-2.64775797593622e-07
-1.79553829128092e-05
-2.15102525804593e-05
-2.87780700691901e-05
-1.91823029915674e-06
3.35866222233144e-06
-1.94874159994005e-05
-1.47145451269988e-05
-2.4742941109447e-05
-2.87470844225139e-05
-3.51660525238734e-05
-3.10152692068863e-05
-1.51712309703707e-05
-1.62574495921868e-05
-3.39441444374953e-05
-1.7776267852075e-05
-2.22462656435777e-05
-6.49308025967467e-06
-1.315486655374e-05
-6.86871509042715e-06
-2.95209239242131e-06
-2.51814765059329e-05
-1.88234998006809e-05
-1.07676213042133e-05
-2.22612088296722e-05
-1.5531668220228e-05
-4.47619949372742e-06
-2.19032816922606e-05
-2.38862088098683e-05
-1.05888096582305e-05
3.91577269302709e-07
-2.68259477054387e-05
-1.66770459658434e-05
-1.70397930455407e-05
-2.29665296283053e-05
-9.4328597622025e-06
-2.55029054766329e-05
-2.26382792767241e-05
-3.34088808926151e-05
-3.5517628003432e-05
-1.34670971149537e-05
-2.38341845880113e-05
-1.72566906938527e-05
-2.78859058866333e-05
-3.84589285645099e-06
-1.35968727057561e-05
-8.33488130016758e-07
-7.1580789529998e-06
-2.33751915623382e-05
-1.41045355467174e-07
-2.24985125354482e-05
-1.61716903157356e-05
-2.14556500960752e-05
-3.07791526218609e-05
-1.64337708200571e-05
-2.00183125355883e-05
-2.61306559202526e-05
-2.26792067552516e-05
-1.20651760594817e-05
-6.17829925373065e-06
-7.17254543670961e-06
-2.54708141356422e-05
-2.13248996701401e-05
1.83154441144149e-05
-5.46589397503942e-06
-5.43745946471789e-07
-9.65414952046949e-06
-2.62441767617069e-05
-8.9942546411257e-06
-1.02127021752205e-05
-2.48722801448491e-05
3.2714625063804e-07
-2.39418111971758e-05
-1.41621005390006e-05
-3.43475059607865e-05
-3.07495632501269e-05
-2.20911234589774e-05
-8.30623917468222e-07
-2.95590216349875e-05
-1.70354902428909e-05
3.84359135159561e-06
-2.37006912586635e-05
-3.43007425558352e-05
-2.94954854214674e-05
8.74771807595026e-06
-7.89424523682331e-06
-1.06793742276403e-05
-1.69299240918218e-05
2.39191108403769e-08
-9.03332751129213e-06
-1.59400718918367e-05
-2.9002294951821e-05
-3.20568085257988e-05
-2.47303908682203e-05
-3.13838992401219e-06
-1.94544887954209e-05
-2.31577567029515e-05
-1.8456546473596e-05
-2.15856375824696e-05
-2.57253520728557e-05
-1.26666737207402e-05
-1.05774181498062e-05
-1.68611748522439e-05
-2.40886967487019e-05
-1.8007141516905e-05
-2.20772650250966e-05
-2.39122882867019e-07
-5.33348060364403e-06
-1.48026159088582e-05
-2.26479436420885e-05
-1.5353118989013e-05
5.28604597097361e-06
-2.83510766391375e-05
-7.4978139453974e-06
-1.9961596348984e-05
-1.3556228708592e-05
-2.81317363608531e-05
-4.2550099922849e-06
-2.67776975526024e-05
-9.6679285320621e-06
-1.71582664614986e-05
-1.7905817671534e-05
-2.27348530329633e-05
-1.81745926624789e-05
-1.03763605594114e-05
-3.47071639289384e-06
-1.59260730722068e-05
-1.02888189204407e-05
-3.00807200983169e-05
-9.15831927987025e-06
-1.95893309461217e-05
-2.21476746757701e-05
-2.08844190220546e-05
-2.05957879258184e-05
-5.59737151683049e-06
-9.41780594137018e-06
6.48498791313555e-07
-4.0770888529753e-05
-1.46059227559853e-05
-2.10996203940969e-05
-1.58978451037747e-05
-3.29156613037252e-05
-9.4331784970607e-06
-4.60505725238204e-07
-1.76166529944235e-05
-8.52104815921841e-06
-1.39272487235585e-05
-2.22270910243843e-05
-1.24778744211688e-05
-2.15287928496629e-05
-1.04119903591412e-05
-2.26007674345649e-05
1.10387389820091e-06
-3.43400106381301e-05
-3.03989762593666e-05
-1.30913072679814e-05
-2.22074738308586e-05
-2.35345396147132e-05
-2.3024675792271e-05
-1.20549944559444e-05
-1.98735019100448e-05
-1.7213912024372e-05
-5.25110421596179e-06
-1.88057107126207e-07
-6.75308846435034e-07
-2.29382367244249e-05
-1.08262715852738e-05
7.42242901510691e-06
-2.11972710955219e-05
-6.44686165132768e-06
-5.97573581208811e-06
-6.81555888539913e-06
-8.56907579215374e-06
-3.63630706236346e-05
-1.85733125996741e-05
-6.79850059017016e-06
-1.06096938916468e-05
-3.12301443106403e-05
-1.57999506543068e-05
-6.64329567522862e-06
-1.91077977212011e-05
-3.68983914308051e-05
-1.92025503229602e-05
-1.6703083538728e-05
2.73223076886607e-06
-1.2817143956135e-05
-3.03149987289112e-05
-1.12135711689285e-05
-2.19868713390809e-07
-3.00000401709545e-05
-2.15690780201915e-05
-6.94365822718728e-06
-3.33599715915637e-06
-1.03224306916655e-05
-1.83745809612339e-05
-4.76261193112924e-06
-6.79131658517892e-06
-2.54304450935379e-05
-3.32717933109941e-05
-3.381546740066e-05
-7.2331648951283e-06
2.02756206177097e-06
-1.03861340744366e-05
-1.6007733380672e-05
-1.70418110734153e-05
-2.19847169914673e-05
-2.98618092605853e-05
-2.26102366402057e-05
1.50438240392681e-06
-2.12187610850792e-05
-1.21038402466925e-05
-1.18391278887352e-05
-1.86544608508125e-05
-1.41096098883403e-05
-2.09871095632319e-05
-1.50511648896597e-05
-4.62895614168498e-06
-2.80663831943142e-06
-8.1890603697263e-06
-2.51081917414788e-05
-2.89458041012097e-05
-1.74088125387518e-05
-1.66487192052392e-05
-5.60789158491281e-06
2.38040621946228e-06
-1.57351824737868e-06
-2.34959129124348e-05
-1.00626696048221e-05
1.94937151694601e-07
-1.07065224102061e-05
-3.54945924500974e-06
-3.22382056602485e-05
-1.20447135521041e-05
8.25666090729416e-06
-2.66366967392842e-05
-1.21790632792354e-05
-2.59103330302119e-05
-2.02750196947517e-05
2.41370841246413e-06
1.84685921622519e-06
-2.10542095379473e-05
-2.91984894096748e-05
-2.72020516161211e-05
-1.06642782611989e-05
-1.66692716345887e-05
-1.97522880372392e-05
-5.0503040325831e-06
-1.00160108272233e-05
-8.64084612059555e-06
-1.66262142916864e-05
-2.04452007806199e-05
1.090302896246e-05
1.61537281923204e-06
-3.23731835701764e-05
-1.78116287300837e-05
7.61980164947974e-06
1.41965936945262e-06
4.71915923964111e-06
-1.15293990372115e-05
-6.99490750505187e-06
-2.19481562387051e-05
1.53699840952153e-06
-1.19027689830904e-05
-5.65040286323206e-06
-2.24426242874798e-05
-3.87486991364663e-05
-2.37014951354073e-05
-8.65536062833219e-06
-1.56818223981437e-05
-2.49216617321315e-05
1.3356410099591e-05
8.78414244129784e-07
-1.44818915702951e-05
-8.19278505209225e-06
-1.38666151892192e-05
-9.03646348156919e-06
-2.61900931712242e-05
7.60947257459511e-06
-2.63093688363914e-05
-2.51220189585074e-05
-2.69564589811235e-05
-2.45634030945041e-05
-1.0397481809685e-05
-4.15518837762562e-05
-1.60866703186193e-05
-1.28043389170816e-05
-2.67601562721927e-05
-2.29385005722875e-05
-5.63316878141506e-06
1.72793318760803e-06
-3.16178912550474e-05
-1.83490631615072e-05
1.39697034283109e-07
-2.70243281897109e-05
-4.7946763876789e-06
-2.15689575005768e-05
-3.72942981916922e-05
-2.07766554628335e-05
-2.77389896121124e-05
-1.69693107287034e-05
-1.49028315810393e-05
-2.21455305781618e-05
-3.06851085700922e-05
-2.43448610981672e-05
-2.95242348479519e-05
-1.27747755858755e-05
-1.22063273279057e-05
-2.98368019865167e-05
-1.68480132513543e-05
-5.01854677862186e-06
-1.37968577850878e-05
-2.11427449769639e-05
-2.24110360604765e-05
1.37942795898492e-06
-4.42562036814275e-06
-1.17808887419842e-05
-3.22511133068133e-05
-5.27977698948505e-06
1.16330078178053e-05
-4.06400831724017e-05
-1.0938689586528e-05
-3.23544283553067e-05
-2.2916672218517e-05
-2.459047098622e-05
-1.21911090451767e-05
-1.63998822156251e-05
-2.48756855731174e-05
2.58943576881076e-06
-7.04430309717807e-06
-1.30258731092719e-05
-2.09815269927979e-05
-1.63406742213346e-05
-1.38458059287693e-05
-1.23757191479832e-05
-4.05544833123054e-06
-9.56781262298792e-06
-2.01259283008592e-05
-2.76257399867887e-05
-1.77765590855261e-05
-2.49056932344748e-05
-6.24773603191652e-06
-3.22639067786234e-05
-1.23631228891372e-06
-1.32415928206565e-05
-2.71360434373954e-05
-1.42408323125396e-05
-9.58462049329729e-06
-9.39826802088771e-06
-1.96582662638359e-05
-1.51123084101741e-05
-7.77500096033538e-06
-1.46092908471428e-05
3.43526985452914e-06
1.05899217181675e-05
-6.5262182844583e-06
-1.36811095132091e-05
-4.07222279379798e-06
-1.70073537666767e-05
-2.34994440701582e-05
-2.3867668250364e-05
-5.37796965380268e-06
-7.80247205309338e-06
-2.81115255821428e-05
-1.18503121074788e-05
-2.70453480370017e-05
-2.4929711852017e-05
-1.30262321653413e-05
-1.51470040828442e-05
-5.03050349865048e-06
-6.13801144687088e-06
-2.77556811869301e-05
-3.30984382989937e-05
-4.32972117761304e-06
-4.92849596045495e-06
-9.97256507984006e-06
-3.33412612239495e-05
-9.12082713865948e-06
-1.14999455886289e-05
-5.15981751568084e-06
-1.70575987023157e-05
-1.22588440353881e-05
-2.21581725689215e-05
-4.42678837046415e-06
-2.1896273322086e-05
-2.56805694616985e-05
-1.58954774111792e-05
-2.64187039765599e-05
-9.71415831852748e-07
-1.84643919187025e-05
-2.43284143529371e-06
-1.90967018995327e-05
-2.07448028664999e-05
-2.0027960277567e-05
-2.68038587531636e-05
-1.36574004892514e-05
-2.34936736380174e-05
-2.45754350613532e-05
-2.56300517235171e-05
-1.18110793438512e-05
-2.87824982933755e-05
-1.60303847314858e-05
-3.15706524276952e-05
-1.2028998037053e-05
-2.21429392668586e-05
-2.12199000618277e-05
-1.2410016919035e-05
-2.83045881120854e-05
-1.51159954024417e-05
-3.42795396559509e-05
-2.68963253858381e-05
-8.55857330252349e-07
-1.75317546152485e-05
-3.48283546386963e-05
-3.88858936388404e-06
-1.16894855263971e-05
-1.40383958251571e-07
-2.07321680431514e-05
-7.25551251025981e-06
-1.36247480860476e-05
-8.3836618639154e-06
-1.90664784569745e-05
-2.19675723104649e-05
4.05427762432969e-06
-1.83081995324926e-05
-2.08380201680489e-05
-1.76263888931895e-05
-3.07114135339517e-05
-2.57332119166009e-05
-1.80977002464914e-05
-1.94985875056304e-05
-1.22037849978822e-05
-2.57734218069853e-07
-2.82733766135542e-05
-5.62118473887277e-06
-1.90097591861122e-05
-2.31378196883202e-05
-1.35107368079585e-05
1.5427009168134e-06
-1.77748505053371e-05
-2.83378465586876e-05
-8.68823010434497e-06
-9.302517332967e-06
-1.93534162437373e-05
9.30751998803305e-07
6.22976021064407e-06
-2.39964263193724e-05
-1.18333489110837e-05
-1.85027410061549e-05
-2.19439070003228e-05
-2.42078859907817e-05
-1.29162904858556e-05
-6.21083312990696e-06
-2.1116900525316e-06
-2.05976478780936e-05
-2.724315153047e-05
1.53306465332161e-06
-1.20800756832058e-05
-2.06681407412425e-05
-2.00530057066178e-05
-1.29584918987689e-05
-1.83176778036304e-05
-1.82928726857302e-05
-2.45547072317473e-05
-1.08372896421403e-05
-1.8958058125236e-05
-8.98562364240894e-06
-2.41466381029283e-05
-1.5023444382292e-05
-1.57763738797482e-05
-1.01716341669862e-05
-2.88966824961167e-05
-2.55581798381376e-05
-8.17820750854878e-06
-2.12129769870532e-05
-9.72130574459378e-06
-1.47531446782258e-05
-1.36295697281886e-05
-3.32999371617581e-06
-3.44734007238816e-05
-1.69797658953778e-05
-2.19479380270702e-05
-9.97222029383467e-06
-1.09433216749727e-05
-2.92732795835224e-05
-3.63622640711809e-05
-3.51899296988778e-05
-5.3346533895889e-06
-2.31091917999428e-05
-1.09429469281062e-05
-2.20323987805737e-05
-9.69599292065695e-06
-2.33905247004473e-05
-7.80512792360533e-06
-1.49680302546771e-05
-2.78157176602174e-05
-1.49873563642143e-05
-1.84017379842794e-05
-3.04804579635836e-05
1.27958710919843e-05
-3.22520190528975e-06
-1.06592540975214e-05
-6.12275272395758e-06
-1.76538303650866e-05
-1.68328701596133e-05
-1.35059049775014e-05
-1.44389200979347e-05
-1.73922503816576e-06
-3.65650377842729e-06
-1.46886384419314e-05
-1.01752754656908e-05
-1.87403259334719e-05
-3.71750216972359e-05
-1.92985425341351e-05
-5.01595896259097e-06
-1.98528661689928e-05
-7.80672842357976e-06
-9.41204182910862e-06
-5.40580020299611e-06
-5.55667496976503e-06
-2.9833881321076e-05
-5.33854270481981e-06
1.04890766698822e-06
-1.63638300352243e-05
-1.49766903371303e-05
-1.10080908188799e-05
-4.45709692850159e-06
-2.44073439884464e-05
-1.90926199419657e-05
-2.93356444667483e-05
-1.72426089096662e-05
3.10855079753429e-06
-1.6912951392678e-05
-9.69484870130244e-06
-2.67801454519267e-05
-1.95901512528507e-05
-3.57938193084957e-06
1.25785298697192e-07
-1.05624268159915e-05
-4.96715342387575e-06
-1.42920067649151e-05
5.55602699606999e-06
-1.81403799149132e-05
-1.73611975730271e-05
-1.63753584997734e-05
2.26256582463104e-05
-1.3077324312015e-05
-2.47098743246604e-05
-1.92048525944896e-05
-1.86403414629354e-05
-2.39964435383004e-06
-3.37162616118885e-05
-2.35564765023681e-05
-1.57545160853329e-05
-3.49965270728665e-05
-5.18043591923303e-06
-1.73725546790058e-05
-1.1519966294611e-05
3.93979661294667e-07
-2.39704262490932e-05
-2.4203221026629e-05
2.47492396668194e-06
-1.13846125334856e-05
-5.10141599344723e-06
-1.03702179675099e-05
-1.44256932060436e-05
-1.56464595337396e-05
-1.72719987932873e-05
-1.33267586700798e-05
-2.3933754441807e-05
-1.10159154668698e-05
-2.92227229804854e-05
-1.00342497200588e-05
-2.82187572412882e-05
-2.91481445663008e-06
-5.95625996727805e-06
-1.10800848883602e-05
-2.92602994244853e-05
-2.68339818816268e-05
-6.39948148234151e-06
-2.49985495378431e-05
-1.98321061759116e-05
-9.02096385223014e-06
-1.32988052630137e-05
-2.21178291121511e-05
-2.66242073629992e-05
-1.43839421213114e-05
-1.92324310653274e-05
-2.92494232595515e-05
-6.8637280077815e-06
-3.4743656498007e-05
-3.09677509011634e-05
-1.6499132020724e-05
-2.08110594984556e-05
-1.35751822878158e-05
-1.42975631835825e-05
-3.12129499819733e-06
-1.07887682502943e-05
-2.74946284647468e-05
-3.19554130289935e-05
-1.25526574991819e-05
-1.55389054280518e-05
-1.38546837768064e-05
-5.07586955971183e-06
1.30862798837039e-05
1.08363258952833e-06
-2.62463727737812e-05
-1.79494633479264e-05
-1.00061411358661e-05
-1.77697640435974e-05
-2.47784586147014e-05
-4.44843031770787e-05
-9.18706619850375e-06
-1.74202936174917e-05
6.90198835719695e-06
1.41065122758005e-06
-1.96704819221982e-05
-3.42596386065968e-06
-2.02851786384644e-05
-1.00745423785826e-05
-1.77346578024779e-05
-1.75386729997422e-06
-1.04199883959095e-05
-2.12195869861616e-05
-1.6315773218674e-05
2.19641460123726e-06
-6.52035450029738e-06
-2.27664305347313e-05
-2.76886495770165e-06
-6.21522414128192e-06
-1.95317290805644e-05
-1.60744960254531e-05
-2.52108080920859e-05
-1.76772583734463e-05
-1.12158426633452e-05
-3.22349346318552e-05
-2.38791228051819e-05
-1.1126642854464e-05
1.82982837018153e-06
-1.48463557514478e-05
-1.43962418047174e-05
-6.03077967444205e-06
-1.64866380352019e-05
-1.11306308031088e-05
-2.98457138884253e-05
-2.33309112910302e-05
-6.59881819476445e-06
-4.44149152211399e-06
-1.56291572449974e-05
-9.42333209618661e-06
-2.28875404174932e-05
-5.47720601597889e-06
-1.02249207089236e-05
-2.0594411301003e-05
-6.14041898364745e-06
6.17328599156419e-06
-4.26644414006769e-05
-1.04622034822497e-05
-5.71099666331101e-06
-4.82454627995942e-06
-2.26277725448582e-05
-3.08670605672396e-05
-1.73690131419552e-05
4.80919074819826e-06
-1.56641246138185e-05
-3.39525065478364e-05
-3.19232550837509e-05
9.30521992970843e-06
-2.58861543500814e-05
-2.8886490181272e-05
-1.46231787081771e-05
2.27984673135764e-07
-7.02970248407614e-06
-3.01999413966866e-05
-1.74955831073708e-05
-1.07116077540464e-05
-2.20942729743148e-05
-1.92821896903055e-05
-1.56887678963698e-05
-3.42336486890219e-05
-4.31739038873032e-07
-2.99692633706952e-05
-1.24607343814845e-05
3.33124960816792e-06
-9.3092676006713e-06
-1.14037664542366e-06
-2.72263472287807e-05
-2.09559494081012e-05
-5.77936992014343e-06
-7.37784366604254e-06
-2.05772843398269e-05
-1.78033520512757e-05
-1.75835559278795e-05
-1.44747730715586e-05
-6.59691313497635e-06
-7.85570907865466e-06
2.26288008975862e-06
-1.59943582500429e-05
-6.1717211371505e-06
-2.12410999015251e-05
-2.75132046965556e-05
-3.88850295698985e-06
-8.27756560759264e-06
-2.8357879137951e-05
-1.35371465291738e-05
-2.84704116073328e-06
-1.25096829595728e-05
-4.68286483674128e-06
-7.38915847604731e-06
-3.67139359916088e-05
-1.09430092640337e-05
-1.77201642152733e-05
-3.3952364429892e-06
-1.4894784620811e-05
-1.19119790012431e-05
-3.87939396009113e-05
-3.07048452057026e-05
-2.89306059387796e-05
-3.00500181335612e-05
-2.21520708189344e-05
-2.5276586260482e-05
-1.25252899153806e-05
-1.20965234085943e-05
-3.28203395277445e-05
-3.5232289634373e-05
-1.21645858591907e-05
-2.37555913075373e-06
-3.02383536439288e-05
-4.2861099460207e-06
-2.34285469514675e-05
-5.49455776865123e-06
1.72634589075574e-06
-3.02955335540088e-05
-1.96604659230273e-05
-1.99268515652063e-05
-1.1854551705232e-05
1.19355515437648e-05
-1.39914619957916e-05
-2.37994328072414e-05
-2.74164578945905e-05
-1.52049338570806e-05
-1.12343395804394e-05
-2.90941691532995e-05
-1.64583116676509e-05
-1.06017241088338e-05
-2.13197730835121e-05
-2.97984735301235e-05
-1.05779336836866e-05
-9.20121430836043e-06
-1.53350794401489e-05
-1.25288146644891e-05
-1.02130003148895e-05
-1.36381642727613e-05
-1.52041555114485e-05
-1.87637538778993e-05
-2.19512076574976e-05
-3.8624943768538e-05
-1.2272818389681e-05
-2.70368766899824e-06
-3.5920839526061e-05
-1.69790383650686e-05
-2.67841347669676e-05
-2.16359351420439e-05
-1.72852329667925e-05
-1.24466180991789e-05
-1.78180608530065e-05
-2.86458043127185e-05
-2.54743770526223e-05
-1.46855557294027e-05
-4.42616324763488e-06
-1.06154027674357e-05
-1.96872332469786e-05
-1.58423080109839e-05
-2.81344845720494e-06
-1.72582156055949e-05
-6.59239378759167e-06
-1.44112544552261e-05
-1.96250284944881e-05
-2.31740426029191e-05
-1.15584876207634e-05
-2.47341708230138e-05
-7.02857532089659e-06
-1.36863820235176e-05
-1.30261625864201e-05
-1.83481331878204e-05
-2.86884768842583e-05
-2.22554389801811e-05
-1.83325025258523e-05
-1.46615151596443e-05
-2.17611843931642e-05
-2.5631062799613e-05
-1.49295223645926e-05
-2.87994155862101e-05
-1.15683112599977e-05
-2.43282109476765e-05
-1.44461258382732e-05
-1.22777296142135e-05
-2.45859320554473e-05
-2.31636772317983e-05
-1.15312621946927e-05
-1.81257629699501e-05
-4.27214795310181e-07
-1.22729868968585e-05
-2.23665332914634e-06
-3.30841856751601e-05
-7.02737311866645e-06
-6.59367980434758e-06
-2.88215490673647e-05
6.61753350349422e-06
-1.7393644837709e-05
-7.30758047041669e-06
-1.12303400807422e-05
-1.14148013983556e-05
-1.63003144962354e-06
-6.86841516940446e-06
-1.02981990428617e-05
-7.9682524407735e-06
-5.11989387496024e-06
-6.53870233983134e-06
-3.45612436450979e-05
-2.51692252009771e-06
-2.14972004207342e-05
7.13687490052247e-06
-7.69673443274589e-06
-9.7735623255519e-06
7.99070064949251e-06
-3.19617963526902e-05
-3.07308654895592e-05
-1.34517478016167e-05
-2.22102457229301e-05
-2.50858067225079e-05
-3.81279758062035e-05
-2.07708077267105e-05
1.32202721502793e-05
-1.30837877553705e-05
-1.77486202693144e-05
-1.5234278575785e-05
1.26425905785979e-05
-1.08146130946978e-05
4.06728835866786e-06
-3.46316393928054e-05
-8.518438227674e-07
-9.36388154589061e-07
-6.41067383025896e-06
-7.09837672114087e-06
-1.80982983860204e-05
-1.64003703791512e-05
-1.96034146713638e-05
-3.01137107759713e-05
-1.83954298345849e-05
-1.47635542052152e-06
-3.36614046334812e-05
-2.06390738271418e-05
-6.63295794626157e-06
-1.31192137354158e-05
-1.89540489799834e-05
-2.40857069750205e-05
-4.85074952679327e-06
-1.86870824930772e-05
-9.61521041972193e-06
-1.27906967845894e-05
-4.18850381797997e-05
-1.22328628001571e-05
1.96604923037547e-06
-2.62298659906654e-05
-3.582135084253e-06
-3.74779762969691e-05
-1.45066687046561e-05
-1.90629144908005e-05
-1.22161944377135e-05
-1.00605489375519e-05
-1.49023755483661e-05
-2.31946936234366e-05
-2.19807817145717e-05
-3.27917913852032e-05
-3.07394265948486e-05
-9.4448005189301e-06
-1.52238831686816e-06
4.91149424912587e-06
-4.98382416703745e-06
-3.46574329364964e-05
-5.52596832723519e-06
-5.38907935372373e-06
-1.76129921941188e-05
-2.76341009065171e-05
-3.5187968606605e-05
-1.06630387600086e-05
-1.19835394858916e-06
-1.2426250377916e-05
-3.62687797166011e-05
-2.39567819477533e-05
-2.16529991009929e-05
-1.94171292417531e-05
-1.77847546196426e-05
-1.22977950725907e-05
-1.20711720009775e-05
-7.4316332228894e-06
-1.98514324004963e-05
-1.87254323348013e-05
-1.84741308903526e-05
-7.26495972401003e-06
-4.30650340801103e-06
-1.33913992324618e-05
-1.2848197907961e-06
-1.8214381577618e-05
-3.30558466233589e-05
-1.2444623817631e-05
-1.33355881576206e-06
-1.96547984554026e-05
-1.91378611238587e-05
-2.49087464693014e-05
-1.84196975885406e-05
-2.95624881297344e-05
-1.36737554994888e-05
-2.42517599320694e-05
-1.51334179974644e-05
-1.23428098018312e-05
-9.27916366143143e-06
-1.26444675275954e-05
-3.91844974589041e-05
-8.23653010030668e-06
-1.98422669262875e-05
-2.18158317487423e-05
-2.91302419836845e-05
1.30546198955773e-06
-1.14238628910152e-05
-2.71984132005916e-05
-8.38272141564414e-06
-1.91819353499521e-05
7.24322377841556e-07
-1.74408602205537e-05
-3.73246194297361e-05
-8.05623851459669e-06
-1.68201916096923e-05
-4.08888789713049e-05
-3.14663864020242e-05
-1.17087079700931e-05
6.70374941625723e-06
-6.89616888941901e-07
-3.04422967174823e-05
-2.06202497963066e-05
-1.42085320038429e-05
-1.09945651736118e-05
-1.0349563528494e-05
-1.83613622864063e-05
-1.93655775925912e-05
-1.23226195101535e-05
-1.5893354649153e-05
-2.78847057790134e-05
-2.55186129390383e-05
-1.13161653676475e-05
-2.08383713156042e-05
-2.01167268548892e-05
-2.69813600909881e-05
-2.89344894010817e-05
-1.9554587406007e-05
-2.79948035193418e-05
-2.23974336930973e-05
-1.51686511496223e-05
-2.38582262907483e-05
-2.94030913128268e-05
-1.37934895810041e-05
1.61609513039165e-06
-9.74008336119048e-06
-3.92148200298163e-07
-1.82625916615526e-05
-2.08636129762178e-05
-1.74328166343793e-05
-2.1586821355454e-05
-2.81446282607663e-05
1.37521210648485e-06
-2.61070839688617e-05
-8.47433446020102e-06
-1.32673962046731e-05
-1.50684666484446e-05
-2.27459085802357e-05
-2.64061894460663e-05
-1.32054796374402e-05
-1.16565669954762e-05
-1.11616208775636e-05
-1.44756303070446e-05
-6.40225704648059e-06
-8.50795915428218e-06
-8.73745942686582e-06
-3.55625541678581e-06
-2.23171409215725e-05
-1.30921988538129e-05
-8.7812577535488e-06
