# Supplementary material for: Research on computational propagation and identification of mine microseismic signals based on deep learning
Source: PLoS One. 2025 Oct 22;20(10):e0334641. doi: 10.1371/journal.pone.0334641 (PMC12543183; doi:10.1371/journal.pone.0334641)
Supplement: S9 Data — (ZIP) [file pone.0334641.s009.zip › 000101100000425.xlsx_0.txt_24.txt.txt]

-1.47495551056887e-05
-2.6704306331287e-05
-1.27199476397254e-05
-1.03181767797232e-05
-2.86311986014817e-05
-1.33595142339503e-05
-5.72252313817827e-06
-7.36322105941087e-06
-1.62465636819626e-05
-3.23290646134927e-05
-1.47935451830291e-05
-4.66524444735163e-07
-2.37038093906578e-05
-1.79960925446541e-05
-1.82225996578238e-05
-7.30089316202972e-06
-2.33141250676452e-05
-1.48511329712705e-05
-2.96382801467771e-05
-2.61401546568231e-05
-4.1532013524365e-06
-2.5938114836465e-05
-7.68874652962311e-06
-1.85518639565238e-05
-1.20882169952925e-05
-7.83727995430126e-06
-2.69951622312486e-05
-1.38259070632926e-05
-3.34232423720613e-06
-2.39562288020873e-05
-2.82872752799466e-05
-2.62426972348766e-05
-1.68205601614145e-05
-1.31818622433721e-05
-2.28658290261445e-05
-2.00458769904369e-05
-1.09400867745259e-05
2.74964137735528e-07
-6.41147475381258e-06
-3.11058927301909e-05
-5.0228985844676e-06
-1.09240164698448e-05
-1.33263858704345e-05
-2.34964373299605e-05
-1.17684371322335e-05
-1.78745172733655e-05
-1.31218562998854e-05
1.46306351854259e-06
-1.54186621806703e-05
-5.02357103003273e-06
-1.86666990152486e-05
-2.5719435401757e-05
3.16944676724214e-06
-8.2657057815351e-06
-2.89919401414111e-05
-1.60155815682138e-05
-1.45132381207876e-05
-1.00132073777835e-05
-1.92744631787616e-05
-2.21782462812795e-05
-2.12303199966996e-05
-1.3081833583749e-05
-8.16818713208885e-06
-3.98981053891673e-06
-1.34177630137231e-05
-1.71503793351059e-05
-1.78829495915967e-05
-5.88952741176195e-06
-2.34655549369051e-05
-1.22935146307522e-05
-1.25530109730932e-05
-3.05065500923579e-05
-1.40942790065361e-05
-8.2428478254898e-06
-2.26351090245792e-05
-2.3214048003659e-05
-3.4798838928263e-05
-1.63467886526113e-05
-2.56236668369238e-05
-2.86336869255745e-05
-1.98783971957225e-05
-1.85710104733023e-05
-3.82719549765918e-06
-1.95860810483695e-05
-2.67807889378675e-05
-5.49912300035474e-06
1.36393149783489e-05
-2.07937840477498e-05
-2.19590296220051e-05
-1.30784759373764e-05
-2.12806897679884e-05
-3.12687546538311e-05
1.25953372796478e-05
-1.69805245018534e-05
-1.82093630049989e-05
-1.05650524779677e-05
-1.21771245237215e-05
-2.327808701006e-05
-2.79682525732683e-05
-2.50581137388446e-05
-2.1189459059785e-05
-3.58559825699543e-05
-1.17191216387992e-05
-2.85406895035808e-05
-5.61598050048769e-06
-1.6433453074742e-05
-6.78883414271959e-07
-2.46983358305522e-05
-2.20655789140363e-05
4.18901870379498e-06
-4.74818592778781e-06
-6.50732038931648e-06
-2.27274950507969e-05
-3.21211990723228e-05
-2.90482689274096e-05
-2.22969991243276e-05
7.02564030604179e-06
-7.59703529028659e-06
-2.88877943388811e-06
-7.20474419458174e-06
-1.63792145239881e-05
-1.7089341912103e-05
-9.94741999723449e-06
-1.67416284039082e-05
-1.96370830236707e-05
-3.97347297716616e-06
-2.34981620372674e-05
-2.07575517344746e-05
-2.37125716318202e-05
-1.46803707572747e-05
-8.98425020233845e-06
7.78201602416072e-06
-6.11021610466129e-06
-2.20527020168708e-05
-1.74485566314703e-05
-2.46844461185834e-05
-3.15371984818777e-06
-1.51413192618446e-05
-2.11383051488608e-05
-7.0605536621726e-07
-1.74172575317902e-05
-1.0143511995136e-05
-1.50235658646336e-05
-1.20373981532341e-05
-2.37998514944368e-06
-7.73517615469038e-06
-2.76504210161097e-05
-1.96455085029715e-05
-3.84645365213919e-06
-1.2430959429367e-06
-1.13870323556123e-05
-2.49205599098111e-05
-8.70350823443496e-06
8.87279628832092e-06
-2.6083169142771e-05
-7.91805169521793e-06
-8.67088174923494e-06
-3.84327160603003e-06
-1.6713542355288e-05
-2.58543888513486e-05
-1.71149626108384e-05
-6.02296205213302e-06
-1.85301817067778e-05
-2.2311573520551e-05
-2.77159849393258e-05
3.20881859884081e-06
-5.12325603986153e-06
-1.05727562627719e-08
-1.90620873349623e-05
-2.14380407879223e-06
-1.07002035847475e-05
-1.88054609200597e-06
-9.28704178852897e-06
-1.93003932321126e-05
1.28142867847865e-05
-1.15868157357937e-05
-2.89414865914577e-05
-1.95485404859941e-05
-2.56582657441333e-05
-7.87654991167915e-06
-1.70394897996006e-05
-1.9542291195215e-05
-1.69039130154945e-05
-2.11018852538424e-05
-2.38853352244532e-05
-2.22574022286314e-05
-2.15227968243405e-05
-7.71228592299898e-06
-2.71142574749906e-05
-2.48594882426612e-05
-2.14172277558045e-05
2.19492443734382e-06
-1.97599786540958e-05
-2.16374727149847e-05
-1.48034377454775e-05
-1.98032303990261e-05
-3.13827616430165e-05
-1.72928041627597e-05
-2.84821581869852e-05
-1.60211948369859e-05
-1.64680551158619e-05
-2.22133522494839e-05
-1.92813322657025e-05
-2.55169100354869e-05
-2.90202378248454e-05
-1.53098380477931e-05
-5.85008515058604e-06
-1.19022701292141e-05
-1.3787244141967e-05
-3.17834560721358e-05
9.26616858153559e-06
1.18052179165779e-05
-2.4202585672472e-05
-2.04054424313436e-05
-2.10905753339897e-05
-1.41808812129184e-05
-8.92711236229586e-06
-2.27562590419466e-05
-2.6549463248864e-05
-1.28222522812937e-05
-2.60981123558149e-05
-2.96571120863619e-05
-2.74315757561623e-05
-2.94832487481178e-05
-2.04496985008715e-05
9.5618534218929e-06
-1.06461741787831e-05
-1.62307812122589e-05
-5.1144192225257e-06
-1.90200069995837e-05
-4.18395647449219e-05
-1.38566851106261e-05
-7.08239752834837e-06
-2.50341500896918e-05
-1.83618090272698e-05
-2.76463594327959e-05
-2.65053335585462e-05
-1.21962418106807e-05
-2.56959071740499e-05
-2.84478003445472e-05
-1.42785438427456e-05
-2.91758920266527e-05
-2.7320840762893e-05
-3.04932729264877e-05
-2.35816815738017e-05
-2.02620489067023e-05
-1.52359415103368e-05
-2.5110571774524e-06
-2.63725141093348e-05
1.70415262482956e-06
-1.25238002444625e-05
-1.72737295274565e-05
-2.09614548113547e-05
-4.45193131335642e-06
-2.18223620595282e-05
-2.60974995085949e-06
-2.1432211388117e-05
-5.83378832990878e-06
-1.97241665387872e-05
-7.55093182843706e-06
-1.46908614307762e-05
-2.90045968521912e-05
-1.88298826487272e-05
-3.29127367554129e-06
-4.03469237791831e-05
-2.29655939157579e-05
-2.63057036698977e-05
-2.41591032497003e-05
-2.38962625969993e-05
2.16852700696217e-06
-2.28883538374269e-05
-4.87790821858276e-06
-2.07144338243813e-05
3.55738242127625e-06
-2.18087462522847e-05
-8.47649187690576e-06
-1.19646921980607e-05
-2.81642155043256e-05
-1.60028205969253e-05
-3.42477250174479e-06
-1.56422896939569e-05
-2.93110893910281e-05
-2.45797377117934e-05
-1.54733765631707e-05
-4.43641422182097e-06
-1.32669426812904e-05
-4.08774426286853e-06
1.14918421928418e-05
-1.9636957284221e-05
-1.28796153256248e-05
-1.71264065448625e-05
-1.2273484315718e-05
-6.5826176231437e-06
-1.93886476694574e-05
-4.52794181522911e-06
-4.66945803636578e-06
-5.20007822738748e-06
-8.8644582118097e-06
-1.23910398793016e-05
-2.44010026810139e-05
-1.70323278330334e-05
-9.14826868830921e-06
-2.83560008786826e-05
-9.90912038234173e-06
-1.38960727403064e-05
-3.72938423586862e-05
-2.03891758932153e-05
-6.68890115908546e-06
1.30522721086285e-05
-2.37213736793422e-05
-4.85198384989318e-06
-8.1049033097544e-07
-9.52103883014847e-07
-7.33442268393285e-06
-5.84215985117912e-06
-1.44841234243865e-05
-1.42782677785839e-05
-2.96957137536192e-05
-6.05618656590709e-07
-3.75726094261686e-05
-2.0317148318933e-06
-1.43529456960074e-05
-2.97795309813249e-05
-5.50084582063719e-06
-3.1780115075076e-05
-1.9738597281306e-05
-3.00587533901885e-05
-2.55301679647726e-05
-1.49002836062479e-05
-1.21241380517783e-05
-2.25260402170147e-05
-7.98646449137101e-06
-3.00726573056543e-06
-6.65614585322869e-06
-5.88372966218792e-06
-6.33245894505452e-06
-1.2166019206208e-05
-1.03553767674597e-05
-1.10948213752787e-05
-2.33799862349254e-05
-1.23661425671519e-05
-1.36437627332469e-05
-1.62026623614713e-05
-2.50754202433354e-05
-2.21428020596189e-05
-3.82751851412568e-05
-1.54839856461956e-05
-2.10334212889874e-05
-2.90362032286247e-06
-3.33363900507718e-05
-1.03016713769098e-05
-1.63244207833132e-05
-1.49677530238515e-05
-2.16843930202496e-05
-7.23577059172027e-06
-1.24128488075455e-05
-7.91353274696339e-07
-1.30582176432339e-05
-1.57971779889275e-05
-1.24908449507952e-05
1.2073293483584e-05
-1.63225456462759e-05
-2.47683921096462e-05
-3.57501741787666e-06
-2.58356581404429e-05
-2.6822120369564e-05
-1.36863211229943e-05
-1.28987765896703e-05
-8.11302457633761e-06
-7.58764910298593e-06
-6.46746234885439e-06
-2.91752715069428e-05
-2.21222403700006e-05
-1.53691249777409e-05
-2.97446188914294e-05
-5.73767596308898e-06
-3.91775006779132e-05
-1.42317695207477e-05
-1.04573735764258e-05
-2.22275969538556e-05
1.24647941378091e-06
-3.43655129214495e-05
-4.81641306242978e-06
-3.33578018610103e-05
-2.28473868948884e-05
-2.53531345994041e-05
1.96236804001529e-06
-6.43344945703964e-06
-2.74543938183479e-05
-2.06376002457623e-05
-1.04878645766409e-05
-3.2313816464514e-05
-2.67896878263912e-05
-1.08887904819958e-05
-2.24124162068745e-05
-1.79390349250973e-05
-7.66722299979835e-06
-7.44306791127715e-06
-1.02235984865569e-05
-4.07433092149739e-06
-1.58381459071536e-05
-1.17672058408186e-05
-1.01005389790914e-05
-1.42133338646321e-05
-2.86972461718428e-05
-2.30970289558035e-05
-2.61657430219915e-05
-1.62830266479796e-05
-1.6831116468349e-05
-2.68872883275423e-05
-1.41323409583152e-05
-9.77005265363829e-06
4.69833498794935e-07
-2.12458053860885e-05
-2.55584124785881e-07
-1.89169333941036e-05
-1.83723368833457e-05
3.00491985186412e-06
-1.58935837727386e-05
-6.48088035613579e-06
-2.83021061640599e-05
-2.50398123380289e-05
-1.54970740549059e-05
-1.68670906342333e-05
-2.11547221281885e-05
-1.7533802389368e-05
-2.29607661995461e-05
-2.10692036978141e-05
-1.90635388330618e-05
-3.50944733755675e-06
-8.43902013542586e-06
-2.79451608790066e-05
-1.97866198690136e-05
-1.28818615792417e-05
-1.17011571510774e-05
-2.81842347108329e-05
-1.98099641688902e-05
-1.96916015712353e-05
1.15795641924656e-06
3.26449801285915e-06
-6.74724922395276e-06
-2.31400203777468e-06
-5.24384748412176e-06
-1.77399894380421e-05
-1.39614350026665e-05
3.83818140377969e-06
-2.6046044247181e-07
1.07718148072841e-06
-2.39455611486279e-05
-2.02232793633672e-05
-9.74497358906934e-06
-1.51155535050632e-05
-7.98531648332616e-06
-3.70692041369705e-05
-2.37172093130349e-05
-1.03044771055724e-05
-2.55491178879836e-05
-2.06393471801448e-05
-2.53229097478458e-05
-7.66922046371395e-06
-2.67010344955751e-05
-6.1202534697583e-06
-3.25554710370009e-05
-1.32828136658866e-05
-1.1941666583547e-05
1.32917079130122e-06
-5.08235288350881e-06
-1.71642178818027e-05
-1.09403801996487e-05
-9.20996942888516e-06
3.34096406729294e-06
-1.47693774397685e-05
-2.81225128748292e-05
-2.10272981502583e-05
-1.07315341238849e-05
-2.17813774306908e-05
-2.792267936994e-05
-1.2192926515838e-05
-1.68557031128087e-05
-1.70538005148943e-05
-7.84813394983837e-06
-2.0969025277004e-05
2.89114177512836e-06
-2.90386754551255e-05
-8.20815288599235e-06
-2.22881889589385e-05
-3.47018636935976e-06
-5.62864884748786e-06
-1.64994520692893e-05
-1.30522826823889e-05
-2.65163039881264e-05
-2.57084680430589e-05
-1.44048309846525e-05
-2.17183154183896e-05
-2.33606258643015e-05
-1.8402616286049e-05
-2.33319865151829e-05
-1.78119278291041e-05
-1.84654989355592e-05
-2.11374095313584e-05
-1.24219320796488e-05
-2.05019641730023e-05
-3.31917680827393e-05
-9.48800008142775e-06
-2.70827546099961e-05
3.70179717818431e-06
-2.01137056813254e-05
-2.10695456374915e-05
-2.86773688189812e-06
-1.19681225811446e-05
-5.28220646414596e-06
-2.76008271245094e-05
-2.22444809244904e-05
-9.59223236153417e-06
-1.09569446976866e-05
-7.01377045390797e-06
-1.50067607177105e-05
-9.14439021592635e-06
-1.44577812499036e-05
-8.56304105619096e-06
7.07452427797278e-07
-7.18636282640971e-06
-1.91157306292159e-05
-3.44464149939916e-05
-1.66817198321001e-05
-1.83497956543828e-05
-1.72312926647613e-05
-2.88983972078859e-06
-2.23240316114938e-05
-9.39344095770866e-06
-2.93133917780447e-06
-1.46637436422231e-05
-1.9074980817517e-05
-2.0291556111866e-05
-1.24865648762393e-05
-3.7539123210715e-05
-1.35705982142826e-05
-2.22084877651352e-05
-1.94608770422816e-05
-2.67321231535405e-06
-3.83337999296579e-05
-9.22922310421353e-06
1.50574870627622e-05
-3.4876915996294e-05
-1.97555411908418e-05
-1.2203142219474e-05
-2.65900239039784e-05
-1.26569324839257e-05
-4.46819903864987e-06
-1.44732800472834e-05
1.46702084380166e-05
-8.22904975495269e-06
1.15412618014849e-05
-1.04064750604561e-05
-2.32711909793325e-05
-1.16597233691959e-05
-7.16919086053648e-06
-2.67541789986987e-05
-1.47403981279571e-05
-1.2192041255182e-05
-2.61647466680266e-05
-1.90777918495536e-05
-9.64427025630189e-06
-1.5795108702608e-05
-1.15169265547847e-05
-2.08648268339442e-05
-1.77487850557901e-06
-1.20227001449571e-05
-1.86088036759296e-05
-1.54684908506433e-05
-2.8391409779797e-05
1.58303361173925e-05
-2.64144422008288e-05
-9.90635255484722e-06
1.84861436274063e-06
-6.27546026014249e-06
-1.42722102350617e-05
-3.15068792626481e-05
-1.90036747467275e-05
-1.69643031770377e-05
-6.77455942695696e-06
-2.38771865376756e-05
-4.60719761584681e-06
-1.3098228200432e-05
-2.09254357132081e-05
-1.94251408885628e-05
-1.98631994213677e-05
-3.16609151091282e-05
-1.5647239232753e-05
-3.2906979910647e-05
-4.57005914478135e-07
-6.43808155687033e-06
-2.04880214751065e-05
-1.1277764277684e-05
-4.09062226948846e-07
-6.24671513234214e-06
-5.04505162611448e-06
-5.79543188929096e-06
7.06286049689497e-06
-3.20540718015089e-06
5.69064603997666e-06
-3.42992017102605e-05
-2.83029250612756e-05
-2.28537055235227e-05
-2.41004012591969e-05
-3.09895050436644e-05
-1.69045193516396e-05
-1.302312902377e-05
-4.29546224311123e-06
-7.67389039760377e-06
-1.33372837844622e-05
1.55689768395485e-06
-1.28674202501632e-05
-8.93275691374351e-06
-1.39573607186593e-05
1.00954979653097e-06
-1.76264310609715e-06
-8.47766250796139e-06
-1.1673647481164e-05
-1.30775269199582e-05
-1.03651564657376e-05
-6.56307206796542e-06
-2.33483022799459e-05
-3.21432608558236e-05
5.58607762075843e-06
4.09540124383783e-07
-4.35639966809686e-06
-1.11926882952196e-05
9.61015912011208e-06
-7.07446577580997e-06
-2.52737156829564e-05
-1.00657956734346e-05
-2.32588281033985e-06
-2.46761350879838e-05
-2.82701927654791e-05
-3.16421673371833e-05
-7.15421888613558e-06
-1.50959311923956e-05
-1.04709629563797e-05
-2.09962122316929e-05
1.01189544250637e-05
-9.67506182595494e-06
-9.37054451945218e-06
-1.26999800553488e-05
-2.4077182235955e-05
-1.7768003878634e-06
-1.98309287850315e-05
-3.2104519288181e-05
-4.24789037652571e-06
-2.55080266177879e-05
-8.14042400114928e-06
-2.39582411890094e-06
-1.56276202367622e-05
-9.69852541230281e-06
-8.1053152391023e-06
6.26366060514702e-06
-8.74950087202299e-06
-8.73615739533089e-06
-3.48442382718656e-06
-3.06753527776741e-05
-2.06566227156707e-05
-2.12866181149762e-05
-1.60672165268199e-05
-2.16584999338357e-05
-1.78791558013694e-05
-1.44564436823469e-05
-4.64846860843461e-07
-1.19891583479069e-05
-3.50172721630535e-05
-3.7803351854528e-05
-5.49472723906709e-06
-8.12508505044269e-06
-2.32321717500347e-05
-2.1158750779686e-05
-1.47346642110281e-05
5.11778691490654e-07
-7.10810379085385e-06
2.89481933707724e-06
-1.93172389240217e-05
7.57693909172335e-07
-3.67261131152655e-06
-1.19279852841458e-05
-1.9398334043361e-05
-1.79169302888661e-05
-1.86247969184267e-05
-3.09297983017854e-05
-4.91778441433052e-05
-2.37445683970793e-06
-1.27218009443422e-05
-3.17367096316729e-05
-3.20861354822408e-05
9.71945363072309e-07
-5.13726322314221e-06
1.40152766664936e-06
-2.28798105370927e-05
-1.04320092371791e-06
-1.67106871820961e-05
-1.17302996158216e-05
-2.41459702030522e-05
-1.22866159366729e-05
-1.05696323016058e-05
-2.08526416315089e-07
-1.25575623493939e-05
-3.25667487578695e-05
-1.0423779100956e-05
-6.79474742104608e-06
-1.12277074677938e-05
-9.64325294067831e-06
-7.81119971367174e-07
-1.81191144616861e-05
-1.71314526683302e-05
-1.83519745656615e-05
-2.39050580669106e-05
1.56916028340172e-06
-1.33088542043443e-05
-2.35983307174233e-05
-9.47491890534778e-06
-1.77652542620115e-05
-1.21442172530903e-05
-1.87787450982627e-05
-1.96706046806015e-05
-1.76920733444383e-05
-2.00245273566178e-06
-2.36670211621502e-05
-2.17894597375039e-05
-1.93899212133074e-05
-1.57534645355603e-05
-2.47265737961606e-05
-4.69024870947464e-05
-2.53716545130475e-05
-1.77955971066533e-05
-2.43039035537627e-05
-3.17167539536383e-05
-1.08975286261964e-05
-2.43235820982068e-05
-1.10254931604934e-05
-2.74873679518658e-06
-2.59400075026788e-05
-2.24671923981948e-05
-1.00529661395381e-05
-1.08921721776184e-05
-1.07707962868372e-05
-1.76185967302118e-05
-2.31411412719993e-05
-2.09850931337227e-05
-4.01715371600079e-05
-1.30037704976967e-05
-1.47293017919347e-05
-3.00187124706598e-05
-1.13704435686219e-05
-3.11891941324508e-05
-1.36813282045565e-05
-2.79600521869193e-05
-3.11208579205293e-05
-3.0268161785762e-06
-1.91539348988911e-05
-1.42526061777091e-05
-3.17617724933386e-05
-2.93908754552615e-05
-1.17585575549728e-05
-8.51081307929127e-06
-9.59485371154805e-07
-2.53487079677191e-05
-2.14876280660755e-05
3.80998440773515e-06
-2.8686568123793e-05
-1.97755353490416e-05
-2.30900690396575e-05
-3.47829869910118e-06
-2.04005331412448e-05
-3.09106822554313e-05
-3.35344541787548e-05
-1.64533933838265e-05
-2.78642135523604e-05
-3.09708992451272e-05
9.10253632906386e-06
-2.6954152480167e-06
4.58013111819989e-06
-9.87752993633306e-06
-2.48279838678286e-06
-3.80134591311326e-05
-1.46119241717025e-05
3.61397250517544e-06
-9.55018815085559e-06
-2.0124445904503e-05
4.57795725205825e-06
1.28080357602247e-07
-2.13198971172444e-05
-1.24519498719477e-06
-1.08557911278734e-05
-1.54836733269671e-05
-3.18503059023714e-05
-1.89453483376905e-05
-2.42430877499836e-05
-2.30351068656294e-05
-1.79031450438545e-05
-2.42381282020756e-05
-1.72183823420187e-05
-2.8401200513003e-05
-2.84141304563586e-06
-8.5323474647846e-06
-2.76841822506283e-05
-3.83547091682505e-06
-2.30423310528311e-05
-1.36812977230612e-05
6.54287352951393e-06
-1.36730556119508e-05
-1.29929141145291e-05
-2.08519858616315e-05
-2.00911823089831e-05
-3.11589186980199e-05
-2.08125093957715e-05
-2.60576262611046e-05
-2.56714432865461e-05
-2.05521778940927e-05
-1.5446746777563e-05
-4.17525060929216e-05
-2.28308752972271e-05
-1.6547812180231e-05
-2.52893921472974e-05
-4.09380974614938e-05
-7.14052684304537e-06
-5.89298593620871e-06
-1.59389494239607e-05
-1.47663404846449e-05
-2.76967016622686e-05
-2.89936209502977e-05
-2.93611247560609e-05
-1.63392064271117e-05
-2.12455299384618e-05
-2.16282402517736e-05
-2.42834128456853e-06
-5.67140601547039e-06
-2.58604595660582e-05
-3.09802091100644e-05
-1.79324218685139e-05
-7.88829014915922e-06
-3.17710862731847e-05
-1.93070944640826e-05
-2.14611292479893e-05
1.12672660816892e-05
-4.44348568939762e-06
-3.27996238527492e-05
5.1488081588043e-06
5.02759474445787e-06
-1.05323912590851e-06
-2.61222519459445e-05
-1.00329779216633e-06
-1.38197518271491e-05
-1.79534182312e-05
-2.46117076102135e-05
-1.05204680817926e-05
4.12164235508879e-06
-2.27295466307942e-05
-3.53417611585229e-05
-3.69518589292393e-05
-1.52239098247512e-05
-2.81388401162136e-05
-2.02901070534864e-06
-2.87211101285056e-06
-1.4080031649969e-05
-1.93612344079375e-05
-2.22238717715749e-05
2.88147112914041e-06
1.40189981139115e-05
-1.25242618969897e-05
-9.44368355364963e-06
-2.63707121495702e-05
7.28086270425861e-06
-3.37557593468955e-06
-1.68506391696559e-05
-1.09374472090549e-05
-2.02012199910237e-05
-2.00737910263341e-05
-1.26115885082432e-05
-3.85809126852805e-05
-2.5806440061475e-06
2.36377537475644e-06
-3.25224986273342e-05
-2.25906555094553e-05
-3.60968202724624e-05
-1.29255394551518e-05
-8.65946336879354e-06
-1.75969841713218e-05
-3.32540319308881e-05
-3.05593049429766e-05
-7.72568810478769e-06
2.08089318940115e-06
-1.24157835840211e-05
-8.26894890922101e-06
-1.4322058978414e-05
-5.30814352728631e-06
-2.40204918910048e-05
-1.86298119371687e-05
-3.43528947710861e-05
-1.36089922661574e-05
-6.77125397328217e-06
-3.93497546626655e-05
-1.84925837728791e-05
-3.76106985981538e-05
-6.19922055768582e-06
-1.84784890137412e-05
-2.70226501584503e-05
-6.46017680878788e-06
-2.99313077500863e-05
-2.71312669907429e-05
-5.2534746995245e-06
-4.70851526567848e-07
-1.72978784207912e-05
-7.9256320117774e-06
-1.90288761000528e-05
4.62545216218243e-07
-2.45079367040193e-05
-2.80547658865248e-05
-6.12487682242123e-06
-1.10901507764729e-05
-2.33084625240844e-05
-2.25170230286316e-05
-6.99801527131517e-06
3.67294700821096e-07
-1.34005249082189e-05
-8.25757331135466e-06
-1.56382829107655e-05
-2.00704610119988e-05
-1.76600402311017e-05
4.34483865840836e-06
-1.38722429646724e-05
-1.15160361741317e-05
-1.48639487454308e-05
-1.36727491091575e-05
5.18545152076731e-06
-1.42853884104754e-05
-6.47948449255343e-07
-3.03427406248321e-05
-8.70431116780921e-06
-1.82470240361733e-05
-1.47252073100469e-05
-2.4261156187202e-05
-1.71880963056776e-05
-1.07338267500383e-05
-3.31464555922033e-05
-2.78613410984289e-05
-2.07410108355962e-05
-1.41644966800504e-05
-1.0377901185979e-05
-1.82288065560842e-05
-1.42347487386331e-05
-2.87077770173164e-05
-2.16894409074277e-05
2.5240462321336e-06
3.71834222523032e-06
-1.50705157710469e-05
-6.52324439752345e-06
-1.80112650647401e-06
-2.86241780850265e-05
9.09432596688939e-06
-2.74455667744294e-05
-3.15236712954184e-05
-1.96689883109551e-05
-1.92448246029601e-05
-2.76959682956733e-05
-1.76434778180047e-05
-2.88630784934386e-05
-3.19973442341164e-05
2.33721594047926e-06
-8.9920061118144e-06
-1.15154235574233e-05
-1.12408258936411e-05
-2.67868624529343e-05
-7.4790496723793e-06
-9.82042706142258e-06
-8.67018019726544e-06
3.00860108636571e-06
-3.70209446845475e-06
-9.08821670429978e-06
6.5506425811404e-06
-2.18539880820178e-05
-1.86941465129979e-05
-3.07361907346055e-05
-2.78447859064681e-05
-2.34626141799527e-05
-1.81350386117635e-05
-3.88581612628637e-06
-2.40007089301415e-05
-2.54857766209178e-05
3.02426036365791e-06
-1.21190440688186e-05
-2.3804114901907e-05
-2.25448253704207e-05
5.35597576976218e-06
-1.89348921751128e-05
-2.32461395361753e-05
-2.47624782382811e-05
-2.7724755574437e-05
-1.04142679294802e-05
1.0423007893389e-05
-2.09112521859919e-06
-4.027249739952e-05
-3.28733396250052e-05
-1.85253603144952e-05
-1.55967486830513e-05
-1.30499897289333e-05
-2.3194273284215e-05
-1.71218777461414e-05
-1.31005954067481e-05
-2.87910723052906e-05
-6.56375534901116e-06
-2.00320551333819e-05
-9.35769304430662e-06
-2.09875770188449e-05
-1.38852254215887e-05
-9.2755258078939e-06
-2.47350114416077e-05
-3.11236111182977e-05
-2.53976220371506e-05
-2.46190509268034e-05
-5.63717240042345e-06
-3.77721161125653e-06
-2.1489242828127e-05
-4.04992977469829e-06
-1.51376731621332e-05
-1.73082453626318e-05
-2.00334861161607e-05
-1.50330862869719e-05
-1.30247168022517e-05
-1.54501672587341e-05
-3.97250685325136e-05
-4.93133280078613e-06
-1.651723715065e-05
-1.37699899067364e-05
-1.93325310671621e-05
-1.43439917239402e-05
-9.25773275465937e-06
-1.97797023258363e-06
-2.9361938395914e-05
-1.57802926984275e-05
-4.28607855820815e-06
-1.13518110409925e-05
-2.32840971173396e-05
-2.13030564329056e-05
-1.24655516335951e-05
-2.9747106842538e-05
-3.73994174553792e-05
-2.0316025242174e-05
-3.39988391265652e-05
-5.51799394248116e-06
-1.47397942556951e-05
-1.93473420481213e-05
-1.73708323651906e-05
-1.71551379685975e-05
-7.42484301455196e-06
-1.98214804042464e-05
-9.11218112387648e-06
-1.91085393950255e-05
-1.30443714047429e-05
-1.58754331420021e-05
-2.7832832523292e-05
-1.86259114511712e-05
-7.73541413125518e-06
-1.96407420533386e-05
-2.49522569196069e-05
-1.09285771706345e-05
-1.87425935808766e-05
-1.96342169658278e-05
-1.72315268707978e-05
-1.98015428115651e-05
-1.42258284921629e-05
-4.43132564857813e-05
-3.20296622699263e-05
-2.28202194365027e-05
-2.20682742224339e-05
-5.03963195760316e-06
-1.44786851018767e-05
-1.75030909011613e-07
3.25807500774496e-06
5.88857592524017e-07
7.44724911965407e-06
-1.1517088569234e-05
2.17498289028901e-06
-5.27669373383233e-06
-1.88286163695408e-05
-1.55520980904275e-05
-1.58698924635803e-06
-2.41697012061541e-05
-3.08916803963489e-05
-2.96481683804759e-05
-2.21163732381384e-05
4.67270716464241e-06
-2.80814355402934e-05
-1.56911327418984e-05
-1.09998545958542e-05
-8.63532019438934e-06
-1.76185830816872e-05
-2.4620952588385e-06
-1.69934845168083e-05
1.49986147271161e-06
1.81678407296015e-06
-1.00410821179959e-05
-1.57361605299562e-05
5.26931732148658e-06
-8.92220357444483e-06
-1.16206856393169e-05
4.16982543396737e-06
-6.65492854428561e-06
-9.59887987057074e-06
-4.42129652601967e-05
-1.96500996002666e-05
-1.96373381559334e-05
-3.80881296367756e-05
-4.69538014503509e-05
-2.64354513004344e-05
-2.99789021774636e-05
-2.0830097607669e-05
-4.02054986886293e-05
-9.62874370121358e-06
-3.13770065770556e-05
-2.79777231710817e-06
1.06605076838356e-06
-1.79900619237482e-05
-4.54298283590266e-06
1.00267642962147e-05
1.14601138619717e-05
-3.24758213604895e-05
-9.74691759921572e-06
-1.5724176496565e-05
-2.18244393345807e-05
-2.62306111399259e-05
-3.48951703870587e-05
-5.59002219858347e-05
-2.70015262950677e-05
-1.38919477091482e-05
-1.19316625119625e-05
-3.0707702552769e-05
-2.35006785549085e-05
-2.051090088307e-05
-9.59561552084768e-06
5.48163515928303e-06
6.76328664768454e-06
-1.66523639827234e-05
-1.97538514027009e-05
-1.02887825544349e-05
-1.70311844676932e-05
-2.01592575147613e-05
-3.96374933136616e-05
-9.78553043521952e-06
-5.20825233308523e-06
-3.77110284173285e-05
-3.49526512559713e-05
-3.0093355969206e-05
-1.28909363837643e-05
-8.83426356966323e-06
-1.87677238236979e-05
-3.240764175413e-05
-1.96923373683966e-05
-9.92798414270902e-06
-4.95913062725684e-05
-2.29453565217231e-05
2.88499615431758e-06
-2.19700609040572e-05
-7.01914089605452e-06
-2.42246166911435e-05
-7.33817578199626e-06
5.40598449448718e-06
-8.37337416173621e-06
-1.02608060351534e-05
-1.2127786975011e-05
-1.77323868078905e-05
-2.38844829241521e-05
-1.88086991859112e-05
-2.59154739884279e-05
-1.94709671219469e-05
-2.05212152999165e-05
-2.42373709589413e-05
-2.67869425025453e-06
-2.39882182143776e-05
-8.20953795518485e-06
-7.21286402963219e-06
-1.77382976525654e-05
-1.39871956865299e-05
-2.71404548800484e-05
-2.1656086622975e-05
-8.2204618272498e-06
-7.91825419061555e-06
-1.80358145249099e-05
-9.87883680208326e-06
-5.76477102003112e-06
4.85846010037153e-07
-7.14577636635812e-06
-1.29577046004214e-05
-3.16432365365791e-05
-4.91063893966159e-06
-1.13129560482379e-05
-4.03183527720704e-05
-2.93417916517953e-05
-7.32548015126563e-06
-6.05373612702119e-06
-2.92277920596548e-05
-2.47713305176583e-05
-3.19312309269435e-05
-7.79058298187375e-06
-1.54278148601917e-06
-2.48578010948755e-05
-2.53609560091829e-05
2.91843624648859e-07
-1.48427806559726e-05
-2.11791894892157e-05
-3.17130823560626e-05
5.21312576645595e-06
-3.02994356021388e-06
-2.23114461913636e-05
-2.3729764856404e-05
-1.79048606179523e-05
-1.92409627016367e-05
-3.18688236671893e-05
-2.30010590797738e-05
-6.79631690857501e-06
-1.18598359276088e-05
-1.72440536818105e-05
-1.97627254878467e-05
-2.09012936260126e-05
-3.37698055945071e-06
-9.02377299398923e-06
-2.68667144601047e-05
-2.06696692761921e-05
-2.15380696332201e-05
-1.54312807709861e-05
-1.8313991335931e-05
1.08590001254671e-07
-1.38426451307456e-05
-1.58454890048434e-05
-2.14360914043391e-05
-2.97640281114991e-05
-7.55084019618903e-06
-2.03259280905236e-05
-1.42326453086449e-05
-2.73646987415162e-05
-6.7264031075713e-06
3.53174378839332e-06
-1.19955873035859e-05
-3.28077734736787e-05
-2.15524648271872e-05
-8.25513868590061e-06
3.66014438136924e-06
-2.24495012390288e-05
-1.18374866977362e-05
-8.42545785661989e-06
-1.66071808066862e-05
-2.45793422316887e-05
-2.44853148404306e-05
-1.60498974031471e-05
7.05481905629481e-06
-1.88398043837241e-05
-1.57772138414165e-05
-2.21315975000286e-05
-8.22339216610079e-06
-1.96465842886959e-05
-8.78666754117128e-06
-1.34269167319636e-05
-2.00461391663672e-05
-6.16651410897148e-07
-5.37368979767438e-06
-7.7822003528944e-06
-6.80201921040314e-06
-1.24056591245837e-05
-1.10350925876331e-05
-4.55028945923959e-06
-1.1035417118415e-05
1.57706734161144e-05
-1.88191612211464e-05
-1.69892215322061e-05
-2.86445237945727e-05
-2.53276454161409e-05
-8.44427467976842e-06
-1.85899032449546e-05
-2.79600296487511e-05
-5.76917267499794e-06
-1.43304995088899e-05
-1.34973023572903e-05
-1.30879750426194e-05
-5.14021017226993e-06
-2.65947446192419e-05
-1.3383774235112e-05
-2.1755587633542e-05
-1.44742322409633e-05
-3.0082307022854e-05
-1.4720091684171e-05
-1.51169401241354e-05
-2.18166089219086e-06
-1.46512231064768e-05
-2.62238824515571e-05
-1.56380893623786e-05
-2.07721234384487e-05
-2.54378156799551e-05
-1.28846599557433e-05
-2.69063962545598e-06
-1.93090685942906e-05
-4.75740680576963e-06
-2.24017561114209e-05
-1.87616784779618e-05
-3.00441519834507e-05
-2.00460291911634e-05
-1.00865234344588e-05
-3.02004051467678e-06
-1.78426558282962e-05
-1.31722565433403e-05
-8.94238099254796e-06
-1.66526602903609e-05
-1.56128815043618e-05
-8.93488255919544e-06
3.4545650460572e-06
-2.93009845557792e-05
-1.15876059063624e-05
1.24922735792689e-06
-1.65071473413812e-05
-1.86130345686565e-05
-1.93103516198842e-05
-2.25790506052767e-05
-6.87474570155679e-06
-2.53707690101633e-05
-1.60800616462871e-05
-1.56198504879438e-05
4.30074503481311e-06
-1.19125070350994e-05
-2.71824093870343e-05
-9.35374352756906e-06
-1.80881056511952e-05
-3.02233553402853e-05
-1.31733066009179e-05
3.24477262233905e-06
-2.11545057341817e-06
-1.27320594234827e-05
-1.57028765818583e-05
-2.05965002554122e-05
-2.07351341564736e-05
-1.3169762009641e-05
-1.71778077584209e-05
4.53310726221669e-06
-2.61921226632403e-05
-1.15496310461179e-05
-2.62072963252177e-05
-1.70822025709478e-06
-2.78059044046526e-05
-3.00801544832943e-05
-5.07881646185235e-06
-3.68463284516226e-06
-2.15349221057841e-05
-1.15651753419755e-05
-2.49021821874377e-05
-1.32579711681591e-06
-3.13257278832675e-05
-2.73498960094157e-05
-2.9226730866644e-05
-2.17042368612308e-06
-1.31924205204293e-05
-2.5390294222069e-05
-2.25647937977802e-05
-1.99575211047367e-05
-4.12935211182855e-05
-2.83034812965377e-05
-3.00843662830282e-05
-1.22721324769576e-05
-2.07263117891617e-05
-2.80042730615663e-05
-5.23271985228164e-07
-3.18303951536493e-05
-1.43033754991171e-05
-2.58561151465334e-05
-1.67800532504302e-05
-2.0694218999825e-07
-2.11060856006571e-05
-1.78349958768468e-05
-9.75014925672434e-06
-8.6043604398414e-06
-1.36086560155536e-05
-2.57049580616084e-05
-2.2042535417993e-05
-1.92303136837556e-05
-1.34531827803175e-05
-2.07985671242355e-05
-2.29747466734133e-05
-2.04747297830299e-05
-3.12316523970954e-05
-2.17366286363877e-05
-1.63193516393694e-05
-1.10955263626679e-05
1.22620794012367e-07
-2.27384496688379e-06
-2.35638377488977e-07
-1.56820292562633e-05
-1.82852595226085e-05
-1.02220151250692e-05
-3.57420402086175e-05
4.01324637160982e-06
-9.03967794297993e-06
-1.54277846650536e-05
-1.52066154552813e-05
-3.21664675480064e-06
-3.3573234983833e-05
-1.55651895821078e-05
-1.633254888837e-05
-2.21664862288045e-05
-9.20355756003995e-06
-2.61566006710657e-05
-1.31031174009413e-05
-1.84203834862746e-05
-2.20692268565048e-05
-5.03661872959707e-06
-8.89950847321273e-06
-1.69484500797148e-05
-1.15051681163408e-05
-9.23685381226569e-06
7.24913256213336e-06
-7.28015670234168e-06
-1.01432822724414e-05
-2.4772533443071e-05
-2.00512936116102e-05
-1.05986597433774e-05
-1.81485947323328e-05
-1.6490567379564e-05
-1.11487906198368e-05
1.02283628119232e-05
-2.06480894285036e-05
-9.16289731366601e-06
-1.07207659055129e-05
-9.35743675916416e-06
-6.02422925654965e-06
-1.16837392102257e-05
-1.20420379859625e-05
-1.12799352437769e-05
-1.70703751580413e-05
-4.13051043830508e-06
6.23513476015605e-07
-1.39598296565021e-05
-7.7574983814556e-06
-7.00351876958846e-06
-2.2227821225618e-05
-2.66854515873154e-05
-1.86070927433763e-05
-3.02402230273651e-05
-2.13485787723358e-05
-1.29412733622988e-05
-6.83572918944541e-06
-4.50741979213014e-05
-2.53518071781841e-05
-3.96959836923903e-06
-2.49806044712669e-05
-3.12484343254393e-05
-3.38474078756271e-05
-1.18714418365013e-05
-7.49370354191083e-06
-2.16019086935353e-05
-1.45429515259899e-05
-1.92073179307616e-05
-1.7945308117947e-05
-3.11909831972456e-05
-1.18641267223525e-05
-3.30849976028557e-05
-6.63795404167948e-06
-3.54707153067828e-05
-3.23682681264364e-06
-1.99544270748887e-05
-1.55658817872352e-05
-2.8381102927751e-05
-2.40801062702569e-05
-2.1351507033045e-05
-8.63095279760785e-06
5.25148335306481e-06
-1.34368190008704e-05
-5.49915310283425e-06
-1.41897114790362e-06
-1.53974411080647e-06
-3.40083987332317e-05
-1.92242430972426e-05
2.18204628417997e-06
-9.55080892852777e-06
-2.17813557058422e-05
-1.50761257987747e-05
-8.93079735918661e-06
-2.31977113237545e-05
-2.4211389216657e-05
-2.42116571503998e-05
-1.59234756010395e-05
-9.14645883946036e-06
-3.43381989476494e-05
-1.2617076265486e-05
-1.0380254301441e-05
-1.83524693042901e-05
-1.43229913985775e-05
-1.32171480855143e-05
-1.77465168111834e-05
-2.29904711213005e-06
-4.09513442554146e-06
-1.61842581651429e-05
-2.37194715640765e-05
-1.36100516214508e-05
-1.15030515165095e-05
-6.54621095681047e-06
-2.95028238686799e-05
-1.45777129768154e-05
-9.54643223797382e-06
-6.38013412461806e-06
-1.16343365680361e-05
-4.63597441476421e-06
3.72357515832292e-06
-7.23573866548896e-06
-1.72555039687881e-05
-8.52350793886399e-06
2.54647750594296e-06
-1.75723844938618e-05
-4.25311303879267e-05
-2.15542231570326e-05
6.99034663147441e-06
-1.14576083994835e-05
-2.70119912723661e-05
-1.96732592658055e-05
-4.40776971323343e-06
-1.15209681570199e-05
-2.36171959682637e-05
-9.74214283612652e-06
1.20863343527584e-05
-3.36779750535733e-05
-2.93716600054233e-05
-1.72132738779811e-05
-1.51441820605943e-05
-3.56613458668946e-06
-1.86003754545981e-05
-2.53512865777138e-05
9.2767412485027e-07
5.08329098834976e-06
-1.89029354396305e-05
-4.63591862799664e-06
-1.55969100738091e-05
-1.26814566033748e-05
-1.60189406274133e-05
-1.30928174441067e-05
3.33623477853185e-06
-1.40044808521351e-05
-2.08132292656462e-05
-3.25804611843217e-05
-2.9070578174728e-05
-1.08312617541321e-05
-2.34668192271583e-05
-1.65652393584736e-05
-2.66050373515562e-05
-4.80044032107029e-06
-6.51735376941504e-06
-1.71547431826637e-05
-9.85376426241955e-06
-1.8907584052676e-05
5.70705259925917e-06
-1.22072099870259e-05
-2.16189236071859e-05
-1.39166817769918e-05
-1.90254854493805e-05
-2.94894306373849e-05
-1.77466332537811e-05
-1.04918499601559e-05
-1.0901764466531e-05
-2.2291511011687e-05
2.05713149218401e-06
1.87926891690081e-06
1.35458931101067e-05
-2.8937816103907e-05
-2.02020762209746e-05
-1.06224760884211e-05
-1.31534639522294e-05
-7.9789659860733e-06
-1.59709676108828e-05
-2.64880914541127e-05
-1.85666301776709e-05
-1.47320890273235e-05
-9.98793431882077e-06
-1.20846330478226e-05
1.47894585160036e-06
-1.88891120689463e-05
-9.09146027763586e-06
3.12174017321892e-06
5.84452086109553e-07
-1.48787135446655e-05
-4.38117160823547e-06
-2.64138968774069e-05
1.288419712537e-07
-4.91113177959352e-06
-2.24492788982844e-05
-1.93850933013251e-05
-2.06534416245155e-05
-9.10627210177812e-06
-5.54980532114323e-06
-2.14589593881865e-05
-2.48544339645644e-05
-1.79547523399988e-05
-1.21843801428072e-05
-1.27178824583083e-05
-1.5349062233006e-05
-9.88840363269465e-06
-1.06315380278431e-05
-2.28306850221081e-05
-7.1441562634724e-06
-2.9819159462574e-05
-2.12166471607627e-05
-1.7652104385538e-05
-1.36663612300217e-05
-5.90341710605311e-06
-1.9415403848864e-05
-1.6824837924291e-05
-2.98592632384052e-05
-2.24038762004142e-05
-2.55679845123462e-06
-1.41020471841907e-05
-3.0292994519541e-05
-3.4582040751442e-05
-2.99418276352721e-05
-1.53139507698536e-05
-2.70416656498115e-05
-2.74110359522221e-05
-2.108061484168e-05
-1.04052696522304e-06
-2.02087114810223e-05
-3.27424865635158e-05
-1.35183592596474e-05
-3.85376626458148e-07
-6.79131092251411e-06
-2.88688294145409e-05
-1.24262607055649e-05
-1.64215700161138e-05
-2.64908609398576e-05
-3.83462954650638e-05
-1.17981636978178e-05
-5.7003184936702e-06
-1.46584605395952e-05
-3.54130232510887e-05
-3.16125483689629e-05
-1.8720372825837e-05
-2.59117253341249e-05
-5.95622760438249e-06
-1.45255276897181e-05
-4.34460467215383e-06
-2.13715032607673e-06
-1.42641064085263e-05
-1.853853702922e-05
-5.84576570094364e-06
-7.90958478425892e-06
-2.67800937324018e-05
-2.04501001000945e-05
-1.91124914256844e-05
-1.69050928710267e-05
-1.61873275956717e-05
-1.77021449093527e-05
-1.92043379705437e-05
-1.76537947644202e-05
-2.42709437164214e-05
-2.67914992487248e-05
-1.85612435158261e-05
-2.38669440306403e-05
-2.70676946328151e-05
-1.13580339051957e-05
1.42206227817771e-06
5.17772073467735e-07
-3.38434132829073e-05
3.83585765333448e-06
-2.57844518696637e-05
7.21855009549618e-06
-2.04935107877505e-05
-6.69278570427654e-06
-3.35054459003068e-06
-2.14756149111686e-05
-1.2666961816871e-05
-3.13168853532646e-05
-4.83592040384266e-06
-2.39072249282705e-05
-2.67513927883704e-05
-6.07595756666818e-06
-1.06066719492266e-05
-7.50183311799111e-06
-1.12122192114398e-05
-2.17842829878722e-05
-1.35053138202821e-05
-3.04079616242517e-05
-9.79534936799568e-06
-1.37416924691352e-05
-8.60179736795306e-06
-1.22840438627644e-05
-1.84675758705481e-05
-2.64247020817487e-05
-7.65909017612592e-06
-1.84290600310749e-05
-1.94514136202469e-05
8.7458076920856e-07
-1.73128929854721e-05
-3.52880270558029e-05
-7.57901332193197e-06
-6.31319320116355e-06
-1.4908251336525e-05
-2.33499208890283e-05
-7.43313847594751e-06
-2.09465983123524e-05
-1.35330659503528e-05
-2.13264227449553e-05
-1.11285347459507e-06
-2.43138605500118e-06
-2.74572472070871e-05
-2.9782808076089e-05
-2.51868701806318e-05
-2.54283016262413e-05
-2.06504984108826e-05
-9.16924025330094e-06
-2.45886985735652e-05
-3.19876977608548e-05
-5.51309391121137e-06
-2.34140838663718e-05
-2.14984468721298e-05
5.36965211410839e-07
-3.70881001474734e-05
-2.83713533235749e-05
-1.23764492933793e-05
-2.95255261921474e-05
-9.97637011438326e-06
-1.57045191119358e-05
-2.18527334167322e-05
-1.05257160306396e-05
-7.55164504520418e-06
-5.38656229411454e-06
-8.5410302044734e-06
-1.56170318361348e-05
-9.85976622749286e-06
1.43398549581469e-06
-1.49805904902353e-05
6.61279227759507e-07
-1.93312231489283e-05
-1.70849863222533e-05
-1.52285926370655e-05
-2.66387409675455e-05
-1.69978213870887e-05
-8.41788434194156e-06
-2.21540816628256e-05
-1.9744309312704e-05
-2.96328780612266e-05
-3.4324463265315e-05
-5.45481843112135e-07
-1.88398982891358e-05
-6.69603263523331e-06
-1.83521024158685e-05
-1.08331120629858e-05
-9.73773642440631e-06
-1.82086589073612e-05
-1.5577719529468e-05
-1.57488334828582e-05
-5.88988303511136e-06
-6.59382789034325e-06
1.03661658108349e-06
-6.69405833914582e-06
-2.0826734996364e-05
-2.56863811502466e-06
-7.79881705781855e-06
-1.64284259415155e-05
-2.27361814436992e-05
-1.69540250921371e-05
-1.52042664057577e-05
-1.45140972622014e-05
-2.07786156502935e-05
-2.82835878883221e-05
-2.71024295761651e-05
-6.57750338886765e-06
1.58989803456429e-06
-7.13513363217101e-06
5.36666721266781e-07
-2.54312705007286e-06
-2.01555787817162e-05
-1.70535412298329e-05
-1.33261717185547e-05
-1.58923368732102e-05
-9.56825230391614e-06
-1.51079275963745e-05
-1.85643470036539e-05
-3.26527544802276e-06
1.35490513651789e-08
-2.24467689547691e-05
-2.58632498496364e-05
-2.00998015326719e-05
-1.71118201184381e-05
-1.19822910030162e-05
-1.86597907203785e-05
-1.32333634433478e-05
-2.82498157508822e-05
-1.97561359079355e-05
-7.50144281137475e-06
-2.03427937414342e-05
-2.60871784798284e-05
-2.20498018943968e-05
-4.82180826715023e-06
-1.35418848801714e-05
-1.46034421145919e-05
-1.2334440924369e-05
7.26176429125273e-07
-1.8002986867991e-05
-1.55894352347556e-05
-1.59794852939809e-05
-3.88690221411017e-06
-2.44810522769876e-05
-3.60792628481861e-05
-3.2027848534973e-05
-7.54659516863764e-06
-1.62199835839671e-05
-2.51611372475868e-05
-2.59378805173818e-05
-2.14978247476539e-05
6.83158524475602e-06
-9.45377836857675e-06
-2.37033585525508e-05
-1.71400944295268e-05
-6.26727668193836e-07
4.84453845991085e-06
-5.40549758552061e-06
-5.1145100693672e-06
-4.3196661723256e-06
-1.43611862442722e-05
-4.0285149920204e-06
-2.1064165519329e-05
-1.41630163842944e-05
-9.26913705744685e-06
-8.12180047935909e-06
-2.01446711316503e-05
-2.17452712694923e-05
-8.89043252360868e-06
7.58283424521993e-06
-3.4562538097934e-05
-2.14882482059318e-05
1.11230984443801e-07
-1.01722599062264e-05
-1.79583273986979e-05
-4.65064063755103e-06
-7.80859479604968e-06
-1.8949246618409e-06
-1.54094723287291e-05
-1.60960446782447e-05
4.78280437517597e-06
-5.82614253241731e-06
-1.87943270640081e-05
-2.00411962537624e-05
-3.89285569827004e-05
-1.27667724425858e-05
-7.52348490563092e-06
-3.33321573035722e-05
-2.25813683737146e-05
-1.12159763854943e-05
-1.72120574155008e-05
-1.30150947788128e-05
7.39490917057632e-06
-1.61677049189165e-05
-1.13082115343703e-06
-1.16818776514475e-05
-1.48943959282276e-05
-6.81987701795615e-06
-1.85048049062531e-05
-2.11215087403672e-06
1.79675794667092e-07
-6.0952812409543e-06
-2.60068195141667e-05
-2.59549311755522e-05
-2.00292981196032e-05
-2.14547293600162e-05
-9.39943203000236e-06
-2.33788177345003e-05
-2.05532779133286e-05
-1.29091172003962e-05
-7.90118972959374e-06
-1.17054794775037e-05
-1.32063250187239e-05
-8.19653371754633e-06
-2.92538170725453e-05
-2.31873637781353e-05
7.45981055800835e-07
-1.26272676341282e-05
-4.5947532867497e-06
-4.25437801676964e-06
-3.16829741968947e-05
-1.57403490612518e-05
-1.46715389605055e-05
-1.13125346392447e-05
-1.58255531946392e-05
-1.31618325736427e-05
-8.62998104045996e-06
-1.47417667125363e-05
-1.69196695690049e-05
-2.44587486168561e-05
-2.42412262121989e-05
7.38609467272198e-07
-1.52468067195043e-05
1.1634947649936e-06
-1.34485155792162e-05
-2.14196437614881e-06
-4.44661614900232e-07
-2.82471881989417e-05
-3.13322730676008e-06
-4.50885194655511e-06
-6.22396848902767e-06
-2.39797753338248e-05
5.05745995631912e-06
-1.06671107966044e-05
-1.83516611753377e-05
-2.84912127945721e-05
-1.86264952816725e-06
-4.37340119235321e-06
-2.75511369507213e-06
-1.779511028731e-05
-1.76518453749492e-05
-4.93567165215932e-07
-1.5579348106037e-05
-3.18121651601529e-06
-6.54352170806763e-06
-3.98472662062934e-05
-1.57411418088679e-05
-8.77892273155488e-06
-2.02206215045472e-05
-4.58016266533816e-05
-1.4023429498818e-05
-5.21421270354505e-06
-1.28036309012064e-05
-2.21182871294971e-05
-1.23801599118859e-05
-1.83324568747376e-06
-8.068962389786e-07
-8.75331693634695e-06
-4.05277867566849e-05
-4.20118887225357e-06
-1.12753845353898e-05
-2.52874838351058e-05
-1.38438593463966e-05
-3.22737768592287e-05
-1.82495784181114e-05
-1.28600824607287e-05
2.63900246360415e-06
-1.56406153723046e-05
-1.32173476505718e-05
-1.42671566370095e-05
-2.75107941531667e-05
-1.14622326606746e-05
-7.62220066749124e-06
-3.12935086799223e-05
-2.05380972967008e-05
-1.11361854400418e-05
4.25744460345298e-06
-2.79183879638202e-05
-7.99181591723464e-06
-1.86332235228293e-05
-5.494559086223e-06
-1.5913764157901e-05
-1.97592780248796e-05
-1.49448298452303e-05
-1.37673549161972e-05
-1.15261808866274e-05
-1.79045270899818e-05
-1.54251058846144e-05
-2.03964231585765e-05
-2.76119574543952e-05
-2.74025857013932e-05
-4.70189011326903e-07
-3.1980463162206e-05
-1.25244124192079e-05
-9.40937393560274e-06
2.37148518112387e-06
-2.79464267242931e-05
-3.16441648564994e-06
5.20206679917066e-06
-2.46999481138392e-06
-2.26813386246592e-05
-2.33203960665661e-05
-1.42715507410578e-05
-1.07376055903211e-05
-2.38537179559902e-05
-6.24118968070034e-06
-1.56255474647967e-05
-8.15949472717281e-06
-2.67945796996261e-05
-2.49406148140187e-05
-2.00042208077363e-05
-3.12245503581325e-05
-1.09393181653183e-05
-1.31588443728494e-05
-7.12660863884539e-06
-6.43815584299051e-06
-1.26042113357599e-05
-2.23834131706446e-05
-7.79423917824095e-06
-4.11166940831501e-06
-1.73985189524099e-05
-7.57968821425884e-06
-2.1002148230971e-05
-2.34019176475985e-05
-5.19939715773576e-06
-6.03389755148971e-06
-1.44859382064193e-05
-2.98797803036117e-05
-3.44895446856682e-06
-9.2422820364368e-06
-1.55799302521931e-05
-2.50910031005653e-05
-2.07058614322462e-05
-1.28801267730233e-05
-4.53755110427746e-06
-1.99865955600721e-05
-7.40403560513346e-06
-1.49934364793101e-05
-1.17736308108792e-05
-2.51369311023472e-05
-7.57301303362112e-06
-1.74813096698204e-05
-1.82603040846767e-05
-5.79838839198697e-06
-2.67120743615601e-05
-1.93413513656912e-05
-7.91185847264583e-06
-1.76491942328073e-05
-1.71581140170078e-05
-8.38362889202764e-06
1.64384317692445e-07
-1.5622885318937e-05
-1.69362439023867e-05
4.59640541844673e-06
-4.77137568999973e-06
-1.87823829872288e-05
-1.22651868191998e-05
-9.86197896095844e-06
-5.77977508002159e-06
-1.09841455853468e-05
-3.94884025538702e-05
-2.17910409124099e-05
-3.99545798475157e-06
-3.54009494995092e-05
-2.61772365603106e-05
-2.1797627450631e-05
-1.98725311071269e-05
-2.6922530166185e-05
-2.4959313245258e-05
-2.61798356033414e-05
-3.23841310153014e-06
-1.75320108267845e-05
-1.09909551547921e-05
-8.46332229366225e-06
-5.64884998135727e-06
-1.80806790292096e-05
-2.14740040981219e-05
-2.23064655792221e-05
-2.16321027274656e-05
-3.67230544461378e-05
-1.89236994729136e-05
-2.07177211536125e-05
-3.04201420711272e-05
-1.82295271474253e-05
-1.12537577175366e-05
-2.84228539309786e-05
-1.04768312991848e-05
-8.40570762604192e-06
-4.21916319601559e-06
-8.89255349893888e-06
-3.75580693538824e-05
-1.23474089166422e-07
1.3161514255982e-05
-1.34827198197709e-05
-1.70109006158327e-05
-4.06690102160727e-05
-3.54295123055857e-06
-7.38287559955756e-06
-2.11588987638925e-05
-2.32059637071141e-05
-2.6353876810496e-05
-4.50812154615275e-06
-2.07396828193514e-05
-2.81871597953886e-06
-1.20636408708299e-05
-1.55973849255943e-05
-2.34370015983112e-05
-1.30852494202385e-05
2.60840169236287e-06
-1.16773200451758e-05
-4.49532735450427e-06
-1.60548571864572e-05
-5.640248611514e-06
-1.05082748543777e-05
-1.25317141013533e-05
-3.21924927363106e-05
-9.47336158554119e-06
-2.03068482920345e-05
-2.78344207896827e-06
-5.010063030461e-05
-2.27988682247608e-05
-1.6962352081292e-05
-2.26112836887757e-05
-2.35174287435926e-05
-1.04955045782994e-05
-6.5505992473269e-06
-1.1569654459137e-05
-1.34610270741043e-05
-1.05993186805324e-05
1.09063659682104e-06
-2.81421503158687e-05
-3.54763163520942e-06
-8.13204356299911e-06
-2.80147731144783e-05
-1.51746094493339e-05
-3.02152373585967e-05
-4.0522309277756e-06
-3.17432784843738e-05
-2.63751242724651e-05
-1.87123806017362e-05
-3.81197722796094e-05
-3.55630650154301e-06
-3.8089879910568e-06
-1.34570739280214e-05
-8.10621316502101e-06
-5.27318239293993e-06
-1.09677668312229e-06
-3.06937470095008e-05
-1.15115545441718e-05
-4.20632441873907e-07
-1.81667493012903e-05
-2.38288343709346e-05
5.46387334915832e-06
-2.49239626819228e-05
5.73027332716645e-06
7.39535888812074e-06
-1.91502883222486e-05
-1.53255514306173e-05
-2.05174576865597e-05
-6.93397111483898e-06
-1.76211810384105e-05
-2.16096927176556e-05
2.94856405038336e-07
-1.43050634304319e-05
-1.43539910809309e-05
-8.84200272375064e-06
-8.16970593556949e-06
-2.06249074449729e-05
-8.34589278489143e-06
-7.58860994645177e-06
-1.90823301364402e-05
-1.34861525934271e-05
-4.21833622044028e-06
-2.70343401963644e-05
-1.62924523742444e-05
-1.58116789414378e-05
-6.06674622674655e-06
-1.8313709022357e-05
-2.57623604428222e-05
-7.71632065193318e-06
-1.51018580776262e-05
-8.33573235643362e-06
9.76388989047941e-07
2.06099654935464e-05
-1.91963714193659e-05
-5.06005904927914e-06
-2.35687281544016e-06
-4.62633781763634e-06
-1.1595051001731e-05
-1.22390204321263e-05
2.37877495269255e-06
-1.61925071918057e-05
-7.78087379293776e-06
-1.30977914234256e-05
-6.64053023630335e-06
-1.13140418157977e-05
-2.58381691620823e-05
-3.27617189505046e-05
-2.40325527398882e-05
-3.4741905619875e-05
-2.46227561529672e-05
-1.64924543701531e-05
-1.96075251799048e-05
-5.48951985507267e-06
-8.39786740593216e-06
-2.01324241538626e-05
-2.57284271473305e-05
-1.22461428322352e-05
-1.52388154961675e-05
-1.29090690075492e-05
6.37146218315362e-06
-8.15988163129734e-06
-5.5122225434967e-06
-2.89520574994643e-05
-1.22414479635945e-05
-1.52831018363956e-05
-1.9492098006914e-06
-3.73355481344642e-06
-3.53824326620055e-05
-1.5168534869955e-05
1.13397949222239e-05
-2.89518169371064e-05
5.11131162690783e-06
-3.98516627163537e-06
-1.04643897734671e-05
-2.24701600633226e-05
-3.85581661970827e-05
-1.50278669534378e-05
-1.08266048871527e-05
-9.22734467474028e-06
-5.27965506851296e-06
-1.1582497463563e-05
2.0227746599917e-06
-1.15089810661073e-05
-2.47272679071922e-05
-2.41482437846099e-05
-2.13912322037072e-05
-1.30602997060079e-05
-1.80835971068468e-05
-1.37283909938445e-05
-1.77554505504426e-05
-1.3529110576099e-05
-5.03268764539565e-06
-1.89773328919678e-05
-2.32605317751889e-05
-2.07175751968793e-05
-1.40270658914758e-05
-2.96921938884316e-05
-2.74080545925125e-05
1.13426683866247e-05
-8.65423458674377e-06
-2.41783004736643e-05
-1.75826618358916e-05
-6.0188175304205e-06
-2.24543639174284e-05
-1.73576941436348e-05
-3.36264936752371e-05
-2.04322897177395e-05
-2.61990743943825e-06
-4.24005764616716e-06
-9.99422449365448e-06
-1.14640539763966e-05
-1.56102944694588e-05
-1.94726677394909e-06
-2.20255365385816e-05
-1.46042335118874e-05
-2.28963747694604e-05
1.03892955366603e-06
-8.01037643219111e-06
-2.80378390948545e-05
-3.02204563646202e-06
-3.14674432595975e-06
-3.08259482137118e-05
-2.16092517527601e-05
-1.05150001999463e-05
4.08387581922704e-06
-3.97162476261312e-06
-2.3479226084435e-05
-1.49739629274616e-05
-1.54968944017917e-05
-2.76936941830864e-05
-3.43637220085016e-05
-4.0020590563154e-05
-2.91018675416013e-05
-1.86714920450334e-05
-1.85280341540888e-05
-3.79314079247995e-05
-1.98501652406491e-05
-2.24545175710313e-05
-5.86433005159725e-06
-2.39782714763976e-05
-1.32359543261569e-05
-1.12627026924068e-05
-1.43996708762167e-05
1.62066668397906e-06
-1.41593201955582e-05
2.77160519257579e-06
-2.78775073171671e-05
-8.21783898533944e-06
-1.74561803857828e-05
-1.99327876026503e-05
-2.14473470405093e-05
-2.77337782698673e-05
-3.0282106327047e-05
-2.6265271180599e-05
-1.03258690876709e-05
-2.60314451345515e-05
-1.43519633029233e-05
-1.41174316788206e-05
-7.76905655400119e-06
-8.01247346333421e-06
-9.03740006619226e-06
1.83278171550713e-05
-5.13845461705178e-06
-1.34330169207353e-05
-1.53419866458337e-05
-1.21232192254737e-06
-1.95033411098887e-05
1.3007406664303e-06
-1.96491577225899e-05
-2.52878351455019e-05
-6.03575931964436e-06
-9.26184312953351e-06
-1.98696662636663e-05
-2.57267531270175e-05
1.07953589528402e-06
-1.97779783326468e-05
-1.81805647893107e-05
-1.35733433254678e-05
-2.3627889549774e-05
-3.2078816790988e-06
-2.26710668770739e-05
-1.62838343268467e-05
-8.91755978442922e-06
-1.74490861423175e-05
-1.19983091794669e-05
-1.56631554925267e-05
3.08096644205455e-07
-4.13679312989509e-06
-2.27148095526214e-05
-2.60584162434926e-05
-2.16436916699822e-05
-1.05298441101989e-05
-1.21505849148519e-05
-2.85988341261045e-05
-1.61405174664416e-05
-1.55472073277674e-05
-1.3926416217138e-05
-1.51372821244038e-05
-2.1470888219419e-05
-2.68154255091831e-05
-5.02520747604996e-06
-2.10497767038934e-05
-1.54479578309113e-05
-1.57165079418005e-05
-3.01392045154759e-06
7.46133066153906e-06
-1.03844912380539e-05
-3.05968642131192e-05
1.35171846538887e-06
-2.17428725373263e-05
-4.32941738139974e-06
5.3763762919743e-07
-1.10172839251961e-05
-2.29247227961198e-05
-2.94569797921378e-05
-2.14306633365495e-05
-9.39884484528191e-07
-1.47734337545198e-05
-2.463150615546e-05
-1.23761170123739e-05
-3.48134023464201e-05
-4.16709053324543e-05
-2.93586744557076e-05
6.89700382194511e-07
-1.60130346650484e-05
-1.61411279085694e-05
-2.40113678057462e-05
1.05353541879126e-05
-1.51779717241612e-05
-2.04453710723207e-05
-2.52088757173189e-05
-8.75273336111548e-06
-2.66524194630547e-05
-2.11259725247894e-05
-1.4664524183229e-05
-1.782432689125e-05
-3.74495347629211e-06
-1.85491824245239e-05
-2.60632415345373e-05
-2.24872419153149e-05
-3.39867775384584e-05
-7.62951006525791e-06
-1.28592796311637e-05
-2.34765328599933e-05
-5.85346434039434e-06
-1.45466006986992e-05
-2.44001449907021e-05
1.31408735952035e-06
-1.47695803005645e-05
-7.65709380644221e-06
-2.80703032671634e-05
-1.16992285437536e-05
-1.84012673966621e-05
-3.02493402159749e-05
1.58314534953843e-06
-4.94051404027035e-06
-2.89110447532547e-05
-1.30476364916238e-05
-2.92361209713343e-05
-3.13493894153572e-05
-8.2066128834539e-06
-2.08894881774519e-05
-1.68993650859888e-05
-7.08828753854691e-06
-3.29787147116632e-05
-1.96523119028567e-05
-1.18043564017588e-05
-9.84548956509192e-06
-1.42348500723746e-05
-8.89896769482077e-07
-6.08074984958814e-06
-1.05804749686199e-05
-1.8607281475913e-05
-2.63502451064089e-05
2.09263266141665e-06
-2.90980733255891e-05
-2.3785262137201e-05
-2.10656087168231e-05
-1.06977493700842e-05
-2.58054443514494e-05
-1.8138987826471e-05
-1.69261113983325e-05
-2.28455189520722e-05
-6.55649846030759e-06
-2.23671082899179e-05
-1.51895059504609e-05
-3.62717121737204e-05
-2.3550226168572e-05
4.12954353656699e-06
-2.1656864105277e-05
-2.6566518806354e-05
-1.74474622758623e-05
-2.04462592874249e-05
-1.33752993649473e-05
-1.41768605376623e-06
-2.21090174960631e-05
-7.4232889454155e-06
-1.32714458311656e-05
-1.16491117014497e-05
-1.67423531370529e-05
-2.18226329825157e-05
1.96886691236036e-07
-2.63285453489732e-05
-4.71691347557063e-05
-2.11563249478967e-05
-1.92982070761351e-05
4.84816022201365e-06
-1.49652571677683e-05
-1.8422139056791e-05
-2.65240778689914e-05
-1.19682973958829e-05
-3.09006488351612e-06
-2.47594330049087e-05
-1.53873244530839e-05
-1.67212832002063e-05
-1.7394582742177e-05
-1.88132203364998e-05
-9.20710470655453e-06
-1.17049884152659e-05
-2.09184699204426e-05
-9.67128105900758e-06
-1.76110925407768e-08
-2.0490222258082e-05
-2.02318324213501e-05
-9.6333569026599e-06
-2.82682165097235e-05
-3.55757280141104e-05
-2.35092512445201e-05
-8.3141637763597e-06
-1.20105235786443e-05
-1.52298361442905e-05
4.41910931141439e-06
-9.70238527143612e-06
-3.34312639984929e-06
2.30616267950198e-06
-1.23808184964413e-05
-8.04930983107893e-06
6.28083749693115e-06
-3.01114155102069e-05
-2.18613598601863e-05
-3.91403745802189e-05
-1.93131793701283e-06
-1.9136112861105e-05
-2.13687316219311e-05
-9.3088361416017e-06
1.57335021500506e-06
-1.24343961238129e-05
-3.27432929621876e-05
-5.06696385375995e-07
-6.60652316497327e-06
-3.51684674688612e-06
-1.71838699145452e-05
-1.01323848018693e-05
-2.05453065023534e-05
-1.79397074385758e-05
-1.98254306318587e-05
-5.38533113144416e-06
-6.86465696666445e-06
-1.71237810763543e-05
-1.20553340336019e-05
-1.94293314982614e-05
-2.51227579159275e-05
-1.58274537327282e-05
-1.46630494205741e-05
-1.94507336915146e-05
-2.14971554245606e-05
-1.09371545701283e-05
2.60802270773761e-06
-8.59204842523143e-06
-1.05811637345431e-05
-1.43278148240157e-05
-1.06697288743427e-05
-1.07994568932659e-06
-6.37815284852099e-06
-2.06173028061572e-05
-2.81210170922533e-05
-6.287407170966e-06
-1.83812403379573e-05
-2.90789523402122e-05
-3.09557027591975e-06
9.30322817297262e-06
-1.49855231880492e-05
-2.09730922743978e-05
-1.48839436345496e-05
-1.63242816015964e-05
-3.47188741355268e-05
-2.87368887597016e-05
-2.84272439373086e-05
-1.84177378903672e-05
-1.64245550936659e-05
-1.28131519197569e-05
-1.46108357207275e-05
-1.40293507133661e-05
-1.68845756361306e-05
-9.00922490036654e-06
4.03456061887802e-07
-1.73074844153028e-05
-1.22029117359098e-05
-4.03497140526743e-05
-1.51637886052374e-05
-1.01494484406993e-05
-1.94044214266229e-05
-9.92888305291637e-06
-2.20860732915462e-05
-2.14825368076545e-05
-6.47430412921403e-06
-2.75826280349656e-05
-6.45219666490581e-06
-2.91519718621779e-05
1.12202134263724e-05
-1.74301903276152e-05
-2.88261240779337e-05
-2.04585456762925e-05
6.77871782983512e-06
-3.33164497845181e-05
-2.30168696807935e-05
-3.09426846835625e-05
-2.15905286190409e-05
-1.81744373548256e-05
-3.17627685832699e-05
3.98111500401654e-06
-1.05887157465827e-05
-1.45403763709527e-05
-8.53673112590539e-06
-1.57389948420982e-05
-1.24613833430641e-05
-9.6543219189359e-06
-1.72757183867625e-06
-1.76570773879199e-05
-1.51351812732472e-05
-1.96751838371786e-05
-1.36397936617096e-05
-1.18863144267261e-05
-1.63470829870532e-05
-1.46732867413374e-05
-2.07569120785515e-05
-1.94973411499222e-05
-2.545495680451e-05
-4.82804149219025e-06
-6.3077269191458e-06
-2.20590710841016e-05
-2.16248022109008e-05
-2.87737264565439e-05
-2.67649318484837e-05
7.62097022907052e-06
-2.60867791963011e-05
-3.10334245384223e-05
-1.15274795051512e-05
-6.96902228625192e-06
-8.37423841140566e-06
-2.23590806191299e-05
-7.5212694279037e-06
-1.305531574137e-05
-8.93307696392977e-06
-3.72266009353194e-05
-1.94381947104001e-05
-4.48116829845596e-06
-4.83187436095021e-06
-1.24898272786117e-05
-1.90676460198278e-06
-8.02273554016604e-06
-1.61474277764831e-05
-1.29718970238999e-05
-3.32679860891741e-06
-1.10477713622953e-05
-2.55039072906172e-05
-1.07442927349179e-05
-5.6559892671565e-06
-8.04507372493919e-06
-1.66402282976497e-05
-2.25629918327283e-05
-2.62848957418415e-05
8.51519919778043e-06
-1.83059242366202e-05
-1.6095836841008e-05
-4.79553393029414e-06
-1.06517996648634e-05
-1.71678689538522e-05
-2.14289567745748e-05
-1.90363614827724e-05
-1.65531842936147e-05
-1.11469489927235e-05
-1.69515293329776e-05
-1.59169774820466e-05
-2.38230439727598e-05
-2.19438372511008e-05
-1.96699741650856e-05
-1.21260306978636e-05
-9.49612994659854e-07
-2.46334470060071e-05
-3.13402258791287e-05
-7.22580777296902e-06
-1.2638008154698e-05
2.55657199627723e-06
-2.58434043436021e-05
-2.57156147479592e-05
-1.13668973997426e-05
-2.22711757808433e-05
4.75534191168859e-06
-1.92423932011791e-05
-9.53026740726955e-06
-1.24760600355626e-05
-1.61687678397638e-05
-2.67149632112419e-05
-1.43251739228056e-05
2.10240473330969e-07
-2.0837241969153e-05
-3.78448828665065e-05
-1.52867215826628e-05
-2.28431753734842e-05
-1.28745628461964e-05
-2.35452104642193e-05
-1.47970641996091e-05
-3.88005518865882e-07
3.37952508351896e-06
-1.63235832127877e-05
-1.76323542460966e-05
1.57873837414803e-05
-9.20034123468413e-06
-8.44984557925102e-06
-1.30602283649496e-05
-2.25124175393776e-05
-1.42230725399244e-05
-2.84825274660894e-05
-3.06594019455734e-05
-1.15108616616742e-05
-2.17894228027837e-05
-2.19827222677341e-05
-1.11369420596069e-05
-1.75571338320027e-05
-8.33327801373138e-06
-5.67469087641914e-06
1.05991631484395e-06
-1.42155820238168e-05
-2.23104407610714e-06
-1.58462541671219e-05
-9.86612854555522e-06
-7.06360862853762e-06
-8.12243798921097e-06
-1.00217781284879e-06
-1.17891887493292e-05
-1.53044886252936e-05
-4.41002788321153e-05
-2.06556082694962e-05
-2.80304542315737e-05
-1.65649101952465e-05
-1.20533187820867e-05
-2.38060623885781e-05
-4.00489664084905e-05
-1.59182435615513e-05
-2.40057677145262e-05
-2.11313735382747e-05
-2.22748226928927e-05
-1.57805826979141e-05
4.34131310220027e-06
-1.36582565084595e-05
-3.25439424637876e-06
-2.19595044333074e-05
-2.84991761440129e-06
-2.82221421629822e-05
-1.57076589358107e-05
-7.43805301409427e-06
-1.09768167344301e-05
-1.55183689242749e-05
-2.26851104020381e-05
-1.4098907710518e-05
-3.43629106786092e-05
-3.25841305562362e-05
-3.38322606401204e-05
-1.56483433937109e-06
-2.55701964839109e-05
-2.79204990761414e-05
-1.06836161573724e-05
-1.22568158554446e-05
-2.07541572264979e-05
-1.58103886997854e-05
-2.11468853552068e-05
9.63017325594692e-06
-1.80099814877379e-05
-2.89156133832636e-05
-2.61603187663256e-05
-9.5262168270307e-06
3.38761672615012e-06
-1.7820703028347e-05
-8.36953586394675e-06
-1.06225390720494e-05
-7.93911303137802e-06
-2.72100489104785e-05
-1.29251752920701e-05
-2.26964176411636e-05
-8.95799360958508e-06
-1.27224094123098e-05
-1.06622132892899e-05
-1.47337173857843e-05
-3.08832252520847e-05
-1.34404986719782e-05
-2.50926055443552e-05
4.66574963046371e-06
-1.79728747621288e-05
-2.04476346626098e-05
-1.04743909057874e-05
-6.29525619220261e-06
-3.00758925270367e-05
-1.56224452344238e-05
-2.36135722705701e-05
2.92370229402364e-06
-1.35898463032438e-05
-1.9483387588239e-05
-1.672256193381e-05
-1.82579806802765e-05
-2.73014738386523e-05
-1.1627168308372e-05
-1.66210800523729e-05
-1.39638157391944e-05
-1.33537617044329e-05
-1.6200071706708e-05
-6.16363616958953e-06
9.77869682652858e-07
-1.72055606083202e-05
-4.01631346653881e-06
-8.25908991724252e-07
-1.96717742538866e-05
-4.08562303421257e-06
-9.82361429903813e-06
-1.11279226640809e-05
-2.94149898524562e-05
-1.87091989217054e-05
-1.90508107621501e-05
-3.7249853222121e-06
-2.27472898616029e-05
-3.28742160037515e-05
-2.66974444065103e-05
-1.68585716826605e-05
-7.20177945745221e-06
-4.20105391188224e-06
-1.52709585512768e-06
-2.50377972708926e-05
-1.9156273775394e-05
-2.07020295490975e-05
-3.50958947438379e-06
-3.16252477311872e-05
-2.13584917428167e-05
-8.27159699391601e-06
-1.11581490371187e-05
-2.68837747059692e-05
-3.10910035341096e-05
-9.56577598483963e-06
-1.09313591381723e-06
-3.42579182220433e-05
-4.39890941890867e-06
-1.36755791174037e-05
-1.61469414599675e-05
-1.91032781812859e-05
-3.65522463462524e-05
-1.01828683581166e-05
-1.68837048945028e-05
-8.59111394602318e-06
-5.05341419584044e-07
-1.77465794368895e-05
-1.12801645673917e-05
-6.42658535778589e-06
-8.63627390575663e-06
7.76269536063155e-06
3.28945475285003e-06
-2.24169266794027e-05
-2.14316084445408e-05
-5.86552980434275e-06
-2.41708194833046e-05
-1.91621663066011e-05
-8.1750886822683e-06
-2.512855277624e-05
-2.25662059662157e-05
-3.29491879292839e-06
-1.15472209484339e-05
-3.90021016427141e-06
-5.15006272665104e-06
8.38741118275332e-06
5.34617444228997e-06
-6.22268070661584e-06
-1.60638549040864e-05
-2.89834033284427e-05
-1.85388076700231e-05
-1.53006005518471e-05
-5.84116530177843e-06
-1.5225982232631e-05
-1.88673433137648e-05
-1.70108074021354e-05
-2.12555614424112e-06
-2.27378289161162e-05
-2.01921727165201e-05
-1.6530121835212e-05
-1.97421898805893e-05
-1.62967307952388e-05
-5.824497360034e-06
-1.43484117412182e-05
-1.29123663667087e-05
-1.33991264190149e-05
-2.72328025162695e-05
-1.67832763045762e-05
-2.08251798157582e-05
-2.74676310107974e-05
-2.00195873738339e-05
-1.83799130121627e-05
-1.38783298276142e-05
-1.77776827272005e-05
-7.46515379839673e-06
-6.21135311878035e-06
-1.49850658601458e-05
-2.73100012138564e-05
-2.61801793451142e-05
-1.90986252350544e-05
-2.4714833988676e-05
-2.06067815540838e-05
-1.7849465034051e-05
-1.08292719395577e-05
-1.08580203902991e-05
-1.67413088577905e-05
-1.4411379440007e-05
-7.03196379277002e-06
-1.87615155949231e-05
-2.054952075626e-05
-3.87913791233457e-06
-6.12259563945302e-06
-5.06178489757472e-06
-2.95908341389413e-05
-3.54386337820189e-05
-1.2421424252481e-05
-1.20296473173939e-05
-3.41064175927609e-05
-2.00168551296203e-05
-1.52356390697465e-05
-2.48884047110205e-05
-2.9052439769148e-05
-5.4932048818316e-06
-2.21731969636242e-07
-1.32026197205521e-06
-2.28373184602606e-05
-1.74186500264647e-05
-2.30494195997857e-05
-3.01716769914995e-05
-2.71454380822424e-05
-4.93470284185953e-06
-9.87574878052419e-06
-3.80131211536174e-05
-5.30789349820374e-06
-2.78496814696979e-05
-2.02864558471127e-05
-2.33386769038533e-05
-2.57116924296122e-05
-3.13553542825111e-05
-2.72050239014453e-05
-8.8521609731173e-06
-5.18563271774476e-06
-2.55207577673122e-05
2.69147683159087e-06
-1.71374156925418e-05
-1.88324270031013e-05
4.65032440312558e-06
8.43678779320872e-06
-8.9736818125196e-06
-4.04605353456627e-06
-2.48845889513606e-05
-9.99194284830687e-06
-1.9530564180528e-05
-3.32690054537088e-05
-3.35663583150235e-05
2.51506659583751e-06
-1.86501584273024e-05
-1.72420068378094e-05
-3.78175976048781e-05
-7.84915995837699e-06
-1.88560883747143e-05
-1.28446804023789e-05
-2.55465404079747e-05
-9.98693824904042e-06
-3.89309754456882e-05
-1.72399108312182e-05
-7.41466765317697e-06
-1.45553035970864e-06
-1.64754951812491e-05
-3.76429938892405e-08
-3.60209462398043e-05
-1.0621411523765e-05
-2.23248477287939e-06
-2.69804776956114e-05
-1.49128467076885e-05
-1.09320694842985e-05
-2.03111377454681e-05
-2.9432588682229e-05
-1.65272122754351e-05
-1.41713985747695e-05
-1.54401070764374e-05
-3.23150835931728e-05
-2.41671725714571e-05
-1.40393151610915e-05
-1.94249570256324e-05
-1.81472623498821e-05
-8.16828686272411e-07
-4.10286926550176e-06
-8.47579963951791e-06
-6.65630782433354e-06
3.83925725818676e-06
-3.528937082411e-06
-2.44292671443481e-05
-7.13733813723274e-06
-1.44934351962603e-05
-1.7203716082639e-05
-2.84534837093762e-05
-1.94595887802354e-05
-1.7007386975053e-05
2.43228968096352e-06
-2.46966007019225e-05
-1.78610561218072e-05
-3.00797269104625e-05
-3.51920223688725e-05
-3.3092119489657e-05
-8.50427942584014e-06
-4.75391291066876e-06
-9.25582665613857e-06
-1.30627648482379e-05
-9.52157999883986e-06
-2.14758507897127e-05
-3.56723959520607e-06
3.6748460478053e-06
-1.44229841566349e-05
-9.13832691211254e-06
-1.22971989623768e-05
-1.55357237486855e-05
-1.47957675239311e-05
-1.77422012745265e-05
-2.59048201959559e-05
-4.12007481710254e-05
-1.11376742156688e-05
-2.3451355988018e-05
-2.4781642234378e-05
-6.19602623498237e-06
-1.49028135044744e-05
-1.40094139290712e-05
-1.41301667761542e-05
-9.04239542572583e-06
3.61921498057466e-06
-1.9215501828956e-05
-8.12681748856195e-06
2.50828338892683e-06
-1.14618293836988e-05
-2.36379679890352e-05
-1.95556404825212e-05
-7.70654701758983e-06
-5.31694177804206e-06
-3.13974728946825e-05
-2.82035699561901e-05
-2.03950671400895e-05
-1.92818977382347e-06
-3.25956959857477e-05
-2.42946310892268e-05
-2.04441384842649e-05
-1.16506440979844e-05
-1.79600318106083e-05
-1.63229628108235e-05
-1.97660619505205e-05
-2.7489421732719e-05
-2.26972523837379e-05
-1.54730176299218e-05
-1.1815752915226e-05
6.77775895612427e-06
-4.95978187181062e-06
-7.35884717750487e-06
-2.44843240155239e-06
-1.50329168431124e-05
1.96694432753455e-06
-1.55227929017644e-05
-2.6342644780259e-05
-1.18852051862946e-05
-1.85931740961223e-05
-1.34746949884327e-05
-2.57823952282599e-05
-4.2562265086489e-05
-3.32104068485195e-05
-2.39106203196999e-05
5.55884147277948e-06
-1.2701289727634e-05
-1.89932716284337e-05
-3.70785589755379e-07
-2.08116984366443e-05
-2.28145206131044e-05
-1.71466960831378e-05
-3.9722554032406e-06
7.28391032895228e-06
-2.40870029974785e-05
-2.5789338704962e-06
-4.4074098689823e-06
-8.7261167625514e-06
-1.53207317788165e-05
-2.0929874402123e-05
-2.23110047259229e-05
-1.1147220853874e-05
-2.43539745976805e-05
-1.42267777877276e-05
-1.41008202723452e-05
-3.01737155434601e-05
-1.92117182262055e-05
-4.10980051232169e-06
-8.87613560536494e-06
-1.13686013551195e-05
-1.91670291633278e-05
-1.14642317193316e-05
-2.71963165866375e-05
-1.52906132092017e-05
6.33615068408174e-06
-1.01596152753584e-05
-5.28288271057692e-10
-7.01813230155773e-06
-2.18690786183676e-05
-8.0271744665552e-06
-1.03522399784835e-05
-3.7767361799628e-06
-1.74150696734588e-05
-1.04242292463883e-05
-2.5593444084316e-05
-2.94755693248208e-05
-2.48043411499166e-05
-9.8916372899322e-06
-1.38088216476389e-05
-9.39745701220488e-06
-1.47141411594963e-05
-7.46909272273799e-06
-1.52550454545845e-05
1.38377333307958e-07
-5.82108332169807e-06
-1.1931701337338e-05
-1.84193135828361e-05
-2.89907595615162e-06
2.96934764776518e-06
-1.52875716768439e-05
-3.20510583285429e-05
-1.3062099178792e-05
-3.52651788464019e-05
-5.56451222693304e-06
-1.63415784702392e-05
-2.43254269487432e-05
-3.11392447175788e-05
-2.44327892417933e-05
-1.56216679937541e-05
-1.70203538982387e-05
-9.69993497500224e-06
-1.35682379366245e-05
-1.87545528404741e-05
-1.40306806214319e-06
-7.71849248534665e-06
-1.25289987368503e-05
-2.47130282420577e-05
-1.24371834798929e-05
-1.33456733081945e-05
-2.22129540060676e-05
-4.91304131368719e-07
-7.99656298794471e-06
-1.41315666682697e-05
-2.04371544113313e-05
-1.94046597038565e-05
-2.25923583284233e-05
-9.4256101143939e-06
-2.68945847944891e-05
-1.8898707540383e-05
-1.30214077749652e-05
-9.01205893025826e-06
-1.86596977308918e-05
-9.71822046305895e-06
-1.74137332039886e-05
-2.86300472814149e-05
-1.12797907917931e-05
-7.15962781799053e-06
-2.37551798919693e-05
-2.72088102246562e-05
-2.07172750736916e-05
-1.22827621078058e-05
-2.66542552768587e-05
-1.38277803442855e-05
1.65765957476936e-06
-7.58825136708837e-06
-2.05468483705962e-06
-1.92985845254922e-05
-1.26091370392189e-05
-1.31775230107346e-05
-4.84792162428014e-06
-1.88123857789939e-05
-2.15666583655005e-05
-2.4001184819653e-05
7.8586652349173e-06
-1.40866941051995e-05
-1.95763870407477e-05
-7.97973826182882e-06
-1.75503980688743e-05
-2.97777517239694e-06
-1.47712364664002e-05
-2.06836760548522e-05
-2.57871338354356e-05
-1.76931970969323e-05
-2.0476146318696e-05
-3.79056663170905e-05
-1.25049397911098e-05
-1.12464615963728e-05
-1.37664706554814e-05
-3.47150548533507e-06
-2.30113334670829e-05
-1.87891129231044e-06
-2.70133447620275e-05
-2.73997698720287e-05
-6.18047528177558e-06
-2.25671008828551e-05
-8.14152910315886e-06
-1.47345229987099e-05
-9.42173262935024e-07
-2.24035766773121e-05
-1.44648854892769e-05
-2.34507854621992e-05
-1.53495779039918e-05
-1.53496997366255e-05
-3.73659532502793e-06
-2.58930483636326e-05
-1.27640848849871e-05
-1.61252602464942e-05
-1.61249266229302e-05
-4.8573383223472e-06
-1.77733270030576e-05
-9.33986103388934e-06
-1.21724533063576e-05
-1.30365695236088e-05
-2.45440897644261e-05
-7.53770990855795e-06
-1.63580067785914e-05
-3.21195356058451e-05
-2.55247843232845e-06
-2.08646561532625e-05
-1.23726274706773e-05
-1.75494403275247e-05
-1.81649766845151e-05
-1.27377905129399e-05
-1.675879332187e-05
-2.94415070736182e-05
-1.07884065936959e-05
-2.05945806438717e-05
-5.5567893148212e-06
-1.75491169788636e-05
-1.24640626660031e-05
-3.11578953405066e-06
-1.22165823939284e-05
-1.23927552364284e-05
-7.48780641944093e-06
-2.01650279552992e-05
1.15760568301996e-05
-2.12902983776894e-05
6.81931654572662e-06
-3.12160108232685e-06
-1.1294241507514e-05
-1.92251886967245e-07
-3.23106860745657e-06
-1.21265008824422e-05
-1.81508201357426e-05
-2.56135709976969e-05
-2.05491213333415e-05
-3.58911769027684e-05
-2.99724151885378e-05
-2.87043069392949e-05
-4.44403925610285e-06
-1.04417689066101e-05
-1.40310768743961e-05
-1.03701890671269e-05
-1.338531655983e-05
-1.11675414875407e-05
-3.82212534561688e-05
-1.46770655918096e-05
-1.45965958823957e-05
-4.80356310852869e-06
-2.22727311924702e-05
-1.09482394446173e-05
-1.10920639504971e-05
-1.98672724279741e-05
-1.37250214130188e-05
-2.70063665700073e-05
-3.23299670106229e-05
-1.76455294125898e-05
-1.3358141474178e-05
-2.27225927283439e-05
-1.57665580822197e-05
-2.25455658167956e-05
-2.59461661711302e-05
-1.48010450777364e-05
-1.39208472284303e-06
-9.46947721340421e-06
1.38367512116256e-06
-1.43736277082357e-05
-1.22254925774777e-05
-2.07080512916743e-05
-1.87527137637257e-05
-9.76801230481001e-06
4.99953473090134e-06
-2.68219122586828e-05
-3.57242660946354e-05
-2.39206521948033e-05
2.33701267073705e-06
-3.02147116077872e-05
-2.5868838835996e-05
-1.89466239827901e-05
-1.93442034665385e-05
-1.40212792250408e-05
-2.12947376550292e-05
-1.17423861166205e-05
-1.76915891751779e-05
-3.27187460757436e-05
-1.18034129128907e-05
-1.03005183164458e-05
-1.55490288018506e-05
-1.75360699682457e-05
-2.08387602491109e-05
-3.31819650268111e-06
-2.7086601968298e-05
-1.2930527693591e-05
-1.82412215243488e-05
-1.06728651085199e-05
-1.95911410269026e-05
5.15926067821156e-06
-2.62502126930233e-05
-2.2868295072405e-05
-2.88773392069492e-05
-3.25630326196544e-05
-1.91860986363048e-05
-5.82563070550189e-06
-1.87925425324123e-05
-1.5709222209651e-05
-4.68519788809677e-06
-1.79908556428975e-06
-2.22657630548598e-05
-5.93056992653141e-06
-2.5182155558467e-05
-1.77049010255504e-05
-2.41499563637455e-05
-2.91785418645711e-06
-2.48894612693335e-05
-1.48355674346156e-05
-3.52026357878969e-05
-3.14897545086711e-05
-2.99423967704505e-05
-1.23263331948371e-05
-2.29374612629814e-05
-3.77452997462815e-05
-7.80168907136841e-06
-2.00283338716021e-05
-2.21654941620979e-05
-7.71757239787861e-07
-8.71310766776269e-06
-2.26724037820867e-05
-1.53056548023348e-05
-6.90398633134112e-06
-2.64752061239189e-06
-1.8740591610794e-05
-2.19177744214294e-05
-7.0141824445163e-06
-2.09191403387191e-06
3.92900705941376e-06
-1.32942132930552e-06
-3.25577366580079e-06
-1.0749896717083e-05
-2.77920295675334e-05
-4.23637325670842e-05
-3.64035542153783e-05
-1.25964263146973e-05
-1.6633576455028e-05
-1.94927271000952e-05
-2.0283454244139e-05
-3.1575044580431e-05
-1.66077837111294e-05
-1.3270759809064e-05
-1.678401961048e-05
-8.56551152281889e-06
-3.00433538334781e-06
-1.34740900024039e-05
-3.8264578200503e-06
-3.90853196051071e-05
-3.68082928308335e-05
-8.86473590893005e-06
-7.96859296602749e-07
-8.29915480128999e-06
-1.01918493032813e-05
-1.9499280289192e-05
-1.03772181238235e-05
-4.21105004191116e-05
-1.08268524932807e-05
-6.46775117650054e-06
-2.09836321223672e-05
-3.23848697153132e-05
-1.60048761718201e-05
-1.60907389343961e-05
-1.5552028845124e-05
-1.40800893793212e-05
-1.01988779321717e-05
-1.79817303723203e-05
-2.06480204151757e-05
-6.28757714337391e-06
1.24912859028837e-06
-7.28226592182304e-06
-2.80843836170975e-05
-8.81532875793746e-06
-3.33269519890701e-05
-2.72967745575658e-05
-1.97885217876696e-07
-2.36382287106062e-05
-2.36448635742775e-05
-9.06747099216809e-06
1.92599424154221e-06
-3.05698563473811e-05
-1.58539291936223e-05
-2.57488680495064e-05
-4.09082997476652e-06
1.30844879357612e-05
-5.70966702800208e-06
4.64612816473993e-06
-1.02807295237354e-06
-2.98767875910687e-05
-7.68603242744641e-06
-8.08002867214674e-06
-2.04721730026429e-05
1.91821491507228e-05
-1.67112875011927e-05
-5.58279719601513e-06
-1.71308507746532e-05
-1.92787530764723e-05
-1.90067620225799e-05
-1.7456406064779e-05
-1.49444802119604e-05
-1.08306574666669e-05
-3.13916584190705e-05
-1.30083508404365e-05
-2.0877031100478e-05
-3.89119859031717e-06
-1.37905912390861e-05
-1.57726814456545e-05
-3.11670065073194e-05
-6.52545817100068e-06
-1.83733902985606e-06
-1.76229742611641e-05
-2.65804067183926e-05
-1.92072352821203e-05
-1.79695001824619e-05
-1.65759652934081e-05
-2.05458684894303e-05
-3.93357814969121e-05
2.45299633360971e-07
-3.49738923971007e-06
-2.65168841294175e-05
-2.28671045769817e-05
-2.21895006373147e-05
-2.29389891096251e-05
-1.86346508317003e-05
-2.20832573989632e-05
2.55007262538836e-06
3.05394933541341e-06
-1.00440407010177e-05
-1.17513815875361e-05
-2.26399635641708e-05
-1.41733522160067e-06
5.56412434533072e-06
-2.11951758621387e-05
-4.94072344356487e-06
-2.47651566865217e-05
-2.69990405502445e-05
-3.46187536259968e-05
-5.61883264697825e-06
-1.78566063789912e-05
-3.50315848179168e-05
-1.99073474270985e-05
-1.43619601456698e-05
-1.87354880057051e-05
-2.51243368810406e-05
-1.61249240924202e-05
-8.3467265358088e-06
-2.15877914090625e-05
-4.2390107598964e-06
-1.1860701809417e-05
-1.9000177301596e-05
-1.49590679972534e-05
-5.39315425390035e-06
-1.8395035402123e-05
-5.8645430343218e-06
-2.4257593613493e-05
-1.70830434707677e-05
-2.10083971829496e-05
-3.08730427912384e-05
-1.07431415037876e-05
-1.47735518067691e-05
-7.78691552775473e-06
-1.27544174042166e-05
-2.00167618326578e-05
-1.27351603082773e-06
-1.10460767895065e-05
-3.19282956010995e-06
-2.84584503707065e-05
4.9646549833652e-07
1.38825413656978e-05
-1.1179261219372e-05
1.67270950300459e-08
-1.27505601800604e-05
-1.36363257713048e-05
-1.0874089284768e-05
-3.43401627673315e-05
1.0977634419068e-05
-2.26029976693147e-05
-1.99009206408674e-05
-2.37845656663064e-06
-2.06775357964057e-05
-1.4480419298888e-05
-7.14177891829337e-06
-1.65128621575572e-05
-3.43523656613446e-05
-1.97622471708359e-05
-8.07696920342954e-06
-1.07764952188531e-05
-2.01955996613956e-05
-6.28225409558074e-06
-4.54584680103214e-06
1.87998026002324e-06
2.85572815740822e-07
-5.50297945979875e-06
3.41072401074094e-06
-1.21995624359445e-05
-3.44117030705651e-05
-2.14769244060584e-05
-5.61581207085088e-06
-5.0686808137584e-07
-4.10409934868617e-05
-3.11678974519684e-05
-1.36675286087993e-05
-2.71901782280764e-05
-1.94868989401715e-05
-3.16922614159495e-05
-1.16788378506425e-05
-1.99867220335702e-06
-8.49279598751749e-08
-2.42732875648508e-05
6.29906668482297e-07
-9.13302396162106e-06
-2.34360377562607e-05
-2.14141147868599e-05
-2.70198336061325e-05
-6.11544130427808e-06
-1.3410079738477e-05
-3.83319416292242e-05
-1.48191026701021e-05
-1.21813659482418e-05
-1.2716545172677e-05
-3.79796519177389e-05
-6.93746963395248e-06
-1.07383530166895e-05
-2.38692186560083e-05
-1.38029146489789e-05
-1.53754027160289e-05
-1.1646978266546e-05
-7.31811247910675e-06
-5.1426100777825e-06
-3.4273465376417e-05
-1.42845397276893e-05
-1.6306258015165e-05
-1.38880379994186e-05
-4.24972306991383e-05
-9.31432222388192e-06
-6.51414046876608e-06
-5.67087007337394e-08
-1.34327772812245e-05
-1.08861263192371e-05
-3.57750947246638e-06
-1.58728629826238e-05
-1.49434353638772e-05
-3.51842743741109e-05
-2.37785166457791e-05
-2.17087168162384e-05
-3.68585704866953e-06
-2.07269812502789e-05
-4.11989659450011e-05
-2.04146160935321e-06
-1.75760542503401e-05
-2.7673349024855e-05
-1.77329793979247e-05
9.99386777018218e-06
1.39055383240399e-05
-1.69686374714341e-05
-1.3146736925483e-05
-2.09676392539003e-05
-1.93080973356188e-06
-1.91597178570702e-05
-1.41722245004025e-05
-1.52981829803169e-05
-2.87314006434757e-05
-3.49215128046941e-05
-2.51167703018947e-05
-2.56303729384054e-05
-1.03788179400831e-05
-6.13146906796031e-06
-8.20769627542267e-06
-1.2259472463978e-05
-4.42407650477029e-06
-1.12392111711694e-05
-5.84964598124916e-06
-1.56433651754053e-06
-1.16643959407793e-05
-1.40846346613006e-05
-5.81386689015094e-07
-1.61499116423923e-05
-1.43168292813743e-05
-9.61076526523773e-06
-6.74167189088506e-06
-2.03219226004982e-05
-1.09315848851645e-05
-1.4964511607407e-05
-9.30187527017968e-06
-1.32258260957998e-05
-2.86805163350969e-06
-2.41501595964798e-05
-7.36127475984546e-06
-2.69225018370228e-05
-1.8334302563621e-05
-2.18366659045219e-05
-9.80473825438465e-06
-2.39529020815211e-05
-2.67695724361595e-05
-1.09880941110642e-06
-1.38072003277288e-05
-1.85992412143688e-05
-3.66760881850445e-05
-1.81694514667428e-05
-6.81238793335178e-06
-3.2847391083825e-05
-1.75680166269365e-05
-4.97340170669158e-06
-3.75600752789782e-05
-1.13700944774813e-05
-1.84924766633145e-05
-2.11976054747422e-05
-3.00604909830482e-05
-2.9083782079478e-05
-9.41316386078864e-06
-1.57095761656736e-05
-1.66064420834003e-05
-1.05070952888447e-06
-1.11173130919398e-05
-1.20830156623303e-05
-3.65947318731975e-05
-2.86234536996823e-05
-8.16308901938421e-06
-2.03065547678466e-05
-2.03786068340899e-05
-2.58026652389764e-05
-2.61789504122337e-05
-2.16510716252929e-05
-3.36476514972647e-05
-2.59334985751749e-06
-2.35947893609434e-05
-3.66658367734171e-06
-1.05122126394782e-05
-1.11767125987651e-05
-7.18572205940831e-06
-2.36514408026134e-06
-1.56207394812769e-05
-9.32949965704849e-06
-1.44226498709055e-05
-5.36614982314826e-06
-4.66279030203227e-06
-1.00773784811255e-05
-2.21195784577872e-05
-1.63049261237352e-05
9.61173076471783e-06
-8.85380242468145e-07
-2.19091135351913e-05
-2.53041856366783e-05
-2.0183977045882e-05
-1.19774449759998e-05
-9.71368952948314e-06
-1.07048927008958e-05
-1.35534090915514e-05
7.07050470419005e-06
-2.10556038067649e-05
-2.17282633079656e-05
-3.50467907193876e-06
-1.98420326825861e-05
-1.10400108277534e-05
-1.1033093874057e-05
-2.32610258180097e-05
-7.09774882612458e-06
-2.20331461590059e-05
-1.02387489009016e-05
-2.29240590513413e-05
-1.94186937184686e-05
-1.84770349507937e-05
-3.33454929401498e-05
-2.37704798826351e-05
-1.4576478204111e-05
-6.17799914593813e-06
-2.48038343599818e-05
-1.16044104335433e-05
-1.78231927527345e-05
-1.74337430543636e-05
-1.86498976110788e-05
-3.07464003095757e-05
-8.88076378184621e-06
-2.83379312983162e-05
-1.90105021884841e-05
-2.24339737856559e-05
-1.12403767927907e-06
1.14542017611821e-06
-1.91423946246919e-05
-2.67243295024166e-05
-1.66646497848722e-05
-1.3142208309169e-05
-6.81133018768717e-06
-1.94666890199246e-05
-6.64860928467341e-06
-2.23063534792472e-06
-3.388283152719e-06
-3.2592564406175e-05
-2.18760923901898e-05
-1.49387749334602e-05
-1.26431793869042e-05
8.81049630066458e-06
-1.69361888761679e-05
-2.50588898848783e-05
-7.12981783886937e-06
1.07963836571586e-05
-5.43456165873654e-06
-1.26966068097257e-05
-3.53211739191311e-05
1.48122578867915e-05
-2.69468996778489e-05
-3.18152671850453e-05
-2.13557958150284e-05
-1.84328256532834e-05
-3.15014328201501e-06
-3.50450871272916e-05
-3.20503944029564e-05
-8.08817270233283e-06
-2.21221213409262e-05
-4.02121386977874e-05
-1.08679198222431e-05
-1.97415512789204e-05
-3.40011642762353e-06
-6.28974997810701e-06
-1.37919776995983e-05
-1.1593122074828e-05
-1.9904975385757e-06
-2.35755604842416e-05
-2.78030516873454e-05
4.42144714377792e-06
-4.42655410440314e-06
-2.49008218113229e-05
-1.42308258540021e-05
-1.92476290720201e-05
-2.31263260304778e-05
-3.36842815857088e-05
-3.17501030169258e-05
-1.2039550320777e-05
-7.47847241090729e-06
-7.59933091949867e-06
-2.8701396968889e-05
2.94796515319155e-06
-1.77956073703741e-05
-8.66706449425946e-06
-3.7137427758123e-05
-2.84272829694197e-05
-2.21510960976242e-05
-1.5648086368512e-06
1.13729904316333e-06
-1.97869618525847e-05
-1.82055899180842e-05
7.55961447824646e-06
7.08247421805853e-07
-2.02050983097577e-05
-2.30815347469581e-05
-1.46240161908181e-05
-2.42168893166503e-05
-2.12212114083912e-05
-4.17554860772085e-05
-1.47962053008753e-05
-8.55514292688161e-06
-1.7388406448499e-05
-2.31510409316765e-05
-3.98400764144127e-07
-1.48500492203702e-05
-2.67419505179456e-05
-3.02795452068075e-05
-1.78758260634242e-05
1.15567974683339e-05
-6.12995839889368e-08
-1.93467335433262e-05
-2.13809393469453e-05
-9.754053332958e-06
-2.49625446064748e-05
-2.74563363531836e-06
-2.46013948862314e-05
-2.23714449986901e-05
-7.74129850065592e-06
-4.83160921654007e-05
-2.23197926281471e-05
-2.04446661096216e-05
-2.51927518765521e-05
-1.90896159593987e-05
-3.27400667043721e-05
-2.71605743720295e-05
9.74624345626787e-06
-1.12281834260738e-05
-7.04075805617869e-06
-1.42304406325386e-05
1.01934986029752e-05
-1.78010208460562e-05
-3.3256124794546e-06
-4.40033362890186e-06
-2.02117157014015e-05
-2.70084941505865e-05
-2.04437833989446e-05
-1.61347888577407e-05
-6.13575444769754e-06
-9.8723718919808e-06
-1.64517547863313e-05
-2.88081445756015e-05
-1.21515291004137e-05
-3.55211688278474e-06
-3.44914702730243e-05
-2.58164344570439e-05
4.37476232757922e-06
-1.65938875947605e-05
-1.15106806159722e-05
-5.02229147798815e-06
-1.06924681186252e-05
-1.09407007160136e-05
-1.02037185112882e-05
-1.92115963276549e-05
-2.61659760738863e-05
-1.21383590721213e-05
-3.03957693224081e-05
-2.33829823513621e-05
-1.52070171693873e-05
-1.35440699759273e-05
-1.70850822359472e-05
-2.53998265091897e-05
-1.81477186023456e-05
-1.93329102535199e-05
-1.83812902787315e-05
-9.47368430143845e-06
-3.1342849921263e-05
-1.23466756306582e-05
-1.21090877345529e-05
-1.04981190907229e-05
-3.05101974133015e-05
-1.15902564124566e-05
-1.43297977285298e-05
-1.87427851221697e-05
-8.31253848075425e-06
-2.64910041031254e-05
-8.08086839469067e-06
-3.51131915478413e-06
-3.36252813764082e-05
-1.52486461282803e-05
-3.47798957891025e-06
-1.69374963822848e-05
-1.90927446081518e-05
-3.12550695216385e-05
-2.55037791389372e-05
-1.24896105028766e-05
-3.30258145761249e-05
-1.76400010009938e-05
-1.72830376330039e-05
-5.51428293141354e-06
-3.31469794871435e-05
-2.85738851090872e-05
-2.34646419495108e-05
-3.09775102988623e-06
-2.20858920654742e-05
-1.84244287065866e-05
-3.04696900298733e-05
-1.4337092758285e-05
1.32130499090389e-05
-1.91791542854623e-05
-1.87302213760932e-05
3.45719454785664e-06
-1.87114483542615e-05
-2.79271394979021e-05
-2.93121942475919e-05
-1.53915954937812e-05
-9.44075153958041e-06
-2.1007621560787e-05
-1.70518437370175e-05
-2.76371532023119e-05
-2.44656685218309e-05
-1.3312383433045e-05
-1.34062414137342e-06
-1.62141904698605e-05
-2.07166762580228e-05
-1.43586498998524e-05
-1.43786538442583e-05
-2.83808515316881e-05
-9.06746393749431e-06
-1.58223684030625e-05
-2.62288949900067e-05
-3.06761444930277e-05
3.30098690362136e-06
-1.5012919249552e-05
-3.93480406207395e-05
-2.6951125887836e-05
-4.0609108907656e-06
-2.49158695975169e-05
-3.5578627794585e-05
-6.2133906409913e-06
-9.88914415113282e-09
-1.88709742616378e-05
-1.57756870219951e-05
-1.75820359733627e-05
-1.27886754684072e-05
-2.46699708821406e-05
-2.12056446404414e-05
-2.87960551201599e-05
-1.42165354052248e-05
-1.27077765562674e-05
-1.60065312116476e-05
-2.01725924662913e-05
-7.54601467840573e-06
-2.78276005277697e-05
-9.99237029497534e-06
-7.64654337794396e-06
-1.51283713254392e-05
-1.12956947659504e-05
-2.7662834573675e-05
-1.46394223129893e-05
-1.31478422861009e-05
-6.04535303006954e-06
-4.12662745115726e-06
-1.83009415361794e-05
-2.65625459995003e-05
-8.21650686155935e-06
-6.13269362539262e-06
-1.64099825847187e-05
-2.04937444466982e-05
-2.08611938085733e-05
-4.65093177316414e-05
-1.50827639489342e-05
-1.54120987457849e-05
-2.66297856517255e-05
-1.07823428320181e-05
-2.08987646315774e-05
-2.63661602786464e-05
-1.79309564114226e-05
-1.94227393689725e-05
-2.28534349156324e-05
-1.64349893669648e-05
-2.62585340037389e-05
-1.68319799598613e-05
-2.61385131017591e-05
-2.05398340780412e-05
-3.23716301533803e-05
-1.09752891983965e-05
-1.57422226541774e-05
-2.19093170279724e-05
-2.33963895432682e-05
-1.53897422033859e-05
-3.42241491254559e-05
-3.59024870602239e-05
-2.12457844154702e-05
-1.67042161889052e-05
-2.23638290450671e-05
-1.06662016003543e-05
-8.88147662985817e-06
-7.29403646416968e-06
-2.70409238078196e-05
-1.65895766740981e-05
-3.76989079315419e-06
-1.36283045822171e-07
-1.79049306834773e-05
-3.77498456144854e-05
8.40485708991235e-06
5.08489973624786e-07
-1.47343060928199e-05
-1.67919352695115e-05
-1.63907477336764e-05
-1.5772433122774e-05
-3.59792791552001e-05
-2.28817847977151e-05
-1.8115006383128e-05
-2.40589130482907e-05
-3.75762060961722e-05
-1.22758609626623e-05
-1.79935756986456e-05
2.35769517205108e-06
-2.26728351672326e-05
-1.09892061195331e-05
-1.23031649883537e-05
-1.34415007729354e-05
-2.61035095962389e-05
-2.82661744141878e-05
-9.49406958452159e-06
-1.84433345012172e-05
-2.59451576877272e-05
-2.41742797950593e-05
-1.45613005030952e-05
-5.72151477727286e-06
-5.24492192672181e-06
-2.46163919783637e-05
-9.54718130749186e-06
-6.77213622911849e-06
6.97136644873807e-06
-3.11717730810912e-05
-2.13980786246049e-05
-2.72334853254663e-05
-1.29845647650439e-05
-3.24504706731919e-05
-2.2106345920241e-05
-1.2925150646086e-05
-1.55906072251259e-05
-8.53929318959126e-06
-2.71958204008412e-05
-2.84487270579098e-06
-2.25539898358922e-06
-2.89999561448502e-05
-1.61688497631641e-05
-3.30003239502648e-06
-1.91892829696378e-05
-1.07655123725293e-05
-3.00662015881568e-05
-3.46735415961645e-05
-1.92942964505324e-05
-9.4910190700218e-06
-1.86763509138351e-05
-1.70478597863535e-05
-2.65787488047626e-05
-2.07535092011329e-05
-1.93680322771939e-05
-1.55952461675943e-05
1.10549295997577e-05
-1.35956957026599e-05
-3.11910251795453e-07
-1.80110508539127e-05
-8.70228011400228e-06
-3.0779048071478e-05
-7.41775328698437e-06
-1.84598991129128e-05
-4.46904710400004e-05
-2.99138779131597e-05
-2.14712051393505e-05
-2.86242923244352e-05
-2.02347695642402e-05
-2.03059120116719e-05
-2.0384141189421e-05
-3.88933652616499e-06
-3.05966288489828e-05
1.32957177544073e-06
-5.05697799794825e-06
-3.0597548889639e-06
-1.22875560814694e-05
-4.54012457852044e-06
-1.27261257029551e-05
-1.35219852537268e-05
-7.83089688719994e-06
-2.9953782341159e-05
5.54350686912447e-06
3.83358395916334e-06
-2.76743281548536e-05
-3.27915621551175e-05
-2.56415801008954e-05
-2.18212145974562e-05
-1.10847726935945e-05
-1.90361136004414e-05
-1.24579185768962e-05
-2.02329492688386e-05
-3.08552342158258e-06
-1.84998130389156e-05
-2.01826942085785e-06
-1.47454355537603e-05
-2.27111910372879e-05
-2.11356894370169e-05
-2.71597863906893e-05
-8.13141113023772e-06
3.04586523897837e-06
-3.34237977035719e-05
-4.82937131644591e-06
-8.15495063762338e-06
-1.12599350894443e-05
-5.85552127196439e-06
-2.33216196934695e-05
-2.12314897859377e-05
-2.36912204307712e-05
-1.44655774290417e-05
-3.42640601753379e-05
-1.28785465492701e-05
-1.86584417162164e-05
-1.32580205391695e-05
2.40720792999411e-06
-3.56631950071996e-05
-3.09612148136112e-05
-2.46888527732381e-05
-1.30200445907587e-05
-1.08214204148726e-05
-1.96596977545339e-05
-1.82188687850226e-05
-1.43093700356303e-05
-6.84734062314128e-06
-1.31661477194931e-05
-2.11887783385067e-05
-6.08603965816149e-06
-2.65719328380511e-05
-2.04609287115567e-05
-1.45638147696642e-05
-3.12214337231223e-05
-1.36477174509879e-05
-6.3803357842326e-06
-1.44890850033561e-05
-1.44665198704815e-05
-2.23244325695315e-05
-8.22248717644399e-06
-1.65769558148493e-05
-1.34091377669338e-05
2.872657291085e-06
-2.00597544643043e-05
-1.34572413907716e-05
7.14675572123772e-06
-1.00715479262964e-05
-1.30242412667383e-05
-2.54409110360875e-05
-1.62612671738444e-05
-1.58808493605911e-05
-1.2082314462628e-05
-1.10327664257107e-05
-2.47265331769415e-05
-3.48434488198527e-05
-1.22980120408762e-05
-1.75895779880136e-05
-2.14628374499251e-05
-1.67783830224076e-05
-2.30473344785944e-05
-2.66646671407603e-05
-6.35820613005571e-06
-1.61971965286414e-05
-9.79207872503818e-06
-1.16607705092948e-05
-4.80881555343737e-06
-9.59450125306873e-06
-9.33293203145903e-06
-1.92314380995461e-05
1.82171448673449e-05
-1.1442581691228e-05
-6.59624498121068e-06
-1.18096924766776e-05
-1.2548932012877e-05
-1.63457539151455e-05
-1.90161216192333e-05
-1.85925310064027e-05
8.04758852780335e-08
-8.22284076922473e-06
-3.10008372149242e-06
-2.30417160087705e-05
-1.60277616567189e-05
-1.65838264443256e-05
-3.39042343564998e-06
-8.39761635045772e-06
-1.4771881232928e-05
-3.17804499986582e-05
-5.6001870348186e-06
-2.31078026664611e-05
-2.82498641553275e-05
-1.88595225164458e-05
8.50901380881917e-06
-1.00978414268605e-05
-1.86774145729241e-05
-1.57439933107233e-05
-3.15950165707489e-06
-2.48539178445316e-05
-1.3520102700074e-05
1.025469797578e-05
-2.55850934604512e-06
-1.67291941385283e-05
-2.87933589567391e-06
-5.25613353858035e-06
-1.60900206322169e-05
-6.81355188512715e-06
-1.31635125225078e-05
-2.16554351760663e-05
-2.05604795622385e-05
-2.15336386252853e-05
3.36580248234744e-06
-2.33869454223723e-05
-2.40526761528609e-05
-8.18323569848259e-06
-6.83501207209275e-06
-1.24149578778042e-05
-3.30552165254358e-05
-1.04625787637759e-05
-3.71236952511963e-05
-1.37778196598151e-05
-1.96713033047237e-05
-1.71651168476681e-05
-2.36703381627299e-05
-1.52643764766257e-05
-5.79516321554901e-06
-2.7798610759654e-06
8.00160236722507e-06
-4.38614329972221e-06
-3.18111957530524e-05
3.46194012000193e-06
-6.98750556454624e-06
-8.63034247348275e-06
-2.01192811160243e-05
-9.39992805703154e-06
-1.9961825659375e-05
-1.22943319527566e-05
-2.55693953876438e-05
-2.75902614376104e-05
-1.04776063084874e-05
-5.72031412277353e-06
-1.93436100757379e-05
-1.53829808385644e-05
-2.96342795344023e-05
-2.00227674899693e-05
-6.37023248924288e-06
-5.84656738508317e-06
-6.20190188785429e-07
-7.53983591885676e-06
-1.25560119754721e-05
-9.99800530002803e-06
-3.20667184898477e-06
-1.36922316157129e-05
-8.33639733953077e-06
-2.7206062736729e-06
-2.41613547167134e-05
-1.06076976620096e-05
-1.58631908344943e-05
-1.55312937684847e-05
-2.64983075419607e-05
-1.9445645025189e-05
-4.06863052948599e-05
-1.89051549893211e-05
-8.76038865189717e-06
-6.7127897739029e-06
-2.98239174316275e-05
1.15223939088222e-06
1.70687098332888e-07
-1.48786248522539e-05
-2.93946121292797e-05
-7.49713575679905e-06
-1.60223362867822e-05
3.89516521559659e-06
-1.16948362425063e-05
-2.07998872945237e-05
-2.70296962678229e-05
-1.32657701278423e-05
-3.40197629109214e-05
-2.97483146053645e-05
-3.47604761195144e-05
-5.62668457843993e-06
-2.07953366490786e-05
-1.85014584314479e-05
-2.0145623959523e-05
4.4154058297502e-06
-8.47158768612055e-06
-1.85132726476589e-05
-2.48593261101752e-05
-2.5386842106886e-05
-1.82038551677306e-05
-8.91800215969533e-06
-5.90454677296649e-06
-1.45070639339411e-05
-1.24505642500785e-05
-2.75949294855154e-05
-1.51623083953626e-05
-3.06910178283243e-05
-1.41113831902227e-05
-2.73265197596824e-05
-2.09097215724913e-05
-2.03539731553945e-05
-1.09733511726388e-05
-1.60398489598807e-05
-2.10635031667716e-05
-1.25675804895161e-05
-1.3491343589843e-05
-1.23568392734106e-05
-1.43860986592156e-05
-1.89073547864436e-05
-2.17938442562118e-05
-1.81284997775353e-05
-1.77105231637039e-05
-1.4602202620678e-05
-1.50202124629088e-07
-2.81317321706604e-05
-1.95469408014398e-05
5.18759258383423e-06
-1.52173371168546e-05
-1.52626770309019e-05
-6.63460183353679e-06
-1.45130825684915e-05
-1.13028761357705e-05
-1.8484889808407e-05
-3.82308839271262e-06
-2.77622551581427e-05
-2.51921291876639e-05
-2.16289026114574e-05
-2.68035242733984e-05
-2.89907134610099e-05
-6.96945801949613e-06
-1.36541554540488e-05
-1.5339850885982e-05
-2.5604240416164e-05
-6.26579906049294e-06
-1.19532945389603e-05
-5.26037425137681e-06
-4.22329309567299e-06
-1.53962930931792e-05
-2.26962766307692e-05
-3.65502626292545e-05
-2.71789170388262e-06
-1.92102212255765e-06
-1.63639624432863e-05
-2.43773944634657e-05
-8.83301922419325e-06
-3.13286899727028e-06
-3.4353591677616e-05
-2.42057820137043e-05
-1.55640293322705e-05
-3.93266162314045e-06
-2.22386063330034e-05
-1.27846110554635e-05
-6.90935200205246e-06
-2.05957133670313e-05
-7.80937686502238e-06
-1.99924049368914e-05
-1.30606828623718e-05
-1.3948064437184e-05
-2.25483155024725e-05
-8.34382939072276e-06
-1.12466946718083e-06
-2.60701923616606e-05
-3.63445009982514e-05
-2.77354071930937e-05
-3.27540053784612e-05
-3.33564870494866e-05
-9.66444307517543e-06
-1.53838483560015e-05
-1.1226242866459e-05
-1.25054585143411e-05
-9.02424302735247e-06
1.75651934347709e-06
-2.37310682341846e-06
-1.28766659394468e-05
-1.19311961253039e-05
6.01713798454822e-06
-1.97257639555081e-05
-1.66323477994052e-05
-1.636887664063e-05
-1.35621388306309e-05
-5.22516031940787e-07
-4.38008652143383e-05
-2.91421564162078e-05
-1.35020446279087e-05
-2.3174305241328e-05
-2.83821934541086e-05
-5.29124856237409e-06
-2.64663942171691e-05
-4.01086457178605e-05
-3.21879510084724e-05
-1.34837763576587e-05
-9.24942149746932e-06
-2.64586092795299e-05
-3.61191169619206e-05
-9.52339381823723e-06
-5.80977377309412e-06
3.65366243636403e-07
7.83113808302642e-07
-1.57893155345477e-05
-1.59942426895113e-05
-1.61543497542034e-05
-2.14292464722525e-05
-4.64866610000745e-06
-1.355656970705e-05
-2.06411845591374e-05
-6.21628123008897e-06
-1.19645031105421e-05
-7.25833098758505e-06
-1.22808631928231e-05
-2.51320106147852e-05
-1.13812637443401e-05
-8.28202783722658e-06
-2.60617408668023e-05
-2.65024986168503e-05
-1.12271886488047e-05
-1.45993705068925e-05
-2.97847804327498e-05
-2.9310066526624e-05
-3.03918655067599e-06
-1.7458173555956e-05
-1.02762920414438e-05
-2.38995819860023e-05
-2.42509030913103e-05
1.0827270723372e-06
-2.72571747050665e-05
-1.44219464779706e-05
9.98816914344994e-06
-7.73906600334067e-06
-2.48427677916406e-05
-1.65572697159802e-05
-9.33154167308414e-06
-1.65332324680618e-05
-1.25110234902557e-05
-8.66894029240922e-06
-1.69551136028154e-05
-3.89144532365213e-05
-2.60658956899067e-05
-3.34490428118712e-05
-2.48901712141432e-05
-6.12582868119528e-06
-9.86583140709826e-06
-2.78850079896803e-05
-3.52531763804152e-05
-1.37177420795129e-05
-3.11943306471842e-05
-4.46193501639435e-06
-5.27493099903001e-06
-2.83264874494395e-05
-2.25273013796393e-05
-2.86995522052747e-06
-1.00187348811543e-05
-1.51833479416156e-05
9.20386766557609e-06
-3.10937809607607e-06
-2.43386783608297e-05
-1.45670345017833e-05
-1.82499028859391e-05
-2.19919718252402e-05
7.88372970133957e-06
-2.55724803296971e-05
-2.41395860059604e-05
-2.08210246128469e-05
-1.69817670761806e-05
-2.45165098731233e-05
-2.74962398987684e-05
-1.2107423607164e-06
-2.14030206513911e-05
1.65496497405578e-06
-1.51320320816832e-05
-1.22615772181114e-05
-1.01799786940698e-05
-3.31193029603171e-05
-9.41572739659144e-06
1.30276080842156e-05
6.96677783900096e-06
-1.02114861995795e-05
-1.32489884543383e-05
4.22157218660706e-07
-1.3807802944112e-05
-1.45981580751958e-05
-1.23356961786824e-05
-7.25728447119601e-06
-3.87654573045953e-06
-2.29817041077312e-05
-1.18554267061439e-05
-2.04965002936461e-05
-2.83824823572588e-05
-2.06680887009933e-05
-2.64185277488429e-05
-7.41064058174732e-06
1.89903061955295e-06
-1.80746388296569e-05
-9.78418887133908e-06
-1.81394429242624e-05
9.45302022995742e-06
-1.79331098050267e-05
-9.027407754396e-06
-1.58404019938299e-05
-2.39551263191807e-05
-1.04998969899818e-05
-1.62788289634436e-05
-6.47569662839438e-06
-2.97843144586637e-07
-1.90657810437268e-06
-1.24492964128758e-05
-1.40036782247558e-05
-1.69322497975022e-05
-9.36774426949608e-06
-1.420033711124e-05
-2.48333596153081e-05
-2.99144366961468e-05
-1.70854088921003e-05
-1.14624701526162e-05
-1.36928154096052e-05
-2.80313764706953e-05
-3.57538986747006e-06
-1.91606893085755e-05
-3.4349931616664e-05
-6.47349379922302e-06
-4.56883583692265e-06
-4.6440046623433e-06
-3.31075991126327e-05
-2.15947161388377e-05
-2.22207045419143e-05
-9.68303303390275e-06
-3.89473641923634e-05
-2.43663215796654e-05
-3.1960090637707e-05
-2.12185003353711e-05
-3.08741626860452e-05
-1.2477183613721e-05
-7.7948445675671e-06
-1.75733872239177e-07
-1.71358370967404e-05
-3.20873085830228e-05
-2.81569061663821e-06
-1.46448048819843e-05
-8.99524343829915e-06
-3.34343981201599e-05
-4.32592170884254e-06
-7.77231849007033e-06
9.82128834641499e-06
-3.17530615257878e-05
-7.68266761977954e-06
-1.51574134750673e-05
6.41207630062448e-07
-1.46947853442957e-05
-1.94230107637042e-05
-2.20514782104201e-05
8.22985988594038e-07
-2.82562412700071e-05
-1.6748187160538e-05
-2.8543004222463e-05
-1.9029742862451e-05
-2.68748061799461e-05
-2.89894493565547e-05
-1.48618094563264e-05
-2.06817101249687e-05
-1.02738195400717e-05
-1.51291072649024e-05
-1.37448703124399e-05
-1.83885494894163e-05
6.33375532267604e-06
-2.40270026581681e-05
-1.34054292115731e-05
-8.85169156362565e-06
-3.89447985922592e-06
-2.68798537369845e-05
-2.48698633730304e-05
-8.69864159750719e-06
-3.2744989117009e-05
-2.48560615241365e-05
-2.94793391325092e-05
-9.85777292874054e-06
-3.18484027396103e-06
-2.17988873772814e-05
-3.0983010837855e-05
-1.38388333687232e-05
-1.14891551066471e-05
-1.82520223910483e-05
-3.0146429236083e-05
-9.33874884154998e-06
-6.8801262711371e-06
-1.89906040808678e-05
-2.94072791883764e-05
-2.24154089949377e-05
-9.99194186519529e-06
-3.15429750294923e-05
-3.68939582231583e-05
1.27501666969887e-06
-2.03742027456795e-06
-6.44021442611501e-06
-1.21362508341047e-05
-2.01190068964623e-05
-1.93384827034506e-05
-8.71670715629384e-06
-2.21279681379592e-05
1.02830613420677e-05
-4.30887536223598e-06
-7.8556197639562e-06
-4.06470424276841e-06
-1.54196594956297e-05
-2.71053133394813e-05
-5.35574975043646e-06
-1.60721442006606e-05
-1.73662460540579e-05
-1.43170800848752e-05
-1.5207449780809e-05
-2.60893169281398e-05
-1.98589558503086e-05
-3.94219389301695e-07
1.66057266617103e-06
-1.7172925341183e-05
-2.01133835400821e-05
-1.03844185139811e-05
-1.60306056277435e-05
1.86816351402351e-05
-4.31125782950532e-06
-1.83654644174495e-05
-6.62434959118714e-06
-1.7618607130325e-05
-1.20508262828588e-05
-2.30388899630547e-05
-1.46556643015327e-05
-4.44168057644759e-06
-1.21258249480101e-05
-3.2313245125127e-05
-2.28561551240455e-05
-1.72585117797285e-05
-9.04508239175699e-06
-1.48236352855493e-05
-2.62060200765078e-05
-2.80592848702766e-06
-2.21109058947342e-05
-2.41583130177823e-05
-1.81337176764492e-05
-2.04773997353991e-05
-1.45429252723974e-06
-9.00914690163847e-06
-2.83442474890083e-05
-1.25352713897353e-05
-1.83181360730317e-05
-1.12231906598886e-05
-6.09836902446748e-06
-9.81966348413626e-06
-8.74412227773458e-06
-9.34377256718491e-06
-1.82792471863122e-05
-9.13515970539767e-06
-8.04210478019804e-06
-1.97209727648417e-05
-3.9079409610056e-05
-1.51845919624797e-05
-2.28350674605639e-07
3.2848707404083e-07
-3.58254831038673e-05
-3.06658034227443e-05
-1.92253812526059e-05
-2.12801122831604e-05
-2.58609636959682e-05
-6.69886195440778e-06
-9.51046117183341e-06
-1.11877839456683e-06
-8.3634292313887e-07
-8.80626286403289e-06
3.35959141273734e-06
-1.50122118637757e-05
7.97195600910427e-07
-3.32994718406097e-05
-7.1385884920116e-06
-5.4041129399896e-07
-1.26320034927687e-05
-2.29387473103892e-05
-3.61407248374345e-05
-2.87079421436754e-05
-1.7612372266121e-05
-3.5492939097613e-05
-1.17202288700793e-05
-2.91677608555625e-05
-2.27699876564134e-05
-2.52976609193634e-05
-2.35732175699849e-05
-4.01400652143819e-06
-6.15311743627315e-06
-1.11028873403188e-05
-1.38127493277228e-05
-1.50934082035054e-05
-2.62053087879089e-05
-4.39725110777983e-05
-2.45454985938653e-05
-2.95596918576939e-05
-1.57453002143751e-05
-1.3985145759564e-05
-1.63784186229834e-05
-2.44738056900274e-05
-3.50947804588191e-07
-3.59414511908992e-05
-6.38223405713453e-06
4.07942308189243e-06
-7.64628541729094e-06
-2.03506120919356e-05
-8.34090363107356e-06
-2.25158806685754e-05
-2.53399657009946e-05
-2.35161572194746e-05
-2.98651552227091e-05
-3.34415354597628e-05
-7.49866901326681e-06
-2.83429980764885e-05
-1.64200960240398e-05
-2.12153235678356e-05
2.64198877408826e-07
-3.02385292802767e-05
-2.24339000292831e-06
-2.42161508405453e-05
-2.1874405074569e-05
-2.81790291975956e-05
-1.91582133646842e-05
-1.98314336637433e-05
-1.38853132226552e-05
-3.71769423896143e-06
-1.29697878916931e-05
-2.91273182466751e-05
-4.24219639525411e-06
1.19456511917745e-05
-1.58817378092056e-05
-2.08244135010433e-05
-1.53777817509443e-05
-1.29974581933184e-06
-1.05889249570232e-05
-5.20681916379571e-06
-8.92555601943013e-06
-1.40180586110744e-05
-6.49400092544734e-06
-8.83352936220907e-06
-1.72086806079729e-05
-1.53350197101229e-05
-2.31907955837171e-05
-3.13274367006637e-06
1.02447422701861e-06
2.8180301746945e-06
-7.58642229468148e-06
-3.04391138229284e-05
-3.57894474387393e-05
-2.09812515327961e-05
-1.81556190246829e-05
-1.82410469718811e-05
-1.59885955384123e-06
-1.73419622557233e-05
-1.17265371577245e-05
-3.34208227951566e-05
-6.61597292540246e-06
-5.86988120827908e-06
-1.18533560874099e-05
-1.56191455224807e-05
-2.5669235724408e-05
-4.52604085065402e-06
-1.36283634281557e-05
-2.52643497220757e-05
-1.54559971209152e-05
-1.07708685028584e-05
-7.39714599635105e-06
-2.59787513787872e-05
-1.54036369929243e-05
-1.47165025773337e-05
1.25736426151886e-05
-1.15223592784035e-05
-1.3760419567786e-05
-1.429719150016e-05
-2.12303770767003e-05
8.72164880841337e-06
-1.1875551493439e-05
-3.14185300384871e-05
-1.2144885652529e-05
-1.10529328166271e-05
-1.82839686211599e-05
-2.5335860179892e-05
-6.12216593661911e-06
-7.67576471249189e-06
-2.29105311888401e-05
-2.81370900818131e-05
-2.84424050569682e-05
-1.25800275464919e-05
1.66660559626556e-06
-3.7692390082727e-05
-7.40997533922694e-06
-1.25070732246901e-06
-1.06504637541326e-05
-1.01375314740368e-05
-1.31282572739378e-05
-1.11767591843213e-05
4.96321483094167e-06
-7.96644132658047e-06
-2.39238091293271e-05
-3.05049005322898e-05
-2.44542325120836e-05
-2.49902232132449e-05
-2.56930208384361e-05
-3.28387374255434e-05
-3.16887337922187e-05
-2.44368630747386e-05
-1.00362013925408e-05
-2.5438500638901e-05
-9.58713190279384e-06
-1.24440591623189e-05
-2.63202816846675e-05
-1.00207001068228e-05
-5.06815948992973e-06
-6.45598700512091e-06
-2.90404214018384e-05
-2.97138828592113e-05
-1.03013541093714e-05
-1.35280655007372e-05
-1.69393112560744e-05
-4.56281820677043e-06
-1.76434169284951e-05
-8.23752397427945e-06
-2.07180192743758e-05
-2.09226960270362e-05
-7.37684518782266e-06
-7.64586197159781e-06
-3.03680585159595e-05
-1.25171041760201e-05
-1.94995784963124e-05
-8.44751983054276e-06
-1.76668090743494e-05
-2.71640078269891e-05
-2.71887611645122e-05
-1.37843022779018e-05
-3.44610075580183e-05
-1.59807057818639e-05
-2.04685624448331e-05
-9.73573784278348e-06
-8.07939839660464e-06
-3.10879396993053e-05
-2.34644732944838e-05
-8.16146915834119e-06
-1.99592495187897e-06
-1.21405733599076e-05
-4.08161459183742e-05
-2.72256196707203e-05
-2.17544199281653e-05
-7.2129835728947e-06
-3.87818855868866e-05
-1.71262996150059e-05
-1.48621082592254e-05
-2.91355884680803e-05
-2.77457078251103e-05
-2.42227455362826e-05
-2.41435042297724e-05
-1.62578011945236e-05
-2.64923835317336e-06
-4.90565168134059e-06
-2.17884766649333e-06
-3.44891797231611e-06
-1.2802447649427e-05
-1.58792649999048e-05
6.16487706399973e-06
-1.38192800385147e-05
-3.17092480643687e-05
-6.47167405125933e-06
-1.39091051360855e-05
-1.26785277485412e-05
-3.46592181596363e-06
-1.14537098616051e-05
-1.8581555105657e-05
-1.1479257459948e-05
-3.40281047665328e-05
-3.20207614670825e-05
-2.85914883560415e-05
-1.31294136566475e-05
-1.8685726312652e-05
-2.17249868334895e-05
-1.80166636746122e-05
-6.00535733072811e-06
-1.9785757879498e-05
-2.13847122773467e-05
-1.68453070016161e-05
-2.32094947188284e-05
-1.44044936930097e-05
-1.93436147237345e-05
-2.20842437141789e-05
-1.99283571146743e-05
-1.89261892877566e-05
-2.21761240831521e-05
-1.80732721946798e-05
-1.05984074295486e-05
-9.70706756742996e-06
-7.33815109381104e-06
-9.98712072650208e-06
-2.74854724610483e-06
-2.12012288210818e-05
-1.72359620901235e-05
-1.84249575074478e-05
-2.46949323001862e-05
-1.55809121011851e-06
-2.73782522299976e-05
-3.22451443272442e-06
-2.68675224891177e-05
-2.81688021788339e-05
-8.23460065257204e-06
-3.71121026555864e-05
-1.872820817304e-05
-3.38050032931514e-06
-1.01239459143115e-05
-2.3206827372612e-05
-1.99961751624563e-05
-1.8106403609073e-05
-2.26166138054189e-05
-1.64684974064707e-05
-2.69553507638895e-05
-2.74988269450124e-05
-1.58020708963157e-05
-1.03967296607405e-05
-1.02000500541147e-05
-7.49868643710225e-06
6.0981004761548e-07
-2.43413771277623e-05
-2.25668035356392e-05
-1.74942462237094e-05
3.79912390506955e-06
4.67593244906008e-06
-2.58591811292768e-05
-1.95521310058474e-05
-1.60104982940446e-05
-2.70450343208913e-05
-2.03672532485881e-05
-3.34025577317315e-05
-1.55220851524249e-05
-1.57645528860384e-05
-1.47761188082566e-05
-5.40799193864973e-06
-1.2678271584877e-05
-1.51457831936151e-05
-1.60329861842812e-05
-2.12863755661456e-05
-2.95491148608976e-05
-2.64014385241715e-05
-2.4236173781273e-05
-2.64962315661435e-05
-2.43670676322261e-06
-1.51198697815494e-05
3.90618623466685e-07
3.53407970901096e-06
-2.92264335191554e-05
-1.11314644876721e-05
-4.82096921349064e-06
-2.31060137198772e-05
-2.62831551664822e-05
-3.42419979782438e-05
-8.83540152658131e-06
-1.54328317101744e-05
-2.29038921431506e-05
-3.94944172455519e-05
-1.01211415313705e-05
-8.22324088864076e-06
-2.85731745855532e-06
-6.39111012789817e-06
-8.52340268580752e-06
-2.28246400792946e-05
-8.63820281810806e-06
1.07222136350005e-05
-2.67617556883095e-05
-1.78550393491753e-06
-1.97826329833924e-05
-1.235949737132e-05
-5.7186824862465e-06
-1.0129969468041e-05
-7.72078142449254e-06
-1.28808307391232e-05
-2.18061889883943e-05
-2.61699599426486e-05
-3.3920639563762e-05
-1.03965420533639e-05
-1.77789069796316e-05
-1.04306658750304e-05
-1.9076900355366e-05
-4.05454343479224e-05
-1.43659289404408e-05
1.41324274533015e-05
-1.51002903893573e-05
-1.11094371147171e-05
-2.43089055786766e-05
-4.65974897423172e-06
9.17858383811526e-06
-6.41455626656172e-06
-1.80882705006395e-05
1.19236560272591e-06
-1.07033096875974e-05
-4.03964043133386e-05
-2.94606457398656e-05
-1.77343978866543e-05
-1.51745119245629e-05
2.2594439985025e-06
-1.41985610597583e-05
-2.74281960646227e-05
-5.727602423394e-06
-3.55025824626256e-06
-1.70247880231724e-05
-2.7590340913064e-05
-2.58331080493406e-05
-2.33081397764966e-05
-7.79121076849351e-06
-2.2375540626631e-06
-1.78543238972887e-05
-2.06986349073291e-06
-8.87036371925508e-06
-1.32019492270678e-05
-8.75044420577648e-06
-1.49817526437656e-05
-2.45580131422475e-05
-1.73352085134465e-05
-1.82236065168816e-05
-1.5585897392416e-05
-2.37065687703575e-05
-3.33475484475031e-05
-1.67487048769395e-05
-1.71529421485788e-05
-8.38593013200042e-06
-2.50908328926071e-05
-4.38161436045289e-06
1.60017104901454e-06
-5.86519806447974e-06
-2.00661502981711e-05
-3.04734815625548e-05
-1.08816867716795e-05
-1.06995263592277e-05
-2.37823752194854e-05
-3.59634911081186e-06
-5.45993128926655e-06
-1.01029904427121e-05
-1.83244921173982e-05
-3.23332510225203e-05
-1.15612148649651e-05
-1.86557689163805e-05
-2.61960679633865e-05
-3.28578945888519e-05
-2.03789029214783e-05
-1.3843330320002e-05
-1.15068592020108e-05
-8.61418731643728e-06
1.4981943041102e-06
-2.0039333332397e-05
-3.20725974333401e-05
-2.64354222348994e-05
-1.02472408675878e-05
-1.15216521569675e-05
-2.60512760990259e-05
-1.40417285630115e-05
-1.96226179012233e-05
-2.06257231621422e-05
-6.77618477240613e-07
-1.22531058151631e-05
2.01487611337806e-06
1.16813511437524e-05
-2.7473836200779e-05
-9.46197881201862e-06
-2.04720228807363e-05
-1.65881666607123e-05
-1.31216351512316e-05
-2.17569714957179e-05
-1.72409321315986e-05
-8.53621066989831e-06
-3.04948116226904e-06
-1.5182359352042e-05
-2.75699511896861e-05
2.22808793806924e-06
-1.73229742374165e-05
-1.96836603588085e-05
-2.27695742760652e-05
-3.44236873261904e-05
-2.22304644148597e-05
-1.8861834025435e-05
-2.55445568816606e-05
-3.12963516895378e-05
-1.35978736669032e-05
-1.72670056474898e-05
-3.44670401341524e-05
-1.62994633416722e-05
-2.11258626781666e-05
-8.13739773682497e-06
-1.92996101804339e-05
5.55355107175291e-06
5.39089070604182e-06
-1.54478984959109e-05
-1.13836937257913e-05
-2.74067724485471e-05
-2.64037158489898e-05
-9.26448672714426e-06
-9.77456460656942e-06
-2.09011008903185e-05
-1.94051554584242e-05
-1.61450015791597e-05
-1.75956815319581e-05
5.50178827427047e-06
-1.31013259971426e-05
-1.96340337827901e-05
-1.78865300039685e-05
-1.00336348171805e-05
-1.27260425904799e-05
-1.14239036368555e-05
-1.8715042096631e-05
-1.58325028440691e-05
-2.51813091767597e-05
-1.02216599235219e-05
-9.62349173117377e-06
-3.13879343461019e-05
-3.90488801960893e-05
-3.63679090349999e-05
-6.34547876040787e-06
-2.25825829903114e-05
-2.90081807811019e-05
-1.52487834742295e-05
-2.10196079585366e-05
