# Supplementary material for: Research on computational propagation and identification of mine microseismic signals based on deep learning
Source: PLoS One. 2025 Oct 22;20(10):e0334641. doi: 10.1371/journal.pone.0334641 (PMC12543183; doi:10.1371/journal.pone.0334641)
Supplement: S9 Data — (ZIP) [file pone.0334641.s009.zip › 000101100000426.xlsx_0.txt_24.txt.txt]

-2.32429155777049e-05
-3.64746330857483e-05
-2.72604662262756e-05
-7.68912720010435e-06
-2.49598100178081e-05
-1.45304882476733e-05
2.49942872361422e-06
-2.44140680121172e-05
5.75405124740827e-06
-1.12569578183578e-05
-1.23099962376958e-05
6.47429968434489e-07
-1.95633867223464e-05
-5.90997856413042e-06
-2.49910872995574e-05
-1.50133990787776e-05
-3.00788521920711e-05
-1.99684217043834e-05
-1.85934723145248e-05
-1.90859966015954e-05
-2.33118283336079e-05
-2.41774360612107e-05
-4.22502541716374e-05
-7.97868314781185e-06
-1.26405639778748e-05
-4.83757588252371e-07
-1.44460847109814e-05
-4.50987570511222e-06
-1.75223646550021e-05
-1.5799324244574e-06
4.10758580020514e-06
-1.55144042477299e-05
-1.79306839129103e-05
-6.73659617631382e-06
-2.56690338067708e-06
-8.3437246257632e-06
-3.86193820559983e-05
-2.36453638346337e-05
-2.60776255335549e-05
-4.11036531175773e-05
-4.90843584250909e-05
-3.51325320478951e-05
-2.07028315770003e-05
-1.82196746329127e-05
3.33042596216289e-06
7.37940727308433e-06
1.08617621005211e-05
-4.17876904242264e-06
4.70078186322501e-06
-2.39733992462871e-05
7.18503899264366e-07
7.33841426792115e-06
-2.22251120319922e-05
-1.77669020124816e-05
-1.2278734302535e-05
-1.26040432430204e-05
-1.4984467147891e-05
-2.43865987902642e-05
-1.75932661899292e-05
-9.64415383249695e-06
-2.6459949877586e-06
-2.21031288206988e-05
-3.88169442160753e-05
-1.41204169929457e-05
-1.18478633642679e-05
-3.83523319466614e-05
-1.51516631888642e-05
7.70506859202006e-06
2.51334138056129e-06
3.71552612945959e-06
2.72485372860282e-06
1.77119029081163e-05
-3.13951551940505e-06
-2.13803966928165e-06
-1.87317820006246e-05
-9.4153871699403e-06
2.08691365201338e-05
-2.26622142600498e-05
-3.44703749953527e-05
-3.80691197913165e-05
-1.81600408102111e-05
-1.92011641299412e-05
-3.24947148119158e-05
-2.37958061357789e-05
-4.4634880383786e-06
-2.64191230839721e-05
-2.14657253057862e-05
-1.93686525566348e-05
-9.39866872173856e-06
-1.75530544908451e-05
-1.25723318598649e-05
-2.31460671949882e-05
-1.26388415217738e-05
-1.70375397337382e-05
-1.04078547359721e-05
-1.7772608848726e-05
-2.2018779419218e-05
-1.51141994167328e-05
-2.03653821237054e-05
-2.01585209382729e-05
-1.7710710305136e-05
-2.54063504389485e-05
-3.27795124903288e-05
-1.005594749221e-05
-2.19591573144242e-05
-1.70231403882414e-05
-1.22222578925271e-05
-1.66713697940675e-05
-1.95650101711303e-05
-1.58649444182439e-05
-3.15996358790202e-06
-1.11884338364854e-05
-1.48788967343318e-05
3.41737960915189e-06
-1.12058433728251e-06
-1.31105462312387e-05
-2.54432592383386e-05
-1.8294345550769e-05
-2.14341442601533e-05
-2.88214930982448e-05
-1.33757142592091e-05
-3.2725883352292e-05
-1.2149366005054e-05
-1.95384579333189e-05
-2.47491410537702e-05
-6.87545496696266e-06
-2.82197367254163e-05
-2.14241102955348e-05
-1.05817976523809e-05
-1.15094218865908e-05
-2.93559240751338e-05
-1.25929876712541e-05
-4.79189730308713e-06
-7.88803757611515e-06
-1.93500162243935e-05
-7.72523284225634e-06
7.08539518252786e-07
5.36409424005952e-06
-4.85104561965652e-06
-1.00412303543904e-05
-1.4840186555394e-06
-1.47718241635398e-05
-1.48546130686105e-05
-5.14373336151235e-06
-1.51392976069338e-05
-1.14570573219424e-05
-1.74045697836558e-05
-1.67216966906427e-05
-1.15335997933153e-06
-1.98627089399256e-05
-1.96182711447377e-05
-1.58611146228194e-05
-2.51565941701925e-05
4.41349736993516e-06
1.52637687239657e-05
-1.49187331633222e-05
-5.82365781546011e-06
-8.5892029030001e-06
3.72153762989548e-06
-4.59816436462112e-06
-3.79603298101951e-06
-1.47090277838249e-05
-2.05136715003898e-05
-2.05460299845908e-05
-1.17096764077003e-05
-2.15653147893009e-06
-2.15679969704631e-05
-1.48790258517395e-05
-2.70659192325565e-05
-2.45881607615356e-06
-3.13317072611138e-05
-1.87599468076581e-05
-1.83172620550992e-05
-2.05658628128005e-05
-4.5361291745085e-06
-2.31596956281645e-05
-2.70070801324446e-05
-1.54577423866641e-05
-1.54084412390529e-06
-1.79560075112363e-05
-3.6368977659676e-05
-1.27913225939816e-05
-3.26304753852015e-05
-2.56859866058336e-05
-7.50144583209571e-06
-3.25104953368258e-05
-2.94228476848889e-05
-1.74243915487454e-05
-3.57217405088035e-05
-2.53445026571477e-05
-1.78739862157336e-05
-7.98803647602324e-06
-8.23278894503052e-06
-2.20930605332149e-05
-2.04840291128578e-05
-3.08046347753835e-05
-3.28317724683184e-05
-2.81002689707864e-05
-1.18901134118238e-05
-8.46766302891482e-06
-2.02706838041458e-05
-2.44854612516889e-05
-2.85324373103974e-05
-9.66082650574117e-06
-1.69959314958334e-05
-1.21093060820625e-05
-2.32849487787081e-05
-2.47982683231151e-05
-2.06123126704888e-05
-2.66179307061823e-05
-2.29138320132543e-05
-1.87730887374908e-05
-2.5695377069505e-05
-2.1891166597055e-05
-2.20033573444013e-05
-1.21538602091697e-05
-7.89467280236908e-06
-4.70616567490836e-06
-1.79413378551159e-05
-3.03496314059568e-05
-1.17955244420868e-05
1.03100007864344e-06
-1.7718160013141e-05
-6.46464783349747e-07
-3.05470808740102e-06
-1.1901573952904e-05
-2.27176158999371e-05
-1.07380023872027e-05
-1.59265601020345e-05
-1.8419927287822e-05
-3.01258820874502e-05
-6.60451551183177e-06
3.38579675887766e-06
-7.60780699789168e-06
-2.34736008814948e-05
-2.00114954227509e-05
-2.73569406819204e-05
-5.39063752054073e-06
-1.0412121959538e-05
-1.47892451389809e-05
-1.42074150781985e-05
-7.95668909433573e-07
-2.25252520106339e-05
-1.47937948486207e-05
-1.43594370801463e-05
-1.84762802966659e-05
-8.70342066603612e-07
-1.08533911827448e-05
-1.94772856175421e-05
-1.99306985191947e-05
-1.59236070905715e-05
-4.53024676445022e-05
-4.14047761724474e-05
-3.30363885022097e-05
-1.28187172557719e-05
-2.48546586014706e-05
-2.66549163769727e-05
-5.56040617607248e-06
-1.69163763951814e-06
-2.51519464209848e-05
-4.74365543021363e-06
1.90647445003052e-06
-2.54499160145563e-05
-4.65871904106692e-06
-2.09904197244496e-05
-3.7512811553957e-05
-2.82355103885105e-05
-1.79304259715736e-05
-2.34498406645861e-05
-2.36865342618396e-05
-6.95480119102781e-06
-3.54529982668013e-05
-4.32709013871325e-06
-2.28453488873802e-05
-9.95459881579464e-06
-1.40639936592338e-05
-2.35306946177863e-05
-2.91942717430374e-05
-7.05991204806576e-06
-2.48752474376342e-05
-1.41826547913194e-06
-1.88519975499003e-05
-1.42749848111753e-05
-1.40815158282834e-05
-3.5146695913557e-06
-1.08649258429964e-05
-3.82040249246765e-06
-1.85645046926501e-05
-1.75794658112914e-05
-2.01063120077334e-05
-3.47497021209444e-05
-4.01092591054782e-06
-3.23080217011217e-06
-5.74826361102598e-06
-2.23053920402319e-05
-2.15921604386448e-06
-1.51883644881267e-05
-7.36540605013449e-06
-9.48533636257002e-06
-3.23378408165277e-05
-2.72178997924067e-05
-3.37730673497393e-05
-2.80970467680287e-05
5.35214117670086e-06
-2.61859823593237e-05
-1.26325283364364e-05
-2.08583213603463e-05
-1.15564039161558e-05
-8.22121925132126e-06
-9.94478103299628e-06
-5.49107707735807e-06
-4.70239795055105e-06
-2.01468630930479e-05
-8.11836284163081e-06
-1.46352051861322e-05
-2.26686776730061e-05
-3.366308820812e-05
-3.95026351069689e-05
-2.33344847487294e-05
1.1701895133782e-06
-6.97212754517076e-06
-5.82474002400118e-06
-3.1048501448434e-05
-6.39009120002465e-06
-4.86440122186849e-06
2.70409595500775e-06
-2.9012503203564e-05
-3.06910929787298e-05
-1.1297972608457e-05
-1.49117901032887e-05
-2.55779688948859e-05
-2.07430223197869e-05
-1.04842147654242e-06
-3.22108946541736e-05
-2.267763408346e-05
-1.19405630291116e-05
-2.38410977042184e-05
-3.82009716715084e-05
-9.28491097694254e-06
-2.14437530837186e-05
-1.30991001976841e-05
-1.25860089429863e-05
-2.74947577235286e-05
3.37787123222061e-06
-7.7897658068663e-06
-1.63135191891562e-05
-2.20577310453708e-06
-1.46247801348684e-05
-2.72504158770255e-05
-3.98261483030766e-06
3.77750672875936e-06
-4.59596866958429e-05
-1.16677511659951e-05
-5.46380921054435e-06
-2.41323639379637e-05
-2.10447080305084e-05
-2.10398224315477e-05
-2.49732300090305e-05
-2.16794759965517e-05
-9.6898120003453e-06
-1.4364908393014e-05
-1.22335319515479e-05
3.51180252756274e-07
-3.0267747980455e-05
-9.63592806506165e-06
-2.25123388033962e-05
2.12160296533764e-06
-9.73679396430044e-07
-3.06250010489792e-05
-3.45711976529774e-05
-1.32406016395725e-05
-4.46602463716844e-06
-4.08311151387982e-06
-2.97021974306756e-05
-3.7740127595446e-06
-1.66565943898647e-05
-1.71763057150842e-05
-2.28566797291774e-05
-2.10176657308791e-05
-1.43639733373436e-06
-1.13669541762089e-05
-6.21614704427558e-06
6.09030337388328e-06
-4.13868491870302e-06
-2.2818732881098e-05
-2.37586569784949e-05
9.71497854166173e-07
-3.43040879223736e-05
-1.6425014136298e-05
-1.30976296862499e-05
-9.12603421636493e-06
-1.15591097364263e-05
-1.29277081168329e-05
-3.17089211784897e-05
-2.5786392839802e-05
-2.12395244517051e-05
-5.09376149320689e-06
-1.89320039018039e-05
1.04355907325673e-06
-5.6847950339871e-06
-2.21525080135051e-05
-8.09957728878451e-06
-2.75189255081399e-05
-1.68895113029029e-05
-1.44384981628942e-05
2.63624017037495e-06
-1.55094235145389e-05
-2.50073565777909e-05
-1.7428894582189e-05
-1.97812660953773e-05
-2.95431318207632e-05
-9.04253337513273e-06
-7.23977658934333e-06
-1.33848209169264e-05
-1.62997694608968e-05
-1.15974886770824e-05
-2.38454856629991e-05
-2.77299604765615e-05
5.09172919282179e-06
-5.07462957561269e-06
-1.52292326379344e-05
-2.31233389898873e-05
-2.34268658779271e-05
-1.8610618612511e-05
-1.97585497681312e-05
-1.77937185486106e-05
-1.78905010839279e-05
-3.15337656771164e-05
-7.63353521013283e-06
-4.03369516507709e-06
2.70600202110689e-06
-1.71605686102284e-05
-1.82534400338423e-05
-5.34221216173113e-06
-8.48104389610613e-06
-1.6915921708054e-05
-1.97313597193097e-05
-2.4228535419904e-05
-4.95468458192133e-06
-2.93738085106294e-06
-1.50706967329151e-05
-1.16760365209871e-05
-2.9819286195882e-05
2.83211857992608e-06
-1.96740935000157e-05
-2.21885561921049e-05
-8.21303532562344e-06
-2.0168648926679e-05
-4.23887865485585e-06
-1.34215427268566e-05
-2.86852763965042e-05
-1.79795970422018e-05
-2.62954216490385e-06
-1.1608777820417e-05
-1.84428146951631e-05
-1.18327627460272e-06
-5.44378616481939e-07
-3.08209433317884e-05
-1.6477112629791e-05
-1.89247891496761e-05
-7.75832835041562e-06
-3.04312938188488e-05
-1.85446000275894e-05
-2.02950925922854e-05
-1.56483913551245e-05
-4.84857740067941e-06
-1.0652995086269e-05
2.47794354944593e-06
-8.5151995802489e-06
-1.20631867257411e-06
-1.23735600384164e-05
-1.93533662725245e-05
-3.23947222010068e-05
-2.15599516542446e-05
-1.55872386650779e-05
-1.97711374995002e-05
-1.70859049211914e-05
-1.98456539091663e-05
-7.23183614863473e-06
-2.61001451835553e-05
-2.14206383732386e-05
-3.29558066697581e-05
-2.27605949543296e-05
-1.95550419619254e-05
-8.91805443228646e-06
-1.24557637509355e-05
-1.38515750523198e-05
-2.74312658176969e-05
-2.42479825182344e-05
-1.09739010709873e-05
-2.5951003526364e-05
-2.87837844845088e-05
-2.77032606728026e-05
-3.05341239170363e-05
-1.13801537400758e-05
-2.31650472257045e-05
-1.73619911195904e-05
-4.83689516568591e-06
5.75105578123937e-06
1.47589073052134e-06
-2.11342730213732e-05
-2.34747633476649e-05
-1.06780929757399e-05
-1.92710746019561e-05
-2.29429359422858e-05
-1.75344841732948e-06
9.58867391562188e-08
-2.80293770064217e-05
-1.21370795052963e-05
-3.92024908970384e-06
-1.26889250675518e-05
-1.77260757465348e-05
-8.45054210763908e-06
-1.14152786446458e-05
-1.22372681090366e-05
-2.07808998671727e-05
-2.05398109325337e-05
-1.22744464620963e-05
-2.56916659983145e-05
-8.85933396237814e-06
-2.14070160060213e-05
-7.23485692193908e-07
-2.48627193490126e-05
-3.5726111556902e-05
-3.18064931555341e-05
4.87796051838421e-07
-2.55813154703976e-05
-1.19369699206108e-05
-1.50209975618644e-05
-1.14549953353147e-05
-2.95738903050865e-06
-1.93715825335779e-05
-9.47253436081863e-06
-9.55434775071388e-06
-3.44307231328458e-05
1.1296963916375e-06
-2.00145626220066e-05
-3.07682533405999e-05
-3.13279952385895e-05
-1.13109624807041e-05
-1.86730274529617e-05
-6.03835330363672e-06
-1.54729577590567e-05
-5.1284179312946e-06
-1.80326044957646e-05
-7.73641058762038e-06
-2.99268586618615e-05
-1.39748025207945e-05
-7.12448573414035e-06
-2.25208961026707e-05
-3.54488326470958e-05
-6.86585073104567e-06
-1.27934258516249e-05
-1.92344018275941e-05
-1.48343980693533e-05
-1.346902354176e-05
-9.45775878031301e-06
-8.14932072804355e-06
-2.77572730906663e-06
-9.2356832241585e-06
7.51455157010928e-06
2.53215942420015e-07
-2.42381635528285e-05
-1.78085749835703e-05
-1.14717039452586e-05
-1.16843985498323e-05
-3.70819103924634e-05
-1.6259724943198e-05
-1.83716503563968e-05
-1.59463632684775e-05
-2.41009183799937e-05
-2.050843805734e-05
1.20098937025142e-05
-1.96264053527368e-05
-2.36604470330966e-05
-6.54757581523804e-06
-1.25565634392034e-05
-1.41367859570718e-05
-2.11805609578636e-05
-2.13942338649994e-05
-1.38395940142068e-05
-2.22211043027791e-05
-2.06218850716729e-05
-3.20035598569989e-05
-2.5265496292638e-05
-1.27419541869889e-05
-3.26445599190075e-05
-2.21282906757946e-05
-1.31557544862403e-05
-1.6563353021808e-05
-2.83315028593851e-05
-2.61285520489513e-05
-1.24012585646074e-06
-5.94716830457502e-06
-2.98343654294118e-05
-1.0435588868602e-05
-1.16539043859766e-06
-4.68167696057494e-06
-8.22813285913352e-06
-1.89832103521626e-05
-2.63599533189491e-05
2.18392088879053e-06
-1.93401267140062e-05
-2.17072460051965e-05
-5.31310851589659e-06
-1.61230488651041e-05
-1.73099439664134e-05
-2.54904006674355e-05
-2.84985234891733e-05
-1.93007278345192e-05
-2.27316613686781e-05
-1.90143476157315e-05
-5.10092867263592e-06
-1.15463965368889e-05
-1.96102316443125e-05
-1.13159837320298e-05
-1.88933771988433e-05
-7.1365691439332e-07
-2.50181409381163e-05
-1.40755151370652e-05
-1.75003694453563e-05
-9.49572645285358e-06
-1.98592960869663e-05
-8.01585965709228e-06
-1.97998071751342e-05
-1.75329079912849e-05
-1.35621478244071e-05
-2.31515620631955e-05
-1.79714561606106e-05
-2.37765285272317e-05
-1.70560794523835e-05
-2.73017939424788e-05
-1.23502406121137e-05
-1.20774111608781e-05
-2.63596510570235e-05
-4.12654370343485e-06
-1.17900703928695e-06
-9.00943132257938e-06
-1.63198748352732e-05
-5.43460803029796e-06
1.30902967240324e-05
3.74143042755332e-06
-1.59068124756884e-05
-1.16617006860792e-05
-2.10869021431895e-05
-2.07542598458836e-05
-3.74170762257922e-06
-4.04527086852829e-05
-4.02975582768986e-05
-2.83875156243927e-05
-1.86516699803086e-05
-1.89107417067956e-05
-4.19112925042236e-05
-3.79817965815428e-05
-4.95268857372204e-06
-8.14710272925864e-06
-2.19888793831414e-05
-2.04957624351465e-05
-1.69049682024718e-05
6.47316407433251e-06
-2.2510692575556e-05
-3.87699800919591e-06
-1.65289932777061e-05
-1.4050662764879e-05
-1.80228231231211e-05
-1.70035949705951e-05
-2.23014231163439e-05
-3.6342045006619e-05
-4.23029844181101e-09
-2.03562322781932e-05
-1.99095570950686e-05
-1.95039087400264e-05
-3.54743387593876e-05
-2.79585135408298e-05
-8.37731079580507e-06
-1.61249320491446e-05
-1.47472611659564e-05
-7.17705945529432e-06
-1.54922563289068e-05
-3.1441210950834e-06
-2.59567189174466e-05
-1.77959421424432e-05
-2.33623435807134e-05
-1.13355305450176e-05
-1.67826146772232e-06
-2.30737636749978e-05
-2.97858478777179e-05
-1.70319066305076e-05
-2.48671154906147e-05
-1.77370807699984e-05
-1.58037511726889e-05
-2.45229766756098e-05
-3.30778028524732e-05
-4.84655447300101e-06
-3.26415377693211e-05
-3.3892743135084e-05
-1.30415533038672e-05
-2.88952094588501e-05
4.05948293380675e-06
-4.0925912873085e-05
-3.02469240301348e-05
-4.09358095637493e-06
-4.1563569932845e-06
-1.0999974334068e-05
-1.30135608907293e-05
3.23382287646536e-07
-7.59719325706883e-06
-3.64043311676272e-06
-1.78855383346255e-05
-2.31415086595134e-05
-1.90202387647664e-05
-2.15538624586351e-05
-2.04174992033976e-05
-2.34159551069632e-05
-2.36490627745689e-05
-4.40034201191603e-06
-2.08766896717157e-05
-6.14243234028577e-06
-2.0066579113164e-05
-9.91005183791932e-06
-5.95287180527653e-06
-1.96992187611708e-05
-7.7069546160996e-06
-6.97591424685547e-06
-1.75977287404197e-05
-1.29817441553498e-05
-3.02888568184839e-05
1.00038039904528e-05
-9.64298099372586e-06
-2.39815594511125e-05
-9.81010066238088e-06
-1.21622286390194e-05
-2.57855688985091e-05
-2.14313708303042e-05
-2.44133639792341e-05
-2.88430417444514e-05
-4.40248081280558e-05
-7.81480857610943e-06
-1.32091989993341e-05
-2.01768302703077e-05
-3.13189630040902e-05
-2.55491340933193e-05
-3.17178447164389e-05
-2.21005798374409e-05
-2.9660809081607e-05
-1.04064517953373e-05
-4.56255306012758e-06
-1.9848263377024e-05
-2.91874417161099e-05
-2.37674673512992e-05
-2.22463230867408e-05
-2.76008329684355e-05
-2.27316939402459e-05
1.49209923910112e-06
-1.08967655082155e-05
-1.57284848362684e-05
-2.42945901077624e-05
-1.10995670499628e-05
-1.35491603698813e-05
9.52386205591013e-07
-3.02055341885829e-05
-1.00776093331421e-05
-2.51429391334687e-05
-8.42600465303361e-06
-1.87688910277519e-05
-9.69971048975916e-07
-1.03802931673112e-05
-1.58093367417799e-05
-2.19848025922701e-05
-9.56397891895716e-06
-2.39367177685445e-05
-9.10331639658038e-06
-1.55946715540564e-05
-3.38993259051331e-05
-1.15116314876763e-05
5.73040021870991e-06
-1.41181276785239e-05
-3.05471969457143e-05
-2.30739685517057e-05
-2.37484396429597e-05
-3.24877912810207e-05
5.47355019364639e-06
-4.73666747553266e-06
-5.05673364415093e-06
-4.84885051405854e-06
-5.26157280201401e-06
-2.25202926607864e-05
-8.57885060428531e-06
-1.52155833883495e-05
-2.49444955995014e-05
-3.22919714464698e-05
-1.6639697913061e-05
-1.77161288266041e-05
-2.88539612385344e-05
-1.90440847761091e-05
-2.35605545750526e-05
-1.22520623963276e-05
-2.80386364091902e-05
-2.32653079503429e-06
-2.44621417721471e-05
-1.25345292206147e-05
-1.35264835501112e-05
-3.54311317143973e-05
-1.0815623545944e-05
-2.91852577879513e-05
-1.36687178156872e-05
-1.09415153590323e-05
-1.97546480611163e-05
3.30006916463674e-07
-8.74185887888366e-06
-9.31132335274466e-06
-2.09323206448049e-05
-2.32313933203549e-05
-2.641341673924e-05
-2.59979995222055e-05
-2.58384632558334e-05
-1.07962407415734e-05
-1.61845323772108e-05
-9.26127741038705e-06
-1.41059964204084e-05
5.2975856162909e-07
-1.47379718418451e-06
-1.84170375923573e-05
-2.95774712100451e-05
-2.37597960329561e-05
-1.90646738501684e-05
-2.11799927585933e-05
-6.36875264146482e-06
-2.39539634362202e-05
-4.08463061757294e-06
-1.83088135384298e-05
-1.88345270750248e-05
-2.36244361034237e-05
-2.11996565932042e-05
-2.13080881179803e-05
-1.47119742322363e-05
-1.48843226650098e-05
-2.85991773122311e-05
-3.65697124309011e-05
-2.57828314796804e-05
-9.16694511369167e-07
-3.22390137028494e-07
-6.18614340548131e-06
-1.12879220077822e-05
-6.14796636318234e-06
-2.83461140180098e-05
-3.18858877150645e-05
-1.8287374326105e-05
-1.55814253340363e-05
-1.50270203966534e-05
-1.68309507933825e-06
-3.14639649216626e-05
-8.04275486556041e-06
-3.09274825003179e-05
-1.39893468322605e-05
-8.09223279566539e-06
-2.29440344794344e-05
-3.22138248989409e-05
-3.18730562504428e-05
-2.75633158584557e-05
-3.91938880493997e-06
-1.39474764253707e-05
-7.59691111485264e-06
-2.08588060921275e-05
-6.31264446930058e-06
-2.49416396425729e-05
-1.16842262528508e-05
-2.90110635391736e-05
-1.81744525424351e-05
-2.36620791484622e-06
-2.08372316144543e-05
-2.11328100934786e-05
-1.69610860298301e-05
3.6156699802529e-06
-2.34365062948965e-05
-8.52637245066652e-06
-1.07146212322456e-05
-1.28066603320806e-05
-2.27506324151281e-05
-3.80589040806929e-05
-1.29514140176392e-05
-1.49376389866446e-05
-2.3088652801943e-05
-2.36594019332042e-05
-1.51727063155863e-05
-1.52247633981383e-05
-1.90901197822402e-05
-1.31118725468627e-05
-3.60875857412723e-06
-1.69872390342725e-05
-1.28294880521606e-05
-2.49960367388068e-05
-3.23159006444953e-05
-3.44025470376102e-05
-3.18609708477377e-05
3.777135743672e-06
-7.68833952518604e-06
-1.02581998841256e-05
-2.1222568583828e-05
6.81580122146392e-07
-1.02286128090369e-05
-3.57994821978139e-05
-1.94696000789646e-05
-2.17896046543328e-05
-2.91002412398983e-06
1.5033873008117e-06
-3.69480202333488e-05
-9.06202907160706e-06
-2.79570144697562e-06
-3.55404508332452e-05
-2.43807866029004e-05
-3.04601856241659e-07
2.86781797692965e-06
-1.26358474018046e-05
-2.63266545470169e-05
-2.99586217870027e-05
-1.01811270131186e-05
-1.45877729781272e-05
-2.21601306180765e-05
3.39262964300547e-06
-1.0641616384354e-05
-2.37448798241837e-05
-2.40873945746705e-05
-2.30049819573113e-05
1.52154205189655e-05
-1.10889773727317e-05
-1.2866858221916e-05
1.87680130554339e-06
-1.53659829385311e-05
-5.57095618798268e-06
-2.64372810298151e-05
-2.26315017446814e-05
-1.17821926993008e-05
-2.0374820982992e-05
-9.53686809007728e-06
-4.22651343231194e-06
-2.52682068547139e-05
-4.23841737709952e-06
-1.76301977332356e-05
-4.14051353469142e-06
-7.60265759676682e-06
-1.23470200498574e-05
-2.83545691245474e-05
-1.70702312365033e-05
-2.48670035640474e-05
-1.01146436325263e-05
-1.88058519809992e-05
-2.23535380631424e-05
4.20583691908848e-06
-9.5126302758745e-06
-2.75024298539875e-05
-1.913563779624e-05
-9.38489265137681e-06
-1.44805802152448e-05
-4.58642388736082e-05
-2.42731102344784e-05
-3.23217499730399e-05
-1.27465453924096e-05
-2.31739287845988e-05
-3.07631822999624e-05
-1.08589607032132e-05
-2.52926282127353e-05
-2.84266545386905e-05
-3.00520727152373e-05
-2.32245470427598e-05
-2.36595470890009e-05
-2.25000670373762e-05
-6.36625728677948e-06
-2.47276894212523e-05
-5.48010941612128e-06
-1.01641913671015e-05
-2.67064683232907e-05
-1.31729584135678e-05
-1.00106640566319e-05
-2.889748957561e-05
-1.20478143582908e-05
-3.5669727311736e-05
-5.83149138952027e-06
-9.96850978720447e-06
4.77773143763556e-06
-2.76092445194569e-05
-1.12746422494964e-05
-3.27044673731934e-05
-1.30320693627958e-05
-2.66142018030007e-05
-1.35656871332996e-06
-1.19407144292683e-05
-2.11826862534485e-05
-3.23429481761366e-05
-1.97426975652932e-05
-2.4629439270378e-05
-1.2703371814164e-05
-9.40406641541834e-06
-2.1541875280941e-06
-3.03075672213017e-05
-9.08927309823719e-06
-2.58161359436096e-05
-2.18214723001223e-05
-8.18493714928072e-06
-6.38035702650566e-06
-4.80575439476181e-06
-2.32747911573061e-05
-1.21573898620885e-05
3.69436936106298e-06
-9.76987597671026e-06
-1.4955985044728e-05
-3.63217112464632e-05
-3.84227163981964e-05
-1.2159699533288e-05
-1.38715268375899e-06
-2.02099942785026e-05
-1.77329680085851e-05
-1.35750247480289e-05
-9.16124946322027e-06
-4.83389999560326e-05
-3.39102044184939e-05
-1.99125789672101e-06
-1.20973869011694e-05
-3.18356442104998e-05
-1.118225658855e-05
-1.9089454932475e-05
-2.08178444737147e-05
-9.4616750485648e-06
-2.32627647130412e-05
-9.310521983312e-06
-2.41673054938711e-05
-2.24955386566639e-05
-2.62056315030611e-05
-4.35018393306876e-06
-1.69224291272105e-05
-1.64019150013508e-05
-2.145586303286e-05
-2.44781623498588e-05
-3.50290392782106e-06
-1.02441644546924e-05
-2.18734501860729e-05
-2.30426801590453e-06
-1.49528857988427e-05
-2.04223405894942e-06
-4.97764959833877e-06
-1.72369076791111e-05
-5.87003809326528e-06
-4.59605606274257e-06
-1.15541139239222e-05
-7.63474432063165e-06
-1.65398460653242e-05
3.57756868156832e-06
-3.14396110712927e-05
-2.77127370936886e-05
-1.77511386767269e-05
-1.18268634636779e-05
-3.02276278806708e-05
-1.57914691747409e-05
-3.33989914935234e-05
-2.34979216293202e-05
-2.44788009901679e-05
-1.42024154757568e-05
-1.5254597200522e-05
-3.49754202367862e-06
-1.53019187803423e-05
-1.63335264059828e-05
-9.7807365230563e-06
-2.57825757321498e-05
-2.39088162384404e-06
-2.16210801796784e-05
-2.8859749380157e-05
-2.84804269429888e-05
-2.84997166381442e-05
-3.02913673407909e-05
-3.76476200294813e-06
-8.91429558685063e-06
-3.57179785960172e-05
-2.98517726870195e-05
-1.81843867665782e-05
-2.94033119822583e-06
-1.49138390935406e-05
-2.81323406343961e-05
-1.69796222765503e-05
-1.24765255821062e-05
-2.20409002644083e-05
1.60940005809362e-06
-2.10490856933825e-05
-4.76260995897159e-06
-2.55954080015953e-05
-1.99612265983375e-05
-2.01043957097229e-05
-3.27043181289928e-06
-8.06868746594508e-06
-1.3677307392115e-05
-1.78576893220231e-05
-1.74162334111864e-05
-1.78544639253641e-05
-3.10233654420526e-05
-7.43092384523241e-06
-3.05823683868744e-05
-1.1584420568565e-05
-2.65430366520059e-05
-2.52893067599265e-05
-9.56215377487452e-06
-4.77393792727601e-06
5.76363651092743e-06
-2.78330764852633e-05
-2.46153448609234e-06
1.43698519460748e-06
-5.98013680663059e-06
-2.59239750572436e-05
-1.64484981531215e-06
-1.27952803367389e-05
-2.11361684828216e-05
-5.43120128294786e-06
-1.58443178928847e-05
-2.03976825891583e-05
-1.54937814590026e-05
-2.26668879440485e-05
-2.75030930374147e-05
-2.1651118250925e-05
-1.98207559094972e-05
-3.48651011668259e-05
-1.73100266186962e-05
-2.21130494175373e-05
-5.49583773851042e-06
-5.37659769612499e-06
-1.69648438953895e-05
3.62367789446525e-06
-2.4294705492835e-06
-2.25355340644701e-05
-3.01525343045393e-05
-9.11670688293103e-06
-1.99329240381936e-05
-2.21661935192243e-05
-3.50297083364451e-05
-4.27554251938225e-05
-1.01881448678505e-05
-2.7794427372793e-05
-2.38804506800996e-05
-1.92878663601333e-05
-2.3858634833657e-05
-2.4559787961854e-05
-1.63356443346556e-05
-5.53216167973946e-06
-1.26758107486956e-05
-6.72393057504103e-06
-1.7328070550906e-05
-1.82059927023318e-05
-1.84836550764611e-05
-3.24025230941563e-05
-1.7806818137087e-05
-1.4459810757901e-05
-1.1834750039036e-06
-1.18816159605852e-05
-1.24219082956912e-06
-1.43089018895063e-05
-2.57059375247127e-05
-2.23459027179516e-05
-1.16783669476137e-05
-8.24030557903853e-06
-2.1489782334011e-05
-1.97881424643787e-05
-2.4365873687792e-05
-1.71351568936415e-05
-1.68420020525687e-05
-3.251046387724e-05
4.43327209377703e-06
-6.33622592827355e-06
-1.26125561289436e-05
-1.82629339245551e-05
-1.98976879675536e-05
-1.81525118998906e-06
-1.02273701276764e-05
-2.15265219689884e-05
-3.65476978579438e-05
-2.68861408017817e-05
-8.97440848179483e-06
-7.86036358794407e-06
-9.23036852123435e-06
-1.34256426756087e-05
-1.83372196912987e-05
-1.11897849624645e-05
-3.39601648592871e-05
-2.64548552183448e-05
-1.72007885993705e-05
-1.19162163238889e-05
-2.79997201759892e-05
-7.92736454387809e-06
-1.08401817498101e-05
3.3621815238728e-06
-1.20354991391414e-05
-2.88829218802129e-05
-1.11576178777907e-06
-1.12628363741765e-05
-8.43292662924898e-06
-2.52449373375172e-05
-3.65430516049834e-05
-1.79114561808856e-05
-1.30838208516182e-05
-4.13341637312162e-05
-2.08153741309043e-05
-7.3937865505004e-06
-2.99266293170848e-05
-3.9103500269354e-07
-7.08018835722278e-06
-2.00416787475625e-05
-2.3921210175437e-05
-1.62538020604056e-05
-3.35863309791981e-06
-1.54683650875553e-05
3.44131958272552e-06
-1.75648633068004e-05
-1.54818174921632e-05
-7.69700618079021e-06
-2.52497125705016e-05
-7.88550369243478e-06
-1.50294734676264e-06
-6.27299471122078e-06
-1.3261344335965e-05
-2.8940247725573e-05
-1.98372515339932e-05
-1.31564540691105e-05
-2.60750850885715e-05
-2.82213238325461e-05
-2.63856984861789e-05
-8.30497428687244e-06
-1.84474947120523e-05
-2.14074805656344e-05
-2.13608874462045e-05
-6.31205712897257e-06
-1.02054566221915e-05
-1.68976993473104e-05
-1.43704420906598e-05
-1.31044594417762e-05
-1.24654974939162e-05
-1.2221045727074e-05
-7.25711694494141e-06
-2.600507967548e-05
-8.84517424663585e-06
-1.70597910197774e-05
-2.45186313594665e-05
-3.52627496946285e-05
-1.56357123734557e-05
-2.24628222443492e-05
-1.93627559620002e-05
-1.80043139533768e-05
-3.77670271200785e-05
-1.48546443299672e-05
-1.54296284206155e-05
-1.41070218343509e-05
-2.545728920557e-05
-1.0934319818969e-05
-1.71054095987422e-05
-1.43434200642102e-05
-1.67848841468658e-05
-1.6228073537334e-05
-1.42042759969721e-05
-2.55823083684999e-06
-2.60984761043723e-05
-1.72345005828135e-05
2.66522979685164e-06
-4.22546763888518e-06
-2.54543366582158e-05
4.88786158145655e-07
-2.03185623619701e-05
-8.70773206980406e-06
-3.18709320513056e-05
-3.17742660194766e-05
-2.80273108273899e-05
-1.20859484754617e-05
-2.46427751015102e-05
-1.19886682137912e-05
-1.06106150056688e-05
-1.40823143053276e-05
-1.44710451709475e-05
-1.45115771087409e-05
-1.50804022700623e-06
-8.077751736982e-06
-2.68776669819277e-05
-2.27074728970371e-05
-1.90732773608978e-05
-1.53338568971502e-05
-7.90473201181782e-08
-2.3189909035438e-05
-1.19703684931565e-05
-5.61041060871541e-06
-9.26157590631718e-06
-1.84565618556276e-05
-1.37746521149629e-05
5.28010690534265e-06
-5.79747145812783e-06
-2.31917160836429e-05
-3.59493096954557e-05
8.8304157694784e-06
-1.42847539643629e-05
-2.16821568712247e-05
-1.96747776398286e-05
-1.73305043145985e-05
-7.33465783672709e-06
-2.01380243836624e-05
-2.94643401457976e-05
-2.89956218865399e-05
2.67729514155027e-06
-2.71646670876336e-05
-2.41451658803437e-05
3.06622244428794e-06
-4.02218207911914e-06
-2.88001154406541e-06
-1.72980684165697e-05
-1.65051145640954e-05
-1.27513003020186e-05
-1.13016184250846e-05
-3.12299826016653e-05
-2.13453540024119e-05
2.96398132733711e-06
-1.54766767529143e-05
-1.51912896834862e-05
-2.7621704602085e-05
-1.92769518674915e-05
-3.38914183101857e-05
-3.89420513537066e-05
-6.92247458845756e-06
-1.05925613580823e-05
-1.92866653575703e-06
-1.88370068364886e-05
-2.95335959202637e-06
6.30635492145007e-06
-2.44308713442817e-05
-2.37623403003312e-05
-1.22533429957261e-05
-1.43642957453786e-05
-2.07739386230541e-05
1.09009981571083e-05
-1.06273905227023e-05
-1.58415661332032e-05
-1.79381245099889e-05
-2.63331622049191e-05
-3.91958096715029e-05
-2.38748652337687e-05
-3.37957694313603e-05
-1.04058403582303e-05
-9.46972945788213e-06
-1.70797701869847e-06
-1.88112083644768e-05
-1.4034635531899e-05
-3.61366870708987e-06
-2.03542721313035e-05
-2.68009639005423e-05
5.2568625897616e-06
-1.53377536509936e-05
-1.67409485421538e-05
-2.57410628369918e-05
-1.68261274597867e-05
-2.32679411233991e-05
-2.09303902208213e-05
-2.33482416295059e-05
-8.47921090910395e-06
5.11492202033144e-06
-2.5327544182978e-05
-2.65526984585719e-05
-1.20078107984103e-06
-3.59724708662423e-05
-2.64964496878432e-05
-3.05785413998814e-05
4.79073577887498e-06
-2.66251423255843e-05
-2.63653727965387e-05
-2.97776769898896e-05
5.70864016504306e-06
-2.5331658447373e-06
-9.10590734153149e-06
-3.38809126146067e-06
-1.96149911048134e-05
-1.23270055277033e-05
-3.78532866870287e-05
-2.68838002198865e-05
-3.45926758088862e-06
-2.08088085163083e-05
-3.84003190771109e-05
-1.34910717984545e-05
-1.31345358060172e-05
-3.17233849067342e-05
-1.37652636374319e-05
-1.9749452743985e-06
-8.19891602592033e-06
-3.63647980233158e-05
-1.48983068343126e-05
-2.39571445311572e-05
-1.53350508507649e-05
-2.17981216594521e-05
-3.62833107591851e-06
-1.3309341299706e-05
-1.30453353350457e-05
-2.32651658487673e-05
-1.11540558897341e-05
-3.39731099500523e-06
-1.54841071386845e-05
-3.02747317853435e-05
-1.66635711561108e-05
-7.64203197823329e-06
-2.6583691517054e-05
-2.50614550417238e-05
-1.90052723669928e-05
-3.45332279417404e-05
-2.27080584936098e-05
-3.1882328192647e-05
-3.5347065283296e-05
-6.41940828281166e-06
-1.45522194071816e-05
-1.13655112993282e-05
-1.86241431713476e-05
3.96820655053555e-06
-1.39117378986039e-05
-1.99050057932691e-05
-6.25525161306423e-06
-2.41175495956053e-05
-2.24139727322982e-05
-3.66297666311996e-05
-2.72650242334396e-05
-1.46377450199262e-05
-3.19025278616174e-06
-2.12820398741179e-05
-2.21162717187575e-05
-1.68917997095715e-05
-1.92928634873135e-05
-5.63261847686477e-06
-3.267586774063e-05
-1.94781923804014e-05
-1.56467707075463e-05
-1.23172650362504e-05
-1.54341828477263e-05
-1.26637323601105e-05
-1.54080114756349e-06
-4.62492608977144e-06
-1.1053965900571e-05
-1.27847664929297e-05
-2.0395286147668e-06
-1.06076854588903e-05
-1.15393378653646e-05
-1.49367766214224e-06
-1.39374911223057e-05
-8.39642340108137e-06
-2.15616435262136e-05
-1.23871452175507e-05
-1.77031580002549e-05
-2.7647381926309e-05
-1.90179359678442e-05
4.70723081531029e-06
-2.18376245998071e-06
-1.45769357633611e-05
-2.19146108416456e-05
-9.20889510142689e-06
-9.94130375024356e-06
-4.75314491993689e-06
-2.16221569068839e-05
-1.73119792258035e-05
-3.23983590476106e-05
-9.51329889970035e-06
-1.32197155632478e-05
-2.85227901730556e-05
-3.41021360582724e-05
-1.97737698357694e-05
-3.51034940615104e-05
-1.35605039051229e-05
-3.61910935418779e-05
-2.37978403646318e-05
-1.28779123060931e-05
-1.81462966117022e-05
-8.65265240812471e-06
-4.07657800855671e-05
-2.3781982660396e-05
-3.81167785732506e-05
-2.21951974655226e-05
-6.01062119014488e-06
-1.04160917088443e-05
-2.7420039283884e-05
-1.81846144810192e-05
-4.63508357955132e-06
-3.65789230500597e-05
-3.20427455354884e-05
-1.55162834859004e-05
-1.07352360601837e-05
-4.6769875478831e-06
-8.23954253612569e-06
-2.9255915255586e-05
-2.26335318392304e-05
-1.5224602164957e-05
-1.49057695360034e-06
-1.18834426437072e-05
-8.19229246886017e-06
-4.98804933084395e-06
-1.01275438503003e-05
-2.4562807377804e-05
-4.70555523877704e-06
-8.44259255666915e-06
-4.61976073764286e-06
-1.10492866227151e-05
-5.71618165858754e-07
-3.0707023963285e-06
-1.20386705518946e-05
-2.21088443794704e-05
-1.2100195440227e-05
-1.02279104204908e-05
-1.84983310833242e-05
-2.31467262109409e-05
-3.56065933569253e-05
-1.3624573520589e-05
-2.30544031223027e-05
-1.9763365829274e-05
-1.04716529336014e-05
5.54940213409048e-06
1.14997276740333e-05
-3.34121539099815e-05
3.29566128494142e-06
8.14068357136674e-06
-8.36514283040868e-07
-1.91012433930102e-05
-6.98809552896988e-06
-1.99128049182726e-06
-1.49453396467051e-06
-1.90481631169568e-05
-3.11538103143775e-06
-1.42172883235837e-05
-3.28765841765028e-05
-3.47520136545998e-05
-3.34685357587037e-05
-2.18536879371858e-05
-2.48074527818321e-05
-6.95194265680808e-07
-2.14358188236473e-05
-1.91797323713122e-05
-1.57624650879626e-05
-1.91573816633531e-05
-2.05251009944075e-05
-7.34241359933803e-06
6.50233654049493e-06
-1.79096075590509e-06
-6.99869360097375e-06
-9.54638719257903e-06
-1.51388580684955e-05
-2.16616617280163e-05
-8.42546768175643e-06
-1.88053879644493e-05
4.88973677072746e-06
-1.1147810636921e-05
-1.00545096260564e-05
-3.7028271735399e-05
-3.3669012078908e-05
-1.56355144985413e-05
-2.79634590168145e-05
-2.0732372305602e-05
-1.54633816276737e-05
-8.68808185289952e-06
-3.93654362311142e-06
-2.27579963091304e-05
-3.06905987295906e-06
-5.71331456090918e-06
-2.65241716425956e-05
5.92213342806119e-07
5.7585627797382e-06
-4.8787837866088e-06
-1.95988596493464e-05
-2.38966758780729e-05
-4.63246015700401e-06
4.84519927150139e-06
-1.92068625424001e-06
-1.45768539346203e-05
-2.41313807562581e-05
8.72711874587025e-06
-1.05790515540279e-05
-4.25828098135562e-05
-1.04604138874176e-05
-7.60899390727739e-06
-1.06109741659233e-05
-3.46919627255443e-05
-2.02093129352206e-05
-1.25170918926147e-05
-1.29647031124485e-05
-3.23608131090041e-05
-1.40134370111387e-05
-7.46166756013456e-06
-1.163949751886e-05
-1.13187734056105e-05
-2.67902995547358e-05
-1.51816729138899e-05
-1.00551579583472e-05
-2.88282086344054e-05
-2.17498164445047e-05
-1.76179445042824e-05
-1.39163337521877e-05
-3.10833109328505e-05
1.09555373204128e-06
-3.03569797367041e-06
-1.2256516824966e-05
-3.29995176819949e-06
-2.73477116420092e-05
-7.50817375547823e-06
-9.72655341588572e-06
-5.9073001422292e-06
-2.95180686830068e-05
-9.79113229087539e-06
-1.0976438529148e-05
-5.62034146030164e-06
-1.53733287056593e-05
-2.49260558334825e-05
-2.59267722174369e-05
-1.67874209349601e-05
2.06531870323604e-06
-2.68762111874079e-05
-2.65734275531989e-05
-2.19224000996026e-05
-1.98133346173743e-05
-2.15897324700871e-05
-3.25528478739494e-05
-2.36610791800017e-05
-3.2610870234295e-05
-3.12535733948856e-05
-1.89094815137437e-05
-1.53062156395392e-05
-2.77685611955677e-05
-1.7307342552865e-06
-1.46700676133811e-05
-1.58125356407589e-05
-1.27792898288849e-05
-2.14645673165744e-05
-1.20883437850191e-05
-1.60966056236809e-05
4.91115309979852e-06
-2.57711551751291e-05
-6.56829084240555e-06
-3.50352698716981e-05
-3.22624819563082e-05
-2.56151700104546e-05
-2.60055352371633e-05
-2.40201947810042e-05
-1.94812335483208e-05
-3.65252962884058e-05
-4.07515356117702e-05
4.98696975321313e-06
-8.62728359117952e-06
-2.04612001234251e-05
-2.29220602761806e-05
-1.38766610999801e-05
-1.36511880817024e-05
-3.0659939247598e-05
-2.62677580814213e-05
-3.29529339456601e-06
-5.99958380349795e-06
-4.53515762589641e-06
-1.46777921364592e-05
-2.65369558173055e-05
-1.96525642379123e-05
-1.33499024563943e-05
-7.65389053435277e-06
-1.33021860631996e-05
1.65547050582384e-06
-1.03509331165234e-05
-2.28484306683226e-05
-2.50604396881103e-05
1.91177934027489e-06
-1.09324723986205e-05
-2.35320289577646e-05
-9.10253421586075e-06
-2.28006922853425e-05
2.75916504514347e-06
-1.89735097715116e-05
-2.20897851002369e-05
-2.40210271239446e-05
-2.15500168612299e-05
-2.63475667889392e-05
-1.1636834312063e-05
-3.24404824142011e-05
-1.9944495388963e-05
-3.2050979513674e-05
-2.17091320957587e-05
-1.49440379256127e-05
-1.13759902827397e-05
-7.70492838671978e-06
-8.84038407204669e-06
-3.32273756213536e-05
-7.30409356689582e-06
-1.72234506754795e-05
-1.81677572212006e-05
-1.92680394756965e-05
-2.44913729032137e-05
-2.65244925267702e-05
-5.40590174437933e-06
-5.31952190980947e-06
-5.18964452129371e-07
-3.70356287448702e-06
-9.24452032569181e-06
-3.1980769400572e-05
-1.04141229338016e-05
-2.87920104283079e-05
-7.95728022437788e-06
-3.6174350206676e-05
-5.07231367006524e-05
-1.19109527999866e-05
-1.81619742644699e-05
-2.77542275305065e-05
-2.42854404280724e-05
-1.19945423439363e-05
-2.95421296689924e-05
-4.39586782322691e-06
-3.76981176756935e-05
-8.19148455466542e-06
-1.39138898316923e-05
-1.97760658518595e-05
-1.18846778516541e-05
-3.70553810832014e-05
-3.13591398085186e-05
-2.085352780675e-05
-1.34421702055014e-05
-1.84196180055427e-05
-1.13829681202631e-05
-1.19332655889349e-05
-8.71204014042511e-06
-1.36785037063077e-05
-1.9429027936389e-05
-9.55235767674588e-06
-2.6345588348173e-05
-1.80386154707064e-05
-2.11047055312178e-05
3.76922302189556e-07
-1.95824241326925e-05
-1.46282034057781e-05
-8.24554159562678e-06
-3.01076910206153e-06
2.9741092019663e-07
1.23929676083718e-05
1.42658255471532e-07
-2.25484746307131e-06
-6.75472323061273e-06
4.68514227335035e-06
-2.10197652798773e-05
-1.64445248683467e-05
-8.8298101580765e-06
1.12807299169784e-06
-1.32144706540428e-05
-2.36291480778769e-05
-1.48936527244164e-05
-2.31586666811963e-05
-2.99797364526988e-05
-8.86081809766401e-06
-2.39643509745535e-05
-2.34678837274551e-05
-2.91367360331795e-05
-2.0068433441242e-05
-1.9965970273468e-05
4.97179195334669e-06
-2.37872517894595e-05
-1.11847218777375e-05
1.51503323117116e-05
-3.61815665758589e-05
-1.78977277531359e-05
1.10388291304093e-06
-1.78064128780441e-05
-1.18169085389146e-05
-1.90157406274196e-05
-4.32710862397768e-05
3.9125546562407e-06
-1.81158536885523e-07
-1.06153476499761e-05
-1.3743167364366e-05
-3.76352954729335e-05
-1.02281230303489e-05
-5.7266805630827e-06
-1.87774852029331e-05
-3.10482812627931e-05
-1.67337674842093e-05
-1.41047360175419e-05
-1.44787270747411e-05
-1.86401021753809e-05
2.31309725655617e-06
-2.14015387297923e-05
-3.60509316387052e-05
-2.48501957658738e-05
-1.59581764140769e-05
-1.58914757293088e-05
-3.12593851649642e-05
-2.07225278883107e-05
-3.19460129466872e-05
-1.14995241161644e-05
-1.83479192590897e-05
-2.40464437737313e-05
2.99532323802083e-06
-2.18690130930616e-05
-1.33615513776722e-05
-3.07936844168678e-05
-2.30705689994342e-05
-2.53797070525194e-05
-2.09101877222688e-05
-1.60095502423816e-05
-9.80514236582644e-06
-2.71133410460687e-05
-7.02582564886105e-06
-1.06553646568098e-05
-2.08443384988256e-05
-1.51474534708914e-05
6.4037662221494e-06
-2.77081789871536e-05
-1.71782405376906e-05
-1.02367162619888e-05
-2.45450789683016e-06
-1.4696497747148e-05
-2.70075920757739e-05
-2.60974890007565e-05
-3.5993469749163e-06
-1.16453274881531e-05
-2.51485307173585e-05
-3.32237635467894e-05
-9.36555953415056e-06
-4.02951121739914e-05
-3.06564943181029e-06
-4.61154965885319e-06
-6.28433048031677e-06
-1.24241775969266e-05
-1.65421882622585e-06
-1.26914595573851e-05
-1.71047621018458e-05
-3.50326548311836e-06
-3.25629415350379e-05
-2.24015257376175e-05
-3.10718228289153e-05
-8.54515556617061e-06
-1.10734579932381e-05
-2.13383944841567e-05
-2.21941941826116e-05
-7.8470513053559e-08
-8.72309808711305e-06
-3.02055720190609e-05
-1.73038700624803e-05
-2.15111854478464e-05
-7.23314632099577e-07
-1.3250625891726e-05
-7.58115941357058e-06
2.82335699102361e-06
-2.29734493135501e-05
-1.50289446215862e-05
-1.05039699300115e-05
-7.42255063973175e-06
-1.07096260573057e-05
-6.46444609648469e-07
-1.21528905430362e-05
-7.120428016795e-06
-2.40137676284653e-05
-6.54396851646999e-06
-1.5866904189453e-05
-3.13167037390712e-05
-1.81019183642546e-05
-5.3233115278649e-06
-2.52730652307941e-05
-2.90636520732321e-05
-2.62655599283681e-05
-4.80722183789314e-06
-1.37837030364031e-05
-2.77940749519706e-05
-6.8684843830494e-06
-5.54229878774642e-06
-1.27010523563999e-05
-2.39999933979886e-05
-1.28801240439008e-05
-1.19680146024677e-05
-1.36612872861229e-05
-2.86843039836588e-05
-3.48236292146755e-05
-3.15703913630575e-06
-1.25161771294702e-05
-2.39144963258205e-05
-1.18263067511304e-05
-1.39551017201699e-05
4.86880738444851e-06
-1.15361149263681e-06
-2.74198824941271e-06
-1.27168043289159e-05
-2.60130860712852e-05
-1.53049195223603e-05
-3.40530712986256e-05
-8.19667107464188e-06
-8.38690736136641e-06
-2.16935278151108e-05
-1.50030900325829e-05
-2.40627873023191e-05
-3.05941639986354e-05
-1.87951925548443e-05
-3.22917762122072e-05
-3.64226780313725e-05
-1.61410513861094e-05
-2.32418641135232e-05
-1.21081509301278e-05
-1.21943920219834e-05
-1.19029593785944e-05
-1.40456930372721e-05
-3.95227155451401e-06
-1.09071662742369e-05
-1.86469010585024e-05
-8.1983640336087e-07
-1.6825641165889e-05
-2.96351831544764e-05
1.88336623011812e-05
-6.7071221894312e-06
-1.48087746559825e-05
-1.79734552651899e-05
-3.07721841903813e-05
-1.83912729581913e-05
2.94383935210158e-06
-2.565418668527e-05
-3.53016494403778e-05
-2.18862215119397e-05
-4.06246726839395e-06
-2.54849547447562e-05
-1.01582515160297e-05
5.84738177506268e-06
-3.10764775585851e-06
-2.88904730085792e-05
-1.53281013067068e-05
-3.40181811297421e-06
-2.2229035754195e-05
-1.71028945433787e-05
-3.44540970325504e-05
-1.82169903746651e-05
-1.62063055794462e-05
-1.99172550864917e-05
-2.10457463827138e-05
-1.28274072970512e-05
-2.35127610680865e-05
-1.94067657465558e-06
-2.21809660761003e-05
-3.7695282431653e-05
-1.83594408374124e-05
-1.04149598869984e-05
-1.94353597672754e-05
-2.20378434086981e-05
-2.66876302553405e-05
-1.84868332300141e-05
-1.13442130403264e-05
-2.34953221617726e-05
-2.50325677635756e-05
-9.97297970599599e-06
-1.16024851534454e-05
-2.19263106950551e-05
-2.20190921377919e-05
-1.9506465167111e-05
-1.97529568305433e-05
-1.87540171778846e-05
-2.71027967581616e-05
-2.58975991758428e-05
-2.24087495829655e-05
-2.70787481188871e-05
-2.70555765562488e-05
-2.32281664177761e-05
-1.78211658038128e-05
-1.64616057173036e-05
-3.99238927123508e-05
-2.5180149472186e-05
-9.89814964193499e-06
-1.05154913001404e-05
-1.76286124371303e-05
-1.21558379643866e-05
5.96538067679568e-06
-2.03123077619339e-05
-6.29629201363534e-06
-9.3549812885904e-06
-1.72856862175963e-06
-2.25177646951005e-05
-1.36640643766804e-05
-1.83023703342432e-05
1.05211729196524e-06
-1.19278228382983e-05
-3.8318114593305e-05
-1.16422565768782e-05
7.00151871082666e-06
-1.1621110382062e-05
-1.72859837047279e-05
-2.13148307046235e-05
-3.19049116730624e-06
-4.05720001346902e-06
-2.48958271147041e-05
-2.74620970956289e-05
-4.95400192595073e-06
3.02825903687039e-06
-3.7023246768345e-05
-3.26151068264039e-05
-2.18168963582225e-05
-2.16892930290909e-05
-1.94214301174996e-05
-1.70994456740155e-05
2.37004540655803e-06
-8.9322604334907e-06
-2.63025928366078e-05
-2.59488666322455e-05
-7.13945602151656e-06
7.91965567432069e-06
-6.31699515364261e-06
-1.81642568723612e-05
-1.23257729076453e-05
-1.87463446812104e-05
-7.89394837220007e-06
-7.0919137676994e-06
-4.61814367871632e-06
-2.1703967871996e-06
5.38836215886524e-06
-7.07895412854958e-06
-2.94002925361962e-05
-3.00243164441983e-05
-2.52165938243791e-05
-2.27974616022025e-05
-1.6433524966883e-05
-8.75027376400511e-06
-2.55405450467326e-05
-2.46113172561432e-05
-2.60939087306624e-05
2.26057011477103e-06
-8.08925106981069e-06
-1.32961329256252e-05
-3.21894579740678e-05
-2.02043130271792e-05
8.26726955073907e-06
-1.06751371164063e-05
-2.9026900366822e-05
-2.63822068504937e-05
2.48056387912794e-06
-9.36589450012186e-06
-1.71005035222256e-05
-3.4618947834093e-05
-2.16512180702101e-05
-4.1268768432376e-06
-1.74377510037e-05
-4.53740217383209e-05
-5.23369961857636e-07
-1.85385085795376e-05
-1.56106362708017e-05
-3.46422820018922e-05
-1.50042478753983e-05
7.33297843589461e-06
-5.19057768681369e-06
-2.31018370132961e-05
-2.71634537846749e-05
-9.37916660517133e-06
-2.14232698873586e-05
-2.25596180627749e-05
-8.31974635040652e-06
-2.22001771372613e-05
-8.66683934690123e-06
-1.36497178799213e-05
-4.25201672578337e-06
-1.73655843910196e-05
-4.59002179546424e-06
-3.0756192000634e-05
-3.6837154405611e-05
-2.18224580657054e-05
-2.00108516230349e-05
-3.77477500436949e-05
-3.83286473404153e-05
-6.03922443171165e-06
-5.44238438700826e-06
8.77242012595635e-07
-1.57683596738354e-05
-1.20970522380502e-05
-1.58887702158325e-05
-8.77647046143255e-06
-3.71248841270602e-06
-1.17399433786776e-05
-1.86855156362958e-05
-9.31620470965847e-06
-3.86024196629567e-05
-3.62061508889423e-06
1.56650292626586e-06
-2.58045648594531e-05
-2.17841833718555e-05
-8.32107502482944e-06
-2.37919477685464e-05
-1.48567063615387e-05
4.65120999636166e-06
-6.49761946885866e-06
-2.93160092221632e-05
-1.68013392639407e-05
-2.15797233122739e-05
-2.33485555804241e-05
-1.72631069000297e-05
1.70360287974967e-06
-5.54877786660595e-06
-4.58552189859854e-05
-2.5861246879168e-05
-8.77235767840913e-06
1.86345067705581e-07
-1.46101546552457e-05
-1.90111503942748e-05
-1.73440763330684e-05
-1.44422696332857e-05
-1.4829147464068e-05
-9.52495418391873e-06
-2.65427217814275e-05
-5.315766700101e-06
-2.94833147388178e-05
-2.48279293127504e-05
-3.70175291650092e-06
-5.26840155642772e-06
-9.03333010510658e-06
-9.12741946858154e-06
-2.61757471019173e-05
-7.84417354589546e-06
-2.14249123806377e-05
-3.9970220062493e-05
-1.42038232842627e-05
-1.88349767685182e-05
-3.26116375852789e-05
-3.81849206148368e-05
-1.52519878545461e-05
-1.28236473051914e-05
-4.96178055125524e-06
-2.07499123918739e-05
-1.36485464814787e-05
-6.68109744858015e-06
-1.81330608823513e-05
-8.36403377476635e-06
-1.72860020825066e-05
-6.05118084349619e-06
-1.50826441080815e-06
-1.58381546683211e-05
-3.26312445604008e-06
-2.57283763974427e-05
-2.73803141833693e-05
-3.31423870095978e-05
-2.60325453617323e-05
-2.72515361162488e-05
-1.23501600158084e-05
-3.03477776378275e-05
-2.0524679186704e-05
-2.07574626657436e-05
-1.23199704951772e-05
-8.62978138673401e-06
-1.15041467946183e-05
-1.10492718362249e-05
-1.67567581871442e-05
-2.27731590282075e-05
-1.89327794014034e-06
-2.01965757005581e-05
-2.30731675901531e-05
-3.57640946330935e-06
-1.08501508413169e-05
-4.28458692051111e-06
-1.61795055056679e-05
-8.13269739282469e-06
9.98699482687928e-06
-2.55657325686264e-05
-1.95045222408285e-05
7.65599241692813e-06
-2.69404265166791e-05
-1.38650049897504e-05
-1.26314926677562e-05
-2.43295474899165e-05
-8.60033681303027e-06
-8.61389760378648e-06
-3.56722899362981e-05
-1.18690678958119e-05
-6.20218940080269e-06
8.1572021133069e-06
-1.20851557312756e-05
-7.99456310263091e-06
-1.98679126941843e-05
-2.45031463835754e-06
-3.14670332139818e-05
-2.53918028529119e-05
-7.61518134892453e-06
-1.96645692151123e-05
-2.67773115242452e-05
-2.03396583020306e-05
-2.18720060570529e-05
-3.09517096173591e-05
-1.98363346152199e-05
-4.90900492124929e-05
1.22428436260297e-05
-1.31251595913309e-05
-3.8532457991507e-05
-3.80108320660591e-05
-2.1538356077423e-05
-1.68991848092926e-05
-1.08513468057026e-05
-1.2616278328666e-05
-1.00802805286671e-05
-1.90293937583457e-05
-2.57966390662507e-06
1.2732125999669e-05
4.47673866238615e-07
-2.48957946611406e-05
1.09184642943191e-05
-2.03932239630323e-05
-3.14203494549515e-05
-2.54652125012844e-05
-1.9385745592112e-05
-3.04167277131115e-05
-3.43293429771723e-05
-2.28467176877101e-05
-2.70248071382584e-05
-1.24304244921278e-05
-2.15337176434355e-05
-2.37081307012602e-05
-2.58397655482305e-07
-7.99299482289651e-06
-2.49994189491345e-05
-1.43952931611457e-05
-7.97012466438233e-06
-4.41710037142187e-06
-2.10126911847864e-05
-7.7660898018524e-06
-4.46914900178561e-06
5.75507499367844e-07
-2.1024942702559e-05
-1.37399001532016e-06
-1.65044052656396e-05
-1.67374975636739e-05
-1.90782516800932e-05
-4.43990533740621e-05
-4.14755380860463e-05
-1.79226974493713e-05
-3.27350235516777e-05
-2.6108958006681e-05
-2.29441168006412e-05
-1.70522907799619e-05
-2.00446114578666e-05
-3.71733878579221e-06
-9.30071116767501e-06
-1.05513103632636e-05
-2.62960261842025e-05
-1.75342574993352e-05
-2.0731672075355e-05
-9.79628502046281e-06
-1.12434589915208e-05
-1.6264300503582e-05
3.24018424529331e-06
-2.94163605856595e-05
-2.52947465631938e-05
-5.61903191542728e-06
-1.82491368877059e-05
-3.72767215986638e-06
-1.49296440642117e-05
-7.7336948331263e-06
-7.00201245389149e-06
-2.24321354680443e-05
-1.96949583358556e-05
-3.37385716575016e-05
-1.83263582921879e-05
-1.22516229667282e-06
-2.76906186182338e-06
-3.63225594111934e-06
-6.64467244616454e-06
-7.80201897112687e-06
-1.4592153558768e-05
-1.4888873629323e-05
-3.13885920152758e-05
-2.83470247402496e-05
-3.03464182654544e-05
-2.62259113348183e-05
6.93146667606012e-06
-1.2030952879928e-05
5.89236395512314e-06
-3.01226842850437e-05
-2.13307345960718e-05
-3.38301954168614e-05
-1.16339614560109e-05
-1.68805236223392e-05
-1.00564770685017e-05
-1.52673426989105e-05
5.25858809047051e-07
7.46040823702426e-06
-2.73987562337726e-05
-2.34988367572253e-05
-9.26160229182809e-06
5.56320149672734e-06
4.00731868258055e-06
-1.1957997608792e-05
-1.24341793431887e-05
-2.78295502620407e-06
-2.96810328734187e-05
-1.56315856933946e-05
-2.97315177632352e-05
-3.05756008911654e-05
-6.55782905569079e-06
-5.36495812695389e-06
-7.09663470467897e-06
-1.00373197989246e-05
-2.3302056367492e-05
-6.49600141172132e-06
-4.2753722288058e-06
1.00947265208411e-06
-1.19873906022232e-05
-8.72053708398625e-06
-1.43681730291439e-05
-1.02854334101591e-05
-5.43380230621766e-06
5.34501141021758e-06
-4.01955171903041e-06
-1.64374147006277e-05
-1.06871157956478e-05
-1.35333478594896e-05
-1.29160789589914e-05
-1.4644040915149e-05
-2.02975613556638e-05
-2.88870243917829e-05
-2.65850729320591e-05
-9.92002477555935e-06
-1.48049358623967e-05
-3.55008515415354e-05
-9.45421634970289e-06
1.14190076376044e-06
-1.45456816965329e-05
-3.34045316198916e-06
-1.74659589459858e-05
9.33499946278344e-06
-5.99184341608332e-06
-3.83558728018554e-06
-1.00178878461818e-05
-2.85664704144514e-05
-1.44997314825837e-05
-1.82463419881323e-05
-3.75832772895523e-05
-3.1463572870883e-05
-2.34410142148079e-05
-1.38830418214871e-05
-3.11675461119173e-05
-2.48047520837749e-05
-1.13201700588493e-07
-1.41826807500359e-05
-1.51768479552252e-05
-2.07137116069497e-05
-1.37320246447354e-06
-1.92967998872832e-05
-1.63175573187802e-05
-1.06099475839016e-05
-1.78265773192338e-06
-2.7204524155693e-06
-1.56769787205726e-05
-2.26858751126525e-05
-1.40434221102496e-05
-6.62592151865153e-07
-1.21437314650584e-05
-1.96792326025131e-05
-3.56249239842185e-05
-1.1093783171585e-05
-1.43252623316467e-05
7.36689910040336e-07
-2.71174985206478e-06
-1.35307718428681e-05
-1.34019863163586e-05
-2.69832501646508e-05
-9.89958056627534e-06
-3.08861845831248e-06
-9.30847010585178e-06
-9.58707951447963e-06
-1.38287395762877e-05
-2.43245500334202e-05
-1.96828482799259e-05
-1.41046057532312e-05
-1.43296824950024e-05
-2.47174593482196e-05
8.28808581072718e-07
-1.3665962447206e-05
-2.12975208782299e-05
-2.71076903097329e-05
-1.82187348172651e-06
-2.13837107349216e-05
-1.65463042750524e-05
-1.97201775151042e-05
-1.3959897371504e-05
-1.10632185827317e-05
-1.36248521745256e-05
-1.63945446443475e-05
-7.94661136606249e-06
-1.08532295016966e-05
6.27397082102344e-06
-6.98518211338828e-06
-2.14633955857869e-05
-2.30677791888297e-05
-3.42873382668698e-06
-8.53430727763117e-06
1.06883710586701e-05
-1.56401067828888e-05
-1.64949980052407e-05
-2.67064998637485e-05
-2.35307222928895e-05
-2.69118876489234e-05
-1.63398548045578e-05
-1.96326885109877e-05
-2.86812902225988e-05
-2.98308798160684e-06
-8.9217919641189e-06
-2.26942472382105e-05
-1.2585840944715e-06
2.31456076444056e-06
-2.62390971392679e-05
-1.22754534404202e-05
-4.61004473349993e-06
-1.14434701724103e-05
-2.01319522591285e-05
2.03480310849773e-06
-1.35294733156008e-05
-9.76447914637771e-06
2.24405610852189e-06
-6.44803979330509e-06
-1.29682125886451e-05
-6.87359484692088e-06
-2.1627477167576e-05
-2.0419870669229e-05
-8.13458325536689e-06
-2.47661845472347e-05
-1.94317129650416e-05
-1.07516210687933e-05
-1.34626828853638e-05
-2.79578856186328e-05
-1.80901551580816e-05
-1.63838839850387e-05
-2.00690010163544e-05
-1.17945057222462e-05
-5.97027380699151e-06
-1.99721645988838e-05
-1.87765165046739e-05
-1.13076742063577e-05
-2.38573852562998e-05
-1.0281445828174e-05
-2.70553844853615e-05
-1.69907108152797e-05
-1.18588845324182e-05
9.93688315979479e-06
-7.29557515398753e-06
-2.95762638760774e-05
-2.16854973583043e-05
-8.56843113995805e-06
-2.94855551614983e-05
-2.39765529873896e-05
-1.43030693878681e-05
-1.10734615701966e-05
-7.07857950878529e-06
-3.06324756798988e-05
-1.10700042125186e-05
-9.41850624360655e-06
-1.64670670366486e-05
-1.99146275419243e-05
-2.18905755202707e-05
-1.21413348633289e-05
-3.03328808063238e-05
-2.84501512814771e-05
-2.85124931735653e-05
-1.42420147385656e-05
-8.61119552001677e-06
-1.34418075004394e-05
-2.61131845925206e-05
-1.63909708891428e-05
-1.32408371662776e-05
-9.23848479654793e-06
-3.00939431452278e-05
-1.38074438188927e-05
9.24283989118232e-07
8.88357209262032e-06
-2.28955497531788e-05
-2.52004825727194e-05
9.42767428825214e-06
5.0892798415332e-06
-1.36502882468703e-05
-2.3446866065737e-05
-2.46729919232696e-05
-1.60008959996112e-05
-2.69698331936678e-05
-3.91298593228952e-05
-2.80708428551775e-05
-9.62910694216985e-07
-2.35750986847184e-05
-2.16554983288156e-05
-2.05737472736091e-05
-1.30500186359086e-05
-6.38208575876524e-06
-1.7635276222469e-07
-2.08215609017054e-05
-2.13415315723614e-06
-2.27414083694838e-06
-1.71040188644516e-05
6.06283879231875e-06
-1.16077714080887e-05
-9.75018297397864e-06
-8.53739423671537e-06
-2.30925945161134e-05
4.63355556158889e-06
-1.75651212325531e-05
-3.39361807575162e-05
-2.76574550439388e-06
-2.68469084197141e-05
-9.58296951590783e-06
-1.64837659013638e-05
-2.09781611668809e-05
3.79079995564527e-06
-1.440966501396e-05
-2.69437360669433e-05
6.77152473327098e-07
-5.42496453173902e-06
6.7577731315825e-06
-8.37281641031144e-06
-6.79953670318777e-06
-2.14670258851798e-05
-1.88269199186917e-05
-1.54740082719826e-05
-2.10076049252424e-05
-2.68845094227912e-05
-9.8540124241729e-06
-1.48529325578835e-05
-2.01229454992811e-05
-3.70554605246605e-05
-2.46097206580922e-05
-1.50504510353319e-05
-2.36731908850938e-05
-3.28771240932128e-05
-2.61904142229066e-05
-2.13217912194867e-05
-1.9790329355688e-05
-2.68323268678927e-05
-1.47056266623205e-05
-1.97922116151781e-05
-2.27058837678352e-05
-2.97327040945555e-05
-8.35457433728184e-06
-1.04896860023892e-05
-5.01392625672463e-06
-1.6436831336046e-05
-2.59937501507244e-05
-2.44920408817086e-05
-1.8737265936475e-05
-1.64278329971946e-05
-1.61668834370533e-05
-1.38236348302433e-05
-1.87994436030116e-05
-4.00182285547749e-05
-1.07360456781312e-05
-1.58054649198366e-05
-1.07078103125965e-05
-2.04765729751895e-05
-3.37195177829829e-05
-1.54414352874962e-05
-4.72209658893456e-06
-1.31698288308903e-05
-1.93359867402276e-05
-1.56571932744709e-06
-1.07315812668139e-05
-1.38874575004738e-05
-2.31915978043844e-05
-1.50686589521229e-05
-1.18195149515667e-05
-3.03844308863126e-05
-1.13007311171991e-05
-1.09261786883728e-05
-1.88736372424503e-05
-1.20929983959159e-05
-1.19004777844327e-05
-8.85101882433733e-06
-1.35032712753359e-06
-3.5123780127552e-05
-4.66942935464077e-06
-2.2153421575794e-05
-1.33338686762456e-05
-1.1627484498211e-05
-1.59071841565711e-05
-1.36136477839248e-05
-2.13924334496994e-05
-6.84705593010331e-06
-2.11552250059098e-05
-9.28874373090301e-06
-2.29664559697662e-05
-3.34761358305402e-05
-2.50552632387482e-05
-2.16736800646151e-05
-2.0412809507439e-05
-1.50190935787624e-05
-1.55196668136371e-05
-1.05906641273094e-05
-2.12141480283035e-06
-1.78976827612249e-05
-8.71212547061295e-06
-7.95449642816558e-06
-6.64081819499051e-06
-8.01292627775134e-06
-9.71478594754711e-06
-1.61978634880438e-05
-2.77868184299981e-06
-1.93720532007086e-05
-3.40570264793613e-06
-1.82709264559613e-05
-3.14390140626012e-05
-3.42096997723147e-05
-2.52170445241086e-05
-1.46986515568064e-05
-1.70208153243431e-05
-1.98726674177536e-05
-1.3822909068623e-05
-2.53189808198639e-05
-2.42338623340845e-05
-1.56574243713822e-05
-1.38452763872876e-05
-9.50823318342506e-06
-3.25341574092463e-05
-1.04461637746705e-05
-1.1150708509827e-05
-2.8981020020535e-06
-3.93281216443323e-06
-1.46071178282034e-05
3.69062709082232e-06
6.65114563317319e-06
-2.63276873564148e-05
-2.6586352147109e-05
-1.78818315003683e-05
7.20006640817236e-08
-2.61018739633423e-05
-1.49313033630423e-05
-8.688849438946e-06
-4.00361798470773e-05
-4.71338204322826e-07
-1.84865276724234e-05
-1.90013468128227e-05
-6.73199924615009e-06
-1.51599487750976e-05
3.42344793536095e-06
-2.75454626623144e-05
-2.35396837046095e-05
-2.9191503400442e-06
-1.393768635457e-05
-2.1314686410553e-05
-2.86607411463223e-05
5.9651265542729e-06
9.81598117465243e-06
-1.8441406196506e-05
-1.3137253927707e-05
-2.92745402798618e-05
-2.76870318584008e-05
-1.70333535181341e-05
-1.45976767111484e-05
8.7583406151303e-06
-1.71854255584062e-05
-1.67688025868593e-05
-1.80561530685267e-05
-1.86447514514502e-06
-1.03915694381868e-05
6.97707554988453e-08
-6.77053402248634e-06
-8.50504951714823e-06
-1.73624649773425e-05
-1.10379701135337e-05
-1.47327484649266e-05
-8.54766863850861e-06
-4.14791594204792e-07
-2.2626601067578e-05
-3.870824300854e-05
-8.90654073399203e-06
-1.31443446825644e-05
-2.16163507912186e-05
-2.84109200494099e-05
-2.35090917313995e-06
-1.00491117641197e-05
-1.52319074065415e-05
-2.65684199587735e-05
-4.07557598656392e-06
1.52848037296641e-06
1.74233819676871e-06
-3.59924254721063e-07
-5.96869820783484e-06
-2.14101280816736e-05
-4.19466525888876e-05
8.33152363063123e-06
-2.76285926955984e-05
-1.71420755572199e-05
-1.97242767386532e-05
-1.37080997812152e-05
-1.28071936729393e-05
-3.51178807931725e-05
-2.91351163158391e-05
-1.80068122603203e-05
-3.36760122972806e-05
-2.34834428684025e-05
-3.11533334538601e-05
-2.36220376930088e-05
-9.38087526313286e-06
-3.77155801021629e-05
-8.0381891432087e-06
-5.16615000912946e-07
-1.81113917766744e-05
-4.23044696455036e-06
-4.84630601603241e-06
-7.53212649362566e-06
-1.18716928118231e-05
-6.79612038621853e-06
-1.26388900697092e-05
-1.8975706577545e-05
-1.42100949729152e-06
-2.47418070009453e-05
-2.73373313028042e-05
-1.37133288825641e-05
-1.61776732124952e-05
-1.06615453724886e-05
-2.99919314521971e-05
-1.50258235053253e-05
-2.00342545321071e-05
-3.14768482225652e-05
-1.08778944308724e-05
-1.1257759537381e-05
3.78827373940452e-06
-6.08187919735109e-06
-5.43341788058463e-06
-1.62270900628592e-06
-6.29613017778158e-06
-1.57508932385165e-05
-5.66868783784867e-07
-4.02492034575299e-06
-1.74651886802272e-05
-2.65964111173955e-05
-1.78668587384752e-05
-4.49125283691091e-05
-1.45427623847779e-05
-2.58446539647558e-05
-1.14563909943916e-05
-9.50271419840187e-06
-1.0464953126159e-05
-1.45049696524268e-05
-1.17821624294433e-05
-1.48966985681832e-05
-1.8803395787583e-05
-5.0378447033466e-06
-9.10326090364766e-06
-1.66007365372479e-05
9.47020222314832e-06
-2.31470889532624e-05
-7.70216334546097e-06
-1.22029149333863e-05
-6.59022478005841e-08
-9.15835716354831e-06
-8.32573811343987e-06
-2.15205073286599e-05
-2.58471058043843e-05
-1.18987629696906e-05
-2.61819839450975e-05
-2.09980530623256e-05
-2.90848696404609e-05
-1.51346654415052e-05
-1.2147270070404e-05
-8.83804854462773e-06
-9.68204608946146e-06
6.22488667410677e-06
-1.75275693827423e-05
-1.47984957011574e-05
-2.40899293931662e-05
-2.36553235069305e-05
-1.26207512849864e-05
-1.8739548646536e-05
-3.01795029018549e-05
-1.96730358547961e-05
-1.72960815578218e-05
-4.25090344090653e-06
-2.34408400498453e-05
-1.20872708735444e-05
-3.72916281625958e-05
-3.06501311822951e-05
-5.25491444817593e-06
-2.57433742281708e-05
-2.3212761703104e-05
2.08505148807635e-06
-4.85123253777307e-06
4.2459682425421e-06
-4.7643106818789e-07
-1.19216553662277e-05
-1.91895155205655e-05
-6.78114235518875e-06
-2.17763220226578e-05
-1.75477593713388e-05
-1.19529108700119e-05
-2.67754482232426e-05
-2.13276030734435e-05
-2.78912586765978e-05
-8.99988194914788e-06
-2.64346671544846e-05
-7.05255418668151e-06
-1.68789564832474e-05
-1.54398994730609e-05
-1.22304214770156e-05
-2.70395979621622e-05
-1.70493450211762e-05
-3.58546427738594e-06
-1.39745471527964e-05
-2.99841740011855e-05
-1.19018225971954e-05
-2.35676486178976e-05
-1.76516747606659e-05
-9.731160228253e-07
-1.36493379034936e-05
-9.61113867602344e-06
-1.88019156887958e-05
1.33586730339002e-06
-1.31689399281545e-05
-1.98120904647131e-05
-1.39183714004388e-05
-2.21794209561533e-05
-3.75896064422298e-05
-2.83344741531372e-05
-2.12974753856831e-05
-3.21042459492877e-05
-3.08680267376193e-05
-2.34303017596809e-05
9.17756060376283e-06
-1.92538355636407e-05
-2.56972214747606e-05
-2.09270238828431e-05
-1.36091785821511e-05
-4.59923900070018e-06
-3.61123789624263e-05
-1.70263085052286e-05
2.30571088375146e-06
-2.83072301864068e-05
-2.08130476630204e-05
-3.76203255344016e-05
-3.39226777376827e-05
-2.23978139442131e-05
-1.97300377554512e-05
-3.52324700923377e-05
-3.43628633145548e-05
-6.12666926571376e-06
-8.68284303242533e-06
-1.45932127685845e-05
-1.48778535270137e-05
-6.11101479997575e-06
-7.45861079784217e-06
-4.15637089720784e-06
-1.43583636465575e-05
-1.84394672423568e-05
-2.49566816809878e-05
9.89380697624935e-06
-2.42344504664626e-06
9.93467626450539e-06
-1.39002934930687e-06
-2.34683293329418e-05
-3.95343946435706e-05
-3.52987053420945e-05
-2.91265388345525e-05
-1.78597814937609e-05
-2.28267388023539e-05
-3.90512485003183e-05
-8.23568347610929e-06
-1.03219415948785e-05
-8.39502351873971e-06
-1.92919409702501e-05
-2.12419033048471e-05
-9.39221220976823e-06
2.30447219756171e-06
-3.19916733413664e-05
-2.91651348448018e-05
-2.44765573469006e-05
-6.2265661666275e-06
-6.02138809988345e-06
-1.49194544464389e-05
-1.42962857245673e-05
-2.47705458695763e-05
-2.73384089893213e-05
-2.34353654205552e-05
-9.43604430513701e-07
-8.24395809992011e-06
-1.41419288774776e-05
-2.98912806743568e-05
-1.74806169381072e-05
-1.71270742589656e-06
-1.91631508745623e-05
-1.03183579731862e-05
-3.52347048607465e-05
-1.36352460802807e-05
-5.96653617091866e-06
-9.33927646065123e-06
-1.58477392511984e-05
-1.1187185675874e-05
-3.70300911741628e-06
-1.32829901896748e-05
-4.13727196181965e-06
-3.92460576427412e-05
-9.09678763586058e-06
-1.57869808711657e-05
-1.18963106484557e-05
-2.12530060420887e-05
-1.67312054856015e-05
-1.57067078294126e-05
-3.38158198017151e-05
-2.7716284562309e-05
-2.97695812125921e-05
-1.47248082398815e-05
-1.40283618237945e-05
6.45657659454265e-06
-2.09961116347977e-05
-2.25758422482801e-05
-1.61385801026469e-06
-1.29701542644944e-05
-1.35240262014476e-05
-1.0237764194364e-05
-1.39287004428127e-05
-1.34465104164568e-06
-3.72082107711013e-05
-1.93668963336581e-05
1.26467452750349e-05
-2.17124931702535e-05
-3.02517416561244e-05
-4.36695495274673e-05
-4.33281927341096e-06
2.73334133511852e-06
-2.80447444544545e-05
-2.68534355882925e-05
-2.03392454545466e-05
1.30866713912795e-05
-2.00997741059461e-05
-2.06226470490626e-05
-1.50010950656335e-05
1.30330794912528e-05
-5.26845564363586e-06
-1.56415809425482e-05
-2.45772527292143e-05
-1.6565241609097e-05
-1.86291989242605e-05
-2.24507800555792e-05
-2.62405121275443e-05
-9.27333648916398e-06
-2.20150872526541e-05
-2.36385757320882e-05
-5.48699411774543e-05
-2.0547892101691e-05
-2.18528133433213e-05
-1.05274738749463e-05
-3.92997277545433e-05
-7.07792798636098e-06
-2.09533146031826e-05
1.14806377299238e-07
-4.05907577606847e-05
-2.29311286540829e-05
-2.14146653583271e-05
-2.1335539845588e-05
-1.47429976174049e-05
-1.43207320408016e-05
-1.54694283965891e-06
9.25516636240313e-08
-2.21647125474785e-05
-1.90911971046533e-05
-1.4497004015085e-05
-7.16597420096462e-07
-1.54836773504374e-05
-2.00307081082952e-05
-1.43730619512091e-05
-1.77308324040607e-05
6.50857423386984e-06
-2.06119734566259e-05
-1.48425096850448e-05
-1.37268906088672e-05
-6.71078352894278e-06
-3.1345805898022e-05
-3.39120018377107e-05
1.88662502442975e-06
1.30360300715437e-06
-1.4706728372658e-05
-2.09645501786699e-05
-1.84430343800035e-05
1.11504925206738e-05
-2.36861171088973e-05
-2.4063142815978e-05
-1.20634961436513e-05
-2.34448936906602e-06
-2.7138610492814e-05
-4.30190784901236e-05
-8.41947782661005e-06
-1.269709303781e-05
-2.81327930325225e-05
-3.72967027329377e-05
-1.97816007264741e-05
-1.02701116877924e-05
-1.77524062915693e-05
-1.45075166030564e-05
-4.01558897099386e-05
-1.30160291303904e-05
-1.42163926547105e-05
-1.68130626416113e-05
-1.68434638847707e-05
-2.68548056877754e-05
-7.14905660130174e-06
-3.20487424637007e-05
-3.20125038350231e-05
-2.16639666264294e-05
-1.80246191353396e-05
4.27210897852828e-06
-1.44576981610215e-05
-3.78819504269603e-05
-1.68037095798794e-05
-3.85905172510286e-06
-2.43684206146934e-05
-3.57415607046904e-05
4.7208613702545e-06
-2.33983046971334e-05
-7.81596530988331e-06
-8.98959882704504e-06
-8.30121564065138e-06
-1.13773480483584e-05
-2.48803991376097e-05
-2.797339219902e-05
1.62627259780638e-06
-1.35007741388179e-05
-2.02322355980055e-05
-1.16467293465597e-05
-2.94383081775471e-05
-1.04024715872507e-05
-9.95779999143638e-06
-1.74166744439678e-05
-5.8473244051162e-06
-2.26222113838821e-05
-2.28555658346335e-05
-3.86721242061995e-05
-2.40256858817732e-05
-2.81429300885956e-06
-7.22904064384349e-06
-1.44520563349256e-05
-1.45039167294298e-05
-1.78758929096337e-05
-3.0856734637261e-06
-1.93695544269189e-05
-9.60882413164583e-06
-1.49676351275004e-05
-1.04523680246898e-05
-1.73745840467158e-05
-2.08780587310079e-05
-7.44040349520257e-06
1.48089133807529e-07
-2.64497911336955e-05
-1.71325072642557e-05
-2.48434334162932e-05
9.90422342703147e-07
-2.8788635774141e-05
-3.03615039664287e-06
-1.62225247384467e-05
-5.70564517174504e-06
-2.29349565069796e-05
-3.82113659846655e-05
-2.00199429377061e-05
4.55267432828179e-06
-2.63988594218791e-06
-1.24939669347831e-05
-2.44884203570586e-05
-1.16629708562027e-05
-2.60457027160738e-05
-1.504837366227e-05
-2.16235787038432e-05
-3.10732886906427e-05
-1.19136611091555e-05
-3.73474596407312e-05
-3.14714820927163e-05
-4.09110244488334e-06
-9.4859735570378e-06
-4.12309686856799e-06
-3.73541275429608e-06
-8.24626940305114e-06
-1.0415266922557e-05
-1.25715773027343e-05
-2.94124405126006e-05
-1.28320699855944e-05
1.39216653865628e-06
-1.18836913891312e-05
-3.17419953319618e-05
-2.33222048616125e-06
-3.67902356858196e-05
-1.14098108698157e-05
-5.4069836955309e-06
-1.94280254644684e-05
-6.30616144344273e-06
-2.51496643785401e-05
-2.12932911483004e-05
-3.05480146313679e-05
-9.17797660254624e-06
-1.92180011613465e-05
-2.81218055660961e-05
-2.79794895536765e-05
-1.60915283778426e-05
1.16078184010767e-05
9.90193027787701e-06
-2.60372394577753e-05
-1.29995644504466e-05
-1.40509584206044e-05
-1.54739609875341e-05
-1.26891451125369e-05
-2.35125294141767e-05
-2.83847957908067e-06
-2.13875619025377e-06
-1.865138406479e-05
-2.59154127210905e-05
-1.25615878526824e-05
-2.72474051234123e-05
-3.40400960462763e-05
-3.76627645180485e-05
-1.42210697032961e-05
-1.48124283030955e-05
-3.24428312504961e-05
-1.95419770948912e-05
-5.81129645833506e-06
-5.16759748881876e-06
-1.13980314973118e-05
-4.46165704997836e-06
-6.10224239177754e-06
-1.85695590271639e-05
-3.57884008932493e-06
-1.74041562671256e-05
9.47884263220394e-07
-1.7437588644114e-05
-2.1524005171033e-05
-3.08091964416986e-05
-1.87102987912183e-05
-1.47924096886197e-05
2.30892048163646e-06
-1.10302913647955e-05
-1.45071833157168e-05
-1.06838806930847e-05
-1.79342937671415e-05
-3.61658847236974e-06
-1.0361635314613e-05
-5.75756764066383e-06
-3.30055822594386e-05
-2.0265067560481e-05
-3.37191191553473e-05
-9.63043556891253e-06
1.60302353303252e-05
-1.31636341634884e-06
-2.22186316805118e-05
-7.61900916575295e-06
-2.00381310683002e-05
-1.4708443861622e-05
-9.44869183014312e-06
-1.09595704807085e-05
-2.65797383957066e-05
-1.58031704941674e-05
-2.59261285612511e-05
-2.16004584115566e-05
-1.68009490885196e-05
-1.90177846386194e-05
-3.59644409793552e-05
-3.04178396798131e-05
-2.38413096304544e-05
-6.37273922439141e-06
-1.42263360776515e-05
-7.90846414858057e-06
-1.02344528248442e-05
-5.78632712434724e-06
-3.44137248934582e-05
-2.73737221688745e-05
-1.23387510172618e-05
-5.13512484812902e-06
-9.72214016252392e-06
-4.52266932445217e-06
-8.0236091097399e-06
-2.31125448975264e-05
-5.74666244545772e-06
-2.14263934372438e-05
-2.63861249670776e-05
-7.41555275661826e-06
-2.26290143818722e-05
-1.0446519007286e-05
-1.4082024953567e-05
-3.35802689804696e-05
-8.1526925751427e-06
-1.39003702466225e-05
-1.46286255936947e-05
-2.59086435111995e-05
-1.58616133709663e-05
-1.43943052781713e-05
-2.61627670463499e-05
-6.40759159487887e-06
-1.71917127198647e-05
-3.17850041440185e-06
-1.08745999262114e-05
-1.67939734164609e-05
-1.65749986263325e-05
-1.07688035667347e-05
-2.74644238378894e-05
-7.19856999494312e-06
-1.20783450588099e-05
-1.78703349548617e-05
-2.40935880804367e-05
-1.13089050917732e-05
-1.36657523351837e-05
-1.61157439842634e-05
-3.12763351851008e-05
-1.54870907003605e-05
-1.22559692965597e-05
-3.1582694988102e-06
-1.62750602408947e-05
-2.50092062372874e-06
-2.64009362506745e-05
-7.64644769504902e-06
-1.3409505625789e-05
7.58659024820904e-06
-2.01251893037602e-05
-2.87208062471387e-05
-1.97059972977178e-05
-1.8428317188731e-05
-2.40078880962037e-05
-2.12163409032734e-05
-1.22995292558857e-05
-5.49045453094843e-06
-2.01839915141483e-05
-2.35598885745951e-05
-2.14437840029865e-05
-1.6689817932453e-05
-6.94733506447618e-06
2.01360191386009e-06
7.83883035684156e-06
-9.37930166170932e-07
-6.31963733647175e-06
-2.0273690777591e-05
-2.9794044726627e-05
-5.38532300463473e-06
-2.6642571185941e-05
-2.36225235951481e-05
-2.15001739904581e-05
-1.20581404518042e-05
-2.69797184609748e-05
-1.72474852434191e-05
-2.87060016244039e-05
-1.72809810675049e-05
-1.29127908680788e-05
-2.08989932411608e-05
-2.66158581980859e-05
-2.70820101599092e-05
3.70892992068838e-06
-2.19966073442925e-05
-1.48271010566479e-05
-1.6841129114628e-05
-3.2379920670137e-05
-2.00325828466941e-05
-4.65958150774406e-06
-1.65805152026277e-05
-2.424114599958e-05
-2.07527666465771e-05
-3.30763379019757e-05
-2.99126995628732e-05
-1.18002491273232e-05
-1.90904692510644e-05
-1.44529554985984e-05
-4.17631402383783e-05
-3.32545877641154e-05
-1.18692670084522e-05
-1.34131072008142e-05
-3.14348721889432e-06
-3.54987396692529e-06
-6.25990203026564e-06
-1.5805473589756e-05
-1.86959881619237e-05
-8.42498867977298e-06
-1.50604178835332e-05
-7.01661771121909e-06
-2.31742262999589e-05
-3.87157275494658e-05
-1.3442980702657e-05
-1.94189997277986e-05
-2.5640141297606e-05
-2.01766695283858e-05
-1.15910973056256e-05
-2.94909278583015e-05
-2.43817441476086e-05
-2.29469698051177e-06
-6.88693051913161e-06
1.70695917308486e-06
-9.62752607912482e-06
6.95100941191961e-06
-1.75897424229182e-05
-1.51120405141768e-05
-7.52815231562306e-06
-6.68099903539288e-06
-9.59985756712481e-06
-1.14810453173064e-05
7.33824546870666e-08
-5.27968362026716e-06
-1.53271829796337e-05
-9.14126188666444e-06
-9.63479422765011e-06
-1.12908758930731e-05
-2.05434109382636e-05
-2.33074271113623e-05
-2.18985547547338e-05
-1.9704730059322e-05
7.6049774745457e-06
5.02517650812543e-06
-1.79478546591971e-05
-2.91533555229564e-06
-1.67622025440175e-05
-1.30849404940937e-05
-2.53279958781554e-05
-2.33009781636321e-05
-2.14702410256686e-05
-2.0994770620183e-05
-9.56593446769997e-06
-2.06929476763248e-05
-2.69658646175621e-05
-2.9999469409932e-05
-2.16643232492161e-05
-9.09551474161707e-06
-6.62364345539529e-06
-2.6973547735049e-05
-3.18339464875622e-05
-1.47161234413534e-05
4.88520411126989e-06
-2.18313355661754e-05
-2.76632000087157e-05
-1.50874996118595e-05
-3.18915806950074e-05
7.25019870428863e-06
-4.37583342031572e-06
-2.12488902963691e-05
-2.52919281056247e-05
-1.72604719677989e-05
-3.2997449501292e-05
-1.10621944128286e-05
-3.36953117548134e-05
-1.64070450943973e-05
-2.12397361014105e-05
-1.25777641643708e-05
2.01538767668826e-06
-4.48279779092079e-05
-1.0149432160549e-05
-1.0662381691064e-05
-1.37064136943134e-05
-1.98977118902194e-05
-1.88811091912743e-05
-1.37940058904631e-05
-1.73341380508241e-05
-3.41354587664408e-05
-3.14580737039184e-05
-1.69823349324741e-05
-2.54600783833782e-05
-2.23969576251388e-06
-2.53018402584293e-05
-1.27112906627401e-05
-9.83674266325889e-06
-1.00901356405845e-05
-9.77935074895708e-06
-1.26063226968663e-05
2.34474103143298e-06
-1.77112470817365e-05
-2.04030871820483e-05
-1.18114631831442e-06
-1.42317454561954e-05
-2.52100288893341e-06
-2.1527081138006e-05
-2.70292526001141e-05
-1.06352113872074e-05
-1.43396279893564e-05
-1.56244985388413e-05
-1.84070624237329e-05
-1.17367920373526e-05
-1.89290873862699e-05
5.41294029754775e-06
-3.23213132306752e-06
-7.76271638078193e-06
-1.62591285851579e-05
7.71761241748347e-06
-2.82070514183052e-06
-1.26544781460648e-05
-1.65413989926013e-05
-7.77143277961682e-06
1.36591587898214e-05
-2.62930424045777e-05
-1.31996737541176e-05
-8.52074339206293e-06
-2.2611801485673e-05
-2.52002450437163e-05
-1.87019012341555e-05
-1.99601116206765e-05
-8.56941454121679e-06
-4.63288362861789e-05
-3.7150781090992e-05
-3.41194518090172e-05
-6.46410142613672e-06
-3.16895377401178e-07
-4.52800833891776e-05
-8.73740117246761e-06
-1.08716552044043e-05
-2.07358186134566e-05
-1.99352200133973e-05
-9.66928862562694e-06
-1.82397798525194e-05
-2.20785668189543e-05
-1.56078801020208e-05
-5.34485371926449e-06
-1.94662989246905e-05
-2.51043334488903e-05
-1.1183523889667e-05
-7.13433956012798e-06
-1.06768223719881e-05
-3.16469501099969e-05
-1.44622812845216e-05
-2.86056979374425e-05
-1.42336853862367e-05
-2.42271638236335e-05
-1.26026953524123e-05
-3.4675778874951e-05
-8.71001022465541e-06
-1.32319854640608e-05
-9.09149344496438e-07
-1.52685393837533e-05
-1.46245615273714e-05
8.87905081525995e-06
-2.61427336940499e-05
-2.50922309472868e-05
-3.11714433598065e-05
-2.27290203531692e-05
-1.03563489646334e-05
-3.02864854092393e-05
-2.45316306674104e-05
-2.70301595661603e-05
-2.63626722324858e-05
-1.05552099787407e-05
-2.26148821790481e-05
-5.22357072426645e-06
-1.74579797230673e-05
-1.9675232627887e-05
-2.11471700484867e-05
-1.68250251693206e-05
-1.11909510233278e-05
-9.40716145785753e-06
-1.70695809141342e-05
-1.77303985755101e-05
-1.14613347091585e-05
1.3721166934845e-05
-1.69325963545314e-05
-1.12210435560873e-05
-2.27984629410157e-05
-3.07269697573101e-05
-2.3309840999602e-05
-2.50640140465102e-05
-1.2434463172008e-05
-8.03387043199635e-06
-3.4736522666207e-07
-1.86822288202968e-05
-2.29025944493523e-05
-1.67193859003824e-05
-2.61420692127944e-05
-2.35557379257548e-05
-1.94215974287394e-05
-2.16208282464524e-06
-1.01490600908194e-05
-7.14451397281752e-06
-1.67715589345696e-05
-2.63356388300694e-06
-5.16254892109889e-06
-2.10926064012069e-05
-3.35503689857868e-05
-2.34421783118398e-05
-2.30691844667191e-05
-3.07127051430292e-05
-1.41962704522614e-05
-1.28275372722603e-05
-1.76270107035348e-05
-1.11963752507321e-05
-1.99222309949082e-05
-2.87566528472157e-05
1.87000952290949e-05
-7.59978522254443e-06
-2.08561339853775e-05
-1.73026673460474e-05
-1.59372041757137e-05
-2.10163415779333e-05
-6.25868505520033e-06
-2.00891414835931e-06
-1.3847238916637e-05
-2.42162948575155e-05
-2.63053580447531e-05
-7.51066132599046e-06
-1.17946911738229e-05
-2.63143084504137e-05
-2.37767091078207e-05
-1.88786235104685e-05
-1.71994695767667e-05
-1.55948476358654e-05
-2.35737407045014e-05
-9.94405778472096e-06
-2.53827307777983e-05
-1.356746561117e-05
4.67757276432793e-06
-3.45904261784892e-05
-3.00542855460869e-05
-3.13148002340968e-05
-2.46468987963091e-05
5.69316645321444e-06
-2.52778669080012e-05
-2.66123829333874e-05
1.31164491613746e-05
-1.48163043555515e-05
-2.80184221172342e-05
-5.97261200390526e-06
-1.59238233644804e-05
-1.40295701392802e-05
-1.27428181522077e-05
-7.30012133777048e-06
-1.15941826699738e-05
-2.09123013083468e-05
-1.72792839674583e-05
-1.79786726817813e-05
-1.62481117473663e-05
-2.68026543148723e-05
-2.66304029843005e-05
-8.80422662855722e-06
-1.03324568968024e-05
-3.72547169347353e-05
-2.10139278892679e-05
-6.7011648401769e-06
-1.0366019530609e-05
-7.39007441298164e-06
-2.75420705140397e-05
-1.08489362991929e-05
-2.9466847512192e-05
-5.08784007247321e-06
-7.82625549599629e-06
3.70029320141076e-06
-8.55830837934433e-06
-1.23952155412359e-05
-7.62544158961024e-06
-1.32125579282795e-05
-2.24389786980162e-06
-1.41055017182973e-05
-3.36021810020844e-05
-2.4280547983551e-05
-2.75110768711518e-05
-2.94630013751462e-06
-1.70939470381539e-05
-9.96484312206143e-06
-2.70694785028012e-05
-1.50957629934071e-05
-1.61638367306064e-05
-2.86233788951475e-05
-9.33987092554731e-06
-2.23251173663541e-05
-1.28403441220337e-05
-1.56903405220131e-05
-2.56166571547044e-05
3.17097608662052e-06
-3.58589059491458e-06
-2.82294704262492e-05
-3.30093810426974e-05
-1.22406404955368e-05
-1.83423246938048e-05
-2.02482254636543e-05
-3.05335337737591e-05
-3.55778743599788e-05
-1.84133049087109e-05
-1.80449246893849e-05
-4.56565796118363e-06
-1.40360671412087e-05
-1.15640253730471e-05
-1.54432558173372e-05
-2.12535970329448e-05
-1.10359187384892e-05
-1.04993375633075e-05
4.27106712223559e-06
-2.19120298555389e-05
-8.00732876605584e-06
-3.01452317426867e-05
-2.58100624862978e-05
-2.07680735663474e-05
-6.82611235417036e-06
-3.40159506819572e-05
-1.87228374390205e-05
-2.1377702695014e-05
-3.91422667978894e-05
-2.94643559538557e-05
-1.71737404365778e-05
-1.82114966916763e-05
-1.9721366125034e-05
-1.70429430047093e-05
-2.3953093973221e-05
-1.42857432838346e-05
-1.87074241455025e-05
1.5752334713577e-06
2.82482129290307e-06
-1.86390366307695e-05
-6.94697119616132e-06
-2.83389753154167e-05
-1.92207346617681e-05
-1.44213915948315e-05
-1.32155833160714e-05
-1.90633808370247e-05
-3.56392604310818e-06
-2.21195412010708e-05
-3.15634449609833e-05
-3.05186878462657e-05
-9.39490810096334e-06
-3.30596621158377e-06
-2.42435354398579e-05
-2.01689617790911e-05
-1.13614385687266e-05
-6.50508478698779e-06
-1.11856760006088e-05
-1.59831285045787e-06
2.60831286812743e-06
-4.5565946047977e-06
-2.37979891429778e-05
-3.79744352029836e-06
2.13035679179519e-06
-2.05859540508208e-05
-1.77900577434855e-05
-6.00831417477918e-06
-7.39075845365766e-06
-1.54372783362347e-05
-2.16815734943153e-05
-1.35893030091474e-05
-2.25782633741498e-05
-7.64886272930018e-07
-9.24894951815008e-06
-1.47710174229862e-05
-1.06993828380489e-05
-2.22416426513069e-05
8.85804244652539e-06
-2.07736944271608e-05
-1.97847732600672e-05
-2.16216449292825e-05
-3.46770280717552e-05
-1.60895947306724e-05
-1.73726246231428e-05
-8.44246738472271e-06
-1.40935099781742e-06
-1.09764663513275e-05
-2.64459896757947e-05
-1.37739965022014e-05
-2.07910684873728e-05
-3.02618096351602e-05
-3.07440843366166e-05
-1.99567324312305e-05
-6.3303706415163e-06
-2.84743245276601e-05
-9.36949889507544e-06
-2.2135462260927e-05
-6.3697184860471e-09
-1.85943483763785e-05
-1.19111654079527e-05
-2.38760194994453e-05
-4.50954362280911e-06
-1.23886971158644e-05
-3.72122524508297e-05
-1.19156204599641e-05
-1.31232919786825e-05
-2.39640349041023e-05
-8.73189284614456e-06
-1.88330231365346e-05
-2.32509122510869e-05
-1.36369726283265e-05
-2.44765008119719e-05
-4.99685123746573e-05
-1.18955272868612e-05
-1.23130278633562e-05
-1.14703016839237e-05
-8.71360868733128e-06
-2.12965415932161e-05
-5.65059715914994e-06
2.09711616252032e-07
-2.48634778344497e-05
-1.62407577055638e-05
-8.9970598081108e-06
-1.2625026457724e-05
-1.91251322947759e-05
-1.69667557745199e-05
-1.61332700321571e-05
-1.823060455401e-05
6.37976716225865e-06
-1.03692527206987e-05
-1.66172397727844e-06
-1.67239486181485e-05
-2.46662464389267e-05
-1.93467883146024e-05
-2.24984283750166e-05
-1.58229444423035e-05
-3.42422789027344e-06
-1.88907789776916e-06
-2.43955320224377e-05
-2.70401844966209e-05
-1.68975075215115e-05
-7.40049892471461e-06
-2.2306197583873e-06
-1.20178339549795e-05
1.29022263977826e-05
-1.02821745902611e-05
-1.30078230847262e-05
-4.9354083151284e-06
-1.40918332960424e-05
-1.92819372076765e-05
-2.54094681910552e-05
-1.15585263169725e-05
-2.21828614155293e-05
-1.62678375863992e-05
-3.92138554052965e-05
-4.23987095275728e-05
-2.85016355108437e-05
-2.38528925321605e-05
-7.04055328070318e-06
-4.68081191541708e-05
-1.72932148763741e-05
-2.69760092738054e-06
-2.51564560432496e-05
-1.35642744186514e-05
-1.60912237224898e-05
1.01654630025392e-06
2.59887861224605e-06
-3.31578668307369e-05
-3.08214191795043e-05
-8.83771787573504e-06
-1.54827864220368e-05
-1.60049546018191e-05
-3.260865798378e-05
-1.11803151011779e-05
-1.49651216795338e-05
-1.88724121734496e-05
-2.84348751837619e-05
-2.48792889262688e-05
-1.97339412900386e-05
-1.31541690219745e-05
-2.80179503272073e-05
-1.46802431264465e-05
-1.80587850804207e-05
6.79799137673291e-06
-1.38196292831814e-05
-1.05110714026904e-05
5.89198547659043e-06
-2.62466584348835e-05
-4.38733949862648e-06
-2.09473532093643e-05
-2.35899785994588e-06
-7.20568384101905e-06
-1.74528818178317e-05
-2.30533515310268e-05
-1.23418438696776e-05
-2.38285297619848e-05
-2.46704749217527e-05
-2.4648935033165e-05
-9.15161657259001e-06
-2.80822946681243e-05
-3.42670642537095e-05
-2.4855544802664e-05
-2.52627796555859e-05
-1.74262338209585e-05
-1.49123559051587e-05
-1.49743042299627e-05
-1.33979599029683e-05
-1.21387042416551e-05
-1.56875157181604e-05
-1.82437083232633e-05
-7.91204938429298e-06
-1.1754046168789e-05
-1.96095350283676e-05
-6.66744213542508e-06
-1.09724718341277e-05
-1.70905348020537e-05
-2.87455594435982e-05
-1.98672816084952e-05
-5.46630603301639e-06
1.38839750563206e-06
-3.93766531528425e-05
-1.99680452308796e-05
-1.00157437871708e-05
-4.76353958310166e-06
-1.74391214252722e-05
-1.04930086044225e-05
-1.50988681229885e-06
-1.83248423277124e-05
-1.95862739601e-05
-3.21294615345051e-06
-1.47174366794e-05
-3.17131808684036e-05
-3.29566810332951e-05
-1.8349487624861e-05
-3.54369976932831e-06
-2.18089348529504e-05
-1.85924714450311e-05
-5.95541367444511e-06
-3.48758802923982e-05
-4.72815924593357e-06
-7.7080628180146e-06
-5.34497684937356e-06
6.25680777263907e-06
-2.89127231873314e-05
-5.01810488157074e-06
-2.70860943285305e-05
-1.63521858921623e-05
-3.04162791859758e-05
-1.97304072991513e-05
-3.38155807515423e-05
-2.56953689738944e-05
-2.19089765288203e-06
1.0327892115906e-05
-6.58925072510118e-06
-7.17389957180401e-06
-1.52879401932276e-05
-1.14612331732588e-05
-1.60963466824505e-05
4.19983897368728e-06
-3.39115379371195e-05
-1.32294544033674e-05
-3.31737640992278e-05
-1.42158305987604e-05
-1.92103372296209e-06
-2.61535292637274e-05
-1.06012791523274e-05
-2.33460514737526e-05
-2.4682331777156e-05
-7.8843975404004e-06
-2.11979883615025e-05
-2.39154750049192e-05
2.38540791627537e-06
-7.09738046994194e-06
-1.6302150681953e-05
-2.86035127591064e-05
-1.92112779046525e-05
-2.39113138153945e-05
-1.96019143783709e-05
-2.02721356986748e-05
-6.25417398301784e-06
-1.70382193308479e-06
-1.4858204454083e-05
-1.03011266905432e-05
-2.11922790064304e-05
-1.97936694626226e-05
-7.21897170021054e-06
-2.07516498827592e-05
-9.62290244329203e-07
-1.7000334607279e-05
-1.9941417312654e-05
-9.5953168615755e-06
-6.33493112504383e-06
-1.85239482013039e-05
-2.62642373433352e-05
-4.30592682764658e-06
-4.69047518616249e-06
-7.64795594659828e-06
-3.2525475484997e-05
-1.59577213854075e-05
-1.62852391021297e-05
-3.95405709985789e-05
-8.24309364845195e-06
-9.0964796883732e-06
6.93304610658474e-07
-7.64460672295873e-06
-3.21974257103664e-05
-1.35580187336219e-05
-3.44748091693446e-05
-3.36449963664505e-05
-3.11016372425179e-05
1.162096540935e-06
-7.02405084426671e-07
7.74906885281587e-06
-1.28204377455186e-05
-2.80054324549636e-06
-9.7982577887319e-06
-6.9361803853737e-06
-1.23365062587824e-06
-1.60334955031171e-05
-1.4180251449588e-05
-1.72814258395975e-05
-2.57325338439917e-05
-7.47342398004184e-06
-1.68914926740508e-05
-2.73961471476813e-05
-1.87406318291816e-05
-1.5366999791234e-05
-1.37880643405163e-05
-1.05017986531069e-05
-3.17067686223023e-05
-2.25138908074924e-05
-2.99762077856594e-05
-1.43064879338234e-05
-2.08705340211078e-05
-8.33314259688912e-06
-1.246826748744e-06
-1.03994770077571e-05
-4.56067986032206e-05
-2.24402784034062e-05
-2.89047330429416e-05
-1.14074752357608e-05
-1.94529279969973e-05
-1.85711149798899e-05
-5.79517175157452e-06
-2.24084700022428e-05
-1.42928254972782e-06
-1.08298744324688e-05
-1.41331838823518e-05
-7.47396796579394e-06
-5.23952881778784e-06
-1.44544758000389e-05
-5.30093909177853e-06
-5.51265038763263e-06
-2.75830423728661e-05
-2.06073088496043e-05
-1.31228442172053e-05
-1.2411777819961e-05
-1.66006463869465e-06
-1.74043855573487e-05
-3.90949779477732e-05
-6.18539258888786e-06
-1.16069720120462e-05
-9.19303269954059e-06
-2.94663782906302e-05
-2.8201848675452e-05
-4.49104282832382e-06
4.47330870241817e-06
-1.55689609856253e-05
-7.08173173593585e-06
-1.5797166929076e-05
-1.42343917652522e-05
-1.28161616639826e-05
-2.42373372550742e-05
-8.73573089680454e-06
-2.35500737599125e-06
-2.21553740743305e-06
-6.79946074978975e-06
-6.84331171898607e-06
-1.76834675010904e-05
-2.79672755958924e-05
-1.98719081690906e-05
-1.01239339788598e-05
-1.43684718380958e-05
-8.43477941999325e-06
-4.22590735341229e-05
-1.17132002344498e-05
-1.23578309092643e-05
-2.04082906630613e-05
-1.92291541980526e-05
-1.0616324407625e-05
-2.12277840651242e-05
5.52897043747833e-06
-2.20760172177705e-05
-3.45707820720419e-05
-1.82797652576482e-05
-1.44617166052831e-05
-2.34602104056405e-05
-3.14706132522873e-05
-4.17117493927381e-06
-1.49213306161241e-05
-5.98054841338879e-06
-3.01883771393844e-05
-1.25421854643437e-05
-2.80058573228806e-05
-2.13917394228808e-05
-2.80755305277351e-05
1.01814916832258e-06
-6.22556687481588e-06
-2.55364720021478e-05
-2.95569288471195e-05
-2.68002393444864e-05
-2.49854245170764e-05
-9.49084523922383e-06
-1.95732452641485e-05
-1.76554060810064e-05
-2.09288590037338e-06
-2.27038498005642e-06
-4.35103939268456e-05
-2.24213432405551e-05
-1.1103908743814e-05
-5.16587618768885e-06
-1.65635556489992e-05
-2.50937605450463e-05
-3.58910178506148e-05
-1.48413386531568e-05
-1.66522431230173e-05
-1.64442361734246e-05
-9.29144867804609e-06
8.53821280842245e-06
-2.10173193904269e-05
-8.05367675637481e-06
-8.92875159228267e-06
-1.95312329123474e-05
1.51252902472414e-06
-2.51442953912267e-05
-2.72627899298599e-05
-2.60479297617657e-05
-1.40306678992897e-05
-8.09904875290603e-06
-2.74872311174069e-05
-1.21650463788114e-05
-1.16284460102052e-05
-3.19533386614751e-05
-1.59000671055412e-05
-1.38702467748898e-05
-6.23057816823639e-06
-1.02068358614007e-07
-1.14254961091675e-05
-1.45982452288237e-05
7.37131968149886e-06
-2.78029218037847e-05
-2.8100996789318e-05
-2.37891461415877e-06
-1.34867595101221e-05
-7.33958702798828e-06
-1.69633869796471e-05
-2.98694163770402e-05
-8.55075668865303e-06
-1.89777172790059e-05
-1.41205677828189e-05
-1.36493431758923e-07
-6.84199731104576e-06
-2.49725856714121e-06
-2.22067656029176e-05
-1.62612688114454e-05
-1.28889541975718e-05
-1.15869901046841e-05
-2.42140863930657e-05
-9.56339726357443e-06
-1.75035859685539e-05
-1.74017003367289e-05
-8.21221168765746e-06
-7.17349849860061e-06
-1.02326096077177e-05
6.88081537736959e-06
-2.25869499501848e-05
-2.07359399893415e-05
-1.26724269018882e-05
-2.17865633343266e-05
-5.1966287890457e-06
-2.43866826768433e-05
-2.91814873472668e-05
-9.62701148836372e-06
-2.05169456767282e-05
-1.56146288367477e-05
-2.98810697978231e-05
2.25263581043446e-06
-1.53089856255511e-05
-1.23595235619815e-05
-2.15230601486371e-05
-3.19006600772605e-05
-3.03333902219936e-05
-3.7400745086032e-06
1.26461343101953e-05
-1.84282795194386e-05
-1.01671125998199e-05
-1.79087602465612e-05
-2.0058375247157e-05
-3.90380787193664e-05
-2.56176498172987e-05
-1.48993200250876e-05
-2.50669630565032e-05
-1.22833335675401e-05
8.51653725332731e-06
-4.0727180048064e-06
-1.86108484755293e-05
-1.93934676772286e-05
-2.40644990635393e-05
-1.71426128295625e-05
-2.16029597815772e-05
-1.70264903359121e-05
-9.61316934751087e-06
7.77358471912031e-07
-3.82607535531785e-05
-2.60161674248547e-05
-1.59360844365203e-05
6.82659201905515e-07
-2.66888994259361e-05
-3.031682142025e-05
-2.79027809407946e-05
-1.78388570350224e-05
-6.0893149410884e-06
-2.29926899958442e-06
-1.67685233697929e-05
-2.79814709928539e-05
3.33998542570753e-06
-1.63624859482369e-05
-7.28559879094783e-06
-8.08138448990316e-06
-1.0748458512833e-05
-1.44123290315281e-05
-1.59200686634542e-05
-1.12851342427369e-05
-6.17858554731224e-06
-4.35852189720048e-05
-4.12503346099476e-05
-2.39696974364154e-05
-2.32570635351709e-05
-1.98752347909674e-05
-3.14789943699705e-05
-1.24771715116617e-05
-1.25910864320081e-05
-2.07479680013063e-05
-3.27080488977332e-06
-1.7051199264905e-05
-1.71514353296955e-05
6.02619880943552e-06
-1.30480881440458e-05
-1.85498963598442e-05
-1.53198785957827e-05
-8.44481336700214e-06
-8.73248492794057e-06
-9.48413870378734e-06
-2.24951676769565e-05
-4.7021678965349e-06
-1.05229174443614e-05
-3.03806971083395e-05
-2.03130132151317e-06
-1.67686434647605e-05
-3.35179842769498e-05
-3.93712905796403e-05
-1.87355601960619e-05
-8.03181631953242e-07
-2.40813674507716e-05
-3.61154691952605e-05
-2.04324899580636e-05
-4.83203657013169e-06
-1.85824709983184e-05
-5.89252844684091e-07
-1.29545856827184e-05
-1.32334025154933e-05
3.81302020339468e-06
-9.05020394973533e-06
-2.49252964693718e-05
-2.09097877474225e-05
-1.22482150969606e-05
-3.08042417426698e-05
-2.56455178205721e-05
-1.07687163373479e-05
-2.33413645864853e-05
-8.98857107743196e-06
-2.64967235824567e-05
-2.08171129919227e-05
-2.78745384269344e-05
-2.50528216943143e-05
-3.1974782505858e-05
-3.78980444118576e-05
-3.10161445543828e-05
-9.07581807396865e-06
-3.31121431318842e-05
-1.34572550068214e-05
-1.23447539347272e-05
5.60096420105428e-06
3.1040039862094e-07
-1.02704425521331e-05
-2.96874684729077e-05
-2.68735817918257e-05
-1.61105327568298e-05
-2.63244680810995e-05
-9.0316215061953e-06
-1.73455756545817e-06
-2.01441680454892e-05
-4.52434358383193e-06
-2.13099262967612e-05
-1.65461695532035e-05
-1.20240882427978e-05
-3.03201414424005e-05
-9.13143946263357e-06
1.88500382568128e-06
-1.21133096660812e-05
-1.8916834252676e-05
-1.05146695142321e-05
-1.37920386582633e-05
-1.86774121395557e-05
-7.15946005996924e-07
-9.04782440299223e-06
-1.11451186655421e-06
-5.48597563910062e-06
-2.68931724791782e-05
-1.35701192339235e-05
-1.00934744323903e-07
-1.81584911976732e-05
-4.36451513953138e-05
-2.32875623328103e-05
5.37026154114293e-06
-6.74940672921859e-06
-2.42897893680444e-05
-2.66789978386433e-05
-1.86858125320444e-05
-6.41199013258781e-06
-1.26666951021587e-05
-2.67618365780384e-05
-2.2308369634834e-05
-1.33925846635205e-05
-1.22983957524982e-05
-5.68387678998828e-06
-1.27539683875769e-05
-1.03723691134696e-05
-1.02871167852542e-05
-3.28544689176327e-05
-1.27262566195794e-05
-9.9747177467844e-06
-3.82376981474376e-05
-2.75529957416048e-05
-8.70621456659438e-06
3.15892763667818e-06
-3.19595677872382e-05
-2.09423720223347e-05
-2.01486559205776e-05
-1.5170447329928e-05
4.09232609144974e-08
-1.32571469670707e-05
-1.21147546591258e-05
-4.44209988809964e-06
1.16861726627858e-05
-1.15051639099628e-05
-2.48076938569137e-05
-1.60128958944389e-05
-5.50214340171358e-06
-1.82819026223352e-05
-2.60474039567093e-05
-2.11343286563792e-07
-4.16004287336521e-05
-2.89815155694721e-05
-1.65441650741732e-05
-2.47281307004799e-05
-2.48061119675046e-05
-1.39888706704198e-05
-2.01330013314863e-05
-2.16721276509591e-05
-5.08930548764802e-06
-8.38834850884142e-06
-1.52274755946611e-05
9.81965127489595e-08
-3.25842205235879e-05
-4.51606462200966e-06
-7.65101903422968e-07
-8.57753009441499e-06
-2.53947020693663e-05
-3.18682169382665e-05
-2.66313259288939e-05
-1.43770478736852e-05
-2.47992829289567e-05
-2.06539286473482e-05
-1.45488056148977e-05
-9.2375029049148e-06
-1.08048043841819e-05
-3.66382193746949e-05
7.74852555490433e-06
-1.14541757682027e-05
-3.72338880573167e-06
-2.67270370368566e-05
-3.0913257281025e-05
-2.11671983057154e-05
-5.28440886721244e-06
-1.26474344721243e-05
1.47067976880368e-06
-9.99922519023307e-06
-3.88016561909759e-06
-1.58940040847151e-05
-2.46212514824295e-06
-1.50977313137105e-05
-1.94585258416156e-05
-1.74280750329642e-05
-1.79181803443541e-05
-2.18620393719824e-05
-1.46436900035939e-05
-5.36983615441747e-06
-2.19554486694128e-06
-3.15347052435176e-05
-2.53670955451033e-06
-2.64706247278776e-05
-1.46564633154274e-05
6.44486807673445e-06
-2.21543553497151e-05
-1.31738962911947e-07
-2.32053141180379e-05
-8.55515078441187e-06
-1.84768133227959e-05
-1.24187512745414e-05
-7.60782174622472e-06
-1.32688829837617e-05
-2.55674882217417e-05
-5.53687941064713e-06
-1.35306945014531e-05
-3.44122763021215e-05
-6.03653798477449e-06
-2.29342009897025e-05
-8.43928835740628e-06
-1.77989779708234e-05
-3.52137215953163e-05
-9.53344657481146e-06
-1.818808958414e-05
-1.77379204969883e-05
-1.0484188667504e-05
-2.77107120222342e-05
-2.24367242003892e-05
-2.74558388476828e-05
-1.03963637945522e-05
-3.57391862984155e-06
-1.23467952300467e-05
-4.97389390962218e-06
-2.04149358935004e-05
-1.70580115167734e-05
-2.31872125374715e-05
-3.62445526474036e-05
-5.97841059566674e-06
-1.89736727864327e-05
6.79684979664459e-06
-3.17817918307714e-05
-3.09160401855489e-05
-1.22987498292344e-05
-3.73179742192753e-05
-2.85883770250109e-05
-2.45587050563012e-05
-2.16680028949604e-05
-1.24220126620544e-05
-9.12659830257248e-06
-2.38834926152793e-05
-9.38771217178043e-06
-8.55078167968932e-06
-1.73588294008636e-05
-1.51928375127048e-05
-1.39924357827962e-05
-1.94094193428138e-05
-4.61493732687984e-06
-3.58663441832353e-05
-1.49743333924679e-05
-6.5639696814676e-06
-1.00033211745998e-05
-1.77849753608289e-05
-7.78610448614924e-06
-2.61615766438872e-05
-1.92851812869046e-05
-1.53598701713591e-05
1.20083336429736e-06
-1.44263864291496e-05
-9.75955786003194e-06
-2.60838265734979e-05
-3.44978836173779e-06
-4.12652750334766e-06
-1.32027057479345e-05
3.67918299829224e-06
-1.14000793609725e-05
3.68781910318796e-06
-1.34418071307838e-05
7.8936760711253e-07
-3.70551804799314e-06
-2.96433780363658e-05
-2.5590669022489e-05
-2.03906643869421e-05
-2.45177358190413e-05
-2.93741824580485e-05
-1.09852264000298e-05
-1.29094483355618e-05
-6.51295249804111e-06
-2.01382255608643e-05
-1.49070610706676e-05
-2.0871796143329e-05
-3.58028838718902e-05
-2.31839822772659e-05
-6.56384065873852e-06
-1.39594498927074e-05
-1.25238161086944e-05
-3.74419634267993e-05
-1.40365092189212e-05
-1.30127145503799e-05
-2.6651737839141e-05
-2.44087190442527e-05
-3.18145858131176e-06
-1.07417611225066e-05
6.14774470521628e-06
-1.5081520879405e-05
-1.2713607107741e-05
-2.18646975406208e-05
-5.73280725650892e-06
-3.09369206413227e-05
-2.82720503931605e-05
-2.1615716007737e-05
-1.37477861702639e-05
-1.43200330935522e-05
-1.41470909161447e-05
-1.50329548012764e-05
-3.35218934422691e-05
-1.37506460237663e-05
-3.25597072464885e-05
-2.09312451040371e-05
-8.12549392266279e-06
-6.78358784861426e-06
-1.48389159239598e-05
-7.98157750722177e-06
-1.49023115712801e-05
-1.06616949997755e-05
-2.97356026454173e-05
-2.07223652774119e-05
-2.678943896911e-05
-1.99156366091281e-05
-2.63646089927665e-06
-1.30631580452174e-05
-2.23204622189884e-05
-8.13651486022401e-06
-3.63235824136062e-05
-2.8370084735728e-05
-1.10682380142001e-05
-3.3017020714527e-05
-2.59557908347472e-05
-2.16183899153432e-05
-1.44298432606063e-05
5.39862630392161e-06
5.16299291032563e-06
-5.18126291919184e-06
-1.01834566867762e-05
-1.81379778075637e-05
-7.96314405510235e-06
-1.26983130389945e-05
-1.39605512623819e-05
-8.97038078675295e-06
2.87850044235057e-06
-2.15345895133808e-05
-9.19510671466304e-06
-2.28212454902496e-05
-1.39363061991239e-06
-1.52795755785947e-05
-4.29191007703395e-06
-6.91867116878107e-06
-1.02207237879436e-05
-5.07282602023858e-06
-2.49700592731587e-07
-3.95089588724688e-06
-3.20901816470601e-05
-1.45102512998658e-05
-3.64120939647062e-06
-4.41035807401978e-06
-2.06183264612717e-05
-7.87537505501292e-06
-8.54805853136707e-06
-1.47892595253148e-05
-5.03372812528981e-06
-2.05544096078848e-05
-5.73579240989116e-06
-2.25531016599446e-05
-2.61632349956736e-05
-1.03197115986502e-05
-2.16552498274199e-05
-1.42184262350737e-05
-3.59400704896759e-05
-1.44093424867627e-05
-1.88380391576214e-05
-2.08559526069459e-05
-1.44790475711474e-05
-1.15054658470014e-05
-2.66390734942714e-05
-1.09935477895436e-05
-2.7765224833911e-05
-4.57567054623006e-06
-1.55248735752925e-05
-8.14230460834617e-06
-1.9540895869241e-05
-2.04963595343061e-05
-8.99488545557234e-06
-2.43933125240498e-05
-2.64178197545394e-05
-1.09434574954424e-05
-1.07000571880903e-05
-2.1686789243846e-05
-2.16242298027781e-05
-4.84039802439624e-06
-2.10252024046547e-05
-5.85788321270312e-06
-2.23744813587064e-05
-2.54395395576983e-05
-2.28315438569361e-05
-1.95664795404403e-05
-1.83194058521306e-05
-1.23531989123465e-05
-1.09314123196797e-05
-1.88156449666256e-05
-1.17439813864004e-05
-2.92087553641725e-05
-2.0558149456711e-05
-3.10985976592045e-05
-3.2860571332274e-05
2.85818119659883e-06
-1.05080462605596e-05
-1.61659342079903e-05
-1.92969944383555e-05
-1.70175720859962e-06
-7.57923409230017e-07
-3.35970830127484e-05
-1.71904637213544e-05
-5.88536309640672e-06
-3.08517118955433e-05
-7.04216843430137e-06
-2.83389411602121e-05
-1.26765222533755e-05
-1.41272653845105e-05
-2.17176014467155e-05
-2.25444994033739e-05
-1.57443690435158e-05
-1.22365406916217e-05
-2.10149454033902e-05
-2.00559287010741e-05
-8.19410895962009e-06
-1.29198044739277e-05
-1.29057416505692e-05
-2.10397967872501e-05
-2.30490214054542e-05
-1.00590279652136e-05
-1.92433691193688e-05
-2.60798265013273e-05
-2.27163500030309e-05
-8.40761999503639e-06
-1.16994257318639e-05
-1.17662851116729e-05
-1.36913185897831e-06
-2.857848460016e-05
-1.84824599913667e-05
-3.62941683704542e-06
1.81851029020625e-06
-2.56476886486031e-05
-1.61376838977515e-05
-1.92924590439141e-05
-2.2446991569723e-05
-1.26469922256809e-05
-1.15650624883312e-05
-6.10980133610106e-06
-2.36725050112334e-05
-1.92014108633297e-05
-1.78769138546015e-06
-1.24942509192334e-05
-1.17773939162516e-05
-1.43417915481944e-05
-1.87706412900773e-05
-2.94894058804519e-05
-2.93412799288747e-05
1.36933915807086e-06
-1.06311479537783e-05
-3.19535251119766e-05
-2.60393108165697e-05
-1.53328526162641e-05
-5.87028397043053e-06
-2.38096150522024e-05
-2.80811903026076e-05
-2.22339644707761e-05
2.74409077391057e-06
-3.12923723481386e-05
-1.40565712282701e-06
-2.90585282943162e-05
-9.49278137043524e-06
-2.13021733213037e-05
-1.7722392101296e-05
-7.34420561877819e-06
-2.13538153645312e-05
9.91038326885801e-08
-2.55568860062074e-05
-1.48668763218146e-05
-2.06300897726746e-05
3.89532871812474e-06
-1.02305220504026e-05
-1.7330987812246e-05
-5.22443828596054e-06
-1.99532200262213e-05
-1.73371147502459e-05
-6.2729529561285e-06
-1.88345971725769e-05
-1.36440489518131e-05
-2.81790863644203e-06
-1.45857142106667e-05
-2.22427339877071e-05
-1.11402528041433e-05
-5.96143844276801e-06
-1.32194768232102e-05
-4.80442437543946e-06
-2.53065769676941e-05
-2.73725438682425e-05
-1.89080821544958e-05
-3.15926456639811e-05
-2.79791766904007e-05
-1.0936429698822e-05
-1.82753339822246e-05
-1.08519935050054e-05
-2.63934592197854e-05
-7.91836878578122e-06
-3.58944216929332e-06
-1.05280634352402e-05
-2.04764645148567e-05
-3.61545151942196e-08
-1.30764797087733e-05
-3.78560068533069e-06
-2.51384655300558e-05
-1.84296649497734e-05
-1.09510802000146e-05
-6.23050601398104e-06
-2.31881237398741e-05
-8.62474207219484e-06
-2.20444707491036e-05
-2.43419358541897e-05
-2.73354737718253e-05
-1.68135066044327e-05
-1.72245511387927e-05
-6.30603471291195e-06
-1.68323804002096e-05
-1.13840002516196e-05
-3.5487010453557e-06
-1.40080607910754e-05
-1.24245181103181e-05
-6.02847143968139e-06
-2.32847642699578e-05
-1.76536136420107e-05
-6.56473539970108e-07
-2.63381432542533e-05
-2.51210713873473e-05
-2.28245257802972e-06
-1.36249661141704e-05
-2.6272844078769e-05
-2.23906758883399e-05
-3.8962924810629e-06
-8.43758846701761e-06
-2.09462908459384e-05
-2.2855708103942e-05
-2.45848333331432e-06
-1.19522984761017e-05
-2.082712451108e-05
-2.05944417829089e-05
-1.53256798173719e-05
-5.02835108333528e-06
-2.24222261852437e-05
-3.68223965829787e-05
-2.61754982862456e-05
-1.08433162227636e-05
-2.11358892097993e-05
-2.35114615996354e-05
-1.89467149007221e-05
-4.67900254881668e-06
2.51485694732061e-06
-6.41719536104873e-06
-2.7616625823093e-05
-1.97134997040555e-05
-1.13080490011632e-05
-1.55301415106017e-05
-2.04447039493813e-05
-1.95338361403387e-05
-1.20644633924274e-05
-1.39170957937999e-05
-1.0840781920117e-05
-1.57834927796791e-05
-1.73120786116085e-05
-1.78296165721741e-05
-3.16111307055763e-05
-3.26065344096313e-05
-2.95694300469887e-05
4.48796480624036e-06
-1.73452694630889e-05
-2.58247585780608e-05
-1.34561469602201e-05
-1.74348247881204e-05
2.47508375614721e-06
-1.44514234269881e-05
-1.96701177525075e-05
-6.08169941516025e-06
-1.08613960397937e-05
-7.30538370526463e-06
-1.89751453795805e-05
-8.06737353329268e-06
2.32198052174821e-06
-1.42436590152798e-05
1.47270082294124e-06
-7.95297094976158e-06
-2.26408771926821e-05
-1.46962159820403e-05
-2.63987419280377e-05
-2.86093877868549e-05
-1.86511365785596e-05
-2.30643403536081e-05
-2.12109955873337e-05
-8.2502084947875e-06
-1.12434921319721e-07
-9.60589315557879e-06
-1.33240951033305e-05
-7.39940781507012e-06
-1.89560953430647e-05
-1.1895453883709e-05
-1.89461083280345e-05
1.37267480429416e-08
-1.64953124189931e-05
-3.52420231714898e-05
-2.37124331012233e-05
-2.86210227942859e-05
2.63850763587788e-06
-1.35963144811973e-05
-2.16849585183436e-05
-1.37250079695309e-05
-1.31000575047255e-05
-1.36275657271981e-05
-8.94393369330588e-06
-9.03647184436951e-06
-1.27389749758383e-05
-5.44650077822678e-06
-1.63961639935133e-05
-4.35513148629111e-05
-1.85950858875415e-05
-1.70411580907027e-05
5.55132832956215e-06
-5.22034044245498e-06
-2.91858217611771e-05
-1.64974246786367e-05
-2.72930120463174e-05
-2.44412247834546e-05
-1.63754958903833e-05
-2.03905212950598e-05
-2.58495191042602e-05
-3.0016182456809e-05
-1.90526489381185e-05
-2.65058501326253e-05
-3.12745734214686e-05
-1.99637964824356e-05
-3.29061011591084e-05
-2.48406042844161e-05
-1.51918639009145e-05
-9.92415213737118e-06
-6.23038759193001e-06
-9.98596361018444e-06
-2.09607574873385e-05
-6.99228691250109e-06
-2.33909930837122e-05
-1.50497315589865e-05
1.49495248424209e-06
-3.82911558358452e-05
-3.98440321647021e-05
-3.78082020780238e-06
-8.73293769664589e-06
-1.43908745979431e-05
-1.05723542151153e-05
-3.66205775758127e-05
-1.1014368393834e-05
-1.02043754645026e-05
-1.39455198601616e-05
-2.45181568634655e-05
2.37675878415031e-06
-8.20905646464518e-06
-3.90719220543555e-05
-8.73431032838324e-06
-1.92062804452252e-05
2.22109476619949e-07
1.4584143428935e-05
-7.86791632367202e-06
-1.61644871764736e-05
-2.2150469116224e-05
-3.00074384104997e-05
-9.09565688108358e-06
-8.73103118368406e-07
-2.06838003388409e-05
-3.04623413875127e-05
-1.78600808226359e-05
-2.60475766537144e-05
-9.36880796771762e-06
-3.18655615748512e-05
-4.68514761097169e-06
-4.49156880082428e-06
-1.84512839937479e-05
-9.54413467468407e-06
-2.32220903199695e-05
-1.58507898107109e-05
-3.34365798233125e-05
-1.97343240853826e-05
-2.17016202844797e-05
-2.98816810246801e-05
-8.69216896227643e-06
-2.15827568709984e-05
-2.78273739997326e-05
-2.09652387860206e-05
-2.75256280484229e-05
-1.8786168006371e-05
-1.22421274686217e-05
-1.27488730942154e-05
-2.83255776336796e-05
-1.80096235513687e-05
1.25510860210075e-06
-2.78042992063594e-05
-3.36273538921305e-05
-6.89539052149427e-06
-2.46131591968759e-05
-2.8835093415902e-05
-1.56345670064176e-05
-6.25876722957536e-06
-3.4871391566297e-05
-1.61509825129322e-05
-4.51695993580137e-06
-1.68025273614111e-05
-3.38174330588063e-05
-1.14088237816222e-05
4.37123886375116e-07
-2.05921563282766e-05
-9.66084347314925e-06
-3.25870124229882e-05
-7.69477369289912e-06
-2.32303222686433e-05
-2.31418979934255e-05
-2.89709590770461e-05
-1.84735984639407e-05
-1.7724379355343e-05
-2.29226077104299e-05
-2.43029000897378e-05
-2.71071709789499e-05
8.05494913456324e-06
-1.94490956354261e-05
-1.36468234438427e-05
-2.59170999746881e-05
-1.14740509491661e-05
-2.79866411023058e-05
-3.73376681298416e-06
6.0331313671547e-06
-1.35994049233008e-05
-7.44629686370699e-06
-5.58933509221498e-06
-2.43869124284065e-05
-1.04640014210384e-05
-3.27404321062435e-06
-3.34602454693599e-06
-3.37901668297554e-05
-2.03591960339543e-05
-2.26403451902049e-05
-1.33201444720173e-05
-2.05362820668698e-05
-1.49920625466793e-05
-8.36249709081936e-06
-1.02803720123063e-05
-3.66989648234732e-05
-1.91308732164294e-05
6.48098934266452e-06
-1.20715986031401e-05
-1.77114823998637e-05
-1.36066548369514e-05
5.90454202206558e-07
-6.15673982374876e-06
-1.30698225935068e-05
-1.74936776975047e-05
-2.5250337221068e-05
-2.13038133153406e-05
-1.1241974661953e-05
-1.35822581748431e-05
-1.18527142890134e-05
-1.52301521521371e-05
-1.25941189579894e-05
-1.45237885754051e-05
-2.82418237874586e-05
-1.44868663987521e-05
-1.74941114188071e-05
-1.16266844934449e-05
-2.44907306751373e-05
-1.49447246338518e-05
-2.1327389580242e-05
-2.38573224566257e-05
-6.81042868751744e-06
-2.14177332942576e-05
9.9386317813476e-06
2.01198634255277e-06
-1.81231242393182e-05
-2.31367461431913e-05
-5.86015161093984e-06
-1.56375299194678e-05
-1.34656039200771e-05
-2.15377195449084e-05
-7.71893887714153e-06
-3.49021007389724e-05
-2.48482041678008e-05
-9.42971135671761e-06
-6.59253326623997e-06
-1.8499590315732e-05
-1.82515835682973e-05
-3.53292235985131e-05
-2.82353392117979e-05
-1.33530967509161e-05
-3.27931542672123e-05
-1.02814561105052e-05
-2.1865554103692e-05
3.21502881644467e-06
-7.60643917400376e-06
-1.57731881141822e-06
-2.36169869975355e-05
-3.1678170109117e-05
-1.22321883340262e-05
-2.11955456774449e-05
-8.89042139436155e-06
7.96352853330101e-06
-2.15480839384179e-06
-2.14207775146576e-05
-2.30126580497236e-05
-1.10590760031324e-05
2.81100916395478e-06
-1.89813129113847e-05
1.95829764992204e-06
-1.40404287518342e-05
-1.11356919480819e-05
-6.57730755193885e-06
-1.11669093551275e-05
-8.17417503320055e-06
-1.33202802230279e-05
-1.71010304839508e-05
-2.00572529226269e-05
-1.9399301306541e-05
-2.73847574971106e-05
-1.44477189599497e-06
-2.09316346957023e-05
-3.8939282087805e-05
-7.97489175063668e-06
-8.69435641547681e-06
-1.88935588377354e-05
-3.11114186999942e-05
-3.29514531714893e-05
-5.94907300837663e-06
-1.20361090603057e-05
-3.35546778545904e-05
-2.67603379006741e-05
-2.68779983282929e-05
-1.88357129960024e-05
-3.85528992830616e-05
-2.2696400535688e-05
1.1282758068284e-06
-1.62384581919754e-05
-1.99980693373404e-06
-1.86166678554967e-05
-1.36377598684402e-05
-1.36233351065022e-05
-1.25053677837572e-05
-2.85026506485093e-05
-2.04384193879127e-05
-1.11338262137428e-05
-2.11870499502734e-05
-2.12225503418204e-05
-2.44040084696762e-05
-2.23428142594889e-05
-9.85145874417307e-06
-1.37548945741863e-05
-1.56468463825458e-05
-2.03076085550854e-05
-1.30853581125529e-05
-1.60340143217856e-05
-9.88494330663195e-06
-1.61317937000984e-05
3.3366718541056e-06
-2.85448885353894e-05
-1.53281901977583e-05
-1.02542669430996e-05
-1.40102407922933e-05
-1.03540345481663e-05
-1.71775631926958e-05
-3.06025309326959e-05
-1.07550302812722e-05
-9.65424014556986e-06
-7.30734686135128e-06
-2.4812772284197e-05
7.74032106268064e-06
-1.77685860496966e-05
-9.96386432297055e-06
-2.8794408996667e-05
-3.27385182445239e-05
-2.09698687405157e-05
-9.77423844086194e-06
-1.57604024086964e-05
-1.67154735152562e-05
-1.12554890092958e-05
5.87112272681576e-06
-1.59321062501158e-05
-8.83315535033057e-06
3.49247432115633e-06
-2.40380444878381e-05
-2.19152854521223e-05
2.79345829866306e-06
-1.48656347631486e-05
-3.71081230947476e-05
-2.42794083866071e-05
-8.40695213482501e-06
-1.29160385287378e-05
-2.6944647184339e-05
-5.12719260474709e-06
-2.45747037107207e-05
-3.55898496542926e-05
-1.99204722240044e-05
-1.96114273722502e-05
-7.50506926887295e-06
-1.53685376549463e-05
-1.39906622195384e-05
-1.76937175722576e-05
-1.72120388776814e-06
9.19499044125191e-06
-5.74260935309657e-07
-1.36294204781015e-05
3.88731153249831e-06
-9.66018006734451e-06
-6.04699381588738e-06
-3.00280946832447e-05
-2.81455205450072e-05
-7.68333927448842e-06
-8.85079697008034e-06
-1.1353069955687e-05
-1.95851776718743e-05
-8.85522809411751e-06
-3.25140381853548e-05
-1.56442170772957e-05
-4.17204147383157e-06
-2.15817429908223e-05
-1.77959807769348e-05
-4.96058139773404e-05
-5.11925715708233e-06
-5.59914437171736e-06
-1.76961888019886e-05
-1.99210306398818e-05
-1.36519325423453e-05
-2.1439662759464e-05
-1.15560154905987e-05
-2.18235937491892e-05
-3.12575932545688e-05
-2.02031561067078e-05
-2.68374374768268e-05
-1.5080200261918e-05
-3.52859482293025e-06
-2.51215791413522e-05
-2.27071651923167e-05
-3.19379424765813e-05
-3.21417888526225e-06
-1.08904037233886e-05
-1.5536773787135e-05
-1.68917004455044e-05
-2.47048145715196e-05
-1.83092003681297e-05
-1.77371140182072e-05
1.47966038280271e-06
-1.3553028651089e-05
-3.63808255923283e-06
-1.56363611980877e-05
4.05350874910458e-06
-2.69786573661987e-05
