# Supplementary material for: Research on computational propagation and identification of mine microseismic signals based on deep learning
Source: PLoS One. 2025 Oct 22;20(10):e0334641. doi: 10.1371/journal.pone.0334641 (PMC12543183; doi:10.1371/journal.pone.0334641)
Supplement: S9 Data — (ZIP) [file pone.0334641.s009.zip › 000101100000427.xlsx_0.txt_24.txt.txt]

-1.41729868870248e-05
-7.97309567208888e-06
1.29242204108717e-05
-1.12255269454172e-05
-1.56583485927825e-05
-4.6633640994871e-06
-1.13679909601094e-05
-1.56030101776237e-05
-4.54696041997938e-05
-1.8280193154405e-05
-6.89367961345439e-06
-1.10932826460821e-05
-9.45297961858224e-06
-1.7585498507734e-05
-3.36747572208803e-05
-2.30728667583748e-05
-3.31588190938864e-05
-1.6846809385777e-05
-5.322586099256e-06
-7.84485758249382e-06
-2.89868356338169e-05
-1.37797141219963e-05
-2.67334241166741e-06
-2.35186044145008e-05
-1.30881868630761e-05
-2.51569394746139e-05
-2.69081317859707e-05
-4.55455150842962e-06
-3.20153247573141e-05
-1.79992955672309e-05
-4.04833192090613e-05
-2.37085780631839e-05
-1.34333110765793e-05
-1.85597962369506e-05
-2.29308998976876e-05
-3.07645539140518e-05
-6.67757533831319e-06
-2.06836291076273e-05
-3.63363766994225e-05
-2.11001442384634e-05
-2.85027374901569e-05
-1.66213243471566e-05
-3.57269221970024e-05
-1.13862722170157e-05
-1.89580685721305e-05
-1.37189491826846e-05
-1.580979174328e-05
-2.67068908012543e-05
8.30091714123038e-06
-2.37564825896001e-05
-1.43979439808541e-05
-3.45315750879904e-05
-2.84672776929261e-05
-2.78624886039422e-05
-1.99804362908022e-05
-2.32130461592272e-06
5.33478517287202e-06
-3.68397040386245e-05
-3.33406834895122e-05
-1.59952600006872e-05
-1.63640960464803e-06
6.06968566683408e-06
-2.36669617623536e-05
-1.97449160120239e-05
-1.18954569155045e-05
-1.8023448424326e-05
-1.31429956128168e-05
-3.36951549516561e-08
-7.73834001370072e-06
-4.05826090264498e-06
-1.76841378376006e-05
-2.10713378217555e-05
5.12535271198929e-06
-1.25048418421044e-05
-1.32699361090115e-05
-3.39823104143914e-05
-8.88561266596868e-07
-1.01728432648751e-05
-2.57433586142845e-05
-1.11907244381621e-05
-9.00947289085283e-06
-2.43576214621214e-05
-2.33749131918689e-06
-2.66536312445041e-05
-1.57659827099634e-05
4.94871083451875e-07
-1.65934036327138e-05
-1.09024823782693e-05
-2.1802090417303e-05
-1.25226852938532e-05
-1.59876380897231e-05
-2.73624704244706e-05
-3.7360883778163e-05
-1.24633172337736e-05
-1.31513764284135e-05
-2.53977315700377e-05
-9.00548889757377e-06
1.93579686337342e-06
-2.60382440150307e-05
-2.83518831321035e-05
-7.7083210479079e-06
-1.34012667979978e-06
5.7149193800329e-07
-4.91303124648477e-06
-2.9011852335214e-05
-1.94628619688583e-05
-1.63609250014536e-05
-8.80286769209842e-06
-4.30202153005258e-05
-3.76615641896601e-05
-2.1044467049208e-06
-2.83956340878522e-05
-3.94810773679986e-05
-3.46889154646568e-05
-2.12812453440083e-05
-1.34374207381668e-05
-2.61956340499759e-05
-2.90769922501245e-05
-1.27056310837331e-05
1.25263347588501e-06
-1.66041345404625e-05
-2.16068128573157e-05
-1.64726032350378e-05
2.10042501128357e-07
-2.04136980079722e-05
-2.73466412777633e-05
-7.34908339025106e-06
-9.89523599599094e-06
-1.56389561516907e-05
-1.03003369324461e-05
-1.16879733683991e-05
-1.49166357837353e-05
-1.45960527846006e-05
-3.47952140330767e-05
-2.05670283298882e-05
-3.08068818715494e-05
-2.22625069696441e-05
-3.72955430965112e-06
-1.63222022164671e-05
-2.53918428727072e-05
-1.70469479816546e-05
-2.88221024154907e-05
-4.24774464240253e-06
-3.4162731850948e-05
-1.37481814662121e-05
-2.06525252331582e-05
2.14736644275639e-06
-6.1534004737515e-06
-2.21992355088602e-05
-4.7116871916127e-06
-1.81122773545568e-05
-3.13104388673281e-05
-3.28952681311654e-05
-2.44148526490375e-05
-1.32519529165617e-05
9.20834673100619e-07
-5.01563879846293e-06
-1.21031278434434e-05
-2.55278157678391e-05
-1.94799627689438e-05
-1.59229538477e-05
-1.96788239552649e-05
-3.46834409077192e-05
1.99415449572243e-06
-1.46090258884212e-05
-3.23979791019302e-05
1.66514976809094e-06
-1.22753699071574e-05
-1.89474328729153e-05
-2.71018990061883e-06
-3.9538496877481e-05
-1.49164865476714e-05
-2.71610785077302e-05
-1.43809044616313e-05
-1.84424165132113e-05
-2.1039563042872e-05
-2.25355531000329e-05
-2.45842397726971e-05
-2.19026409277154e-05
-4.06162765146825e-06
-1.28968229629984e-05
5.5362141681936e-06
-1.10993895776691e-05
-4.18159324150236e-05
-1.62313853328008e-05
-2.09165995068564e-05
-1.63318739347386e-05
-2.09473733645482e-05
-1.35809095127343e-05
-2.38631065149322e-05
-2.87646183957299e-05
-2.26579114220853e-05
-2.18487982145891e-05
-1.32588386505333e-05
-3.53381913494271e-06
-1.29713716478949e-05
-2.68122322641018e-05
-3.06963960698636e-05
-1.7432310188462e-05
-1.09917030020759e-05
-2.02886301065161e-05
-2.46585835439432e-05
-9.62132749003978e-06
-5.85376942055564e-06
-1.00295596899196e-05
-1.52246773841247e-05
-1.09973589000872e-05
-2.01007303289119e-05
-4.82155550278631e-06
-7.46204313505995e-06
-1.45727296033913e-05
-2.12761755953662e-05
-1.24651102571938e-05
-1.25586197921918e-05
-2.05172321743602e-06
-2.70252231151059e-05
1.34106536462518e-06
-6.03309733151371e-06
-2.71607965579643e-05
-2.95706331397485e-05
-1.04747427376285e-05
-4.01806339637809e-05
-3.07950321486017e-05
-1.07811651936179e-05
-1.77528826200591e-05
-3.08377053443768e-06
-5.9598031078643e-06
-2.89995799275767e-05
-1.40594453280116e-05
-1.93537225858238e-05
-1.11836663237768e-05
-1.66310954638897e-05
-3.67606324441833e-05
-4.11543227693292e-07
-1.28220239503925e-05
-3.71734149508724e-05
-2.39419447802079e-05
-1.94739091900563e-06
6.22237098099122e-07
-2.7830656652113e-05
-1.64478114290683e-05
-1.18992059006077e-05
-1.97643724846316e-05
-1.77179226292074e-05
-2.48340190499761e-05
-1.86009361395061e-05
-1.16782953304221e-05
-3.49848965117072e-05
-9.34375053737771e-06
-1.82781416079954e-05
-6.20797143880466e-06
-8.66638153217377e-06
-1.91155852971211e-05
-2.46079970515804e-05
-1.67970361632983e-05
9.52061319938582e-07
-8.71455661360201e-06
-2.274350130615e-05
-1.33990819628365e-05
-1.05093525656281e-05
-7.55096829312062e-06
-1.66669149309334e-05
1.28782225243765e-06
-7.68505110660692e-06
-1.32927987387184e-05
-1.57623479974582e-05
1.48225973006701e-06
-1.38498613244928e-05
-8.57918521340194e-06
-2.27873043473319e-05
-1.03578948555993e-05
-4.7829988118968e-06
-6.62143909057997e-06
-2.19749131004585e-05
-1.39248311842392e-05
-1.35306493441684e-05
-2.3195802394817e-05
-1.12590017765289e-05
-2.24644220359086e-06
-2.71773890597845e-05
1.46340366416224e-05
-2.09141917807552e-05
-3.28162697496629e-05
-2.72485034695549e-05
-2.31538504595314e-05
-1.4090959144633e-05
-2.45546539213646e-05
-3.48339091491302e-05
-1.67477001909396e-05
-6.14008468390048e-06
-1.49119428743856e-05
-2.93482953364272e-06
-1.77524188251475e-05
-1.09575867139022e-05
-3.89237693427864e-06
-2.89346903962662e-05
-1.76396590619607e-05
-1.84239343565844e-05
-5.42482567717012e-06
5.44779417576748e-07
-4.06435280804389e-06
-7.03255003585042e-06
-7.30548170672605e-06
-9.78428702431259e-06
-5.27061327175664e-06
-1.85402097206412e-05
-2.68217572829124e-05
-1.04322663667639e-05
-2.46478695081993e-05
-3.67115683127933e-05
-2.83201935174129e-05
-1.32038402590251e-05
-1.92646056085421e-05
-1.37059756336084e-05
-1.92184931496348e-05
-1.55672962664519e-05
3.63321717210807e-06
-3.12792802123521e-05
-1.274261375025e-05
-1.74590071273364e-05
-3.34543683869278e-06
-1.26394703716539e-05
-1.58453496134476e-05
-1.1713712693361e-05
-1.96022095165063e-05
-2.88745001199385e-05
-1.99528819055973e-06
-2.63404007718913e-05
-2.59082783103938e-05
-1.28907190686746e-05
-9.89141005002026e-06
7.63794937291706e-06
-1.90937819856855e-05
-4.16206090343061e-05
-3.12699569128615e-05
-2.5755828711118e-05
-2.08797691680375e-05
-2.7778764461192e-05
-2.37303802258292e-05
-3.64552211148943e-05
-2.14194200476492e-05
-3.86217940275219e-05
-2.81114111262766e-05
-1.30736912596048e-05
-3.01318597691128e-05
-1.49545958326707e-05
-1.98108898637806e-05
-1.57148538830099e-05
-3.46095279477838e-05
-1.1442403044756e-05
-2.35736287271306e-05
-2.34618368289122e-05
-1.95187785320363e-05
-2.98289274076193e-05
1.79419055812772e-06
-2.85217464528869e-05
-1.2853501319736e-05
-3.6585620137824e-05
-2.2109845865528e-05
-1.05949943728088e-05
-1.23580891345449e-05
2.56509921496193e-06
-1.94431327384164e-05
-1.84252534584445e-05
-8.1912047596413e-06
-1.9401215302125e-05
-4.57459637503745e-06
-6.90970687400065e-06
-1.03634906939193e-05
-2.0998424656623e-06
-3.27293177088879e-05
-1.46587534843843e-05
-2.00808699632787e-05
-5.96730647368638e-06
-1.90636747506486e-05
-1.52058044509755e-05
-4.46531035247757e-06
-1.05610058949204e-05
1.20257181014344e-05
-5.21773131421446e-06
-2.86424798624595e-05
-2.72794039650987e-05
-2.69172847236459e-05
-3.18975212358932e-05
-3.33600058792744e-05
-1.24576366241571e-05
-1.19051073044499e-05
-1.52211541265543e-05
-4.80434890245143e-06
-8.76632008324494e-07
2.71910330439237e-07
-1.85043129593339e-05
-2.60872338403564e-05
-1.51398818257539e-05
-2.04553865357072e-05
-1.24790405530218e-05
-1.20891962369111e-05
-1.23635994950495e-05
-1.73776484783671e-05
-2.60363048358995e-05
-2.69617505430261e-05
-2.85962474817924e-05
-2.81037730595315e-05
-9.07960065227822e-06
-1.5872276627156e-05
-1.13519148146921e-05
-1.90325581074354e-05
-2.10391373565178e-05
-2.1567845282533e-05
-2.69993109245485e-07
-2.22247637789814e-05
-4.11764083240682e-05
-6.31961232340893e-06
-3.08448572593993e-06
-5.63875319277815e-06
-2.78053769679162e-05
-1.8459361341856e-05
-1.07499726801792e-05
-1.81609087350553e-05
-3.74932533777002e-05
-1.82410287494192e-05
-1.14441401272328e-05
-2.52055414488536e-05
-2.41644437708461e-05
-1.29529158600057e-05
-1.20122634118394e-06
-3.59447022681839e-05
-1.31476204635474e-05
-2.53124015602549e-05
-2.1920130987854e-05
-2.18938018515757e-05
-2.063604579108e-05
-1.3047518081521e-05
-1.48530806958212e-05
-2.55531375559364e-05
2.391294198096e-06
-1.39127449095087e-05
-3.712942454901e-06
-2.62666830261802e-05
2.28936624794445e-06
-9.50326117007052e-06
-8.51095281232721e-06
-2.38514884384284e-05
-4.58344168841034e-06
-2.69769475901693e-05
-2.66450457354209e-05
-2.85081075573686e-05
-1.83941194039927e-05
-2.31129558091901e-05
-1.21570392973775e-05
6.21059524420621e-06
-2.9644632623971e-05
-1.59174467554456e-05
-1.68544956060264e-05
-1.01895004635398e-05
-1.39426599939535e-05
-2.5382503052321e-05
-2.61993802246824e-05
-2.26851565385849e-05
-6.93505382088243e-06
-2.09628653958329e-05
-1.88358015410407e-05
6.79752385243584e-06
2.91765536094635e-06
-2.31834122551337e-05
-1.75052749087645e-05
-1.5277264570541e-05
-1.25088137327773e-05
-1.66317445700422e-05
-2.05898543821435e-05
-1.61968910342831e-05
-1.49542983024259e-05
-1.04221350935962e-05
9.95017034985522e-06
-1.86175119234113e-05
-3.76949655101293e-06
-2.14546105662245e-05
-3.39672259249513e-05
1.37805758589485e-06
-3.19173449596744e-05
-1.3150841765668e-05
-3.71761746747895e-06
-9.68424418034732e-07
-3.78563626734403e-05
-1.54910990640977e-05
-7.89754925733949e-06
-1.97543724273323e-05
-3.09092057398934e-05
-2.64650714883288e-05
1.00475874714543e-06
-3.68594983624319e-05
-3.69047247572592e-05
-1.35267604817692e-06
-1.63727192882562e-05
-2.58917029537834e-05
-2.28038913644916e-05
-3.23895171841705e-05
-1.26852828920554e-05
-1.15176113850377e-05
-2.63533729512946e-05
-1.16699219892711e-05
-7.53459751891873e-06
-7.36112755635627e-06
6.34796868976085e-06
1.93258774978887e-07
-2.99652463571797e-05
-2.71948477409602e-06
-7.41695891844245e-06
1.77799496782246e-05
-1.50397384500954e-05
-2.05669545042358e-05
-2.43261375348808e-05
-9.5188742148723e-06
-4.10838867101672e-05
-1.1392167491787e-05
-2.0064175460938e-05
-1.68365153846415e-05
-1.78645445395905e-05
-1.15021957589357e-05
-7.34261892306097e-06
2.04475939540946e-06
-5.69880300493144e-06
-2.89276129554653e-05
1.60300186444354e-06
-1.32705456933937e-05
1.97462406470868e-06
9.29032458274899e-06
-1.87742438387432e-05
-7.60815371179724e-06
-1.28265466266822e-05
-2.21375309243791e-05
-1.55451335038821e-05
-1.01009558454419e-06
3.61844652058503e-07
-4.27134280923937e-05
-1.73503906907233e-05
-1.69565735473454e-05
-2.26125748211455e-05
-3.18625112106698e-05
-1.27882804906337e-06
1.04010303934655e-05
-2.58232068963877e-05
-3.85863283547771e-05
-1.50458473359407e-05
6.90430365873272e-06
-1.07542196510539e-05
-1.2043903560171e-05
-1.10794086737427e-05
6.95090209425969e-06
-2.29545161710264e-06
1.15005331390263e-05
-1.8612505934477e-05
-1.38210663305694e-06
-1.28565994209754e-05
-2.21047155903959e-06
-2.06659222461757e-05
-2.85120697341901e-06
-1.41162131243946e-05
-4.00183228684784e-05
-3.67918353697905e-06
-1.83142620400252e-05
-1.77915959486962e-06
-6.97481782386702e-06
-3.64578353823537e-05
-2.6092789996935e-05
-1.99180162175231e-05
-1.2392920711209e-05
-7.21033481082176e-06
-2.91245297243989e-05
-9.43371060194403e-06
-9.06698905271187e-07
-1.37073480303917e-05
-2.84618079714509e-05
-3.41920043207134e-05
5.65179519073648e-06
-1.63179932730158e-05
-3.65620412607306e-05
-9.20414890733743e-06
-1.56563492914949e-05
-1.17701460898913e-05
-1.31666904329764e-05
-2.41993354280705e-05
-1.89485358816183e-05
-3.02922001847708e-05
-1.86119734507922e-05
-1.66403449119172e-05
-1.29944767848633e-05
-3.0082728992065e-05
-1.64767128341681e-05
-1.87794473589473e-05
-1.23064260537242e-05
3.11035083332583e-06
-2.35038742163102e-05
-2.50182506711912e-05
-1.72798931479304e-05
-1.49061255094497e-05
-7.16945517215056e-06
3.90360875106563e-07
-1.9648496234806e-05
-6.77453995265738e-06
-2.87013601625314e-05
-2.28634976908391e-05
-1.07980247520572e-05
-9.00363641548111e-06
-2.84388153815848e-05
-3.28326063543331e-05
-1.3499329271091e-05
-3.69166081816396e-06
-2.27614421042203e-06
-1.46886796752043e-05
-1.00241129726923e-05
-4.99038572401377e-06
-2.4885317550773e-05
-2.45433170613855e-05
-8.43917486967666e-06
-1.06899988761824e-05
-2.13159785469638e-05
-4.58025913831344e-06
-1.67773698921758e-05
-1.32736683998092e-06
-6.32653031587534e-06
-2.40675299723891e-05
-4.66385870082112e-05
-1.12766652707158e-05
-1.56898708983578e-05
-3.19361988895112e-05
-3.57991827973043e-05
-5.88012697797233e-06
-9.07120484972322e-06
8.90122053573472e-07
-1.70032629317205e-05
-2.42996330830546e-05
5.8002842243037e-06
-5.01006916316914e-06
-2.73838997907046e-05
-2.1588979565386e-06
-3.60738305738215e-06
-2.03550904787989e-05
-2.04515180889726e-05
4.64309637738256e-06
5.4951366107862e-06
-1.47741668197139e-05
-4.14164946840726e-05
-2.38214006454299e-05
-2.23453693917443e-05
-1.98317723242514e-05
-2.62759711726737e-05
-2.87135227022985e-05
-3.72277520541312e-05
-1.35925011962897e-05
-1.48751957392528e-05
-3.66047170604887e-05
-1.61748919002338e-05
-1.41064550597036e-05
-3.35292844660312e-05
-3.37393257027708e-05
-2.77946247055709e-06
-7.63491789383844e-06
-9.29448520440308e-06
-4.51177081141282e-05
-1.20905136286614e-05
-8.77106055796932e-06
3.43302653662655e-06
-1.19931905068864e-05
-2.9265698239587e-05
-1.59415407019205e-05
-3.18633365308221e-05
-2.50882530136462e-05
-2.8593481054659e-05
-1.49983161420829e-05
-1.81080026967167e-05
-1.58873912761991e-05
-2.2525465874937e-05
-8.84428620830816e-06
-2.15519271287335e-05
-2.54724185607695e-05
-2.4943527281218e-05
-5.29743280843161e-06
-4.86321735150108e-06
-3.08240131158687e-06
-2.09537847480582e-05
-2.02569544314491e-05
-1.53477220756192e-05
-1.52449900795884e-05
-6.38639920007649e-06
-9.69032966385673e-06
-2.53579990861436e-05
-1.97212599291273e-05
-2.14748991877782e-05
-2.26706032730248e-05
-2.55792756031716e-05
-4.51333427373837e-06
-3.60871106560814e-05
-9.53395195113196e-06
-1.87603841123161e-05
-2.02402125560585e-05
-1.37939288718569e-05
-2.75169651541928e-06
-3.00864079937237e-05
4.56757282236421e-06
-2.65474849976823e-07
-2.4192678977256e-05
-2.59578982879993e-05
-2.65602950727781e-05
-1.28956812396277e-05
-3.06691277495418e-05
-2.43417294302707e-05
-2.14102256150292e-05
-3.77193589506237e-06
-2.7601363153287e-05
-1.44249564387301e-05
-2.65956250963e-05
-1.18332046330922e-05
-7.23012468208737e-06
-2.2350148432431e-05
-1.91227168064758e-05
-1.05254881397117e-05
1.06092385049599e-05
-1.52431001647149e-05
-2.38228292447546e-05
-2.04080249882557e-06
-2.29904642423217e-05
-8.02640317861647e-06
-3.64273433097233e-05
-1.96545491682425e-05
-2.10152890604733e-06
-1.74377881977078e-05
-1.41991365055683e-05
-2.90183818722384e-05
-1.88466280591076e-05
-6.26368276712225e-06
-7.85101374029122e-06
-2.06448484032352e-05
7.87615926340853e-07
-7.53042220714942e-06
-2.24404727916007e-05
-9.05278527006094e-06
-1.28370953964483e-05
-8.02615277859018e-06
9.51968405820301e-08
1.04497950442546e-05
-8.14660488614714e-06
-5.31329290427311e-06
-2.45281412972451e-05
-2.51855980929107e-05
-3.50776523306803e-05
-1.92618579760815e-05
-6.57688712745113e-06
-4.87143290085334e-05
-1.57173347983365e-05
-2.96843584021057e-05
-1.2018206087731e-05
-1.85683934809727e-05
-2.879593173839e-05
1.60969403549845e-06
-1.5258703122089e-05
-3.08178221480989e-05
-3.82433312665317e-05
-1.1208573764997e-05
-2.02731881074392e-05
-1.66093278680347e-05
-1.74977275613888e-05
7.72396842484818e-07
-3.25126670559154e-05
-4.58699235616096e-06
-2.50975153276846e-05
2.12198235079143e-06
-1.90288636529356e-05
-1.84788032300264e-05
-2.73293272235423e-05
-7.64871251022545e-06
5.49712292871056e-06
-1.14993039648839e-05
-2.38401137677084e-05
-1.25196851691798e-05
-1.23367797095594e-05
1.98687811461855e-06
-3.82223743125388e-05
-2.75888858583865e-05
5.65444456502971e-06
1.01229724905506e-05
-2.48434196256216e-05
-2.42861327592999e-05
1.46500993791076e-06
-1.66333955993698e-05
-8.95341355947947e-06
-1.50464949071758e-05
-1.50472264340093e-05
-1.11879232310774e-05
-7.74934762586807e-06
-3.82212910632851e-05
-1.74860602688304e-05
-1.39717057602551e-05
-6.32473459293829e-06
-4.35648037379592e-05
-9.31795845587583e-06
-1.69883226242965e-05
5.9110850068348e-06
-9.17296251108633e-06
-3.50245381909473e-05
-7.18512782429369e-06
-1.47648457944386e-05
-1.25385245360179e-05
-6.34613937182577e-06
-1.31445011290958e-05
-1.29809324815699e-05
-6.02062472566336e-06
-6.36746558326852e-06
-2.01222349134191e-05
-9.45169527337514e-06
-2.44963123235859e-05
-1.67734153177848e-05
-9.20470798615376e-06
-1.75999964424646e-05
-2.39076116051671e-05
-2.34443915006496e-05
-7.65930484926903e-06
-3.40005001419839e-05
-1.67875473968146e-05
-1.80565491456578e-05
-1.47223950999624e-05
-9.40242125101844e-06
-1.33351340656891e-05
-1.50812377142e-05
-2.7741524388933e-05
-2.16005046967719e-05
-3.04852203068702e-05
-2.14159845074469e-05
-4.41458790035733e-05
-2.26516237344923e-05
-1.50196442099701e-05
-2.91352490752523e-05
-3.09483920686946e-05
-2.8163643193476e-05
-2.17279737283692e-05
4.21027509548396e-06
-1.15897498671037e-05
-2.4529090863423e-05
-5.22188362471767e-06
-2.34723181905476e-06
-1.96348330054202e-05
-4.52442565140471e-06
-6.86648363931361e-06
-2.07245873511517e-05
-1.39659914879196e-05
-1.73658118409901e-05
-1.70495654972354e-05
-1.88970673405806e-05
-1.31735269369391e-05
-2.1776904895951e-05
-3.18449390495488e-05
-1.53320725080595e-05
-2.42161379567735e-05
-2.80602886585021e-05
-1.09070136386318e-05
-4.83533095687851e-06
-3.92238957066373e-07
-2.25382412161812e-05
-3.28409032479775e-05
-2.69606731336815e-05
-8.97615711023057e-06
-7.85630804677609e-06
-3.07766372844368e-05
-2.48410249840363e-05
8.00833810020601e-07
-2.24920691900098e-05
-2.49141601966106e-05
1.02915926895335e-05
-2.24889191787532e-06
-1.73311725929094e-05
-2.28839582537045e-05
-1.28665924652917e-05
-1.60175481555572e-05
1.44045334164222e-06
-2.97335031824834e-05
-2.18304371901653e-05
6.84690862819307e-07
6.13123912786949e-06
-1.9315265157698e-06
-1.97785158646871e-05
1.05569547139984e-05
-7.53120645075577e-06
-4.08080208424463e-05
-1.05100855640012e-05
-1.05130905292742e-05
-2.04828923943449e-05
-2.0901750564098e-05
-2.23265894985905e-05
-1.3591122807468e-05
6.02553923724481e-08
-3.70836197542387e-05
-2.35362810462275e-05
-3.17100022895677e-05
-1.11045433148985e-05
-2.61998357587869e-05
-2.6450451051819e-05
-2.03598471837021e-05
-1.02288464443504e-05
-1.80910503186566e-05
-1.22759634939539e-05
-1.86070715933457e-05
-1.81331161437846e-05
-7.66132327183118e-06
-2.20851718596525e-06
-2.39745161470134e-05
-5.76021044518976e-06
-2.23021357609773e-05
-1.35465309826224e-05
-1.44391510024456e-05
-1.1605072357642e-05
-1.67134855132689e-05
-4.06182156902256e-05
-3.43820500032811e-05
-3.33846976430787e-05
-1.5143240644504e-05
-2.09682485585177e-05
-3.26629160317494e-05
-1.17842628669768e-05
-1.48248313764281e-06
-2.32582331164597e-05
-1.18456244405022e-05
-1.96805404077515e-05
1.58852829288676e-05
1.05852555375466e-05
-2.50341653295614e-05
-4.52687273340036e-06
-4.16877079525238e-06
-3.12399237567658e-05
-2.2876887892598e-05
-1.08827098810095e-05
-3.92286276341953e-05
-2.74211951443608e-05
-2.7225837465303e-05
-2.72725202701609e-05
-1.31304543707878e-05
4.9661246116285e-06
-1.74236045389307e-05
-2.01101773432909e-05
-9.68710571049333e-06
-2.00972745704409e-05
-1.70270328076806e-05
-3.05033540748856e-05
-1.67285957735138e-05
-1.42775496875078e-05
-1.6076523230077e-05
-1.42908724695962e-05
-4.21673851784867e-06
-3.93747255891667e-07
-2.02697159661819e-05
-2.42795454057241e-05
-3.70409030828066e-05
-1.65226583767853e-05
-2.24626523993758e-05
-1.59877872963869e-05
-1.22538124782852e-05
-9.52969455242234e-07
-1.06178487745703e-06
-7.67683486851001e-06
-1.33189573708177e-05
-1.75080767450818e-06
-1.35844712897944e-05
-1.75289902437221e-05
-1.8179109628022e-05
-1.5187421075907e-05
-1.70889771107377e-05
-2.04204472113762e-05
-2.00540773618322e-05
-2.73096725619814e-05
-9.63875983429773e-06
-1.27210225589117e-05
-2.1914055134525e-05
-2.26150934286195e-05
-1.31469940243559e-05
-1.05100368063723e-05
-3.55983305631036e-05
-2.17951372902023e-05
-1.29197202937085e-05
-3.63160550304008e-05
-3.24472527768202e-05
-1.4883777739352e-05
-8.94231641846445e-06
-2.04034257761285e-05
-9.58001486276907e-06
-2.01200038221005e-05
-1.83474970599834e-05
-1.74744270599773e-05
-2.8858895788487e-05
-3.31607940002703e-05
-1.15986272874245e-05
-1.01185449047707e-05
-1.83177709529178e-05
-1.91327861154433e-06
-2.61303768121359e-05
-3.26498474759409e-05
-3.96713207138287e-06
-2.45890799095264e-05
-1.50440998474902e-05
5.92974756905849e-06
-1.80607105570332e-05
-2.27999630346296e-05
-1.61872722337401e-05
-1.71157221578108e-05
-1.68204305625174e-05
-3.57880222326227e-05
-3.89485334194077e-05
-3.67436068822973e-05
-8.80104935695286e-06
-1.85804097400343e-05
-9.04817697586533e-06
-9.19082723714176e-06
-2.63632058252255e-06
-6.63425138665969e-06
-1.86154761735419e-05
-1.13452232147286e-05
-9.50333366665964e-06
-1.72217571841678e-05
-2.20818327602387e-05
-7.97924695564321e-06
3.9585354400417e-06
-1.7553001418892e-05
-2.48868074185249e-05
-1.20279555339556e-05
-2.06645652334644e-05
-2.21773441331612e-05
-1.09926609184521e-05
-3.71239678976787e-06
-1.64449872421364e-05
-1.38772968550287e-05
-1.91814107109976e-05
-2.37906072901903e-05
-8.81039909814259e-06
-5.27013964940965e-06
-1.3081937199034e-05
-2.76841188889254e-05
-2.04156503895766e-05
-1.36249872444061e-05
-1.10118193819983e-05
-3.04521668221834e-05
-1.79729182092722e-05
6.66085568447944e-06
-1.31537827467274e-05
-3.09883402392197e-06
-1.10238116991993e-06
-3.66115103421177e-05
-2.25264361192126e-05
-3.53164449080311e-05
-2.64984175363338e-05
-1.85275288619921e-05
-3.30805073226304e-05
-1.8102173135475e-05
-1.41646001892526e-05
-1.11224992510727e-05
-2.2062784881107e-05
-6.09541965898309e-06
-1.83311774849489e-05
-1.98498263685554e-05
-1.35271041783555e-05
-1.51450460637035e-06
-4.00821004847938e-06
-3.05109562017927e-05
-1.30179988610002e-05
-1.97049648719109e-05
-7.95582758743555e-06
-3.0991183922627e-05
-2.33556559402618e-05
-1.33944597998595e-05
-4.53001479526684e-06
-3.81961020282859e-05
-1.27785021116636e-05
-7.984427473606e-06
-2.92970453986914e-05
-5.23283901620283e-06
-3.01915405087574e-05
-1.59198096224749e-06
-3.38835437752275e-06
-8.60463816451573e-06
-1.01645836393356e-05
-2.92309334758153e-05
-7.25860382368565e-06
-1.4740419660806e-05
-3.35931357001504e-05
-6.00963330220314e-06
-2.6806517373511e-06
-1.49895823022786e-05
-1.98906259387614e-05
-1.81242348387861e-05
-1.58133053295348e-05
-1.42117059532031e-06
-3.25977043165541e-05
-2.56262012813351e-05
9.13526757065243e-07
1.25994577684641e-06
-3.03322791307877e-05
3.76514304920834e-06
-2.04236360776563e-05
-1.99585788090019e-05
-3.01796265952768e-05
-3.01353219001183e-05
-1.66159208066033e-06
7.7750469137504e-06
-1.48804497773625e-05
-2.7562036599039e-05
-4.58080975674419e-06
-2.00344751036851e-05
-2.39390819544991e-05
-2.71891255566636e-05
-2.12922152820356e-05
-1.23845757621093e-05
4.84738149489297e-06
-1.04790334907465e-05
-1.30743808191005e-05
-1.80136101900464e-05
-2.81116492354163e-06
-1.08328948559812e-05
-1.88387345524362e-05
-1.02292773563682e-05
-1.93383568722552e-05
-2.62253383694486e-05
-2.4403871265608e-05
-3.17075180265358e-05
-1.84081746124419e-05
-2.28907272774372e-05
-4.01822794307679e-05
-1.87157127796957e-06
-2.04931268275026e-05
-2.33301035138117e-05
-2.81480915870566e-05
-2.18396687302998e-05
-1.94614833393374e-05
-1.74731089621905e-05
-4.00796054709608e-06
-2.27403206117106e-05
-3.90192560812347e-06
-1.61750857204813e-05
-1.0630826398886e-05
-2.52984153365475e-05
1.67423146374102e-06
-1.62096742540202e-05
-2.87995943514954e-05
-1.51526456252062e-05
-3.08298281406914e-06
-9.86653093330503e-06
-1.38334300098836e-05
-2.2157344392994e-05
-1.9525115405582e-05
-3.00932179417773e-05
-3.00711718481636e-05
-6.81326878686993e-06
-1.6457244743164e-05
-1.92756123134476e-05
-2.14197992224402e-05
-2.0998921511842e-05
-2.53343209045729e-05
-1.9072438647363e-05
-1.16947751268878e-06
-3.27861599054934e-05
-1.51322398314691e-05
-1.62544842261366e-05
-2.02077526956768e-05
-3.3702860117039e-05
-1.68831251237275e-05
-2.20265189020682e-05
-1.74007016392296e-05
-1.28115464825959e-05
-1.08251243028704e-05
-2.05148607084502e-05
-4.48069170345367e-06
-1.70106887803818e-05
-1.58091417309317e-05
-1.21788409388547e-05
-2.64563125045812e-05
-1.65022447147087e-05
-8.16593001439439e-06
-5.09658464064954e-06
-1.02466551650917e-05
-9.06512351067809e-07
-1.03306950361397e-05
-5.34432108090507e-06
-2.83934552432864e-05
-4.85327246318706e-06
-1.85408772661342e-05
-2.62446097075088e-05
-1.05219038897007e-05
-1.90032813390154e-05
-2.10246008783628e-05
-2.09759659675806e-05
-5.66940680343571e-06
-2.15044140511132e-05
5.6981370726718e-06
-2.39043765904023e-05
-3.1659903094168e-05
-5.79366964108779e-06
-1.35115434498468e-05
-1.5657005704858e-05
-2.1283502223682e-05
-2.17943055502262e-05
-1.08551970396223e-05
-2.06421303817248e-05
-1.39925920930068e-05
-1.17706500540312e-05
-7.06045931545344e-07
-2.18874959748434e-05
-1.96394052733255e-05
-2.74854729381656e-05
-8.33674458126368e-06
-1.71017172029613e-05
-3.23477265216261e-05
-1.64016782773666e-05
-1.04300989489637e-05
-1.35980870802422e-06
-3.29342761417929e-05
-1.20330468607763e-05
-6.20452929773229e-06
1.27621743413051e-07
-2.35426053594518e-05
-2.14666358468643e-05
-3.13561582338032e-05
-1.96402283639969e-05
-1.82494209549331e-05
-1.54614471165435e-05
-4.63724513678137e-06
-1.67958768076813e-05
-9.0849060274962e-06
-3.93489024178088e-05
-2.2785143741357e-05
-2.11176721734983e-05
-2.4758295909913e-05
-7.12251274349636e-06
-7.27927809193782e-06
-2.25615942549315e-05
-8.28954305691577e-06
-2.35818255047016e-05
-1.79476495963853e-05
-1.79099597232474e-05
-2.01555476855205e-05
-4.91830882076062e-06
-1.30956609615814e-05
-3.37408823906212e-05
-4.06359614432402e-07
-8.32331380334226e-06
-8.96463526583448e-06
-4.13798616417712e-05
-1.05025725004757e-05
-8.68160500924928e-06
-2.07134058828859e-05
-7.73050451653461e-06
-3.83349537815681e-06
-6.41847899752184e-06
-1.69026579945692e-05
-2.03517402500533e-05
-3.85192428164414e-05
-1.14854334956211e-05
-7.01560659446749e-06
-6.66106216696193e-06
-4.90222067652929e-06
-2.81562102557311e-05
-2.49199003142225e-06
-1.49097804444115e-06
-2.00322020097819e-05
-9.22202558357199e-06
-2.81108021663606e-05
-3.02975337236785e-05
-1.27422379524351e-05
-5.25419566167786e-06
-2.52759255547438e-05
-1.91624053613657e-05
-1.12377015197457e-05
-2.46013173826626e-05
-2.48291288465794e-05
-1.91601921532143e-05
-1.09278687677641e-05
-1.14872457586245e-05
-1.60393214077785e-05
-3.73478290823008e-05
-3.44399732771796e-05
-2.79586172200481e-05
-9.60601862213787e-06
-6.83852978639223e-06
2.28132674512561e-06
-2.81985836553078e-05
-1.01615570407999e-05
9.69951091072784e-08
-8.05493155805901e-06
-8.58300152142917e-06
-2.87017743444349e-05
-8.87807169173674e-06
-2.1715359425847e-05
-1.94654237375064e-05
-1.22292044104731e-05
1.23169751027652e-05
-1.66340466735396e-05
-1.99480039582171e-05
-2.44134918144715e-05
-1.10903804702371e-05
-7.41755435526041e-06
-8.31073627645041e-06
-1.95768431767454e-05
-2.68536534028389e-06
-1.91538322641356e-05
-3.5671304949213e-05
-2.71312154743864e-05
-2.1086485659772e-05
-3.4829654389554e-05
-1.86219612371098e-06
-8.00136661566299e-06
-2.20281014659997e-05
-3.34134572762418e-05
-1.74202899121153e-05
-1.7471435918411e-05
-1.10102555574603e-05
-1.76495601702277e-05
-3.50877263243751e-06
-1.62551898022751e-05
-1.3658861671258e-05
-2.36207934146449e-05
-3.39084035205118e-05
-1.72684995168668e-05
-3.91563077282761e-05
-2.15797140842238e-05
-3.62364058541663e-05
-3.22117342217003e-05
-2.1523289828141e-05
-1.13027358734501e-05
-1.90145062576131e-05
-2.42384939287916e-05
-3.36898857623568e-05
8.75325923620803e-06
-1.83694472962947e-05
-2.12843490396301e-05
1.17095582599044e-06
-4.20473135287231e-06
-1.72403814919114e-05
-1.82709762608981e-05
-2.02593221129231e-05
-2.97827531592231e-05
-9.52143279323525e-06
-2.1881407502977e-05
-2.58890466036498e-05
-2.93165060122521e-05
-5.23998513313582e-07
-1.09624992657689e-05
-1.80886663790422e-05
-3.77593462025822e-05
-2.68473898377211e-05
-1.79123416491498e-05
-5.0414688076969e-06
-2.60958257863209e-06
-3.07789270210407e-05
-1.83027806558428e-05
-2.29328667620254e-05
-2.46483787666336e-05
-2.3280432065213e-06
-1.12668566843642e-05
-3.54800605986536e-05
-1.4601280896646e-06
-4.03100003348058e-06
-2.13725009661606e-06
-1.42692487332525e-05
-1.42275912528087e-05
-2.35841706293182e-05
-1.15998896880948e-05
-2.44849285306087e-05
-2.34453850066798e-05
-1.34998637626421e-05
-1.40725719918208e-05
-1.19688046108316e-05
-2.78513345424687e-05
-2.68322878903671e-05
-9.19432258499271e-07
-3.67204634433657e-05
-1.5218239668384e-05
-1.65569734749278e-05
-2.00794364141945e-05
-1.6773212425745e-05
-2.0100713397726e-05
1.44266287682867e-05
-2.28074822654982e-05
-1.28891409617352e-05
-3.51077661062156e-05
-2.40113174880312e-05
5.03936933218072e-06
-2.60477624428187e-05
-1.72644034227429e-05
-1.08365853217652e-05
-2.32394986348963e-05
-1.77443931198392e-05
-3.01802439693502e-05
-2.59421570602945e-05
-3.26327106885818e-05
-9.91524511272952e-06
-2.29643623767046e-05
-3.21449761968207e-05
-1.65171334328229e-05
-2.92657224077488e-05
6.45265591049712e-06
-7.85042455371314e-07
-2.17176761430644e-05
-2.72279992532868e-06
-1.36472371371003e-06
-1.69214056211408e-05
5.02004338903904e-06
3.52449623028297e-06
-2.44364509088469e-05
-9.48199419624468e-08
-2.12041225764406e-05
-2.60236753294086e-05
3.78717656626368e-06
-4.6640960429613e-05
-3.27003544925587e-05
-9.96349194062365e-06
-1.0479014470571e-05
-1.12338441364817e-05
-2.9798238077033e-05
-1.27586970190191e-05
-9.59426857230216e-06
-3.20284493630229e-05
-1.61288650266029e-05
-2.17156789151392e-05
-2.42429546112207e-05
-1.39060587152726e-05
-9.71035555531143e-06
-1.16894872874538e-05
-5.5738428810124e-06
-1.5155547302944e-06
-1.99148254059739e-05
-2.58085457752409e-05
-2.33097051487078e-05
-1.48295373512573e-05
-1.62793403181865e-05
-2.49494313864413e-05
-2.19805646676974e-05
-2.23848248880226e-05
-2.81178565311549e-05
-2.23693687059014e-05
-2.75180573677567e-05
-2.33976228839958e-05
-6.45789278913542e-06
-1.76080912290451e-05
-1.44000428538823e-05
-4.69964449603639e-06
-8.41952344435082e-06
-2.67476828271121e-05
-3.46056123231992e-05
-2.54902242250726e-05
-6.17881407881248e-06
-6.01726344085603e-06
-2.0874230031905e-05
-1.85826954552453e-05
-3.13893402490943e-06
-1.59222179407387e-05
-8.65740236357836e-06
-2.06826711755604e-05
-1.37751708773297e-05
-1.6403884464254e-05
-5.71711375010059e-06
-2.29374146202552e-05
-3.94418349863193e-05
-2.18212631869724e-05
-2.36918343986926e-05
-1.46634146508596e-05
-2.17494656901511e-05
-2.18397424271851e-05
-7.97030086477767e-06
-2.18216230189394e-05
-1.28688555065517e-05
-6.97032126804963e-06
-1.7423214930022e-05
-3.54427281358944e-05
-2.13604835792871e-05
-1.52694251932081e-05
-9.85133633797251e-06
-6.26372680585115e-06
-4.12477366402969e-05
-1.30102150685889e-05
-3.37875974001633e-05
-4.02154160377097e-05
-9.54208933089918e-06
-2.57178974729328e-05
-2.19417989214666e-05
-2.47530042110256e-05
-4.68505105888114e-05
-9.99513909164385e-06
-1.78966101911558e-05
5.32237607213683e-06
-1.62567354646618e-05
4.60499123360342e-06
-2.50358301610608e-05
-5.72417833055224e-06
-2.83504353634425e-05
-6.32374583764689e-06
-2.71419488251364e-05
-2.65321546391056e-05
-1.43603949317081e-05
-7.36356948350668e-06
-1.56753365034288e-05
-1.45858970302898e-05
-9.19488014188816e-06
-3.21748578501371e-05
-2.25009411058482e-05
-1.28046826617246e-05
-2.73555653561345e-05
-1.93828220300598e-05
-2.51934224682696e-05
-1.59422011309052e-05
-1.82278484330374e-05
-3.74891574972494e-05
-2.38567158662345e-05
-1.15605890669529e-05
-2.86249936166424e-05
-2.35167446346706e-05
5.42987679661646e-06
5.73602188619162e-06
-1.20434237618107e-05
-1.65986394185332e-05
-6.00465404670375e-06
-1.85916419770181e-05
-3.26696834116072e-05
-2.80996969628151e-05
-2.00028718224045e-05
-1.18398095108335e-05
-1.11848162061683e-05
-1.19888325603564e-05
-2.44526640581383e-05
-2.50054352283447e-06
-1.10232337825595e-05
-2.70836118588555e-05
-2.90269534687651e-05
-2.28349237858134e-05
-3.84452126146214e-06
-7.36127481078903e-06
-8.79381107324424e-06
6.89046637212459e-06
-7.22787669920648e-06
-3.75499920445674e-05
-2.77747623469759e-05
-2.13376321704105e-05
-2.44707373550557e-05
-1.68616876093034e-05
-7.92417451391021e-06
-1.25506180052905e-05
-2.32761093837894e-05
-6.04476749854246e-06
-2.42137579169416e-05
-1.11421366894839e-05
-2.81837142701249e-05
-1.99942966732741e-05
-9.35797786129364e-06
-3.1045218861205e-05
-5.95915868070038e-06
-1.86541203497657e-05
-4.15987328835056e-05
-1.5563291072628e-05
-1.52651127296339e-05
-2.17544600790164e-05
-7.09686453616932e-06
-2.63187783816446e-05
-1.60646797954149e-05
-1.28081970707792e-05
-9.46741688119477e-06
-2.18711866168749e-05
-3.08376611602061e-05
-1.59060941237024e-05
-4.60091471505425e-06
-2.99266161594439e-05
-5.82517483102047e-06
-1.8345862604656e-05
-1.68507909226458e-05
-2.68098814978086e-05
-2.82965564934651e-06
6.82062386589124e-06
8.70786962801196e-06
-2.74293013700185e-05
-2.46916364310634e-05
-3.39697298446902e-05
-3.47144721492478e-05
-1.40226571192474e-05
-1.43586416803444e-05
-2.61076242804219e-05
-2.44562750087245e-05
-2.22927716510597e-05
-1.02039695816923e-05
-3.6667799648581e-05
-2.89982952460239e-05
-9.19612535465752e-06
-1.89857508009543e-05
-2.23503267718603e-05
-7.6513135913106e-06
-2.78227916074646e-05
-1.97827503371791e-05
-3.45261001894437e-05
-2.14935142128073e-05
-1.33696112538099e-05
-1.53798750591528e-05
-1.62270421494396e-05
-1.75911681444419e-05
-2.63830150724004e-05
-7.59966935328585e-06
-4.4580548462859e-06
-2.72676661288499e-05
-2.06622125443265e-05
-3.3900345187218e-05
-1.74997113590814e-05
-1.10244420256417e-06
-7.29777544428846e-06
-1.31036243376517e-05
-1.54520947790478e-05
-2.14114473151068e-05
-2.9475049422844e-05
1.37404345625946e-05
-1.87781014758065e-05
-2.39577418367674e-05
-6.01407274679529e-06
-1.35474330192027e-05
-9.44322567813285e-06
-1.41546901135594e-05
-9.6875533425611e-06
-1.57872430304022e-05
-2.62758613840903e-05
-3.21189193811074e-06
-2.03908630945979e-05
-1.47068987898742e-05
-2.66713876331033e-05
-1.77804641361854e-05
-9.95851407152494e-06
-1.95081168450988e-05
-2.89904205075822e-05
-2.0232826629119e-05
-1.55996643596704e-05
-1.94010337939268e-05
-3.62428376310547e-05
-3.31557238198197e-05
-2.5077465319194e-05
-1.83153676766556e-05
-2.60454642576518e-05
-2.86980537430014e-05
-1.18865880234364e-05
-3.85738870351069e-05
-3.97141301434682e-05
-2.64946188428278e-05
-6.99399180028445e-06
-4.22372599137583e-05
-2.28286149697959e-05
-5.58105056174767e-06
6.10056564106634e-06
-2.2163654687119e-05
-4.30539182634186e-05
-1.02161361198204e-05
1.8561446063409e-07
-1.56249235094606e-05
-1.00600065075176e-05
-3.0114388272164e-05
-4.32546745750657e-06
-1.44522100253249e-05
-2.81213417284427e-05
-6.8374101129744e-06
-2.00027735254415e-05
-1.41211391417369e-05
-2.25304694775149e-05
-1.19471250278118e-05
-9.41094769432278e-06
-2.72654293560649e-05
-1.09067970147433e-05
-1.2718925570514e-05
-3.13066198078834e-05
-1.14692534353517e-05
-9.13638324893094e-06
-1.1462355773509e-05
-9.20947645472079e-07
-9.14880168004418e-06
-1.4800388957172e-05
-9.6793260219152e-06
-2.60171485715506e-05
-2.51582447550592e-05
-1.61369732052365e-05
-1.39066787270662e-05
-6.74774327974665e-06
-1.5334442499305e-05
-1.26879907377441e-05
-2.86436540957153e-06
-3.37719485553838e-05
-1.42538841913205e-05
-8.37364695651671e-06
-3.32476754215909e-05
-1.43198710804528e-05
-1.96193193934841e-05
-1.07966420618901e-05
-2.84297819425371e-05
-1.95483034038054e-05
-1.40846850655662e-05
-1.57846387046394e-05
-1.00125927272102e-05
-1.44792807453685e-05
-3.42644247483778e-05
-2.3101978234166e-05
-4.3887070093356e-05
-3.53665274464468e-05
-6.94922993153513e-06
1.38978416799662e-05
-1.01721371025931e-05
-1.17202051329399e-05
-2.65239937308336e-05
-1.97715417426885e-05
-1.53344395504812e-06
-3.81847610196907e-05
-1.93463145568975e-05
-9.14875651458021e-06
-2.23265239703743e-05
-1.91540865880865e-05
-2.26613736553152e-05
-1.29516807396543e-05
1.14885001907128e-05
-3.39906476413284e-05
1.33274840252728e-06
-8.59719442692875e-06
1.23747880655214e-06
-2.08547860637194e-05
-3.51439589558112e-05
-1.05278498688939e-05
-5.92084567105448e-06
-1.57229989632912e-05
-2.74025855115717e-05
-5.91199545823107e-06
-3.67242965516347e-06
-9.41899364581661e-06
-1.09588817813878e-05
-1.99379050589253e-05
-3.57877192304779e-05
-2.95713655399345e-05
-3.27266861344191e-05
7.70685722788204e-06
-7.53743127198948e-06
-1.72725890795956e-05
-3.10731353638889e-05
-2.69932345865606e-05
-7.03025492881741e-06
-2.04378094156171e-05
-2.26353293111453e-05
-2.11337911280784e-06
-8.60456038646896e-07
-2.54951290359159e-06
-1.84056508453337e-05
1.92821408670731e-06
-2.39389623682266e-05
-1.62521419560358e-05
-6.80386098531359e-06
-2.06549446481339e-05
-2.94367986111177e-05
-1.48836626270293e-05
-2.03588140330538e-05
-3.67867246107416e-05
-2.12785323945697e-05
-2.2729486382851e-05
-2.53085688628757e-05
-1.47839031120167e-05
-1.99390748811684e-05
-1.35299348702471e-05
-6.69440915628374e-06
-3.45429684359285e-05
-1.26929513760711e-05
-1.72155712738221e-05
-2.17571577032676e-05
-1.92019990381693e-05
-1.91559963999318e-05
-5.44044168152573e-06
-6.6981675435169e-06
-4.28565084271158e-05
-1.35644827500756e-05
-2.31255862972898e-05
-1.64086892171442e-05
-1.86081183879795e-05
-1.28190215540049e-05
8.53767678333173e-07
-2.10056535263074e-05
-3.55242156274047e-05
-1.57246234183772e-05
-2.55628946472134e-05
-4.58784187922029e-06
-2.23983271407231e-05
-2.52696811337368e-05
1.01516428370422e-05
-1.13990498234827e-05
-2.56444267104996e-05
6.08346993073534e-06
1.30669861021401e-05
3.70525599999275e-06
-1.64954897360074e-05
-2.3736982141184e-05
-2.35888809772505e-05
-1.41539341260689e-05
-2.96823171988778e-05
-1.44844541335226e-05
-1.33817718128521e-05
-2.01060458196185e-05
-2.12488734121604e-05
-2.35416092974963e-06
4.20298714008492e-06
-3.71884723738377e-05
-6.39595320906115e-06
-1.51528789597183e-05
-1.86054296315178e-05
5.73314039699997e-07
-2.53456109100293e-05
-2.8790899272923e-05
-1.63865226185108e-05
-2.86173039658406e-05
-1.50219138280509e-05
-2.41652982150364e-05
-1.82764189204975e-05
-1.51437247546851e-05
8.95851363950072e-06
-1.96925107430755e-05
-3.24318375997167e-05
-9.20456427834495e-06
1.06588635853091e-06
-2.75999758773694e-05
-2.07025024984856e-05
-1.08694749040674e-05
-6.99607180296209e-06
-2.83938804578207e-05
-2.05812487364684e-05
-1.66926201845874e-05
-2.27389346634986e-05
-2.08521945439879e-05
-9.34765260269503e-06
-6.60822095001011e-06
-4.80768804523688e-06
-1.69870909001739e-05
-1.59360238123904e-05
-3.14063543255022e-05
-3.90621492980179e-06
-2.79618682583003e-05
-2.91131924221817e-05
-1.37245999818715e-05
-1.49841687581957e-05
-8.70414920128564e-06
-2.22308547500078e-05
-2.14970825052622e-05
-1.18277558097877e-05
-1.45085857321451e-05
-1.50361638843084e-05
3.41911167740565e-06
-1.12709497827941e-05
-2.26415998316217e-05
-1.40476851391484e-05
-1.36918281348561e-05
-1.40817121895032e-05
-1.53231143104065e-05
-1.81990922678383e-05
-1.03266880496578e-05
-6.96814417067076e-06
-3.51255515036207e-05
-1.64736763802294e-05
-3.61045320321645e-05
-1.06118800035636e-05
-3.50214319680037e-05
-1.24601765943441e-05
-1.34650882160041e-05
-1.68362218843821e-05
-1.3365371406604e-05
-2.83752045271991e-05
-1.68396676056728e-05
-1.37729335607199e-05
-1.47123032332286e-05
-1.40265208034702e-05
-3.40545016557277e-05
-2.56440742612196e-05
-1.35269840214803e-05
-8.8039463230378e-06
-2.09024885930069e-05
-2.59317742381853e-05
-1.48147135374014e-05
-1.58448228550389e-05
-1.09236367923225e-05
-2.49430448977936e-05
-2.27515831956929e-05
-2.79480297618817e-05
-2.39672277912135e-05
-1.86611013673722e-05
-1.5391150452329e-05
-1.32491860326328e-05
-1.63687693206935e-05
-2.44663946775805e-05
-2.59086104528062e-05
-1.77726120619871e-05
-1.40294475096502e-05
-5.65652457881822e-06
4.10519069668655e-06
-3.06039938924122e-05
-5.45857362120917e-06
-1.2795136611156e-05
-1.33529943399175e-05
-2.36168096286205e-05
-1.36708062890399e-05
-2.49218774414848e-05
-1.63400910513447e-05
-2.28945711553742e-05
-2.2141047996124e-05
-2.47975750249089e-05
-2.90134989763783e-05
-3.61576606528362e-05
-3.31174541089798e-05
-2.41409919856619e-06
-2.04326150465533e-05
-2.32924837862416e-05
-3.1656733454998e-05
-1.87727804143516e-05
-7.0232821151641e-06
-6.96830913488101e-06
-1.72162424625684e-05
-1.49482792583308e-05
2.69754412181359e-06
-1.11155102173557e-05
-5.91491412921601e-06
-5.78936564595693e-07
-1.15063825315546e-05
-3.12797159805332e-05
-1.98788866780069e-05
-3.29375350445083e-05
-2.27011293180035e-05
-2.14653557506573e-05
-5.20430982009423e-06
-3.4436344980836e-05
-2.14469139197062e-05
-9.15233092048425e-06
-6.17070457785606e-06
-3.9936186023278e-06
-2.11172229759074e-05
-1.22696569701194e-05
-1.9275883890602e-06
-1.33323294855003e-05
-1.13056684437595e-06
-5.4645585937415e-06
-7.01837763112337e-06
-4.38658882297621e-06
-2.50919749927024e-05
-2.73467495520648e-05
-1.94632185651158e-05
-1.33406376433216e-05
-7.2234412289729e-06
-4.79308627790354e-05
-2.33197437615202e-05
-1.12463452305272e-07
-1.5375573779348e-05
-6.33870296201374e-06
-1.63654319502171e-05
-1.0183528191775e-05
-2.01236253001248e-05
-2.7301457701061e-05
-2.80008036040698e-05
-1.20465025316928e-05
-1.54316019260861e-05
-3.36253109212722e-05
-2.87039434160059e-05
-1.91121042706524e-05
-2.17629395658355e-05
-2.51184805659735e-05
-1.01638729006633e-05
5.78189119885746e-06
-4.95503585685939e-06
-1.81894356293506e-05
-3.51282070005627e-05
-3.01391561475087e-05
-1.31059598011118e-05
-3.59297854427629e-05
-1.79906515663939e-05
-1.60327697503544e-05
-7.74526328287247e-06
-1.55757600634578e-05
-5.04233453761443e-05
-3.04252525743773e-05
-2.45464928095803e-06
-3.94297653072255e-06
-3.93919386704591e-06
-5.63583463272117e-06
-6.97599591395503e-06
-2.57004724271316e-06
-1.1205161256803e-05
-1.63277920370528e-05
-3.16731662169774e-05
-9.43702012192779e-06
-5.45523616940915e-06
-1.67414634504053e-05
-2.8734852653623e-05
-2.53341721781424e-05
1.15268984031584e-05
-1.00599644490699e-05
-1.95286059076537e-05
-3.0184691616285e-05
-1.64928449525199e-05
-7.4366782820584e-06
-2.02389715542666e-05
-2.03517759603529e-05
-1.16955388863358e-05
-1.35281711455447e-05
-4.06114479587524e-06
-1.74797157244865e-06
-1.87405097782357e-05
-1.083939171979e-05
-1.81350421228908e-05
-1.17366188311487e-05
-2.61211829943236e-05
-2.65969684195595e-05
-3.65094445246506e-05
-7.49605276731538e-06
-1.38549281488554e-05
-3.27573091738746e-05
-3.48044609029128e-05
-1.43738620874503e-05
-1.82372823255075e-05
-4.68397012630908e-05
-3.66021840503045e-05
-1.47676163594029e-05
-3.31372504892771e-05
-8.90687751415296e-06
-6.26490334701914e-06
-2.66447093453682e-06
-1.12521527134155e-05
-1.4456746938325e-05
-2.71052832546119e-05
-2.0807403862589e-05
-1.79262823492643e-05
-2.24114797874997e-05
-1.65226298182948e-05
-2.91435100175983e-05
-1.31676333098931e-05
-2.00964940262132e-05
-1.29223517513188e-05
-2.40730174840511e-06
-2.1177343191434e-05
-2.50266335264559e-05
-1.99226388776085e-05
-1.6594078796743e-05
-2.6391569524607e-05
-3.21260376580725e-05
-5.94234526426204e-06
-1.34553589778084e-05
-1.64067128711085e-05
-7.45239187923312e-06
-4.33262846955177e-06
-2.29534151976289e-05
-2.88657770498825e-05
-8.5327298613775e-06
-3.15776564608653e-05
-2.01179986530524e-05
-2.87049916638779e-06
-2.59252295165254e-05
7.04173442479514e-06
-2.35126817300346e-05
-1.15005215432709e-05
-1.29655638371666e-05
-1.8224741661551e-06
6.21255674966985e-06
-2.32394612119495e-05
-3.40319638557189e-05
-1.01794681248618e-05
-2.30659168788382e-05
-2.54743978737078e-05
9.60716755404791e-07
-1.34004482791212e-05
-1.30718907439986e-05
1.08786973341444e-06
1.38924825295584e-06
-4.41185325201406e-06
-1.11588846796678e-05
-2.73329519424863e-05
-1.69954692439582e-06
-2.46198845229935e-05
-1.01451922644936e-05
6.23548824186177e-06
3.74318478317511e-07
-1.15477254453926e-05
-2.07917004885421e-05
-3.32687231176309e-05
-2.44528765817502e-05
-2.38937875110837e-05
-1.28563585777588e-05
-1.88413247489236e-05
-5.78620771761834e-06
-2.84398679889669e-05
-1.47519984547459e-05
-4.05486351581393e-05
6.14282169716027e-06
-2.87846768723278e-05
-2.64363005356434e-05
-2.03602651105797e-05
-4.61989593685509e-06
-1.52267915782585e-05
-2.31253063709977e-05
-1.34166834056275e-05
-1.1082944333837e-05
-3.53419701702423e-05
-2.21043899626499e-05
2.81159597234011e-06
-3.11465675726278e-05
-8.77528394677421e-06
-3.21333186167745e-05
-1.11923437145646e-05
-4.04247930295539e-06
-2.88226410240252e-05
-1.47236109469433e-05
-2.49747132435262e-05
-1.46001779144345e-05
-1.46186072899699e-05
-1.64509253851479e-05
-1.5319113849872e-05
-1.96309336191718e-05
-2.05054832400173e-05
-4.22122218513889e-05
-3.71231994182076e-05
-3.71516482234901e-05
-1.61403382964941e-05
-2.53340183409641e-05
-9.97975195174244e-06
-1.835054835133e-05
-3.73212072363793e-05
-3.09101451758358e-05
-2.59704185920847e-05
-1.72798876740415e-05
-2.341821250935e-05
-3.75724734324595e-06
-1.09558427887768e-05
-1.1827175230515e-05
-2.03256917991183e-05
-3.2651731671156e-05
-2.34336857518914e-06
-4.24317627195796e-06
-3.53396984978224e-05
-1.8533705514059e-05
-3.85081731473841e-05
-2.47383895713997e-05
-2.06880042444858e-05
-4.13138255898229e-05
-2.82320387452824e-05
-1.74121863059048e-05
-1.37010076209887e-05
-1.70969211939361e-05
-1.4595288658485e-05
-3.19908444540239e-06
-1.8268400624062e-05
-1.09812090652014e-05
4.75423980094157e-06
-1.81861686586806e-05
-1.07708195508374e-05
-7.53068135313176e-06
-1.44283567328068e-05
-1.49539424687678e-05
-5.03419701393486e-06
-2.60945910124687e-05
-4.02330892892282e-06
-1.40753001380785e-05
-1.02905845765821e-05
-1.311191092365e-05
-1.03158959790865e-05
-2.73752047442937e-05
-2.39559570953283e-05
-3.35257374647828e-05
-4.41806412073595e-05
-6.01775670893753e-06
-2.34922208568959e-05
-2.93876960098973e-05
-2.73362354332774e-05
-2.73568973259233e-05
-1.40519320262054e-05
-1.31020314374092e-05
3.8546769072073e-06
5.36478394843449e-06
-5.60209706680318e-06
-1.12044617253053e-05
-1.30412081150391e-05
-4.78465618197708e-06
-2.08545872931592e-05
-1.59693563395295e-05
-1.70870283892318e-05
-2.18291292632506e-05
-2.83949021127896e-05
6.66302021900213e-06
-1.05525125792108e-05
-3.34900423884265e-05
-1.34697878658573e-05
-7.69853239600426e-06
-3.52394209860603e-05
-8.01712568297333e-06
-1.01098814801745e-05
-4.48830251950263e-06
-7.41629354552519e-06
-9.98259582194547e-06
-1.96057895113531e-05
1.51777709985656e-06
-2.54894083393053e-05
-3.98688586357733e-05
-2.43389746978647e-05
-7.38574916305928e-06
-2.97613270779457e-05
-1.574484006595e-05
-2.75602336561998e-05
-1.66651597505427e-05
-2.80880684935895e-05
-1.81363443456018e-05
-2.75547705798447e-05
-3.17691530489823e-05
-6.32950260563599e-06
-9.52307862736827e-06
-8.81771882313601e-06
-8.27701555695343e-06
-2.07377810390959e-05
-2.15626509335926e-05
-2.51377485626267e-05
2.02206286714819e-06
-9.17113660764068e-06
-1.45672429103324e-05
-2.55171559274877e-05
-2.00346753212003e-05
-2.52940795656943e-05
-2.23362037167797e-05
-5.88716512660694e-06
-2.20828142937195e-05
-2.43914542499937e-05
-2.4510994911219e-05
-2.31153317738398e-05
-4.21855494344691e-05
-3.8855484317873e-06
4.24379775740829e-06
-2.94692357632445e-06
-1.66191014161931e-05
-2.33954375971171e-05
2.97175890344636e-06
-3.70490240005221e-05
-5.63252783473793e-06
-8.11136548927715e-06
3.46821062227559e-06
3.05307469129166e-06
-9.49687506945727e-06
-6.62835624429349e-06
-1.95774538831839e-05
-6.04409811723116e-06
-3.15754007079596e-05
-1.67147044859347e-05
-2.37634207950877e-05
-3.18972959009117e-07
-3.09002941677698e-05
-2.75955897951817e-05
-9.17139656345525e-06
-4.63155954782654e-06
-1.96248493417732e-05
-1.63466812073343e-05
9.93564026810045e-06
-2.38657949120119e-05
-3.64309369284322e-05
-2.92847806657688e-05
-9.65600102488899e-06
-7.14319326045639e-07
-2.09095928968858e-05
-2.672964488556e-05
-2.87562238624173e-05
-5.34649985772941e-06
-1.45684124120119e-05
-1.95393623416715e-05
-2.76658880494096e-05
-2.22692522427559e-05
-1.99407036996239e-05
-3.37870600740624e-05
-1.96375833368837e-05
-6.86706902722066e-06
-1.98740447198726e-05
-2.02754818980883e-05
-1.01904287367482e-05
-2.43000807104757e-05
-1.83553169450121e-05
-3.10631247660865e-05
-1.46470466437616e-05
-1.06609517116518e-05
-5.56076220643691e-06
-1.37305374001554e-05
-2.08849089563485e-05
-1.73286427484081e-05
-2.37390392687738e-05
-1.60319106363961e-05
-2.99304108519247e-05
-2.48396339844123e-05
-9.11513216341514e-06
-1.40218849780251e-05
-1.28052660869917e-05
4.9072133139817e-06
-1.98301193088875e-05
6.76643058770167e-06
-1.47666422117497e-05
-2.02681904485001e-05
-6.0335083622452e-06
1.40251131172284e-06
-2.40647698225921e-05
-1.56856045222148e-05
-1.20808570638554e-06
-7.74718024821121e-06
-1.86742135284506e-05
-1.96907633959869e-05
-4.33788956209866e-08
-1.02543557400236e-05
-7.95123677627592e-06
-2.95805554771576e-05
-1.81910983723864e-05
4.90556916535533e-06
-1.9346286342815e-05
-1.38716241201239e-05
-3.02457072684107e-05
-2.15829208392989e-06
-2.25776756552499e-05
-1.19061986976412e-05
-2.28510054235115e-05
-4.90873362587281e-06
-7.40965289519873e-06
-2.92096198358162e-05
-9.44682749486796e-06
-1.61583922773547e-05
-1.17011967325571e-05
-1.13865250203442e-05
-6.82299470952006e-06
-2.03966929976883e-05
-2.27310833933198e-05
-1.32649909288461e-05
-2.01623013651546e-05
-3.3202946069017e-05
-2.70330504600364e-05
-2.55397785819844e-05
-2.11149513091558e-05
-2.95297253913463e-05
-1.84332798081041e-05
2.93815639860852e-06
-1.06037796454811e-05
-1.17121788326895e-05
-1.39475038913017e-05
-1.11352772275832e-05
-1.39330220365736e-05
-2.06462648367457e-05
-7.05588677360597e-06
-8.44499459686281e-06
-2.08126960940117e-05
-2.23776176965688e-05
-2.35092497371248e-05
-1.83820261058435e-05
-2.63678142960524e-05
-1.80959143650275e-05
-1.86523170344751e-05
-2.82854115393058e-05
-8.59514142005491e-06
1.40752543821164e-06
-1.02426764024008e-06
-8.47692661896816e-06
-1.11715320322218e-05
-2.46489114176191e-05
-3.77932441581663e-05
-9.19196471657475e-06
-5.41262805347585e-06
-2.01685481102536e-05
-8.69919658080979e-06
-1.74468304352491e-05
-1.42875015256981e-05
-4.48377325357287e-06
-1.45362062693888e-05
-2.11259494583408e-05
-1.79442068644785e-05
-1.54505272717101e-05
-2.44850349831623e-06
-3.05843674768564e-05
-4.29718000079085e-05
-3.95113861364574e-05
-8.83671666432923e-06
-3.03359494219708e-05
-1.70935239153352e-05
-7.26750752900441e-07
-1.49679379930158e-06
-1.92669839712499e-05
-1.28341685899081e-05
1.08541053259329e-05
-3.22616872232123e-05
-8.32205421132629e-06
-7.06764682038294e-06
-1.71364830971052e-05
-1.13292702840821e-05
-2.94500794984857e-05
-7.2559481918775e-06
-1.6722017408518e-05
-2.26477481109785e-05
-2.14269795290808e-05
-4.16112174542892e-05
-1.21290628255536e-05
-2.84477006497186e-05
-2.70774887519517e-05
-1.53536992471387e-05
-1.41424586651897e-05
-2.76227138567966e-05
-8.10249427548202e-06
-1.2914984476059e-05
-8.64604380429236e-06
-9.19113221987174e-08
-1.16564345912716e-05
-1.20220260201004e-05
-1.476927205581e-05
-9.06989888349644e-06
-2.11439267928169e-05
-2.66791428178662e-05
-7.8116482297258e-06
-1.71563405541748e-05
-1.28475158949969e-06
-3.15980651553889e-05
-1.06374469906519e-05
-1.23506335850205e-05
-1.32189341183286e-05
4.01728390121098e-07
2.33332727467706e-06
-1.93527542176302e-05
-2.04247198047997e-05
-2.96319855040426e-05
-2.46177854274766e-05
-2.54474225251173e-05
-1.68463561884231e-05
-1.67769564911505e-05
-8.23811834913267e-06
-1.01601896651639e-05
-3.45511358260233e-05
-6.50612473153838e-06
-3.43897643708902e-05
-3.2130191102723e-05
-4.31125850355562e-06
8.47210508312439e-06
-2.05157872291371e-05
-1.87076538603978e-05
-1.44355004105625e-06
-3.56168474288594e-06
-1.76417454141481e-05
-3.0442458357108e-05
-2.40789678609834e-05
-1.0970544578785e-05
-1.11407263680794e-05
-2.15649171657355e-05
-9.79367343388087e-06
-1.53855655687653e-05
-2.37407216450569e-05
-1.35128309828226e-05
-7.22773247359644e-06
-7.30814908765457e-06
-1.21938721467166e-05
-1.97836947759192e-05
-1.84946534352464e-05
-1.71075117962941e-05
-1.54171230953046e-05
-2.32727456839351e-05
-1.91664020745001e-05
-1.88760361608414e-06
-2.4726030518267e-05
-1.8720604814186e-05
-8.74596807983804e-06
-1.49837710493904e-05
-2.60176192471046e-05
-1.63340742696568e-05
5.14490222961761e-06
-2.0594311804665e-05
-3.17909301848859e-05
-1.71654912302455e-05
-1.7318702541325e-05
-2.6564721231819e-05
-2.59232820030862e-05
-4.20682905685907e-05
-2.62752607183403e-05
-3.03166147072531e-05
-8.9377597528578e-06
-4.96991634063458e-06
-1.64019266183955e-05
-6.45049833003234e-07
-5.03595431475774e-06
2.56813764160835e-06
-5.4551379338922e-06
-7.31669249462313e-06
-1.38580540963225e-05
-3.51829080886446e-06
-3.99852078177178e-06
-9.346252424001e-06
-1.07743774537141e-06
-2.73272498782252e-05
-3.43434627359643e-05
-2.11093189102024e-05
-1.97261967513329e-05
-1.87438598427672e-05
-8.17869037436799e-06
-2.93988689526212e-05
-5.42728823986723e-06
-2.310080271712e-05
-5.81059496084508e-06
-6.64118974152033e-06
-1.22013985945456e-05
-2.31425256451368e-05
-6.14013542769523e-06
-2.38954044019072e-05
-8.59941866442005e-06
4.35977869904198e-06
1.13442041349892e-07
-1.00413764249194e-05
-3.15873294487452e-05
-1.41254751093646e-05
-3.57934652751479e-05
-2.93095486816629e-05
-9.60537292640726e-06
-1.30952480723611e-05
8.38385511296791e-06
-1.58350611147658e-05
-2.08414976787803e-05
-7.61340447118595e-06
-1.53100777874432e-05
-1.84524689349831e-05
5.53241499421468e-06
-1.30595479414574e-05
-1.22086361608392e-05
-1.1530345683509e-05
-2.19265230362816e-05
-2.99818451785759e-05
-2.73016521137808e-05
-2.38555368496773e-05
-2.11733085680076e-05
1.0891365421897e-06
-3.72037957184821e-06
-4.65818690824381e-05
-4.9589248815046e-06
-1.23492767668558e-05
-2.59606673692766e-05
-5.41139312286497e-06
-2.29000034136327e-05
-1.12829607181535e-05
-2.33316634329507e-06
-6.14203306762886e-06
-1.67297877986486e-06
-2.44558821329132e-05
-1.91669018912421e-05
-2.18120366226222e-06
-2.55478832725344e-05
-1.30260712497071e-05
-3.98158751080018e-05
-3.96638866095815e-06
-1.90658744004923e-05
-8.39922808008672e-06
-3.85365819614911e-05
-1.84871892051176e-05
1.17132061093633e-06
4.62854900169118e-06
-2.01022509766958e-05
-1.00969076210992e-05
-2.39259408660704e-06
-6.61141591916929e-06
3.43042359344932e-06
-1.32938594560306e-05
4.25447646673187e-06
8.11742133925055e-07
-4.03012221055662e-06
1.27206790899707e-05
-1.37321167762636e-05
-1.35596493446479e-05
-9.47043140629139e-06
-1.9723837596287e-05
1.72930028565845e-06
-1.61818766546829e-05
-2.74930543987164e-05
-1.29718508640172e-05
2.62754148133102e-06
-1.35194090087016e-05
-2.98708236855956e-05
-2.48441087502278e-05
-1.80867895401663e-05
-1.25582065612411e-05
-1.11127845356222e-05
-1.23049188970384e-05
-3.28618105551243e-05
1.83153615658843e-06
-9.88342684160411e-06
3.40671898360028e-06
-3.65692994270381e-05
-2.68454288872058e-05
-2.01837680856028e-05
-2.10728754569366e-05
-1.3662956788366e-05
-1.55356159929728e-05
-6.8273386868254e-06
-3.62399294091994e-05
-1.65960861676161e-05
-3.33875568477797e-05
6.17972951278206e-06
1.2439222567745e-05
-2.69896213664219e-06
-1.74089127602955e-05
-1.6495304652414e-05
-3.28913248425164e-05
-8.39650281467423e-07
-3.66612112517304e-05
-1.75898714757243e-05
-1.09299859365518e-05
-1.35337319221353e-05
1.18246249904909e-05
1.13598401694122e-05
-1.82455381616382e-05
-3.51013365911512e-05
-2.86464977392896e-05
-9.96475653554899e-06
-7.20300949463809e-06
-2.20412499359674e-05
-3.05456911394344e-05
-9.66903008955213e-06
-1.43740679767055e-05
-1.76403662451131e-05
-3.12476279574983e-05
-1.17782027552124e-05
-1.03377125538533e-05
-1.28735851565414e-05
-9.70034289759601e-06
-4.91696450635701e-07
-7.42366902123577e-06
-2.91785163077344e-05
1.75387398190512e-05
-9.94893714694978e-06
-5.36850458350777e-06
-1.883366137155e-05
-3.01161160752623e-05
-2.05771570341033e-05
-1.98936749185082e-05
-1.05352909581643e-05
-3.8162589217266e-05
-2.8864756580691e-05
-2.64664757361437e-05
-1.82963485454499e-05
-1.35807360653653e-05
-1.54649139923814e-05
2.03307900602404e-07
-3.14495029854879e-05
-1.68372355736306e-05
-3.81705578564092e-06
-1.26109197257922e-05
-2.76096936215585e-05
-6.50211322170878e-06
-1.90457356322723e-05
-1.05058913257836e-06
-1.34507567695623e-05
-1.13443555894174e-05
-2.17111355298298e-05
3.7996777375979e-06
-1.75133361372965e-05
-2.73538508177981e-05
-1.60954021852568e-05
-3.26839958782988e-05
-8.27458901325012e-06
-1.17395453165814e-05
-3.29676488979974e-05
-1.47728639650753e-05
-1.5704336011575e-06
1.38053885445936e-06
-1.53285768817717e-05
-3.39411742199001e-06
-1.04521428716285e-05
-2.57595142323322e-06
-1.90315853701098e-05
-1.28303089353198e-05
-1.70015079345132e-06
-7.9762703353165e-06
-4.86048597854604e-05
-3.09011757981103e-05
-3.06615980511013e-05
-2.41068333048627e-05
-1.82533619696879e-05
-2.32020264134477e-05
3.83088699730098e-07
2.76326675162909e-07
-1.70716666651489e-05
-2.1863788607413e-05
-3.20013866368612e-05
-4.29253494394264e-06
-1.12258918783553e-06
-2.0499222077826e-05
-8.96903301261209e-06
-2.45095597070871e-05
-1.82648883519084e-05
-2.69127990554625e-05
-1.0799577282156e-05
7.12134724606495e-06
-1.24105966074225e-05
-5.19502208962119e-06
-1.78415722766722e-05
-3.38900676882545e-06
-6.71510207117616e-06
-2.06855030479021e-05
2.23801702229917e-06
-1.52125594597636e-05
-1.49676722346938e-05
-1.52900642166353e-05
-3.94932949624359e-05
-2.92644317861605e-05
-3.82219169597524e-06
-1.64651819775787e-05
-2.44429579801074e-05
-2.85398250149357e-05
-6.8737750756229e-06
-1.63924630075065e-06
-1.90412737800455e-05
-2.32651068666927e-05
-1.5789581548395e-05
3.27373973031323e-06
-1.2779299575492e-05
-1.62946812618953e-05
8.0187008870804e-06
-3.42094382735785e-05
-3.49763567242369e-05
-2.37369253421869e-05
-3.99653637600013e-05
-2.120901105854e-05
-9.068770806183e-06
-2.51032002541778e-05
-2.59428777884466e-05
-3.75185916385407e-05
-9.36014046812923e-06
-1.41583324108127e-05
-5.17052823124526e-06
-7.16151874018859e-06
6.53316291126345e-06
-1.81590561075619e-05
2.77022991047211e-06
-2.05286205788163e-05
-1.67735337281222e-05
-7.46573985151069e-06
-3.13721583634509e-05
-2.12173611872121e-05
-2.32076119021252e-05
-7.05882117157105e-06
-1.18110272589974e-05
-2.56996204911544e-05
-2.26885616061473e-05
-9.16220222691691e-06
-2.78418359324644e-05
-1.39445256928881e-05
-1.2028870824487e-06
-2.41443515356149e-05
-1.97516275191222e-05
-1.87600383279363e-05
-1.68881014610232e-05
3.69979766263911e-06
-1.76832761040519e-05
-5.2480859528819e-06
-1.71636865710419e-05
-1.03526294739524e-05
-7.13588016607862e-06
-1.82457202891008e-05
-1.5459847016e-05
-3.37754391501181e-05
-1.78211811368585e-05
-1.75107689085518e-05
-3.86971677923979e-06
-1.93723951798595e-05
-4.65787501659705e-06
-1.69667593635534e-05
-3.06383168210839e-05
-1.79805505685108e-05
-1.74426547112043e-05
-2.01341212111221e-05
-8.2367692193317e-06
8.4623791375956e-08
-7.74695131970309e-06
1.37537424053348e-07
2.3746810391827e-06
-1.04137080941156e-05
-2.99898118881085e-05
-2.33939068060774e-05
-2.01500080650422e-05
-2.50990678605617e-05
-3.35287619706928e-05
-2.28221475736088e-05
-1.72406584408281e-05
-3.12836602946589e-05
-1.71533979068761e-05
-1.04281781348734e-05
-1.01463378072804e-05
-3.06102186966196e-05
-1.95037488246881e-05
-3.36712220403663e-05
-2.1806312139699e-05
-6.29100686382095e-06
-3.01247568406533e-06
-1.12729129020142e-05
-1.84609210689793e-05
8.17108871296341e-06
-1.46924854267313e-05
-2.6303796830028e-05
4.69742553269938e-06
5.42795544212583e-06
-2.57462006821768e-05
-2.24275049807744e-05
-1.01427860328987e-05
-1.68301424485038e-05
-2.63701236915735e-05
-2.50686164976957e-05
-1.64641996020587e-05
-6.53651392380755e-06
-1.89825290621057e-05
-3.79484313195268e-05
-2.51965165097891e-05
-1.80507272288449e-05
-2.6686712724605e-06
-1.25046148613298e-05
-2.64665558877921e-05
-4.66409557682667e-06
1.53701412243987e-05
-2.96101819438045e-05
-1.07960943691152e-05
-1.12982044288355e-06
-2.23339447611391e-05
-3.40934485889986e-05
-2.21469309973636e-05
-2.55794744910703e-05
-2.60065398250359e-05
-2.58952440261309e-05
-2.40758154528092e-05
-1.90125622492814e-05
9.28247815936732e-07
-1.89629651706957e-05
-1.92841453028519e-05
-2.01138340012731e-05
3.5339843092678e-06
-2.21167355967746e-05
9.65065814292713e-06
-1.25486784375522e-05
-4.03788725209169e-06
-5.32570155565857e-06
-5.21755257414423e-06
-1.61316988442721e-05
-7.64614038926656e-06
-3.27867557497619e-05
-2.63854068962726e-05
-2.24948943110163e-05
-2.78754267847718e-05
-3.4967175662956e-05
-1.83544427673543e-05
-1.68147717175194e-05
-3.16757687186835e-05
-2.43441504021803e-05
-7.94823058780329e-06
-8.80759100334158e-06
-1.86886946352037e-05
-1.35503153085998e-05
-2.51453824021223e-05
-2.25166293328455e-06
-2.23714454772496e-05
-2.42423151613318e-05
1.46791963527122e-05
-2.03260866708169e-05
-2.76443709225695e-05
5.70887964344081e-06
-7.24904485773112e-06
-2.35227050549016e-05
-2.52614668728521e-05
-4.47289941786734e-05
-1.61030720280258e-05
-1.78265238216009e-05
-2.25647170600732e-05
-2.26892416627281e-05
-4.09895117740324e-06
-2.52618896821891e-05
-3.59555583974197e-05
-3.2536788871125e-06
-6.89662942362799e-06
-4.95068611174291e-06
-1.58385505729781e-05
-4.26917379147272e-06
-6.61359210010433e-06
3.34895518096913e-07
-1.61839913352219e-05
1.07001506710354e-06
-1.98196002042412e-05
-3.10013709889161e-05
-3.38400874055677e-05
-3.85751818189577e-05
-9.13104539828449e-06
-2.68723363132578e-05
-1.85954502957304e-05
-1.04882176963545e-05
-3.16261102568144e-06
-2.28615460954883e-05
-2.82497721357589e-05
-1.66889130272546e-05
-1.73684344793082e-05
-1.56155365428324e-05
-2.72651022648398e-05
-4.55614243490339e-06
-1.8837198035949e-06
1.60079999124163e-05
-1.96537743570418e-05
-2.46820512742202e-05
-1.9455239202078e-05
2.86064418353557e-06
-3.56293180112655e-06
-1.6344052626857e-05
-3.02724109021227e-05
-1.4918755231779e-05
-2.04027263181979e-05
-2.6850907713473e-05
-2.76784342341897e-05
-1.04019919671008e-05
-2.11969190822869e-05
-1.23950907126855e-05
-1.64691804890303e-05
-1.19367276710841e-05
1.13038954888702e-05
-1.39091181969214e-05
-2.14946275182777e-05
-3.203892028872e-05
-7.6470514842722e-06
-2.81075870073764e-06
-4.23516415548779e-06
-2.03045244157325e-05
-2.23032091328607e-05
-2.20811480589659e-05
-3.12674126136713e-05
-3.03161871159139e-05
-2.74090952258608e-06
-1.833890708884e-05
-2.86152687731413e-05
-3.02331677405055e-05
-2.64776331930679e-05
-1.03221647453133e-05
-1.66809495711852e-05
-2.43239301252426e-05
-2.64821772559487e-05
-5.54845856422263e-06
-2.3321281499755e-05
-1.98309930152191e-05
-2.88283291015578e-06
-2.06416975159227e-05
-1.65891506279827e-05
-3.739224559948e-05
-1.1819934527001e-05
-1.65519450005695e-05
-1.34683695931387e-05
-3.92625501115166e-05
-2.53134645874115e-05
-2.37959934620397e-05
-2.52948799132442e-05
-3.98395728054406e-05
-2.42122642970377e-05
-2.70307979275805e-05
-7.45327145953936e-06
-2.43925499376682e-05
-2.08119401173059e-05
-3.25767612460045e-06
-9.5410148864061e-06
-3.73555050417127e-06
-1.41860206028476e-05
-8.44020386426617e-06
-1.46990411612144e-05
-7.61414534342077e-06
-2.11223632956993e-05
-2.98970288960145e-05
-1.19917470266701e-05
-2.28480577576726e-06
-2.70736430349529e-05
-3.08265104746024e-05
7.0364927878479e-06
-3.75585447442808e-05
-1.96994009132769e-05
-2.79093996590301e-05
-1.90305516067447e-05
-2.0223479766929e-05
-2.87900849301819e-05
-2.34382240188505e-05
-1.75560253778026e-05
1.28921897998646e-05
-5.25171529129333e-06
-3.81648072190995e-05
-1.95134241951109e-05
-1.09705533530754e-05
2.85156080931988e-06
-5.20557362179822e-06
-9.32136131073239e-06
-7.77691190008849e-06
-3.19976532573579e-05
-2.59246288788277e-05
-3.5198782582148e-05
-1.84530560175438e-05
-1.13807987816347e-05
7.86596935661797e-06
-2.00904956594085e-05
-1.74495437204945e-05
-2.74793541245136e-05
-4.27292603393905e-06
-1.5080209848707e-05
-4.12320394011853e-05
-4.1676026281457e-05
-2.3040282355351e-05
-1.04378512448882e-05
-1.18218543961773e-05
-1.8374373956441e-06
-2.54665095923835e-05
-2.20249732523693e-05
-1.00941300602733e-05
-1.93260511377598e-05
-5.20694394733457e-06
-2.06796874506117e-05
-1.64862167189342e-05
-2.15475907196149e-05
-2.24395613221337e-05
-1.27260261596334e-05
-4.63164352015641e-05
-1.19557718322865e-05
-1.14049958204667e-05
-3.19824916526285e-05
-1.88308813852128e-05
6.60709149663061e-07
-1.86484491191948e-06
-1.29125601506872e-05
5.32466019786127e-06
-8.17284960757267e-06
-1.72487462206914e-05
-2.15990822286942e-05
-1.3605362454864e-05
-2.60063063003716e-05
-1.66846702448189e-05
-1.31503009076149e-05
-2.57566027172174e-05
-3.1703380243356e-05
-9.37927532139108e-06
-2.15278246776231e-05
-1.01252593884339e-05
-5.50737241606409e-06
-1.9030144700574e-05
-3.8264620556306e-05
-3.28267720631313e-05
-3.80845506346251e-06
3.16515114736857e-06
-1.36185192455199e-06
-1.60860882506473e-05
-3.51181577148541e-05
-2.15979405001933e-05
-1.12510415997339e-05
-1.54755297713592e-05
-9.29765570540122e-06
-1.20006308142623e-05
-1.04610249252802e-05
-3.16143847921796e-05
-1.3597696895567e-05
1.67823722600819e-06
-3.23324804642416e-05
-2.44450794959541e-05
-6.43098416301056e-06
-4.90368166374529e-07
-1.02682496655582e-05
2.55010249108938e-06
-1.46346983189157e-05
-1.94664621277881e-05
-2.1575610121207e-05
-1.95487044009727e-05
-2.94658277588644e-05
-2.63863279076127e-05
-1.17019093471898e-05
-1.17400371889934e-05
-2.37052820235597e-05
-2.80570437025964e-05
-5.14486000421189e-06
-9.72191186902974e-06
-2.14560173104668e-05
-1.24970843326553e-05
-1.70829214172189e-05
-1.15932730087276e-05
-2.4809206418975e-05
-4.92650211389281e-06
1.27526127933139e-05
-5.7095526668982e-06
1.49200074803155e-06
-1.99341806056871e-05
-1.91562437207831e-05
-1.4592599389926e-05
-1.39536033494324e-05
-3.12053003207303e-06
-2.87693429115437e-05
-1.37705543378637e-05
-3.69076414047066e-05
-4.26965239838444e-05
-2.95092386818272e-05
-2.42957188013192e-05
-2.5037262110669e-05
-2.27621609806456e-05
-1.24572077332479e-05
-2.59738081002033e-06
-1.09817277498324e-05
-1.54126272858688e-05
-2.8717723685846e-05
-2.5124460799759e-05
1.56938671951682e-05
-3.18887916653597e-05
-3.98820299148932e-05
-9.17905904730583e-06
1.37474490580549e-05
-1.01717534538007e-05
-9.66644112820002e-06
-1.33935841695616e-05
1.81588392813358e-05
-3.43648922144609e-05
-9.07855924760937e-06
-1.13933407603311e-05
-1.60852598012485e-05
-4.86393181354023e-06
-2.1313417797415e-05
-6.44997860686318e-06
-1.01255726384155e-05
-2.66859514626589e-06
-1.32696576093214e-05
-6.33827261704413e-06
1.33854080365701e-05
-4.03143537560866e-06
1.96605526302723e-05
-2.21608926984549e-05
-1.93326746847251e-05
-2.26067287920959e-05
-1.75581978797263e-05
-1.34682758808185e-05
-1.50557157857073e-05
-1.81176810643814e-05
-3.0906125282432e-05
-3.29622636303199e-05
-8.31281403184696e-06
-2.5291482674752e-05
-3.22365269013779e-05
-3.97256069748508e-05
-3.10487552573313e-05
-1.20764098177625e-05
-4.02137365594132e-06
-4.79400217947156e-06
-2.3179930799996e-05
-9.96907481108424e-06
-7.0431484951703e-06
-1.78368048290575e-05
9.68572611122961e-06
-3.8410022555612e-06
-2.20425227537499e-05
-1.92048850135632e-05
-2.34837678357493e-05
-2.51995910600273e-05
-2.40820338738795e-05
-1.15149012785319e-05
-5.49680374544682e-06
-1.58696917150337e-05
-1.74116436018581e-05
-1.82781042636604e-05
-1.22337701730282e-05
-1.56511916582283e-06
-5.67920758378636e-06
-1.48188772983658e-05
-1.08394455516463e-05
-1.63500281215509e-05
-1.58931428401299e-05
-2.13531167716187e-05
-2.15473883846253e-05
-2.83922659041732e-05
-5.73490497218814e-06
-3.21747584880575e-05
-3.5254055297583e-05
-2.20073638209166e-05
-1.5272685253234e-05
-1.3517288618776e-05
-2.45984198897207e-05
-9.03052616704785e-06
-1.56770034832291e-05
-1.53707058843453e-05
-4.5205221966107e-06
5.019135983959e-06
2.05090102253292e-06
-5.33636306426221e-06
-2.30931886836363e-05
1.82340696205979e-07
-2.04899940589428e-05
-1.44489508631026e-05
-2.04891758741154e-05
-9.24095100668588e-06
-1.01633630776675e-05
-1.68420257180255e-05
-2.9556127018893e-05
-2.86567616170175e-05
-1.76067453949923e-05
-3.19156931036122e-06
-1.26662406123271e-05
-1.73665518685423e-05
-4.16509959799849e-05
-1.8256025814272e-05
-7.19622463360533e-07
-2.43158747955645e-05
-1.08745519147071e-05
-7.8826165707018e-06
7.40453313107692e-06
-1.28094160469882e-05
-2.11447110186501e-05
-1.48753271636691e-05
-9.29231757767455e-06
-3.73785421660939e-06
-1.72132855589716e-05
-9.15521500181062e-06
-7.34167859790202e-06
1.49187999171843e-06
-2.49745640509636e-06
-2.77170634392268e-05
-2.68999276289312e-05
-2.54688169455659e-05
-4.07599767814074e-05
-6.05673582202464e-06
-2.68141151879286e-05
-1.22448193948304e-05
-8.33650403780766e-06
-1.37639063745958e-05
-2.31745837057038e-05
2.88287880674871e-07
-4.47090442280452e-06
-1.60378844268563e-05
-3.51679035256221e-05
-1.79729462331715e-05
-8.86600284390759e-06
-1.36935583708323e-05
-3.40884370943698e-05
-5.2984172885342e-05
-2.20212258906211e-05
-3.35603150826486e-05
-2.34048631888576e-05
-1.83330515512483e-06
-2.63222409553381e-05
-3.1800161956097e-05
-2.29530328712038e-05
-1.68812110119791e-05
-2.13462130670141e-05
-1.93970459471728e-05
-9.88604749651497e-06
-1.12550585745621e-06
-6.4079066433539e-06
-4.23816372384993e-05
-3.60113846198874e-05
-1.50046235046582e-05
-2.96877665880605e-05
-3.64028467778545e-05
-7.56774725117026e-06
-1.63715152409731e-05
-1.56963110379866e-05
-2.94970752349463e-05
-1.25906652157e-05
-1.49262989513388e-05
-1.00891759033637e-05
-1.78424281318481e-05
-3.03330774780625e-05
-1.15314685393402e-05
-7.79546542859159e-06
-2.00170896048749e-05
-1.46996099484993e-05
-5.71617215086404e-06
7.68966475098713e-06
-1.02873656613528e-05
-2.08472246258065e-05
-1.08728659476635e-05
-1.16812425666376e-05
-1.95205132119238e-05
9.37089058655939e-06
-8.9185275032583e-06
-1.62236311138567e-05
-2.28345928808076e-05
-1.71631167219804e-05
-8.11146363001218e-06
-1.59697609969784e-06
-2.90062850302229e-05
-2.94287849260693e-06
1.25223149943065e-05
-1.16118340679295e-05
-2.38903765361572e-05
-2.26087241254714e-05
-6.70978183227482e-06
-8.82454971321175e-06
-1.43603759295291e-05
-3.52318404369347e-06
-1.37021100539773e-05
-1.37528799039624e-05
-2.08249146653275e-05
-4.68986928058711e-05
-2.48559367212156e-05
-1.35975235130977e-05
-4.45312630306894e-05
-1.8023027706323e-05
-1.44706125584348e-05
-2.84444312455771e-07
-9.01315857339727e-06
-4.74892422959551e-06
-4.81974704046313e-06
-6.62628128308433e-06
-3.19549596504139e-06
-1.08978994624145e-05
-3.18808754246835e-05
-2.3483360365236e-05
-1.66451393810331e-05
-2.4982719903883e-05
-1.89893817378079e-05
-1.61426758427127e-05
-1.58078909958257e-05
-2.54149857028675e-05
-2.35119564628529e-05
-1.61117275400729e-05
-1.08616249758029e-05
-3.46835996350656e-05
-5.66360850451622e-05
-2.90216505172625e-05
-1.24034703260613e-05
-8.1627479421637e-06
-3.1376265541348e-06
2.40021854765014e-06
-5.42577389675855e-06
-4.89319393899954e-06
-1.79544513887341e-05
-8.85978280040135e-06
-1.86324825606449e-05
-5.91082304308492e-06
-1.85840732464286e-05
-9.91964021553434e-06
-8.77397225183234e-06
-2.39010364004575e-05
-1.98663237989054e-05
-2.80377079937505e-06
-2.0091977086926e-05
-1.51671878393251e-05
-1.37881780603501e-05
-4.34789011097923e-06
-2.37402947526427e-05
-1.15580994558875e-05
-5.46654717315592e-06
1.608523024236e-06
-1.44175646032313e-05
-1.18333521432492e-05
9.96972540414646e-07
-1.94656533443538e-05
-4.53382186695363e-06
-8.19772885540489e-06
-1.26157189496878e-05
-2.65061690728294e-05
-1.87388743851038e-05
1.15740681438753e-06
-1.93762561048642e-06
-2.79571767204979e-05
-2.48345298726135e-05
-1.82949059363405e-05
-1.78019258888941e-05
-7.33975199566162e-06
-1.9262019890899e-05
-2.17587472632985e-05
-1.44355679845641e-05
-7.64941362815208e-06
-2.07174152767276e-05
-1.27993053066397e-05
-1.77719507105364e-05
-7.45951361704614e-06
-1.68444264153284e-05
-7.5466878326171e-06
-1.00729584570443e-05
-2.6378409942258e-06
-1.07255080990014e-05
-1.33104591042884e-05
-1.23540715148882e-06
-1.94304023396235e-05
-2.89709123013701e-05
-4.02692100808709e-05
-1.97849603847807e-05
-3.05173710513825e-05
-2.30049342006892e-05
-4.21330761813841e-05
4.0086283359316e-06
-2.22900846871989e-05
-1.45849352224437e-05
-1.38302918912243e-05
-2.07660387738492e-05
-1.7044684958322e-05
-2.85190551122851e-05
-3.94305839167665e-06
-4.65948166462768e-07
-1.47811536999565e-05
-9.79680228930806e-06
-2.26627865374014e-05
-2.90653124580225e-05
-9.00218311376725e-06
-2.26614843253876e-05
-1.77241692381882e-05
-1.31005639744961e-05
-4.74751826002525e-05
-2.24042897047289e-05
-2.38680110170077e-05
-3.14962801313888e-05
-9.32600476731889e-06
-1.02539450333889e-05
-1.33672764623e-05
-8.72849988058085e-06
-1.00305977998894e-05
-1.57227013303834e-05
-3.36142073838714e-05
1.3986057091856e-06
-3.96206405387356e-06
-1.11486565724486e-06
-1.54618396211619e-05
-2.13365501162849e-05
-2.6149550179232e-05
-3.06248825358062e-05
-2.24625872288601e-05
-3.86057204565242e-05
-2.50762811104177e-05
-2.13962817707693e-05
-1.71063456370415e-05
-1.13844200406656e-06
-2.83222074040809e-05
-1.02802289752108e-05
-1.09224568492843e-05
-1.25988127205434e-05
-1.98147042758232e-05
-1.944663933576e-05
-1.76787910979722e-05
-4.46578720882394e-06
-8.9256299081248e-06
1.61790406152245e-05
-9.41103007393988e-06
-3.21652633060409e-05
-5.69434167556505e-06
-2.55820727355158e-05
-1.28026945877493e-05
-1.30349995896316e-05
-1.94888059704558e-05
-2.14928334247936e-05
-2.15551035527989e-05
-2.84085357283379e-05
-6.67398937154077e-06
-1.44926504108705e-05
-1.92298255506435e-05
-9.30028466573333e-08
-1.81667763184686e-06
-1.59524967304417e-05
-1.44994424943483e-05
-2.51161115846655e-05
5.03591582289296e-06
-1.00975110397694e-06
-1.74964102379181e-05
-6.4685556645777e-06
-2.52421581866584e-06
-3.35083432236684e-05
-1.41178401023776e-05
-1.8077785338114e-05
-1.43021598599867e-05
6.7412736277454e-07
-2.1187317988419e-05
-1.89760259999566e-05
1.91883106955202e-06
-5.53104038506562e-06
4.58744278542828e-06
-1.95949186595691e-05
-1.9130434087257e-05
-1.06549458305101e-05
-1.19874117928018e-05
-7.58622742894466e-06
-2.45983239047411e-05
-7.61032101373366e-06
-2.88269762194187e-05
-1.93193583382046e-05
-1.57431228197605e-05
-1.12258294480121e-05
-8.7641330003536e-06
-2.28198444072532e-05
-1.72055757648163e-05
-3.37625946717846e-05
-7.55755396044596e-06
-3.08917858326249e-05
-1.22184461421857e-06
-1.43818440535643e-05
-1.43994502674035e-05
-2.62928890247847e-05
-9.16158684724915e-06
-2.48016874315896e-05
-2.4520184269763e-05
-1.90468598533963e-05
-2.57087821563417e-05
-1.36002863296575e-05
-1.44742071278915e-05
-3.19955567388423e-05
-1.68617438738983e-05
-2.35314594409798e-05
-2.2091645970812e-05
3.12418296890998e-06
-3.44071624590313e-05
-1.39393568596611e-05
-2.48878376420459e-05
-1.14559425447155e-05
-2.92240726560149e-05
-3.65479877259024e-05
-2.88149193673223e-05
-2.41547001108575e-05
-1.53657555704717e-05
2.85255097809462e-07
-1.40738469675458e-05
-8.4486571932651e-06
-2.0746749647389e-05
6.53057101979107e-06
-2.58769656607004e-05
-6.13704886263105e-06
-1.74455624985901e-05
-5.22450054798244e-06
-1.55958397777136e-05
-6.23231535013229e-06
-2.63281496917488e-05
-1.65766795779934e-05
-3.4071890791004e-05
-2.84237385416567e-05
-1.43696347246299e-05
-1.71768663939618e-05
-1.80767655499939e-05
-1.10962341950491e-05
-1.40251039214402e-05
-1.7150101883413e-05
-8.47947878063492e-06
-1.20992495468788e-05
-2.62497502511444e-05
2.44467676944921e-06
5.22554953561249e-06
-3.52915971324202e-05
-2.90158268446813e-05
-2.43031979491172e-05
-2.34249276486812e-05
-1.79095540191824e-05
-9.91781705549456e-06
-2.187429888044e-05
-2.21551653326636e-05
-1.24747016401517e-05
-1.14811540032478e-05
6.08159557938256e-06
-3.22957299305357e-05
2.91153480988382e-06
-2.66325028266803e-05
-9.79917255188341e-06
-1.37062301622485e-05
-4.1785349507364e-06
-3.9009745795349e-05
-3.97783692395625e-06
4.80033947415803e-08
-2.18185414766757e-05
-1.68074559463644e-05
-3.16212640656093e-05
-1.02180349680106e-05
-2.03467029945589e-05
-7.87671962203602e-06
-2.5018155761934e-05
-1.85043999765194e-05
2.89345986868733e-06
-1.88683668316898e-05
-3.2983799938979e-05
-1.12982114407974e-05
1.59977242443795e-06
-3.21311306439529e-05
-1.5587847052666e-05
-2.43299368231673e-05
2.58472354247935e-06
-1.83298968874561e-05
-2.75766329638983e-05
-3.22148390085988e-05
-8.02332883972029e-06
-2.49447829343543e-06
-2.09933230566602e-05
-1.82181550630583e-05
-6.35701400926183e-06
-9.50883070898106e-06
-3.52214616493108e-05
-9.74084057902473e-06
-2.89061954568009e-06
-8.87910022092465e-06
-1.64553830482445e-05
-4.00547283959814e-05
-7.21733731624046e-06
-1.99296495376509e-05
-2.13554369109662e-05
-1.98971501762464e-05
-1.18626693517778e-05
1.54395683406018e-06
-1.83315031573289e-05
-3.03816691818276e-05
-7.17787589046475e-06
5.73706315430104e-06
-2.17127622899096e-05
-2.91966381809006e-05
-3.71586718708358e-05
-2.187631458098e-06
-1.51711756075471e-05
-1.08563511484868e-05
-2.14817366626777e-05
-2.16750034912786e-05
1.04835868734186e-06
-9.00718599052674e-06
-2.06855791254413e-05
-1.66101463648834e-05
-1.78900245400949e-05
-2.46278518284504e-05
-3.34626654339334e-05
-2.84116647956619e-05
-8.77948616054548e-06
-1.69916081827208e-05
-2.37918282824992e-06
-1.14432633635445e-05
-2.66924942126605e-05
-2.83313770987656e-05
-3.26416504889261e-05
-3.07465358246257e-05
-4.39980377283177e-06
7.96472858063586e-06
-2.54021639477077e-05
-2.45346105871498e-05
-1.41934194329155e-05
-7.32794673377359e-06
-1.64492673743661e-05
-9.92327113354855e-06
-1.68931917868839e-05
-1.23895279243921e-05
1.47703502979842e-05
-4.08706732421314e-06
-3.01542695333345e-05
-2.96407196317064e-05
-2.86029402809264e-05
-3.92977635083512e-05
-1.75309752091755e-06
-1.53786697698909e-05
-1.87127938267067e-05
-3.37782972462311e-05
-1.2389110511247e-05
-1.13242926687317e-05
-1.22009623991087e-05
-9.55783732329716e-06
-1.44148843550649e-05
-2.25084967550298e-05
-1.25790934600742e-06
-4.32853000577627e-05
-2.91298377932541e-05
4.26329699471746e-07
-1.21869202599084e-05
-1.00399009875397e-05
-1.73470308007042e-05
-3.1954936304824e-05
-7.00174522516297e-06
-6.44135136482693e-06
-4.66600560222289e-05
-1.05178973167427e-05
-3.96813317897276e-06
-1.9420193816755e-05
-3.60600887742904e-05
-4.10674301617191e-05
-2.37495572877638e-05
-7.2989077931522e-06
-3.48033155994305e-05
-2.24005109724668e-05
-1.76332914518173e-05
-7.78571028413627e-06
-1.87824839206275e-05
-4.63712553374412e-06
-1.75331993101468e-05
-4.19561089007448e-06
-1.28307200598596e-05
-1.82864029558698e-05
-1.40981295118719e-05
-2.0270673275192e-05
-1.91191023652338e-05
6.08418410417122e-06
-5.70612166881784e-06
-1.91844970851952e-05
-2.30736485239115e-05
-2.82595808184278e-05
-3.68312160469005e-05
1.3809050957735e-05
2.49073723418345e-06
-1.83124232449929e-05
-1.0666560966422e-05
-1.1615559181455e-05
-1.52035080897836e-05
-1.23782468742072e-05
-2.11612574012017e-05
5.67807229418646e-06
-1.74849635882513e-05
-3.15698516341731e-05
-3.49311742907755e-05
-1.31575363147407e-05
-1.47757169065592e-05
-2.93607345203535e-05
-3.41992661399955e-05
-2.56746574839591e-05
-1.64476358360362e-05
-8.22588312204298e-06
-8.78745717088399e-06
-3.78419335668456e-07
-2.26476717775994e-05
-1.70775765634263e-05
-9.09723004958174e-07
-3.11336139440702e-06
-2.25592365693001e-05
-1.18080389026438e-05
-1.84626954085173e-05
-2.86995495249653e-05
-3.0615940815384e-06
-7.23844157182478e-06
-1.15072394510625e-05
-1.40307851900721e-05
-2.76027619203507e-06
-3.85293228940927e-05
-1.73533666419902e-05
-1.74600775491805e-05
-1.49014188293199e-05
-2.62750280958268e-05
-2.04840705940504e-05
-1.58722880353833e-06
-1.66346625657263e-05
-4.92243223174504e-06
-2.11247728816579e-05
-4.03670199800908e-05
-6.17345820577051e-06
-9.87017061718574e-06
-5.56467897256272e-06
-7.98402382368181e-06
-1.15448111187054e-05
-1.75788959418568e-05
-7.9092650596681e-06
-1.7060752385443e-05
-6.75693420965971e-06
-3.78575241056091e-05
-3.11415542706487e-05
-1.83980419350296e-05
-2.11594678228196e-05
-2.30984842206188e-05
-4.12516063998686e-05
-3.25829192299619e-05
-2.18747168544206e-05
-1.13017092601041e-05
-2.06636389094184e-05
-1.64497043988523e-05
-1.93457375572332e-07
-4.48131227610419e-06
-7.22079214996088e-06
-6.62255651902767e-06
-1.76579257920113e-05
-4.69507917327197e-06
-2.0727494973068e-05
-1.64591899057604e-05
-1.24519028935472e-05
-6.36677895591357e-06
-1.10304879975828e-05
-2.62104996715129e-05
-3.31277985141983e-05
-2.38178081034878e-05
-1.88189105307217e-05
-4.25916607825621e-06
-2.37392586371165e-05
-3.06170624000639e-05
-6.76340247621537e-07
-5.14892629854618e-06
-6.79609885077813e-06
1.00339909232968e-06
4.1829127021772e-06
-4.12949798807793e-06
-9.70560703821389e-06
-4.00563790901142e-05
-3.84975885834834e-05
9.30210840480285e-06
-2.20968033508816e-05
-5.20479119584269e-06
-2.13900335399419e-05
-1.02491536308535e-05
-3.24012320000928e-05
-2.75115905836497e-05
-1.91079845883382e-05
-7.42863734474212e-06
-4.13663177713759e-05
-4.56286108995652e-05
-3.63522148923597e-05
-9.46374988896601e-06
-5.23611128552023e-06
-7.04620718292363e-06
-1.93828422393378e-05
-1.32162596224581e-05
9.33789045125609e-07
-1.71428893976943e-05
-2.40197391080696e-05
-1.71447543275533e-05
-1.6608829567996e-05
-2.72094103783697e-05
-1.09262883410373e-05
-2.13593890830324e-05
-4.28829342756159e-05
-3.73517546191364e-05
-1.42749246100398e-05
-3.11495521121862e-05
-2.1807953553273e-05
-2.91834451942517e-06
-5.05415547491829e-07
-4.32603881420026e-05
-2.66332816283837e-05
-1.14928235868795e-05
-2.21637362764434e-05
-1.42608361316893e-05
-1.42014830972861e-05
2.52469890862697e-06
-1.33812956654084e-05
-2.5030928263507e-05
-2.20642544619153e-05
-1.25715911532587e-05
7.53138901554011e-06
-1.90830444006815e-05
-1.46319075575828e-05
-1.24069115328719e-05
-1.5967734638982e-05
-2.98995166688918e-05
-2.67984978128659e-05
-2.58699736666298e-05
-1.20646026893726e-05
-7.9950705387255e-06
-1.43413946009351e-05
-9.52998683788833e-06
-7.2225774290314e-06
-1.76672092955592e-05
-1.31432511473823e-05
-1.60531260071734e-05
4.00779889383584e-06
-1.73591884730279e-05
-1.98194130272092e-05
-3.0484396830957e-06
-8.57730681196735e-06
-1.12084424189074e-05
-2.52529921903515e-05
-3.77316379997692e-05
-1.16415946851565e-05
-8.93158230833214e-06
-7.73886213269462e-07
-6.66033940121248e-06
-3.29136937133362e-05
-2.06387463354512e-05
-2.96732030069865e-05
-2.24388748428169e-05
-2.39879221196631e-05
-2.6968679861362e-05
-2.51137818562595e-06
-3.27927919816754e-05
-7.99807028789495e-06
-2.1980641667246e-06
-2.31653554530455e-05
-2.36823333115043e-05
-2.38417557350781e-05
2.0694921614577e-06
-2.01214952202603e-05
6.70056348333264e-06
-2.75177788243244e-05
-2.43191351474555e-05
-1.25225541590682e-05
-2.24031055034965e-05
-2.157592984525e-05
3.51966659805343e-06
-2.26664080832944e-05
-2.43124789381226e-05
-2.0659030316593e-05
-2.58695346950346e-05
-1.50469191619757e-05
-1.72198162726093e-05
-2.14707024746783e-05
6.13035360267999e-06
6.28064814609649e-06
-1.73314167238912e-05
-4.23213409821515e-05
-3.05597723857983e-05
-2.08232523381316e-05
-1.55258778005729e-05
-1.05761185169674e-06
-1.31102308929093e-05
-1.53082300616001e-05
-2.04555413048167e-05
-1.89942277918872e-05
-2.80473574043023e-05
-2.59867694870461e-05
4.60408480263858e-06
-3.19491400581279e-05
-2.3940910880525e-05
2.94301532259388e-06
-3.36735700304252e-05
-1.61112539686372e-05
-1.24522480752025e-05
-1.1985477633085e-05
-9.79562618682398e-06
-2.30660143070076e-05
-2.9595719299655e-05
-1.94821276314724e-05
-4.2780129691817e-05
-4.05903737038476e-05
-1.62237634184329e-05
-1.90433498676437e-05
-1.8995500527347e-05
-7.96668789610828e-06
-2.05237433769126e-05
-1.3235721411497e-05
-2.53773310464528e-05
-9.13686913535608e-06
-3.64942539608721e-05
-1.21443718194276e-05
-1.1618818694121e-05
-1.44003348551357e-05
4.69026413092693e-06
-2.59179818656284e-05
-8.37754277345454e-06
-3.45950319725229e-06
-2.35150230138879e-05
-1.07986906893544e-05
-1.15300089733537e-05
-7.88234045849646e-06
-1.27370854324072e-05
-2.29243401500102e-05
-1.26321642256703e-05
-5.78846583758534e-06
-1.36409383269442e-05
-1.42235574437699e-05
-7.4961388805271e-06
-1.76405602460861e-05
-2.27903896166495e-05
-1.26511928755312e-05
-1.40033808801575e-05
-3.8643792960952e-06
9.25123126217109e-06
5.39017895834489e-06
-1.58173798296285e-05
1.4163356040204e-05
7.06102095017509e-06
-1.93738586058778e-05
-1.58776167159802e-05
-2.57054595089589e-05
-2.39156524197047e-05
-1.10401157561043e-05
-1.65098449202826e-05
-1.79138497247384e-05
-3.26795705293897e-05
-1.04650565493168e-05
-2.0365684116023e-05
-2.85714460352318e-05
-1.28171029842765e-05
-3.37577466138676e-05
-1.5572793961054e-05
-1.62697190114042e-05
1.55505647370658e-06
-1.32617343870287e-05
-1.29910938601153e-05
-3.97644620237267e-06
-4.01233401748541e-06
-2.76424648175705e-05
-2.19458916084584e-05
-2.93433326459479e-05
-2.23663040544617e-06
-1.88993490725726e-05
-3.51987287725613e-05
-2.7073893535721e-05
-4.0228566673217e-05
-1.48264614341298e-05
-3.6731904464462e-05
-3.33652388017019e-05
-2.62013837356183e-05
-1.18286192695572e-05
-8.99762317212282e-06
-2.54242470629281e-05
-9.20185775366216e-06
-3.75602666787175e-06
-2.95593852045876e-05
-2.51832050218278e-05
-1.48341224698376e-05
2.8925453865046e-06
-5.33907015821089e-07
-1.56334658272709e-05
-3.6470600320232e-05
-2.42606042651956e-05
-1.9530555665359e-05
-2.68560048991144e-05
-3.16366220199571e-05
-2.0179704121823e-05
-9.34215215439995e-06
-2.45060009491642e-05
-1.60560710654806e-05
-2.13549036405387e-05
-1.5499203077554e-05
-9.85099512144195e-06
-3.26967569233276e-05
-1.21328816062236e-05
-7.82457532581463e-06
-3.52427000254644e-06
-4.95806032500932e-06
-6.3008744530965e-06
-2.16269606552418e-05
-2.53149907619545e-05
-1.60195932717211e-05
-2.11859557471325e-05
-2.97418060830322e-05
2.77206138653494e-07
-3.42923951198984e-06
-2.08760766186681e-05
-1.09145162492719e-05
-3.79219910026323e-05
-2.49474774874059e-05
-1.07921257534993e-05
-1.11680601110511e-05
-8.49284462784446e-06
-2.01685265354007e-05
-1.19806813569749e-05
-1.81963824797785e-05
1.37717011724416e-05
1.47814695673026e-06
1.68570267529667e-06
-4.36551443082846e-06
-1.1943633680392e-05
-6.0170506413536e-06
-7.42605834670899e-06
-2.24017323227198e-05
-2.6658407387682e-05
-2.20497130914878e-05
-2.62512203712971e-05
-2.37248742242399e-05
-4.26280168991371e-05
-2.43438167371258e-05
-4.29649715900221e-06
-3.67922426180774e-05
-5.25480715244511e-06
-2.63829919648749e-05
-2.89920767277328e-05
-1.03558260495129e-05
-2.41154308493533e-05
-9.75432824395399e-06
-1.45372367536849e-05
-5.06228561699415e-05
-1.92980781394985e-05
-3.95098249085344e-05
2.7205427015445e-06
-2.2727507055551e-06
-8.267481501912e-06
-2.79503910061726e-05
-1.50604688737762e-05
-3.30361196293298e-06
-2.86738472379202e-05
-1.55334446086809e-05
-3.17567631929453e-05
-1.35751395397762e-05
-1.84125657971441e-05
-2.00679929708427e-05
-1.94187279369662e-05
-1.14458573285792e-05
-3.04976472366183e-05
-1.32593316118323e-05
-2.20751616721638e-05
-6.53825617860122e-06
1.39380485219981e-06
-2.2861411880476e-05
-2.9659643448177e-05
-1.15950699478252e-05
6.69085266143827e-06
-1.2789676030188e-05
-3.48057073765536e-05
7.26977526079641e-06
-7.10657731187642e-06
-3.51163895664529e-05
-2.48503321424833e-05
-3.61407069448664e-05
-6.51594591827373e-06
-1.28991429356982e-05
-2.46371811659859e-05
-3.21870332797033e-05
-2.25233128108775e-05
-9.85067577376913e-06
-3.93923862789524e-05
-2.0447546148972e-05
-1.78447631497361e-05
-4.76751313325541e-06
-2.86371175837049e-05
-1.0349513804748e-05
-4.19979875257877e-05
-1.94448571624182e-05
-1.62610913926542e-05
-1.72145036846483e-05
-8.17753144061831e-06
-9.39226483755361e-06
3.46913760757342e-06
-1.96117381606554e-05
-2.78989832878902e-05
-1.59266720458452e-05
-9.33105140016724e-06
-1.44792384551433e-05
-1.78107150008346e-05
-2.33169637165682e-05
-8.5036091691961e-06
-3.97774099150534e-05
-2.74994742046027e-05
-9.8471243788281e-06
-4.82433989478495e-06
-2.39796234646262e-05
-2.58164702257669e-05
-2.91481522571142e-05
6.69303586446556e-07
-3.37843004608096e-05
-2.17848677552651e-05
-1.69491312414776e-05
-1.60490757634019e-05
-2.2653833376191e-05
-3.17278906453506e-05
-1.5679821680898e-05
9.1465947080748e-07
-2.07072361192447e-05
-3.33190635301543e-05
-2.57232182675776e-05
2.08286293913808e-07
-2.10065788646142e-05
-2.33518585497921e-05
-3.29032645374917e-06
6.95182871224296e-07
-2.35622036043966e-05
-1.75793434417249e-05
-1.37222882805268e-05
-1.25912915065959e-05
-1.39457615872373e-05
-3.22564982178216e-05
-9.82590469886363e-06
-2.5980387436299e-05
-1.06578532390262e-05
-4.95786816815856e-05
-2.37372936408206e-05
-1.94659294735111e-05
-1.62563777045775e-05
-3.05459519643601e-05
-1.58662665486793e-05
-1.13934063812744e-05
3.10923202477438e-07
-2.42629818249689e-05
-2.20637718943394e-05
-2.64160530207993e-05
-1.45655724171488e-05
-2.48437053684079e-05
-2.71582262177303e-05
-2.86943716349445e-05
-1.17807540527514e-05
-1.66262862204067e-05
-2.49320944733137e-06
-2.10736003554058e-05
-2.56225310583819e-05
-3.20137249389438e-05
-2.12409377606702e-05
-1.30096114649625e-06
-1.90777068231506e-05
-1.95391134081202e-05
-2.7455787980484e-05
-2.93524505787994e-05
-2.92140880311547e-06
-4.39529449933149e-06
-2.66838923967065e-05
-2.35761148389931e-05
-1.41072373473265e-06
8.58432838330657e-06
-3.8301953954827e-05
-2.79061224077517e-05
-1.88695986044367e-05
-7.98817552405024e-06
-4.31957509857836e-06
-1.26882081308271e-05
-1.92922664895774e-05
-7.99948504109943e-06
-5.95507520482035e-06
-3.06905026391061e-05
-3.08913166707428e-05
-1.73674102999931e-05
-2.86591271593073e-05
-2.96543396574462e-05
-9.67222788820475e-06
-2.97255350351345e-05
-8.74380923193304e-06
-6.90557629403703e-06
-1.56268089727929e-05
-1.31252550163467e-05
-3.85454216677902e-06
-4.16348884796231e-06
2.19081085794576e-06
-5.9019317774008e-06
-1.20099700552947e-05
-2.04377842089979e-06
-1.60903495729506e-05
-2.72490047679086e-05
-2.14401370452981e-05
1.49954908785655e-07
-2.40259196834235e-05
-3.5094497349701e-05
-1.77726129185831e-05
-2.51573921918517e-05
-2.62152704781956e-05
2.38768916849019e-06
3.29228256174846e-06
-1.12785549129209e-05
-2.07450650875949e-05
-2.02919766089202e-05
-1.57762175662753e-05
-2.33072002047783e-05
-2.99423216786572e-05
-2.08852153382574e-05
-2.85784192236128e-05
-2.80811669540334e-05
-1.79678788056803e-05
-2.00046418260509e-05
-4.01569621760909e-05
-2.62938089882185e-05
-1.16679419694193e-05
-3.68998724282086e-05
-4.34651115342639e-06
-2.26873447361127e-05
3.99236415034099e-06
-1.49470225011197e-05
-3.31880378590285e-05
1.72055736087836e-06
-1.7656798489473e-05
-2.16072142333187e-05
-1.75717096108127e-05
-1.65683361266965e-05
-5.93350761381573e-06
-6.26503381040409e-06
-8.9800725908354e-06
-5.45725590014045e-06
-4.30018104767426e-06
-1.72657609262397e-05
-2.64385771065594e-05
-1.49169808001467e-05
-2.81602600543468e-05
-1.42738599854815e-05
-4.3108748297448e-05
-2.77450554554121e-05
-8.47700903554359e-06
-1.72480191949168e-05
-1.23327507725378e-05
-1.60355319369729e-05
3.97848166915448e-06
1.82615515412846e-07
-3.94198429603482e-05
-1.10289243877786e-05
5.08640755412564e-06
-3.18019961933432e-06
-2.38351672290893e-05
-1.76573639381572e-05
5.59593695060442e-06
-1.62215017463929e-05
-1.11542020935546e-05
-2.06719189042915e-05
-1.41706332281801e-05
-2.22838721873709e-05
-1.80665375363113e-05
-2.99997592393234e-05
-1.4411340924849e-05
2.74132074453966e-07
5.82351673128634e-06
-3.40058008969524e-05
-2.89822502783319e-05
3.42931492990973e-06
-1.8138035356123e-05
-2.37938089105503e-05
-4.47031464347386e-06
-2.38722510016652e-05
-2.01246956232762e-05
-1.70855991522359e-05
-2.29279780335855e-05
-3.35713774397189e-05
-1.91310367906232e-06
-5.19909923802151e-06
-2.22257500210586e-05
-3.69260632900589e-05
-1.21470634462799e-05
-2.00995569445392e-05
-1.98345646438862e-05
-1.14776201129308e-06
-1.26314088809713e-05
-1.0410436438448e-05
-1.88223049967207e-05
-2.28866158108259e-05
9.99579493255214e-06
-1.73388747997838e-05
-2.14313971896037e-05
-1.28606824302369e-05
-3.43826930142179e-06
-1.70603158387294e-05
-1.17463603779141e-05
-1.08132249136163e-05
-2.06194384062113e-05
-1.09942198144858e-05
-3.46262723281128e-05
-2.12165194079625e-05
-3.77756734355209e-05
-1.4541197076444e-05
-2.73165800945322e-05
-3.06174962339135e-05
-5.25621975755143e-06
-1.73206567713556e-05
-1.79798252191143e-05
-2.34010242730183e-05
-2.38613499946109e-05
2.0436103949595e-06
-1.6294580067303e-05
-2.57079489886374e-05
-1.02869616800729e-05
9.76936595778178e-08
-2.71340307723991e-06
-4.28892615032562e-05
-1.86416973077786e-05
1.16709419167235e-05
-1.78379470583104e-05
-1.03481337285496e-05
-1.52373384062766e-05
-2.27932077210811e-05
-1.99950005929223e-05
-1.0745452685617e-05
-2.37780061334852e-05
-1.65174776626224e-05
-2.68864057597072e-05
-1.77937987235262e-05
-1.83716290131846e-05
-5.67943970175613e-06
-2.35341448744884e-05
-1.18471341046018e-06
-1.31879266525678e-05
-7.64178624221081e-06
-2.91550040766127e-06
-1.84479573742573e-05
5.99362771190182e-06
3.54125707683947e-06
-1.95232278694896e-05
-6.60148006580625e-06
-1.16813063444482e-05
-2.14558648425637e-05
-3.31769015730162e-05
-2.47840765846285e-05
-4.97966817641292e-05
-3.13460597928523e-05
-2.86666543441448e-05
1.60966597632217e-05
-2.13492806532351e-05
-1.76669855076489e-05
1.97646365016447e-06
1.41484621722057e-06
-6.52802663222555e-06
6.0273922668943e-06
-5.36082331876119e-06
-1.30142114079298e-05
-1.13941538973466e-05
-1.05372650918527e-05
-1.95503376553998e-06
-3.03635659486207e-05
-1.7981087819069e-05
-2.93778064990871e-05
-2.13142841500104e-05
-4.01664466330812e-05
-5.9369430866156e-06
-1.44438596263167e-05
-3.31617659376189e-05
-1.69154703135811e-05
-1.64926882453423e-05
-1.5238989928393e-05
-1.78965529584659e-05
-7.24506835434049e-06
4.70898666641547e-06
-2.04969374752612e-05
-2.31008188737367e-05
4.99533660341384e-06
1.11082179643458e-05
-2.02830370714429e-05
-5.46505077616346e-06
6.32831894823944e-06
-1.23023651158625e-05
-2.83856888369488e-05
-3.16744497980109e-05
-2.72163335135842e-05
-1.09907288889531e-05
-1.14510011454099e-05
-2.00992775928127e-05
-3.32197933337417e-05
-3.81567473237773e-05
-9.94127901732943e-06
-1.1422289578211e-05
1.99881439749073e-06
-1.43100000482081e-05
-3.10174112432497e-05
-1.97683679107807e-05
-4.12940919202031e-06
-1.46503616663688e-05
-1.37423128416218e-05
-1.02880604506224e-05
1.10621061424208e-06
7.61260282754693e-07
-2.55804038323004e-05
7.06773455604319e-06
-1.28285436736393e-05
-2.86286640206168e-05
1.97186842075873e-06
-2.26465842404918e-05
-2.45986055960398e-05
-2.00248216608484e-05
-3.96374439122189e-05
-7.94224340579931e-06
-6.86213046424266e-06
-2.71196505150162e-05
-2.2518924456837e-05
-1.29581515887133e-05
3.52268172180507e-06
-1.85525452575816e-05
7.64094858808937e-06
8.71978033346299e-06
-8.36054058372013e-06
1.74230399480192e-06
-2.18032278056366e-05
-4.67872116209611e-06
3.10222996577589e-06
-2.10428361227412e-05
-3.96011515946837e-05
-3.89313011478522e-05
-1.87220243106247e-05
-1.46311357112408e-05
-1.85356600525729e-05
-2.01708709733164e-05
-1.88328773381633e-05
-1.58500213438294e-05
-2.16170549817967e-05
-4.13071980971102e-06
-1.8710265772588e-05
-1.67472830917597e-05
-1.95615077647648e-05
-6.57416089696901e-06
-2.57859122266493e-05
-2.0684025523605e-05
-2.55096151787647e-05
-5.03368434233854e-06
-1.65534169750984e-05
-2.93648799951867e-05
-1.5229312059225e-06
-8.3441130271021e-06
-3.02491215477868e-05
-3.12886733347768e-05
-2.9211189231095e-05
-2.20883560610556e-05
-1.86644796901656e-05
-4.29851815211758e-05
-3.38693010870974e-06
-8.79923436226289e-06
-8.6495074577009e-06
3.75517863802658e-06
1.39757018463691e-06
-1.13771109058865e-05
-6.18915329949421e-06
-9.92112115846341e-06
-1.02194139375229e-05
-2.2472298175562e-05
-2.03948886771481e-05
-9.65965623768261e-06
-8.5530522984998e-06
-2.51691686725813e-05
-1.50800712254644e-05
-1.01974784578674e-05
-2.35536680709545e-05
-2.48530785240923e-05
-2.9313873341947e-05
-1.53893097953899e-05
2.01240456523954e-06
-3.29706095120858e-05
-7.93438685263236e-06
-2.00154102301033e-05
1.89034077192648e-07
-4.85770112340654e-06
8.01186612408494e-06
-9.17218386012955e-06
-1.35267382653751e-05
-3.01422694409288e-05
-7.72473018612889e-06
-1.12796842258098e-05
-6.67566299240173e-06
-3.2540237957192e-05
-1.91117948539882e-05
-1.51179644022273e-05
-2.39134162174246e-05
-2.32989295566267e-05
-3.22101460289241e-05
-1.79293865199779e-05
-2.38548990035255e-05
-2.03956996854011e-05
1.60679968283937e-05
-5.33699495616112e-06
-6.70408157323276e-07
-1.21679875899099e-05
-2.65297171122095e-05
-1.43423416992414e-05
-7.34989774245756e-06
-8.96092380182673e-06
-3.89111601142854e-05
-1.71936005313559e-05
-1.77903413728503e-05
-1.69669099692311e-05
-1.38135589741247e-06
-3.48855216077057e-05
-1.86942697413874e-05
-7.67346404530111e-06
-1.73164259578414e-05
-3.16557258987477e-05
-2.3337934756194e-05
-3.01911162442344e-05
-1.70827060372991e-05
-1.34496840357061e-05
-1.78845608970394e-05
-7.5555195966451e-06
-2.00205077331198e-05
-1.82879550144602e-05
-8.83668438161271e-06
3.33987223700852e-06
-9.52508334598122e-06
-1.91572191018247e-05
-1.54396370430295e-05
-8.9218736554206e-06
-1.39698528260427e-05
-4.95738472213264e-05
-5.19661349397284e-06
-2.3456034524153e-05
-4.28019351316994e-05
-3.2014037150473e-05
-2.64568779140795e-05
-1.20751162563432e-05
4.71134072675026e-06
-3.12569221850614e-05
-9.59864305844359e-06
-1.32717569672373e-05
-3.83465279897631e-05
7.69076627002353e-06
3.65082000261131e-06
5.83451402511667e-06
-9.05416827463192e-06
-9.6007046421307e-06
-1.844351214135e-05
-1.5681606217766e-05
-2.4539441450291e-05
-1.09046686056257e-05
-2.4901013694451e-05
-3.41828358931554e-05
-3.29342098097843e-05
-3.31722157557114e-05
-4.87180195568824e-06
-1.62826393909983e-05
-2.57958124833604e-05
-4.77168925084634e-06
6.48688682227817e-07
-1.31451017035839e-05
-1.26654062313991e-05
-2.47059196495333e-05
-1.30360575213329e-05
-1.25883941539077e-05
-2.9683691726206e-06
2.4717188238379e-06
6.7530491097223e-06
-2.59236950757193e-05
-2.07039733929973e-05
-1.87802600344213e-05
-2.01952110776572e-05
-3.54050046314274e-05
-4.7493147461136e-05
-2.13130838660286e-05
-2.08215925288413e-05
-1.13310580993185e-05
-2.1868651166977e-05
2.24871409534503e-06
-1.66281033970947e-05
-1.75541194995223e-05
-2.35404288345828e-06
-1.36294269039299e-05
-7.47670542880458e-06
-1.1986002328876e-05
-1.71852968931951e-05
7.85649886806652e-06
-7.93687509359542e-06
-2.97554493325511e-05
-1.55748874916181e-06
-1.69158440042429e-07
1.22905230258324e-05
-8.78262410195053e-06
-1.17006933101701e-05
-3.03278312670938e-05
-2.14023534681704e-05
-8.20931173083384e-06
-3.10508520503929e-05
-2.33770265246291e-05
-6.89467605534026e-06
-2.48494800125085e-05
-2.82977947066523e-05
-9.72545449688019e-06
-2.71221688889806e-05
-1.29229784411616e-06
6.91243926184895e-06
5.64419192576305e-06
-1.41881773591575e-05
-3.05222792993907e-05
-4.2800642347216e-06
-1.13739066274809e-05
-2.54223675424761e-05
-1.99765238840589e-05
-2.82912641127713e-07
-2.64297697314097e-06
-2.08172718649731e-05
-8.42684491326958e-06
-3.12794668898177e-05
-3.05096149610036e-05
-2.78250173934728e-05
-7.11726772315542e-06
-1.87061319447984e-05
1.78700741380786e-06
-2.97032534647954e-05
-2.07351244444743e-05
-6.43966884971579e-06
-1.39957491813392e-05
-1.11861237941739e-05
-1.8599969379878e-05
6.91589828189145e-06
-1.11715502517356e-05
-2.53064812256054e-05
-3.07055617226086e-05
-3.3532257730413e-05
-1.45451423626382e-05
-2.52110385027737e-05
-3.95663961194901e-05
-1.6734314462111e-05
-1.84818987532919e-05
-2.77545986771638e-05
-3.76983199954253e-06
-4.77621013404117e-06
-1.0685021327133e-05
-1.09566143866675e-05
-3.41299455403181e-05
-6.67808640673909e-06
-1.9740558309279e-05
-2.20964199219377e-05
2.70205696602275e-06
-9.1346344634183e-06
-3.37713762505873e-05
-2.0075505554986e-05
-9.05601020944017e-06
-2.62459843477298e-05
-2.379553620415e-05
-1.70444495472339e-05
-1.20638023470809e-05
-2.65522407203465e-06
-2.80888263924552e-05
-1.85456250486601e-05
-1.25351855935928e-05
-2.90571124081079e-05
-2.25007117910455e-05
-1.4135467559619e-05
-1.83625206298315e-06
-1.21261321354103e-05
-1.80975255844921e-05
-3.58747420322492e-06
-1.90795905344415e-06
-2.00566622500256e-05
-9.06813049469047e-06
-9.72631976875355e-06
1.15068574471752e-05
-3.16355421847378e-05
-2.27019536069502e-05
-7.14967296659687e-06
-2.24449068742801e-05
-1.8430281324906e-05
-4.85678538243075e-05
-2.48643345507629e-05
-4.99572934943298e-06
-3.48048314427295e-05
-2.48109654110044e-05
-7.61888604050108e-06
-3.80946519723572e-06
-1.40852026606444e-05
-1.34399691816468e-05
-5.41822932922977e-07
-1.59879433607169e-05
-1.04896680373129e-06
-3.25269006549587e-05
-1.82001624738615e-05
-2.1884270737109e-05
-1.35051527040054e-05
-3.20584528481655e-05
-1.62623710560196e-05
-1.98549681700575e-05
-2.24926047536227e-05
-1.89474766188905e-05
-3.74027185706175e-06
-2.13081919946406e-05
-3.80259714896788e-05
-1.11625813619331e-05
-3.41177298443778e-05
-2.07166311528915e-05
9.1442499876526e-06
-2.49259181847433e-06
-2.01771684736779e-05
-1.58529867339139e-05
-3.35380296878829e-06
-1.41905428890213e-05
-2.59901254199917e-05
-1.43089060312262e-05
-1.68138760666893e-05
-5.81611911486965e-06
-2.25286448285396e-05
-1.33372802817091e-06
-8.4104160092756e-06
-1.32030965275805e-05
-8.3859356838779e-06
-3.49433475473429e-05
-2.02583260614523e-05
9.71324287651544e-06
-3.72407664706265e-05
-1.41159548765629e-05
-1.79956601902049e-05
-1.7708841617812e-05
-8.35601191389157e-06
-1.98554996421244e-05
-2.23426695742285e-05
2.42459398979196e-06
-6.04662714498975e-06
5.90008420662381e-07
-1.00498058593406e-05
-2.1256161072541e-05
-3.09407735924957e-05
-3.33204808534088e-05
-3.34593698048687e-05
-4.74678118708262e-06
-2.96841298874067e-05
-2.51086737175181e-05
-1.84083916203149e-05
-2.5167305554744e-05
-1.30138124593743e-05
-1.57654220430033e-05
5.82064284595029e-07
-2.36216024670596e-05
-2.96727238960502e-06
-1.7792084692297e-05
-3.46829357712599e-05
-1.87904569199816e-05
-9.66453299962182e-07
-2.45842309873475e-05
-2.47079873965359e-05
-6.73046434352557e-06
-1.95202263880928e-05
-1.43592755482684e-05
-9.62548365755748e-06
-1.45598412091274e-05
-2.58452099104697e-05
-3.01494282602017e-05
-2.75993929639526e-05
-2.02217606363314e-05
-2.5563734848907e-05
-6.78952828293778e-06
-2.26892268204852e-05
-5.00899895830491e-06
-5.88352182442244e-06
-1.25605328167701e-05
6.43091004941721e-06
-1.02292321101247e-05
-1.03519775899161e-05
-1.11078161362406e-05
-1.99619255286262e-05
-2.01363271887425e-05
-1.0637401165631e-05
-2.57242904016535e-05
-1.11630537306602e-05
-1.65461292416488e-05
-2.02686083858916e-05
-3.04191004456814e-05
-3.25853832466684e-05
-5.94610624912901e-06
-2.04863800657264e-05
-1.10987280415148e-05
-4.28743398105692e-06
-3.03965896385435e-05
4.36449151825638e-06
-1.82354011658001e-05
-1.19883947884865e-05
-1.5456509381064e-05
-1.00831885804998e-05
-5.79864362627022e-06
-1.14707764085661e-05
-1.29062477509158e-05
-1.91096093851692e-05
-2.19330006320602e-05
-9.95272995910721e-06
-1.01881068269705e-05
-2.33839053428735e-05
-1.40343930386888e-05
-6.86626620424186e-06
-2.12195550752054e-05
-1.34181869076736e-05
-1.71957120665869e-05
-1.34725661511826e-05
-1.392501062829e-05
-3.32551698930795e-05
-2.94573991892691e-05
5.34363876954364e-06
-7.27386399662459e-06
-1.36812196979686e-05
-4.92027166010616e-06
1.12951757673485e-06
1.73879133979385e-05
2.87522489405605e-06
-2.92901617628432e-05
-2.34324241598553e-06
-2.3388946565498e-05
-2.25485933343505e-05
-3.28667395931971e-05
-1.36002781607546e-05
-1.4631098234251e-05
-3.35110776547529e-05
-2.50126859751617e-05
-1.17594419804784e-05
-2.21835727648213e-05
-1.86629476211015e-05
-4.29914928289798e-07
-2.26905476038862e-05
-2.00547174962543e-06
3.76104887603507e-06
-9.67284848252564e-07
-2.74553809227983e-05
-5.85335096976975e-06
6.21984236922778e-06
-1.47378044761903e-05
-1.24334830366906e-05
-8.47199696127262e-06
-1.91110130623265e-05
-9.71712482254031e-06
-1.99454061749681e-05
-1.32986769530717e-05
-3.5728481968484e-06
-2.30201927708241e-05
-2.1042801297668e-05
-1.38912154082363e-05
-3.48323697776834e-05
-2.51703158189288e-05
-3.8500502396617e-05
-2.72705588337685e-05
-7.62844298442901e-06
-7.63304241877983e-06
-1.31548089197556e-05
-7.27501909776901e-06
-8.48378452500958e-06
-4.66892009961226e-06
-1.03907999817691e-05
-9.39132228435986e-06
-2.42745547304275e-05
-6.88914276096263e-06
-1.73897682384366e-05
-1.91736774550819e-05
1.69613839053983e-06
-2.91810131517867e-05
-1.46059558347084e-05
-1.78380889905296e-05
-8.0463825630978e-06
-6.99148872924301e-06
-3.05976708397212e-05
-2.14714720719166e-05
-1.21911916781044e-05
-1.58224593601638e-05
4.79717371420136e-06
4.96486737315794e-06
-8.75875528832788e-06
-2.37474023275731e-05
-2.21257445316915e-05
-1.13856604196422e-05
-2.00892500432111e-05
-2.05420796667606e-05
-2.60562617703736e-05
-4.50705285781904e-06
-1.23354676693417e-05
-1.47830107600689e-05
-1.22593665145638e-05
-1.60386760916897e-05
-2.98088781175993e-05
-1.84923821955876e-05
-1.24336336510129e-05
-2.75623966780056e-06
2.59759870785008e-06
-1.39462735468174e-05
4.62403364100724e-06
-1.66303620220619e-05
-1.036202151797e-05
-6.0686355141674e-06
-9.71383772711976e-07
-3.73086972837116e-06
-1.71276444590026e-05
-1.46164030694451e-05
-2.02281140185537e-05
-2.08175196408028e-05
-2.47225210144894e-05
-2.64126688206696e-05
-8.97715866472963e-06
-1.16611434907725e-05
-1.51537984699361e-05
-2.24612871525115e-05
-1.74335969203578e-05
-1.2820132584456e-06
-3.36018718825969e-05
-2.53014677908321e-05
-8.6394044618193e-07
-1.50062093121289e-05
-1.19496819429074e-05
-2.1892754740582e-05
-2.14590477207823e-05
-9.36501537124009e-07
-1.80053514254287e-05
-2.59674750277745e-05
-2.68835820109462e-05
-1.64052928069143e-05
-2.25883201770325e-05
-1.83470529830904e-05
-1.65205709049388e-05
-2.68453714928166e-05
-1.44898740802639e-05
-3.55267019826295e-05
-1.21977373811407e-06
-8.68198034982423e-06
-3.90459505368538e-05
-2.07770017294572e-05
-1.38193925990762e-05
-1.64485435050092e-05
-2.12471657476911e-05
7.57128180479333e-07
-2.34712489365331e-06
-1.83301828129377e-05
-2.80827397897635e-05
-6.21734382666846e-06
-4.60303393108417e-06
-4.92161436215915e-06
-4.04738823034488e-06
-2.82559824723092e-05
-1.2715474363088e-05
-3.2269421155128e-05
-2.51253990857153e-05
-2.3120349795237e-05
-2.89492504474908e-05
-1.47242017106719e-05
-1.70689241528818e-05
-1.20306088204532e-05
-4.31641275489381e-06
-2.38032560798664e-05
-1.14188955147386e-05
-8.18014854963117e-06
-1.89113458381856e-05
3.29373396947854e-07
-3.1739894122238e-06
-1.74360884275239e-05
-5.45737730240841e-07
-6.57640810850087e-06
-3.61582906207841e-06
-8.06695878272979e-06
-1.91310663788983e-05
-2.96288301742803e-05
-2.40878581394602e-05
-1.90091951567548e-05
-1.70121785194683e-05
-1.15704277126948e-05
-2.1984510991496e-06
-1.89785147138439e-05
-1.41033605952589e-05
-1.86636145274668e-06
-6.84431956779702e-06
-2.38472035431026e-05
-2.19895622477736e-05
-1.56590663103705e-05
-1.27709219611254e-05
1.0244349967105e-05
-1.13909884871309e-05
-1.48238061048351e-05
-1.83966181601345e-05
-3.3385559583764e-05
-3.26003195689507e-05
-3.64990703884988e-05
-2.26764036350137e-05
1.00098158495095e-05
-1.66847338318386e-05
-1.02346420426928e-05
-2.90413575679066e-05
-6.94495669220936e-06
-2.31330748999158e-05
-9.76704154099904e-06
-1.35545448493606e-05
-2.12858425617473e-05
-8.15861003077662e-06
-1.55070905725993e-05
-9.91801509302575e-06
-5.0792458079557e-06
-3.05951872295576e-05
-5.63342714848376e-07
-2.65458539766918e-05
-4.19921289652109e-05
-1.94204579138144e-05
-1.42785113619552e-05
-3.68744858133457e-05
-1.84439944580287e-05
-1.12370824794379e-05
-2.44039664605655e-05
-3.72754630138636e-05
-3.3587552712099e-05
-2.04245262244912e-05
-1.28883137196532e-05
-2.52013995477757e-05
1.86099500730832e-06
-7.48225683892482e-06
-1.76321179222266e-05
-5.03245804809766e-06
-1.62970490660122e-06
-1.48508070161758e-05
