# Supplementary material for: Research on computational propagation and identification of mine microseismic signals based on deep learning
Source: PLoS One. 2025 Oct 22;20(10):e0334641. doi: 10.1371/journal.pone.0334641 (PMC12543183; doi:10.1371/journal.pone.0334641)
Supplement: S9 Data — (ZIP) [file pone.0334641.s009.zip › 000101100000428.xlsx_0.txt_24.txt.txt]

-2.57733535659803e-05
-1.99395779774422e-05
-1.77543630543954e-05
-6.37885223609479e-06
-5.58884122032982e-06
-2.06878398918322e-05
-1.95334918552204e-05
-8.4362129480372e-06
-2.00135172266934e-05
-2.15803006225618e-05
-2.65100023281091e-05
-6.27231973717153e-06
-3.43166617192131e-05
4.61565549781059e-06
-3.36473902687756e-05
-2.68405387352784e-05
-1.90473836064234e-05
-1.92819219536451e-05
-1.63874445647007e-05
-2.1824381632977e-05
-9.87276480322771e-06
-2.37694023134136e-05
-2.88734794126261e-06
-3.14622348843564e-05
-1.70172467302438e-05
-4.65130866191143e-06
-2.3680411082985e-05
-1.75871589526212e-05
-3.81799410579205e-05
-2.78454607713344e-05
-2.48982714383848e-05
-2.30622072455772e-05
-1.98232828475293e-05
-9.83945459478919e-06
-1.26012127830371e-05
-4.12265625128161e-05
-1.08116838155848e-05
-1.35697618656253e-05
-1.40515440843318e-05
-1.75427643822381e-05
-2.22277047987489e-05
-1.82726123173434e-05
-1.90508333484779e-05
-9.0214262582451e-06
-2.92344313041318e-05
-2.14023299749631e-05
-2.81815772048478e-05
1.14781270475292e-06
-3.72959479471219e-05
6.622348733046e-06
-1.49940435969916e-05
-8.53242505694038e-06
-9.85611195082567e-06
-6.51978815740808e-06
-1.55809163726091e-05
-2.71760754591529e-05
-5.22533033575901e-06
-1.76569436637257e-05
-3.53286124398866e-06
-8.49512331036274e-06
-9.13731199085694e-06
-1.03070877688846e-05
-2.7975617777013e-05
-1.9363724549777e-05
-2.0593946251677e-05
-3.02027049546022e-05
-2.56768789548251e-05
-1.8981988668402e-05
-1.16787662971045e-05
-1.75751025332574e-05
-1.58455973721117e-05
-1.16878079271374e-05
-1.5098549556155e-05
-2.4921319865464e-05
-1.12093782279556e-05
-1.94978898595892e-05
-1.09152191661536e-05
-8.21883309654847e-06
-9.4281011094503e-06
-1.88860391270351e-05
-1.44203110185205e-05
-2.39514139935508e-05
-1.50124354521344e-05
-1.89423413135155e-05
-9.93366857359491e-06
-1.94101231533948e-05
-4.05275884769719e-05
-1.71349065257511e-05
-2.81715730499008e-05
-2.51500953238719e-05
1.20293489538494e-07
-1.93865337612886e-05
-1.10164874591207e-05
-2.66234050903354e-05
-5.08961593542077e-06
1.15594054898526e-06
-1.58183515789518e-05
-2.4390136233258e-06
-5.11954185801765e-06
-6.40170447758343e-06
-1.55024833183327e-06
-7.36922801441286e-06
-3.48265238065087e-06
-1.58688968737619e-05
-1.65995092312154e-05
-1.96614866867308e-05
7.3497301365309e-06
-3.08317181783223e-05
-3.31162796238378e-05
-2.26456049778025e-05
-7.53730875274051e-06
-2.52732976391557e-05
-1.71472222853866e-05
-3.04033915193422e-05
-9.88868982213082e-06
-2.59686751045605e-05
-4.74039080088421e-06
-7.03887771165558e-06
-3.00119097539542e-05
-3.08794861346334e-05
-6.52496545219959e-06
-9.30923343488804e-06
-1.86145402945761e-05
-2.91650833040388e-05
-2.79703235346049e-05
-1.56610584146178e-05
2.75878860815708e-06
-3.78207513921505e-05
-1.82376396962373e-05
-4.97954511287624e-06
-1.63413644062979e-06
-2.34858845750915e-05
-1.66361283578478e-05
-3.95025073392689e-06
-2.62283380579549e-05
-1.5886435100868e-05
-8.56365151018786e-06
-1.02779427211645e-05
-2.01162419152617e-05
-2.56978494516217e-05
1.71204182339503e-06
7.41115717215714e-06
-6.02110297178218e-06
-1.7520832258853e-06
-2.60741674824827e-05
-9.64114000875168e-06
-3.6311719597143e-05
-1.85805398398393e-05
6.22303027474488e-06
-1.28498012986803e-05
-2.26986626312641e-05
-2.84682429922009e-05
-1.30187786190813e-05
-2.04810145341555e-05
-1.13610570731708e-05
-3.05686219288751e-06
-1.65044208148138e-05
-4.107450707399e-06
-3.44040719226444e-06
-1.82648395720252e-05
-2.06794815417322e-05
-1.36395625327368e-05
2.54705255491915e-06
-1.27542276963772e-05
-2.85756098511272e-05
-2.84923715432251e-05
-7.17336075978544e-06
-1.56615784389998e-05
-2.35484753958478e-05
-2.35847609621935e-05
-1.30254680878556e-05
-1.74455623187683e-05
-2.86258930272195e-05
-1.338436834213e-05
-2.80778719794921e-05
-1.33342496679986e-05
-1.34747172303815e-05
-3.00391581107469e-06
-2.5690803945822e-05
-1.60303192073936e-05
-1.27550710417106e-05
-2.02883910290543e-05
-3.80689476130355e-05
-8.94803572300924e-06
-1.15639260019428e-05
-2.29995337516042e-05
-3.11922141376185e-05
-1.85418484251968e-05
-1.35698251198498e-05
-1.84317973780921e-05
-2.88353203365129e-05
-2.2619466429348e-05
-4.39810431063976e-06
1.20374572723478e-06
-1.56432873429952e-05
-2.14725076248744e-05
-3.73863055182937e-06
-2.02963430792738e-05
-2.27780589444611e-05
-2.16666124131129e-05
-1.68553694874751e-05
-1.38269780837689e-05
-5.8727555801309e-06
-1.62391232658806e-05
-1.93535989153448e-05
-1.80597778722493e-05
-2.83378669107289e-05
-3.12026945582925e-05
-1.9600701016768e-05
-2.73957004197929e-05
-4.57153757054158e-06
6.28290022848976e-06
-1.70719866225083e-05
-5.28761004222545e-06
-1.65088001199251e-05
-1.01376713519586e-05
-4.34509935355469e-06
-5.90741130403998e-06
-1.52902474127544e-06
-9.55545260800205e-06
-9.34222865357591e-06
-5.30493491107603e-06
-3.14116566578531e-05
4.1133749838301e-06
-2.90037298667161e-06
-1.34341509158515e-05
-8.14106750393257e-08
-1.24450401241128e-06
-1.41035856539846e-05
-1.78087837840197e-05
-2.2341943766101e-05
-2.93714561995108e-05
-2.72691918874469e-05
-1.95904117897341e-05
-1.79525510725983e-05
-7.53656850157702e-06
-1.88271902549734e-05
-1.112950658874e-06
1.9940616380266e-05
1.8787104430876e-06
-7.46297807163356e-06
-2.56096950216216e-05
-1.39372609963875e-05
-1.81208073134699e-05
-1.23404702715059e-05
-2.80717631863758e-05
-1.66670166175001e-05
-3.90732345292226e-06
-3.52856143187101e-05
-2.6475058088695e-05
-2.41754217863306e-05
-2.2922284880769e-05
-3.49063939444374e-05
-2.06307661218729e-05
-1.20974916944928e-05
-3.237979418351e-06
-2.08727212347316e-05
-1.00570200300948e-05
-1.65100095032495e-05
-1.64336179004872e-05
1.63780330830754e-06
-2.22721724159281e-05
-1.35685318911029e-05
-3.35596559869699e-05
-3.44292706985158e-05
-1.83552703353655e-05
-1.94538615445649e-05
-1.38728659360529e-05
-1.40789290184463e-05
-1.67837846376723e-05
-3.81363869595001e-05
-2.49191482269281e-05
-7.30909474885208e-06
-8.83284265291508e-06
-1.89123266082992e-05
-6.46341266378999e-06
-1.255319639039e-05
-1.72786313567012e-05
-2.58943751363626e-05
-2.98660062338908e-05
-1.36296208267565e-05
-2.96781222452745e-05
-7.98551566186924e-06
-2.51486030310465e-05
-8.24408051021493e-06
-1.16006619808528e-05
-2.30425092341173e-05
-1.22982835778074e-05
-2.80328040172003e-05
-7.68652460727158e-06
-8.04232947377968e-06
-2.04068264131114e-06
-2.62798844384314e-05
-4.41185734664116e-06
-7.18493917000082e-06
-2.50288271794162e-05
-1.18708455014803e-05
-4.62432896541247e-07
3.13426460756676e-07
-1.44372601784264e-05
-2.46089538900692e-05
-2.76894292301044e-06
-1.47057576097301e-05
-1.13412229568563e-05
-1.15197046231953e-05
-1.71300520261484e-05
-1.65499002962323e-05
-1.37187297109607e-05
-1.57755095612488e-05
-1.01043281278673e-05
-4.59960873731778e-06
-1.59594724384907e-05
-3.09450330291537e-05
-1.31500726537812e-05
-1.34780496814715e-05
-6.03967443513277e-06
-1.276483025135e-05
-1.00404097629899e-05
-7.04400954494948e-06
-8.37033825882799e-06
-8.22584833711026e-06
-2.35798354759816e-05
-3.24651212811453e-07
-2.51737733899792e-06
-4.22958892694837e-06
1.28935738644257e-06
-1.52775177391572e-06
-1.04103604016238e-05
-9.14916256655655e-06
-3.39182987583767e-05
-2.73386169791467e-05
-2.32000221032621e-05
-4.99287821190484e-07
-2.92017504517923e-05
-4.34873861272226e-06
-3.18400400462378e-05
-2.14363422445634e-05
-6.21280764565448e-06
-1.03950267049887e-05
-1.29890676041326e-05
-8.95586484525743e-06
-9.58062044547302e-06
-1.78316473891408e-05
-1.40555082519325e-05
-1.85344126236003e-05
-9.67249106455366e-06
-8.97345158978319e-06
-5.13394801150985e-06
-1.64259435557859e-05
-2.68857136517965e-05
-1.76687621596047e-05
-1.05955813774042e-05
-6.5618677580596e-06
-2.82818704630654e-05
-1.20379830113168e-05
-1.49870895986756e-05
-2.11355280233659e-05
3.16223215984911e-07
-1.70657135407142e-05
-4.33443451720078e-05
-5.99315229248851e-07
-1.11830257713421e-05
-1.50671608937966e-05
-2.2462463722395e-05
-1.86049163194521e-05
-1.13932116162567e-05
-4.15946069903444e-06
-3.20173141958068e-05
-2.37434943758789e-05
-2.04969038997955e-05
-1.774072480224e-05
-1.12203082173911e-05
-1.1896417338265e-05
-1.64059660029506e-05
-1.2310658278078e-05
-2.7047111454294e-05
-1.89063068693787e-05
-2.23137545434134e-05
-2.35369559553436e-06
-8.79208521179409e-06
-2.02210756752045e-05
-1.00115551316739e-05
-4.81347829250631e-06
-1.60092187694959e-05
-2.60136737036351e-05
-2.00616147936953e-05
-7.52127403700046e-06
-8.13364784187315e-06
-2.15499969759449e-05
-7.5744583527226e-06
-9.08471963262698e-06
-1.73565534967059e-05
-8.04160841689993e-06
-4.50946120722552e-06
-2.25383110793157e-05
-9.31402364015546e-06
-3.50078078066801e-05
-2.14190176707335e-06
-7.24458072757009e-06
-1.03171748330003e-05
-1.542246448111e-05
-1.51772499711985e-05
-2.36650658088952e-05
-1.08423410250849e-05
-1.43977352073157e-05
-1.17204728288726e-05
4.63850441568952e-07
-1.03136377721619e-05
-1.38694226756031e-06
4.9719851952057e-06
-2.35059284060487e-05
-1.66731176836917e-05
-8.24538472026057e-06
-2.36309584439902e-05
2.58482877653109e-06
-1.81358622089798e-05
-1.2580967004311e-05
6.54517967909092e-07
-3.00228934620901e-05
-1.27697983706268e-05
-1.4497822032515e-05
8.70161173129379e-06
1.45620469757612e-05
-1.97697458951193e-05
3.27804811610268e-06
-7.33248056410575e-06
-2.43782601810424e-05
-1.45480128560174e-05
-1.84032010247808e-05
-4.84229380825774e-06
-1.93495823813774e-05
-1.17589447955307e-05
-1.0071430994124e-05
-1.5783158351389e-05
-2.46776268959963e-05
-3.09007389756234e-05
-1.52216677749861e-05
-3.33868337944423e-05
-1.53254180245621e-05
-2.60792030675441e-05
-4.67105008179964e-06
-4.62660893284996e-06
-3.16383247156737e-05
-8.17240537737127e-06
1.01418680380885e-05
-1.55427514239311e-05
9.13225711847479e-06
-1.34935887104717e-05
-5.88404425342031e-06
-1.36646621908964e-05
-1.81250795221148e-05
2.49703390995318e-06
-9.06429909225839e-06
-5.27799714469046e-06
-1.07366676600656e-05
-2.06308278153307e-05
-2.86755141720772e-05
-3.6153895367949e-05
-1.70484132421851e-05
-2.38899435844028e-05
-4.88857875187298e-06
-3.29798710730509e-06
-1.65475860498237e-05
-1.00784417269632e-05
-1.74040584708117e-05
-2.82855330794736e-05
-1.24300153030284e-05
-1.33424988865546e-05
-1.0283369469145e-05
-4.10697679918938e-06
-7.95570036515894e-06
-1.04399598819111e-05
1.02580812481794e-05
-9.46331504371602e-06
-1.75612567971929e-05
-5.57326416834511e-06
-2.80554313906172e-05
-6.2136278632431e-06
1.02386744669595e-05
1.5052921530512e-06
-1.42203295736129e-05
-2.23725271922622e-05
-1.09623511257622e-05
-1.17257331482433e-05
-2.33679728314029e-05
-1.63499861230478e-05
-1.02532794551528e-05
-2.88704632857393e-05
-6.27337908129239e-06
-7.68125181072753e-06
-1.69962341003541e-06
-1.51633973841306e-05
8.30268018716785e-06
-1.56311439539119e-05
-5.35894305893269e-06
-6.49819494450582e-06
-1.4538878952601e-05
-1.58707339971674e-05
-2.02464197236196e-05
-1.42395241561773e-05
-2.76700241642884e-05
-1.96598724533585e-05
-1.85920639776155e-05
-5.59409065234845e-06
-1.27505314934896e-05
-1.31012949027127e-05
-7.57581219066383e-06
-1.11013736118305e-05
-1.6297972850794e-05
-3.19601283954948e-05
-1.65480411213805e-05
-4.58510733702284e-06
-1.45135025662156e-05
-1.93455035125144e-05
-1.3141949276929e-05
-3.36696692578006e-05
-1.52395817150047e-05
-2.22708409630387e-05
-1.89816137704131e-05
-3.50361694158944e-06
-2.81428396901485e-05
-2.18792312814985e-05
-1.12596454764555e-05
-2.17188805350916e-05
-1.37196757852432e-05
-1.93017690753543e-05
-1.48414228010594e-05
-1.57332785614509e-05
-1.12547319312738e-05
-1.5107789592359e-05
-2.09007756346377e-05
-1.46026050817012e-05
-5.00131894352247e-06
-1.60027401972475e-05
-8.50293680859447e-06
-2.84522976707059e-05
-1.1019590332924e-05
-8.17759536532947e-06
-1.07439267876932e-05
-7.9183438792927e-07
-2.06467577931609e-05
-2.33218788100892e-06
-1.43190186359159e-05
-1.88588611153908e-05
-2.09117052659306e-05
-4.77742842986262e-06
-3.32481622728401e-05
-1.52313459419558e-05
-9.9855926296002e-06
-3.13288772567182e-06
-4.2377997903268e-06
-1.7698933750321e-05
-1.84183241015177e-05
-2.96320955969827e-05
-2.11455232094704e-05
-9.42853351393073e-06
-1.54645176572175e-06
-1.66321133770972e-05
-9.57989679135835e-06
-1.48761578758635e-05
-4.53020678042777e-06
-8.35396512445466e-06
-1.43339980583941e-05
-4.75094371458484e-06
-9.98112916729443e-06
-1.72312028130813e-05
-1.91652255681154e-05
-1.17823744225012e-05
-1.91860331317171e-05
-2.89000078019267e-05
-1.0739978573672e-05
-1.16759213437737e-05
-1.84585388191256e-05
-1.74030048351269e-05
-2.68162211128238e-05
-2.47191089131679e-05
-1.65768193283765e-05
-1.71606592530161e-05
-1.74715202533365e-05
-9.12831368382281e-07
-1.49511876533051e-05
-8.73252925496822e-07
-1.46520158240281e-05
-2.44161781628644e-05
-1.49403087715433e-05
-6.03246359805299e-06
-1.29386868546821e-05
-2.53496767257466e-05
-1.65407408914902e-05
-1.47286511734852e-05
-2.92243552223645e-05
-1.85611312077524e-05
-1.91524781401332e-05
-2.50545027949832e-05
-1.89196919219619e-05
-1.18036906662272e-05
-2.07703237493611e-05
-1.97329949974004e-05
-2.3786509086484e-05
5.51192751140641e-06
-1.85854755735556e-05
-1.96771220151634e-05
-5.63141768405511e-06
-1.45559585065249e-06
-1.06941298261332e-05
-1.95629720791496e-05
-2.26133827111319e-05
-5.16060723069712e-06
-1.04481195539315e-05
-1.62447526075126e-05
-2.67842757181609e-05
-7.93803502706609e-06
-2.93154130106954e-05
-7.45876996265458e-06
-3.91594546943464e-05
-1.65547560397333e-05
-1.78935936010681e-05
-1.81815018028075e-05
-1.96013941384434e-05
-2.828784884465e-05
-1.77795215352331e-05
-1.05003888974876e-05
-2.27747934401304e-05
-1.45367304504655e-05
-1.68532255218616e-05
-1.48558978134394e-05
-2.84523615539525e-05
-2.67837410097502e-05
-1.27137898636082e-05
1.29361434779729e-05
-1.32971924027881e-05
-2.15441730913767e-05
-1.72563908469704e-05
-1.07279296479353e-05
-9.56220396414334e-06
-9.22067664187591e-06
-4.03858253980987e-05
-1.2833836368641e-05
-1.81739879965232e-05
8.11989233072847e-08
-9.14936941259411e-06
-1.64678420433989e-05
-1.24249918429096e-05
-2.38448118182895e-05
-2.07670088858145e-05
-3.39766890762473e-06
-1.29438951707857e-05
5.38766301863856e-06
-2.29163035744947e-05
-1.39405823680329e-05
-1.88269440120665e-05
-3.09152076603419e-05
-2.4734961889596e-06
-3.28806756845171e-05
-2.24556917978103e-05
-2.22012254193548e-05
-3.37941377408736e-05
-3.37609616473385e-05
-1.66355704828719e-05
-2.38437926386519e-05
-2.71447809094782e-05
-1.48559837029958e-05
-3.16329266141098e-05
-1.68699212074562e-05
-1.41611811108234e-05
-2.33810253627134e-05
-8.26896417423043e-06
-1.12876358387421e-05
-2.45639302464026e-05
-1.08518885962429e-05
-8.8874366547755e-06
-1.02559791376897e-05
-7.90668881790144e-06
-6.72047711598635e-06
-4.9140427533508e-06
-1.45985360068531e-05
-1.5483939869142e-05
-1.82586786510421e-05
-1.59572467773799e-05
-1.88009141706029e-05
-1.55731471906282e-05
-2.3919300974042e-05
-3.54893762278719e-05
-1.90522698386712e-05
-1.92009671055891e-05
-9.60602462487903e-06
-1.73795417277129e-05
-2.17912574305671e-05
6.01176378560878e-06
-1.49214208071234e-06
-2.01927809545635e-05
-1.93382942901627e-05
3.55784252146755e-08
-9.88009667000114e-06
-2.05758293125321e-05
-2.37037232062108e-05
-2.89937146755458e-05
-5.63178571705585e-06
-1.93536605383545e-05
-5.10632211505437e-06
-7.26496097801875e-07
-1.24066211428472e-05
-2.76726531340657e-05
-2.28792274490426e-05
-2.28830485467519e-05
-9.40857404130322e-06
-3.24727040241037e-05
-1.07512707120683e-05
-2.3494735070501e-05
-1.81014788492365e-05
-2.07142410215957e-05
-3.25056696901527e-05
-1.99229468714286e-05
7.15126375496445e-07
1.25812779902801e-06
-1.51596670477185e-05
-2.12497839587824e-05
1.02013262761112e-05
6.05089146941335e-07
-1.95040589641444e-05
-5.38398148411435e-06
-2.05916508608617e-05
-7.28615302685461e-06
8.27418708215071e-07
-6.91846470185001e-06
-9.32081687111231e-06
-3.88706361296112e-06
-9.67440072013361e-06
-2.50342557775803e-05
-3.03082935953124e-05
-2.22951611259444e-05
-6.6331260493591e-06
-1.62409545623885e-05
-4.25269572939665e-05
-1.99561721765498e-05
-4.26669552398217e-05
-6.37674324047052e-06
-1.98842244009003e-05
-1.47782072350068e-05
7.84283683681234e-07
-1.42068145334886e-05
-1.96580325090649e-05
-1.50216395143537e-05
-1.96052989101684e-05
-3.24416879497714e-05
-3.2785034942498e-06
-1.56368298163755e-05
-2.58473919456575e-05
-1.36134845847716e-05
-4.40358951851427e-05
-2.11133559028223e-05
-8.00086369819782e-07
-1.72876677431222e-05
-3.10181930890995e-05
-6.31182916864347e-06
4.48002925552616e-06
-1.96420963542597e-05
-2.92402171107146e-05
-7.98534565696681e-06
-2.18674859962886e-05
-2.17985780045455e-05
-2.87543919284895e-05
-1.91178754801107e-05
-1.19168329748002e-05
-6.48871546538586e-06
-2.42901361333889e-05
-1.15173693813202e-05
-1.34320620757578e-07
-1.69828307817044e-05
-2.63332730464602e-05
-3.22321929214477e-05
-1.92190228303515e-05
-2.6170865060058e-05
-2.17053446196068e-05
-2.03348811185627e-05
-1.44411943841571e-05
-8.96039777854314e-06
-2.15495153100769e-05
-1.69128322972613e-05
-9.72857785927097e-06
-3.87267180143721e-06
-1.3125410803604e-05
-2.06299140497101e-05
-2.38673064231787e-05
-1.95482489120935e-05
-1.49640114737105e-06
-1.21923508903633e-05
-1.21684156800569e-05
-2.11549195477085e-05
-6.57105996563961e-06
8.30626523952892e-06
-1.36854260056376e-05
-2.69074094285542e-05
-1.61426521174244e-05
-6.04345513828346e-06
-4.3892098773001e-06
-1.64799869938935e-05
-7.92237687813291e-07
9.68810894026153e-08
-2.88033340160655e-05
-3.06187888699403e-05
-1.20313416791704e-05
-6.70928346036834e-06
-2.95879199073277e-05
-8.01742226020218e-06
-3.10552962959404e-05
-3.26298869933733e-06
-2.50089040798037e-05
-1.59912967786012e-05
-1.66982692005903e-05
9.54108130651522e-07
1.1710667222977e-05
-1.24273302416704e-05
-1.15434690076042e-05
-1.26772596172224e-05
-9.87556748265746e-06
-2.94377143855105e-05
-2.0919307912005e-05
-2.14000802753032e-05
-3.43502388433648e-06
-1.17954169825102e-05
-2.06236481381129e-05
-1.09232960223683e-05
-2.31667454091462e-05
-2.28614621454276e-05
-1.39474142154917e-05
-8.19711513744844e-06
-7.34680907143211e-06
-2.2757679998298e-05
-8.51007605383469e-06
-2.213880605781e-05
-3.1838510052432e-05
6.98543562681574e-06
-2.75068124607512e-05
-3.13415712086902e-05
-1.09894114583454e-05
-2.73324428297308e-05
-8.27959237802747e-06
-1.54031190943728e-06
-3.45686992114663e-06
-7.15147526685019e-06
-1.83335408788284e-05
-2.90839891365909e-06
6.977722552004e-06
-1.35094217637172e-05
-1.4605162681394e-05
-1.72643772639452e-05
-2.55592812842241e-05
-2.0467309115818e-05
4.93665005691247e-06
-2.27760901117851e-05
-1.64530405803775e-05
-8.93260692527271e-06
-1.64883516666888e-05
-1.14547551764386e-05
-2.34973649755546e-05
-1.12963416710882e-05
-2.91331365811426e-06
-2.66795097706118e-05
-1.76147417352046e-05
-5.04977725256264e-06
-2.07667479186601e-05
-3.03541150656404e-05
-2.03130457831877e-05
-1.32781561923376e-05
-1.69481666495436e-05
-1.30613615013537e-05
-1.10129517039602e-05
-2.03138411498843e-05
-2.3864063847208e-05
-3.36782755510336e-05
-2.01067481083194e-05
-2.18660053036174e-05
-2.01320998645825e-05
-1.8016077259635e-05
-1.80527730793059e-05
1.44583761216723e-05
-2.36679022653605e-05
-5.50787192519244e-06
-2.49517780350694e-05
-2.7953199343758e-05
-6.10804104898485e-06
-2.1256755344411e-06
-1.49896159545357e-05
-1.66848215269793e-05
-1.26777077457067e-05
-1.90281307743876e-05
-1.8976773761221e-05
-1.62237198299106e-05
-6.86203049967622e-06
-1.77775064071977e-05
-2.3299478589604e-05
-1.00922870616966e-05
-2.37280454771102e-05
-2.75490194026319e-05
-2.35325525807887e-05
-2.18445873760635e-05
-6.9377339017965e-06
-2.22077459052837e-06
-2.67112566447528e-05
-1.70206442378182e-05
-1.16427056000608e-05
-1.28872234573368e-05
-4.81942336098666e-06
-2.81616343781607e-05
-1.67837489071299e-05
-1.90717071252548e-05
-2.07354533763829e-05
-1.24966875798723e-05
-1.3438652882245e-05
-3.58293219539599e-05
-1.83000634056713e-05
-2.87808740577856e-05
-9.87921598419797e-06
-1.02389854845167e-05
-1.7220559805581e-05
-2.38484808962664e-05
-1.73527698610568e-05
-3.03484384418145e-05
-7.81943153414322e-06
-1.43358567633762e-05
-1.86964065077091e-05
5.5314572391701e-06
-2.42727946621264e-06
-3.6541611713748e-05
-1.68927591824055e-05
2.95634530096906e-07
-2.24502569036277e-05
-2.48732132209436e-05
-1.54359378810891e-05
-1.57983710606197e-05
-9.41035827877447e-06
-1.16309988861126e-05
-1.59502619885642e-05
-1.424408874379e-05
-1.52530268220425e-05
-1.97933685118029e-05
-3.41970588674765e-05
-1.80815662143633e-05
-4.3426718180398e-06
-1.19635913554507e-05
-1.36165706528288e-05
-2.5412099090572e-05
-2.39532061955331e-05
-1.97033159093638e-05
-2.81956100318966e-05
-1.15641702890879e-05
-7.93661507286904e-06
-1.39698944604442e-05
-1.2587285678588e-05
-3.94054372550418e-05
-2.06288660850275e-05
-5.46406343424735e-06
-3.82430460239773e-05
-2.38193649873298e-05
-1.09692258426066e-05
-1.91955871183381e-05
-1.81185745010126e-05
-4.1050723596065e-05
-2.1428820820947e-05
-1.29611025094277e-05
-3.56100453646347e-06
-2.66637899575255e-05
-1.78830281605253e-05
-1.92395211264572e-05
9.92919745416703e-08
-2.49475912195099e-05
-2.93034869045391e-05
-1.47113522424198e-05
-1.41740772262656e-05
-6.05590570020473e-06
-2.5096423268108e-05
-1.9522888049623e-05
-2.37388762789481e-05
-2.8995202874499e-05
-2.29792421738848e-05
-9.62980645443997e-06
-2.00725480437519e-05
-1.34704254057819e-06
-7.83344637435939e-06
-2.62278042974604e-05
-1.54350572752084e-05
-8.83364056500969e-07
1.87375276661438e-06
-2.53263846790853e-05
3.11033503708926e-06
-1.2669039678331e-05
-2.02105551943682e-05
-2.6119382006186e-05
-1.36140969936064e-05
-1.12246218816156e-05
-2.87244473627355e-05
-9.76641717340243e-06
-2.35082101938464e-05
-2.32709725161233e-05
-1.34214487070445e-05
-2.72879672115117e-05
-1.79118471905336e-05
-3.2692066229247e-05
-1.08370014336922e-05
-1.34825699542932e-05
-1.3066288459324e-05
-2.01197930640293e-05
-1.47212338224062e-05
-1.06239854538172e-05
-2.07031432948919e-05
-1.69860800701039e-05
-7.26041458414702e-06
-2.5913972363464e-05
-8.24863841974631e-06
-2.99564786890033e-05
6.20622819791939e-06
-2.92671216269328e-05
-2.05873542765663e-05
-1.18414448108972e-06
-8.49532199382349e-06
-1.10556464266695e-05
-3.07954632228382e-05
-2.15731789482532e-05
-1.50582965732088e-05
1.38243465638836e-05
-1.90370780215573e-05
-1.11681702678781e-05
-4.74071028731255e-06
-1.64057603446342e-06
-2.63716870593727e-05
-2.68261821196908e-05
-3.28732253386473e-05
-1.51279733959327e-05
-3.50058746090617e-05
-1.6959796180963e-05
-2.84667710791824e-05
-1.73928016053035e-05
-8.30153774290868e-07
-2.23290406614161e-05
-2.6959780480304e-05
-1.53488189894552e-05
5.08471614787387e-06
-1.66233428719757e-05
-8.50231271883169e-06
-2.74264462335927e-05
-1.47151524310998e-05
-1.77629892139909e-05
-2.13813369286053e-05
-1.73242828423913e-05
-8.24527965766209e-06
-1.82251081879829e-06
-2.18983755877884e-05
-7.75158369783189e-06
-1.50785392742999e-05
-1.15428984578611e-05
-9.2522658591319e-06
-2.30456099872502e-05
-2.13945660501607e-05
-1.89811364050746e-05
-4.023128623804e-06
-2.56264844298148e-05
-1.26533234943885e-05
-2.28312409200583e-05
-1.32583163761947e-05
-1.39657480435495e-05
-1.5788306754698e-05
-1.89575192173206e-05
-1.86137750723624e-05
-7.88529051868442e-06
-2.57004459500666e-05
-9.27037977713884e-06
-5.88748348295831e-06
-7.39146841726151e-06
-2.39114706369729e-05
-1.62581654774738e-05
-1.03350782396983e-05
-1.75107076672093e-05
-2.48511592561434e-05
-2.65502860817067e-05
-1.799191876532e-05
-9.76505892522214e-06
-2.95485213544939e-05
-1.70806786877105e-05
2.06943639846314e-06
-1.32018226209442e-05
-7.58571864156641e-06
-2.14759088286079e-05
-4.44977074627566e-06
4.22600741953712e-06
-9.83289575081879e-06
-1.90955701425009e-05
-1.78235630632876e-05
-9.25535539483776e-06
-1.58928495776816e-05
-1.88327746937458e-06
9.22953974911862e-07
-4.40060241037261e-06
-3.31594517267588e-05
-3.6098553021908e-05
-1.72994475194051e-05
-5.55069977668318e-06
-1.42194430888667e-05
-1.17070874585763e-05
-2.54449218018289e-05
-2.03015836603987e-05
-1.13001188914295e-05
-1.92769864601311e-05
-8.52760713479146e-06
-8.3765803407262e-06
-2.25398293747888e-05
-1.87239407847436e-05
-2.02470232785089e-05
-2.10244503240541e-06
-1.79216313155887e-05
-1.11829519514095e-05
-7.73657079198478e-06
-2.02969636683139e-05
-2.36869814243567e-05
-2.73824342688388e-05
-8.12750578673372e-06
-1.5783362584822e-05
-2.21418108573012e-05
-7.1666823614629e-06
-2.57457636396112e-05
-1.10591320818185e-05
-2.37652557037195e-06
-1.15780283988475e-05
-8.71146277981547e-06
4.25502935348829e-06
-2.51400254623428e-06
-6.21150752196553e-06
-1.63891394782521e-05
-2.96688045261324e-05
-6.42129707623258e-06
-6.83117725715165e-06
-2.01315326218912e-05
-2.64149024012645e-05
-3.87359020928389e-06
-6.19347029804361e-06
-2.36230855950062e-05
-8.68342095620674e-06
-1.76103326438823e-05
-1.06889633435913e-05
-3.66541767027269e-05
-2.51275965247904e-05
-1.20122389626887e-05
-3.70940464359e-05
-2.43110621124455e-05
-8.48790222779931e-06
-2.00128889675347e-05
-1.53547171395868e-05
3.63025218233072e-06
-1.1686842323584e-05
-2.81316665391224e-05
-6.54567409880219e-06
-2.41202130976239e-05
1.07379278417925e-05
-2.23037203724094e-06
-3.50636977257926e-06
-6.28094469759653e-06
-3.1167780094867e-05
-2.9805608659707e-05
-1.70942496718089e-05
-1.3495909247523e-05
-2.14308159060438e-05
-3.01247999269084e-05
-1.82163881911685e-05
-1.43686767814472e-05
-5.91763652349103e-06
-2.20741750425919e-05
-2.58968101900514e-05
-2.08326768044893e-05
-2.38372505452614e-05
-1.99172647923724e-05
-1.39639352507719e-05
-2.41560497532042e-05
-1.72373677634947e-05
-2.89738272139236e-05
-2.18851142077815e-05
-3.60098332140474e-05
-4.23115531617635e-06
-2.15389695180872e-05
-2.93149233822949e-05
-2.58059939920343e-05
-2.319440485285e-05
-3.23856077509335e-05
-1.96160327873973e-05
-1.00040255799395e-05
2.79894067537536e-07
-1.85655815873771e-06
-3.32208704731319e-05
-2.79625849177744e-05
-8.86634869273736e-06
-2.97651139201476e-05
-1.64963498034927e-05
-1.66724349524387e-05
-3.12161822925116e-05
-2.02169890600366e-05
-1.98087340816317e-05
-2.67745573043289e-05
-1.20781703198807e-05
-1.37591263452169e-05
-1.30429851787368e-05
-2.25703748520636e-05
-1.50676301149378e-05
-2.05274535942362e-05
-1.99977568017256e-05
-1.87348629687656e-05
-1.60965256823755e-05
-1.76961854687534e-05
-4.74098171555513e-06
-2.55524863546579e-05
5.90019979233293e-06
-1.20354062096744e-05
-1.15002375374712e-05
-1.19822691607884e-05
-9.57944740859993e-06
-1.99464510306838e-05
-2.87295725827852e-05
-1.84698078114349e-05
-2.8561105223962e-05
-1.1905971319836e-05
-2.24271897868616e-05
-1.89284222662628e-05
-1.49062790089919e-05
-2.13320837604613e-05
-6.09823795633199e-06
-1.13429076509602e-05
-3.03594419875968e-05
-2.94120699570773e-05
-7.31176663268245e-07
-3.95826753007903e-06
-1.52782625942079e-05
-1.96338648701795e-05
-8.45805070925025e-06
-1.60552057697927e-05
-4.02442758322017e-05
-1.54112197408473e-05
-1.43672644313168e-05
-4.21595745878929e-05
-2.1867753040682e-05
-2.36128583514679e-05
-1.66658102847745e-05
-5.08137014195795e-06
-1.792808593267e-05
-2.40341164220757e-05
-1.81050166349439e-05
3.33454495156286e-06
-1.81022792525658e-05
-1.93084652339165e-05
-3.58220145067378e-05
-6.96099609180083e-07
-5.38125400535881e-06
-3.64325262100858e-05
-1.25696125883446e-05
-2.93625447348692e-06
-1.30910228441025e-05
-1.40925067852726e-05
-2.73764881039754e-05
-2.85741679658142e-05
-1.44065235536716e-05
-1.47654615366462e-06
-3.09321380038123e-05
-2.75298381833413e-05
-1.41658671392258e-06
-9.79412617698167e-06
-1.51893725907918e-05
-5.61758824266363e-06
-1.73458474317046e-05
-2.68582284041378e-05
-1.9553553202292e-05
-1.57993137708946e-05
5.11658263170734e-06
4.18897183981917e-06
-7.5525902285423e-06
-4.75840969375834e-06
-2.10651326195172e-05
-4.61129459993838e-06
-1.90189511922442e-05
-2.4946444170832e-05
-5.3808475686525e-06
-1.03482748827028e-05
-9.04543861468919e-06
-2.36091288232696e-05
-2.01144039426915e-05
1.06095465500132e-05
-4.5888235718741e-06
-1.25272505194824e-05
-8.72974908887336e-06
-2.43777904608132e-05
-1.83159610730381e-05
-6.66282048830075e-06
-3.59250407962117e-05
-4.85693146063837e-06
-2.02680701631673e-06
-2.84792792644149e-05
-1.09206705749105e-05
-6.16900399085695e-06
-1.30316040481418e-05
-1.46894360954789e-05
-1.19435335293055e-05
-6.26133366150456e-06
-3.0661457570758e-05
-3.57320301621932e-05
-1.81063785351935e-05
-1.45077667509752e-05
-8.97848311943295e-06
-1.83420405838945e-05
-2.47786326762618e-05
-3.23368647233772e-05
-3.15439611381294e-05
-8.07458109005196e-06
-1.77515168216524e-05
-1.39290469333096e-05
-2.09500177592051e-05
-9.29622267026195e-06
-3.09965173702036e-05
-1.39875140735136e-05
-1.67770249477143e-05
-3.39734836114409e-05
-2.29588328519323e-05
-1.10329897045409e-05
-5.45726597024091e-06
-2.52999630458324e-05
-1.57628242008501e-05
-1.59484256943356e-05
-1.55770252846939e-05
-2.23910203682243e-05
-9.88088590080381e-06
1.05887322360841e-06
-1.73278204534064e-05
-4.6427989203582e-06
-2.56000624500456e-05
-1.32844956175695e-05
-2.78011213507663e-05
-2.76760375857943e-05
-6.45312643848948e-06
-2.0660275234843e-05
-2.54892143171836e-05
-2.30700086596534e-05
-1.10530316729513e-05
-1.79547663022411e-05
-1.35984307533841e-05
-1.10356282722428e-05
-8.63794439356565e-06
-1.50917568635093e-05
-8.34164336845186e-06
-1.24334297886419e-05
-1.71444702408749e-05
-2.20478670282146e-06
-1.49101933725281e-05
-1.03745729956641e-05
-9.93300660893682e-06
-2.45767279104819e-05
-1.99583004549037e-05
-3.66748673945908e-06
-1.13311350541109e-05
-1.11524743579822e-05
-3.64870020659462e-05
-1.08707890286435e-05
-2.10743324337557e-05
-2.78586984794595e-05
-6.70725999791548e-06
-8.55582743036691e-06
-2.25257785110939e-05
-2.5229126456906e-05
-8.71941572676367e-06
-6.26738778392104e-06
4.04204850727972e-06
-1.32352163514812e-05
5.84204222030999e-07
-1.26049034722741e-05
-2.16861538581482e-05
-6.78005737672914e-06
-8.71036321819383e-06
-1.74511664001722e-05
-2.29934159946888e-05
-2.28826894369432e-05
-1.63606148313526e-05
-1.51649911653548e-05
-1.66476183018843e-05
-3.98937768742357e-05
-1.4113358342369e-05
-1.32857339859149e-05
-3.11791400429784e-05
-2.30744838494338e-05
-2.10855706128776e-05
-2.31676017488852e-05
-2.30194620221179e-05
-3.06091946276452e-05
-5.6216864746875e-06
6.425585028561e-07
-1.28067209436863e-05
-4.17151562373375e-06
-2.26733447421384e-05
-2.69207426102553e-05
-2.34142965783348e-05
-2.12102954692715e-05
-1.36202393315058e-05
-1.09827235916874e-05
-2.65370544824322e-05
-8.35064997240142e-06
-2.28709346031645e-05
-3.45785410247722e-05
-8.6098354991193e-06
-2.42257896730957e-05
-1.96906360214606e-05
3.74245010452609e-06
-5.60486614434599e-06
-6.76561231475729e-06
1.28020637800538e-06
-1.02610275141464e-05
-1.8632393440527e-05
-1.20120187079876e-05
-7.33486981159295e-06
-1.27095638392966e-05
-1.96477956279661e-05
-2.53432810966601e-05
-2.07774565122494e-06
-3.36893464768708e-05
-1.4760171139708e-05
-1.08828683585928e-05
-1.34334594864303e-05
-1.27158689728347e-05
-2.4166460242865e-05
-1.23553600671946e-05
-6.61292118369525e-06
-1.42666732518637e-05
-8.80927932603381e-06
-1.09802257472681e-05
-2.60840329779151e-05
-1.86634123444958e-05
-3.30309029227687e-06
-1.82338827742293e-05
-1.24908323604729e-05
-7.50979797683424e-06
-2.25224883291442e-05
-2.82689241336175e-05
-1.57825404471581e-05
-3.4711838956157e-05
-1.31799105696077e-05
-1.62753847983121e-06
-1.82032611664248e-05
-2.1361329111549e-05
-2.72305437412689e-05
-1.46400997145601e-05
-1.01692591120015e-05
-2.55679808620148e-05
-1.59141448904452e-05
-2.54115297349625e-05
-2.56034919839139e-05
-2.6076308141248e-05
-2.35642079179649e-05
-2.05070875224431e-05
-2.28597837334089e-05
-2.82784285085583e-06
2.37679451467409e-06
-1.1989485603855e-05
-9.47622074270756e-06
-1.91031932962179e-05
-1.75853599917009e-05
-1.11857995643265e-05
-5.63233836094144e-06
-1.74312688810143e-05
-1.27378200457597e-05
7.12825393042403e-06
2.30332299840315e-06
-2.56367122393576e-05
6.51864489401629e-06
-1.37843429760508e-05
-1.30958117054602e-05
-2.687781843894e-05
-9.28338838761751e-06
-1.13305797447162e-05
-3.72805425520935e-05
-7.29789193078117e-06
-2.398542583622e-05
-8.99664176519371e-06
-1.73044117903235e-05
-2.74666080731418e-05
-8.8153111508211e-06
-1.04507587311669e-05
-2.76794807940283e-05
-1.36877733897995e-05
-4.08875216040148e-06
-1.40566775810313e-05
-8.61220990950517e-06
-3.33018242023231e-05
-2.73267445498626e-05
-2.30992384370211e-05
-1.7032738741564e-05
-4.89708608173957e-06
-1.75226723621661e-06
4.22050652786562e-06
-1.8715392122483e-05
-1.19470934841064e-05
4.21284447017888e-06
-7.59741030315589e-06
-1.9283044544448e-05
-2.57456111604999e-05
-5.45111151519523e-07
-9.71041824573949e-06
-2.43681896913517e-05
-1.8077792940936e-05
-8.79078779691839e-06
-1.48113539168326e-05
-1.0971180717081e-05
-3.68052847105187e-05
-9.50398422276177e-06
-2.86427398689239e-05
-1.82366164733097e-05
-6.8134012805413e-06
-1.30002808161035e-05
-3.22057949528233e-05
-2.93290522323472e-05
3.22264687995383e-06
-5.84905869909797e-06
-2.45145992393888e-05
-1.17533650442495e-05
-2.84893111759414e-05
-4.70589199207915e-05
-1.34757743304226e-05
1.14038455631765e-06
-2.20248068234838e-05
-1.02151229200997e-06
-1.90260463859066e-05
-2.04888037821051e-05
-1.84562514102921e-05
-1.9150085224591e-05
-9.54663100510924e-06
-9.10693535249959e-06
-1.09312714047546e-05
-1.57579663688641e-05
-1.55876030634171e-05
-2.10873129457224e-05
-2.52503195246304e-05
-2.61870999800118e-05
4.30215712280502e-06
-9.13099435060208e-06
-2.36854517282877e-05
-1.90646037775142e-05
-1.22548448090475e-05
-9.33109967162996e-06
-1.81529967593583e-05
-1.81525176323323e-05
-1.70750743829473e-05
-1.17002403588304e-05
-1.69685181450887e-05
-3.637779010426e-05
-1.41893244642213e-05
-5.50211632150782e-06
-1.72122754077394e-05
-1.40892458840199e-05
8.99687561857139e-06
1.48451601223197e-06
-8.93212613723232e-06
-9.63669070826459e-06
-6.31661541691887e-06
-2.54154552184436e-05
-6.39004603614905e-06
-1.4211224131315e-05
-1.61742502537843e-05
-6.35213269246466e-06
-9.8242103470788e-07
-1.13225617474524e-05
-2.5071805884258e-05
-1.05238724798769e-06
-1.33284471567211e-05
-3.02195199227134e-05
-3.47697812496688e-06
-1.29803204355051e-05
-2.12426855399732e-05
-2.82318066858968e-05
-8.60864347560998e-06
-1.10082811382369e-05
-9.18085123648979e-06
-1.44125647966926e-05
-1.16221460182658e-05
-5.62851255416132e-06
-1.40573976468355e-05
-7.1964448580519e-06
-1.18928363320106e-05
-2.00181288369519e-05
-2.17999710680038e-05
-2.68531994453666e-05
-4.22414987508644e-06
-1.93331532889634e-05
-7.83964063977323e-06
-2.57895219693027e-05
-1.06602586846004e-05
-1.94884435544722e-05
2.68149945818023e-06
-9.02955300368912e-06
-1.26667065167616e-05
-2.96310942070455e-05
-2.87647575914842e-05
-2.55884029616604e-05
-1.53282902159544e-05
-4.60220527100597e-06
-9.63885455264164e-06
-1.42616103871368e-05
-1.62157247933204e-05
1.65001092874455e-05
-1.16632593827044e-05
5.12145613614093e-06
3.8473427966203e-07
-4.1462843629204e-06
-1.53788557991706e-05
-1.21122542141006e-05
-1.10150691315625e-05
-3.96246768378811e-05
6.64326543399103e-06
1.33368278744947e-06
-1.39838647239919e-05
-1.22290805373065e-05
-2.63647777157316e-05
-3.48591479033033e-05
-1.27544558242185e-05
-2.51940683311476e-05
-2.41799526328976e-05
-8.65881890144633e-06
-9.43197608825422e-07
-1.11205336211275e-05
-3.81811766077115e-05
-2.18659328684122e-05
-1.39764457490864e-05
-2.35269186753587e-06
-2.71401941634372e-05
-4.40376500328265e-06
-1.88074081132823e-05
-5.61531646726711e-06
-3.46777471195636e-05
-3.17280795810022e-05
1.70428426693621e-08
-5.38531064027684e-06
-1.65607559897587e-05
-5.62881403908819e-06
-3.06709308761717e-05
-1.88004362534187e-05
-1.54765558900648e-05
-1.53990968560987e-05
-2.40987426536423e-05
-2.19546267319871e-05
-1.23639084436892e-05
-1.94451395105966e-05
-1.58930849152371e-05
-3.15799816871742e-05
-1.35585802843245e-05
-1.57642146126653e-05
-1.08013927320614e-05
-6.26351143079853e-06
-3.38687595896715e-05
-2.19240702432372e-05
-2.3506620659426e-05
-7.22924982812014e-06
-2.38414935769416e-05
-3.11948222062618e-05
-1.45816644764942e-05
2.79787697405185e-06
-2.06922053457196e-05
-8.09787130050631e-06
-1.07092415738882e-05
-9.69044330299144e-06
-1.52018420116685e-05
-2.71063026359156e-05
-1.94732973810443e-05
-1.87435329102718e-05
-1.48056691247955e-05
6.57483377473092e-06
-3.21422787235987e-05
-1.3372229765355e-05
-1.73027393126272e-05
-1.66221073271757e-05
-4.11751712263867e-05
-9.15931965352094e-06
-1.93481805091153e-05
-1.95650726099547e-05
5.04771044689498e-06
-4.52947697657566e-06
-6.48321121939945e-06
-8.83197901200591e-07
-8.80327423374144e-06
-9.16043187913663e-07
-6.96639601577254e-06
-1.5269479073227e-05
-1.94710482043596e-05
-1.40593707370408e-05
-1.89489847153877e-05
-2.57382025310162e-05
-2.70528498575336e-05
-1.66339966494117e-05
-4.12313386373979e-06
-1.48460573369003e-05
-2.08135350506422e-06
-5.63187268911704e-06
-2.26158533958412e-05
-2.14729438395593e-05
3.23618548812962e-06
-2.31477489709446e-05
-1.12718686836849e-05
-6.85989371224103e-06
-1.87895333874277e-05
7.42829358995573e-06
-1.30401095457876e-05
-2.17711358912943e-05
-4.65413705080007e-06
-3.79223209306765e-07
-2.90494563141886e-05
-3.42504644877274e-05
-2.1164333314352e-05
-2.2220805651672e-05
-9.86387185920552e-06
-2.43881138400705e-05
-2.1126267399217e-05
-1.31935378549579e-05
-3.33823517180215e-05
-1.6509151163391e-05
-1.58207004604995e-05
-6.10868022641223e-06
-8.59954637342503e-06
-2.56822839459553e-05
-1.18698564982298e-05
-1.55738444139845e-05
-2.58981063100167e-05
-1.64845367139235e-05
-2.36087503822276e-06
-3.33956374135362e-05
-1.78733817604656e-05
-2.02538663102699e-05
-3.08102577154609e-06
-1.26516006277915e-05
-5.62520499650587e-06
-2.19143612111476e-05
-6.22565548809996e-06
-3.80751552078175e-06
-2.40041299523717e-05
-8.83384021033782e-07
-1.73642585724808e-05
-2.19954447633785e-05
-3.31074655687408e-05
-2.74768729112855e-05
-1.53856690919697e-05
-1.66874106335988e-05
-2.11330032639955e-05
-1.13028880911653e-05
-1.23108741057938e-05
-1.32789867064307e-05
-1.18121300015745e-05
-2.00424846698349e-05
-2.28854049239217e-05
-1.76353706172523e-05
-4.78498028226325e-06
7.98854197285589e-06
-1.34458757477116e-06
-1.22962670448524e-05
-1.45789063888083e-05
-3.39376644403987e-05
-4.17937959831978e-06
-1.13011899954187e-05
-2.73553091444734e-05
-7.37233083752544e-06
-8.45110138293079e-06
-2.23060932929745e-05
-1.50927281873372e-05
-1.9884873170583e-05
-6.92104805637296e-06
-2.10508788656414e-05
4.4592580262405e-06
-2.9287092423126e-05
-3.2533877468865e-06
-3.20836000556402e-06
-2.38603720746983e-05
-2.6294663935425e-05
-4.72428097407687e-06
-2.6415602558891e-05
-6.02392576373892e-06
-1.48845573744376e-05
-5.92759202331072e-07
-1.96258925610976e-05
-2.46876481453056e-05
-1.24145021690611e-05
-1.44380669316526e-05
-1.06997261696359e-05
-1.79813057060403e-06
-1.92816359154647e-05
-2.52128131620175e-05
-1.5510390065084e-05
-2.7985515398043e-05
-1.14060225074168e-05
-2.64778950387592e-05
-1.53701593984236e-05
-1.2797825281517e-05
-1.24939420896964e-05
-1.02178160435747e-05
-1.44534403679498e-05
-1.99617850857922e-05
-2.68385116923251e-05
-1.56847455767099e-05
-1.86696907980355e-05
-3.06339339917893e-05
-2.08377477277521e-05
-2.49945292610723e-06
-3.6485104285223e-06
-1.23480911982778e-05
-1.93712590665176e-05
-1.13040938226325e-05
-1.66837307042864e-05
-2.3285715768512e-05
-1.51287474309766e-05
-5.96073490715923e-06
-2.36022994258035e-05
-2.65960000163595e-05
-1.08603175024366e-05
3.62041996061691e-06
6.35429327877209e-07
1.78058031358681e-05
-3.94854230945466e-05
-2.04507231418609e-05
1.1316505415377e-05
-3.37082082276394e-05
-7.7307486935737e-06
-2.28537118982433e-05
-1.34066719960692e-05
-2.62537536547671e-05
-2.19117613243986e-05
-7.85337208697661e-06
6.46138843684765e-06
-2.37864168517929e-05
-8.55135473554806e-06
-2.19669828630305e-05
-1.667268656101e-05
-1.72147187246423e-05
-2.73122301790997e-05
-1.55991235659578e-05
-1.23735550748746e-05
-1.4469638738381e-05
-3.4174180520249e-05
-2.31139547784547e-05
-1.44817671944397e-05
-7.78865835688548e-06
-1.52586322811557e-05
-1.43496601949017e-05
-2.78543456017607e-05
-1.45775843586306e-05
-1.92458870294376e-05
-1.33376111637168e-05
-2.25625120297235e-05
-2.0560625300616e-05
-1.20235763020728e-05
-2.22206446278503e-05
-9.08461592225134e-06
-3.61677314014883e-06
-8.69868069900532e-06
-2.31773232991489e-05
-1.07276078822681e-05
-1.40190758910022e-05
-3.95425797980164e-06
-1.10527915576691e-05
-1.47189723684821e-05
-5.47670336213309e-06
-2.00382263916931e-05
-1.279645534942e-05
-1.03168517956952e-05
-2.22225084312109e-05
-2.92246956420438e-05
-3.17843938056561e-05
-1.84190113205231e-05
-1.16225697096752e-05
8.83562827743466e-06
-1.02389855897268e-05
-5.66342259033356e-06
-1.71672914271715e-05
-2.61390857674102e-05
-1.05981038253182e-05
-2.21197898644864e-05
-2.49921169602385e-05
-1.5918642808827e-05
-2.20500523725231e-05
-1.61121184322327e-05
-3.84137486866548e-05
-1.57897498634263e-05
-2.21092060422612e-05
-2.25846630565237e-05
-2.6208436142317e-05
-3.3553870993679e-05
-2.84319080831807e-05
-2.06623266120822e-05
-1.57417610003443e-05
-1.14145272514067e-05
-1.48161067619375e-05
-2.96522327640036e-05
4.03400696515759e-07
-1.67534237956815e-05
-1.95151750311417e-05
1.25632315008267e-05
-1.22476691598844e-05
9.65902034329315e-06
-1.35359006877594e-05
-5.83261224284858e-06
-1.34560387982244e-05
-1.34251688344864e-05
-2.42271472210712e-05
-2.13449941706535e-05
-1.63133884334973e-05
-1.12097652557871e-05
-1.60743571197369e-05
-2.33533943789984e-05
-2.57439543461419e-05
-2.7807911657637e-05
-6.68529421599538e-06
-2.24929142356989e-05
-2.15692466188409e-05
-2.14614668621242e-05
-1.52113406571137e-05
-1.65301095194162e-05
-1.1974125672408e-05
-2.70258130675443e-05
-8.71746132763785e-06
-4.86454505897163e-06
-5.33331672643979e-06
-1.71725579662062e-05
-2.00648198740745e-05
-4.84524702705129e-06
-1.65880308591858e-05
-5.7010162012418e-06
-1.88919366561526e-05
3.90514422015134e-06
-1.40601587748899e-05
-3.06387063674828e-05
-1.00195078391184e-05
-2.24462189147178e-05
-1.52106116459367e-05
-2.83961300829171e-05
-1.58384127473953e-05
-3.32251933124335e-06
-7.29172412652571e-06
-8.80777105993965e-06
-1.8464423551542e-05
-2.75109608385055e-05
-3.39202863852152e-05
-2.88446760824484e-05
-2.61378150124669e-05
-2.4048997551793e-06
-2.36168241749633e-05
-1.79043358076545e-05
-1.57330474155003e-05
-1.82286417549289e-05
-2.46923415957783e-05
-2.53074044688999e-05
-1.79393494950724e-05
-2.10715500091178e-05
-3.20452641584362e-05
-3.3439789192928e-05
-2.3024581818637e-05
-1.58101799654894e-05
-1.76855633046094e-05
-2.21965394183804e-05
-2.08950637323202e-05
-1.29516000931238e-05
-1.88890351075915e-05
-2.0050682413503e-05
-2.21811117329664e-05
-2.07503602355846e-05
-1.1644039433558e-05
-2.25482803700296e-05
-3.26594416036088e-05
-3.6307185798965e-06
-4.51963369389617e-06
-1.31392008626747e-05
-4.0691889063066e-06
-1.02847014411916e-05
-1.72169447605931e-06
-2.67460959754873e-05
-7.43460284692461e-06
-9.86420185416725e-06
-1.1122118775848e-05
-2.25196190808103e-05
-2.3633882497909e-05
8.11945715840623e-06
-1.13042219948364e-05
-1.70158036793898e-05
-1.04343712001806e-05
-1.03071634375419e-06
-3.00074062170393e-05
-2.00877761225899e-05
-1.91718423903885e-05
-1.87983947017492e-05
-1.60790166595555e-05
-2.56471598058661e-05
-1.6989985884043e-05
-2.53112980892563e-05
-1.85343873650695e-05
-5.97089598247267e-06
-1.65249723442489e-05
-2.62437613053595e-05
-1.2411337429441e-05
-1.43148527327456e-05
-8.38175943080263e-06
-7.74059878927241e-06
-1.58394001922991e-05
-1.32605189697478e-05
-2.53144342581656e-05
-1.25565867079639e-05
2.81335369530951e-06
-2.90606733298364e-05
-1.70451235252812e-05
-2.29026754606946e-05
-2.20915500071006e-05
-5.98246809591875e-06
-2.22351316181565e-05
-2.47687372388018e-05
-1.76370714319261e-05
-1.94343862471331e-05
-2.27921948281682e-05
-2.6349041028818e-05
-1.94804785662019e-05
-7.24679630688543e-06
-3.448257551714e-06
-1.80895848813829e-05
-1.16071495941387e-05
1.11340317484896e-06
-5.64421773489609e-06
-3.04355909569596e-05
-2.00070490537759e-05
-1.49623138329669e-05
-2.12781968954404e-05
-1.04447521898934e-05
-2.28455005523236e-05
-2.86142762141512e-05
-7.7050315937501e-06
-2.99661282034161e-05
-3.48144856549004e-06
-2.0968407059127e-05
-2.88190934248897e-05
-1.56695042112607e-05
-2.56970032678656e-05
-4.79901182622019e-06
-1.5060097279748e-05
-1.37252323669089e-05
-3.14140296537333e-05
-1.16224593372546e-05
-1.76398856767369e-05
-2.78167796482689e-05
-1.27411989405359e-05
5.34437406443572e-07
-2.89628768942642e-05
-2.29004232308394e-05
-1.46390990579945e-05
-2.37299895838065e-05
-2.22713529673554e-05
-4.15768036114818e-05
-2.20846238720382e-05
-7.94561228292198e-06
-2.63292512467667e-05
-3.20671341187699e-06
-3.1611429518341e-05
-3.60020013044331e-06
-4.9268312229803e-06
-1.12639261340969e-05
-5.52560783277654e-06
-1.59064813377108e-05
-7.17323619935831e-06
-1.19014117407497e-05
-3.55055637915338e-05
-2.52643119313957e-05
6.21905879027691e-06
-7.21525129249941e-06
-1.3177768498854e-06
-3.14242606292801e-05
-2.2477826033445e-05
-2.38360927930786e-05
-2.36710356567242e-05
-2.07852266638712e-05
-2.02415755742945e-05
-1.51922052586891e-05
-2.72775134541009e-05
-6.62014584177929e-07
-2.74793210633089e-05
-1.13401851973156e-05
-1.74586779132892e-05
7.94280141967535e-06
-2.95073354891507e-05
-7.2547270241553e-06
-4.41357711160718e-06
-1.0877423326778e-05
-1.24913279687127e-05
-1.46978431724099e-05
-1.26161906069058e-05
-2.2582185636977e-05
-2.7136478024997e-05
-1.4457354335508e-05
-1.91628119267766e-05
-1.31024466565824e-06
-1.12885990776102e-05
-1.58876319183059e-05
-1.32375305519941e-05
-2.50096313475706e-05
-1.58796912727499e-05
-8.8350326197793e-06
-2.55944825241099e-05
-2.15543814197128e-05
-1.68842424358997e-05
-1.36482500505747e-05
-1.71907396555863e-05
-9.99023862139954e-06
-1.42359138439493e-05
5.48243347095145e-07
-1.39868856021423e-05
-4.77398067090735e-06
-2.34601781673338e-05
-8.44271600950374e-06
-1.30881623013784e-05
-2.41733972328617e-05
-1.85397730449662e-05
-9.36226988293446e-07
-7.6622986426114e-06
-1.58229150722471e-05
-2.29131805577688e-05
-1.53619392901144e-05
-1.659120410516e-05
-2.90466061042457e-05
-3.25539559023926e-05
-3.6924341052954e-05
-2.10612577564572e-05
-1.4233269953386e-05
-1.61867004583439e-05
-2.20371258119642e-05
-2.06709406557648e-07
-3.12289407915035e-05
-5.67295240093813e-06
-3.53719949247812e-05
-2.86626957132459e-05
-1.58953868265639e-05
-2.97401690825156e-05
-3.13529200253831e-05
4.43216756265178e-08
-5.39926181738509e-06
1.8610801768291e-06
-8.30778311883607e-06
-4.96896610431693e-06
-1.08744270397966e-05
-3.05689472125691e-05
1.88917640100673e-06
-4.01465526281375e-06
-2.25107263946076e-05
-2.93477932892056e-06
-9.34934927928216e-06
-3.39472874657501e-05
-3.00346224126654e-05
-9.6145966555441e-06
-1.22195443916266e-05
-1.47313092686464e-05
-1.90560573943202e-05
-1.09425158074807e-05
-2.89262040110282e-06
-1.80379469945209e-05
-5.9889832475514e-06
-7.07040023042412e-06
-1.33077916475199e-05
-1.55512469395371e-06
-2.15583108295544e-05
-1.53111203416709e-05
-1.76273444945658e-05
-2.26343924216505e-05
-3.9216577327575e-07
6.3498674956525e-06
-2.86400365170137e-05
-1.63146581163218e-05
2.12127365852029e-06
-6.8441158114431e-06
-1.61420729835374e-06
-1.2502999507371e-05
-3.06484267025354e-05
-1.61879965272881e-05
-6.88694644599729e-06
-3.17385547231152e-05
-3.23074102068993e-05
-1.0487886111277e-05
-1.82467745426152e-05
-1.74262710766558e-05
-1.17839430827246e-05
-1.78460861834562e-05
-2.02654367866387e-05
-3.5471524129819e-06
-7.25271501806518e-06
-1.04476445350939e-05
-1.77229953331033e-05
-1.38534219500261e-05
3.64477892722686e-06
-2.12276795602355e-05
-2.1897455788975e-05
-4.87256333974927e-06
-2.04059377298255e-05
-3.02285418781388e-05
-3.50374924701601e-05
-1.06716842154789e-05
-1.26347224341762e-05
-3.72002935495231e-05
-1.87520873973386e-05
-2.06570486380453e-05
-1.76093832230702e-05
-2.43729595018308e-05
-2.30634236359317e-05
-4.41241035658685e-06
-2.32049474130479e-05
-1.00227869999617e-05
-1.7756281496343e-05
-1.00361748131473e-05
-1.07025659648146e-05
-2.09812379978826e-05
-2.57749850726936e-05
-1.56623882556278e-05
-1.21098740461147e-05
-1.87147459515301e-05
-2.70897539719642e-05
-5.91635559457635e-06
-9.04102383124984e-06
-1.88753416109554e-05
-8.54878856228075e-06
-2.54787539477126e-05
-8.1560424362474e-06
-3.12100587367936e-06
-7.8700874574017e-06
-2.41094866295157e-05
-1.75479093649916e-05
-2.757872659392e-05
-1.06358207764834e-05
-2.4097500169603e-05
-7.8037884235527e-06
-1.09847102964028e-05
-2.67704039461183e-06
2.52581523107453e-06
-1.76109041682866e-05
-1.32691340765411e-05
-1.06988041723474e-05
-2.24091017785289e-05
-8.88855613067722e-07
-9.61009726033451e-06
-3.10718609009722e-06
-1.42792556793954e-05
-1.63257531643308e-05
-1.44674843879556e-05
-2.92776491077303e-05
-1.40079200085837e-05
-1.64174907104138e-05
-1.81725941594078e-05
-1.1293902066592e-05
-7.66964485236474e-06
-2.23663308215866e-05
-1.42183522728499e-05
-1.22173149230927e-05
-2.09903442214598e-05
-8.44969565987851e-06
-1.13316918110795e-06
-1.66004604107703e-05
-1.87991967757413e-05
-3.94365162088214e-05
-1.26762471738876e-05
-8.59804071801055e-06
-1.59244536991405e-05
4.36324661617313e-06
-1.25050555621303e-05
-6.03765289702401e-06
-2.05434422609201e-05
-1.07930636774288e-05
-4.93412595177834e-06
-9.79449993126144e-06
-1.67104594542629e-05
-1.17974800797505e-05
-1.60137946328564e-05
-3.30431179043065e-06
-1.79426256685823e-05
-1.75821057180069e-05
-3.64971595100546e-05
-2.7317095176545e-05
-5.58136360064716e-06
-1.49504308937591e-05
-1.56322304269365e-05
-2.50535016490114e-05
-2.55498250481001e-05
-4.05456902849796e-06
-2.51380779010148e-05
-1.64772610207746e-05
-2.18279773315114e-05
-1.12441689376901e-05
3.22761699530401e-06
-2.85043462965318e-05
-2.91221813394983e-05
-2.00038813885425e-05
-6.8684926848371e-06
-2.43258661166781e-05
-3.60410480219631e-05
-1.0397218692059e-05
7.82753744350569e-08
-2.53404568856173e-05
-3.15802534470277e-05
-3.21528731577783e-05
-2.86823718116733e-05
-1.82100773278404e-05
-2.03609682204956e-05
-9.53513883827312e-06
-2.6757948302977e-05
-7.61735734427275e-06
-2.88541384577624e-06
-1.65582798992348e-05
-1.82511797639073e-05
-1.60880074393808e-05
-2.3746209265475e-05
-1.54319773945377e-05
-1.95015385389042e-05
-2.23423003425833e-05
-3.19768518363338e-05
-1.8312245518773e-05
-2.83151019060984e-05
-7.73566065500377e-06
-3.37387339855216e-06
-3.75247075008937e-05
-1.60988140892014e-05
-1.40486409638464e-05
-2.28793265788967e-05
-9.69600614491024e-06
-8.55783630670251e-06
-1.44358141962717e-05
-1.52270075044768e-05
-7.9406297615307e-06
5.4500000079557e-06
-5.29509699381495e-06
6.8724738473258e-07
2.545221222252e-06
-1.10354140624587e-05
-1.23383549066403e-06
1.61544501490924e-05
-2.01242859803709e-05
-8.19954554166232e-06
-1.25651063239701e-05
-5.08891892275313e-06
-2.60649204115353e-05
-2.05203908576295e-05
-1.24752050107772e-05
1.86531167159567e-06
-9.71615615645607e-06
-3.54956246187876e-05
-2.1549843029225e-05
-1.58210761209554e-05
-1.29605334692623e-05
-1.84219220872745e-05
-9.35398444635443e-06
-9.75049333395687e-06
-1.88344016482975e-05
-2.71296895344564e-05
-1.98585736253526e-05
-1.61557640842099e-05
1.34520989400656e-06
-2.42685474965853e-06
-1.04822106639321e-05
-1.65983917444056e-05
-6.8967691462639e-06
-1.01944870332416e-05
-3.77888405958163e-05
-9.96043085275431e-06
-2.0807604004643e-05
-1.77554576692381e-05
-2.50670687240061e-05
-1.55777699865004e-05
-2.02501175525778e-05
-1.83648931378863e-05
-1.8737840314986e-05
-2.84746923872807e-05
-2.40296312874993e-05
4.30177113667341e-06
-1.38535455905922e-05
-1.86514493091578e-05
-9.98643277317066e-06
1.90814249493224e-05
-1.4751418566094e-05
-1.96873554168137e-05
-4.12358421603678e-05
-1.09033400249009e-05
-2.6319205042964e-05
-3.83532986684006e-05
-5.27880337505908e-06
-9.46861124982014e-06
-8.61004824797918e-06
-5.65534792315521e-06
-9.85056091898479e-06
-1.08412147993431e-05
-3.27115293404171e-06
-4.10847928576426e-05
-6.42988553649884e-06
-1.58289294973761e-05
-1.94206086868406e-05
-3.48958147171496e-05
-1.95111767963538e-05
-3.07847804466405e-05
-1.24340684790648e-05
-2.91988650560329e-05
-2.20704705058311e-05
-1.50717078504329e-05
-9.01503663996321e-06
-9.07204211862337e-06
-2.33657832838209e-05
-7.2794973394174e-06
-9.1262529630875e-07
-1.05936916982305e-05
-1.19377756329687e-05
-1.72154479967689e-05
-1.98633910621794e-05
-9.33627128562762e-07
-3.88674313783938e-05
-2.32109085272594e-05
-2.28716728997681e-05
-2.45277287316466e-05
-1.47791456479363e-05
-1.05217714468239e-05
-2.14425864075309e-05
-2.60204033962172e-05
-1.64993643886016e-05
-1.17386141731751e-05
-2.23475119053173e-05
1.50069571967955e-06
-1.99191869403578e-05
-1.39531252627633e-05
-8.08429868617332e-06
-1.98646690435826e-05
-1.22255564634137e-05
-1.67165379999679e-05
-1.72305272854483e-05
-1.56699365807229e-05
3.43450407373363e-07
-1.76679137593596e-05
-2.42591001054577e-05
9.93769788355869e-07
-7.02896860347391e-06
-7.95773628555341e-06
-2.68291106176198e-05
-7.42831742829852e-06
-2.38238636417712e-05
-2.02879287178044e-05
-1.96337787033818e-05
-2.87562273160846e-05
-2.10236551360438e-05
-1.29210793335124e-05
-3.67411794521213e-05
-3.21333867261817e-05
-3.11618971708533e-05
-1.05934869386057e-05
-1.62142803448924e-05
-3.4518079843896e-06
-1.92675937505525e-05
-4.5464980946506e-05
-1.68600084240279e-05
-2.65575878949471e-05
-1.19059577900786e-05
-3.52251558334726e-06
-3.86787999258197e-05
-2.55652869455685e-05
-2.5872458922026e-05
-2.45850048469367e-05
-3.18870186183663e-05
-3.89770157410745e-05
-3.12535593438106e-05
-5.75080208551938e-06
-2.45408876231769e-05
-1.25166748724464e-05
-2.33497520847487e-05
-3.82402976387697e-06
-1.6412104045193e-05
-3.35140186335626e-06
-1.28758962736349e-05
-3.58971628178126e-05
-2.62208227231908e-05
-3.99044560637416e-06
-1.48996388647716e-05
-1.47270581669712e-05
-1.009786149344e-05
-2.40727988276536e-05
-2.86900924205689e-05
-1.21186736366035e-05
-2.33690201863097e-05
-2.32251571297719e-05
-1.16528879084469e-05
-2.42235189389952e-05
-2.21569875303301e-05
-1.51466536818591e-05
-1.97550565097265e-05
-2.20687517068309e-05
-9.07219461695053e-06
-2.27484265317068e-06
-2.03645468674213e-05
-1.07277195223412e-05
-2.38441876249971e-05
-1.05555236707389e-06
-2.88612743696439e-05
-1.96150570616807e-05
-1.3864554168773e-05
-3.75004358914393e-06
-1.43786486395327e-05
-1.42560961661999e-05
-2.23817797280899e-05
-2.0277912442276e-05
-4.13423257442533e-05
-2.56659648813222e-05
-1.08772188074588e-05
-9.13388294354584e-06
-1.93746166451702e-05
-1.69296899479055e-05
-1.01587361478819e-05
-2.14000009986362e-06
-9.18738221029718e-06
-8.02234532845228e-06
-2.07113079701854e-05
-1.30557265823604e-05
-8.95836335148052e-06
-1.53819794536395e-05
-6.83738711276506e-07
-3.80097889290175e-06
-2.65053818843959e-05
-1.92659914363794e-05
-1.86244612457911e-05
-2.29854955472231e-05
-2.5043009972254e-06
-1.28533976885946e-05
-1.61077117443295e-05
-2.04901361409631e-05
-9.39875105530143e-06
-2.01519021555779e-05
-2.28872871448744e-05
-1.84303184893988e-05
-2.91828475527974e-05
-4.05199918137371e-05
-1.77377636698953e-05
-8.14862263968968e-06
-5.47967842682856e-06
-2.16004253242516e-05
-2.40237836115496e-05
-9.3086703512543e-06
-8.60684410656695e-06
-2.01256769856288e-05
-2.08915057539491e-05
1.38844302320644e-06
-2.03485414530215e-05
-2.05784043856306e-05
-2.3078960302918e-05
-1.9697514854888e-05
-1.2172678235569e-06
-1.45874772425986e-05
-2.06877653988738e-05
-5.37519554875764e-08
-1.86987871246847e-05
-4.34709665604027e-05
-3.13075656469847e-05
-7.32414751066752e-06
-1.44924809215912e-06
-1.63389019747118e-05
-1.84877415210359e-05
-1.52047506509179e-05
-3.73174617808653e-06
-2.70746856707972e-06
1.0029777765072e-05
2.06484302220176e-06
-2.04022729498057e-05
-8.04796697490042e-06
-3.34858430617345e-05
-3.02089106233085e-05
-1.95228924710792e-05
-2.66779048620131e-05
-8.26631241686024e-06
-7.71037345075601e-06
-8.09275195808544e-06
2.88461749425675e-06
-1.95875595210146e-05
-1.06963431441537e-05
-8.95026819036679e-06
-3.0229706407344e-06
-1.10514866023351e-05
-2.23216032622431e-05
-3.6144103514922e-05
-1.84858762504951e-05
-2.07077164659932e-05
-1.75910261743978e-05
-1.69535934941669e-05
-2.28429813646822e-05
-7.05733790538515e-06
-2.55558556393648e-05
-1.42393537394501e-05
-2.99747259215967e-05
-1.35520775805163e-05
-2.22419104720525e-05
-2.24719174628867e-05
-2.2729206572977e-05
-8.15856513718973e-06
-5.87185255335669e-06
-2.09974524087454e-05
-2.60116444388354e-05
-2.41831130075923e-05
-1.76054792996918e-06
-6.48142776328484e-06
-6.33739957304495e-06
-8.78351565729458e-06
-7.45626069545139e-06
-9.55727093507637e-06
-1.37628354379065e-05
-1.97130919805791e-05
-3.57210411326547e-06
-2.21830086412189e-05
-2.03433010844961e-05
-1.4915816081828e-05
-1.88833441192776e-05
-2.97578499909404e-05
-1.97396976820985e-05
-4.26874438886146e-05
-2.33415875958218e-05
-4.22948974266201e-06
1.87077129522138e-06
-3.5680559016535e-05
-3.60688599714017e-05
3.67006945866506e-06
-3.61600803114489e-06
-1.62296198116159e-05
-1.0302152533461e-05
-4.61171820876136e-06
-8.50385731395172e-06
-1.57536710332619e-05
-1.57828026804417e-05
-2.03450573511356e-05
-1.54130520602953e-06
-2.37208812611405e-05
-4.25109206943535e-05
-3.14168690169111e-05
-8.9266055432325e-06
-2.11714697137096e-05
-3.06433033585623e-05
-2.33637508371474e-05
-2.35630759555588e-06
2.36031179519802e-06
-2.65710579084004e-05
-3.37858652763556e-05
-2.02568766664678e-06
-8.75931648251653e-06
-1.18942366500446e-05
-3.74234085060413e-05
-6.18136030827246e-06
-1.67089998675107e-05
-3.213455356719e-05
-2.26881325351122e-05
-1.33790867463307e-05
-4.17188056107423e-05
-2.2483740052406e-05
-2.39436014107313e-05
-4.01854139373574e-06
-2.10238419687582e-05
-2.78912588448806e-05
-6.45070958130794e-06
-4.90029725860491e-06
-1.63502022231439e-05
-3.15808388311689e-08
-1.1444836166611e-05
-3.25899648837845e-06
-2.37784895807955e-05
-6.28633420193681e-06
-7.16009768770769e-06
-1.19885751313046e-05
-1.75536609497513e-05
-9.78398745862279e-06
-2.12101077648813e-05
-9.64746308920236e-06
-1.82569403119238e-05
-6.55836117411226e-06
-2.86285959984723e-05
-1.86068127838128e-05
1.88587922678311e-05
-1.79636424177765e-05
-1.19601229635132e-05
-2.26798802316e-05
-4.51872629802664e-06
-1.0826528027869e-05
-1.83115867726991e-05
-2.62234479093933e-05
-1.66511109005783e-05
-8.05408266018037e-06
6.78304691754831e-07
-2.60576913951856e-05
-1.55433182472656e-05
-2.79018624070008e-05
-1.59126315230896e-05
-1.58559079006413e-05
-2.15376304217971e-05
-7.21900071528436e-06
-1.31921928507659e-05
-3.28817438717566e-05
-1.70021293486988e-05
-8.72547512345608e-06
-1.25693537062739e-06
-3.15554123535289e-05
-3.08978922121843e-05
-1.90624416744174e-05
-1.4605964635873e-05
-3.4574565769369e-05
-2.45167379373104e-05
4.18702040568316e-07
-6.17817301531957e-06
-2.82221974379392e-05
-1.57883213990134e-05
-9.41492430042037e-06
-1.26908649584889e-05
-3.26903648350489e-05
-2.53140196486592e-05
-9.70160257713276e-06
5.26584052458432e-07
-2.20228609939254e-06
-2.67940837970355e-05
-1.10554339291793e-05
3.44235682287097e-06
-2.31858285305283e-05
-8.36042108980489e-06
-3.67689052546507e-06
1.21328181330045e-05
-5.86462177075736e-06
-2.63716956779328e-05
-2.81440644795396e-05
-5.80589791985749e-08
-2.6515307774364e-05
-9.20225019555973e-06
-1.35323295068554e-05
-1.63698005415965e-05
8.20810175181934e-07
3.84139377437736e-06
-7.73409950803828e-06
-2.24700094333102e-05
-1.1428236109922e-05
-9.68059083402313e-06
-9.12214986002888e-08
-3.36867798613468e-05
-1.69746154422178e-06
-1.92577356274091e-06
-1.39136824646334e-05
-1.51132194537799e-05
-2.10773208013617e-05
-1.09980993511101e-05
-2.53658981540272e-05
-2.44133348284563e-05
-2.05248793132027e-05
-2.19266406172633e-05
-1.592993607781e-05
-1.93455583064286e-05
-1.81134020778287e-05
-1.69825572993742e-05
-2.10811281037271e-05
-1.84346846076875e-05
-3.05277648239324e-05
-1.49707881237425e-05
2.15811363087932e-06
1.35221606776405e-07
-1.2409900130025e-05
-1.60863133638268e-05
-2.23521426136041e-05
-1.75709119160994e-05
-2.29279095978074e-05
-5.86985673767864e-06
-2.06607535758596e-05
-2.55352235968377e-05
-2.02926971675698e-05
-2.93635551933488e-05
-2.41869187499671e-05
-1.57222503314722e-05
-1.0207984287628e-05
-2.59447626029092e-05
-1.73567699617699e-05
-2.30964738420574e-05
-1.90935825399432e-05
-3.05090940021346e-05
-3.11240900059131e-05
-1.63875269327832e-06
-1.4364667143766e-05
-2.24809118897021e-05
-3.98178153690423e-05
5.61013978094447e-07
-3.38951163320132e-05
-1.3150173393927e-05
-2.67590592430751e-05
-1.44151234001204e-05
-2.59807309342522e-05
-2.07468240764316e-05
-2.66605103845778e-05
-1.2076293086652e-05
-4.58738585338347e-07
-5.78266359640747e-06
-3.28057911343675e-05
-8.49106820929626e-06
-1.84681506204818e-05
-1.21714444938612e-05
-2.20784463098563e-05
-1.15361406947607e-07
-1.5260552870114e-06
-1.02187001402152e-05
-1.4122136166156e-05
-1.54486425919774e-05
-1.26671779968765e-05
-1.85018360338029e-05
-1.50810110389054e-05
-1.387702410702e-05
-1.35817322144799e-05
-1.40751490739995e-05
-3.5681612723294e-06
-1.11299838075775e-05
-2.63052396602393e-05
-1.893563798969e-05
-2.38278734746109e-05
-5.02675484742828e-05
-1.39453971492716e-05
-1.59319738091357e-06
-1.07538875757493e-05
-1.39712768051126e-05
-1.13763218717878e-05
1.48213682019161e-06
-6.53672657955662e-06
-2.95543178714933e-05
-2.83213092524431e-05
-1.77177655218518e-05
-4.79094330518534e-06
-1.26086490711076e-05
-7.5535301576582e-06
-1.45491467466297e-05
-1.83778698653133e-05
-1.56114191521296e-05
-1.702810274607e-05
-1.41703859856511e-06
-2.32077548222972e-05
-2.00970825629257e-05
-2.22293706177819e-05
-4.37177683073137e-06
-8.53749699384669e-06
-9.74207250651957e-06
-2.53864094740424e-05
-2.56896031086219e-05
-1.66190502741965e-05
-1.4034920562887e-05
1.17945187444039e-06
-3.14344764984974e-05
-4.78738762264623e-06
8.53935528122814e-07
2.69001852029393e-06
-2.10596781037756e-05
-3.17837072033416e-05
-1.38842503568053e-05
-1.28902830335629e-05
7.94462644225398e-06
-5.64710069008007e-06
-2.89039820165154e-05
-8.96145266761859e-06
-1.34555382169923e-05
-2.4942684058457e-05
-9.34378060552123e-07
-2.27170207420414e-05
-9.83401524595566e-06
-2.553156912542e-05
-1.82095205876363e-05
1.51884265551845e-05
-3.60637388699968e-06
-1.47022631150169e-05
-2.80059405758254e-06
-3.39094684219929e-05
-2.11033977395159e-05
-1.44454737572939e-05
-5.64793999131553e-06
-5.62064572976774e-06
-2.03091896719416e-05
-2.59999322442985e-05
-4.28730572210797e-05
-1.73764801560398e-05
-1.92709814905656e-05
-1.23182338293801e-05
-1.18094412125679e-05
-1.78245790475222e-05
-1.80133252505422e-05
-2.43183772183147e-05
-2.03003898374466e-05
-3.13032799423326e-05
3.36054218587211e-06
-1.53450080353363e-05
-1.55914866799745e-05
-1.01668174397987e-05
-6.00181240063381e-06
-1.15628270970969e-05
-1.18248001689435e-05
-1.49129724955897e-05
-3.57143307133219e-05
-2.58610081422981e-05
-1.26032998528473e-05
-1.37262236243721e-05
-2.84853934944793e-05
-3.01553934770032e-05
-9.45135795828924e-06
-1.71013280814533e-05
-3.33303116677615e-05
-1.82850165029563e-05
1.63351478430219e-05
-2.54947151738348e-05
-2.99417606377282e-06
-1.43604147989903e-05
-1.46337717607658e-05
4.54817020945581e-07
-2.50392618100868e-05
-3.21511931749651e-05
-2.72518978028362e-05
-1.70690179510218e-05
-2.16755799799905e-05
-1.93973894360339e-05
-8.21424320601957e-06
-2.05363212729343e-05
-2.89879622806823e-05
-2.48173846381623e-05
-8.97799629216022e-06
-2.09803952900449e-05
-2.34998378763513e-05
-2.84981873151372e-05
-2.53796927604992e-05
-3.53697686977177e-06
-4.31203577736668e-06
-2.43037829409691e-06
-1.46011803179107e-05
4.83159320886599e-06
-1.17257509729622e-06
-1.45129639337705e-05
-1.44579216553363e-05
-6.6672824485928e-06
-1.09849611703248e-05
-2.32580349094745e-05
-2.33363503370616e-05
-1.79555410245879e-05
-2.22750949426001e-05
-2.62162763731599e-05
1.74265209053119e-08
-1.74880093818382e-05
-2.14636557893027e-05
-2.53773500804264e-05
-2.36109823549502e-05
-1.00745961318354e-05
-1.34344563800598e-05
-4.40769111735337e-06
-8.66861650148621e-06
-2.48962870068175e-05
-2.14335344456101e-05
-1.50574322922913e-05
-2.41682622576632e-05
-1.91335451816158e-05
-2.33251619332884e-05
-1.84821418826943e-05
-3.24632896503949e-05
-1.60797223423026e-05
-3.84059015929199e-05
-3.23039236179504e-05
-2.40741731008563e-05
-2.82219455685694e-05
-3.40574152641689e-05
-2.14159210399803e-06
-2.51360375328002e-05
-4.21896890933344e-06
-3.35326904540045e-05
-2.03416904702911e-05
-1.05398412124182e-05
-2.12834214455826e-05
-1.81795165014838e-05
4.60249090341012e-06
-1.00933744049238e-06
-1.52557726687342e-05
-2.85826746479393e-05
3.96402662408776e-06
-1.98056017378364e-05
-4.25126054783011e-05
-2.36282100471669e-05
-1.76234857188298e-05
-2.55175435537371e-05
-3.26810586640878e-05
-1.57913702090001e-05
-9.95062099727331e-06
-4.09277398071076e-05
-2.05023468078008e-05
-4.89604653660148e-06
-6.4630738431825e-06
-1.16964547127855e-05
-8.57660750434472e-06
-2.93887363105579e-05
-7.22512767995327e-07
-1.44528266142437e-05
2.65964406349189e-06
-2.88022645838797e-05
-1.30566193234728e-05
-2.57860427757232e-05
-1.34355830336956e-05
-1.80819186326904e-05
-1.42240701619159e-05
-2.03750444873021e-05
-2.65412594498038e-05
-2.73552941420495e-05
-2.94494646335128e-05
-2.88965413226807e-05
-2.27784604589504e-05
-9.56213236146558e-07
-1.20393201319943e-05
-2.50193957341516e-05
-3.42814615893122e-06
-1.60430400926386e-05
-2.84046610866435e-05
-1.94571896412046e-05
-1.11490775804506e-05
-2.09353806080828e-05
-7.52658972611157e-06
-2.34876960143093e-05
-3.22756561614824e-05
-1.93462585484786e-05
-1.67566930051235e-05
-1.10844372737839e-05
-4.63308009750778e-06
-2.27544552609511e-05
-8.56109131810752e-06
-1.14731263940411e-05
-1.09499933090336e-05
-1.9015626625834e-05
-2.76108954599356e-05
-2.65740657303773e-05
-7.28134956711928e-06
-7.04274942119003e-06
-1.11750739646859e-05
-4.1343687462424e-06
4.21134990013704e-06
6.4175370304814e-06
-1.071283431325e-05
-2.20125364576553e-05
1.27337634896141e-05
-1.85161093259522e-05
-1.60088579266796e-05
-1.71242631389088e-05
-3.60135588405478e-05
-1.85524747761466e-05
-2.84686885549875e-05
-1.61238426699578e-05
2.78608772435402e-06
-2.52679360665517e-05
-8.12736425693476e-06
1.10072117694053e-05
-3.542167666858e-06
-2.20253437374805e-05
-5.29240593666874e-06
-2.04831089337243e-06
-1.17124480287463e-07
-2.75780382215788e-05
-2.26456808138081e-05
-2.36203481621231e-06
2.59999305374952e-06
-1.00551935484562e-05
-1.35135879482661e-05
-1.16293132059923e-05
-3.613736696716e-05
-1.25236675315917e-05
-1.99434114857142e-06
-9.05563116247548e-06
-3.95072137107295e-05
-3.85653725677001e-05
-1.80090417882087e-05
-1.11784263825766e-05
-8.82718409561433e-06
-2.79198782409061e-05
-1.02816145826954e-05
-6.54814323197673e-06
-1.83762243869173e-05
-1.23188247678646e-05
-9.19664175225715e-06
-1.14838994291534e-05
-1.30449531542752e-05
-4.50048469873646e-06
-2.58602422186046e-05
-3.09559465533932e-05
-3.22105812676045e-05
-1.79772773626584e-05
-1.394411159038e-05
-1.11401371007931e-05
-1.33819412565017e-05
-1.57993017833779e-05
-2.24376108971287e-05
-1.68789815049343e-05
-1.6213366143366e-05
-1.13125146883493e-05
5.55425581548169e-07
-7.32666819971576e-06
-1.53572886786011e-05
-1.38214599558292e-05
-1.06967931994601e-05
-1.56405186303792e-05
-2.38604984455573e-05
-1.06787523578936e-05
-3.40188304838265e-06
-3.18616913849121e-05
-1.68391735616232e-05
-1.23603974055375e-05
-2.52688708317187e-05
-1.46483686021352e-05
3.72408869143553e-06
-3.08526621227937e-05
-2.80373364154712e-05
-2.61787718307911e-05
-2.07163294320539e-05
-1.03572133436696e-05
-2.57118344695218e-05
-4.49755239416537e-06
-1.57960834328002e-05
-1.3968232117397e-05
-4.35227558026847e-06
-1.97715556995598e-05
-2.56066660403269e-05
-9.62602570475607e-06
-2.62267553864376e-05
-1.52179624789571e-05
1.46228104811983e-06
-6.05906149518562e-06
1.76025932028415e-05
-1.47709702900272e-05
-5.42073459189547e-06
-2.0449557495262e-05
-1.32108065507726e-05
-1.12033414786689e-05
-3.773776093613e-05
1.07139349620334e-05
-2.22423970565435e-05
-1.2764725049415e-05
-1.95403440635325e-05
-1.83719969589163e-05
-9.34923195075252e-06
-2.09721358671565e-05
-1.52766642533338e-05
-1.52831041888189e-05
-3.42821546203435e-06
-1.07161407574778e-05
-1.5359880272518e-06
-3.63044710409932e-05
-2.20009217317551e-05
-3.68032789062392e-05
-2.52592705120635e-05
-1.7604416652537e-05
-3.19171743792088e-05
-3.29808361773683e-05
2.75682025310699e-06
-2.26007626616731e-05
-4.02918107680783e-05
-1.51575631356696e-05
-1.10091208306068e-05
-1.01583186925994e-05
-1.15442759735177e-05
-2.44882272706349e-05
-5.85636661101044e-06
-2.59733378861581e-05
-6.12146328763254e-06
-5.39283670863964e-06
-2.12077379342167e-05
-1.3147947229179e-05
-1.46544995502595e-06
-2.29765359355553e-05
-1.04523617571389e-06
-2.05987010578762e-05
-3.09475487860991e-05
-9.64335737634219e-06
2.73572505430903e-06
-3.03334979895548e-05
5.33856319443786e-06
-1.25076981945652e-05
-1.54293516620042e-05
-1.50744507235781e-05
-2.85098256584162e-05
-2.92157733006089e-05
-7.69195713180983e-06
-1.58291106558497e-05
-1.40035128915866e-05
-3.94809088851337e-06
-2.87011334701104e-05
-1.7793999667263e-05
-7.93594155621531e-06
-2.16705998308633e-05
-1.37060919239231e-05
-7.29836266154396e-06
-1.40075113693421e-05
-1.85949763138636e-05
-1.18014228969601e-05
-1.73818352608672e-05
-1.35824009025968e-05
-1.47968380848988e-06
-1.88698360251555e-05
-2.72545817322332e-05
-9.74247625893288e-06
-1.91961520935228e-05
-1.91100050353077e-05
-1.73936775265232e-05
-2.21455038458336e-05
-1.18384313753837e-05
-2.09486471200853e-05
-1.1975304592082e-05
3.63042553935888e-07
-5.77431575735763e-06
-2.00761570640198e-05
-9.95143752449536e-07
-2.59485379287362e-05
-1.57487852608468e-05
-2.02289046791711e-05
-2.46487457394539e-05
-1.97092613088576e-05
-3.55652741867651e-05
-1.42341430436368e-05
-1.45493198405363e-05
-3.08910847079084e-05
-2.04154157316184e-05
8.31794511071755e-06
-2.19097357910923e-05
-3.45272855129628e-05
-2.31959413942371e-05
-1.48965647195528e-05
-3.35742821139292e-05
-2.26785216826965e-05
-7.13319286282535e-06
-2.66165469493629e-05
-4.5081151294545e-06
-7.13266570580815e-06
-2.42973979782413e-05
-1.17995100528249e-05
-2.72002736678789e-05
-2.76839847183041e-05
-9.69581501334063e-06
-3.50854999954618e-05
-1.34544045083477e-05
-2.56751806386297e-05
-3.16682111694667e-05
-1.89558098407479e-05
-1.74494640955905e-05
-1.76388019599983e-06
-1.08594084184922e-05
-3.12613257933551e-05
-2.14961615287604e-05
-3.05901767586571e-06
-5.03586660071713e-06
-2.451333929876e-05
-1.13609176840621e-05
-1.43801977648372e-05
-2.52814010534116e-05
-3.47678608108308e-05
-1.81729689340845e-05
-3.27180576598274e-05
-2.61927569286183e-05
-8.74241483897691e-06
-1.69310062905967e-05
-2.22886740423074e-05
-4.88595881283878e-05
-1.82227039994861e-05
-1.16607444791242e-05
-1.44639691900763e-05
-1.21444648869406e-05
-6.12135035630519e-06
-1.21025715063095e-05
-1.85004323210691e-05
-2.10834158702455e-05
-3.04618307506205e-05
-1.78836388739689e-05
-1.00490337951849e-05
-3.509986868846e-05
-2.14029820064724e-05
-1.57001375337732e-05
-3.87793944820549e-06
-1.8054633872487e-05
-1.38061961645244e-05
-1.2536998498387e-05
-1.99400015767097e-05
-1.64703357728816e-05
-1.47243463193529e-05
1.27136569909576e-06
-9.88351216340828e-06
-2.72523911473305e-05
-2.39590832239202e-05
-1.76137226164291e-05
-7.49216352464556e-06
-1.70812449950621e-05
-2.76879329566371e-07
-1.35771745026269e-05
-1.18403417632622e-05
-3.60265214326362e-05
-1.9891830893841e-05
-3.29760845320917e-05
-3.0568912503745e-06
-2.08450400880234e-06
-7.79333924080944e-06
-1.18239072314537e-05
-1.94763650252213e-05
-3.64326997061609e-06
-8.25814768266909e-06
-1.46450434296762e-05
-2.65252521987201e-05
-4.88562320827542e-06
-1.42516102484214e-05
-7.72309168348381e-06
-1.74042338765066e-05
-6.95914862779767e-06
-1.23591072426894e-05
-3.56536472093863e-05
-3.18498091885335e-05
-4.62561268187481e-06
3.0178508537649e-06
-2.98488038882507e-05
-2.84072012880343e-05
-2.40116884205842e-05
-4.90420261953754e-06
-2.07034467104564e-05
-2.14553540837155e-05
4.83013126427829e-06
-1.49701108445542e-05
-3.08049579706234e-05
-1.02849883861243e-05
-1.00483376259229e-05
-1.55863828942038e-05
-2.45326333543021e-05
-1.69316368781198e-05
-7.82378786830049e-06
-1.76972055211747e-05
1.62739775923453e-06
-1.12926019173125e-05
-1.54657333485848e-05
-1.40149380978787e-05
-1.59089956481185e-05
-1.20455815628246e-05
-3.3742725678799e-05
-2.35011141634842e-05
-7.67646665782602e-06
-1.03866829884187e-05
-9.27158114601154e-06
-1.73729717948897e-05
-2.57923789813861e-05
-5.76532585413332e-06
-1.60827642058277e-05
-2.68340426736839e-05
-6.04753139707665e-06
-2.64873957152137e-05
-8.89881753816722e-06
-3.93330079819146e-06
-6.43673638780476e-06
-1.38234431180086e-05
-1.81951449456081e-05
-3.40390712600818e-05
-7.54534020576556e-06
-1.47892140291982e-05
-3.04172609350058e-05
-1.71810567290743e-05
-6.75089886871516e-06
-2.08805789437863e-05
-1.82870008124257e-05
-2.75518834108025e-05
-1.87397480144153e-05
-3.46025056250599e-05
-2.18939232261287e-05
-2.16207315432959e-05
-2.70691504962209e-05
-1.55842937091929e-05
-7.31581549741635e-06
-2.05406075615019e-05
-8.59254084369852e-06
-5.67585561927802e-06
1.58374887797643e-06
1.61393555351945e-06
-1.50832041178903e-05
-1.03026713178506e-05
-2.56560917872677e-05
-4.25384894060422e-05
-2.70730041993833e-05
-3.94762947366847e-06
4.88480028633521e-06
-2.45815425584226e-05
-2.79558827650378e-05
-2.89437353351814e-05
8.51152338490133e-06
-1.22256420869881e-05
-9.33217119389284e-06
-1.04923025006148e-05
-2.51509862482218e-05
-1.32473455260579e-05
-4.16621227230521e-05
-3.53283041640613e-05
-4.43783527439142e-06
-2.01849464534019e-05
-1.34301467594156e-05
1.41030070827708e-06
-3.11736406299441e-05
-2.15794701633839e-05
-3.98807461800114e-05
-1.25675161558675e-05
-2.56063957872429e-05
-2.58917437950942e-05
-8.59078007116144e-06
-2.44534106623362e-06
-2.26744885396539e-05
-2.235559955096e-05
-2.91556655599118e-05
1.57059760583523e-06
-4.08624544519178e-06
-1.44736935291837e-05
-6.01326436359844e-06
-1.88465183917681e-05
-1.73001162137079e-05
-2.40524929326059e-05
-3.04278988697444e-05
-2.84181696117287e-05
-4.67900257787171e-06
6.69669545532393e-06
-1.98304089972765e-05
-8.09013905635505e-06
-1.18186975651445e-05
-9.39028337460996e-06
-1.2807328044669e-05
-2.68470357740486e-05
-1.97138148377701e-07
-1.43525779765373e-05
-2.46293890789459e-05
-6.60753068297862e-06
-1.58840098642865e-05
-1.15092455652636e-05
-2.64469190471392e-05
-7.28244955768696e-07
-2.07312525443728e-05
-4.14192356264744e-06
-2.88238009350206e-05
-1.69794217945617e-05
-2.01341651242557e-05
-7.99045621236911e-06
-2.1044096148288e-05
-9.50223275989601e-06
-1.40796822559371e-05
-3.12909643745439e-05
-3.53972872334824e-05
-2.44490205764657e-05
-1.9985502679529e-05
9.65357797163683e-07
-3.97668071935545e-06
-5.49912119423925e-07
-1.17332011894944e-05
-2.72525907546059e-05
-1.80145342519237e-05
-5.9059178536597e-06
-1.44161120328029e-05
-2.04118484794558e-05
1.0465063059019e-05
-1.02638968691386e-05
-3.52464604023027e-05
-2.12357878140191e-05
-1.91628628602699e-05
-2.70419314725299e-05
-2.23969766027346e-05
-1.24160394225032e-05
-2.49247729921515e-05
-2.03377412706933e-06
-7.13745375666317e-06
-1.49586239439495e-05
-4.00521858826463e-05
-2.87281727330276e-05
-2.4295789751828e-06
-2.73811259426495e-05
-2.41217594564957e-05
-1.9056929559037e-05
-3.22766394601639e-05
-1.19691623836951e-05
-1.64738392609091e-05
-3.51885235120884e-05
-1.86557900438272e-05
-1.91678312272344e-05
-4.00518612554962e-05
-1.84415943198875e-05
-1.16782327697573e-05
-3.5743384085706e-05
-1.64389451478446e-05
-1.06514595176808e-05
-6.7133203486578e-06
-2.13506178465673e-05
-4.83858190647469e-06
-2.79773548571177e-05
-2.7044974896709e-06
-1.15124512853868e-05
-1.59334081446705e-05
-1.68767484687611e-05
-3.2036650786248e-05
-1.73906184903565e-05
-2.03058289978893e-05
-1.84938998718166e-05
-1.36822085913581e-05
-6.07043784668874e-06
-8.24145640701629e-06
-9.26442414986416e-06
-3.66956374341224e-05
-2.17537730397917e-05
-1.83513159753731e-05
-1.15324676578943e-05
-2.48258632168935e-05
-1.23829065861877e-05
-2.65048433693907e-05
-2.69918162757331e-05
-5.99258533391444e-06
-1.76125908745809e-05
-9.49228535653399e-06
-1.67293933777145e-05
-1.50016589929643e-06
-9.49200686006443e-06
4.42063751874864e-06
-2.21713623925809e-05
-1.62051585410271e-05
-1.68911763985021e-05
8.74270433219153e-06
-1.35644325112138e-05
-2.34730563882521e-05
-1.17472648991394e-05
-8.81700645946482e-06
-2.72382649098452e-05
-2.63096205714726e-05
-1.41142284920374e-05
-1.67739418207176e-05
-1.3907539488542e-05
-3.20077341788944e-05
-1.05554478765791e-05
-1.10238697482537e-05
-1.09609912414748e-05
-6.27925995705259e-07
-2.73899118574393e-05
-1.40708400177418e-06
-1.57629681181342e-05
-3.02388028659842e-05
-2.68556049551155e-05
-1.25381863063247e-05
-1.75201792801232e-05
-1.40691778705775e-05
-1.40078058411527e-05
-3.75446389642287e-05
-2.87461275794442e-06
-8.55927787728755e-06
-3.13193475072701e-05
-1.67625431899433e-05
-3.13587842386075e-05
-1.7633406407792e-05
-2.48116963698602e-05
-1.20233482009985e-05
-7.44286656124829e-06
-1.0615280530582e-05
-1.0410155408345e-05
-3.15675456102367e-05
-2.01565255159458e-05
-9.43850718859036e-06
-8.23971146573238e-06
-2.42567554515967e-05
-5.95618186702253e-06
-1.19332213985448e-05
-3.80465670981908e-06
-2.25121602759139e-05
-2.34860971092404e-05
-1.93678172463204e-05
-1.58888158007979e-05
-1.48532796107386e-05
-1.51410294142619e-05
-6.6531493882947e-06
-7.28168234695368e-06
-2.15719861307468e-05
-3.76359024034657e-05
-1.41078596818777e-05
-1.75348166645244e-05
-2.29960881546858e-05
-2.09202259752247e-06
-1.16750619487165e-05
-1.53294164420081e-05
-1.48161816709405e-05
-1.04911117468825e-05
-2.7933589948045e-06
-1.83576245579781e-05
-2.04968128563204e-05
-1.34850786765199e-05
-2.90172119186463e-05
-3.76355864969375e-05
-1.72099303333907e-05
-7.20488774908002e-06
-2.43444847844463e-05
-2.43737524643598e-05
-8.31535140767928e-06
-1.90536100749285e-05
-1.22947539845105e-05
-2.60841195187432e-05
-9.46817578231908e-06
-2.78541957789089e-06
-1.5199458170867e-05
-2.01889725215517e-05
7.96048524799759e-06
-8.95432564306837e-06
-2.30512413554452e-05
-2.45851885429618e-05
-1.75523673525351e-05
-1.63001308718445e-05
-1.79363338287813e-05
-1.18179993384526e-05
-1.42042265231591e-05
-1.83411512287426e-05
-1.17049813115249e-05
-2.10790063153492e-05
-1.81314451103974e-05
-1.34791406573695e-05
-1.10687250894244e-05
-2.50056310764798e-05
-2.31539681343793e-05
6.16953202624768e-06
-9.92558101504651e-06
-1.84518898485035e-05
-4.18938366364144e-05
-1.1274218840656e-05
-5.88578190874358e-08
-1.01502018996508e-05
-9.62992151181999e-06
-1.44980984107894e-05
-2.98134327181939e-05
1.437941997149e-06
-8.90263425010629e-06
-5.01387322129001e-06
-1.21039562818805e-05
-2.02601333388187e-05
-1.92977737574707e-06
-3.50672497733594e-05
-2.1334323257239e-05
-2.17742024828081e-05
-7.07569203311878e-06
-1.00228678219742e-05
-1.83237861304577e-05
-3.66682803207653e-05
-1.02080740481929e-05
-1.88123030038507e-05
-1.69955491899556e-05
-2.49238980503267e-05
2.766135974066e-07
-1.16155607823069e-05
-9.95091084726711e-06
-2.41424878358965e-06
-2.52287273156983e-05
-9.67697736353888e-06
-2.26732148968759e-05
-2.10969728484242e-05
-1.50649675654343e-05
-1.55753806485277e-05
-2.18855401388654e-05
-2.31065816730993e-05
-1.34710035540486e-05
-2.33007911293553e-05
-2.98877354784094e-05
-4.18996286686084e-06
-2.08244977954532e-05
-1.69057438534473e-06
-1.98532807984889e-05
-2.8479086181863e-05
-2.48358917308128e-05
-3.39372311494603e-05
-1.75989842719975e-05
-1.49966256119787e-05
-2.98409395009116e-05
-9.57849495599259e-06
-5.09574087780388e-06
-1.82666300248556e-05
-1.01339002464388e-05
-2.14236633284388e-05
-1.48061054109522e-05
-9.61321995918029e-06
-2.33771158429597e-05
-2.6649367795514e-05
-1.95980156538669e-05
-2.08165901705115e-05
-1.942892614207e-05
-1.78403952229933e-05
-2.03295635634457e-05
-9.93735916224351e-06
-1.36247289365773e-05
-2.23517395164496e-06
-1.1838086985585e-05
-4.30908824473187e-05
-1.81954059505432e-05
3.80638761650704e-06
-2.16733786997258e-05
-3.07031594292001e-05
-5.63526862531016e-06
-1.1439198209954e-05
-1.66886569548183e-05
-3.03281651724774e-05
-4.29910520654669e-05
-4.63210441793438e-06
-1.4029554957711e-06
-6.97652944167293e-07
-3.12572577722616e-05
-4.19408911979936e-06
-5.43604035473476e-06
-2.34367987892843e-05
-1.62964619718218e-05
-1.20789063909737e-05
-1.55111835754211e-05
-3.10511423471967e-05
-1.91855179843325e-05
-9.35340484492518e-06
2.97858637489946e-06
-1.09170924477553e-05
-3.47090217337139e-05
-4.8950999430992e-06
-2.85240783754894e-05
-2.52521073615563e-05
-1.40768946557906e-05
-2.72082647444955e-05
-1.52880165917008e-05
-3.67379275152262e-05
-1.89466953778141e-05
-1.76352300073074e-05
-2.14722241885134e-05
-1.13039680783982e-05
-7.892432310677e-06
-5.8323592636908e-06
-1.5983589200758e-05
-2.35867147075822e-05
-3.20853628507204e-06
-1.96464691048954e-05
-5.18828836716968e-07
-1.45439489714479e-05
-8.51635811399229e-06
7.78119861941413e-06
-3.97646992290152e-05
-2.81220926588106e-05
-1.90318117746646e-05
-2.61076107925163e-05
-9.93530494569755e-07
-1.69868708080634e-05
-2.6103964629012e-05
2.27041271450446e-06
-2.55241286999558e-05
-7.18011923916707e-06
-1.69557163033007e-06
-3.6602993538029e-05
-2.02660539275652e-05
-2.11608351544638e-05
2.4332503243954e-06
-2.21636023645023e-05
-2.31836608664202e-05
-2.69121963890848e-05
-2.54880573543601e-05
-2.65788654696645e-05
-2.69700763868577e-05
-2.43403165465836e-05
-7.55725904789693e-06
-1.8883156356656e-05
-8.20258848508406e-06
-2.17286963064015e-05
-7.48627104425424e-06
-8.68880270698751e-06
-1.63305378825002e-05
-1.1033620141922e-05
-2.8276127732795e-05
-5.11969536828807e-07
-7.59148994620594e-06
-2.61504301774306e-05
-1.49653093433439e-05
-1.91290377853391e-06
-9.25304546366509e-06
-1.06166321885194e-05
-1.94025935104183e-05
-2.15514112482824e-05
4.3762402364427e-06
-1.92244760173695e-05
-2.51572788309488e-05
-1.63820483677293e-05
-1.89508177622265e-05
-1.27986891433652e-05
-1.91675041550534e-05
-2.01795766618182e-05
-6.0303180053418e-06
-2.59530769521219e-05
-2.0599573490489e-05
5.89846728104884e-06
-5.03542148838189e-07
-1.13485176624392e-05
-2.19305916892736e-05
3.51030280866752e-06
-1.44949213370772e-05
-3.90190451723308e-06
-3.30674794776449e-05
-2.58851393563552e-05
-1.86535643997078e-05
-1.36904073560238e-05
-1.26516898833442e-05
-3.02990836925596e-05
-1.30339309424608e-05
-8.74310076876328e-06
-4.50973431699228e-07
-1.31659621147385e-05
-3.63477890638168e-05
-1.99998087980012e-05
-3.38122914073842e-05
-9.13654990679067e-06
-1.2543511225826e-05
-1.83203939323672e-05
-1.61338127576896e-05
-2.43015413433669e-05
-1.99328236777102e-05
-7.73421647854632e-06
3.0520665315885e-06
-1.96105529422081e-05
-3.68442501449658e-05
-1.92605102263923e-05
-1.63795552100798e-05
-3.55874586577806e-05
-1.85352317806793e-05
-2.1410783278408e-05
-9.08094679960546e-06
-2.18855046046766e-05
-3.04887436927227e-06
-1.48044704571595e-05
3.98108758963491e-06
-2.10758661000063e-05
-2.55492907684275e-05
-1.6304321351181e-05
-1.64484328760187e-05
-1.6167336448969e-05
-3.05926418469409e-06
-1.05062204787186e-05
-1.82938330114848e-05
-1.49031340886845e-05
-1.06644647591939e-05
-1.5270358760894e-05
-1.8271194200024e-05
-1.90681317053223e-05
-1.1369625362615e-05
-3.44126917644659e-05
-4.96207808314456e-06
-1.18901519056379e-05
-1.04909421591356e-05
1.51230232884246e-06
7.34178293261944e-06
-2.43280136180676e-05
-7.74030212456083e-06
-1.23967801387191e-05
3.31366263125579e-06
1.17934530907082e-06
6.56024791671909e-06
-2.32967960498267e-05
-1.01146231548006e-05
1.8070624186045e-06
-1.28991234535951e-05
-8.62546060677001e-06
-1.071574610045e-05
3.28186826115346e-06
-1.88448394691185e-05
3.11109108443598e-06
-5.29007425535883e-06
-1.42264511304301e-05
-2.97644888270723e-07
-2.44553664372402e-05
-3.06806583660956e-05
-1.35468463861453e-05
7.49782935807606e-06
-2.48902347968107e-05
-7.69876612432565e-06
1.38653650547155e-06
-1.74485422005523e-05
-2.6718335384153e-05
-1.53656067643479e-05
-3.82879869747313e-05
3.89457928936726e-06
2.09018656413093e-06
-3.88671641689828e-05
-1.86152657008919e-05
-1.19824096684918e-05
-2.13564304535993e-05
-1.87754735985516e-05
-2.26699447184415e-05
-2.31690561824498e-05
-1.07984866527293e-05
-1.71156217109315e-05
-2.79392469571723e-06
-1.07438108701649e-05
-1.09193556272975e-05
-1.28994047878736e-05
-1.92089415978677e-05
-2.08898535684997e-05
-1.28556878158971e-05
-2.90826822227673e-06
-2.84474871013244e-05
-2.23181707031614e-05
-1.11318806976665e-05
-3.02423198474368e-05
-2.10608514769448e-05
-2.63739573592054e-05
-1.45533441014692e-05
-1.84009215676809e-05
-1.73886975530994e-05
-4.65517510448696e-06
-1.32579117401403e-05
-2.64125154308703e-05
-2.8685080800335e-05
-1.01453827666695e-05
-1.82516270066125e-05
-6.76748182617347e-06
-1.82443768193277e-05
-2.56473300431431e-05
-3.94247196850308e-06
-3.2427242249347e-06
-1.87725370818777e-05
-1.30466490571682e-05
-1.25344683758888e-05
-1.60225025344297e-05
-3.76329522355626e-06
-3.02999996628607e-05
-1.39448740942991e-05
2.05450720583901e-06
-3.29389803356126e-05
-2.36119312906492e-05
-1.60530844873317e-05
-5.09909821356969e-06
-1.75052093944361e-05
-2.0673857441754e-05
-1.56308787400605e-05
1.48386541032184e-05
-1.63390783628717e-06
-2.24856238076956e-05
-3.03813838337775e-05
-1.42729977338118e-05
-1.39750817326384e-05
-2.48617105054764e-05
-1.97395229245992e-05
-6.59086209549019e-06
-2.21427081444283e-06
-1.35247436334157e-05
-8.25814242100674e-06
-1.46310100767124e-05
2.47531074639753e-07
-3.27037617351899e-05
-3.03377417192017e-05
-1.83621271090196e-05
-1.99108945333194e-05
-1.49115984824376e-05
-2.5715205993776e-05
-2.25249147546675e-05
-1.2152646439555e-05
1.30524292882303e-05
1.82537750045117e-07
-9.12729366665682e-06
-6.30630221360709e-06
9.30667219145223e-06
-3.02173313384874e-06
-1.16258581085075e-05
-1.78335952229277e-05
-1.64641875653726e-05
-1.40044383985592e-05
-1.25730527201998e-05
-7.03759412968629e-06
-2.2320300985363e-05
-2.14463313088012e-05
-1.2430479152504e-05
-1.42793667101313e-05
-7.02957017930716e-06
-2.32254552450638e-05
-2.85503934244654e-05
-2.07721078747521e-05
2.00112460155017e-06
-2.067070796313e-07
-1.50710044039222e-05
-2.67256566007081e-05
-8.86993308528739e-06
-3.2029674411101e-06
-2.96881491037522e-05
-1.78399091854976e-05
-1.30730200681717e-05
-7.53356614816371e-06
-1.50653239808419e-05
-8.84128096600299e-06
-1.39827421035656e-05
1.17038375313315e-06
-2.75355182842543e-05
-8.97539460414301e-06
-1.18119958123664e-05
-5.76281909638655e-06
-7.67480999937234e-06
-2.29686686157372e-05
-8.70901301836288e-06
-1.10346932626402e-05
-6.17444486867728e-06
-2.52461276452712e-05
-8.30708556098119e-06
-7.3584090285528e-06
-7.25859438693991e-06
-2.1452887207977e-05
-1.99378122148682e-05
-9.33356631425144e-07
-2.25649216013728e-05
-1.95369358738139e-05
-1.66649809881429e-05
-1.63874907473444e-05
-7.46118001722063e-06
-3.05079720865039e-05
-8.09632944648331e-06
-1.19098786239521e-05
-1.21577239333242e-05
-1.9245245696186e-05
-7.26688060515256e-06
-8.59837845770549e-06
-5.62777619896724e-06
-5.418704647396e-06
-1.39469464979585e-05
-9.3524648804961e-06
-2.33225168105812e-05
-7.05919970756602e-07
-2.8652105074389e-05
-2.49641404977695e-05
-7.05889730733155e-06
-8.36276215175443e-06
-1.53923466780783e-05
-1.03757016817796e-05
-1.34362603282432e-05
-1.40276496440398e-05
-2.70248841279568e-05
-1.90904217162899e-05
-1.35941700954584e-06
-1.8709570180418e-05
-1.01623942608261e-05
-2.27855618782311e-05
-2.11712520435783e-05
-1.8979271550006e-05
-1.05848442669504e-05
-2.052753089931e-05
-1.70103169203482e-05
-1.20889819305062e-05
-3.21480438005087e-06
-1.44507007747179e-05
-7.48222509230422e-06
-2.81393791704161e-05
-5.81295085030243e-06
-1.085628658481e-05
-1.48870283313282e-05
-1.20355451345582e-05
-3.31386653811217e-05
-1.29428120492836e-05
-7.14680747222347e-06
-6.19746340948025e-06
-2.20028540207442e-05
1.0241115594691e-05
-7.85040727715522e-06
-3.63281575986314e-05
-2.39011170098075e-05
-3.29913988012804e-06
-2.18455610146943e-05
-4.26320040655561e-06
-2.91609050114684e-05
-2.57891385875668e-05
-6.68455798833238e-06
-1.98011702662292e-06
-8.75307878558501e-06
-2.9185505878741e-06
-2.81505850230343e-05
-1.8461153966405e-05
-1.0431838840178e-05
-8.7994408266846e-06
-8.77356750233026e-06
-2.59368267496035e-05
-1.50671784058993e-05
4.46378319629316e-06
-2.87567535392683e-05
-1.66569857238629e-05
-2.39067064336416e-05
-1.05639003040845e-05
-2.18199195035582e-05
-1.27711393872823e-05
-1.41530799434395e-05
-1.72836982335334e-05
-4.50154819556994e-06
-2.16658192200623e-05
4.34845553067316e-06
-6.05133519026698e-06
4.32694855592288e-06
-3.15039373045209e-05
-1.696164478272e-05
-1.40469559159251e-05
-3.13600281166513e-06
-2.85122481358005e-05
-2.68552117950271e-05
-1.78646330093232e-05
-2.56370739968409e-05
-1.60997340777043e-05
-1.73760919692894e-05
-2.19319509799351e-06
-2.82485715512742e-05
-9.80419845629035e-06
-8.28670713101492e-06
-1.57847237344888e-05
-1.33792608399765e-05
-3.2791504890622e-05
-4.5052029366683e-06
-2.11478496152471e-05
-2.67777585908989e-05
-2.88718189426091e-05
-2.37868534841344e-05
-6.99114975982067e-06
-1.50287499627698e-05
-3.16558771258408e-05
-9.66746806562689e-06
1.83613690444123e-07
-3.13558906958642e-05
-2.12165139837862e-05
-3.16192092701027e-05
-1.7677629885117e-05
-3.04828975340083e-05
-2.29768709305816e-05
-9.8920677539362e-06
-7.95657944666804e-06
-2.67713141781728e-05
-8.41551318811376e-06
-2.9616758806771e-05
-1.79301042069002e-05
5.05577250615678e-06
-2.09169246936137e-05
-1.92298582179543e-05
-1.91370566135908e-05
-2.82938229782203e-05
-2.406768828536e-05
-7.66450912582513e-06
-1.44069322938156e-05
-1.67178147260903e-05
-1.67089302645972e-05
-6.12596302705345e-06
1.79095571539921e-07
-1.73991685146301e-05
-2.04495229015922e-05
-2.3186854812134e-05
-2.00991537433471e-05
-3.83107386810236e-06
-2.29124794815031e-05
-1.875112881226e-05
-6.64496267340932e-06
-2.08709219653283e-05
-3.52816762392633e-05
-1.58830641686576e-05
-2.31002729323697e-06
-2.09218569883917e-05
-3.77263192960788e-06
-1.673561704606e-05
-1.77678613373901e-05
-1.92561783424007e-05
-2.59336802644107e-05
-2.39807254603931e-05
-3.12329974392594e-05
-1.80564128174166e-05
-1.56389660649804e-05
-9.74025339962966e-06
-4.80776991578074e-06
-1.4096975093064e-05
-1.59190643759311e-05
-2.02750084415192e-05
-2.70598288884049e-05
-1.42256787631487e-05
-1.46105357337738e-05
-1.47136171591264e-05
-7.89804534684459e-06
-8.46295071884039e-07
3.99904177062945e-06
-1.38428474809791e-05
-1.30394072329013e-05
5.48865978694841e-06
-2.16304120391049e-05
-2.64232524740643e-05
-1.00890803229008e-05
-1.75257401320754e-05
-1.39184161767184e-05
-3.16901858468439e-05
-2.98453832975515e-05
-8.79822273942344e-06
-6.87806484637538e-06
-1.62786548136594e-05
-2.84184894913244e-05
-1.98745966109343e-05
-1.23232198044685e-05
-2.19485927979702e-05
-1.76715972939429e-05
-5.85827043608793e-06
1.16237139459579e-06
-8.13332680468286e-06
-3.11425564085687e-05
-9.37995421638888e-06
-2.89746429051067e-05
-7.81915286903282e-06
-2.45748885917219e-06
-1.71279588803186e-05
-4.46212560117372e-06
-2.51961283104524e-05
-1.82761351046933e-05
-1.99717428530193e-05
-1.51891855396918e-05
-1.28122835892919e-05
-1.7523882984727e-05
-2.41645459056635e-05
-8.67104737419118e-06
1.22262382268253e-06
-2.43895961077571e-05
-3.02318352070067e-05
-1.2375790047804e-05
-2.11887420734647e-05
-1.88799785069195e-05
-1.79526164078594e-05
-1.09185795399432e-05
-7.6531628349228e-06
-3.29244489273391e-05
-8.24465706006879e-06
-3.03114165615681e-05
-2.5689297534566e-05
-4.4873025874491e-06
-7.83619505804708e-06
-8.29832770268146e-06
-2.65257327105789e-06
-2.85710954906622e-05
-1.56470122161329e-05
-4.58265041939992e-06
-2.91536835840232e-05
-2.74552425820475e-05
-1.9422592257857e-05
-1.27953437985146e-05
-1.43478136075337e-05
-2.02437508484469e-05
7.72445136499482e-06
-1.23202808512722e-05
-4.40954664545601e-06
-2.39726379947976e-05
-1.41915917502042e-07
-1.04666169646613e-05
-1.52577339141811e-05
-4.04992915896077e-08
3.48764681114583e-06
-2.08431672324661e-06
4.3169923652043e-06
-2.29166781944633e-05
-3.4419329047477e-06
-2.56378770029706e-05
-1.67175287558064e-05
-2.48785902701606e-06
-3.03384431139212e-05
-1.49476094876642e-05
-1.56696455363661e-05
-1.41805012014812e-05
-2.20952154935219e-05
-1.89431297779843e-05
-1.01039589851066e-05
-1.26500870299883e-05
-2.57594829592892e-06
-1.32922803840189e-05
1.0153711426061e-06
1.15799217554423e-05
-1.27684993011932e-05
-2.23184536477568e-05
-1.13196557669196e-05
9.85818586012691e-07
-1.87641254498052e-05
-2.4003250110722e-05
-2.00700678103122e-05
-1.66753449585626e-05
-3.77263106352474e-06
-1.68638842234716e-05
-2.38232145524804e-05
2.49911069348425e-06
-1.3550979239184e-05
-1.64904587790175e-05
-2.5774249042285e-05
3.86701649479775e-06
-1.42215261652079e-05
-1.12998391631464e-05
-2.77348038510672e-05
-5.47364566506279e-06
-4.0849059947202e-06
-2.29520099306857e-05
-1.76068950037669e-05
-1.03465439126122e-05
-1.77656301312134e-05
-3.28828924631044e-05
3.43844926279214e-06
-1.95159538657066e-05
-2.95442433097356e-05
-2.91378803102936e-05
-1.62194047403319e-05
-2.80155929798601e-05
-1.51609073347015e-05
-1.67970702307862e-05
-3.09866726650813e-05
-3.09784691100722e-05
-1.70713662579095e-05
-1.18238116565013e-05
-2.17013913498291e-05
-2.30342126130838e-07
-1.57545882590622e-06
-1.29924004029211e-05
-7.15195254140582e-06
-1.98539754898957e-05
-2.84259063399824e-05
2.77603986786923e-06
-1.44212690220072e-05
-2.02677633658926e-05
-2.50487287108017e-05
-1.90678773537404e-05
-3.11572125602384e-05
-5.73318141244547e-06
-3.4813680142719e-05
-1.32361223166836e-05
-1.45033721469796e-05
-1.23259468128264e-05
1.61844123813568e-06
-1.14565676202707e-05
-1.21084541155305e-05
-2.35330519203644e-05
-2.96198335359529e-05
-4.67781207514752e-06
-1.68938743547908e-05
-2.46207417621971e-05
-1.53755525497042e-07
-2.10457767366294e-05
-1.53476607220142e-05
-3.98478855505785e-07
-1.52610299409997e-05
-2.35984430280456e-05
-1.51964849546816e-05
-1.10771621207614e-05
-9.665126176711e-06
-1.87304157793022e-05
-3.03655441845964e-05
-2.2626555950004e-05
-4.11216104526976e-05
-6.59714672588424e-06
8.45607688606676e-06
-1.79830189718548e-05
-2.40900607953347e-05
-1.14455541876444e-05
-9.58974337171165e-06
-9.2697362526755e-06
-1.70637767619024e-05
-8.2245210292899e-06
1.04179322873331e-06
-9.85266935265524e-06
-2.05342089155466e-05
-5.14007007178977e-06
-2.22366635035299e-05
5.33109276840432e-06
-1.89941261538431e-05
-1.5794815294756e-05
-8.19061733835231e-06
-2.02271613590934e-05
-1.52854457186297e-05
-1.58651580711833e-05
-2.14663304274938e-05
-9.18504795812556e-06
-1.43269351673607e-05
-2.08299366007439e-05
-1.56141394490883e-05
-1.47377605810665e-05
-8.75476296832727e-06
-1.88906767621791e-05
-1.88440227482448e-05
-1.38549792642585e-05
-1.60866396165337e-06
9.182308523137e-06
-1.04132972555197e-05
-3.11097613858893e-05
-1.37777172220707e-05
-2.03762889969983e-05
-3.04847513350485e-05
-1.98097738545761e-05
-2.63686405063005e-05
-3.39111651459583e-06
-1.7874796029491e-05
-7.28943666268372e-06
-2.2922143406756e-05
-4.08606291561328e-06
-1.68654204143395e-05
-1.52463677541784e-05
-1.44841555596613e-05
-2.62616799223516e-05
1.10368051574223e-06
-1.2211856029641e-05
-7.17893480363295e-06
-2.42886319996791e-05
-1.59380346970382e-05
-1.34109507569697e-05
-9.17174679958074e-06
-3.06205286120434e-05
-1.07218857151381e-05
-1.71546709466063e-05
-1.46572226329642e-05
-1.82982942233561e-05
-1.47861524177756e-05
-2.18006902006262e-05
-1.10259942080695e-06
2.37294781722093e-06
-2.48854631925131e-05
-4.25139703470597e-06
5.5205859893708e-06
-2.05887229183902e-05
-1.85841302162571e-05
-1.40111828910758e-05
-5.90496195268843e-06
-7.45452160020428e-07
-1.24159253920044e-05
-1.30556099541677e-05
-2.07624042793571e-05
-6.92262109130668e-06
-2.09289662369095e-05
-9.30748338130358e-06
-2.57973838059121e-05
-1.24970871802193e-05
-7.58619618778445e-06
-3.24489026965748e-05
-2.66147337280476e-05
-1.36808789679415e-05
-3.11859222900528e-05
-2.08167528824248e-05
1.53190520311825e-06
-2.33889101266213e-05
-9.67393692538029e-06
-9.37320048124481e-06
-1.0379249314543e-05
-9.68451360922993e-06
-2.14602888254985e-05
-1.12267428371451e-05
-7.69602594385172e-06
-1.91558852618759e-05
-1.07807918010854e-05
-2.50225067276361e-05
-1.91998475968182e-05
-2.10090700985247e-05
-3.25855185006526e-05
-3.75012903184247e-05
-1.30202854322844e-05
-1.53849868737459e-05
-2.41394868860638e-05
-3.01281098590693e-05
-2.08796921924412e-05
-2.02259601184003e-05
-8.93691864821438e-06
-1.31213385175739e-05
-2.20573471379351e-05
-1.87374465751922e-05
-1.06524046681011e-05
-1.95384197207434e-05
-2.66199510333347e-05
-1.44630782273468e-05
7.28394049881301e-06
-2.27594140048175e-05
-1.28193366168804e-05
-3.85862839915035e-05
-1.08631602123405e-05
-1.56061142205829e-05
-2.5749563805577e-05
1.45436846999562e-06
-9.21061115878633e-06
-1.98934362045437e-05
-3.17544697191438e-05
-1.85408346223229e-06
-1.58577487367797e-05
-2.50949951565802e-05
-1.80058926827849e-05
-2.52068248874484e-05
-2.63912447725296e-05
-1.94269317145175e-05
-2.4501753028069e-05
-1.00343621488793e-05
-1.04072969171949e-05
-1.93423419522539e-05
-1.2767254260056e-05
-6.28611108629028e-06
-8.71166624490836e-06
4.30955743872682e-06
-9.74612916896784e-06
-2.24743047769929e-05
-7.19837690291128e-06
-1.23016757704357e-05
-3.29489817770695e-06
-3.36821972700345e-05
-1.4612136727412e-05
1.74249030340121e-05
-7.1305781121635e-06
-3.13023649202901e-05
4.94051820547194e-06
-5.49746229912257e-06
-8.77550523854847e-06
-3.28721003223381e-05
-2.21732100850763e-05
2.97835354833196e-06
-1.5529900462126e-05
-7.97929958728577e-06
-2.2749287997244e-05
-1.00542920225609e-05
-1.95436351256281e-05
-2.66172787839185e-05
-4.99554527413447e-06
-4.35530064536097e-05
-1.51477355500159e-05
-6.0048415654516e-06
-9.45938965126895e-06
-9.87084929606884e-06
4.78846953860118e-07
-1.54866142013213e-05
-1.67145702843687e-05
7.16325625571434e-06
-4.59988617411166e-07
-2.38672435546578e-05
-1.53244937730411e-05
-1.50357240456243e-05
-2.60841262175186e-05
-2.82347068407667e-05
-2.15052341755042e-05
-1.20594118655766e-05
-1.20682532395842e-05
-2.50570623350118e-05
-1.20816955242256e-05
-3.69221202021763e-06
-1.80450862697557e-05
-1.64282995114783e-05
-1.5681093075515e-05
-8.3353488214423e-06
-1.62957963596396e-05
-2.05590908845661e-05
-3.22432994835119e-06
-3.66705300404176e-05
-1.2024903898042e-05
-1.60397680810879e-05
-1.28623618740834e-05
3.31533399672189e-06
-1.76189170738582e-05
-8.06800442570567e-06
-1.71751244925553e-05
-1.82629133765285e-05
-2.24017206959944e-05
-2.13475557491653e-05
-1.82315379214651e-05
-1.5958367403286e-05
-2.81972786273217e-05
-2.33750266648777e-05
-4.55928872119078e-06
-9.08622324908828e-06
-3.10658689488418e-05
-7.99583162645439e-06
-8.4195802213428e-06
-2.72277284259027e-05
-4.52502364633302e-06
-1.33618045265715e-05
-1.46458263977012e-05
-1.57387342010028e-05
-1.0357883074895e-05
-2.27679935151228e-05
-1.26576617772729e-05
-1.82932578148326e-05
-1.41630085068745e-05
7.65659751749273e-06
-8.35228268723799e-06
-2.11192843769676e-05
-7.91238231729279e-06
-1.76304128590609e-05
-2.11935254748644e-05
-2.11296757046547e-05
-1.3444161294151e-05
-1.95739367862923e-05
-5.70345094649426e-06
-7.7677549090818e-06
-9.55550456011813e-07
-1.28518010120208e-05
-1.25208314208434e-05
-1.63762510095122e-05
-1.93025370109748e-05
-2.61816481489217e-05
-2.29590534602055e-05
-1.79167428185639e-05
-2.45992610587462e-05
-2.19529812192181e-05
-1.58486696064538e-05
-4.96659086336258e-06
-1.38797487582434e-05
-2.86987962107849e-05
-1.37990802068238e-05
-8.93789309109304e-07
-1.54992504330304e-05
-1.9157616931262e-05
-2.12854995200208e-05
-2.64067165478922e-05
-1.23164669212243e-05
-8.95253529911451e-06
-1.70738284324177e-05
-2.19179185378887e-05
-1.21085063551079e-05
5.22611906018855e-07
-3.04464847970878e-06
-1.34394806373449e-05
-3.75429508875642e-06
-1.69946933740685e-05
4.95281422287353e-06
-3.05948484512221e-05
-8.89424594935418e-06
-6.33250240636862e-06
-1.67877351000358e-05
-2.54551839450839e-05
-3.13827936431022e-05
-1.65043109438439e-05
-2.65028175537782e-05
-3.08967861421583e-05
-3.06304674474121e-05
-9.62140772448992e-06
-5.0369440933526e-07
-2.99893697442626e-05
-2.46713577348332e-05
-1.69666995079572e-05
-8.20263350617575e-06
-2.26193480721153e-05
-3.15775805886484e-05
-3.25643943484621e-05
-6.33559628118924e-06
-2.98473136219947e-05
-9.74706851619374e-06
-1.77547511938071e-05
-2.01736395528131e-05
5.87834548720579e-06
-1.33282164265787e-05
-1.92382469579392e-05
-3.68509999116038e-06
-2.65489103263322e-05
2.09283480394749e-06
6.58649742943111e-07
-2.3473077912411e-05
-1.22909455145253e-05
-3.25438428608232e-06
-1.09543892617437e-05
-3.0511410178395e-05
-3.76413733547777e-05
-4.3771951150355e-05
-2.12965168966619e-05
-2.48886926659447e-05
-2.907005803929e-06
-7.60014760377929e-06
-3.02910034186328e-05
-1.04803416902938e-05
-9.02973408653938e-06
1.92467574030661e-05
-1.97278374652648e-05
6.7808987989003e-06
-1.43710206778649e-05
1.22443464078814e-05
-2.35878587746487e-05
-2.60094645653366e-05
5.46837967676488e-07
1.16579072900924e-05
-3.03944991023589e-05
-2.9977545960163e-05
-1.5488196127371e-05
-6.5811445583472e-06
-1.86955024020201e-05
-2.20301177891787e-05
-1.43921119356467e-05
-7.14574959915108e-06
-7.56091422867853e-06
-1.8258374809326e-05
-2.21417985814038e-05
1.50007778953492e-06
-2.09930147539508e-05
-2.75039423350029e-06
-2.39828278495495e-05
-1.2930621755637e-05
-1.1781437387455e-05
-8.50469408662263e-06
-2.72073772781091e-05
-3.14711048025783e-05
1.29618525184606e-06
-5.66196356944623e-06
-2.35393845096065e-05
-1.33151978631543e-05
-4.46149246123589e-05
-3.27346830793963e-05
-1.96209199972017e-05
-2.4139992969401e-05
-2.65624079252128e-05
-1.08519859511721e-05
-2.06333343034564e-05
-2.63423709573433e-05
-2.17700427953661e-05
-1.22471819103528e-06
-8.42125528629476e-06
-3.6907891913313e-05
-3.15150068051767e-05
-1.83242939576668e-05
-1.05131182079759e-06
-3.43500233431981e-05
-2.21954581266925e-05
-2.39997414871308e-05
-1.52179383777145e-05
-1.88568233147468e-05
-7.35433659483535e-06
-2.11218179630747e-05
-6.61896768091704e-06
-2.7782515272652e-06
-7.58478510025483e-07
-2.45220879233371e-05
-2.0905061445639e-06
-3.18135691692559e-05
-2.7478896096804e-05
-4.6469173323217e-06
-1.11335596897102e-05
-5.22487791921201e-05
-1.09053564816471e-05
-2.60053405139141e-08
-1.39590362893686e-05
-1.76577211372256e-05
-1.48645472553319e-05
-1.39972496459504e-05
-9.11482126920596e-06
-2.87248695534424e-05
-1.80848267077494e-05
-1.10954921339417e-05
-1.6766701925567e-05
-1.25549777524221e-05
-3.91913115552136e-05
-3.38446795110715e-05
-2.29279289459234e-07
-1.69412786506435e-05
1.81208386465416e-07
-1.09495280743886e-05
-1.98606981035119e-05
-1.35658120448001e-05
-2.88556708736213e-05
8.39001316048578e-06
-3.27874681102394e-05
-3.28483328708682e-05
-1.03797193351908e-05
-5.03525484131695e-06
-2.12795082038506e-05
-1.30127239986858e-05
-5.94201233752871e-06
-1.22689346832585e-06
-2.65975288884885e-05
-5.48223341115104e-06
-1.35417831194149e-05
-2.01357833654129e-05
-7.75093790044452e-06
-2.52382941026501e-05
-3.70860042777038e-06
-1.87916734266416e-05
-2.69021312805749e-05
5.36375864384818e-06
-2.44895419713461e-05
-1.42477998762597e-05
-9.87325435583238e-06
-9.62277879856495e-06
-6.68450985905964e-06
-2.01223120946427e-05
-4.10858998238156e-05
-9.72676494001344e-06
-1.49050459910861e-06
-1.03310499006633e-05
-1.47220434814226e-05
-1.64427719756406e-05
-3.10190637200713e-06
-2.50728100712884e-05
-3.70603917343465e-05
-2.9037327143157e-05
-1.54565602135695e-05
-2.36063220150585e-05
-2.93787218624185e-05
-1.92972002425843e-05
-2.24720738623751e-05
-3.79078437946777e-06
-2.20885958834987e-05
-6.97419251978242e-06
-1.91358983511773e-05
-3.41789323345068e-05
-3.06331067505376e-05
-2.82772039268126e-05
-1.76986675648973e-05
-2.5598499231275e-05
-1.13449798470359e-05
-2.38839271446995e-05
-2.31492730715943e-05
-1.38300567811348e-05
-1.08378434456176e-05
-1.23852673530733e-05
-1.68678742182179e-05
-3.35149477749943e-05
6.22255353974689e-07
-8.48766929473678e-06
-1.38383699733144e-05
-1.60577810674104e-05
-1.59893382658234e-05
-4.82543601500055e-06
-1.63541164211003e-05
-3.20148972623462e-05
-2.75647348425291e-05
-2.17564238669036e-05
-1.90408162948633e-06
-1.71625298139331e-05
-1.4996587155637e-06
-3.26219384482433e-05
-1.17018895790578e-05
-1.96086511244322e-06
-2.56700028824645e-05
-1.47422817095576e-05
-1.40402076151144e-05
-5.65579306197151e-06
-2.38343540995987e-05
3.4001517013564e-06
-3.13273227850444e-05
-2.33275239369658e-05
-2.48840303549852e-05
-8.88502982189748e-06
8.10419742538435e-06
-2.29157355146804e-05
4.28360206874252e-06
-1.73814217681327e-05
-2.22061873995713e-05
-1.85504363525663e-06
-1.81989035044784e-05
-7.732302843866e-06
-1.00906900251993e-05
-2.19884826727868e-05
-2.43043774153938e-05
-4.56406134578954e-06
-2.48264778613442e-05
-9.14585905945426e-06
-2.89758417004591e-05
-2.32917616007029e-05
-1.40024627091953e-05
-2.13434686039943e-05
-1.36313148247664e-05
-5.25972234397213e-06
5.30454218206066e-06
8.99824335238744e-07
-2.27433031736447e-05
-9.77833132342265e-06
-3.03895642239175e-05
-9.8457084396099e-06
-1.50142445531627e-05
-2.56888656865092e-05
-1.57349878730864e-05
-6.18478896500416e-06
-1.14317701996421e-05
-4.941605091263e-08
-1.82190305950625e-05
-5.49661423320837e-07
-1.39600321449176e-05
4.19484622931077e-06
-7.63001132595856e-06
-2.99628370470742e-06
-1.50506086872764e-05
-1.67809380385847e-05
-1.97858213742151e-05
-7.02634158765718e-06
-1.72516395817883e-05
-1.91257720815651e-06
-7.6805155198324e-06
-3.57025173872427e-06
-5.74182353491484e-06
3.41706171918588e-05
-6.41400417328134e-06
-1.75668215242288e-05
-1.32950768310331e-05
-1.00512822896567e-05
-5.06754473245339e-06
-2.09456538410536e-05
-6.8274857190134e-06
-2.40972903524702e-05
-1.37659446857724e-05
-1.37659789868488e-05
-4.51826073846573e-06
-1.21615530138328e-05
-3.70859792935046e-06
-1.20300499014186e-05
-2.3005838424436e-05
-1.62661521347187e-05
-1.99439998556805e-05
-2.34369491267951e-05
-9.06255344404907e-06
-4.95747075921705e-06
-2.82328912693053e-06
-2.3168080486243e-05
-9.1936278132481e-06
-1.16783169779424e-05
-1.85322743750883e-05
4.00707565007606e-06
-2.08192298057138e-05
-3.64756993098748e-05
-3.8870154510682e-05
-2.79807894748826e-05
-7.23147664373521e-06
-1.44168520982418e-05
-3.0524456713034e-05
-1.55076337968584e-05
-2.02839083130207e-05
-3.10122189722697e-05
-5.55117836786543e-06
-2.13361591243433e-05
-1.07449677521737e-05
-4.08983883170669e-06
-1.06986845785374e-05
3.33084340761792e-06
-5.33552119398096e-07
-2.17555101361277e-05
-1.23096969105986e-05
-1.47583672894499e-05
-1.76757984034732e-05
-1.78966487792587e-05
-2.06944734701348e-05
-5.55893266642856e-06
-2.02107576899532e-05
-2.79286020627027e-05
-2.71166942817348e-05
-4.74565823870031e-05
-1.53761760092288e-05
-1.88314552577647e-05
-3.03975465335344e-05
-1.61204500829547e-05
-2.08280985917848e-05
-2.31843649628012e-05
-2.11482744786956e-05
-1.44247149607994e-05
8.88294944428367e-06
-1.10455247930432e-05
-2.57353404854871e-05
-1.27577057421702e-05
-1.64842165214469e-05
-3.20435252850506e-05
-1.95387046679346e-05
-2.83701199242244e-05
-1.01084872621353e-05
-9.23662056043034e-06
-1.75304049117542e-05
-3.71539742641999e-05
-4.61786735894997e-06
-1.50494447606998e-05
-2.01466225665886e-05
-2.84313497921186e-05
4.89143493225654e-06
6.30769091568195e-06
-9.59261667411677e-06
-1.2347838467362e-05
-4.04408691305799e-06
-2.1423415839708e-05
-1.00490162314386e-05
-1.25807546759877e-05
-1.14642349340637e-05
-2.81982844644861e-05
-1.15744548445744e-05
-1.95368829820268e-05
-1.00596741383246e-05
-1.98293571152461e-05
-2.81783832900422e-05
-3.2578429754774e-05
-2.56625934962633e-05
-2.35885843177702e-05
-1.2670751352002e-05
-2.20650700030524e-05
-2.62431150755092e-05
-9.33525302987289e-06
-9.24967629876808e-06
-2.22632574134036e-05
-9.98535872977407e-06
-3.72911376526938e-06
5.37452554822083e-06
2.69872554832807e-06
-5.31541183612727e-06
-9.70336584194418e-06
-2.67537791415656e-05
-8.35288880391096e-06
-1.52491718049319e-05
-3.03767357319215e-05
-1.37840675301403e-05
-1.91083460281395e-05
-1.20621586911265e-05
-1.73007573103797e-05
-1.53448286859076e-05
-3.3480205216349e-05
-4.02159840082315e-06
-1.92816425459326e-05
-2.16674857278745e-05
-7.65129512283649e-06
-4.93292775771562e-06
-6.09395537178361e-06
1.49338294609028e-05
-3.64325078017458e-06
-4.44582864522596e-06
1.99075764220213e-06
-1.69648710848133e-06
-1.47629998048102e-05
-1.39562039915466e-05
-2.6407295057533e-05
-2.54513992885108e-05
-2.18853964554618e-05
-1.93247396226738e-05
-2.8380408261805e-05
-1.89471150774719e-05
-1.24433994472845e-05
-6.90664797195273e-06
-2.80900702463395e-05
-1.83963415781301e-05
-8.69694159389695e-06
-5.41753342777831e-06
-2.36860847400096e-05
-1.28417537106202e-05
-1.5551474933434e-05
-2.12796094459473e-05
-1.35478962491106e-05
-1.75751830516068e-05
-1.47550231284938e-05
3.13734105854791e-07
-4.21671699165809e-06
-5.46374982361364e-06
