# Supplementary material for: Research on computational propagation and identification of mine microseismic signals based on deep learning
Source: PLoS One. 2025 Oct 22;20(10):e0334641. doi: 10.1371/journal.pone.0334641 (PMC12543183; doi:10.1371/journal.pone.0334641)
Supplement: S9 Data — (ZIP) [file pone.0334641.s009.zip › 000101100000429.xlsx_0.txt_24.txt.txt]

-2.24173772609367e-05
2.50467773752411e-06
-5.01011662563088e-06
-2.0715880872385e-05
-2.89520644848189e-05
-2.3455978922475e-05
-7.06096335049792e-06
-4.7587343941429e-06
-1.53559397833431e-05
-2.3481268808212e-05
-1.84702583400885e-05
-2.14927514180564e-05
-2.67447574982667e-06
-2.40587168867929e-05
7.53727590108074e-06
-1.39478724490267e-05
-5.34918388870239e-06
-1.39731893064873e-05
-1.1165934947382e-05
-2.93757544629669e-05
-1.40411685042425e-05
-1.26484941710989e-05
-2.71188242467842e-05
-2.27933580248992e-05
1.36368850562259e-06
-2.75792317062946e-05
-2.39653742663543e-05
-1.5569556773715e-05
-8.90209312111657e-06
1.08207849033725e-05
-3.22896322045816e-05
-2.50998816302241e-05
-1.1988449801464e-05
9.75668344525602e-07
-7.71576488933872e-07
-6.72258144842421e-06
-1.2985669174382e-05
-2.04425892346991e-05
-1.60608065236453e-05
-2.72309688047608e-05
4.86633520521825e-06
-1.17346131855623e-05
-4.25058129923507e-05
-1.69378568274361e-05
-1.11017294695164e-05
-9.16340470244234e-06
-2.33691529711867e-05
-2.47132200974692e-05
6.93123020798214e-07
-1.0426846781087e-05
-6.74266639811006e-06
-1.92349782274231e-05
-8.50289082311821e-06
-1.0304290158794e-05
-1.24624966234882e-05
-1.83043613410236e-05
-3.01357744239483e-06
3.81001830542623e-06
-4.51430765838105e-07
-2.05080589530484e-05
-1.86463841726764e-05
-1.91537663691982e-05
-1.05689578373222e-05
-2.44404561285147e-05
-1.6012888949912e-05
-1.57121999320623e-05
-1.00897548450367e-05
-2.02045710013019e-05
-1.37295524502614e-05
-1.52821194541251e-05
-1.03474806150751e-05
3.07554205688445e-06
-1.15174286376573e-05
-1.18889781659839e-05
-7.7231676001432e-06
3.47395476317368e-06
-1.27859126938039e-05
-8.24740772291193e-06
-1.26016665207834e-05
-9.00666125583033e-06
-2.30584721981042e-05
-1.55508154728658e-08
-1.13573544052983e-05
-9.47321833018619e-06
-2.55745039014931e-05
-1.97474577194484e-05
-2.12587737827868e-05
-5.77053709875624e-06
-2.56340570173194e-05
-2.89331900407064e-05
-2.50335708814864e-05
-2.91695614158938e-05
-2.46050394198204e-05
-2.07473576994329e-05
2.80567118471e-06
-6.4320366663648e-06
-2.14127633183793e-05
-4.78037463803552e-06
-1.17614429715845e-05
-1.6830278247247e-05
-9.14227218904498e-06
-1.72168193027694e-05
-1.47736505506508e-05
-8.41230867352492e-06
-1.473802736986e-05
-1.15454588480316e-05
-3.05175655731418e-05
-1.14412228675374e-05
-2.1432491701544e-05
1.18485193101857e-06
-1.14679202509784e-05
-9.52805907127022e-06
-1.20067347214459e-05
-2.64427512944882e-05
-1.51402338831537e-05
-1.15641285422273e-05
-1.31811594408265e-05
2.02489015442638e-05
-2.22612817410297e-05
-1.76236170986753e-05
-2.43610094973837e-05
-7.64923079465253e-07
-1.54533111113455e-05
-1.97299132176796e-05
9.17637738792878e-07
-2.33380014639457e-05
-3.82960256362757e-06
-1.95058216019683e-06
-2.90680322412687e-05
-2.37748546379187e-05
-2.30105471800778e-05
-2.52097875852108e-05
-1.28709827948129e-05
-4.05636091420048e-05
-2.80045036158633e-06
-1.26062596142237e-05
-2.19054582276e-05
1.67933942412746e-06
-3.76840117747646e-06
-2.6246853706105e-05
-1.06672461077752e-05
-2.8758059934738e-05
-2.76916002189657e-06
-4.93284144120256e-06
-1.39968924875857e-05
-2.88297853691454e-05
-1.14271578948828e-05
-8.61175521320416e-06
1.35919639780325e-06
-3.07159901980169e-05
-1.61511708921811e-05
-1.95446203319655e-05
-5.2039067007891e-06
-1.19679318327896e-05
-1.02266467665645e-05
-1.54731119384526e-05
-4.68252944540988e-06
1.32764927857549e-06
-6.93092212358227e-06
-2.45480531622695e-05
-1.34665971978053e-05
-3.13198839986488e-05
-1.17912099564799e-05
-4.87332970584203e-06
2.62218806266524e-06
-1.60481348736236e-05
-5.16348886300417e-06
-1.62193433516823e-05
-5.44831316055549e-06
-4.91281114625943e-06
-1.29184030057371e-05
-3.17988882294349e-05
-2.77302129632955e-06
-9.56141323498706e-06
-1.85054494726021e-05
-1.95637938322501e-05
-1.56149508063938e-05
-1.11232666565289e-05
-1.53102180577036e-05
-1.66738689658419e-05
-6.69138980999769e-06
-1.4235643453708e-05
1.34843661747386e-06
-3.55139064192549e-05
-1.5881942831189e-05
-1.17104618106267e-05
-2.74054955873833e-05
-2.62855509894562e-05
-1.59930110098299e-05
-1.78884203536839e-05
-6.07605027346036e-06
-1.86908845660332e-05
-3.39971259933359e-05
-6.71656536016796e-06
-3.07295458473944e-05
-6.68564668090194e-06
-2.2055736361478e-05
-1.10554238543193e-05
-2.79132765000393e-06
-7.19966921988131e-06
-2.34250073215002e-05
-9.95977373160942e-06
-2.38909220090776e-05
-1.31074151723312e-05
-6.3673512714338e-06
1.02966278449692e-05
-1.08099771425383e-05
-6.55226676798642e-06
-9.14214044401389e-06
-3.01805106722347e-05
-5.53599924843934e-06
-3.94852260659567e-07
-1.84214068235975e-05
-3.86246253840526e-06
-2.74073774797827e-05
-1.7171400364018e-05
-7.82541155352291e-06
-5.5429743261716e-06
1.05516982254268e-06
-1.96968529616954e-05
-4.20851406659325e-06
-2.43482680588103e-06
5.958951934322e-06
-9.87042094727815e-06
-2.39008885992297e-05
-9.60704624480461e-06
-1.75494439307009e-05
-1.3078718644316e-05
-1.19394025578286e-05
-2.45475297833275e-05
-1.60788617416788e-05
-9.89952633765697e-06
-8.48207166301324e-06
-1.61240933772256e-05
-1.47509268019676e-05
-2.24005061893108e-05
-9.59433842472931e-06
-1.90388686111961e-05
-1.61014445691996e-05
-2.30748080599705e-05
-3.72276708150241e-05
-4.64413083649143e-06
-5.750478990002e-06
-1.34285487975661e-05
1.02036634031571e-05
-1.06272927156834e-05
-9.86804300893221e-06
-7.02004960322833e-07
-1.19944962537417e-05
-1.08057472361338e-05
-3.00793503203495e-05
-1.65673161343999e-05
-4.4768384543027e-05
-1.77354254507319e-05
-1.63215491024953e-05
-6.22472648593249e-06
-2.89114662921467e-05
-4.31204113274829e-06
-1.87087531315351e-05
-1.22253929294988e-05
-1.56288380005024e-05
-2.18568372580168e-05
-2.61795264928535e-05
8.85059955709079e-06
1.35736489743092e-06
-1.64219917804412e-05
-2.41866358048548e-05
-1.11178659499613e-05
-2.26805147926368e-05
-7.94203295513995e-06
-1.80872106069768e-05
-4.7175585969674e-06
-1.57361160960125e-05
-3.70970268238413e-05
-4.49265997399502e-05
-2.22911363171897e-05
-1.73827673160105e-05
-9.4442206208476e-06
-4.90307054408057e-06
-1.79028097325719e-05
-1.6444859409445e-05
-2.40984656375368e-05
-1.45901548983603e-05
-3.62390463200766e-06
-5.12589074804387e-06
-1.90783168273588e-05
-1.47789828575687e-05
-2.04925498528758e-05
-8.95338723124868e-06
-2.99060102193125e-05
-1.29702688682769e-05
-1.99732468442153e-05
-2.39658777619505e-05
-1.38421813191247e-05
-8.80925692375232e-06
-1.36727090075354e-05
-2.28599985332963e-05
-8.99916392780572e-06
-2.19273815794586e-05
-5.51026365534665e-06
1.12922664956702e-06
-1.463548591764e-05
-2.65743719967107e-05
6.84681319490342e-06
-1.62141594474934e-06
-2.37404651145336e-05
-1.16753521813614e-05
6.58355427881629e-06
-1.82875863214361e-05
-3.30180085230022e-05
-7.96840134723384e-06
-3.7795670609931e-05
-1.01936269841125e-05
-1.61681094899165e-05
-2.8902564792191e-05
-1.58282536033147e-05
-9.43009906249361e-06
-2.86523580151101e-05
-1.17614173935804e-05
-1.53799077603684e-05
-1.30125954255969e-05
-3.75192362088357e-05
-3.05951896601529e-05
-2.81900281145504e-07
1.6987483728221e-06
-7.58334870975781e-06
-3.62084875675278e-05
-2.37979651440372e-05
-1.81329020435929e-05
-1.24831228727404e-05
-2.52236471128967e-05
-1.28509638945976e-05
-1.45684932498134e-05
-1.35947789912175e-05
-3.32727037593716e-05
-1.57323351067664e-05
-7.9287742135541e-06
-3.96279805209354e-05
-1.60543992238255e-05
-1.62277365730396e-05
-2.21310876241557e-05
-2.09608716242433e-05
-3.92826954008396e-06
-2.47776087488907e-05
-2.62838762285147e-05
-9.14111902373057e-06
-1.61057258907671e-05
-3.35124033761764e-05
-2.61683849858603e-05
-1.57504808847081e-05
-1.94968688766843e-05
-2.50200533981015e-05
-1.47828827549886e-05
-5.43449220718427e-06
-3.53471333548333e-05
-4.64671524001633e-06
-6.61131789648665e-06
-8.24425532822373e-06
-2.14443946450583e-05
-6.30814046156575e-06
-5.5735401217894e-07
-1.62016021370341e-05
2.01663382118009e-06
-9.7613331922544e-06
-2.24633847484746e-05
-7.65465269668063e-06
-6.91172066087232e-06
5.1537428882902e-06
-1.62318007984276e-05
-1.73634081390411e-05
-1.57839418442259e-05
-2.91142735864222e-06
-1.12656599917282e-05
-3.94737032957221e-05
-2.60719858191884e-05
-8.12891621149356e-06
-1.31041466362187e-05
-2.58053302362281e-05
-7.18199160398055e-06
-1.05717140609939e-05
-1.25441692689775e-05
-1.7154042848854e-05
-2.83093758530925e-05
-3.72866463826026e-06
-1.55387364009369e-05
-6.47122693045364e-06
-3.08235318685482e-05
-1.26210864937945e-05
-3.08700841914256e-05
-3.57813186627499e-05
-1.59558097227492e-05
-4.40334194493383e-06
-1.87888579686647e-05
-2.44769689191395e-05
-1.14706004617648e-05
-7.27156299207116e-06
-2.00158283278565e-05
-8.12697639735434e-06
-2.32944016691482e-06
-1.16228595836924e-05
-1.36767984227292e-05
-1.69892596718139e-05
-1.51369296311738e-05
-2.09169831788063e-05
-1.44207100436494e-05
-2.33758946409192e-05
-2.70027371467671e-05
-1.3540657567619e-05
-2.14532911047002e-05
-6.70651963485458e-06
-1.59153790692277e-05
-2.21023613127812e-05
-1.74620899956745e-06
-2.6581757476197e-05
-2.03218882896823e-05
-1.14168296602296e-05
-1.21062270258953e-05
-1.27581708744967e-05
-1.15945086278747e-05
-1.52952470413917e-05
-1.41999942764387e-05
-7.18307674298277e-06
-8.89465265362841e-06
-1.74117998454132e-05
-6.20396811143488e-06
-1.69475256551092e-05
-1.26371882656925e-05
-2.60954741556063e-05
-1.15322485881976e-05
-1.99890811348106e-05
1.22295669418918e-06
-1.80033317756924e-05
-1.22412855367963e-05
-4.11429972326624e-05
-3.07682806863632e-05
-2.19071179615914e-05
-1.81498131554417e-05
-2.0937561654222e-05
-2.64763332870371e-05
-1.19526688805992e-05
-1.02953735487614e-05
-1.82111016072186e-05
-1.27070926226215e-05
-5.19129226681057e-06
-9.4055702171003e-06
-1.16855783460562e-05
-2.74425205100628e-05
-7.31403443066671e-06
7.19299544730606e-06
-6.63106252799319e-06
-1.27370259400407e-05
-1.91264792318513e-05
-1.87752886338144e-05
-2.12510930931198e-05
-7.58908609641848e-06
-5.16574377687231e-06
-2.28620194937019e-05
-8.69562091302839e-06
-1.80153629595915e-05
-2.67863328701534e-05
-1.15303964752855e-05
-2.98673884397493e-05
-2.23860313994519e-05
-8.11724902649361e-06
-3.44047002492562e-06
7.98427721316672e-06
-1.40410876076619e-05
-2.68995213485505e-05
-1.36435792496834e-05
-3.16039363633097e-05
-1.71624848123773e-05
-1.51888553258822e-05
-2.91627828792585e-06
-2.01435616563469e-06
-7.43565578496048e-06
2.39162551159743e-07
-1.6257526791497e-05
-2.15990340452571e-05
-2.16189519624596e-05
-1.45450194869511e-05
-2.92530746240952e-05
-2.43372724966553e-05
-1.27044339015031e-05
-1.36065659316353e-05
-1.98212729481466e-05
-1.30613010545906e-05
3.82640435866117e-07
-3.23826903854664e-06
1.01175543124844e-05
-1.09095216974745e-05
-2.61925539580304e-05
-2.80217935164221e-05
-1.21236015081987e-05
-2.95108752359816e-05
-1.10203816816621e-05
-2.24354171868066e-05
-2.22570451203293e-05
-2.3004399280151e-05
-1.44021009474603e-05
-3.00678257534244e-06
-1.49359408708162e-05
-2.54713309585707e-05
-2.67124094167491e-05
-3.04115877437889e-05
-1.72894268539869e-05
-3.3795518232444e-05
-2.19894062422227e-05
-2.52386895389061e-05
-1.47839904688105e-05
-1.20458736462898e-05
7.92251982941254e-06
-1.79737700924734e-05
-1.96149217177386e-05
-1.08437757799362e-05
-1.63779923170385e-05
-2.21214047680391e-05
-3.07262356999273e-05
-1.43750531010418e-05
-1.98356380483629e-05
-1.65892518937739e-05
-1.484847756342e-05
-1.17302914051258e-05
-1.4609021296181e-05
-2.93369793689677e-05
-1.24661088699932e-05
-7.21122545405319e-06
2.1306192388503e-06
-1.38052122510291e-05
-1.4952554771962e-05
-1.02834479055825e-05
-1.46946497846228e-05
-1.2124424621046e-05
-3.04874063684709e-07
-2.5183260726385e-05
-1.60711067912485e-05
-4.22705711512015e-05
-2.08659260485019e-05
-8.37834477069101e-06
4.11347246351837e-07
-3.88320195548301e-05
-3.28067586585341e-05
-2.62874539902278e-05
-2.60839116024093e-05
-3.75702133403551e-05
-2.96090314436648e-05
-1.7269508622377e-05
-2.18237777518706e-05
-1.49181874291197e-05
-4.91969966310523e-06
-1.89625045665708e-05
-2.11981166919817e-05
-2.1140747092528e-05
-2.34172684387304e-05
-1.29759515823922e-05
-2.39049943555783e-05
-3.57137520884319e-05
-3.9408384558561e-05
-3.42231721165388e-06
-1.17316719429017e-06
-1.20921761312553e-05
-4.2751344766245e-05
-1.04270787163508e-05
-2.31954446487834e-06
-6.65703500096826e-06
4.90824282898059e-06
-1.80735938706398e-05
-2.72992826114379e-05
-2.06569698148565e-05
-2.97622803358018e-05
-9.10001030266758e-06
-7.34296977981069e-06
1.02516032116573e-05
-1.20843209765602e-05
-1.77604662615579e-05
-1.85387896911811e-05
-9.6298470270374e-06
-1.43529114619963e-06
-2.62974112888135e-05
-2.11367525409293e-05
-7.73207725775218e-06
-3.11717970104229e-05
-2.52735241657284e-05
-3.20758166270049e-05
-2.30385244472414e-05
-2.32228919677579e-06
-3.26568691644963e-05
1.15443718177713e-05
-2.62335352828273e-05
-3.40427277010699e-05
-1.99557877334368e-05
2.48527355679263e-06
-6.76805687745547e-07
-1.40900633823291e-05
-1.31104742576166e-05
-2.89071223123161e-05
-2.4680219435927e-05
-1.52733232364518e-05
-2.6383032850074e-05
2.94640858624039e-06
-8.57127260088989e-06
-2.43618029898044e-05
-1.34291005944442e-05
-2.38681325787964e-05
-2.82603270689298e-05
-3.88340510516913e-05
-1.84004125735979e-05
-2.96942999855051e-05
-1.36281591423136e-05
-5.4849048270528e-06
-1.64445285960173e-05
-3.6934684568147e-05
-8.4962111702654e-06
-1.81627500985061e-05
-4.26924015184876e-06
-4.98923002122567e-06
-3.45886611822872e-05
-1.41519125205529e-05
-2.90090228735257e-06
-2.01925102222212e-05
-1.86592029012584e-05
-5.2645279174452e-06
-7.71364771458319e-06
-5.02004228974141e-06
-1.43127236083868e-05
-1.86280945496974e-05
-2.1476709490839e-05
-2.42575838388281e-05
-3.27089430854901e-06
-1.86326051627647e-05
-1.79035821994962e-05
-9.72443485138667e-06
-1.15166845963168e-05
6.32681856460278e-08
-1.32532086079249e-05
-6.0102390563359e-06
5.38945478485941e-07
-2.34562827556108e-05
-2.12308750183636e-05
-6.61941429569446e-07
-2.04776983619697e-05
-3.36346803948553e-05
-2.48949444752637e-05
-1.23375666374134e-05
-1.03203158048645e-06
-3.51922058559623e-05
-2.43405846610626e-05
-2.84266444698658e-05
-2.2710368700843e-05
-2.99398430379137e-05
1.33576443133597e-05
-9.86912046280327e-06
-1.21117651711577e-05
-1.77250845127293e-05
-2.74196373313778e-05
-8.86820727940713e-06
-1.70417042418039e-05
9.11864661742182e-06
-2.01517735611898e-05
-2.40721687311694e-05
-2.45209627338373e-05
-4.44423586630516e-06
-1.60558173007574e-05
-1.421514321485e-05
-1.37284620818061e-05
-2.5292688679021e-05
1.89336692265251e-06
-7.88283813867105e-07
-2.89718731081098e-05
-1.10410411345575e-05
-3.13952929224053e-05
-9.70816429684439e-06
-4.3043936674712e-06
-3.27257399635077e-05
-2.62950797921032e-05
-2.19273867866478e-05
-1.57588693192606e-05
-2.51261685217296e-05
-2.81373569801118e-05
-7.87354645588569e-06
1.79933416616518e-06
-2.75704091012273e-05
-1.0378150444865e-05
3.4021020464012e-06
-1.43185986007146e-05
-1.26845377500892e-05
-3.17727755661939e-05
-1.95618869519037e-05
-6.95290811111572e-06
-2.30297896098893e-05
-2.24768941852173e-05
-1.44702536226431e-05
-6.06468440164104e-06
-1.57710413724787e-05
-1.15080737484857e-05
-1.04469177752757e-05
-2.12916459183562e-05
-1.28928037480162e-05
-2.93154533079031e-05
-1.41043805777774e-05
-1.42964553371196e-05
-1.4379292683929e-05
-2.4913049180157e-05
-3.0597056121685e-05
-2.87013665946832e-05
-9.8893161449872e-06
-1.41935925770263e-05
-2.83164821775281e-05
-1.10609461066782e-05
9.17174825499707e-06
-4.14981420402715e-06
-2.05460075932978e-05
-1.85411664817681e-05
-1.37381194397588e-07
-5.96837116178894e-06
-1.9359895103932e-05
-9.50020353474959e-06
-1.50051885092938e-05
-1.437182524801e-05
-2.00769694212641e-05
-2.32529014158733e-05
-1.56187672813296e-05
-2.41473671111455e-05
1.89267265680762e-06
-2.81986567301175e-05
-1.37059700020642e-05
-2.63815118297265e-06
-4.41313229134427e-05
-2.68501768749639e-05
-3.65465602394531e-06
-4.39226932074129e-06
-3.46190586504678e-05
-1.71331123697957e-05
-2.13360404828123e-05
-5.79954786645061e-06
-4.36740878834378e-06
-4.9536724379524e-06
-2.07953901293144e-05
-1.90190283205476e-05
-2.32907653813092e-05
-1.12589439779459e-05
-2.26377721815358e-05
-2.55940836650659e-05
-1.68086114926235e-05
-1.10114577890986e-05
-3.89400875050383e-05
-1.01972864294956e-05
-9.53664228913242e-06
-3.80520583027356e-05
-2.5900170514678e-05
-1.03450912541144e-05
-1.5282014237963e-05
-2.71972654717871e-05
-1.76858630315443e-05
-1.02741675326557e-05
-2.47947758835791e-05
-3.30344557665651e-05
-4.58405395367603e-06
-8.36319702093632e-06
-2.62159971076247e-05
-1.57241331306743e-05
2.91271011275497e-06
-3.1173221835886e-05
-1.53820027060331e-05
-1.37953012832049e-05
-3.82245864534567e-05
-2.42692692264654e-05
-1.1172757668955e-05
-1.77415323516782e-05
-1.71736307889228e-05
-1.87003699865753e-05
-6.59929968906121e-06
-1.66463774367588e-05
3.26762754468219e-06
-9.03480394972042e-06
-1.7314846876335e-05
1.38332241216502e-06
4.63309706850369e-06
-2.03625592881374e-05
-9.00056457099685e-07
-7.5433812527058e-06
-2.28651235259666e-05
1.40724022889175e-06
6.46119836614017e-06
-2.60024192637684e-05
-3.37473433508053e-05
-3.53810763332347e-05
-2.5515601538542e-05
-1.21661027136403e-05
-1.72525566368437e-05
-2.36348172702021e-05
-2.03592255727192e-05
-1.78683485541138e-05
-2.45031333037887e-05
-2.92392722598444e-05
-6.41423132086805e-06
-1.84962357231702e-05
-2.60772896244406e-05
-2.98674496430804e-05
-2.93064396618895e-05
-6.54218537545184e-06
-7.24348854163159e-06
-1.42369256769198e-05
-2.43824812993515e-05
-4.26029381112525e-06
-2.85854351929054e-05
-3.09183216168147e-05
-1.03571232639302e-05
-1.25923754576355e-05
-3.89685850241704e-05
-1.73933337287193e-05
-1.45677739805899e-05
-4.30116741007465e-05
-1.91824384153541e-05
-4.02164701802864e-05
-2.47904721931514e-05
-1.77355515974566e-05
-1.71819837102863e-05
-3.40477247854143e-05
-8.11906637110232e-06
1.3337376947621e-06
-1.88188448608263e-05
-1.82851956073135e-05
-2.03941091112028e-05
-5.32764213981447e-06
-8.9218113023959e-06
-3.20949887666538e-05
-4.37171262654428e-05
-1.24003489297149e-05
-2.8135388813075e-05
-2.18470115686595e-05
-1.64639678026021e-05
-1.17516155417889e-05
-2.83771396677715e-05
-7.87959866220179e-06
-3.12856751991076e-05
-2.11828971552421e-05
-3.13388193374592e-05
-3.63657128979711e-07
-2.58024552200371e-05
-1.34857786876069e-05
-1.62598113688091e-05
-1.71227742776649e-05
-2.68464288597059e-05
-3.75385487588772e-05
-1.69875306186832e-05
-1.21022053252584e-05
-2.11655985949373e-05
-4.65650922305138e-06
-3.68178336576129e-05
-5.82662349832431e-06
-1.08839181085879e-05
-2.339185769316e-05
-7.07106841795781e-06
-2.19558238432016e-05
-5.6855408751516e-06
5.29856228654667e-07
-6.27781565438489e-06
-1.62926801454582e-05
-1.97886392959285e-05
-4.79388633708283e-06
-2.36949649691658e-05
-1.99799266624105e-05
-1.86639641159407e-05
-8.89605696130224e-06
-2.25050310433743e-05
-1.18445514061031e-05
-1.9963155010929e-05
-4.41865182420942e-05
-2.60514219216008e-05
-2.13835631005884e-05
-8.24082241960244e-06
-1.02265196718041e-05
-2.51972011722279e-05
-1.8004596765873e-05
-1.54195873748925e-05
-1.63358391989561e-05
9.50036741835142e-06
9.10383346504226e-06
-4.65091229503085e-06
-8.18149774530344e-06
-1.58301777674799e-05
7.38139814487122e-06
-7.30363818442188e-06
-1.19653478240781e-05
-2.31614114326485e-05
-2.48912531917456e-05
-1.41776786001707e-05
-1.65934952233066e-05
-1.3151294715189e-05
-1.69524760728934e-05
-2.51967695489786e-05
-1.88244523722629e-05
-1.45974114948789e-05
-1.44262454614428e-05
-1.89161903978115e-06
-1.84170213063875e-05
-1.29016355343958e-05
-1.51133305936226e-05
-1.79005924987171e-05
-2.64827353217646e-06
-1.58889384070001e-05
-3.11859593445598e-05
-1.08567329727602e-05
-3.69516141091555e-06
-1.951752474244e-05
-1.40641467902531e-05
-5.03085174435613e-05
-8.92805250894608e-06
-8.73214751198923e-06
-3.54393992536777e-05
-2.91159572409996e-05
-3.31780396344687e-05
-1.36380338663626e-05
-1.70662893884675e-05
-6.55422842981372e-06
-1.81142534872432e-05
-5.2091348442143e-06
-2.69727158276645e-05
-1.77406692220404e-05
-2.24295176831522e-05
-1.65662605170187e-05
-1.02297043527132e-05
-3.13698031807138e-05
-1.85611387567106e-05
-3.08169872306066e-05
-3.56041851152007e-05
-5.19685664262896e-06
-1.53369802649296e-05
5.1889187844396e-06
-9.10518843554948e-06
-1.31895666121535e-05
-2.14986632366111e-05
-1.30011626185578e-05
-2.15428442179917e-05
-3.20960409458551e-05
6.41495703397617e-07
3.95118715605885e-06
-1.66108438900895e-06
-2.15214685605881e-05
-3.54822173946929e-06
-2.74693199961351e-05
-1.17432552032055e-05
-1.25422516372305e-05
-3.73094730708439e-06
-1.41602756145699e-05
3.57113671478422e-06
-3.0413711256962e-05
-1.21661698321956e-05
-1.98585520600742e-05
-1.59793817613069e-05
-2.58928388861822e-05
1.07449307181438e-05
3.35310925705844e-06
8.68980494838495e-06
5.53330008060948e-06
-3.91876396065406e-06
-2.11109366499903e-06
-2.56678082924501e-05
1.24579948619145e-06
-8.43665752157989e-07
-6.67695611907869e-06
9.52103106864684e-06
-6.08073348232256e-06
-9.21153888477779e-06
-2.99285901942243e-05
5.92764906332355e-07
-5.88520412950021e-06
-1.13600208871087e-06
-9.48680975975795e-06
-1.5359209048051e-05
-2.70156604448822e-05
-1.64129748566089e-05
-9.86937984344024e-06
-5.02000452191325e-05
-2.97803983118024e-05
-2.80912207154326e-05
-1.57926707346246e-05
-1.08919294520184e-05
-2.62919501157088e-05
-2.30224120663909e-05
-1.48792701460832e-05
-4.45804389987058e-06
-7.33051537497253e-06
-1.44113647198443e-05
-3.03000509782497e-05
-1.22421090388088e-05
-2.28300731473582e-05
-1.44155123329021e-05
-2.01339426273941e-05
-8.26112961098356e-06
-2.48671284551335e-05
-2.4049919267637e-05
-1.98517342456898e-05
-2.40876925217967e-05
-4.20723429549033e-06
-1.34926874791611e-05
-1.79757775140828e-05
-1.32497251730592e-05
-1.85460839214907e-06
-3.04098251709489e-06
-1.6433045360933e-05
-3.46812697685073e-06
-2.57563715912363e-05
-2.06836663371388e-05
-3.34045535093336e-05
-1.98751403473684e-05
-6.38490775694496e-07
-2.7761194304481e-05
-1.325754362941e-05
-1.51683263973436e-05
6.63320148736176e-07
-1.65581448325941e-05
-1.52027542426956e-05
-8.95215686691749e-06
-1.49438287060381e-05
-3.4687893091428e-05
-3.39753800748086e-05
-1.11043811802247e-05
-1.56921009777677e-05
-1.60754055892971e-05
-1.42790578055337e-05
6.17751881831674e-06
-1.58311754773575e-05
-1.71952257852526e-05
-1.72974191168229e-05
-1.22770137031419e-05
-1.07021562794709e-05
-9.38247630687297e-06
-1.92486634071158e-06
-9.94653086665548e-06
-3.08449229026811e-05
-2.63522607132162e-05
-1.81484578068683e-05
2.22181277568886e-06
-1.15917449647163e-05
-2.05997182119406e-05
-5.50713886268129e-06
8.99049621567071e-06
-3.4423855024863e-06
-3.53928788001041e-06
-1.96997639078898e-05
-6.0323743167786e-06
-3.4036568437419e-05
-2.29532430515636e-05
-1.59674008030356e-05
-3.18133599686303e-05
-2.17849611108301e-05
-1.96320943905826e-05
-4.87510109322285e-06
-2.1990566408454e-05
-1.62559122381808e-05
-1.32420223079696e-05
-2.80171584599274e-05
-7.23825342874976e-06
-2.92030722932175e-05
-3.33959988581005e-05
-6.01865771592224e-06
1.98565834705711e-06
-2.00058900930622e-05
-2.10519950211893e-05
-1.10737436234386e-05
-1.06983562662467e-05
-2.46044268306184e-05
9.14576018730329e-06
-1.69691520727072e-05
-4.9699479791196e-06
-1.68575636230254e-05
-8.81258961142404e-06
-2.86524751681389e-05
-2.35589624144006e-05
-2.17042183891348e-05
-1.94859124970312e-05
-2.46888251230519e-05
-1.4383524273609e-05
-4.4599058461987e-05
-3.22803679983965e-05
-2.84792632248494e-06
-1.12157568143933e-05
-3.40793057309262e-05
-1.98453155876709e-05
-1.15982719143691e-05
-1.51899303930283e-05
-1.48513159035074e-05
-2.62049481536329e-05
-2.11002412291808e-05
-1.60820830154081e-05
-1.94085127448376e-05
-1.31275529998588e-05
-1.748314614304e-05
-3.01139579113226e-06
-1.39367278247962e-05
-2.30955587103611e-05
-4.1666092252076e-05
-2.31100626555362e-05
-1.4800657430681e-05
-1.89524445864344e-05
-3.61157148379808e-05
-1.89478348399239e-05
-6.06220577957898e-06
-1.58444238891433e-05
-1.79593071649317e-05
-4.78913055894808e-06
-6.89468839903212e-06
-1.11110880359456e-05
-1.89437850301241e-05
-2.11226361877625e-05
-1.97570168907835e-05
-6.81848090117642e-06
-2.8630397901087e-05
-1.63018624096969e-05
-6.63463949572854e-06
5.861995955898e-06
-1.06747993306596e-05
-1.85916178128498e-05
-2.52002856463372e-05
-1.18038600844873e-05
-1.53427978767245e-05
-2.00201309360871e-05
-1.96323833416693e-05
-8.41797637434557e-06
-2.15170726256319e-05
-4.21376096814746e-06
-1.68079327756047e-05
-1.25292121298808e-05
-1.54167062714688e-05
2.92322871224134e-06
-1.05295565783838e-05
-2.66887140992366e-05
-1.1974419765316e-05
-1.07326061682808e-05
-1.65738336711067e-05
-1.27225822395649e-05
-3.19570551509456e-05
8.66212908209946e-07
-1.87368986196991e-06
9.27093653659821e-07
-1.71695344636586e-05
-1.37280079186558e-05
-3.07322888061785e-05
-2.98463900731072e-05
-2.89705900755709e-05
-1.21482669028114e-05
-2.93350811127655e-05
-2.08203539770738e-05
-1.66732426996533e-05
-2.40639574649616e-05
-7.66918382489959e-07
-1.43826404032185e-05
-1.05775675963177e-05
-5.46646539240294e-06
-1.78572039648487e-05
-3.20533639125663e-05
-2.04320979762403e-05
-8.79272604653456e-06
-8.54195765359217e-06
-2.4361530148796e-05
-2.54010937586171e-05
-1.59141567376349e-05
-8.80109437361253e-06
-1.9381283301466e-05
-2.52915681857526e-05
-2.38616925124443e-05
-2.33872314031827e-05
-8.36230928763534e-06
-1.86777253565722e-06
-8.35115479320029e-06
-2.77089764119542e-05
-1.59676343734065e-05
-1.58625066974713e-05
-2.0608788832386e-05
-9.60581543131016e-06
2.99962134800951e-06
-3.76284560929395e-06
-1.1600036358707e-05
-2.23505129322775e-05
-1.75734232211953e-05
-3.90983711173054e-07
-1.07188034781995e-06
-1.22475390524078e-05
-1.38399405368447e-05
-5.99951437462568e-06
-9.23315058391799e-06
-3.80430894088465e-05
-3.33760035774633e-05
-1.28183946891596e-05
-1.66164184088175e-05
-3.19854474635613e-05
-2.33394618065471e-05
-3.16817677640484e-06
-1.72500899779585e-05
-3.7960684938231e-05
-2.03101723020894e-05
-1.69174202303863e-05
-3.40540571970669e-05
-7.75708318270494e-06
-2.91526922811066e-05
-5.19309868820357e-07
4.768985569738e-06
-1.72056663611394e-05
-1.41437307322716e-05
-1.72228111817336e-05
-1.4262092348115e-05
-6.44967090410979e-06
-2.34735797123598e-05
-3.22328415246064e-05
-2.29595253600199e-05
-1.81432486656023e-05
-2.89288610482968e-05
-2.48375599692735e-05
-2.07557697865744e-05
-3.51793766688709e-05
-2.49159027401371e-05
-1.13526152607865e-05
-9.96204041749333e-06
-5.01820493973937e-06
2.972031316671e-06
-2.68951805171503e-05
-1.27694222223651e-05
-1.4560084187579e-05
-1.63908987552492e-06
-2.96168506477798e-06
-1.58730134236382e-06
-1.7605613631311e-05
-5.53555124301049e-06
-1.02015093635896e-05
-7.72806285209163e-06
-2.20861328517237e-05
-2.77203645170866e-05
-3.11910914446183e-05
-2.91208989886905e-05
-2.11676082356909e-05
-1.92991704878308e-05
-1.86363513240992e-05
-1.34646896962341e-05
-2.12920393818495e-05
-2.88136007898788e-05
-1.29354104091967e-05
-1.26361350047297e-05
-4.42360943056685e-06
-1.36381738148891e-05
-1.96785989064981e-05
-2.618071074008e-05
-1.46097309805989e-05
-1.346667135215e-05
-2.34150924350845e-06
-3.00969699371131e-05
-1.36220321116182e-05
-1.88157306924802e-05
-1.60135410666843e-05
-3.01281242288883e-05
-3.3723155196824e-05
-9.24266320708144e-06
-1.90808969806732e-05
-1.25094863667079e-05
-1.30189008849878e-05
-1.7011549125314e-05
-1.74678160801588e-05
-1.32847759912013e-05
-1.6533063407285e-05
-1.48002414782387e-05
-7.29801440084127e-06
-2.10486433409056e-05
-2.82027319553849e-05
-1.46147244936282e-05
-2.47099684626482e-05
-9.06529450713363e-06
-3.6762260634004e-05
-2.67839066163263e-05
-1.8543626668554e-05
-1.55440405705051e-05
-4.21180246195463e-05
3.46548546678109e-06
-1.85353500782506e-05
2.06682814799149e-06
-1.17378349214919e-05
-1.76862876714737e-05
1.99460908643423e-06
8.33970769475693e-06
-2.29256491559219e-05
-4.33843459738977e-06
-1.45449506914409e-05
-1.03756469353484e-05
-2.54751387165755e-05
-2.62694750064058e-05
-2.11550541833851e-05
-2.43661740602784e-05
-1.30228798646229e-05
-1.32854667181693e-06
-2.62809365504994e-05
-1.46302622471955e-05
-1.76764585215189e-05
-3.33457782334386e-05
-3.79868947406954e-05
-3.18961469942463e-05
-2.61052368168934e-07
-1.76181613822775e-05
-2.23043860622626e-05
-2.3033427377112e-05
-4.72628655548373e-06
-3.10426140924593e-05
-6.86427507228257e-06
-1.35529311135469e-06
-4.9145252310401e-06
8.69809778159118e-07
-2.34856783515361e-06
-1.09507989560979e-05
2.24530194177697e-06
9.41946545906276e-07
-4.15533554678653e-05
-1.38532352475407e-05
-5.33377862195737e-06
-2.54204712013588e-05
-4.1786248441019e-05
-3.66316595273584e-05
-3.79432479833475e-05
-1.61828533559596e-05
-1.42248021317786e-05
-2.10323592198665e-05
-4.00401717299188e-05
2.34224726267322e-06
-1.03189570037576e-05
-2.28394860229144e-05
-3.18114318316991e-05
-2.02716320713712e-05
7.32414320067747e-06
-2.77435449016107e-05
-1.8553322280676e-05
-1.41095554599244e-05
-3.19606175995349e-05
-3.01451335305869e-05
-2.86858898292044e-05
-1.80351353720567e-05
-7.45884793847484e-06
-1.25792096491007e-05
-4.40258841809868e-05
-2.31929931922093e-05
-1.6579376196984e-05
-4.56992155177285e-06
-2.07332479985067e-05
-1.2550288133557e-05
-1.36942685572068e-05
-6.76030668508474e-06
-3.08290522553265e-05
-1.35769709285934e-05
-4.98750636142661e-06
-2.21803705856317e-05
-1.19596156900843e-05
-1.29367127634794e-05
-4.6182564524257e-06
-9.89421963164947e-06
-3.08632868694832e-05
-1.3546101330192e-05
-2.11015791713787e-05
-1.39172093468672e-05
-2.49890631480265e-05
-4.019294653077e-05
-2.34015435363308e-05
-2.0356350421955e-05
-1.98311888604398e-05
-2.08796831828857e-05
-1.20470670282743e-06
-1.4819296918977e-05
-2.26154159065222e-06
-4.47060531078319e-06
-2.04292760662652e-05
-8.69602882599501e-06
3.54016475741917e-06
-1.26280326038881e-05
-1.72026797721201e-05
-2.44652715666274e-05
-8.22721105915221e-06
-1.96250091263054e-05
-2.13569378725079e-05
-3.49228163132874e-05
-9.30516606867001e-06
-1.28030333720113e-05
-2.80159724197242e-06
-7.62739941987957e-06
-2.43844687094354e-05
-1.10653234511208e-06
-2.16204073045784e-05
-2.80705070150675e-05
-1.48308546463064e-05
1.48797622298539e-05
-5.29508506921932e-06
-2.44015084067236e-05
-1.88270316543703e-05
-1.11096118334035e-05
-1.22579909824405e-05
-1.28097213181823e-07
-1.85363847641818e-05
-7.57237680683652e-06
4.62842261215314e-06
-2.44443193484176e-05
-2.04825128854125e-05
-2.20511882390692e-05
-2.27245530728628e-05
-3.88123020925002e-05
-2.3519660732011e-05
-1.83685105416392e-05
-1.02286215529291e-05
-1.03828629831886e-05
-2.12999910321316e-05
-1.86689321703085e-05
-1.86990139745722e-05
-8.2887785519951e-06
-1.38136733764896e-05
-1.68126730575847e-05
-1.64590824566851e-05
-5.66469076254546e-06
-2.91398085328863e-05
-1.44802730678724e-05
-7.72410871550588e-06
-1.87449919286522e-05
-2.88604868511893e-05
-1.50183232759089e-05
-1.36316858319429e-05
-1.37153396093499e-05
-3.21435269222028e-05
-1.37424896921413e-05
-2.08105254326054e-05
-1.4843281318254e-05
-2.33896728958198e-05
-2.52908816475855e-05
-1.10443174298294e-05
-1.25990727238385e-05
-2.30658121210681e-05
-9.72875938948091e-06
-1.04646130756386e-05
-2.78618402612835e-05
-1.00362587696261e-05
-1.6291362329051e-05
-2.03364407494462e-05
-1.38327457617842e-05
-1.49171093372536e-05
1.00298050279216e-05
-6.48528600703348e-06
-2.14843196662724e-05
-1.77086412905227e-05
-2.26921626455037e-05
-3.28328439888593e-05
-4.36348604293982e-06
-3.90341675788637e-06
-3.53790426858447e-05
-2.36046661032441e-05
-1.88198943954056e-05
-2.46962346610841e-05
-1.82268550601793e-05
-9.28772382031871e-06
-2.91165681874851e-06
4.94965550382665e-06
-5.83129154014921e-06
-1.3022350346249e-05
-1.59622122603669e-05
9.94692464522159e-07
-1.78609207418116e-06
-2.33068331539445e-05
-1.52611479553961e-05
-1.87121605025687e-05
-7.92077847036956e-06
-2.82568367444883e-05
-2.37818369709939e-05
-1.65132544565751e-05
-1.87617174378686e-05
-2.79792299459803e-05
-1.9157288909559e-05
-2.19701250553894e-05
-9.61970223937416e-06
-2.60984241362874e-05
-9.60860033222962e-06
-2.98328260783331e-05
-1.8569297638175e-05
-2.35866890724055e-05
-3.88466329149406e-05
-2.23417249281737e-05
-1.99197117784255e-05
-2.78106114783676e-05
-5.39423145368391e-06
-2.86985764328336e-05
-1.15859241464639e-05
-8.32723534762885e-06
-1.79950647435248e-05
2.2211379667083e-06
-1.93030291475702e-05
-2.53187133536046e-05
-6.01356868761039e-06
-2.29701963335117e-05
-3.45786909964173e-05
-1.51960426279439e-05
-3.43962086428506e-06
-9.24887571134678e-06
-4.09673748600121e-05
-1.94503964947413e-05
-2.91300327832691e-05
-2.0047784881405e-05
-3.99065368227035e-05
-3.15258401570621e-05
-1.18636895908766e-05
-1.8710672369379e-05
-1.7369337814285e-05
-6.59937675303055e-06
-1.79733811543143e-05
-2.56561680033279e-05
-1.56530416030913e-05
-2.06744692815545e-05
-2.47364622871458e-05
-2.06074352906996e-05
-1.6315558408658e-06
-1.10568627993556e-05
-1.91132881340287e-05
-1.20481873943864e-05
-9.91550509440277e-06
9.22214469451358e-06
8.3650126172982e-06
2.13111488548857e-07
-1.38513306935988e-05
-3.14439285541135e-05
-3.37297233382377e-06
-2.26742438416398e-05
-2.5948814799924e-05
-3.01695910087348e-06
-2.36582248768724e-05
-1.75039031494434e-06
-1.78199134544882e-05
-8.53890763370328e-06
-1.42351807225401e-05
1.22999572575299e-05
-2.27661108355963e-05
-2.79879776808419e-05
-2.61013499146709e-06
-1.6391305815169e-05
-2.31306056474565e-05
-4.24702230489104e-06
-1.92816473055985e-06
-2.28615291628323e-05
-1.4587521398902e-05
-1.77586803494082e-05
-1.3829130481425e-05
-2.85817790918848e-05
-1.49807963322024e-05
-1.18959489326843e-05
-1.16575079610066e-05
-2.2846937427597e-05
-1.44530773385273e-05
-3.29199035214377e-05
-2.09341023850976e-05
-7.96716425985811e-06
-2.27922258862948e-05
-2.53330602258397e-05
-2.72247817348387e-05
-1.71611103034804e-05
-2.30499077286816e-05
-1.43792463167217e-05
-1.02081924107876e-05
-1.87601645210909e-05
-2.09800247342469e-05
-2.01126645591583e-05
-4.80885964722485e-06
-7.86952857454321e-06
-2.8645298444148e-05
-2.02536663328025e-05
-2.53373405044689e-05
8.32102429955144e-08
-1.87791179571018e-05
-3.11688924112204e-05
-2.83458851947022e-05
-1.95777268669466e-05
-1.84178791036813e-05
-3.00662635941372e-05
-1.72251684212528e-05
-8.84345996478381e-06
-2.65034050337701e-05
-2.13134669635645e-05
-1.639202793696e-05
-1.38477268966107e-05
-2.98534522582839e-05
-1.90324193960933e-05
-4.05386627050852e-05
-1.40670633999503e-05
-5.83187365814138e-06
2.38347447934315e-06
-5.77482588942861e-06
-9.35459568512743e-06
-1.16278436637763e-05
-5.73167437899944e-06
-1.64624895381917e-05
-2.88524835641768e-05
-6.07825320566286e-06
-5.96943155371889e-06
-6.83734008097776e-06
-7.19941873488355e-06
-1.26766195859413e-05
-5.89042747538656e-06
-1.27569095616781e-05
-9.39937541259971e-06
-2.3250612443414e-05
-1.17006923291756e-05
-5.63409487664892e-06
-4.65674230060509e-06
-1.30565835808209e-05
-7.252259802679e-06
-2.08821390168173e-05
-2.10814375106748e-05
-2.5121378426915e-05
-1.00779519613737e-05
-8.91111340358303e-06
-3.12098855528612e-06
-7.0413837868331e-06
-2.17365432711314e-05
-2.23147883969711e-05
-1.93911353892864e-05
-3.58359176614369e-05
-1.96744838152376e-05
-5.19573946335614e-06
-1.50947168761829e-05
-8.9856323383286e-06
-6.07537586129609e-06
-1.37100132209567e-05
-2.14606774117245e-05
6.21117732733238e-06
-1.99991149134165e-05
-3.99314727306937e-05
-2.58742004081159e-05
-1.48777433910979e-05
8.71865398139269e-06
-1.39715516483785e-05
-1.48443387130969e-05
-2.9748888201871e-05
-2.65269529373606e-05
-1.27908135176013e-05
-1.59631060438628e-05
-1.40724426553198e-05
-1.56429109132822e-05
-1.96170908348618e-05
-1.04313289362091e-05
-1.41352787376395e-05
-3.85365271831187e-05
1.2976788061233e-05
-1.71133182777639e-05
-1.06290536920857e-05
-2.0402784902189e-05
-1.3261315510972e-05
-8.5289310511571e-06
-2.49780439785751e-05
-3.96516652017848e-05
-1.58403157345669e-05
1.10139997094856e-05
-1.36138236149338e-05
-6.79361628150376e-06
-2.88967054794866e-05
-7.83221098661518e-06
-2.00641120251202e-05
-1.14725480483532e-05
-2.45088747754499e-05
-2.10273794049995e-05
-2.57855861768248e-05
-3.67806506977733e-06
-1.76082967274426e-05
-1.68853794617666e-06
1.23345525600594e-06
-2.91461837622085e-05
-2.00268752812525e-05
-2.10832743017455e-05
-1.04690885226958e-05
-2.3405216813793e-05
-5.95936718567149e-06
-3.21742192532761e-05
-1.94357556191783e-05
-1.68741410298687e-05
-1.34074070845599e-05
-3.1076173995568e-05
-9.07276208041994e-06
4.28429902670556e-06
-2.54726471318696e-05
-1.30391870305189e-05
-5.08656638947509e-06
-1.0240802311866e-05
-1.56007779338974e-05
-1.54751265903481e-05
-1.50093926235845e-06
-3.29765362833417e-05
-6.05510772996312e-06
-4.03715737176188e-05
-2.65964621498177e-05
-4.39966917016316e-06
-5.93459818679023e-06
-1.46873715587399e-05
-3.71402820030402e-05
7.87218092907103e-06
5.97048103649645e-06
-1.7501114029371e-05
-3.51926876224938e-05
-2.92534233805142e-05
-1.14242291275664e-05
-1.54413429425777e-06
-1.95704448905092e-05
3.98529491387956e-06
4.78860127043491e-06
1.76200713863274e-05
-9.02875258987596e-06
-1.58856569400563e-05
-1.33568962457429e-06
-1.68436645841847e-05
-1.18263309271021e-05
-1.12680541401059e-05
-1.88396391315093e-05
-2.9214727520103e-05
-2.62904272350514e-05
-3.0829135747854e-05
-1.26467127970258e-05
-4.97825395617346e-06
-3.08642940801183e-05
-1.00094641429801e-05
-1.25099871793688e-05
-3.12119734908827e-05
-8.80120230088362e-09
-4.49201950308303e-06
-2.73801797667025e-05
-2.97723737229191e-06
-7.43703497066057e-06
-1.68847607093793e-05
-3.04748334800351e-05
-4.08199876967838e-06
-1.64561483559459e-06
-1.43137644219297e-05
-2.42446156261953e-05
-1.72936486388583e-05
-6.02417183861731e-06
-2.37507654815498e-05
-2.39798061774637e-05
-1.56768174075933e-06
-1.31528738761668e-05
-1.25568110370068e-05
-2.56880002185166e-05
-1.18740596443411e-05
-1.36220913559227e-06
-5.65278700514534e-06
-6.55776287847367e-06
-8.90543493606547e-06
-2.53972248896753e-05
-1.5555191684407e-05
-1.150943005398e-05
-1.01730222825122e-05
-2.69632801204589e-05
2.20533082054905e-06
-1.97872255365885e-05
-1.73532623244038e-05
4.73398900104932e-06
-1.30686109075282e-05
-2.22599233416146e-05
-2.8208105161194e-05
-1.8474856445804e-05
-1.78447238408823e-05
2.85385983605448e-06
-1.02603163070206e-05
-9.39598220219085e-06
4.48740189609885e-06
-2.59612135414613e-05
-8.58508891256021e-06
-2.6714318380387e-05
-1.3238591578473e-06
1.18800093683602e-05
-8.36293772196631e-06
-1.62746368657258e-05
-1.89040973048571e-05
-2.15048331137575e-05
-9.98047220472128e-06
-2.51619205408159e-05
-2.02387534073784e-05
-1.06934164518463e-05
-2.93919740213946e-05
-2.82950169559691e-05
-6.53156527253732e-06
-2.08509437565773e-05
3.29279407000721e-06
-3.34197711803843e-05
-2.95038020992786e-05
-3.39950481130503e-05
-1.77293573522408e-05
-2.70568678068184e-05
-2.19956894498161e-05
-9.79950660213975e-06
-7.1065908326254e-06
-1.50609804775658e-05
-3.76079278446366e-05
-7.94347192068223e-06
-5.73833388555498e-06
-1.75504461725043e-06
-1.52899841990983e-05
-1.310431116525e-05
-2.57999651760504e-05
-8.70599676340146e-06
-3.60017919348105e-05
-1.40813994925383e-05
-2.10668133121841e-05
-1.69026866634501e-05
-1.71094225986922e-05
-1.43918936231889e-05
-2.29496249619926e-05
-1.18550586679542e-06
-4.46382023093967e-05
-9.11774960610914e-06
-1.68590671444929e-05
-1.07275734223012e-05
-2.22379720815905e-05
-2.9936404091144e-05
-1.13586075222049e-05
-1.31932027729513e-06
-3.95979405139761e-06
-8.98106076800287e-06
-2.67734015100441e-05
-1.90757814232016e-05
-3.70375676616834e-05
-2.58182386878892e-05
-1.53496947361297e-05
-5.2643333600765e-06
-2.51966818200694e-06
-2.34505494599281e-05
-1.71702070353888e-05
-1.1292793776365e-05
-1.15494069733644e-06
5.09571282351192e-06
-1.35705527797722e-05
-1.54224446417792e-06
2.32278758229069e-05
-5.59782710083968e-06
3.79907998828231e-06
-9.48978894117516e-08
-1.82059598428957e-05
-6.05805426314648e-06
-1.75866733110082e-05
-2.51080670256221e-05
-8.25196374338593e-06
-1.4453401776194e-05
-2.4852015298724e-05
-1.92313453295703e-05
-2.75233930219796e-05
-2.47651088769964e-05
-9.6677981629757e-06
-4.82080694573822e-06
-1.12798246157466e-07
-1.25865249624132e-05
-2.14276166755653e-05
-1.91628469581004e-05
-8.05413474578492e-06
-7.24469750690886e-06
-1.4490398972868e-05
-2.34217498168565e-05
-2.5951655801958e-05
-2.47438223411812e-05
-1.05299054599553e-05
-1.93563327444952e-05
-2.28884447967414e-05
-1.10825953706508e-05
-2.47185914859388e-05
-2.01177980435503e-05
-2.47865701336275e-05
-1.67761726156025e-05
-1.39938145999975e-05
-2.86609425156822e-05
-1.68229133552822e-05
-8.59956361758439e-06
-1.51369310056144e-05
-3.25043883461284e-05
4.51070105001404e-07
-1.84198685002227e-05
-1.06697559548489e-05
-2.54754073976833e-05
-1.95991562670594e-05
-1.22584974807791e-05
-1.48740936876187e-05
-2.82995443060007e-05
-2.055785926462e-05
-2.06668943316689e-05
-1.06093391680506e-05
-2.37833022140442e-05
-1.3380721898529e-05
-1.06230566012587e-05
-1.26407091128585e-05
-2.92985248178067e-06
-2.62104438292511e-05
-8.2853989563287e-06
-2.02303330135705e-05
-2.36831650672413e-05
-1.93570776071482e-05
-3.71970376033563e-06
-5.17165691666876e-06
-7.3259312960565e-06
-1.08566683929876e-05
-4.37828894705468e-06
-1.93102139346549e-05
-9.23086125535191e-06
-5.97821537663837e-06
-1.61638557233178e-05
-3.87518750972914e-05
-1.11838968217883e-05
-3.79852894594925e-05
-2.95256525930999e-05
-1.31505086671266e-05
-1.1519200653299e-05
-4.07430518797789e-06
-3.20202104701087e-05
-3.34044647102276e-05
-1.16599997607371e-05
-8.06789165153743e-06
-6.0203846676651e-06
3.66477380652737e-06
-2.58584651483389e-05
-1.98842147966444e-05
-4.21353459623103e-06
-1.35654305410301e-05
-2.6172108386623e-05
-1.36877280233931e-05
-2.24512076607511e-05
-1.59139320852734e-05
-1.54431218836682e-05
-2.05218428597821e-05
-1.21871492722518e-05
-2.33675433151843e-05
-2.93417588428122e-05
-1.95496830764602e-05
-1.75649951908444e-05
-1.73428994201152e-05
-2.3113930353981e-05
-1.68790314200964e-05
-2.16227217939714e-05
-1.75030915111465e-05
-1.16364082097347e-05
6.34587003130356e-06
-1.36869558234312e-05
-3.33468455711255e-05
-3.36727489105429e-05
-2.03208149524415e-05
-1.87543703508061e-05
-1.84554951709539e-05
-3.09240664078433e-05
-9.12604560213376e-06
-1.09635915143473e-05
-1.91714535088376e-05
-4.6525312466102e-06
1.52242015027968e-06
-1.76951533921817e-05
-2.99142904646824e-05
-7.33077813287762e-06
-2.61375118181012e-05
-2.54673553351546e-05
-2.99817916911978e-05
-9.85363088373532e-06
-2.15247909166592e-05
-8.95157386926112e-06
-7.14144527558668e-06
-6.03417697332788e-06
-4.77447307988082e-06
-3.0030107440316e-05
-1.56514578341501e-05
-1.37233562339621e-05
-1.41111860771332e-05
-2.28432486780693e-05
-2.16798412412135e-05
-2.08127455383898e-05
-8.46975712223024e-06
-1.77369795939741e-05
-1.6868959066135e-05
-2.68432399145064e-05
-6.30326659431724e-06
-1.37198406923154e-05
-1.18283431112471e-05
-2.06595165048494e-05
-1.17372821808739e-05
-3.11758490211067e-05
-2.11199882862057e-05
-3.59784409711588e-05
-1.82234772001557e-05
-1.68774042598033e-05
-4.2325953096468e-05
-1.16149993245043e-05
-2.65716351577567e-05
-4.11792985324134e-05
-1.34884233547876e-05
-1.39187990096264e-05
-1.56290691812098e-05
-5.4969668716978e-06
-1.31085426427664e-05
7.30727478523451e-06
-9.07279867838055e-06
-2.0312804746147e-05
1.83480230925499e-07
-8.2725694457352e-06
-2.51823348071629e-05
2.70273451783028e-06
-3.68075977035022e-05
-2.17749690879468e-05
-2.57875624287828e-05
-2.43922209420496e-05
-2.41462773096391e-05
-1.69315928217066e-05
-4.81717363355817e-06
-3.05304630791003e-06
-1.33662800396659e-05
-7.10009200052824e-06
-1.02568600097543e-05
-1.89505869602814e-05
-2.58282262048871e-05
-7.03170265598605e-06
-2.24810781265508e-05
-8.02497975929533e-06
3.94783324952171e-06
-1.90895272665335e-05
2.43554564227357e-06
1.64008726808422e-07
-4.18236311560535e-06
-2.77515522921117e-05
-1.25450229704787e-05
-2.07759667723682e-05
-2.3290128458317e-05
-2.67552327371533e-05
-3.90278302273462e-05
-1.51182639156339e-05
-2.08639653755168e-05
-1.33104651994245e-05
-1.1781022680165e-05
-2.60997204729439e-05
-1.30168789714073e-05
-1.55204523556727e-05
1.813900631062e-06
-2.06481880049207e-05
-2.40969919080651e-05
-1.12332202835357e-05
-1.14529906028054e-05
-1.43503896086445e-05
-2.35137849592444e-05
-2.14564938217361e-05
-2.38352048199847e-05
-2.73755391872587e-06
-1.67708060194061e-05
-2.17204568531964e-05
-3.03708808725133e-05
4.58992580963503e-06
-1.04889576607133e-05
-3.74896040454627e-05
-1.24471662965467e-05
-1.16612900805559e-05
-1.09326171515518e-05
-2.27299999905718e-05
-6.44002025040381e-06
-2.07489620764043e-05
-1.01816426033856e-05
-8.99933545291718e-06
-1.36963067484424e-06
-2.22287069857606e-05
-2.10938019252258e-05
-4.89642313796494e-06
-1.32459448159978e-05
-6.53574034414866e-06
-1.55074884263465e-05
-8.62286362500086e-06
-7.3040407395938e-06
-2.31068373059463e-05
-3.04066011202271e-05
-2.30262750048657e-06
-1.21725547909017e-05
-7.53890053940623e-06
-1.23875128198467e-05
-3.40823536885105e-06
-3.18135323083676e-05
-1.33556006109657e-06
6.17044228859018e-06
-4.86123157541286e-06
-2.00717893356665e-05
-2.98788922937371e-05
-1.45197634838247e-05
-1.47014816012092e-05
-5.94244609452518e-06
5.79366009687658e-06
-1.1771505031866e-05
-1.56373276801481e-05
-1.6850577487628e-05
-3.34013374305821e-05
-1.59019015082781e-05
-3.31366968594683e-06
-8.63397552928816e-06
-1.5059819319514e-05
-1.49793212662386e-05
-1.15018353503297e-05
-1.52291980822606e-05
-1.69672166170375e-05
-1.54751855892475e-05
-2.97298961813772e-05
-1.66089035806299e-05
-1.31810321039132e-05
-1.5087655858483e-05
-9.94181315702736e-06
-6.13205445602003e-06
-1.02516569031108e-05
-1.96678675544401e-05
-1.49581986719324e-05
-2.68163171667338e-05
-5.4721959577124e-06
-2.27877922264469e-05
-3.77759638964511e-05
-2.01074732599397e-06
-1.21632045014694e-05
-2.24431617411249e-05
-2.14880411124149e-05
-1.34537359823311e-05
-2.36972817562332e-05
-2.96680250193749e-05
-1.06215789600212e-05
2.45549708403252e-06
-2.21835633788797e-05
-3.03538506891233e-05
-3.56698559011932e-05
-1.2412808447778e-05
-8.38709287418405e-06
-1.68114655325206e-05
-1.13607008648373e-05
-5.61875162263865e-06
-2.37224512536055e-05
-5.83166751776401e-06
-2.02905846831582e-05
3.15970998578643e-06
-8.66092068803413e-06
-1.85982975210367e-05
-2.52023005111722e-05
-1.64972543665298e-05
-1.16662920209205e-05
-2.03066471177211e-05
-2.36828839765881e-05
-3.25741503832034e-05
-1.1676808246138e-05
-1.38199458954175e-05
-2.45893195011305e-05
-1.83256490340386e-05
-1.78904862995087e-05
-1.79308153159389e-05
-2.05976536756078e-05
-3.938031660818e-06
-1.16781328252247e-05
-2.84111820017801e-05
-4.07656204023129e-06
-1.52308911536498e-05
-6.492539812581e-06
-1.24650520343553e-05
-2.8711025014043e-05
-2.90476124307041e-06
-5.27423108206963e-06
-8.85180511915815e-06
-2.38236174782861e-05
4.97535407942091e-06
-9.91438689513406e-06
-2.91455259692381e-05
-6.67435048203162e-06
1.07058885695468e-05
-2.16014411785049e-05
-2.6904977824223e-05
-2.07385341972963e-05
-1.73789965599617e-05
-1.22859670635431e-05
-2.68905790001873e-05
-2.42870218275722e-05
-1.72855485717053e-05
-8.00322081839002e-06
-2.55940771606979e-06
-2.66705651144416e-05
-2.51601019066155e-05
-8.52839823498208e-06
-2.01564870426752e-05
-2.00229455940299e-05
-1.16625571495212e-05
-1.59612262725851e-05
-1.52917798136529e-05
-1.63017600616117e-05
-1.42629460885664e-05
-2.0072335006481e-05
-2.35278104477415e-05
-2.6180706781078e-05
-2.34124919293873e-05
-3.29946860329445e-06
-1.06756588241836e-05
-1.51915126520175e-05
-5.87806389240481e-06
-5.17728509594902e-06
-8.83156171566146e-06
-2.25772008510018e-05
-2.61731617456983e-05
-4.32522572207177e-05
-4.8770319093512e-07
-2.23663607002685e-05
-1.58027791563441e-05
-1.00544648615824e-05
-1.3953124449797e-05
-6.27819833409144e-07
-4.30563518661154e-06
-3.15529810604276e-05
-3.11466419929995e-05
-3.86012204133333e-05
-1.64471207438883e-05
-9.99681975953333e-06
-1.20581605250009e-05
-1.54227590022617e-05
-9.41232608519926e-06
-2.25625407118265e-05
1.59571295418369e-06
-1.07020272624842e-05
-2.14950696028912e-05
-1.3243363289066e-05
-3.42915873121026e-05
-3.93221093460216e-05
-7.02239750434232e-06
-2.7274747436234e-05
-2.33424846474973e-05
-1.98851886011739e-05
-1.9794602127602e-05
-1.59470766270858e-05
-4.67352438361231e-06
-1.15595127330014e-05
-5.71872375482414e-06
-1.84529238867781e-05
8.1180939797338e-06
-6.91340179597689e-06
-2.90111689220162e-05
-6.91097517795503e-06
2.05182791544293e-06
2.10961676169509e-06
-1.47557776836856e-06
-4.88082361296783e-06
-1.20514220099477e-05
-2.14648462141832e-05
-2.07997249653277e-05
-3.03118839077637e-05
-2.77754691849352e-05
-2.57552868923766e-05
-9.00224962557134e-06
-2.66572551164005e-05
-3.75626310612482e-05
-1.99838369994885e-05
-2.25924057608676e-05
-1.01349832681974e-05
3.84065907131495e-06
-1.30768055989091e-05
-8.47267852375397e-06
-1.71543288176971e-05
-1.92991007093598e-05
-1.20065096387273e-05
-1.33310730954629e-05
-2.12053675037531e-05
-2.93185418100298e-05
-2.72521747279837e-05
-1.22917140677083e-05
-1.38917542873679e-05
-2.0653422046257e-05
-2.41779458475831e-05
5.09760455751771e-06
-2.22843112176324e-05
-1.09729404377005e-05
-1.22817992660508e-05
-1.95331342803347e-05
-7.94207782696484e-06
-1.17360077257861e-05
-2.36469925166896e-05
-2.22325675906133e-06
-4.55447569391782e-06
-1.2822343594539e-05
-1.50219808169917e-05
5.19851753164473e-06
-1.39058516879178e-05
1.0365628331279e-05
-8.6096961150114e-06
-1.12509493124378e-05
-1.79660484770224e-05
-2.13431920590655e-05
1.83328812425561e-06
-8.39764830670224e-06
-3.6501365243727e-05
-4.25352466590042e-05
-1.15822310917192e-05
-2.591172239032e-05
-2.1361208226199e-05
-2.18633233253635e-05
-2.84709330369124e-05
-2.85362191114486e-05
-1.88457708079159e-05
3.38149333192884e-06
-2.4096830472598e-05
-1.65596644304463e-05
-9.00202674324307e-06
-1.07243257691494e-05
-1.39984372414153e-05
-1.3606866487145e-05
-3.2513184130235e-05
-9.07743433423234e-06
-1.12870915246743e-05
-2.52514847937079e-05
-2.40005946137113e-05
-1.67755624688688e-05
-2.364956058936e-05
-3.07783450042415e-05
-8.88069104989754e-06
-1.30967473158332e-05
-1.25760749068737e-05
-1.48343057011546e-05
-2.19071333473631e-05
-1.93500621218559e-05
-2.15848551959831e-05
-2.38394737468296e-05
-8.67443718761418e-06
-1.41504501696888e-05
-1.03237511555513e-05
-3.97054480206831e-06
-6.5581087836403e-06
-1.25037824393852e-05
-1.31933783824757e-06
-7.65364187587854e-06
-1.95591323537769e-05
-1.1491160218445e-05
9.00263476865898e-06
-1.42257171721123e-05
-9.85768091840089e-06
-1.79471135810395e-05
6.03223614997895e-06
-1.03199195533856e-05
-1.50686466051789e-05
-3.55016527482432e-05
1.06273280963452e-06
-1.02369016356217e-05
-1.74006610155692e-05
-1.27975042761276e-05
-3.62935089702897e-05
-1.21414074183177e-05
-1.8432244781097e-05
-1.85201962259293e-05
-1.28580411818505e-05
-1.98060338430459e-05
3.24062757552414e-06
-3.14376818941332e-05
-2.21353180963634e-05
-6.33240700730252e-07
-2.11158705940267e-05
-3.71360541172135e-05
-8.56291837768655e-06
-5.17982507682115e-06
-7.71150283466862e-06
-3.39458137558136e-05
-2.78807341451176e-05
-8.81825084752413e-06
-1.75644699796441e-05
-9.171148187032e-06
-2.12927185748099e-05
-1.07521388440048e-05
-9.57001341386734e-06
-2.34567250784107e-05
-1.93528758222485e-05
-3.34818817507631e-05
-2.60595502426959e-05
-1.18839448160298e-05
-1.67105822754641e-05
-3.39793929286049e-05
-2.51808723394759e-05
-1.73487420153745e-05
-2.65859462219129e-05
-2.14476493739541e-05
-2.29642865886444e-06
-1.63286726093835e-05
-1.09005942522267e-05
-1.4460014911316e-05
-2.28616287109102e-05
-1.99626268881323e-05
-1.15973751457365e-06
-1.70967082777121e-05
-1.67088199559292e-05
-1.4369969883301e-06
-3.23432777404521e-06
-1.73931765352013e-05
-1.97994738240493e-05
-7.79115595783388e-06
-2.7319055279197e-05
-2.63750548885003e-05
-1.63140932247122e-05
-1.7646076664036e-05
-1.34929827872346e-05
-3.14653227274999e-05
-1.93154153081797e-05
-2.66747648524512e-06
-7.52672655613006e-06
-2.11663586173457e-05
-5.51181809330186e-06
-7.10005956585453e-07
-1.65343141443295e-05
-6.31233128098854e-06
-2.78328264453176e-05
-8.30690105208322e-06
-9.0192221547223e-06
-1.04653613091855e-06
-2.57215745366577e-05
-4.49069363417183e-06
3.16417892340218e-06
-1.2824619302002e-05
-1.79178935152557e-05
-4.51208096950152e-06
-8.6569966402666e-06
-8.54100978363217e-06
-7.56411544694731e-06
-1.02714451932073e-05
-2.99170481728657e-05
-2.01869977341024e-05
-1.48764278662637e-05
-6.09930202506446e-06
-1.85403917811397e-05
-1.40860557290766e-05
-2.52735750685152e-05
-2.4760658720178e-05
-1.34330013850473e-05
-5.89332016819864e-06
-2.20783072239462e-05
-1.91652980634244e-05
-3.34026355855626e-05
-4.61846073989095e-06
-1.17437098192612e-05
-2.23248547564471e-05
-1.50841284594389e-05
-2.42613244302357e-05
-1.79550407105441e-05
1.1424552049247e-06
-3.40097059114682e-05
-7.65158752458595e-06
-8.21834175229792e-06
-3.19378577938906e-05
-1.97049461279089e-05
-1.09025971809603e-05
-1.03462884521706e-05
1.19582283500069e-06
-1.93731574399368e-05
-2.14193540869112e-05
-2.01556590745945e-05
1.59490114437741e-06
-2.64845137904673e-05
-1.18870793810392e-05
-9.13815700033621e-06
-1.03952781561384e-05
-1.40064129259093e-05
-1.43074388245928e-05
-2.69017475678215e-05
-1.12371053843841e-05
-3.33462128995487e-05
-3.45025420053163e-05
-1.62901093409676e-05
-1.88440293510174e-05
-2.49905805069927e-05
-3.60370092965573e-05
-1.45783216512796e-05
-1.96272283971571e-05
-3.93585647836594e-05
-1.30875920694527e-05
-2.88618312499167e-05
4.41593258577606e-06
-1.89559437935477e-05
-2.30645248016931e-05
-1.50274264254011e-05
-1.15160419184418e-05
-2.90092769001337e-05
-7.70968909792257e-06
-3.06653223240691e-05
-1.21468103168819e-05
-2.109245303293e-05
-1.09609950685891e-05
-4.63961635638787e-06
-3.4535686673104e-07
-2.64622892292241e-05
-5.81791996933879e-06
-1.5511292597077e-05
-1.67744627245117e-05
-9.80318472946372e-06
-2.39000314842584e-05
-2.37989167309725e-05
-2.25554481409283e-05
-1.97394059443786e-05
-5.52896484655241e-06
-2.45977722343229e-05
-2.48257284327276e-05
-1.68731962154117e-05
-4.5401667595468e-05
-5.35199791866572e-06
-2.86626795717805e-05
-4.96562045897967e-06
-9.59422545241174e-06
-6.28121493371921e-06
-2.23467644393853e-05
-7.97510681484427e-06
-2.77049780624187e-06
-1.18026033562387e-05
-1.75275288615967e-05
-2.23347930889095e-05
-1.18562204538552e-05
1.39395722719787e-06
-2.61033069790617e-06
-2.33514040265056e-05
-2.28936433271674e-05
-4.37539989782747e-06
-6.11008264441819e-08
-1.90362635207212e-05
-4.31674376624261e-05
-1.34012283295234e-05
-3.15771240117993e-05
-1.46594126190685e-05
-1.3782409252563e-05
-1.51658544654094e-05
-1.93776875010607e-05
-1.44288543657651e-05
-1.98150529711902e-05
-7.99399596105842e-06
-8.08074392684017e-06
-1.12175747821407e-05
-1.27966816944443e-05
-4.78196315082953e-06
-1.655227304847e-05
-1.10660774468958e-05
-3.82139959660529e-05
-2.11154396985161e-05
-4.27291457024886e-06
-1.58671052626553e-05
2.65298906710727e-06
-3.47879659477469e-05
-1.38192118920701e-05
-1.71087797305784e-05
-1.57283005912167e-05
-2.7248811551641e-05
-1.82627557125662e-05
-2.28730735792572e-05
-9.28349293542717e-06
-2.7953638517782e-05
-2.00961851478284e-05
4.68678378030876e-06
-6.84371303281987e-06
-9.75923304521569e-06
-1.17912679838857e-05
-2.37830029753543e-06
-1.45310363077501e-05
-1.33710912775177e-05
-1.47452332172786e-05
-1.36533972311e-05
-2.44265092911161e-05
-2.82172481357758e-05
-2.0310670884301e-05
-2.94635724184126e-05
-1.98657777470163e-05
-1.62661330033353e-05
-3.58361239704846e-05
-1.41645179692655e-05
-3.19315823471652e-05
2.90395075700663e-06
-3.22871600538533e-06
-2.43906648477679e-05
-2.71842098229937e-05
-1.33287197571131e-05
-2.45067599992253e-05
-1.70779485690196e-05
-1.11205294804838e-05
-4.01319162228618e-06
-2.62683814240948e-05
-1.71078351770736e-05
-1.52509868642436e-05
-7.92465530406141e-06
-1.95054274145758e-05
-1.18447792304891e-05
-3.01738821391624e-06
-4.77906143375285e-06
1.64164319154557e-06
-1.28133791562827e-05
-1.91458392005823e-05
-1.64177340367283e-05
-4.10651607985669e-07
-1.27450539699664e-05
-6.15931053971594e-06
-6.60077186363711e-07
-8.1125436833576e-06
-1.08385476886929e-05
-2.47861942921068e-05
6.57633760861713e-06
-8.79571669494842e-06
-2.91795242069787e-05
-1.37906874142412e-05
-1.57878019338965e-05
-4.12683060083626e-05
-2.68311675126345e-05
-3.15066378441328e-05
-7.32326413576989e-06
-4.46462143673812e-06
-3.1719975303485e-05
-1.39776157869734e-05
-1.8961946301981e-05
-1.49894886319185e-05
-2.82865697530428e-06
-1.17146057811301e-05
-2.42459049238646e-05
-8.07852878679466e-06
-3.27690444362521e-05
-1.01797677497052e-05
-9.41819387302403e-06
-2.32952366128526e-05
-1.61364244651753e-05
-2.04056095306688e-05
-2.74013758967465e-05
2.51679078765504e-06
-2.08109905730284e-05
-1.54907960063961e-05
-2.12041745770165e-05
-6.20576461275409e-06
4.49874332040069e-06
-3.55122007137772e-05
-1.58174404755195e-05
-1.52977056101297e-05
-1.0814395509425e-05
-1.40194169139203e-05
-1.5774356707507e-05
-1.5661458531861e-05
-1.33197335660548e-05
-2.24279179560431e-05
-2.31329789016009e-05
-3.45825487971318e-05
-3.42027127498881e-05
-3.0799380779006e-05
-1.99879113013223e-05
-1.45808720646471e-05
-1.65556135667753e-05
-1.00696561901326e-05
-1.95705571448209e-05
-2.95848738340134e-05
-1.95418483675681e-05
-3.98140948226795e-05
-9.88443073512676e-06
3.36596547513805e-06
-1.28721540055849e-05
1.39610531322203e-06
-3.49306642550286e-05
-3.72617976851483e-06
-1.51632577823391e-05
-1.89695865184976e-05
-5.02360122500704e-06
-2.3836965205546e-05
-2.95975662304854e-06
-1.23914402043061e-05
-1.36006247844925e-05
-1.54190475019549e-05
-3.75086761390335e-06
-3.6250391408311e-05
-3.02175173219587e-05
-3.21361147503526e-05
-3.07174098714058e-05
-1.7347511257136e-05
-1.35946085306597e-05
-1.0897085575739e-05
-7.06983780470874e-06
-2.22184003793605e-05
-1.28230730933008e-05
-1.77277636776343e-05
-2.49801331841968e-05
-3.58363388654846e-06
-2.28833540749097e-05
7.08753434688342e-06
-1.85440778452174e-05
-1.53696296480785e-05
-9.45828744815435e-06
-3.31792664799687e-05
-2.63914635813497e-05
-2.36462313788575e-05
-3.04713851847586e-05
-1.70996599352339e-05
-2.41065111605984e-05
-1.31520014997168e-05
-2.31908528531327e-05
-1.48184506287042e-05
-1.64159174526605e-05
-1.7484045276568e-05
-9.32610140628002e-06
-5.43336463625387e-07
-1.05445727618436e-05
-1.03113983569578e-05
-5.00207897106981e-06
-1.20419221350937e-05
2.37959767698002e-06
-1.22174475711369e-05
-6.34710386959357e-06
-1.90394541315279e-05
-5.87444074211471e-07
-1.81920071068554e-05
-1.47468659490301e-05
-2.01791965637761e-05
-1.42057830914029e-05
-2.10563633562377e-05
-1.98666730504602e-05
1.3265478682664e-05
1.2775640699495e-06
-1.67094772948331e-05
-2.82115035585135e-05
-2.34242441789566e-05
-2.20760898778352e-05
-2.04682885957671e-05
-1.8496112478905e-05
-1.89428984734846e-05
-1.6619047389153e-05
-1.17017150994074e-05
-1.79541239243582e-05
-8.99401896463938e-06
1.44765636293823e-06
-2.32331723050325e-05
-3.18625722306876e-05
-1.71239203361368e-05
-1.1453162492477e-05
-2.69339012782365e-05
-2.850579694815e-05
-2.65889626034433e-05
-2.48705800518767e-05
-1.42307568122479e-05
-1.84692471290647e-05
-8.84611600163458e-06
-8.39477824257401e-06
-6.64805268629412e-06
-1.06578268255386e-05
-7.6693853291717e-07
-5.90274754496266e-06
-3.69784267005704e-06
-3.98649502152325e-06
-4.49528074025055e-06
-2.53846325495737e-05
-1.19361423642088e-05
-7.53128710277742e-06
-2.23803831346005e-05
-2.37545783872461e-05
-2.58821464115711e-05
-2.65556448330121e-05
-3.0430008263857e-05
-2.21268633956434e-05
-2.89796672848234e-05
-4.9889309314225e-05
-1.7813270944371e-05
-1.62714275348343e-05
-1.39480165973677e-05
7.29359748854728e-06
-1.70767517963725e-05
-4.73931777418599e-06
1.00165772446482e-05
-1.67363821051846e-05
-1.81289382348036e-05
-2.07367503307583e-05
-2.72957603534512e-05
-5.07015049470963e-06
-2.9142778657304e-05
-1.55167938352791e-05
-1.45747830266499e-05
-3.05026312229036e-05
-3.3581877711362e-05
-5.85702802877885e-06
-1.06730713252994e-05
-9.78555792914152e-06
-3.62779616085954e-06
-4.42783400663734e-05
-1.23712171788713e-05
2.63826016197752e-06
-1.73036153504985e-05
4.43311639678483e-06
8.98177083023027e-06
-1.26246791154251e-05
-1.31233502574853e-05
-2.32131806424995e-05
-2.35091005961757e-05
-3.69787006823769e-05
-2.61660197590275e-05
3.25874040021498e-06
-1.58766649751262e-05
-3.89261368404595e-05
-1.68110286616141e-05
-2.29725964683693e-05
-2.19470331790422e-05
-4.55272492038552e-06
-7.53424106641931e-06
-8.36183768955691e-06
5.31450929914841e-06
-1.15359322650091e-05
-1.73283060293023e-05
1.27455530388116e-05
-1.41032654961507e-05
-2.34453524966068e-05
-1.43729193115478e-05
-2.18903262287952e-05
-1.29836603270128e-05
-2.70848887123678e-05
-2.08305439356226e-05
-1.09595719156857e-05
-1.91931841172167e-05
-1.0714862849492e-05
-2.12060992850453e-05
-2.36062369949073e-05
-1.60270088096714e-05
-1.27314203238936e-05
6.06644993092356e-06
-1.54032804713162e-05
2.75365216483062e-06
2.54562106790451e-06
-1.00744541209669e-05
-6.88997021624709e-06
-2.05125706694213e-05
-2.3339708296915e-06
-5.34957613060735e-06
-3.266547897659e-05
-1.38459383105671e-05
8.72069578360528e-06
-4.16227654725223e-06
-1.91224638429037e-05
-1.94660755532864e-05
-2.57495626570682e-05
-1.06506232213691e-05
-3.8861328831299e-05
-1.32938502583395e-05
-4.75725520942197e-06
-2.76215021909718e-05
-2.40170304464352e-05
-3.33799615862502e-05
-7.27935925572349e-06
-1.4211627068496e-05
-1.48624080414488e-05
6.07359309718413e-06
-3.67428980812688e-06
-9.37493981971013e-06
-4.78309140043006e-06
-2.08319599145288e-05
-8.1024265042236e-06
-1.93578463706606e-05
-1.73135193126898e-05
-3.21601678032175e-05
-2.82672540051937e-05
-1.83591434875774e-05
-3.33653985585433e-05
-5.8660968966469e-06
-2.90331130519998e-05
-1.96414514390614e-05
-3.02814774666123e-05
-1.71260546543966e-05
-1.76322484158393e-05
-1.66839013283357e-05
-1.66900500704626e-05
-2.88790443939313e-05
-1.33205929624109e-05
-2.07000156848239e-05
-5.1912077070838e-06
-1.54649825142863e-05
-5.14437277569985e-06
-1.39804367213379e-05
-2.74599215613653e-05
-2.5216259408211e-05
-2.75109149151619e-05
-3.28408881702092e-05
-4.24457884823962e-05
-1.574576219696e-05
-2.45290830107009e-05
-1.69252593899865e-05
-1.09136637571744e-05
-1.53243637329392e-05
-3.15830237915212e-05
7.14385955651889e-08
-1.14406172387093e-05
-2.61846688525627e-05
-6.97382855676182e-06
-4.91614658268371e-06
-9.59185474479647e-07
-1.42194914100663e-05
7.92730310965872e-07
-6.99465110567044e-06
-6.67381414972036e-06
-1.37812448007004e-05
-1.36118751052663e-05
-1.88793765576065e-05
-3.20770013627521e-05
-1.36465701189897e-06
-2.36157465610575e-05
-1.6864724664408e-05
-7.7708667086292e-06
1.11680914003189e-05
-2.98047281470602e-05
-1.04783975535283e-05
-2.01770207927313e-06
-1.93118872316768e-05
-2.83192886751379e-05
-3.0737140630832e-05
-1.0426542992697e-05
-5.3502419730155e-06
-8.87494423198099e-06
-3.21903840902419e-05
-2.00228852473509e-05
-1.89213998601282e-06
-2.97376525755971e-05
-1.95221391331753e-05
-2.59623007670813e-05
-2.7818647506193e-05
-2.94694003387633e-05
-2.03942256745967e-05
-3.15819443454424e-05
-1.82306308975797e-05
4.05634180186987e-06
-2.4257901440814e-05
-2.47335935114868e-06
1.86428831023333e-06
-9.01176159658072e-06
-1.71584831313318e-06
-1.67123675512486e-05
-2.33221533279511e-05
-3.84079329951505e-05
-2.93804518611531e-05
-2.02510379698629e-05
-4.70931356409472e-07
-1.48374532955371e-05
-1.79382820618644e-05
-1.33108117556145e-05
-1.16590617665275e-05
-3.05454054036929e-05
-3.177645469635e-05
-4.40540708754079e-05
-3.41802946090553e-05
-1.58146030150488e-05
-1.76061465094773e-05
-1.87368554547387e-05
-7.30175028926511e-06
-4.41201293093927e-06
-4.89538652935038e-05
-2.07154749365373e-05
-9.05541765815313e-06
-4.19488561963358e-06
-1.06290664955528e-05
-2.08039059094911e-05
6.33389601765197e-06
-6.33916922178821e-06
-1.1379646388888e-05
-2.36120394783059e-05
-3.40119661836512e-05
-2.66954700372181e-05
-3.05504881211735e-05
-1.26364340258533e-05
-2.59333871041699e-05
-3.12514981169771e-05
-1.76947671518225e-06
-2.84176424188387e-05
-2.36448821842739e-05
-3.23627052308238e-06
-1.44679945159657e-05
3.44336759425595e-07
-1.46074597636856e-05
-1.42759320570491e-05
-2.43898162691995e-06
-1.65033140749445e-05
-1.81279782074039e-05
-1.88438384739793e-06
1.25823579114737e-05
-5.09458560717593e-06
-1.73907023529408e-05
-1.33122014049172e-05
-2.53832749044127e-05
7.98132730402788e-06
-2.67592665511625e-05
-3.13609888270828e-05
-1.27506127947518e-05
-3.13301783613831e-05
-1.27398783158698e-05
-3.1559056427676e-05
-1.45830942845449e-05
-2.74025695552298e-05
-9.47003745444241e-06
-1.2975805782112e-05
-3.50572629622882e-05
-6.80249658030113e-06
-9.74192983611317e-06
7.96470022427165e-08
-1.63071923666952e-05
-1.22768603284365e-05
-3.97822054864665e-06
-5.71414019532706e-06
-1.30844144002443e-05
-1.40892426915879e-05
-1.61468892965566e-05
-1.07634925699007e-05
-1.30847550077895e-05
-3.11900703236109e-05
-3.86443450395914e-05
-1.97916469385832e-05
-2.92744763336663e-05
-2.67768746938587e-05
-1.75144305834277e-05
-1.75196499856271e-05
-2.50330380230026e-05
-3.53810157640306e-06
-2.96971629279476e-05
-1.77148751382482e-05
-1.21831308619787e-05
-4.66811421295413e-06
-8.99943871213732e-07
-1.4503603843048e-05
1.09594114556481e-05
-2.44670607045261e-05
-3.39362111738235e-05
-1.31557892326501e-05
-4.68120231293853e-05
-1.27203047293319e-05
-3.38166067340904e-05
-1.41943840505943e-05
-1.53940516822473e-05
-2.78024707922991e-05
-3.39388235137801e-05
-4.9677305456379e-06
-1.79655939581612e-05
-1.55413872919398e-05
-2.05333461854959e-05
-1.3938932130183e-05
-2.57116772427442e-05
1.15991308212164e-06
-1.49711198451251e-05
-1.30806002107291e-05
-1.00329348040834e-05
-7.59875168152789e-06
-2.61845104905435e-05
-2.84565789316933e-05
-1.95489797461952e-05
-2.01749955290902e-05
-1.86305297220983e-05
-1.92506807848896e-05
-2.14697054765458e-05
-2.20719553038418e-06
-4.94858605915054e-06
-1.97945720666411e-06
-5.8447433173371e-06
-2.31225213254385e-05
-1.56581499935971e-05
-7.59903912495971e-06
-1.70766501876203e-05
-3.4812911342005e-05
-6.89365752773913e-06
-2.9716449804983e-06
-2.81286332243763e-05
-2.036566956799e-05
-1.56371515879736e-05
1.47400071231169e-06
-3.62925569881318e-05
-3.76093958317439e-05
7.85911859670725e-06
-2.40128051565811e-05
-1.67535202876317e-05
-3.25712984987135e-05
-2.35457141375412e-05
-2.13437245260384e-05
-2.34085094600942e-05
-3.49187759251449e-05
-2.60400764025182e-06
-2.28399341254608e-05
-1.9759696700304e-05
-2.03532290001719e-05
-3.12173430403901e-05
-9.29118315164851e-06
1.61386812992313e-07
8.31251131915346e-06
-3.07260276534576e-05
-1.42907331730832e-05
-9.93513746114972e-06
-1.63735601919159e-05
-1.14438145837161e-05
-1.35740344231513e-05
-1.84336500498781e-05
-4.12754559376686e-06
-1.06366582916899e-05
-1.77346890020299e-05
-2.95575215545632e-05
-1.92045808919429e-05
-3.30492761098734e-05
-2.7564369238104e-05
-1.62597859915008e-05
-1.17474729782799e-05
-6.6265823484026e-06
-2.02464841264772e-05
-1.53741537439993e-05
-5.94161818067846e-06
-1.87562463635871e-05
-1.34365401102157e-05
-2.28899783794498e-05
-1.09538970595788e-05
-1.03762883287949e-05
-1.50109153412608e-05
-1.38331668597792e-05
7.52665979730494e-06
2.60177665072734e-06
-2.19342935128451e-05
-1.10419680393253e-05
-2.61513196774228e-05
-2.24621782847951e-05
-3.3086728411742e-05
-1.2983371543879e-05
-9.28581770601101e-06
-1.23019733401698e-05
-1.10684481010026e-05
-3.10232876399795e-05
7.77197967896822e-06
-3.00078938164405e-07
-1.97120687329567e-05
-1.84710742492797e-05
-1.1733671062851e-05
-3.15619555040598e-05
-1.00997039904421e-05
-1.10016884610673e-05
-2.45930843848988e-05
-1.48452084797574e-05
-1.21053312911379e-05
-4.40953176434738e-05
-2.06779960241322e-05
-1.42361923236562e-05
-1.16592225248987e-05
-1.00542879288526e-05
-2.66291009163087e-05
-7.42910321231015e-06
-4.32305065490889e-06
-2.5653437301904e-05
-1.85634076680171e-05
3.33654310650535e-06
-1.90410776681712e-06
2.37013861234378e-06
-1.41988494832022e-05
-6.141407736211e-06
-1.19499739931412e-05
-5.64144677710151e-06
-2.47866426663276e-05
-1.21731580909212e-05
-1.34221481616334e-05
-1.86382738660272e-05
-1.19085949428353e-05
-1.41037505399118e-05
-4.09764182199432e-05
-7.32178891025337e-06
-2.88788343963564e-05
-1.78743460948724e-05
-2.93409694250084e-05
-2.64861447741464e-05
-1.88424952414474e-05
-1.89061334635132e-05
-1.77198154856685e-05
-7.09709913735969e-06
-2.8302056064457e-06
-4.68658644498391e-05
-2.10309473232171e-05
-1.29239208239101e-05
6.48178219261072e-07
-3.63484801216941e-06
4.87167717285502e-06
-7.32164641197954e-06
-3.54359779953651e-05
-2.70044381997465e-05
-1.11365062898753e-05
-2.18661330234496e-05
-1.8725916478096e-05
-5.51965964601364e-06
-2.1743152355506e-05
-2.76298984263007e-05
-2.49771479779167e-05
-1.73672700098549e-05
-1.04078496895888e-05
-3.0689421110015e-06
-2.09313234502883e-05
3.93825218131354e-06
-2.35171477803786e-05
-1.67898623570846e-05
-1.15810016694268e-05
-2.12096274579037e-05
-2.16381983026356e-05
-5.05672591050895e-06
-2.4135160578599e-05
-1.89578864731024e-05
-1.27932810212674e-05
-2.35565807904803e-05
-2.5457500491074e-05
-2.16509186310004e-05
-3.76071948153539e-05
-2.49265829617869e-05
-4.11115294228329e-05
-2.87615846698443e-05
-1.36691301945781e-05
-3.30919752014983e-05
-1.74906316575524e-05
-1.00945808300976e-05
-2.95428113276362e-05
-1.16713183431023e-05
-2.97373144298473e-05
-5.30725064247358e-06
-9.86428356048939e-06
-2.80929902914782e-05
-9.10879327517071e-06
-2.02411954167115e-06
-2.74805915390385e-05
-3.15650937574271e-05
-2.3709038286311e-05
-1.78986041719153e-06
-2.23231924965921e-05
-2.04736314496829e-05
-4.91464044902749e-06
-7.74676436959537e-06
-5.84442274302289e-06
-2.18021795290071e-05
-1.97431400428304e-05
1.15302588475944e-06
-1.30894417029184e-05
-2.96077540903881e-05
-1.57606803653851e-05
-1.02908931224114e-05
-2.11220535915619e-05
2.20496420640537e-08
-1.55510986984793e-05
-1.12759682216126e-05
-3.14830482810716e-05
-2.04620799955367e-05
-1.78097553941018e-05
1.56728771616733e-06
-1.31662411058204e-05
-5.89717794336904e-07
-1.34900782017594e-05
-1.34169546958315e-05
-9.53084042490275e-06
-1.06532331307593e-05
-2.51979487052366e-05
-3.11397977169524e-05
-1.80372042667481e-05
-2.1190451608106e-05
-2.51581915231226e-05
-8.91003856785769e-06
-2.01131536649636e-06
-9.08516359214679e-06
-1.97476185695278e-05
-2.1903954072303e-05
-1.1029718284199e-05
-9.66373700345192e-06
4.29047433683764e-06
-1.98015507300537e-05
-2.18751541041264e-05
-2.32375355864874e-05
-3.33062418498426e-05
-2.4204743834183e-05
-1.8565690519387e-05
-8.3699261606275e-06
-8.21842522683197e-06
-2.35600216295678e-05
-1.25003128086151e-05
-3.48956442105367e-06
-5.35790506676852e-06
-1.53530417656684e-05
-2.96552518818479e-05
5.94385597001587e-06
-7.50851899189593e-06
-1.76878234417101e-05
-1.74171581703237e-05
-1.26938942300254e-05
-1.94596798308073e-05
-1.92524544654801e-05
-2.34495989223583e-05
-9.80833895486901e-06
-1.45303292729528e-05
-3.22064713667373e-05
-2.40352643386008e-05
-1.60413502340921e-05
-3.14516062276445e-06
-9.91490922116682e-06
-1.25454005323123e-05
-1.5049079710136e-05
-2.43030681015659e-05
-1.52815608810862e-06
-1.79359675624749e-05
-3.01127278992562e-05
1.79098881598405e-05
-1.7020941583577e-05
-2.51995347358772e-05
-1.76877806720501e-05
-2.73393051354249e-05
-2.38382582093698e-05
-1.53157457835122e-06
-3.03758695072508e-05
-1.63841780610496e-05
-1.07130117281355e-06
-1.20032839069935e-05
-9.39735535078834e-06
-2.44236910689225e-05
-1.71588559368298e-05
-1.30514261564723e-05
-2.92583504786256e-05
-1.04144230704769e-05
-1.21637907556554e-05
-1.92179964308588e-05
-1.50435737106884e-05
-1.31981244717251e-05
-4.00109110770626e-06
-1.87039263766138e-05
-2.52116255087017e-05
-1.56679336302455e-05
-1.71306940233611e-05
2.86769873667346e-06
-6.16938552404083e-06
-1.22058375396207e-05
-1.27860274474907e-05
-1.84347411889732e-05
-6.4021669851664e-06
-2.32315199428803e-05
-7.78985003751216e-06
-1.02225968151798e-05
-2.37920844460568e-05
-1.36921533997271e-05
-1.83077247850634e-05
-9.91095071851597e-06
-5.12286403446718e-06
-2.05274777767414e-05
-2.51280307057058e-05
-1.67444441550708e-05
-1.11698363949967e-05
-2.23490535052827e-05
-1.93846370671919e-05
-1.17167588675089e-05
-3.64008817097312e-06
-1.13940679183816e-05
-3.84329536502163e-05
-1.76990754956646e-05
3.55586398893291e-07
-1.12535566112876e-05
-1.99075830078972e-05
-3.17751904381593e-05
-1.05233384040905e-05
-1.68325155439778e-05
-6.07322017815448e-06
-2.0957841576496e-05
-1.7074375055536e-05
-1.98290800791384e-05
-1.3256469082671e-05
-3.25699943368627e-05
4.37990359465057e-06
-6.3566805280354e-06
-1.18248501160934e-05
-1.06513056744391e-05
-1.61250018872049e-05
-1.41201533009358e-05
-3.65211088960079e-05
-3.31787045373748e-05
-1.527487441581e-05
1.42910624826775e-06
-1.39892493392578e-05
-1.24685106987533e-06
9.38853400973536e-08
-8.48612450870681e-06
-8.74680112700436e-06
-6.97058702914627e-06
-4.27007486640888e-06
-1.96987230651783e-05
-1.45710921233228e-05
-3.12779886843708e-06
-2.30082363370349e-05
-2.48170312177864e-06
-2.21835114090846e-06
-3.43330408232288e-06
-1.92450321401686e-05
-1.39184620130986e-05
-2.59171907293407e-05
-8.3839443814965e-06
-8.78403708296589e-06
-2.77548969124183e-05
-1.1079015359241e-05
-1.33629166117797e-05
-1.75689344185964e-05
-1.82376742018221e-05
-2.12113112431501e-05
-1.50685059229619e-05
-2.37498148495596e-05
-2.25621583216271e-05
-1.22943013587101e-05
-2.07022509768646e-05
2.11332706439469e-06
-2.89525525943591e-06
-1.72382512658575e-05
-3.71580205535833e-06
-8.30281887810375e-06
-3.25784474352822e-05
-1.72536076897447e-05
-8.75491164581939e-06
-3.11411479402806e-05
-1.51254691694688e-05
-4.33920829805979e-06
7.00311435467502e-06
-3.15446223918546e-05
-1.07265012506882e-05
-2.69734436078413e-05
-2.87467255983849e-05
-2.29543807989644e-05
-3.75040960868261e-05
-3.00991128402953e-05
-8.86821354674487e-06
-1.29797199557795e-05
-1.59279055690955e-05
-2.26180956804583e-06
-5.57590098301305e-06
-2.07575569885435e-05
-1.73354784443209e-05
-1.37768779637561e-05
-2.92546636165631e-05
-1.53021665505574e-05
-3.76608862419405e-05
-1.4049051341025e-05
-9.67484531165059e-06
-1.9358416536467e-05
-3.84772408085233e-05
-1.76837737838061e-05
-1.58079751054247e-05
-2.47921780263117e-05
-1.6378311763971e-05
-5.09464380312661e-06
-2.76844620485909e-05
-1.551033715838e-05
-1.437565113025e-05
-1.20971839421677e-05
-1.95981317936944e-05
-1.66228692917387e-05
-3.53859419036144e-06
-2.67737033605715e-05
-2.54964451699565e-06
-8.24265317316712e-06
-6.3086088162934e-06
-1.69106075807729e-05
-3.12341314280921e-05
-8.64418392638214e-06
-1.93919182887209e-05
-1.35907922527194e-05
-6.92530593471842e-06
-1.56130058812564e-05
-2.59997752869793e-06
-2.10380525897674e-05
-6.68511038541515e-06
-2.43681720983454e-05
-1.18280572499854e-05
-1.90698238378729e-05
3.50235255265197e-06
1.99116397951671e-06
2.59955268180351e-07
8.09459378781142e-06
-3.02198549454337e-05
-1.22426032524932e-05
-1.12484345449875e-05
3.76283801770518e-06
-3.16738389329556e-05
-6.87057212069645e-07
-1.27997031329722e-05
-9.10236157523634e-06
-1.66770935816939e-05
-1.24409902869419e-05
-1.00131028934999e-05
-1.06905902592672e-05
-4.48183091322788e-06
-1.53373918988166e-05
-1.7754626738625e-05
-1.54376003675729e-05
-7.15366802148658e-06
-1.93711860164915e-05
-1.89378328321155e-05
-2.21229328723889e-05
-2.81244210181842e-06
-2.96948168556165e-06
-1.19607720822171e-05
-3.90155976354557e-06
-2.29922039343989e-05
-1.07016644174117e-05
-2.18830391983923e-05
-1.68035043602784e-05
-1.8503218534552e-05
-1.46956795758576e-05
-3.60449535822192e-05
-1.40387510317029e-05
-1.2526581799593e-05
-1.125679522074e-05
-1.13383167670645e-05
-4.70899751948403e-06
-1.84030457836252e-05
-8.93770021394884e-06
-1.93883158427674e-05
-9.88232422817563e-06
-3.43116363224768e-05
8.53490094308561e-08
-2.43914846221062e-05
-2.99670159716249e-05
-4.77993583223292e-05
-1.82982351980068e-05
-2.68759497853066e-06
-1.68765475476993e-05
-1.15024530101587e-05
-1.16898897238154e-05
-2.06928556491836e-05
-2.02568191436098e-05
-1.68802344369797e-05
-2.73660183975708e-05
-1.21505720554793e-05
-1.54647467554766e-05
-3.38448859288456e-05
-2.52722948356672e-05
-1.45806246018783e-05
-2.7891396464872e-05
-1.50798053388519e-05
-1.04846021358422e-05
-7.68215003372641e-06
-1.99776017491231e-05
-3.21308192036717e-05
-3.76856372223857e-05
-3.30301594158536e-05
-1.06121998293916e-05
-4.4947734447781e-06
-2.06512690783173e-05
-1.72635846734619e-05
-3.58341498852819e-05
-2.03018782183428e-05
-2.33820495088598e-05
-1.95857203248287e-05
-2.42417759979519e-05
-3.58584178113401e-06
-9.9340596863873e-06
-2.40868555641755e-05
-7.9549669229006e-07
-1.78752289244195e-06
-1.40348764893168e-05
-1.11578831311237e-05
-8.81426826526109e-06
-1.59177771143586e-06
-2.29853011064435e-05
-3.9954136990491e-06
-2.745179859759e-05
-4.57231863415891e-06
-8.29661756512925e-06
-3.72955869110127e-05
-1.86037671908524e-05
-2.76272664222641e-05
-1.42305947815791e-05
-1.32924197446765e-05
-1.93144990723825e-05
-2.50499934881271e-05
-1.72932289605484e-05
-1.37053174273793e-05
-2.26012402273547e-05
-2.68396513828823e-05
-5.17446386843838e-06
-1.11956910191178e-05
-1.89551871904372e-05
2.19872073740433e-07
-2.45734483022078e-05
-2.61037726391462e-05
-7.34514171327057e-06
-2.1434922101826e-05
-2.32953725853737e-05
-1.7524757941435e-05
-1.89606578625982e-05
-6.39717760459246e-06
-1.84241231178593e-05
-2.24711920080796e-05
2.22186179503973e-06
-1.52749766931996e-05
-1.02725753122351e-05
-7.90775344231268e-06
-2.9727642437187e-05
-1.47885900316505e-05
-2.36621094186839e-05
-4.96017673310348e-06
-2.06911527332239e-05
-3.70944094116176e-05
-2.21851643640469e-05
-1.25447469382063e-05
-1.62803376247793e-05
-2.7605521244974e-05
-1.3831142500252e-05
-1.15355909237344e-05
-3.17482296614938e-05
-1.48639531137458e-05
-1.18402472101148e-05
-9.84675200353892e-06
-7.88918538713182e-06
-2.04457781470456e-05
-2.07539501364097e-05
-2.51442246850413e-05
2.5400945419302e-06
-2.11433530842826e-05
-2.79765476558575e-05
-3.50704305191398e-05
-1.33489425469271e-05
-1.67563396698875e-05
-7.50279079034609e-06
-2.41978663439134e-05
-2.45914329365586e-05
-2.57668297486709e-05
-4.02294421461198e-05
-1.77626341376737e-05
-5.24640107934566e-06
-2.32025539793119e-05
-2.13440385811182e-05
-2.07620851284736e-05
-2.23298077614405e-05
-2.61970225454704e-05
-3.03062758262462e-05
-1.40663977755119e-05
-1.93000157807131e-05
-1.9894831502484e-05
-3.44589789903671e-05
-8.47458873948925e-06
-2.64061877029807e-05
8.12221617298133e-06
-1.52520958548726e-05
-7.15184449914712e-06
-5.62964899835789e-06
-5.00792428794041e-06
1.97827244906328e-06
-1.7114645943774e-05
-1.04956427651383e-05
-6.61313381885777e-06
-2.75757993525554e-05
3.57071927368551e-06
-1.31859860168181e-05
-1.35714468312963e-05
-5.50595096292062e-06
-1.66224129929469e-05
-1.560726880126e-05
-2.43729696917654e-05
-1.61855038070804e-05
-2.1960584284226e-05
-1.38247657194671e-05
-1.20851020315237e-05
-1.76616266878669e-05
-1.48577179272858e-05
-2.45218541775394e-05
-2.03964742322069e-05
-1.23299340334944e-05
5.59723053278548e-06
-2.3909433600861e-05
-1.00590001505985e-05
-1.05451828132626e-05
-1.77703151425878e-05
-9.08501807010552e-06
-1.83939719459526e-05
-1.13537997714611e-05
-1.93166931404473e-06
-1.75545757154377e-05
-2.32880596711306e-05
-9.38411117617344e-06
5.45329506627904e-06
1.14987473384559e-06
-5.12594961355383e-06
-1.81001483263352e-05
-2.55670415658063e-05
-4.10434586705676e-05
-1.81916502132248e-05
-5.66466189924797e-06
-2.17818001415613e-05
-1.45498681690036e-05
-1.56106247546007e-05
-3.61158709499784e-05
-4.22530709485671e-06
-7.63287392459564e-06
-5.29085330323967e-06
-1.77295979106125e-05
-2.09660490783837e-05
-6.37862560071902e-06
-1.51201630989582e-05
-1.25041822853191e-06
-1.76065378945033e-05
-1.57421828298008e-05
-5.23075825532156e-06
-1.74514799618472e-05
-1.54641452558094e-05
-7.06977173631412e-06
-2.45189342560743e-05
-2.30329524062242e-05
-4.0080414868825e-05
-2.29604770751628e-05
-1.40956605740908e-05
-2.328016995088e-05
-3.12901909996574e-05
-2.35163680188639e-05
-1.80698460092972e-05
-4.58220464115592e-06
-6.48204758881684e-06
-2.22919043658195e-05
-1.47361799224707e-05
6.10324181321466e-06
3.43922263702296e-07
-1.42941618386339e-05
-1.12093560669405e-05
-2.57403446188993e-05
-2.33314634314288e-05
-3.02000464235958e-05
-2.11959533858382e-05
-2.45285549908189e-05
-1.91184757065805e-05
-1.88368360999807e-05
-2.02585930683476e-05
3.36813635618303e-07
-3.41426071853289e-05
-2.89397924536458e-05
-1.67267080757825e-05
-8.47225813629638e-06
-3.51536851159379e-05
-3.28029064977566e-06
-1.67673497808884e-05
-1.61421652163625e-05
1.4614339323174e-06
-9.31838403467313e-07
-2.64600651463086e-06
-1.57092737875823e-05
-3.98535025323426e-05
-1.30440165502228e-05
-1.15185636978461e-05
-2.14163637545956e-05
-2.49260634882756e-05
-2.16068083221661e-05
-1.82006165801765e-05
-2.56888939129608e-05
-8.42661401881016e-06
-1.14876021161122e-05
-4.20650653855372e-06
-1.82406310563679e-05
-9.36933731225983e-06
-3.29348363961354e-05
-3.25246862084645e-05
-1.67699054948466e-05
-1.10549653973315e-05
-6.0914462156791e-06
4.24780964700449e-06
9.26862480811122e-06
1.19097680456102e-06
-8.54066483153333e-06
-6.5298065745918e-06
-7.85821459248073e-06
-1.11145286674785e-05
-5.07189929015069e-06
-3.88580559436987e-06
-2.19898064134955e-05
-2.37806854308355e-05
-2.1524217481524e-05
-2.22396173957557e-05
-1.47556429387182e-05
-2.51054535248761e-05
-2.15534503508597e-06
3.67014995266126e-06
-2.39035804816815e-05
-1.97373947523168e-05
-6.67171385980915e-06
-2.71408675739476e-05
-2.3276980215942e-05
-1.14933537823693e-06
4.55402667191463e-06
-2.98627827163589e-06
-2.21195241205206e-05
-5.75548810826559e-06
-2.10165194080272e-05
-1.72362283386799e-05
-1.20165014499882e-05
-1.1471654792002e-05
-2.08816669796943e-05
-1.78260791844701e-05
-9.32923895525165e-06
3.83847879971487e-08
-1.76411641985902e-05
-2.47375872668074e-05
-1.01636633272747e-05
-2.27692086730509e-07
-1.05360108887868e-05
5.09533200781964e-06
-2.30742843206369e-05
-6.02495796747232e-06
-1.84595315667781e-05
-2.57815973784052e-05
-1.67016144844492e-05
-3.28020395036238e-05
1.267061759994e-06
-1.40549784435735e-05
-1.92157117747762e-05
-1.98766758579907e-05
-3.73300990211909e-05
-2.40764841253369e-05
-1.42796777553856e-05
-1.61395255662913e-05
-1.82222513960355e-05
-3.6574713844762e-06
-2.69307120372233e-05
-1.47122549063083e-05
-1.57585108860635e-05
-1.94983448749932e-05
-1.53608026570724e-05
-2.02988689525324e-05
-2.34233819856889e-05
-2.26514505271797e-05
-1.30899738381138e-05
-1.14011627331243e-05
-1.95429388532268e-05
-1.78428567655237e-05
-1.27630558345389e-05
-5.13060615720877e-06
-1.78387967759916e-05
-2.91887656908251e-05
-1.90185852737323e-06
-1.49937244778657e-05
-8.40945454203913e-06
-5.6790954726386e-06
-1.24527346758971e-05
-1.87439894424399e-05
-2.11513666226889e-05
-2.18523386009733e-05
-2.38438957699578e-06
-9.92783566444305e-06
-5.84441007394812e-06
1.02151269449325e-05
5.36427258927622e-06
-1.03303855056032e-05
-9.04470196886457e-06
-8.60399795228035e-06
-1.15585138153318e-05
-1.54244975003268e-05
1.04338261885225e-05
-2.30919209801879e-05
-9.8071793484612e-06
-1.15520641079046e-05
-1.30131490759959e-05
-9.68468029931086e-06
-1.80419516248632e-05
-1.01257085591783e-05
-1.67586369090126e-05
-2.88164592341677e-05
3.52598484305631e-06
-3.20093328027401e-05
-1.8589122894333e-05
-1.26389260763789e-05
-1.43915431707744e-05
-1.13599839526127e-05
-9.91753002079198e-06
2.9378601086759e-06
-1.60061743832077e-05
-2.03048773306658e-05
-3.06271699248434e-05
-2.04718462697718e-05
-1.80749522034605e-05
-1.51974387871709e-05
-2.0024935036574e-05
2.3469221247267e-06
-2.02947283064332e-05
-3.81061515873977e-06
-2.20897998582849e-06
-1.48087982242682e-05
-1.63935847891505e-05
-1.46604592617114e-05
-4.53398605609464e-06
-2.2884958913499e-06
-5.90304589185243e-07
-1.0283556188934e-05
-1.11170283660921e-05
-2.2752097059735e-05
-2.19189347297025e-05
-1.85507777868422e-05
-4.2864635495142e-06
-1.36011265309625e-05
-2.78681941261686e-05
-3.39750237512247e-05
-9.918206911221e-06
-8.85863820697705e-06
-1.52829854050813e-05
-6.29522808271328e-06
1.14676250249236e-06
-2.42197507497028e-05
-1.97067556787185e-05
-1.10101102180584e-05
-9.89923727676259e-06
-1.4475514071274e-06
-2.40987207657347e-05
-8.79367506025552e-06
-1.1817664784597e-05
-6.88974412200528e-06
-7.09408658271992e-06
-1.66407751343075e-05
-2.41895962487088e-05
-1.2204369657861e-06
-3.55063480714808e-05
-1.82980704368111e-05
-3.12687423587231e-05
-2.29824192105951e-05
-1.05898307004754e-05
-1.83728295012248e-05
-1.61861563333454e-05
-2.02269299024039e-05
-1.17897624360976e-05
-1.65060929006251e-05
-1.65281435058141e-05
-3.09397458888699e-05
-6.59740887459872e-06
-1.31565189771609e-05
-2.62269030581944e-06
-1.170015548443e-05
-3.12865319770919e-08
-2.03457597550001e-05
-5.998948234777e-06
-1.54284139851362e-05
-1.57495657571377e-05
-1.61117879251751e-05
-2.42908637611244e-05
-4.88183905647764e-06
-1.7636282694629e-05
-8.59557462145938e-06
-1.5748922709614e-05
-2.63772152218358e-06
-5.82564051726658e-06
-6.44861445405708e-06
-1.83983229525471e-05
-2.15407656532282e-06
-1.06560050875911e-05
-2.13262435824814e-05
-1.55321451659289e-05
-1.83717395444251e-05
-2.497795155783e-05
-1.27123669856276e-05
-6.02342836551953e-06
-1.41432273548689e-05
1.18330585824638e-05
-7.56950760873265e-06
-1.10221381828253e-05
-1.56754365243524e-05
-1.39586086158026e-05
-1.06501132261681e-05
-7.77047284109177e-06
-4.36444949829963e-06
1.0955939446731e-06
-1.15897214815754e-05
5.79149275726201e-06
-8.32938484411093e-06
-5.27635768473271e-06
-2.25905102334253e-05
-1.00484027763339e-05
-2.1059014196037e-05
-2.40139943713926e-05
-2.65168231470914e-05
-2.24663199427513e-05
-1.88779487734027e-05
-3.41036989985834e-05
-1.42252509425643e-05
-1.43710025762676e-05
-1.51936352796697e-05
-2.28038523374042e-05
-1.82768288913174e-05
-1.11477238257261e-05
-3.72156380364998e-05
-3.66450870141567e-05
-5.23734142960795e-06
-6.45156575036737e-06
-1.97230118785065e-05
-1.68304085056902e-05
-9.27518086881334e-06
-1.91022608876642e-05
-2.01690230284382e-05
-2.20564055595281e-05
-2.33286859614471e-06
2.0128314638284e-06
-2.77272773967142e-05
-3.60658027357944e-05
-3.10418795638666e-05
-1.60468180316532e-05
-1.97567317323265e-05
-4.63991231026911e-05
-1.90631580760938e-05
-1.15452869155822e-05
-1.85395790916269e-05
-7.14330804336022e-06
-9.72986803425311e-06
-1.75581249930984e-05
-8.61855638190134e-06
-8.79662524534735e-07
-3.28247050405951e-06
-3.73136927928502e-05
-5.70095667788577e-06
-1.41169811076655e-05
-3.61052835735953e-05
-1.65745781455718e-05
-1.38176633565288e-05
-1.0528735996821e-05
-1.03734491179146e-05
-1.17438595829324e-05
-4.24738716152372e-06
-6.37723165409301e-06
-1.88681779943648e-05
-5.66078697356014e-06
-3.71274932405806e-05
-2.88796037774406e-05
-2.25745595334227e-05
-2.52823974115516e-05
-3.9560248136222e-06
-3.16735052853605e-05
-1.80485496319206e-05
-2.27770115548685e-05
-1.57052587338435e-05
-3.11328869044931e-05
-7.76308937591747e-06
-2.66377383152729e-06
-1.56274801734138e-05
-1.7502476638564e-05
-1.59911505859524e-05
-1.04535765252019e-05
-1.16365758253847e-05
-1.19439658108931e-05
-1.54917408575837e-05
-1.93007703208186e-05
-6.64128230789195e-06
-2.32723612525887e-06
-1.62251447358748e-05
-1.8144457420392e-05
6.22004908383037e-06
1.11606791864721e-06
-2.03988079669699e-05
-1.66312837388545e-05
-5.33302237212816e-06
-3.93848012174482e-06
-8.82690308228688e-06
-3.30369804713763e-05
-1.67128726581835e-05
1.66440428293213e-05
-1.87921935217823e-05
-4.18659862757252e-05
-1.37615183718742e-05
-1.69603204739109e-05
-8.15600747638509e-06
-2.50423109872766e-05
-1.63788955431605e-05
-3.01065666397655e-05
-1.23489612018756e-05
-1.88764372898235e-05
3.5037457309197e-06
-1.23631113579806e-06
-1.76582274409531e-05
-2.76750258216713e-05
-3.52896818912948e-05
-3.91361318175113e-06
-1.60202592243271e-05
-2.73267945716125e-05
-2.15990374264979e-05
-1.74591271776235e-05
-2.88264496420896e-05
-2.67284275961134e-05
-3.20493320878017e-05
-3.0072574789628e-05
-8.42980612450025e-06
-3.24535524022675e-05
-3.53181084767945e-05
-2.18365712885255e-05
-1.44606113030975e-05
-2.21999500338753e-05
2.45719531362997e-06
-1.3326927618629e-05
-1.89893000224147e-05
-1.14247810204879e-05
-2.47228616734438e-05
-1.27153001565583e-05
1.68167232558979e-06
-1.62312020109818e-05
-1.21278582675961e-05
-1.48025411678044e-05
-1.68412559572605e-05
-1.06514730433939e-05
-1.77441873636584e-05
-2.41118052318841e-05
-8.13371609697241e-07
-2.18081691305096e-05
-6.61553267578795e-06
-1.80240482537764e-05
-3.11640299372731e-05
-2.4765803839312e-05
-1.1117534239955e-05
8.33399195251405e-06
-2.5674433862711e-05
-9.22054725207342e-06
-9.09153247689842e-06
-4.57320676749165e-06
-4.5905206327938e-06
-2.7780975781049e-05
-5.88427297980899e-06
-2.66600386445325e-05
-2.2048233728376e-05
-7.26772433645036e-06
-3.05179652582045e-05
-1.4062083182573e-05
-2.10585817793891e-05
-4.7300004325267e-05
1.19555812582953e-06
-2.10747397500685e-05
-2.42929909037814e-05
-3.17465828409309e-05
-2.23262787594107e-05
-1.71723328757974e-05
-1.64849900085879e-05
-2.20769808826901e-05
-5.77712834093314e-06
-1.8364742558029e-05
-2.20861896731893e-05
-2.26058798721514e-05
-1.25300992481971e-05
1.20026765236278e-05
-1.79050466043423e-05
-1.5574697570778e-05
-2.00809267994145e-05
-1.31662008315441e-05
-5.33300240144468e-06
-1.82665765595286e-05
-2.32955526607136e-05
-2.11872152715131e-05
-2.06056951256623e-05
-7.63388882757286e-06
-2.15633744930045e-05
-3.65816961811504e-06
-1.70262442612182e-05
-2.99026643276724e-05
-2.2665505740064e-05
-1.92532360543061e-05
-4.03135744519211e-06
-1.00827498522329e-05
-1.84964010041642e-05
-6.75808044778632e-06
-5.35369158050558e-06
-1.92257750266286e-06
-2.21353692699898e-05
-8.24025790739355e-06
-2.5160462383092e-05
-2.72995661304513e-05
-2.84838417140748e-05
-3.21795365241301e-05
-3.24687901527604e-05
-3.64246325865024e-05
-2.17617094963952e-05
-5.07553251098389e-06
-2.37113712260638e-05
-7.54468287780043e-06
-9.90643029839702e-06
-6.01280239689372e-06
-1.4555196001595e-05
-1.96541059684615e-05
-1.34137699801785e-05
-2.87335542524056e-06
-1.31095618057744e-05
-1.57301669269175e-05
-6.67132580688579e-06
-1.02618726737662e-05
-1.48313051600058e-05
-1.24114507880119e-05
-2.13054415745119e-05
-2.00959137157351e-05
-2.69034652791429e-05
2.50344215300811e-06
-6.17293911320009e-06
-2.50104381285208e-05
-1.67803485169243e-05
-1.31161678463109e-05
-8.61790959259843e-06
-6.62225933207042e-06
-2.91604232818166e-05
-1.09956879299793e-05
-2.45991981947704e-05
7.56979569336098e-07
-2.83025484892905e-05
-4.40183070460074e-06
-7.06411974044475e-06
-2.06001979522902e-05
-2.0903213079818e-05
-1.03206286327565e-05
-1.06547851502103e-05
-2.33756356217067e-06
-2.02557398331711e-05
-2.71573940368081e-05
5.60572349997224e-06
-1.87380400157341e-05
-2.96891896288533e-05
-3.07914947569109e-05
-3.41385787630634e-05
-1.27255178443011e-05
-2.2204330422795e-05
-1.83082353452396e-05
-9.73502198391655e-06
-2.06916635852292e-06
-1.15653918313969e-05
-3.56080246566227e-05
-2.32273927275647e-05
-1.58500683495332e-05
-1.68446202283197e-05
-2.1962290429149e-05
-3.0036195410975e-05
-3.07402916712467e-05
5.34362802965171e-06
-2.56817405075961e-05
-6.53068400741844e-06
-2.04482786902544e-05
-1.67742749670104e-05
-1.53669912516305e-05
-2.29950022893786e-05
-2.56065596360511e-05
-9.59135466888178e-06
2.04917202583539e-05
-1.48470750695679e-05
-9.11818482148876e-06
-2.11661996123421e-05
-2.3155830068041e-05
-1.4372713422406e-05
-1.32663869779683e-05
-1.84569317206831e-05
-3.95887387838465e-05
-2.92119854669514e-05
-2.06648222455662e-05
-2.86334863986456e-05
-3.48163333751495e-05
-2.31233848588275e-05
-2.60970872924811e-05
-6.95439513319211e-06
-3.7109614475583e-06
-2.00532385924894e-05
-2.97121120383569e-05
-2.29189959719302e-05
-1.23768560039664e-05
-1.78125864896557e-05
-1.58590370249602e-05
-1.22407444783685e-05
-8.0336150226946e-06
-1.9838023734937e-05
-1.93775147536118e-05
-2.08499656298561e-05
-1.24340729696211e-05
-1.07560531135347e-05
-1.38833375305727e-05
-6.74753232876515e-06
-1.04266016076928e-05
-1.88685228765123e-05
-3.31751614073878e-05
-1.76327175843976e-05
-3.38806694340327e-05
-1.34354698047483e-05
-1.38483808032296e-05
-1.30965066783534e-05
-2.51627963959598e-05
-2.26926837555946e-05
-2.46001076559861e-05
-1.62039488394762e-05
1.39806435714097e-07
-1.80065452911463e-05
-1.82374793240251e-05
-1.2181609118723e-05
5.25696862788933e-06
-1.96768132079131e-05
-4.41087780380532e-05
-2.72507865080438e-05
-8.57060668386388e-06
-1.70245486661752e-05
-1.88809113363813e-05
-2.68689333125784e-05
-4.84327563663133e-06
-3.41132378356873e-05
-1.53316655295715e-05
-2.58566121358661e-05
-3.62665329697881e-05
-2.46092672186666e-05
-1.96870250847687e-05
-6.13779255492685e-06
-2.67400807021241e-06
1.71472310076387e-06
-1.37600874277103e-05
-2.02071576361198e-05
-2.88173478599428e-05
-7.86807987289838e-06
-1.71034247448121e-05
-4.06173221472912e-05
-3.01920348872027e-05
-1.51269214755686e-05
-2.09935570744425e-05
-4.38897165363829e-05
-2.68422719948565e-05
-9.13015461350421e-06
-2.14263015044535e-05
-2.78075743383292e-05
-1.72782058906213e-05
-2.15099513591772e-05
-2.20232897380847e-05
-1.60419452123979e-05
-1.59417903699019e-05
-9.52363597579964e-06
-8.48229661943278e-06
2.2157055591588e-06
-1.70600445991308e-05
-1.75093398601394e-05
-8.75878632763794e-06
-2.02346485149921e-05
-2.88984748410572e-05
-1.5252162899694e-05
3.22785913210622e-06
-3.03432228295037e-05
-1.90869156642247e-05
-3.4325305448029e-05
-2.44305842547173e-05
-1.64077380742262e-05
-2.3091746541874e-05
-3.32136713059236e-05
-3.20011787826327e-05
1.57498732774092e-06
-2.29456638433436e-05
-1.21663563054415e-05
-9.91283154128495e-06
3.07515645941504e-06
-1.47361548866628e-06
5.17733359780343e-06
-8.00281764569815e-06
-2.99796521410785e-06
-2.00861204753084e-05
-1.73693610739162e-05
-2.21923133023062e-05
-1.15336361884195e-05
-2.90376065196553e-05
-2.98866613533946e-05
-2.27563857090525e-05
-2.29381762538132e-05
-9.4598898386995e-06
9.96607422884593e-07
-1.14303583020945e-05
-1.20101358573926e-05
-1.56851555085686e-05
-2.06998555824322e-05
6.46622856187687e-07
-1.78734887246766e-06
-1.35408455531613e-05
-2.12081497587397e-06
-1.33078127794838e-05
2.04199202705269e-06
7.89041338153969e-06
-3.16415305889588e-05
-1.76759458362368e-05
-9.36997528288343e-06
-1.18533975190262e-05
-2.08993339477126e-05
-1.79561115288319e-05
-2.49574448569411e-05
-3.34898319423107e-05
-1.48844343469939e-05
-2.1116649876799e-05
-1.1286398387124e-05
-4.04723145275915e-05
-2.42972397973924e-05
-2.59340897931157e-05
-6.83558357998886e-06
-4.19883391508086e-06
-2.40159983633014e-05
-3.45111169802607e-05
-1.65347320227571e-05
-1.34878913555365e-05
-5.16866963047675e-06
-3.31880269892648e-05
-1.52318754574295e-05
-4.27082783074375e-06
-1.79379547848162e-05
-3.08606511569135e-05
-1.50237556185373e-05
-1.20151509988769e-05
-1.2059984496674e-05
-2.09656458571332e-05
-1.86180911047585e-05
-2.76558597808475e-05
-3.07051228817521e-05
-3.87796897620375e-06
-1.31750732161099e-05
-1.25671163351328e-05
-5.11415324481813e-06
-7.69602536254599e-06
-2.4489953932849e-05
-5.84527911710938e-06
-2.38920414375831e-07
-1.93130264361838e-05
-7.11818547645983e-06
-2.44091965754986e-05
-3.95086984206884e-05
-8.99236905847314e-06
-2.0992483303341e-05
-2.93285141258445e-05
-1.92533580311248e-05
6.03060367448953e-06
-2.38846584863086e-05
-3.78484363024945e-05
-1.64841769545123e-05
-1.1939093206146e-06
-2.55436873164876e-05
-4.50150004126458e-05
-2.83392474890406e-05
1.11121378056619e-06
-6.18577773305299e-06
-2.09151815360095e-05
-2.36364328022438e-05
-2.36807712999521e-05
5.20059995071041e-06
-1.0921742614474e-05
-1.88020888201426e-05
-1.24896599539761e-05
-1.37904406300985e-05
-2.38065429860049e-05
-8.82507681984602e-06
-2.77775291611015e-05
-6.78422770929553e-06
-1.03128867988489e-05
-1.77066463826069e-05
-3.45552773793336e-05
-2.69188846912736e-05
-7.68622895025507e-06
-3.02193671648204e-06
-1.96014302483494e-05
-2.03093905536955e-05
-1.17959723175529e-05
-2.03693838008775e-05
-1.83290027856226e-05
-1.13334390242525e-05
-1.57024437932205e-05
-7.0057687020824e-06
-7.94349343855008e-06
-1.00170542625837e-05
-2.40508739385907e-05
-1.2607807727771e-05
-1.43907214405958e-05
-3.05665640105478e-05
-3.27016140416866e-05
-6.52669671669863e-06
-1.79359280642443e-05
-1.78702369037861e-05
-3.60155437574545e-05
-8.37019292666308e-06
3.9843615824216e-06
-4.69578496922355e-05
-2.76068206974515e-05
-1.9886252051827e-05
-8.82034805648865e-06
-1.61071151210722e-05
-1.89326687271326e-05
-2.50749728484948e-05
-2.69811479791626e-06
-3.1232789780305e-05
-3.72084908977135e-05
-1.00233269799717e-05
-8.42376097789204e-06
-1.7514970947649e-05
-2.13030066783938e-05
-1.83774213773856e-05
-1.73105024553877e-05
-3.45350554514503e-05
-3.58304917678864e-05
-2.2112758125324e-05
-8.74961102361191e-06
-1.7905394546722e-05
-3.63602952428865e-05
-3.31169528662541e-05
-1.67392269550988e-05
7.16538991268163e-07
5.36370107919049e-06
-5.20953815782993e-06
1.13102183856202e-05
-1.34781799695832e-05
-9.49441521684088e-06
-1.92086343348428e-05
-2.03490055093493e-05
-6.55234889044809e-06
1.93325627918973e-06
-3.26617100690845e-05
-2.90118513663336e-05
-1.6903389651621e-05
-2.20973239292708e-05
-2.15096124266853e-05
-1.85587698884388e-05
-1.03555111253291e-05
-1.70432677950313e-05
-2.19917791651737e-05
-6.3354012497302e-06
-8.51016086136605e-06
-2.1736911108528e-06
-1.56301988092858e-05
-2.53913611285136e-05
-8.75250203135719e-06
1.26701570656486e-05
-3.86173635788846e-06
-3.39487236446372e-05
-2.10622450521651e-05
4.88068785975223e-07
-9.28169495294689e-06
-1.85977724895472e-05
-3.67598960167445e-05
-8.58773573130514e-06
-3.09901932583974e-06
-5.21216446232246e-06
-4.47510384800649e-05
-3.63995151972048e-05
-2.30239405862574e-05
-3.09249557418878e-05
-1.78065330829053e-05
-1.48360598718718e-05
-9.86515116025861e-06
-2.43697778739843e-05
7.38198291466034e-06
-1.23310794616297e-05
-1.02019413634946e-05
-1.10167011591353e-05
-1.49092187567059e-06
-2.17692758520999e-05
-9.55640337122369e-06
-2.34237303515855e-05
-2.01812974449582e-05
-1.50769456411375e-05
2.37821060587574e-06
-1.00475136410229e-05
-3.39814170389028e-05
-1.1679919497232e-05
-1.9474037284547e-05
-2.18934923765638e-05
-2.54986210023548e-06
-2.14807722343135e-05
-3.00233243091831e-05
-2.07842539548506e-05
-7.02966510818068e-07
-1.89422229757683e-05
-3.63042575862675e-06
-3.44269395496195e-06
-1.29781446471844e-05
-4.32231581071133e-06
-2.74358337401155e-05
-2.36837253057635e-05
-1.39082095295838e-05
-2.76319119588796e-05
-3.07962045981237e-05
-1.26751584523792e-05
-7.74465668189543e-06
-2.05433680379003e-05
-2.81190776465844e-05
-1.32694928999573e-05
-2.45581734032538e-05
-9.5723393770818e-06
-2.24334486719e-05
1.01749146744991e-06
-8.88903216899396e-06
-3.13462020486842e-05
-1.08950249628043e-05
-1.1187769038388e-05
1.63122613826443e-05
-1.34246736282417e-05
8.9874362605586e-06
1.49492885341579e-06
-2.83783470225796e-05
-1.68750744779177e-05
-1.60857996442533e-05
-1.23162488843536e-05
2.72956949332129e-06
-2.19720404593949e-05
-3.17370029441153e-05
-5.11061568852769e-06
-1.28168700041152e-05
-2.54357930350459e-05
-3.00522353764138e-05
-7.42909519548689e-06
-3.18987551861576e-06
-2.02690052987094e-05
-2.34976728355343e-06
-1.54694151980391e-05
1.04272640266392e-05
9.26815916562859e-06
-1.77772493230892e-05
-1.75675275210113e-05
1.21709687006143e-06
-1.1468355062977e-06
-1.27887043453558e-05
-6.35983458406639e-06
-2.77827337627654e-05
-2.26302966660383e-05
2.42046260241894e-07
-2.66206859187858e-05
-2.21687623056492e-05
-1.98431202054512e-05
-2.70755988598984e-05
-3.20874151481244e-05
-2.06175800060805e-05
-2.02067001628047e-05
-1.42814019604626e-05
-1.68004293224454e-05
-2.24981464966563e-05
-1.82942786917951e-05
-1.07350214580754e-05
-1.023657127455e-05
2.7684065414492e-06
-3.58234236571885e-06
-2.73126622750969e-06
-3.84293043905378e-05
-2.97379588929671e-05
-2.77159333492382e-05
-1.59376625182258e-05
-1.28284036714241e-05
-6.7753724810698e-06
-1.82676538868298e-05
-2.19278217345537e-05
1.12202584358959e-07
-3.89996209886219e-05
-2.00196668920076e-05
1.66783570744393e-06
-2.2099048661402e-05
-1.37846803463085e-05
-1.88262786215127e-05
-1.057681511502e-05
-1.07028780562063e-05
-8.18596453303181e-06
-8.29553287391966e-06
-1.16705447736624e-05
-1.21256435999376e-05
-2.49176947848586e-05
-4.88715974398717e-05
-1.55379803792715e-05
-2.82150559621406e-05
-8.14758274939198e-06
-3.67202794411408e-05
-2.18721543789861e-05
-2.81344580444496e-05
-7.40348463442261e-06
-2.19579129913103e-05
-2.16583660694575e-05
-5.00138450702941e-06
2.14034565949602e-06
-2.31116450649996e-05
-2.3159562044706e-05
-2.07261780384978e-05
-1.52152433632971e-05
-3.27862637815727e-06
-1.41917328982644e-06
-6.40005896049318e-06
-2.02747013814908e-05
-5.83843321956414e-06
-2.82439929328007e-05
-2.12187459246765e-05
-3.74064176052265e-05
-5.96754752173135e-06
-2.82625473907797e-05
-1.24813881597138e-06
-9.00405723030701e-06
-2.37230337000287e-05
-2.88908141966872e-05
-1.99539709005961e-05
-1.25583614606477e-05
-8.29144705604641e-06
-1.36837414532797e-05
-2.33296863964099e-05
-6.18750691404413e-06
8.47216971790647e-06
-1.97891860737314e-05
-1.37503721852165e-05
-8.44821660553621e-06
-1.875748370227e-05
-1.78733148361515e-05
-3.63148738723745e-06
-3.49920709943065e-05
-1.24711631630558e-05
-1.88553555971338e-05
-2.79387956340217e-05
-1.04232183948855e-05
-2.47391202898482e-06
-1.93305841608548e-05
-1.75935954585456e-05
-2.7820488941016e-05
-7.10716233358487e-06
-3.58888748373123e-05
-2.57629665811174e-05
-1.03265709642382e-05
-2.17272484342083e-05
-3.45443144186982e-05
-3.85476987662845e-05
-2.66694040764638e-05
-8.70819486095633e-07
-1.24737865829898e-05
-3.71646965579646e-05
-1.69840005541088e-05
-3.41217571456614e-05
-2.36086871898983e-05
-1.54402805433765e-05
-9.51771524722408e-06
-5.59179747512866e-06
-1.13018490319121e-05
-1.10341544649011e-05
-3.67537972739204e-05
-2.76319386791423e-06
-1.31008452601828e-05
-1.84818219534531e-05
-1.43999060468463e-05
-1.1542715713892e-05
-2.7604515458904e-05
-1.58687001110246e-05
-3.41592652192637e-06
-1.28400186215006e-05
-3.62727614562863e-05
-8.44998693963039e-07
-2.42453265134546e-05
-2.31361701420802e-05
-2.41726782589218e-05
2.27146962186883e-06
-1.84895220723999e-05
-2.54519226705412e-05
-1.57033171327923e-05
-2.02868502496089e-05
-3.97242952124001e-05
-1.70876872836913e-05
-1.48273156546795e-05
4.44526647342637e-06
1.32487011958319e-06
-2.05699927303831e-05
-1.68043759482398e-05
2.24866770929817e-06
-1.79707938162519e-05
-1.48580653363732e-05
-1.5441321377937e-05
-2.04362059991207e-05
-5.19157413145631e-06
-2.51769971520607e-05
-1.21285962251884e-05
-1.17126938299032e-05
-3.21858650645802e-06
-3.54357642322011e-05
-3.76393281076956e-05
-1.93532863671437e-05
-2.29724213456637e-05
6.52210817609639e-06
-4.9271597562027e-06
-1.93375337164683e-05
1.7265029423569e-06
-1.94636207655187e-05
-2.74752403442329e-06
-9.16942088011371e-06
1.40464148244095e-06
-9.03175415057657e-07
-8.2653929138221e-06
-2.62749998160557e-05
-1.63955216683634e-05
-2.07659897807346e-05
-2.06374416726169e-05
-3.16333936992627e-05
-2.1295648438521e-05
-1.37961287371774e-05
-1.50017972346746e-05
-1.18729884182545e-06
-5.1805723023685e-06
-3.13282654108633e-05
-1.40860266714841e-05
-6.52229592329769e-06
-2.31263587562945e-05
3.21073243618198e-06
-1.63077194517328e-05
-1.71427261504616e-05
-1.76032234666444e-05
-1.78928482652589e-05
-2.09198095673585e-05
-1.13174645498923e-05
-3.65290959927476e-05
-1.74033853666111e-05
-1.40918431091997e-05
-2.53543687797979e-05
-1.86488190531227e-05
-3.00531576870457e-05
-1.14358563943219e-06
-4.59304098834595e-06
-1.93939986539295e-05
-1.35143358297971e-05
-2.33855087281757e-05
-2.1938199736912e-05
-8.78952324821496e-06
-1.40251250968327e-05
-1.14607115675358e-05
-3.23877979573997e-05
-1.80030477782544e-05
-2.89643150036687e-07
-1.92626261766081e-05
-1.78043645817047e-05
-2.03331022396643e-05
1.0600854585697e-06
-6.71688342066502e-06
-2.3817949253644e-05
-6.18697839542063e-06
4.11034345763142e-06
-2.59448887553291e-07
-3.31005450009638e-05
-2.90685082361757e-05
-4.39825852278568e-06
-2.90441104365446e-05
-1.51635728899264e-05
-5.3524747547644e-06
-1.4880140713276e-05
-1.63099371912798e-05
-3.47863117162111e-06
-1.01108787574253e-05
-1.16335129729561e-05
-1.23856206893102e-05
-6.61979012205439e-06
-2.41612212735043e-05
-1.86199446733685e-05
-2.25974390217086e-05
-4.37841474493404e-06
-1.47388097241691e-05
-3.00298508754252e-05
-2.04463341211516e-05
-2.60295013585279e-05
-3.50342363061097e-06
-3.43802271720334e-05
-3.7442602727144e-05
-1.46706288825988e-05
-2.27320158481421e-05
-1.93106182448482e-05
-1.13470720125891e-05
-2.93052220227222e-05
-3.18977192588414e-05
-4.39908280665553e-06
-2.63007721935727e-05
-2.13946663667951e-05
-4.21605070126841e-06
-2.53909406027296e-06
-2.04515236575233e-05
-2.31830756540002e-06
-2.91985620968929e-06
-1.29085063498484e-05
-2.11216497653126e-05
-7.15511962913442e-06
-3.67393197175898e-05
-1.12334131090042e-05
-1.8169931010995e-05
-1.31454719814934e-05
-2.25136498650231e-05
-2.77837681398638e-05
-2.2397095796096e-05
-1.00302502174188e-05
-1.18830650454225e-05
-2.41469877268289e-05
-1.66349678813774e-05
-3.75374858955381e-05
-2.49080391521096e-05
-6.1058330448585e-06
-1.73930308286373e-05
-2.52632475543715e-05
-2.18426517195059e-05
-6.79481842114263e-06
-4.14459470072855e-06
-1.74396030601386e-05
-8.33487413652397e-06
-2.32802736465449e-05
-1.53191974593887e-05
-2.12923748677238e-05
-2.02820384799667e-05
-1.57572002929089e-05
-2.89613514383833e-05
-6.72075935030857e-06
-1.25298570594252e-05
-3.37934188214694e-05
-1.44731983186274e-05
-2.46269641806104e-05
-2.32671333964164e-05
-1.10703427148273e-05
-2.5080968753965e-05
-7.92180526985509e-06
-9.64178693802617e-06
-1.31238887618891e-05
6.76651416578996e-06
-2.74179676031771e-05
-1.33953572555469e-05
-2.79562555510716e-05
-1.48712479958034e-05
-2.1060316039203e-05
-1.87153985491202e-05
-2.69074402518998e-05
-1.57848523299883e-05
1.42517969457621e-05
-2.40482998199043e-05
-2.36452823442576e-05
-1.57375304976216e-05
-1.58791905878321e-05
-3.53355013625856e-05
-2.87365771981477e-05
-2.34000399019918e-07
1.42804694337032e-05
-1.96061900597328e-05
-2.13320711304671e-06
-1.17211725416215e-05
-8.37977614743655e-06
5.55188031499857e-06
-3.06250842141493e-05
-6.00253826864639e-07
-1.54972186920594e-05
-3.18608619223747e-05
-4.08107089508113e-06
-2.10363683430961e-05
-1.83131082337716e-05
-1.03018931005873e-05
-2.70228207431388e-05
-1.79266498120808e-05
-3.75403034136279e-05
-2.1101994906116e-05
-5.42181639078907e-06
-2.08063410510083e-05
-9.76849783952316e-06
1.08135813626348e-06
1.12747449327499e-06
-1.98671363425303e-05
-1.50000261133651e-05
5.73006761842253e-06
-2.16836039403219e-05
-3.37364064157469e-05
-2.1429562594042e-05
-2.04510652711246e-05
-7.17485394600427e-06
-1.9852262677738e-05
-1.9089462293632e-05
-1.24209650428162e-05
-6.93775736370673e-06
-2.340734395078e-05
-1.39203921533604e-05
-2.81009856423992e-06
-1.96359251070365e-05
-1.32546306942537e-05
-2.37292077530192e-05
-3.4056716336097e-05
-1.08331728603561e-06
-1.71633814216577e-05
-2.83514251833105e-05
-3.50716804090596e-05
-2.5761321718091e-05
-2.19401207154106e-05
-1.97490187438543e-05
3.94119923028898e-06
-9.51912052229595e-06
-3.05035237788565e-05
-2.04945601490666e-05
-2.5790845516773e-05
-1.56217859721484e-05
-3.04853915616244e-05
-2.05368184726532e-05
-2.26551736359584e-05
-1.76085705797791e-05
-6.2882871297789e-06
-1.99575424312362e-05
-1.69523758489682e-05
-1.94918890901404e-05
-2.15767149953771e-05
-1.02702703536661e-05
-1.62409111840082e-05
-2.45391590554012e-05
6.89747550431293e-06
-2.59058913283595e-05
-1.28280389116098e-05
-8.75422724760362e-06
-7.2445806105307e-06
-3.79097836952591e-07
2.50630857921989e-07
-7.42288514044809e-06
-1.5582540627049e-05
-1.39462834675224e-05
-1.15671649065828e-05
-1.16572505022023e-05
-1.09272376796161e-05
-1.08476134647216e-05
-1.4940568962976e-05
-2.80505142706323e-05
-2.90944494044619e-05
-3.47580202408681e-06
-1.76216714364713e-05
-2.7115894665364e-05
-7.080215862811e-06
-1.5331484138997e-05
-6.56495706268151e-06
-9.32085223867677e-06
-1.8254383133742e-05
-2.4017489216462e-05
-1.97730696018456e-05
-7.14678775723289e-06
-8.43484936001037e-06
-4.02060514797055e-05
-1.61263243157459e-05
-2.26856710062777e-05
-2.16496963776399e-05
-1.1718606428399e-05
3.69728015009799e-06
-2.20137814285034e-05
-2.6223798277462e-05
-1.51312981701594e-05
-6.29693329939884e-06
-6.21012812070036e-06
-1.11395577994263e-05
-2.25947608562252e-05
-1.12200859267112e-05
-2.38620537025499e-05
-1.11732298819722e-05
-1.92360818463987e-05
-2.4876681332588e-05
-2.40853215606168e-05
-1.77662411517315e-05
-1.97368168916914e-05
-8.11622735725433e-06
-1.41730969486325e-05
-3.28702674464587e-05
-1.73478826751333e-05
-7.12135827663239e-06
-8.3704220684903e-06
-1.57281940898968e-05
-2.81137931365518e-05
-1.83296554003254e-05
-5.46323453468638e-06
4.36050794910025e-06
-3.11331260581856e-05
-1.57426384652108e-05
