# Supplementary material for: Research on computational propagation and identification of mine microseismic signals based on deep learning
Source: PLoS One. 2025 Oct 22;20(10):e0334641. doi: 10.1371/journal.pone.0334641 (PMC12543183; doi:10.1371/journal.pone.0334641)
Supplement: S9 Data — (ZIP) [file pone.0334641.s009.zip › 000101100000430.xlsx_0.txt_24.txt.txt]

-1.71758730478409e-05
-3.24572649115509e-05
-1.62645298027102e-05
-1.13030231681626e-05
-5.62259497562689e-06
-1.35371264934232e-05
-2.16177656180522e-05
-8.50445588231074e-06
-1.88586939221967e-05
7.15645724596989e-06
-2.05529226589842e-05
-2.45588225860444e-05
-2.26706852728222e-05
-1.61771405573167e-05
-2.47237495344165e-05
-2.03492435145048e-05
-1.89434263180987e-05
-2.90830045982699e-05
-2.22912779661088e-05
-7.96877720288349e-06
-1.13909195606378e-05
-9.4926738301989e-06
-1.74884619565739e-05
-2.81362372200914e-05
-1.82474066297659e-05
-2.39531941948819e-05
-3.16800138564394e-05
-4.60117147312453e-06
-1.84407992775019e-05
-1.16177798951072e-05
-1.37142682812044e-05
-5.49576731087785e-06
-3.67993168174319e-06
-2.41214144908561e-05
-5.27038157751578e-06
-6.42139428509863e-07
-1.38498941167258e-05
-1.73454292642402e-05
-8.19444700929094e-06
-1.84591620171707e-05
-2.86456435588696e-05
-1.16578544373193e-05
-3.32129181977184e-05
-2.08320453703017e-05
-2.06943561216906e-05
-1.64958864691496e-05
-6.16046233787021e-06
-1.51096096406382e-05
-2.43472406991367e-05
7.10731266838874e-06
-8.54694492497867e-06
-1.08292192011333e-05
-1.73156548926145e-05
-1.32996233410334e-05
1.25509734290545e-07
-7.78360188368212e-06
-1.51409011260587e-05
-1.14642323923335e-05
1.03799401811509e-06
-1.68894829955673e-05
-1.00075836507423e-05
-1.60107785374873e-05
-9.82185796665756e-06
-1.56893842960816e-05
-3.68742103840574e-05
-1.89114581964437e-05
-1.9713478121759e-05
-2.90928360153122e-05
-2.35044749694928e-05
-1.76610290295758e-05
-1.21366998188841e-05
-2.97772985489217e-06
-1.57697494334042e-05
-1.24398426483921e-05
-1.53153690122011e-05
-2.05295954871431e-05
-9.36499657351805e-06
-6.76369317514361e-06
-1.45139746353725e-05
-4.07561985902657e-06
-2.59010156291496e-05
-2.74885350757814e-05
-1.96829384904145e-06
-2.14845402950146e-05
-1.72615776532781e-05
-2.25129094540546e-05
-9.02765466371981e-06
-2.20118322531998e-05
-1.6275610420329e-05
-4.188668861967e-05
-2.06607658117215e-05
-1.53358517397195e-05
-1.260644154296e-05
-9.16243868505344e-06
-1.68634115001832e-05
-1.01731076564312e-05
-7.09496967708254e-06
-2.38773135204723e-05
-2.51262876324582e-05
-1.25619282037743e-06
2.3477511303282e-06
-2.32345507803361e-05
-2.08487540760904e-05
-1.00836147577504e-05
-2.39887669758698e-05
-2.18682608527141e-05
-2.10392790409268e-05
-1.67403940127513e-05
-3.49773334374435e-05
-1.3899015963221e-05
-1.38007856259982e-05
-1.51040583254877e-05
-2.48460175630261e-05
-1.33420803287014e-05
-1.10450474566125e-05
-1.71562179275351e-05
-1.34856787978578e-05
-1.65656552094816e-05
-1.63399505579159e-05
1.13276363395232e-06
-1.8743667968588e-05
-2.47259108402479e-05
-1.09316154522301e-06
-1.56659836261127e-05
-2.36236284330731e-05
-1.754796346859e-05
-1.148529512911e-05
-1.49972009092189e-05
-2.77221821605439e-05
-1.06458484784499e-06
-2.44178584380573e-05
-2.70789653855842e-05
-1.88707276492972e-05
-2.30645390494242e-05
-1.28821038028809e-05
-1.99838765129631e-05
-2.33879880467326e-05
6.85256086286345e-06
-2.49064381203019e-05
5.32131820304753e-06
-1.50128418986928e-06
-1.41373692885577e-05
-2.11081381409781e-05
-1.30056156482909e-05
7.76627828546065e-06
-6.7365674521416e-06
-3.36691630867268e-05
1.54108507601942e-06
-1.65968150060895e-05
-2.24666903482331e-05
-3.55957257460066e-05
-1.75085378845092e-05
-1.84033255592506e-05
-1.77121044717385e-05
-1.4773297235958e-05
-3.85499988913375e-05
3.07651300135699e-07
3.58828747442441e-07
-1.66964274010797e-06
-1.47935709334961e-05
1.04679899214237e-05
-1.38680601107513e-05
-3.0376035054933e-06
-8.9805630749641e-06
-6.48080313831562e-06
-5.51808000234594e-06
-9.03034950053557e-06
-5.48456781097634e-06
-8.90139145019503e-06
-1.56942859354533e-05
-1.38616334890001e-05
-1.44719636835253e-05
-1.6841811281497e-05
-8.51078521595722e-06
-1.33749083069803e-05
-1.75930347706109e-06
-9.99039484568607e-06
-1.45876968595986e-05
-3.39100479324519e-06
-2.91137174245055e-05
-3.21921625364941e-05
-1.45086507747012e-05
-1.64671439944596e-05
-1.78650773818244e-05
-3.44063140282157e-05
-7.29025260134454e-06
-2.03577664823894e-05
-4.28023578707702e-05
-2.82976201908696e-05
-6.78710138152801e-06
-1.00008201587693e-05
-1.74189084831455e-05
-2.68420969720861e-05
-1.63931337170248e-05
-1.52353881564952e-05
-2.15347629782246e-05
-4.38266169809717e-06
-6.77415605581712e-06
-2.95590901705251e-05
-1.88424388649461e-05
-2.40087549634514e-05
-2.20794451307681e-05
-2.09716235387696e-05
3.36856024561561e-07
-2.05434136266452e-05
-3.07532465817389e-05
-2.22596664260156e-05
-1.47188395163025e-05
-1.64524853833907e-05
-2.23766299386039e-05
-3.83936049727392e-05
-2.75258704610216e-05
8.06734741977256e-06
-3.93402161235977e-05
-2.90167314132882e-05
-1.335462428814e-06
-2.44589668826796e-05
-3.46094678439063e-05
-2.18927747038889e-05
5.4991107059568e-06
-8.376159475213e-06
-2.23062734470092e-05
-7.54176536306546e-06
-8.48878770508372e-06
-8.24331481320758e-06
-1.25577497564265e-05
-1.86426332144554e-05
-1.31637437899153e-05
4.64147199207028e-06
-1.77640642061767e-05
-3.54990233346752e-05
-2.41275293317151e-05
-2.01884230256075e-05
-6.35914282835037e-06
-8.56831273182557e-06
-1.37501270465583e-05
-3.93452803677313e-06
-3.0633159943069e-06
-1.01358558694193e-05
-3.56491805055982e-05
1.91303134419305e-06
4.52082337915387e-06
-1.17537965043156e-05
-1.68671534894178e-05
-1.17160258083021e-07
-1.3978265009875e-06
-5.87874476419139e-06
-1.48822809881814e-05
-1.9308191129973e-05
-1.70974053493995e-05
-7.6292824639973e-06
-9.50823413149516e-06
-2.38222008414713e-05
-1.27250945562815e-06
-2.75305480426603e-05
-3.18303723414261e-05
-1.71956785558808e-05
-1.96476411242542e-05
5.24114043424713e-07
-1.30345750595833e-05
-2.0116919423978e-05
-1.05638416227748e-05
-5.12207134711468e-06
-2.24862894594576e-06
-1.23220521665166e-05
-1.40377001480977e-05
-2.06472702692469e-05
-3.7650225760246e-05
-1.46150975958698e-05
-1.88935008037828e-05
-3.47609254419369e-05
-2.3239389706176e-05
-2.35419999263666e-06
-2.46759014313712e-06
7.10524480802532e-06
-3.26442365800186e-05
-1.79976918647242e-05
-7.91054805868273e-06
-1.25884227246598e-05
-1.35781763719447e-05
-2.53482141816722e-05
-1.11728575853235e-05
-2.39814644387293e-05
-3.05435672608373e-05
-1.04182471338601e-05
-1.61062433943096e-05
-1.4275383498108e-05
-8.24876187583787e-06
-7.64564192973794e-06
-1.50056327566097e-05
-4.75478139817152e-06
-1.48058875543367e-05
-9.39176540880997e-06
-1.85732120496254e-05
-1.89343334682259e-05
1.2710793603407e-05
-1.57227031904602e-05
-4.59422938993353e-05
-1.82074422326761e-05
-2.11855207778433e-05
-1.0216423988759e-05
-1.75268982691866e-05
-1.37890621744128e-05
-9.37594997511034e-06
-1.55908821704314e-07
-2.51437675156085e-05
-2.08708956992895e-05
1.25990158683119e-05
-5.50635610818081e-08
-4.06775249153013e-05
-1.85294982560945e-05
-2.11551588039442e-05
-1.19451338683668e-05
-2.40891324298341e-05
-3.17423594543271e-05
-3.20645048154839e-06
-1.29674936130781e-05
-2.53742463643569e-05
-2.39470136825782e-05
-3.25254954566422e-05
3.44457263265533e-06
-6.06169876015207e-07
-2.65267777746362e-05
-3.55632277134648e-06
2.45955173582978e-05
-2.29355087916867e-05
-9.42674804328115e-06
-3.52877502157529e-05
-2.076820216877e-05
-3.60188842412034e-05
-1.40372089798821e-05
-1.5666750920993e-05
-1.97341803369552e-06
-1.76225717352331e-05
-9.17071507336946e-06
-2.70222419972464e-05
-2.19214575033795e-05
3.44978925824722e-07
-3.44008831307215e-05
-6.85206116598667e-06
-3.96652464778811e-05
-4.59718499706701e-06
-9.67249158187236e-06
-1.84187171915028e-05
-2.50921288942499e-06
1.60482854155577e-06
-2.27405384480591e-05
-2.114881391652e-05
-2.96834702151616e-05
-2.1521150455277e-05
-2.49263553249797e-05
-3.00954267224512e-05
-2.98556897169419e-05
2.46883016120509e-06
-1.43631348982912e-05
-9.34583157115584e-06
-2.40757133609029e-05
-2.99638778109394e-05
-2.00291995645447e-05
-2.29727177779532e-05
-3.53484969299803e-05
-9.61562957006994e-06
-8.06020776268288e-06
-1.61299492121763e-05
-1.15251244970513e-05
-1.82299372191439e-05
2.47350211638551e-06
-1.02882758382978e-05
-1.58621778830292e-05
-2.63383407008886e-05
-2.13602489951528e-05
-8.30198061334415e-06
-2.61101451957253e-05
-2.17069050544258e-05
-1.25283005517382e-05
-1.31900070130869e-05
-2.04457256135222e-05
-5.61090631002796e-06
-1.82320147826545e-05
5.60682571764288e-06
-1.22320430940435e-05
-5.07322884432795e-06
-3.61334682016668e-06
-1.2681965714395e-06
-4.79359761295696e-06
1.72337161494549e-06
-1.68662916050896e-05
-1.65143405733709e-05
-9.86170229777963e-06
-1.85146204166591e-05
-1.37453912356048e-05
3.36041411601133e-06
-3.48269308034419e-05
-4.70423960263435e-06
-4.1331873792937e-05
-2.02027576361182e-05
-2.12254299565697e-05
-1.36600295332236e-05
-7.62897780632289e-06
-2.20523134716008e-05
-5.78343245697702e-06
1.32712006129901e-05
-4.46348876442772e-06
-2.22786141684894e-05
-1.38282241536362e-05
9.63963774118827e-07
-6.45157697124496e-07
-1.37677064781702e-05
-1.55631153236735e-05
-2.83441939709966e-06
-2.26041085679206e-05
-1.87329202458339e-05
-3.51510457658161e-06
-1.81808557283367e-05
-3.89583212585381e-05
-1.38832934826299e-05
-1.77235407069294e-05
-8.24777880057668e-06
-1.19073186898695e-05
-1.40399274282576e-05
-2.22298276179789e-05
-1.87349179816832e-05
-3.20469577660162e-05
-2.707205997074e-05
2.39048507673003e-06
-9.24850843176437e-06
-4.60473542450525e-06
-2.74329644008251e-05
-1.10361104957283e-05
-9.74915591808173e-06
-1.61575386452956e-05
-1.53567789203514e-05
-3.48214919503863e-06
-2.04431112331633e-05
-7.44768819391549e-06
-1.19805518928976e-05
-2.39047832721844e-05
-3.54745545359061e-05
-2.56142310074158e-05
-2.42291668683587e-05
-3.3751201289199e-05
-3.91383589917825e-05
-1.3757935103691e-05
-9.02146727907266e-06
-2.56390185667391e-06
-2.21462039631332e-05
-1.51612530401011e-05
6.50523291058496e-07
-1.28432942567832e-05
-2.08723801221183e-05
7.63603233689025e-06
-2.3550543270073e-05
-1.63856859667256e-06
-6.11161569321836e-06
-2.81121403705853e-05
2.30984006717998e-06
-9.69376846349739e-06
-8.71255150761285e-06
-2.11202751336172e-05
-4.09405846615558e-05
-7.58313131628883e-06
-2.05504358255853e-05
-3.92862406783575e-05
-7.88717880923834e-06
-1.64988552976378e-05
-1.20736050370641e-05
-7.88627626730222e-06
-2.09102795360085e-05
-1.18992478667893e-05
-1.15601026805752e-05
-4.92264516669109e-06
-4.7448031372337e-06
-8.58625365563573e-06
-9.93314783770351e-06
-2.02381856910824e-05
-3.36054537245538e-05
-5.44476132695479e-06
-1.80840909999553e-05
-8.950770398384e-06
-1.36679787051301e-05
-1.11432436184598e-05
-1.4243318236295e-05
-1.86102972779478e-05
-6.58068278732268e-06
-1.64160366908183e-05
-1.2974197651482e-05
-2.03040025705345e-06
-1.50658914058728e-05
-1.29478062449022e-05
-1.61454453813266e-05
-5.25096726260846e-06
-2.44554201776579e-05
-2.5870059531735e-05
-3.82841757554468e-05
-2.33231087724362e-05
-1.17711205747945e-05
-1.64092362510108e-05
-9.83537757374187e-06
-1.02853950389597e-05
-1.98848897205255e-05
-1.36288402056897e-05
-1.79643282163075e-05
-5.1807140966489e-06
-1.35485116354281e-05
-2.01347622451589e-05
-6.56533089002256e-06
-1.48083382445214e-06
1.0442364333033e-05
-2.6393255685071e-05
5.7113781960869e-06
-6.78246238665764e-06
-2.96092191460974e-05
-2.80084176971589e-05
-1.78040525295577e-05
-1.6823925298537e-05
-3.40256515985021e-05
-1.63995001484427e-05
-1.98370804299335e-05
-1.09256569274314e-05
-1.39270452301686e-05
-4.15349337476511e-05
-1.66789036209609e-05
-3.66533787018011e-05
-1.18155031316252e-05
-2.3166468632866e-05
-2.94816611089865e-05
-7.70885640793746e-06
-3.21641845046403e-05
-1.24941999381926e-05
-2.0891948431129e-05
3.3021719933894e-06
-4.54435223604688e-06
1.44653941156387e-06
-1.95302614447112e-05
-1.97543177368936e-05
4.49056475829289e-06
-1.22026302767415e-05
-2.49335050545265e-05
-1.02980177833798e-05
-3.01796340121313e-05
1.8971354275334e-06
-2.09263940025165e-05
-1.71181969044582e-05
-2.11458964679886e-06
-1.95013848093435e-05
-1.79756833676812e-05
-2.90778392429727e-05
-2.27110298825476e-05
-3.23562760561086e-05
-1.01766734409304e-05
-3.4751917228641e-06
-1.16676247453119e-05
-6.92219027623032e-06
-2.78775820580953e-05
-1.06126145141339e-05
-2.12273110871538e-05
-1.59529881924432e-05
-1.64359462671831e-05
-1.07102207029755e-05
-1.27865360511689e-06
-1.43288487061712e-05
-1.55338120967248e-05
-4.88777706559092e-06
-2.0028032521807e-05
-5.11341262707767e-06
-3.53818483485394e-05
-1.62013977761688e-05
-2.23360284826412e-05
-2.51164764759553e-05
-3.15739106037859e-06
-7.12967834443644e-06
-8.85417720792163e-06
-5.50446941310347e-06
-2.53728485203859e-05
1.30449138801035e-06
-1.88899359076326e-05
-3.60344299294466e-06
-3.37434634903147e-05
-1.20059735317112e-05
-4.60725735332373e-06
-9.64126503009613e-06
-2.69471936482392e-05
-1.02898040109883e-05
-2.81073939245205e-05
-2.09998535259016e-05
-1.18098860263938e-05
-2.42125657269947e-05
-1.18529578634264e-05
-1.45776651842401e-05
-1.53304206743348e-05
-1.68281854642693e-05
-9.50806989699886e-06
-3.38100866202433e-05
-1.60010934681983e-05
-1.22390783717167e-05
-1.58294131671174e-05
-2.15347569912243e-05
-2.8651232877471e-05
-2.85074218062898e-05
-2.55048253300092e-05
-2.42361759046675e-05
-3.32804443317925e-05
-2.92311830157629e-05
-1.77069682965634e-05
-1.94568355776977e-05
-1.14912919351769e-06
-1.98601105654556e-05
-3.76508521608886e-05
-1.65274260718046e-05
2.82259234261172e-06
-1.61410967167342e-05
-3.09519418163603e-05
-7.71511659305524e-06
1.64066871469493e-05
-1.55235583968844e-05
-7.94817424988412e-06
-1.94221747544805e-05
-1.47675063301821e-05
-3.03610446974987e-05
-1.94674750919883e-05
3.43061209288519e-07
-2.17911153685494e-05
-1.14963170040135e-05
-3.75716374953308e-06
-2.28168530570741e-05
-1.22440368910866e-05
-1.7446180890489e-05
-4.59372320436121e-06
-1.41286146272541e-05
-1.89413736191302e-05
-8.75031636217462e-06
-2.02249624822577e-05
-1.70015225368123e-05
-1.30882662310404e-05
-1.71112761578962e-05
-2.17721877707207e-05
-7.5653621137198e-06
-6.14206115675964e-06
-1.99153179124147e-05
-3.88216657784282e-05
-1.2618336644726e-05
1.08903549004677e-05
-1.64291196948882e-05
-1.05801327530317e-05
-8.00699002301431e-06
-1.19444764344829e-05
-7.37005454734569e-06
-2.12297484537654e-05
-1.09129879325981e-05
-4.6688593927298e-06
-7.755382179956e-06
-2.31874851944882e-05
-1.21689751650772e-05
2.68227009264346e-06
-1.10037965283086e-06
-1.70198379293052e-05
-1.27130224491998e-05
-2.79477924643065e-05
-2.45962143318097e-05
-1.45672924734661e-05
-1.29727095505494e-05
-1.08299804603416e-05
-1.50941893927743e-05
-1.92916189799714e-05
-1.41593696872086e-05
-2.55913754233278e-05
-1.65944426128788e-05
-1.21551624817252e-05
-1.61037183731361e-05
-3.57293511672418e-05
-2.21613337135537e-05
-7.26251352540071e-06
-1.00824543783534e-05
-2.30230388946818e-06
-2.40424628787248e-05
-1.56446080453335e-05
-3.26666523545262e-05
-1.89743369826678e-05
-1.42725121317833e-05
-5.88498642029483e-06
-8.6657572923646e-06
-2.45121058392662e-06
-2.6111861884488e-05
-1.38210554729363e-05
-1.89046765639873e-05
-2.37944195374708e-05
-3.17292804491433e-05
-2.08699889283583e-05
-3.01666079294952e-05
-3.48003807459236e-05
-1.49279518690837e-05
-1.47533828179857e-05
-6.5113896789246e-06
-2.74421233999042e-05
-2.05293520561367e-05
-2.60324055343623e-05
4.11312420750635e-06
-1.05839873081808e-05
-4.37424077749412e-06
-1.3763035650077e-05
-8.4517992010773e-06
-1.52380650834363e-05
2.44282822856022e-06
-1.83611574773116e-05
-1.4547657784556e-05
-2.00726114202381e-05
-2.60108816870534e-05
-2.30833184918801e-05
-1.43647047733053e-05
-3.11796911211346e-05
-1.34803504159301e-05
-4.61581255760228e-06
-1.29225182388969e-05
-2.41772083010212e-05
-2.41935998524929e-05
-1.76394124482796e-05
-2.74964527029614e-05
-1.3011558632766e-05
-6.06973768982922e-07
-1.05965885407502e-05
-2.22797849119973e-05
2.36385735184805e-06
-1.60086217230532e-05
-6.44932468961495e-06
-2.5868433732057e-05
-1.4703226174354e-05
-1.64807206921735e-05
-3.62759396574843e-06
-1.75163946633589e-05
-8.79535404582625e-06
-2.21504108720859e-05
-2.00199975276771e-05
-1.8533046510287e-05
-2.14288202778981e-05
-1.39893561591589e-05
-1.91345044401442e-05
-2.68115676247551e-05
-1.63094536913368e-05
-1.03060140996037e-05
-1.87292280356168e-05
-1.9466907824224e-05
-1.45094835542849e-06
-2.32079216313756e-05
-1.73331111107305e-05
-2.33846654558239e-05
-6.9380548713402e-06
7.77783062542796e-06
-1.49408320475771e-05
-3.63532546142709e-05
-2.78788446746183e-05
-2.51472431942636e-05
-3.27996415491828e-05
-2.91452425737963e-05
8.11999445201348e-06
-4.82706347868632e-06
-2.28493795723257e-05
-1.42250984910716e-05
-6.11106553883614e-06
-1.26682411413309e-05
-2.33925450196099e-05
-3.09323767478056e-05
-1.04594884912688e-05
-2.18567375739233e-06
-2.04075145531609e-05
-1.84174897372851e-05
-1.70504591816834e-05
-9.61840343648069e-06
-1.32707507168131e-05
-2.04530369729058e-05
-2.70079747192202e-05
-5.27145792566966e-06
-3.37793868988222e-05
-1.50957878921156e-05
-1.67082015553464e-05
-2.85453865081072e-05
-2.30728401128336e-05
-1.19603449009452e-05
-1.6077368831912e-05
1.63627271969831e-06
2.91552047070521e-06
-7.13397597651198e-06
-2.05592521345102e-05
-4.9240383405208e-06
-4.76122505390348e-06
-1.92503142615734e-05
-7.8266784160367e-06
-1.89776906186977e-05
-1.41779419633013e-05
-1.52462107338319e-05
-1.87449862613936e-06
-3.01388260626626e-05
-1.79334403856883e-05
-1.83577446372558e-05
-1.87690489952141e-05
-2.30205398866841e-05
6.30358115533177e-06
-1.40034573815655e-05
-1.20206461533572e-05
-8.0958747622231e-06
-1.81208605330536e-06
-1.20483239094184e-05
-6.60436231325965e-06
-2.55313127642014e-05
7.48319530442126e-06
1.46619444573972e-05
-3.04345681669699e-05
-1.00050982366518e-05
-6.33422749105722e-06
-2.08149088348724e-05
-3.13974906525545e-05
-2.45077857002402e-05
-2.58878245819179e-05
-1.88289789680824e-05
-1.81851068889089e-05
-3.16724828197945e-05
-8.1820375427577e-06
-1.69971073176779e-05
-1.81637613215928e-05
-2.75000350777531e-05
-1.62589320127933e-05
-1.4880516582148e-05
-1.02193436679239e-05
-3.04833295560635e-06
-1.29126536997477e-05
-3.36990797878449e-05
-2.73917443010498e-05
-1.52583728232223e-05
-9.27644773551322e-06
3.04024070837467e-06
-1.91069885392688e-05
-1.80600305334324e-05
-1.54025250313073e-05
-3.90694754576083e-05
-3.04521991837096e-05
-2.70314742299172e-05
2.14782598354311e-06
-1.41503885119972e-05
-1.86865366345188e-05
-2.06422285509385e-05
-1.76993677379391e-05
-1.41889489964833e-05
-1.110631750182e-05
-9.30625772479951e-06
-2.2064916855387e-05
-1.54786445706936e-05
-2.83798447857559e-05
-2.02074959251164e-05
-1.76960247415103e-05
-1.23487479464433e-05
-2.25212704616286e-05
-1.35395134844589e-05
-1.83251176800359e-05
-1.1675983945625e-05
-3.26788893707591e-05
-1.83746985554699e-05
-1.30590834329155e-05
-1.26586476527309e-05
-1.04525051653525e-05
-2.11632571551437e-05
-2.2449894818641e-05
-5.25834605915169e-06
-5.74844541149404e-06
-2.78435380532922e-05
-1.27033340553808e-05
-2.9309602415845e-06
2.12382279950112e-06
-1.3200268848984e-06
-7.53186798294213e-06
7.98664430349085e-07
-1.51032335694379e-05
-2.82007744999586e-05
-2.06150220256405e-05
-3.34163243893466e-05
-2.17218227224652e-05
-1.49637299420969e-05
-6.21408767671331e-06
-3.11361180555154e-05
-1.7821691285879e-05
-8.61409181449663e-06
-1.08086822191207e-05
-1.21562798652503e-05
-1.25869941637951e-05
-7.61231691808744e-06
-1.41600847982425e-05
-2.04955457541799e-05
2.65049114931062e-06
-1.36940320020335e-05
-2.66632521394148e-05
-5.19685187739718e-06
-4.99300105710115e-06
-2.98597647204992e-05
-1.15946866567882e-05
-9.51433347698408e-06
-1.64530229105865e-06
-1.05518552871006e-05
-1.59893786358586e-05
-2.16081720514808e-05
-7.83699753728344e-06
-1.98846207500761e-05
-1.58424535110977e-05
-1.94954930306137e-05
-1.65445968391272e-05
7.44632459919707e-08
-7.61804781652405e-06
-2.88031406718952e-06
-5.97004782802991e-06
-8.85921053971947e-06
1.4327948985558e-06
-2.83708435850855e-05
-2.71886242535839e-05
-2.09745386242765e-05
-1.42874088836076e-05
-1.85924784639293e-05
-1.92957241942667e-05
-2.65389946120138e-05
-2.32741391355387e-05
-2.8537995203089e-05
-2.6882506909519e-05
-1.13571728022579e-05
-1.30816944291448e-05
-8.68819026029317e-06
-1.6993002383609e-05
-2.27200206634431e-05
-1.91773894013573e-05
-1.15749871614845e-05
-1.57476054769301e-05
-2.42371110317236e-05
-2.75665226718603e-05
-2.68083342993236e-05
-1.54880989251065e-05
-1.55234663528106e-05
-1.69543591438302e-05
-9.43276772061799e-06
-1.31465363022233e-05
-2.32372625359297e-05
-1.67806941637822e-05
-2.88772011188897e-05
-5.91937981196044e-06
-1.01289552749677e-05
-2.04239199405571e-05
-1.17410543535769e-05
-2.53454358318579e-06
8.12541503556372e-06
-4.30048204095632e-06
-2.34709209597371e-05
-2.28754954365712e-05
-9.60672524477832e-06
-1.28637376470222e-05
-2.99602575658668e-05
-8.55909158669625e-06
-6.84274258094915e-06
-1.92346164400865e-05
-1.39026673814611e-05
-2.02716054122353e-05
-7.69149765174235e-06
-2.5766859164823e-05
-2.00990591570294e-05
-2.87538688047568e-05
-3.01666735414477e-05
-1.54528605987204e-05
-1.46164623688167e-05
-2.61880618696769e-06
-3.22421983113906e-07
-1.02564096422649e-05
7.62319383816109e-07
-2.10012209902334e-05
-6.09328657152464e-06
-2.69965487162764e-05
-1.34253753484537e-05
-1.63335935665016e-05
-8.16086684549308e-06
-4.92436946824721e-06
-7.81005690015904e-06
-5.49301540286327e-06
-1.39481018898096e-05
2.30630861780628e-06
-1.23312536938163e-05
-1.81029173720622e-05
-1.307177823527e-05
-2.12519303845244e-05
-1.46100388705878e-05
-2.88818763763068e-05
-1.6233801567986e-05
-3.02211925600384e-05
-2.07578872119146e-05
-4.16317399211159e-08
-4.51673663324748e-06
-9.12321595224494e-08
-8.05074321882238e-06
-1.67248674061569e-05
-9.70273267932306e-06
-1.94795354879818e-05
-6.78242107559198e-06
-1.32191188974015e-05
-3.33301838099433e-05
-7.65621698957483e-06
-2.3462717459337e-05
-1.76948127561723e-05
-1.09410766199994e-05
-2.50481186285491e-05
-2.48250168239143e-05
-1.51647762803372e-05
-4.03515524086606e-05
-2.97365984030023e-05
-1.75074373450624e-05
-2.33416789688149e-05
-5.12698332399948e-06
-9.81404291780428e-06
3.70714624208617e-06
-1.55233178628777e-05
8.102346178445e-06
1.767315310366e-05
-8.45351681659737e-06
-7.01181988924921e-06
-1.18203137483959e-05
-3.23935194752108e-05
-1.47269264564364e-05
-8.93184928822617e-06
-3.43879614927151e-05
-1.94048252549064e-05
-1.63145926535055e-05
-1.51797855990855e-05
-2.802003801446e-05
-1.51900730941125e-05
-9.42967981422718e-06
8.42343797707923e-06
-3.06969312181411e-05
-3.12828274647061e-06
-1.39662327271057e-05
-1.6695559080271e-05
-5.27449824479395e-06
-3.30502519474958e-07
-1.40887115737016e-05
-2.59907466636133e-05
-3.26550488075063e-05
-1.02157160322209e-06
2.47498987228525e-06
-3.22181055358408e-05
-1.76624566875191e-05
1.78419065123376e-06
-3.29979357696578e-05
-3.74180450238163e-05
-3.26054637294091e-05
-2.27614224462607e-05
-1.26678532789222e-05
-2.2625484562516e-05
-2.80598987042176e-05
-2.4687385836345e-05
-7.63217149557937e-06
-1.46028894886293e-05
-5.06982921556374e-06
1.29798744048708e-05
-1.62120208753904e-05
-3.8042996050262e-06
-2.65099543022856e-05
-6.70301887651703e-06
-1.7868946928957e-05
-2.5300126270498e-05
-2.83996456700674e-05
-7.93154955750802e-06
-1.51290208924749e-05
-1.91698308950621e-05
-3.39924830040403e-05
-1.28945143337018e-05
-9.49619941430101e-06
-2.17519746746952e-05
-1.60593469838321e-05
-2.27443011085766e-05
8.50089953065298e-06
-1.9870359294202e-05
-1.97696707667982e-05
-2.20802649594705e-05
-1.71288866469227e-05
-3.99520892648822e-06
3.02858868333262e-06
-2.50417343007557e-05
-2.6228301043703e-05
-1.84371590011717e-05
-1.0461796380508e-05
-1.4906713672906e-05
-4.38179957971226e-05
-3.56773463461565e-05
-1.32889149052177e-05
-2.34924214504288e-05
-1.69481554273179e-05
-8.45917609671131e-06
-1.62145016701863e-05
-2.44058479006354e-05
-3.62947302175011e-05
-7.74410185993707e-06
-7.54000176604333e-06
-1.45002210706927e-05
-1.24374691696943e-05
-1.46934175318665e-05
1.7407427572076e-06
-6.41542805111414e-06
-1.26677414485089e-05
-1.48812882906134e-05
-6.03001979873802e-06
-1.70171427496935e-05
-2.51567952131865e-05
8.89009657789984e-07
-1.14274414873797e-05
-2.96232172542376e-05
-2.6383404041139e-05
-1.33516792103951e-05
-2.2889983298198e-05
-4.16026330530476e-05
-2.08371226150058e-05
-9.83972359463234e-06
-2.1105498173714e-06
-5.54609917414558e-06
-1.75462509413234e-05
4.05889177236149e-06
5.74352728143928e-06
-1.68850780867806e-05
-1.68243630792485e-05
-1.71338643274281e-05
-2.71419284168148e-05
-1.97381200694881e-05
-2.16617137503101e-05
-2.01545194687731e-05
-1.17640785103418e-06
-1.16394815770658e-05
-1.26941366120003e-05
-1.65950057737376e-05
-5.67175593203026e-06
-1.2482510391239e-05
-1.8676232433717e-05
-1.49623799498256e-05
-1.63611637195513e-05
-1.69759504163329e-05
-2.76675508495483e-05
-7.64492394817005e-06
-3.30065553956979e-05
-3.13038361843866e-06
-2.77810675528166e-05
-1.81337654577416e-06
4.98553698631664e-06
-8.18194676457766e-06
-7.95016715862347e-06
-2.19739593996845e-05
-3.49791210326182e-05
-3.52865302462269e-05
3.39131477697011e-06
-1.10034253844158e-05
-2.88401910129534e-05
-3.22784179119405e-05
-1.82393354357147e-05
-2.45488973366085e-05
-2.62792677818072e-05
-1.13077031448443e-05
-9.52718149368847e-06
-1.97597658403897e-05
7.1238427207231e-07
5.13002116022664e-06
4.12845915033255e-06
2.95449164629375e-06
-7.1704648908122e-06
-8.32131019248857e-06
-1.51615768436806e-05
-1.8310359755656e-05
-1.82622381553415e-05
-2.04788331649382e-05
-1.39956650313888e-05
-1.98640597887934e-05
-1.19240086258226e-05
-1.96621182048129e-05
-3.63040819608928e-05
-4.37827742692938e-05
-1.35725147731119e-05
-9.08825764645979e-06
-2.67056003517739e-05
-1.59263247383389e-05
-1.50577996514246e-05
-1.18727591845136e-05
-1.39545578761308e-05
-2.45490940944594e-05
-6.6937094868296e-06
-5.09751809706993e-06
-1.67806227663783e-05
-7.18686522971861e-06
7.5876338726832e-06
-2.05599471179704e-05
-6.07423700866173e-06
-1.86954672568857e-05
-5.17569653289784e-06
-1.50620310098146e-05
-3.90876305911606e-05
8.81127302238545e-07
-2.12049927515226e-06
-1.68386333382163e-05
-1.88958959831444e-05
-1.80580709572273e-05
-1.1814552771912e-05
-8.78093905372266e-06
-1.7571942823286e-05
-1.7707614258011e-05
-1.60544741920043e-05
-1.00722647186215e-05
-2.26073693508084e-05
-9.7616140322438e-06
-3.45610377047445e-06
-1.45837837920759e-05
-1.45252605271637e-05
-1.39017531058286e-05
-3.44174714714707e-06
-1.27126915455187e-05
-1.84623657125792e-05
-2.77745768301228e-05
-6.73503785496443e-06
-1.64520575307628e-06
-2.09962801135253e-05
-2.17002860431711e-05
-1.58330557663785e-05
-1.6798249582392e-05
-1.65192997928951e-05
-2.1248482692899e-05
6.07103013129477e-06
-2.03794522057011e-05
-1.24799501016032e-05
-2.14208229194394e-05
-2.15387692197735e-05
4.28722722071334e-06
-2.70093463732764e-05
-8.41313571863142e-06
-1.63919200660888e-05
-3.22033055601647e-05
-1.27723936860598e-05
-4.5220780969584e-06
-1.31900462561289e-05
-1.80715529960413e-05
-1.40256651894459e-05
-1.12803804738176e-05
4.30034513439734e-06
-1.19010513723022e-05
-1.7085151621033e-05
-3.62481684907965e-05
-3.68072824777105e-05
-3.32248956684269e-05
-1.82591882022032e-05
-2.32383959323301e-05
-1.29302488893431e-05
-2.59635163001491e-05
-7.61134360177795e-06
-1.51744600258848e-05
-1.33570060168414e-05
-2.30927863027732e-05
-3.08222138310165e-05
-3.21438428117129e-05
-2.33899374954016e-05
-3.08539631042408e-05
-1.30408555421844e-05
-1.89299857868743e-05
-1.36338048460557e-05
-7.25133013703804e-06
-1.23930163739118e-05
-1.95220514534706e-05
5.48866872295049e-06
-1.68075606205752e-05
-4.17246801630275e-06
-8.19487803044809e-06
-5.75383748143176e-06
-3.87740990149656e-05
2.74396807451887e-06
-2.96527524748836e-05
-2.27588675353765e-05
-2.1495094451375e-06
-1.59734686722124e-05
-3.13868614263815e-05
-1.47758383844883e-05
-9.23623117631703e-06
-2.05428652940006e-05
-1.07648578252233e-05
-3.85756579011572e-05
-2.06602637125763e-05
-1.82825465056357e-05
-1.35180723397293e-05
-1.85831006264221e-05
-1.84227187462929e-06
-1.12338184336357e-05
-1.93695939630546e-05
-1.42934340623799e-05
-1.15979063595739e-05
-2.48298142538489e-05
-2.61825390395065e-05
-2.93231806748905e-05
4.94778250757546e-07
-3.22854702580037e-06
-5.005502586215e-06
-1.62822801753534e-05
-3.64542505995845e-06
6.32103468580893e-06
-1.82424791074624e-05
-1.67074735719901e-05
-3.53423358781369e-05
-3.80311565839715e-05
5.92452659953426e-07
-1.00682059069649e-05
-3.12658643002064e-05
-2.78363324876637e-05
-2.15706159192971e-05
-1.70339213820939e-05
-1.92135133975329e-05
-1.16888126841918e-05
-1.20517025201601e-05
-5.26460967988407e-05
-1.84024619298776e-05
-2.44746060885901e-05
-1.32994466409294e-05
-6.98919754998078e-06
-5.31888279089444e-06
-1.21992473071153e-05
-2.8637926275221e-05
-9.48408291769201e-06
-9.13230320933355e-06
2.33935539705027e-08
-1.75236547635173e-05
-2.0668971637003e-05
-1.53032897559652e-05
-8.19054108723947e-06
-2.08257878897843e-05
-1.16509047337738e-05
-7.69037127571238e-06
-1.22388890574929e-05
-2.31666173682342e-05
-5.47963440567886e-06
-2.59305979824098e-05
-2.58758159751978e-05
-2.81395073839835e-05
-3.15082447731427e-05
-6.27392603881909e-06
-2.29252746587615e-05
-1.24442182666146e-05
-4.02578627498293e-06
-4.41415755916394e-06
-1.37716848376381e-06
-1.25796895783283e-05
3.18037004109447e-06
-1.14140744438119e-05
-1.28987604200363e-05
1.00654053073983e-05
-5.41105014177712e-06
1.15142346382641e-07
-1.45263231767087e-05
-2.00379016785074e-05
-1.35809483008004e-05
5.10781787138247e-06
-3.4895874635333e-06
-1.46518695763785e-05
-1.55627733661423e-05
-2.03321099749042e-05
-5.55820412712484e-06
-1.3387080009349e-05
-3.5833097370096e-06
-2.1023202633648e-05
-5.226129600343e-06
-1.13962441839908e-05
-8.94844792033797e-06
-6.15094069716586e-06
-1.69390306437209e-05
-1.21541236730486e-05
-2.97449734741459e-05
-6.05530756156452e-06
-7.53330313466902e-06
-1.18752020973164e-06
-1.06201317403718e-05
-2.3625212258881e-05
-1.23733489387216e-05
-1.67404870996854e-05
3.79663509479825e-06
-1.52581930740529e-05
-3.06462769725926e-05
-2.17579906923034e-05
4.34349519821265e-06
3.12342714131388e-06
-1.30241317200748e-05
-1.5180924287146e-05
-1.64232430392097e-05
-1.66139707639852e-05
-3.23596095693464e-05
-2.11933685587495e-05
-2.90929521141914e-05
-1.62617553009289e-05
-1.44811073929083e-05
-1.31514058809304e-05
3.14848858470031e-06
-1.14751271704618e-05
-3.35117600145024e-05
-3.39622179050458e-05
-1.91570314210091e-05
-1.14877931913077e-05
-1.18523014359962e-05
-2.62202489095521e-05
-9.37651355987239e-06
-1.0962210200854e-05
-3.11072713459847e-05
-2.39301276135856e-05
-3.15610563476598e-05
-2.40689926143568e-05
-2.5240904157368e-05
-3.42369389758607e-05
6.50695098764485e-06
-1.0937489768159e-05
-2.09028715020737e-05
-2.78990242065233e-05
-2.96698800022551e-05
-4.88903656151191e-06
-1.76908710987714e-05
-1.53944015050177e-05
-2.21465820915316e-05
-1.8231202410502e-05
-2.46958450820524e-05
-2.15599069012905e-05
-2.29744683537165e-05
-1.49658048352423e-05
-6.48786780763596e-06
-2.47839879377333e-05
-2.38449971038474e-05
-1.59681242901704e-05
-1.50959387778581e-05
-3.67397669503016e-06
-2.25224403724831e-05
-1.07227345929294e-05
-2.47970377499873e-06
4.72958280631545e-06
-3.16179510461948e-05
6.66284429040569e-06
2.14930294545945e-06
-1.16735975738679e-05
-3.14832499771706e-05
-8.1354477641454e-06
1.87565211766653e-06
-1.42771614719283e-05
-2.80981980414962e-05
-2.12012056313105e-05
-1.35497829465987e-05
-2.94303853227962e-05
-8.12698407500912e-06
-1.09323971865096e-05
-1.60766276725981e-06
-1.28635630098972e-05
-3.1792989689661e-05
-9.2796666786717e-06
5.1453981831329e-06
-5.84830952728235e-06
-2.09256697606601e-05
1.31557465213201e-06
-5.14529746607155e-06
-3.78175161492936e-06
-9.61820896184947e-06
-8.88074513141316e-06
-3.16257106767983e-05
-8.31100692407031e-08
-1.89729718307943e-06
-2.77099481684434e-05
6.6319532334736e-06
-1.92992643409141e-05
-1.50169466823626e-05
-1.25601787971949e-05
-2.08440255397861e-05
-2.81354908875038e-05
-1.97669520511886e-05
-2.11522089823226e-05
-4.87652980336354e-05
-1.11821239857513e-05
7.24507240831134e-06
-8.02637891565887e-06
-3.04484928207456e-05
-1.05531628557696e-05
-1.99112638103148e-05
3.52939079296149e-06
-3.16437487680105e-05
-9.315814913645e-06
-4.99276948503025e-06
-1.15628148850727e-05
-1.77756553029837e-05
-1.15847696087149e-05
-1.61590595304735e-06
-2.18434834308188e-05
-1.81416819871964e-05
-1.67132768636748e-05
-3.00387221975264e-05
-8.69855012617779e-06
-3.33576797220882e-05
-1.55965256160013e-05
-1.11656850993223e-05
-1.13676076914414e-05
-9.92489413682851e-06
-1.36032946946794e-05
-3.18291233343982e-06
-2.1953798647539e-05
-2.64119496241799e-05
-1.09831143189036e-05
-1.99315135077357e-05
-2.75712774195475e-05
-1.40321026809738e-05
-1.55142467956241e-05
-3.91385443120551e-05
-2.72911046075354e-05
-2.48419748972859e-05
-3.07576780705235e-05
-2.12507538469194e-05
4.6026623201202e-06
-5.03261918776778e-06
6.12223447454378e-06
-1.58004916947629e-05
-1.24724198001275e-05
-1.58857445165516e-05
-4.59264598983514e-06
-3.45874983238013e-05
-1.65290906206606e-06
7.81780248681005e-07
-1.31415388869808e-05
-3.39993294694511e-05
-1.72422127787936e-05
-6.61832943035953e-06
-1.20087823790857e-06
-2.03403419301045e-05
-1.58051025475734e-05
-1.32030261939666e-05
-1.13704576360321e-05
-4.53949052586993e-06
-6.85078985752445e-06
-1.46835041279048e-05
-3.06965211020192e-06
-3.95639529485879e-06
-8.11727841483011e-06
-1.50538773253364e-05
-1.31086475763833e-05
-7.02748556428243e-08
-1.51464270585458e-05
-2.88912429091511e-05
-6.57313693514688e-06
-1.12108887224804e-05
-4.84448274457322e-05
-2.82065081198866e-05
-3.46305250077521e-06
-4.5046171647303e-06
-2.11780589637675e-05
-1.78131012002146e-05
-1.04739122937933e-05
-1.30129993729701e-05
-2.14657018575878e-05
-3.77163704724281e-05
-1.69865434500474e-05
-1.37098150048444e-05
-1.47026821891486e-05
-9.48282866737757e-06
-4.08135720209066e-05
-1.8320003702087e-05
-1.67174400903436e-05
-2.01161575271968e-08
-1.60285804690354e-05
6.13040625002285e-06
-2.05131546343534e-05
-2.89724429268997e-05
-2.68334280255706e-05
-1.85480265815099e-05
-1.31205299745701e-05
-2.49903373576918e-05
-1.42597046659803e-05
-1.55502600247095e-05
-2.59776884748657e-05
-2.84238783044154e-05
-5.7667306197138e-06
-1.16105443249293e-05
-1.75606613766496e-05
-2.82219481372984e-05
-2.63357405492095e-05
-1.384561218167e-05
-9.05836364680506e-06
-1.90840260550409e-05
-2.91817377027407e-05
-2.32024959049065e-05
4.40648041559138e-06
-2.37547814644834e-05
-2.4267978661616e-05
-3.57751049313991e-05
-4.9242930132292e-06
-1.77505215850348e-05
-1.21605924265665e-05
-9.95203139136348e-06
6.61275994982321e-06
-1.87210699326978e-05
-1.31970153874143e-05
-1.48850621660954e-05
1.34079109900897e-05
-1.49429113091473e-05
-2.28091703918698e-05
-9.51062851054179e-06
4.62242655969805e-06
-1.44022336407192e-06
-1.28848590079617e-05
-2.78567982838227e-05
-2.55082881991226e-05
-2.36305644250708e-05
-2.37074054395817e-05
-1.98796655686701e-05
-1.63958828849761e-06
-1.16423219378789e-05
-9.59131526237704e-06
-2.74581322327383e-05
-6.12470515386838e-06
-1.97396529203525e-05
-1.96819772907403e-05
-1.60490507421489e-05
-1.28738952294555e-05
-5.87863794811598e-06
-7.52813742816318e-06
-5.50076569023586e-06
-3.64345107454298e-05
-2.05665089559329e-05
-9.41282655259794e-06
-2.90686674895533e-05
-3.13273602025061e-05
-1.72049824118429e-05
-1.4090801909573e-05
-1.51812002416158e-05
-3.52517202108589e-05
-2.07349883740503e-05
-2.08165769585381e-05
-7.10133425703802e-06
-2.31604305415332e-05
-1.55589159395737e-05
-1.70680741794748e-05
-1.08433682844543e-05
-3.77236514021919e-06
-1.40613312431625e-05
-2.61998052735125e-06
-8.54762242408829e-06
-1.86325050134411e-05
-3.5638802897107e-06
-8.92612447876858e-07
2.14990428984654e-06
-5.98301566191236e-06
-2.24936311861298e-05
-2.39924537688775e-05
-2.654674395533e-05
-3.86140155950383e-05
3.2357273664143e-06
-2.98568126625888e-05
-1.48257495291464e-06
-2.44491674471835e-05
-3.12402219753614e-05
-1.87577585539855e-05
-2.38208557178447e-05
3.72967413238038e-06
-3.13891657091013e-05
-2.88665208298889e-05
-5.14870289353863e-06
-2.19471721942593e-05
-2.33758464270864e-06
7.84991684940796e-06
-1.41566926897222e-05
-1.72401458391268e-05
-1.63360496293969e-05
-2.43844548678183e-05
-1.25443409814886e-05
-4.47417062324438e-06
-6.388157868294e-06
-2.29576213277324e-05
-2.96824496871449e-05
-8.33330845305899e-06
-1.55281789693867e-05
-4.34486427757433e-05
-5.41072609599047e-06
-2.75746227568036e-05
-1.93134435357352e-05
-1.31096127997642e-05
-1.85473131068461e-05
-2.45437583906222e-05
-1.61636280521668e-05
-1.46944881655211e-05
-1.30626579067241e-05
-2.39290250866075e-05
-1.28150068983077e-05
-1.1559124197172e-05
-1.28200485759284e-06
3.23037123006243e-06
-4.817690581747e-06
-2.88707901584971e-05
-2.29883948964719e-05
-4.6569342097549e-06
-1.11382215032776e-05
-1.51651845316211e-05
-1.56830463848481e-05
-2.15205804616439e-05
-7.0238997416997e-06
-2.96799308391844e-07
-2.15415023599655e-05
-7.95924586481907e-06
-6.59069414845139e-06
-1.20985380890713e-06
-1.95163268801773e-05
-1.74063378979382e-05
8.0159385945919e-07
8.59447903952487e-06
-1.21359571924778e-05
-1.05897964962152e-05
-2.10336124479387e-05
-8.97084814061032e-06
-1.84839229063722e-05
-8.86635119344901e-06
-8.41390186269859e-06
-1.03950694665856e-06
-2.10936040808332e-05
-1.33291505832704e-05
4.44763855271924e-06
-1.96072916305266e-05
3.57255829443035e-06
-2.50315396345265e-05
-7.1503503250471e-06
-1.79350682857484e-05
-3.07543633676401e-06
-2.43479569895283e-05
5.59192383078074e-06
-2.8275769731851e-06
-5.65764186961669e-06
-2.38914290517245e-05
-2.66372471520893e-05
-2.26573526751711e-05
-2.69317751188284e-05
-3.06807906411081e-05
-4.86139189226939e-08
-8.72968339802193e-06
-1.92769916023775e-05
-1.92633525067243e-05
-3.07852769032945e-05
-1.58786877172185e-05
-1.90592231503671e-05
-3.58398673373747e-06
-6.81320321629038e-06
-2.46388182993888e-05
-1.65432022624708e-05
4.93698479831664e-06
-1.46556792188467e-05
-4.85472573892331e-06
-1.9369165159879e-05
-2.10269038324008e-05
-3.52609052071179e-05
-3.21182064800592e-05
-2.48346851614217e-05
-6.9097533412117e-06
-1.75374348185625e-05
-2.52201463449714e-05
-3.55999482032468e-05
-1.40979118744977e-05
-2.37284538248273e-05
-1.92936002204798e-05
-2.0152172076995e-05
-4.19768441522675e-05
-3.49254928438293e-05
-1.43888290380856e-05
-1.51781816240274e-05
-1.40195494249737e-05
-5.373255109956e-07
-1.57666610422106e-05
2.52800721238078e-06
-7.48432202881428e-07
-1.35040752341426e-05
-1.24649675879198e-05
1.58553058815065e-06
-6.17341252728166e-06
-2.27974513684808e-05
-1.80906022919384e-05
-1.26202672139576e-05
-2.49621247194004e-05
-2.40955618068945e-05
-2.43259440946946e-07
-3.14271889500546e-05
-3.61168778607336e-05
-3.68990193225113e-05
-1.53675353099458e-05
-2.49933042289215e-05
-2.02825388826344e-05
-2.45010789483109e-05
-1.86323783842354e-05
-2.83975593219965e-05
-1.18188800072538e-05
-1.05628485001389e-05
1.03906469739713e-05
-1.98924529702307e-05
-1.04245891922023e-05
-9.06984288349849e-06
-1.48856663317985e-05
-2.05283702643734e-05
-2.8214091099713e-05
-2.46940579709035e-05
-1.9116281431113e-05
-1.18580106103636e-05
-2.53339591809302e-05
-2.98701170677296e-05
-2.40576423238638e-05
-8.1979274167378e-06
-3.40781347880574e-05
-2.48772352388668e-05
-7.32546351130334e-06
-1.01958657314549e-05
-1.66100934046717e-05
-1.75984233134404e-05
-1.79351986001231e-05
-1.2257634608676e-05
-2.29727841027253e-05
-1.834933352229e-05
-2.29101496074749e-06
-9.42395571171146e-06
-3.15690171194745e-05
-2.17765898396798e-05
-2.5031901721835e-05
-1.00976101568511e-06
-5.13937533409299e-06
-9.92800017031107e-06
-2.31226243665609e-05
-2.12901623662323e-05
-3.40353175126593e-05
-2.62292050673038e-05
-1.55953279086674e-05
1.49040072739759e-06
1.09891626331368e-05
-1.39724863128056e-05
-2.89067507479761e-05
-3.82808737722948e-06
4.53835242178868e-06
-1.4747764106248e-05
-9.09436930529888e-06
-1.83379568852232e-05
-1.76094653665015e-05
-1.19570752936859e-05
-3.45938383293182e-05
-1.9360572168356e-05
-8.22664762789114e-06
-1.59792218469217e-05
-1.72737973976871e-05
-2.03038008027895e-05
-5.43082037893861e-06
3.47213302752377e-07
-2.35856672781997e-05
-3.38475883780787e-05
-1.13511626594591e-05
7.12105313987813e-07
-1.14822510882785e-05
-2.14926350698082e-05
-1.8843595052817e-05
2.01386211779192e-05
4.13165427855016e-07
-2.01230536607595e-05
-1.26067524425937e-05
-2.99104577771237e-06
-1.88927905554515e-05
-4.48884119057806e-05
-8.34904589373461e-06
1.51875470418561e-05
-6.22434876291228e-06
-1.70904830377416e-06
-2.18634591049377e-05
-6.63876483540391e-06
-3.19688524272633e-06
-2.19396380450161e-05
-2.61858268188762e-05
-2.25280453357943e-05
7.04877865614632e-06
-2.43135418440949e-05
-1.72464048766129e-05
-1.85684434173605e-05
-6.02491243691143e-06
8.43567021808214e-06
-2.47013386518689e-05
-3.36612149325843e-05
-1.85318634773614e-05
-3.7942522769702e-05
-3.66837247376635e-05
-1.12322649024702e-05
-6.88780019537677e-06
-6.96918974182688e-06
-1.51933289325052e-05
-2.65887834312413e-05
-1.92557481919457e-06
-3.13150148063063e-06
-3.35874206702558e-05
-3.49807024973576e-05
-6.03602915517056e-06
6.07401302550474e-06
-1.29439652856837e-05
-1.99545381050116e-05
-8.30827760969555e-06
-7.27895358487147e-06
-2.12631940197217e-05
-2.95630683266076e-05
-1.57018499449158e-05
-1.29578791946468e-06
8.29626205207922e-07
-2.62385020606541e-05
-1.90072908062076e-05
-1.19097992973197e-05
-2.0112333646678e-05
-7.91348626370779e-06
-2.24831579340842e-05
3.06639256844062e-06
-2.57747037615043e-05
-6.3639796137913e-06
-3.10381019331899e-05
-1.29969935371868e-05
-1.10981543523099e-06
-7.50615815791732e-06
-2.31069186354395e-06
-3.12697509669146e-05
5.77649876574768e-06
-2.12674087826605e-06
-3.52740379844986e-05
-2.49062276933866e-05
-5.23789754067908e-06
-9.81580781828245e-07
-2.05492354859599e-05
-2.15557497244992e-05
2.82809989531807e-06
-7.63246443996339e-06
-4.13225529405077e-05
-3.13916085281514e-05
-2.81797972672006e-06
-7.9194429710997e-06
-1.83287528105578e-05
-2.93498288996905e-05
-1.26496550364159e-05
-1.21725736386499e-05
-5.96491809151519e-06
-6.28425244590785e-06
-2.39873662150253e-05
-1.24523891127603e-05
-8.25091906405468e-06
-3.40974833574226e-05
-2.96148848425236e-05
-1.05758295269585e-05
-1.97176944277366e-05
-3.59184332327547e-05
-1.84435256930449e-05
-4.78199227598145e-06
-1.18771463897331e-05
-2.87048142701465e-05
-1.01004754338558e-05
-8.11979246108965e-06
-2.31887308363633e-05
-2.82663737301196e-05
-4.44759636139599e-06
-1.06761444796535e-05
-3.55911290952205e-06
-1.87816679099149e-05
-3.98175834588136e-05
-1.27960015115711e-05
-1.41489302828861e-05
-1.15845828408746e-05
-2.95513829866612e-05
9.4254160419296e-07
-4.87530056866538e-07
-8.51205075451868e-06
-8.07598208451532e-06
-4.17065963933652e-05
-1.44381909410998e-05
-1.0410931240949e-05
-1.61490451902101e-05
-2.82136580644066e-05
-5.73683404340836e-06
-7.12545458194891e-06
-1.48176466686642e-05
-3.28074439414616e-05
2.39364162905321e-06
-1.25620919030743e-05
-2.48603137805294e-05
-2.72514594691191e-05
-7.2230231875579e-06
-7.45427604597271e-06
-2.15790838918971e-05
-2.77512278731559e-05
-1.94754426979846e-05
-1.92782448211819e-05
-1.64641622570032e-06
-3.56721800765694e-05
-2.31189526747873e-05
-7.49740327263274e-06
-1.33441633726022e-05
-2.76239716536772e-05
-1.90604328868302e-05
-5.36523057607478e-06
1.05080956738726e-05
-1.56392263262502e-05
1.38067076236274e-06
-3.83461603018722e-06
-1.30783073781228e-06
-4.68271825511883e-05
-2.8454870463963e-05
-2.52250683667462e-05
-1.05542865605376e-05
-1.71080642399408e-06
-1.05810300909257e-05
-1.02248825173545e-05
-1.5993727735579e-05
6.80298792905238e-07
-1.87538212114942e-05
-1.13654166409605e-05
1.55158167200003e-05
-1.7041485905016e-06
-4.41660666627574e-06
-5.76153080436542e-06
-1.21121782460302e-05
-6.33689681921826e-06
-2.74185546817892e-05
-7.6387939620067e-06
-8.48495939964375e-06
-1.34857953061117e-05
-1.92442924671382e-05
-3.11118569720576e-05
-5.64996446531074e-06
-1.02308465216183e-05
-1.12518723333192e-05
-3.3621222858509e-05
-1.90048054116412e-05
-1.83315256625015e-05
8.65373958085833e-06
-1.56503280605323e-05
-2.93485004599939e-05
-1.81681779241271e-05
-2.34211883019768e-05
-2.83387046805233e-05
-2.45759518673782e-05
-1.37024697240962e-05
3.23301946040975e-06
-2.49676641136581e-05
-8.85270715465847e-06
-8.6110004131919e-06
8.15925117016999e-06
-2.57866334243983e-06
-2.87151306689684e-05
-1.28057405637954e-05
-2.80575620190244e-05
-5.10547652226639e-06
-1.46650303200126e-05
-2.48308624361442e-05
-1.23777799147145e-05
-1.82973709060496e-05
-1.44853275425056e-05
-1.67512362329652e-05
-2.29634461296156e-05
-2.14939044784746e-05
2.87673556698649e-08
-1.56037736915763e-05
-1.09433629010577e-05
-2.56662375020759e-05
-1.38157757186669e-05
-1.68030160815468e-05
-1.50153653347478e-05
-1.8283751610604e-05
-1.26722805355959e-05
-1.43186778038769e-05
-2.20225661186019e-05
-4.82354721901427e-06
-1.37413206467693e-05
-1.04919474304723e-05
-1.67817676065864e-05
-1.77848713946328e-05
-8.73510433021114e-06
-1.30003302031668e-05
-4.37589459276366e-05
-2.32281107217409e-05
-3.11135250347113e-06
-1.0581160149978e-05
-4.13008455194378e-06
-6.51992224358228e-06
-1.52104195765618e-05
-2.05957894174834e-05
-1.5819864370172e-05
-6.70565214853046e-06
-1.1338556574278e-05
-2.84939970834004e-05
-1.73295082509865e-05
-2.43890372644816e-05
-8.95729108089444e-07
-1.03927279759046e-05
-2.99593995336322e-05
-5.3892687065017e-06
-2.43069877429734e-05
-2.27544420486911e-05
-1.7966532599156e-05
-3.48381286353193e-05
-2.2282116505773e-05
-7.13674996179209e-06
2.97744850592733e-06
-8.41874665391927e-06
-2.21119380944464e-06
-1.58244267939257e-05
-1.54545464335301e-05
-4.72274093505501e-06
-4.83327767545171e-06
-5.63734950442114e-06
-2.14348152939762e-05
-1.32768474139319e-05
-9.26600743154231e-06
-1.75276535279635e-05
-2.27460171908962e-05
-1.89700824548525e-05
-1.70745850005128e-05
-2.28315048977289e-05
-1.21933320696637e-05
-1.74464454497715e-05
-1.02089853195799e-05
-1.26193233315859e-06
-8.58644298450873e-06
-1.93480830586024e-05
-1.83062359087924e-05
-9.32304521237884e-06
-1.47282422621283e-05
-1.57018540048795e-05
-3.93461985926442e-05
-2.11517437038733e-05
2.51777065511414e-06
-1.76228422936614e-05
-1.44490678386911e-05
6.91086794346506e-07
-8.36224069971545e-06
-1.79122403983191e-05
-1.91021952511067e-05
-1.83423582633051e-05
-2.31078847238773e-05
-2.25486991653306e-05
-5.41004388893831e-06
2.83951184145885e-06
-6.40022780735754e-06
-2.56435964430849e-05
-3.0193848601501e-05
-1.15976761326326e-05
-1.89937167813842e-05
2.05139774580572e-06
-2.77033656793024e-05
-3.79526334714153e-05
-4.55650127920254e-06
-2.52768053471082e-05
-1.8417872710446e-05
-3.97836972014916e-05
-1.73199139271673e-05
-1.86352490936425e-05
-2.5640793180648e-05
-2.54007971067252e-05
-2.45170605114369e-05
-3.54948580133091e-05
-7.87154655578935e-06
-3.91552299748163e-05
-1.57138722540363e-05
1.54181865984965e-06
-1.06459259886926e-05
-1.48979774175048e-05
-1.33087911973339e-05
-3.70025244961327e-06
-2.36385823123596e-05
-2.07580547134616e-05
-9.25104569190108e-06
-1.76129303207757e-05
-1.88011641869522e-05
2.23665980545871e-06
-1.21802554924658e-05
-1.51051153342444e-05
-2.07261204331068e-05
-1.26675903613646e-05
-2.17398623603594e-05
-1.95343592289628e-05
1.16745803864403e-06
-2.67574694909161e-05
-2.31713230623891e-05
-1.41820021584191e-05
-2.02015255848232e-05
5.82717310143981e-06
1.16647724113519e-06
-8.98517259532889e-06
5.9757879150203e-06
-2.26613611248555e-05
-8.71732668420823e-06
-9.70900299362694e-06
-1.25980963303974e-05
-2.56001661842133e-05
-6.68965386682597e-06
-9.2220202805224e-06
-1.22028070188959e-05
-1.60568510853492e-05
-2.16837652189833e-05
-9.9872448903032e-06
-4.17646591834057e-05
-9.89961373924267e-06
-1.14993302294577e-05
-1.33618108537905e-05
7.01713848073133e-07
-1.86818435743107e-05
-8.35762088052906e-06
-2.27132153024909e-05
-2.18298352905502e-05
-2.6160634717752e-05
-1.22711538315163e-05
-1.24727690997758e-05
-2.22126230939693e-05
-1.21917702314805e-05
-1.02987844773917e-05
-3.19893596019287e-05
-2.17799191952845e-05
-5.24737096699674e-06
-6.595735641473e-06
1.18504569497328e-06
-3.87780726744823e-05
-1.51208972363563e-05
-6.17179866945948e-06
-2.18441864113962e-05
-1.54987270305694e-05
-3.92704777134124e-06
-5.11402367842452e-06
-9.10206121694976e-06
-1.14992770222263e-05
-2.14350062800789e-05
-6.18807323076688e-06
-1.49113838193908e-05
-1.91366721099684e-05
-9.36329457046922e-06
-2.4872590942175e-06
-1.80874281324904e-05
-1.83142383765637e-05
-1.73914110484368e-05
-2.64372395299808e-05
-2.62258196703116e-05
-1.86026500432366e-05
-2.13944763296036e-05
-2.39565434879183e-05
4.20418271532592e-06
-2.84045091191376e-05
-1.77715056693444e-05
-3.2020947279702e-06
-2.43307340868656e-05
-2.15704931994073e-05
-2.66201846613578e-05
-1.63430111968036e-05
-2.84086782358184e-05
-2.32651307347562e-05
-1.26399606701978e-05
-1.45502862306024e-05
-1.38910430569279e-05
1.08294058629473e-06
-8.36805914806359e-06
-1.1097630536896e-05
-1.35526683075083e-06
-8.34476248520815e-06
-1.6812627040003e-05
-4.14474299885734e-06
-1.82452306262767e-05
-3.44361941006802e-07
-2.11175740585884e-05
-4.88096399847183e-06
6.47034741030534e-06
-1.59923444864891e-05
-2.53142294510386e-05
-1.10276668274282e-05
-1.76733815808472e-05
-2.50775749571043e-05
-1.09513673648538e-05
-2.51638031941913e-05
-3.14589353182992e-05
-5.07182513483731e-06
-3.19236740288783e-05
-3.35484081928827e-05
-2.30493526296063e-05
-5.17918847541311e-06
-1.2080263970444e-05
-2.80285099626689e-05
-1.33837670575748e-05
-2.39649857022659e-05
-1.39993021104407e-05
-1.35482189104179e-06
-2.17364624892055e-05
-1.46668526475989e-05
-3.96821901808462e-06
-1.69351075384456e-05
-1.65736322691588e-05
-1.23971383497575e-05
2.08655113495968e-06
-2.73922184207782e-05
4.93402701818559e-06
-2.12341509701977e-05
-1.36973861009964e-05
-4.05114077305234e-05
-3.0112496774764e-05
-2.67369928195372e-05
-2.4143249272417e-07
-2.32744238029438e-05
-7.72714130105495e-06
-2.07759347137187e-05
-3.93892661892921e-05
-1.87757676521743e-05
-1.87996862756658e-05
-4.9266592424936e-06
-1.41575765619659e-05
-8.39039201088325e-06
-1.27674751118296e-05
-2.06077843249931e-05
-2.22941801463553e-05
-3.45809770117108e-05
-9.84458579874998e-06
-1.50621545869871e-05
2.86551309244776e-06
5.45210697577272e-06
-1.91685256814147e-05
-1.59121922159241e-05
-9.32239368067226e-06
-1.05086283497851e-05
-3.48451637344992e-07
-2.09977125553186e-05
-2.01706779850647e-05
-1.12529163568555e-05
-3.23526238549483e-05
-4.74129760535497e-06
-1.18519034993067e-05
-2.53382379442673e-05
-1.86191602902896e-05
-1.36837845519748e-05
-3.11513827520733e-05
-1.33108348813243e-05
-1.8578783892441e-05
-1.57927052906339e-05
-3.7890522809624e-06
-2.16197338443252e-05
-1.43237369149461e-05
-1.17487981839544e-05
-9.70546455145709e-06
-1.50600873780685e-05
-1.61529042265302e-05
-1.41574031349626e-05
-9.65209149911366e-06
-3.41096498925469e-05
-1.81324288773263e-05
-1.95126495530789e-05
-7.36382352484368e-06
-1.16546691100843e-05
-1.43129528033534e-05
-1.25911366519724e-05
-1.51415599045238e-05
-2.70903160266508e-05
-1.85490681759475e-05
-1.39135048832538e-05
-1.45002318249198e-05
1.99112972621352e-06
-4.05119859532719e-05
-3.16296048663852e-05
4.84821001884523e-06
-1.47971519070706e-05
-2.00717336411795e-05
-4.3860511389644e-05
-2.90537366149092e-05
-1.71238410214175e-05
-3.96525907465449e-05
-2.15067257069907e-05
-3.38611648799805e-05
-7.72565259407661e-06
-6.80431000792742e-06
-1.40077417466974e-05
1.23625456072819e-05
-1.82446015470537e-06
-1.52096844448646e-05
-1.73264198295141e-05
-2.03507176759461e-05
-3.58850378941665e-06
-5.71912890412544e-06
-1.6182566841061e-05
-2.85267385367931e-05
-1.64836621957287e-05
-1.34664607462596e-05
-2.61832828386467e-05
-2.04014552948377e-05
-2.62715800457307e-05
-3.50788284337281e-05
-1.99388984248856e-05
-2.62284683559595e-05
-7.81172482155911e-06
1.50653023342483e-06
-2.9100167097598e-06
1.68429394791157e-06
-2.68865354435992e-06
-1.45393560291561e-05
-2.41195581062269e-06
-2.03604488075829e-05
1.13732247047536e-06
-6.40442023180764e-06
-4.49524264656969e-06
-2.47637795644604e-05
-9.20869991868883e-06
-1.3598331269671e-05
-2.25809959750202e-05
-3.15770673004073e-05
-1.43351407528373e-05
-1.17048472521005e-05
-2.45923006951048e-05
-1.83000137399812e-05
-1.71401240773549e-05
-3.03322406306237e-05
-1.63880739017014e-05
-1.8563370668517e-05
-1.13237605736412e-05
-1.11198318225877e-05
5.55710309093631e-07
-1.08741714774629e-06
-8.99312234173016e-06
-1.51991589647066e-05
-1.2557120119476e-05
-8.4327165751876e-06
-6.62765909659255e-06
-1.77033911319752e-05
-3.34690241515155e-06
-2.59046904002273e-05
-2.21442426633221e-05
-2.55664883667138e-06
-4.0143526363898e-05
-3.5715451794906e-05
-2.59838876883278e-05
-2.07185299816341e-05
-2.92702373293065e-05
-2.77167340986232e-05
-2.06355155719903e-05
-2.31331009040512e-05
-1.15039904880515e-05
-5.02763136111162e-06
-1.16930096856276e-05
-2.43096305948373e-06
1.21910160489266e-06
-1.6023440443614e-06
-6.12393674003947e-06
-1.62537334041108e-05
-1.40695977643735e-05
-1.05487222229116e-05
-2.6224829638905e-05
-4.5704676687682e-06
-7.58067642609661e-06
-2.54233577135951e-05
-1.4098040412425e-05
-3.53689507847198e-05
-2.4027683665925e-05
-2.55865171425307e-05
-2.87794044885724e-05
-2.63588556110563e-05
-2.84452473534784e-05
-2.14304372226139e-05
-2.55110347399542e-05
-1.43456812759926e-05
-1.41685075834355e-05
-9.37409789231161e-06
-6.92920593036065e-06
-1.11063312372768e-05
-2.55327782021025e-05
-1.2099216410553e-06
-8.63630220519314e-06
-3.17344198298179e-05
-2.36949045581934e-05
-2.56682306771931e-05
-2.9168028891956e-05
-2.53273437068969e-05
-1.4303312278119e-05
-5.7270523279661e-06
-1.82214423447306e-05
-1.30533607610764e-05
-1.86484794118222e-05
-1.03494402286429e-05
-1.60756986000618e-05
-1.27477668984813e-05
-4.12819064349671e-06
2.48307653319395e-06
6.33075081800691e-06
-2.2280914765508e-05
-2.87005905094888e-05
-1.29195212411215e-05
-2.04251131222257e-05
-2.64804112694545e-05
-2.75151586877617e-05
-3.04443114066579e-05
-2.80117943473017e-05
-1.35717624030655e-05
-2.41390583419218e-05
-2.5861646234756e-05
-1.14429735922272e-05
-3.00945471794573e-06
-2.7911373726203e-05
-2.19391108429988e-05
-1.91290290336602e-06
-1.2074053471952e-06
-1.60422176524887e-05
-7.46246922717448e-06
-3.16268587490999e-05
2.02511600941787e-06
-1.72546443281723e-06
-1.24901090835369e-05
-1.44941029970291e-05
-1.43485910909866e-05
-3.25620862022866e-05
-2.58903183444693e-05
-3.51946024451513e-05
-1.22008366815265e-05
-2.8208762345039e-05
-1.47542594902961e-05
-2.51929002296796e-05
-2.20301751514433e-05
-1.10119911478978e-05
-4.97944376564519e-06
-1.39130626963255e-05
-1.21692875441585e-05
-4.50080904493473e-06
-8.79852298498507e-06
-2.16701417555565e-05
-2.02954870799034e-06
1.47431127644731e-06
-1.01674462364188e-05
-2.20022217468242e-05
-2.56236428887463e-05
-3.26918332643182e-05
-3.78753460218623e-05
-3.43609792392085e-05
-4.59697989493512e-05
-6.66525394153967e-06
-4.45029740327797e-06
-2.06282967429834e-05
-1.25552315836316e-05
-9.19507445835566e-06
-1.36318401289622e-05
-5.77194404786417e-06
-2.38624711486657e-05
-1.07082102491581e-05
6.73747145124735e-08
-1.22848414822353e-05
-1.09235902871134e-05
-1.52642125490366e-05
-2.89258676788534e-07
-1.00256876785949e-05
-1.67585004842988e-05
-4.40183682930129e-05
-1.90700053792776e-05
-2.04713134346465e-05
-8.68504706396397e-06
-2.7129864003689e-05
-1.89857967543645e-05
-3.29060544028831e-05
-8.42858435968548e-06
-1.74357533076536e-05
9.17842826713347e-08
-1.28366391197946e-05
-4.72918373553184e-06
5.32565281842401e-06
-4.10119188921709e-06
-7.32774311223102e-06
2.08345541397092e-05
-5.84263700013127e-06
-1.01830489026722e-05
2.08096349636101e-06
-2.0859298455384e-05
-1.31556520032944e-05
-2.58564747104913e-05
-1.58539863227805e-05
-2.91900817160654e-05
-4.32915568778341e-05
-3.99955559521491e-05
-1.50191840976592e-05
-2.94154039621021e-05
-2.90462470631244e-05
-4.34876922349588e-05
-2.27592245262768e-05
5.57056394348297e-06
-2.57970890741057e-05
-1.44135662843211e-05
-9.47661035591161e-07
1.8291347497532e-06
-9.88503022124351e-06
-2.71704679225257e-06
-1.13009509535948e-05
-7.42422835224213e-06
-1.66423813638782e-05
-3.40707532991828e-05
-2.83648139840237e-05
-2.51198342373463e-05
-4.30939841232375e-05
-4.16691886503909e-05
-3.5394719237848e-05
-4.06815692442848e-05
-3.67864559705744e-05
-2.20761345995083e-05
-2.99525580763061e-05
-2.23723201282277e-05
-2.81103265642877e-05
-4.39758730308785e-08
-7.77205063933994e-06
-4.61208300805783e-06
-1.45189456812238e-05
-1.82115736800249e-05
-1.37957890867884e-05
-3.56020730781222e-06
-3.42023891433353e-05
-9.84957176176984e-06
-2.53421115736192e-05
-3.17992847898425e-05
-1.555240356397e-05
-2.94174887364769e-05
-3.9605195696515e-05
2.46044743034889e-06
-1.56312067573867e-05
-9.23749363191866e-06
-3.0698054137004e-05
-3.65837232779469e-05
-1.28499497831466e-05
-1.80463625862465e-05
-3.64549821930018e-05
5.67474891908407e-07
-7.70745833542764e-06
-1.73970160670628e-05
-7.29764763182784e-06
2.73300048942361e-06
-2.63302149828455e-06
-1.26372880509677e-05
-1.38690040945332e-05
-6.28083826459912e-06
-2.61957860870802e-05
-1.96019267950688e-05
-1.10328457569207e-05
-1.39284089635069e-05
-3.89036208639873e-05
-1.29920363062323e-05
-2.72049032211263e-05
-1.64437255928275e-05
-2.44209208020011e-05
-2.11901467266408e-05
-1.79448689384449e-05
1.71455452214438e-06
-6.19280296227993e-06
-1.49519370931016e-05
-3.70070479504628e-06
-8.9339746953224e-06
-1.73325131849853e-05
-5.50325619267189e-06
-1.1031189468501e-05
-1.62342256704484e-05
-1.71657280015832e-05
-8.51870564830466e-06
-1.40210048285373e-05
-2.09537123354787e-05
-2.08139631478665e-05
-1.83628880886847e-05
-2.21808752299747e-05
-1.78138319441385e-05
4.40770754038906e-07
-7.19313089565339e-06
-2.02946579664526e-05
-4.85130468856258e-06
-1.40635912309795e-05
5.03753161966042e-06
-1.16411569107512e-05
-1.22560469328126e-06
-7.86312953589979e-06
-3.18885208974036e-06
-2.2188718560493e-05
-3.04578944097902e-05
-1.69619685854709e-05
-1.04569019930705e-05
-1.73630577178434e-05
-2.80680424907173e-05
-3.11067377299937e-05
-2.27105248753409e-05
-3.49549218490045e-05
-1.74813352847772e-05
-6.26801103712796e-07
-1.81709487299301e-05
-1.72106810611975e-05
-4.45232198115145e-05
-2.84985404979314e-05
-3.01181522232206e-06
-9.27218318749543e-06
-1.84345115436063e-05
-2.82401292570523e-05
-1.84256774728928e-05
-4.17853272889909e-05
-1.76811563828064e-05
-1.67470772634857e-05
-1.21499764847291e-05
-5.64836405489112e-06
2.8094391373934e-06
-1.07450729059023e-05
-2.50662828351458e-05
-1.52086561285882e-05
-6.8561032844028e-06
-3.37264747749577e-05
-2.531575452918e-05
-3.18410844382785e-05
-2.74017608637915e-05
-7.16371859160183e-06
-1.8299538087264e-05
-7.99548292108788e-06
1.33599789945957e-06
-1.82942690071857e-05
-1.20528638325491e-05
-2.40739358190773e-05
-6.93109389761924e-06
-1.37163787891403e-05
-3.25472809114221e-05
-1.03005818228424e-05
-1.19865466028584e-05
-2.39674541227391e-05
-5.71804908704254e-06
-2.23640510913944e-05
-9.51584545072251e-06
-2.12066116111471e-05
-2.32044942475122e-05
-1.47872239787176e-05
3.21466041413295e-07
-2.19546001601925e-05
-1.60984512794359e-05
-1.01939714182513e-05
-3.51913309431994e-06
-2.2074418022329e-05
2.60270328771949e-06
-9.53581289194543e-06
-8.01284456997299e-06
-2.40709118011477e-05
-2.75721646982594e-05
9.18830363796734e-06
-2.48566467087066e-05
8.52623092176501e-07
-1.20592763945259e-05
-1.12460868404308e-05
-8.67742933620961e-06
-3.40512435314588e-05
-2.79641017228922e-05
-9.72402900194152e-06
-2.37361940991183e-05
-6.62081457034332e-06
-2.26963666326571e-05
-7.03761706287424e-06
-1.36523918813085e-05
-2.26358161840419e-05
-3.12090835524493e-05
-9.41956494716909e-06
-9.14207962347378e-06
-2.3447777039512e-05
-5.44370889163454e-07
-9.02335691311327e-06
-2.55286392643206e-05
-2.29662866272977e-06
-1.41507504817519e-05
-1.18259835644009e-06
-9.42991762503172e-06
-1.18697800941932e-05
-2.85978645197331e-05
-1.79279123627142e-05
1.62207476225947e-05
-4.3256371695241e-06
-3.23247057766024e-05
-1.66019134960684e-05
-7.43214444311037e-06
-1.67872007078307e-05
-2.33035788938362e-05
-2.25029392836126e-05
-1.26798445034154e-05
-2.30207383932781e-05
-2.90714410594855e-05
-2.6467077066658e-05
-2.7086734430209e-05
-2.16167620153017e-05
-3.10257084710429e-05
-1.0955300674288e-05
-2.0906420703877e-05
-1.66320943468086e-05
-1.1090576218325e-05
-1.96036487499991e-05
-2.4871060496646e-05
-1.81939384726721e-05
-1.04402073080305e-05
-1.47498431435364e-05
-8.19304385189402e-06
-1.2609246478739e-05
-1.30838237437856e-05
-1.73532690706476e-05
-2.61194233862365e-05
-1.69383023149855e-05
-4.97412332342683e-06
-2.1800824700106e-05
-2.48972650437364e-05
-2.20630078301813e-06
-2.51324669164454e-05
-2.28637732089144e-05
-9.5641121686087e-07
-4.14158365044658e-06
-8.95938217635289e-06
2.35678864888601e-06
-1.0626269967671e-05
-2.04780535174496e-05
-2.01808262664286e-05
-1.24056389258362e-05
-2.1654169441735e-05
-2.6304796295815e-05
1.81934627717308e-06
-1.89820826417202e-05
-8.60927021505609e-06
-1.11824469285879e-05
-2.96539804291841e-05
-9.08721998057004e-06
-1.03612036708701e-05
-1.58176777443725e-05
-1.80458393613562e-05
-1.60715848685999e-05
-2.50064607967303e-05
-2.12561035142889e-05
-2.21966326117537e-05
6.14645076275054e-06
-3.21837646798178e-05
-1.99669974784331e-05
-1.55886786938842e-05
-1.6146367399635e-05
-2.43408122185386e-05
-8.81182580797804e-07
-1.12698219511636e-05
-4.97172970914241e-06
4.1474291321598e-06
-7.36165647253946e-06
-5.11197744695147e-06
-1.18201745546136e-05
-2.06776583924971e-05
-1.50073582906966e-05
-2.5399189439299e-05
-1.09577328233453e-05
-2.70689741446893e-05
-2.01366397383096e-05
-2.19734477556371e-05
-3.43660083562481e-06
6.39468818171755e-08
-1.37852322392801e-05
-3.92647214862623e-05
-2.20033795193038e-05
-1.76709970987202e-05
-8.33911278679222e-06
-1.3106097185245e-05
-2.34492563534974e-05
-9.92207879647695e-06
-6.57096335581823e-06
-1.24209478906412e-05
-1.92205787714498e-05
-1.96822179255352e-05
-1.75957615074069e-05
-2.22458335289594e-05
-2.50611517678413e-05
-1.40152030703169e-05
-2.17030474563693e-05
-2.03308693080053e-05
-1.09321190640939e-05
-2.78197947766785e-05
-1.95173589919386e-05
-2.59981412801949e-05
-2.18788472511337e-05
-1.35865423739181e-05
-3.02938633455075e-06
-8.46404754867446e-06
-1.75382154296792e-05
-1.72301178008419e-05
-1.68273881913765e-05
1.0933404298866e-05
1.38013676746925e-05
-1.23200791191733e-05
-6.44810031329184e-06
-1.30629207540985e-05
6.60399021640607e-06
-9.96106114901889e-06
-3.82975871088077e-05
-2.21721255537244e-05
3.17124381815035e-06
1.31055348357597e-07
-1.64157571260938e-05
-6.96179420619778e-06
-6.20336537582636e-06
-3.26137121488207e-06
-4.74335258510814e-05
-3.68894263376314e-05
-8.55917199022578e-06
-9.90854868240017e-06
-1.50977791131291e-05
-1.27734583678307e-05
5.46581649166797e-06
-1.36783377521774e-05
-4.00167347478064e-06
-1.28071171722934e-05
1.39004549116077e-05
2.14039156237994e-08
-1.07050252018263e-05
-1.30271720948476e-05
-1.69122569093494e-05
-1.81378980033286e-05
-2.40725821924456e-05
-2.1626348386531e-05
-2.48752914242344e-05
-1.83866519124838e-05
-1.86930870827881e-05
-3.08173008873472e-05
-1.45872351865491e-05
-4.2710423948949e-06
-1.33250458901364e-05
-1.67497760094352e-05
-7.17129140881583e-06
-1.64790012826823e-05
-1.06703454560103e-05
-1.96083349441293e-05
-1.56518555333547e-05
-4.43421695882011e-06
-1.71632107823601e-05
-1.44722850232111e-05
-2.16172484455138e-05
-1.13425835624302e-05
-7.51359671473204e-06
-2.21931310866266e-05
-1.34481290181993e-05
-3.36347873505101e-05
-3.44402467632647e-05
-1.15141520834944e-05
-1.59003104346169e-05
-2.01704705361174e-05
-2.11796562446662e-05
-1.16313753407843e-05
-3.77002206767191e-05
-3.41284208379188e-06
-1.04669039214538e-05
-4.62254618709763e-07
-1.47894839329961e-05
-2.75321816339233e-05
-1.17192744728189e-05
-8.97960284419723e-06
-3.7914127739412e-05
-3.24467974765404e-05
-1.05926029514752e-05
-2.87742080153239e-05
-1.65286258430013e-05
-2.50575252881151e-05
-1.67172165339302e-05
-1.14757273548091e-05
-3.35953963748497e-05
-1.38510230836605e-05
-1.01874697011298e-05
-3.12349930805555e-05
-2.71542640254025e-05
1.55006658363442e-07
-7.52592969215834e-06
-2.42673021730833e-05
-9.12187928092952e-06
1.6087741666781e-05
9.20617446571066e-08
-3.51961770201531e-05
-7.77951845507212e-06
-1.90101140145359e-06
-8.64584493837253e-06
-3.62126132809463e-05
-2.12770805790716e-05
-1.90434778005331e-05
-2.04574792340945e-05
-2.04722265161983e-05
-1.2117153683327e-05
-5.65117670933855e-06
-3.51004879967111e-05
-3.57496332418454e-05
5.74444225450968e-06
-2.24671203531471e-05
-1.86827739127983e-05
-1.53106447872063e-05
-6.2726306053042e-06
9.21916482527721e-07
-1.53986587414619e-07
-2.72135801875306e-05
6.64839629320287e-06
3.32042301661689e-06
-2.77541586821681e-05
-1.76279293914868e-05
-1.70910388413139e-05
-2.74650127999588e-05
-3.17785609883334e-05
-1.78351811871153e-05
-1.12400614612958e-05
-1.27503591047566e-05
-1.58508573362383e-05
-1.88359759296646e-05
-8.77245716728345e-06
-8.72969122072577e-06
-2.61193777415495e-05
-1.23812966466555e-05
-2.52041051929555e-05
-1.81128960425211e-05
-1.22879357449837e-05
-1.19617905232734e-05
-2.48272942796413e-05
-1.91777204749591e-06
-3.671325349901e-05
2.91668507275012e-06
-2.55274388344709e-05
-1.80969301579363e-05
-4.37752034523353e-06
-7.54217127034856e-06
-3.43438275210593e-05
-9.39665761005239e-06
2.2222855705846e-06
-2.13456988758037e-05
-7.29668192771444e-06
-1.31152385023296e-05
-2.53177144741866e-05
-3.46040005333968e-05
-2.104803960958e-05
-3.40664013070407e-05
6.93531453913718e-06
-2.1085891424926e-05
-1.05554781331279e-05
-4.25736185148599e-05
-3.84303784818379e-05
-6.65621370772146e-06
-6.71521013900187e-06
-1.29690723857227e-05
-3.19799373872613e-05
-9.14045496163499e-06
-4.49677061219657e-06
-1.51680586910398e-05
-1.28326525128318e-05
-1.67930840838545e-05
-3.24800864325548e-05
-1.78448049761609e-05
-1.56905063252079e-05
-1.14388254460981e-05
-2.59095309390525e-05
-2.55455565575405e-05
-2.72512765296755e-05
-2.02395818465691e-05
7.66595308903324e-07
-1.08234474984646e-05
-2.25380595823553e-05
-8.18568031607344e-08
-9.81585633444861e-06
-8.19812011678397e-09
-2.33542588619433e-05
-1.14214400983345e-05
-8.66853134427064e-06
-1.73322996018186e-05
-3.83990164761996e-05
-2.4800533763746e-05
-1.50406758855208e-05
-8.14836415399179e-06
-1.93433681312018e-05
-1.78065572555513e-05
-2.20631002594969e-05
-1.26263530747999e-05
-1.96895583101894e-05
-1.87403515964595e-06
-1.06330165505105e-05
-4.51381702277954e-06
-9.72029581388802e-06
-1.0425998336053e-05
-1.10699115694294e-05
-1.36886098010091e-05
8.45494312020876e-06
-2.1766831630258e-05
-2.90264005201144e-05
-2.79669841428086e-05
-4.97483464172673e-05
-2.22432231926934e-05
-2.83054303408755e-05
-2.84463729317888e-05
-3.2356901802886e-05
-2.97271193871617e-05
-2.26607649380659e-05
-3.26957539054467e-05
-2.66052794114219e-05
1.67285521163147e-07
-2.13016647255155e-05
4.45726240931759e-06
-1.70049797930185e-05
-1.56207247662076e-05
-2.03905114418809e-05
-1.83421507771413e-05
-1.99174618890574e-05
-2.2607571309074e-05
-1.22756253388885e-05
-1.08470086764208e-05
-1.10822421451841e-05
-1.96374856205839e-05
-1.83285669299765e-05
-2.44320701002493e-05
-1.29744129294687e-05
-1.63364438172464e-05
-3.32608295519103e-05
-2.36060673469044e-05
-2.31274850221618e-06
-1.45683334602885e-05
-2.23594417375639e-05
-9.90293747600244e-06
-3.147748127266e-06
-1.15731760368169e-05
-1.82252996732757e-05
-1.55857936835823e-05
5.41707220529164e-07
7.98715664116928e-06
-3.31718758767478e-05
-3.91167586444024e-06
-1.80750378456272e-05
-1.65975444037477e-05
-2.2840780419618e-05
-3.19757025610756e-05
-1.16546497695156e-05
-2.48520927992422e-05
-1.92547602511983e-05
-1.3771566326216e-05
-2.09496971078764e-06
-2.62598148213741e-05
-1.72809861545984e-05
-1.4417677863891e-05
4.04164305247925e-06
-4.06856565398223e-06
-2.07404444659778e-05
-1.06592737996134e-05
-1.35811171887651e-05
-6.73077504123832e-06
-1.53474062320272e-05
-1.47704837792177e-05
-9.34200880966747e-06
-8.33735220128117e-06
-2.02119989392687e-05
-5.0458654031033e-06
-3.82113744327358e-05
-6.63002663336193e-07
-2.08150060434148e-05
-2.33164142807563e-05
-2.64782971656003e-05
-1.75857335239089e-05
-1.346026603455e-05
-9.49057406232942e-06
-1.23225788204587e-05
-6.66304013209547e-06
2.84149054794803e-06
-1.51649634281054e-05
-3.04920841358424e-06
-8.94036109501703e-06
1.59744237787696e-06
1.8909346675741e-05
-9.54741586133695e-06
-2.52974508742493e-05
-1.9070263756652e-05
-1.49937781758247e-05
-1.04363489280141e-05
-2.07982914404365e-05
-1.79633672117959e-05
-1.65277917413944e-05
-8.79259486505541e-06
-1.88342640250623e-05
-1.88862086507207e-05
-1.11811084840322e-05
-2.48050371658002e-05
-1.81636084927733e-06
-8.55285401358668e-06
8.90278305047637e-06
-1.79770123081845e-06
-2.4123682015397e-05
-2.10661241029872e-05
-1.05765110943561e-07
-1.13168671513569e-05
-1.68523453978073e-05
-2.98777304106373e-06
7.85297661435906e-06
-1.92647942488178e-05
-1.80230204193181e-05
-1.99673036713086e-05
-4.90795450476129e-06
-1.92392817111298e-05
-2.57693906787631e-05
-2.82190915807875e-05
-2.19627828160391e-05
-5.16498419463463e-06
-9.95162086410209e-06
-7.67837216902643e-06
-1.5705014876162e-05
-6.22652901576366e-06
-2.4458864094653e-05
-4.08274000147046e-05
-2.13083589218909e-05
8.34779165446385e-06
-3.43636261641464e-06
-1.58439502440289e-05
6.90469389987584e-07
-8.68639737331465e-06
-1.66928570476386e-05
8.49033747280327e-06
-2.60215481186831e-05
1.20809426573726e-06
-1.43590767238677e-05
-3.51720735541856e-05
-2.15447138123925e-05
-2.61779504834584e-05
7.29567152227209e-06
-1.77611086289228e-05
-3.46643832914914e-05
-1.50930302505348e-05
-1.57800688098139e-06
-1.76682601227026e-05
-2.7949613032843e-05
-1.00211449948233e-05
-1.09101567536553e-05
-2.11185882748836e-05
-3.34721988131701e-05
-3.09590682069424e-05
-1.58187295813305e-05
-1.12216385311529e-05
-1.26421047762172e-05
-3.39600540176295e-05
-2.34476462752836e-05
-2.43015902679851e-05
-2.17004451374345e-05
-2.81109369862939e-05
8.13348459539402e-06
-7.5675833629494e-07
-2.10860081514751e-05
-2.26950226731416e-05
-2.24019774201504e-05
-1.49693039703121e-05
-1.2438299858875e-05
-1.30946343693118e-05
-2.26564016372704e-05
2.02388859977367e-06
-2.8318467868993e-06
-1.87385566167636e-05
-2.30414131520735e-05
-1.70919994839269e-06
-2.22018110208723e-05
-4.30848964381348e-05
-4.77873306057241e-05
-2.06638084714946e-05
-1.64083677473125e-06
-7.72435481599137e-06
-2.96458499197173e-05
-8.47115969865422e-06
8.23512089631409e-06
-1.24541727596425e-05
-2.68560300218491e-05
-2.48171488684766e-05
6.08795856283082e-07
5.68616195202227e-06
-1.16470153400653e-05
6.71136607373926e-07
-1.28853324644741e-05
3.43773313623217e-06
-2.66547949426462e-05
-1.3644958436271e-05
-1.56413524468085e-05
-8.80468022210884e-06
-2.32616187725232e-05
-3.53562795384927e-05
-1.73177808548467e-05
-4.39338229922744e-06
-2.35989762086662e-05
-2.33913523002055e-05
-1.42030471756995e-05
-2.49783319911073e-05
-9.05638824828067e-06
-2.43248192005967e-05
-2.69723825349863e-05
-1.51200870459079e-05
-6.61587744700796e-06
-1.05600531606009e-05
-2.15497726005037e-05
9.79515460373483e-07
-2.36212256140592e-05
-1.48859136948197e-05
-2.06053759146228e-05
-2.64264364152479e-05
-3.75938884843224e-06
-5.50053749495988e-06
-2.91322459411695e-05
-2.68583315112497e-05
-1.34013442704276e-05
-8.36561923298987e-06
-1.18507246183841e-05
-1.26990897216355e-05
-1.14636806710169e-05
-1.51523269508871e-05
-1.75697801342827e-05
-1.2456210023112e-05
-3.95826974430318e-07
-1.809768962968e-06
-2.91751412214042e-05
-5.5624317191927e-06
-3.09838081391895e-06
3.77436213763241e-06
1.00283424689579e-06
-1.56635228031959e-05
-5.75847445693318e-06
-2.90503187229603e-06
-1.26679166627891e-05
-3.41998754028044e-05
-3.68474591953994e-05
-2.19241159848874e-05
2.15325890504401e-06
-4.24000925016782e-05
-2.6543962716918e-05
-3.53583321979393e-07
-7.01202228226278e-06
-1.16847263654133e-05
-6.84710895747766e-06
-1.20407238145792e-05
-8.18597927555635e-06
-2.44918296792367e-05
-2.56697728253678e-05
-1.25046829053511e-05
-1.78975515081038e-05
-1.22859663007711e-05
-1.41800921311756e-05
-1.68625064090291e-05
-6.72634197855704e-06
-1.13384292928376e-05
-2.74954229324398e-05
-1.13318397212789e-05
-1.04551022357216e-05
-2.25883096976133e-05
-2.01274614833655e-05
-8.80361506493935e-06
6.94808141559961e-06
-1.8355369284368e-05
-6.77481195370126e-06
-1.16646150956239e-06
-1.18346575426473e-05
-8.5908579892612e-06
-2.67712867826626e-05
-1.86870099218967e-05
-1.3065482264195e-05
2.07955431063811e-06
-1.60525664045832e-05
-1.94063445495692e-05
-1.93123988311452e-05
-2.75597827928062e-05
-1.72273306948895e-05
-2.57761525657309e-05
-3.29682644280895e-05
-2.24573976834117e-05
-1.99488479719603e-05
-3.35909061391659e-05
-1.847674923367e-05
-4.31112274710925e-06
-2.84495379820251e-07
-1.88211461913413e-05
6.05676646175483e-06
6.12026492123338e-07
-3.07473854165176e-05
-6.2371435780501e-06
-6.67963667829431e-06
-1.38192196744958e-05
-1.38259541863599e-05
-2.65226860742503e-05
-1.19173142734453e-05
-8.00022786544621e-06
-2.62467882548669e-06
-2.77120535005188e-05
-1.60744735697155e-05
-1.39031511944125e-05
-1.76446158578714e-05
-1.43101233342115e-05
-3.71064358905878e-05
-2.51508973646489e-05
-2.64691194061143e-05
-9.36652379645624e-06
-1.37303326466348e-05
4.24115796082128e-06
-1.03017007881925e-05
-6.69851626706356e-06
-1.17189402879575e-05
-1.73504273630569e-05
-5.35118687994339e-06
-5.71241592776753e-06
-2.74856568558771e-05
-9.64665448378026e-06
-6.89161598693707e-06
-1.39349916089132e-05
-2.12914159254609e-05
-2.00848685465843e-05
-1.3325666266842e-05
-2.07420460255182e-05
-1.31838537351198e-05
8.86881275310107e-07
-1.08033828285334e-05
-2.31157231614195e-05
-1.41993222603258e-05
-2.67618029155366e-06
4.90058140532671e-06
-3.7608253847157e-06
4.01320276612995e-06
-8.68807781664131e-06
-3.3349037398658e-05
5.25159170710802e-06
-1.96699127723944e-05
-1.37529230319977e-05
-2.72245924841148e-05
-9.35426709248607e-06
-2.41762095865235e-05
-2.85761555878781e-05
-2.85528426087173e-05
-2.28426842840262e-05
-2.71589020838944e-05
-1.52440450200887e-06
-1.3014122342858e-05
-1.05545395259968e-05
-2.84698444395163e-05
-2.34744266584804e-05
-1.22756693942421e-05
-7.27455242958142e-06
-1.31772406899879e-05
-1.98553286038602e-05
-3.53228007667415e-05
-7.68433907553311e-06
6.98841576195433e-06
-1.94953490905597e-05
-2.32160348422601e-05
2.64140710145415e-06
-6.88362691605013e-06
-1.53503021852644e-05
-2.94702634849875e-05
-1.59142014131277e-05
-1.14605953882813e-05
-1.98073356588e-05
-4.01536641135735e-05
-1.07450606707688e-05
-9.69965594733211e-06
-3.09422310003186e-05
7.11594262291272e-06
-2.80432311210294e-05
-1.08355626987892e-05
-5.37929860025197e-06
4.76056828550409e-06
-2.41492738187058e-05
7.62100453759071e-07
-1.41255980501412e-05
-1.21890581976318e-05
-3.46377473987582e-05
-2.5073948109528e-05
-2.23418476504092e-05
-2.8941689551663e-05
-1.70228578831004e-05
-2.69061302342379e-05
-2.51052594662952e-05
-3.04919025919356e-05
-1.57740325193552e-05
-1.94067355715736e-05
-3.21819897680732e-06
-1.10451081530276e-05
-1.58879176611101e-05
-4.7294982492667e-06
-1.11399523384206e-05
-1.24791254543912e-05
-7.57158670118871e-06
-1.85211488031105e-05
-1.82036179736616e-05
-1.22513084177038e-05
-1.99112071922919e-05
-2.78789402057386e-05
-2.12220372770716e-05
-2.65509149612611e-05
-2.26244634144096e-05
-3.21442923090664e-05
-3.17321140648856e-05
5.08312354954464e-06
-1.87681987057448e-05
-2.38870581189971e-05
-3.08603127605902e-05
-1.57891755504523e-05
-1.07195102268682e-05
-2.97993653596732e-05
-2.80731756654398e-05
1.67736883500651e-05
-1.27321642645025e-05
-2.84726086517776e-05
-3.41038824616362e-05
-6.59830393050408e-06
-1.47663667976631e-05
-8.86434790186594e-06
-3.22028973705156e-05
-2.23745162921238e-05
-1.05021043314172e-05
-3.54675000943691e-05
-2.79768674184046e-05
-2.72415618635969e-05
-2.24119507532376e-05
-1.2082734608172e-05
-3.59625856384384e-05
-2.07403888344227e-05
-1.09224047073987e-05
-5.20090119548687e-06
-3.12315581903866e-05
-3.13580157984863e-05
-1.24404499369001e-05
-4.393118569572e-06
-1.01165520355283e-05
-2.36627645596621e-05
-3.8932265566161e-06
-2.2285757121443e-05
8.10106078750859e-07
-2.349690296352e-05
-1.94252840648158e-05
-1.69176603787158e-05
-3.44946387685498e-06
-4.01743526843953e-05
-2.5488191678198e-05
-4.7707722675919e-08
-8.81242472086266e-06
-3.31197294563721e-05
-2.27709909561195e-05
-2.03669032882671e-05
4.39769422946278e-06
-2.60365666112956e-05
-2.14895686610243e-05
3.36718279895892e-06
-1.61184688577619e-05
-8.35736314282806e-06
4.87486027591842e-07
-1.41129205280916e-05
-1.35428831797679e-05
-8.29942852447174e-06
-1.38889132089313e-05
-1.00648583747192e-05
-2.17292681941908e-05
-1.45901065269883e-05
-3.3784093611279e-05
-2.20660560556688e-05
-2.07244745037751e-05
-4.19086219879805e-06
-2.29261715315329e-05
-2.32671299218513e-05
-2.17073911915122e-05
-7.15855975940102e-06
-8.16901587162601e-06
-6.97231992622829e-06
-2.25294719509267e-05
-1.63645570537442e-05
-2.08236574713797e-05
-1.55967724818649e-05
-4.1272551982758e-06
-2.14941931040423e-05
-1.11166407632741e-05
-1.69150610988905e-05
-2.96890321272135e-05
-1.61191445005353e-05
-1.28655580346393e-05
-1.02754762124837e-05
-1.3552719859352e-06
-1.97346932607758e-05
-1.19724694259656e-05
-2.47788776207904e-05
-2.64281736504339e-05
-9.59553162178355e-06
-1.35344213774285e-05
-2.38623890660305e-05
-5.56627863219656e-06
-1.26418470057369e-05
2.49670201113901e-06
-3.02638777457275e-05
-7.55893956266688e-06
-2.06462676349024e-05
-6.7347900847932e-06
-4.21612118658451e-05
-2.19906837466871e-05
-4.18844815760604e-05
-1.07005043392214e-05
-5.5391762698704e-06
-2.53360173298979e-05
7.59826299654057e-07
-1.25404243556426e-05
-1.46410583448008e-05
-3.39754602810335e-05
-2.33864382879978e-05
-2.26462212094922e-05
-2.78419320134126e-05
-2.63353119850419e-05
-1.93006285552801e-05
3.56841830444544e-07
-2.67955017734071e-05
-2.06387878305339e-06
-1.50649174552663e-05
-1.29245481572836e-05
-9.00874471293535e-06
-7.39014593186005e-06
-2.45603040377529e-05
-1.07704734295189e-05
-3.14098456065056e-06
-4.3663333796789e-06
-5.91811889985545e-06
-2.17681879556178e-05
-4.20441791338037e-06
-1.22380666913796e-05
-9.9599899276248e-06
-1.63478191418996e-05
-1.76398580854081e-05
-2.21478728462399e-05
6.44282706901452e-06
-1.04631929963872e-05
-1.77944366773813e-05
-1.74212388875747e-05
-1.57253268545566e-06
-1.87953023724645e-05
-2.00554231464063e-05
1.2846856880002e-05
-1.47874298853063e-05
-1.78068080714621e-05
-2.13654517816334e-05
-6.27999974950533e-06
-6.15333976750408e-06
-3.29070057656788e-05
-2.06892684768138e-05
-2.23860001474457e-05
-2.99458737321508e-05
-4.97058183060558e-06
-7.63295364134578e-06
-1.68965047025911e-05
-8.75372392607836e-06
-1.33484311631082e-05
-1.59439844673555e-05
-1.4710368320947e-05
-1.10485107323672e-05
-5.37767558393344e-06
-2.16655247689183e-05
-1.51846275796596e-05
-2.49240765090469e-05
-1.43576999806978e-06
-2.3488501617577e-05
-2.98236784442993e-05
-3.72138175778424e-05
-1.5740403145126e-05
-1.63608392547494e-05
-2.90377100733335e-05
-1.42967804840502e-05
-3.21169242345777e-06
-1.53180674521023e-05
-5.10620250450535e-06
-1.05677148077142e-05
-2.64868403953141e-05
-2.44968794152829e-05
-2.78225084056096e-05
-2.23793236737079e-05
-1.06881661367075e-05
-2.9774785475979e-05
-7.73529025779685e-06
-7.57458576941527e-06
-1.34142268986525e-05
1.23574113514141e-06
-2.69098606705118e-05
-1.20496076122075e-05
-2.71594777993353e-05
-1.08638228783013e-05
-2.77383094036108e-05
-8.59254202328518e-06
-6.8031504025834e-07
-1.21622166986253e-05
5.36898475691509e-06
-4.24570511450709e-05
-3.20337903512939e-05
-2.74306319290913e-05
-1.0497766366671e-05
-9.80206796935747e-06
-4.06087616770936e-06
-6.21320328321519e-06
-3.17160312445429e-05
-5.20472809919284e-06
-1.09819302020737e-05
-2.90896564911206e-05
-6.14466634927031e-06
-2.09847198673446e-06
2.96740390638767e-06
-1.29491264725768e-05
-8.54119897898158e-06
-2.35810955330039e-05
-3.97445397576096e-05
-3.07617127890561e-05
-2.52660244060206e-05
-5.71616022538531e-06
-2.24524624532534e-05
-1.39285618846266e-05
-2.8771249864571e-05
-1.18471959145273e-05
-7.20862632518995e-06
-1.58947238782671e-05
-8.07685739875872e-06
-3.65896583729464e-05
2.65795951304026e-06
-1.04694275745688e-05
-3.48659510766309e-06
-1.51326320806305e-05
-1.35833664103873e-05
-2.56882699289629e-05
-4.15208792650496e-05
-3.2420433698411e-05
-9.01671730972887e-06
-5.90619497203667e-06
-2.96732870049754e-05
-1.12560962802315e-05
-1.03713042103643e-05
-4.48127030580494e-06
-3.32001527868369e-05
-1.22567051945982e-06
-9.77819191335795e-06
-5.2357486204771e-06
-1.96173208240083e-05
-2.86961375459238e-05
-1.62468988928085e-05
-1.39515095013674e-05
-2.55547520931478e-05
-2.27353234390541e-05
-2.67048733549579e-05
-3.0470099822115e-07
-1.93407838372176e-05
-1.08163017223637e-05
-2.3208857254192e-05
-2.55102403266508e-05
-3.85880365718087e-05
-1.36300665590511e-05
-2.45109789175445e-05
-1.85095985135401e-05
-1.68053321044222e-05
-1.00584933146631e-05
2.04602716101512e-05
-1.33295200498474e-05
-2.3638143115126e-05
-1.52058517643451e-07
3.20610084158141e-06
-1.20398707618479e-05
-1.67099632050754e-05
-4.55479562824768e-06
-1.75301899588125e-05
-5.98072467414928e-06
-1.70877821789155e-05
-9.76401786870322e-06
-1.84421176940732e-05
-3.33874643818342e-05
-3.78085311399858e-05
-3.05059800196168e-05
-1.56902197173312e-05
-2.10712248129092e-05
-1.53635083264173e-05
-5.51009585047142e-06
-2.36894104488396e-05
-1.44379564493762e-05
-1.10247955561137e-05
-2.85102093494605e-05
7.77772939010055e-07
5.59983821165282e-06
-3.38408668723129e-07
-1.61774877002554e-05
-5.01016347187843e-06
-1.44149513252396e-05
-2.37942056710945e-05
-1.76902377231849e-05
7.87318178245301e-06
-1.14844617100512e-05
-2.32663425747151e-05
-2.19897653107986e-05
-1.24840609085282e-06
-2.07370442252246e-05
-1.49348846619644e-05
-1.24395646183569e-05
-6.1757734213063e-06
-2.36097388126109e-06
6.84138079554809e-06
2.02774037243943e-06
-1.62744221679328e-05
-1.98089581574971e-05
-9.31168630775647e-06
5.74264082964861e-06
-1.55504221521612e-05
-1.12287554380071e-05
-1.16559575745726e-05
-1.40624621170438e-06
-1.16390185676959e-05
-2.52262545162322e-05
-2.586339591625e-06
-2.04757660171693e-05
-1.70643003999742e-05
-2.2259112052454e-05
-1.28347028004189e-06
-1.97327447465244e-07
-8.08107800526766e-06
-5.41019791791202e-06
-1.97326332271237e-05
-1.93682689330147e-05
-2.05243489613495e-05
-1.71060315347104e-05
5.84780585654538e-06
-1.94869375211105e-05
-2.99870193824676e-05
-2.99095183733505e-05
-1.45301463742732e-05
-6.55233618485902e-06
-1.39082158167545e-05
-1.32887012769795e-05
-2.82206075745743e-05
-1.41727958210767e-05
-2.26757476806046e-05
-2.29178112828651e-05
-3.68389051288387e-05
-2.79504124898004e-05
-3.44535324196178e-05
-3.64130190425879e-05
-2.17059599922866e-05
-1.29120052186657e-05
-2.16604755970917e-05
-2.05734049997537e-05
-1.06977827208551e-05
-1.4587684223027e-05
-1.63006435479347e-05
-5.96689472321424e-06
-1.34586180754204e-05
-9.33056213350678e-06
-2.62171763384976e-05
-9.82725107120826e-06
-2.86142444104901e-05
-6.27345321228909e-06
-3.48099854367531e-05
-1.79653013521948e-05
-1.54362821213101e-05
-2.23021078474926e-05
-1.22959173003669e-05
-1.69200911530702e-05
-1.03013084989079e-05
-1.28782420313364e-05
-1.62914757285427e-05
-2.75682651760908e-05
-1.90019635636076e-05
-1.49760438071215e-05
-2.16571977364761e-05
-2.58243034617809e-05
-1.69082135462041e-05
-1.87201768340243e-05
-3.13345459533038e-05
-1.35699823088361e-05
-1.30117774373995e-05
-3.1436059361174e-05
-1.94568526824605e-06
-2.06119328701737e-05
-3.73647248307389e-05
-2.00936541326595e-05
-1.83529129095862e-05
-2.17946144539783e-05
-1.56971765760248e-05
-3.01002143523404e-05
-6.86128774385296e-06
-4.0018259004236e-06
-1.59875568718387e-05
-1.34041505464165e-05
-1.24313227539514e-05
8.18007964860598e-06
-1.12168564267347e-05
-2.03442176558624e-05
1.08776292108975e-05
-2.16490474494905e-05
-1.54565539612131e-06
-2.39164201700362e-05
-7.77781471046259e-06
1.5333514431053e-05
-3.034350469701e-06
-2.21506623376498e-05
-3.18205120092236e-05
-4.47738540927542e-05
-1.23344128566959e-05
1.3785878425082e-06
-7.58684338228275e-06
-1.04628731299977e-05
-2.19397611880482e-05
-8.27640545248092e-06
-1.71811932212514e-05
-3.01451400749195e-06
-1.77323390777374e-05
-7.93697525317371e-06
-2.52223699881656e-05
-2.2817244154917e-05
-1.50527652479751e-05
-2.03115661432965e-05
-2.38668342111603e-05
-1.99148036888778e-05
-1.5681530227288e-05
-1.25786357843792e-05
-1.927796905798e-05
-1.75816509817449e-05
-1.38441974618436e-05
-7.89902344979748e-06
-1.35933205339931e-05
-3.17000948258277e-05
-3.36910248685654e-06
-5.33653141061744e-06
-2.66864640353671e-05
-2.26453177712705e-05
-1.95426584573109e-05
-1.61714468928245e-05
-2.64040246783942e-05
-3.3155014701267e-05
-9.9351116281063e-06
-2.79892500431418e-05
-1.99428783170902e-05
-1.28298518031842e-05
-7.73525533141452e-06
-2.00462615800362e-05
-3.49302913337533e-05
-2.00226405444082e-05
-4.34572053866948e-06
-2.60758267089412e-05
-1.8904207319011e-05
-2.69123463202664e-05
3.93444380367278e-06
-2.47711578282029e-05
-3.05064651723664e-05
-2.08912348753959e-05
-3.11085930291645e-05
-1.31179052277763e-05
-5.66598189255686e-06
-2.50833036315527e-05
6.43840082788017e-06
-2.8480647696319e-06
-1.61527664020962e-05
-3.44382540916715e-06
-2.93508010615732e-06
-1.77890934509451e-05
-1.81353155007459e-05
-1.2876981891602e-05
-2.55288391334595e-05
-3.1971465694379e-05
-2.80455446450023e-05
-1.00531259272043e-05
2.3019375435078e-06
-8.35874894146139e-06
-2.67425322037347e-05
-1.88924690946919e-05
-1.21023724642732e-05
-6.44374537072044e-06
5.23036036475969e-06
-8.52857761376396e-06
-1.44364523348421e-05
-1.31186502866553e-05
-2.15731495970954e-05
3.03638234034965e-06
-3.6117823026993e-06
-7.64012805367122e-06
-1.42617316169524e-05
6.0801890839638e-06
-1.67675328944165e-05
-1.30650271058525e-05
-1.19797504656241e-05
-1.89274063950195e-05
-7.03548423424422e-06
-9.53536792467489e-06
-2.05524125070107e-05
-2.92029632428849e-05
-3.01041447721987e-05
-2.46216991924093e-05
-9.97006561202002e-06
-1.71020939248886e-05
-1.68451186320214e-05
-1.68633668486498e-05
-2.04325223371795e-05
-2.75598060908263e-05
-1.38368002179383e-05
-1.04478277190965e-05
-1.53401127882875e-05
-2.33337765124637e-05
-4.97259861685171e-06
7.25127383270062e-07
-1.40586917283202e-05
-9.96924685567087e-06
-2.80333332844042e-05
-1.83806949718439e-05
-1.12768877850736e-05
-2.08807408949694e-05
-3.59849962523873e-05
-2.63456409109444e-05
-1.65589643090878e-05
-4.74520042544846e-05
-1.28996513344217e-05
-1.23943135216836e-05
-4.39211753279188e-06
-6.06010353750476e-06
5.82678951788481e-06
-2.77035692280387e-05
-4.94018308107686e-06
-1.14260096868322e-05
-1.74088928996019e-05
-1.25839570570245e-05
-5.13270642657905e-06
-8.02065690220218e-06
4.49571270404473e-06
-4.37673886569848e-05
-3.83463299035249e-06
-4.89417319709511e-06
-1.40748380137282e-05
-2.2981996324362e-05
-1.06845702643764e-05
-8.29408352673935e-06
-6.84096066278938e-06
-3.26425736124573e-05
-2.62101986929434e-05
-7.25149556623054e-06
-2.14034422304436e-05
-1.56611201288682e-05
-3.54110353905542e-08
2.49747984109582e-06
-1.91771025219517e-05
-6.66377532017428e-07
-1.27286104369596e-05
-1.14442221009773e-05
-9.03831447353349e-06
-1.19590341823789e-05
-1.53394911478209e-05
-7.70486176480402e-06
-1.95745248563047e-05
-1.6502065419982e-05
-1.50376891194102e-05
-2.1697319475233e-05
-8.43161420970661e-06
7.57774812205676e-06
-4.63831287231834e-05
-2.45619764829033e-05
-2.85808924112321e-05
-8.97412097909142e-06
-9.64101365726474e-06
-2.81382909024654e-05
-2.78439788824635e-06
-1.61352189163558e-05
-1.7791732277895e-05
-1.68913433939355e-05
-9.10243270747785e-06
1.31999538665115e-06
1.31349384269792e-05
-1.21447880246871e-05
-1.44155440488558e-05
-1.80344568741244e-05
-1.45190858833063e-05
-1.9227192780246e-05
-2.05293276979127e-05
-2.55131197054305e-05
-1.95900106015548e-05
-1.56160086334589e-05
-2.39677839771946e-05
-2.21775559700309e-05
-2.60507384416709e-05
-1.90273584153491e-05
-3.5981927565037e-05
-5.77141013845025e-06
-9.97986174597808e-06
-3.0079528057748e-05
-1.8308729267843e-05
-3.38631909734479e-05
-4.3947302539387e-05
-5.11261862981492e-06
-3.18241618101512e-05
-3.80009404510907e-06
-8.98897529535042e-06
-3.11539760093729e-06
-1.64867066088381e-05
-1.86690060506356e-05
-8.48937523218101e-06
-4.95978405301813e-06
-3.49186506615117e-06
-4.2212616970096e-06
-1.11520321811695e-05
-3.09361448434325e-05
-2.03874471633355e-05
-3.33414599814884e-05
-3.0087921893314e-05
-2.89746746818124e-05
-3.15859259737854e-05
-4.49213387668773e-06
-2.2431824127954e-05
-2.01892417239596e-05
-1.00836529133072e-06
-1.39450350882588e-05
-1.35761276192643e-05
-6.85768784736763e-06
-8.94345206666124e-06
1.89701682063448e-06
-2.68755058938016e-06
-7.23557006476215e-07
-2.37118281129529e-05
-1.92679698116058e-05
-1.74893255692472e-05
-4.85725964145057e-06
-2.57701475018289e-05
-1.4466390001824e-05
-7.19330268113973e-06
-8.36282331964707e-06
-1.86327562369521e-05
-1.19167807983832e-05
-1.90262887327274e-05
-1.10644105603797e-05
-6.01770159800788e-06
-2.14411529008717e-05
-1.29064906057151e-05
-2.41829903028965e-05
5.38683681275268e-07
-1.80188918008284e-05
-2.99060353549408e-05
-6.13507825385367e-06
-2.82072309520199e-05
-7.90978441628853e-06
-1.21321914822062e-05
-1.82203347749254e-05
-5.01323130284347e-06
-2.35301984287203e-05
-2.19846506791211e-05
-2.03506488705723e-05
-2.46812241537292e-05
-3.34522319046069e-06
-1.12089866023517e-05
3.95820481989025e-06
-7.45053858779571e-06
-2.01806462774103e-05
-1.75027426389095e-05
-7.92191886150764e-07
-3.28318469453201e-05
-1.62589545543445e-05
-1.76576449081864e-05
-1.08825027960664e-05
-2.34140766111127e-05
-1.82347039033014e-05
-5.62862857430628e-06
-2.0325837042714e-05
-2.57553268349129e-05
-3.2759056322163e-05
-2.07257941032402e-05
-2.45253529311299e-05
-2.34726598906203e-05
-2.88686999373375e-05
-1.32246082629381e-05
-2.51073037198323e-05
-2.85818547373148e-05
-1.61606023092739e-05
3.10332316599529e-06
-2.44935050873976e-05
-1.86619659686726e-05
-1.88348027011441e-05
-8.77206197830449e-06
-1.2268271693757e-05
-2.90743635036332e-06
-1.24490240245393e-05
-1.78103342081975e-05
5.21888671614832e-06
-1.60108169146007e-05
-2.19021810434866e-05
-3.60925446736351e-05
-2.70960125153918e-05
-1.08645226073742e-06
-2.2258047267789e-05
-1.142676944557e-05
-2.71090222455488e-05
-2.20894063420259e-05
-1.28327500579186e-05
-1.27070186132547e-05
-2.36472651918985e-05
-1.71023836768663e-05
-3.18468016153736e-05
-2.35237514603874e-06
-1.79112477474755e-05
-1.65988654227837e-05
-2.41473720599584e-05
-2.64823796235511e-05
4.61932958437588e-06
-1.1701855054538e-05
-3.40840966993437e-05
-1.25823976784712e-05
-2.50620843231849e-05
-1.16200347881893e-05
-1.44903525718301e-06
-2.20184992508312e-05
-1.34235794462486e-05
-8.06049245364443e-06
-9.46634288587778e-06
-2.00396829416702e-05
2.27169850468161e-07
-4.19460152876857e-06
-1.62981017610045e-05
2.91362670487441e-06
-1.93132378141102e-05
-1.36241977116873e-05
-1.29042525848034e-06
-1.94099732829372e-05
-8.68587859855969e-06
-1.41769562645182e-05
-2.11715769277579e-05
-8.14348615435579e-06
-2.97615298900298e-05
-1.86009343212208e-05
-6.51822787575332e-06
-4.77887210933237e-06
-1.53591248582475e-05
-1.42285754591507e-06
-9.14304735897012e-06
-1.90727863162331e-05
-2.27221947608733e-05
-3.17308049816545e-05
-1.20773425725736e-05
-1.97642100277348e-05
-2.97102637507538e-05
-1.02428938027267e-05
-1.21470921667687e-05
-1.79373026167905e-05
-2.86701922813336e-05
-8.18777911751681e-06
-4.01849907370357e-05
-9.43583385047256e-06
-7.21080890921099e-06
-1.42357397900034e-05
-1.69375835703478e-05
-9.4918296044698e-06
-3.5008581576474e-06
-1.64085950188449e-05
-1.9953297180861e-05
-1.91555859945112e-05
-2.3641107789435e-05
-3.52052655363563e-06
-1.7370108848908e-05
-1.51354983503456e-05
-3.56062528935181e-05
5.39582184560404e-06
-7.8530886609178e-06
-1.54919963428698e-05
-2.81854749259972e-05
-1.06299550175244e-05
1.20916171862588e-05
-8.60055798547526e-06
-1.90254152377604e-05
-1.23503791124756e-05
-3.21904615091777e-05
-1.71456460239969e-06
-2.96710609271924e-05
-2.77030752988295e-05
-2.68620767693531e-05
-3.01067692250214e-05
-2.30806382212654e-05
1.04932676513873e-06
-1.17932335705872e-05
-2.90878894474151e-05
-1.53720482498623e-05
-2.51106023935868e-05
-8.99030571095837e-06
-2.28192654818556e-05
-2.82662602442994e-05
-1.75093915761533e-05
-2.0264759269356e-05
1.09785220956025e-05
-2.00541154207559e-05
-1.58231534973443e-05
-6.56139178919602e-06
-2.24396350703011e-05
-9.70798240224434e-06
-2.70510981147187e-06
-2.00895760940206e-05
-5.00537190633192e-06
-2.52089209383372e-05
-3.9015982780248e-05
-3.21340980654148e-05
-1.08251607340401e-05
-1.27383230263816e-05
-9.08772164667975e-06
-2.07868387771491e-05
-4.86624856535061e-06
1.57160532254902e-06
-1.97327934794562e-05
-2.04108349906928e-05
1.59405293555862e-05
-3.85931199278445e-06
-1.49145928728313e-05
-1.35370905794432e-06
1.0304660590954e-05
-7.42718125324321e-06
-1.96358366563372e-05
-3.78197055913124e-05
-2.83218379400075e-05
-1.55482998318399e-05
-2.56019189213864e-05
-1.06831352088465e-05
-1.04858457252414e-05
-1.88931566868058e-05
-2.64921976233165e-05
-3.59320125213897e-05
-1.96793548939194e-05
-2.21946054692742e-05
-1.47656810419982e-05
5.84431335784034e-06
7.94699639254992e-06
-5.36931595173328e-06
-1.32840311134209e-05
-1.57052575453856e-05
-2.20493184603813e-05
-2.15034509757124e-05
-9.87376635951483e-06
-3.00951473896604e-05
-5.71696315168579e-06
-1.71063925206526e-05
-1.89701328089465e-05
-1.89166692609979e-05
-3.86994359408445e-05
-1.40792995109216e-05
-1.15851289994033e-05
-1.32766421573921e-05
-2.09819971063751e-05
-2.39872628661612e-05
-8.37427439441932e-06
2.32115682124773e-06
-8.67052514593721e-07
-2.28802830061695e-05
-7.14971012256525e-06
-4.69253399095516e-06
-7.79991260706486e-06
-1.71792746327959e-06
-1.70217540276782e-05
-1.31467889944347e-05
-2.36858275233794e-05
-2.15102842558449e-05
-1.55063571552339e-05
-1.10509007122866e-05
-1.88342552210438e-05
-2.14042088609274e-05
-8.41153317640207e-07
-1.39576577156839e-05
-2.74241280214506e-05
-1.11725907920825e-05
-1.75300551853402e-05
-5.76595928949607e-06
-2.36331289692391e-05
-1.48079993121741e-05
2.13385867510542e-06
-2.43401016370088e-06
-1.51211863872889e-05
-2.68503473347484e-06
-1.51235813842435e-05
-1.31498654655766e-05
-1.8364238210211e-05
1.63571951270042e-06
-7.8563018392962e-06
-3.0381666358252e-05
-2.47836200002183e-05
-1.55494528994663e-05
-1.35441071621349e-05
-1.28922832931361e-05
-1.11992569413777e-05
-1.38623778430995e-05
-2.18828769961183e-05
-2.79242209097715e-05
-1.55410853864204e-05
-4.58435352605566e-06
-1.37124495317035e-05
-8.65097047114426e-06
-1.88834846678458e-05
-2.04557659818525e-05
-1.3925473120743e-05
1.08932800280276e-06
-2.50251276081946e-05
-2.51383631466537e-05
-1.01435997495854e-06
-1.53095364876393e-05
-1.58263109846789e-05
-1.68285879223067e-05
-2.80031226024673e-05
-4.19011693426623e-05
-1.86915306332362e-05
-2.02124357135362e-06
-2.71003689187037e-05
-1.90935939917723e-05
-2.87730021690477e-05
-3.95899682433051e-05
-3.26302218638959e-06
-1.64926592187924e-05
-2.60233385156927e-05
-1.34436065061026e-05
-8.68648997734753e-06
-2.36147714086389e-06
-1.56545345909616e-05
-1.56809804510551e-05
-1.68553677374063e-05
-1.39311549856353e-05
-2.47945274774804e-05
-4.44061669613443e-06
-1.98248147509277e-05
-1.90772103341888e-05
-2.46082914233252e-05
-2.23740584153875e-05
-2.81325004982236e-05
-1.10519963214136e-05
-1.41373570966108e-05
-9.15821644649673e-06
-1.474358086016e-05
6.88677294954614e-06
-1.3725644965606e-05
-1.8737749254735e-05
7.16025584799642e-06
-7.18906954650983e-06
-1.95684607844647e-05
-1.63828852661519e-05
-2.37807181392396e-05
-2.07153922623662e-05
-2.40664611132121e-05
-2.69441058083241e-05
-1.98640016031629e-05
-3.8710843266303e-05
-2.1949357097385e-05
-6.85543953209215e-06
-1.5065174971697e-05
-1.89811664627155e-05
-2.00433055745609e-05
-2.24237022683734e-05
-5.84034607412496e-06
-2.42044157397251e-05
-8.46506610428966e-06
-2.37525350108082e-06
-9.93784548537314e-06
-3.26347307584516e-06
-6.37132828165974e-06
-2.8145083596868e-05
-1.6508167712863e-05
-1.42239142566888e-05
8.25801714740289e-06
-1.03558557326333e-05
-3.00528888274998e-05
-8.91904553269677e-06
-1.63710373831965e-05
-2.13374720039937e-05
-1.49185232866954e-06
-8.86155716757578e-06
-4.04285248173367e-06
-2.23315725160398e-05
-1.67239606179894e-05
-1.17025978300278e-06
-1.44076980829927e-05
-1.91859497714144e-05
-2.30198269401279e-05
-3.60618667759716e-06
-1.97312276081065e-06
-2.06944736671024e-05
-1.23791002883904e-05
-3.46204129023313e-05
-2.41626608526803e-05
-1.82197131301994e-05
-2.10663930069709e-05
-1.60340038065677e-05
-6.48959156818408e-06
-3.31339243611097e-05
-2.31575899678885e-05
-1.94488333516518e-05
-1.45275605806953e-05
-1.41702307013094e-05
-1.6203704361416e-05
-8.33457089352441e-06
-2.93364516247845e-05
-1.57405778638677e-05
-1.93924385173605e-05
-3.4831419047152e-05
-1.35664919571146e-05
1.84122185945671e-06
-8.77308734915168e-06
-2.849831223469e-05
1.51017134173943e-07
-8.51097898976499e-06
-1.34591659826762e-05
-1.36865576372642e-05
-1.5015842406562e-05
-2.34016943927811e-05
-3.18171514331516e-05
-2.42362216542133e-05
-1.61179150903708e-05
1.59356435013722e-06
-1.22753373177192e-05
-5.51137851610739e-06
-8.11935428047611e-06
2.97074204024522e-06
-3.47047544729042e-06
-2.01718061547444e-05
-2.07268360706873e-05
-3.57460323594989e-07
-2.0416059662706e-05
-9.19671027078067e-06
-1.77437684336709e-05
-2.60022820535501e-06
-2.9793548385141e-05
-1.64555541839937e-05
-1.47761319453185e-05
-2.07912688313411e-05
-2.49442189263332e-05
-1.96348501549254e-05
-9.10910374227424e-06
-8.54184174250372e-06
-4.49875885851799e-06
-1.39156986086213e-05
-2.36050321292538e-05
1.22733631707113e-06
-3.51775521317585e-05
3.35857417091448e-06
-1.19859754422712e-05
-1.83245284461095e-05
-1.84811772295964e-05
-1.06573931052323e-05
-2.14202808492047e-05
-1.90030186853589e-05
-8.6444553853767e-06
-1.03660166257663e-05
-7.27942580752915e-06
-5.03755276804197e-06
-2.37492234489497e-05
-2.79786142612056e-05
-4.02772573046434e-05
-2.95576200324193e-05
-9.6306267388048e-08
-1.89913396311477e-05
-3.16176163155648e-05
-2.00440353314686e-05
-3.50666516334416e-05
-8.29357292606099e-06
-1.78155687045385e-05
-6.89813488691762e-06
-1.5874864745121e-05
-7.98787167734184e-06
5.2532923240351e-06
-1.93801990094854e-05
-2.16134175858735e-05
-2.79113449407646e-05
-3.00718436960493e-05
-2.34052535461524e-05
-3.26821424335474e-05
-1.2630103303459e-05
1.58431550103113e-06
-3.59953364950937e-05
-1.33343220962564e-05
-2.05640444460669e-05
-1.91228062853445e-05
-6.7378963973005e-06
-1.79686031157086e-05
-5.44993941353916e-06
1.12188487483196e-05
1.10600129929208e-05
-1.53762128910398e-05
-2.88468488758878e-05
2.539695790757e-06
-1.53051188851767e-06
-1.43277280968844e-05
-2.32374808323575e-05
-1.25625151481806e-05
-2.05391246377645e-05
-2.56396085676517e-05
-1.84147225214864e-05
-2.1633846072063e-05
-2.6464153634086e-05
-3.06076759565911e-05
-1.21247014408924e-05
-1.49189069919327e-05
-1.44841132439493e-05
-5.12336240464319e-06
-3.02883013890048e-05
-1.23941136223005e-05
-2.33955298825199e-05
-2.647999478595e-05
-2.96358693055644e-05
-1.35042935146156e-05
9.08133502727336e-07
-8.9394226785111e-06
-1.38840463719922e-05
-2.408942854344e-05
-2.64340935285601e-05
4.13594094598268e-06
-1.62042461490759e-05
-4.09772513000678e-05
-1.34218639412735e-05
-9.42062827721121e-06
-2.54078290587043e-05
-2.85733877645256e-05
-2.14119407757082e-06
2.29737007467757e-06
6.36176075275165e-06
-1.85141522919948e-05
-1.1511097702054e-05
-2.92574965619194e-06
-9.14753028475659e-06
-6.86663850475463e-06
-2.43514360619143e-05
-4.79022689992415e-06
-6.51349464945656e-06
-1.22713989662253e-05
-3.47017708980178e-05
-1.11356071095791e-05
-1.75536255912351e-05
-3.97455475503659e-05
-2.38836989400583e-05
-1.61794766490709e-05
-1.39191991951428e-06
-1.09783320252525e-05
-3.35765899364384e-05
-2.53756446303731e-05
-6.67022902356239e-06
1.02484501997396e-05
-2.49863692830341e-05
-2.77532889419563e-05
-2.79889033798239e-06
1.70823714443794e-05
-1.5972256870331e-05
-2.31027069994865e-05
-2.36794882435634e-05
-8.52967465811378e-06
-2.07988080898516e-05
-3.18382746563896e-05
-1.23450532165991e-05
-1.99298824784129e-06
-2.38792273388571e-05
-1.98360855408802e-05
2.75155085162054e-06
-1.65572097631506e-05
-3.87541980250051e-05
-2.03568755654985e-05
-1.04794585014147e-05
-1.36932441062979e-05
-2.65877750283162e-05
-1.44075715574085e-05
-1.9997279661502e-05
4.20650331786813e-06
8.81847002851016e-06
-2.18916513836855e-05
-3.35738184695765e-05
-7.17227098333369e-06
-1.73019144374053e-05
1.24097513120994e-05
-3.22802363346286e-05
-1.68656212950333e-05
-1.42786132802719e-05
-2.78035077628936e-05
-1.65155362156478e-05
-1.64698558899954e-05
-1.63520852732216e-05
-2.97671856224098e-05
-3.0638012763273e-05
-3.05098196286729e-05
-1.57515207549244e-05
-2.26583280418978e-05
-1.78513454394558e-06
-7.07599458123032e-06
-3.07323839125116e-06
-2.80194194701407e-06
-5.21228958395256e-06
-9.63311807361515e-06
-9.21990256283085e-06
-1.17007690640418e-05
-3.95365181347025e-06
-1.59249215974849e-05
-2.02939041513675e-05
-1.38657187446617e-05
-3.22508595121723e-05
-1.45949658789271e-05
-2.47987682597146e-05
-2.58886865428993e-05
-2.8094288147993e-05
-2.23934780933297e-05
-6.85913599834188e-06
-1.95574943033587e-05
-1.25614006665508e-05
-1.3747365494325e-05
2.67850879569837e-06
-1.18015844890229e-05
-1.82791915296705e-05
-1.2261515830108e-05
8.79480313109298e-07
-2.60841006985046e-05
-4.62687244495345e-06
-2.45750635261183e-05
-1.79317590461726e-05
-1.8801241138559e-05
-1.0748049045135e-05
-1.32796205200848e-05
-1.78732812563662e-05
-1.97032375352226e-05
-3.50150898984321e-05
-4.1285126161258e-06
-1.57256380068946e-05
-2.67285882694827e-05
-4.63243828898598e-06
-1.66476489381572e-05
-2.44270187125019e-05
-1.25258795988051e-05
-1.62339086155256e-05
-1.39221119034537e-05
-1.62614069090456e-05
-2.34293908220558e-05
-8.73747284346545e-06
-8.50212085438182e-06
-1.70617437429595e-05
-8.31807391673653e-06
-2.06348097278326e-05
-2.67953419302812e-05
-1.52653954212551e-05
-1.66944534218326e-05
-4.27370078457499e-05
-1.8392009700489e-05
-2.35409953934703e-05
-1.03705296647438e-05
-4.34643910334473e-05
-3.68246615668983e-05
-2.50927827022995e-05
-1.4250793325071e-05
-5.15386969688556e-06
-2.87070879546091e-05
-3.44311843063871e-05
-6.70925151020023e-06
-2.33598631590107e-05
-3.82913470414945e-06
-2.27638728611277e-06
-7.66342658340326e-06
-1.93824016182695e-05
-1.40578690170616e-05
-1.03692933005092e-05
-1.03649990949281e-05
-1.27649856672214e-05
-1.59577741513153e-05
-3.26638069071683e-05
-1.16234772272433e-05
-1.56110336537655e-05
-1.48386944597166e-05
-2.27659346311856e-05
-9.28218421863963e-06
-1.03611210828506e-05
-6.54757182825405e-06
-5.54049538269974e-06
-2.3168183016838e-05
-2.01379155490333e-05
-8.48529167907313e-06
-1.53226869281904e-05
-1.28930362167103e-05
-6.78180796126758e-06
-1.3852309210075e-05
-1.74489182418412e-05
-2.40572065263762e-05
4.47542580845995e-06
1.02741885665454e-05
-3.24186348661487e-05
-1.29758910080603e-05
-5.45453562288888e-06
-1.81936032466379e-05
-5.82661104120295e-06
1.33283305273918e-06
-2.28090699151391e-05
-1.05978934662411e-05
-1.24135761240942e-05
-1.74826865423824e-05
-1.59846113056753e-05
-1.43424456724987e-05
-1.18379180555576e-05
-3.09269965631095e-05
-6.84405890433677e-06
-1.15762287985163e-05
-1.41541528744986e-05
-1.4748672342266e-05
-1.30474003662456e-05
-2.77585897965641e-05
-9.20155586235953e-06
-1.25862688556194e-05
-5.95808100389579e-06
-6.11546177666555e-07
-1.99570494798183e-05
-1.56758726937859e-05
-2.86324939503151e-05
-1.33815449983427e-05
-1.92999919664175e-05
-1.60616464898351e-05
-1.55417177692655e-05
-2.28061783819273e-06
-4.69696981077279e-09
-1.80360306817973e-05
-1.30372696291936e-05
-2.9979103335469e-06
-5.86242328711314e-06
-1.22319016155893e-05
-3.27974288086464e-05
-6.17923251380908e-06
-1.78602462058298e-05
-3.01342861922756e-05
-1.52603711163353e-05
-2.88364731358501e-05
-6.34110602285012e-06
-1.09822679196186e-05
-2.43162715440311e-05
-3.95940071613619e-05
-2.42292707444355e-05
4.91340419628263e-06
1.69275638211177e-06
-2.68431910644246e-05
-2.05577835880774e-05
-1.36266174028711e-05
4.69429916734765e-07
4.4363699970214e-06
-3.7978705585402e-06
-7.66324634641244e-06
-2.18273719394535e-05
-1.1209303797088e-05
-2.27023614391903e-05
-2.64432592169648e-05
-5.47470938602051e-06
-1.16806286524697e-05
-3.38136503950156e-05
-1.95576355481708e-05
-9.70172000537959e-06
-3.16132230424451e-05
-2.08640329642987e-05
-1.00450902623872e-05
-2.54588256014564e-05
-1.97502708918034e-05
-1.82657982665874e-05
-4.77799261418832e-06
-1.78675330091187e-05
-4.59141451599915e-06
-1.6767641033946e-05
-4.52399563556298e-05
-5.35698138655367e-06
-9.01797598202792e-06
-3.22622915233927e-05
-1.73185474903082e-05
-2.92475130482534e-06
-6.54602301240077e-06
-9.47366995528976e-06
-2.8240861087238e-05
-1.51722331410216e-05
-1.64826678797091e-05
-1.83102361066032e-05
-2.10876803721273e-05
-8.15267170211361e-06
-2.00944627906679e-05
-6.17058101612811e-06
-2.8673741205389e-06
-2.06939043336599e-05
-3.67769362397407e-05
-7.12966049883585e-06
-9.25439478319131e-06
1.60866649613794e-05
-1.9188547695247e-05
-1.34170540800192e-05
-1.05160481624334e-05
-2.9300835184122e-05
-8.2932186449907e-06
-1.32581144187738e-05
-1.21228602100738e-05
-2.94640547410199e-05
-2.35734644215485e-05
-3.26880926762311e-05
-2.47792399505022e-05
-9.74693717305811e-06
-2.22895539666929e-05
-2.40078349961762e-05
-3.29594079460119e-06
-9.05628711779699e-07
-2.6197660106457e-05
-2.7222443457722e-05
-9.15452974884681e-06
-2.35146342050362e-05
-1.50809743875461e-05
-2.27655836140624e-05
-3.13516496901338e-05
-1.98078141964398e-05
-2.09087842577918e-05
-1.80000613183355e-05
-2.10108967035535e-05
-1.33771181213251e-05
-2.86703365934482e-05
-3.37186040682411e-05
-3.40175356591095e-05
-1.49509074391794e-05
-3.93402970691921e-06
-1.72408848625257e-05
-2.22048398089829e-05
-2.28700069990432e-05
-6.20411566442862e-06
-1.09722072305241e-05
-7.36198242519544e-06
6.74220033378278e-07
-2.74675592533575e-05
-2.94015611038803e-05
-1.72362193232863e-05
1.05329644073709e-05
-1.74203352842175e-05
-1.20958943919572e-05
-2.63472223343582e-05
-3.09192735337907e-06
-3.1209158443214e-06
-1.77375087445663e-05
-9.21275206662794e-06
-1.81067773541851e-05
-1.88278981054745e-05
-6.69639577223425e-06
-1.19494067591935e-05
-8.2926248465793e-06
-7.61954850860756e-06
-1.47177932031097e-05
-2.17105699225226e-05
-1.19414025510962e-05
-6.36245319269293e-06
-8.7908193762721e-06
-2.26359565442817e-05
-2.41934979922486e-05
-1.30881834878924e-05
-5.26427641709809e-06
-2.34471608203788e-05
-1.75113751707881e-05
-2.14799905057644e-05
-1.31559140568451e-05
-1.26398413083541e-05
-2.71051736701431e-05
-8.50913939066981e-07
-9.16980019380021e-06
-2.17157461781456e-05
-2.51991954762886e-05
-1.85955842045033e-05
-1.60901060977137e-05
-3.6936655111186e-05
-1.50280817064922e-05
-1.6282184201185e-05
-3.26563361732216e-06
5.15691185186302e-06
-1.00994250775386e-05
-2.6511426828991e-05
-2.21463242953755e-06
-3.32478340885606e-05
-2.38734041857223e-05
-1.58368115021166e-05
-1.7887653692163e-05
-1.68668729483308e-05
-7.20575997570972e-06
-2.14392777961702e-05
-2.62632644006724e-05
-1.90580291433225e-05
-3.99396207983039e-06
-1.30447589030031e-05
-6.65988414872295e-07
-3.22588063326465e-05
-2.21519239435402e-05
-8.38345515225833e-06
-1.43931595222943e-05
-2.80693292673082e-05
-3.49555771941324e-05
-2.8332172653184e-05
-2.45349883452106e-05
-5.59949662653167e-06
-1.54012062781414e-05
-1.79415652355428e-05
-1.30684440406431e-05
-3.53673098369548e-05
-2.02199328993531e-05
-4.18711162504906e-05
-2.83746998183341e-05
-1.46904173234148e-05
-5.327183063742e-06
-7.31041399113021e-06
-3.23281833638619e-05
-1.16909725697382e-05
-8.06238262343248e-06
-9.2338408086453e-06
-9.90874185843238e-06
-1.9033670001878e-05
-1.09977459476337e-05
-2.33981792140033e-05
-1.94102513376388e-05
2.74801376666916e-06
-2.28750691297354e-05
-9.50031438023423e-06
-3.87296792334561e-05
-8.82241024141349e-06
-1.65314573132384e-05
-1.31840137910206e-05
-3.13854716187671e-06
-1.18488238515249e-05
-8.63120788632158e-06
-1.21317105627894e-05
5.59013069041672e-06
-9.05828271173217e-06
-5.74443436686064e-06
-1.527155600866e-05
-1.93504353227957e-05
-1.97386372413023e-05
-3.73053732791908e-05
-1.57456937353713e-05
-2.38728880911624e-05
-2.17858844971493e-05
-4.42137990189292e-06
-2.29779258380586e-05
-9.52102907761164e-06
-1.78686404456271e-05
-1.23961551328882e-05
-2.17057144432741e-05
-1.71487838154838e-05
-2.35183395806843e-05
-1.07682751983554e-05
-1.34340007701789e-05
-1.68085149151829e-05
-1.00099161705162e-05
-1.99534036297353e-05
-3.24519673245859e-05
5.29681553220392e-06
-1.61391439145064e-05
-1.30823445119612e-05
-1.67234675879729e-05
-1.18817598063152e-05
-3.08202180506117e-05
-3.05178496353366e-05
-1.11961734721814e-05
-3.50931333475019e-05
-1.22969645805516e-05
-2.32777679261117e-05
-2.92807846641443e-05
-1.79997462067529e-05
-9.6512761629491e-06
