# Supplementary material for: Research on computational propagation and identification of mine microseismic signals based on deep learning
Source: PLoS One. 2025 Oct 22;20(10):e0334641. doi: 10.1371/journal.pone.0334641 (PMC12543183; doi:10.1371/journal.pone.0334641)
Supplement: S9 Data — (ZIP) [file pone.0334641.s009.zip › 000101100000431.xlsx_0.txt_24.txt.txt]

-1.42984277085993e-05
2.31442706229947e-06
1.41933665331519e-05
-1.45678702236159e-06
-2.59827829449287e-05
-1.35246801033924e-05
-2.01613483971308e-06
-1.02845430774716e-05
-1.94513974884629e-05
-4.4000776256892e-07
-2.98579639508405e-05
-5.52790133754304e-07
7.75011720595491e-08
-1.68593765502729e-05
-1.15119818743206e-05
-1.79800196054965e-05
-5.06680870989846e-06
-1.29018774626762e-05
-1.45733463984778e-05
-2.18091822634922e-05
5.40038977036978e-06
-1.51327940319934e-05
-2.58955561946665e-05
-1.25895017595205e-05
-1.64774287943772e-05
-4.77766547316368e-06
-3.01733159994825e-05
-1.0784306809925e-05
-6.09197983085051e-06
-2.25572422325515e-05
-1.44861648963232e-05
-2.98185376367941e-05
-2.09363583411114e-05
-1.17130462754471e-05
-1.05909573791597e-05
-2.15549344248665e-05
-2.52730520689857e-05
-2.43352360740861e-05
-3.05113694217275e-05
-1.94196001700929e-05
-1.27540931005323e-05
-1.32060806949098e-05
-7.20676141465133e-06
-7.11156867775465e-06
-1.62652233282804e-05
-1.78630619013496e-05
-1.82963146792597e-05
-1.62159277147585e-05
-3.44343876099685e-05
-5.00133449548736e-06
-2.42334695459786e-05
-2.50060240103505e-05
-1.13437999329984e-05
-2.35893261692792e-05
-1.81019280328372e-07
-2.32957978824606e-05
-1.15335458986968e-05
-2.09209785411742e-05
-2.14160399748655e-05
-2.02209571406881e-05
-8.70129809050938e-06
-9.91485224418754e-06
-6.87789898669416e-06
-1.29488502862013e-05
-3.17566236672902e-05
-1.32790293386956e-05
-2.15912479750906e-05
-1.10090763859958e-05
-2.27168936498859e-05
-2.90103876804992e-05
-2.00358512962759e-05
-1.37174407445921e-06
-6.22708411135239e-06
-1.17390718751926e-05
-6.24990203426902e-06
-3.27319695814436e-05
-1.0294146334714e-05
-2.41689226750234e-05
-2.47175519399333e-05
-5.89464387673492e-06
-3.02197951670402e-05
-1.42854067629213e-05
4.46179297775852e-06
-7.61251329031244e-06
-6.5624855276969e-06
-1.06028739163907e-05
-2.25030521107013e-05
-1.82999222692902e-05
-2.46338492888377e-05
-1.15949502151481e-05
-2.76860571397575e-05
-6.82587175524669e-06
-1.42563199820103e-05
-1.22061801037504e-05
-2.11659596196924e-05
-1.56154340141361e-05
-1.48679890645421e-05
-1.79544931777819e-05
-2.64572757702614e-05
-1.15859670987411e-05
-1.8157199342343e-05
-1.14143881067248e-05
2.93341823815635e-06
-3.04419194193077e-05
-1.24969849924209e-05
-3.07566278583562e-05
-1.96483726325564e-05
-3.60455834394173e-05
-5.61107759400114e-07
6.12289901766601e-07
-3.93875968308349e-05
-1.05358150455013e-05
-1.30022226505132e-05
-1.23778192863669e-05
-2.88243466891216e-05
-1.11705488868065e-05
-9.80118614356457e-06
-8.68413998718465e-08
-2.35968795265357e-05
-7.999938158204e-06
-3.1485329792082e-06
-2.0287660954624e-05
-1.64824595287496e-05
-8.93385668839595e-06
-1.76550977996449e-05
-1.12305353050148e-05
-2.28417944488428e-05
-1.89215439788489e-05
-7.32373228699767e-06
-9.3156372736556e-06
-2.00363072239347e-05
-2.74802677550611e-05
-2.75440513347167e-05
-2.21395955174942e-05
-2.10854378261805e-05
-3.17458053318012e-06
-1.99427624029593e-05
-1.21518709546778e-05
2.84198171615633e-06
-1.47744640704969e-05
-8.17722986611503e-06
-1.94463866844841e-05
-1.07631485742425e-05
-1.37752594107187e-05
-9.50524313192323e-06
-3.55865806920567e-06
-1.34181451015607e-05
-4.59810682914956e-06
1.6485337154027e-06
-1.82108293934424e-05
-7.41690245389452e-06
-8.18614601991572e-06
-4.94979059404755e-07
-2.79784017390413e-06
-2.79734638363542e-05
-5.27440694028518e-06
-1.77781463632733e-05
-1.9677461298378e-05
-2.42219486868883e-05
-1.92857865256486e-05
-4.28390843775878e-06
-2.14501749692838e-05
-7.8690894425256e-06
-4.28156413419999e-05
-6.54836250023581e-06
-8.90453950406631e-06
-3.6886884688882e-06
-1.49490914318007e-05
-1.94960981204853e-05
4.81733433159775e-06
-2.57997789843263e-07
-2.8037079087459e-05
4.67256250778321e-06
3.96226156816987e-06
-2.66915567009184e-05
-2.51152382543502e-05
-2.34933775618684e-05
-9.39094890715522e-06
-7.08272904067195e-06
-1.3284318909497e-05
-8.88486004049058e-06
-2.3099429755785e-06
-2.80840969558901e-05
-1.46671895371659e-05
-1.34573396535183e-05
-2.35513492518023e-05
-2.0958246220584e-05
-3.20323860756221e-06
-1.23499550588122e-05
-2.07926964787301e-05
-1.74709840690123e-05
-1.48459838037795e-05
-1.46155559728357e-05
-8.44896174025957e-06
-8.03583295599038e-06
-2.77887401929793e-05
-1.22781603347828e-05
-1.16675072825145e-05
-2.28240162888658e-05
-1.52933855237339e-05
-1.55268718442922e-05
-3.30645096214437e-05
-1.793847164665e-05
-1.06778599236827e-05
-5.04761925850971e-06
-1.25229884368423e-05
-1.93754881310441e-05
-2.65209001976532e-05
-6.24411542413353e-06
-2.17778042244497e-05
-3.00845181651243e-05
-9.15385265710679e-06
-2.13835079674221e-05
-2.15951458459352e-05
-2.48871618249277e-05
-1.62470014740782e-05
-1.27158215325581e-05
-3.17334610418296e-05
-2.67856916776676e-05
-2.11015720236956e-05
-1.5439094005806e-05
-3.35536849989006e-05
-1.32828784465822e-05
4.99470166297592e-06
-1.86627617315331e-05
-4.4469449925923e-06
6.54386962107593e-07
-1.57734229182731e-05
-1.96627056261911e-05
-2.94666755493148e-05
-2.24909003629854e-05
-9.69871455539272e-06
-7.41001584124463e-06
-2.14314773441812e-05
-1.60651419012191e-05
-4.77373511680878e-06
-2.58607279013022e-05
-1.65133459680919e-05
-1.9283274864166e-05
-2.15370151116732e-05
-2.07886371395335e-05
5.50702794709949e-06
-8.77113178626856e-06
-3.14837210883472e-05
-9.24693798397695e-06
-1.02611717834639e-05
-2.73468760720924e-05
-1.78602888388069e-05
-1.01573437236172e-05
-1.87784874773149e-05
-2.34501648919996e-05
-1.50697390166668e-05
-2.68559629959773e-05
-1.41361292577438e-05
-4.95363608314563e-06
-2.95141760623949e-05
-2.44800297444155e-05
-3.47208840660962e-06
-2.11461198089906e-05
-1.32977686383242e-05
-1.73707352709613e-05
-9.99185220372167e-06
-1.45452792456834e-05
-2.8628627319224e-05
-1.38514499691282e-05
-5.92303661176809e-06
-1.2033709539702e-05
-1.63918842128678e-05
4.35980207972929e-06
-1.02948068272672e-05
-6.14589224885977e-06
-1.35408990629224e-05
-1.7609340795266e-05
-1.10893317435634e-05
-2.25486702864753e-05
-3.29525782490012e-05
4.5781794464322e-06
9.70074555071058e-06
-7.26262030221917e-06
-6.51803380730602e-06
-7.49594591165922e-06
-1.08208524786308e-05
-2.49671515219861e-05
-2.62075171660647e-05
-2.47665914572596e-05
-2.87931537084794e-05
-3.53305599085916e-05
-2.73957846257992e-05
-1.87880112548306e-05
-1.54426291161487e-05
-1.87806200351175e-05
-3.15020564515547e-05
-1.95929624533853e-05
-8.33070941462863e-06
-3.59232048784488e-06
-9.54072566097583e-06
-1.75802664476866e-05
-1.45698376676197e-05
-9.53044945429046e-07
-7.37475056084141e-06
1.17705658140006e-06
-7.73959897889898e-06
-9.81247057332369e-07
-1.58759903891931e-05
-2.60304220558902e-05
-1.20233153870133e-05
-2.7467311164595e-05
-1.86878366320958e-05
-1.85812773044913e-05
-1.64340420585176e-05
-6.57884558418597e-06
-1.85481732290352e-05
-2.19045547574382e-05
-1.22997730242188e-05
-1.90059826908409e-05
-8.24911448647736e-06
-5.23321773033272e-06
-1.39469317915934e-05
-4.27744822705777e-06
-1.73031074166667e-05
-2.60761934631608e-05
-7.07870479250029e-06
-2.68562272184187e-05
-2.53073908474035e-05
3.38730677962159e-06
-1.32371517130907e-05
-1.56899077618946e-05
-2.04681688009983e-05
-2.53326179350716e-05
-1.81029948791783e-05
-4.49641733860093e-06
-7.52128726586402e-07
3.58802222325899e-06
-8.7713074483645e-06
-2.3966979920481e-05
-1.67849652660265e-05
-8.83746451618532e-06
-1.69170794398519e-05
-9.12448539955778e-06
-1.00035418644275e-05
-1.94016450654083e-05
-1.24616645626941e-05
-1.56386708228861e-05
-1.4122979264432e-05
-2.00096321613494e-06
-2.17272127948213e-05
-1.4937830072802e-05
-9.45916051216651e-06
1.35133470800288e-05
-2.66236547864358e-05
-2.99973434167617e-05
5.86704404678326e-06
-2.63667476191468e-05
-1.57845716530625e-05
-2.5795454481992e-05
-2.88705139044601e-05
-1.24109386897518e-05
-3.27939639376447e-06
-1.21749438734441e-05
-1.15509530438911e-05
-1.86495295659383e-05
-1.06242838721125e-05
-3.12635934589032e-05
-2.4725126360693e-05
-5.80184563875174e-06
1.06869522360896e-06
-1.7849688800702e-05
-2.67819569910466e-05
-3.38162376176719e-05
-1.79770608627945e-05
-1.34176560423998e-05
-2.21238625617393e-05
-1.45854973387153e-05
-1.59366045022593e-05
-8.92992068960703e-06
-2.10598763014543e-05
-1.58543004087077e-05
-1.49046554247787e-05
-6.72432344970595e-06
-1.58167272006432e-05
-3.0840302337137e-06
-2.29521047789045e-05
-3.87146190045615e-05
7.7782639077562e-06
-2.30877256347781e-05
-2.17664674400099e-05
-1.78866747926912e-05
-2.95500105207766e-05
-2.5451927997012e-05
-3.44526812900935e-05
-2.4341193693388e-05
-1.14373430854693e-05
-1.72756793837326e-05
-2.02143430783665e-05
-1.9816584014492e-05
-3.20784429982386e-05
-1.44473070571304e-05
2.38854879247853e-06
-1.49835716044084e-05
-1.39971774230803e-05
-2.18077813954567e-05
-4.0541424412655e-06
2.55362397261599e-06
-2.21943463684658e-05
-1.31197177600411e-05
-1.96044121330783e-05
-4.85338023970169e-06
-2.43136394897524e-06
-2.03415884513652e-05
-2.70692695716254e-05
-1.80336561305884e-05
-1.29983914596742e-05
-1.97205545832078e-05
-1.67912445593967e-05
-1.38779862377408e-05
-2.80113304396549e-05
-1.44636862352462e-05
-2.03798072911352e-05
-1.66087085165e-05
-1.53585551888908e-05
-7.0219253399482e-06
-1.03215647025812e-05
-1.61285022741094e-05
-2.10094751511975e-05
-1.60015346122342e-05
5.89533228900663e-07
-1.33806259141707e-05
-1.30613742835032e-05
-1.94652699138613e-05
-2.38835362273578e-05
-1.26115328264067e-05
-3.46296473844754e-05
-3.04255534098871e-06
1.42847708485603e-06
-3.09080291639715e-05
-5.72799434823116e-06
-2.03022002006835e-05
-8.27294962632111e-06
4.54792503985245e-07
-2.27649900116135e-05
-2.05764273132357e-05
-1.62513083426415e-05
-1.6339633442487e-05
-3.4920589277061e-05
-1.99982157422407e-05
-2.44730625121745e-05
-2.34705440117265e-05
-1.29666812569334e-05
-1.40431003983093e-05
-1.69595222604418e-05
-8.06604651847919e-06
-1.92202178402484e-05
-2.93764366780799e-05
-2.51386414764877e-05
-2.15103611301821e-05
-2.22539614668684e-05
-2.03895600507738e-05
-2.4643005949452e-05
1.67144964266007e-05
-2.06575737168865e-05
-2.72617316077685e-05
-9.21070190390785e-06
-4.89616326653604e-06
-6.61252012033978e-06
-1.52958471697143e-05
1.39498855329517e-06
-4.57873879879293e-06
-8.13104569900206e-07
-1.33063925985475e-05
-1.90292149075118e-05
1.23866069948287e-05
-6.37872484204564e-06
-1.48535289731002e-05
-1.42758197452577e-05
-2.16846725027782e-05
-1.75146065724002e-06
-1.32959945932673e-05
-3.40278853396437e-05
-1.00930304307074e-05
-1.54476102144906e-05
-8.97391340470703e-06
-1.13035734791184e-05
-2.80002237943198e-05
-1.5170367075042e-06
-1.58049122685537e-05
-2.42984352096514e-05
-1.91292434183194e-05
-8.00366309910765e-06
-2.43305291985923e-06
-9.82534988087597e-07
-1.43012476796572e-05
-1.87661124112789e-05
-2.53790407589707e-05
-1.46700692119536e-05
-1.31094410073412e-05
-1.84768561498014e-05
-2.85392324582518e-05
-1.09398921084746e-05
-5.22930857356339e-06
-2.83089079602136e-05
-6.84264484028058e-06
-8.97245818420003e-06
-1.45312860986938e-05
-1.23272901236013e-05
1.30487562702995e-07
-5.64897979865254e-06
-2.37579273765009e-05
-1.91729477386303e-05
-6.75404315574546e-06
-2.69443747358752e-05
1.65850426470993e-06
-2.15545976838003e-05
-2.67225167742729e-05
-6.79596214673004e-06
-8.2231841912333e-06
-2.87021651711982e-05
-1.29787310747323e-05
-1.58254022463596e-05
-1.01416238934833e-05
-2.09300580454376e-05
-1.64288290886306e-05
-1.8729426711276e-05
-7.26163331552994e-06
-2.18754269712122e-05
-1.45944480089436e-05
-1.63189489619006e-05
-1.23707484617012e-05
-1.7790264681434e-05
-2.14918571177473e-05
-2.46674034734713e-05
-2.87104688260279e-05
-7.24500895685478e-06
-1.98975876195969e-05
-1.09490843461271e-05
-5.82338141815305e-06
-1.6314393275783e-05
-3.08283566030647e-06
-1.86793656879789e-05
-7.2717886196726e-06
-1.91795773963304e-05
-1.40188679736924e-05
-1.08877914206197e-05
-2.11200730610675e-05
-2.03458004969479e-05
-7.7775283472057e-06
-6.49501369336501e-06
-1.50080055970283e-05
-2.16803041052553e-05
1.37777199776821e-05
-1.5946022951377e-05
-2.27099844887504e-05
-4.05506060432625e-06
-3.59402234050375e-05
-2.16941823963926e-05
-1.37796782008222e-05
-5.10316236646113e-06
-2.41289549862622e-05
-2.15315291939329e-05
-4.52608301720992e-06
9.7028326247723e-06
-2.48188268223061e-05
-1.43553486164356e-05
-2.16395515729182e-05
-2.78386875035406e-05
-2.57240642332879e-05
-1.68555000726923e-05
-1.13582578174489e-05
-1.09777450547144e-05
-2.32883557868159e-05
-3.88950766667039e-06
7.46582864151281e-06
-4.53401270201368e-06
-1.4648944351297e-05
-1.22547123821927e-05
-2.34892770375468e-06
-1.08014852747895e-05
-2.36320736968934e-05
-2.26740303161785e-05
-6.02639301952677e-06
-3.60266026056977e-06
-2.43689848194084e-06
-2.96453382069457e-05
-3.18940842365087e-05
-7.76415757978237e-06
-3.10680531094545e-05
-4.0044946959425e-05
-3.43214480388941e-05
-1.65428828893075e-05
-1.66428425931404e-05
-1.91456894607618e-05
-3.03609551400335e-05
-1.00930334581155e-05
-2.16897087406829e-05
-1.16602053847334e-05
-1.87259812830066e-05
-1.8214385435946e-05
7.99835636518227e-07
-2.56525479135326e-05
-2.20003499019465e-06
-3.56094717561753e-05
-2.29844406576442e-05
1.68560389044433e-06
-1.86864628262082e-05
-2.73481368859189e-05
-1.95983476322233e-05
-1.48782013857196e-05
-3.3219502038303e-05
-1.76788201747783e-05
-2.01860765256799e-05
-1.71296171896821e-05
-2.1943793072258e-05
-1.32053653209199e-05
-1.20739515299379e-05
-2.29910829983517e-05
-1.62098985436055e-05
-1.58550228452025e-05
-1.00470158979398e-05
-2.25227653827394e-05
-2.19743968277392e-05
-2.92701136656861e-05
-2.90875651395637e-06
4.63611351904845e-06
-8.20398339914492e-06
-8.62364441278542e-06
-1.6295056227374e-05
-5.15189267766288e-07
-2.21428858469752e-05
-1.14899185885474e-05
-9.19462855049019e-06
-1.48751364335343e-05
-2.420067333554e-05
-6.4395342860138e-06
-2.75157061548996e-05
-3.47302110762342e-05
-1.24722704665052e-05
-2.77800652849046e-06
-1.46765604782058e-05
-1.9874338208175e-05
-7.96376667553062e-06
-1.08082836488059e-05
-8.20764198481134e-06
-1.34569397494132e-05
-1.47112896332899e-05
-3.97973015977961e-06
-2.82005051044635e-05
-1.59072192406147e-05
-1.66522344278296e-05
-1.46071840638742e-05
-1.3088486725469e-05
-3.32046695147937e-05
-1.89711592587745e-05
-3.26072413838973e-05
-8.26262029686902e-06
-2.44146170616925e-05
-1.39077023851115e-05
-2.68331141426759e-05
-1.38684278745385e-05
-3.36825669724633e-05
-2.1784415333812e-05
-3.31053978442775e-06
-1.0241371762669e-05
-1.93639368181052e-05
-1.14791803583021e-06
-2.12350066318752e-05
-2.3011361405819e-05
-2.39635626660445e-05
-3.02394324898713e-05
2.74026063426724e-06
7.34585818631783e-06
-3.82093053416472e-05
-2.24517298733501e-05
-1.23037970755595e-05
-1.02242872969021e-05
-3.34047521373301e-05
-2.82391212577213e-05
-2.62792899465694e-05
-1.96792831287566e-05
-1.53293454448548e-05
-1.67738805022759e-05
-9.92640811300301e-06
1.00654675104312e-05
-3.50182802259655e-06
-2.64666505345169e-05
-1.12496023979128e-05
-2.17757880336025e-05
-3.13821978912683e-05
-3.32888355063357e-05
-1.43391823273192e-05
-1.81428171497518e-05
-1.11475404378427e-05
-3.02399148594729e-05
-2.16029985281055e-05
-2.09016146179565e-05
-1.52240818002852e-05
-1.54558679176266e-05
-2.12948754315099e-05
-8.11989224478939e-06
-2.6163767746473e-05
8.18085506972804e-06
-3.13107127679868e-05
-2.07422248696104e-05
-1.10053208143405e-05
1.90274491453683e-06
-1.00638032372154e-05
8.43371031703017e-06
-9.82351432222097e-06
-5.74226306896025e-07
-9.12571252565987e-06
-1.96536016022137e-05
-6.81002209583404e-06
-4.69318328013931e-07
-2.23073131447034e-05
-3.59346587234612e-05
-1.20540430392731e-05
-1.31500621344339e-05
-4.55947495777213e-05
-2.94888133502381e-05
-2.67834370403681e-05
-3.5474655394482e-05
-9.98211546403599e-06
-2.17193614598084e-05
3.83714056446968e-06
-6.97540159637101e-06
5.88378467866623e-07
-1.68987501654267e-05
-8.32443056188261e-06
-4.91143058696719e-06
-1.65022856126316e-05
-2.05041437929898e-05
-2.37801800699795e-05
-1.23888541155146e-05
-1.7816193399508e-05
-5.96233584745857e-06
-2.3172137836448e-05
-2.56666291920396e-05
-2.22687633021743e-05
-1.89119222032174e-05
-2.7734635456658e-05
-3.28978056561603e-05
-2.80843651840058e-05
-3.33298565155434e-05
-1.27552600391988e-05
-9.70231814442828e-06
-1.33468229143183e-05
-6.57155515608715e-06
-1.58431589924881e-05
-1.07546488286448e-05
-1.47262616877826e-05
-2.36632237594973e-05
-1.74111387314143e-05
-2.4876041056579e-05
-7.7453640740393e-06
-4.32256291460074e-06
-1.69204132524541e-05
-3.13678424912093e-05
-2.5367119397312e-05
-3.49376793687133e-05
-2.53257071472149e-05
-2.56953787244841e-05
-1.91068537432362e-05
-2.38082042696428e-05
-7.93761308171169e-06
-1.54721776947644e-05
-8.10595845814023e-06
-1.00578458834406e-05
-2.56927911812559e-05
-5.49158176322291e-06
-1.36485860445112e-05
-3.33768152085793e-05
-1.79875916346946e-05
-1.08401981152506e-05
3.59817948247458e-06
6.39507278941101e-06
-9.48121538676381e-06
-4.8011006931527e-06
-2.74517725211156e-05
-8.75223064191154e-06
-1.98788422600327e-05
-2.34142379989953e-05
-2.79564664787511e-05
-1.52159651515598e-05
-1.25203646726007e-05
-3.33616012572145e-05
-1.91074353556222e-05
-9.05515303881345e-06
-1.5583973331281e-05
4.28549051002224e-06
-3.9018426976647e-06
-1.0548529251271e-05
-4.18180859123265e-07
-2.64036439151621e-05
-7.11400711975432e-07
-6.12582189418276e-06
-9.0780980732365e-06
-1.01959727948942e-05
-2.93538638093492e-05
-1.51020934572406e-06
-1.68429242816193e-05
-2.46610871967006e-05
-2.93479738125688e-05
-1.71068417579061e-05
-2.05944711231482e-05
-1.15091329868637e-06
-1.53198077099659e-05
-2.43899418523576e-06
-9.79561902508796e-06
-3.00102299421661e-05
-2.31066282244053e-05
-1.53615306960564e-05
-1.65015729669959e-05
-2.96940576346297e-05
-6.64676686462654e-06
-1.8362970736285e-05
-1.1923900143586e-05
-1.3372849457514e-05
-1.60669412400479e-05
-2.5501729921738e-05
-3.02393817459246e-05
-9.22489392412134e-06
-3.09151491264953e-05
-1.14107110534794e-05
-2.98500427714874e-05
-1.84148807366558e-05
-2.73289532294606e-05
-1.8534543227383e-05
-3.04494839142447e-05
-2.34629368698656e-05
-1.81727867501018e-05
-8.71703633068996e-06
-1.54272866516792e-07
-4.0997415213761e-06
2.16147076912323e-06
-6.12572190212975e-06
-8.26162708601913e-06
-2.64823835033909e-05
-2.45325897058579e-05
1.24609048088899e-06
-3.28980648534291e-05
-2.88564048438413e-05
-8.06537452248705e-06
-1.29102350324282e-05
-3.05628746633152e-05
-3.64877597522627e-05
-2.64576433192626e-05
-8.37785372993532e-06
-3.2697780432042e-05
-2.62371155792359e-05
-1.63730355046691e-05
-1.67189420095003e-05
-9.8698791774682e-06
-2.28976942489768e-05
-2.88938611420884e-05
-8.23209771467246e-06
-4.87822844086586e-07
-2.99787000327297e-05
-2.75410985457889e-05
-1.24193868461087e-05
-1.21936940372077e-06
-1.92892267578643e-05
-3.91010296942124e-05
-1.77398940610439e-05
-2.69780454887278e-05
-4.24875718556146e-06
-9.20262464341727e-06
-1.13517721656871e-05
-8.77401408831237e-06
-1.0230945114943e-05
-1.85466322935211e-05
-2.76396165417188e-05
-1.36541231390442e-05
-1.28368677049826e-05
2.79388142147235e-06
-8.14796018275319e-06
-2.49920886872178e-05
-2.36540421914713e-06
1.25073615786871e-06
-3.25416641735222e-06
-2.05079775796281e-05
-5.20099346720757e-06
2.24016741629243e-07
-7.29362399180579e-06
1.7228535114548e-06
-8.968557911876e-06
-4.17675764848635e-06
-2.58706847209821e-05
-2.04272628548846e-05
-1.29927288589213e-05
-2.90310181142845e-05
-1.44467681384339e-05
-1.90100969080117e-05
-2.87509810452468e-06
-1.24240885567721e-05
-2.33045804833161e-05
-2.8406129875336e-05
-1.2857458825608e-05
-8.41563407465925e-06
-1.45847965862683e-05
-1.56534249950627e-05
-1.60685859318049e-05
-1.20903896737714e-05
-2.61139302215887e-06
-1.62872853620832e-05
-2.94777053545788e-05
-2.17412739689572e-05
-1.3748172542148e-05
-2.77039251619358e-05
-1.56643348152317e-05
-2.12069023707337e-05
-2.54341124552503e-05
-9.49314444911986e-06
-2.24127154571533e-05
-1.23893387756706e-05
-9.11715967045038e-06
-1.62229159776928e-05
-5.86060583981216e-06
-1.95036462123901e-05
-2.86906597150521e-05
1.16318733614491e-06
-4.18547775427689e-06
-1.61771983761575e-05
-9.54085203978181e-06
-1.56983595272048e-05
-5.42068837706669e-06
-2.22947718728975e-05
-2.24933615198392e-05
-1.40863181734181e-05
-3.03619707368493e-05
-2.07355812579981e-05
-2.00911183025991e-05
-2.56065245795215e-05
-1.54690448358952e-05
-1.64346790827616e-05
-2.2507221735264e-05
-1.54028135144642e-05
-2.10874307352758e-06
-2.98598187708277e-05
-9.99939439744208e-06
-1.65087826654802e-05
-4.57475817309587e-06
-9.53194887292682e-06
1.47659431235619e-06
-2.45336978899061e-05
-7.69204394687203e-06
-6.31905751096735e-07
-1.94025045247915e-06
-7.93338177323836e-06
-8.81556856826071e-06
-4.24048848394088e-05
-3.35834962782968e-05
-2.45834268514291e-05
-1.41428055189597e-05
-2.44918490536188e-05
-8.86305769260216e-06
-1.75243092944534e-05
-1.66293962723329e-05
-2.11449192935598e-05
-2.23490305487227e-06
-8.50030954074535e-06
-1.93974761720577e-05
-1.27495754017395e-05
-5.99681639856181e-06
-1.52419269910004e-05
1.28607867531439e-06
8.70891390966346e-06
-1.95441501421907e-05
-9.54854643526435e-06
-4.01000022013942e-06
-1.02615060513374e-05
-8.46922726928364e-06
-6.38504063763439e-06
-1.01661907381625e-05
-1.45339880424698e-05
-2.19664188412294e-05
-1.67323476895867e-05
-2.62696491518924e-05
-1.62963772003351e-05
-1.97802734688301e-05
-2.27584785244101e-05
-3.22825156307868e-05
-5.98342981015596e-06
-1.42364139241451e-05
-2.66090284355536e-05
-2.45835399887721e-05
-8.99681974303813e-06
-1.69067784424392e-05
-3.10358917812431e-05
-3.61929383516322e-05
-2.1740702849444e-05
-1.94576016928789e-05
-1.47716401144971e-05
-2.01454073175332e-05
-2.34656479023079e-05
-1.78131072369801e-05
-2.6960043103744e-05
-1.57161023373806e-05
-2.50272357548794e-05
-2.73001975398604e-05
-9.22196794907506e-06
1.205771420992e-05
-9.19850631957866e-06
5.66344259822468e-07
1.61240918238537e-07
-2.02625123533634e-06
-2.20234135979526e-05
-2.72610332001655e-05
-8.5816731518572e-06
-1.84684589514118e-05
-1.40993240675007e-05
-3.15702905642333e-05
-1.06943886338032e-05
-2.18411702225873e-05
-2.09343976791172e-05
-3.74608288660889e-05
-2.16956965109233e-05
-1.57815451205622e-05
-1.85545256799462e-05
-5.79463007632595e-06
-1.15273500768219e-05
-8.01428311307373e-06
-1.65214616094688e-05
-2.60680449678761e-05
-2.15134976978104e-05
-2.02738339295329e-05
-1.52681686788433e-05
-1.39566022623218e-05
-2.41530022546569e-05
-2.79730876033826e-05
-3.6859840635385e-05
-3.34913258913781e-05
-1.89772755027203e-05
-2.15419087484315e-05
-7.71023732760519e-06
-3.56218555389917e-05
-2.51076269960511e-05
-1.441422591895e-05
-1.81645547425133e-05
-1.82256783589046e-05
-2.65096615166229e-05
-1.54856008124371e-05
-3.02421780524921e-05
-2.10196784676824e-05
-2.24076135771056e-05
-1.3407869500389e-05
-5.69297572312195e-07
-1.24997908020387e-05
-1.9971370799201e-05
-1.27705474820749e-05
-1.72318330569398e-05
-1.31347021954566e-05
-3.16899304530734e-05
-2.16453852610596e-05
-2.6467680818047e-05
-1.63291345000135e-05
-2.29613144735862e-05
-1.02385580670872e-05
-2.58250281066807e-05
-2.18125080992322e-05
-6.20785928235645e-06
-2.34035713701978e-05
-2.80329490518087e-05
-9.79955516021397e-06
-1.18486884505941e-05
-7.29073341312298e-06
-2.69643383645724e-05
-1.2486368025218e-05
-3.29608756340085e-05
-1.17989573826568e-05
-2.4243306027792e-05
-2.013079912269e-05
-3.15987673649682e-05
-1.99700313159243e-05
-7.9477308631305e-06
-2.41804498451157e-05
1.12358306556941e-05
-2.34445232408456e-05
-2.57564785738957e-05
-4.43041580453517e-06
-1.58082098774614e-05
-8.21042075242766e-06
-4.09404519579482e-05
-3.34687037866744e-05
-9.74070547664264e-06
-3.34251955858575e-05
-2.20553025910988e-05
-2.78661051455781e-05
-1.1350840472384e-05
-1.81459510962523e-05
-1.2559539092418e-05
-2.36304160154914e-05
-1.08893574587676e-06
-2.75255431016334e-06
-9.53385363687661e-06
-6.54757274132629e-06
-1.73031510413661e-05
-2.63162996039818e-05
-9.23789599928969e-06
-8.31777418687627e-06
-4.76467858607353e-06
-1.63972757716172e-06
-1.46334723518024e-05
-7.76681256984774e-06
-2.54671362283797e-05
-2.00243750347075e-05
-2.0701762909853e-05
5.60469320533079e-06
-2.26622072184928e-05
1.19113644761327e-06
-2.16060058914871e-05
-1.86044745270294e-05
-1.26205634118227e-06
-1.39825224603724e-06
-1.15675939777173e-05
-1.19334160056916e-05
-1.90275200780401e-05
-1.3197301495703e-05
-5.99247189561398e-06
-2.40773054614923e-05
-2.35184331530432e-05
-2.97548924274109e-05
-3.34733421290515e-06
2.5082469257761e-06
-3.27275179948091e-05
-2.83994836960226e-05
-2.38917518727561e-05
-3.0310341286527e-05
-1.30261886029574e-05
-1.88141784705533e-05
-1.76356398054834e-05
-5.01183262425961e-06
-2.58589051348925e-05
-1.36712830539761e-05
-6.6046134089011e-06
-2.10961962406613e-05
-1.1822344527457e-05
-1.85322468105429e-05
-2.9317393618454e-05
-1.33454997987004e-05
-1.51564688611596e-05
-1.17886497242175e-05
-6.7574737872407e-06
-2.35041950100581e-05
-2.34173315787272e-05
-2.47996897229324e-05
-1.50899723674604e-05
-8.48662314418236e-06
-2.07390747670376e-05
-2.58514647566861e-05
-2.59456381302705e-05
-3.26314941709414e-05
-2.26720280118213e-05
-1.5889458338642e-05
-1.76055727139994e-05
-1.37740875621324e-06
-8.28526325975861e-06
-1.62806107536999e-06
-1.06341178989925e-05
-1.51550094816202e-05
-7.59783363723489e-06
-2.12862303658963e-05
-1.97552650412475e-05
-1.27523527783579e-05
-3.70919998092611e-06
-1.33595381924269e-05
-4.02546478444812e-05
-1.56210555644698e-05
-9.06084990353002e-06
-1.79359354943013e-05
-8.46761293857303e-06
-3.02697260014717e-05
-1.24186081248948e-05
-2.37939151254305e-05
-1.88734121182533e-05
-2.20174166156178e-05
-1.46678554487252e-05
-1.23462028472993e-05
-1.67880016194231e-05
-2.62832574570958e-06
-2.26917544156081e-05
-1.88210271699746e-05
-1.42343391112166e-05
-2.99200067842603e-05
-2.2322175157467e-05
-1.54119826619097e-05
-2.4043800466763e-05
-2.40670835681112e-05
-1.54264366250425e-05
-9.52549690868639e-06
-2.18414847042506e-05
-3.52989283602958e-05
-2.57643377197932e-05
-1.86738240146071e-05
-1.92955484135157e-05
1.02065698782162e-05
-1.05022853695967e-05
-3.01900024193647e-05
-2.45778517314127e-05
-2.2185207009488e-05
-1.25668021798664e-05
-1.26204396904612e-05
-1.34560094701155e-05
-9.22255870724664e-06
-9.37595022426016e-06
-9.90069062868334e-06
-7.9197587692799e-06
-3.10217475206587e-05
-7.62701529141349e-06
-1.25554078767575e-05
-1.76390830761962e-05
-1.92288817372532e-05
-2.32785285644693e-05
-1.54996600369526e-05
5.86028151036226e-07
-2.6866322291106e-05
-1.56955061510893e-05
-4.24294728268571e-06
-1.28289091466787e-05
-2.27351962500549e-05
-1.64309363663741e-05
-1.78683770297105e-05
-4.29980785786899e-06
-1.35576645604301e-05
-2.68617751815316e-05
-2.27529762780852e-06
-2.02452269166893e-05
-7.03030522889268e-07
-1.18156808852872e-05
-1.90906999120101e-05
-1.03560387980173e-05
-6.36818299291032e-06
-2.19440671619367e-05
-2.35573458018783e-05
-1.53169849158165e-05
-2.51611136910408e-05
-1.935329988759e-05
-2.01441538810041e-05
-2.70482385224986e-05
-1.51386082593398e-05
-2.32882221074064e-05
-2.24767904303326e-05
-1.58049601320178e-05
-9.91872067677096e-06
-5.61096781674087e-06
-3.42550057110063e-05
-8.64334399907793e-06
-3.45990177891192e-05
-2.6152517088919e-05
-1.7427825459228e-05
-3.47858707785845e-05
-9.61206005961193e-06
-8.45557392447294e-06
-2.00132386055118e-05
-1.802988344234e-05
-2.3656047464602e-05
-2.76502721340083e-05
-9.30281779976511e-06
-2.49035143823192e-05
-2.63757512129339e-05
-3.44650740965916e-05
-1.31898162486464e-05
-1.89288706768212e-05
-1.51581323764688e-05
-1.70741973984155e-05
-2.02356610583751e-05
-1.42006372516446e-05
-2.2566001343141e-05
1.07690269822628e-06
-1.28845743517637e-05
-1.42368084066444e-05
-2.38359445230581e-05
-1.10719399125358e-05
-7.36612754551069e-06
-2.12095299121622e-05
-1.78636401094142e-05
-1.96150917129874e-05
-2.12756553800884e-05
-5.0728374024194e-06
-2.55291236545482e-05
-1.4145815993016e-05
-1.76900696841926e-05
-1.22891442011027e-05
-1.82497558675325e-05
1.27519205337264e-05
2.88857963197019e-06
-1.44830028180202e-05
-3.9684421259387e-06
-9.78717052359314e-06
-4.64007705068903e-06
-2.25262086324471e-05
3.18492357901793e-06
-2.32170414748537e-05
-2.16852006141618e-05
-2.47710473061555e-05
-1.74942880618884e-05
-6.12119059317182e-06
-2.25169865100102e-05
-1.77369459458801e-05
-2.65354842832025e-05
-2.112191453204e-05
-1.38397338334094e-05
-1.80854482653512e-05
-2.78137556434274e-05
-1.64640662560317e-05
-2.06175927855547e-05
-1.71664304362691e-05
4.34160709305653e-06
-2.41747187083444e-05
-1.87242851222072e-05
-1.41352817784912e-05
-1.60923289150369e-05
-1.978505468539e-05
-3.64457257699646e-05
-2.1753532999882e-05
-1.18694886638805e-05
-3.43868482816858e-05
-2.61431218680478e-05
-3.05488503562581e-05
-1.14735784612392e-05
-3.49309714740389e-07
-1.67030012082551e-05
-1.5552518836024e-05
-3.998418131142e-05
-9.70574331399461e-06
-1.03938993573635e-05
-5.87672815681711e-06
-1.15180345539968e-05
-8.78931058731517e-06
-2.63304616564537e-05
-2.18638968623622e-05
-6.1509785030717e-06
-5.92715851437294e-06
-1.97082092250537e-05
-2.7094093268166e-05
-1.31372926498401e-05
-2.48887276982291e-05
1.31084678326764e-06
-9.96985625669656e-06
-1.43927377422809e-05
-1.06673311596247e-05
-1.46525430573189e-05
-2.75049410452356e-05
-1.85226513628415e-05
-7.93630400182158e-06
-1.73960819376244e-05
-3.67503492509201e-06
-1.45523947244034e-05
-2.09392823688134e-05
3.97842008972742e-09
-8.07979088750323e-06
-2.92619022733713e-05
-1.45463889083102e-05
-1.49593745065408e-05
-1.71682039265347e-05
-9.32989288699685e-06
-2.12688466830005e-05
-1.60382650671514e-05
-1.30991463323951e-05
-1.42303039825036e-05
-2.80508804057626e-05
-3.46102327438444e-05
-2.21155501900438e-05
-8.84591871648177e-06
-1.89913066548046e-05
-2.2605674388346e-05
2.32184856278095e-06
-2.66849024270889e-05
-5.84942087147994e-06
-2.36963150121845e-05
-4.1002633088856e-06
-4.61113400440346e-06
-1.75291029724119e-05
1.77730201460423e-06
-2.69595089666713e-05
-1.66699326310443e-05
-8.67737343352983e-06
-1.56998728570096e-05
-1.43088191668257e-05
-2.68879468560215e-05
-9.29251122251952e-06
-2.1949317260208e-05
-1.65460052214022e-05
-4.91635676166432e-06
-1.16736827032686e-05
-1.25753342364303e-05
-1.39574595152449e-05
-1.59929120795059e-05
-2.65794460121538e-05
-2.66048876593792e-05
-2.92999653145988e-05
-1.80037115746312e-05
-2.59142627821206e-05
-1.84487814713594e-05
-2.29466243490485e-05
-2.95223326883036e-05
2.44242466550563e-06
-1.35061538186425e-05
-2.48518927854575e-05
-2.48868919600197e-05
2.70413033623738e-06
-1.57064078681663e-05
-1.8687334889035e-05
-7.43066449292197e-06
-2.18249905879552e-05
-2.47557630345097e-05
-9.47223186236833e-06
-2.55719818840391e-05
-2.84260743080232e-05
-7.41141132361585e-06
-7.46572730938545e-06
-1.56501068966729e-05
-2.30966585684789e-05
-3.6208680681021e-05
-1.96548030592579e-05
-2.75940389846745e-05
-2.37195307553723e-05
-1.61260264528347e-06
-1.10445136428813e-05
-3.33979814798121e-05
-3.04590026280879e-05
-8.36790625166737e-06
-2.23054653563781e-05
-7.61821827156976e-06
-1.61409202047254e-05
-3.02435356159236e-05
-2.1145110860321e-05
-2.53254792184193e-05
-5.23074753114164e-06
2.3380088874092e-06
-2.3719341775346e-05
-1.1587965224303e-05
-1.3127746587453e-05
-3.1627255357474e-05
-1.83014593134034e-05
-1.44646153108563e-05
-1.46382262773306e-05
-1.77982625160428e-05
-1.48325289514978e-05
-9.25168710455074e-06
-1.03908120413918e-05
-2.68752469360952e-05
-3.59890013055567e-05
6.07474721570305e-06
-1.07055979738068e-05
-6.74122292353281e-06
-8.01600951540952e-06
-6.85650860036573e-06
-1.24181626215537e-05
-4.74232431029284e-06
-1.56161905400661e-05
-4.94696811178961e-06
-2.46302434589891e-06
-2.74952891554183e-05
-9.18784502435467e-06
3.55984448689169e-06
-2.39605004130062e-05
-1.53770650480493e-05
-1.71890993474394e-05
-3.79445363168078e-06
-3.22312162063051e-05
-1.72514010902365e-05
-2.26908996359372e-05
-1.24625012138733e-05
-3.0899704459124e-05
-1.22862406643515e-05
-1.74972217633272e-05
-2.34606992460241e-05
-1.04315569445659e-05
-1.04552266545794e-05
-3.73488609082344e-06
-1.04851230147659e-05
-3.55329332670146e-05
-2.08814369318518e-05
1.01432935456921e-05
-1.40730563602664e-05
-1.48237036629884e-05
-2.5492383002619e-05
-1.35925083078471e-05
-1.64719815349963e-05
-1.0448950405263e-05
-4.84072831514896e-06
-1.5996461326108e-05
-4.8067018807804e-07
-1.98888615370037e-05
-1.65083286605069e-05
-2.96646535059904e-05
-8.69928123913775e-06
8.54069443139416e-07
-1.55858941771997e-05
-1.49471435548145e-06
1.62588715882856e-07
-1.63084179139217e-05
-5.4001356458103e-06
-7.09631573178953e-06
-1.438860594735e-05
-2.35717893842089e-05
-5.50453130645211e-06
-1.76712097607892e-06
-6.44603357625311e-06
-2.06467500272738e-05
-1.99707744071704e-05
-3.32871498332647e-05
-2.91981702164686e-05
-1.65030293109588e-05
1.02306221059025e-06
-6.67933363345137e-06
-1.08656137095011e-05
-2.31158165943815e-05
-9.05333576121015e-06
-1.70533954390639e-05
-2.11040471469245e-05
-2.27742289086967e-05
-1.10536793382418e-05
-5.63170982657346e-06
-2.8341238378014e-05
-8.79543197812118e-06
-1.65768765622873e-05
-1.45030474107664e-05
-1.71968525946262e-05
-1.2005415305401e-05
-1.35662521367418e-05
-2.29054235034001e-05
-7.62018040494596e-06
-5.00404986883511e-06
-8.39889976053498e-06
-6.21934098356765e-06
-1.86336499186054e-05
-2.02460243016528e-05
-1.78346491347149e-05
-1.06066099749134e-06
-2.21299296005716e-05
-1.34579843201588e-05
-1.19761536143385e-05
2.99164293027437e-06
-2.15892490446658e-05
9.56235530577229e-07
-2.171899677335e-05
-6.19811835000597e-06
-1.36300000193608e-05
-2.6761853813573e-05
-3.64724257285644e-06
-1.41780273670632e-05
-2.39197723174502e-05
-4.26326402969414e-06
-1.15002924548113e-05
-1.80024278121387e-05
-2.32576820499896e-05
-2.07111570690798e-05
-1.22497822335644e-05
-9.25479304319025e-06
-1.6806573806848e-05
-1.99340565353592e-05
-8.56218938955745e-06
-1.46208876736121e-05
-2.78477087045788e-05
4.56268998556371e-07
-2.19510764535382e-05
1.43708101136605e-05
-3.95260793331609e-06
-1.92360236053047e-05
-9.80057624625644e-06
-1.02590619616693e-05
-1.94155745529076e-05
-1.47943052502576e-05
-3.33079778843088e-05
-1.19215032637576e-05
-3.84614319319404e-05
-1.80306469474554e-05
-3.1617780116309e-05
-1.70917364680354e-05
-8.23111200904342e-06
-9.80436179543814e-06
-1.02258278055853e-05
-2.77997482566577e-05
-9.64248858444829e-06
-2.55423956237343e-05
-1.58962266997854e-05
-1.91289578519899e-05
7.21970651611689e-06
-2.2089418706218e-05
-2.55179397650425e-05
-2.51648202714893e-05
-1.61629596018388e-05
-2.10921341928304e-05
-5.44750375864258e-06
6.68507391654772e-06
-1.45897849044146e-05
-2.42329460133429e-05
-1.1688502547252e-05
-9.74876655584459e-06
-2.33498601582442e-05
-1.01818493878613e-05
-5.99138765534623e-06
-1.17117556218341e-05
-6.72712913043057e-06
-1.03474647484002e-05
2.52265185571706e-06
-1.76346100509211e-05
-2.60857685683004e-05
-1.65206209212627e-05
-2.23692652679495e-05
-1.98076035088585e-05
-1.95068694260283e-05
1.28648627480711e-05
-3.00545932986881e-06
1.12275398821061e-06
-1.62912956204201e-05
-1.76915461167495e-05
-2.21922254492234e-05
-6.02306448208068e-06
-2.06235613352822e-05
-4.74287881792985e-06
-2.44574981671801e-05
-3.35449630345478e-05
-2.68445347603351e-05
-1.37858472236092e-05
1.0462853343969e-05
-3.25582099602837e-05
-1.76191843558822e-05
-1.58746449735463e-06
-2.47050510093483e-05
-7.06775622998959e-06
-1.7043882746896e-05
-2.19179649382358e-05
-2.19794065044751e-05
-3.23588806171906e-05
-3.62854662187891e-05
-3.29781546782887e-05
-3.53156305188747e-05
-1.61602078412483e-05
-2.34494441572827e-05
-1.12226227766839e-05
-3.35763042431503e-05
-1.92770388205183e-05
-1.60277319943523e-05
-4.36885997323639e-07
-1.11569979180103e-05
-8.41160430810406e-06
-2.23014209533669e-05
-7.07322617375107e-06
-1.73781156388355e-05
-5.89068243231946e-06
-1.07408333920047e-05
-3.24016603659262e-05
-3.16856999429789e-05
-2.97781492884249e-05
-1.4599463959789e-05
-2.94584017324896e-05
-3.74920364075544e-05
-9.8317402757323e-06
-1.84680133106539e-05
-5.75794461445157e-06
-2.67938844624368e-05
-1.79921874449937e-05
-7.62527949977476e-06
-2.52749486528333e-05
-9.92487370167367e-06
-1.01163879286573e-05
-5.59431929153706e-06
-1.74337210204009e-05
1.2650375224744e-06
-1.34493911539849e-05
-1.05850035517478e-05
-2.9967468879813e-05
-2.40071788764548e-05
-2.22894556117639e-05
-1.01573710446467e-05
-1.88862032344224e-05
-3.03377450077883e-05
-7.96972007346739e-06
1.74856811691015e-06
-6.36796827294907e-06
-1.69368163977178e-05
-2.85081871582371e-05
-1.34895949580408e-05
-1.44191406523101e-05
-7.73638914455751e-06
-9.39070886426382e-06
-7.76895206792317e-06
7.56288440441912e-06
-2.52920108650254e-05
-2.50029576703844e-05
2.23564969774307e-06
1.43803895642429e-06
-2.65916801546586e-05
-2.12433454863245e-05
-2.69211149437304e-05
-1.01462113367791e-05
-1.30359902161997e-05
-2.55410109772202e-05
-1.0580831902761e-05
-2.97621309717579e-05
-1.81893733778388e-05
-1.07161582797404e-05
-1.36325806990635e-05
-1.26798490958903e-06
2.04634834380298e-06
-2.09379915911427e-05
-1.48628976798549e-05
-3.76785597385546e-06
-2.07288640158992e-05
-2.74159317379737e-06
2.18395699340294e-06
9.06385494266836e-06
-2.81073746356589e-05
8.60175857768448e-07
-1.45537983672874e-05
-3.17380969410108e-05
-3.59050984718848e-05
-3.16858273935588e-05
-2.18541844737271e-05
-9.01685508547572e-06
-6.51791110275692e-06
1.41226944237904e-05
-2.52194724218036e-05
-3.70621265881121e-05
-2.38972757974123e-05
-1.66986733259537e-05
-3.20567301995261e-05
-2.46251289190322e-05
-1.64320501609816e-06
-4.7618635638224e-06
-1.62672823236961e-06
-2.55147674899346e-05
-9.56127143556474e-06
-1.89515462491375e-05
-2.02338352265866e-05
-2.27433736541708e-05
-2.83511716425929e-05
-6.03925159460076e-06
-3.3918245409464e-05
-2.06804272228715e-05
-1.18469685072341e-05
-3.16847113979037e-05
-2.20201041662797e-05
-1.74043267940549e-05
-9.0593479524196e-06
-2.18607738170244e-05
-1.21476597752276e-05
-2.01298946373175e-05
-2.66215827148732e-05
-2.93693979026891e-05
-1.19483803154251e-05
-5.89103126106495e-06
-1.84293989702775e-05
-2.17970512365979e-05
-2.70103645329552e-05
-2.92759269791175e-05
-1.44487816172988e-05
-7.40494349745518e-06
-3.8778427597148e-05
-7.29023308689573e-06
-1.89477592161513e-05
-2.31520457353096e-05
-1.3649088510254e-05
-1.23111970753078e-05
-1.41771765021081e-05
-2.71749973251459e-05
-3.25516881151308e-05
1.12199046077346e-05
-2.31779445714719e-05
-1.95474427196894e-05
-1.09138546370989e-05
-1.28651338620827e-05
-2.62108906893752e-06
-6.20499472982157e-06
-1.44828689706505e-05
-1.48752588530134e-05
-1.90109633584275e-05
-2.61720000528949e-05
-3.50545211615598e-06
-2.28773764877894e-05
-2.84987476574586e-05
-3.05908786800048e-05
-2.63275471641191e-05
-1.86429031124293e-05
-2.09263586971395e-05
-1.37504829987861e-05
-1.73022533851688e-05
-1.40722620143632e-05
-1.13058054643123e-05
-2.16295897966197e-05
-1.64317351968697e-05
-1.03297156275311e-05
-4.85024067780329e-06
-2.5746575676688e-05
-2.63726191260681e-05
-2.50456517242873e-05
-2.03962764396562e-05
-1.27577660991134e-06
-2.86961559276364e-05
-8.93861903637929e-06
-8.95736840123853e-06
-2.42040537400571e-05
-1.3587172402236e-05
-2.24783111183601e-05
-1.2403964758577e-05
-1.41537549516526e-05
-2.37229172615378e-05
-1.86695848476838e-05
-8.02306817950954e-06
-1.47671676542102e-05
-3.67307909441759e-05
-1.06612474629542e-05
-2.79007739609998e-05
-2.15517978124578e-05
-2.84521925745649e-05
-2.74125859504428e-05
-1.47333266815234e-05
-3.13633570970899e-05
2.10445192718874e-07
-7.59348526438541e-06
-1.19857651874292e-05
-1.96611876541e-05
-7.96151084664942e-06
-2.06175833151116e-05
-3.43378422676646e-05
-6.53798486633953e-06
-5.88553831835829e-06
-1.31159938155196e-05
-1.04578870633875e-05
-1.99121850860692e-05
-1.38890938521896e-05
-1.47559128753704e-05
-1.40547045507282e-05
-2.10208765467343e-05
-3.1428328847284e-05
-2.07580835808895e-05
-2.44174038586614e-05
-1.00642944096251e-05
-2.18724688194474e-05
-1.31885916538145e-05
-1.3277725987893e-05
-7.98270409470086e-06
-6.09634026899467e-06
1.65969137545101e-06
-1.53205445084252e-05
-2.21915052807926e-05
-1.23091531562998e-05
-1.66106959303566e-05
-1.80189713765595e-05
-2.82822848346228e-05
-5.4133552556908e-06
3.59154317992796e-07
-2.3582674757574e-05
-1.09958966727235e-05
-1.76457950556342e-05
-1.80728217410732e-05
-1.50901518254892e-05
-1.8371775910077e-05
-2.54747475237139e-05
-1.94989866163064e-05
-1.34196735863317e-06
-2.2603347611641e-05
-1.97934206373368e-05
8.16827717683123e-06
-1.85375280635713e-05
-2.06466130299147e-05
-1.97882718401087e-05
-9.911892939947e-06
-2.31389155529322e-06
-1.04564585258304e-05
-2.61400631474826e-05
-3.64760262070857e-05
-1.39903782981153e-05
-2.57550149177104e-05
-1.97233223190855e-05
-2.05990468827825e-05
-3.19201986653278e-05
-1.26442569098847e-05
-9.14946637914141e-06
-2.34006109734719e-05
-9.65968512336314e-06
-8.23657721385965e-07
8.23155016723479e-06
-2.36157568817157e-05
-4.26559771695542e-06
-8.96488791786021e-07
-1.06273191979982e-05
-3.31826309504932e-05
-8.90469459347229e-06
1.5230624915361e-06
6.64304018272976e-06
-2.69593817750549e-05
-1.60885127942262e-05
-1.26577813587568e-05
-1.31053008210164e-05
-1.4405160683769e-05
-1.23417081112994e-05
-1.56158882807245e-05
-1.1296087069854e-05
-1.17729967342552e-05
-2.46734124206002e-05
-6.08168903353927e-06
-2.04155069587374e-05
-5.88780925412377e-07
-2.14716925435806e-05
-5.20740644588932e-06
-1.11821424333117e-05
-1.87394884641349e-05
-1.07387326733912e-05
-2.63331710020179e-05
-1.57038591549173e-05
-1.50228411795155e-05
-2.57094301203275e-05
-1.34906274876059e-05
-2.49051779912853e-05
-1.62116172955145e-05
-1.82119864410165e-05
-2.47168425702848e-05
-1.75351365857718e-05
-2.49848716206311e-05
-3.41246645325851e-05
-3.18516364801958e-05
-3.93197797239603e-06
-1.59562020134566e-05
-8.45810784596241e-07
-2.94420746892697e-05
-8.26517270309209e-06
-8.44545173059844e-06
-2.09258327116142e-05
-9.70033490246067e-07
-1.49411672256726e-05
-1.88727642227912e-05
-5.46978317374339e-07
-2.71312553256643e-05
-3.67845001129071e-05
2.60737164287436e-06
9.40491179407078e-07
-1.54885163767161e-05
-1.93178482102135e-05
-2.85668291662393e-05
-2.25828815764751e-05
-3.27293331417451e-06
-9.6328213720695e-06
-2.77339765173362e-05
-3.87716007569655e-06
5.04992156882487e-07
-2.94915023312454e-05
-8.55003789006479e-06
-1.45090951350606e-05
-2.03245617816415e-05
4.32808872815811e-06
-1.28779380107625e-05
-2.7775307924161e-05
-2.71276196611009e-05
-1.71647715451531e-05
-2.36006091075402e-05
-2.64073150579143e-05
-2.86066976428342e-06
-1.53952669875932e-05
-2.01139398795327e-06
-1.82168159145121e-05
-2.66842775745428e-05
-2.7773152601188e-05
-1.63896869104409e-05
-6.82086597465337e-06
-3.11455332346577e-05
-2.85556142823118e-05
-4.08694979251391e-06
-2.29810508427869e-05
-2.03475413379607e-05
-6.92423198992836e-06
-3.06234699247819e-05
-1.98358780802148e-05
-1.3027579728663e-06
-2.31753591163836e-05
-1.71391633147424e-05
-8.36121446715921e-06
-1.94798473148825e-05
-2.57666548326274e-05
-1.30123208625203e-05
-2.27279268409311e-05
3.66028171057166e-06
-3.08099941399778e-05
-1.75921550282369e-05
-9.96046216717994e-06
-3.02484034554183e-05
-2.83468229828321e-05
-1.98552794430168e-05
-1.91014134408705e-05
-6.13901439961962e-06
-2.03468030827821e-05
-1.35496059802893e-05
-2.49904935295441e-05
-6.60220034775385e-06
-3.26449424003119e-05
-3.2145563125397e-05
-2.87186934372655e-05
-2.30391184525066e-05
-2.28497242684803e-05
-1.38736530217484e-05
-1.97446584283751e-05
-2.81105234429085e-05
-1.50665874555934e-05
-1.37523629027311e-05
-7.58082995385535e-06
-7.33538880745719e-06
-6.49325360737242e-06
-5.87564496112994e-06
-1.78231703299296e-05
-1.35891883348087e-05
-1.30333434932363e-05
-1.08547699806562e-05
-2.28753032702764e-05
-1.69234850858787e-05
-1.39605477588791e-05
1.07343493323852e-06
-2.08397019979832e-05
-2.88971941024929e-05
-2.11139881329879e-05
-1.28390384782898e-05
-8.75824679842954e-06
-1.70957243203403e-05
-4.17695579808988e-05
-5.59807585798687e-06
-9.90019109972596e-06
-7.43325370941519e-06
-3.19018620408496e-05
-2.41013209077601e-05
-2.93527370305492e-08
-1.86624674087667e-07
-2.0358171377947e-05
-1.31375691804338e-05
-1.89104635288877e-05
-9.64472976046254e-06
-1.01900198161835e-05
-2.20696337880598e-05
-2.42757060768035e-05
-1.61189502645322e-05
-6.02152075407648e-07
-4.75059229485335e-06
-1.87203303954752e-05
-1.25184531633809e-05
-1.13606007105652e-05
-2.0318950947085e-05
-1.26471742596064e-05
-9.22936936890293e-06
-2.97801255744575e-05
-1.72898542377735e-05
8.57888471096435e-06
-1.97884033224221e-05
-2.57908682659716e-05
-2.01520089317519e-05
-2.14476511154295e-05
-2.28841692281022e-05
-2.00731292551969e-05
-1.58113604642233e-05
-1.8574073383188e-05
-3.23962022762306e-05
-1.6908292327177e-05
-2.22859328953972e-05
-2.71788040820038e-05
-8.88094723695871e-06
-8.90521500839886e-06
-1.40942042699904e-05
-8.73946116446345e-06
-2.30236616793432e-05
6.54016859192684e-07
-2.70168341417486e-05
-4.33417794917394e-06
-1.19173475574981e-06
-6.12587921256024e-06
-1.53890102013564e-05
-5.81401182579681e-06
-4.38996297124634e-06
-2.21004317559527e-05
-2.22114566637752e-06
-5.61042542645414e-06
-1.77464714925064e-05
-1.76012450674534e-05
-2.93070529078763e-05
-6.98627194632609e-06
-1.48431055749672e-05
-1.75752727662033e-05
-3.00123657223881e-05
-1.58360008319276e-05
-1.21387487818567e-05
-7.88205181731689e-06
-1.57735243523963e-05
-9.40966874173947e-06
4.24445323980334e-06
-1.06101133183804e-05
-5.8218553741794e-06
6.23480070203468e-06
-3.15585201099892e-06
-2.43127561695466e-05
-1.38127760322328e-05
-2.46165884990343e-05
-1.42957655509831e-05
-1.17041350286411e-05
-1.84442185050556e-05
-1.18743968921219e-05
-1.40361553641431e-05
-1.43854839641579e-05
-1.48142008515241e-05
-2.70403965264391e-05
-1.97290982361096e-05
-2.02082971519672e-05
-4.63490515041664e-06
-8.3055245639433e-06
-1.54254255768076e-05
-1.05065869079345e-05
-1.01769521280268e-05
-3.45330614847818e-06
-1.58791757103225e-05
-1.77915534952982e-05
-8.9613765225709e-06
-7.22825473211433e-06
-2.46665616681111e-05
-1.56707264798765e-05
-1.14050074386919e-05
-2.38287934422531e-05
-3.07751888174344e-05
-2.01101196049594e-05
-2.45337716214587e-05
-1.66229888880035e-05
-2.50249964228292e-05
-1.36134104535056e-05
-3.53461852028877e-05
-1.08204500524994e-05
-1.56151444962887e-05
-1.87931777210597e-05
-1.16435095606794e-05
-1.64914830857506e-05
-1.75868979548578e-05
-2.5307186688233e-05
-2.59367204381678e-05
-2.04964817406499e-05
-1.96739230926084e-05
-2.07710665663792e-05
-1.38310533150168e-05
-4.50134884381976e-05
-2.7706600603855e-05
-3.00755749058619e-05
-1.29305846015958e-05
-3.58559398401427e-05
-2.0630930486667e-05
-1.42511094284497e-05
-1.79601867598519e-05
-3.32479937466322e-05
-3.55247598572728e-05
-1.17181847928493e-05
-2.05945268313379e-06
-2.51725980270512e-05
-9.20177144899486e-06
-1.94515611011251e-05
-2.32129396596966e-05
-1.35035234825244e-05
-1.02910348153135e-05
-1.45379678090266e-05
-5.11725346556145e-06
-1.85589436680804e-05
-1.17878294312811e-05
-2.87650589968829e-05
-8.80600495410201e-06
-8.53057330573931e-06
5.00086968429262e-06
-2.70223848003366e-05
-2.58571161812855e-06
-1.87700493675299e-05
-2.41058358103348e-05
-4.69383058439946e-06
2.02875020943185e-06
-1.90295953671661e-05
6.05145545252208e-07
-1.904704439858e-05
-9.18923751684338e-06
-1.35567780625218e-05
-1.43878605390007e-05
-9.890857199645e-06
-9.25512873540467e-06
-1.20523383045307e-05
-1.55833449654736e-06
-3.37401475847877e-06
-1.51039994969326e-05
4.77078952491702e-06
-2.82282994787209e-05
-3.32170105855608e-05
-2.24070679676524e-05
-3.80653247090873e-05
-3.49405581261208e-06
-1.32929810329633e-05
-8.56368051291415e-06
-1.67555215776183e-05
-1.44441702862791e-05
-1.12417993443238e-05
-2.18094530049602e-05
-2.49936036117495e-05
-6.13898341652235e-06
-1.67553536722559e-05
-1.57131828705728e-05
-1.82273363474109e-05
-1.19556082975217e-05
-1.50227469791822e-05
-1.33350779777452e-05
-2.70413593185927e-05
-7.88079127977604e-06
-1.36938467903913e-05
-2.0265194410914e-05
-2.37523605630548e-05
-3.01467666084295e-05
-1.63597088734716e-05
-1.83142442068435e-05
-1.75802868772465e-05
-1.99038670986178e-05
-2.62557623799993e-05
-2.50173539869884e-05
-2.17036114672963e-05
-6.4111940407461e-06
-4.68566990366955e-06
-3.73416774103856e-06
-1.10072495689977e-05
-1.33520799086108e-05
-6.85094607042079e-06
-2.22173222226015e-05
-2.99935193561e-05
-1.82035446792355e-05
-1.04157865929106e-05
-2.61474537292512e-05
-1.86992622537731e-05
-1.09606854652997e-05
1.04816336762351e-06
-3.93048674481334e-05
-2.79795594694166e-05
-2.81826047618958e-05
-9.06031343945348e-06
-1.93176309679235e-05
-1.41852839847549e-05
-1.3250404986907e-05
-5.54140796218744e-06
-9.91231458551791e-06
-1.79777879127963e-05
-1.36824099624644e-05
-1.07603367271105e-05
-2.32591669203956e-05
-1.13823587542839e-05
-1.98499561349294e-05
1.20905020669555e-06
-2.04586148775356e-05
-1.43872829940884e-05
-1.07764680919657e-05
-2.83323770558877e-05
-2.86975546323988e-06
-1.72301471921479e-05
4.50527826665828e-06
5.58077399932425e-06
8.40428838535371e-06
-1.73196244906473e-05
-2.4479219757184e-05
-2.04988693256561e-05
-1.09245159325803e-06
-3.45298689671138e-06
-1.50035461234883e-05
-1.96885300195015e-05
-1.38093329599131e-05
-1.25473111191089e-05
-3.34150627852245e-05
-3.96655158793617e-06
-1.65411400892827e-05
-1.92709770623289e-05
-3.35021869332244e-05
-2.85276458203718e-05
-1.92735069972349e-05
-8.22096304820443e-06
-5.02652046731337e-06
-1.84919230775084e-05
-1.37691089711246e-05
-7.94649990367882e-06
-1.43531818264336e-05
-4.06040082146088e-06
-1.48494066300101e-05
-2.39521179836432e-05
-1.60099742225856e-05
-2.15734994074357e-05
-1.63640730082273e-05
-1.91779900443269e-05
-2.17353343375445e-05
-1.16279322641044e-05
-1.73227532236196e-05
-1.56397996455242e-05
-1.48327265144482e-05
-1.45455587380077e-05
3.22467290155418e-06
-2.70261680993494e-05
-2.29506498225788e-05
-1.68372616764011e-05
-7.47609913058453e-06
-3.34651795567904e-06
-5.61723224645049e-06
-2.78624916866988e-05
-1.94953695945398e-05
-1.95428117618421e-05
-1.11228753563232e-05
-1.16904203139642e-05
-1.0678576967441e-05
-1.71509735899595e-05
-2.18757517558961e-05
-2.8192577038e-05
-2.6436158676856e-05
-9.0836238620541e-06
-1.51484949642372e-05
-1.78971900373729e-06
-2.90908069374471e-05
4.26695174553739e-06
-1.08646864243183e-05
-1.07267421281405e-05
-3.07249390302616e-05
-2.12775694443207e-05
-4.75383282648262e-06
-1.91207704075786e-05
-9.61840841533774e-06
-3.59509878745369e-05
-2.94000544434996e-05
-1.42405764053513e-05
1.29500916467465e-06
-3.24542391662723e-05
-2.19635811437115e-05
-1.20597690309257e-05
-1.56360731700253e-05
-2.12400970417668e-05
-3.07277950317658e-05
9.12547647039605e-06
-4.7440807666714e-06
-4.74417359625112e-06
-1.35716371938022e-05
-9.09120976630027e-06
-9.92246349233763e-06
-8.06148671352853e-06
-2.88672735615303e-05
-1.18857276396881e-05
-2.0404984401479e-05
-1.94754823580382e-05
-5.25250898385728e-06
-2.1174187209221e-05
1.80889934736799e-06
-5.99924216101292e-06
-2.67579663961705e-05
-1.68463075213074e-05
-1.41751069610136e-05
-1.54540441387188e-05
-2.24185903411904e-05
-3.21557734191427e-05
-1.69061588512824e-05
-7.43080912888902e-06
-2.51397936511723e-05
-7.37720329303341e-06
-9.58421540278545e-06
-1.0910789120625e-05
-2.99630696497932e-05
-1.4212479913933e-05
-3.15804746481601e-05
-8.23903908238628e-06
-2.37962020533501e-05
1.66970015862261e-07
-1.12140680075064e-05
-9.6113962850594e-06
-1.30412020593984e-05
-2.09555229259921e-05
-1.64856903266402e-05
-2.81359225077649e-06
1.88241606132329e-05
-2.02587110442103e-05
-8.94953585889311e-06
-1.48234153062067e-05
-4.76581350026604e-07
-1.33519717328876e-05
-2.68008848682777e-05
-6.17830368065297e-06
-1.54218161560098e-05
-9.94566450041307e-06
-9.97900659664014e-06
-1.32387936322324e-05
-1.61594101948652e-05
-1.4694394177069e-05
-1.6965684165624e-05
-1.05336641617696e-06
4.83578761416846e-07
-2.44656854583881e-05
-2.42513277323056e-05
-2.93076528850577e-05
-4.04332194875995e-05
-1.35131797953187e-05
-1.22422344405459e-05
-1.81926819151964e-05
-9.87392421519819e-06
-1.63215529786712e-05
-2.05458433269341e-05
-1.27041816197972e-05
-1.74427491567227e-05
-2.35861483371518e-05
-5.19137247298256e-06
-1.40259407896368e-05
-2.16621330496631e-05
-7.21089529498831e-06
-1.57271746650963e-05
-9.98028702871153e-06
-1.54066427310973e-05
-5.64928084829654e-06
-9.9839496951175e-06
-3.17314253873344e-05
-1.61136525587189e-05
-8.39680373624565e-06
-1.99876109990005e-05
-1.31677548787509e-05
-1.83383533253471e-05
-2.84168320475939e-05
-5.35775090712971e-06
-2.72791700329639e-05
-3.12203754633683e-05
-1.71916758136677e-05
-1.46084061580474e-05
-8.00232822563751e-06
-1.35591507836703e-05
-1.6334135123994e-05
-2.99942543327383e-05
-2.2454384642285e-05
-2.24674906472929e-05
-9.20923380426169e-06
-1.13656824487097e-05
-8.34042307843078e-07
-1.52571383139789e-05
-1.59118088201994e-05
1.72089668860279e-08
-8.62939500493589e-06
-1.07167743482133e-05
-9.13359968174504e-06
-2.52105095494679e-05
-1.24829277859657e-05
-1.97701779216467e-05
-1.22508391462435e-05
-1.82314275873956e-05
-1.94686636158869e-05
-2.66764423251453e-05
-2.01031972965477e-05
-1.49942348820623e-05
-3.40737042916574e-06
-2.00938896620142e-05
-1.73008781309894e-05
-1.90446800493468e-05
-2.492907856449e-05
5.32560643055973e-06
-1.11603376557789e-05
-2.08225723887903e-05
-3.01746712211088e-05
-1.85112332096371e-05
-3.52011430224635e-05
-8.51625488993025e-06
-2.53236283591642e-05
-8.94566153694028e-06
1.68849981940364e-06
-2.31040078398824e-05
-2.40526110601561e-05
-1.53285505761358e-05
-2.09851666665907e-05
-1.84911779672579e-05
-1.76267077225556e-05
4.07706485898813e-07
-2.12629383661787e-05
-2.1569430582278e-05
-2.0973034146794e-05
-3.83815564989685e-06
1.19872485566356e-05
-2.49328933585061e-06
-2.87023808589683e-07
-1.28611051690388e-05
-1.13067753781824e-05
-1.50013373905452e-05
-3.3483569607701e-05
-2.21055036525871e-05
-1.44135659701093e-05
-1.28658047049217e-05
-2.73527802528291e-05
-1.21972029555021e-05
-1.01230830429861e-05
-1.27106770577483e-05
-5.38016914053325e-06
-2.95487192242333e-05
-3.21721539180648e-06
-1.99283020075598e-05
-2.00614866948521e-05
-8.97970691153062e-06
-8.40818310150929e-06
-9.43382780441935e-06
-1.25811061682136e-05
-3.36143190212344e-05
-1.79178559659549e-05
-1.00752336290674e-05
-9.98712170092192e-06
-1.86266360504632e-05
-9.41083749253524e-06
-1.91249416419136e-05
-1.1011755264318e-05
-2.22590533719178e-05
-1.88826584653909e-05
-2.36381362270672e-05
-1.28988244408205e-05
-1.04731989174469e-05
-2.45219872738505e-05
-1.78853685260902e-05
-1.50344365820301e-05
-3.11379897839009e-07
-2.13162394852213e-05
-2.08704578821178e-05
-1.6514428168534e-05
-1.18698837291024e-05
-8.13715628420024e-06
-3.3746579343738e-06
-9.10498356479881e-06
-9.71054564102508e-06
-1.30496085115482e-05
-2.57998810032335e-05
-1.34204250557389e-05
-9.314682233326e-06
-3.00275193604097e-05
-1.42474775164289e-05
-7.4004666316913e-06
-1.75807435615768e-05
-8.6805583212334e-06
-1.28902272749358e-05
-1.73905462193403e-05
-2.22598490440276e-05
-2.8101566000977e-05
-9.48617785031339e-06
-1.87554428314333e-05
5.06182097259791e-06
-1.61577934577934e-05
-3.69281469311953e-05
-7.08346943090708e-06
-1.32644560155057e-05
-2.05965650949786e-05
-2.05804147339852e-05
-3.34122574291278e-05
-2.01410824081224e-05
-3.01046058836982e-05
3.40137116602257e-07
-3.93863377619797e-05
-2.99841751277081e-05
-2.13979788217843e-05
-2.36588183957565e-05
-1.19247321359213e-05
-1.07301073804222e-05
-2.65406797943096e-05
-3.70359028583788e-07
-4.86496335019183e-06
-1.92131272234134e-05
-2.66195679633643e-06
-1.12770144066472e-05
-8.59531810111248e-06
-1.31634975490294e-05
-1.56117335076846e-05
-1.63745042076124e-05
-1.6415230697026e-05
-1.00338888805875e-05
-2.16455119013105e-05
-4.25324407427352e-06
-1.95198502183229e-05
-2.64140151095738e-05
-3.11613369471757e-05
-2.21772776400604e-05
-3.56848162228622e-05
-2.07747702151812e-05
-2.54117033170415e-05
-2.62267646601847e-05
-5.71243399043999e-06
1.55967630727387e-06
-1.72039191884597e-05
8.8133289900646e-06
-2.67124176352373e-05
-1.93601106483855e-05
-9.98466954042228e-06
-1.03885920711451e-05
-1.68004055766476e-05
-2.27065130813019e-05
7.48571757936186e-06
-1.90499346139866e-05
-2.27521924855203e-05
-6.32782167068701e-06
-2.40558415565403e-05
-3.14199712662168e-05
-1.20439772647163e-05
-1.4615320661367e-05
-7.76143279869383e-06
-2.14838461177137e-05
-1.44002783300903e-05
-5.73296120948588e-06
-2.02235645417548e-05
-1.70377298287231e-05
-1.93705185142e-05
-3.22552384753555e-06
-1.69729881245799e-05
-2.41382741042433e-05
-2.81379085256635e-06
-3.81155565924124e-05
-1.03307430688139e-05
-1.10187782068381e-05
-3.08424083122986e-05
-7.26677236415043e-06
-9.47709266536205e-06
-3.95722169150317e-05
-6.74397947120143e-06
-8.40749921008319e-06
-6.07281507129069e-06
-3.31642928040726e-05
-2.38967431421224e-05
-2.6340308435769e-05
-3.05630408730562e-05
-3.9347747611622e-05
-2.58476499600015e-05
-2.3439571950243e-05
-1.25350528029902e-05
-2.53266583138412e-05
-1.05937020455828e-05
-1.96525447824348e-05
-2.3419966496424e-05
-8.12137958805694e-06
-2.68175650271589e-05
-4.84523171887606e-06
-5.91757682159036e-06
-2.03554482504027e-05
-2.15951454859147e-05
-1.52668456707099e-05
-8.53843400518315e-06
-1.23400198970396e-05
-1.49370657811971e-05
-1.68212269468296e-05
-2.51883798860964e-05
-2.53414138600916e-06
-5.73080171988021e-06
-8.30735935270286e-06
-1.61541626529909e-05
-1.74504727805127e-05
-1.5887352258594e-05
-9.48063915437745e-06
-1.17591439999926e-05
-2.26873186517769e-05
-1.86426294225792e-05
-4.52866521811827e-06
-2.20776249476755e-06
1.43316882199898e-05
-2.42717799358359e-05
-1.85068007856708e-05
-4.74136566999623e-06
-2.35756260815367e-05
-1.06565688323376e-05
-3.33098999290254e-06
-1.47878135834132e-05
-1.04911813998648e-05
-2.93768967317563e-05
-5.02318094480868e-06
-1.27261367263385e-05
-1.01580224225829e-05
-2.0739652331593e-05
-1.28306334392712e-05
-6.58995463238831e-06
-1.89021089055985e-05
-1.47196630027872e-05
-2.15585658321918e-05
-6.88170958113851e-06
-8.65884380225573e-06
-3.21375511239669e-05
-3.61624130122559e-07
-1.05016122681442e-05
-2.16777870005235e-05
-9.40726123380755e-06
-9.33544599058352e-06
-2.84668838411983e-05
-1.28483417237985e-05
-1.99761182914887e-06
-2.90891495701241e-05
-9.54309825580692e-06
1.87380873515874e-06
-3.53389394130876e-05
-2.5114733929302e-05
-1.87918375439316e-05
-2.76550044891873e-06
-1.72443639638541e-05
-1.68610780668081e-05
-6.13322767235051e-06
-1.83935091628734e-05
-4.4768454643598e-06
-1.06960491458688e-05
-2.18011861990829e-05
-1.90794603041964e-05
-2.1267728330315e-05
-1.04445754268977e-05
-1.43174941497142e-05
-1.91271063956352e-05
5.61391174357619e-07
-1.92309093995448e-05
-2.22866279916339e-05
4.71717808799061e-06
-2.51304160116477e-05
-2.44821696280585e-06
-2.74104730882509e-05
-2.90158879600268e-06
-5.13707018435612e-06
-7.58167928180335e-06
-1.9343893317215e-05
-1.96141008367976e-05
-1.77891118745313e-05
-1.90223681486386e-05
-1.60510786775239e-05
-3.11512255218912e-06
-1.53260722562905e-05
-2.55875271413259e-05
-2.32112356335288e-06
-8.44669130488331e-06
-7.04720993003585e-06
-3.91939508751469e-06
-1.40439335565067e-05
-2.60222360551108e-05
-3.53987058550013e-05
-2.33386750646838e-05
-1.39915253891587e-06
-1.38779609530059e-05
-2.55524520916717e-05
-2.34421035274841e-05
-3.09355889659014e-05
-1.09473368844179e-05
-1.77175246176699e-05
-7.81644830286073e-06
-1.2847015811254e-05
-1.99618536407729e-05
3.33166510678583e-06
-7.30303538629071e-06
-3.92142046099582e-06
-2.10899759430554e-05
-1.88755114241697e-05
-1.6825312056966e-05
-3.59378671008058e-05
-2.65740175306252e-05
-1.27990727473595e-05
-5.97216324488111e-06
-8.10517499239747e-06
-8.9402467086615e-06
-2.88700605219982e-05
-1.3371775625565e-05
5.07122369515704e-06
-7.50442785375575e-06
-3.99684161126271e-05
-2.172872501546e-05
-3.27713153525344e-06
-2.72386569596613e-05
-9.35266574623034e-06
-1.31513605748734e-05
-2.56283978996585e-05
-2.0078187916309e-05
-1.1187996735442e-05
-8.41967509473265e-06
-2.88011681181768e-06
-2.67678725395155e-06
-1.48435425080521e-05
-5.61264125279621e-06
-1.55629269451235e-05
-1.48818923809874e-05
-1.96574999858004e-05
-2.80431543997265e-05
-1.22576390408965e-05
-1.47614756469185e-05
-8.70051357979766e-06
-2.25477667097525e-05
-2.31390567752694e-05
-1.35021873753361e-05
-2.19300921061373e-05
-2.62370535410077e-05
-2.50235901075842e-05
-8.55280539375486e-06
-1.99528374146415e-05
-2.71433382658217e-05
-2.65266471888978e-05
-9.39923600434022e-06
-2.17084951484179e-05
-3.03615829444707e-05
3.21202414656848e-06
-1.76820892827469e-05
6.41395924509573e-06
-3.85659761692566e-06
-1.10661411336887e-05
-4.0631204121822e-06
-2.12214485586627e-06
5.62747490154165e-06
-2.7847032301935e-05
-3.51416553587948e-06
-3.97825290577203e-07
-1.19637045724411e-05
-1.72071575166588e-06
-2.68334203724024e-06
3.51133960512025e-06
-8.15078748223535e-06
-1.59037589133021e-05
-3.01198911753774e-05
-1.57165719061398e-05
-2.63630745261505e-05
-2.74276797099378e-05
-2.01290346868769e-05
-5.7026460878855e-06
-1.68160789512423e-05
-2.64898762910504e-05
-7.62164900820655e-06
-7.53360347300334e-06
-2.9991422064962e-05
-1.68967068033614e-05
-1.10479119530794e-05
-3.03553010341164e-05
1.94819956537723e-06
-3.74053608309299e-06
-5.11020726394827e-06
-9.82559914842261e-06
-7.89104345325237e-06
-1.97872343000894e-06
-2.02284148576734e-05
-1.3182683188942e-05
-6.2174644463934e-06
-1.37668863088675e-05
-1.3137948608006e-05
-3.70422980111741e-05
-2.84885869010775e-05
9.67509003386631e-06
-1.49780325976453e-05
-3.35210425080682e-05
-7.63951288061954e-06
-1.22641112410214e-05
-2.90769932430993e-05
-9.87641376992294e-06
-4.48197555635884e-05
-1.02231226630371e-06
-4.66881277672066e-06
-3.15652691473998e-06
-1.59676735790977e-05
-5.98986188147254e-06
-1.46594744542959e-05
-1.95808421545773e-05
-1.57431103813048e-05
-1.89122992027564e-05
-2.37624571250296e-05
-2.16455666180173e-06
-1.87947727018123e-05
-2.75830555416505e-05
-2.083969338299e-05
-1.99003981455728e-05
-1.9883255165837e-05
-1.10664960486965e-05
-3.01728319238142e-05
-3.0078854416635e-07
-1.54640493729247e-05
-1.48818611747218e-05
-2.88110256439421e-05
-1.43439350428592e-05
-2.54157080342988e-05
-6.22763916624016e-06
-1.66319890598808e-05
6.94980580078548e-06
-2.29685677410251e-05
-3.64493684483302e-05
-4.52257243951091e-06
-9.11480900734951e-06
-1.6982513665038e-05
-7.90237502715423e-06
-2.7896184979915e-05
-3.5403139632328e-06
-1.46409421778185e-05
-2.7044298722055e-05
-1.82898712278242e-05
-3.23164851287563e-06
-1.40661558644327e-05
1.33980205357279e-06
4.70091985580589e-06
-2.42645849044954e-05
-2.86657460086719e-05
-7.77478300650858e-06
-1.80304139771744e-05
8.76617873374761e-07
-1.61963796420759e-05
-1.32623796230024e-05
-1.28012117781166e-05
-2.19358973068013e-05
-2.04321205005732e-06
-2.19883722934137e-05
-6.97119880025035e-06
-4.62172129424503e-06
-3.46268121742598e-05
-1.28273928315048e-05
-2.65544931174989e-05
-1.40653190585012e-05
-9.11422465671025e-06
-1.98208268029892e-05
-1.62949192456895e-05
-1.10161487865879e-05
-4.81775054219391e-06
-4.24512025937369e-06
3.95927764625411e-06
-9.46271648734403e-06
-2.77278848288867e-05
-4.11395142923512e-05
-1.23548485673694e-05
-2.89049168593331e-05
-2.49332353228644e-05
-1.63745631148643e-05
-1.23072857025894e-05
-1.78109066488177e-05
-2.05423644133206e-05
-2.43455864341023e-05
-1.99314392452914e-05
-9.63813405011794e-06
-3.08604248486079e-05
-2.79828410791993e-05
-1.9222697920898e-05
-2.25591853967019e-06
-2.57372914507122e-05
-1.67829889773729e-05
-7.65235947069534e-06
-2.33566149636375e-06
3.8469480220172e-06
-2.46346736526593e-05
-3.80061838494124e-05
-1.99072819397011e-06
-1.08691786628755e-05
-3.54926023625513e-05
-2.26692021668993e-05
-9.09332364599335e-06
-1.0764281988209e-05
-1.88189801665492e-05
-1.04481099419963e-05
-2.41457436773327e-05
-3.42598556256771e-05
-4.25651813117535e-05
-3.96328111714733e-05
-1.23091167122365e-05
-1.71717377800358e-05
-6.58632520261403e-06
-1.82741576333907e-05
-2.58185139797653e-05
-2.12911367001605e-05
-2.27187878822673e-05
-1.13410639572214e-05
-2.80060286209772e-05
-1.97400205748504e-05
-1.77241071345895e-05
-2.06052089815364e-05
-1.69747434982295e-05
-8.32827356627198e-06
-7.60949099476012e-06
-3.38272513264691e-05
-2.14088322813152e-05
-2.68848655516337e-06
3.15572014402871e-06
-2.50924473907559e-05
-2.07119389420431e-05
-8.84977540214306e-06
-1.25141470315776e-05
-2.65411371496632e-05
-8.25350237584495e-06
-5.42667928451544e-06
-7.63195271537907e-06
-9.05697286862283e-06
-6.28893539875732e-06
-8.94079900750721e-06
-6.83240359686524e-07
-1.68983974953354e-05
-2.34807930063107e-05
-1.96813190533239e-05
-2.45188880492325e-05
-2.50209642539536e-05
-1.94923797661115e-05
-1.21524180912303e-05
-1.69632701816691e-05
-2.36959530138248e-06
-1.77417976556308e-05
-2.65847586444376e-06
-6.88482312116824e-06
-9.52450047424795e-06
-1.60751253357937e-05
-2.27195098725045e-06
-1.2353216264689e-05
-2.66780660729051e-05
-1.05298021549058e-05
-7.22536340475518e-06
-2.29144869434588e-06
-1.37208722396586e-05
-2.7062367952153e-06
-1.90501730092361e-05
-6.97244637325356e-06
-1.88473799774453e-05
-2.93403018805124e-05
-9.67025547799947e-06
-2.03990001598427e-05
-2.90582749950581e-06
-1.78479025343159e-05
-1.89273811090539e-05
-1.72416217386496e-05
-7.78249932416818e-06
-1.68261492093724e-05
-3.31241391757371e-05
-2.03576082644425e-05
-1.1842067169701e-05
-1.21140821118054e-05
-2.35938339934876e-05
1.10968820098486e-05
1.57673750893114e-05
-3.84864557904884e-05
-1.2059583245172e-05
-1.85817765182638e-05
-6.06749977366742e-06
-1.63089162628368e-05
-1.04906727223616e-05
-1.62269528703388e-05
-2.21689242492325e-05
-1.80649752937019e-05
-3.25966527183185e-05
-2.03020296756989e-05
-3.57847115853268e-05
-1.17627925456532e-05
8.24608843406109e-07
-1.07372703575594e-05
-3.10517679343742e-05
-6.73968270839566e-06
-1.51068749000694e-05
-1.7825646370757e-05
-2.97492932219005e-05
-1.19023065222967e-05
-1.62054545619926e-05
-1.2558559687252e-05
-2.11644102536696e-05
-9.012264273174e-06
-8.86658158133333e-06
-2.3629655037683e-05
-1.55709789361311e-05
-3.05831859419638e-05
-2.3828671183371e-05
-2.34440434096344e-05
-7.76949951674055e-06
-1.78527159459315e-05
-1.1547770923982e-05
-1.4176294364847e-05
5.49359262451045e-06
-2.46571123393187e-05
-1.61076544221509e-05
-2.37161581783385e-05
-1.13925967757307e-05
-1.81196923160283e-05
-3.01924846635797e-05
-1.29388176436914e-05
-1.32014085244018e-05
-2.3520091881505e-06
-7.58725025172386e-06
5.16330687432847e-08
5.17395448885092e-06
-2.3639497685749e-06
-2.30231852640201e-05
-2.02862567816944e-05
-2.0877683330358e-05
-2.25844140895228e-05
-2.23018652756287e-06
6.74922974391808e-06
-1.53111842587883e-05
-3.48579797585667e-05
-1.19188879453776e-05
-2.05427565953425e-05
-3.1251273693098e-07
-7.00608353770497e-06
-1.87774949261337e-05
-1.50832502992185e-05
-2.04704968914729e-05
-1.17244042027579e-05
-1.55179980410124e-05
-1.43922756580621e-05
-1.20763472431845e-05
-2.16388705297568e-05
-2.54475922421555e-05
-2.57389891170723e-05
-2.04461930747399e-05
-1.08329868716741e-05
-1.15261314930552e-05
-2.2630291261538e-05
4.51941088591904e-06
-2.41194171268755e-05
-1.89909407035873e-05
-2.9193711790823e-05
-7.54775395739341e-06
-2.29463355157386e-05
-1.50229412462817e-05
-1.33572280070162e-05
-3.02507427799443e-05
-9.73445718861869e-06
-1.42723446559561e-05
-7.73204222031558e-06
-5.44392477482421e-06
-1.92122286627097e-05
-1.14339694115165e-06
-3.29939084374394e-06
-2.84597941468552e-05
-9.85925502969123e-06
-1.55410396684153e-05
-9.31219782159293e-06
-9.64921707578523e-06
-1.99010716990799e-05
-3.46251317209933e-06
-9.06975823985522e-06
-1.97008692492469e-05
-1.3560006849606e-05
-8.927612639174e-06
-1.49629077633717e-05
-4.25168970279592e-05
-2.0786195165937e-05
-1.84335899214647e-06
-3.24573428386303e-05
-1.71359377721696e-05
-2.13910346208347e-05
7.62030672319187e-07
-2.9715243774968e-05
-8.3897365707182e-06
1.43555807410422e-06
-6.88376989264489e-06
-6.56062865055289e-06
-4.85613374959713e-07
-9.71076870418606e-06
1.08880012798621e-07
-2.53874884036782e-05
-2.42521963440091e-05
-7.13055805671141e-06
-4.01513353450339e-05
1.10616106166425e-06
-1.81374248288631e-05
-1.62974465486584e-05
-9.25150141344683e-06
-1.91139320733501e-05
-1.27256306110774e-05
-2.67896600904238e-05
-1.1571298860427e-05
-1.62991742317525e-05
-1.50101562139973e-05
-2.06666860577123e-05
-1.1388715739575e-05
-2.60347252765117e-05
-8.95620864362397e-06
2.84653738097033e-07
-5.31708866339295e-06
-1.67530131105923e-05
-2.86289722761637e-05
3.74379251779369e-06
-3.2264482058425e-05
-6.43639769147286e-06
5.36910824580552e-06
-6.59886506940134e-06
-2.89376531870138e-05
-1.85317784850661e-05
-1.60588829723192e-05
-2.9503659291269e-05
-3.45857365921774e-05
-1.23703618409856e-05
-1.2120981311791e-05
-2.34207076666067e-05
-3.98462195042243e-06
-7.84162851383629e-06
1.60025432687596e-05
-1.71158068540949e-05
-2.54417641268609e-05
-3.4921419943963e-05
-6.76689011013427e-06
-7.29945885283847e-06
-3.32970345476681e-05
-1.61916097328075e-05
-2.57589792355729e-05
-2.63554673115332e-05
-3.5737077618188e-05
-3.87495459259244e-05
-1.35664324367673e-05
-2.75350514747816e-05
-1.87141401572078e-05
3.14627073669242e-06
-8.56770765591396e-07
-1.79896716039436e-05
-2.8582784052525e-05
-2.93834360983583e-05
2.91213206445185e-06
-1.28664311130011e-05
-1.21723738578704e-05
-8.00874545702838e-06
-2.18559644692848e-05
-1.94062146175031e-05
-9.47467988552943e-06
-1.64431299689949e-06
-1.92511832006939e-05
-9.43715161612752e-06
-3.44680236306282e-05
-2.34952013716585e-05
-2.06021146673062e-05
-2.44587962700468e-05
-3.85378030329301e-05
-1.7837790910773e-05
-2.72771466921233e-05
-2.44197701446577e-05
-6.36544577924341e-06
-1.70010537220243e-05
-1.66027485707302e-05
-1.92200732149384e-05
-8.43385795759276e-06
-6.70960425179772e-06
-5.37800697079689e-06
-7.22135483504241e-06
-3.35114913249714e-05
-9.7311574550148e-06
-1.43756458061899e-05
-3.0900642218768e-05
-1.47008969144201e-05
-1.4402587568123e-05
-2.00332994572124e-05
-8.61227621239931e-06
-2.56127094289212e-05
-3.11535469022188e-05
-1.47193870709841e-05
-1.88300373552657e-05
4.0402323817377e-07
-1.77623026524581e-06
-1.69579162430565e-05
-2.31285167623787e-05
-2.64024255722636e-05
-1.421538824634e-05
-1.41871864172893e-06
-1.76100126903958e-05
-1.031022684064e-05
-1.78898532182656e-05
-8.98423000582963e-07
-1.17463542827636e-05
-1.46858520292802e-05
-2.07213356443698e-05
-1.80461070661567e-05
-1.80020636649384e-05
-1.99465204528435e-05
-2.5760596131774e-05
-2.40203674589624e-05
-1.91024082987478e-05
-2.87235976442002e-05
-3.21873703236637e-05
-2.30898442014965e-05
-2.16523836306081e-05
-9.30236576760752e-06
-4.76455098142028e-06
-2.12867829703484e-05
-1.69713012806356e-05
-2.32644942273584e-06
1.207477944092e-05
-2.38192642947757e-05
-1.42980674588887e-05
-2.03482208506504e-05
-3.11878203885915e-05
-2.84102709937703e-05
-2.81120749714135e-05
-1.8632078588413e-05
-2.86877628500567e-05
-1.50731580214178e-05
-3.76019644949529e-05
-9.29990472124911e-06
-2.91180089664784e-05
-2.42484517312081e-06
-5.14449577076933e-06
-3.44628311146515e-05
-7.48678610846059e-06
-1.90295509689545e-06
-1.04315826787678e-05
-2.75183533381433e-05
-7.60592350407227e-06
-1.03081170802247e-05
-8.5910484608997e-06
-1.72144313072007e-05
-2.37787888185894e-05
-6.89302636932254e-06
-2.66398677029335e-05
-2.81030881952217e-05
-2.32149278181292e-05
-1.38939241446374e-05
-3.14066742334797e-05
-2.25413288931497e-05
-1.80217995378081e-05
-2.52425838496983e-05
-2.27012011358707e-05
-2.32641123756006e-05
-2.35970887869469e-05
8.89942155936123e-06
-1.78930406802308e-05
3.80891036708864e-06
-2.50750311357512e-05
-3.54292288007335e-06
-1.55742051101388e-05
-3.91637476941719e-05
-1.14609184384994e-05
-2.03846237699434e-05
-2.48174796611508e-05
-2.81225292273613e-05
-1.40700482477009e-05
-4.13659114062892e-05
-3.16676766005127e-05
-2.00456909429116e-05
-1.3806161730067e-05
-2.00481044802947e-05
-2.08199346000576e-05
-9.15355788025912e-06
-2.07901046030342e-05
-1.59735855270754e-05
-1.17823017619735e-05
-3.50471003225592e-06
-9.20068931615384e-06
-2.09807661624708e-05
-3.59637308977755e-06
2.56448133808678e-06
-1.21917432143557e-05
-9.7314964981554e-06
-5.94497503324477e-06
-1.79755922634258e-06
-1.33730005303419e-05
-3.44647868161218e-05
-1.89606425368375e-05
-1.42801437539778e-05
-2.39048682628999e-05
-1.28393108741478e-05
-2.62112799603844e-05
-1.92104238276974e-05
-2.68759635620595e-05
-1.10258724912074e-05
-8.86609831542265e-06
-7.04317646131729e-06
-1.17604047758833e-05
-1.28813121503539e-05
-9.17640559126528e-06
-1.25508039453203e-05
-2.45261923290304e-05
-1.84641383807095e-05
-2.89670075424796e-06
-4.48594384915127e-06
-3.60332116597319e-05
-3.68261663778938e-05
-3.46475474586535e-05
-2.43407857795197e-05
-1.66210764710364e-05
-1.93645302043009e-05
-3.15962836474082e-05
-4.46351982970365e-06
-6.17124263423939e-06
-6.82996596680358e-06
-1.03828828875122e-05
-6.22571156277617e-06
-1.44844223489962e-05
-2.22663974215793e-05
-7.46678075257418e-06
-1.01240189537768e-05
-3.26687715356533e-05
-1.74152364349565e-05
-2.52891667289759e-05
-1.71490581894591e-05
-1.16300681163127e-05
-6.04524591136242e-06
1.25603836747403e-05
-2.60940028003721e-05
-2.94957006900596e-05
-1.9601381756602e-05
-1.63678311105076e-05
-2.56942633287492e-05
-2.29337440423329e-05
-3.07836276623205e-05
-2.46250663182653e-05
-4.06930316153525e-05
-2.54754954305779e-06
-5.85112758974303e-06
-1.64257547330252e-05
-2.48359777017316e-05
-1.81832256153822e-05
4.15217303517808e-06
-5.87766334711155e-06
-2.80646857064581e-05
-2.71420975817556e-05
-1.16508059980781e-05
-1.37581240147015e-05
-1.18016065250386e-05
-1.66778186071761e-05
-1.79958109411854e-05
-1.34693590253552e-05
-7.87590056067221e-06
-2.22232095284609e-05
-2.54968692582037e-05
-4.20929165438775e-06
-2.27071251048999e-05
-2.46704132804079e-05
2.55190497181937e-06
-7.5304506256648e-06
-6.20741240756471e-06
-1.59611739947342e-05
-8.35791511008979e-06
-1.33032940876931e-05
-1.96535618498698e-05
-1.69139625154152e-05
-3.38615777073409e-05
-3.36207478120022e-05
1.16603534134397e-05
-9.45269166919769e-06
-1.0841792868351e-05
-2.43552610111369e-05
-3.69119702704874e-05
-1.21235940269153e-05
-2.99126126768905e-05
-3.64342740661211e-05
-1.55991444818377e-05
-1.60592259826285e-05
-2.27251787272598e-05
-3.38451205420146e-05
4.78465773821455e-06
-9.89603718341109e-06
-4.02543281645014e-07
-3.41335388302867e-05
-2.47814136643018e-05
-2.41905571553898e-05
-1.72783148737744e-05
-4.98377295372656e-06
-2.11314101461783e-05
-4.11739430688516e-06
-2.0759373786136e-05
-3.65466575468323e-05
-2.27651323610641e-05
-2.16600433433626e-05
-3.01440972844599e-05
-2.14698105866919e-05
-1.56749461085254e-05
-1.29507305184513e-05
-6.39954116879811e-06
-3.41494414460282e-05
-1.7846319143354e-05
-1.79894591701338e-05
-3.14580248538883e-05
-3.12530739738147e-07
-1.34012830301659e-05
-9.6719852504263e-06
-2.71469384544271e-05
-1.53019978115568e-05
-1.26118510814088e-05
-1.47201595851388e-05
-1.66141462721351e-05
-3.17766739800758e-05
-1.26665609955048e-05
-4.43553765917077e-06
-1.95008606574441e-05
-3.15348347587192e-05
-7.37498574485747e-06
-1.25495906483338e-05
-1.15869472751672e-05
-1.58356984206419e-05
-2.0580638394445e-05
-2.22280584393801e-06
-2.53520989842896e-05
-1.8715469822322e-05
-6.88713602458226e-07
-4.36577587620432e-06
-3.04341041996206e-05
-3.23099475632705e-05
-1.06709958172448e-05
-1.23038614674875e-05
-1.98376526700796e-05
-2.35984810658124e-05
-3.87519714894966e-06
-1.93546906664685e-05
-2.29247499341709e-05
-1.48167929811677e-05
-2.20823774253821e-05
-1.18079503421045e-05
-2.37943944390121e-05
-1.7027711614532e-05
-6.33088352627209e-06
1.45465192238879e-06
3.14467716810442e-06
-4.41776742176345e-06
-4.97357821023491e-07
1.35558089262137e-06
-2.5878345548654e-05
4.35977531093855e-06
-2.23771094596998e-05
-1.330748212717e-05
-2.80079186171893e-05
-2.9277412906287e-05
-2.84085197743622e-05
-2.81413289004577e-05
-3.56004995286911e-05
-1.98590632368503e-05
-6.99307594212789e-06
-2.66496652600029e-06
-1.74197769294875e-05
1.1451674605514e-06
-2.39355425468244e-05
-2.65808333798135e-05
-8.76475500749077e-06
-1.40071355300901e-05
-3.30285957671784e-05
-1.7853181799061e-05
-7.72794381356903e-06
-2.43540162786137e-06
-2.66934464775406e-05
-2.05974606898638e-05
-8.0672156668336e-06
-1.83472339546219e-05
-2.26265311792934e-05
-1.99327329259429e-05
-6.89639364843e-06
-3.05880311057798e-05
-2.26536540173767e-05
-2.88745237576436e-05
-2.55823016823536e-05
-1.22827572085422e-06
-1.63474826899265e-05
1.2949511206144e-05
-5.31522462710265e-06
-1.95566438039631e-05
3.07229095947286e-06
-1.33586967221291e-05
-2.09688152593315e-05
-1.10176512128102e-05
-2.46805296950676e-05
-8.348452787941e-06
-1.07098017270351e-05
-5.59511618184793e-06
1.32271174256093e-06
-1.51439053340109e-05
-1.16883567463088e-05
-2.41309346110021e-05
-3.59771977666106e-05
-1.81362126098666e-05
-1.90435152646858e-05
-1.49593582907903e-05
-1.03568192552512e-05
-1.61856707998303e-05
-6.35122101944731e-06
-2.30341160935241e-05
-1.51017012770302e-05
-5.76555464265308e-06
-1.07960943655209e-05
4.60220647948139e-06
-2.65099719558209e-05
-2.83148311274577e-05
-1.35875562274811e-06
-1.16544903045779e-05
-9.36811284743453e-06
-1.20410747967194e-05
-1.82775712925061e-05
-1.08690332911701e-05
-1.80741765149896e-05
-1.59904549688141e-05
-1.52850173026012e-05
-4.66060438958793e-06
-1.63107684283472e-05
1.48786919099526e-07
-1.70011585272431e-05
-2.17750618383867e-05
-1.1000126139896e-05
-6.87536501898817e-06
-1.49577746119863e-05
-2.32317856208237e-05
-1.38416775801841e-05
-1.61899343343941e-05
-8.10953774212593e-06
-1.22276419316664e-05
6.63858896505525e-07
-3.06509931709949e-05
-3.00429105238435e-05
-1.74529724681341e-05
-1.43486943494374e-06
-1.6185607714829e-05
-2.05906924127616e-05
-2.486367423049e-05
-2.92689794605879e-05
-1.88057715182915e-05
-3.67436745903576e-05
-3.05912364278835e-05
-1.25227077864878e-05
-1.65243751033805e-05
-1.01254211828773e-05
-1.72446851946273e-05
1.27661219635991e-06
-8.82336951926193e-06
-1.0193474195614e-05
-3.05659209798647e-07
-7.39752089762631e-06
-4.8286595771648e-06
-2.30946030499433e-05
-1.07443545680643e-05
-1.66384368227066e-05
-1.60962268079518e-05
-1.28952927889598e-05
-3.64615452995011e-05
3.79017271230723e-06
-1.5665403289566e-05
-2.63456620640647e-05
-1.60893457092064e-05
-1.08116612039112e-05
-8.31285422829842e-06
-2.20900441067658e-05
-1.75388495503138e-05
-1.63101187242754e-05
-2.31248664309418e-05
-1.35768361122186e-05
3.23911990143174e-06
2.10028077993796e-06
-7.13395770253946e-06
-8.88663245804221e-06
-2.55581033667307e-05
-5.10328450874494e-06
-5.20556040409916e-06
-1.77466647815784e-05
-1.03690864031354e-05
-2.35747776469282e-05
-3.99566483125954e-05
-1.01645820376316e-05
-1.20765106117839e-05
-2.20551427378713e-05
-6.28603216571287e-06
-9.22145525616696e-06
-1.71824066391581e-06
-6.12311416352991e-06
-2.94354117169072e-05
-1.11649185156406e-05
-7.19707482141374e-06
-8.61655113895558e-06
-1.49632497283714e-06
-5.95474502138956e-06
-4.96519520867668e-07
1.01297999428117e-05
-3.63090529067429e-05
-4.18839314315781e-05
-6.26846108346501e-06
-2.62237680993899e-05
-4.25801484955577e-05
-3.48852601972822e-05
-1.27095311998414e-06
-1.19604074153052e-05
-2.78049312799016e-05
-1.44042756945685e-05
-3.30481515978728e-06
-3.76071890467852e-06
-3.64068522798568e-05
-2.05234640975903e-05
-1.85208574681764e-06
-1.1889059704711e-05
-6.80900047942157e-06
-1.90463601837978e-05
9.72180926125363e-06
2.60399736811846e-06
-1.49149216077267e-05
-1.72286902511104e-05
-5.03033844515274e-06
-2.75573656707175e-05
-2.66671885345617e-05
-3.95034952222018e-05
-1.59776847998464e-05
-1.40595452363089e-05
-1.22078113001392e-05
-1.01735492036668e-05
-1.85843869134549e-05
-2.37760297272656e-05
-2.23620245027542e-05
-3.01193355423103e-05
-5.96901100169335e-06
-1.39983083073441e-05
-1.087204720776e-05
-1.13359293769218e-05
-1.27999599982262e-05
-1.21732760683626e-05
-1.01017636573827e-05
5.7191400908903e-06
-1.22468329448218e-05
-2.02709676912029e-05
-3.31390106803961e-05
-2.75122673153867e-05
-1.52643207194769e-05
-1.97517084123309e-05
-1.83184554527549e-05
-2.34403873503755e-06
-6.04349638441233e-06
-1.7948269590062e-05
-2.33722495992486e-05
-8.61103038277206e-06
-1.21630125710445e-05
-6.98335670561861e-06
-8.35162105134383e-06
8.37660217197726e-06
-1.66406232848211e-05
-2.17697129068621e-05
-5.6123295140853e-06
1.93008345920556e-06
-2.70411836113797e-05
-3.62457083333483e-05
-1.60011284563418e-05
7.50959848274042e-07
-2.08453193858407e-05
-3.19818990136153e-05
-2.96425093477786e-05
-2.17168013963594e-05
-7.46341305375993e-06
1.74939556874945e-06
-1.30388154864058e-05
-1.31412941192258e-05
-3.5768110000884e-06
-1.90962266768162e-05
7.06318427283704e-06
-1.29009270261135e-05
-1.85506573431137e-05
-1.18860396532878e-06
-1.70620013222411e-05
-1.16339785982244e-05
1.13497010239194e-06
-1.11396859854134e-05
-1.24378760890747e-05
-1.1699112723067e-05
-1.71050545812432e-05
-7.16189008800276e-06
-1.60651290482043e-06
-4.6726272300654e-05
-3.44916661634362e-05
3.56000557369244e-06
-2.42772230781623e-05
-3.48718420861851e-05
-3.18415911103162e-05
3.97272058945931e-06
-5.29598970297707e-06
-2.30077257999865e-05
-2.01811515915973e-05
-2.12701946645721e-05
-1.43695766150123e-05
-9.03182779008536e-06
-1.78521952600143e-05
-4.59952019008312e-06
-8.78210154107625e-06
-2.55932159402313e-05
-1.33779710477394e-05
-1.64599750977904e-05
-3.12645504568975e-05
-3.02922518987263e-05
-3.01457613975484e-05
-3.6651769104404e-05
-2.27694333791801e-05
-3.21274727368709e-05
-2.06228970174615e-05
-1.15629714881395e-05
-9.84057993445552e-06
-1.36524683329959e-05
-3.80866672585821e-05
-2.42569105507626e-05
-9.00303719350742e-06
-1.97546516983735e-05
6.08534077209374e-06
-1.10563265046901e-05
-1.40141449199464e-06
-7.25868269467816e-06
-1.63335829977004e-05
-2.01284868984416e-05
3.32512049274609e-06
-1.63517149145682e-05
-1.0116846261027e-05
4.28626326829308e-07
-1.5773530800428e-05
-2.43565215167194e-05
-7.41913660927609e-06
-1.44706806423567e-05
-1.31660019067575e-05
-5.82711910175423e-06
-5.98097029816553e-06
-1.57758812257991e-05
-1.36657405271678e-05
3.4370901057676e-06
5.15936516382207e-06
-1.0181814500411e-05
8.20558737713108e-07
-9.74671970265843e-06
-2.8735241819922e-05
-2.04392925273304e-05
-1.95468866875027e-05
-3.27349979241834e-05
-6.39358630500272e-06
-5.78690179462314e-06
-5.48201635487559e-06
-1.53042157853322e-05
-9.116154904797e-06
-1.84649168776231e-05
-2.45498039173283e-05
-2.08664811674016e-05
5.21719184550633e-06
3.65800808208769e-06
-1.6119463365312e-05
-6.85808291744796e-06
-1.21415124008798e-05
-2.38671198404878e-05
-2.02187040797765e-05
-1.88984027473807e-05
-5.36806600672956e-06
-7.0982432114328e-06
-9.90485677859434e-06
-1.45222757099619e-05
-1.70195520957057e-05
-2.38762731119655e-05
-4.19392322753844e-05
-3.4244211654376e-05
-1.30773317560856e-05
-4.04819463916322e-06
-2.86709663651639e-05
-3.35827543176203e-05
-6.50158724169074e-07
1.02129293569751e-05
-6.18076734060092e-06
-1.29822928467423e-05
-2.52203709698056e-05
-1.72271346116408e-05
-2.94552052293205e-05
-9.85811833394704e-06
-7.29868472778859e-06
-3.13476697009458e-05
-1.34863056466673e-05
-3.7421475415077e-05
-3.3762764075307e-06
-2.26726854976859e-05
-1.94562971213019e-05
-1.75898010732215e-05
-6.15558196485777e-06
5.01410580960505e-06
-2.02750344044378e-06
-1.75483182376017e-06
-1.26416684183381e-05
-2.52291650502936e-05
-1.26924105504051e-05
-2.06945956807654e-05
-1.62440114166442e-05
-2.21154456837176e-06
-2.17297174511624e-05
-1.74678865108052e-05
-1.64417026718198e-05
-1.46284846199848e-05
-4.57840273950623e-07
-6.20904278634722e-06
-2.29002319942087e-05
-1.53461052863255e-05
-1.92531961196475e-05
-1.24127859951538e-05
-2.02425998648491e-05
-2.45650644167213e-05
-1.44307622038497e-05
2.2226203362387e-07
-1.44620554666023e-05
-2.97035008482846e-05
-2.22253218633313e-05
-4.19605937775508e-06
-1.61821992606268e-05
-2.96052190640215e-07
-1.17636252333796e-05
-3.30100328809143e-05
-2.16141508179061e-05
-6.21465523766098e-06
-1.44981140401526e-05
-2.64418786718424e-05
-1.83628989136718e-06
-9.32529893565023e-06
-2.59352752823702e-05
-1.49132157899084e-05
-1.28906760535459e-05
-2.50026349548487e-05
-1.49402504436686e-05
-2.46112888312053e-05
1.89728844114537e-06
-6.32218399541475e-07
-8.74807021024841e-06
-2.96049272278544e-05
3.29405327121315e-06
-1.67719992353348e-05
-1.87991886849718e-05
-6.02445431182684e-06
-1.84652686626446e-05
-2.87736897523653e-05
-8.94733251347771e-06
-2.30392460627945e-05
-1.97678289697261e-05
-7.36796000617067e-06
-2.05369729632588e-05
-3.3123318685456e-05
-2.38895884018139e-05
-1.60004433391467e-05
-1.66177538375307e-05
-2.29524165625083e-05
-3.0160139679841e-06
-6.86837662919877e-06
-6.05083811459368e-07
-1.63852860537633e-05
-1.55394526260903e-05
-1.10734388117442e-05
-9.53151496385208e-06
-2.53906677100812e-05
-1.03475098189149e-05
-3.44509424426839e-05
-5.48879383999779e-06
-1.71504845921723e-05
-1.63303944921683e-05
-2.44953432870241e-05
-2.66798891167734e-05
-1.80965511817376e-05
-2.20485543170374e-05
-5.80231639160544e-06
-2.98701226328529e-05
-2.58326070162544e-05
-1.75088057401323e-05
-1.85197921836748e-05
-1.23953280014931e-05
-1.96331224348178e-05
-1.61801263623096e-05
-2.11395222413096e-05
-2.26933629750561e-05
-1.95174901094407e-06
-1.19750961215627e-05
-4.41724828586567e-07
-2.99830437818863e-05
-2.21552761312396e-05
-1.59624228628009e-05
-1.98923731633691e-05
-4.95852132337238e-06
-2.72174648130251e-05
-6.36273431759673e-06
-2.34861280413692e-05
-1.36822143346117e-05
-1.85412986504648e-05
-6.66291979716935e-06
-2.40453389884508e-05
-2.09531573399934e-05
-1.39675931627211e-05
-2.00548419903274e-05
-1.41095536624502e-06
-4.26908689068639e-06
-3.74248159350251e-06
1.13417516214612e-05
-5.66216581955915e-06
-3.30972018763778e-05
-1.24190546209829e-05
-1.16183466788944e-06
-1.22953033869356e-05
-2.16014131179294e-05
-4.6415268142843e-05
-5.16012766831316e-06
-1.57382302184887e-05
-6.67422874703767e-06
-2.09786400418366e-06
-1.95565831864248e-06
-2.39229012140616e-05
-8.80561774591213e-06
-3.84129071565734e-05
-2.85279079398168e-05
-1.00349975264837e-05
-8.61802640417558e-06
-1.69354670028806e-05
-2.82336191240301e-05
-9.80075252046831e-06
-1.57825126092072e-05
-4.08295647689753e-05
-1.25383572726036e-05
-1.77289586768601e-05
-1.37407123192207e-05
-3.20592222595658e-05
-2.47699376749045e-05
-8.17337581233007e-06
-3.17138635245834e-05
-2.27972065344154e-05
-1.17235304113327e-05
-5.29241265540894e-06
6.35793285712788e-06
-3.07880130861531e-05
-1.29380952494631e-05
-1.50451182153071e-05
-1.21254132157987e-05
-7.32320059409971e-06
-2.31287462773991e-05
-3.84608602284009e-05
-1.90835563484712e-05
-2.97410118397631e-05
-2.72122826174905e-05
-1.72111755659003e-05
-6.83811530637513e-06
-2.3035780982987e-05
-1.93660001083378e-05
-7.36363811426028e-06
-8.68534298641865e-06
-2.68258017746447e-05
-1.39497801464996e-05
-3.81867672703189e-05
-1.59543975302769e-05
7.52284334016716e-06
-8.5688926721556e-06
-3.53860683973797e-06
5.93586059895974e-06
-2.21893107710752e-05
-2.80080483723693e-05
-1.87401907325458e-05
-9.25593917328913e-06
-2.14913011843397e-05
-1.65080741519146e-05
-2.24331532829201e-05
-1.59760947595372e-05
-5.11890535688091e-06
-1.60121013868234e-05
-2.74963946097956e-05
-1.4439600696683e-05
-6.81878125569395e-07
-4.16456480956362e-05
-1.96394935990283e-05
-2.08689718341893e-05
-7.76341867809212e-06
-8.10032644705644e-06
1.22092427118847e-05
-1.53877592635531e-05
-9.51158441623982e-06
-1.22914518894075e-05
-2.66471057972349e-05
-2.90373189032191e-05
-2.84292944806316e-05
-7.12314831057124e-06
-1.77879958219036e-05
-2.6496713464853e-06
-2.76127362791439e-05
1.13528609007292e-05
-4.8714090993764e-06
-7.33173626777136e-06
-3.06383484551955e-06
-3.08740447405088e-06
-1.90410557072288e-05
-1.14660967663308e-05
-2.10429628320861e-05
-4.54273940847607e-06
-1.32155117489695e-05
-3.33528150302377e-05
-1.95336061872729e-05
-1.86791795945484e-06
-1.93833378440865e-05
-1.20920492171079e-05
-1.17641044190467e-05
-9.71578105691681e-06
-2.06521286880665e-05
-1.07385741501993e-05
-7.52167872378301e-06
-3.41585378543667e-05
-1.08223278578225e-05
-1.0875739229432e-05
-5.6176113247865e-06
4.38984753513584e-06
-1.95753185974946e-05
-1.40288043525586e-05
1.04137345016089e-05
-2.17214631944046e-05
-3.18427170699702e-05
-1.86176221537694e-05
-1.47105227959208e-05
-3.17354974345859e-05
-5.23126491764064e-06
-2.36832718960415e-05
-3.02982904806083e-05
-6.97601147952442e-06
-2.0316120034462e-05
-1.4546028126917e-05
-1.64697827829478e-05
-3.10458380795224e-05
-2.23804170882224e-05
-6.93358833772264e-06
-1.13858362208142e-05
-2.14673703835151e-05
-1.93804367544687e-05
-8.46932451216661e-06
-1.18317318776318e-05
-2.67898108762168e-05
-1.5390336728452e-05
-2.07973563096571e-05
-8.42568351887401e-06
2.0917991582937e-06
-2.20793930904858e-05
-4.69123423238143e-06
-7.34460183786746e-06
-1.2917260512037e-05
-2.88094862237434e-05
-2.97744897086376e-06
-2.83826961634998e-05
-3.21077010762297e-05
-1.71637703927485e-05
-5.88958879391892e-06
-9.4386547428836e-06
-2.44541091995583e-05
-1.95544955514864e-05
-1.21066734885682e-05
-1.38545748679093e-05
-2.73509474201166e-06
-1.76681804622055e-05
-1.82639151141062e-05
-4.31405463233239e-06
6.09435849114396e-06
-1.5300286322078e-05
-1.17412136174813e-05
1.50269982503266e-05
-1.0788665353073e-05
-2.05587092549573e-05
-1.54148752843204e-05
-4.2383771263101e-06
-1.54154388467764e-05
-2.14595061049413e-05
-1.65133569634428e-05
-1.65231828857696e-05
-1.89491985782884e-05
-3.10940795760174e-05
-2.64058130299481e-06
3.44848506295509e-06
-3.54256489662556e-05
-1.72307179448037e-05
-2.23119362857893e-05
-2.12806934750525e-05
-1.70167629031869e-05
-1.83541070232856e-06
-2.13552308561559e-05
-1.74631454291455e-05
-8.28380544964113e-06
-5.92854078911279e-06
-2.5158300113688e-05
-1.60180235416158e-05
-1.42651652713485e-05
-2.07676092565108e-05
-3.10234578713385e-05
-2.79739740341746e-05
-1.54376837531372e-05
-4.17864769157383e-05
-1.4213572982341e-05
-1.66439270619374e-05
-2.10137955728238e-05
-8.76338650089076e-06
-1.4365321668697e-05
-1.4579775021815e-05
7.26852707892949e-07
-2.64190550660085e-05
-8.46238120845948e-06
-1.78251354642514e-05
-9.41307926831557e-06
-2.70650515682936e-05
-2.80275516458257e-05
-3.6473076554675e-05
-6.38334034706591e-06
-2.09320356582006e-05
-3.01477618369938e-05
-3.85401051897588e-06
-1.55813547431846e-05
-2.74427514043215e-05
-9.21625669779809e-06
-2.09932390244768e-05
-1.87506651032354e-05
-7.33398594659787e-06
-1.75637478171434e-05
-1.81186107278882e-05
-1.22922623043611e-05
-1.01775714774746e-05
-6.13319168309679e-06
-1.32297259600484e-05
-1.22703245305351e-05
-1.59561199659822e-05
-1.54476384721617e-05
-2.03807765509649e-05
-7.76687098853498e-06
-2.41630427929186e-05
-1.00774401393482e-05
-9.24576039512868e-06
-1.63503236810248e-05
-1.27768592380847e-05
-1.54873256836501e-05
2.52074244450021e-06
-2.00246197725774e-05
-3.25770316597941e-05
-4.25509679220161e-06
-2.42675322054992e-06
-6.45582293652185e-06
-1.40543846601113e-05
-1.33861373160475e-05
-1.25259255959507e-06
-1.22650687460783e-05
-2.77015466794983e-05
-1.79491620504925e-05
-1.11690026792301e-05
-9.63967569005442e-06
-2.32628979012436e-05
-1.47319602500923e-05
-2.57968230742911e-05
-1.98885310104618e-05
-1.91591846176268e-05
-2.12663549253028e-05
-2.02599397202869e-05
-2.7036129252894e-05
-1.75526033828736e-06
-2.03446355063415e-05
-1.0411303711896e-05
-2.03260616848117e-05
-2.26076402993971e-05
-2.29226695721062e-05
-1.31186752053294e-05
-1.66886108181727e-05
-3.72126916118036e-05
-2.63491724562866e-05
3.07308337315229e-06
-2.36535749215912e-05
-1.80503152501111e-05
-1.53876690325369e-05
-2.17075189120543e-05
-1.35760902417582e-05
-8.73608299084906e-06
-1.59397883972425e-05
-2.40721855670728e-05
-8.5176934842711e-06
-2.09134021976602e-05
-2.69915187849767e-05
-2.61227803522125e-05
-2.33016908767367e-05
-7.82268819536178e-06
-1.8307851946508e-05
-1.75160368455523e-05
-1.76170902204359e-05
-2.74936018490488e-06
-1.54709919409411e-05
-2.95906648485102e-05
-2.28963483978983e-05
-3.50781042359767e-05
-7.06719877649236e-06
-2.21104273146629e-05
-3.06759824927127e-05
1.79749417578932e-06
-2.60728306779173e-05
-3.26278128417867e-05
-3.74115239689257e-05
-8.08298083751298e-06
-2.28809575420117e-05
-3.11761700185284e-05
-1.77015078152493e-05
-2.11613624923816e-05
-1.81122688380066e-05
-1.24970888676858e-05
-1.59067164274346e-05
-1.39335601455918e-05
-2.12497326609073e-05
-1.15601953929492e-05
-2.03720886165971e-05
-7.93094109238566e-06
-3.42248642484878e-06
-2.14980329805823e-05
-6.73163897072025e-06
-1.94710722541066e-05
-1.85591210279859e-05
-2.7487834983837e-05
-1.03957037815362e-05
-1.2419910080103e-05
-5.33657534875818e-06
-2.29588315455373e-05
-3.30754211403433e-06
-6.29932835747041e-06
-3.34655924498855e-06
-9.44739206905595e-06
-1.42777832532078e-05
-2.89205901570593e-05
1.52326211728409e-05
-7.44050505099727e-06
-4.89450134675001e-06
-1.34038275091756e-05
-2.34768039175964e-06
-2.90762784721778e-06
4.84824035505128e-06
-1.79451834614873e-05
-1.334153410595e-05
-3.15110824165671e-06
-5.64881753576138e-07
-2.42928604937356e-05
-8.78047269616272e-06
3.46120238012173e-06
-2.63681476835617e-06
-2.24993525236436e-05
-2.18706645925273e-05
-1.02992875670775e-05
-3.50467213117005e-05
-1.41658334889158e-05
-1.3701836526593e-05
-3.90546062934997e-06
-1.28139863770776e-05
-1.33948822995918e-05
-1.23964387007553e-05
-1.63836764782979e-05
-2.24197317010195e-05
-1.52816296669784e-05
-3.10009530649701e-05
-1.94384899452357e-05
-1.67357268742693e-05
-1.15017395837753e-05
-2.85511159806809e-05
-3.04556852957787e-05
-1.67910898073192e-05
-1.75513204303925e-05
-2.4916510277797e-05
-2.44317430149859e-05
-2.5154991099452e-05
-3.95411247091452e-06
7.01664472939153e-06
-1.2350147243473e-05
-1.59090439290282e-05
-8.44499619425603e-06
-2.11534605103978e-05
-2.57633233210253e-05
-8.35966420030069e-06
5.84218368758008e-06
-1.62144514012554e-05
-2.03743563344821e-05
2.00614198041732e-06
-1.85806063668343e-05
-8.94211800853123e-06
-1.40999671963306e-05
-2.9053890272509e-05
-7.1830693050318e-06
-1.38496184223749e-05
-2.35025231439202e-07
-2.79666342094285e-05
-6.92673522656334e-08
-7.25739626431408e-06
-1.54864381775101e-05
-8.99877092013669e-06
-1.46810698284818e-05
-7.33460950495784e-06
-2.13036527780314e-05
-2.00572496627617e-05
-1.62048681724874e-05
-3.56787670981388e-05
-3.34234028454407e-05
9.78942255977335e-06
-1.07216831517776e-05
-1.61710858276116e-05
8.99549538674387e-07
-8.88599131300457e-06
2.6742223555787e-06
-1.57569804594366e-05
-1.29181529359341e-05
-2.65814210353132e-05
-5.89234587966916e-06
-1.82617997245629e-05
-2.07652551314573e-05
2.71837409105591e-06
-3.37142919041879e-05
-3.11844412217028e-05
2.07193325221409e-06
-1.00415443496237e-05
-3.44421256844778e-05
-1.687580859624e-05
-1.07554428265757e-05
-3.13107137462298e-05
-1.46158904932072e-05
-1.376441452178e-05
-1.50528639063102e-05
-8.20125377338969e-06
-1.78182187756085e-06
-5.53694514508789e-07
-1.84256046540186e-05
-7.30054538709622e-06
-2.88822119245687e-05
-3.34323662762873e-05
-1.93491094584839e-05
-2.11314877677144e-05
-1.10232561457372e-05
-1.1408585025609e-05
-1.77982195659384e-05
3.40328393388206e-06
-6.03680893493563e-06
-3.82636039814675e-05
-1.05402038300807e-05
-1.4787767127479e-05
-1.56221010149895e-05
-2.74014062609052e-05
-2.87789636328232e-05
-1.59251119925069e-05
-1.37886315798469e-05
-3.20060884146921e-05
-1.12683729965776e-06
-2.16216962046321e-05
-1.89977081908461e-05
-2.99332195755395e-05
-1.41825165271504e-05
-9.13192456261001e-06
-1.76007203552109e-06
-3.25904096283748e-05
-2.89043046152929e-05
-1.51031301415274e-05
-1.56112598882465e-05
-9.68218958824493e-06
-1.63780599046984e-05
-1.62286408591517e-05
-1.25154823105352e-05
-1.55160065214208e-05
-2.13276739351826e-05
-2.00396408658083e-05
-2.38056010398325e-05
-7.97213285622036e-06
-2.22241477363787e-05
-5.98049290790528e-06
-7.48283943350191e-06
-6.77855635888674e-06
-1.61594138529586e-05
-8.46130204222094e-06
3.27396683634297e-08
-3.02263658710426e-06
-7.07825745790457e-07
-3.36030084285991e-05
-2.10201294275795e-05
-3.29808863806736e-06
-1.8921649777624e-05
-1.87621849502769e-05
-1.5965528799492e-05
2.13398091457249e-07
-1.52631115323018e-05
-8.13258038101227e-06
4.45628242290574e-06
-2.09276412609276e-05
-1.48058902270787e-05
-3.42784501421289e-05
-4.6334518869996e-06
-1.60516603029783e-05
-1.13228855159402e-06
-2.42776258193838e-05
-2.07779040769286e-05
-1.95760684143497e-05
-2.946516621761e-05
-2.04820990907888e-05
-1.17976823462337e-05
-5.58410393639103e-06
-2.71144860232808e-05
-8.59867736182109e-06
-6.49760237231406e-06
-4.44875382655197e-06
-1.37625082798603e-05
-2.07121745328493e-05
-2.75240926863411e-05
-1.11298240071453e-05
-3.18126978417348e-05
-2.04170517159365e-05
-1.50413791549743e-05
-1.76789067475721e-05
-1.68851282051287e-05
-1.77368256591217e-05
-1.2255312788593e-05
-3.34761808075011e-06
-2.79750533376192e-05
-1.94540848061685e-05
-3.06050141693766e-05
-1.05933115247123e-05
-9.48923152210162e-06
-6.10062019259276e-06
4.93217888628438e-06
-1.9759004674571e-05
-6.36728619427054e-06
-7.83416488185575e-06
-3.21906459798405e-05
-2.87921162826098e-05
-1.09938008641808e-05
-1.79991794710321e-05
-2.75901785062396e-05
-2.4567843665175e-05
-1.13201534272675e-05
-4.0325938088785e-06
-1.484015492158e-05
-8.7756719335837e-06
-2.20641299426781e-05
-3.36267383481489e-05
-2.07268880896164e-05
-5.91229973433507e-06
-2.5419082447092e-05
-1.20075390733876e-05
-2.34906609292529e-05
-9.11195397974712e-06
-1.43958602913113e-05
-1.4159732192367e-05
3.25896949270567e-06
-1.99022549316805e-05
-2.2560192581425e-05
-6.29598132517673e-06
-8.41719962224194e-06
3.22523744806571e-06
-8.74383540203741e-06
-1.94893384370739e-05
-2.8737132899438e-05
-1.10441155447422e-05
-5.10073824374221e-06
-1.35991193174015e-05
-2.77941638798214e-05
-1.53340966598913e-05
7.97963085227288e-06
-6.91550545235656e-06
-4.1503306180689e-06
5.73381003779309e-06
-2.01543463905628e-05
-5.0072053278211e-06
-1.13659930427141e-05
-2.23879660077002e-05
-1.30850801525152e-05
-1.92750073670152e-05
-1.29190953955314e-05
-9.35079196352135e-06
-2.92584392653094e-05
-1.70498752502466e-05
-2.75606626683836e-07
-1.82607927762381e-05
-1.72990765440463e-05
-5.42471422936354e-06
-1.45927044285362e-05
-1.52915731129709e-05
-2.46135060176492e-05
-2.30112215236586e-05
-1.12403661515608e-05
-2.51740576774047e-05
-5.85758742644624e-06
2.09137457098006e-06
-2.26031496796241e-05
-2.10591296359977e-05
-2.48151860546342e-05
-2.9531058309932e-05
-2.16179264071677e-05
-2.96903238263505e-05
-6.88077998610305e-06
-4.10261165618451e-06
-1.76654463828176e-05
-3.04330867591845e-05
-1.98865342092858e-05
-1.9133830487411e-05
-3.23214751933818e-05
-2.37273539683124e-05
-1.29937608458733e-05
-2.23502289250911e-05
-2.07774644700292e-05
-1.84210032810743e-05
-3.14747456816258e-06
-2.0010650725142e-05
-2.17401806773458e-05
-2.04594000254911e-05
-2.09004689026273e-05
-1.06428030174044e-05
-2.77676898145546e-05
-2.11291392243111e-05
-1.22390079968e-05
-3.64595284267018e-05
-1.5942972149043e-05
-1.83290285817318e-05
-2.69553098955666e-05
-4.44095148356558e-06
-6.75923069491737e-06
-1.00203882649747e-05
-1.10508861245009e-06
-2.15095358184599e-05
3.24789275124995e-06
-1.97622388658945e-05
-2.68230792736725e-05
-1.58304049580277e-05
-9.14209067196807e-06
-1.86593803540178e-05
-2.97894114258614e-05
-1.23879346843723e-06
6.2774426046608e-06
-2.56836795567661e-05
-1.17425105291557e-05
2.70945546624856e-06
-8.76698835923103e-06
-5.85889764083613e-07
-3.80483339984595e-05
-3.27751082285795e-05
-1.65844222476193e-05
-4.73850105013075e-06
-2.14173167397852e-07
-5.77331579814298e-06
-1.35209048582795e-05
-1.29026898871195e-05
-1.68746201295503e-05
-1.24777801200693e-05
-3.62719176866498e-05
-5.22872094717644e-06
-2.1764273036171e-07
-1.8398840246027e-05
-1.11108350507425e-05
-1.79375285490662e-05
-1.82057132443753e-05
-1.35004317054853e-05
-1.29374713912145e-05
-1.6413602205471e-05
-8.66049780555183e-06
-1.8574109550292e-05
-9.60793193115028e-06
-2.21970367549206e-05
-1.56266257438335e-05
-2.03565308846813e-05
-2.14378910294734e-05
-9.96277847125264e-06
-3.12699100749494e-05
-1.29216076563258e-05
-2.66122464662985e-05
-1.93563131036436e-05
-1.67617527516664e-05
-2.54950130038591e-05
-1.56682165355177e-05
-1.52234037558913e-05
-9.47351950093128e-06
-1.85985287401289e-05
-1.3494923891866e-05
-2.03366602102519e-05
-1.42880030566099e-05
-1.40247671084694e-05
-1.8940910035578e-05
-9.13379288348607e-06
-1.95151642852817e-05
-1.75325549387597e-05
-1.06587402925321e-06
-2.34415977861236e-05
-1.69862638880728e-05
-1.50323836688784e-05
-2.91709550647971e-05
-5.51993069862106e-06
-1.01349680019818e-05
-1.00809750570916e-05
-1.51241575970027e-05
-2.86704335073033e-05
-1.62804364794883e-05
-4.03967941481374e-06
-1.7304609540426e-05
-2.30366496619563e-05
-6.76911624489456e-06
-7.86981810103836e-06
-1.82826668401986e-05
-7.9556129147551e-06
-3.28237171850369e-05
-1.96761899790528e-05
-2.50723262367079e-05
-2.1287837676944e-05
-1.8439354918874e-05
-1.06354911054584e-05
-1.92138890281423e-06
-2.48191798914418e-05
-1.93964956618975e-05
-1.68092412332642e-05
-3.22457344463321e-05
-2.37926577188506e-05
-2.60247094426797e-05
7.87070622260153e-06
2.3749397980066e-06
-1.57838981198653e-05
-1.5864763118324e-06
-2.37541424392446e-06
-2.08258492961467e-05
-2.84732731336999e-05
-1.14028291474661e-05
-2.85655543788989e-05
-8.87487755240051e-06
-1.44143687953437e-05
-1.31126457765081e-05
5.28144571177466e-06
-8.33068926163133e-06
-2.06682063876787e-05
-7.48743304860037e-06
-1.64598384940755e-05
-3.32867866212695e-05
-2.25573519820833e-05
-2.10717924019838e-05
-3.66290350420116e-05
-1.65841277207021e-05
-1.74832310930184e-05
-1.86372239686498e-05
-1.0413764997193e-05
-9.25799570494344e-06
-6.47917984862401e-06
-2.84298710147803e-05
6.56628815364209e-06
-1.71041489352366e-05
-2.1890667181153e-05
-1.41781100567051e-05
-1.44058691467274e-05
-2.50578627708785e-05
-1.45945849343766e-05
-5.96054963364614e-06
-2.8123291440717e-05
-8.02317714260728e-06
-6.3138926973535e-06
-7.72533482516371e-06
-6.98024473291882e-06
-1.20800058228909e-05
-8.31388268421281e-06
-2.4514510616294e-05
-1.53028391543097e-05
-1.25998784708791e-05
-1.05759552278433e-05
-1.34077324478365e-05
-3.34522527714163e-05
-1.91004197642088e-05
-1.08733262427449e-05
-9.3881241670207e-06
-2.25926162337054e-05
-1.01092395655835e-05
-2.8062596341679e-05
-6.67613531657612e-06
-2.02444036479329e-05
-1.86952427881376e-05
-1.28537194021988e-05
-1.54894000631487e-05
-2.70707294558804e-05
-2.51630552170775e-07
-2.89917603510966e-06
-4.91039349771246e-06
-7.56543856200597e-06
4.12406677396976e-06
-9.08705832387371e-06
-1.92651077902458e-05
-2.39502178331192e-05
-1.80930334741575e-05
-1.21173306660274e-05
-3.22680026144092e-05
-2.47493450938366e-05
-1.57591694892197e-06
-2.00080078565409e-05
-1.69609596314727e-05
-7.08526837490675e-06
-3.24724205488052e-06
-6.09857708203789e-06
-1.03387516481579e-05
-1.99807553282137e-05
-7.92379330298102e-06
-2.96096425905565e-05
-1.5154434431374e-05
-2.16760503281911e-06
5.22770048976219e-06
-3.34399199313099e-05
-2.91723152324844e-05
-1.70910897435596e-05
-1.48505637928759e-05
-1.70606635317347e-05
-1.2188009293695e-05
-1.63733502511682e-05
-1.05589548577482e-05
-2.27727560452533e-05
-5.07893697147003e-07
-1.82695550410257e-05
-2.3270176756164e-05
-1.85290658866236e-05
-1.13382046608205e-05
-1.05284383802362e-05
-1.14159330676141e-05
-8.23134879378068e-06
-1.34912459504495e-05
-3.02057224316378e-05
-2.98740946675999e-05
-2.4890346292368e-05
-3.6505411936859e-05
-2.61251324075279e-05
-2.69730695777351e-05
-3.0336312788772e-05
-2.83126447359103e-05
-1.7851429577435e-05
-9.66402354303208e-06
-2.5089351851419e-05
-7.14985481487021e-06
-2.41012666441963e-05
-9.35008311331943e-06
-6.35113623971688e-06
-2.44118410089401e-05
-2.7948114420893e-05
-2.12396824894825e-05
-3.34875149934793e-05
-2.50987618615794e-05
8.38999390469074e-07
-2.47004138114085e-05
-2.07002384677829e-05
-1.44820315596297e-05
-1.8792412864408e-05
-3.2491362558775e-05
-2.56600478290878e-05
-8.74539974025648e-07
-2.20262676153339e-05
-3.14847391024182e-05
-1.48862048630771e-05
-7.49342256658429e-06
-7.43133435711774e-06
-1.93909082867401e-05
-1.28519372802961e-05
-1.06725610862828e-06
-2.78415169126265e-06
6.91564190869233e-06
-2.53353358662886e-06
-7.64744638893819e-06
-1.71828981785198e-05
-2.66482221544681e-05
-1.28150773484864e-07
-6.3424820891127e-06
-1.25932655613745e-05
-2.47532889067436e-05
-2.6013983360935e-05
-1.35826791070508e-05
-1.92798918497101e-05
-6.33487533081423e-07
-9.19528622937281e-06
-2.58068958249058e-05
-1.89888553421641e-05
-7.87879405014089e-06
8.28541824505175e-06
-1.57407859700846e-05
-2.01379405276167e-05
-2.11768476108676e-05
-2.16253856042159e-05
-6.60328661779012e-06
-1.06412520552587e-05
-2.59102228392691e-05
-2.99518423623582e-05
-1.32105262956111e-05
-1.33253316085246e-05
-8.12552339736431e-06
-5.59024983317063e-06
-2.12929016828887e-05
-2.51285626691163e-05
-3.79087686850213e-06
-2.77279027181218e-05
-1.52515150334018e-05
-3.75910204368357e-05
-1.31686328533851e-05
-2.83013005331266e-06
-9.62353706944042e-06
1.44690534976756e-07
-2.48976653174831e-05
-5.05226789225763e-06
-1.84530470362857e-05
-2.57985846109038e-05
-1.03915700364062e-05
-1.11877335435792e-05
-1.07758610040857e-05
-1.90301338575333e-05
-9.14507429420269e-06
-2.62420900374291e-05
-2.01128662040102e-05
-2.60891112898689e-05
-1.39451323230291e-05
-1.54726903690169e-05
-1.86146665421122e-05
-1.5136760029792e-05
-2.4925123188032e-05
-5.63841161282593e-06
-8.28403252357475e-06
-1.26482189745271e-05
-1.6118615998963e-05
-2.42977223149042e-05
-6.99800232776694e-06
-8.0412683282809e-06
2.81269657902717e-07
-1.83886281600891e-06
-1.17472203261358e-05
-3.07200508025204e-05
-1.18747618987281e-05
-3.86584143938598e-05
-8.29866987312189e-06
-1.91653409543774e-05
-2.36590844472293e-05
-3.34461091425954e-05
-2.24708857950111e-05
-2.21548355484595e-05
-1.27752194927971e-05
-1.33351871607449e-06
-2.75855531299407e-05
-2.11131940282571e-05
-2.32120790849442e-05
-1.12617186740191e-05
1.59271222777839e-06
6.46066058887256e-06
9.46163981266649e-06
-3.81575608979712e-06
-1.2376680378029e-05
-2.42644503360388e-05
-2.65039925439108e-05
-1.61153005567153e-05
-7.39103308934683e-06
-2.46062666321446e-05
2.3084064109074e-06
-1.07645158828995e-05
-9.6662638458364e-06
-1.35458204348782e-05
-3.49837430937149e-05
-4.69517307711914e-06
-2.23911947247132e-06
-2.64231047514882e-06
-4.18346929999796e-06
-2.66271804385788e-05
1.18698850435252e-05
-1.01319733974559e-05
-2.84919539887853e-05
-2.04329485514796e-05
-2.13401651029578e-05
-4.16348163883681e-06
-1.79427242816168e-05
-2.58663051196783e-05
-2.78524361086961e-05
-1.91392333329473e-05
-1.55932676868935e-05
-1.42547798518621e-05
-6.36990188170735e-06
-1.751896939818e-05
-1.27951721720254e-05
-2.0790435074109e-07
-1.24751901024208e-06
3.78224941292252e-07
-4.0518095956479e-07
-1.96060057557142e-05
-9.07737488227902e-06
-5.08678606639617e-06
-2.13661316490715e-05
-1.86934676402949e-05
-1.0818754492079e-05
-2.16444946180892e-05
-1.53385774753602e-05
-2.88805729252392e-05
-1.16095369378015e-05
-1.96379718678324e-05
-2.03270014443039e-05
-3.73931358895583e-05
-2.2752542408161e-05
-1.48838999199222e-05
5.15404958635596e-06
7.987435604051e-06
-1.1845661905225e-05
-1.80860096092967e-05
1.98860962245171e-06
-1.22319992899472e-05
-2.80660143124334e-06
-1.43526036659042e-05
-1.1537901005223e-05
-1.84033277604893e-05
4.0144440934491e-06
-2.40667001746401e-05
-4.41382119500189e-06
-2.88124299840524e-05
-1.18468832673514e-07
-2.47874359315043e-05
-2.25982111000156e-05
-8.93559433027927e-06
-1.89465863209027e-05
-3.38339302131303e-05
-1.74218816414631e-05
-5.72823957020268e-06
-1.05726048479068e-05
-1.89494499765342e-05
-2.96443827713798e-05
-1.05217348377e-06
-1.01773381453644e-05
-2.0450821945746e-05
-5.66662950968759e-06
-1.31316411226439e-05
-1.51337313327245e-05
-2.30171524987279e-05
-2.44802855223845e-05
-2.24578639552791e-05
-1.93478530546629e-05
9.349326951975e-07
-1.8520045788618e-05
-3.26367749508627e-05
-1.2123073572107e-05
-6.24323819331685e-06
-2.30347512902418e-05
-1.86552024914389e-05
-1.92142663363114e-05
-4.89554863759043e-07
-3.28021654629223e-06
-2.35442454431988e-05
-5.52392045811421e-06
-1.14904342748114e-05
-2.26247963283524e-05
-1.50024783987478e-05
-1.63330635822698e-05
-6.39106789907526e-06
8.24732791699585e-06
-3.41703339189192e-05
-2.59053118821507e-05
-5.01392771887801e-06
-1.48537369423024e-05
-2.40388287177184e-05
-2.16863068152374e-05
-8.49159325066641e-06
-1.4056115573585e-05
-2.69536872802313e-06
-6.18944312340253e-06
-9.07051992377559e-06
-3.00035503554185e-05
-7.80388030587273e-06
-1.28130295722666e-05
-1.82921417118667e-05
-1.27580641754135e-05
-3.75662239603873e-06
-2.88444923677248e-05
-1.15365943678805e-05
-1.30618484050162e-05
-8.74603407239189e-06
-2.18115299905401e-05
-7.48802776191443e-06
-2.12708994724066e-05
7.08248615402354e-06
-7.19640000216404e-06
-1.57112596740983e-05
4.70140430298811e-06
-7.62578720682083e-06
-3.72489554304385e-06
-2.23751864704514e-05
-8.24286200694201e-06
-8.04404815217032e-06
-1.40279509095347e-05
-2.82185135437932e-05
-2.44129152426874e-05
