# Supplementary material for: Research on computational propagation and identification of mine microseismic signals based on deep learning
Source: PLoS One. 2025 Oct 22;20(10):e0334641. doi: 10.1371/journal.pone.0334641 (PMC12543183; doi:10.1371/journal.pone.0334641)
Supplement: S9 Data — (ZIP) [file pone.0334641.s009.zip › 000101100000432.xlsx_0.txt_24.txt.txt]

-3.50207607220571e-05
-1.99382627823225e-05
-9.197310378167e-06
-2.4828200936253e-05
-6.06487111115986e-06
-3.14780941966561e-05
-1.74423754659131e-05
-2.22897410092091e-05
-2.03472385808334e-05
-1.57584526846217e-05
-2.14499579143836e-05
-2.0453239131367e-05
-9.85667420551289e-06
-1.28221295162901e-05
-1.66676531607493e-05
-1.25387878653667e-05
-2.16701107981606e-05
-2.15644124798173e-05
-2.77170933194679e-05
-5.10747247625345e-06
-2.38678094763162e-05
-1.52690579467932e-05
-1.1082360840676e-05
-1.49352436982047e-05
-1.0750118475055e-05
-3.02786677138127e-05
-7.77816785540949e-06
-1.61236950760412e-05
-1.29020541458087e-05
-1.18149306834896e-05
-1.67936677491233e-05
-1.81274544042274e-05
-7.20173838434109e-06
-1.05896527992031e-05
-2.44886812006788e-05
6.24261687404349e-06
-1.78848321024284e-05
-3.90610947334593e-05
-9.97374364028527e-06
-3.44250183571421e-05
-1.41623573481043e-05
-1.51268749156441e-05
-1.79718558404873e-05
-5.86877938573921e-06
-1.95305072218219e-05
-2.03041728175707e-05
-2.56043101610144e-05
-1.52995778555044e-05
-1.53521765508068e-05
-5.25755609699796e-06
-1.50859992352713e-05
-3.15813273706466e-05
-2.03483420644102e-05
-1.38984370915637e-05
-1.89697847152779e-05
-5.99513514210275e-06
-2.37768519523714e-05
-1.80051648046304e-05
-2.72132634653558e-05
-2.59371840591748e-05
-2.38417754606062e-06
-1.83098788429542e-06
-2.07259169715292e-05
-3.87897973763954e-05
-1.61905115281137e-06
-1.79591607482693e-05
7.64505020524375e-06
-2.24049549062248e-05
-2.39872178455673e-05
-2.51589014676946e-05
-6.51200389112035e-06
-4.0079966684523e-06
-8.18544921643684e-06
-3.30816992183732e-05
-7.14414030127629e-07
-8.19998461917577e-06
-1.84426749373891e-05
-1.56241548295388e-05
-1.94770586806104e-05
-2.10240296717626e-05
-3.16514115626058e-05
-1.88306574846048e-05
-2.65100387652562e-05
-1.30952437596493e-05
-1.06765602118341e-05
-9.01719958744574e-06
-1.18298504232256e-05
-1.05076165911942e-05
-2.40731233866471e-05
7.64598847259513e-06
-7.72596191093413e-06
-1.6784346215604e-05
-4.40035102275804e-05
-2.39044670622613e-05
-2.72469994156073e-06
7.71098588344997e-06
-2.16810240282621e-05
-2.83790114649318e-05
-2.19367653633116e-05
-6.31091997914462e-06
-1.14414133173884e-05
-4.16412981313157e-05
-6.86320195674569e-06
-1.61581461272374e-05
-2.54556422752974e-05
-1.1473786526556e-05
-1.51863724765348e-05
9.66801615976407e-06
-3.42270841053931e-05
-1.53869267560246e-05
-9.83195699112562e-06
-8.4357702675177e-06
-2.60588039005813e-05
-3.54078784612393e-05
-2.83376632488151e-05
-1.86077545643832e-05
-1.94218547281456e-05
-2.64035584714479e-05
-8.04162857106934e-06
-4.58051286336383e-06
-2.39100884103938e-05
-5.31870911016066e-06
-2.0907121896958e-05
-3.67525557107375e-05
-1.37469297268175e-05
-1.85906118625898e-05
-5.47357693097184e-06
-1.55438058963523e-05
-2.12590602895868e-05
-2.58661690995218e-05
-2.06591051954887e-05
3.74955525674504e-06
-5.4317731471033e-06
-1.16521627125115e-05
-1.48346068932237e-05
5.84310416414058e-06
-1.43935640880591e-05
9.49117431159259e-07
6.4722691296949e-06
-1.19614871723215e-05
-1.97374253623073e-05
-6.98929592152766e-06
-1.88334807420839e-05
-3.58581282125866e-05
-1.74240235704181e-05
-3.55946788937542e-05
-1.94454890260377e-05
-1.58724186023093e-05
-1.0895474984737e-05
-1.57095099007236e-05
-8.15278335358938e-06
-1.15825241920179e-05
-6.55390985065247e-06
-3.35453411113222e-07
-2.62755024216365e-06
2.69156763086035e-06
-1.30849386596497e-05
6.30689831524086e-06
-6.04572657754976e-06
-1.06826792811651e-05
-3.5703663646638e-06
-6.3834371662633e-06
-2.11645739529186e-05
-1.46585199217208e-05
-1.30829863169286e-05
-1.55976270306789e-05
-2.23575336347426e-05
-2.72837897810393e-05
-1.6545288150981e-05
3.7508328153714e-06
-2.06012773441164e-05
-3.1275346967079e-05
-1.20303824964381e-05
-5.51466426233975e-07
-6.37564889346593e-06
-1.78421584657539e-05
-9.72172060973543e-06
-4.64688184135245e-06
-1.65923593955762e-06
-1.11915208302314e-05
-6.22127591178337e-06
-2.04301930767514e-05
-1.89087921012798e-05
-2.14352421400328e-05
-3.51451202440538e-05
-1.49395898310231e-05
-1.08588377772682e-05
-3.64519432178206e-05
-4.17952874674131e-05
-2.2217854814302e-05
-3.52074536805997e-05
-3.86481916516847e-05
-9.90831523281403e-06
-2.31007616067622e-05
-2.13834645368282e-05
-8.59566405465191e-06
5.43906900294295e-06
-8.5365947730194e-07
2.30530882920397e-06
6.23409696958439e-06
-1.28439934582868e-05
-1.60881246088991e-06
-1.42949093904246e-05
-1.6293508676085e-05
-3.09869806007899e-05
-1.95256092027768e-05
-2.18742948936105e-05
-2.3551184685795e-05
-2.16081543536027e-05
-3.18416330913821e-05
-3.01638390463797e-05
4.15830460310747e-06
-2.11524812923228e-05
-2.0055341511177e-05
1.58500702954589e-06
1.69742305435345e-05
-1.34001769281244e-05
-2.95543753005898e-06
-8.03196119087601e-06
-4.98101662181444e-06
-9.73339241501558e-06
-2.28843256577739e-05
-1.57436933164542e-05
5.94428010837049e-06
-6.96610396424886e-06
-2.03784861068132e-05
-3.00546469726027e-05
-2.90640460407072e-05
-2.15408926227626e-05
-1.10844919976843e-05
-2.68499002493922e-05
-2.55491374458799e-05
-2.18384062684088e-05
-1.56585546554355e-05
-1.54487416616854e-05
-3.27881752242591e-06
1.86040479741734e-06
-2.28667032542343e-05
-1.59318323985604e-05
7.23746894883604e-06
1.67083504795042e-05
-8.93677172245908e-06
1.1801978673328e-05
-9.5489971987356e-06
1.46301936310062e-06
-1.11795089028138e-05
-3.15460869890018e-05
-2.57898085761541e-05
-4.70106389733499e-06
-2.87354790708636e-05
-2.85632860622393e-05
-3.19722554492962e-05
-2.62312812034063e-05
-1.86178810109413e-05
-1.36225950176912e-05
-3.13976739324269e-05
-2.06451085926646e-05
9.27711603429111e-06
-1.58527942580777e-05
-3.32398485024049e-05
-6.44969912851351e-06
-2.79108476301193e-06
-4.38409488147588e-06
-1.73523115309828e-05
-1.67786874062503e-05
-1.55144764854235e-05
-1.26423413655599e-05
-2.07241200481407e-05
-1.60359361221674e-05
-1.84259885586785e-06
-1.19548631275954e-05
-2.02672964856827e-05
-1.43948248796356e-05
-1.76465983369172e-05
-1.01261688274456e-05
-2.4242773300157e-05
-1.57010121985113e-05
-9.94887255232786e-06
-1.52343563048925e-05
1.33467176390042e-06
-1.96949594728697e-05
-1.99531828701067e-05
-3.87966361979184e-07
-1.05625650423191e-05
-1.67260906980937e-05
-3.84928208052214e-06
-2.1271995689294e-05
-1.01391836768614e-05
-2.62483569238019e-05
-6.53104727685652e-06
1.26467222902601e-05
-8.26162020403032e-06
-3.02146640505452e-05
-3.97474933948616e-05
-3.87803065987808e-05
-2.35370465588766e-05
-1.7046012979295e-05
-1.25354987257544e-05
-7.36869323699425e-06
-1.34072163563004e-05
-2.80895204794194e-05
-1.3410573257941e-05
3.61694421128571e-06
-1.19805591529342e-05
1.23057464170884e-05
-2.793329463782e-05
-9.78960445624011e-06
-3.0094958454563e-05
-2.09858300816146e-05
-5.00875631995026e-06
-1.47684973221551e-05
-2.77984570371904e-05
-3.65890479598843e-05
-2.71112007978376e-05
-1.31838708728267e-05
-4.82254497996261e-06
-1.48119560312602e-05
-3.47040157652215e-05
-7.79910775703397e-06
-1.70850767890969e-05
-3.11615200625287e-05
-3.25568201853947e-06
-1.72692192312972e-05
-1.40379411176608e-05
-1.92712856722698e-05
-1.33995368303184e-05
-1.55931311049639e-05
-2.41764180810609e-05
1.91911230155258e-06
4.82032421526435e-06
-8.65058022850893e-06
-3.25069630016476e-05
-1.40935126801276e-05
-2.05961175205741e-05
-1.68686534715724e-05
-5.32877934487109e-05
-3.13201854391423e-05
-6.06049011622255e-06
-2.15990084438294e-05
-2.77902851923495e-05
-6.61847930244873e-06
-1.50484104748246e-05
-2.03397612442601e-05
-2.71077921411432e-05
-6.11297644954642e-06
-3.06145787357596e-06
-6.18152232517912e-07
-2.37708521660681e-05
-3.27358241763731e-06
-2.77980716714682e-05
5.5626987529046e-07
-8.57612123654806e-06
-7.61469382914907e-06
-2.79101278668585e-05
-9.15131136860872e-06
-2.12441523348252e-05
-2.6493832662988e-05
-1.68802224905365e-05
-1.36001959085945e-06
-1.04452102070342e-05
-2.41840317220527e-05
-2.21311094066031e-05
-2.41791536519784e-05
-1.59938022204626e-05
-2.04844666170103e-05
-2.36885856794116e-05
-1.23448009124674e-05
-2.57865868115801e-05
-3.18909153244098e-05
-1.3052094167135e-05
-9.71049840840981e-06
-9.20616245555907e-06
-1.11055259956164e-05
-1.73961155002352e-05
-1.22779992138926e-05
-1.74714474629506e-05
-1.72052841687758e-05
-3.5660105084066e-05
-1.02301764420905e-05
-1.62474923082056e-05
-2.40454621362574e-05
-1.58108665591775e-05
-7.40928219799116e-06
-1.31065609065182e-05
-5.30778413381421e-06
-1.77681039653122e-05
-1.2534296028971e-05
-9.648086346005e-06
-2.23185396408714e-07
-2.50880647079241e-05
-7.29037006050784e-06
-4.47746889392488e-06
-3.01071045512766e-06
-3.0418845114954e-05
-2.67890482799932e-05
-2.26566999309551e-05
-2.48310245814453e-05
-3.76186818127824e-05
-2.59870391639143e-05
-2.07137807058108e-05
-2.07173992634983e-05
-2.98000223661923e-06
-2.72029184436523e-05
-3.37320450154738e-05
-1.66735628971335e-05
-1.35132631087672e-05
-1.8401488772229e-05
-1.95772592837053e-06
-1.20832138192857e-05
-8.46270378236127e-06
1.39210259965444e-06
-1.10420499648494e-05
-1.49671271796731e-05
-6.72481535086066e-06
-1.62997180274953e-05
-1.85960998696684e-05
-3.22194625100374e-05
-1.96476478731665e-05
-2.33955260693125e-05
-1.98629439091946e-05
-3.78622869938044e-05
-1.9197976806271e-05
-1.13350301787346e-05
-2.79301487300317e-05
-2.80836051976583e-05
-1.2543319138386e-05
-5.61366620876475e-06
-4.71651758390609e-06
-2.46122143683058e-05
-2.04958981229017e-05
-6.85407247352799e-06
-6.2162394092333e-06
-4.50442336923553e-06
7.64618945203973e-07
-1.11304370026158e-05
-1.118193991205e-05
-1.19533012654346e-05
-2.4252667835644e-05
-1.74042024612598e-05
-9.44880627596235e-06
-2.24865923355539e-05
-3.31318251848992e-05
-2.35982289894724e-05
-1.90158392102035e-05
-3.3729084438416e-05
-2.86567502793861e-05
-3.27524127721694e-05
6.80793168141199e-06
-2.67549353379592e-05
-8.30224505228337e-06
-2.5339466147174e-05
-1.36358451542891e-05
-8.96655286668118e-06
-1.32442983901312e-05
-2.54301075406126e-05
5.57874992967266e-06
-1.11563051407628e-05
-1.77972648139394e-05
-1.02553281803647e-05
-2.02567233139704e-05
-2.76523672135076e-05
-3.00487250387879e-05
-2.96607665088029e-05
-2.04151436946956e-05
-1.89513401500098e-05
-3.05169531431337e-05
-1.55422743918403e-05
-4.80292620768191e-06
1.68815006944659e-07
-1.11689518145192e-05
-1.57373863363555e-05
-7.26948048427705e-06
-2.85491608127774e-06
-1.80363200450334e-05
-1.16137562893968e-05
-2.371979157473e-05
-1.31142779167882e-05
-9.35591426652566e-06
6.74326698722893e-07
-1.4752194060467e-05
-7.11929348782007e-06
-3.67426730529085e-05
-1.30912607260523e-05
-2.38003694645631e-05
-1.54865390392489e-05
-1.81644694204712e-06
-3.4347331268209e-05
1.44689140219576e-06
-2.49293562229486e-05
-1.80939621804732e-05
-1.15305297633863e-05
-1.09691380173068e-05
-1.43645108946992e-05
-1.47191124015129e-05
-2.09022764216082e-05
-9.13960191174481e-06
-5.2895189104985e-06
-1.36317500487848e-05
-2.18612662689696e-05
5.59348362319456e-06
-1.84396458303333e-05
-1.92172619163239e-05
-1.05879652207424e-05
-1.26095527099391e-05
-3.5831601942255e-05
-3.41534461420448e-05
-4.56738649321728e-05
-1.60623419621293e-05
-2.58178649302555e-05
-2.24109605792534e-05
-6.50879600519827e-06
1.22353249286921e-06
-1.92475619294744e-05
-3.45925091996179e-05
-2.60245094341597e-05
-1.12199649012589e-05
-7.71279995823532e-06
-2.62516116737015e-05
-1.45711609093367e-05
-4.80688821656815e-07
-3.16699239103071e-05
-1.97589973641288e-05
-1.08804513863948e-05
-3.55749184413776e-05
-3.97066985536261e-05
-1.90760154555732e-05
1.0824891827802e-05
-2.43090156589949e-05
-3.84422407650083e-05
-1.9207811501969e-05
-1.95151259433988e-05
-6.27142637551424e-06
-1.81245046310867e-05
-1.4485446470582e-05
-1.62375952787512e-05
-1.52555790156381e-05
-1.16853790167998e-05
-9.75257928297465e-06
-6.3969223623214e-07
-9.94713129191077e-06
-1.63830934702943e-05
-2.09066658905119e-05
-2.11571720701284e-05
-7.78025072158325e-06
-9.64092585844794e-06
-2.1157911995271e-05
-2.50068954343333e-05
-6.28267250545359e-05
-1.92511273245009e-05
-1.60181754379715e-05
-3.29954293707935e-05
-1.88844572325268e-05
-8.62109798191816e-06
-2.87804484615706e-05
-1.59134586125272e-05
-2.36913500893669e-05
-5.65209185344352e-06
-1.77661545029263e-05
-9.31871823052744e-06
-1.26722357978265e-05
1.18995827691853e-06
-2.31440619947402e-05
-3.51639295659327e-05
-1.0249692737995e-05
-7.48855237810359e-06
-2.00692156604602e-05
-5.21032761680512e-06
-2.2424482748863e-05
-2.17793043065634e-05
-3.03757253325557e-05
9.36397833496299e-06
-9.89906653554673e-06
-1.38767698169659e-05
-2.63622777630021e-05
-2.17187490403989e-05
-8.4984732582094e-06
-2.45828930213257e-06
-1.35064878696086e-05
9.79333779403174e-06
-1.38133476972491e-05
1.03374254054127e-06
-2.41176225499944e-05
-6.03773428544537e-06
-9.86533351991587e-06
-1.50767276612192e-05
-1.69101131596367e-05
-2.62120328494628e-05
-1.50552609715567e-05
-2.07347566281006e-05
-1.04243317714531e-05
-3.61446956673933e-06
-1.91248288690365e-05
-1.70126653335245e-05
-1.943323760268e-05
-2.38594937686786e-05
-1.28180370392936e-05
-1.19215904537674e-05
-1.64205047731725e-06
-2.5391201372333e-05
-3.37727871339158e-05
1.52444068225632e-05
-1.58747667167838e-05
-3.21259371275992e-05
-3.65487747550079e-05
-3.41450519173097e-06
-1.70702895350045e-05
-2.94248966131853e-05
-2.74376420668655e-05
-1.53066686686568e-05
-1.33815374158761e-05
-2.0376462601684e-05
-1.61180322379496e-05
-2.73273116862978e-05
1.29360096450573e-06
-1.64216143091902e-05
-1.88791381761923e-05
-1.58639012119054e-05
-1.42477362265983e-05
-2.33500480351692e-05
-1.43917673622565e-05
-1.12752404972632e-05
-2.19813376111973e-05
-7.92171644174298e-06
-3.30510691522727e-05
-1.96383241724935e-05
1.3305472421921e-06
-2.50189307602595e-05
-3.6180755155518e-06
-2.47564481145075e-05
-2.10032974691376e-05
-1.05682805545064e-05
-2.52306933446521e-05
4.86587385423305e-06
-3.5434727732462e-05
-1.99666664072396e-05
-1.73535194812521e-05
-1.8745197331499e-05
-9.55381076092363e-06
-2.68657126787005e-06
-9.44491965350126e-06
-1.74850000604107e-05
-5.9931920631757e-06
-8.98075829001657e-06
-1.25000847906225e-06
-3.60128122433097e-05
-1.94737900847173e-05
-1.85930876451034e-05
-2.15515604923422e-05
-2.42054034215695e-05
-1.76914162522499e-05
-5.75805793999443e-06
-7.53098656764371e-06
-1.19391292036836e-05
-1.22520927961733e-05
-6.07406016662485e-06
-8.57915053346432e-06
-1.26602720783509e-05
-2.75876765363256e-05
-1.63538660986886e-05
-1.20474486708227e-05
-2.54852427354857e-05
-8.2857982718238e-06
-3.23952142066251e-05
-1.93183577352787e-05
-1.76355574786332e-05
-8.7752637579568e-06
-8.31008451684777e-06
-1.22815107746785e-05
-3.76416822136542e-05
-2.39123546033584e-05
-1.48577696941742e-05
-2.8192990775927e-05
-2.65591293903383e-05
-1.96450756997266e-05
-3.22374819640032e-05
-9.7265932548123e-06
-5.90606098572063e-06
-1.3288058015903e-05
-1.99723659708206e-05
-2.6245832749679e-05
-1.75372276545295e-05
-1.40217226698259e-05
-1.23940653226503e-05
-2.36255659079388e-05
-1.73666592764894e-05
-2.43448937779667e-05
-1.10731052425011e-05
-2.82404263385645e-05
-1.57079954844129e-05
-2.21555761877572e-05
-2.85833909238543e-05
-3.40874220750003e-05
-2.73536195876176e-05
-2.71948611800739e-05
-2.94360748673475e-05
-2.36192162067099e-05
-1.97487615520637e-05
-2.69544303719315e-05
-2.14121320752062e-05
-2.11096393859957e-05
-1.43348886294545e-05
-2.42562690740756e-05
2.85937006161439e-07
-1.50009938002085e-05
-2.1180190449069e-05
-2.25760789918623e-05
-1.69644950565802e-06
-1.86990764006323e-06
-2.57706082706035e-05
-1.54418662990668e-05
-2.34922713719055e-05
-1.08457773876863e-05
-2.00832650051708e-05
-8.55931852617817e-06
-3.32218751344537e-06
-9.34036707086863e-06
-2.46826178423388e-05
-2.14879958174016e-05
-1.55079604423214e-05
-1.79703565761212e-05
-3.07459809030799e-05
-4.01468901396433e-06
-2.0600332748376e-05
-3.45853538944107e-06
-9.63250562978438e-06
-1.43926722506433e-05
-3.97000066435836e-06
9.73260872130703e-06
-1.07230186574923e-05
-2.56433196161967e-05
-3.05975296596549e-06
-1.50300203969921e-05
-2.57885490773771e-05
-2.05929220993159e-05
-2.76760040810605e-05
-7.83469038037132e-06
-1.83305065351549e-05
-1.17221136553392e-05
-3.24373281922127e-05
-1.6697923980982e-05
-2.12440969140572e-05
-2.36611728385216e-05
-1.28758823003632e-05
-1.45632299100722e-05
-8.03874539450252e-06
-6.37725202070019e-06
-8.04157994313783e-06
-7.39410815818804e-06
-1.19102750194474e-05
-1.14183331466323e-07
-2.16555126631859e-05
-1.68446254752173e-05
-2.11777648978018e-05
-7.91307321010532e-06
-2.79351443960326e-05
-1.40590879258967e-05
9.06494378259881e-06
-9.60916143661947e-06
-4.03647668771251e-06
-3.1075649094445e-05
-1.58046178927936e-05
-2.16248293353598e-05
7.10084471447992e-06
-3.81928204702817e-06
-7.90513796761333e-06
-9.92438861183673e-06
-1.12831401822186e-05
1.34863490901461e-05
-1.14404224169772e-06
-9.82186506770146e-06
-4.40993156823248e-07
-1.8127504286447e-05
-3.01138050298798e-05
-3.86212104154809e-06
-3.14885541623219e-05
-8.89141842369114e-06
-3.12777437672415e-05
-3.45842479604415e-05
-4.90992713341006e-06
-2.48655480432169e-05
-5.9621037532039e-06
-1.72970566377425e-05
-1.64902915371089e-05
-5.30167729975793e-06
-1.93460448268577e-05
2.62902493811304e-06
-8.74505163659477e-06
-1.84525794310852e-06
-1.02212994197942e-05
2.20813635681423e-06
-2.6662346035714e-06
-1.77638632631406e-05
-3.20367993297505e-05
-6.179649080914e-06
-1.47100386039287e-05
-9.14146000827061e-06
-1.32269937137698e-05
-3.16273546109555e-05
-3.19598980739744e-05
-1.86151725953966e-05
-4.96270847760821e-06
-1.96234687349709e-05
-6.83074012318277e-06
-1.39147834576556e-05
-6.93358043815924e-06
5.42700074695055e-06
-4.05115843414195e-06
-1.57675755613173e-06
-3.17876805009259e-06
-2.69372318121407e-05
-1.54626477348516e-06
4.33088482213305e-06
-7.62705993717539e-06
-3.15246530364219e-05
-1.27743275111134e-05
-3.32791099935602e-06
-1.48976581585138e-05
-1.90215023308341e-05
-1.69435134895676e-05
-1.74446902357273e-05
-9.97139024839573e-06
-2.0617752529964e-05
-2.46611596284043e-05
-8.3109332972498e-06
-1.13481467523864e-05
-2.30026486198466e-05
-1.82967729041284e-05
-8.94333618192059e-06
-2.3130931672423e-05
2.54837081225188e-06
-3.11809919833419e-06
-1.2591643281445e-05
-6.4253856617607e-06
-1.8448799668658e-05
-2.51840450063167e-05
-3.29451977872741e-05
-2.33923139582184e-05
-2.36039969050545e-05
-5.78124815087262e-05
-2.95184040472671e-05
-2.16396629110388e-05
-1.84157248010392e-05
-9.14237177070324e-06
-3.88810645263748e-05
-7.99311534503665e-06
-3.93870985890757e-06
-1.775820251622e-05
-2.09465773638292e-06
-1.52893355797791e-05
5.43325980009745e-06
-1.00828755903702e-05
-2.00507566017435e-05
-1.79433562923807e-05
-2.78062426323903e-05
-1.31536478805932e-05
9.90631002190563e-07
-1.92153453475109e-05
-3.10966054762227e-05
-3.78798815177912e-05
-9.34987595778087e-06
-1.92296172838237e-05
-4.94951805050606e-06
-1.98721925457256e-05
-1.4403399920214e-05
-2.1407330066098e-05
-9.42312885925169e-06
-1.44985827009969e-05
-1.5066977323075e-05
-4.70698937215815e-06
-4.67883962153164e-06
1.40884201150442e-05
-4.69583853635701e-06
-1.42082966694306e-05
-9.81460804768666e-06
-3.12073883355473e-05
-2.45752006358179e-05
-1.62162020629246e-05
-2.48671492320223e-05
-2.16926951578946e-05
-2.19327303909181e-05
-1.43541863925503e-05
-2.95626643888875e-05
-3.12070072141256e-05
-1.63104269795546e-05
-1.11356275996477e-05
-1.52353971989921e-05
1.05577928174426e-05
3.89727852748136e-06
-2.76868093014662e-05
-1.34519620789482e-05
-8.74843195617489e-07
-1.83436577004131e-05
-8.24951111147254e-06
5.06644241854779e-06
-1.1224025759079e-05
-9.13284456141209e-06
-1.59025412129111e-05
-3.45881218742553e-05
-1.87195465905579e-05
-1.56019162252206e-05
-7.59426949706634e-06
-3.06996314548084e-05
-1.43724271195082e-05
-1.12912468966679e-05
-6.39624559852492e-07
-2.00589562829247e-05
-6.40696138259461e-06
-1.43852288855257e-05
-9.25876206892037e-06
-2.62182440020762e-05
-2.07090834990895e-05
-2.78971887319053e-05
-1.57219277179419e-05
-9.60914715603996e-06
-1.06379531421927e-05
-2.02937786950739e-05
-4.39102490427398e-05
-1.36632202590857e-05
-1.60619759129092e-05
-2.21359071438073e-05
1.5591930505481e-06
-6.19116899868293e-06
-3.66515663372506e-05
-1.66115054930142e-05
-2.03272119243723e-05
-2.81635034547587e-05
-2.38604348201442e-05
-1.63124626029262e-05
-2.28398745990084e-05
-2.39678575599899e-05
-1.22445281502354e-05
-1.33560310706015e-05
-2.0092862176398e-05
-1.69111025416772e-05
1.01903745637254e-07
-1.34681402100458e-05
-2.28451961585282e-05
-2.64550659211531e-05
-2.55550960918865e-06
-1.23499539176684e-05
-1.53395681735754e-05
-2.70241835806869e-05
-1.49727335890034e-06
-1.86154493878121e-05
-2.0658706904001e-05
-2.42186639555302e-05
-2.94327041904796e-05
-1.10594102187402e-05
-9.09996754605921e-06
-1.53879780952418e-05
-2.95526791326045e-05
-8.2635037015367e-06
-5.17510201800169e-06
-1.93768753449609e-05
-3.98988759427503e-06
-1.80651818938035e-05
-5.40033651650844e-06
-1.20573562345793e-05
-1.47091430352571e-05
-1.26199271172687e-05
-1.83211649557441e-05
-4.36647217443739e-05
-1.40475314044322e-05
-2.26633509283374e-05
-5.08459166182643e-06
2.0808293070759e-07
-1.32747450036011e-05
-3.75761409249354e-06
-8.77738495621398e-06
-1.21877702727238e-05
-1.64263896668069e-05
-2.55217167704543e-05
-2.2982574702012e-06
-6.73687470560246e-06
-1.94015368974702e-05
-6.73570628922193e-06
-1.01210877630642e-05
-1.95057010982338e-05
-3.925076473929e-06
-2.70262703337322e-05
4.87147124834815e-06
-1.19606508440967e-05
7.23265715601956e-06
-1.85988867731738e-05
-9.68986705033173e-06
4.78645098883519e-06
-1.50012768484261e-05
-7.52120889418821e-06
-2.04145931421883e-05
-3.4366119909274e-05
-1.23195702100612e-05
-1.11537092343905e-05
-1.68902013546651e-05
-1.62655173085647e-05
1.00420977337457e-06
-2.7428715616501e-05
-1.13807991539048e-05
8.87204662378852e-07
-1.79130929238338e-05
-1.62897923763034e-05
-3.8664443817325e-05
-2.69971599451853e-05
-1.61332621304189e-05
-9.25623402051283e-06
-1.67200935281695e-05
-2.48701726769256e-05
-3.17812982915724e-05
-2.69680865960716e-05
-1.38711437152604e-05
-5.43933899147666e-06
-3.41623282723001e-06
-8.46993044350186e-06
-3.71334606572884e-05
-1.68304117981482e-05
-7.49259773867202e-06
-1.90402047987554e-05
-1.67527266042083e-05
-1.0326759738158e-05
-1.39140802280993e-05
-1.63797418786626e-05
-1.67372240765212e-05
6.73316575893336e-06
-1.64888645521132e-05
-2.07128824313459e-05
-3.51985758841594e-05
-1.99387637603308e-05
-1.49837479318785e-05
-2.05044437498668e-05
-2.21757395548511e-05
-1.92099936901352e-05
-2.93494934682244e-05
-5.9548195900971e-06
-1.77793041398049e-05
-7.08262583688507e-06
-7.27320772887545e-06
7.28046841678393e-06
-3.8434108674486e-06
1.75941702067594e-06
-1.31271916821181e-05
-1.93878679216737e-05
-1.23639787882279e-05
-1.38889856529244e-05
-1.5352058707438e-05
-1.78727248254096e-05
-1.6094151799471e-05
-2.33078613748921e-05
-3.37361635522724e-05
-4.16874893350724e-05
-2.42051949924167e-05
-2.92241916594137e-05
-1.48933272916768e-06
-8.94488863464444e-06
-2.1443882202742e-05
-3.66575848302702e-05
1.87880607291644e-06
-3.48536859722311e-06
-2.68847240212592e-05
-2.16854649333933e-05
-7.64952138005943e-06
1.21321494172829e-06
-2.29826239849627e-05
-1.79561315124071e-05
-6.89386762385528e-06
-1.95451971889505e-05
-2.67681720011778e-05
-2.87060605163462e-05
-2.58702467315743e-05
-2.53613644331215e-05
-3.13036450621057e-05
-2.97536258481202e-05
-3.22011572840496e-05
-1.95597209351398e-05
-1.66211856551386e-05
-2.86013728615055e-05
-1.04130740810315e-05
-1.38965501360856e-05
-1.2674402099744e-05
-3.85377250576012e-06
-1.29022957124382e-05
-1.36038742475636e-05
-1.85474041378926e-05
4.48290961119281e-07
6.56776124117782e-06
-6.9076477823936e-06
-1.64903559230762e-05
-2.60339764995603e-05
-1.94659643269428e-05
-1.50608545931607e-05
-1.68223761636849e-05
-2.08063971810316e-05
-2.07191594691115e-05
-2.22825596808802e-05
-1.32644179523816e-05
-1.9046720441784e-05
-1.3091693366384e-05
7.65360388267035e-06
8.74537586745842e-06
-1.53529041999245e-05
-2.82218244448754e-05
-3.54181067588721e-05
-2.98369154430894e-06
-2.3624001151649e-05
-1.6648053890162e-05
-5.69498790271002e-06
-2.5019375078303e-05
-1.45104458104648e-05
-2.11291880590778e-05
-1.30559329386797e-05
-1.42355588739162e-05
1.32087260431388e-05
-7.51557526911233e-06
-2.09554245751878e-05
-2.60780749479546e-05
-2.33764258189934e-05
-2.1879424192775e-05
-9.82852543330821e-06
-9.89058190799261e-06
-7.93243273443488e-06
1.1537613343274e-06
-7.53173859306721e-06
-9.17612983336023e-06
-2.14816502012374e-05
-4.2057962590921e-06
-7.85171026067157e-06
1.23154538054886e-07
-7.66427539156973e-06
-2.99610169141853e-05
-2.00337571634627e-05
-2.61845630141069e-05
-2.15346561536082e-05
-1.35838518912992e-05
-1.74165551722649e-05
-1.13966807693153e-05
-8.07404920537754e-06
2.04876144714147e-06
-2.22329950879767e-05
-1.96688663904966e-05
1.55699825041328e-06
-1.1196825940491e-05
-8.46645385477725e-06
-2.62068959423832e-05
-5.48716837970299e-06
-1.1343883434706e-05
-2.09896666130673e-05
-2.20888618913764e-05
-1.18558937171305e-05
-1.54854707893375e-05
-2.99757880945711e-05
-3.63495491981381e-05
-3.47511892127512e-06
-4.01079623658594e-06
-2.47983888666291e-05
-2.61404005623235e-05
-2.0350964871765e-06
1.76798507627724e-05
7.9082471696775e-06
-1.30269677275113e-05
-5.24027651361324e-06
-1.42332275254069e-05
-1.55275069057979e-05
-1.72764933680663e-05
-1.40908826456011e-05
-9.84102027060785e-06
-1.21528312400181e-05
-4.70952504870572e-06
-2.67894652362117e-05
-8.44783062336868e-06
-7.17864882806157e-06
-2.02993058612345e-06
-2.68286987719717e-05
-1.29679780966932e-05
-1.68637606179647e-06
-7.10483719194962e-06
-3.23534218549627e-05
-9.37794183235976e-06
-1.31782055040435e-05
-7.70885724405064e-06
-1.29035833924472e-05
-2.13246234295736e-05
-3.14031538593879e-05
-1.82037958838391e-05
-2.26631176432567e-05
-7.24202164152078e-06
-1.81010745165557e-05
-1.61161368052812e-05
-1.38245943624038e-05
-1.23107987040119e-05
-1.02284013678992e-05
-1.96043675069207e-06
4.06551681270508e-07
-1.97896449078095e-05
-2.11230087315347e-05
-1.46321182644596e-05
-1.45424382298334e-05
-2.40464920552621e-06
-2.09743340015255e-05
-1.31286763986048e-05
-4.90495730816803e-06
-1.19069798031115e-05
-9.41710487005304e-06
-6.13413687540075e-06
-2.37050881925372e-05
-2.17105287382977e-07
-2.60442739791954e-05
-1.35477437008257e-05
4.23524117614926e-06
-1.93033900521073e-05
-1.93948302436104e-05
-6.73999325144203e-07
-2.60291806926517e-06
-1.49123911719286e-05
-1.1778433491645e-05
-1.60088827452465e-05
-1.62269886595062e-05
-1.52913530783701e-05
-6.09683139277572e-06
-7.89252264798153e-06
-1.33867135156478e-05
-2.50414768946197e-05
-8.95850714584802e-06
-1.37440789136562e-06
-2.1652379057863e-05
-8.44245535254316e-06
-2.0930359960054e-05
2.16155318809551e-06
-1.00780473732119e-05
-5.60125477021919e-08
-2.1329384021049e-05
-1.85139710665342e-05
4.58052890564755e-06
-1.07919072008368e-05
-4.65959991455734e-07
-1.4179525159321e-05
4.28154515008457e-06
-3.99213272226508e-05
-1.9038928548547e-05
-1.60672975335057e-05
-1.44235972190362e-05
-1.68396091019399e-05
-1.5824161859197e-05
-1.56960692919805e-05
-2.73353269854995e-05
-3.80010297577857e-07
-7.66856248046949e-06
-2.23273486892106e-05
-2.0657662741531e-05
-5.19214973760284e-06
-1.38015230706159e-06
-2.87244724740133e-05
-3.22840119407663e-05
-1.43465172412228e-05
-1.37238703526624e-05
-1.68957411100894e-05
-1.01291340628387e-05
-3.98203488087174e-05
-3.42274871413664e-05
-3.19501637640425e-05
-2.22531977565519e-05
-2.36895850132801e-05
-8.45930890814944e-06
-7.26343779707927e-06
-2.12652984470084e-05
-1.81593264231144e-05
-1.96900672521927e-05
-3.25097587312468e-05
-2.48569622773716e-05
-2.24285950103213e-05
3.62955797147482e-06
2.21445140512704e-05
-8.13240171366101e-06
-1.02529040454707e-05
-1.75540478087317e-05
-1.9357160248126e-05
-2.52271062585209e-05
-2.46279795222596e-05
-3.26322179672013e-05
-1.86860619410281e-05
-2.26034746742914e-05
-2.73248755612777e-05
-5.65576260178616e-06
-9.80809916459752e-06
-1.23941901678981e-05
-2.24714714304902e-05
-2.41465760746674e-05
-9.95005792659037e-06
1.48954615480266e-07
-2.43243582309495e-05
-1.21139759010112e-05
-9.99838204066954e-06
-5.24193720408807e-06
-2.83638038226898e-06
-1.65335401207335e-05
-4.93879309236491e-06
-1.6345714896465e-05
-2.58761197481179e-05
-2.00779665848573e-05
-2.62923452037234e-05
-3.2725346147817e-05
-2.65427663229209e-05
-1.36544968609768e-05
-3.06588529367336e-05
-2.42518823769266e-05
6.15310321183584e-06
-1.81865333467593e-05
-7.86450076312275e-06
5.12618666491469e-06
-7.76719847735438e-06
-1.73543006202512e-05
-1.39965059987062e-06
-1.24706775090617e-05
-3.19395558277103e-06
-1.10507928734691e-05
-1.63416053500576e-05
-1.94130148988966e-05
-1.77953916498194e-05
-3.43502869716392e-05
-2.00215340771667e-05
-2.838367492286e-06
-1.56749108675512e-05
-1.19621287909341e-05
-3.12999870341769e-05
-2.49689677493963e-05
3.20867726630772e-07
-8.3251045578513e-06
3.03470887547256e-06
-1.69632801284499e-05
-2.19022453883894e-05
-1.27142707119243e-05
-1.59820834998937e-05
-6.73934592248776e-06
-2.82779285865514e-05
-2.47970465128629e-05
-1.35163306977685e-05
-2.0705400426757e-05
-2.5148997814536e-06
-9.75342967763637e-06
-1.64342486162863e-05
-1.14028415287951e-05
-2.88622693006889e-05
-6.40111395762831e-06
-1.89985029875318e-05
-6.94838818256719e-06
-1.84261930334169e-05
-2.45660868953904e-05
-2.54403174817973e-05
-1.41361466316483e-05
-2.47615955906994e-06
-8.72577749263673e-06
-1.59807341316839e-05
-1.90512258760624e-05
-4.23943143907841e-06
-7.58343787079073e-06
-7.50183858173003e-06
-1.95952046167234e-05
-5.99607047734666e-06
-7.81972339838546e-06
1.03196972690587e-06
-1.59517216879909e-05
1.25273522861194e-06
-1.34343000637668e-05
-1.91074928698751e-05
-1.53731518791302e-05
-2.34932333853017e-05
2.67454131872031e-06
-3.96773735805838e-06
-1.49842041090398e-05
-2.74250557602086e-05
-3.17432436686509e-05
-8.15607008442805e-06
-1.85397236406143e-07
-2.40523923697546e-05
-9.70109115958437e-06
-2.02971605695304e-05
2.60238248426846e-06
-1.62002778720337e-05
-1.90672364053263e-05
-2.53010644413201e-05
-2.51322315123817e-05
-3.3265983245952e-05
-1.22232109574477e-05
-8.34799587522867e-06
-2.68718381962058e-05
-1.73506346946308e-05
-1.34263392588351e-05
-1.52377453570305e-05
-1.94104688785986e-05
-1.75395549713999e-05
-1.70667407033198e-05
-1.22246486053361e-05
-1.36467603954457e-05
-2.18308560625517e-05
3.59809512082154e-06
-9.04077918900333e-06
-5.84805734198023e-06
-3.60037328812187e-05
-1.58745590587218e-05
-1.06173971369419e-05
-8.47737083109389e-06
-3.25594039096443e-05
1.97133780622679e-06
-1.79262096597212e-05
-1.30372552883811e-05
-1.93493098247254e-06
-1.64319348656935e-05
-1.49514203740949e-05
-2.17318607972416e-05
-3.87628595908759e-05
4.8032892823498e-06
2.39090241227241e-06
-1.83104902860055e-05
-2.03701464958882e-05
-1.20521552473614e-05
-1.717210097043e-05
-2.63071900167478e-05
-1.71350464142798e-05
-1.98263737965584e-05
-3.78339113000705e-06
-1.84719852663523e-05
-1.9074460654369e-05
-1.38391586338719e-05
-9.89709981228405e-06
-1.77354908964908e-05
-1.86118039094601e-05
-1.68809821269449e-05
-2.33846954662788e-05
-1.96861216676099e-05
-1.5026946439727e-05
-6.69528373267779e-06
-2.93049867318676e-05
-2.10377116536034e-05
-1.63558610146682e-05
-2.35216555410718e-05
-2.29283571198918e-05
-2.30636102159515e-05
-1.40634960240488e-05
-2.14436498003544e-05
-2.91008341785297e-05
1.36328538637312e-08
-2.0010836816608e-05
1.54864766123711e-06
-2.08752652259501e-06
-2.30975590716122e-05
-1.06803303919118e-05
-8.11266843586354e-06
-5.09310806210339e-06
-8.60158946335974e-06
-2.41783876046173e-05
-3.28377743345357e-05
-1.2594498013236e-05
6.44647424347211e-06
-3.47094369375435e-05
-1.98107875075442e-05
-7.53795725921451e-06
-2.30745966960778e-06
-1.07103332026859e-05
-2.01071175760008e-05
-1.39358562260464e-05
-1.67341076023319e-05
-1.23784616231197e-05
-1.5117663723858e-05
-2.70842790304708e-05
-2.88428755880078e-05
-2.74947798671712e-05
-2.29211447182314e-05
-1.52956195755022e-05
-2.68906018999827e-05
-8.25239980102268e-06
-1.97781217128267e-05
-4.33458406370308e-05
-3.49052852208548e-05
-1.06008110023428e-05
1.28811672379991e-05
-2.58618774723637e-05
-4.12618533705254e-05
-2.00296110518074e-05
-1.09326454172256e-05
-1.02455557850141e-05
-3.51600380637912e-05
-1.80352640823903e-05
-8.60304144986831e-06
-2.0416284846776e-05
-1.39368884775848e-05
-8.81770927157889e-06
-1.73454358009236e-05
-2.99152924821078e-05
-2.89453669389897e-05
-1.55270245719477e-05
-1.75323131145477e-05
-1.04260921760851e-05
-2.01962809239856e-05
-2.63177385854077e-05
7.24565683426705e-06
-2.34627756016263e-05
-2.77756512985315e-05
-1.6918490885838e-05
-7.18317431041188e-06
-2.31550870113661e-05
-1.86491589424789e-05
-2.05304902019967e-05
-1.93478024353926e-05
-2.14131738846392e-05
-2.34846861656631e-05
-2.46041307258808e-05
-1.28633603681315e-05
-2.43737730460801e-05
-1.25489125020809e-05
-1.76475885029991e-05
7.26658972550067e-06
-8.91749318656603e-06
-5.00106173999407e-06
-2.2600900010911e-05
-7.4220709698472e-06
-3.13047933600284e-06
-1.60946086023055e-06
-3.50053087354573e-06
-9.21138916230917e-06
-9.22562535508165e-06
-4.28734202583119e-05
-1.70439747737137e-05
-1.02081586917804e-05
-3.28180829120209e-06
-4.09352827408802e-06
-2.42620850803776e-05
-2.37748368853758e-05
-8.84843704328026e-06
-1.79294616916472e-05
-9.33401518371698e-06
-4.78838458915496e-06
-9.38943907517035e-06
-1.1309340073021e-06
-1.80303816157127e-06
-8.09634181404372e-06
-1.68697039621152e-05
-1.0696620947369e-05
-1.58845686810352e-05
-2.03955821803209e-06
-1.21442075881066e-05
-7.87382614437339e-06
-1.88796978958066e-05
-2.18994795684885e-05
-3.74586743713662e-05
-1.71502154262643e-05
-1.99426300002629e-05
-2.56330866044084e-05
-3.3480248563539e-05
-3.68861791766589e-05
-3.17987471827526e-05
-4.89805467112698e-06
-1.8317280747792e-05
-2.06028787485696e-05
-1.70814525949161e-05
-1.36636391435548e-05
-2.10061418975308e-05
1.52621321651299e-06
-1.47299818199501e-05
-2.09175348784013e-05
-9.23529643496194e-06
-1.2599586138692e-05
-1.51807413239229e-06
-3.40819481923645e-05
-1.8634997707312e-05
-2.23309779993889e-05
-2.7542808652232e-05
-1.8116789794571e-05
-8.91629166697177e-06
-2.60868975056476e-05
-9.35621021700214e-06
-8.49676804308194e-07
-1.65560857642372e-05
-2.39794001690385e-05
-4.14547498707823e-05
-1.28985888777249e-05
-1.25290109538741e-05
-2.2595171202351e-05
-9.87897896077415e-06
1.36887648379118e-06
9.3413033734783e-07
-3.13894098091149e-06
-6.24269567840901e-06
-1.55546220523129e-05
-1.28445676171115e-05
-1.64552802239304e-05
-1.10877970995147e-05
-1.91656026998293e-06
8.85464234436739e-06
-1.78431237240042e-05
-2.54677175731086e-05
-1.41378059683424e-05
-3.68209028312495e-05
-1.69674838328773e-05
3.0233203157764e-07
2.43146261113854e-06
-2.53644271229325e-06
-1.03888560554704e-05
-1.62202312661215e-05
-1.95067440438435e-05
1.15103046364321e-05
-2.02303692590333e-05
4.35348944256862e-06
-9.17180938033997e-06
-1.84415685500576e-06
-1.79503400501318e-05
-2.26668944934904e-05
-1.94058600709619e-05
-2.80363580360449e-05
-2.68437051706919e-05
-2.87105600807223e-05
-1.89334924587653e-05
-7.45649614980972e-06
-1.45024093859916e-05
-1.22148115295082e-05
-1.52507071050182e-05
-2.71195535699304e-05
-1.65764955456522e-05
-2.20353795094571e-06
-1.38035727286659e-06
-2.12220600907177e-05
-2.15103974330435e-05
-1.91357260066016e-05
-1.8516484448634e-05
-3.26475442945612e-05
-7.99191680830344e-06
-1.80642920796401e-05
-1.8470255520133e-05
-2.67954351589972e-05
-4.475629167503e-06
-1.08813646990227e-05
-1.78163289827506e-05
-2.28981011372401e-05
-1.81237015868884e-05
-1.75382690295863e-05
-2.42014335208987e-06
-3.11862344531883e-05
-1.82348848191439e-05
-2.69675569656098e-05
-1.41387156040691e-05
-2.32870433529452e-05
-2.14251740293613e-05
-8.5119876564191e-06
-1.2206961500772e-05
-1.22560631748615e-05
-1.33679255457925e-05
-2.2881190831934e-05
-8.45712159719569e-06
-9.31051491113739e-06
-1.67982019224388e-05
-2.03816422006803e-05
-1.87414133398157e-05
-3.00023931359681e-05
-2.26525232899239e-05
-4.2450541620562e-06
-1.93714446825089e-05
-1.07517306231309e-05
-3.27932730261247e-06
-2.11924859625814e-05
-2.09169204492592e-05
-2.7864222294078e-05
-2.31709787331496e-05
-1.50767880284903e-05
-1.09696699855621e-05
-1.38638741863684e-05
-2.47832509553929e-05
-1.73408188197428e-05
-1.53558202984711e-05
-2.74545057082637e-05
-4.83276534903257e-06
-9.07622077407206e-06
-2.92879405109132e-05
7.14673037366257e-06
-1.07919609204187e-05
-1.31996334301176e-05
-1.58550448381622e-05
-2.82881630139791e-05
-2.91619391329281e-06
-6.49577750927446e-06
-5.71711046901461e-06
-1.0516100257833e-05
-1.907099788992e-05
-1.64405623813243e-05
-1.07575441979766e-05
-1.65194904552744e-05
1.95906141736179e-06
-2.10664486967852e-05
5.5218883238299e-06
-9.77206371905055e-06
-2.31483137873214e-05
-1.99175754231589e-05
-1.8874482052211e-05
-2.44480255006317e-05
-2.38752275697213e-05
-1.66995504372369e-05
-2.34175420872599e-05
-1.16302158807764e-05
-1.41087187231784e-05
-4.98040430950715e-06
-5.35414186795228e-06
-3.23392721799984e-07
-1.16480074816539e-05
-3.11248541501695e-05
-1.60078936309567e-05
-2.60565562976483e-05
-2.74172017355231e-05
-4.48838911556903e-06
-5.46349826991036e-06
-5.05735908030721e-06
-1.79389731503027e-05
-1.34774618817588e-05
-1.32131653454284e-05
-2.14537033116599e-05
-1.75758028640851e-05
-7.14220039496067e-06
-7.67101565073617e-06
-4.59223270357281e-06
-4.7987187392244e-06
-1.091425494161e-05
-3.421953444207e-05
-2.71189139370144e-05
-1.84165722643864e-05
-1.71335409791827e-05
-3.73280590454868e-06
-1.24491108547522e-05
-2.74601442272435e-05
-9.06165755030076e-06
-1.36114018415104e-05
-2.99569574925129e-05
-1.39573869774661e-05
-3.12109007628606e-05
-2.32081582048295e-05
-2.8481512690737e-05
-7.62014295438219e-06
-2.19376597243036e-05
-2.81917291832704e-05
-2.16336498739295e-05
1.56133964125897e-06
-2.82154481674644e-05
-7.17475557844958e-06
-1.76063380277508e-05
-2.0034819675279e-05
-2.36528319027383e-05
-1.57994838533608e-05
-2.00139832929643e-05
-1.8389650917599e-05
-2.50119569822502e-05
-1.59734522773017e-05
-1.38226385832283e-05
-2.90841752673814e-05
-1.7935981672844e-05
-2.43378284638047e-05
-3.16701469553966e-05
-2.2575294769952e-05
1.96198462076271e-07
-2.64661461467523e-05
-1.9596460641359e-05
9.20084128046653e-07
-1.03411517323351e-05
-7.13546452985352e-06
-3.21335370607691e-05
-1.62877517599042e-05
-1.87619087542248e-05
-1.83602201666237e-05
3.09119836206327e-06
-2.68284925303773e-05
-1.67331034202124e-05
-2.25608915559069e-06
2.43165820273136e-07
-2.03899358063236e-05
-3.77863333591648e-06
-1.84808601235308e-05
-2.27773700188112e-05
-2.64696357637683e-05
-2.73831626896923e-05
-2.89817572928392e-05
-1.74535917808888e-05
-2.77197978077985e-05
-4.01191319686427e-05
-1.61317282489079e-05
-2.62765881870282e-06
-1.07253403613866e-05
-1.83282819419893e-05
-5.23501572535435e-06
-2.98345146117943e-06
4.79622527257106e-06
-1.45468316575122e-05
-1.16575135151301e-05
-6.77114289608141e-06
8.57497169901518e-06
-1.93271592982263e-05
-2.67812419387585e-05
-1.05211075550036e-05
-2.76569694775997e-05
-2.08330966304048e-05
-3.78485277113443e-05
-1.94363614986931e-05
-3.03320167148862e-05
-1.56768560519484e-05
-3.56189948798045e-05
-2.0688587223747e-05
-2.31041571189086e-05
-8.38331427867258e-06
4.60729240020719e-06
1.15933305493075e-05
-2.30678174597031e-05
-1.08806932179998e-05
-1.11631485538203e-05
-3.54141565023446e-05
-1.4504656747174e-05
3.38525051988066e-06
-2.19988369736387e-05
-5.86418167641269e-06
-1.21284878049131e-05
-3.02570395052692e-05
-2.60092591048472e-05
-1.90202340037066e-05
-4.81442530520182e-06
-1.81490159460174e-05
-2.90310240633738e-05
-2.43711098172412e-05
-2.7487423295697e-05
-1.47796440605765e-05
-1.64533870007399e-05
-2.27023516875259e-05
-3.4943674524714e-06
-1.83182661621332e-05
-8.10937173553832e-06
-1.85563197759286e-05
-1.17257550543215e-05
-1.57111789382024e-05
6.70858989170869e-06
-4.65068053871905e-06
-2.29164908782128e-05
-1.570578535153e-05
-1.28128940962199e-05
-2.28888398067246e-05
-4.16549155777413e-06
-3.1277794372204e-05
-7.03994142504588e-06
-2.30079144789522e-05
-2.28744147645932e-05
-2.45208925328969e-05
-2.2963187970784e-05
-1.91704760917327e-05
-1.2029557979566e-05
-1.79519739788626e-05
6.13355834889938e-06
-6.97010853654603e-06
4.66779640491781e-06
-1.08280333256164e-05
-6.10563924147653e-08
-8.24963424313033e-06
6.10085899588392e-06
-7.68827506468144e-07
8.99714029817431e-07
-1.66065430395881e-05
-2.38675410255848e-05
-3.07415419527945e-05
-2.42865308160246e-05
-1.55892856964525e-05
-1.58061135239443e-05
-2.72842662335438e-05
-2.65841174827503e-05
-1.24318157291706e-05
-2.23493889962806e-05
-3.64585231279322e-05
-1.84168595579894e-05
-1.73527562788201e-05
-1.89466007392182e-05
-5.95129624072884e-06
-4.34367399667641e-06
7.90925975058549e-06
-2.2345503475474e-05
-3.1663802180589e-05
-3.18791238961989e-05
-1.14318568312238e-05
-1.64387941700447e-05
-1.58432073986382e-05
-3.26407572171884e-05
-2.15681732689204e-05
-2.40381514057847e-05
-2.31193452837887e-05
-2.79067441184757e-05
-2.60966663271871e-05
-1.58255710484951e-05
7.02208734636226e-06
-1.88074502721927e-05
-1.07449321902016e-05
-1.44183838434638e-05
4.72710686858247e-07
-5.83886401936263e-06
-1.62761268542234e-05
-2.85882604454505e-05
-6.45010347034748e-06
-6.72532200751881e-06
-2.47955626316035e-05
-2.62086974223337e-05
-1.76759630792944e-05
-1.65631016646584e-05
-2.54641475855683e-05
-1.15697638378963e-05
-2.09938310845111e-05
-4.02788854339768e-06
-2.93317611324419e-05
-1.70105745170232e-05
-1.24299009576467e-05
-7.17401346690401e-06
-1.56196630634613e-05
-2.90535126200745e-05
-2.61863365985845e-06
-8.53433088394932e-06
-6.05109059237536e-06
-1.51825917348902e-05
-1.06208066096008e-05
-9.43087146571361e-07
-6.00629425806515e-06
-1.05395988361091e-05
1.72216719574354e-06
-1.61760978093318e-05
1.9166833125257e-06
-1.60293396877573e-05
-1.95938081009443e-05
-8.94764875489128e-07
-2.15598742542467e-05
-3.86615096887793e-05
-2.65317458678469e-05
-1.13683486037256e-06
1.26308503517904e-06
-1.37416996212217e-05
-4.4720761245079e-06
-8.05562438877157e-06
-7.48943275917125e-06
-9.26916905067118e-06
-1.63872273368253e-05
-1.58399577626996e-05
-3.46176465353843e-05
-1.08062619038208e-05
-5.92623551298972e-06
-2.71250144683634e-05
-1.56893209239172e-05
-2.39944813954816e-05
-2.09686314575074e-05
-2.37235632695624e-05
-2.64524833653049e-05
-1.17030082932338e-05
-1.88089572855229e-05
-1.37637936724389e-05
-2.31733761917015e-05
-2.25967839416421e-05
-8.41190351406264e-07
-1.47952775359614e-05
-1.81905212546573e-05
-1.59098898285105e-05
-1.78136572867899e-05
-6.65963446640005e-06
-1.01962635597612e-05
-7.86113487518096e-06
-1.71184687862189e-05
-1.09343958963009e-05
-2.33375710928203e-05
-8.77811773026868e-06
-1.86598935711813e-05
-4.21043353138769e-05
-2.65321964094548e-05
-2.58853338589159e-05
-2.46937024971691e-06
-3.57071457325032e-05
-3.06116265512114e-05
-1.51389740939233e-05
-1.35026478081555e-05
-1.54283514430866e-05
-2.04200431231692e-05
-2.45361194158282e-05
-1.37935819454634e-05
-1.32060718257643e-05
-1.66636952779633e-05
-5.64897228664102e-07
-1.38334379424451e-05
3.96655203671145e-06
-8.94563721815154e-06
-5.53915718901322e-06
-1.07476853221301e-05
7.45935053756861e-07
-2.24907215293409e-05
8.00107081261812e-08
-3.19430378473486e-05
-5.8855596861282e-06
-3.26092668225422e-05
-1.31069973518531e-05
-2.37354688048089e-06
-1.89855454521719e-05
-2.50105491352245e-05
-1.37430074476492e-05
-4.61298493971235e-06
-2.19519305999384e-06
-1.68943325539022e-05
-2.38929447500907e-05
-3.2471284887094e-05
-2.35596754558746e-05
-8.86040728061578e-06
-1.56885744440886e-05
-2.31305379416796e-05
-2.61435346417941e-06
-4.54803491637494e-06
-3.50817140782007e-05
-2.53043549870387e-05
-3.02642445154378e-05
1.15108324414921e-06
-1.2771925240106e-05
-1.23829663691151e-05
-2.42774922820144e-05
-1.584005897634e-05
-3.58103566605972e-05
-2.04641563551425e-05
-2.09820893400752e-05
-1.26900532636608e-05
-1.85084485783807e-05
-5.83562842114995e-06
-1.88161826807939e-05
2.0905161526005e-05
-5.52416432831937e-06
-5.12813365027831e-06
-1.01466865377198e-05
-1.8439258463006e-05
-2.29347700558198e-05
-1.49639247309632e-05
-1.28742484383426e-05
-1.17347334788075e-05
-1.40244855548357e-05
-2.15031497717336e-05
-2.84470207780897e-05
-1.48577493426236e-05
-1.98867310773006e-05
-2.217769961728e-05
-8.4153589051531e-06
-1.3045144974555e-05
1.8820893606061e-05
-1.10085882880818e-05
-1.79294897813325e-05
-1.33440066353695e-05
-3.07344592001479e-05
-7.73918074996117e-06
-1.92489234754547e-05
2.92120234578712e-07
-1.00733998398676e-05
-1.08847910219649e-05
-4.15888976073224e-06
-4.25221629152376e-05
-3.54151733875398e-05
-5.01647723711978e-06
-2.80904301599309e-05
-1.35890279675813e-05
-1.4163861017053e-05
-2.66663758956064e-05
-2.28942061155133e-05
-1.77335741979897e-05
-1.19720554903457e-05
-2.51653445449166e-06
-1.1903767847393e-05
-5.8477436976121e-06
-3.71380082089923e-06
-2.16680339998939e-05
-8.33384986232851e-06
-2.46594165447261e-05
-2.21378477215408e-05
-6.64241734520961e-06
-8.49022299882018e-06
-2.13038437545873e-05
-1.63258741034375e-05
-7.88397223785884e-06
-1.3874008848125e-05
-2.19741963629742e-05
-3.81165268697975e-05
-2.610111967352e-05
-2.09547161443021e-05
-9.28117602128704e-06
-1.35166036258909e-05
-2.17697145645589e-05
-9.4732612389868e-06
-2.92145671867988e-05
-1.23054933198975e-05
-9.13986922747583e-06
-5.02400134377811e-06
-8.07455698176532e-06
-2.18910133234369e-05
1.41170858526359e-05
-1.83785384227432e-05
-1.66860767050675e-05
-6.37247434276893e-06
-7.00547656806963e-06
-9.1421939810941e-06
-1.9034419314016e-05
-1.33612988298505e-05
-2.64113543796462e-05
-1.32728794583087e-05
-2.73573069966427e-05
-2.64645221430958e-05
-2.23532922723805e-06
-7.83179079195174e-06
-7.22410637378183e-06
-2.95294407561246e-05
1.61246072295492e-06
-3.60257211218971e-06
-1.04144115725873e-05
-2.47500969245743e-06
-6.56790901278977e-06
-2.3924801365436e-05
8.19452338086361e-06
-1.16478176024689e-07
-7.56070944106425e-06
-2.17188904005897e-05
4.75291486612208e-06
-1.79759234445152e-05
-3.04680275922493e-05
-1.85672062225709e-05
-1.00317767036508e-05
-5.43066751351429e-06
-6.66009513120993e-06
-4.13848591232181e-05
-3.11627745014436e-05
-1.35596455663948e-06
9.68242791130084e-07
-1.78540768296011e-05
-2.40170567000262e-05
-1.33505707643526e-05
7.7172090877006e-06
-1.62989468652138e-05
-5.89684974622064e-06
-1.70812911025349e-05
-1.01923104431226e-05
-2.77374025976337e-05
-1.91702744081264e-05
-7.51062296041279e-06
-1.43895973642665e-05
-8.44235627945101e-06
-2.39536134347578e-05
-5.66155084005539e-06
-1.38704110303384e-05
-1.56857522620395e-05
-2.30857074183888e-05
-1.70939085354476e-05
-8.21347961333615e-06
-7.46058665960933e-06
-2.01607384318665e-05
1.4533185451588e-06
-2.5141632884051e-05
-2.48790973474779e-05
-2.24400650358129e-05
-1.85051508235419e-05
-1.21936306045824e-05
-1.87101221785298e-05
-7.77404740390374e-06
-2.16671847922451e-05
-3.15993005618512e-05
-1.20463633063501e-05
-5.96091852294788e-06
-1.99413255532355e-05
-1.30021305862623e-05
-6.26136126984764e-06
-3.09277517739495e-06
-8.91712755413607e-06
-2.26874222407798e-05
4.52853571074954e-06
-2.17184308992881e-07
-2.10798671457163e-05
-1.32538388779235e-05
2.4923624504153e-06
-7.16801429751417e-06
-9.47534154733999e-06
-7.47950389276897e-06
-6.97809367528205e-06
-1.51217824819909e-08
-1.24169906191106e-05
-2.00001623394891e-06
-1.26057855661897e-05
-2.34240755251318e-05
-1.92047086338941e-05
-1.51131268605034e-05
-1.88376513625737e-05
-2.23972718947168e-05
-1.50707789884121e-05
-1.67635991624526e-05
-2.73984844817717e-05
-2.3961912967989e-05
-1.71966998751122e-05
4.68815821887775e-06
-7.91403366219655e-06
-2.29175934682625e-05
-1.30432612979409e-05
-1.64927154818823e-05
-2.59401147500485e-05
-2.14046312925134e-05
-6.20107009069657e-06
-1.01059591595676e-05
6.14413509410634e-06
-1.58721048542157e-05
-4.67709518580228e-06
-3.6902906221591e-06
-2.33419801435034e-05
-2.4604646288674e-05
-3.01234838491809e-05
-1.40615733767538e-05
9.88335345424398e-07
-1.33220692412162e-05
-1.23007140595751e-05
-1.24628111730206e-05
-2.09831872294634e-05
-1.04751406101993e-05
-3.06789907362273e-06
1.55220328526427e-05
-2.1839855166438e-05
-1.57586077453861e-05
-2.94989273667849e-07
-1.09563062883586e-05
-1.0699446183522e-05
-1.42708397202886e-05
-2.75833967738961e-05
-1.94696837455167e-05
-1.56936331454061e-05
-2.10939049113747e-05
-2.11747394372503e-05
-1.11421392976966e-05
-2.5330560029765e-05
-2.00021458508946e-05
-2.00139451357353e-05
-1.41986674884781e-05
-1.57876091626188e-05
-2.31004887116017e-05
8.49404767390375e-07
2.25837779924878e-06
-2.13426068792906e-05
1.83835327498541e-06
-2.05638926560495e-05
-6.45017531851297e-06
-3.72999491923867e-06
-9.87772372007171e-07
-5.60913257775848e-07
-7.36802304615337e-06
-8.13071078443849e-06
-8.69960681796765e-06
-1.74935563633805e-05
-1.98783725539217e-05
-1.91324097278663e-05
-1.59433631183686e-05
-1.95792235176907e-05
-2.38043548268654e-05
-2.67184420354546e-05
-1.99503946533535e-07
4.88522252057961e-06
-1.44270821494829e-05
4.20997153893158e-06
-1.71249639589671e-06
-1.10324234744508e-05
-1.81919544240679e-05
1.67131604644833e-06
-9.31633761121307e-06
-1.94520383092873e-05
-9.08175952574045e-06
1.08389785739817e-06
-4.83740345836093e-06
5.78519964091671e-07
-1.59856833184675e-05
-2.30579884158681e-05
-3.20373704474261e-05
-1.87095561375457e-05
-2.87421669122794e-05
-9.1761433339514e-06
-6.02485594834669e-06
-1.86565146762296e-05
-1.40454703736161e-05
4.07379335003881e-06
-2.43542138464398e-05
-1.51861254272192e-05
-1.99860333489223e-05
-2.00881473245776e-05
-9.88764260910903e-06
-6.09288070503647e-06
-6.51445267754549e-06
-9.42442910927957e-06
-2.0035845122552e-05
-8.61251324885833e-06
-1.88924542091638e-05
-7.63855004329371e-06
-2.78599721444329e-05
-2.25304006253359e-05
-1.52601882359507e-05
-5.89925397746173e-06
-2.30037822986261e-05
-1.98511394063342e-05
-8.96652837158059e-06
-1.9851797919366e-05
-1.66255692099941e-05
5.84574462359931e-06
-3.30332554405017e-07
7.28124973409082e-07
-1.49729090176097e-05
-2.11511773627299e-05
-1.73262917238885e-05
-2.52509510760769e-05
-4.98402328604269e-06
-1.80699648044706e-05
-6.98567469884078e-06
-1.86519621573992e-05
-2.44173360994637e-05
-6.47359958333637e-06
-2.32271812417746e-05
-1.98648376416183e-05
-2.92551136414459e-05
-3.11831041712966e-05
5.6704939363547e-06
-2.03797456375767e-05
-2.54039920288604e-05
-6.1251907660097e-06
-1.99144443712985e-05
-4.50593602906501e-05
-2.72725779040712e-05
-3.03519121992111e-05
-1.23941678787492e-05
-9.82946210802129e-06
-2.03367879680459e-05
-5.3873538479771e-06
-4.02423757282803e-06
7.89888728096205e-06
-9.87616531330815e-06
-2.41721668217552e-05
-2.0263224501314e-05
-4.52492864885661e-06
-7.30690246396445e-06
-1.17417704313298e-05
-4.43900392887076e-06
-1.85749859845364e-05
-2.611280328572e-05
-2.07361236334609e-05
-1.76444250654829e-05
3.48079009147834e-07
-3.05482205035849e-05
-2.04475252376656e-05
-7.68912792726443e-06
-2.18163211166627e-05
-9.07755319571419e-06
-1.20113270206058e-05
-2.17778461616601e-06
-1.74966967742388e-05
-7.15041919241844e-06
-9.77937265673728e-06
-1.65127686042515e-05
-1.93787177872135e-06
-1.68568735465763e-05
-6.73767677121777e-07
-1.26538804842442e-05
-1.46117245363589e-05
-1.75632213662755e-05
-3.03402399181007e-05
-1.62985969221156e-05
-1.93738583044801e-05
-1.9774831413269e-05
-6.73605931144081e-06
-2.382923423541e-05
-2.11771857500966e-05
-2.52419816491901e-06
-4.90712855839502e-06
-2.25920148935469e-05
-1.1476406293598e-05
-1.95535691760215e-05
-1.10251469770863e-05
-3.03982524572922e-06
-1.76513741955141e-05
-1.56566895142421e-05
-2.17138207617079e-05
-7.34967756854541e-06
-1.3074948412809e-05
-1.76576509274152e-05
-2.4373064645425e-05
-1.73231679306402e-05
-2.7940262061964e-05
-8.79330829690387e-06
-2.37719123798661e-05
1.38178440497365e-06
-1.24421335846097e-05
-1.07461321421755e-05
-1.01640872066509e-06
-6.76742813981686e-06
-6.25840002321994e-06
2.60804090182229e-06
-3.34403960467695e-05
4.00423974810908e-06
-2.53725974879551e-05
-1.51383442339921e-05
-7.10712875900941e-06
-3.92822030298395e-05
-3.28230060461433e-05
-1.67906674546188e-05
-3.41310217026669e-05
-1.11533316535603e-05
-2.77954934618995e-05
-1.0721451608587e-05
-3.7603740239716e-05
-1.86808346167334e-05
-1.60099585021556e-05
-2.02006620957494e-05
-1.84506290522403e-05
-1.65302158772498e-05
-1.26589533261785e-05
-1.57127891725223e-05
-3.15731769684575e-05
-2.88638614885938e-05
-1.77085626345927e-05
-2.03905153575629e-05
-5.45916385588288e-06
-3.32195583613569e-06
-8.20910920131626e-06
-1.97954902743698e-05
-2.13476565570372e-05
-2.41415457662749e-05
4.60443334102237e-07
-9.71353923674744e-06
-2.24956622840515e-05
-3.94368981714587e-06
-3.01831956624453e-05
-1.78659019049451e-05
-2.25336086439439e-05
-1.01238586468783e-05
-3.16969531385563e-05
-1.37423123060704e-05
6.66141644764972e-08
-7.76621487035753e-06
-2.87557947889002e-05
-1.7975345850538e-06
-2.59567902383482e-05
-1.63528583855891e-05
-1.01333136485895e-05
-3.57293243100446e-06
-2.44468076205191e-05
-2.06033082858547e-05
-1.57953195615865e-05
-1.46137190857356e-05
-3.4164780427151e-05
-9.20028230407463e-06
-1.36014894942333e-05
-1.48177611912209e-05
-1.89186944289299e-05
-2.54407276816852e-05
-1.38971898534118e-05
-1.73388606293156e-05
1.34485390389999e-06
3.52399329629525e-06
-7.15621439839638e-06
-1.2599410117449e-05
-1.05641975943066e-05
-2.08239827793838e-05
-1.67075108026589e-05
-2.22634196236774e-05
-1.86904951540593e-05
-1.18687770289619e-05
-2.54989101929309e-05
-2.70746516175013e-05
-1.60269113565151e-05
-4.42512817513202e-06
8.62987687278991e-06
-1.67207180294218e-05
2.83131223415498e-06
-3.50945967825101e-05
-2.35659399809695e-05
-2.08224328358692e-05
-1.96704967651485e-05
-3.25295477440971e-06
-1.39291556372433e-05
5.06931137880438e-06
-4.1322318967713e-06
-3.91861245332008e-06
-1.28876495601688e-05
-3.08037085456171e-05
-3.10410971143942e-05
-2.37119385221805e-05
-2.1393542973489e-05
-2.36111411917739e-05
-1.39823269830956e-05
-2.00874296265417e-05
-8.70668727946483e-06
-1.99220418624741e-05
-9.76382759819865e-06
-5.81006065319213e-06
-1.91747183501679e-05
-9.75290909474557e-06
-5.89582520766868e-06
-5.85949303170588e-06
-3.40900360318825e-05
-6.92928843650688e-06
-8.3600856380028e-07
-6.04421152144052e-06
-1.96640701808341e-05
-9.79411740083852e-06
-1.07300562728029e-05
-1.62113071091465e-05
-4.04206994169204e-06
4.24410582395809e-06
-1.95307302723963e-05
-2.03888924922018e-05
-1.735348678746e-05
-2.12459050400389e-05
-1.31471673234426e-05
-1.21088573126097e-05
-4.18200311411739e-06
-2.06038102117796e-05
-2.37297869874717e-05
-1.48815173667855e-05
6.84310833652195e-06
-2.62144618953117e-05
-8.48020407408655e-07
-1.49648584553305e-05
-1.42964890707449e-05
-2.53331414873838e-05
-2.92500780707276e-05
-2.33628687043681e-05
-9.36069367917403e-06
-1.64368947436548e-05
-1.7897913442838e-05
-3.3188761858395e-05
-1.50465187710648e-07
-1.61481122563118e-05
-2.07935790009432e-05
-2.46465664659014e-05
-2.01699737608795e-05
-1.89443105578748e-05
-1.37871326394609e-05
-2.07036292437177e-05
7.97028203259734e-06
-9.57110048913078e-06
-1.82396612446251e-05
-2.37512553994552e-05
-2.26459131065693e-05
-6.68392052067325e-06
3.0000224015473e-06
-2.15096270306825e-05
-2.50471684902201e-05
-4.52316670062102e-06
-5.33342574586061e-06
-1.91676971138952e-05
-1.1820099196653e-05
-7.10083485722186e-06
-3.03376103256745e-05
-1.86515753443386e-05
-2.00368380390054e-05
-2.15948622428698e-05
3.48702340528601e-06
-1.04827170189694e-05
-3.95714886320592e-06
-1.76907675041999e-05
-1.93774666008974e-05
-1.73041263876057e-05
-2.1327772317555e-05
-1.57774349615015e-05
-2.21167659352854e-05
1.04923119751022e-06
-1.5824723274135e-05
-2.11687626720867e-05
-2.6530229301451e-05
-5.34083270035164e-06
-1.2848701853354e-05
-9.27184487698245e-06
-1.1313993229054e-05
-8.93448833296429e-06
-1.22734224135398e-05
-2.48620010322675e-05
-2.59533400428505e-05
-1.55172122605231e-05
-2.91181318679235e-05
-1.7771174570035e-05
2.92845367101323e-07
-2.23477300537652e-06
-5.14831132013041e-06
-5.29037126696199e-06
-1.93145227552849e-05
-6.63629043040802e-06
-1.17838208131742e-05
-2.97794808274028e-05
7.37554296065145e-06
6.32675819303956e-06
-1.66382894554272e-05
-1.22390367018048e-05
2.46089487626115e-06
-2.27890136418822e-05
-2.93171010137656e-05
-7.32926424475768e-06
-1.645489743264e-05
-1.45093433463633e-05
-1.19043446072656e-05
-2.36238114693816e-05
-3.1538079773866e-06
-4.19606164630353e-06
8.39874463881633e-06
-1.3376774961944e-05
-1.97551515104947e-05
-6.44912258241886e-06
-1.32994354040064e-05
-1.54282917427802e-05
-1.95345640714203e-05
-1.94670574923302e-05
-7.655590491603e-06
-2.08988710808824e-05
-2.00327789509514e-05
-1.57229307568537e-05
-1.25171604865693e-05
-1.02721767115958e-05
-1.78706598913843e-05
-2.72272816636466e-05
-1.83564952198757e-05
8.22849046482946e-06
-1.83671967286273e-05
2.2358915485845e-06
-1.54941549630617e-05
-7.49851175671582e-06
-5.91485288329616e-06
-1.65807881238142e-05
-1.56600085251698e-05
7.59582555927691e-07
-6.77962359303793e-06
-1.46461019950214e-05
-1.54541693472145e-05
-1.0777980489054e-05
-2.22581836641676e-05
-1.36543599182601e-05
-3.57132882799849e-05
-1.68895693293141e-05
-2.06238296820964e-05
-1.89745215290803e-05
-9.9201343321528e-06
-1.63232005791078e-05
-9.22124506412571e-06
-4.20980461681417e-05
-1.34869289930085e-05
-7.93714543559375e-06
-3.94224756341363e-05
-1.87342637765736e-05
-4.74142918697179e-06
-1.05331088047853e-05
-2.86187550729766e-05
-1.84540360182062e-05
-1.49005309363639e-05
-2.72452737470476e-05
-2.83427663191263e-05
5.89386945031949e-06
-1.00538149211379e-05
-2.14633577081726e-05
-1.47997347446875e-05
-9.4064342746616e-06
-1.60664575836531e-05
-3.53911422637086e-05
-1.0834254400842e-05
-1.33992925337523e-05
-1.52896521438965e-05
-1.85998101209236e-05
-9.96354303149289e-06
-1.60147773871253e-05
7.91865633050704e-06
-1.23515140880518e-05
-1.0246841670432e-05
-1.34667002258473e-05
-1.84602189628864e-06
-2.05618995494882e-05
-4.0387529204035e-06
-2.57381869165557e-05
-3.65197897718924e-05
-2.8315841464921e-05
-9.48587581729672e-06
-2.87086124067609e-05
-2.79278346424108e-05
-3.00453021945585e-05
-3.22431277753968e-05
-3.35706284590951e-05
-7.1812401276674e-06
-2.08592229271121e-05
-3.6749848612214e-05
-8.38762560804606e-06
-1.0324349354834e-05
-9.4587898406998e-06
-5.46561745125579e-06
-1.76741979666202e-05
-2.26684574658623e-05
-1.24445319169671e-05
-8.99350476371538e-06
-2.7045316197829e-05
-3.26543611236446e-05
-3.11775899947218e-05
-1.1830376852329e-05
-1.38874395837619e-05
-2.33511962276959e-05
-9.21357379360141e-06
-1.87301745458581e-05
-2.66122176836536e-05
-2.2004955363803e-05
-1.33818608973999e-05
-1.53151044846837e-05
-1.88772673178672e-05
-2.93261942875105e-05
-1.75547609547944e-06
-2.62313112281185e-05
-2.25759569959961e-05
-1.1867982645961e-05
-1.02312293289733e-05
-1.93154058645818e-05
-2.39795085291987e-05
-1.09914489399533e-05
-3.09529133098666e-05
-1.39117795801908e-05
-2.85289226288734e-05
-1.64620094644489e-05
-2.09184289879795e-05
-1.09613025712787e-05
-2.52887284006343e-05
-2.88130121901401e-05
-1.04576142748444e-05
-1.51235647687816e-05
-1.6307673334274e-05
-3.04842428591408e-05
-9.01775269254611e-06
-9.32032397391377e-06
1.0169573398612e-05
-8.04008343234676e-06
-4.56979402056846e-06
1.03791398387998e-05
-2.11436846075192e-05
-5.49866817634365e-06
-1.10678028115224e-05
4.1283864106082e-06
-4.05174067742789e-05
-1.66804259664449e-05
-7.7545677594606e-06
-2.68250754544565e-05
-1.73450737397142e-05
-2.52969445896171e-05
-1.75215141293048e-05
-1.74224957903989e-05
-1.5293656595434e-06
-9.4198289229598e-06
-1.85417563593526e-05
-2.38609239952765e-05
-8.05500256721698e-06
-2.460915983811e-05
1.50993364135568e-06
-8.98686306397198e-06
-2.63056423361409e-05
-1.19072032110416e-05
-3.80246585406601e-06
-1.83791667166262e-05
-3.9158692836068e-05
-1.26572006146423e-05
-1.45166133491755e-05
-2.37711815107546e-05
-7.2403196818757e-06
-9.60555029100991e-06
-1.03280880139665e-05
-3.2091537795073e-05
-2.66185428245551e-05
-8.97782405219364e-06
-7.84838633381941e-06
-1.2174499935207e-05
4.03948833711694e-06
-2.08317336120885e-05
-1.74185243069041e-05
-1.36352153289665e-05
-2.29937411141571e-05
-7.14307826746399e-06
-1.93274405137936e-05
-2.69523511629869e-05
-4.33519723204988e-06
-8.40888934246809e-06
5.57570829195613e-09
-9.19336543288782e-06
-8.3030723201943e-06
-2.50293249183046e-05
-2.37321847446929e-05
-2.03404632765143e-05
-2.33333028402088e-05
-1.56707968733109e-05
4.26934863965816e-06
-8.8000945786312e-06
-2.77057074967006e-05
-9.24208608983746e-06
-6.41586093104654e-06
-1.48784745540559e-05
-2.67898095182313e-05
-2.6308569058261e-05
-2.58973194290377e-06
-9.86413886270369e-06
-1.14332373963331e-05
-1.85031078670694e-05
-2.54716099163055e-05
-8.50647675248174e-06
-3.79844248657087e-06
-1.58992307131939e-05
-1.05486562461387e-05
-1.61875236322628e-05
-8.84082387538349e-06
-1.32024823629091e-05
-1.99847231542519e-05
-1.6642819785642e-05
-1.23356514272789e-05
-1.58999036698612e-05
-9.69823483867884e-06
-8.6290053231572e-06
-1.20746676852785e-05
-1.66326379249436e-05
-1.01853191674964e-05
-2.74679010634199e-05
-2.68267826910991e-05
-3.0752044720284e-05
-8.7763574665279e-06
2.7232011785958e-07
4.38122114071932e-06
3.70379959884181e-06
-2.80477943233554e-05
-2.25987195005378e-05
-1.20912322387977e-05
-1.95571728596471e-05
-1.8948437233344e-05
-9.04045457194319e-06
-1.41661170615735e-05
-2.10672943769387e-05
-2.02898218808763e-06
-2.17142795951064e-05
-3.27962044637772e-05
-1.81248803441559e-05
-6.90195766439249e-06
-2.59139624063507e-05
-2.21003633836225e-05
-3.17194402719672e-05
1.23408520629555e-06
5.54991181652503e-08
-1.83990358706632e-05
-1.26403589431325e-06
-1.79355082839235e-05
-2.66665505382169e-05
-2.12018941551661e-05
-1.1631860804755e-05
-2.9032403772096e-05
-1.01436053888001e-05
-3.84761920014853e-05
-7.1424585432983e-07
-7.6613079120618e-06
-8.03610637576181e-06
-2.12333644406186e-05
-2.12714326522984e-05
-1.45592849172204e-05
-4.19655253739172e-06
-1.67280785532072e-05
-2.6836977176169e-05
-1.37556237157689e-05
-2.49562702555885e-05
-2.11410322951178e-05
-2.14166078669225e-05
-3.24515508735463e-05
-3.20173327540844e-05
-2.31618504768225e-05
-1.2999068475807e-05
-2.60279673047484e-05
-9.34879190194758e-06
-2.81564539899236e-05
-2.17888381104603e-05
-1.75921265884831e-05
-1.46293217886233e-05
-3.4022386451003e-05
-1.49839759534691e-05
1.72784457872596e-06
-7.38864093589396e-06
-3.01718588430511e-05
-2.35393652202349e-05
1.58386402651171e-07
-1.25262176443865e-05
-3.05471554245163e-05
-1.62491450427689e-05
-1.94814345064113e-05
-1.31141213305354e-05
-3.69547701624914e-06
-8.75323087041122e-06
-1.45242449075312e-05
-2.19315584029627e-05
-9.36413687749104e-06
-2.3401646523834e-05
-1.04735266242805e-05
-2.71080119376789e-05
-2.67408081271589e-05
-3.26896823931155e-05
-1.71709226669363e-05
6.91288453813999e-07
-2.7879584067959e-05
-2.21041000019383e-05
-1.46970568654832e-05
-8.382848076008e-06
5.41174232079096e-06
-2.24952272213435e-06
-8.47525749118071e-06
-2.82194694724781e-05
-2.17215467245141e-05
-1.18310698162921e-05
-1.71832293330232e-05
-4.30001134122554e-06
-7.34851192470774e-06
-1.28234010965299e-05
-2.33034614114388e-05
-3.32638642345169e-05
-5.962523354219e-06
-2.0434087668107e-05
1.85927059451117e-06
-2.28605852397363e-05
-1.95174802111855e-05
-1.15677524887626e-05
-1.5950921745021e-05
-5.88680857008898e-06
-1.43907159017718e-05
-5.08918872360705e-06
-1.89146444593754e-05
-8.03553436862587e-06
-1.44590173560734e-05
-2.83680187254195e-05
-9.46969209374157e-06
2.46980398287621e-06
-1.56220239527806e-05
-2.48025069990459e-05
-2.07263377568193e-05
-2.04007080676465e-05
2.10137762023679e-06
-2.53557791553977e-05
-1.61990175973426e-05
-3.62918886844424e-05
-1.87699379911355e-05
-2.05358607313673e-05
-3.40077458688489e-05
-1.54920517532661e-06
-1.05288701333932e-05
-2.26319823211284e-05
-2.67118903099872e-05
-4.95319390952379e-06
-1.68716971481569e-05
-2.45369252206627e-05
-6.06055443610652e-06
-7.32871152816443e-06
-1.12107262799201e-05
-3.78843961694017e-07
-1.84226534871725e-05
-7.70904327795351e-06
-1.83548674900894e-05
-1.41944159878573e-05
-2.51005263593394e-05
-2.19852970271588e-05
-1.74986548082606e-05
-1.57453178831823e-05
-3.08813756271957e-06
3.33688551008765e-06
-2.21915589166939e-05
-2.35568799154327e-05
-1.8372451616846e-05
-1.20162737072181e-05
-5.40078943481874e-06
1.1332499515115e-06
-3.50645631722877e-05
2.10293096457333e-05
-2.96004997708409e-06
-6.25478965915774e-06
-1.17776556203547e-05
-9.69001263123242e-06
-1.66752902326598e-05
-8.0223644759924e-06
-2.70865417713352e-05
-2.63746309488668e-05
-3.69264611174376e-05
-1.91804020448384e-05
-7.46641278594027e-06
-1.74027229593604e-05
-2.45364761968911e-05
-1.85667239921388e-05
-3.43517546301248e-05
-1.3757764332104e-05
-4.28836450437403e-06
-1.71607920678058e-05
-7.48786103518442e-06
-1.17723344958008e-05
-9.46879072628902e-06
-3.1740501950839e-06
-3.16453339681831e-06
-1.45759697839484e-05
-1.19189308734713e-05
-1.24077613555175e-05
-4.89891021503545e-06
-1.30930301352873e-05
-1.90327401818464e-05
-2.55432384640844e-05
-1.24139813660099e-05
-2.32000439222807e-06
-2.10540650864555e-05
-2.52253675710322e-05
-1.07455330778455e-05
-1.90810927032384e-05
-2.44869952432504e-05
-1.57837654207804e-05
-2.83225358329072e-05
-2.26601658969745e-05
-2.49683418032017e-05
-1.72449597686557e-05
-3.59968659456125e-05
-1.31089616254497e-05
-1.66437036082996e-05
-4.70386497071059e-06
-1.68964623833841e-05
-1.51934812623094e-05
-3.25866985603042e-05
-1.34867391352229e-05
-8.34951128682812e-06
-2.33360822536472e-05
-3.01946752805135e-05
-3.03418637592143e-05
-1.42807365004697e-05
-1.25389088044388e-05
-1.22897690175935e-05
-2.49848425438175e-05
-5.03633332063254e-06
-2.28685664343536e-05
-3.22302579220662e-06
-2.24393785518041e-05
8.71051610932687e-06
-1.05688479550014e-05
-2.76873948782654e-05
-1.76676831930416e-05
-1.80149483421154e-05
-1.17344169330262e-05
-8.65716004475341e-06
-3.76912180665805e-05
-1.16493793988855e-05
-1.9077145096261e-05
3.72805413032994e-07
5.61623371035264e-07
-2.74536638658855e-05
-1.7731196561003e-05
-2.99030912395914e-06
-1.56946781978729e-05
-2.68236430339473e-05
-3.227327241773e-05
-1.04536228876156e-05
-1.67688379573428e-05
-2.1825073637487e-06
-3.40723608963232e-05
-1.12790681495061e-05
-4.737440151476e-06
-2.77210935139035e-05
-1.83965592459946e-05
-2.99400442960146e-05
-8.09134247941638e-06
-3.19528117534054e-06
-1.90977908242006e-05
-3.13851672933898e-05
-2.34059876265697e-06
-8.82353145527081e-06
-3.19512177577989e-05
-7.62659189261182e-06
5.17931128102116e-06
-1.7565116356624e-05
4.63707868520407e-06
6.56568845584869e-06
4.25639170256752e-06
-1.00265594271415e-05
-2.82213756861159e-05
-1.60461331635244e-05
-3.43500700503292e-06
-9.46957152013571e-06
-3.41548186431386e-05
-5.50762848749971e-06
-2.09048809575869e-05
-1.0486518137145e-05
-2.4083973366336e-05
-1.4674783280792e-05
-4.34237252519346e-06
-2.22033513386033e-05
-1.22138615938933e-05
-1.25329989243185e-05
-3.98142537499331e-05
1.00950509102208e-06
-1.05696592706791e-05
-2.82441991330153e-05
-3.01747618040041e-05
-3.17031061265046e-05
-1.42697960743552e-05
-2.31181616213347e-05
-6.25258323160525e-06
-1.36043010670641e-05
-9.71069275071376e-06
-2.42768057632689e-05
-2.15032040109892e-05
-1.38105988923826e-05
-2.22792843337419e-05
-3.5035632728571e-05
-3.47914265182889e-05
-6.31959326040112e-06
-2.2393046249941e-05
-1.39809524824861e-05
-3.60206196301771e-06
-2.74890616747127e-05
2.66457899029129e-06
-2.29392817337614e-05
-4.0351102141452e-05
-7.83152477714072e-06
8.31339720736105e-07
-1.62239565807035e-05
-6.12107926298126e-06
-1.94969988722812e-05
-1.84135196236261e-05
-1.90418624139662e-05
-1.95689680351285e-05
-1.5372327491943e-05
-1.45875893958802e-05
-2.03178255021053e-05
-2.9182570617269e-05
-2.16006947225258e-05
-2.80408697466891e-05
-9.34739702716534e-06
5.68579885743474e-06
-7.50696478269337e-06
-1.04236821953736e-05
-1.13417292724001e-05
-1.65026797321377e-05
-1.5053298045661e-05
-2.68296864645631e-05
-2.2044244816295e-05
-2.19305895880988e-05
-2.5423688008851e-05
-1.11724135711405e-05
-4.06062124530079e-05
-2.09520059786996e-05
-1.72238616093378e-05
-2.77231805941692e-05
-2.13422565208061e-06
-4.33654960159259e-06
-1.79957797004481e-05
-9.16847860640917e-06
-1.17818064095107e-05
-1.02334241281457e-05
-2.89468788827782e-05
-4.6036134784084e-06
-1.43109413791434e-05
-2.74590983733994e-05
-9.6037731353824e-06
3.30163824101422e-06
-5.97901482596005e-06
-1.84434325282416e-05
-1.42088794027198e-05
-1.24740388691157e-05
-3.05638777646471e-06
-1.43675222634039e-05
-3.08837297185491e-05
-2.97725768100968e-05
-2.36625277358221e-05
-1.70189944997984e-05
-9.85890472004207e-06
-3.48926349194203e-05
-2.7460187050812e-05
-1.44335678404358e-05
-1.13384928329085e-05
-1.87467124192382e-05
-1.10994566984206e-05
-3.52338668974599e-05
2.20206411022585e-06
-2.05903767124882e-05
-1.82521292123172e-05
-1.54471769484317e-05
-1.55283538563311e-05
8.70065846884924e-08
-1.22027484199751e-05
-1.88217178730375e-05
-3.04301959459022e-06
-4.49255554524761e-06
-4.67366044328055e-05
-4.07807861710841e-05
-1.15924001625127e-05
-1.50410987636293e-05
-1.8348073720642e-05
-3.42471020268616e-05
-1.2313835992242e-05
-1.44119894546055e-05
-2.54446907659933e-05
-3.16464538511392e-05
-1.14358349347329e-05
-1.628548662116e-05
-7.09415990812263e-07
-2.47586319922813e-05
-1.94889174380672e-05
-1.66377499396215e-05
-6.61533416277205e-06
-1.53602150674399e-05
-1.66220286667681e-05
-1.9594351908691e-05
-3.7158556260472e-06
-1.200594153263e-05
-2.58817798788518e-05
-1.99681336668726e-05
-9.5631385498966e-06
-1.7027138615573e-05
-4.17499157032982e-05
-1.29571272544273e-05
3.57817579413027e-06
-1.80856478074117e-05
-2.49415102454718e-05
-9.83633396918142e-06
-6.84319983194287e-07
-1.03199649599222e-05
-2.98115038114108e-05
-2.0396310990631e-05
-1.43198441738148e-05
-2.32254307222337e-05
-2.65064693058231e-05
-9.06015622045544e-06
-9.34577577613977e-06
-1.13343751647677e-05
-2.08182628059337e-05
-3.57193818889808e-05
-2.4496693748002e-05
-7.2365474175028e-06
-1.58043006633901e-05
-1.74218743437858e-05
-8.30306026329872e-06
-3.49247818047714e-06
-2.02022936947091e-05
-3.15942355905402e-05
-8.1434203160247e-06
4.05461882930242e-07
-2.46663010777655e-05
-3.01016858056616e-05
-2.88639297029336e-05
-2.12542812234727e-05
-1.1914822390542e-05
-2.68803444582286e-05
-1.56250188552171e-05
-1.62225704106769e-05
-1.44384387993193e-05
-3.7164459636646e-05
-2.25838191518997e-05
-2.20415836631025e-05
-8.98398015828593e-06
-2.3476950068778e-05
-2.74382411221035e-05
-4.946084341002e-06
-1.56590449247766e-05
-1.7833612390609e-05
-1.8961842538253e-05
4.05013514494012e-07
-8.26047681545452e-06
-2.32851535263472e-05
-1.64578027923346e-05
-5.11409452457972e-06
-2.73071219723721e-06
-1.86403835928343e-05
-3.43783014473675e-05
-6.31398684232164e-06
-2.52172586478881e-05
-2.55620278985794e-05
-1.53313408754885e-05
-2.99893625601039e-05
-1.17819827859672e-05
-8.33057429041785e-06
-1.78001669346357e-05
-7.64896956901766e-06
-2.15229942849964e-05
-5.915762121491e-06
-8.77844443861069e-06
-6.11991296080975e-06
-4.69430823633063e-06
-6.26836065274353e-06
-1.21655869663948e-05
-1.21542457601683e-05
-1.96949860592928e-06
-1.02037173949499e-05
-1.7732586369646e-05
-2.93853469083278e-05
-1.19545511725131e-05
-2.56695226437489e-05
-2.75534620647237e-05
-1.96901147994365e-05
-3.55830296602772e-05
-1.39774250650523e-05
8.14447312516288e-07
-4.15503749105363e-05
-8.76046995958519e-06
-1.25492276733209e-05
-2.5155102489185e-06
-2.67908066163738e-05
-2.73396612915081e-05
-5.99600550792964e-06
-1.3348289922502e-05
-2.23624288903039e-05
-3.39483994128585e-05
-1.74318773529329e-05
-5.89914395195469e-06
-1.31734540487858e-06
-1.23710853843183e-05
-7.13036470245408e-06
-5.9629926356675e-06
-4.44832679152864e-06
-3.67771686490478e-05
-2.37226421917629e-05
4.02083839082611e-06
-6.48344687897619e-07
-1.58580339651574e-05
-2.75092678484662e-05
-1.3177124649239e-05
3.14931409978172e-08
-2.15277525570883e-05
7.20461390589063e-06
-1.3949449082863e-05
-1.2151394978321e-05
-8.52078366087434e-07
-9.53639706827743e-06
-2.0107014392455e-05
-2.3897380489783e-06
-2.24845056210069e-05
-7.84493130269433e-06
-3.04392825531835e-05
-9.25553151762012e-06
-2.3595265901047e-05
-4.61836043432565e-06
-3.83224758573483e-05
-1.31854130768178e-05
-1.36873239088351e-05
-2.51554436680056e-05
-2.50764605161937e-05
-1.00102510795835e-05
-1.38133963245475e-05
-1.36955787900605e-05
-1.45509245315317e-05
-1.52928609941232e-05
-2.15528417184536e-05
-2.49708267613768e-05
-2.07156012708735e-05
-2.40514540334218e-05
-2.33758028081442e-05
-1.8413317933863e-05
-3.36055843417016e-05
-1.10048725435852e-05
2.96841266203101e-06
-2.61604980049739e-05
-1.33218492176917e-05
-1.30040857328099e-05
-6.83923183205938e-06
-5.31587863948108e-06
-2.36566668273515e-05
-2.8202285294986e-05
-3.04264765824847e-06
-1.51639076120169e-06
-2.09054261437185e-05
-2.74457539038022e-05
-2.27502807349055e-05
-2.0822639549232e-05
-1.9536692463706e-05
-2.24283743792421e-05
-1.43245639815669e-05
-1.98054985621343e-06
-8.28116159618042e-06
-1.50195908653955e-05
-2.74974833227428e-05
-1.64035474162597e-05
-1.17862812492732e-05
-8.35678397786852e-06
-2.73823849218033e-05
8.93246333867533e-07
-5.09573564426241e-06
-2.09791577418805e-05
-1.29226529657123e-05
-2.12081803859122e-05
-1.41565198109388e-05
-2.38853537567725e-05
-1.52704288548886e-05
-1.13458554577489e-05
-1.46348029124956e-05
5.42463639235586e-06
-2.2677146636923e-05
-8.50264763211819e-06
-8.3954018995804e-06
-2.74360554075479e-05
-3.49697741174455e-05
-9.84565364347617e-06
8.71744811903224e-06
-2.05507330672621e-05
-2.32117869315891e-05
-1.39265638035603e-05
3.75596701755676e-06
-8.90701884512031e-06
-3.34640425430021e-05
3.80290790343545e-06
-5.0979718768395e-06
-1.41968662177591e-05
-1.65486057972476e-05
-1.740833507291e-05
-2.40521681800718e-05
5.7767621895047e-06
-1.87922375719239e-05
-2.82678787840758e-05
-1.9679853761413e-05
-1.02632418443471e-05
-1.68991355453663e-05
-7.35283409103725e-06
-1.44769971887235e-05
-1.65088246748269e-05
-1.75590765522802e-05
-1.25537861446564e-05
-1.63815042786108e-05
-2.58852910599942e-05
-1.11917547631407e-05
-1.92050208334519e-05
-1.67626737552168e-05
-6.11912062931922e-07
7.1304764354173e-07
-2.31469069562397e-05
-3.82396961157038e-05
-1.6075766670013e-05
-2.85538824157012e-06
-1.2423672691922e-05
-2.30550319448205e-05
-1.15177199620621e-05
-8.92618792045248e-06
-1.5634654680115e-05
-6.1813019449083e-06
-2.01609608197611e-05
-1.82081420845175e-05
-3.02194983230092e-05
-2.74241834684672e-05
-9.34995491175034e-06
-1.73294914890354e-05
-1.45548923325354e-05
-2.50196878372514e-05
-2.70572595482485e-05
-2.97376507568561e-05
-1.28904445462529e-05
-3.3431849295003e-05
-2.67073997061428e-05
-2.71602309840872e-05
-1.73611452625968e-05
-2.51000807917019e-06
-2.12244518773805e-06
9.7130160053814e-06
-1.4364303401861e-05
-2.08364777223769e-05
-1.41683209877261e-05
-1.77970109545315e-05
-7.17607449030838e-06
-4.05836794159961e-06
-2.22236075260683e-05
1.1045532442366e-06
-2.11365748202423e-05
-1.6774184605021e-05
-1.29074637045378e-06
1.87440756591647e-06
-9.68703589956741e-07
8.07245565864157e-06
-8.60702318809758e-06
-2.18646301602946e-05
-1.70990323639318e-05
-1.34301678697629e-05
-3.48666098351447e-05
-1.37925651858444e-05
-1.47227440402663e-05
5.0273156414523e-06
-1.85853372625287e-05
-8.44900573030124e-06
-7.20927102188473e-06
-1.42182058029216e-05
-1.98323068301963e-05
-3.79173682192139e-05
-1.75562467390826e-05
-1.68473275132907e-05
5.07701905928778e-06
-1.61842247690017e-05
-9.95137757213978e-06
-1.09103745670847e-05
-1.03150898051849e-05
-2.72428191973068e-05
-2.29649899343564e-05
-2.01932073507855e-05
-9.85579151230394e-06
-3.05756195300741e-05
-1.1087231136317e-05
-1.25422714647391e-05
-6.35281978762325e-06
-3.74955450684772e-06
6.75332461517276e-06
-5.06575942374989e-06
-9.08904167483194e-06
-2.49174768064353e-05
-1.56623118281335e-05
-1.84662599397824e-05
-9.44564379959294e-06
-2.67937763252727e-05
-1.51382734892359e-05
4.88032524764184e-06
-7.58510454913807e-06
-7.99689648252646e-06
-3.15244254359069e-05
-2.63685695098502e-05
-2.03483719974412e-05
-2.6183513921761e-05
-1.1489221833589e-05
-3.58047448052731e-06
-1.95099779218595e-05
-2.22030307373136e-05
-9.07338779160839e-06
-1.79309248549595e-05
-4.13347866912084e-06
-1.20824764227416e-05
-2.09612439557755e-05
-2.25487365932172e-05
-9.33661904534753e-06
-7.09043467682244e-06
-1.2665534813187e-05
-2.35183863578479e-05
-1.72010616761824e-06
-2.34472812566546e-05
-2.34836941557392e-05
1.02568300836559e-05
-2.64107409501558e-05
-8.17690090371587e-07
-3.43602515514056e-06
-3.5618880589944e-05
-2.178125466575e-05
4.65223232362285e-07
-2.50255462044978e-05
7.91697311445133e-06
1.31116325947499e-06
2.99863081794719e-06
-1.63917798853624e-05
-2.09071970075558e-05
-1.59843963738755e-05
-5.20235853308036e-06
-2.91959977153406e-06
-1.60134975842265e-05
-2.00281126628686e-05
-1.01181896347314e-05
-9.13367983088582e-06
-2.56811873246442e-05
-1.10355397017063e-05
-1.95800554935477e-05
-1.29025958751105e-05
-1.22838582167785e-05
-1.82876478726815e-05
-2.12212015206178e-05
-6.46699245637701e-06
-9.02412963766412e-06
-1.81349940194279e-05
-1.6370692547827e-05
3.15071233025941e-06
-3.09207532753297e-06
-3.00095009448781e-05
-1.34322024526608e-06
-7.76282743925204e-06
-3.12332188367677e-05
-1.22974535195329e-05
-8.30263296777507e-06
-1.03009934650619e-05
-3.50338936557607e-06
-1.64168032104477e-05
-1.608984162362e-05
-1.38844465430214e-05
-2.26882533846501e-05
-1.90819603846251e-05
-2.27461506061386e-05
-2.5493653228351e-05
-2.42280808214078e-05
-9.92158486408908e-06
-1.34494903331673e-05
-1.68789736953634e-05
7.49656101077579e-07
-1.18097492244965e-05
-9.05978023706707e-06
-2.34579262799986e-06
-1.97621024174745e-05
-1.3111840323328e-05
1.77353420434049e-06
-1.51153392195015e-05
-3.39837316576609e-05
-1.068575220976e-05
-1.7240258357701e-05
-1.63144580034456e-05
-2.50422154463597e-05
-2.98890497998448e-05
-2.17538632043549e-06
-3.37380952841802e-05
-2.73976631122982e-05
-1.33942963367791e-05
-7.33175221161342e-06
-8.03186156067611e-06
-6.84725000381926e-07
-1.69028651852887e-05
-2.73714774018467e-05
-6.29636184907822e-06
-2.45332087537236e-05
-9.93959231977407e-06
-3.87377677545628e-06
1.06596322434786e-06
-4.28567827493304e-06
-6.89278405548006e-06
4.30858421466018e-06
-1.37213361125751e-05
-5.11505629121438e-06
-1.91540976853139e-05
-2.06627679551581e-05
-7.86506995700273e-06
-1.25548981428398e-05
3.39630543471877e-07
-2.37581369486794e-05
-1.63871116842764e-05
-2.68652379823145e-05
-1.3128132971306e-05
-1.33265710983247e-05
1.02959816566674e-05
4.57380145287481e-06
-1.58418432673445e-05
9.33456871934449e-06
-2.10383602856156e-06
-3.08104794928467e-06
-1.96535194922363e-05
-1.49121751927367e-05
-1.21209204582583e-05
3.18513708229188e-06
-7.32520932157807e-06
-2.16573929885363e-05
-1.67540119152067e-05
-2.54932796897517e-05
-3.07662771653424e-05
-2.88810074147421e-05
-3.34476331694684e-05
-1.29642747765797e-05
-2.88578364219676e-05
-1.95100791124469e-05
-2.93497137513174e-05
-2.45950778046551e-05
-2.27264751553091e-05
-1.72501850683223e-05
-2.99385665399021e-05
-1.6143622285751e-06
-9.75993374707811e-06
-2.26560963844236e-05
-5.23486650197575e-06
-4.56017372930017e-06
-1.94485922010011e-05
-5.28649513896852e-06
-1.98955644165438e-05
-1.1461600755976e-05
-2.13754379878368e-05
-1.11333169300268e-05
-1.16286810241889e-05
-2.54509322285927e-05
-2.07203676223063e-05
-2.17231201893408e-05
-3.80538319065034e-05
-6.6433268027272e-07
-1.72107512347874e-05
-1.46325557575174e-05
-1.35156179739698e-05
-1.82587052532363e-06
-1.66722704586554e-05
-2.40742019585654e-05
-2.36750180136721e-05
-7.03205744222283e-06
-7.90980417361402e-06
-2.15839228400767e-05
-1.59347653524666e-05
-1.08765376693939e-05
-1.82139588125048e-05
-1.31344512337408e-05
-3.34148525224979e-05
-3.67439621042419e-05
-2.22346939943404e-05
-1.703520119612e-05
-2.46176106249026e-05
-2.5851017299142e-05
-2.29356965922769e-05
-1.62876657956959e-05
-7.51786138738297e-06
3.64118911242875e-06
-8.08729595419582e-06
-1.33026462707774e-05
-1.61364712461148e-05
-2.50826894469071e-05
-1.39359773774642e-05
6.29121578061787e-06
-1.13180771792127e-05
-1.18934126939041e-05
-1.40135995740944e-05
-2.23168319058751e-05
-1.2557796855309e-05
-1.89206784922181e-06
-6.72974801271951e-06
-7.70866652188003e-06
1.37452030827673e-07
-1.83977611100428e-05
-3.8392719060428e-05
8.97375181575215e-07
-4.57574303119551e-06
-2.8800502021564e-05
4.48054086323929e-06
-1.54869033333482e-05
-1.58138895270089e-05
-3.15250599293666e-05
-2.43275871275148e-05
-5.8204769251249e-06
-1.88308349645273e-05
-1.33689825399819e-05
-4.47050238074783e-06
-2.94158491973645e-05
-1.28946410351791e-05
-2.49430139154929e-05
7.60471869711171e-07
-1.74859269686499e-05
9.43448712819161e-06
-1.59202340380505e-05
-3.73472729659645e-05
-2.05053780707999e-05
-2.1903537656578e-05
-1.91838338823832e-05
-1.47554829183331e-05
-1.93871055715654e-05
-8.69732002912625e-06
-3.19151915883065e-06
-1.06890849593211e-05
-2.0245776692296e-05
-1.93951506708751e-05
-1.08354453824885e-05
-2.25361325049545e-05
-2.89311963410794e-06
-1.73226653772887e-05
-1.77580029674491e-05
-2.27651576774474e-05
-2.05689976821578e-05
-2.38961783827966e-05
-1.23086863269682e-05
-3.07010512684566e-05
5.55753706784973e-06
-1.45057126872009e-05
-1.88379345837483e-05
-3.61712977937715e-07
-9.66591732836536e-06
-1.87508332346894e-05
-1.62517603210822e-05
-2.1489987391152e-05
-1.91121835662789e-05
-3.39011007578106e-06
-6.58050756989555e-06
-6.88379037662039e-06
-3.99487308196884e-06
-7.78688068087895e-06
-1.38226850714858e-05
-1.53568268788608e-05
1.22906992433748e-06
-8.74341921125477e-06
-2.232613296559e-05
-2.57567038988185e-05
-2.34371329493777e-05
-1.46678376402159e-05
-2.46784328273429e-05
-7.10621248217059e-06
-1.62102459712602e-05
-1.95065490781491e-05
-9.14321183881539e-06
-1.62604548465304e-05
-2.2801334026674e-05
-2.85656822533002e-05
-1.57089393931742e-05
-2.06372268684845e-05
-1.31421437588248e-05
-2.27119920859643e-05
-1.09994498701844e-05
-1.47379518775055e-05
-1.21351359594973e-05
-2.07822638619868e-05
-2.92164300426271e-05
-2.56677743246633e-05
-3.11654403455048e-06
-6.77525893761395e-06
-1.39417066264112e-05
-1.5935630932244e-05
3.47837873764768e-06
-2.10151920369717e-05
-1.57325753138292e-05
-1.51146055242319e-05
-1.41370374853442e-05
-1.43362476408845e-05
-1.14845414253033e-05
-5.99654256477005e-06
-1.8328716059816e-05
-5.57736017335596e-06
-1.22073635038175e-05
-1.02497620144028e-05
-5.4184838594894e-06
-1.44686966505882e-05
-1.81512223494337e-05
-1.25065611131714e-05
-1.65720965852287e-05
-2.84024183462408e-05
-2.02586925092688e-05
-9.31107603521338e-06
-2.6854786223684e-05
-3.81045922402148e-05
-1.26667627387345e-05
-1.77605148988915e-05
-1.73555428958046e-05
-5.8787345206402e-06
-2.65653503594609e-05
-1.42738752360421e-05
-1.19951893968383e-05
-1.88321532844592e-05
-1.21259218880677e-05
3.82523913194515e-06
-1.57169341693739e-05
-2.33446974098062e-05
-1.20241933160476e-05
-2.68735573862331e-05
-7.83766110919081e-06
-1.92782657227347e-06
-2.16191143256562e-05
-1.5934037187651e-05
-7.43822865424743e-06
-3.11718911947768e-06
-2.04898250886063e-05
-1.79070796471988e-05
-1.4351575397151e-05
-1.1598893290199e-05
-1.24406612298776e-05
-5.172123895784e-06
-2.39855799231893e-05
-2.03551869200673e-05
-2.23386468656296e-06
-1.03306893378214e-05
-1.47870240482825e-05
-5.45393541696606e-06
-6.66982754997881e-06
-1.45052483480206e-05
-3.57182870759213e-05
-2.18801643581206e-06
-2.43221360898326e-05
-3.34681370256046e-05
-3.30149987201647e-05
-2.25213369444439e-05
-3.23491090223916e-05
-3.7886764587707e-05
-1.2771382870283e-05
-3.73410432066308e-06
-1.37063200090428e-05
-1.66202481010785e-05
9.28283388087409e-06
4.59399124533792e-06
-2.15568724975992e-05
-1.80356523980296e-05
2.11998419170671e-06
-1.67465182875318e-05
8.59536682505651e-06
-1.99301657400925e-05
-6.26956359072608e-06
-2.10563706536911e-06
-1.04443885328657e-05
-1.08539126443201e-05
-1.76083519718399e-05
-2.63592247093179e-05
-9.21090788845364e-06
-1.53173436468925e-05
-1.74345609895116e-05
-3.93972842963022e-07
-3.81054445593247e-06
-1.00386641833782e-05
-1.15579044000231e-05
-3.02234689912021e-05
-8.08802949604465e-06
-3.12339322870215e-06
-1.80949938446193e-05
-2.07738762241664e-05
-1.05991480705068e-05
-4.34776333434961e-06
-9.9875139847287e-06
-1.29119126459038e-05
-2.33167248758066e-05
-3.68936144190364e-05
-2.5967548379355e-05
1.23771552087882e-06
-1.63207779183412e-05
-2.31431204446274e-05
-1.69764611643887e-05
-1.33482735270514e-05
-2.09280316893417e-05
-1.11535616802787e-05
-1.51196308395764e-05
-2.50151809877735e-06
1.2682973483102e-06
-3.42768056957536e-06
-2.25772082842544e-06
-3.59863885439912e-05
-8.7719032790365e-06
-9.83637684408928e-06
-1.86381684617758e-05
-4.18754030823009e-06
-2.61914943260372e-05
-2.12550294385918e-05
-1.67186595272897e-05
-1.54129856038931e-05
-2.32249782492584e-05
-9.50717094917303e-07
-1.95295427914199e-05
-3.24569824994397e-05
-1.5999192725244e-05
-9.0788193345609e-06
-1.34478201449671e-05
-1.91241806008998e-05
-6.01441170925655e-06
-1.5063158985446e-05
-1.59772695272515e-05
-2.44968031246042e-05
-2.369460036791e-05
-1.47411835748023e-05
-1.35046129055384e-05
-1.97216576437617e-05
-6.69203514523873e-06
-1.32498950576975e-05
-2.76803186996124e-05
-1.80814566934654e-05
-1.14165751460683e-05
-8.62856377567738e-06
-1.53601483190106e-05
-1.44542541682954e-05
-2.66654098527627e-05
-1.74792452132844e-05
-2.14746075610178e-05
-1.62142164203892e-05
-2.06405482268466e-05
-2.32581007720688e-05
-1.29112974659603e-05
-2.0826384849194e-05
-2.28893291893123e-05
-5.82049034322765e-06
-2.27675782257631e-05
-9.93225512103325e-06
-1.29022876930405e-05
1.29421758326916e-06
-9.80511259292017e-06
-2.25298983638067e-05
-7.40612061495306e-06
-1.03430049823233e-05
-1.12244146257036e-05
-2.90972625883386e-06
-2.21256276264446e-05
-2.99917893333418e-05
-1.10366797685724e-05
-2.87309446192707e-05
-2.80269783724357e-05
-1.4660749887563e-05
-1.41220912810436e-06
-2.09638403636925e-05
-2.3231241478991e-05
-6.82547968845726e-06
-2.78288000139826e-05
-2.57347690062557e-05
-3.17551444693762e-05
-1.37913224084767e-05
-2.72086959231379e-05
-3.40805292982704e-05
-1.2970612032881e-05
-2.86094551835311e-05
-1.48566455934673e-05
-2.7248593975998e-05
6.9258930467651e-06
-2.40712729975941e-05
-2.86763327128499e-05
-2.30945074112178e-05
-6.94600413050708e-06
-4.90736431527768e-06
2.74068642328652e-06
-1.78476794182909e-05
-2.82508738002552e-05
5.58411698845836e-06
2.47605199320856e-06
-1.66164744450924e-05
-3.14774002917507e-06
-6.86435094585909e-06
-1.49263740802223e-05
-1.71998563861098e-05
4.99996282977684e-06
-1.48415507882206e-05
-4.82463459034135e-05
-1.22559660903556e-05
-5.50460151036832e-06
-4.25025522545246e-06
-2.27500920453434e-05
-2.15545890429377e-05
-1.99211241981977e-05
-2.02494433434851e-05
-4.34803255816454e-06
-1.52614426157118e-05
-1.99475689449632e-05
-1.94374040468153e-05
-1.3234194224201e-05
-7.89181883629145e-06
-2.20220525115056e-05
-2.56890790101336e-05
-1.57765285635975e-05
-1.26757853254858e-05
-1.88249702038191e-05
-2.08705934387517e-05
-1.57750546390399e-05
-1.89798717870001e-05
-2.15727377676566e-06
-2.76853945489336e-05
-1.15851740432058e-05
-1.19159227277901e-05
-1.90531177144912e-05
-3.12132079804823e-05
-2.56660138651734e-05
-8.80270198648413e-06
-1.02948168035233e-05
6.91385340444191e-06
-2.73791731460761e-07
-6.26292282076978e-07
-7.51547943209172e-06
-1.78297406638851e-05
-2.45024945363195e-06
-1.6591158238412e-05
-1.31852260578767e-05
-2.82208666579585e-05
-2.0201738567563e-05
-2.76605104757211e-05
-1.02777170291312e-05
-9.12520806446869e-06
-1.83063119335005e-05
-1.79622377566082e-05
-2.4370604836002e-05
-2.00286400563849e-05
-1.85640780662917e-05
-1.72786560248265e-05
-2.92557800976181e-05
-2.38621659274861e-05
-1.83961097705733e-05
-1.08455313563533e-05
-2.51020255825411e-05
-2.74186346912208e-05
-3.66122346433994e-05
-3.10335222061602e-05
-1.93468686333391e-05
2.5353836801123e-06
-3.16467775210518e-05
-4.03017465254578e-06
-4.84964874242177e-06
-2.36666059903716e-05
-2.45044764218993e-05
-1.01496887777238e-05
-1.5844465361695e-05
-1.73765929480527e-05
-5.19794275715101e-06
-1.75153005214878e-06
-2.02345265231721e-05
-2.81564072894297e-05
-1.9647886830125e-05
-3.49150620941162e-05
-1.5975772654656e-05
-1.76998001584327e-05
-2.27142430563196e-05
-2.91312611322528e-05
-2.08274876147285e-05
-2.22078150906582e-05
-2.87117618271145e-05
9.15885879616963e-06
-8.94866027822704e-06
-9.00642325727342e-06
-1.94273131376399e-05
-1.5837253345128e-05
-2.30718817758643e-05
-9.03251090874627e-06
-9.79406894105509e-06
-3.3357780185836e-05
-2.97145710474995e-05
-1.00144659763444e-05
-2.46617649017415e-05
-2.14170602929359e-05
-2.82663017993921e-05
-1.16323357302432e-05
-1.28051329464511e-05
-3.40447175963721e-05
-3.49294813235407e-05
-7.87001969839018e-06
-1.53314110307417e-05
-2.67167756703482e-06
-2.33630381369174e-05
-5.88551329924057e-06
-1.33241070426632e-05
-2.21050118404661e-05
-2.7664664656379e-05
-1.89450429255289e-05
1.16227719633448e-05
-2.94582169412609e-05
-1.89069329032603e-05
4.92317092073573e-06
-5.57964686160097e-06
3.90903528945752e-06
-8.85634626042716e-07
1.5032958387234e-06
-1.79839165695127e-05
-2.49841996752445e-05
-2.50526008196015e-05
-1.16750747275114e-05
-1.4593163856168e-05
-2.30363341032684e-05
-2.01309799435064e-05
-6.68657052570613e-06
-1.30711043534256e-05
-2.43703514729022e-05
-1.73322280167392e-05
-4.89741541568336e-06
-1.17407856594368e-05
-2.49787037675263e-05
-2.09069465932244e-05
-1.73196344972329e-07
-1.04169395671485e-05
-7.25464124745662e-06
-9.89906615685416e-06
-2.95079929864979e-05
-5.43053908977012e-06
-1.32411828615097e-05
-3.14662625991464e-05
-1.53234986655196e-05
-1.2936206741461e-05
-1.03254486063194e-05
-3.63708593677746e-05
-4.44297048203197e-06
-1.72641623038438e-05
-5.45472240558262e-06
-6.5030806398174e-06
-1.63106880997769e-05
1.79657750562402e-06
-1.24063875348869e-05
-2.99338325644085e-06
-1.20468033137703e-05
-9.93996268801547e-06
-5.19243770197029e-06
-8.40721550296669e-06
-2.5745779302471e-06
-1.30476349949566e-05
-2.46453164034461e-05
-9.6015785552631e-06
-8.79536786418941e-06
-1.91088603565966e-05
-2.3860364921835e-05
-2.09161139044606e-05
-3.38830671367868e-05
-1.43741678379374e-05
-2.9710329971428e-05
-4.22216396367745e-05
-2.82107488321701e-05
-2.39547896174067e-05
5.85037057908615e-07
-5.64582837724493e-06
-1.79636089137916e-05
-1.62148653020235e-05
-9.52713935322038e-06
-1.01735259847505e-05
6.68579273739258e-07
-6.12710145460988e-06
-9.56322199981701e-06
-1.20961229445684e-05
-2.54025014632432e-05
-6.96505665101705e-06
-2.9034399543842e-06
-2.73168517605158e-05
-2.24318113990215e-05
-9.84265873194733e-07
-1.13468698991357e-05
-2.4005942499928e-05
-1.75356602083566e-05
-3.90646629069251e-06
-4.48250789820506e-06
2.30499024052035e-07
6.80692666053343e-06
-1.24729915235334e-05
-2.66251816432517e-05
-1.58919016833648e-05
-7.08176298927931e-06
3.27984218711618e-06
-1.77259278931317e-05
-2.03298961162581e-05
-1.3723173464986e-05
-2.93892145053224e-05
-1.38966478785774e-05
-1.46127847301742e-05
-5.42625170162866e-06
-3.91208575917654e-05
-5.57249775324581e-07
-2.69049814847494e-05
-1.77591418005049e-05
-4.58569205570896e-06
-3.39175361837882e-06
-1.2595506502045e-05
-9.55391163908237e-06
-1.07161138900176e-05
-3.67691355611274e-06
7.25867187513185e-07
-1.18363282552128e-05
-2.61263272061021e-05
-1.54203185829489e-05
-1.61860690997603e-05
-1.46142329530085e-05
-2.27357895010576e-05
-1.09713434290836e-05
1.92094409408942e-06
-1.40419422273736e-05
3.28322513659727e-06
-3.37345910063687e-05
-1.35181133226315e-07
-2.40644497805131e-05
-1.59297967423514e-05
-1.21616878404244e-05
-6.02046824697616e-06
-4.46799813840781e-06
-2.28774889519115e-05
-1.37463278630034e-05
-1.32608408661567e-05
-1.3090686394604e-05
-2.18064839009623e-05
-1.24635486932405e-05
-1.93590590445551e-05
-1.85289141694063e-05
-2.41128231091107e-05
-1.61750427270848e-05
-1.0846582874196e-05
-2.93110951571949e-05
-1.89899460169603e-05
-2.42887834040616e-05
-1.47427597432411e-05
-1.00677383659405e-05
-2.99338711526514e-05
-2.10356072635805e-05
-1.28519269197198e-05
-2.90819596978226e-05
-2.67054464338819e-05
-9.21500183967513e-06
-2.25895560170093e-05
-4.61463451859898e-05
-2.45835593731506e-05
-8.23001721699864e-06
-2.22319150013763e-05
-3.2454666064892e-05
1.00762565119805e-05
-1.9513835265288e-05
-1.21237342605988e-05
-9.01073612507574e-07
8.25448084774713e-06
-1.30508116621123e-05
-1.1354613556607e-05
-1.25258610839124e-05
-8.85395197356314e-06
-2.08234817792822e-05
-2.77181768447649e-05
-2.5522835886763e-05
-1.25995153278154e-05
-1.88103559636409e-05
-2.23698485544909e-05
-7.12477635306126e-06
-2.00120817320908e-05
-2.93353499063876e-05
-1.15420689565923e-05
-1.07190322793841e-05
-2.12733704718365e-07
-4.13675149895416e-06
-2.38379793495728e-05
-6.45528092337517e-06
-9.90463828524644e-06
-1.39385910149757e-05
-1.27198325361844e-05
-1.52056459477371e-05
-7.87144931943273e-06
-1.3523080202751e-05
1.94588053832686e-07
-1.08869861898139e-05
-1.06605341095109e-05
-1.16017304633556e-05
-1.42152921089517e-06
-1.36150715812427e-05
-1.09308119888298e-05
-8.67973792728676e-06
-2.13531033599898e-05
-2.40198443525999e-05
-2.0762322204915e-05
-3.59420675083135e-06
-2.15306664669967e-05
-1.9371610644396e-06
-1.793200524725e-05
-2.32234077403383e-05
-3.07116066555771e-06
-8.6135933844768e-06
-1.30797049769193e-05
-6.02155285882402e-06
-1.00000535940184e-05
-2.13251017796406e-05
-2.769070890792e-05
-2.31252291187816e-05
-2.92165887513126e-05
-2.13257137744056e-05
-3.60487899413109e-05
-2.078081733858e-05
-2.48118019704688e-05
-1.64185426189701e-05
-1.33250544871837e-05
-2.72054374484783e-05
5.85434636249775e-07
-8.53445791543159e-06
-1.01967446829715e-05
-2.56451977283335e-05
4.61590401607051e-06
-2.84700895493605e-05
-1.05863978563296e-05
-1.21097439586616e-05
-5.88031806568543e-06
-7.52496782471883e-06
-2.33256207682768e-05
-1.22165456476937e-05
2.04591634792451e-06
-1.17258589654689e-05
-1.49832486753062e-05
-2.82316227936022e-06
-1.36668479314725e-05
-2.9481226323882e-05
-2.77869750817195e-05
-2.22229174399808e-05
-1.36133929334098e-05
-3.36232924035774e-06
-1.90589599952282e-05
-1.97115497542441e-05
-1.19722340936964e-05
-1.26133265010725e-05
-3.01491559564768e-05
-6.97761543438113e-06
-1.77139439695932e-05
-4.13928248040959e-06
-6.00965817067081e-06
-1.6470134720459e-05
-1.35774912490746e-05
-7.03081599660992e-06
-5.60292896772388e-06
-2.97416635051239e-05
-3.21326233803507e-05
-1.37347302785385e-05
-1.42533781204643e-05
-2.78368226965587e-05
-1.79691619003516e-05
-3.07005029950218e-05
-2.66087349328174e-05
-1.41541946812548e-05
-2.08533647424716e-05
-1.80747870460549e-05
-8.21686810661517e-06
-2.22554633131454e-05
-2.56422755575845e-05
-1.67953206606967e-05
4.91570782256941e-06
-6.87241869023656e-06
3.77922609419705e-06
-1.6297482311856e-05
-2.69590856791791e-05
-5.61294358711566e-06
-4.59424826610669e-05
-3.53578653638961e-05
-1.77410274123662e-05
-6.44554239958857e-06
-2.12498854106028e-05
-1.11912281236584e-05
-3.97926980479585e-06
-1.7474230920303e-05
-1.82230682457034e-05
-1.52648454771513e-05
-3.51082619957065e-06
-1.99045467046643e-05
-1.19868601714595e-05
-2.48381507393202e-05
-7.37587179900484e-06
-1.89144048602166e-05
-3.30804395261093e-06
-1.24985245792736e-05
-1.92570932949423e-05
-3.1066543472579e-05
-3.25652140852506e-05
-1.97047073444263e-05
-1.66513421664172e-05
-1.99307367206978e-05
-3.77302556252523e-05
-1.59578776234502e-05
-6.99114582060543e-06
-3.95166215580415e-05
-1.41948485821567e-05
-1.16949372639418e-05
-2.91501487493345e-05
-1.43638187702541e-05
-1.69082086867633e-05
-1.52856827530886e-05
-1.85444029627332e-05
-3.31337569751882e-06
-2.19541987461261e-06
-1.32077735187744e-05
-1.64660311168422e-05
-2.42559730196623e-05
-1.475353745817e-05
-5.08054398188891e-06
-1.07985315338935e-05
-6.46996049043114e-06
-1.76761494842217e-05
-1.34117272789065e-05
-1.72329811736064e-05
-1.06661828771067e-05
-1.6695833988623e-05
7.79895259241605e-07
-2.89346891623053e-05
-2.66394021684276e-05
-5.05935953048936e-06
-1.46252175445778e-05
-7.31317276145697e-06
-2.3499110162874e-06
-1.86876506431134e-05
-2.45503248151055e-05
-7.91265549269429e-06
-1.39819227374644e-05
-1.84322371902784e-05
-2.17872044163321e-05
-2.13535964435759e-05
-1.31074021703282e-05
-1.73161837197089e-05
-6.54121198994741e-06
-9.46765445627763e-06
-2.334308722165e-05
-2.5228437312571e-05
-3.01774027749967e-05
-7.61184250901966e-06
-2.02516550601176e-05
-1.45158335343877e-05
-2.710991380808e-05
-2.09575180311215e-06
-9.44816119765711e-06
-7.30812703831695e-07
-1.44593169690023e-05
1.12281781010776e-05
-1.30444696495503e-05
-1.66893880118722e-05
-2.39101039502648e-05
-2.62711753541891e-05
2.01066107633989e-07
-1.66384715941795e-05
-4.19819664956171e-05
-1.83490061695317e-05
-1.3417540806687e-05
-2.40081424367021e-05
-3.08825632649615e-05
-1.76751248654628e-05
-2.05520332758287e-05
-2.67913284569987e-05
-3.02525250946278e-05
-1.87084416007845e-05
-2.25404703769223e-05
6.17886061420855e-06
-2.90644069530864e-05
-1.77845288524976e-05
-5.52165055261025e-06
-1.54232084611855e-05
4.85190851512171e-06
-2.00584693525781e-05
-7.33355306995947e-06
-3.18678050297849e-07
-1.58898729351825e-05
-1.75429627284388e-05
-2.65454217024251e-05
-2.46400313177754e-05
-3.23481009863733e-05
-1.58768559834146e-05
-2.84154386792156e-05
-2.36873115393082e-05
-3.4953491623451e-05
-1.06697707792361e-05
-2.04888093499643e-05
-1.75590404868636e-05
-9.73047663350279e-06
-1.56203147109406e-05
-1.55079153945616e-05
-1.18907699819158e-05
-8.05219173212167e-06
-4.47466928100198e-06
-2.70540241104369e-05
-1.08327059080922e-05
1.35362868279623e-05
-1.54528365019464e-05
-3.26908591200688e-05
-1.69672369567422e-05
-2.40639257618847e-05
-2.94861422136882e-05
-1.67563945864955e-05
-2.4332133151505e-05
-4.13301971571288e-06
-1.14258350177634e-05
-1.97181189383731e-05
-3.36278501934998e-05
-1.85980380247241e-05
-5.69908840975274e-06
-2.67192257099055e-05
-3.22806399725985e-05
-9.76561460234325e-07
1.01690325570406e-05
-5.90901612311936e-06
-1.37627200998087e-05
-4.00363923853308e-06
-1.58914239376373e-05
-1.60030551182786e-05
-2.1857031828939e-05
-6.52414738351912e-06
-4.15605836024754e-06
-2.32258578248615e-05
-3.38414550530036e-05
-1.08154891455852e-05
-1.82436242287744e-05
-1.37452129378044e-05
-2.38765619030711e-05
-1.0718177299482e-05
-1.90400064050065e-05
-2.70791713807828e-05
-1.9103002967439e-05
-1.12659522448056e-05
-8.8909897135057e-06
-2.8090260223328e-05
-3.91918050733605e-06
-1.32267953018445e-05
-3.48396702424934e-05
4.4811221994171e-06
-4.37089962534795e-06
-7.15385382298586e-06
-1.4375405734876e-05
-2.42491539743398e-05
-1.8975486636574e-05
-4.11418625502809e-05
-2.2836882187516e-05
-2.30663503986096e-05
-8.04195263435516e-06
-2.03685070817756e-05
-7.21095912175161e-06
6.62270089524955e-06
-2.45819550989205e-05
-2.53385660447048e-05
4.62648284753252e-06
-9.14873102169415e-06
-1.0332488810341e-05
6.39386924736416e-06
-1.71047229700384e-05
-1.89035551723988e-05
-7.93062504115893e-06
-2.1622961325597e-05
-1.96008138345946e-05
-2.2067415052992e-05
-9.23370298875042e-06
-2.27640070734836e-05
-3.9729753070187e-05
-1.67464002078093e-05
-9.54933727890705e-06
-2.17608256991595e-05
-1.28673261990817e-05
-4.97946703195502e-06
-1.60319456104038e-05
-9.03676741603777e-06
9.8337038377446e-07
-1.71939819860321e-05
-3.05475143279434e-05
-1.15477698901849e-05
-6.33186194625412e-06
-1.42291740733182e-05
-2.12812906842203e-05
-1.13790760204922e-05
-1.92772415072103e-07
-1.2797959110664e-05
-5.83361046566445e-06
-2.09025178215719e-06
-8.62365876140175e-06
-2.95553349740547e-05
-1.77885124518823e-05
-3.05029881283446e-06
-2.57972779305203e-05
-2.71207974358249e-05
-1.25168828240728e-05
-1.48648736372444e-05
-2.40232508461693e-05
-6.58773747375146e-06
-1.32449168155743e-05
-9.28452892430987e-06
1.98277895913416e-05
-2.34031649193261e-05
-1.78296707676578e-05
-1.85494155288627e-05
-1.65216855926991e-05
-1.65807484260746e-05
-1.29819335651031e-05
-1.41341047188418e-05
-2.09754517321044e-05
-3.05474658639933e-05
-3.82485272349696e-05
-2.13599295990846e-05
-2.92826095258471e-06
-3.46971207714765e-05
-1.46005965938738e-05
-1.56187402875727e-05
-1.04595399224898e-05
-1.32590818123203e-05
-8.11647501463811e-06
-1.88599250826824e-05
8.41831655766395e-06
6.70458674957404e-06
-8.77680631128881e-06
-7.6536369882233e-06
8.17760141120714e-06
-7.73241006035063e-06
-1.56040927144016e-05
-1.80250568941398e-05
-2.45937316880216e-05
-1.5137983510031e-05
-2.45739652933971e-05
-2.57973034863787e-05
-8.95878760552678e-06
-1.71551707932325e-05
-3.35876270621896e-05
-3.11794589209762e-05
-2.25008155680486e-05
-2.64028285932975e-05
-2.20861184726776e-05
-5.53262279400046e-06
-1.41554566580229e-05
4.75128698641403e-06
-6.6086654193099e-06
-2.13257179934996e-05
-5.95935491712705e-06
-5.25115448490818e-06
-8.27932620742647e-07
-3.08412127415854e-05
-1.43976908910138e-05
-6.67663582801578e-06
-8.25417661208824e-06
-4.35880374748938e-05
-4.30495906222662e-05
-2.41428960506286e-06
-3.04360662957844e-05
-1.30513032731106e-05
-1.52178777364956e-05
-2.37439987195725e-05
1.21083859914243e-05
-1.2352792713966e-05
-3.36050828507234e-05
-8.29059132291166e-06
-4.82390923928165e-06
4.46957446167953e-06
-3.46503850063431e-05
1.21898898027314e-06
-2.16804605460663e-06
7.59847541778335e-07
-2.53363681466083e-05
-1.02690647110691e-05
-8.25060031750649e-06
-1.99691929231081e-05
-2.64977818412898e-05
-1.69928729722579e-05
-1.423910013941e-05
-1.44609021374615e-05
-2.52461838115052e-05
-8.43016277651457e-06
-3.13239978720728e-05
-1.15929175490676e-05
3.23655262471076e-07
-2.1169167674995e-05
-1.22475733331332e-05
-7.42611616765798e-06
-1.15300214270241e-05
-1.80170283580678e-05
-2.39748541405231e-05
-2.91169719527867e-07
-4.43264709215742e-06
-2.24854400075672e-05
-2.16844034797621e-05
2.32442064370246e-06
-2.8647371321974e-05
-2.71570845550971e-05
-3.21544101812813e-05
-1.5160428916467e-05
-1.72958866354179e-05
-3.46277912202321e-05
-9.83288538463219e-06
-1.71711405585471e-05
-3.52021341557642e-05
-2.77472606453929e-05
-3.02096709168779e-05
-8.80278091660017e-06
1.16117970874996e-05
-2.33089796310536e-05
-2.01484789039847e-05
-7.43863700781723e-06
-9.93465426376183e-06
-8.09600550648591e-06
-2.43905621378586e-05
-3.66868657378575e-05
-5.47243672572069e-06
-2.44698988117546e-05
-2.84825950321557e-05
-3.11913420026387e-05
-1.23993369422563e-05
-3.73312849341483e-05
-2.50405128221268e-05
-4.07885504460215e-07
-7.03593561762905e-07
-1.91308910222872e-05
-2.08318182603352e-05
-3.03030022366583e-05
-1.84606760988153e-05
2.51841990346144e-06
-1.59105723203523e-05
-1.09397159717482e-06
-2.13419575674833e-05
-1.97905867368092e-05
-1.68236605968393e-06
-1.15542994750069e-05
-2.971390580188e-05
-1.90063351702299e-05
-1.7184302964736e-05
-3.27970702331322e-05
-2.46093173490387e-05
-1.46720296246461e-05
-1.24856918974576e-05
-1.27381973074755e-05
-1.71844904806442e-05
-1.20079991866845e-05
-4.9650493919724e-06
-8.96708988174887e-06
-1.13851723797628e-05
5.49433711296473e-06
3.49724677213314e-06
-1.09264525689604e-05
-1.98716632043642e-05
-3.75940153604e-06
-4.06754272794514e-06
5.74340356753588e-06
-2.95067990378614e-05
-2.4466648436454e-05
-1.94523117012966e-05
-2.70015836733581e-05
-3.40202056279505e-05
-2.57066483104683e-05
-3.26618512634309e-05
-7.92311730006367e-06
-3.0944177055678e-05
-2.30535285994716e-05
-1.35261244351604e-05
-1.84903618252145e-06
-6.98119262115198e-06
-1.55676027549522e-05
-5.6261643224733e-06
1.09438108340132e-05
-1.81124118921696e-05
-1.4106240748803e-05
-2.53634428504625e-05
3.50128363134943e-06
-9.74836691007024e-06
-1.77984217907761e-05
-9.30140403233891e-06
-1.64605315384967e-05
-1.35863109210789e-06
-1.31262489803796e-05
-3.63748599571203e-05
-1.41715433907632e-05
-3.9540428462871e-05
-1.74194488004616e-05
-1.9179770333029e-05
-1.67792109078683e-05
-9.93122326822411e-06
-2.74180306278486e-05
-2.27680440956304e-05
-1.5699057645173e-05
-4.95363891428527e-06
-3.59726243916124e-06
-2.59853400875799e-05
-2.6821767778535e-05
1.17372949273849e-05
-4.56473920913982e-06
2.86146256899006e-07
-2.20667752467983e-05
-1.0734247791266e-05
-9.30494628554026e-06
-2.33951979964199e-05
-2.99440744105042e-05
-2.43929824127046e-05
9.96374955022343e-06
-1.70849135720579e-05
-2.00401893485156e-05
-1.10226097148478e-05
-1.11384448285344e-05
-1.97151179009242e-05
-2.4701424348223e-05
-9.50798329069351e-06
-8.55777460997211e-06
-1.66881486697572e-06
1.52396581994736e-06
-7.22209518614559e-06
-1.44036408187117e-05
5.59244730556172e-06
-1.02015081100126e-06
-1.49859375849386e-05
-1.22518775439833e-05
-1.09459399002229e-05
-1.78560421771553e-05
-3.50189086632218e-05
-2.43092676675368e-05
-1.85009793009301e-05
-4.27573960202242e-05
-2.39882410081813e-05
-2.26577694346767e-05
5.07302119929289e-06
-3.56980109851133e-05
-1.12126762062304e-05
2.93908127074087e-06
-2.68363544706063e-05
-2.10006339114469e-05
-3.08941834010104e-05
-1.13122781490708e-05
-9.41119932711379e-06
-1.18139616152554e-05
-1.72309221366484e-05
-1.45749686704765e-05
1.5617066469023e-06
-1.27068671206837e-05
1.96330053882935e-06
-1.75431758465128e-05
-3.82656781773162e-05
-1.32166357019373e-05
-1.03291848053329e-05
-2.84276291278984e-05
-1.35611882667512e-05
-1.51566024634005e-05
-8.62100374846243e-06
-1.66599352492775e-05
-2.11126737678288e-05
-1.55634168793335e-05
-2.78407857505548e-06
-1.38471905592922e-05
-1.38104697767503e-05
7.34727230677647e-07
-3.92267651496548e-06
-2.21766942298858e-05
-2.30144981680408e-05
-2.7851223086004e-07
-8.048133566521e-06
-1.23863363136676e-05
-3.23229045361845e-05
9.48003402082199e-06
-9.62809951217867e-06
-1.71155819366088e-05
-2.01269795646125e-05
-2.1665955364261e-05
-6.03702159858139e-06
-1.2624388632355e-05
-1.56189406250256e-05
-2.21917678378559e-05
2.86069678607395e-06
-2.23303779006996e-05
-1.22030057445635e-05
-1.59819360167638e-05
7.37228313507515e-06
-2.67716339568801e-05
-1.88677079110907e-05
-3.22465289050862e-05
-1.87942977000016e-05
-8.59193762033943e-06
-2.44386551573111e-05
-2.51806620952725e-05
-1.05065181523322e-05
-8.54812335721218e-06
-2.71544914833699e-05
-3.41988972698741e-05
-1.84133002275387e-05
-6.74807238817817e-06
-8.92217972709329e-06
-1.59721698100155e-05
-1.63869550540891e-05
-1.32222461928078e-05
7.30831980748447e-06
-1.26058381093331e-05
-1.30234551186752e-05
-1.77359319653459e-05
-1.69672935914482e-05
-1.99225503010345e-05
-3.13855239650129e-05
-1.11146123375709e-05
6.78100067575206e-06
-2.95302863816816e-05
-2.52640087580628e-05
-3.22039600224023e-06
-2.24706043961085e-05
-2.718716036071e-05
-2.10573579953253e-05
-8.91460879747464e-06
-1.26640625073257e-05
-9.28463827816855e-06
-2.33032163230774e-05
-1.35527512449089e-05
-1.45961845895839e-05
-3.96389497890185e-06
8.22743579511226e-06
-1.37831047514946e-05
8.58579640468669e-06
-1.23712647667042e-05
7.60919457355424e-06
-1.58554410652011e-05
-1.22869471777342e-05
-2.1415651618688e-05
-7.95631379875607e-06
-2.02447208695139e-05
-2.82867281828487e-05
-1.25655991343416e-05
-1.32826156813372e-05
-3.32965317374814e-05
-2.41112221355363e-05
-7.51584111084282e-06
-3.95857568000019e-06
-1.29248103382644e-05
-1.68219355504111e-05
-1.44105938340729e-05
-2.54340054059225e-05
2.00328690086639e-06
-3.22731155916865e-05
-2.38719338510505e-05
-1.13120907063838e-08
-9.92474982932507e-06
-9.61792230232575e-06
1.04374656091327e-06
-1.27485255944627e-05
-1.27920188242232e-05
-1.92996119526915e-05
-1.76306017097678e-05
-1.45686253185979e-05
-2.14829747060029e-05
-2.5978834626772e-05
-5.52962876788293e-06
-4.72115721079021e-05
-2.85648378542644e-05
-2.89762068929278e-05
-1.4198809470031e-05
-1.57975307311564e-05
-1.39936382359496e-05
-2.2996841668649e-06
-2.33585808573729e-05
-1.77196859243833e-05
-1.54245778198367e-05
-2.78112567454064e-05
-5.77515979366585e-06
-2.07065420778325e-05
-1.07102989743358e-05
-2.49919948728746e-05
-2.78879831025346e-05
-1.81591721068573e-05
-1.77793185891587e-05
-6.87267448564335e-06
-5.73866510025795e-06
-2.23109159504474e-05
-1.5275569982345e-05
-7.09120257056063e-06
-2.49468816446113e-05
-1.18990525588637e-05
-5.66242208865486e-06
-1.00926409694151e-05
-1.09097213861856e-05
-1.00051346849863e-05
-7.50432648275845e-06
-1.36532102218309e-05
-1.79637170333901e-05
-3.29186147722176e-05
-2.30500092990422e-05
-6.69411552075574e-08
-1.67657461043954e-05
-1.97133686228449e-05
-1.56208258687641e-05
-8.88846200547269e-06
-1.87759492612254e-05
-5.50436243976366e-06
-1.93840031662214e-05
-4.78346444296396e-06
-6.58243534003757e-06
-1.08948146130843e-05
-3.18313380031757e-06
-1.60919865633348e-05
-2.91918295616889e-06
-1.84140851328917e-06
-5.72806118420149e-06
-2.98068648271181e-06
-7.59072672169551e-06
-2.98556211593632e-05
-9.47626671861723e-06
-8.83050968949126e-06
-6.14556063252995e-06
-1.22432205393082e-05
-2.40392286136583e-05
-1.45209221756487e-06
-1.93237661568461e-05
-8.136788586465e-06
-1.36313027024986e-05
-3.24756588455907e-05
-2.19388690769821e-05
-1.63729842927419e-05
-1.38271214022356e-05
-2.30947886200464e-05
-1.08133985447779e-05
