# Supplementary material for: Research on computational propagation and identification of mine microseismic signals based on deep learning
Source: PLoS One. 2025 Oct 22;20(10):e0334641. doi: 10.1371/journal.pone.0334641 (PMC12543183; doi:10.1371/journal.pone.0334641)
Supplement: S9 Data — (ZIP) [file pone.0334641.s009.zip › 000101100000433.xlsx_0.txt_24.txt.txt]

-2.42435375245167e-05
-2.17799212030547e-05
-1.64430825256785e-05
-9.30124572219197e-06
-2.47637257955211e-05
-4.00814593995298e-06
-1.35451238933561e-05
-2.40035542140733e-05
-6.56324651357595e-06
-2.78803929133305e-05
-1.04376191661308e-05
-3.74730533068795e-06
-1.77273848382575e-05
1.89527190811084e-06
-2.15278840815255e-05
-1.19656187736076e-05
-1.38433908296587e-06
-3.5697937850514e-05
-1.648699969333e-05
-5.93150184784008e-07
-2.90385171679838e-06
-3.21708276865342e-07
-2.06061088656107e-05
-1.41057572412927e-05
-1.2324961902401e-05
-8.43144744926944e-06
-1.47213812220218e-05
-4.52782300364269e-06
1.34738738398915e-05
-2.90950928671402e-06
-9.4997737248608e-06
-2.35068715025804e-05
-2.13433007623488e-05
-2.80921901128608e-05
-5.68043135992689e-06
-1.75676701064624e-05
-2.87756399186135e-06
-2.57347872512303e-05
-7.87430854914812e-06
-3.17978723614869e-06
-1.13809126215874e-05
-2.01678816863356e-05
-1.82642344466431e-05
-2.44566640865497e-05
-5.59313894794717e-06
-8.58190100603554e-06
-1.57185360643923e-05
-1.28587609463063e-05
-8.86912322526009e-06
-1.10834384896284e-05
-1.39096488689554e-05
-1.43373137516011e-05
-7.66187505706368e-06
-1.13605193569592e-05
-1.37362477464131e-05
-1.06405659384252e-05
-1.37667825092593e-06
-1.3064340620715e-05
-3.63726093954685e-05
-1.29988577424538e-05
-1.14620957290878e-06
-2.36965453769673e-05
-2.48308541342379e-05
-1.03054831734502e-05
-1.52140341142636e-05
-6.47945040042576e-06
-1.23178030103822e-05
-2.13093943642869e-05
-1.28174480017312e-05
-1.36805752860514e-05
-2.82439329384252e-06
-8.56893675839615e-06
-6.43306373059342e-06
-4.38912375826982e-06
-2.14207707992385e-05
-1.68969868707216e-05
-1.10380422339173e-05
-1.06994823378335e-06
-1.82035166399335e-05
-4.69889699510306e-05
-1.59829523900831e-05
-1.48063659092679e-05
-2.86357464122155e-05
-1.25560564816399e-05
-1.82043486107564e-05
-2.04386485370833e-05
3.18048177168479e-06
-7.32068988610945e-06
-1.47749466062972e-05
-3.59267575405488e-06
-5.34512375126203e-06
-1.63014944817953e-05
1.93386154764124e-05
-5.60838453995254e-06
-3.19877212130346e-05
-2.99701461954411e-05
-2.62054204482539e-05
-1.8315443595205e-05
-2.06441925331042e-05
-2.33604992570257e-05
-2.23450848326167e-05
-2.81598891739881e-05
-1.52178706423869e-05
-2.78804785031925e-05
-1.91647917534217e-05
-2.00123921626192e-05
-1.25798551955443e-05
-1.53068548935899e-05
-1.99814518588158e-05
-1.35748107203232e-05
-1.3231212385876e-05
-1.2598353273132e-05
-3.06087979660632e-05
-1.65129625810056e-05
-2.16712125878518e-05
-1.01068055660927e-05
-2.28820858871865e-05
-2.00052184326177e-05
-1.11570675174844e-05
-1.33993424390987e-06
-1.28490718693491e-05
-1.7455002526521e-05
-9.61744070096926e-06
-1.57756798887594e-05
-1.16938355908196e-05
-1.43441322916375e-05
-2.1890533321043e-06
-7.13789060464459e-06
-1.21669551644169e-05
-1.17345236567511e-05
-2.19607535301711e-06
-2.31469807553726e-05
-1.135714750376e-06
-1.24656147347218e-05
-1.14464059682373e-05
-7.21196566704307e-06
-2.24424483184369e-05
-2.78781122326535e-05
-2.03485521707257e-05
-2.89242184317882e-05
-2.24366712733099e-05
-1.87881570454751e-05
-2.88188945770353e-05
-2.88955321303688e-05
-1.58395970237654e-05
-1.87117326224605e-05
-9.31203184265689e-07
-1.96717465850791e-06
-1.13032790047275e-05
-1.14773738037523e-05
-2.41348099142144e-05
-2.08591168840086e-05
-2.42086756382335e-05
-7.9190066649219e-06
-5.32157286967594e-06
-2.38142265713976e-05
-2.07346716469082e-05
-1.14421982853777e-05
-1.2348055290814e-05
-1.08746262994946e-05
-1.69900818882676e-05
-1.63758758532963e-05
-3.36904019809724e-06
-1.82942930095355e-05
-4.03821745380112e-05
-1.4920766075669e-05
-1.44947870066547e-05
-5.95626247752078e-06
-5.61279167832518e-06
-9.70974867744847e-06
5.21073409409119e-06
1.97162740982709e-06
5.30175446509508e-06
-8.29433439181265e-06
-1.7014282806143e-05
-1.1703237187617e-05
-1.77153169228883e-05
-1.65728026837102e-05
-2.37467655128148e-05
-3.32233229151351e-05
-3.93775206085902e-05
-3.38102095316914e-05
-1.31297096933992e-05
-2.78909805633726e-05
-3.15748373345292e-05
-1.14773799539313e-05
-2.18695142586966e-05
-2.23487129332304e-05
4.1873654860934e-06
-9.47017847871207e-06
5.28896974556504e-07
-9.3698839068709e-06
-2.39302462014606e-05
6.92665325285012e-06
-2.83996057519165e-05
-1.81076220066614e-05
-1.44116123255707e-05
-1.01308762731495e-05
-1.53944680034634e-05
-2.39859798087358e-05
-4.14604140837079e-06
1.04113308432615e-06
-3.98658788850156e-05
-8.74882257695712e-06
3.77681350460496e-06
-4.99121089937086e-06
-1.55364575377789e-05
-2.06165071036391e-05
-2.32493432779684e-05
5.88009065980584e-06
-9.10083996300853e-06
-4.2145467496247e-06
-1.52500344174171e-05
-2.97517877030528e-06
-8.37229874855277e-06
-7.46336398522188e-06
-1.52012708991172e-05
-4.62233051072391e-06
-1.59584754913312e-05
-1.40863582699848e-05
-1.83023177159192e-05
-4.24252202049978e-05
-2.36273475335002e-05
-1.33462638934348e-05
-1.7758965513012e-05
-2.80487861162547e-05
-1.8583858018004e-05
-3.48545141091428e-06
-2.46644599919595e-05
-1.28185781309952e-05
-2.34616831398923e-05
-2.57688352731178e-05
-1.28826412381839e-06
-1.31953494322281e-05
-7.18318219224227e-06
4.40442029687673e-06
-1.94096201201248e-05
-6.81753847289122e-06
-1.88462812902747e-05
-1.1061994362975e-05
-2.4519813638245e-05
-5.78901936737662e-06
-2.95058301869725e-05
-2.96270032965848e-05
-3.73188580726397e-05
-9.63867325169101e-06
-2.42057921512948e-05
-1.47758272786328e-05
5.23662950132914e-06
-2.45561316278779e-05
-1.79490139284276e-05
3.50297288508199e-06
-4.90516269265583e-06
-1.50779587471628e-05
-6.23502298110296e-06
-1.73428053929778e-05
-1.72042249074649e-05
6.93690873231998e-06
-2.28707329366887e-05
-1.6148188515225e-05
-3.56887470076006e-05
-3.89537133432418e-05
-4.60483595287002e-05
-2.18856759031755e-05
-2.39632449676246e-05
-1.77449788307805e-05
-3.84392627305707e-05
-2.7133900538732e-05
-1.89876281067647e-05
-1.44539406720545e-06
-1.35636416129037e-05
-7.9491216807603e-06
-1.41886313892054e-05
-3.59388112002063e-06
-2.28688330979822e-05
-1.42991592987098e-05
-9.83509287511543e-06
-3.94659632276858e-06
3.44459513775148e-06
-2.51780142391273e-05
-2.65166043854659e-05
-3.26256339100671e-05
-2.75233936004157e-05
-1.54798238902103e-05
-1.52198947941214e-05
-2.24907498381172e-05
-2.61644529880935e-05
-2.07075303184477e-05
-7.55226985187882e-06
-3.02144889733325e-05
-1.91530266558239e-05
-3.3817365586361e-05
-1.29099234581876e-05
-9.70771246764196e-06
3.59486950494954e-06
1.09615125864836e-05
-8.91294172206677e-06
-1.33885019026993e-05
-4.56318217571533e-06
1.54818226256481e-07
-1.65118930166772e-05
-2.94865422336813e-05
-2.88545609959341e-05
-2.16449539433457e-05
-8.45300942845104e-06
-1.53035728560283e-05
-2.91873370363361e-05
-2.86466805637655e-05
-7.56288770553188e-06
-1.51168834437555e-06
-1.68384535558446e-05
-1.90682576821961e-05
-2.53939778729907e-06
-2.81411542867487e-05
-4.09428849672525e-06
-3.45523971532096e-06
-1.92994183889158e-06
-3.18971479666683e-06
-1.28947051633067e-05
4.63591032098082e-06
-2.04980048566622e-05
-6.07840212139859e-06
-1.5627140795296e-05
-9.07259223314862e-06
-1.59218659680417e-05
-1.49717078788353e-05
-1.47794561247883e-05
-2.54938787525454e-05
-1.13261472433027e-05
-3.39739265686333e-05
-1.3239113036796e-05
-1.97474112056402e-05
-2.12177120655285e-05
-1.57886990847118e-05
-5.81485584208271e-06
-1.49800072434842e-05
-3.17049885054805e-05
-1.92760378860371e-05
-1.0906837311954e-05
8.57091435158837e-07
6.87477582261213e-06
-1.75129328172492e-05
-2.91336707721044e-05
-7.96609288014419e-06
-1.87426139705778e-05
-2.59821361553112e-05
-3.35755653224827e-05
-1.18309909830305e-05
-2.36827909167994e-06
-1.03364187866181e-05
-2.86000154475716e-05
-3.12744828495971e-05
-2.09013725976828e-05
-1.01272305639511e-06
-1.03057768976435e-05
1.60212773088838e-05
-1.71200996684903e-05
-1.09173828154177e-05
-4.48745165636176e-06
6.66814362569026e-06
-6.7718127121603e-07
-1.05261958678574e-05
-1.21625661892788e-05
-2.04763412146817e-05
-1.31117051369478e-05
-3.71172518800105e-06
-1.70153117260442e-05
-2.1828699663962e-05
-2.22572556788301e-05
-2.64568123240945e-05
-3.10051586149985e-05
-2.77704931606158e-05
-2.0478035023055e-05
-1.015950819221e-05
-2.52030888477201e-05
-2.86878501722019e-05
-1.18715168404779e-05
-1.98303760545878e-05
4.10944956149715e-06
-5.74214507227911e-06
-1.70193831779023e-05
-1.0497125219943e-05
-1.92654650227115e-05
-1.49462680876082e-05
-2.60614169920171e-05
-7.42309082861567e-06
-1.01617500864081e-05
-9.60775475555997e-06
-2.18985227615332e-05
-1.67824349079915e-05
-3.46154329532164e-05
-1.97574056355295e-05
-2.27624207160208e-05
-1.26560281092253e-05
-1.2594038692165e-05
-3.72024511090837e-05
-1.45169112390229e-05
2.59700353610732e-06
-4.94565289152759e-06
-5.75652308427828e-06
-3.42755443075539e-05
-3.24943842237223e-05
-1.44893670871721e-05
-1.7125505191747e-05
-3.05906483936774e-05
-6.38162795844871e-06
-1.28132443241498e-05
-1.98085578036899e-05
-1.34466226460244e-05
-1.7013122860026e-05
-3.7226559392981e-05
-1.17312296860111e-05
-2.24636891945978e-05
-3.83399893118691e-05
-8.36337202260314e-06
-2.41735126036954e-05
-1.48802758402463e-05
-1.61628906752128e-05
-5.87296611016653e-06
-1.56181164398147e-05
-1.85593430194568e-05
-4.26586818843224e-06
-3.54754237550112e-06
-9.80937869415432e-06
-1.81252952266587e-05
-3.03276796146796e-05
-8.63205104481163e-06
-2.36223396297885e-05
3.86873892865402e-06
-1.61305638800037e-05
-1.12393069084113e-05
-2.50259613197154e-05
-2.47257212830005e-05
-1.99054908206589e-05
-1.14646965046136e-05
-8.41572927065123e-06
-1.77689147243649e-05
-2.23638579558771e-05
-1.96754537468802e-05
-4.15385745131804e-05
-1.91735864347098e-05
-3.18879664914918e-05
-1.3936235210307e-05
-2.27611620638825e-05
-4.06115995576239e-06
-1.29676141610177e-05
-9.08331491791292e-06
-2.03310239498978e-05
-9.82913049202916e-06
-1.88448333558311e-06
-2.98614303967936e-05
1.3291526212e-06
-1.41193328864524e-05
-3.10711021898208e-05
-5.55270494800349e-06
-1.10876537474372e-05
-2.94531664170829e-05
-1.3606892083845e-05
-2.7131524766332e-05
-1.59173305930361e-05
-2.83185023128627e-05
-2.27849768499019e-05
-8.47395607630825e-06
-1.05077256602189e-05
-2.32714602843929e-05
-1.94080020295589e-05
-2.038178589063e-05
1.29107672597633e-05
-1.75003712151625e-05
5.12225132493705e-06
-5.69793617984522e-07
-1.00484119307943e-05
-1.60906643053402e-05
-4.36347899904733e-06
-1.24249603335995e-05
-2.62374185383246e-05
-2.82612774579664e-05
-1.0150746330898e-05
-1.78915167123009e-05
-1.69917044150135e-05
-1.61531707723657e-05
-5.71827324894201e-06
-6.38284016055664e-06
-2.56610266341853e-05
-7.17624084784798e-06
-1.80358194085125e-05
-1.24015072303054e-05
-2.88111164295571e-05
-3.41714661118596e-06
-1.25302288069255e-05
-7.57870320691177e-06
-1.79133364142652e-05
-1.86425417443814e-05
1.04290181662011e-05
-2.03938552113825e-05
-1.40183479361887e-05
-2.31963588646718e-05
-2.462425025077e-05
5.25680531844108e-06
-2.48838524893406e-05
-1.28073617484037e-05
-1.33230418200512e-05
5.97564533942383e-06
-2.20061873566841e-05
-2.26817240489547e-05
5.36919425399057e-06
-1.14472729448957e-05
-1.33783192498566e-05
-1.99966439349163e-05
1.83952415394294e-06
-2.7481865494183e-05
-9.0997098554003e-06
-2.29516063353738e-05
-1.80524192080528e-05
-4.10983007081312e-06
-2.12939027318917e-05
-2.55697172863514e-05
-2.60352072164147e-05
-3.92006783827878e-05
-2.08529953040813e-05
-2.1360610949826e-05
-3.7517216580034e-05
-2.2780554440148e-05
-1.32391763398544e-05
-1.44529045321992e-05
-1.70155889112598e-05
-1.82616394884091e-05
-2.83280141078508e-06
-3.0426044782342e-05
-1.60685141771034e-05
-1.98956473807192e-05
-9.15772416453451e-06
-3.53081600624514e-05
-2.23191800648521e-05
-3.0960083886809e-05
-2.94234596728844e-05
-1.44329196306651e-05
-2.4518399166743e-05
-3.35797783142142e-05
-1.93225175847955e-05
-3.1294491097585e-06
-3.33932660494546e-05
-3.18292068876744e-05
-5.8935079172826e-06
-1.72528314577399e-05
-5.75133918400007e-07
-2.63543044252712e-05
-3.08058198782247e-05
-1.10476083554345e-05
-3.15678827200797e-05
-2.75627630863998e-05
-9.97181788870395e-06
-5.4120043010737e-06
-1.14489508501898e-05
5.57171257959081e-06
-2.48105632834141e-05
-8.1923554675789e-06
-5.08356774459271e-06
-2.26412365544713e-05
-1.77456504621795e-05
-5.17349022557926e-06
-3.5297495294582e-05
-3.47461023427958e-05
-1.0345067340077e-05
-7.21799466204326e-06
-5.95191647993789e-06
-1.20000103196021e-05
-2.9187606383839e-05
-4.20793762909998e-06
-1.15747239931191e-05
-1.73814267473361e-05
-1.22881957815924e-05
-1.84966473511084e-05
-2.73180524283555e-06
-1.68656239154993e-05
-3.20203012711043e-05
1.4567272768981e-06
-2.39790539383777e-05
-1.28693525361083e-05
-1.53424585786213e-05
-1.40278070539913e-05
-1.50889501412882e-05
-2.59672189757308e-06
-9.4958454096417e-06
-2.00522417011179e-05
-1.81467111395848e-05
-5.24496681369346e-07
-2.45910101956601e-05
-2.15650524807582e-05
-1.5661908817939e-05
-1.43706371692066e-05
-3.41079351913576e-05
-2.88690875049159e-05
-3.09269721689927e-05
-9.28458110231123e-06
-1.72212356173196e-05
-2.3946785674142e-05
-1.41446691667289e-05
-2.92061408917092e-05
-1.51837219329825e-05
-8.89718355326365e-06
-2.93478880784251e-05
-1.40892699974759e-05
-1.6491798083463e-05
-7.48969261756659e-06
-3.21556105554402e-05
-2.78920454572428e-05
-1.7480270769593e-05
-2.29811566050374e-05
-1.88092686626867e-05
7.69038985952093e-07
-6.73631119928497e-06
-2.41935414305433e-05
-2.927946905073e-05
-1.22019677401242e-05
-2.46173097663784e-05
-1.67542917083871e-05
-1.08547649012684e-05
-4.0079493322146e-05
-2.27268076017842e-05
-2.42211291434665e-05
-1.60865851792846e-05
-2.88759911944706e-05
-9.59237731221807e-06
-1.96452578022906e-05
-3.7531919697204e-05
-3.16687967615117e-05
-9.36702394171049e-06
-1.26441437913951e-05
-3.19538355743342e-05
-1.85348200200461e-05
-9.78199529445004e-06
-3.40770667973301e-05
-2.65492727861186e-05
-1.63524426210862e-05
-2.37320879540585e-06
-3.96940428420773e-05
-9.94438975775546e-06
-4.95992937887472e-06
-1.04318806532942e-05
3.9684780256694e-06
-1.01905970392375e-05
-1.53682926633227e-05
-1.40321203962801e-05
-2.27831235488155e-05
-2.72364071691673e-05
-2.75563626260111e-05
-2.17211768247716e-05
-1.91027972561987e-05
-1.55744307627234e-05
-2.38680941425078e-05
-2.25904183988539e-05
-1.03710057362737e-05
-8.90809500653104e-06
-6.26480220502207e-06
-1.59798378533286e-05
-1.75099695133318e-06
-1.9319583054448e-05
-2.63263182712828e-05
-8.02085737694604e-06
-7.75999977188031e-06
-2.52361107077345e-05
-2.1932677340459e-05
-1.40418680429019e-05
6.13207285350581e-06
-1.63857506952866e-05
-3.031128725702e-05
-1.52518172343217e-07
-1.77116860853456e-05
-1.10785276379366e-05
-1.60835122325542e-05
1.65605744223989e-06
-2.11770153919127e-06
-3.29592721566594e-05
-2.57467951044379e-05
-2.05472242971378e-05
-1.75902899087259e-05
-1.58430275765585e-05
-1.00685827025074e-05
-1.29529472215216e-05
-1.29050858055786e-05
9.81975184405135e-06
-1.15623232421053e-06
-2.45579275215404e-05
-1.94893608603144e-05
-2.33987600782074e-05
-1.19680270917857e-05
-2.80593201444191e-06
-6.54134722604732e-06
-4.4220043059686e-05
-2.28284164512727e-05
-1.42854398285948e-05
-1.93316761699056e-05
-2.04389333908586e-05
-2.13066274127514e-05
-2.75066445950454e-05
-2.60513963793826e-05
-1.79072238600449e-05
-4.27152050989037e-05
-9.3143730567319e-06
-2.94179290957253e-05
-1.10675278855728e-05
-2.62428937000275e-06
-1.11150782598682e-05
-6.40334249142618e-06
-2.56764063390108e-06
-1.50976276175258e-05
-1.65256833270543e-05
-2.93912063729711e-05
-2.75958681073135e-05
-2.13566797913649e-05
-1.71312225864907e-05
-1.55424445202474e-05
-2.08907368829459e-05
-1.15616092104606e-05
-1.31557838673115e-05
-1.74377882941594e-05
-3.12971660097576e-05
-3.19681273025044e-05
-5.05748188473036e-06
-1.59579165735675e-05
-2.58676434504317e-06
-1.2720291324428e-05
-8.09704311788661e-06
-2.0940592310399e-05
-1.37312955463284e-05
-1.20630787468034e-05
-6.0259978814508e-06
-1.76306873274029e-05
-2.0515793162488e-06
-5.50508539251683e-06
-1.10036058096948e-05
-1.93337222340964e-05
-9.84961888785031e-06
-9.29992105306267e-06
7.69793722572231e-07
-2.21961278223597e-05
-1.26997249028168e-05
-1.23834443684506e-05
2.0397746229197e-06
-2.00895389611743e-05
-4.07233445986135e-06
-5.32113232574686e-06
-8.46922981307772e-06
-2.45096768633182e-05
-5.44678918617635e-06
-1.05647846235171e-05
-2.17767383688472e-05
-3.13062389199439e-05
-2.87219769018727e-05
-1.25713574804257e-05
-2.08311226270959e-05
-3.15413423422147e-05
-3.5903733601874e-05
-1.98327411517112e-05
-2.1173461818085e-05
-1.80843503051505e-05
-1.20857259370149e-05
-7.4336416135394e-06
-1.69095314139751e-05
-2.00690033519925e-05
-1.18031442134189e-05
-2.02789610456601e-05
-1.461763612063e-05
-2.07571119473041e-05
-1.84427422967038e-05
-1.04195381044209e-05
-5.76876575049652e-06
4.13097842608274e-06
-3.59318554887549e-06
-2.54685300373601e-05
-6.92182959672045e-06
-3.84536684238004e-05
-2.45024143837962e-05
-1.52270049072718e-05
-2.33645475759956e-05
-1.7928446246453e-05
-3.06608421704244e-05
-1.96009994182799e-05
-1.44310937989091e-05
1.72428749041399e-06
-4.33361434684852e-05
-1.16338355219205e-05
-2.47008636502582e-05
-2.78490595074101e-05
-2.28117836176603e-05
-7.17843064141605e-06
-1.02275976750137e-05
-6.64284839371829e-06
-4.39011407000643e-05
-4.15215171468144e-05
-1.46430619637894e-05
-9.72797360129203e-06
-1.72823930603993e-05
-7.80795271986053e-06
-1.96905805245571e-05
-2.0295462340417e-05
-2.37921194916896e-05
-1.23079992772085e-05
-2.20461680173128e-05
-1.86658782345258e-06
-1.34335276902774e-05
-1.25472132007739e-05
-1.15809905160584e-05
-1.71382511350455e-05
2.45684978234348e-06
-1.16050854177829e-05
-1.70952105434573e-05
-1.22947591223433e-05
-2.6539819530746e-06
3.94412399629299e-06
1.29190167164494e-05
-1.48255155929779e-05
-2.65530730702167e-05
-8.11431674412104e-06
-6.99487615116464e-06
-4.47366099557743e-05
-1.60773295500615e-05
-2.32964692332514e-05
-1.71836965424534e-05
-9.12119698120006e-06
-2.48897941830788e-05
-4.12218090557496e-06
-2.29847707954681e-05
-2.79194498365455e-05
-1.74122747766652e-05
-1.64219638851415e-05
-2.06913248729298e-05
-1.62436433698561e-05
-2.62884556376954e-07
-9.97995107019674e-07
-1.42825792914748e-05
-3.02783269653386e-05
-1.84086405914144e-05
-1.66467180805678e-05
-2.23839528561127e-05
-1.40703153727739e-05
-3.47500984485678e-05
-2.26118277588621e-05
-7.50638391784062e-06
9.04685876816127e-07
7.84124885333509e-06
-1.51121508017322e-05
3.28303259812741e-06
-6.13606560668305e-06
-1.76917352933243e-05
-2.3296950178006e-05
-1.43914052087376e-05
-1.1490644416708e-05
-3.06458622362353e-07
-3.47729994077568e-05
-3.31047906424856e-05
-3.77922944778988e-06
-1.01186286879499e-05
-1.76534237894995e-05
-2.23856946266016e-05
-2.07325145050524e-05
-1.40916122885947e-05
-6.69635854315424e-06
-2.03435512127071e-05
-2.16544828288367e-05
-1.28604938199689e-06
-1.38458376956677e-05
-1.18902312587808e-05
-2.69807484673768e-05
-2.28939468872309e-05
-6.98833307644511e-06
-1.07333743606443e-05
-1.9054745829336e-05
-5.88223039712468e-06
-1.99614125791836e-05
-3.93396713582067e-05
-2.43419831906475e-05
-1.04620578245775e-05
-1.5743462174474e-05
-3.48283780925233e-05
-1.71316525968066e-05
9.38195395019243e-06
-1.34260994216642e-05
-1.00595733493235e-05
-3.31250755227119e-05
-8.77736542066998e-06
-4.26058286167965e-07
-1.83876479674292e-05
-2.48594676450896e-05
-4.81076853168146e-06
-9.19023766115276e-06
-1.67886750824053e-05
-3.23760827101565e-06
-2.38418714240618e-05
-1.39335679609913e-05
-2.63701645827143e-05
-1.39438586973595e-05
-2.84435860929043e-05
-1.68548082803197e-05
-3.12554568259557e-06
-1.23362691974831e-05
-7.8128440429693e-06
-2.77115011392354e-05
-6.28583798216095e-06
-1.76556475985364e-05
-7.74285250595211e-06
-2.39560355497677e-05
-1.11302698983055e-05
4.54330661678676e-06
-2.03439917790747e-05
-8.60504977675677e-06
-6.16481963446649e-06
-2.03686701390511e-05
-3.32690294229841e-05
-2.75430214077253e-05
-9.72523769760171e-06
-8.4297583442842e-06
-7.88780986206325e-06
-1.8935976171274e-05
4.65619860407023e-06
-5.99635729525297e-06
-2.76621025141529e-05
-3.2837831623766e-05
-1.53515385781486e-06
-2.56330942840614e-05
-2.94094271233138e-05
-1.63589266361241e-05
-1.42619229374854e-05
-2.87457829149662e-05
-2.42167522859711e-05
-2.49457336226038e-06
-1.37735676374141e-07
-1.84683670889674e-05
-1.88705038065015e-05
-1.65248213492519e-05
-1.93649535514943e-05
-1.05168461331958e-05
-2.21728862589073e-05
-7.55443155509955e-06
-2.87111892356488e-05
2.08664800876899e-06
-1.40898890143264e-05
-1.54553465408841e-05
2.48586426475021e-06
-3.83173060044758e-05
-1.58845093055974e-06
-7.56752069154072e-06
-1.78894380806653e-05
-1.12751930223648e-05
-1.20452539453241e-05
4.10578659676528e-06
-2.4601844508007e-05
-2.03005128387142e-05
-2.75211729218394e-05
-1.52912618406274e-05
-1.92894261210103e-05
-1.93018956591094e-05
-1.32704364654103e-05
1.87272125970834e-06
-1.32670408292409e-05
-3.33654396172405e-05
4.97130486702756e-06
-8.51160823328645e-06
-2.17164539805962e-05
-3.48573971572202e-05
-8.20801950140683e-07
-2.57069809315049e-06
-2.61517517583424e-05
-4.85314113109459e-05
-9.75607141704003e-07
-1.80983983337718e-05
-7.54772805224213e-06
-2.08616904971599e-05
4.88136686557675e-06
-1.76953544574905e-05
5.01439644080343e-07
-4.19857309640523e-05
-1.81129300773946e-05
-1.39938579834122e-05
-8.81447682681339e-06
-2.49390242822544e-05
-2.56625284735626e-05
-2.75016738823356e-06
-1.89037949977905e-05
-2.4390967745336e-05
-9.26104004422747e-07
-1.19635469287581e-05
-2.15930519797281e-05
-1.49687786517825e-05
-1.00148577041231e-07
-1.86798470191046e-05
-6.18877149281832e-06
-2.6363786365929e-05
-2.48189321053686e-05
-1.06103747836056e-05
-2.43891096301886e-05
-1.0426834121823e-05
-1.31160485637074e-05
-1.2695079050738e-05
-2.9801602282268e-05
-1.50309775833466e-05
-2.86217310309487e-05
-1.07331521391774e-05
-1.16310220925288e-05
-3.22494589914381e-05
-1.66253151276064e-05
-2.09525666787658e-05
-1.33340516798787e-05
-8.72225430075988e-06
-1.63185674894898e-05
-2.09322067240825e-05
-9.39932090172907e-06
-2.41061678677107e-06
-7.78624983880468e-06
-1.87535791425305e-05
-2.3378664846821e-05
-2.54242331408887e-05
-2.73159270309503e-05
-9.27751320068896e-06
9.48907091139462e-06
-1.92155287302214e-05
-3.62307150577563e-05
-1.61682267949013e-05
-1.53179908401851e-05
-1.61895694154894e-05
-1.34978175797347e-05
-1.69636745127897e-05
-1.52029392308858e-05
7.58513165312046e-06
-1.17218291981545e-05
-2.79532751738414e-06
-1.28707857724071e-05
-6.35990760512384e-06
-1.47981401215859e-05
-1.39395783344441e-05
-3.31780032572049e-06
-2.16759178748399e-05
-9.64400691259876e-06
-1.95927031598671e-05
-3.19341370107865e-05
-4.45505022330137e-06
-2.14677023306745e-05
-1.45668857117069e-05
-2.06780153368073e-05
-2.17458368221217e-05
-1.29045535938576e-06
-7.45031429324957e-06
6.50591277955459e-06
-7.98316581032599e-06
-8.99832971965327e-06
-1.00854086047937e-05
-1.36010595521146e-05
-5.58697739712016e-06
-3.01432707768672e-06
-1.03548967762614e-05
-8.77333992789525e-06
-2.7239749929004e-05
-1.78248609817583e-05
-3.98321032872979e-06
-1.84501880864526e-05
-1.41170955050589e-05
-6.386381141702e-06
-6.16807898306181e-06
-1.62601706142392e-05
-3.20305113050256e-05
-1.86577655652172e-05
-1.21411128474312e-05
-1.56505862427905e-05
-7.01235191276462e-06
-5.63918041183385e-06
-1.55969828258928e-05
-1.29405293422207e-05
-1.21266926661763e-05
-2.09409833241909e-05
-1.28274121222373e-05
-8.10665970673443e-06
-2.4430786263724e-06
-9.27475428703886e-06
-2.29095488724849e-06
-1.12310920412447e-05
-1.06304086843706e-05
-2.31455162590831e-05
-4.75359228247492e-06
-7.02467397926706e-06
-7.63647231191264e-06
-1.22595908077053e-05
-2.01943514944826e-05
-2.43842318812272e-05
-2.94155969864719e-05
-2.81239849358289e-05
-1.57517656095755e-05
-1.79555033236348e-05
-1.28449334974661e-05
-1.90501381188562e-05
-2.54340293359766e-05
-1.86589731521605e-05
5.65082548446327e-06
-1.85783219890039e-05
-1.54259583888792e-05
-1.80656290042688e-05
-2.5523265365648e-05
-1.19882839633249e-05
-1.86635269756866e-06
-2.52417063723221e-05
-1.83954344262361e-06
-1.7185104192896e-05
-1.67003227021635e-05
-8.09330087961164e-06
-2.00370846661063e-05
-2.9371660259047e-05
-1.82062057691747e-05
-1.44982821188794e-05
-2.16970130956798e-05
-1.70122441643982e-05
-1.39998522737301e-05
-1.0358172771009e-06
-5.68582183555677e-06
-2.36252333626843e-05
-1.67799103402796e-05
-2.01740437274059e-05
-9.60655181942054e-06
-1.13695172748914e-05
-5.52858190277285e-06
-1.18388551264441e-05
9.67162614833915e-06
-8.32904805137421e-06
-8.16574101238415e-06
-1.46071478623406e-05
-1.03877276837953e-05
-2.11634983716729e-05
8.00036878104484e-06
-2.46130631836235e-05
-1.56149787965918e-05
-2.59323393964905e-05
-1.99326241917612e-05
-1.78404086585444e-05
-1.28132360921776e-05
1.71096544946586e-06
-4.58155849939421e-06
-3.59918878497441e-05
-2.01410371935933e-05
-9.90821132090968e-07
-1.62475096773087e-05
-2.86834368096326e-06
-1.68120973480787e-05
-6.46336315155293e-06
-1.92964985354515e-05
-2.55862694668722e-05
-4.14732523181487e-06
-9.80603079649171e-06
-1.36279975977601e-05
-1.53037622610972e-05
-1.31811350107259e-05
-2.38003984423596e-05
-1.66424867184834e-05
-1.16149852915351e-06
-3.45434628446628e-06
-3.72260049526534e-05
-2.81281574865565e-05
-4.39738532239575e-06
-1.19452441259355e-05
-1.1349301582199e-05
-1.76978899797388e-05
-5.37747189399876e-06
-4.07780619965378e-06
-4.00358327975942e-06
-2.4645145818313e-05
-2.88363092559994e-05
7.65822308383301e-07
-1.45932104215372e-07
-3.11893825398394e-05
-2.22058801371423e-05
-1.47565932325279e-05
-2.08162155785653e-05
-1.38226051882792e-05
-2.46584260329328e-05
-2.31866607271269e-05
-4.217956212027e-06
-3.51095585167633e-05
-1.99588581561738e-05
-8.42393591885344e-06
-1.39342506989833e-05
-3.56879995441427e-06
-2.6661119951082e-05
-2.75878083499243e-05
2.74644940450654e-06
5.11289183576903e-07
-1.59736601221498e-05
-4.05991619266213e-05
-2.92727821906038e-05
-1.6605749038415e-05
-2.57149632455023e-05
-2.76460603927653e-05
-1.98527356566299e-05
9.79495028485343e-07
-1.22234778858381e-05
-2.80414202097862e-05
-2.62933648305121e-05
-1.86879827698446e-06
-2.41801457063936e-05
-2.59394333572169e-05
-1.7013275751784e-05
5.83898262704478e-08
2.23048645501883e-07
-3.67158324058138e-06
-6.15000364688198e-06
9.0162612060332e-06
-2.90881538684712e-05
-1.05219320064795e-05
-1.87515125901027e-05
1.65545518621712e-06
4.89128831173153e-06
-1.82939617653395e-05
-1.35450680642241e-05
-2.22281884521012e-07
-2.71896164781997e-05
-1.80793868905291e-05
-2.56772224775337e-05
-9.10648164269497e-06
-2.13364121467973e-05
-3.06294741412004e-05
-1.82572684000671e-05
-2.66545267050428e-05
-2.08922831990294e-05
-1.30875016956948e-05
-1.14435881380124e-05
-1.65197930520553e-05
-1.4187844865122e-05
-2.72042658222374e-06
-3.47741244511198e-06
1.04294963064044e-06
-6.17705606446031e-06
-2.73589921937575e-05
-2.98256425629836e-06
-1.36021696764323e-05
-2.2237483166403e-05
-3.01628441505206e-05
-5.01040531840576e-06
-2.29312272099804e-05
-1.2567322029488e-05
-5.71542323152736e-06
-2.44211263133224e-05
-1.5498553116737e-05
-1.62328054308478e-05
-1.83019335503854e-05
-1.193257490728e-05
-1.59748311530135e-05
8.32801210534236e-07
-3.43623158044358e-06
-4.60133489951736e-06
-1.02230099536054e-05
-1.53845803214541e-05
-5.25245856376274e-06
-9.46154964795917e-06
-1.49456793405855e-05
-3.08929058709657e-05
-1.97614014575497e-05
-1.91555315619271e-05
-2.63894083210115e-05
-2.00875746324063e-05
-2.81356755993451e-05
-1.34498233618724e-05
-2.25472826511196e-05
-1.17010719553028e-05
-2.72487463296324e-05
-1.22730226480273e-05
-1.18346701337597e-05
-6.74385936619607e-06
-7.48242706668005e-06
-3.92427707001463e-05
-1.25267643320757e-05
-4.92593145323701e-06
-7.81196888188335e-06
-1.3824275570535e-05
-1.55521363937699e-05
-6.71837061107874e-06
-5.51807040920394e-06
-1.8443229009799e-05
-2.46822452429434e-05
-1.09953904575824e-05
-1.8624969854773e-05
-2.00101187909679e-05
-2.13832579985614e-05
-4.23763432881912e-05
-1.67637766549349e-05
-1.33539875193627e-05
-3.65029559678916e-05
-7.52397955748825e-06
-1.05861033126368e-05
-1.71705085453046e-05
-1.85264719090711e-05
-1.22438738040523e-05
-1.22868847118456e-05
-7.33871554147089e-06
5.75320631824758e-06
-8.73486441947584e-06
-1.30179253567691e-05
-1.85621286125946e-05
-2.08682135481661e-05
-3.70687693430973e-05
-1.60841051537679e-05
-8.7782851006976e-06
-2.32953425212487e-05
-2.27156414412908e-05
-2.61359078587661e-05
3.71324556316672e-07
-1.16398840910642e-05
-2.11197958021041e-05
-2.31030922938454e-05
-1.87602671091369e-05
-4.62773049559279e-07
-1.54363590115499e-05
-2.66452308796481e-05
-2.53172847636317e-05
-2.54758024576913e-06
-1.28406595727531e-05
-2.47200994805741e-05
-2.4653119818983e-05
-1.14658512646729e-05
-1.13610528832408e-05
-6.13422238033853e-06
-2.1215839014894e-05
-2.87483376620485e-05
-2.7329403798423e-05
-2.42904662155179e-05
-9.56953272204217e-06
-3.23703305067108e-05
-3.04273666128591e-05
-1.92581580539358e-05
-4.20333364672957e-06
-8.53029182383645e-07
-1.9019884486092e-05
-9.43497523746828e-06
-3.11080918683529e-05
-1.87856496904262e-05
-1.51374010463822e-05
-1.67442378513653e-05
-6.44647316628434e-06
-1.94436379580937e-05
-1.3259989876711e-05
-2.98329312432336e-05
-4.33156441500275e-06
3.33531733392834e-06
-3.93846064760959e-05
-2.92426661367968e-05
-2.64585512651946e-05
-1.34746956291573e-05
-1.77689395976228e-05
-2.26473880347142e-05
-4.46367934864376e-06
-1.82070588141346e-05
8.98419965704096e-06
-2.36743552898392e-05
-1.74193809758343e-05
-2.75706392982229e-05
-1.62404761535739e-05
1.67382444075903e-06
-3.8320294445591e-05
-9.30593035964404e-06
-2.16155013351318e-05
-1.07165496250921e-05
-1.53382645656886e-05
-2.53855406223753e-05
-2.65244369468934e-05
-2.44055451018334e-05
-1.11958284578795e-05
-1.63564094217212e-05
-3.95114494020252e-05
-9.83692995600366e-06
-1.03839733958306e-05
-9.87941833565878e-06
-1.21018483770515e-06
-7.46503324554777e-06
-9.39666759015509e-06
-1.0154016164677e-05
-3.55915078049423e-06
-3.44687019109018e-05
-5.75011451860741e-06
-1.3722668414363e-05
-1.75499087935554e-05
-1.67310165720258e-05
-1.44328509390709e-05
-2.50436740693662e-06
-4.82231463310281e-06
-9.46203258447581e-06
-3.49329001470432e-05
-3.55958251299719e-05
-2.64981122358849e-05
-1.01562776043504e-05
-2.74060331862052e-05
-4.49057043678252e-06
-1.02751378421706e-05
-5.63009327601687e-06
-1.32342408809455e-05
-1.98345127655764e-05
-2.08313272836018e-05
-3.97350903625137e-06
-2.40341766433596e-05
-2.30235305959651e-05
6.8343287610077e-07
-1.03644689975238e-05
-6.15004858902251e-06
-2.01142747179558e-05
-1.84331083285967e-05
-1.76414411009435e-05
-1.35325230368357e-05
-6.57215326999001e-06
-2.3999503677668e-05
-2.71881135757465e-05
1.33220346485827e-06
-6.58270465994009e-06
-8.55024111903305e-06
-1.25265688915428e-05
-1.43009763665292e-05
-1.65574274081767e-05
-2.54550000346631e-05
-2.47983331182455e-05
-2.45642076593899e-05
-1.24619981355117e-05
-2.12929469622185e-05
5.9230056665927e-06
-1.81309217453013e-05
-3.62112046670951e-05
-1.55006355164182e-05
-3.5395309989464e-06
-2.18329881905952e-05
-9.29528733029873e-06
-3.96949927408022e-05
-3.42036703065084e-05
-2.73718938665881e-05
-3.70698936119527e-05
-3.2921943170497e-05
-3.6973583405194e-06
-1.33636451691462e-05
-1.3421819359052e-05
-1.34954736539501e-05
-1.22458399264131e-05
-1.94056475881893e-05
-2.02372619593746e-05
-3.15633035524285e-06
-1.17623149273612e-05
-2.95035435200919e-05
-1.72175644133993e-05
-9.49211269462316e-06
-1.47970673890801e-05
-2.66996086203818e-05
-1.16668209007271e-05
-1.60916726005816e-05
-1.37399532634364e-05
-1.03458806740686e-05
-1.90733012966046e-05
-1.11011249335274e-05
-1.89962332140746e-05
-8.21483751904614e-06
-9.80138141509566e-07
-1.83898262675442e-05
3.66568915760989e-06
1.866730434623e-06
-6.90049495169962e-06
-1.05650688917262e-05
-4.56273786719465e-06
-1.47104567135105e-05
-1.72513738148811e-05
-1.35108350055747e-05
-1.15421253284907e-05
-2.4339954679884e-05
-2.85663558403048e-05
-1.96960122601029e-05
-1.17156708978187e-05
-1.51686762372355e-05
-1.49820065160446e-05
-6.17729470371845e-06
-4.91765360723908e-06
-1.40611061051136e-05
-9.07174614450975e-06
-2.61113604157444e-05
-1.41119797297403e-05
-2.04434404594212e-05
-1.14025885992118e-05
6.11033474199014e-06
-3.90829265051874e-06
-9.54709254353795e-06
-2.36477737382691e-05
-4.36971449772971e-06
-2.94583313212308e-05
-2.28711835764105e-05
-2.42039808304001e-05
-3.279571962313e-05
-2.7335138684726e-05
-9.2574702742221e-06
-2.08233030400186e-05
-3.93405955707962e-06
-1.99353362131551e-05
-3.87047924373908e-06
-1.67812272461781e-05
-2.0311234961832e-05
-2.75347521028261e-05
-5.30403825884182e-06
-3.83173591723116e-06
-2.77719382087988e-05
-1.35646074347486e-05
1.04125902907513e-06
-1.18878267389535e-05
-4.76453437037047e-06
-1.00320530330911e-05
-1.67374048009662e-05
-2.0212805836999e-05
-1.59157151318194e-05
-2.78783073645542e-05
-2.14519810011348e-05
-2.66802048950597e-05
-4.20622227611137e-06
-2.09141148474033e-05
-2.62175478553151e-05
-1.95927389375063e-05
-1.31688519400043e-05
-3.85606244840449e-05
-1.87427131370549e-05
-6.22132306054062e-06
-2.1232567981617e-05
-3.29569839236394e-05
3.26693158549034e-06
4.80641413523084e-06
-1.13761278783996e-05
-1.49550584520576e-05
-1.14314342673998e-05
-3.93398720330865e-06
-2.29433357548076e-05
-2.35821708800895e-05
-1.46218429354649e-05
-3.5887691742144e-05
-1.04094881548953e-05
-3.36256516255716e-05
-1.82662784465831e-05
-1.36686981264769e-05
-7.56682094205752e-06
-2.80387674272492e-05
-1.33681198175409e-05
-1.89447975143672e-05
-1.04554837536438e-05
-1.89731971287211e-05
-1.39320970876291e-05
-8.58444250687789e-06
-1.12572703638885e-05
-8.50804963250738e-06
-8.72403322049343e-06
-1.62468775379712e-05
-8.40917248739538e-06
-1.95283852400964e-05
-1.15003637346858e-05
-2.68935167036962e-05
-2.37695683166776e-05
-3.40344035530429e-05
-1.99027086304882e-05
-2.77591886713313e-05
-1.03159701363204e-05
-1.30960592574456e-05
-1.07989888537216e-05
-1.03676197176197e-06
-8.98787408813727e-07
-1.30386806663605e-05
-2.63533094312823e-05
-2.43539466168626e-05
-1.78602552500754e-05
-6.44474283213405e-06
-1.09525624706547e-05
-1.70775723128139e-05
-2.11916142669007e-05
-1.51295961553621e-05
-1.10586331444679e-06
-8.34661027817632e-06
-2.29428663929748e-05
-3.0237400331501e-05
-3.40338747757078e-05
-3.49573253827831e-05
-2.87729717542634e-05
-1.69224060324961e-05
-1.8490471550432e-05
-1.68264564438469e-05
-3.20723954445049e-05
-1.35054334482179e-05
-1.22304345870571e-05
-1.18334473652692e-05
3.00747442550037e-06
-2.38873757951928e-05
2.91625687295336e-06
-6.73076911168239e-06
4.26522345349805e-07
-1.24431265030131e-05
-1.64319682579763e-05
-1.43894303037983e-05
6.66424658160284e-07
-1.69412681244427e-05
-6.81650924548118e-06
-8.69347280548038e-06
-9.34213261960778e-06
-1.86092097841454e-05
-7.63021163899798e-06
-1.8092210537788e-05
-1.93977131291371e-05
-3.43998173323481e-06
-1.96585037989874e-05
-2.59098795906295e-05
-2.54320467491756e-06
-1.19805820362764e-06
-1.27574339133385e-05
-1.69414828479435e-05
-5.01785648401338e-06
-1.01232994099047e-05
-1.73706529397818e-05
-2.3258134608797e-05
-1.28641974415766e-05
-3.14286370571104e-05
-9.00753276303605e-06
-1.79430280176557e-05
-1.33875118879876e-06
-1.99824882578797e-05
-2.81679896348839e-05
-1.42068837222444e-05
-2.39207141230078e-06
-1.30532057796276e-05
-2.06327127933776e-05
-3.1878179110042e-05
-1.42251854194491e-05
-9.70717947762673e-06
-2.8953538254942e-05
-2.36637492673961e-05
-2.81996611397197e-06
-1.28835788910776e-05
-3.61422745629769e-05
-6.64796186560347e-06
-1.08408339174442e-05
-8.58172825189299e-06
-2.2837968671193e-05
-1.58624595476475e-05
-1.14524839488736e-05
-3.28129477680025e-05
-3.69528913605742e-05
-2.08581037862003e-05
-1.80580471681976e-05
-1.80925143840573e-05
-3.78012993762082e-05
-3.14850781638263e-05
-2.05633216880896e-05
-2.72885944411511e-06
-1.37025112854983e-05
-4.15714356603653e-05
-9.58407962254686e-06
-5.99899437827682e-06
7.73440927816787e-06
-2.38916356797318e-05
-2.46499546962376e-05
-1.63262294819197e-05
-2.01166213462637e-05
-1.06924435613754e-05
-1.98024759031084e-05
-4.97689848657106e-06
-7.06514602624198e-07
-1.97211193856284e-05
-4.07060956117076e-05
-1.01124255929925e-05
-1.50736495078951e-05
-2.00984662726823e-05
-2.9461434605537e-05
-4.61714500449066e-06
3.58028980067316e-06
-4.36297703546377e-06
-2.73325490197235e-05
-2.11570403157024e-05
-1.09951320720945e-05
-1.4638408585709e-05
-1.93658967936376e-05
-9.27217949967796e-06
1.6499910512472e-06
-7.40313323102619e-06
-2.81634811276797e-05
-2.43938245820231e-05
4.83389689143485e-06
6.87486769573092e-06
-2.83393191442979e-05
-2.21185161635414e-05
-1.36146779602398e-05
4.04413097918364e-06
-2.66303550246663e-05
-2.20066181306845e-05
-8.98043568687637e-06
-1.41636728113273e-05
-2.06427019649728e-05
-3.71261746990121e-05
-1.18392499590945e-05
-1.56062457908761e-05
-8.804687052301e-07
-1.85139765303446e-05
-1.56143984845548e-05
-4.12251940193675e-06
-1.25683459967729e-05
-1.72478735378543e-05
1.27538827947957e-06
-1.66007236595689e-05
-2.12243700713351e-05
-8.20404466795896e-06
-1.76550398341204e-05
-2.5580709220097e-07
5.87042036079841e-06
-1.74733620567963e-05
-3.56545133130862e-05
-2.60067276796017e-05
-5.66930575908235e-07
-7.8930959692042e-06
-3.21204093087285e-05
-3.28651973673292e-05
-1.11214762388156e-05
-5.25675311070787e-06
-2.42869593208819e-05
-1.50636156681475e-05
-1.65056417072958e-05
-1.23181292738746e-05
-1.91459870532908e-05
-1.19245238130387e-05
-2.92822474446525e-05
-1.69415958230056e-05
-4.06637765928315e-05
-3.67348903680914e-05
7.23828631566389e-06
-6.29905367723699e-06
-4.07144827750966e-05
4.08631193694547e-06
-2.96320750614157e-05
-1.34121641868735e-05
-1.20778640494535e-05
-2.40838642632359e-05
-3.98788227701563e-05
-2.04240783377191e-05
-1.1869753823704e-05
-3.02250995921409e-05
-1.67428561416477e-05
-6.06579302231466e-06
-3.32271423240172e-05
-2.1583404689706e-05
-1.35604165247729e-05
-6.6116979887519e-06
-8.0117582888615e-06
-7.50800308111429e-06
-2.54630968295318e-05
-1.13204525493611e-05
-3.18385166421019e-05
-1.87920290911971e-05
-1.47793429370091e-05
-2.5629564229856e-05
-2.1599348372252e-05
-1.07026305681892e-05
-8.67672273637239e-06
-1.55826962605129e-05
-2.00406818841094e-05
-2.45356005626263e-05
-4.0654497589959e-06
-3.44357444195352e-05
-3.52945316656402e-05
-1.37753442847495e-05
-2.62048080438497e-05
-2.85278188066978e-05
-2.27317157796281e-05
-2.36351325636067e-05
-1.69032306302789e-05
-7.50681263035948e-06
-4.05017079090102e-06
-5.81938705009263e-06
9.39161047318138e-06
-3.47767731610543e-05
-1.88282208676555e-05
-1.05854209006377e-05
-1.16430246035703e-05
-2.78069238321377e-05
-2.34922737155117e-06
-1.7182374472554e-05
-2.68843704973047e-05
-1.96207733247819e-05
-2.24549315831431e-05
-5.50154867131415e-06
-1.31879405942615e-06
-2.47327458265541e-05
-2.42996694343228e-05
4.50598899015708e-07
-6.60758565505115e-06
-1.60490220724199e-06
-1.39918706009556e-05
-1.55205216428485e-05
4.79072319307201e-06
-6.23510736718122e-06
-6.08865801615069e-06
-4.04028378662955e-06
-1.60739999030266e-06
-1.33988523493203e-05
-3.28609015725688e-05
-8.12438238479937e-06
-1.70969567089363e-05
-2.67031637102129e-05
-3.01067191862623e-05
-1.49639399288547e-05
-3.74768846226928e-05
-2.56108036618106e-05
-2.33409998925353e-05
-2.95774584680523e-05
-8.20372044851747e-06
-1.57016882717234e-05
-2.5037635939336e-05
-2.36756564996014e-05
-1.33355223312329e-05
-2.16155041439307e-05
-1.59942305033202e-05
-3.22710465257879e-06
5.13534842405862e-06
-2.03527017139351e-06
-6.57305979205652e-07
-1.56335646816056e-05
-2.14462682609472e-05
-7.56577449224248e-06
-3.18077662984403e-05
-1.64983244859031e-05
-2.42152534795906e-05
-2.09244193065373e-05
-3.51295607533967e-05
-1.96736113504452e-05
-1.66701524495153e-05
-2.42525223564577e-05
-2.88035233063108e-05
-2.90178180780996e-05
-1.55671324966137e-05
-2.2730842237508e-05
-1.97495756392545e-05
-6.17503705873089e-06
-9.29572180176217e-06
-1.84670144887245e-05
-8.50703213442174e-07
-2.01887107501735e-05
-2.10044014158591e-05
4.43196660542749e-06
-2.54965058480091e-06
-1.20227340668933e-05
-2.09416820843743e-05
-6.49608702968276e-06
-1.63659178090684e-05
-3.59874514792712e-05
-5.68461943434508e-06
-1.12629804064571e-05
-3.362442409712e-05
-2.47771290160599e-05
-7.31526806993816e-06
-3.6324976145594e-05
-2.81208581511957e-05
-1.1504750046591e-05
-1.94730098512681e-05
-4.74367851924109e-06
-1.05720034869157e-05
4.64868114710761e-06
-9.88825167021592e-06
4.64484629412545e-06
1.85082264317326e-05
-2.20104724679113e-05
1.90978922341224e-06
6.02942898829113e-06
-1.84602273992646e-05
-1.35371879148566e-05
-1.26769133191909e-05
-1.98808396693596e-05
-1.48416910794463e-05
-1.64452547195584e-05
-2.41983567762571e-05
-5.87604414815403e-06
-1.31085311060177e-05
-3.01538408130986e-05
-1.72745951129469e-05
-8.03078348778645e-06
-4.44433226318672e-05
-1.46481977693618e-05
9.91739131894617e-06
1.23423418915741e-06
-2.16471879241489e-05
-3.07744684082168e-05
-2.70923440499927e-05
-1.85754290105617e-05
-3.54357944078511e-05
-3.03800443131749e-05
-1.82044533972075e-05
-2.89285347366884e-06
-1.45886734703773e-05
-2.11748901755038e-05
-3.59195849546634e-05
-3.64608791545839e-06
-1.23093327422328e-05
-3.68023378320071e-05
-1.61015674215801e-05
-6.60967272081623e-06
-4.93675345863427e-06
-1.06502253654611e-05
-2.05752773701738e-05
2.36695923255198e-06
-1.60220088323421e-05
-2.41394311520214e-05
-2.10802075014171e-05
-2.32573308605992e-05
-1.20331246674544e-05
-1.94053413378144e-05
-3.9339696593376e-05
-1.60756410986592e-05
-1.41768016159171e-05
-1.49916383874958e-05
-2.48338547759114e-05
-1.28912696291044e-05
-1.56238356670196e-05
-1.99808393576925e-05
-1.15238928275076e-05
9.62522151280916e-07
-5.98407672708719e-06
7.8905404970765e-07
3.11121948359899e-06
-1.8858173359917e-05
-1.48510357336039e-05
6.61264065223874e-06
-1.88758273404301e-05
-3.19195648902261e-05
-1.4833378185008e-05
1.33284239190972e-05
-2.45079769716391e-05
-1.6383457691918e-05
-1.37731240098444e-05
-2.33113183372975e-05
-6.78001310476098e-06
-1.11126721741383e-05
-1.29602266278652e-05
-4.6374738564703e-06
-7.95939754403666e-06
8.2556528240076e-06
3.11845593365612e-06
-3.09356486847921e-05
-1.81283030206896e-06
-2.11343713585525e-07
-2.38459875646981e-05
-7.89560598493502e-06
-8.15691804418288e-06
5.0224142594967e-06
-1.61790823818782e-05
-9.9389385406879e-06
-1.95283629643937e-05
-2.53652411331688e-05
-1.21671281411077e-05
-2.69068644851174e-05
-3.22967874049364e-05
-2.32884247010329e-05
-2.95769031041531e-05
-4.08839946323509e-06
-1.64275700981938e-05
-4.30373866747619e-06
-1.09341187759604e-05
-2.93578962029923e-05
5.641525145297e-06
1.82464042178204e-05
9.8354453318083e-06
-2.66548115421937e-05
-2.34023849137634e-05
1.3540638444293e-06
-1.31330673031793e-05
-8.9908385091071e-06
-1.68542713211826e-05
-1.2815609640359e-05
1.46705584933618e-06
-1.96556339306021e-05
-2.24349889856742e-05
6.02614672543938e-08
-2.98053939295126e-05
-2.03273826051901e-05
-1.64690149980488e-05
-2.87804058904064e-05
-8.87141052643095e-06
-1.62602152436032e-05
-1.36278463452006e-05
-1.27136415822692e-05
-5.68335696947984e-06
-1.6260548615701e-05
-3.89471461983958e-06
-8.75483416320992e-07
-3.90649983333893e-07
-2.17192788453605e-05
-1.85643242481566e-05
-2.30366928036113e-05
-2.07754648096135e-05
-2.36823057004487e-06
-1.68092602486967e-05
-2.23220131634902e-05
-2.66157499212162e-05
-2.41338087465294e-05
-1.45981341271322e-05
-1.64733008308477e-05
-6.06747014423163e-06
-2.33522249989993e-06
-2.78800201986566e-05
-2.33578774382382e-05
-3.52210872826689e-05
-2.20244727094164e-05
-9.61412190563509e-07
-2.50821457311299e-05
-2.47249489424296e-05
1.69576589162716e-06
-1.99206331392414e-05
-1.607580581604e-05
-3.50917328475904e-05
-3.02993869973392e-06
-6.64881324034219e-06
-2.11350315739688e-05
-2.02997080803759e-05
-3.94563607886626e-05
5.16628712591566e-07
-1.71574821440703e-05
-1.21677900430936e-05
-1.04983685190887e-05
1.35008270507282e-05
-4.8917133181599e-06
-4.1278302047641e-06
-2.3103169884777e-05
-2.21840175294817e-06
-7.65114533390084e-06
-2.22435307087388e-05
-4.55517350093437e-05
-9.7006449959622e-06
-1.84557451230316e-05
-2.90595235420749e-05
-2.74824606896969e-05
-1.22570508688763e-05
3.29618791499146e-06
-8.3041905740884e-06
-2.02051651353244e-05
-2.47411756226606e-05
8.88788743540449e-08
-1.4139736210791e-05
-1.454983462773e-05
-2.10432628899281e-05
-1.23341407874564e-05
4.41947443630411e-06
-1.31215722869091e-05
-1.74562488506992e-05
-6.80074783805975e-06
-7.67951874744102e-06
-1.17755335558746e-05
-1.41567215001922e-05
-6.13334111405228e-06
-2.58237072250199e-06
-1.35156060659359e-05
1.5202998575181e-06
-7.20665131242596e-06
7.33994902954816e-07
-2.75610629651029e-05
-3.82063384542456e-05
-2.9999167528541e-05
-2.84966077629769e-05
-2.38427225078849e-05
-3.11992169369895e-05
-3.62297385907033e-05
-1.62408532318835e-05
-2.45992113758164e-05
-1.18907466741003e-05
-1.13452618933648e-05
-2.36521355558916e-06
-1.40369081876444e-05
-1.21501655648297e-05
-3.03993096928117e-05
-2.19449694161158e-05
-8.66205337764238e-06
-2.89056376211587e-05
-2.34066606185153e-05
-2.4109643039824e-05
-2.46637797082357e-06
-1.58906701383828e-05
-2.53091346674317e-05
-2.33775977782866e-05
3.22776617427012e-06
-1.92220038026376e-05
-3.34753810152858e-05
-2.37258335700687e-05
5.14589809181627e-09
-2.44458078165335e-05
-3.33522113366301e-05
1.06538487549448e-05
-3.41789203305484e-06
-2.58688486199705e-06
-2.13474247292577e-05
-3.61463911863788e-05
-1.30876984990434e-05
-1.30728474213264e-05
-3.26865976973321e-05
-2.80692146554678e-05
1.28836412504246e-06
-1.58504027592991e-05
-1.83286247596153e-05
-2.03552204352425e-05
-1.19434612567142e-05
-8.48356298531803e-06
-1.44623687911727e-05
-2.86089289326093e-05
-9.6691086916734e-06
-7.55816568837495e-06
-3.38923653560222e-05
-3.83397476560235e-06
1.6803407163365e-06
-5.45164613309576e-06
2.22261508581772e-06
-1.19867081022585e-05
-1.72930255890814e-05
1.73462963830866e-06
-2.2925674647597e-05
-2.08130873726063e-05
-9.02443666336475e-06
-1.11203543504379e-05
-1.13833996913402e-05
-2.34384630022859e-05
-1.99104892863294e-05
-1.05994971547609e-05
-2.0442135627065e-05
9.8732700769948e-07
-2.21913856577824e-05
-1.76531243867102e-05
-1.58100061055284e-05
1.13164870239274e-05
-5.24299349233152e-06
-1.19038399101573e-05
-9.66276429299983e-06
9.6852081217902e-06
-1.11107808387376e-05
-1.98388862749517e-05
-4.16196387282659e-06
-2.30133575185953e-05
-2.57188145630048e-05
-2.59571104275971e-05
-3.67717800525327e-05
-3.47757224173355e-05
-1.64495029147932e-05
-3.70287079640795e-05
-5.55590569930682e-06
-1.52975355955851e-05
-1.99629307360692e-05
-1.42603800275631e-05
1.95098727323985e-06
2.40393377811668e-06
2.59844831933308e-06
-2.07426569070254e-05
-9.60135528681513e-06
-1.93081903730219e-05
-1.80475166205702e-05
-1.8239689906058e-05
-6.23936431063838e-06
-9.54967490280271e-06
-2.01569289203021e-05
-2.89114080176927e-05
-2.80667439894743e-05
-1.59214128585197e-05
-2.03608842699427e-05
-2.41935372562664e-05
-2.7967357521924e-05
-3.16344322910252e-05
-3.32505722860274e-05
-2.314177989831e-05
-1.78659260264843e-05
-2.35664061796492e-05
-2.65831574279197e-07
-4.96336645024091e-06
-1.643891023707e-05
-1.83288461212732e-05
-1.691732320457e-06
-1.82364751123512e-06
-1.4187357649541e-05
-1.33045850710159e-05
-2.47330158135371e-05
-1.74624313819975e-05
-3.86835322055783e-05
-2.13363104128934e-05
-8.54096069933272e-06
-3.16315005925604e-05
-1.16761478256264e-05
-1.33688720169511e-05
4.72686499058864e-06
4.47399369422649e-06
-5.02560679967203e-07
-1.05887774039289e-05
-7.38567443342821e-06
-4.87988888430233e-06
-2.35658442809588e-05
-2.83946074057625e-05
-2.15893510102945e-05
-8.28748708960495e-06
3.10797747480289e-06
-1.8573548900808e-05
-7.35596694406991e-06
-5.40006083165062e-06
-1.58150336038262e-05
-2.91867265076002e-05
-1.90363952073973e-05
-1.91851285446152e-05
-2.63647799371497e-05
-3.92009625174532e-05
-1.23918959314271e-05
-9.08153543113933e-06
-1.41849347576548e-05
-2.21743618411375e-05
-2.19120457647128e-05
5.91498898224492e-06
-1.44986192970521e-06
-1.27254714741662e-05
-8.51525896564954e-06
-2.33777415516007e-05
-8.80973048341625e-06
-5.70146454664424e-06
-8.66705727051005e-06
-2.07628849247852e-05
6.6839147799012e-06
-1.5487002971484e-05
-1.3288385316658e-05
-1.2739216107943e-05
-1.35445161412756e-06
-2.11880220573999e-05
-4.23681851684976e-05
-3.41572355586106e-05
-1.96933020081095e-05
-1.43443382791891e-05
-3.03835509601148e-05
-1.93811038277383e-05
5.87144852509056e-06
-8.50341857625972e-06
-1.48027528985838e-05
-1.63868412687936e-05
8.31472662618128e-06
7.72996024045757e-06
-6.44624327399682e-06
-6.06561031594057e-06
-4.10301196680708e-05
-1.08981559318475e-05
-5.39860232781293e-07
-2.42983580301946e-05
-1.61761618690214e-05
-9.48500863838696e-06
-3.33679888855129e-05
-6.17356536398719e-06
-1.96624746612459e-05
-2.2760264767068e-05
-1.29084309728617e-05
-6.77631165554256e-06
-4.54752688035669e-06
3.65870070175784e-06
-1.19456736097775e-05
-2.19251354761072e-05
-6.69867061819106e-06
-2.71841758819379e-05
-1.41586302714229e-05
-3.97977306621038e-05
-9.46783906207065e-06
2.34814650595716e-05
-7.38905264936654e-06
-1.91962655231687e-05
-1.44445131827876e-05
-9.03213305422153e-06
-2.13547801886476e-05
-1.46799589582198e-05
-1.71662968903225e-05
-1.37609297726469e-05
-1.98049106658736e-05
-1.98520192824092e-05
-1.34678105688967e-05
-8.88267772638328e-06
1.7342652340612e-06
-6.14317006954579e-06
-2.29623460080804e-05
-1.20421307939977e-05
-1.47538589756712e-05
-4.27550617180086e-06
-3.03255380956298e-05
-5.51276299024467e-06
-2.07589730726699e-05
-2.05611506088171e-05
-1.76979364925037e-05
-1.41298159353755e-05
-6.69020472152394e-06
-2.14529795107945e-05
-1.99609807489732e-05
-2.38450682551816e-05
-1.25030610883023e-06
-6.97893708812981e-06
-2.97340610324366e-05
-2.45880621334143e-05
-5.57654261041009e-06
-2.44901669685258e-05
-8.37349969971439e-06
-9.77377600532796e-06
-1.16478933079208e-05
-9.48392033021883e-07
-2.2857832445489e-05
-2.99854682941658e-05
-7.49127824495999e-06
-8.17279150685628e-06
-2.09647476738551e-05
-1.85912615371993e-05
-4.19760082512908e-05
-2.3095737570798e-05
-1.29045069566547e-05
-1.00039463093763e-05
-1.04494486249755e-05
-6.37349372752621e-06
-2.44727481673992e-05
-1.57562921318088e-05
-1.91344922243757e-05
-1.07019691725596e-05
-1.57372350065705e-05
-2.94882988103386e-05
-1.71948262428888e-05
-3.26043619919128e-05
-1.41326461041326e-05
9.01512310829224e-07
-5.76512418635921e-06
-2.08721365249477e-05
-5.19766226318094e-06
-5.7431139626786e-06
-1.1979221707486e-05
-2.72951787568166e-05
-4.06510993702388e-05
1.23221480794272e-05
-1.31402553677657e-05
-9.93304547864379e-06
-1.77077188569851e-05
-1.17187784916579e-05
-2.13635324827614e-05
-1.50990417641378e-05
-1.93630412256896e-05
-6.56063830554996e-06
-9.0560448702033e-06
-1.98773694111552e-05
3.05049262610023e-06
-6.87988086750537e-06
-5.43106159635855e-06
-6.75135063526377e-06
-6.60362850671085e-06
-1.18141827244002e-05
-1.19688944203058e-06
-2.96744941223897e-05
-7.18820253961101e-06
-3.83106893217836e-05
-1.95562041554952e-05
7.94161905926723e-07
-1.30152371679082e-05
-1.11518215028939e-05
-3.38005799791229e-06
-9.06585182170061e-06
-2.27018204103157e-05
-1.43245413511247e-05
-3.89589813561456e-05
1.97121645763039e-06
-2.36272557499427e-06
5.36205316604942e-06
-1.72926701782145e-05
-9.24925304934719e-06
-1.00068999404915e-05
-1.17369141906165e-05
-2.37502165311059e-05
-1.02434658369541e-05
-1.3239991425527e-06
-1.14771145848864e-05
-2.71145499350556e-05
-1.80898680062386e-05
-1.80944594719061e-05
-1.41106381849695e-05
-3.16881414266113e-06
-7.58293857345318e-06
-2.26154227893635e-05
-2.9314936330055e-05
-2.09548067396276e-05
-1.14035321919688e-05
-3.07900706429256e-05
-2.33369702532696e-05
-1.59327218068007e-05
-1.68760341131602e-05
-1.35898241372915e-05
-4.52110283989851e-06
-1.24178760381001e-05
-2.80316919402482e-05
3.33544442787831e-06
-2.57378647516982e-06
-2.1672758788892e-05
-4.72319309507277e-06
-1.00349573747247e-05
-6.35846327415321e-06
-2.18265802346495e-05
-9.79131823105452e-06
6.17688760228618e-06
-1.40172765494355e-05
-1.95312972361013e-05
-1.87972677356922e-05
-8.15383395377961e-06
-1.15257520766588e-05
-4.68182320526844e-06
-1.40506883469284e-05
-1.60729055657364e-05
-1.09426504081003e-05
-1.78711020135416e-05
-6.75218688637109e-06
-3.5178239106673e-05
-1.14417510160412e-05
-7.00712976719188e-06
-1.92243877423517e-05
-1.27870597460279e-05
-3.05890537104594e-05
-3.12357615000872e-05
-2.1639715170057e-05
-2.19703699236376e-05
-1.42291690272826e-05
-1.33934724668646e-05
-1.99943176263434e-05
-1.9257104738355e-05
-6.84929926123723e-06
-1.94718706802122e-05
7.29222378075883e-06
9.57353760585175e-08
-9.15117033823043e-06
-1.09083680266666e-05
-3.27174570934131e-05
-1.17370258837373e-05
2.22128818359678e-07
-9.52122979121529e-06
-3.80257395595582e-07
-1.43840639710556e-05
-9.0292136153179e-06
-4.17901694518974e-07
-2.85532502539813e-05
-3.62159530488716e-06
-9.88627527005588e-06
-2.24400632732252e-05
9.17335392990412e-06
-1.82579691590956e-05
-3.15291585505126e-06
-2.16481679582171e-05
-1.04163441641061e-05
-1.90194898624073e-05
-4.41789003736751e-06
-1.28074424395817e-05
-1.56074940450107e-05
-2.36830415074168e-05
-2.08499555833845e-05
-2.65632998425098e-05
-5.87777832586051e-06
-2.97701579114447e-05
-4.28981253327166e-05
-2.21140474444395e-05
3.45614491877875e-06
-2.06348791611903e-05
-1.04522625444921e-05
-4.05738967774106e-06
-1.24837445251534e-05
-3.10956539983437e-05
-5.89466445397272e-06
-1.45310658743691e-05
-1.63492417008342e-06
-1.35661265066912e-05
-1.94336853434849e-05
-2.93800292674904e-05
-1.49403864508065e-05
-1.0804803046985e-05
-1.86831601387746e-05
-2.15912121812045e-05
-9.0322269092722e-06
-3.03675636239302e-05
-8.23544076299743e-06
-3.16033765924603e-05
-5.25710385723629e-06
-6.74312549505261e-06
-1.24924743169605e-05
-3.51996471190295e-05
-5.29642196529921e-06
-1.00843635737098e-05
-6.1092289697268e-06
-1.67808967939892e-05
-1.11082323705304e-05
-5.0717607837675e-06
-1.2401241247921e-05
-1.20114841963171e-05
-1.02984838051581e-05
-1.75467589358352e-05
-3.89902739316867e-05
-2.24186291218833e-05
-4.76810645982241e-06
-2.84637176412207e-05
-2.12173234421497e-05
-1.35383467500791e-05
-1.02818592562574e-05
-3.61031634255618e-05
-8.71962849137014e-06
-2.26781445805184e-05
-2.46736689555622e-05
-2.04426169193729e-05
-6.97888914785343e-06
-1.28734478561865e-05
-1.97252412883326e-07
-2.51434316101028e-05
-4.67181582513384e-06
-1.95935816208367e-05
-2.04079892362399e-06
-1.69015926720966e-05
-2.13096728896623e-05
-1.71558385336601e-05
-1.24297309314167e-05
-6.85002826481044e-06
-1.03153877543075e-05
-1.82204057045144e-05
-2.31128596752194e-05
-2.49564219511606e-05
-7.26295684098763e-06
-6.77130969834724e-06
-7.02112809008743e-07
-6.91593068680841e-06
-2.06139779592193e-05
-9.21334171951118e-06
-8.37094642801561e-06
-1.3102587313227e-05
-1.6221587104052e-05
-2.18575315633516e-05
-1.19639087470376e-05
-2.61367551465716e-05
-2.04092909262447e-05
-1.6436135630034e-05
-1.99614432754252e-05
-1.93920116821352e-05
-4.19517673785123e-05
-1.9153129182522e-05
-3.02064759122248e-05
-2.5812110132057e-05
-9.76256387788928e-06
-2.46775052319028e-05
-2.92538480042702e-06
-1.45021320121984e-05
-9.13482355600161e-06
-1.26852179489904e-05
-1.29543668104662e-05
-7.39974540274287e-06
-2.29576997733192e-05
-4.72995455157841e-06
-2.99014339552001e-06
-1.22071528673482e-05
-3.85575413046776e-05
-9.60554392028313e-06
-1.01320500436666e-05
-2.83803425496658e-05
-1.29544461061645e-05
-9.37505206147132e-06
2.61958398474291e-06
-1.51974563663185e-05
-2.10402984207433e-05
-1.88864418911417e-05
-1.14513626294575e-06
3.81126818917195e-06
-1.11814808435344e-05
-4.08362677608883e-06
-1.82614740429525e-05
-1.59341923480313e-05
-2.33859521640629e-05
-1.74047539363286e-05
-2.21109157951539e-05
-1.17263848202479e-05
-2.76808947231879e-05
3.49424281959815e-06
6.63052953386499e-06
-2.4245666116917e-06
-1.86483200647197e-05
-1.22078737666297e-06
-1.87033767836901e-05
-3.22325209097478e-05
-1.31665086635785e-05
3.98968550928098e-07
-1.36861198199299e-05
-2.25343474799397e-05
7.10078233773613e-06
-2.61146907443323e-05
-1.45865465344029e-05
-2.19362881742047e-06
-1.87720104122544e-06
-1.03287634899831e-05
-1.44125607033399e-06
-1.73961347253809e-05
-1.00796267168717e-05
-8.75128544730412e-06
-6.70148505515222e-06
-4.24410973714676e-06
-2.39157037310355e-05
-2.49649356229106e-05
-8.33469304062845e-06
-1.95625120490702e-05
-6.33519625612486e-06
-2.27995254953163e-05
-2.69049226296468e-05
-1.30849688602641e-05
-2.39510560289884e-05
-6.49749664451822e-06
-1.45789213034192e-05
-1.32433455683702e-05
-1.45073710742875e-08
-1.99224760619093e-05
-3.65920003874631e-05
-1.31622559203829e-05
-1.19182339404368e-05
-2.31724020077712e-05
-1.04279655673217e-05
-2.1699070279761e-05
-1.38999009907473e-05
-1.71134993673058e-05
-3.48139641320952e-05
-1.45938549420526e-05
-1.66207522505675e-05
-3.14515363252807e-05
-1.30716546170139e-05
-2.00604753707374e-05
-2.37533916186479e-05
-7.24283469907496e-06
-2.23150850241846e-05
6.12900952222432e-07
-9.2451271552591e-06
-4.91030731922187e-06
-1.45763008897685e-05
-8.22383454920974e-06
-1.24866372233869e-05
-3.29371843002747e-05
-1.65784018885975e-05
-1.84989638098836e-05
-4.57946285442265e-06
-2.52912616796872e-05
-8.12698595944616e-06
-1.0709735372115e-05
-3.21469871418001e-05
-2.35246053001176e-05
-7.78758541546579e-06
3.29245314694341e-06
-2.34329237172832e-05
-7.38944875558687e-06
-7.45837533262806e-06
-1.39114282044028e-05
-1.49741038049913e-05
-7.58166994640614e-06
-1.60359033859502e-05
1.47052299430566e-06
1.14397401709071e-05
-2.22918994926299e-05
-2.45860853551819e-05
-1.59388253473374e-05
-2.62479784619235e-05
-1.21459639953443e-05
-1.99321762390152e-05
-1.51062192545683e-05
-1.37598132973149e-05
-3.18978749632037e-05
-4.07490697067602e-05
-1.56142822903356e-05
-8.68575671713171e-06
-1.85930291448046e-05
-2.06759221339191e-05
-6.23508212384083e-08
2.97750977344817e-06
1.44004076166778e-05
-1.64630795509431e-05
-8.57453204724983e-06
-5.59301568343895e-06
-8.64425328892784e-06
-3.59531129180289e-06
-2.26790478329497e-05
-7.75893018390916e-06
-3.5610579344481e-06
-2.16225281843376e-05
-3.89121619156331e-05
-2.62202634079031e-05
-6.19787621618406e-06
-7.03910033125205e-06
-2.59753224158122e-05
-1.14863911456614e-05
-1.53333618031346e-05
3.40297354116188e-06
-8.47337522818063e-06
-1.02613279566448e-05
-9.03352526049258e-06
9.18578576774768e-07
4.84869294170096e-06
1.78956684557761e-06
-1.65956996033092e-05
-2.26641775590207e-05
-3.9740674270063e-06
-9.90539336020784e-06
-1.47134466749972e-05
-2.41039963637762e-05
-9.2830709320652e-06
-2.39542955902051e-05
-3.86625647663469e-05
-1.98049451668516e-05
-2.75483277715575e-05
-1.50589585960351e-05
-2.48532700762721e-05
-2.20222941474607e-05
-1.22921804163417e-05
-1.91511441572713e-05
-4.94868948756951e-06
-1.55173244168218e-05
-2.00616133931479e-05
-2.33810276492188e-05
-2.77572592287057e-05
-1.31749856147001e-05
-6.5602073446254e-06
-2.22887096892805e-05
-2.95523402816754e-05
-1.71843733345866e-05
-1.82303696193171e-05
-2.35590134168452e-05
-2.67841388253361e-05
-2.03574198756858e-05
-9.54413952274208e-06
-1.49596790373109e-05
-1.74304653468307e-05
-6.18859204464525e-06
1.63257992997584e-06
-1.61676816845386e-05
-1.0458753816327e-05
-5.96548509039325e-06
-1.12581473234631e-05
-7.07522793286742e-06
-1.04248835583213e-05
-3.83274319395207e-07
-8.87236696653251e-06
-1.47072723520014e-05
-4.80536046795975e-06
-1.53043090505306e-05
-1.39477372319802e-05
-8.33425550996553e-06
-2.30678199352439e-05
-1.39404810743092e-05
-2.57983613351481e-05
-3.00382747465893e-06
-5.85409255636991e-06
-1.99487377091126e-05
2.17471585638431e-08
-3.00405901758256e-05
-3.11488638284206e-05
-1.67204866417895e-05
1.84422047322934e-06
-1.2905269068508e-05
6.1226694893358e-06
-1.62269017031655e-05
-1.58038840710756e-05
-2.76165156499557e-06
2.72473469782774e-06
-1.7508925321667e-05
1.21776246835413e-06
-3.08560439274457e-06
-1.6447848650243e-05
-1.27056541132495e-05
-1.41076380179909e-05
-4.57747647089631e-06
-1.14442065504032e-05
-2.20309266755093e-05
-2.16615563733643e-05
-1.12940001647237e-05
-1.55432150852928e-05
-2.95455830037823e-05
-7.80222237427649e-06
-3.07419517309517e-05
-1.72184943517521e-05
-1.33441463929492e-05
-1.72095306605342e-05
-2.38263645787122e-05
-2.44955129530034e-05
-1.52436452447404e-06
-2.08675157704572e-05
-1.33525650620247e-05
-3.70703874488463e-06
-2.00284644267194e-05
-1.97802908239503e-05
-3.19917170828417e-05
-1.22927217696669e-05
3.76211953844935e-07
-2.28815491315386e-05
-3.48952895616097e-05
7.47274571847907e-06
-2.44927603739639e-05
-2.94507169412248e-05
-1.90456566465695e-05
-5.65458025865298e-06
-9.09075658559426e-06
-2.07503980688177e-05
-2.6362076596534e-05
-1.85626246512571e-05
-2.15428901286038e-05
-8.13908978534259e-06
2.72813728928366e-07
-2.26962844310546e-05
-1.19298986987299e-05
-2.56462372215643e-05
-2.84923820343319e-05
-1.23928870212892e-05
-1.14332465425e-05
-1.06664342635389e-05
-1.09915945182254e-05
-1.76919435451653e-05
4.05426319535292e-06
-1.54685403178189e-05
-1.82140346129271e-05
-2.55686146530589e-05
-1.99759509568773e-05
-2.26962633433432e-05
-1.23472850106364e-05
-6.46107363749795e-06
-2.20025053373053e-05
-1.11186508310791e-05
-1.6978804591534e-05
-1.59760078656943e-05
-4.14932756086507e-06
1.17674646705522e-07
-1.33164466417721e-05
2.11284662281523e-06
-2.98562604976065e-05
-8.04566034429023e-06
-4.58747640868622e-06
-1.00525871940333e-05
-1.07362606471426e-05
-7.97823867321327e-06
-1.57941135588939e-05
-7.43303837808939e-06
-2.67478450485421e-05
-7.36642861790928e-06
-1.43789680907062e-05
-4.71016707318445e-07
-2.15771660566037e-05
-1.42060509986929e-05
-1.08207359270987e-05
-1.53241567247957e-05
-9.49398983450543e-06
-1.86800001839117e-05
-7.83658138887122e-06
-2.56692110495948e-05
-1.72927737729556e-05
-1.09160840912438e-05
-1.48227897527389e-05
-1.49771974399084e-05
-2.20477506261376e-05
-2.12868605952295e-05
-6.08910057973323e-06
-6.52522764583345e-06
-3.04073430519543e-05
-2.67583786853961e-05
-9.62595706105528e-06
9.53881664426023e-08
-2.89117551952217e-05
-2.52566465328844e-05
5.66588790161754e-06
-2.07489944913215e-06
-2.38224266839624e-05
-2.5652881574479e-05
2.28388211855833e-06
-1.0777006400792e-05
-4.1275233812199e-05
-2.61463233739576e-05
-2.16546438119085e-05
-8.52178194986821e-06
-1.46352120591327e-05
-6.88346459268856e-06
4.05759864613702e-06
-8.02840748453352e-06
-9.8468933766633e-06
-1.3605408151747e-05
-7.29164660659287e-06
-1.49053488977486e-05
-1.63484713499073e-05
-6.42729658095372e-06
-2.03427226488831e-05
-3.79656443045054e-06
4.13449754118085e-06
-1.47713834135789e-05
-4.44950792520184e-06
-1.4767018360019e-05
-4.85213569396292e-07
5.78720623260086e-06
-2.88395495119808e-05
-2.28458746636187e-05
-1.04986537735904e-05
-8.79896121577283e-06
-1.09028799802188e-05
-3.00055664672495e-05
4.00958270463518e-06
-1.5527180675395e-05
-1.77160306972778e-05
-6.00242241156455e-06
-1.49634125352794e-05
-1.90120070434626e-05
-6.95301953454432e-06
-1.4399400529361e-05
6.71134092465777e-06
-8.18200017602116e-06
-2.83606650483247e-05
-3.06708741867939e-05
-8.32670481808936e-06
-1.48426340092783e-05
-1.64431387913403e-05
-3.03752689962387e-05
-1.25644768720217e-05
-2.39209112787565e-05
-2.88089649653472e-05
-2.2123862333601e-05
-7.51859731931849e-07
3.56823653199811e-06
-2.92113415936069e-05
-3.39508718462062e-05
-1.31640370440415e-05
-3.77828051581842e-06
-1.93681154609915e-05
-3.63280158264195e-05
5.42247987907385e-06
-1.50965009688475e-05
-1.38318280856416e-05
-3.92282209939652e-05
-2.95607199260362e-05
-5.5833806594806e-06
-2.78206474773576e-06
-2.17774696020498e-05
-1.59153305956809e-05
-5.37084284625045e-06
-1.02815673435147e-05
-4.40259364243226e-05
-1.33583990760267e-05
-1.46478246888712e-05
-1.32828125379989e-05
-1.71141297071341e-05
-1.78839572460597e-05
-1.2783043366917e-05
-8.33721341652995e-06
-2.80348631810926e-05
-1.82547169459667e-05
-3.17961069022757e-05
-1.50857661766384e-05
-1.16545812284563e-05
-2.12404079959983e-05
-2.81129015517295e-05
-2.42315288874174e-05
-2.65277704651425e-05
-2.35075226659184e-05
-1.66515286895962e-05
-2.6736876574439e-05
-2.31475754685455e-05
-2.1870260743989e-05
-3.2550172961824e-05
-1.41053052011129e-05
-3.53237448052122e-05
-3.10163126634961e-05
-2.34794544113627e-05
2.66038082226642e-06
-8.38614312710089e-06
-2.14679851207927e-05
-2.48858371892784e-05
-7.32167877973904e-06
-8.18332452559305e-06
-1.52883214495395e-05
-9.20508495373664e-06
-3.22404009738573e-05
-3.42319862946027e-05
-1.34144553679284e-05
-1.91387634036126e-05
-2.16045343026306e-05
-2.5933754910352e-05
-1.56092586815803e-05
-1.65535955098717e-05
-2.00986893228945e-05
-1.13949362408145e-05
4.70588841880236e-06
-2.43496046428191e-05
-1.23703789565934e-05
-2.53672096961104e-05
-5.93474479118488e-06
-1.31272472934014e-05
-7.68193244822662e-06
1.89143198131097e-06
-4.91306539942847e-06
-1.45460842639391e-05
-3.71351309144033e-05
-6.60711838791588e-06
-4.27930988637407e-06
-1.24195934239976e-05
-9.50751979323336e-06
-1.90056601712022e-05
-1.33255266067057e-05
-2.13171520407116e-06
-2.07764268112011e-05
-2.34713513070334e-05
-7.76912450491916e-06
-2.31002109090571e-05
-5.93263293935715e-06
-2.4608382233232e-05
-1.38988989818123e-05
-2.26644326609256e-05
-2.80151122038309e-05
-2.61543820020758e-05
-5.28145704715976e-06
-6.95540806615322e-06
-1.77807821735722e-05
-4.86112580122892e-06
-1.79089022947382e-05
-3.00326183837474e-05
-1.80293522011332e-05
-2.12534488277943e-05
-2.58089509155646e-05
-9.41566594270211e-06
-2.25547175506918e-05
-3.05177838626514e-06
-6.79157991564157e-06
-4.90300199647425e-06
-1.91137003227755e-05
-9.70717538783284e-06
-7.98014015408976e-06
-2.27226233475878e-05
-1.91612216239878e-05
-3.04920843164246e-05
-3.67665344438731e-05
-8.43319765227133e-06
-2.37534701522422e-05
-5.15879329609724e-06
-2.12402354982374e-05
-1.11988577799866e-05
-2.00241597741021e-05
-2.51678346942679e-05
-3.22498813761222e-05
-2.26113476848326e-05
-1.89410672076665e-05
-1.54972444825049e-05
-8.57571224226883e-06
-3.29765729347706e-05
-1.95428375552918e-05
-1.02629608858253e-05
-9.76046220536238e-06
-2.01775540104548e-05
-1.16396416164632e-05
-8.17434228423774e-06
1.02693931025189e-05
-2.36036569993916e-05
-1.36789769603202e-05
-2.52284739930254e-05
-2.67245764995654e-05
-2.55268193038172e-06
-2.32051623622983e-05
-3.79124967324256e-05
-2.00125105173428e-05
-1.69206082318122e-05
-1.0177919905085e-05
-1.75157940179925e-05
2.39480090765576e-06
-1.57861509386416e-05
-7.37062667812971e-06
-3.06139373657888e-05
-2.27202745182555e-05
8.94925821874302e-07
-1.42033521117854e-05
6.36952726151419e-06
-1.65602263210878e-05
-4.54561802920265e-06
5.30669251512445e-06
-9.63116274580051e-06
-9.71635312761824e-06
-2.14001406952761e-05
-4.41144613734959e-06
-8.25740387130732e-06
-1.52389349058411e-05
-4.43184984380051e-06
-1.56986435054361e-05
-1.54593553102373e-05
-2.8121065766368e-05
-2.67455165947519e-05
3.47250333405323e-06
-1.25809764062077e-05
-2.1668572426306e-05
-9.90708563007437e-06
-1.48982756828539e-05
-1.47031400491387e-05
-1.35769968787871e-05
-1.63238513158596e-05
-1.52900294076157e-05
1.59949630602718e-05
-7.53304241125373e-06
-2.62323020742712e-05
-2.2108301894875e-05
-2.57146858560444e-05
-8.53773114567287e-06
-1.58579728650349e-05
-1.85125640443588e-05
-1.72238382113384e-05
-6.7696322543979e-06
-1.60659513630362e-05
-3.47343945783706e-05
-9.84231319719436e-06
1.07389471041922e-05
-4.06693090803655e-06
-2.88633410254411e-05
-9.79158001031532e-06
-1.43525467350785e-05
-1.30552724513426e-05
-1.7573352599167e-05
-2.93031705827017e-05
-1.63186533382451e-05
-1.54564395381678e-05
-2.56582324242911e-05
-1.01537340280792e-05
-4.58963507863737e-06
-1.21184659436607e-05
6.3484041172125e-06
-2.99709875993653e-05
-1.23136563031169e-05
-1.07834230401145e-05
1.4412487731875e-06
-2.26984291692013e-05
-2.66909669835372e-05
-7.01572152474744e-06
-2.0640754661508e-05
-2.2532826969481e-05
-2.18404997358756e-05
-1.81648887975237e-05
-1.60474845694e-05
-9.63326084237504e-06
-8.6530303906762e-06
-2.2711355336025e-05
-3.45027311475046e-06
-8.29003040482674e-06
-1.12971835584913e-05
-1.05969810495081e-05
-3.55664595758567e-06
-1.47313163467339e-05
-1.70453982297255e-05
-1.11933506964031e-05
1.03615989810198e-05
-1.96112084928557e-05
-1.91858578241984e-05
-1.86320828870972e-05
-8.63729154174497e-06
-3.10531868444913e-06
-1.90279067127601e-05
-3.09303100127255e-05
-1.37961781152897e-05
-1.64202575049019e-05
-2.58541339803758e-05
-6.9606525407746e-06
-1.9346687850005e-05
-3.86442850439727e-06
-1.44510718753195e-05
-2.40275150840454e-05
-1.64580110438282e-05
-9.26207233718553e-06
-2.29406352106086e-05
-2.45990476460737e-05
-2.9691975519395e-05
-3.40191005401866e-06
-7.65846218811596e-06
-9.78137896782551e-06
-1.50925944283297e-05
-6.48307163940972e-06
-1.09185097127284e-05
-2.57635946320763e-05
-3.67483867038546e-05
-1.90998662456477e-05
-9.22633697436897e-06
-2.49170172653589e-05
-5.14388153599464e-05
-1.80456617086943e-05
-1.07060451346378e-05
-1.89641301892605e-05
-2.67243979922039e-05
-2.08551012822555e-05
-2.71147287858518e-05
-2.85632465238951e-05
-1.72744824296204e-05
-7.81209890846216e-06
-1.79911978252014e-05
-9.79313640867989e-06
-1.92101064354785e-05
-2.66214913223351e-05
-5.06462217276216e-06
3.47074585803695e-07
-1.24512850222105e-05
-7.13212762421234e-06
-1.59612004919981e-05
-3.59053432209395e-05
-2.20839684981955e-05
-1.51906885284284e-05
-3.00597282713701e-05
-6.70790420135275e-06
-8.11454812874808e-06
-1.67781095362949e-05
-3.2187077312443e-05
-3.88177481930202e-05
-7.08057001053422e-06
-6.40966993847065e-06
-1.7993395778749e-05
-1.37526806498022e-05
-1.67865643308462e-05
-1.63735670837051e-05
-2.02068847756844e-05
-1.07163431423048e-05
-1.06035161542264e-05
-1.50797701795914e-06
-2.1282914920454e-05
-1.02539036837016e-05
-1.16488444915101e-05
-4.80734720032751e-06
-7.39069341946455e-06
-1.28906872762237e-05
-1.55437514907271e-05
-1.39468606854476e-05
-1.14586307661885e-05
-1.49367768561386e-05
-2.87920921331198e-05
-1.86555012381819e-05
-1.33952206374371e-05
-8.26383789355196e-06
5.49014915696032e-07
-5.05522704096042e-06
-2.37472687479575e-06
-1.32561401996043e-05
1.16041813354819e-05
2.52676151598348e-07
-2.4552881669376e-05
-3.29591125983237e-05
-1.43695465577622e-05
-2.20854869904717e-05
-1.68155627690936e-05
-4.93299328026274e-05
-1.4887792227154e-05
-9.45071752354603e-06
-2.34863044866204e-05
-2.60216239045841e-05
-1.40151497847558e-05
-8.71263725880722e-06
-6.62897937938622e-06
-4.16821726414271e-05
-2.62348435587442e-05
-1.07304123143704e-05
-1.35403954597306e-05
-2.09342098599205e-05
-2.4809298522689e-05
-8.0607001068194e-06
-1.42026489327027e-05
-1.98473187972469e-05
-5.84033343211891e-06
7.67555588768322e-06
-1.54082257566546e-06
-1.54878576671319e-05
-3.22532675473364e-05
-1.10521157725627e-05
2.16003265802129e-06
-1.72224579850067e-05
-7.77456512059231e-06
-1.97040259667101e-05
-3.89213205100123e-06
-1.3054462878901e-05
-1.74163957685194e-05
-1.28339460921212e-05
-7.34619623574191e-06
-1.81402238848482e-05
-2.13342600785203e-05
-3.18586173856212e-05
1.04738793903372e-05
-8.93872563472022e-06
-2.02034888705333e-05
-2.86971417889132e-06
1.77039576383986e-06
-7.62786168095387e-06
-1.50000535784201e-05
-3.53163785878703e-05
-1.15977905067375e-05
-6.32343449165513e-06
-1.02646557976158e-05
-2.3338989009432e-05
-3.36313695168698e-05
-1.46981426219871e-05
-1.78054530429665e-05
-2.04139884086371e-05
-2.1632722985341e-05
8.07612068217636e-07
-9.30386667787986e-06
-2.39483561824425e-05
-1.29138573154661e-05
4.65408834913002e-06
-3.26056603799185e-06
-1.31156159348362e-05
-1.24152128685826e-05
-2.53879059094235e-05
-8.39676404318407e-06
-3.31685449757191e-05
-2.63597294183997e-05
-7.28747124253986e-06
-3.41490085971627e-05
-3.15483542543527e-05
-1.32133218306896e-05
-2.46439587973268e-06
-7.82019530254613e-06
8.74367537971526e-06
-1.83246122109116e-05
-1.15699137598414e-05
-6.94926920840766e-06
-4.65392818400493e-06
-1.99640042631709e-05
-1.48318815540631e-05
-9.67273407864543e-06
9.66697431587432e-06
-3.15594109222219e-05
-1.34949363379086e-05
-4.08813068138375e-06
7.08262294789746e-06
-1.09968528184265e-05
-3.00819899055347e-05
-1.14208617259751e-05
-1.23738882066564e-05
-2.70956806985655e-05
-2.4069924902333e-05
-8.05156665632622e-06
-4.74568144215429e-06
-4.67769908825976e-06
-2.29069414033445e-05
-4.93207795266956e-06
-1.76234970251778e-05
1.11155186818284e-06
-8.85728179645054e-06
-1.87151239176738e-05
-1.05145129532621e-05
1.54290248164762e-05
-6.91277817010987e-06
1.64552338691012e-05
-2.93409931360254e-06
-1.81837942546836e-05
-2.6454030924544e-05
-1.09787224753219e-05
6.39088651922344e-06
-1.12000120738059e-05
-2.79392965266317e-05
-3.78816014472656e-05
-7.13459267923227e-08
-1.17380247350759e-05
-2.13854766495058e-05
-2.35127371008034e-05
-1.43622412052656e-05
-5.3038719748128e-06
1.01722483579963e-06
-3.54102396547046e-05
-6.36064552073671e-07
-3.25464278032784e-06
-7.78201476586399e-06
-4.04678852154002e-05
-3.39525469640716e-05
1.48561885757847e-06
-1.52524010217635e-05
-9.76247667109641e-06
-7.5725159890086e-06
-2.16920020538342e-05
-1.35413629499005e-05
-1.23534247261793e-05
-3.2711212555713e-05
-2.8642874537569e-06
-1.27076562978676e-05
-3.18031434374762e-06
-2.10830769672589e-05
-2.05669602905075e-05
-7.17307603861349e-06
-1.22226678672821e-05
-5.95128742843605e-06
-2.69147344515638e-05
-1.87883749358814e-05
-5.66146957602182e-06
-1.93026577258819e-05
-2.47057814611851e-05
3.98523996130868e-06
-5.78915056625323e-06
-1.14548222445233e-05
-2.60601990798666e-05
-1.73956205387348e-06
1.8122906373675e-06
-1.67618138309846e-05
-2.39967873410752e-05
-3.0255487250539e-05
1.12508664601078e-05
-1.77287154718415e-05
-2.40789734254269e-05
-1.13308880620421e-05
-9.75546206666491e-06
-9.71081890713373e-06
-2.15180253879521e-05
-1.55854419588608e-05
1.25471010260777e-06
-2.29956673997913e-05
-2.94197220045966e-05
-1.33853385588532e-05
-1.5064224262314e-05
-1.72077312096022e-05
-6.95341636654806e-06
-3.28181402253943e-05
4.31532715262995e-06
4.87057408793445e-06
-2.55132311629361e-05
-2.75490283986458e-06
-1.82987381045907e-05
6.3535041163921e-06
-1.33314383565915e-05
-2.3608340083104e-05
-3.64266568020705e-06
-8.03374781212148e-06
-2.15998970478784e-05
-2.04363695631454e-05
-2.2942061061164e-06
-1.60080424975933e-05
-2.16609840412616e-05
-2.4102055195338e-05
-1.05591792457633e-05
-2.01882283035927e-05
-5.02049449163937e-06
-1.84432362083781e-05
-4.01606487772853e-05
-1.62318914804475e-05
-7.56913598760653e-06
-4.44142748762626e-06
-8.40419963980582e-06
-1.51587199458817e-05
-2.76114175150695e-05
-1.77355366767632e-05
-2.91086943485908e-05
-6.42577060758955e-06
-1.57891791349897e-06
2.08863093017496e-05
-2.58816560909877e-05
-2.47416389805213e-05
-1.69090495913504e-05
-9.15509546206467e-06
-4.6843845082505e-06
-1.42280152292069e-05
-6.28462610645104e-06
-9.24909011343475e-06
-6.6139384481847e-06
-1.70412226786047e-05
-7.36893809779375e-07
-1.3449873214847e-05
-1.87396570401204e-07
-5.75492467025395e-06
-1.8631971389085e-05
-2.44204980794063e-05
-1.82439290988487e-05
-7.97454074791714e-06
-1.80154503430613e-05
-2.47414466106597e-05
-2.71482943682128e-05
-2.24546358535194e-05
-1.47003991193045e-05
-6.39293022124515e-06
-2.31354853516578e-05
2.7325190981122e-07
5.48223328133568e-06
-1.19928177144919e-05
-1.25032794020917e-05
-1.65179205663609e-05
-1.75734956710166e-05
-1.59209296087319e-05
-2.82227937447324e-05
-2.15314605905876e-05
-1.06901657980208e-05
3.02671324709705e-07
-2.56945473953405e-05
-5.87623221483204e-06
-7.5881442580666e-07
1.68316546878891e-06
9.02053399847652e-07
-1.89893566951462e-05
-1.43874222600518e-05
-2.84914446784916e-05
-1.5621826063368e-05
-2.33735640615642e-05
-1.08225336617378e-05
-1.29700833755006e-05
-3.51785453575963e-05
-2.01587571488588e-05
-7.53503057314673e-06
1.57552866065324e-05
-6.89841509483512e-06
-2.0413803607937e-05
-2.48200648757095e-05
-2.63771382939883e-06
-3.61428840564832e-06
-1.40991452448901e-05
-1.69810126801464e-05
-2.23414234692918e-05
8.48904159692118e-08
-2.58359079860711e-05
-1.41918664700624e-05
-1.19450422079448e-05
-2.05487976519136e-05
-1.28014010423547e-05
-1.64537524629979e-05
-1.62343438264889e-05
-2.14021884417123e-05
-1.22586757564087e-05
-1.88783796819018e-05
-2.80396362812008e-05
-9.96738361909615e-06
-1.52707026369515e-05
-1.03204949612259e-05
-3.3203279222482e-07
-7.44122577134485e-06
-5.6873788689714e-07
-1.77245342320282e-05
-2.00678337206809e-05
-2.16424998205573e-05
-3.39488130958747e-06
-2.00846644089122e-05
2.82304314338087e-06
-2.5289665010792e-06
-6.07207958973647e-06
-2.83001579970981e-06
-9.22621432101236e-06
-2.56968018174926e-05
-1.75494481966654e-05
-1.97853646580434e-05
-8.92002181846475e-06
-2.26015520611274e-05
-2.19616833580302e-05
-1.57616125511064e-05
-3.97115028105157e-06
-8.84666433627501e-06
-1.54085641605859e-05
-1.59701855538075e-05
-1.13666812360418e-05
-1.22718213073515e-05
-1.78869901390947e-05
-3.37693991735976e-05
-2.82246672950017e-05
-1.95181366517181e-05
-1.60061721992036e-05
-1.71436036094252e-05
-8.80262851892114e-06
6.68520268758299e-06
-3.53987105025133e-05
-2.10688992285011e-05
4.85708899302099e-06
-8.67021114524593e-06
-2.81041010591662e-05
-2.9768716869631e-06
-3.86898814393477e-07
-1.03379209053181e-05
-2.85326552214036e-05
-1.72458690103389e-05
-1.80740621515499e-05
-1.53533863748013e-05
-2.50140792271661e-05
-2.75493389343947e-05
-1.67610688121305e-06
-1.15193054930393e-05
-6.95847807440969e-06
-3.31624071796397e-05
-2.35541215485847e-05
-1.98520726419502e-05
-2.57691574909902e-05
-1.02163973672238e-05
-1.42665485097917e-06
-1.56149588873024e-05
-1.49004068994165e-05
-1.9826279128864e-05
-2.01591835947712e-05
-1.00791307676545e-05
-1.91697037893494e-05
-5.18441570296336e-06
-1.51956336804932e-05
-9.31668644471931e-06
-2.90405496163096e-05
-2.86877061447032e-05
-2.9139058811502e-05
-1.47725214471721e-05
-4.76357884400182e-06
-3.05334892368692e-05
-4.52855509656294e-05
-4.52416876438582e-05
-1.78456692070414e-05
-1.49295981153784e-05
-8.99707092977087e-06
-3.73154851757877e-06
-1.8842786284474e-05
-8.14364480267891e-07
-1.17944034802071e-05
-3.6791375933938e-05
-2.33013337911599e-05
-3.10543889548034e-06
-2.72463860464168e-05
-2.40626605319979e-05
-1.84174560022284e-05
-3.35254446983308e-06
-2.48421189430163e-05
-1.55886851092621e-05
-1.64176849010666e-05
-2.0272212395871e-05
-2.08136247245496e-05
-2.85863435331006e-05
-1.41899486198647e-05
-1.5630353632303e-05
-1.94127741302233e-05
-1.25448483964624e-05
-6.49292156513085e-06
-1.55256612844882e-05
-3.18967433526521e-06
-2.45600227258961e-05
-1.45234563589485e-05
-1.141003946677e-05
-1.30088290427935e-05
-1.7798907207029e-06
-2.0346853729903e-05
-1.75479809043003e-05
-1.94692309017583e-05
-1.38368822218846e-05
-2.93907794561622e-05
-1.5894851606642e-05
-2.59839377531286e-05
-1.05725736581421e-05
-1.1084038505818e-05
-9.82621818248114e-06
-2.12755634618412e-06
-5.78391398520761e-06
-1.52723336612398e-05
-1.02695665238972e-05
-4.03065256407885e-06
-3.40658544327683e-06
-2.12813757803979e-05
-3.31167319137525e-05
-1.04833371772626e-05
-5.86184772829217e-06
-1.92127308423407e-05
-1.32776051459779e-05
-5.24559700086001e-06
-1.8642182042971e-05
-4.75503921112351e-06
-2.08171994957557e-05
-2.55758019047833e-05
-7.02608729768261e-06
-1.63101180293225e-05
-1.27987400748725e-05
-9.61744130275359e-06
-2.64937823991621e-05
-2.56960444386085e-05
-1.55799506754194e-05
-6.66489786600361e-06
-6.68733300155894e-06
-1.46066882478461e-05
-3.66057967548495e-06
-1.19575286703821e-05
-2.14215557325916e-05
1.41063173494915e-05
-2.12717627098286e-05
-7.56394669966023e-06
-1.6365538346578e-05
-3.45541748818345e-05
-2.23686925919361e-05
-1.00864803221445e-05
-2.23475271436682e-05
-3.2641313678082e-05
-2.41416114063222e-05
-8.69440331797641e-06
-1.80880249959772e-05
-1.76493919185471e-05
-7.1900600889431e-06
1.31243636520271e-06
-8.65101331734446e-06
-2.7059916334955e-05
-2.68534896344357e-07
-1.80980458903701e-05
-3.10911086617352e-06
-3.54855213736279e-05
-9.44563626798891e-06
-1.30401037514556e-05
-1.32532540162561e-05
-9.81241777287356e-06
-2.98391497489825e-05
-2.34625773678297e-05
-1.07713149099945e-05
-1.23075261682391e-05
-1.23189174947036e-05
-1.24968169928941e-05
-1.28141318830229e-05
-1.78819287817332e-05
-3.89319218454058e-06
-2.12508675797101e-05
-1.13530301926008e-05
-6.20058736448613e-06
1.82125062881357e-06
-2.39088799108431e-05
-1.78405805645905e-05
-1.65237070684872e-05
-1.20465148488558e-05
-1.59737877031805e-05
-2.55098405976996e-05
-8.50637468454573e-06
-3.35595138204168e-06
-4.51855974811231e-06
-2.85477601147192e-05
9.05741330729523e-07
-9.67893818180065e-06
-6.66855271027946e-06
-2.53569010224274e-05
-2.25215623650791e-05
-3.48092722920278e-06
7.0172070863058e-06
-1.20584992920417e-05
-2.38743190285324e-05
-1.362623065491e-06
-1.53645638790165e-05
2.14145187702202e-06
-1.26300224614707e-05
-2.51122884823973e-05
-2.34042422802441e-05
-2.28176001139868e-05
-2.39954310757619e-05
1.07172788419468e-05
-1.37247147161113e-05
-3.64821942500293e-06
-3.32199220927879e-05
-8.20289362056977e-06
5.8020264576095e-06
-3.36981858663295e-05
-2.89558984625059e-05
-2.97700469935048e-05
-8.59843719799393e-06
-1.78594150059587e-05
-6.16298896064223e-06
-3.83852390602488e-05
-8.9613841948395e-06
-1.50342045957459e-05
-3.50202342745786e-05
-2.42594889974685e-05
-1.92691309225961e-05
-2.01733165399498e-05
-9.42854478534249e-06
-2.00338381298957e-05
-7.81763319881059e-06
1.81999199341127e-05
-1.28696057823786e-05
-1.88750039154887e-05
-2.70755864692573e-05
-1.01456478337457e-05
-2.75421822719006e-05
-2.53122632789145e-05
-1.89362012104636e-05
5.26588472382887e-06
-2.40791752004754e-05
-2.56135301176378e-05
-1.71469005582644e-05
-1.54275117391938e-05
-1.74058428272418e-05
-3.05922983323844e-05
-1.1540980660467e-05
-1.25494204998553e-05
-2.86115583956362e-05
-1.38853677537611e-05
-1.62099095706997e-05
-7.95741843708721e-06
-1.40881844947958e-05
-1.84968052297954e-05
-1.50374975071251e-05
-1.15966037703696e-06
-1.06738456343453e-05
-3.72944226937558e-06
-1.0137238474257e-05
-9.82475610307653e-06
-1.58373784782944e-06
-6.834246595234e-06
-2.7253791153489e-05
-9.00631897826808e-06
-1.11899182671193e-05
-2.13514502988075e-06
-1.56630627231172e-05
-1.60702191600764e-05
-2.00465565177628e-05
2.03869927743321e-06
-1.36909139465332e-05
-1.65606869370354e-05
-1.48028640246082e-05
-8.1051962388763e-06
-2.10620444138577e-05
-1.28742048502765e-05
-1.57593914754709e-05
-1.39200290534477e-05
-1.66816140243276e-05
-7.33027713817204e-06
-1.22796274240488e-05
-2.00332705612826e-05
-1.16389929904632e-05
-1.52431416618539e-05
-2.21441927257781e-05
-1.35699518762507e-05
1.46422980797502e-05
-7.05109350746849e-06
-1.39443541316799e-05
-1.22591297006822e-05
-2.68208464584251e-05
-2.63252259435376e-05
-4.24106919419849e-06
-1.31410375161545e-05
-2.18865594284973e-05
6.92762684019958e-06
-2.78957010895059e-05
-8.40164860481526e-07
-1.02555677646021e-05
-1.13960755718629e-05
-1.77082531165092e-05
-2.46595442704167e-05
-2.51909633870563e-06
-1.84287411638326e-05
-2.39585955319999e-05
-1.55359226105956e-05
-1.03416719760024e-05
-1.07967787854154e-05
4.00893683975061e-06
-2.35469243559212e-05
-1.57903419095271e-05
-1.43979812452081e-05
-2.40784046056146e-06
-1.27866504285919e-05
-1.23803122579277e-05
-1.11242759038878e-05
-3.89393826767632e-05
-1.33196010524994e-05
-3.17391988130457e-06
-3.19074358494229e-06
-2.45031427515407e-05
-3.05516027605149e-05
-8.92156138241411e-06
1.83586356325322e-05
-5.48872387529542e-06
-7.50683122952625e-06
1.87005779999157e-06
-1.91862274373675e-05
3.53983555582614e-06
6.03915747451979e-06
-1.63067259147913e-05
-2.83193523984484e-05
-3.0955089415367e-05
-2.91596574712456e-05
-1.66522082590709e-05
1.38078825335776e-06
-3.2166286565354e-05
-2.12838833945891e-05
-1.47284920154002e-05
-2.02462205522154e-05
-9.74733047386706e-06
-1.06451964559351e-05
-1.90263244134982e-05
-1.59765491755267e-06
-3.79203754375665e-06
-1.0487245892534e-05
-8.77807600432388e-06
-1.98135910630431e-05
-9.25785364311074e-08
-6.21516646686051e-06
-9.04440734851742e-06
-2.68208269762351e-05
-2.24884173586643e-05
-6.42431271221864e-06
-9.14070614748968e-06
-2.97934421291877e-05
-2.21620202748892e-06
-1.13078671161599e-05
-1.72266792814776e-05
-2.03000076785655e-05
-1.34527571589592e-05
-2.81728033277604e-05
-2.22239848758421e-05
-2.88682950324076e-05
-1.74792212756775e-05
-8.52185221069413e-06
-7.59797519217101e-06
-4.77331049720928e-06
-1.04153877021499e-05
-2.88374378211481e-05
-3.4843476193054e-05
-1.50451251004157e-05
-1.84761286168959e-05
-5.72595833550038e-06
-1.7460170532564e-05
-1.08689318666415e-05
-1.5331909513384e-05
-2.16631454275003e-05
-2.79648367771434e-05
-1.27924612800462e-05
-2.46253643185461e-05
-1.58986554606473e-05
-1.87235484051674e-05
-3.10890621571323e-05
-3.09949733434646e-05
-2.51086185357597e-05
-1.30647776585668e-05
-9.58687892035e-06
-5.26016363050644e-06
-1.9947032763702e-05
-1.92714653326437e-05
3.20924271324097e-06
-2.12037338506068e-05
-6.77363839408993e-06
-8.31073506604783e-06
-4.39051425821127e-06
-1.29265244605423e-05
-3.142379825673e-05
-5.30825871041648e-06
-1.42622119099073e-05
-1.90113508215088e-05
-2.65267531443454e-05
-3.03960306914082e-05
-1.00572510609706e-05
-8.94952575683091e-06
9.93268866194796e-06
-7.07054069744992e-06
-7.54976393846803e-06
-1.85933276231959e-05
-2.85212217900184e-05
-1.78811754052898e-05
-1.14569515072432e-05
-7.47430299047532e-06
-2.70740400084821e-05
-2.22113840692758e-05
-1.31784262364404e-05
-2.29583223875699e-05
-1.9338426627629e-05
-1.49915747661423e-05
-2.1629300026909e-05
-1.85052875472544e-05
-1.2642613401482e-05
-2.12814469084856e-05
-9.16020344780955e-06
-7.7506249050724e-06
-2.84533412640075e-05
-1.14415402086722e-05
-7.08535034190775e-06
-1.50124096327664e-06
-7.78149716321994e-06
-2.18250317083328e-06
-2.55154480684105e-05
7.08874887639354e-07
-1.54326563034537e-05
-1.27283275595803e-06
-8.92590970359518e-06
-5.18577296595246e-06
1.53969876755986e-05
-2.81691982349613e-05
-5.48047585226682e-06
-2.67012736155178e-05
-2.88104815428205e-05
-2.10628432882819e-05
-1.46230450281175e-05
-1.58464618950232e-05
-1.46725434344218e-05
-2.88118154492975e-06
-2.43011465300121e-05
-2.8356308478199e-06
3.14829052831481e-06
-2.01078160791173e-05
-2.40343056781459e-05
-6.83189403186755e-06
6.19456866440549e-06
-2.56722049319639e-05
-3.0817553707328e-05
-2.94227793154873e-05
-2.2037763366261e-05
-3.97551580454332e-05
-2.10886705388696e-05
-1.78111331468164e-05
-2.71004411062425e-05
-1.61027090766629e-05
-2.24153213836852e-05
-3.09483583215712e-05
-2.48038112192167e-05
-6.40691445996813e-06
-1.22851124332776e-05
-3.07568413555802e-06
-1.34837796814502e-05
-2.34177349963301e-05
-2.2171270451224e-05
-9.45341826992236e-06
-2.78848028788364e-05
-7.43419896426781e-06
-2.14557288860317e-05
-1.47240823001865e-05
-1.54787040551609e-05
-1.55338757255084e-05
-1.59625675983066e-05
-2.0370660312222e-05
-1.07825366122546e-05
-3.52005286839441e-05
-3.99355918192441e-06
-1.40460736374492e-05
-2.4174618518356e-05
-1.41980285483176e-05
-4.41632050638661e-06
-2.9596841762183e-05
-5.87571609912235e-06
-1.89411872274229e-05
-7.8808447392425e-06
-9.53392974291958e-06
-9.42910000417579e-06
-2.3590517349665e-05
-2.19895406318265e-06
-1.0188843756838e-05
-8.61714946150056e-06
-1.16155268764898e-05
-1.78273044142961e-05
-1.81174533711904e-05
-1.6464884963492e-05
-8.84101566961102e-06
-2.24032567195253e-05
-2.94074912686284e-06
-3.17151289096771e-05
-3.84094945742855e-06
-1.96844143205051e-05
-1.67084028347681e-05
-2.05944877491142e-05
-8.28072117940994e-06
-4.09608395301798e-06
-3.83059765472206e-06
-2.09877765360682e-06
-5.77641400526141e-06
-1.2915481392725e-05
-1.18798103024224e-06
-1.27351703553514e-06
-9.06310013044046e-06
-1.1171460052091e-05
-2.21536278002468e-05
-2.75098593437966e-06
-9.67008322833126e-06
-9.06249239417189e-06
-2.04760518856567e-05
-2.16416045427588e-05
-2.33975697458445e-05
-1.34728066738321e-05
-1.19828931389364e-05
-1.13372256183323e-05
-1.12697389494053e-05
1.81105527983798e-05
4.6098631312772e-06
-8.46156075524567e-06
-2.63259314269303e-05
1.87494609914513e-06
8.57007031554577e-06
-3.53365289272255e-06
-3.80616864457521e-05
-1.88240210449227e-05
-1.0856772137341e-05
-8.29239762701935e-06
-1.0177185659061e-05
-2.24365527336297e-05
-2.57483347706688e-05
1.05509770878854e-06
1.90349389550297e-06
-2.3301565219534e-05
-1.63650935503312e-05
-1.6806743551441e-05
-3.16765857080194e-05
-1.05879693047268e-05
-4.92516361226695e-06
-9.03662280490987e-06
-1.40562117614544e-05
-9.38528670532301e-06
-1.20205744089959e-05
-1.58752014550946e-05
-1.43834861810587e-05
-1.18096696296916e-05
-5.5700619190008e-06
-1.75413341483924e-06
-1.78506695459712e-05
-2.74303245120802e-05
-1.81719370691133e-05
-7.50481195557595e-06
-1.92337358569128e-05
-2.08955618970008e-05
-1.3411918001229e-06
-3.19776720662643e-05
-2.96021458132581e-05
-9.96198555490416e-07
-2.95135909341406e-05
-2.91175367092402e-05
-2.24717694277282e-05
-1.60823679272152e-05
-1.04429564137251e-05
-1.29317290918306e-05
-8.01676968462744e-06
-2.02698910455174e-05
-3.14909716437152e-05
-2.28388255858122e-05
-1.76809028267848e-05
-1.08303450127248e-05
-8.29480136172764e-06
-1.33452477195304e-05
-1.19928244812187e-05
-3.83823745567772e-05
-3.61807538589919e-05
-2.09773447454234e-05
-1.20026820640593e-05
-1.04555396911274e-05
-4.86303254492473e-06
-8.45365299167926e-06
-2.014907011166e-05
-2.28694372801537e-05
-8.69677617892774e-06
5.94573449859456e-06
-1.02383821678182e-06
-3.08942395372493e-05
-2.0537107362124e-05
-3.22572182621779e-05
-2.59904907062815e-05
-3.37649341112386e-05
-6.35473349500564e-06
-8.82520744415453e-06
-3.06235769995906e-05
-1.46306434367472e-05
-1.09834592004599e-05
-2.01543367162791e-05
-1.30100957335311e-05
-2.00157776536798e-05
1.7411174482105e-07
-9.0116247182016e-06
-1.15376877065653e-05
-2.88227421074749e-06
-3.35498686063927e-06
-5.22725177230923e-06
-1.83803298775732e-06
-2.01316183422272e-05
-1.7289101393416e-05
-7.14053657505222e-06
-1.5230470086373e-05
-2.53409340453296e-05
-2.63109388154e-05
-3.74615267698542e-05
-2.91655309157868e-05
-2.42477180124595e-05
-1.52808612174897e-05
-2.74588025708025e-05
-1.01000946004772e-05
-2.18401284927247e-05
-1.40826312261051e-05
-7.40542730812885e-06
-2.11839423398435e-05
-1.71317055824356e-05
-2.34239105897263e-05
-7.7265047632854e-06
-1.30779736971726e-05
-2.13326250914917e-05
-2.82760651786342e-05
-2.40141737254613e-05
-5.83256585763466e-06
-1.13296772786304e-05
-1.14686517476064e-05
-5.17107463514601e-06
-1.11217301097292e-05
-2.24005585382615e-05
-2.40678177983981e-05
-1.48162992052314e-05
-1.96574382897889e-05
-1.02591892516216e-05
-3.28571196287254e-05
-1.52495020124842e-05
-2.3034080741606e-05
-2.65298709662452e-05
-1.91762940677911e-05
-2.63485052692982e-05
-3.41757908623034e-06
-1.98338968151216e-05
2.74249010243315e-06
-1.13443437200734e-05
-2.40349338867173e-05
-2.78005627771331e-05
-7.45510241606332e-06
-8.63844596798693e-06
-2.58856228527124e-05
-3.42336931940709e-05
-2.29602836720723e-05
-3.40144416121569e-05
-2.91811109421102e-05
-3.18851361945964e-05
-9.76453296577263e-06
-1.20055284477012e-05
-1.07180405628878e-05
-2.03640070903997e-05
6.07698581163681e-07
-1.00369322759701e-05
-2.38041527770981e-05
-1.47414934861356e-05
-7.46158868635899e-06
1.28152794712073e-06
-1.00072758104153e-05
-2.32101281490841e-05
-1.13716708430566e-05
-8.44609814586971e-06
-1.36075270492861e-05
-2.88867366960389e-05
-3.13822708678689e-05
-4.80810592404209e-06
-2.96999307188469e-05
-3.04009025574511e-05
-2.44225809022983e-05
-2.23254329989955e-05
-2.23707581701362e-05
-2.39928304419547e-05
-2.93646244729812e-05
2.14121896613968e-06
3.61650619630471e-07
-1.68997520077165e-05
-1.57392696512259e-05
-9.21841574399338e-06
-3.28805203648962e-06
-1.94613220716393e-05
-1.50071624481631e-05
-1.09849809283597e-05
-1.80819926614201e-05
-1.79073364960485e-05
-2.53701464331771e-05
-2.48070256514466e-05
-3.19118880940697e-05
-3.27447061747032e-05
-2.59875744734628e-05
-1.41088851965988e-05
-2.13438772486617e-05
-1.68875949730731e-05
-1.55819155628369e-05
-1.76942738319179e-05
-2.17885478817843e-05
-1.63893434047341e-05
1.6416102906755e-06
3.47427620687152e-06
-2.27814278435661e-06
-5.97650719259875e-06
-8.22373133651202e-06
-9.21672415676152e-06
-3.51008654572698e-05
-9.03202401037249e-06
-6.95815357448603e-06
-1.31295853108331e-05
-1.48467340372585e-05
-1.04387126834389e-05
-1.56409054029426e-05
-1.08218630486505e-05
-2.41209732942341e-05
-3.67869759846543e-05
-9.7116119281773e-06
-6.17294208048909e-06
-2.41404195953343e-05
-2.50287104233528e-05
1.41473984411394e-05
-7.13648047683092e-06
-2.57716881469604e-05
-1.89183335551326e-05
-6.22475159157421e-06
-4.88752784312335e-06
-1.09614578534877e-05
-1.06608978465027e-05
-1.43728492715863e-05
-1.10584021850517e-05
1.08328960410433e-05
-3.00955171968995e-05
-8.50706959433653e-06
-9.21462250114388e-07
-6.0993321881072e-06
-1.54223359788178e-05
-2.84279308565426e-05
-1.66118904677979e-05
-1.81232655550346e-05
-3.10055308649319e-06
-2.94936348698424e-06
-1.51718382587861e-05
-2.36841845380282e-05
-1.77971992235598e-05
-5.24292731304106e-06
-1.18178139589269e-05
-2.36550605999621e-05
3.93978833379838e-06
-5.54685949604059e-06
-2.03629042356288e-05
-3.01036239393934e-06
-2.68654911023425e-05
-3.8064206624317e-06
-1.66049932092359e-05
-2.39642264423191e-05
-2.47209822582046e-05
-1.08632718410993e-05
-3.03813907257606e-05
-1.49401101726378e-05
-8.75162223308711e-06
-3.0393479083308e-05
-1.11822615127515e-05
-3.0355146828188e-06
-7.08602762590906e-06
-8.4715763178802e-06
-6.87145858993906e-06
-3.39997918819822e-06
-9.84249995830324e-06
-1.53283768561861e-05
-9.20201685613704e-06
-2.39531179038571e-05
-3.21784806294975e-05
-2.24434705094571e-05
-3.20439879239295e-05
-1.31421184152566e-05
-4.78049614890145e-06
-2.42899176329671e-05
-2.36936688654658e-05
-2.68053228352583e-05
-3.33306961783975e-05
-4.77279962093206e-06
-2.42125876427663e-05
-1.03698485193733e-05
-1.07767785736823e-05
-2.81267802787908e-06
-2.42335717591933e-05
-2.47367846547336e-05
-1.20752590283521e-05
-1.35331309859577e-05
-1.68082680391442e-05
-9.51942670761751e-06
-2.32543438198818e-05
-1.24162354865727e-05
-1.19202759612683e-05
-2.06689014310347e-05
-1.88100561986419e-05
-1.83180455089984e-05
-3.51431402774537e-05
-3.17171955517847e-05
-2.16021653397297e-05
-8.83937752917837e-06
-1.27697874243444e-05
-6.15160292813148e-06
-1.9368979978076e-05
-1.69575538295259e-05
-1.0822086985954e-05
-8.08670855082051e-06
-5.63835429745506e-06
-3.62365473089838e-05
-1.3224523360197e-05
-1.05298328306032e-05
5.40144474922474e-06
-3.01124963531851e-06
-1.13770779479793e-05
-2.13661646141245e-05
-2.75116295849055e-05
-2.77416997892585e-05
-1.78477408626698e-05
-2.12379167471043e-05
-1.35851584175405e-05
-2.07206607075864e-05
-2.42982258093103e-05
-2.86494628993112e-05
-9.67281011548145e-06
5.31176427944148e-06
-4.80448063173128e-06
-2.09103527175863e-05
-1.29628187928731e-05
-4.40568457218155e-06
-1.03078464261729e-05
-1.07146520363457e-05
-7.49672059389986e-06
4.25808314540889e-06
-1.72435689295615e-05
-3.56067831640191e-05
-2.10381692854231e-05
-1.86154707805829e-05
-8.61278123970904e-06
-1.01413606133516e-05
-1.2013631027301e-05
-1.91242015029303e-05
-1.42682867480972e-05
-2.03902111899039e-05
-2.94274460440104e-05
-7.96474553794343e-07
-1.55876783758721e-05
-3.25993523238529e-05
-1.913532909633e-05
5.94536532228137e-06
-1.28326590720986e-06
-3.76778723143557e-06
-1.89370223036763e-05
-6.24493175088328e-06
-2.12323612935866e-05
-1.93822158374399e-05
-1.14018132286559e-05
5.73919841922291e-06
-1.41341335077225e-05
-2.09214449887341e-05
-3.25356140999436e-05
-2.10553180033483e-05
5.99012780484043e-06
-1.5208879486974e-05
-2.03234553702823e-05
3.04047433968411e-06
-4.32341642530363e-06
-8.24974603114267e-06
-8.63562635554867e-06
-7.86105398935641e-06
4.15683777351328e-06
2.07689656439757e-06
-3.17365072627734e-05
1.20263772498179e-05
1.26472552157424e-06
-2.95084438177847e-05
-2.24800988698432e-05
-2.00989752607521e-05
-2.02453549100193e-05
-1.84911962720938e-05
-3.62761033959347e-05
-5.10137132011547e-05
-1.93144886927246e-05
4.33264715417208e-06
-1.64054184468453e-05
-7.89544008571611e-06
-2.74202547473118e-06
-2.06424352670858e-05
-1.92404818332937e-05
-2.69516339407422e-05
-3.58757125675354e-06
-1.37861712518397e-05
-1.22594011402834e-05
6.99591378970791e-06
-1.8903659876285e-05
-3.63992749837003e-06
-1.290476633543e-05
-8.78164240261774e-06
-2.21437594583721e-05
-3.06367939902663e-05
-1.88739824078706e-05
-1.02830434903466e-05
-2.07626160922754e-05
-1.57282145841248e-05
-1.65651409337004e-05
-2.64528102039018e-05
-1.45437338576073e-05
-1.04314440059469e-05
-1.64265916655878e-05
-2.58554513881046e-05
-1.88760160055469e-05
-5.72049047720602e-06
-3.49106679965591e-06
8.88235270130635e-06
-6.85373562945254e-06
-7.71069068767248e-06
-1.29142219350024e-05
-9.30327813528165e-06
-2.17411522191119e-05
-3.21117129373001e-05
-9.18462874918083e-06
1.67392058924112e-06
-3.00897449398628e-05
-2.79546967451482e-05
-1.09053310531844e-05
-1.973175031802e-05
-1.45408941303134e-05
-2.82997002330441e-05
-1.55810202507596e-05
1.30360154348097e-05
-1.33039716630729e-05
-3.15444357998643e-05
-3.33404664103033e-05
-1.88312717806842e-06
-3.79631407403357e-06
3.61555480705866e-06
-2.08469758936462e-05
1.07435028340067e-05
1.97624622111332e-05
-1.325388607249e-05
-2.39811820988858e-05
-1.51168496590618e-05
-2.32473690501585e-05
-7.02537381103018e-06
-3.07151607625834e-05
-3.72517306699291e-05
-9.17902718197773e-06
-1.76761083936381e-05
-1.8440834382228e-05
-1.92928551498676e-05
-2.0505039069456e-05
-5.14906086447504e-06
-1.35747256542385e-05
-2.71453293840418e-05
-3.02067042858248e-05
-3.09643270268591e-06
-1.38711239881466e-05
-2.34323624531502e-05
-2.25263855969822e-05
-3.78257436571924e-06
-1.07268637948628e-05
4.20272462944877e-06
-2.29286641554629e-05
-2.57913323389293e-05
-1.3397856252919e-05
-4.35660221021824e-05
-6.77417893468615e-06
-2.695518589558e-05
-3.31792316206025e-05
-3.2216509107159e-05
-2.76533203841677e-05
-5.41780158886227e-06
-1.65898103933976e-05
-6.22565580604306e-06
-1.53267848964289e-05
-3.12210106442088e-06
-5.89243060474629e-07
-1.09810750144141e-05
-5.48147694237296e-06
-2.07713966976901e-06
-6.51520632553713e-06
-8.66125175793441e-06
-1.27803967278469e-05
-9.89524712343406e-06
-1.97456719001529e-05
-1.24863100884816e-05
-2.16619965837121e-05
-3.20419902561582e-05
-2.5193367944851e-05
-1.90301101468193e-05
-2.4892398817681e-05
-1.7991928085296e-05
-4.01976493063473e-07
-2.06408834175496e-05
-1.34949378130419e-05
-1.27658237959703e-05
-1.75628881925656e-05
-3.90949945682572e-06
-1.75312929613046e-05
-2.94915229889363e-05
-1.51635001396669e-05
-2.62063098340788e-05
-4.15934593513488e-06
-9.4465697102186e-06
-1.43981791024211e-05
-1.69715121690072e-05
-1.49913873514405e-05
-2.04154394276493e-05
-3.15173785384976e-05
-1.39718659376841e-05
-2.26627915501853e-05
-3.05773444267551e-06
-1.45923140615185e-05
-2.58189560735513e-05
-1.55958395168113e-05
-1.27250148164297e-05
-2.09255152920325e-05
-2.17531461890394e-05
-2.66018446173089e-05
-1.1734896677168e-05
-2.46701684122591e-06
-2.45713103415022e-05
-1.41296179162437e-05
-2.25227006045918e-05
-1.63728410805519e-05
-1.66656455778378e-05
-2.84907399596732e-06
-2.40701944962544e-05
-2.97735003036202e-05
-2.98424477082403e-05
-2.0369316555191e-05
-2.07713524881207e-06
-2.33322637736628e-05
-3.63190939026258e-06
-9.86148840823774e-06
-1.34312435852961e-05
-5.17986569893652e-06
-1.17651393819731e-05
5.70977413708359e-06
-8.21959387033709e-06
-9.59252093501128e-06
3.80655902285247e-06
-1.01867952738745e-06
-1.9370855216843e-05
-3.85388779264821e-05
-2.79122137208799e-05
-1.49907969213799e-05
-6.67927918835073e-06
-7.95523682235737e-06
-2.48816531112365e-05
-1.21423501307487e-05
3.22719483405281e-06
-1.43873042404563e-05
-2.36972566737582e-05
-1.64136668046675e-05
-3.32886067862169e-05
-1.13562123941329e-05
-1.00375411381905e-06
-3.83842005276371e-05
-2.96707370845794e-05
2.55988880498493e-06
-2.59176425016475e-05
-2.03529710319048e-05
-1.36633876014811e-05
-4.11954804350503e-06
-2.90006845413765e-05
-2.23185514567591e-05
-2.03031139874132e-05
-8.55628181547963e-06
-2.54343382511219e-05
-3.44408291248563e-05
-1.60256195754822e-05
-7.80269876504591e-06
-2.48186093552859e-06
-2.52139110104745e-05
-2.9236461551199e-05
-2.19109758588154e-05
-9.33502746045485e-06
-1.21748918855219e-05
-4.95400008884563e-06
-1.28113665681798e-05
-7.41724490051761e-06
-1.49316027544608e-05
-1.9248024002967e-05
2.31326133026728e-06
-3.29035978373388e-06
-1.21908051271032e-05
-1.71374767608619e-05
-3.46973962211991e-05
-3.53678523957676e-06
-6.88083371894786e-06
-3.3880921641272e-05
-2.11283016237346e-05
-1.19823799552487e-05
-2.51630122665559e-05
-2.07638744992725e-05
-2.75331281231084e-05
-2.35963131169011e-05
-1.17765672955922e-05
-2.32413293696475e-05
-3.47797240309232e-05
-1.8310106331333e-05
-1.40263996767456e-05
-1.38054172746333e-05
-3.25734907774461e-05
-2.83883384886801e-05
6.46946524559133e-07
-1.50169895738993e-05
-1.08358559477386e-05
-2.81142971607006e-05
-5.73928928707342e-06
-9.67049240375497e-06
-4.32113158713297e-05
-3.36743759909189e-05
-1.82721354020513e-06
-1.28387294299223e-05
-2.4985329919956e-05
-1.24380539166089e-05
4.02682885453053e-06
-1.1102105094156e-05
-1.06564597558904e-05
-3.76577637274634e-05
-9.08939391032583e-06
-4.73617052404476e-06
-2.30360400906956e-05
-2.05883075003756e-05
-1.55429308736435e-05
-1.10212799735495e-05
-3.49676181700863e-05
-2.99871131997912e-05
-2.46721804499418e-05
-2.79690544471343e-05
1.73855476089494e-05
1.42065246414804e-06
-1.70656969505699e-05
-1.50516638900855e-05
-1.82955957758676e-06
-3.91160205627797e-05
-2.9948711484838e-05
2.08231727560261e-06
-1.1160930312093e-06
-1.09328301822861e-05
-2.10200370962185e-05
-5.99485270713473e-06
-5.32982615415056e-06
-1.2886739865123e-05
-2.18816519813543e-05
-2.01191023500501e-05
-1.62447426531163e-06
-5.02416454360779e-06
-1.60622280039488e-05
-2.51781310595707e-05
-1.25074780598981e-05
-1.89246813015062e-05
-7.62562856165344e-06
-2.73052146049231e-05
-2.85125571354294e-05
-1.76228479205457e-05
-1.80119747940805e-05
-1.78784412551588e-05
-2.21051717699148e-05
-6.81791857139664e-06
-1.56621782493593e-05
-5.75392460923616e-07
-8.61689656334545e-06
-2.84908784014311e-05
-2.12929801056437e-05
-1.48163974259651e-05
-2.57166739696694e-05
-1.98826717834366e-05
-8.12160609880331e-06
-1.68034072524787e-05
-2.50776677388392e-05
-1.5347627884769e-05
-1.31237745829014e-05
2.42303099080218e-06
-5.29018356026018e-06
-2.59677291303238e-05
-2.42445583942785e-05
-5.60404690640342e-06
-3.42549313593459e-06
-2.12564700838021e-05
-8.1058154203274e-06
-1.35577374863756e-05
-3.91296187655144e-06
-9.19003964376013e-06
8.04835841261996e-06
-1.34613516423218e-05
-1.57421117262539e-05
-1.33370225943796e-05
1.0149039371474e-05
-2.46151296608918e-05
-3.48289296853805e-06
-2.4441683929234e-05
-3.97371874203906e-06
6.60351497052336e-07
-1.80734843733456e-05
-2.09831803608234e-05
-1.70724578964679e-05
-1.90613750568545e-05
-3.00875539407452e-05
1.86569331676451e-07
-2.21608493820719e-05
-1.93482002776871e-05
1.8727562696775e-06
1.67112926707483e-06
-2.43512599776676e-05
-1.16994897049203e-05
-1.15018908824484e-05
-2.73350895157679e-05
-3.40282664101555e-06
-8.02759401492595e-06
1.89102415660391e-06
-5.73821239787222e-06
-9.98274148209222e-06
-1.93070667881425e-05
-2.06828105759932e-06
-2.20945165508735e-05
-1.47091090882912e-05
-1.063612267099e-05
9.26887207524938e-07
6.42263167926963e-06
-1.68136965588614e-05
-1.94385543304908e-05
-2.65217256702412e-05
-8.71357936296342e-06
-1.03658619238634e-05
-8.08897353533241e-06
-9.26811246604806e-06
-3.09421061704893e-07
-2.68774670021246e-05
-2.46994372205003e-05
-1.15254680440233e-05
-1.04127144142079e-05
-1.42489921031365e-05
-1.74594462582582e-05
-1.41059013659238e-05
-8.80866573708308e-07
-9.81959053138559e-06
-1.89252774220895e-05
-1.11069385028635e-05
-4.85300936779329e-06
-1.93925654757082e-05
-1.53433353212349e-05
-1.45809696779297e-05
-3.65698668645588e-05
-2.98031085521411e-05
-1.34028462225641e-05
-2.67475524147265e-05
-1.9826743085275e-05
6.41058452717395e-07
-2.41177398977755e-05
-1.87381133503388e-05
-1.87025344413041e-05
-9.09743074843757e-06
-5.60137545424523e-06
-2.02963453781799e-05
-5.8908236978982e-06
-2.55929167584997e-05
-2.48954827672017e-05
-3.12512445544962e-05
-2.74524252716246e-05
-2.4800423519564e-05
-9.79007922865042e-06
-2.0312567300019e-05
-1.44939378092881e-05
1.25751606615593e-05
-2.03902424034109e-05
-1.7238114078692e-05
-2.10935294972816e-05
1.40958088674557e-06
-2.16664320268666e-05
-9.41626922736574e-07
-4.10638254792014e-06
-1.24862327957332e-05
-2.32339855256344e-05
-8.34649463363535e-07
-5.23810837531854e-06
-1.02388254687151e-05
-8.12062918687629e-06
-3.06633708706789e-05
-2.30796395721272e-06
-1.10828862563702e-05
-1.51719659607202e-05
-2.48431642475412e-05
-2.05859522713179e-05
-2.92605926666489e-05
-6.3011517049984e-06
-1.99224492495241e-05
-2.64229817234511e-05
-1.22956627557438e-05
-2.63386463310709e-05
-1.76340885517866e-06
4.66733227024497e-06
-2.8265724653987e-05
-7.87684379083305e-06
-1.33220347585427e-05
-2.55430094773805e-05
-1.99831572644981e-05
-8.78519560576348e-06
-2.37747950750616e-06
-1.57265085199249e-05
-9.76002213722323e-06
-1.75118266176074e-05
-1.50983318031645e-06
-1.45906387019814e-05
-1.11841347074666e-05
-3.06067216303551e-06
-1.89624089399427e-05
-1.2459197533472e-05
-2.72724965552351e-05
-1.75174409715994e-05
-2.13086033607108e-05
-2.20825980347798e-05
-3.3332205955626e-05
2.28658394104664e-06
-2.6291933573496e-05
-1.99996667088392e-05
-4.02602652010881e-05
-1.87799778468017e-05
-5.38277700353344e-06
-7.40543987313101e-06
-2.38832221098889e-05
-2.78765635264313e-05
-1.61889914716024e-06
-2.46420593595276e-05
-2.68300975412081e-05
-1.75381189150225e-05
-1.59763320998101e-05
-1.02108598787033e-05
-5.85058946764533e-06
-1.92064067070504e-05
-4.87935211653145e-07
-1.54196019525065e-05
-1.07080379000461e-05
-2.04628339436957e-05
-1.74994104817446e-05
1.07287467357285e-06
-3.41557949931656e-05
-2.13297397455929e-05
-4.95565159249984e-06
-2.12303969028587e-05
-5.07948762217648e-06
-1.0565175242543e-05
-1.30465127218536e-05
-1.41096723992509e-05
-6.5658385340155e-06
-2.15089532365167e-05
-5.77880515370044e-06
-5.04783872889697e-06
-2.43196427876929e-05
-2.31884915735869e-05
-1.59915084690143e-05
-2.97152795322409e-05
-2.11293545199248e-05
-8.17077333480162e-06
-3.2703319432864e-05
3.63425589420252e-06
-1.43337732480632e-05
-1.15774785892053e-05
-4.54423631397544e-06
-1.59894275031092e-05
-1.15918768100258e-05
-1.58277577490131e-05
4.74326923019822e-06
-1.52276874140319e-05
-9.64658985272894e-06
5.04623813383274e-06
-2.47795869216335e-05
-2.52079916317729e-05
-3.36339356392283e-07
-1.06283179063287e-05
-1.74308655586082e-05
-2.38751636059206e-05
-2.10736044287502e-05
-2.71209427844747e-05
-1.88669451943911e-05
8.88352856204272e-06
-1.11246847654936e-06
-8.70055361274369e-06
-2.6003153624021e-05
-3.0093109294309e-05
-4.02292189222411e-05
-3.0567132631451e-05
5.06526663836147e-08
-1.38826981724938e-05
-1.29110257242124e-05
-1.24338106945954e-05
-3.80766972522999e-06
-1.39268528888189e-05
-2.75276800910796e-05
-2.35483240752968e-05
-1.11453200389324e-06
-1.4873484186685e-05
-1.14728064701773e-05
-2.96013088515544e-05
1.82480202846535e-05
-1.45468608899832e-05
-1.3390245669884e-05
-1.3749009569273e-05
-1.89021296319278e-05
-9.67453408821749e-06
-2.01676022669553e-05
-1.15820563570825e-05
-2.02300794973665e-05
-1.77247492821743e-05
-2.74486592466226e-05
-8.30105385276888e-06
-2.58924122951909e-05
-1.67850677959451e-05
-4.69347898013849e-06
-1.44301255269706e-05
-1.57014630187382e-05
-1.63114383664214e-05
-4.06488185773907e-06
-2.13691667867289e-05
-1.98840746945636e-05
-2.96347897376379e-05
-2.03255886873144e-05
-2.41919843367313e-05
-2.00821307525563e-05
-2.13155728548278e-05
-2.7012014387308e-05
-2.13470588766363e-05
-1.71712683802287e-05
-1.44327829373692e-05
-1.63893934628565e-05
1.94623253853112e-06
-2.42341468323987e-05
-2.63693516755319e-05
-2.38848071117228e-05
-1.16442109186597e-06
-1.98328248413734e-05
-1.30675279870808e-05
-7.56441347256168e-06
-4.80252024400567e-06
-9.13776547395403e-06
-1.59597936198915e-05
-1.61845644577192e-05
-2.08452386985366e-05
-2.54653648010773e-05
-1.31005998652602e-05
-1.60871334056233e-05
1.04234884723735e-05
-1.18977239817851e-05
-1.41342771769452e-05
-2.71251647088956e-05
-7.0662138165233e-06
-2.33157598212323e-05
-2.78924021152163e-05
-1.05688180729023e-05
-1.23263416343019e-05
-2.09845473620618e-05
-1.56323856626564e-05
-1.34151460392917e-05
-2.73073952525554e-05
-1.89757601247708e-05
-1.74618418781304e-05
-3.55472523280246e-05
-1.52692804333098e-05
-1.58915717556567e-05
-2.2211562583448e-05
-1.7722964735174e-05
-8.43480853801782e-06
8.37693697485277e-06
-2.80050752786367e-05
-1.17580130417947e-05
-3.71224741569056e-06
-2.8702229612867e-05
5.44830632572158e-06
-1.93389858469766e-06
-2.09188732648467e-05
-2.52576643582663e-05
-2.73066653697742e-05
-1.93970519007914e-05
-1.17511348711746e-05
-2.21470826812779e-05
-1.3261330468532e-05
-1.78725406886883e-05
-1.82613012817979e-05
-1.9543185742972e-06
-1.02393602402675e-05
-3.56870401925561e-05
