# Supplementary material for: Research on computational propagation and identification of mine microseismic signals based on deep learning
Source: PLoS One. 2025 Oct 22;20(10):e0334641. doi: 10.1371/journal.pone.0334641 (PMC12543183; doi:10.1371/journal.pone.0334641)
Supplement: S9 Data — (ZIP) [file pone.0334641.s009.zip › 000101100000434.xlsx_0.txt_24.txt.txt]

-7.60696612344425e-06
-2.72248755667272e-05
-1.09316970450665e-06
-2.49875756607718e-05
-2.79795570741374e-05
-1.95820464971616e-05
-2.57193425583811e-05
-2.23743376789957e-05
-3.48464098035144e-06
-2.12827463170159e-05
-1.72273432952817e-05
-7.27607609119159e-06
-4.15571683731185e-06
-1.35440124488406e-05
2.72101026434386e-06
-8.76324523324717e-06
-3.97740922716444e-06
-3.08044725532615e-06
-1.23178702743674e-05
-2.20147528079244e-05
-2.09915463606538e-06
-2.01430833154963e-05
-1.85036849592471e-05
-2.94833202465298e-05
-2.00039785965312e-05
-3.04825692042635e-05
-2.30566441811269e-05
-1.20891275463986e-05
-9.94437989946557e-06
-1.82639783393954e-05
-1.41287597506985e-05
-1.03160469037248e-05
-3.34137801317829e-05
-1.6066958348495e-05
-8.52899060766317e-06
-2.8057997928989e-05
-1.75889221954605e-05
-2.58471742579108e-05
-1.90733048107785e-05
-4.16433008206198e-06
-1.44182733590859e-05
-7.56349526718198e-06
-7.64223952575966e-06
-2.43173528299258e-05
-2.15364207784149e-05
-2.51456497295284e-05
-8.99372799285584e-06
-1.29894858662649e-05
-1.66450960806949e-05
-1.73045504847721e-05
-1.34890075612142e-05
-4.15043720286437e-05
-2.96148978901957e-05
-2.30349064563752e-05
-2.04464024467057e-05
-3.04998603640323e-06
-2.13815450832474e-05
-2.2058384505613e-05
-2.61133872347151e-05
-1.35782820986217e-05
5.17796596184683e-06
-2.04191312145568e-05
-4.23011868003289e-05
-9.6851126740629e-06
-1.77608458968053e-05
-9.07372460187344e-06
-2.41601485526597e-05
-3.22602264562204e-05
-1.105018663591e-05
-4.41671768766928e-06
-1.54498864222063e-05
3.85156652883582e-06
-1.04359737913212e-05
-1.56915199773177e-05
-1.73149034165957e-05
-1.53240720994347e-05
-1.82562573724246e-05
-9.8334552504893e-06
-2.01453768174883e-05
8.22082854678074e-06
7.56735882518325e-07
1.06737076576884e-06
-1.10401438846632e-05
-2.50120175622378e-06
-5.10121466019728e-06
-8.69672157861526e-06
-1.61561878446529e-05
-2.1255492701534e-05
-1.55302938517931e-05
-2.26333155131381e-05
-5.90363010926e-06
-2.32375484090347e-05
-1.53034020156147e-05
-1.98472461376673e-05
-1.61163984708956e-05
-2.10227928354947e-05
-1.46378944192295e-05
-5.15606089198921e-06
-2.02316444369683e-05
-2.2690401930205e-05
-2.3621026692176e-05
-1.44825261433568e-05
-2.79377870322142e-05
-1.40961363242889e-05
-2.95631190473912e-05
-1.29562844160329e-05
-9.03569418222592e-06
-1.61251678693766e-05
-1.67419057485031e-05
-1.6159483446805e-05
-8.80295796707181e-06
-9.49376959764591e-06
-1.23897054010319e-05
6.24707723316429e-06
-1.5616039310522e-05
-1.427541587608e-05
-9.17591910985595e-06
-1.36426595779407e-05
-1.7363642109986e-05
-2.06153228829094e-05
-2.37154607958759e-07
-1.98196275376642e-05
-4.14881774452978e-06
-2.13318859333527e-05
-7.07622054146269e-06
-1.33361119417995e-05
-3.8195932003601e-05
-2.01454227254511e-05
-1.69039515766264e-05
-1.82171377566377e-05
-2.54501505667443e-06
-8.18527760033539e-06
-3.6798454969452e-05
-1.28178318522607e-05
-1.07047930589377e-05
-4.63531881644926e-06
-1.41296794337682e-05
-2.18604953926454e-05
-1.00982802220132e-05
-7.44428646263062e-06
-1.68308885371114e-05
-1.8359818643656e-05
-4.33051952737095e-06
-2.15173962330913e-05
-6.25348512034277e-06
-2.63724302755344e-05
-1.42954879544271e-05
-8.75686201946879e-06
-2.34676159351956e-05
-3.88549521515341e-06
-1.46127172433346e-05
-1.38446578482267e-05
-1.22233380774297e-05
-2.45305075121618e-05
-1.43303907913819e-05
-2.26068291182445e-05
-1.59518128107382e-05
-8.17750541791897e-06
-1.33210078251544e-05
-2.16609868135061e-05
-2.72013900065364e-05
-3.6401413781754e-05
-4.62166442932773e-06
-7.38700639009583e-06
-8.44156977833672e-06
-4.40567760264639e-06
-1.57992017167771e-05
-1.59363402742691e-05
-9.13359138303114e-06
-4.09494274406437e-06
-5.92405741616445e-06
-2.61221123459117e-06
-1.33201651070748e-05
-3.14862411616374e-05
3.8704345451126e-06
-2.21205785625247e-05
-2.86289127041074e-06
-2.28971898657896e-05
-6.3079068331168e-06
-1.76929130426674e-05
-2.44307050552348e-05
-2.33280491699611e-05
-1.11701758460865e-05
-1.13742884255886e-05
-2.75822871690169e-05
-1.54152950429175e-05
-8.02006388061327e-06
-1.08368215812262e-05
-1.93829534501385e-05
-2.89347411835531e-05
-8.29313030511246e-06
-1.25388395983061e-05
-2.43656132821007e-05
-2.61921545167591e-05
-7.76092004610669e-06
-1.43574154383558e-05
-2.99342114494697e-05
-7.37557714808565e-06
-1.83285678670676e-05
-4.46628682362772e-06
3.48182749554726e-06
-2.5155311264643e-05
-1.13674591231931e-05
-1.45586528762598e-05
-1.76032078072489e-05
-2.08164961751916e-05
-7.23905039704432e-06
-2.22812191156677e-05
-1.19518993073022e-05
-2.44458945368275e-05
-1.31767257286654e-05
-2.3657206189122e-05
-1.91422148431291e-05
-1.05970831446788e-05
-2.906855856816e-05
-1.03257213629356e-05
-6.20577656188414e-06
4.6006585821923e-06
-2.15471518004663e-05
-1.89572921164287e-05
-1.47330572954529e-05
-2.72312525530768e-05
-8.94832427810938e-06
-1.15985104404542e-05
4.00674869857885e-06
-1.54465942188733e-05
-2.61792910832563e-05
-2.97250151467912e-05
-1.13246580106482e-05
-1.9676342982083e-05
-1.65146626192347e-05
-2.0518526769801e-05
-1.50077405322394e-05
-2.93984830310004e-05
-2.0939703906362e-05
-1.42731830901186e-05
-1.74764222992188e-05
-1.97983846287979e-05
-6.88845009689598e-06
-4.55761064397941e-06
-1.35026738525201e-05
-1.05790889103427e-06
-1.19705926311673e-05
-1.64143526657827e-05
-1.17804871438669e-05
2.13577914957824e-06
-1.09388325684128e-05
-1.77410702337106e-05
-1.37775101824382e-05
-7.85225548374616e-06
-1.44924595933458e-05
-2.07721343997116e-05
-1.59289545402369e-05
-6.80734203134099e-06
-1.22962515555529e-05
-1.2067701767884e-05
-1.22420232360584e-05
1.0161458792563e-07
-1.4071560538741e-05
-2.40622777711719e-05
-4.59750867555665e-06
5.38150570720968e-06
-2.98144249459786e-06
-4.22744138769337e-07
-1.03436360464308e-06
-2.55566456317158e-05
-4.02364900425269e-05
-2.90138058462626e-05
-2.51265979849919e-05
-8.22013010227619e-06
-1.37655924150648e-05
-1.47185463439066e-05
-2.39810297429644e-05
-1.3407126284578e-05
-1.14737506106033e-05
-2.17703959248655e-05
-2.27425535638794e-05
-2.49296271794065e-05
-1.64304447707037e-05
1.11551814306434e-06
-2.51215669423356e-05
-3.04183748359468e-05
-3.59173864413147e-06
-1.18812401751712e-05
-8.49806794743417e-06
-2.57886139038678e-05
-5.68079169000791e-06
-1.23214723410918e-05
-2.36773360230464e-05
-2.26093849624101e-05
-1.88405420202919e-05
-2.11369382917296e-05
-1.47974554268572e-05
-2.75529484691205e-05
-2.35753993746061e-05
-2.04324746706347e-05
-1.36473123416308e-05
-2.59060964311357e-06
-1.52379453049095e-05
-2.94434814998646e-05
-1.96234783673475e-05
-2.22701551907406e-06
-1.0009313755898e-05
1.10482779384368e-05
-5.83117116333766e-06
-2.57431725143791e-05
-1.98479328882357e-05
-1.34975475343696e-05
-6.02260541302929e-06
-3.3156467705309e-05
-2.75431672609299e-05
-2.50004021012814e-05
2.19858392837346e-06
-3.17179694998389e-05
-3.56399343693679e-05
-2.62144611412269e-05
2.45577972029331e-06
-1.70318673142198e-05
-3.14887774773658e-05
-1.1258885615776e-05
-1.47826629063122e-05
4.70363947822855e-06
-2.21865254265337e-05
-1.4672267606068e-05
3.1811137246141e-06
-1.46622075414729e-06
-2.09575738431586e-05
-2.5596739845759e-05
-2.12925732435521e-06
-1.59766164840051e-05
-1.04111532324316e-05
-1.20191149463488e-07
-2.20364487052628e-05
-2.7900298520762e-05
-1.55739467205908e-05
-1.13390796968239e-05
-9.25944415956196e-06
-1.16464801785934e-05
2.28010806576001e-06
-2.02136520641233e-05
-2.14396341546613e-05
3.7599655750699e-06
-1.37725250307169e-05
-2.75179610154861e-05
-8.18359520608725e-06
-7.33611839016008e-06
-3.55124149138983e-06
8.49545848097079e-06
-4.08705259296115e-06
3.7254173480682e-07
-1.18094486799117e-05
-1.79786638354422e-05
-1.84074122511921e-05
-7.5728359895228e-06
-4.29198132718421e-06
-2.96962855781956e-05
-3.32484949580759e-05
3.98082810575383e-06
-6.99514323068988e-06
-2.61677058414713e-05
-2.30391469971092e-05
-8.44671689060047e-06
4.1397849078547e-07
-5.6575701619923e-06
-2.24240039315232e-05
-8.58920006160803e-06
-1.24243373427703e-05
1.81197754023338e-06
-1.09077534530277e-05
-1.05537792527455e-05
-1.6928297225136e-05
1.82315626712303e-06
-7.53769312725078e-06
-2.5917226338083e-05
-1.79616161021086e-05
-3.92996660601589e-06
-1.39389138476867e-05
6.81701300542239e-06
-1.19056886936855e-05
-4.9275757525123e-06
-1.09722154859131e-05
-2.76768036159272e-05
-2.8175739605778e-06
-1.59667688371481e-05
-9.01309041219551e-06
-2.46312823621408e-05
-1.2991407531113e-05
-1.75092028289924e-05
-6.21233130570415e-06
-1.90231596200861e-05
-6.41349108634993e-06
-1.54481047010022e-05
-1.10444877298341e-05
-7.99598102114271e-06
-2.17731038115139e-05
-9.52067720663819e-07
5.65238299221592e-06
-9.61090910180524e-06
-1.04291987747109e-05
-1.61490983487499e-05
-9.99952278257637e-06
-9.97592537960432e-06
-3.92924476641074e-06
-3.45224643541345e-05
-1.84368826526938e-05
-1.52916873547237e-05
-1.99524652060982e-05
-2.3630705137846e-05
-7.00346995047774e-06
-4.21944328363338e-06
-7.24830652445348e-06
-1.3478904058962e-05
-2.95813032053622e-05
-2.06321215792702e-05
-1.38117677310338e-05
-1.80271262521452e-05
1.31614506758394e-06
7.04832023709143e-06
-1.18103072235794e-05
-1.15167329665487e-05
1.34622469746599e-06
-2.1806126897937e-06
-1.48566250636307e-06
1.00749120331924e-08
-2.35021867510893e-05
-7.54053386903717e-06
-1.79356432607261e-05
-9.71066578605213e-06
-1.47442373627837e-05
-2.76617615760763e-05
3.40211608953067e-06
-2.77936791246852e-05
-6.21397012294998e-06
-1.62661338188744e-05
3.53308217570226e-06
-1.82030327540151e-05
-3.56166899118424e-05
-1.8872880175005e-05
-2.60829779521822e-05
-1.6352312388037e-05
-2.35672128778646e-05
-1.35208686028176e-05
-1.46980934399434e-05
-6.30990773801563e-06
-5.12323068994548e-06
3.39915926043246e-06
-2.14628276015336e-05
-1.7553015990162e-05
-1.88995274256039e-05
-2.85154524612361e-05
-2.5503761277516e-05
-2.11102662291074e-05
-2.20927640618696e-05
-3.21775140956933e-05
9.21271497694862e-06
-2.81260855249597e-05
-2.04251397491435e-05
-2.64895047555019e-05
-2.28349406116882e-05
-7.88024051741782e-06
-2.3059417610751e-05
-1.2582184208717e-05
-1.84445060575317e-05
-1.56788860920827e-05
-2.44065950625885e-06
-1.95372003018069e-05
-1.37505944838334e-05
-1.234474327966e-05
-2.04641995901329e-05
-1.72650847446875e-05
-2.57722303804332e-05
-1.13885857224436e-05
2.4092618935697e-06
1.89977491030683e-06
-1.50125903289928e-05
-6.1326366824969e-06
-9.02911820469926e-06
-1.11812096972412e-05
-2.16196862162692e-05
-2.78388470928357e-05
-9.67515696069361e-06
-1.66024817039231e-05
-1.80868899479897e-06
-1.58373902948649e-05
-1.30472690616453e-05
-1.37405181167636e-05
-1.77724202103358e-05
-1.5848398865128e-05
-3.70248142175735e-05
-2.14212355260677e-05
-1.25277994432367e-05
-1.76987172931657e-05
4.98729509176169e-06
-6.81140485492345e-06
-2.5479106533968e-05
-1.15684385349606e-05
1.0012735305311e-05
-5.98121577706914e-06
-8.42417473982442e-06
-9.31941233429025e-06
-7.87138209828257e-06
-1.80283927401764e-05
-1.4555831006419e-07
-1.81871520868049e-05
6.06738272602101e-06
-2.67511694355531e-05
-2.83760187338465e-05
5.664993669393e-06
-5.79370288823698e-06
-3.6559481182527e-05
-1.32926246519992e-05
-2.57849437782944e-05
-3.11412909212054e-05
-1.1879825201824e-05
-2.04328512937708e-05
-1.34757083512296e-05
-2.63155469874851e-05
-2.97700087148e-07
-7.66172440461223e-06
-5.02320158943988e-06
-1.90062144982564e-05
-2.71198163265006e-05
-2.17181647786518e-05
-1.76464246659095e-05
-2.84732721296822e-05
2.39832293427281e-07
-1.09218598009724e-05
-7.59411205812659e-06
-1.58418380421879e-05
-1.43671775096603e-05
-1.29829011334633e-05
-1.87528277904933e-05
-1.73465200911832e-05
-7.01578252438199e-06
1.76778469419468e-06
-1.78326048086244e-05
-1.81079651445914e-05
-9.80751538991888e-06
-5.28467604364101e-06
-2.49954830963096e-05
-1.618399258425e-05
-3.13846358403381e-05
-2.14575445536154e-05
-8.31620999446958e-06
-2.7059390370379e-06
-1.12263768942749e-05
-2.32607788598925e-05
-4.35292480863923e-05
-3.48438227105295e-05
-3.89156745838836e-05
-1.92356590768647e-05
-1.25183086738257e-05
-2.46801748617865e-05
-1.07384889336383e-05
-1.62980484173494e-05
-3.63834062757451e-06
-1.13698965768435e-05
-1.30943617952331e-05
-5.97509739773348e-06
2.28885620473674e-06
-2.96452743357646e-06
-9.68153734663825e-06
-1.30560446869893e-05
-9.06396913589261e-06
-1.36069866828634e-05
-1.70679885581489e-05
-1.94189711537277e-05
-2.43204630330895e-05
-1.31812754373543e-05
-1.33600682782569e-05
-1.17587684035712e-05
-1.38382014990525e-06
2.41916725889147e-06
-3.10004487934004e-05
-2.39717741246782e-05
-1.95302518085508e-05
2.41526852998603e-06
-9.41081103557623e-06
-3.13534227783778e-06
-6.11196056218211e-07
1.4826723519298e-05
-1.65577876565837e-06
-1.88089742839197e-05
6.33345740392442e-07
-1.59214579087542e-05
9.25959612100945e-06
-1.56878064383738e-05
-9.73528647487878e-06
-1.67439311549634e-05
-1.24447608898233e-05
-2.12242588781885e-05
-2.5370146992519e-05
-1.52544034912257e-05
-1.04164883811782e-05
-1.51451440405703e-05
-7.02213335043854e-06
-4.45760572927285e-05
-4.579795216203e-05
-2.02728107722762e-05
-4.38292292576577e-06
-1.59430585302215e-05
-7.70786602835385e-06
-7.28548900430155e-06
-6.49020112583633e-06
-2.36590552736321e-05
-2.12253971153484e-05
-1.83134248997136e-05
-1.33768821147098e-05
-1.81395490244307e-05
-1.76386320474405e-05
-1.08602856854977e-05
-4.26427585453153e-06
-4.98555457167784e-06
-1.729756736413e-05
-2.33466416421352e-05
-1.42191016135971e-07
-2.74283371367815e-05
-6.31469947259586e-06
-2.27819619440052e-05
-1.34022384734473e-05
-2.51839844342845e-05
-3.01271675340507e-05
-4.03072086662493e-06
-8.03574030750448e-06
-2.05821999837798e-05
-2.7091146282807e-05
-1.6114224602461e-05
-9.30733935057873e-06
-1.33761940745165e-05
-1.27929773430083e-05
-1.10223805431589e-05
-8.87484847166687e-06
-3.24556184589883e-06
-1.64770447719423e-05
-8.40386455721477e-06
-8.94107681728161e-06
-6.64510051788809e-06
-1.06689712865479e-05
-1.43477715011967e-05
1.21876334889064e-06
-5.10331053572905e-06
-2.1164112673728e-05
-2.35637856928289e-05
-5.00803438388722e-06
-1.87133158882876e-05
1.81659058259416e-06
-2.12716624901282e-05
-2.16054053422839e-05
-1.17054808242631e-05
-2.68641641740489e-05
-1.66596706628921e-05
-8.51178631599957e-07
-1.07796093700491e-05
6.66115057271772e-06
-2.68916410131571e-07
-1.46268922441358e-05
-2.06800571353717e-05
-2.04785637788271e-05
-2.78353501019236e-06
-1.75798084700004e-05
-1.7121545954808e-05
5.4791215323128e-06
-1.71748553799677e-05
-1.11071574657295e-05
-1.97163660630257e-05
-1.80710977989436e-05
-1.85762547671368e-05
-2.39947423040467e-05
-1.28396080214237e-05
-1.67727794115949e-05
-1.97111910607173e-05
-1.10394652446793e-05
-1.25610020218967e-05
-9.84877094928096e-06
-1.12392770356593e-05
-2.9740850793348e-05
-7.05700018044247e-06
-9.83258759885143e-06
-1.62053946138335e-05
-1.43175786313599e-05
-2.31090009251373e-05
-1.48987092381903e-05
-1.11770098552023e-05
-1.02259350397569e-05
-6.93961339126413e-06
-2.64687950802127e-05
-2.25597476026723e-05
-9.03112092631658e-06
-3.94425342164059e-06
-2.03880554187418e-05
-1.48853451804973e-05
-1.35726840771788e-05
-1.38925614573261e-05
-8.70084647006489e-06
-2.82386740083537e-06
-1.815973571532e-05
-3.15227579879475e-05
-3.13956080221412e-05
-7.19530955275364e-06
-1.65797528440408e-05
-3.41921881492764e-05
-1.27232667391097e-05
-1.96609151260262e-05
-6.44546405329078e-06
-2.33390065863566e-05
-2.23240355410867e-05
-4.15135393612938e-06
-9.96979774102097e-06
-6.03392100571652e-06
-1.9430405152789e-05
-1.44508866474502e-05
-1.08446695665334e-05
-3.33407415889589e-05
-2.28666108560457e-05
1.96767073587019e-06
-2.5797680661266e-05
-3.13214264074087e-05
-9.4593396441357e-06
6.87812698193736e-06
-1.21521928290442e-05
-1.61151320655364e-05
-1.68580144363143e-05
-1.87518831136603e-05
-1.18420809512268e-05
-1.01985330856616e-05
-1.98381707733625e-06
-2.78963468940675e-05
-2.32940380610726e-05
-1.7296346512325e-05
-8.81322928620162e-06
-8.34191882207822e-06
-1.32508804159673e-05
-1.94331695078205e-05
-3.37858524718538e-06
-7.72351007754193e-06
-1.69861587446761e-05
-2.39961018075761e-06
-1.46058243025501e-05
-5.35765680337453e-06
-2.08693676144849e-05
-1.54568755110967e-05
-1.61026178570566e-05
-1.21535110715498e-05
-4.14711843774648e-05
-1.04089660437348e-05
-1.05484934180329e-05
-1.2624329794871e-05
-1.43972764524462e-05
-2.62064859751724e-05
-2.52607885325434e-05
-1.25617489967191e-05
-2.23642962508544e-05
-1.62766354238699e-05
-6.75260848822889e-06
-1.47085829300563e-05
-2.14762152005101e-05
-1.76347007381931e-05
3.65020453339324e-06
-1.85804240333136e-05
-2.44001298280182e-05
-1.93086245764084e-05
-1.48201629830328e-06
-1.26377724992003e-05
-2.37851947967081e-05
-3.00986210868421e-05
-2.48254409868219e-05
-1.67976677719766e-06
-1.47399331024083e-05
-2.37378564746008e-05
-2.12697640215237e-05
-3.86299627218054e-05
-3.28239243039495e-05
-1.78854593642148e-05
-1.62219976226592e-05
4.75918506404632e-06
6.8706183368741e-06
-4.57197738608797e-06
-2.96518532900011e-05
-2.5281719137527e-05
-3.40841314896918e-05
-2.4102625957334e-05
-2.72576100440469e-05
-5.22676994333883e-06
-3.75430679771982e-06
-2.38517378170315e-05
-1.37142955365055e-05
-2.18741627052966e-05
-1.49740340933107e-05
-1.06749760501816e-05
-1.08287842847341e-05
-1.29740516565209e-05
-1.05921554872266e-05
-1.08029852426306e-05
-2.32083012585799e-05
-8.79932469821301e-06
-2.03778976922181e-06
-1.30908573298542e-05
-1.03267876330933e-05
-2.75507552583051e-05
-2.62141860021673e-05
5.23069186918394e-06
-1.5999268957601e-05
-1.35403838747845e-05
-1.18317577361137e-05
-1.89430158628794e-05
-2.15287250840122e-05
-2.4725085788696e-05
-1.54669372767068e-05
-9.62989365671941e-06
-1.14349131428245e-05
-1.40637047763175e-05
-1.42877706456448e-06
7.9734109308556e-06
-1.37018533842431e-05
-1.31965797129642e-05
-1.67685382686953e-05
4.35297142681225e-06
-1.74996635609353e-05
-4.59442183654975e-06
-2.71547770780739e-05
-1.54481134746771e-05
-1.86125603097616e-05
-5.78093426114495e-06
-8.63319622373725e-06
-1.08051888243848e-05
-1.65243007230192e-05
1.65953361394969e-06
3.51708011463269e-06
-7.30396009625728e-06
-1.60763943567825e-05
-1.95267071028578e-05
-2.56202675571897e-05
-1.19769395442967e-05
-1.86056195643409e-05
-2.54485254874039e-05
-7.3622105240771e-06
-2.02517220980983e-05
-1.69368250140884e-05
-2.31993271831898e-05
-2.76705484234799e-05
-2.26145575479851e-05
-7.54387234022433e-06
-1.46193629837116e-05
-2.36607012395735e-05
-1.04866245401085e-05
-1.34591876048577e-06
-1.44410938981823e-05
-1.43434958382629e-05
-9.54986928933174e-06
-6.32017086520891e-06
-3.42846517980504e-06
-1.88099461975665e-05
-1.65504581395116e-05
-1.60727967113335e-05
-1.35638609733491e-05
-1.14995044580088e-05
-2.2291848016123e-05
-2.29756799770599e-05
-1.0722486389461e-05
-2.58286742049343e-05
-2.08758810719855e-05
-1.56617417360617e-05
-2.27276885680061e-05
-2.33137689821591e-05
-2.14112865012457e-05
-5.53546907258181e-06
-1.39154701210907e-05
-3.38624825616587e-05
1.23459106214288e-06
-6.23449671053324e-06
-2.54538202405967e-05
-1.9180223061203e-05
-3.15338519011535e-06
-1.12870734600483e-05
-1.21540764801865e-05
-4.12478134697855e-06
-2.31002728978165e-05
-1.06570775207627e-05
-1.98865889407211e-05
-1.563699162168e-05
-2.48146064725856e-05
-2.52626689981597e-05
-7.40300663059259e-06
-8.58141411227891e-06
-1.74652446600839e-05
-4.39334316851511e-06
-5.1063877883804e-06
3.4981587570903e-06
-3.54583169631579e-05
-4.77812145148906e-06
-1.6656668586006e-05
-2.13034833076173e-05
-7.61295703538504e-06
-2.37024548009029e-05
-1.86420351658586e-05
-3.10605758053689e-05
-3.14998200502597e-05
-2.04780668894514e-05
-2.68186866219642e-05
-1.74099610939927e-05
-2.03090786223627e-06
-3.24053998539681e-05
-2.48286886899398e-06
-3.10486952452607e-05
-8.27855131007638e-06
-6.2196167629928e-06
-1.22969489350256e-05
-7.66329863138795e-06
-4.22620874579598e-06
4.11691881533006e-07
-2.86493833210854e-05
-2.56071228742568e-05
5.55574183847323e-07
-1.20233950679258e-05
-2.54129193262994e-05
4.1917580005215e-06
-7.37577201315421e-06
-1.51324288770753e-05
-2.49886301877143e-05
-2.81905542279697e-05
-2.4214060106318e-05
-1.07422303901677e-05
-3.31350361102365e-05
-3.24190401769197e-05
-2.26443748358117e-05
-1.9187890645154e-05
-2.71391166751676e-05
-1.47213435511036e-05
-1.03749450347156e-05
-1.32441839264177e-05
-1.78169414786091e-05
-2.69636220964676e-06
-3.94547154717367e-07
-3.27523035443205e-05
-3.58807079756699e-06
-2.48428113604532e-05
-2.38305539588947e-05
-2.22865232221056e-05
-7.6723785601609e-06
-1.18706140878907e-05
-1.0939430795436e-05
-2.98468734497909e-05
-7.6227480351078e-06
-1.32724633844512e-05
-3.29228950933087e-05
-2.22572369285363e-05
-2.60951259228236e-05
-1.85480241047885e-05
-2.01717269472825e-05
-1.54924239562258e-05
-1.72053883488617e-05
-9.29698667058135e-06
-1.85059396015001e-05
-3.34012149039785e-05
-1.05158891454095e-05
1.89900186333335e-06
-1.17500424206806e-05
2.87920345480118e-06
-1.96128364937964e-05
4.74972081653833e-06
2.22266896195087e-06
-1.07915735928698e-05
-2.07539576808935e-05
-7.52768487264721e-06
-2.64109827346057e-05
-1.3098300886729e-05
-3.15988421153382e-05
-2.15486352625723e-05
-1.26083396366979e-05
-9.64332904702498e-06
-1.6352876894486e-05
-2.86684369219243e-05
-1.21343507673813e-05
-2.34788592175838e-05
-2.33579653194532e-05
-5.80872177072779e-06
-1.63990333584141e-05
-1.67716030710723e-05
1.6083275854708e-06
-2.90902325974602e-05
-1.73626256279058e-05
-1.66574197867459e-05
-7.80763372474067e-06
-1.94496539826104e-05
-2.07745017217192e-05
-1.82079121832547e-06
5.28918806071493e-06
-3.2695826020128e-05
-3.26608418175133e-05
-3.39809376299563e-05
-1.31874540176017e-05
-1.69498062749888e-05
-2.53417571092109e-05
-2.25056055462053e-05
-7.60625155432181e-06
-1.53938861716403e-05
1.36763009042572e-07
-1.88762134705643e-05
-1.85445749667239e-05
-2.01993875427806e-05
-2.40386275370645e-05
4.17321863922803e-07
1.02457816883096e-05
-1.34797231283505e-05
-2.71461248083213e-05
-2.53240485740549e-05
-1.13139063870656e-06
6.38088784770171e-06
-1.90589702633097e-05
-3.54223393985768e-05
-2.64102694068789e-05
-3.16893534467106e-05
-2.54865039768535e-06
-2.05350662291691e-05
-4.81612014831971e-06
2.24887376030005e-06
-4.23348402197581e-05
-3.00212628196807e-05
-5.93170516002495e-06
-3.17142811231294e-05
-5.00853625307237e-06
-2.15009158581556e-05
-1.8247341595554e-05
-7.14134294811056e-06
-2.04468215403591e-05
-2.70580608486768e-05
-2.41388253218047e-05
-2.49677526112789e-05
-1.00296530891921e-05
-1.49633376357747e-05
-1.43474830914651e-05
-1.28907415269537e-05
-1.28105460781357e-05
-3.14682742058936e-05
-1.97263692634527e-05
-2.91321185805032e-05
-2.3202801887729e-05
-2.89644097128698e-05
-1.81846596436051e-05
4.33801944327564e-06
-5.86061903884691e-06
-5.03920645705351e-06
-1.05815054937227e-05
-1.67327518579434e-05
-7.70663436568147e-06
-1.03522731522452e-05
-1.33706033952484e-05
-3.57323817064406e-06
-1.32522352822942e-07
-1.96081992057677e-05
-9.41881095435384e-06
-2.0430866112185e-05
-1.47254755843855e-05
-2.17630891986925e-05
-2.08701693032629e-05
-4.36561100998069e-06
-1.15662950911618e-05
-8.56247508776869e-06
-1.2545207575794e-05
-2.06252397813351e-05
1.44938503157112e-05
-3.50333924191341e-05
-2.06317262225936e-05
-3.90749596539825e-06
-1.23769812392824e-06
-1.45029979756063e-05
-1.88554950918899e-05
-1.35830356802455e-05
-1.742371758324e-06
-1.91574490354729e-05
-1.31593777639607e-05
-2.46236058274776e-05
-2.09281665213422e-05
-1.09675939765603e-05
-3.59440402205846e-05
-1.93181244733508e-05
-1.30975679463963e-05
-1.41226013351918e-05
-1.04098587543869e-05
-4.97354728049796e-05
-2.31540985350536e-05
-9.82090837733037e-06
-2.82622544419558e-05
-1.91030606724795e-05
-1.14683995406742e-05
-1.85526821635764e-05
-1.78253953947704e-05
-1.80988778083341e-05
-1.74088859833105e-05
-1.64346123583445e-05
-1.11422664713336e-05
-1.59835407707811e-05
-2.48367461558307e-05
-1.75503237294749e-05
-6.62340577521823e-06
-2.61994931073192e-05
-2.16141388458918e-05
-2.01919180348579e-05
-1.41124068591162e-05
-2.5616714851343e-05
-3.58458044418477e-05
-9.67267203266113e-06
-8.81674348441426e-06
-9.84737956377267e-06
-6.56846910339303e-06
-2.59969344771608e-05
-1.50224372878399e-05
-6.91446270808559e-06
-1.6749276663258e-05
-8.80813760456048e-06
-1.70501110996246e-05
-2.0947118749571e-05
-3.08011454776434e-05
-6.77825721969065e-06
-1.20060919198601e-05
-1.45954597462307e-05
-1.29936381225562e-05
-1.66091433660742e-05
-8.45576641545975e-06
-1.19268032565276e-05
-1.67421557482385e-05
-1.60610442368822e-05
-1.53866053031373e-05
-3.40133365437893e-05
-1.76483396197406e-05
-2.60002548201947e-05
-1.51527848170211e-05
-1.29183846556368e-05
-9.67303348832583e-06
-9.09225068191311e-06
-1.49727442168698e-06
1.46784011640619e-06
-2.50761122216513e-05
-2.7286427157728e-05
-8.85378512003229e-06
-1.15188121388815e-05
-1.88911808108128e-05
-1.76388784627695e-05
-2.65225154869068e-05
-7.52270342104286e-07
-2.86520118995956e-05
-1.75234911439785e-05
-4.54356112932972e-05
-2.20640177233874e-05
-1.15898949069134e-05
-5.17041207560151e-06
-1.55634468397793e-05
9.58896474699842e-07
-6.10475894715867e-06
-7.56223712781596e-06
2.08617707055504e-06
-1.52827300547889e-05
-1.79307079808205e-05
-5.86592803569983e-06
-1.79470528401982e-05
-2.16803574643315e-06
-6.55528539218984e-06
-1.13714055685379e-05
-2.06772595669078e-05
-2.96941115122298e-05
-1.65404879883e-05
-2.2788646222198e-05
-1.87634972023925e-05
-3.75531142512034e-06
-2.01055497394666e-05
-1.41099001222905e-05
-1.14418319444773e-05
-6.91732606756567e-06
-8.69146971167273e-06
7.94494728570595e-06
-2.65759145700383e-05
-1.90155333318047e-05
-2.90335917602909e-07
-1.29025196181671e-05
-8.30608334500775e-06
-9.02346904212722e-06
-6.28869563758405e-06
-3.45421925611668e-06
-1.66199330167862e-05
-2.68240983003327e-05
-2.94429609261325e-05
-3.048769134349e-05
-2.10258172018797e-05
-2.20145652496889e-05
-3.00371606553479e-05
-2.98791860877789e-05
-3.06589340709727e-05
-1.08800535417336e-05
-1.34370673563714e-05
-9.11525980109853e-06
-8.86079821982281e-06
-2.34501565665886e-05
-9.50709357601555e-06
1.49136692104293e-05
-4.60582349467338e-06
-1.33196491366232e-05
-6.55153485299457e-06
-2.03614269759788e-06
-1.84296168100632e-05
-1.68274131708804e-05
-2.57160406845908e-05
-4.56193737976472e-06
5.02249315362659e-06
-2.19972659956774e-05
-4.36733364805897e-05
-2.99760991532999e-05
-1.05465726672106e-05
-3.40150423347688e-05
-3.0893102514063e-05
-1.92765776727991e-05
4.11857794812472e-06
8.11726619940479e-06
-1.97870434766015e-05
-1.48350348683241e-05
2.15099426716497e-06
-1.42340367943181e-05
-2.02242878888199e-05
-7.06018687744299e-06
-5.37643970899696e-06
3.41378131387188e-06
-2.36745484319281e-05
-2.06275055402061e-05
-1.29075434620346e-05
-2.21051699526169e-05
-2.35953553680386e-05
-1.0958773760316e-05
-1.37944452326402e-05
4.28744187584593e-06
-1.23013719253032e-05
-1.52883676070266e-05
-1.0733645711906e-05
-1.99236292092197e-06
-2.79597430036127e-05
-2.58803639604232e-06
-2.11748809538206e-05
5.427885795881e-06
-1.47988116388278e-05
-6.29736195618708e-06
-7.00928538437477e-06
-1.15810270142714e-05
-1.21390778301498e-05
-4.01601744022693e-05
-2.56757882321482e-05
-6.71333456747988e-06
-9.10981149147696e-06
-1.56172505942107e-05
-1.6185844049436e-05
-2.92427035869391e-05
-7.29489560444956e-06
-2.02190260461657e-05
-2.26629514223347e-05
1.89872868087556e-06
7.59223751362533e-06
1.61802874647557e-05
-5.88835222756668e-06
-8.53325289168965e-06
-6.71695390043749e-06
-5.57226001532791e-06
-9.22597208930688e-06
-2.13250755230961e-06
-9.83328574692578e-06
-1.48402291756764e-05
-1.76185790147933e-05
-2.98519239613562e-05
-2.28292617425063e-05
-2.58725451295294e-05
-2.40086322666561e-05
-9.19534160332199e-06
-1.22335600594806e-05
-6.09620978339376e-06
-1.57992211695412e-05
-1.33659953074331e-05
-1.3235207886784e-05
-1.10785310099738e-05
-1.7334150356689e-05
-1.48700034425689e-05
-1.20279044376951e-05
3.98550933256636e-06
-6.12626510781908e-06
-1.25207787925258e-05
-3.37105057519066e-06
-8.43738900913214e-06
-1.12866381032684e-05
-2.72527492493902e-05
-3.3384822205252e-05
-2.23211500142587e-05
-1.49104628314505e-05
-2.82078771255424e-05
-2.64772314335535e-05
-9.25908348183413e-06
-4.10867205056381e-06
-2.08219810917436e-05
-2.36498475474994e-05
-1.19092137907646e-05
-9.44203577866303e-06
-1.74057152113163e-05
-4.00023722446654e-06
-2.46223018774106e-05
-1.32297002630676e-05
-1.5903288580917e-05
-1.70291726408553e-05
-1.36297789529335e-05
-1.0563194177629e-05
-3.25050094288023e-05
-1.88357744508117e-05
-1.15452306702617e-05
-8.28927894480109e-06
-1.40024366585463e-05
-2.05239239505619e-05
-1.7390595270065e-05
-1.08367764135949e-05
-1.88174430422532e-05
-1.77597769973698e-05
-6.99215986016192e-06
-2.3465656699738e-05
-4.794572583705e-06
-1.14553418293986e-05
-1.85213092261837e-05
-5.81924055049809e-06
-1.06939202508584e-05
-1.21916042688098e-05
-3.25699845963106e-05
-7.19133920705607e-06
-2.33999985287094e-05
-1.63622470311825e-05
-1.8937845785432e-05
-3.9621184540891e-05
-1.468041057058e-05
-2.74301454754986e-06
-4.24515788441589e-05
-3.01770009295457e-05
-2.24515715402791e-05
-2.97082453963182e-05
-1.63220567270562e-05
-2.08121771236313e-05
-1.47836877525713e-05
-1.45857647920999e-05
-1.64735811694936e-05
-1.66018398233638e-05
-6.01464901205942e-06
-1.42314022735879e-05
-1.61632026997309e-05
-1.50026366172054e-05
1.03814776220049e-05
-1.02852728499721e-05
-1.22489898956486e-05
-2.27174048190454e-05
-2.96853042602501e-05
-4.52667473874625e-06
-1.1158273772645e-05
-1.87350777750396e-05
-2.53627769876655e-05
-7.4263104297372e-06
-2.06798140569245e-05
-1.84297186958765e-05
-2.58442263866503e-05
-2.22887755384416e-05
-6.86048197815511e-06
-1.26165961801729e-05
-3.61145064082464e-07
-3.64880809906622e-06
8.70430355421966e-06
6.17385620682906e-06
-3.98852325333976e-06
-1.26329319878192e-05
-3.84175774337392e-06
-2.10564124076952e-05
-9.53490244713256e-06
-2.16677921650865e-05
-2.65617352242114e-05
-1.24246626296061e-05
-1.40962705077106e-05
-1.87698564981677e-05
-3.28341615216674e-05
-1.49753882266736e-05
-1.96316937957382e-05
-2.57539448891718e-05
-2.61874875807109e-05
-1.55010328802572e-05
-6.02672797470217e-06
-4.19219296349905e-06
-1.73127051700449e-05
-1.01026236219911e-05
1.28959599225833e-05
-7.185741843856e-06
-1.77534931163425e-05
-7.25687328368453e-07
-1.55994399752358e-05
-8.59674218344125e-06
-1.43389844221339e-05
3.68087984793303e-07
-1.98305222528552e-06
-1.542420673818e-05
-2.04611456938301e-05
-2.99578279013287e-05
-2.67689947553107e-05
-1.16615690352764e-05
-1.14727515084993e-05
-1.82275296606122e-05
-1.12358116260417e-05
-1.23981613599847e-06
-1.2433891022278e-05
-9.95629507820673e-06
-1.32522842854125e-05
-1.1073363715401e-05
-6.80843917867774e-06
1.65793935486075e-06
-7.86524463909804e-06
-2.66587097013942e-06
-1.50641722860092e-05
-2.44266650522664e-05
-3.01646399500704e-05
-1.13931531201556e-05
-1.54154606474135e-05
-1.53710364798355e-05
-3.0850495012794e-05
-1.97242407507099e-05
-2.48004084216778e-05
-1.845946996631e-05
-1.76879216482881e-05
-2.50271503395146e-05
-5.32755375497778e-06
-2.31412929935419e-05
-8.12029350717231e-06
3.36588190843406e-06
-1.60046375433062e-05
-6.91139159393184e-06
-1.65626873364683e-05
-3.04210321718452e-05
-1.13018739190248e-05
-4.17513033938113e-06
-2.45963449386996e-05
-1.31368607485362e-05
-1.23689341205025e-05
-2.29252085397684e-05
-2.85154466894395e-05
-1.13338930799495e-05
-1.4066966954832e-05
-5.65722625125283e-06
-3.21280243211903e-05
-1.87406458958468e-05
-1.17148561334435e-05
-1.8717882856457e-05
-3.6368369537296e-08
-4.08407050613844e-06
-1.49090517162481e-07
-1.88038907876707e-05
-3.16581357613163e-05
-3.02324771282157e-05
-1.93653732052168e-06
-2.25351308566476e-05
-1.8599215844445e-05
-2.07822155843929e-05
-4.65893488022704e-06
-1.87090760079908e-05
-2.06375881132924e-05
-2.22154105639457e-05
-2.24584550380084e-05
-7.09949946398081e-06
-1.53421627696756e-05
-1.50094717361101e-05
-2.53538931262409e-05
-1.47517438852753e-05
-3.11013486141979e-05
-2.63315475120872e-05
-3.75396434787683e-06
-2.42469161720065e-05
-1.89941693865044e-05
-2.68273140538444e-05
-2.49359993116441e-05
-7.07270789250119e-06
-6.30752639313841e-06
-5.49720369780478e-06
-3.43724198601765e-05
3.92234818663421e-07
-1.48422997337058e-05
-3.04909262202826e-05
-2.85210711889346e-05
-2.16598506580145e-05
-3.40180883193861e-05
-1.27532177041438e-05
-2.34164128316518e-05
-2.49601637761243e-06
-1.16925759921679e-05
-2.7820848274502e-05
1.83182654528271e-06
-1.33715208373288e-05
-1.33191007103757e-05
-1.43461738019366e-05
-1.38910656069073e-05
-1.33873401152572e-05
-6.87964089595402e-06
-5.39153190528406e-06
-5.34663879055296e-06
-3.41308809662516e-08
-6.90543753600977e-06
-8.37915232863062e-07
-1.72350980581175e-05
-4.46623899470677e-05
-2.47028363414081e-05
5.56849018452818e-06
-1.76990636997242e-05
-2.09334703384377e-05
-1.18777537312547e-05
-1.56781518191029e-05
-1.39195064588792e-05
-4.74104797860348e-06
-2.14516538683228e-05
-1.29753461007502e-05
-6.4870965219354e-06
-3.22172542827312e-06
-6.2638991959949e-06
-2.02277301565405e-05
-2.02285889918133e-05
-1.25685950329298e-05
-3.42269635351317e-05
-6.75862418326324e-06
-1.12702107212675e-05
-1.54521121503814e-05
-2.40272979484245e-05
-2.43450443402114e-05
-1.29918201635502e-05
-1.65458188966014e-06
1.24201714817132e-06
-2.16890552247486e-05
-2.06634256889288e-05
-2.7184863910518e-06
-3.57966870875054e-05
-1.14309849577401e-05
-1.44552844831843e-05
-4.26788865482212e-06
-2.28226984800954e-05
-2.36873820417212e-05
-1.08712010236023e-05
-1.20142057451545e-06
-1.51550674274153e-05
-7.44655935228532e-06
-1.93013879696016e-05
-1.70825514485527e-05
-2.79927062778594e-05
-5.89610332300847e-06
-1.4133009833177e-05
-4.11786069324821e-06
-7.45463980181632e-06
-1.57143895825617e-05
-1.64736871612065e-05
-1.37498344440431e-05
-2.10819420644415e-05
-1.606102199909e-05
-8.17384847899524e-06
-2.40382860632973e-05
-2.58572857531826e-05
-1.59087165371223e-05
-2.60487135355161e-05
-1.91315918185078e-05
-1.8066334118539e-05
-1.57390646382273e-05
-3.34782091171165e-05
-1.29158078293966e-05
-2.49634942770411e-05
-2.89701618451244e-05
-2.97190069189277e-05
-1.24288490819288e-05
-2.20353621523458e-06
-1.85548623196357e-05
1.46721573481259e-06
-1.59417644878198e-05
-3.17505675705262e-05
-1.24883792763979e-05
-6.2619577143202e-06
-3.3894076032491e-05
-2.12168901820556e-05
-2.05171799987367e-05
-1.09321855434674e-05
-2.59595767137753e-05
-2.08849183272309e-06
-3.07807781650817e-05
-1.26543731390158e-05
-2.71312877056734e-05
-2.42806965989842e-05
-1.75724092551126e-05
-1.41210071800187e-05
-2.39899542497136e-05
-7.51658488485922e-06
-8.16571745816609e-06
-2.50849830995501e-05
-3.75365141038471e-06
-2.0501146309636e-05
-5.24344138030706e-06
2.68344887495836e-07
-1.6093860129082e-05
-1.76743625100952e-05
-4.31762798793804e-06
-4.62664330594816e-06
-1.97561865616453e-05
-1.60774442504328e-05
-4.96164096460817e-06
-1.14533907098093e-06
-3.07602799456323e-05
-1.52193822567491e-05
9.66357605929625e-06
-5.28626903023949e-06
-2.15160498592621e-05
-3.22149146632074e-05
-2.47533387208626e-05
-6.4094309623153e-06
-2.21723756986023e-05
-2.54613395417089e-05
2.06312049605124e-06
-1.63745636921368e-05
-7.52944177332305e-06
-1.67449001381518e-05
-2.28509811109281e-05
-9.87540014382402e-06
4.19306897217198e-06
-3.10741889091187e-05
-2.364507255087e-05
-2.56390858554934e-05
-1.57622951719752e-05
-1.15458041402135e-05
-2.53580897492287e-06
-2.31135720565729e-05
-1.90701208986655e-05
1.17062741836291e-05
-1.55755258964266e-05
-2.60292666901692e-05
-5.66539310919869e-06
-2.86114719222264e-05
-1.62087535848166e-06
-2.63843085556139e-05
-7.81889667293117e-06
-2.4041339002802e-05
-1.38866711136424e-05
-9.13175655295687e-06
-1.12824373795974e-05
-1.26570116378242e-05
-2.34733557483294e-05
-2.03718183602795e-05
-3.04376085129194e-05
-3.21466529562841e-06
-2.51952657931889e-05
-1.98896793237951e-05
-2.89026549544684e-05
-3.40330611431102e-05
-1.47935389425933e-05
-9.40020334048562e-06
-1.46110632733698e-05
-6.91581055595824e-06
-1.1719862091619e-05
-2.18009275433245e-05
-2.28251025368565e-05
-1.74030064010356e-05
-3.23516963978879e-06
-1.10856458582753e-05
-1.73561522328899e-05
7.3138719397711e-07
-1.4465993213397e-05
-2.01465344895073e-05
-1.05555998805575e-05
-8.24358526288657e-06
-4.27289931580712e-06
-6.8814397401976e-06
-2.24344658438058e-05
-8.33171492428895e-06
-3.59695902373389e-06
2.63518359381346e-06
-1.80180880532094e-05
-1.59953316452441e-06
-2.71772065320841e-05
-4.72879667732296e-06
-1.17079664561926e-06
-2.3244801060169e-05
-1.90807822179547e-05
-1.95587616080904e-05
-1.58267943037871e-05
-2.41738979061587e-06
-1.13334161002048e-06
-1.14484213086812e-05
-1.69699181595038e-05
-1.9154870024957e-05
-2.81720094504833e-05
-8.84720342408669e-06
-3.13814050563066e-05
-1.86738735252592e-05
-8.1130717940165e-06
-1.04391024977099e-05
-1.25882537335847e-05
-1.53097635414602e-05
-2.94189430221643e-05
-8.18221982375316e-06
-1.92694782355659e-05
-2.4005229804127e-05
-1.35745830496232e-05
-1.93312700255565e-05
3.49664550760411e-06
-2.08769111765716e-05
-2.43218250008927e-05
-1.10654828488388e-05
-4.75134966513807e-06
-2.70149091124992e-05
-2.09554607859875e-05
-1.37787466970211e-05
5.7324191950305e-07
-2.34283182017118e-06
-1.74521424245302e-05
-1.0409194279234e-05
3.10373180597201e-06
-2.00823853645135e-05
4.29586285152844e-06
-1.17341996538979e-05
-2.84138279985523e-05
-1.33266699023371e-05
-3.48941153415904e-05
-1.51104083128561e-06
-9.00991738372239e-06
-1.82241698599744e-05
-2.19977645425972e-05
-1.55498271682114e-05
-2.08527437512822e-05
-1.6797321305547e-05
-2.25195133767993e-05
-6.06123846419321e-06
-1.58963407032513e-05
-5.83491247559388e-06
-2.27427494982323e-05
-1.19403409711963e-05
-3.41144194767157e-05
-1.87478105276275e-05
-8.99526764767006e-06
-1.00115945608166e-05
-2.96854829320923e-05
-1.26477043698351e-06
-1.34427319142936e-05
-2.54847285402716e-05
-1.35952717849835e-05
2.24645794534438e-06
-2.44023269635685e-05
-3.0714286031224e-05
-1.93590005157693e-05
-2.24575377085653e-05
-1.41298180519549e-05
-2.53098651659745e-05
-9.12341795039729e-06
-3.21313501553857e-05
3.16378374231616e-06
-2.16806939590499e-05
-1.97700656309609e-05
-3.35852832566041e-06
-1.18493892942273e-05
-4.41715556709781e-06
-2.05602932134213e-05
3.2411018738227e-06
1.54340930207999e-07
1.24691436661606e-05
-2.37742491055262e-05
-1.70341522580656e-05
-2.36547767377729e-05
-2.44335778116816e-05
-2.10744216145191e-05
-2.0656246970518e-05
-1.15409335414777e-05
-2.2286231242995e-05
-1.20031291106268e-05
-2.279360706067e-05
-1.48891508547705e-05
-1.68306040249e-05
-4.24076616428458e-05
-2.10502925209727e-05
-2.65995609813324e-05
-9.05451887675683e-06
-1.3580561164672e-05
-2.00068839868158e-05
-7.19566474542381e-06
-1.8856524196169e-05
-1.86285332620773e-06
-2.91442878553388e-05
8.44117510876688e-06
-1.08526855274976e-05
-9.47882993634342e-06
-7.74263975770259e-07
-6.94288784683506e-06
-1.08616684442329e-05
-2.08839297662856e-05
-2.32742279150783e-05
-2.78147124993984e-05
-1.37063659801572e-05
-1.63245172997611e-05
-1.2966057584942e-05
-2.5977784883325e-05
-2.97926654591143e-05
-2.16416103683614e-05
-2.02867841619013e-05
-2.54217497947827e-05
-1.87253940559894e-05
-6.83030795567584e-06
-1.9993947604374e-05
-1.52745545853396e-05
-1.75247795074294e-05
-1.29494614140403e-05
-1.39108408881418e-05
-1.67058855499058e-05
-2.15266003619493e-05
-2.22050814632415e-05
-1.35293302029875e-05
-1.79551607264228e-05
-9.08321202430059e-06
-3.04460081689268e-05
-1.22993236843532e-05
-2.68284599783191e-05
-3.30998215116727e-05
-3.50443953211629e-05
-1.62962887727284e-05
-2.44172169126919e-05
-1.47809821623489e-05
-1.55785624193457e-05
-2.57883596257298e-05
-1.27444788703769e-05
-2.26132433266911e-05
-1.53722796340305e-05
-1.91766019454899e-07
-3.22417537527601e-06
-1.34561646723194e-05
-1.75104356216851e-05
-2.84250749136449e-05
-1.09909511351954e-05
-4.63579322452743e-06
-1.49087590169541e-05
-1.58035389109351e-05
-1.55887669694828e-05
-8.0292169594421e-06
-2.09832340804162e-05
-8.29588486822828e-06
-1.62395568444982e-05
-2.01974325084119e-05
-2.45667520715154e-05
-1.28609278878836e-05
-1.45397791347166e-05
-1.72524643896833e-05
-6.59432676455085e-06
-1.54508359958327e-05
3.15211610233765e-06
-4.21255292657174e-06
-1.10927971557035e-05
-1.71937390017803e-05
-2.05797961405071e-05
-6.90043624749448e-06
-1.55464906210814e-05
-3.5585062568447e-05
-2.10745111211707e-05
-5.80476675043956e-06
-3.3675906040555e-05
-2.00010163155698e-05
-7.48858240631237e-06
1.45799361304754e-05
-2.12648780803043e-05
-3.51052095680742e-06
-8.39845880546502e-06
-1.16977176542569e-06
4.66089056947952e-07
-4.50593804021236e-06
-2.48957630775773e-06
-1.42708881804958e-05
-1.44832798710982e-05
-1.96179130431608e-05
-2.09901531320397e-05
-6.32182866210473e-06
-1.05662160369262e-05
-2.75731318514438e-05
-3.28425465188181e-05
-1.18840854500524e-05
-1.80662780366132e-05
-2.13010766353921e-05
-7.02065621164973e-06
4.23786175916334e-06
2.62771485571481e-06
-2.71062427407748e-05
-6.47013054021676e-06
-7.63472225985045e-06
-2.01201016733282e-05
-1.30289706528059e-05
-9.02932600833696e-06
-1.04347345650806e-05
-1.3028077360356e-05
1.20030081989363e-05
-1.3400860871408e-05
-2.31796456212496e-05
-2.18881902991375e-05
-1.72337524506306e-05
-6.39462716691607e-06
-2.19883134342694e-05
-7.6912558447559e-06
-1.95870882880601e-05
-1.31164731139721e-05
-2.09576386988135e-05
-1.37197829574801e-05
-1.95184862189346e-05
-1.64531705292361e-05
-1.30102724732644e-05
1.86439319865027e-06
-1.76262535251014e-07
-1.28860875947377e-05
-1.3934308523881e-05
-1.23666061986765e-05
-2.17687390427248e-05
-2.06372469679677e-05
-2.0646100439808e-05
-3.19073308639944e-05
-1.39419291069492e-05
-1.92132462025421e-05
-1.24551148675518e-05
-1.84668477803105e-05
-8.71212022857882e-06
-1.76305049500922e-05
-3.18336775402877e-05
1.08409223252361e-06
-8.31164668422763e-08
-1.14983513403855e-05
-1.44304818834022e-05
-2.23612506864987e-05
-5.48994597918808e-07
-1.50167495513765e-05
-9.97146235804726e-06
-1.02508488027611e-05
-1.95286548724814e-05
-2.06939284923121e-05
-2.99166078570267e-06
-2.56832844402105e-05
-1.6173949196236e-05
-2.77739955166887e-05
-1.44426412744813e-05
-6.54759124916472e-06
-2.19460081049837e-05
-2.18402809727896e-05
-1.45462778949108e-05
-1.33848320960706e-05
-2.83896952634845e-05
-2.56338643834821e-05
-1.13168344764479e-05
-1.64846337696689e-05
-1.7294072387467e-05
-2.10750984894171e-07
-1.68241807122645e-05
-1.47693921655814e-05
-1.40406447901029e-05
-1.97918109269365e-05
-1.0810205006838e-05
-3.3426873145864e-05
-1.04140632716767e-05
-2.02394781881432e-05
-3.05177278644661e-05
-2.09624687373396e-05
-1.60589114563011e-05
-1.37552533078706e-05
-2.17155458989841e-05
-2.38974276827721e-05
-1.96695895637238e-05
-3.07004232288239e-05
-8.68279963582669e-06
-1.51952588174615e-05
1.49341410813059e-05
-9.72639014254521e-06
-1.29739144343759e-06
-4.48021137510762e-06
-1.44952279356458e-05
-1.86722919440609e-05
5.3765988400706e-07
1.4623057436767e-05
-3.3110650739967e-05
-1.32226156955987e-05
-3.12698796521023e-05
-2.46122675670604e-05
-1.08526593638405e-05
-3.15203203012959e-05
-1.5885941797618e-05
-1.41338909421612e-05
-1.9128293494751e-05
-2.96046912446924e-05
-2.09210749363958e-06
-1.5280581441114e-05
-1.85265284622638e-05
-2.68097226839946e-05
-2.07441084429757e-05
-7.60003740821781e-06
-5.01845860423279e-06
-1.2888359847209e-05
-2.87026593776174e-05
-8.32349839428457e-06
-7.49154793577354e-06
-1.81024694931332e-05
-2.39352176148763e-05
-4.18230205436975e-07
-7.45053923065446e-08
-2.62372986653503e-05
-3.26599234353033e-05
-1.14775810655916e-05
-9.50071857388286e-06
-4.51757626664897e-06
-2.6330750097245e-05
-1.13398054245679e-05
-1.90442491885154e-05
-2.69428199930751e-05
-2.0132123431429e-05
-1.93592957800091e-05
-6.90021018909636e-06
-7.04905345923087e-06
-1.51076177074428e-05
-1.55721259741313e-05
-2.18986143633073e-05
6.50389866943799e-06
-4.69948711627113e-06
-1.79450056018066e-06
-1.58594881549739e-05
-3.41933326298187e-05
3.14712951158034e-06
-1.57272690515818e-05
-2.21682809120435e-05
-7.52636767833748e-06
-1.74465793713013e-05
-1.11448613815576e-05
-2.29409720048137e-05
-1.69573402897759e-05
-1.45310644011327e-05
-2.0170542450223e-05
-1.84225909828394e-05
-6.18393168990797e-06
-7.40411372069992e-06
-2.01956373014645e-05
-8.85667211005177e-06
-1.66004538393078e-05
-2.48291103043008e-05
-2.03557354699779e-05
-7.06223320498909e-06
-6.9176557440481e-06
-3.73669601695454e-05
-1.10606574546128e-05
-5.20247332905224e-06
-1.487239289745e-05
-8.28094309422235e-06
-1.11170369614309e-05
-8.35931237637084e-06
-3.21042867015049e-05
-2.16808617282967e-05
-2.60756380744965e-05
-1.43682502483301e-05
-4.99660732547663e-06
-2.17094997021462e-05
-2.3675872725105e-05
-1.74686147687716e-05
-2.54607947146881e-05
-2.53210429134863e-05
-2.60866845493773e-05
-2.05900113864919e-05
3.47915720044134e-06
-1.93401182881469e-05
-2.84054595467344e-05
-2.17600739451191e-05
-2.36607486672793e-05
-2.07360234504334e-06
-1.30759676177752e-05
-2.02301580330697e-05
-2.64627766174136e-05
-2.55646015684989e-05
-1.06219232704215e-05
-1.21942417280873e-05
-2.79325031900831e-05
-6.52210984008233e-06
-4.19980210604988e-06
-1.73994090155119e-06
-1.31054880875492e-05
-2.19401677806247e-05
-1.18726989435446e-05
-5.11430042992233e-06
-1.95152331700157e-05
-2.07279089944122e-05
-1.97809718215307e-05
-9.98196156314544e-06
-1.58834819657922e-05
-9.72096574798244e-06
-2.60597513015318e-06
-1.18295198018818e-05
-1.07330617612686e-05
-2.10394156025029e-05
-1.70147788673159e-05
-1.19179548160031e-05
2.46591099082522e-07
9.4032001084239e-06
-3.00865625621923e-06
-2.71031084259061e-05
-2.05192341217025e-05
-1.49647021896288e-05
-1.27946322729702e-05
-1.12183475303053e-05
-2.71998489789174e-05
-3.98902090429139e-05
-2.10474346119417e-05
9.57533857476216e-07
-2.15208080181989e-05
-4.10745289373965e-05
-4.15760421855929e-06
-3.59332536733405e-06
-1.45942300583907e-05
-7.80162986025799e-06
3.24559507312449e-06
-1.7403175253803e-05
-1.9214976783075e-05
-1.94956299436722e-05
-9.38880837211007e-06
1.18011583141891e-06
-3.22266959160699e-05
-3.73373864213524e-05
-1.77266900148443e-05
-2.86711161362019e-05
-2.11361090855107e-05
-1.14898506691845e-05
-2.91095792037016e-05
-1.9595370630316e-05
-9.85620825152717e-06
-2.73689728588598e-05
-1.76035332551992e-05
-1.259261449173e-05
-2.15784203101823e-05
-1.02388427907157e-05
-4.11072606182162e-06
-1.199137135717e-05
-7.2473486748094e-06
2.33999284769376e-06
-1.68556456372927e-05
-1.48395566896572e-05
-1.09991219210832e-05
-2.13485027336747e-05
-2.00210441527489e-05
-2.22586083193722e-05
-1.48587167795531e-05
-2.8060909957916e-05
-2.0620779491764e-05
-3.30875559899357e-05
-2.97295501799054e-05
-2.37066843112274e-05
-1.20138194609473e-05
-1.29374665359405e-05
-2.61957433156595e-05
-2.74641727473326e-05
-2.06574911929107e-05
-2.57861689535313e-05
-3.61161639743837e-06
-1.23793820337104e-05
-1.61169219464744e-05
-4.09688941445597e-06
-9.01840362515233e-06
-8.014989911641e-06
-1.63853451283528e-05
-3.08446821964716e-05
3.45042760297724e-06
-1.12604511287068e-05
-6.39738399315997e-06
-2.66001289152284e-05
-1.05023430027096e-05
-2.44890510110666e-05
-2.02534072994526e-05
-2.00227475480098e-05
-1.0125499449255e-05
-1.07581968023983e-05
-9.94619953516022e-06
-3.03608824915418e-05
-2.64365790590721e-05
-1.46247102870316e-05
-5.54436659054023e-06
-6.56397649771951e-06
-1.3306114462847e-05
-1.98756349463494e-05
-2.9102495070231e-06
2.49146031176157e-07
-8.35840743072891e-06
-1.34836638973166e-05
-2.63496236047397e-06
-1.99990495898151e-06
-1.07169032664468e-05
-3.14540717332486e-05
-2.05053078308466e-05
-3.39484218781048e-05
5.94995181973489e-06
-2.44900763986165e-05
-2.49190901784139e-05
-4.14965480030054e-06
-1.23807890785602e-05
-8.7922871530999e-06
-2.31950193813497e-05
-2.46944361726564e-05
-6.97300079905234e-06
-1.98146041193071e-05
-4.06712214499013e-06
-2.51068193738994e-05
-3.18863263614274e-05
-2.37100408612493e-05
-4.56167509231256e-06
-3.45249242291851e-06
-3.81220738854193e-06
-8.41832392112042e-06
-1.66306305046514e-05
-1.83675918301552e-05
-2.37486125638559e-05
-2.2012758433531e-06
-1.58060684050469e-05
-1.33089369530796e-06
-2.79277630167919e-05
-1.0466035330625e-05
-2.16160333069287e-05
-1.65651327902083e-05
-1.00949652197921e-05
-2.81629832557705e-05
-2.53537938859361e-05
-4.21048987275812e-05
-3.00958506975646e-05
-7.96248839909164e-06
-3.52397766646961e-06
-1.20596698459579e-05
-2.85559029377999e-05
-1.61586870627354e-05
-6.43600496928715e-06
-8.1289856900756e-06
-1.25168063734557e-05
-2.36956755081957e-05
-7.34873548880983e-06
-1.46152600734878e-05
-1.9459902029716e-05
-8.27280924527775e-06
-4.4536500014908e-06
-1.40920308316859e-05
-2.82494339213164e-05
-2.95108893871801e-05
-3.23065969029216e-06
-1.14958280770193e-05
-2.77529596424321e-05
1.17142201876257e-05
-1.38802721696151e-05
-1.07049763702555e-05
-1.00618220884023e-05
-2.24989887841322e-06
-2.98829777867485e-06
-1.49882383067762e-05
4.48302398357678e-07
-1.53498011665283e-05
-3.14782583816339e-06
-4.23159640552821e-05
-2.62637476610863e-05
3.28220153147713e-06
-1.81895291666022e-05
-2.31269032965652e-05
-1.95617957557997e-05
-2.00205420532725e-05
-1.95457847850177e-05
-1.6028259334082e-05
-3.2982493263993e-05
3.17820032176019e-06
-3.03210907987546e-05
-1.15460575108159e-06
5.68041164541452e-06
-8.23943029451307e-06
-1.18553161764135e-05
-2.24582831880947e-05
-1.34807379767926e-05
-1.61313580399207e-05
2.60206192021955e-06
-7.32836512026751e-06
-2.40973287699204e-05
-1.57817922344424e-05
3.11102568856316e-06
-4.01867864008118e-06
-1.77262513540472e-05
-1.35786354480121e-05
-2.14767874289954e-05
-2.9966631831299e-05
-2.24560518044144e-05
-2.58384614117707e-05
-2.96492152266598e-05
-2.64588024589504e-05
3.66279290922642e-06
-1.4119367944822e-06
-2.29222670863478e-05
-2.04824706347887e-05
-3.80830950158732e-05
-1.00109046300206e-05
-1.42794354602245e-05
-3.80493605997804e-06
-2.3994463548167e-05
-5.70980467998775e-06
-1.43623662179584e-05
-1.28983937045607e-05
-2.36353931951713e-06
-2.12306867914758e-05
-1.35685175896624e-05
-2.01432848492635e-05
-1.73987420609582e-05
5.98439681689108e-07
-2.95726505914869e-05
-2.65605880746243e-05
-6.04893758934537e-06
-1.65275713491219e-05
-3.00295338024765e-05
-2.00440731616323e-05
-2.21301270102765e-05
-9.03782346811845e-06
7.66676261309509e-06
-1.37683484724769e-05
3.54409703542549e-06
-1.76137536878286e-05
-1.4179337234221e-05
-8.33197933859119e-06
6.55625126887329e-06
-1.54120621611053e-05
-9.03946206972186e-06
-1.51133377805596e-05
-2.18690717726425e-05
-3.1531638494778e-05
-3.45301397867224e-05
-1.26621963373546e-05
-2.01550463408588e-05
-3.68376783367251e-06
-1.28795381959536e-05
-2.16291264483873e-05
-1.44426880168158e-05
3.44079397066618e-06
-2.0933661272763e-05
-1.58739668959959e-05
-9.31872130390311e-06
-1.8227804518242e-05
-1.31789628737361e-06
-3.99275073536939e-06
-8.15014032587531e-06
-4.30830984064291e-06
-2.03773601444021e-05
-9.40088124616796e-06
-1.62995736449947e-05
-2.73654810772036e-05
-1.35744647242015e-05
-1.88733767490411e-05
-1.50546893599483e-05
-2.78076960602556e-05
-1.28958551610503e-05
-3.05658345375403e-05
-7.80090724549534e-06
-2.35718326834893e-05
-2.28852698053444e-05
-6.85425192382195e-06
-3.73607052442252e-05
-1.61945563173458e-05
-8.63987052720768e-06
5.66957034707955e-06
7.23862016511754e-06
-1.96743610557428e-05
-2.67447343176017e-05
-7.14226912450378e-06
-1.88669301563266e-06
-2.91814510893488e-05
-4.40382449442388e-06
-2.56844743440931e-05
-1.06578764249609e-05
-2.80403635854111e-05
-3.13162325574707e-05
-2.23549265721209e-05
-1.08267735239199e-05
-2.63676719193357e-06
-2.58717387675257e-05
-1.28724841963703e-05
-8.57166592305768e-06
1.00190437605912e-05
-6.44329197889064e-06
-1.26872774257383e-05
-9.87344546624083e-06
-1.03538044349029e-05
-2.67077216965079e-05
1.91768930833455e-06
-1.61814085871157e-05
-2.24632420521733e-05
-5.69151310096097e-06
-1.18000383385075e-05
-2.08034978112605e-05
-2.48532620694102e-05
-2.02070124261969e-05
-1.45418813073474e-05
-2.9353375113098e-05
-1.7234760215549e-05
-2.68410367335935e-05
-1.88537781694101e-05
3.55449814773018e-06
-7.96429402017587e-06
-1.07193889706339e-05
-2.25349184948516e-05
-2.90503240234162e-05
-1.27981962872142e-05
-1.98567489955617e-05
-2.75155963551927e-05
-7.81189089860072e-06
-6.4770983416012e-06
-1.9909858723458e-05
-6.5450224818795e-06
-1.04404601250763e-05
-1.88803066432706e-05
-1.79708007143421e-05
-9.65674209367876e-06
-1.14804779921753e-05
-1.2201360599109e-05
-6.56810799800692e-06
-7.39403473327772e-06
-9.3854842114578e-06
-1.73457941593533e-05
-1.96617272465292e-05
-1.5606611372309e-05
-1.66339500605828e-05
-1.56592034284262e-05
-2.02553328398767e-05
-2.45605418230152e-05
-3.96190008252674e-06
-2.17793235602341e-05
-2.33959359829756e-05
-1.13554958700334e-05
-3.20293978195218e-05
-1.48166638386421e-05
-1.71122256163793e-05
-9.33275733220462e-06
-5.03440081774997e-06
-1.37112795493224e-05
-1.58799332953433e-05
-2.10187919905447e-05
-1.74492986054991e-05
-1.42829469093899e-05
-1.65448870450449e-05
1.01539935186596e-06
-1.45236803238288e-06
-1.36857445603877e-05
-3.31665335332662e-06
-2.37440058437895e-05
-2.28047767074643e-05
-1.68630203572311e-05
-1.67933861313799e-05
-2.26809666020672e-05
9.10375931803106e-07
-7.82100159204434e-06
-2.18859591656317e-05
-1.45712072186149e-05
-1.36560147326156e-05
-3.11110244344049e-05
-1.87881399549116e-05
-1.89995298770805e-05
-3.78711376948374e-05
-1.33336783679061e-05
-2.11299843808885e-05
-1.41086941885136e-05
-4.80370048530162e-06
-2.76702038187092e-05
-1.44287046037375e-05
-1.82544684372185e-05
-2.67194124843985e-05
-1.82737254962603e-05
-4.37889668701052e-06
-2.24407220019409e-05
-2.44014380730586e-05
-1.49096517628025e-05
-2.65997053492289e-05
-2.72171619890289e-05
-2.84755117537976e-05
-2.00594184086505e-06
-1.52704234018937e-05
-3.00142520431236e-05
-2.28649404302787e-05
-1.71899946399408e-05
-1.2630713359519e-05
-2.38792612546444e-05
-2.0886269419017e-05
-1.03218956810773e-05
-1.25504295118475e-05
-1.92442100045578e-06
-1.45864076251357e-05
-6.53568287058864e-06
-3.10281517675756e-05
-1.61045460488779e-05
-2.0481973145149e-05
-2.09054499900102e-05
2.48269299381118e-07
9.56167351335707e-06
-1.57787696793724e-05
-8.00389118812909e-06
-4.9013186073882e-07
-1.9627867155231e-05
-3.58595852109239e-05
-1.34108848046657e-06
1.28930241586097e-05
-1.1744879617221e-05
-1.85284963129375e-05
-1.97444434053461e-05
-5.56880104736869e-06
-1.20907387748565e-05
-1.59179535304725e-05
-9.1687471368719e-06
-5.47079317481775e-06
-9.14700949675027e-06
-1.20739193166474e-05
-2.59267748842982e-05
-1.37586233423319e-05
-5.9529267479265e-06
-6.29699905733567e-06
-1.22658330078629e-05
-1.75714328692624e-05
-1.322248468678e-05
-1.3377987902447e-05
-1.96264409077339e-06
2.26656946853699e-06
-1.50831251930997e-05
-2.40445312787635e-05
-1.3216846144496e-05
-1.70374089134241e-05
-1.60070332957658e-05
-8.77108006366055e-06
-2.0053078968628e-05
-1.5252590878433e-05
-2.24445790641531e-05
-7.62406296389177e-06
-2.58886368632094e-05
-1.51943169885883e-05
-3.64536482347434e-05
-6.4289821825641e-06
-9.55018943010999e-06
-3.38730738388382e-05
-1.72054611373509e-05
-2.2470912073025e-06
-2.41023207829198e-05
-2.25820458369335e-05
-1.66209662032165e-05
-8.12974075439683e-06
-1.61631940552644e-05
-2.34472082274125e-05
-1.48583210934315e-05
-1.72452099237792e-05
-1.17515848186453e-05
-3.04216013016725e-05
-1.70902783583225e-05
-5.00200400537711e-06
-2.84769504087439e-05
-1.85591743035105e-05
-1.01993670069816e-05
-2.71176883339794e-05
-9.96766571913611e-06
-3.91841542947774e-05
-1.40571357253166e-05
-8.58841039834026e-06
-1.39474984164755e-05
-2.28017139929994e-05
-2.80611790304232e-06
-1.6312277228526e-05
-9.71168985397498e-07
-1.59270498753038e-05
-5.48366981554238e-06
-1.92649071175618e-05
-2.01881034312441e-05
-2.89509556106316e-05
-8.59365253228591e-06
-1.77414971318983e-05
-1.70671631744794e-05
-2.36315575860261e-05
-5.13468964184728e-06
-8.15565356571992e-06
-2.51402983956908e-05
-1.88265862670185e-05
-1.60190300831088e-05
-2.08824526304148e-05
-1.57369767788707e-05
-2.137210068635e-05
-2.32711494541098e-05
-2.08879589962813e-05
-1.42487287065089e-05
-1.91229925278332e-05
3.0210719106907e-07
-1.65535200434619e-05
-1.4743265317484e-05
-1.42138055828324e-05
-2.91903085814193e-05
-2.003812365627e-05
-1.66532274701513e-05
-1.43125422946954e-05
-2.1388348039077e-05
-1.30177888101018e-05
-1.03241927330909e-05
-2.78767583200174e-05
-2.3347991713708e-05
-2.02783139603036e-05
-2.2620586472006e-05
-2.21614620927296e-05
-9.89115841519411e-06
1.95988241896802e-06
-2.77429632248781e-05
-2.12295486820534e-05
3.39271135600002e-06
-1.70813307639408e-05
-3.72055593387689e-05
-8.82987196854483e-06
-1.54122381391518e-05
-2.68388954024651e-05
-2.30189876812655e-05
5.00717384965272e-07
-3.86391000792515e-07
-8.65174838885509e-06
-1.28613211616717e-05
-3.55379050274273e-05
-3.70612589844607e-06
-2.11648538757595e-05
-4.66530338351137e-06
3.22897736337337e-08
-5.34598954575598e-06
-5.70647435535888e-06
-1.57073170940618e-05
-1.84348056240093e-05
-2.12681149243237e-05
-2.64707575166747e-05
-1.32152557979283e-05
-2.33316345935521e-05
-1.55897907263407e-05
-1.76664246123034e-05
-1.32641936243493e-05
-3.19282098020045e-05
-7.72406540347954e-06
-1.71138313967954e-05
-2.46788938511762e-05
-1.08620131624263e-05
-3.39317063245861e-05
-2.83657194286945e-05
-2.34850909431698e-05
-3.00286482386353e-05
-3.06629250543878e-05
2.04828295308849e-06
-1.98599845341743e-05
-1.80059858528454e-05
-1.65602496277035e-05
-1.64319922125335e-05
-9.14880205599739e-06
-9.27918175575902e-06
-2.39485508933945e-05
-3.47230120792929e-05
-4.60399522144465e-06
-2.69100347306148e-05
-7.21359047251145e-06
-2.16463209109785e-05
-2.54709809882774e-05
4.79479215205727e-06
-2.469968542473e-05
-2.1728586569751e-05
-1.23618609146134e-05
3.01516020591339e-06
-2.26302497245948e-05
-2.08704600328064e-05
-3.64592493796086e-05
-1.20760724994214e-05
-3.54167946912514e-06
-1.22008305932931e-05
-2.15733493692847e-05
-2.1336295337447e-05
-3.19743185371822e-05
-9.27608400734948e-06
-2.15420570423145e-05
-1.59396332399536e-05
-7.97894516528041e-06
-7.55147659600713e-06
-2.20276594866507e-05
-1.69069301430449e-05
-8.72185453526902e-06
-1.66334037151236e-05
-1.33482441077168e-05
-2.39751353949656e-05
-2.41323848747067e-05
-1.34811494779775e-05
-2.8855755423524e-05
-1.65474647008801e-05
-1.34993650744444e-05
-1.27464157675764e-05
-3.00962585286201e-05
-2.35515248436605e-05
-6.47125856783845e-06
-1.73653104377067e-05
-2.38446842771556e-05
-2.15702171107619e-05
-7.20774598269561e-07
-1.0335205908239e-05
-2.66428307098671e-06
-1.89462986257386e-05
-2.46492741257785e-06
1.10661184381869e-05
-1.49967909111579e-05
-3.03400901585431e-05
-1.4358232298653e-05
-3.58397524529774e-06
2.93054012126788e-06
-1.83503578355909e-05
-2.42617051817967e-05
-1.52236505247089e-05
-2.36982761337093e-05
-2.51207852752422e-05
-1.01601478819558e-05
-8.03585833235511e-06
-3.92946302732578e-05
-3.35756510989157e-05
-4.06907226854446e-05
-3.48756459542503e-05
-1.37798955817678e-05
-2.46919172409908e-05
-1.49856044147527e-05
-1.4107078263863e-05
-1.07572070648364e-05
-8.2252899582899e-06
-1.31069928009467e-05
-8.69414303129383e-06
-6.29785455837426e-06
-5.5781359602581e-06
-1.40202410812618e-05
-8.84401262917291e-07
-4.87396645630035e-06
-1.52658122465422e-05
-2.21701302796296e-05
-3.80628763140735e-06
-9.6365530135142e-06
6.20267582141148e-07
-2.77330975008701e-05
-3.64356840663965e-05
1.90674500031784e-06
-9.47691353032761e-06
-9.18904214079978e-08
-1.49964048052837e-05
-1.1272106462547e-05
9.74477966664422e-06
-1.82375717338654e-05
-3.55480339362728e-05
-1.58725373112799e-05
-7.51775873863375e-06
2.09860924252735e-05
-2.07897916596675e-05
-1.90223899360919e-05
-7.51161633215561e-06
-1.15855267347176e-05
-2.60731204788126e-05
-3.27693636776571e-05
-7.06482729692141e-06
-1.12625587294404e-05
-1.8963116850412e-05
-1.29681958060971e-05
-2.02456506742511e-05
-3.27893639069197e-05
-9.92968399749898e-06
-1.08180864430027e-05
-9.83126135778506e-06
-6.47219264177444e-06
-1.40554808666526e-05
-3.00747801181979e-05
-2.12152125850522e-05
-3.17179971638342e-06
-1.12079703095185e-05
-3.17735533212833e-05
-4.80835202817788e-06
-1.85575328553086e-05
-2.14401924701402e-05
-1.11286379683862e-05
-9.83672605361203e-06
-1.51660872301315e-05
-2.74475682648537e-05
-1.68033642061123e-05
-1.06889782371108e-05
-3.21386271871565e-05
-1.83644424959714e-05
-1.49691425616189e-05
-1.47074473540371e-05
-2.7792274604029e-05
-1.19534896599108e-05
-1.30791826379576e-05
-1.72399021566353e-05
-2.60470450549142e-05
-2.05801784299059e-05
-1.99069069914372e-05
-1.78346217581604e-05
-2.35681069948136e-05
-5.68298474997142e-06
-9.03654755908477e-06
-2.13884519435661e-05
-9.00268079708912e-06
-8.71143117108908e-06
-3.62636367218341e-05
-8.57493044444691e-06
-1.90521822559232e-05
-1.4615497565702e-05
-7.45213747890901e-06
-1.38274726366362e-05
-8.68766895196932e-06
-1.78611949920729e-05
-1.67365784394481e-05
-2.02500568313684e-05
-1.90034541667914e-05
-9.27303430248544e-07
-5.74094861779896e-06
-3.80484722710949e-06
-1.43453898677558e-05
-1.17738459011341e-05
-1.28875433104391e-05
1.94022134964113e-07
-3.80358125694767e-05
-2.31543976736196e-05
-6.62206210995646e-06
-1.19632362567342e-05
-1.17307656255279e-05
-9.89685607826916e-06
2.90823171318137e-06
-3.32670196552853e-06
-2.07015846120946e-05
-9.02726082012157e-06
-1.86814448745302e-05
-2.96783612588972e-06
-1.14143263291686e-05
-1.11589947481513e-05
-5.71380400420897e-06
-1.36980623307767e-05
-8.47867553310538e-06
-1.42961956317738e-05
-2.4478218789969e-05
-1.35118868472459e-05
-2.7824806112176e-05
-3.43185988628156e-05
-2.18289019915134e-05
-1.18945655748113e-05
-1.81134605152926e-05
-7.28680639908902e-06
-2.44085564041626e-05
-2.27907224490116e-05
-5.42325630421096e-06
-8.64985188448963e-06
-1.39721609221599e-05
-2.87035589830057e-05
-2.13702893927602e-05
-1.82821254220837e-05
-2.78670781661075e-05
-2.83788462237197e-05
-2.64245579047206e-05
-1.10432239031931e-05
-2.09153322826426e-06
1.17283406700892e-05
-6.01160842812812e-06
-1.74050672899376e-05
-2.79787223606699e-05
-2.19441208777499e-05
6.59531901403224e-06
-2.62921440539309e-06
-1.84657831949949e-05
-1.72088716106507e-05
-1.22116574324783e-05
-2.53955927207017e-05
-1.46949141610956e-05
-9.75948721819944e-06
5.69305093499025e-06
-8.13863241278349e-06
-2.64506471915546e-05
-2.18265548332142e-05
-1.25670184283452e-05
-1.71428754874951e-05
-2.20681294137664e-05
-1.96817335847753e-05
-2.85048903952397e-05
-1.1679899485869e-05
-2.49447039129308e-06
-2.20856800575497e-06
-2.22667633035623e-05
-2.24951481741444e-05
-3.00241897174896e-05
4.9780953412525e-06
-2.97459813136201e-05
-1.39112124924776e-05
-1.48164351965197e-05
-1.34229024891672e-05
4.61166178132162e-06
-2.24286975629581e-05
-1.36219934149565e-05
-1.2341744625659e-06
-2.39810592986517e-05
-2.80131199223449e-05
-1.13928250512065e-06
-9.02325332508094e-06
-8.2283585606062e-06
-2.96004113719316e-05
-3.21443630677376e-05
6.62141614317247e-06
-1.60947484592607e-05
-2.45067445476368e-05
-1.41152905088933e-05
-1.21835717914911e-05
-1.92143781977148e-05
-2.0175630354398e-05
-4.94335020334653e-06
-8.05460565953616e-06
1.53809612788812e-05
-2.01011856561722e-05
-1.8424738395467e-05
-2.07889324766345e-05
-2.37035718472063e-06
2.00843718133715e-06
-1.44774700271452e-05
-1.85659459900337e-05
-1.70218077084715e-05
-1.900700265325e-05
-1.86809510167393e-05
-2.72663910345288e-05
-1.4469633725528e-05
-2.28957388020006e-05
-8.83570291405338e-06
-1.72829887628405e-05
-3.05826529398527e-06
-8.69766608988286e-06
-2.34996746916791e-05
-1.53144558693433e-05
-2.20571299115075e-05
1.33040301440417e-06
-1.30449215537218e-05
-1.39554857415673e-05
-1.60643070139748e-05
-1.74025680580472e-06
-2.78488383246916e-05
-4.88224025488657e-06
-1.97697902629292e-05
-2.55551870457609e-05
-1.3856555370065e-05
-2.07361585369957e-05
-1.08865787250058e-05
-1.2497484395846e-05
-1.41997086715312e-05
-2.79156447388973e-05
-2.16401801936483e-05
-1.32569215754344e-05
-7.98503932810398e-06
-1.78046989476942e-05
-1.20651904595888e-05
6.15446831082515e-06
-5.16864859066642e-06
-1.51296736886293e-05
-1.32527919815155e-05
-1.63196787879227e-05
-6.13373510338259e-06
-2.39709444742575e-05
-1.15606075717215e-05
-2.26046658046161e-05
-2.36864675268761e-06
-1.86096903437496e-05
-3.1397592758694e-05
-1.07906424559617e-05
-9.73912691717347e-06
-1.81689995529705e-05
-3.24780868564226e-05
-1.58173741895837e-05
-1.4216638784377e-05
-1.37856929494795e-05
-1.63712216436055e-05
-2.92997270661124e-05
-2.64939485229381e-05
-8.48156699862678e-06
-1.43929101442742e-05
-4.44297245217147e-06
-6.31433519953689e-06
-6.32713470189583e-07
9.27122854379937e-07
-3.03272937951177e-05
-1.97611144354364e-05
-2.07462337479091e-06
-1.18425166821688e-05
-1.3311020734509e-05
-1.71921804207958e-05
-2.17211036146148e-05
-1.11800910882402e-05
-2.72711069448766e-05
-2.31626124071499e-05
-8.85496899914384e-06
-1.28462629054801e-05
-1.07807005309752e-05
-3.70667752179272e-05
-1.04971770961111e-06
4.37557179195691e-07
-2.55533441258753e-05
9.94664298911011e-06
-1.05648119834941e-05
-1.39352744763904e-05
6.07315026855564e-06
-2.75896613485754e-05
-1.6422603330946e-05
1.62194779744295e-05
-1.69370299054034e-05
-1.78656687536842e-05
-1.24213128664815e-05
-2.0602222994828e-05
-2.76640710281876e-05
-3.11884587918472e-05
-7.65514858617676e-06
2.0657225769496e-07
-7.19016713425112e-07
-1.82814460871484e-05
9.12531556339074e-06
-1.84167056423091e-05
-2.27888586149837e-05
-1.521668702435e-05
7.02061701783921e-06
-6.89013501411057e-06
-2.23795805719949e-05
-7.06179807877125e-06
-1.93659080186444e-05
-2.77540157430966e-05
-2.14729032113077e-05
-1.80136243415855e-05
-1.76881250697241e-05
-9.82690144967326e-06
-2.76205402808861e-05
-1.91097012830633e-05
-1.6635138125342e-05
-1.42871848128425e-05
-2.36315125726507e-05
-2.13883022529936e-05
-1.87800268631643e-05
-1.72345681357732e-05
-3.14851526246684e-05
-1.88405887593982e-05
-1.73531380779985e-05
-1.11781445541729e-05
-2.10075354981353e-05
-2.71158922237983e-05
-1.50449041025486e-05
-1.91867556868146e-05
-2.0727265139939e-05
-8.65502466373096e-06
-1.99160822747483e-05
-1.83085431225554e-05
-1.76005379853512e-05
2.36924205371253e-06
6.94731830730238e-07
-3.00581194611601e-05
3.09276220927453e-06
-1.73894643109695e-05
-2.08344030074008e-05
-2.33144187456802e-05
-8.40564967434185e-06
-2.47290252459651e-05
-7.55428543173976e-06
-2.49065884026018e-05
-2.31650704976766e-05
-5.3005283911532e-06
-2.02831157200016e-05
-1.7284315558391e-05
8.29806923213108e-07
-2.76027921989866e-06
-1.352342659807e-05
-1.49671498936538e-05
-6.87564960677158e-06
-2.15449889931706e-05
-4.81442763619967e-06
-1.04722997922898e-05
-1.68047054543978e-05
-2.03371977372866e-06
-2.72593926035937e-06
-1.59767316242944e-05
-2.42524222682003e-05
-6.13345880096481e-06
-1.41143023451892e-05
-1.97759971255292e-05
-3.20677395491273e-06
1.02664222370177e-06
-2.28426848453211e-05
-2.18703527916994e-05
-1.94638685596271e-05
-2.91003696462983e-06
-9.44364024704472e-06
-3.30134381402483e-06
-1.74059470956993e-05
-2.28215986069651e-05
-7.53625445778488e-06
-1.32262543293252e-05
-1.00607925013929e-06
-2.09856272276888e-05
1.74249085796648e-06
-1.50529062232004e-05
-1.11428867389455e-05
-6.57304510140288e-06
-2.23962730932195e-05
-1.71338338520912e-05
-7.3775005164933e-07
-2.36582143391091e-05
-2.76502157922758e-05
-1.1243828135675e-05
-1.42320178857935e-05
-1.06795207739269e-06
-4.3651033631614e-06
3.33024105241333e-06
-1.81464745758111e-05
-2.19252618844258e-05
-2.29110911362951e-05
-1.4682997925262e-05
-3.95872941665557e-05
-2.38345485602209e-05
-5.81607599253398e-06
-1.53852146008682e-05
-1.35107987669871e-05
-2.14797495913856e-05
-1.02108145362058e-05
-1.33245040029754e-05
-2.98767916833376e-05
-1.96647589566551e-05
-1.31305179844152e-05
-4.41898735631714e-06
-1.37499523681685e-05
-3.12820644098681e-05
-1.64811468063888e-05
3.25415122398582e-06
-1.50348612678923e-05
-1.87765873907465e-05
-2.22765080650559e-05
-2.60681817405075e-06
5.50528654203771e-06
-1.46089214092207e-05
-1.93797836712549e-05
2.43922934117716e-06
-1.16154123586457e-05
2.76848277406594e-06
-8.92916293407213e-06
-1.49672887021817e-05
-1.33102902867042e-06
-9.29285801323838e-06
-2.82759517593673e-05
-1.45899360884235e-05
-2.0033665789343e-05
-2.01424788785771e-05
-2.18025989061314e-05
-1.17544175863124e-05
-4.0916044250595e-05
-1.56365445802684e-05
-1.18088018411502e-05
5.47258678152545e-06
-1.16193667374577e-05
-2.28677107590294e-05
1.21163681957531e-05
2.06632410153235e-06
-1.28510305268705e-05
-4.33575360110728e-06
-1.55015756549711e-05
-3.48236751772562e-05
-1.58643973511253e-05
-5.0299934433697e-06
-1.76896599656734e-05
-1.85968147617515e-05
-3.69495707458998e-05
-1.46461770423232e-05
-1.26423753812903e-05
-6.59094318997972e-06
7.57203230382536e-06
-1.01601509109186e-05
-3.58159826220729e-05
-2.39246746433378e-05
-1.88701188287684e-05
-1.18327325806321e-05
-2.80473314812762e-05
-1.87254389201266e-05
-1.67643125549516e-05
-6.10444150250959e-06
4.41948667312312e-06
-2.63710164261978e-05
-1.1553636953608e-05
-2.02323057904697e-05
-1.69645523152805e-05
-8.64946522994878e-06
-1.16160658261495e-05
-2.27338803833828e-06
-2.34702065106197e-05
6.80285031653317e-06
-3.8206614767883e-06
-2.33899910458751e-05
-2.3839931016908e-05
-7.89231559268187e-06
-3.77289105961596e-06
-2.02315389731488e-05
-4.46913885300327e-06
-1.29048229161302e-05
-2.99289475820423e-05
-2.1790339061444e-05
-8.45446776948714e-06
-1.42363438462578e-05
-1.49713879078043e-05
-3.05193390924874e-05
-2.47059221516346e-05
-9.24029822539291e-06
-2.12537791832482e-05
-2.57705084162332e-06
-2.68549612761525e-05
-2.0587837611813e-05
-2.88200447443449e-06
-2.76167587300526e-05
-6.17526320851859e-07
-2.42780207825976e-05
-1.82124287673069e-05
-2.22448561863354e-05
-2.19438346922983e-05
6.14484095046162e-06
-1.0916894640022e-05
-1.98428085365706e-05
-2.05017316098744e-05
-9.31641587331044e-06
-1.28703026104702e-05
-2.99483522472188e-09
-1.84887488644529e-05
6.59122009763828e-06
-1.80648541250636e-05
-1.74348959680562e-05
-5.42342839301047e-06
-1.8615602096923e-05
-6.19203379363849e-06
-1.32349008651431e-05
-1.62699890136527e-05
-2.135545087998e-05
-2.39490377200894e-07
-1.47575248791677e-05
-3.38511032422966e-06
-3.41310245696706e-05
-4.00512793398943e-06
-1.61640202685898e-05
-2.52591662986201e-05
-8.24525267955698e-06
1.02043626934684e-06
-1.96359743678592e-05
9.42432966446728e-08
-1.81403290993521e-05
-1.49443741698753e-05
-1.91685669777805e-05
-1.6166249340356e-06
-2.5988079697322e-05
-2.00589896513412e-05
-1.27051953597403e-05
-1.20409403433328e-05
-3.15001692271187e-05
-3.33524888760954e-05
-2.20566545047926e-05
-2.3233950966757e-05
-2.10827868421113e-05
-1.37849849790169e-05
-1.69683575004908e-05
-8.88882884696728e-06
6.07356988786497e-06
-2.7311385844694e-05
-1.03477324171022e-05
-5.69419765802189e-06
-1.12344351554378e-05
-8.29155143862938e-06
-1.3192084232726e-05
-2.547438880549e-05
-5.4946850569935e-06
-8.08963318533795e-06
-1.8669943115046e-05
-9.65321430249251e-06
-1.29867258309002e-05
-1.91977845653867e-06
-1.48360640437236e-05
1.71894819289204e-06
-1.49839194631511e-05
-1.71473059774014e-05
-1.30569468243214e-05
-7.59811938029835e-06
-1.57042603133474e-05
-2.49359316586359e-05
-3.66247875304484e-05
-4.72375303292514e-06
-4.0607753493889e-06
-3.48461554968723e-05
-2.87363831118876e-06
5.14524408555359e-06
-2.0434557220886e-05
-3.33482039460019e-06
-3.28214002014863e-05
2.8097453961977e-06
7.23460849630108e-06
-8.11853307060103e-06
-6.26226167326965e-06
-6.62762239559422e-06
-1.91885496413927e-05
-5.48420333381241e-06
-8.07451809364266e-06
-1.6106584540629e-05
-2.41540588478316e-05
-2.05801487060759e-05
-2.18507151326308e-05
9.93132232296729e-06
-1.29547818055376e-05
-1.68508116665399e-05
-1.4711571425511e-06
-9.45499496762811e-07
-1.14928726430514e-05
-1.25670988103779e-05
-1.57281882987553e-06
-1.21727871594164e-05
-8.4702193303126e-06
-6.63367538185742e-06
-1.75167377104132e-05
-2.80046584536473e-05
-1.77397343300754e-05
-6.17005048145668e-07
1.977266522018e-06
-2.29372769533988e-05
-3.56173071996263e-06
-1.62399790861654e-05
-3.29846320102103e-05
-8.86639584766775e-06
-3.14523035150845e-05
-1.30992280328188e-05
-5.29805542318178e-06
-2.18209274859054e-05
-3.88482889789136e-05
-5.1681316883935e-06
-2.40188314528499e-05
-1.71844257615251e-06
-3.8741204520366e-06
-1.86298443737852e-05
-1.08199041822469e-05
-2.35767543870418e-05
-2.21956101088455e-05
-1.10294002352126e-05
-4.0226564216866e-06
-3.19902224941179e-07
-1.42471215992877e-05
-1.30116693684052e-05
-1.45467856311834e-05
-2.69894491787854e-05
-2.00702229892761e-05
-2.12447002398487e-05
-1.49680899934034e-05
-6.29885490024807e-06
-1.82853615189473e-05
2.14464923913184e-06
4.02538551338595e-06
-2.49606174835325e-05
-1.63567029833617e-05
-1.87803789895716e-05
-1.19993955799146e-05
-1.37241394837175e-05
-6.97252442765052e-06
-1.04550797187128e-05
-8.57132562361188e-06
-1.7157429618976e-05
-8.02312598208843e-06
-1.61126951802986e-05
-2.11085846776912e-05
-1.4713535170388e-05
-2.14248711153907e-05
-3.23742731621626e-05
-2.16102485129826e-05
-2.40772886485543e-05
-1.42601944706249e-05
-2.67954736981496e-05
-2.23370751977097e-05
-3.03694932086533e-05
3.03363149467809e-06
-3.87508506115846e-05
-1.15785237356767e-05
-4.31806028213163e-06
-1.0818256128471e-05
-1.30823969001539e-05
-2.17959623400729e-05
-1.95661900618174e-05
-1.14195888658833e-06
-2.31179875491002e-05
-1.44180611942606e-05
-1.63151258003741e-05
-9.37819533750185e-06
-1.63824920800631e-05
-1.67395345821641e-05
-9.44641032022008e-06
-7.49530586048685e-06
-5.14184233112069e-06
-2.33654731531309e-05
-9.51942349564857e-06
-6.32903132018748e-06
-1.46806250323068e-05
-1.86286897058997e-05
-1.31271955056872e-05
-7.67397306475187e-06
-3.5755665876278e-06
-6.85772258418679e-06
-1.09042752663197e-05
-2.27414108044496e-05
-4.29364610227359e-05
-8.1401726153346e-06
-1.74339059843205e-06
-1.65911276285904e-05
-3.29422921926976e-05
-2.73484580282074e-05
-9.42649705408616e-06
-1.31363406485185e-05
-2.70447549695072e-05
-2.05856660750834e-05
-1.96237956323412e-05
-7.71378223197195e-06
-7.53933897657699e-06
-2.22695881277694e-05
-8.14761592189499e-06
-6.40618091682317e-07
-1.63360224637356e-05
-1.13022710343662e-05
-2.08930008524983e-05
-2.03960396609329e-05
-2.24709751339842e-05
-2.84033598465678e-05
-2.07307940490304e-05
-4.09084988605219e-06
1.14155949007196e-05
-1.08092432651857e-05
-1.00023361518051e-05
-1.90505706079048e-05
-1.90969528319779e-05
-1.05310045947522e-05
-2.65978999877279e-05
-1.78618427774372e-05
-2.02134732651498e-05
-2.76470110567968e-05
-2.41734399859319e-05
-1.0009844168401e-05
-1.92095485020845e-05
-4.36010439353039e-05
-3.94653279746127e-05
-1.22567312634288e-05
-2.78575964186398e-05
-2.47385338463236e-05
-1.64387388072504e-05
-1.48031199193128e-05
4.52810236652954e-07
-3.60005525298571e-06
-1.21472274712714e-05
-2.7773649542322e-05
-1.2254061411599e-05
-2.346207316605e-05
-1.2631636448818e-05
-2.02636066533015e-05
-1.83609346516596e-05
-1.39737201941787e-05
-1.94563413096233e-05
-8.96907774443729e-06
-2.72143402730317e-05
-1.28709037586544e-05
-1.17575583905249e-05
-2.21587399685858e-05
-1.12023584504183e-05
-1.63254700623315e-05
-1.95104362552753e-05
-1.64279354286469e-05
1.7200411916377e-06
-2.18033153351886e-05
-1.80942512816823e-05
-2.9848353661378e-05
-2.21805562702569e-05
-1.68806338911153e-05
-8.43999226714204e-06
-9.77315166428053e-06
-1.599788773454e-05
-4.61252142478393e-06
-1.24566851086167e-05
-1.62618176960327e-05
-7.14545284854636e-06
-9.92797302186523e-06
-2.30130522293359e-05
-9.14941056918735e-06
-1.46187480448495e-05
-2.12023759175001e-05
1.61603169569818e-06
-1.19248121970184e-05
-8.88630883902419e-06
-2.82876639726236e-05
-3.41478176233306e-06
-1.82295466521541e-05
-2.77316807222061e-05
-1.61847848105831e-05
-4.4898608607438e-06
-1.64216791122593e-05
-1.62242495815221e-05
-1.96661170533367e-05
-9.98295100612342e-06
-1.822901854442e-05
-9.01303134147594e-06
-2.416857098007e-05
1.21414913201545e-07
-1.61450091602556e-05
-6.58803480015197e-06
-1.02345309461926e-05
-8.63354927507841e-06
-2.12387017968437e-05
-2.26431475918707e-05
-1.60265604265986e-05
-2.83816335787199e-06
-1.19140658245039e-05
-7.43071732427664e-06
-3.12578883284664e-05
-1.12544106929248e-05
5.02079153689338e-06
-2.51310254015837e-05
1.80575935796743e-06
-1.27907968842946e-05
-1.40818118342483e-05
-2.80942269678933e-05
-1.2834019897792e-05
-1.83632334608493e-05
-6.2540601149642e-06
-2.26785389752068e-05
-2.00334726893997e-05
-1.85978441032847e-05
-1.06165660155449e-07
-1.65485725922682e-05
1.2563295658844e-06
-1.56708925151357e-05
-1.17023221293535e-06
-9.03218760522949e-06
-1.79866440789959e-05
-1.16934157675813e-05
-1.79188894287238e-05
-2.25047585607381e-05
-3.9371177201303e-06
1.24572666733081e-06
-1.11417744514476e-05
-1.63233282594954e-05
-2.54122972724088e-06
-2.01997430408335e-05
-1.54816805604157e-05
1.03133705025485e-06
3.1539944511568e-06
1.18248178080402e-05
-2.82383936560161e-05
-9.33491430971104e-06
-1.23783487501895e-05
-1.83934177758152e-05
-1.43371935398879e-05
-3.70892819294529e-05
-1.65356566980472e-05
-1.41726102567401e-05
-1.57968421127357e-05
9.8253644795732e-06
-1.08624308070105e-05
-1.34045220192769e-05
-3.44327220167326e-05
-2.1508186980191e-05
-2.03473470269543e-05
-1.54301934783137e-06
-1.25917589954438e-05
-2.68175630380433e-05
-2.77762064217405e-05
-2.88970366023144e-05
-2.06620637955838e-05
-3.01614901822174e-05
3.31579750920446e-06
-1.55495271567628e-05
-2.69193212191928e-06
-1.5820110739081e-05
-1.66134542836039e-05
-2.32800875525246e-05
-1.73804221911101e-05
-1.50002348347618e-05
-1.27069332540565e-05
-2.35441371422172e-05
-1.91856967722529e-05
-8.68248716448508e-06
-1.0928782327219e-05
9.20856123169893e-07
-4.35094153164043e-06
-4.51401801347505e-06
1.32726345462108e-06
-1.0641386215141e-05
-3.47165587244188e-06
-1.75202730967005e-05
-4.45850685500096e-06
-1.79562104804271e-05
-6.94785991089484e-06
-6.0276875067901e-06
-8.5428747749463e-06
-1.21678183749585e-05
-2.15794306431915e-05
-3.74697539024575e-06
-2.43531252730974e-05
-1.70510811448788e-05
-1.36222359979025e-05
-1.82623603118514e-05
-2.69311831918439e-05
-2.29207467667179e-05
-1.4314686295012e-05
-2.18782655710324e-05
-1.93078521031791e-05
-2.41230707541087e-05
-3.55591035702692e-05
-1.09402601227603e-05
-1.80443088173964e-05
-3.07389410328516e-05
-1.74867105654697e-05
-9.20720036349876e-06
-2.30428739879963e-05
1.43028395648304e-06
-1.80972290027165e-05
-1.19953215308449e-05
-5.79942484653534e-06
-1.3922397618953e-05
-1.40749655599117e-05
-1.53352717978709e-05
1.54819655040122e-06
-1.00755588992744e-05
-3.48773447869396e-05
-3.26555709753492e-05
-3.29757369844698e-05
-1.91206371453556e-05
-2.49285991552767e-05
-2.14663935844324e-05
-2.07090681518834e-05
-1.25894265687788e-05
-3.42858057496584e-05
-6.16963037622976e-06
-4.66341753420068e-06
-1.77060290556699e-05
-1.99395174178938e-05
-2.41552069255821e-05
-2.30352279133921e-05
-1.24512641990089e-07
-2.36624600628892e-06
-2.32188503197433e-05
-1.75489082585747e-05
-1.55697333629064e-05
-5.5332330668783e-06
1.85102517506286e-06
-1.26099196380045e-05
-7.21828312793276e-06
-2.77704520889113e-05
-8.48478541653173e-06
-2.88446327664919e-05
-6.20327061366925e-06
-8.3301091081239e-06
-2.04934162324878e-05
3.26655248391356e-07
-3.44623961920919e-05
-5.93712866772535e-07
-6.75426679365085e-06
-2.73801773465339e-06
-9.92361394506885e-06
-1.71504574474525e-05
2.2810543290542e-06
-1.91414390016697e-05
-2.36624765799828e-05
-1.2304010325467e-05
-4.38023251843684e-05
-1.26891708660281e-05
-3.28396116460732e-05
-2.19037883339051e-05
-1.13509953348961e-05
-2.10308705227349e-05
-2.1397619223947e-05
-2.89045221190277e-05
-1.47178740852797e-06
-9.1772805975869e-06
-3.08449113910186e-05
-8.88719689461247e-06
-2.89643314205905e-06
-9.74603050037795e-06
-2.04610713529483e-05
-1.02223048281394e-05
-2.88354944106245e-05
-1.00136273951506e-05
-8.59031843550691e-06
-1.98818913252913e-05
-2.66061973999938e-05
-1.87705386957827e-05
-2.72531076790588e-05
-2.60444026786613e-05
-2.28608123342582e-05
-1.81341083725878e-05
-7.6083273533087e-06
-8.60268689445434e-06
-1.84389618387802e-05
-1.55636828194618e-06
-2.18131787051983e-05
-9.37141793021703e-06
-2.13285846482799e-05
-1.90183231780066e-05
-1.9746677254372e-06
-1.34671420397264e-05
-1.63694989832918e-05
-1.74152904098949e-05
-1.83740075061197e-05
-4.01759382090192e-06
-1.29809627681455e-05
-2.79412304545039e-05
-1.65466216161502e-05
-1.47599964113446e-05
-1.57814398457823e-05
-1.34180462257996e-05
-2.20809595422862e-06
-1.41822062171161e-05
-3.61583077639034e-05
-8.58681096360652e-06
1.01092324872678e-06
-1.20958063317816e-05
-2.12255703534174e-05
-1.96613858166732e-05
-1.38364883413937e-05
-2.54061195782163e-05
-2.24042510933462e-05
-9.8270843428433e-06
-1.61046110052324e-05
-3.41618002161296e-05
-9.3965476980143e-06
-9.85499371169417e-06
-2.31502974552503e-05
-2.80504359669114e-05
-8.09179355034266e-06
1.71383563859175e-06
-2.0503231862644e-05
-1.17264518203378e-06
-2.42456450378415e-05
-1.71722253022011e-05
-2.22397924929916e-05
-1.97820300032654e-05
-8.90349511163784e-06
-3.78300485948554e-06
-1.29432026975526e-05
-3.65695518104637e-05
-2.26672634830797e-06
-1.16224839672991e-05
-2.76593456788858e-06
-2.26651518025475e-06
-1.84988628765706e-05
-3.0318955590808e-05
-1.98941774261827e-05
-1.7424474075918e-05
-2.50836436457791e-05
-1.55045771145823e-05
-3.47594281121833e-06
-2.7699502778281e-05
-2.40468133164187e-05
-1.22227666181105e-05
-1.0100278188787e-05
-1.18948741282995e-05
-1.5392745774594e-05
2.99256495523962e-06
-1.24575404396141e-05
-1.15104828811762e-06
-2.26098841092855e-06
-1.69020046148323e-05
-2.69899333406732e-05
-2.45766252052955e-05
-1.30837159938923e-05
-2.5519948755513e-05
-1.39565633419014e-05
-1.14370030323573e-05
-3.8259031008967e-05
-2.09326471925721e-05
-3.05061701237617e-05
-2.53010116571836e-05
-1.91210028070897e-05
-2.54941982136622e-05
-1.63271406979922e-05
-5.61474194693544e-06
-4.38362567517005e-06
-5.80377951620513e-06
5.42107618398707e-06
-2.69122401611292e-05
-1.69956566449875e-05
-1.11919533081747e-05
1.08783179502121e-05
2.32506917003935e-07
-9.34661463170253e-06
-1.16544095918182e-05
1.08207619822848e-05
-1.59995303018734e-05
-1.98559393759571e-05
-2.71297959012674e-05
1.49245588918725e-06
-1.14072922584841e-05
-2.70754720365174e-05
-4.22044322322097e-06
-1.6012196296416e-05
-2.23434484850466e-05
-1.35777060290347e-05
-1.60746656512167e-05
-2.28000349044403e-05
-1.74794055911013e-05
-8.10113205654693e-06
-2.78029452093754e-05
-9.79223122847679e-06
5.12813159344179e-06
-1.3661690316559e-05
2.32108696948569e-07
-1.94827747951629e-05
-1.91076826755566e-05
-2.13942666121657e-05
-2.6200308288164e-05
-2.92069097155898e-05
-2.14148865245657e-05
-1.84779527314334e-05
-1.43798897679161e-05
-2.97416915260857e-06
-1.91472678543847e-05
-3.18617671533782e-05
-8.3765858944887e-06
-2.16947850648878e-05
-2.363007804326e-05
-1.53326093523553e-05
-1.04332613685735e-05
-1.19505739984137e-05
-1.95239699280862e-05
-2.4332006320054e-05
-2.56232408344965e-05
-1.52465366865085e-05
-1.61184670018813e-05
-2.53894307375293e-05
-6.06144115300611e-06
-1.85679699591492e-05
-2.14286650595205e-05
-8.75025562415086e-06
-1.63712903925206e-05
2.30066612521394e-06
-2.34047186956891e-05
-1.73713101943171e-05
-2.56543756482634e-05
-2.11741409046592e-05
-2.34141361615931e-05
-4.73311719138964e-06
-6.1671998159327e-06
-4.1355996280558e-06
-5.03631236791858e-06
-2.07182673359126e-05
-2.12705717613625e-05
-5.57541024118274e-06
-1.44768992986531e-05
-1.12926931237189e-05
-2.50318438532199e-05
-2.08508441296979e-05
-2.630136410388e-05
-1.16471536122841e-05
-1.08130641087774e-05
-9.84728011381879e-06
-1.02224506228913e-05
-3.63629193376056e-06
-2.72286134338297e-05
-1.57090218266514e-05
-4.21452918728997e-06
-1.52485252130278e-05
-1.74230819531288e-05
-1.99454250298402e-05
-1.42741095646213e-05
-6.72752493225542e-06
-2.29461649860369e-05
-1.11067435587704e-05
-1.83776315725078e-05
7.1952700335209e-06
4.54747005491886e-06
-9.92422374386422e-06
-2.47075889323064e-05
-9.53975027963102e-06
-1.59227577506677e-05
-7.070751625769e-06
-6.93292801625545e-06
-8.36115262666437e-06
-1.90340683650288e-05
-1.95723774776424e-05
-9.80462761642544e-06
-1.25219644620334e-05
-1.88086477865904e-05
-1.03400680306524e-05
-1.17879123008165e-05
-2.29763477563285e-05
-1.85947467184086e-05
-1.60800306524411e-05
-1.75004544252548e-05
-7.88456275316441e-06
-2.57258312820137e-05
-6.94118606515903e-06
-1.92206635402055e-05
-2.30384299387338e-05
-1.56415973990456e-05
-1.49209608479138e-05
-2.49609160100089e-05
-3.03316820637071e-05
-1.70827002658484e-05
-6.78359683072249e-06
-1.32572921671033e-05
-1.59861084866686e-05
-4.34146352545067e-06
-1.69912586774161e-05
-1.76728934366722e-05
-1.02063170718499e-05
-1.38470679631116e-05
-3.00459469813659e-05
-9.07663804799731e-07
-7.86049145337028e-06
-1.8959803624041e-05
-9.75092354230845e-06
-1.72880414158685e-06
-1.80412063724318e-05
-1.38594459797143e-05
-1.18778018774481e-05
-8.26050550869705e-06
-3.82689017799135e-05
-2.6097642287697e-05
-2.6516962011259e-05
-1.78302095437372e-05
-1.98190799722224e-05
-2.96690490828858e-05
-1.5733261035828e-05
-2.06288945516645e-05
-1.94107121141615e-05
1.09393614040717e-06
-4.20643282861451e-05
-2.35324472363309e-05
-1.89434084613217e-05
-1.63973355133356e-05
-2.17074055093929e-05
-1.50627649913644e-05
-1.36494825068546e-05
-1.14363795771033e-05
-2.23216528221712e-05
-2.15789352322037e-05
-1.59799327989199e-05
-2.68253390196363e-05
-3.53904142955361e-05
-3.23669500228193e-05
-7.40601927465066e-06
-4.38266163986393e-06
-1.14234486552847e-05
-2.14960674753629e-05
-2.27915492779892e-05
-7.66075946565439e-06
-9.63358168665377e-06
-1.98558604804157e-05
-5.23177050934189e-06
-1.08328060329893e-05
-4.14654182178524e-05
-1.42000592958928e-05
-1.95105827209341e-05
-1.95144137321595e-05
-8.65922973343471e-06
-2.27862892322713e-05
-7.26618714165902e-06
-1.11764593317574e-05
-5.59698871939867e-06
-2.87899775245664e-05
-1.35213710015176e-05
-6.65483964647214e-06
-7.94498590541339e-06
-4.78493703241842e-06
-8.28884233827005e-06
-1.05994134113122e-05
-1.56410026178911e-05
-2.09970847420361e-05
-1.66004892293775e-05
-1.95015372504639e-05
-1.60937009499644e-05
-3.1668728828713e-05
-2.11875781222878e-05
-2.23579253790052e-05
-3.15804953129751e-05
-3.56598495642052e-05
-2.44885161776198e-05
-1.78088633200739e-05
-1.17895884802358e-05
-1.30792463024285e-05
-2.58517536250694e-05
-3.00698931414149e-05
-1.59403748167817e-05
-2.17581658800481e-05
-1.17759616609249e-05
-2.83400333790707e-05
4.95231828204744e-06
-1.83950521089098e-05
-2.60645433779128e-05
-2.26082033296302e-05
-1.82886981392543e-05
-2.8961325145458e-06
-3.22005231188261e-05
-6.87848215422242e-06
-6.66241532820783e-07
-1.7102436163856e-05
-7.19311464067935e-06
-3.16200447371852e-05
-3.57285006526626e-05
-2.06538763313104e-05
-2.22472838572534e-05
-1.93835013088355e-05
-1.24047433473742e-05
-4.66617290737139e-07
-2.13587093506084e-05
-1.74932941968975e-05
-1.45168639471834e-06
-1.42630864764004e-05
-1.25660599511768e-05
-1.66973589211544e-05
-1.66197798665288e-05
-5.10110240205172e-06
-1.67726232914854e-05
-3.09885458794623e-06
-4.60800945144544e-05
-2.46163977029154e-05
-2.59157356148804e-05
-2.58428585153034e-05
-5.342147958858e-06
-1.75326976313259e-05
-4.04405101131829e-06
-7.02312836171416e-06
-2.78976867570086e-05
-8.39500987717362e-06
-3.85125252829379e-05
-2.50888914502625e-05
-1.33958096312698e-05
-2.22169311765115e-05
-6.99790243279794e-07
-1.54427358070167e-05
-8.8835764750064e-06
-2.3330163264671e-05
-2.12687412895442e-05
-3.04544564152251e-05
-1.79039470094905e-05
-1.80444606292467e-05
-1.06211651054664e-05
-1.62844794351384e-06
-1.75198749265659e-05
-2.21672695783999e-05
-1.39379376124851e-05
-1.62989175125485e-05
-1.09748072120978e-05
-8.21435517879227e-06
-7.93692424127413e-06
1.0400035409623e-05
-2.02643365002368e-05
-2.85290206095997e-05
1.72283317227411e-06
-2.24832841884826e-05
-8.82958125307887e-06
-2.25487278203716e-05
-2.52864041900057e-05
-2.22081713395871e-05
-1.79399071928411e-05
-3.05068257511034e-05
-1.81571441729965e-05
-2.17912158809036e-05
-1.4386217564628e-05
-4.62475800322861e-07
-1.5297837728556e-05
-1.26105287005688e-05
-2.93787631998136e-05
-1.69115138684271e-05
-2.33997418948612e-05
-1.48713360470034e-05
-6.13120489759094e-06
-2.65517332002326e-05
-1.64073137415177e-05
-1.82279364988771e-05
-1.1911248055955e-05
-3.23773562475192e-05
-2.42813724119344e-05
-3.88429863211477e-05
-2.52290921763486e-05
-4.69469386955835e-06
-2.72656889617795e-05
-2.31001441134284e-05
-1.19401847484162e-05
9.9404501566142e-08
-2.1247434897925e-05
-3.56217170585539e-05
-9.15759669577253e-06
1.75475458555704e-06
-2.60192299658851e-05
-2.17292426524016e-05
8.28448712453625e-06
-8.09693424376035e-06
-1.95257948543604e-05
-2.87484564172734e-05
-1.89380194194112e-05
6.69864440205327e-06
-2.2107849383687e-05
-3.01311815182583e-05
-5.44554721718174e-06
-1.00747568481329e-06
-1.47801218950105e-05
-2.3506486977768e-05
-2.13988610113049e-05
-5.48906927342347e-06
-2.19930282238931e-05
-1.06953896430768e-05
-2.36691751316718e-05
-1.36612223191797e-05
-1.31342633655408e-05
-2.45693065294783e-05
-3.2861661384641e-05
-2.30367561622255e-05
-1.97915598783078e-05
-2.14503970157635e-05
-1.23385298614269e-05
-1.96583681130764e-05
-1.71549576326236e-05
-1.86573487411893e-05
-2.57973312358955e-05
-9.06796770500122e-07
-1.08547588242089e-05
-4.86234455633398e-06
-2.057758320343e-05
4.50926071974336e-06
-9.06881595805265e-07
1.70426204286628e-06
-2.35498577317602e-06
-9.27401327830242e-06
-1.27837771113679e-05
-1.11683139477944e-05
-1.15818421088648e-05
-2.7831298517242e-07
-1.16661187959553e-05
-1.95962695776611e-05
1.14298892610135e-05
-9.04045610087075e-06
-1.40904460004709e-06
-1.77930828095118e-05
-1.29058534849113e-05
-8.91188793426678e-06
-1.0638216088371e-05
-1.78819409388839e-05
-1.60345068747817e-05
-4.10293657418978e-05
-2.15395864577586e-05
-6.63796095345834e-07
-1.19144174598394e-05
-2.38836662295444e-05
-3.07313156277431e-05
-2.63413032324404e-05
-1.8246924381963e-05
-2.54449824039661e-05
-1.88362479661193e-05
-6.75467211059614e-06
-1.62977063121528e-05
-8.95089032203023e-06
-5.07777653105414e-06
-1.91072804461637e-05
-1.87481130797036e-05
-9.00882008138597e-06
-1.32184026020875e-05
4.40793785675887e-06
-1.24118814645776e-05
-3.27050910431178e-05
-2.11818476877834e-05
-9.88011527831686e-06
-1.79937441752182e-05
-1.48542483721797e-05
-1.26049126986348e-05
-1.38985342703654e-05
-2.76398507721363e-05
-3.64351750728664e-05
-2.14497162333335e-05
-1.97485209656636e-05
-1.13962254734387e-05
-1.80867538631441e-05
-3.23683499115454e-05
4.15781174184944e-06
-1.40942166099405e-05
3.18601527864581e-06
-3.4554853290557e-05
-2.77762780971331e-05
-1.21235787631471e-05
-9.22020852552964e-06
-1.44641008014837e-05
-2.73321235450412e-05
-1.07527919809534e-05
-2.18493891346138e-05
-6.79313815941188e-07
2.56810547068958e-06
-1.11890554698034e-05
-7.9110168729009e-06
-7.27001815763454e-06
7.3559254417215e-07
-1.83881625637012e-06
-1.57137001256147e-05
-7.03534895589534e-06
-2.66520554972069e-05
2.20742658045239e-06
-8.68857203989558e-06
6.99253621296832e-06
-8.12199421484833e-06
-3.07476435353842e-05
-1.80220185197937e-05
-4.39908687837428e-06
-1.22811107885506e-05
-1.34590181468025e-05
-2.65828162498322e-05
-2.11580737269894e-05
-2.82690851646733e-05
-8.21682821161772e-06
-7.23695496515124e-06
-6.77469411343069e-06
-2.92900861916391e-06
-4.69034698076501e-06
-1.55498919062563e-05
-1.14509410557717e-05
-9.22388597387898e-07
-3.33361188356501e-06
-9.34348737481103e-06
-4.77796665986124e-06
-1.44623364064073e-05
-2.66827513107588e-05
-1.97610043950872e-05
-2.7774694112297e-05
-1.15392246331013e-05
-2.53644578784511e-05
-2.37437162071346e-05
-2.32959638596149e-05
-1.48996851802267e-05
-2.53456129338271e-05
2.92380906866684e-06
-2.48319325020204e-05
-1.79724264123051e-05
-7.33045199188633e-06
-1.46276660185744e-05
-2.61046509038051e-06
-1.55978742490269e-05
-4.37506813393438e-06
-3.9438558191505e-06
-2.78314646321955e-05
-1.29957724614471e-05
-3.48655991271625e-05
-2.26113286880369e-05
3.24252268050815e-06
-2.63091737212208e-05
-4.17567582276774e-05
-1.92282201300669e-05
-3.72106337110724e-05
-2.83917355913606e-05
-2.98925189426875e-05
-2.55230391590467e-05
-1.18637507426164e-05
-2.83735257951464e-05
2.69536629550364e-06
-2.36113289265716e-06
-1.26657254652613e-05
-1.2458390178271e-05
2.78597775748702e-06
4.73796932299584e-06
1.27008307516398e-06
-1.41076852000078e-05
-1.83036389489045e-05
-4.41333739823684e-07
-1.70729321995722e-05
-1.82874260493583e-05
-2.81658154971571e-05
-9.52375926744457e-06
-1.42302407804153e-05
-1.82296511850914e-05
-1.85566413918162e-05
-6.79187683509879e-06
-3.51004397160465e-05
-3.66211168571408e-05
-9.07996034627879e-06
-1.01332864224892e-05
-1.17558965015532e-05
-1.25172786771599e-05
-2.86966990860079e-05
-2.02998503906227e-05
-1.28174443559907e-06
-1.9327407104902e-05
-1.81119669048197e-05
-6.20846615014533e-06
-1.98566556723726e-05
-2.72644409147893e-05
-1.92925018817702e-05
-1.7251080635134e-05
-2.1641447642116e-05
-1.78096051763033e-05
-3.10263326564089e-05
-2.6849897591571e-05
-6.23492714354206e-06
-1.74352158773512e-05
-3.27972768858318e-05
-3.0637512061284e-05
-2.32932497923917e-05
-1.16393600080562e-05
-2.93824784419897e-05
-4.22008075407714e-06
-1.13586092466734e-05
-7.42308260469891e-06
-2.07431055973824e-05
-2.99693687469528e-05
1.45704206758842e-06
-7.12248737639773e-06
-2.19819454001232e-05
-2.43725243136169e-05
-2.50398297241437e-05
-1.29115997258532e-05
-1.62262161196466e-05
-2.77186814029509e-05
-6.02581556704916e-06
-5.48901255234362e-06
-2.60512412384454e-05
8.47492338616438e-07
-6.97408963385358e-06
-8.8388155532433e-06
-5.49231158840744e-06
-3.08129706438727e-05
-1.07928982848712e-05
-8.8612992312061e-06
-5.95692930726747e-06
-6.02386983228068e-06
1.14582489247054e-05
-1.70131980101817e-05
-2.92002586774161e-05
-1.38377594755545e-05
-2.28547143709459e-05
-1.69447858545252e-05
-3.23362195855265e-05
-2.15031005088163e-05
-3.07282903327904e-05
-1.87415218496007e-05
-2.14471020432162e-05
-2.2966087227795e-05
-1.01220395231266e-05
-9.63396614238188e-06
-1.27869056811982e-05
-1.81323607497537e-05
-2.2409309906364e-05
-1.8929421039797e-05
-2.31316873544383e-05
-4.10841531121167e-06
-1.4339784734902e-05
-1.79625064127942e-05
-2.04375919455792e-05
-1.56990266176014e-05
-1.60215073419578e-05
4.53164777379582e-06
-1.1357502515084e-05
-1.44988292238974e-05
-1.77739494027466e-05
-1.21894941057176e-05
-1.78571976784689e-05
-2.63448001219784e-05
-1.73594022307671e-05
-1.63143542558382e-05
-3.54258178465517e-05
-1.18783048970618e-05
1.02729914384002e-05
-5.39665379410464e-06
-2.77670077926248e-05
-2.19911377680597e-05
-3.38392416787299e-05
-5.5037407483052e-06
-2.35256470595264e-05
-2.82183485455476e-05
-9.41910516280381e-06
-2.56870361446221e-05
-4.67639405451984e-06
-1.25014031653348e-05
-2.58850567472899e-05
-2.72709728286453e-05
-2.63927984668961e-05
-2.26071575434336e-05
-9.34010064721512e-06
-1.26555727355341e-05
-8.32621242719261e-06
-8.24830305247085e-06
-3.0528529339849e-06
-7.88891992432935e-06
-1.99350815293262e-05
-1.64346498457922e-05
-1.45777690931926e-05
-3.79655095119429e-06
-1.13643961493426e-05
-1.6120221494805e-05
1.2300377792478e-06
-1.64108441336434e-05
-1.55097795953949e-05
-1.95628318852673e-05
-1.99127283522061e-05
-1.21879653445074e-05
-2.425552609159e-05
-2.52843380641347e-05
-6.5764458471197e-06
-8.31485469318321e-06
-1.86240338200172e-05
-8.06212126111207e-06
-1.91386532295616e-05
-2.25721944476219e-05
-8.34671547921321e-06
-2.15659380677549e-05
-2.48145939237944e-05
-1.55338952724603e-05
-7.39485808851608e-06
-1.97429394723375e-05
-2.83045096711126e-05
-2.1439810078906e-05
-3.45445458047319e-05
-5.91402254741775e-06
-2.94091029397142e-05
-4.14937492612214e-06
-2.90916816879022e-05
-2.23280243963734e-05
-2.34542742823685e-05
-8.46361595101665e-06
-6.3451190499487e-06
1.37562493136043e-06
-4.68660277678193e-05
-3.0946482576534e-05
-1.08771888925991e-05
-1.910351384951e-05
2.74726602958433e-06
6.97154434880775e-06
-4.9693553231882e-06
-3.3690072464016e-05
-2.16869796848999e-05
-3.09312830519309e-05
-1.43716613461711e-05
-2.60746434847836e-05
-2.55712122817011e-05
-1.00293266751325e-05
-9.37050248041328e-06
1.90154734563788e-06
-3.0846680486062e-05
-1.89272096030772e-05
-1.66192898915482e-05
-8.09503243859008e-06
-8.38596685916923e-07
-4.54654072645245e-06
-1.42977810555873e-05
6.18245644231511e-06
-8.7501571197459e-06
-3.46946320453063e-06
-2.77882531098522e-05
-1.64403941479938e-05
-1.21762527188541e-05
-2.4495888221234e-05
-1.28395717594371e-05
-2.28518303892155e-05
-1.38716453879849e-05
-2.1025486703502e-05
-3.21828455663184e-05
-8.30592128364576e-06
-1.39119068918174e-06
-3.06636828443782e-05
-2.22239224970875e-05
-2.43851779405303e-05
-1.9925478495986e-05
-6.62061606230039e-06
-1.7126890700032e-05
-2.65748601734751e-05
-8.91078801623067e-06
-1.07454415090311e-05
-2.48788677122915e-05
-2.82493462727101e-05
-1.21236634726066e-05
-1.89948304595246e-05
-1.93051197616512e-05
-2.71529693333251e-05
-1.39197781090645e-05
-2.7024551241884e-05
-3.56480739369448e-05
-2.75446384930805e-05
-3.27115285853741e-05
-3.24305879076046e-06
-1.7727206559836e-05
-1.35713577334884e-05
1.44177556926705e-05
-8.58838940421005e-06
6.32087475911065e-06
-1.0293691848844e-05
-2.20486483868756e-06
-2.92328034488217e-05
-2.08829153135363e-05
-6.44361642363924e-06
-1.20323711868521e-05
-2.248071649198e-05
-2.21299344434328e-05
-1.88951715461059e-05
-2.95914509960897e-05
-1.43242264542992e-05
-3.02166825702803e-05
-1.21361441713271e-05
-2.36560899644728e-06
-1.846039832934e-05
-5.90276330629589e-06
-1.62562282283728e-05
-5.68431690653881e-06
6.25224815226843e-06
-1.36939478073297e-05
-7.0026488460907e-06
-2.22700207983864e-06
-2.53126328810643e-06
-1.50356651201922e-06
-6.73504380247371e-06
-1.69683882580742e-05
-2.00575364372692e-05
-1.72336085918179e-06
-5.0262345975415e-07
-2.95571256488291e-05
-1.91852090784563e-05
-9.36979612009393e-08
-1.83144312419677e-05
-2.00533758504406e-05
-1.21021623942895e-05
-1.42762500017116e-05
4.29551274207352e-07
-1.5122674342063e-05
-5.64963773813839e-06
-9.71914618258489e-06
-1.90240099559913e-06
-4.47588109017421e-06
-9.55170318108119e-06
-2.00294221628667e-05
-1.15975113048511e-05
-2.75473774658476e-05
-2.10819534106653e-05
7.7624993164586e-07
-1.41570075897675e-05
-1.23394489068445e-05
-1.24023791674925e-05
-1.88230878326028e-05
-2.85062018000635e-05
-2.81563542298751e-05
-1.36247854219822e-05
-2.02874277239383e-05
-1.53500317721782e-05
1.6209271792504e-05
-1.87584692553351e-05
-1.38256873870165e-05
-1.03360190576266e-05
-1.41514621729497e-05
2.46265646858026e-06
-1.52612437549161e-05
-1.32527397495943e-05
-1.82134879960668e-05
-1.35957552965429e-05
-2.41428324177074e-05
-1.47315520030225e-05
-1.94777891506744e-05
-1.17545018876716e-05
-2.01198785564718e-05
-2.44449768481251e-05
-7.36067714995699e-06
-1.30206233224868e-05
-2.95450930519448e-06
-2.60743981324014e-05
-2.2122723483506e-05
-5.7474456237662e-06
-2.13747893804276e-05
-8.89002435119801e-06
-3.57659690238876e-05
-2.06441030452132e-05
-8.3461892549418e-06
-1.16674597368198e-05
-1.77633432639157e-05
-1.94382503849289e-05
-1.46568083389135e-05
-2.30588108910731e-05
-8.20278064772848e-06
-2.46155353480831e-05
-1.40742405267941e-05
-1.56178515591084e-06
-1.64011347383653e-05
-2.30139552416228e-05
-2.05248116821972e-05
-3.28155514040839e-05
-1.16524060957111e-05
-2.82259878612633e-05
-1.40107151401059e-05
-6.68373765831491e-06
-2.35729435723922e-05
-1.17023725417236e-05
-2.03276583202662e-05
-2.70975544148116e-06
-1.64337659437813e-05
-2.4289695269355e-05
-7.96333168985073e-06
-2.45464741396246e-05
-1.38880569048855e-05
-1.5063057512551e-05
-1.55487714886167e-05
-1.46346171435547e-05
-5.15131223954426e-06
-4.32809610795043e-05
-4.12223071916985e-06
-6.70476147460454e-06
-8.61018667020419e-06
-2.41005267249471e-05
-1.01154654324261e-05
-6.13280843761449e-06
-1.01621743602952e-05
-1.49713313183984e-05
-4.27091257642512e-05
-2.08626263797076e-05
-2.58773412384464e-06
-1.54697532801553e-05
-2.91361752379266e-05
-1.07559003530362e-05
-2.19472168897098e-05
-1.52156903880308e-05
5.17407182550496e-07
-2.92244864138033e-05
3.58996288981993e-06
-9.92735390888641e-06
-7.31238392319728e-06
-6.52773362164172e-06
4.19363869263748e-06
-1.54670712543713e-05
-1.2710829694608e-05
-1.04195893970823e-05
-2.87342519332223e-05
-3.22164071949478e-05
8.99794225919463e-06
-2.50054594886261e-05
-1.40225980530801e-05
-2.23491974737325e-05
-2.19433336361687e-05
-1.30006469577926e-05
-1.31477747066149e-06
-1.96607219902422e-05
-4.26736040010413e-06
-2.30943129922993e-05
-2.28497713495756e-05
-1.73118009274222e-05
-1.25804805149787e-05
-5.90894679423517e-06
-1.80332318999056e-05
-1.74842193915198e-05
-4.09303996089382e-05
-7.91510569567529e-06
-1.32457203774896e-05
7.94235483829606e-06
-1.31805814632539e-05
-1.3128474990821e-05
-9.64827318042715e-06
-3.69076884539163e-05
-2.87894679207462e-05
-2.70263018836589e-05
-1.86878519149733e-05
-2.02377762167444e-05
-1.29639933212366e-05
-2.11367148319285e-05
-8.35992869975341e-07
-2.96250130840329e-05
-1.6685513952302e-05
-1.65605935286724e-05
-1.34468174776357e-05
-1.07293713891848e-05
1.26881224953497e-06
-3.23518616123667e-06
-6.19452071651218e-06
-2.43960839175223e-05
-1.59425250861815e-05
-2.6276456307687e-05
-3.52299386465511e-06
-7.33989304011351e-06
-1.19931994069406e-05
-2.07814971787911e-05
-1.25822839655508e-05
-2.59879799704632e-05
-2.06639790884869e-05
-9.82556489939757e-06
-3.6321158874909e-05
-8.88600565453593e-06
-3.23444584275468e-06
-4.80560443652059e-06
1.45979780675539e-05
-1.72016451675954e-05
7.66875667444022e-07
-1.39162882702463e-05
-1.07445733051084e-05
-1.52861696427903e-06
-2.2913986753906e-05
-4.17730730003212e-06
-1.56768949983941e-05
-1.81330206026546e-05
-1.12512518956579e-05
-1.49655132939983e-05
1.21705538544918e-06
-5.79287597121423e-06
-1.3794233774351e-05
-1.95458294954269e-05
-1.73978102250993e-05
-2.89599249193367e-05
-1.8892650047661e-05
-1.58960107800333e-05
-1.58566515265205e-05
-7.58143637880943e-06
-1.93296104136319e-05
-2.33613952332769e-05
-3.79107669066669e-05
-4.97743380000237e-06
-1.04825100970982e-05
-1.56510995746143e-05
-7.34134583112315e-06
-9.95550231575971e-06
-2.1331384473798e-05
-1.36731648332349e-05
-1.7826147123917e-05
-2.07437782484874e-05
8.32135207823473e-06
-4.59045867438234e-06
-9.93831887733978e-06
-1.61151958523363e-05
-1.1078546993982e-05
-2.93564064035722e-05
-5.20987968587878e-06
-1.47377321999635e-05
-2.3330403936391e-05
-1.46229786403882e-05
-9.77473387093082e-06
-2.60024151297429e-05
-4.15278109091249e-07
3.63374724700574e-07
-1.79274480570433e-08
-1.2815414665756e-05
-2.0789639082768e-05
-1.83404583943055e-05
-1.00095393091738e-05
-1.65633266495834e-05
-1.9296362391921e-05
-1.29823079927917e-05
-1.96716353107259e-05
-2.01638588229064e-05
-1.54152408153091e-05
-2.21605958526841e-05
-2.733267680567e-05
-3.53057195475589e-05
-2.52509105732582e-05
-1.08077542057522e-05
2.37629937780901e-06
-1.92700136035345e-05
-2.88304576404728e-05
-1.80947532104163e-05
-3.39893935949482e-06
-1.15563772834036e-05
-2.74149200371937e-05
-1.01733574126368e-05
4.0958407926733e-06
-9.02386789643306e-06
-2.15294580108808e-05
1.0207388277285e-06
-2.40329583268698e-05
-1.14691720724121e-05
-1.82148059997048e-05
-1.89314670769875e-05
-3.11542277401055e-06
-2.45201038710756e-06
-1.74353313611781e-05
-5.03600744408225e-06
-2.08260883415178e-05
-2.97870857249054e-06
-1.35139320020826e-05
-2.13881942508337e-05
-9.26790312117845e-06
-1.36619033140394e-05
-2.75713413264078e-05
-1.19373575885699e-05
-2.09126533156411e-05
-3.75970967057152e-06
-1.41887063859641e-05
-2.1717847306548e-05
-9.07727263882129e-06
-8.25587393769506e-06
-1.1537733144252e-05
9.39902200791109e-06
-1.92045972217377e-05
-1.43654845957822e-05
-2.93506027939792e-05
-2.600090376471e-05
-2.36089532634748e-05
-2.27004518131366e-05
-1.9372732745937e-05
1.04960710851829e-05
-1.39507897080336e-05
-2.33934281297153e-05
1.90111160528443e-06
-6.89671328364843e-06
4.98439691425428e-06
1.14576605858509e-06
-5.65602561166242e-07
-6.23971086038537e-08
-1.185825398849e-05
-1.05627116798e-05
-1.25742655539872e-05
-6.1587242779312e-06
9.14358949611906e-07
-3.25474107226777e-05
-1.91220438319117e-05
-1.8709314402605e-05
-2.28289806460647e-05
-1.09321880048283e-05
-1.82465227768884e-05
-9.65265723034512e-06
-3.63024689785025e-05
-1.29385586311669e-05
-1.30584884058291e-05
-1.7247763161614e-06
-2.7298376319255e-05
-1.70262717615949e-05
-3.35763185076338e-06
-1.42338279547335e-05
-1.6354326064907e-05
-2.85969207130013e-05
-3.2241647200868e-05
-1.97498353827584e-05
-1.27185308740187e-06
-9.05120602554934e-06
-1.8314561457725e-05
-5.59091916221642e-06
-1.65097693634484e-05
-2.94156063847164e-05
-1.41075750009043e-05
-1.87848605962307e-05
-1.81469979147724e-05
-1.40628598824413e-05
-1.49534118270201e-05
-1.15644011623486e-05
-1.84258683120883e-05
-1.23291777412492e-05
-2.78176642091096e-05
-2.78322910754992e-05
-1.13734256534377e-05
-1.16921380349767e-05
-9.50300762577799e-06
-1.64196618379179e-05
-1.29907198080587e-05
-1.73834237975287e-05
-1.91512847547137e-05
-1.67410861575475e-05
-1.08914149668529e-05
-1.82071474650468e-05
-2.96809896934019e-05
-8.65497235445215e-06
-2.16431978806627e-05
-2.21204299532379e-05
-3.01530602656514e-05
-2.47252930786382e-05
-2.14542502865368e-05
-4.41588457003046e-06
-3.67746726336486e-06
-3.17231056512553e-05
-1.10347818313665e-05
-1.05849273089019e-05
-2.13181633139308e-05
-2.76503388429477e-06
-9.50574242319811e-06
-7.67642006789927e-07
-2.3058806245507e-05
-6.2631774521956e-06
-1.95577140049691e-05
-1.61636017585196e-05
-2.90241079975509e-05
-1.42819111788429e-05
-1.8110273128132e-05
-1.11518580345362e-05
-1.7308975684367e-05
-1.20480120799208e-05
-2.0754151351571e-05
1.04776113280654e-05
-1.92270234208626e-05
-1.94627570932864e-05
6.92431902312959e-06
-1.07827403988817e-05
-2.79114247634429e-05
-1.66293681765681e-05
-9.5764914851986e-06
-8.53570070925139e-06
-2.94471857150772e-05
-3.1785260704621e-05
-2.84812668600153e-05
-2.05953545988212e-05
-2.35935472917676e-05
-2.6524778651447e-05
-2.98090220377482e-05
-1.12824202855488e-05
-2.35723240156016e-05
-6.83323128603212e-07
-1.53443797564921e-05
4.57465024915749e-06
-8.53690006696254e-06
-5.36143001942994e-06
-1.24258210002104e-06
-1.58712139093023e-06
-8.0857806196664e-06
-1.789335278931e-05
-1.80767527097503e-05
-2.26979741340762e-05
-6.16466871012248e-06
-7.73663813794532e-06
-8.61745926122006e-06
-1.42578055738691e-05
-3.27529565383599e-06
-2.61728372130057e-05
-1.97737884734237e-05
-2.89153516792537e-05
-2.16565466205101e-06
-1.77161024511603e-05
1.78394510444029e-06
-2.21649856954884e-05
-1.96231211604105e-05
-2.52836640916151e-05
-3.09710944083247e-05
-1.58189431232647e-05
1.64168479562005e-06
1.12145551091497e-05
-3.7453290935093e-06
-2.44536490041508e-05
-1.63115161049676e-05
-1.84556633985955e-06
-3.00379242748852e-05
-2.30632438154303e-05
-1.92158536129328e-05
-1.07334565736e-05
-4.59140715528961e-06
-9.08234950500584e-06
-2.16935875916983e-05
-2.06503438867795e-05
-1.97662119550268e-05
-2.59184567799773e-05
-2.48448930596648e-05
-8.94207710375508e-06
-1.55203615526595e-05
-3.10496189167414e-05
-1.57664233544891e-05
-4.7779654178227e-06
-8.25325583506516e-06
-1.97215159251816e-05
-1.71908889105719e-05
-8.2931338049845e-08
-1.32872973570868e-05
-1.55983601807035e-05
1.75437495747997e-05
-2.4956939233448e-05
-1.56623009054601e-05
-2.42999134460083e-05
-2.92882840770067e-05
-9.97573193973002e-06
-9.79667808974508e-06
-2.19230740472601e-05
7.6555853509029e-06
-2.5795987138142e-05
-3.46362828483686e-06
-1.59534595459188e-05
-9.54048041860858e-06
-7.119579083684e-06
-3.08904104139708e-05
-9.89849195720489e-06
-1.03829177028418e-05
-1.40297633620735e-05
-1.09931102301249e-05
-1.21555737352726e-05
-2.89098133587689e-05
-2.20311619608421e-05
-8.3357978326824e-07
-2.16665313471031e-06
-1.31652197127673e-05
-2.84258850533772e-05
-1.16297039331631e-05
-3.16085564407138e-05
-1.12906096583415e-06
-2.81472089845024e-05
-2.25120403797551e-05
3.64836809107781e-06
-1.73460390053314e-05
-1.97876580242926e-06
-1.17323222838783e-05
-5.59735944673113e-06
-1.79339807831951e-06
-5.62201475015735e-06
-5.58741651223886e-06
-3.25098081831468e-05
-5.71703148730623e-06
-3.73153887143402e-05
-2.29577364009093e-05
-2.7380538541669e-05
-3.1350608372882e-05
-1.31618580525347e-05
-5.85281817571649e-06
-3.11302079827628e-06
-2.16125855588054e-05
-2.72248246230353e-05
-2.00891723211069e-05
-2.68055747281551e-05
-1.52959756066732e-05
-7.60186093756201e-06
-1.43723426369552e-05
-2.07192576047209e-05
-1.46482701970287e-05
-4.01024890143182e-06
-1.11612461919315e-05
-1.65332692448645e-05
-3.2247754981591e-05
2.55597431630242e-06
-3.30834857174957e-05
-2.23990852937379e-05
-1.87716925611609e-05
-2.9851674074182e-05
-1.45131601318899e-05
-1.02926663708818e-05
-9.97476451757316e-06
-2.11141431376689e-05
-9.7732848807988e-06
-2.58121820708458e-05
-8.41174703838014e-06
-1.69262745669455e-05
-1.13244800474036e-05
-2.67070047609336e-05
-2.78778057250561e-06
-2.41005227243505e-05
5.46131943858287e-06
-1.11746537205061e-07
-6.15341292393653e-06
-1.40210876144935e-05
