# Supplementary material for: Research on computational propagation and identification of mine microseismic signals based on deep learning
Source: PLoS One. 2025 Oct 22;20(10):e0334641. doi: 10.1371/journal.pone.0334641 (PMC12543183; doi:10.1371/journal.pone.0334641)
Supplement: S9 Data — (ZIP) [file pone.0334641.s009.zip › 000101100000435.xlsx_0.txt_24.txt.txt]

-1.9590536313727e-05
-2.08246505840668e-05
-1.72243008159532e-05
-4.42198435832562e-05
-1.15681267804895e-05
-4.94005209502697e-06
-2.35231408581426e-05
-1.13542548374703e-05
-4.85801908388612e-05
-2.28660656206667e-05
-1.87548436571683e-05
-3.76508910231815e-05
-3.65355864673381e-05
-1.13359173568149e-05
-8.95652087031197e-06
-2.00895634279555e-05
-1.92871621798025e-05
-3.14964275009293e-05
-1.39858833301366e-05
-2.81341608005531e-05
-8.09405178680723e-06
-6.57765784441627e-08
-1.18798917520858e-05
-2.26219229319244e-05
-1.44555428706792e-06
-2.6486788884417e-05
-2.07104137033767e-05
-2.03565117847813e-05
-2.28150689696806e-05
-1.71043404986106e-05
-1.05966054516306e-05
-3.25319144585984e-05
-2.63220649930674e-05
-1.05092234605677e-05
-3.0310283822125e-05
-3.40804750824436e-05
-3.1048157845039e-05
-4.29656408564098e-05
-1.56476611724547e-05
-1.9319956282501e-05
-3.3238832923735e-05
-2.14974271063917e-05
-1.06371587887524e-05
-8.78296881804199e-06
-2.80498329136392e-05
-2.12742160087766e-05
-5.14159157324484e-06
-5.29300390538224e-06
-1.0145632241489e-05
3.83157572532252e-09
-2.25699192697567e-05
-3.3049064283572e-05
-4.1040069422329e-06
-2.77254609684429e-05
-2.24122318518088e-05
-1.29811511347431e-05
-1.17463153741362e-05
-2.79000194617888e-05
-1.77635102097897e-05
-4.74774928380096e-05
-2.57911067846875e-05
3.21721658861793e-06
-6.23264451142616e-06
-7.17720216531792e-08
-2.07707442421304e-05
-3.36319807233116e-06
-9.17758110055373e-06
-2.13071171170017e-05
-4.06363822010943e-05
1.17502865813357e-06
-2.71238888108459e-05
-1.84205937768584e-05
-2.96318113685087e-05
-5.89104535730514e-05
-3.65471458425975e-05
-1.95548840635319e-05
-1.14701720502669e-05
-1.51447410144836e-05
-2.20122817958585e-05
-1.62204117790816e-05
-2.42733898933625e-05
-1.83104782577231e-05
-1.82702031149791e-05
-1.78444801127191e-05
-2.6061902479806e-05
1.14480670878813e-05
-1.97755793598941e-05
-5.19521305266361e-05
-5.59207625699258e-05
-2.30743520273253e-05
-1.26775683416056e-05
-2.21449885862723e-05
-2.2718343430534e-05
-1.4989294726184e-05
-1.36184691031039e-06
-1.08326573210968e-05
-2.18819281594345e-05
-2.54201766561553e-05
-1.43705629959013e-05
-2.21875647241512e-05
-9.96988204152531e-06
-2.56364093304521e-05
-2.1935214657835e-05
-3.83571091967006e-05
-2.91168674058754e-05
-2.63582392730547e-06
2.62594448490822e-06
-1.05453597304706e-05
-3.29742483316116e-05
-3.34704882953197e-05
-1.23781408258852e-05
-1.21566290949112e-05
-2.24822621258904e-05
-1.02949391680372e-05
-1.23274260209269e-05
-3.14687755112621e-05
-3.04968219774305e-06
-3.1400948505823e-05
-3.86799239515444e-05
-2.61671244104876e-05
-3.47858990202632e-07
-9.8014589140172e-06
-4.16625687248131e-05
1.02668075051991e-06
-8.24192103152693e-06
-5.46653972745956e-06
-8.65547122191314e-06
-1.63894096407493e-05
-6.75188052598306e-06
-1.13770187041249e-05
-3.9388144937583e-05
-2.54618287797596e-07
-9.44530928625452e-06
-3.24397661387507e-06
-3.23570147876247e-05
-3.51716087537593e-05
-1.97244241845988e-05
-2.97197754600758e-05
-3.31836440131124e-05
-4.32245953660133e-05
-2.56114120905478e-05
-3.20643259492268e-05
-2.44525839813749e-05
-3.41620206085513e-05
-1.94272076219783e-05
-7.4813558250799e-06
-4.29811911673044e-05
-1.54034606595617e-05
3.37857811623806e-06
-1.77897699951856e-05
-7.91890557926446e-06
-5.08345354824821e-05
-3.23972323003145e-05
-3.67891693855498e-05
-2.64526679393133e-05
-3.00235170565438e-05
-4.86098587104905e-05
-3.86344636877462e-05
-1.11267099487579e-05
-2.49649952098304e-05
-4.49295314459271e-05
-4.29553509070939e-05
-1.26054826390822e-05
-1.36265699276679e-05
-7.37560740586886e-06
-1.51650318367557e-05
-2.87580205877936e-05
-2.88865374385342e-05
-3.24202881252257e-05
-3.46596844810022e-05
-4.82885946439614e-05
-1.49043523268709e-05
-1.2930802163046e-05
-2.14540305673095e-05
-1.35810489288071e-05
-2.43480003545463e-05
-3.62597284925073e-05
-1.16248195895278e-05
-2.40708615699809e-05
-2.05360424656546e-05
-5.42776149383166e-06
-1.25512736699805e-05
-1.83291074045474e-05
-4.88001850571874e-05
-2.04736837340048e-05
-1.56572975439026e-05
-3.64212277813169e-05
-2.83650393649899e-05
-1.53318316647126e-05
-3.03045774623402e-05
-2.66225598587756e-05
-1.36805927217207e-05
-5.61134811606404e-06
-1.56362101338531e-05
-1.29314818357528e-05
-1.12311020187675e-05
3.86112412757738e-07
-1.75915499189428e-05
-1.51767239243958e-05
-1.88671023108832e-05
-2.03014883121379e-05
-2.28818257429223e-05
-4.48994528306659e-05
-2.33394713118056e-05
-1.99644193874561e-05
-3.46096238786499e-05
-2.60174790669756e-05
-3.97735335153119e-05
-2.30866985737993e-05
-5.28578926681403e-06
-2.22095779665806e-05
-4.25730705953354e-05
-2.19170250722199e-05
-3.13049630480578e-05
-3.2217623697666e-05
-2.79192162825929e-05
-4.17033124689565e-06
-7.33115232568606e-06
-2.3270358565328e-05
-4.01249533108249e-05
-1.84702184589543e-05
-3.31883041564711e-06
-2.66567909293449e-05
-1.70323690329637e-05
-2.54045704324975e-05
-1.23864099703286e-05
-9.55582466538515e-06
-2.20024588136151e-05
-2.87283924817246e-05
-2.56498739319029e-05
-1.05789085463807e-05
-4.85846336147071e-05
-2.87345666107489e-05
4.40304824224017e-06
-1.33962189939398e-05
-1.54669403220255e-05
-2.70354008446175e-05
-2.7951792877372e-05
-6.32637298205094e-06
-2.72974763761517e-05
6.59571718574925e-06
1.1128276727176e-05
-1.41444824637114e-05
-2.67401354848489e-05
-3.84079985737017e-05
-3.52683611113867e-06
-3.06963713295871e-06
-3.30086159491686e-05
-2.49363199127263e-05
-2.10025714025977e-05
-2.82159743678634e-05
-1.22312401473556e-05
-1.10299623381279e-05
-2.10082414286672e-05
-2.60504247195329e-05
8.42641554894449e-06
-7.51795789389415e-06
-3.45596925957509e-05
-1.14727085459627e-05
-1.62174515008829e-05
-9.98024526291721e-06
-3.74137845628326e-05
-2.15991171440214e-05
-1.77759754044145e-06
-1.30639432293415e-06
-2.057894468804e-05
-2.98014228891733e-05
-4.08947970290503e-05
-3.22063018340591e-05
-1.43254524426642e-05
-1.14455572283833e-05
3.1702267601802e-06
-5.0046090182468e-05
-2.31659041518998e-05
-3.6973520573558e-05
-3.76233344677163e-06
-1.17807366226175e-05
-2.21673781937669e-05
-2.88947970282634e-05
-3.22950618488541e-05
-1.84665530619159e-05
-3.61010203625208e-05
-2.52152861148246e-05
-2.38803659677221e-05
-2.73265543224616e-05
-3.11773288283742e-05
-1.73753093041711e-05
-3.00601677990857e-05
-3.44311855421277e-05
-2.67503066391868e-05
-4.46913903605162e-05
-2.8787642604738e-05
1.82454755403312e-06
-1.7512928174651e-05
-2.73900086538711e-05
-3.08221823266683e-05
-2.24461282453573e-05
-1.83083213268409e-05
-1.82231763247692e-05
-3.92061364882943e-05
-6.35692947777445e-06
-2.98096996747599e-05
-2.36259078881977e-05
-2.69267276262687e-05
-3.02205131817095e-05
-1.60715736962908e-05
-2.82821457483603e-05
-2.19521514120994e-05
-1.82256120527385e-05
-3.00360631113911e-05
-6.81631324794104e-06
-2.09464353070453e-05
-3.92659190214058e-05
-1.29510500067123e-05
-5.72128457959438e-06
-5.6026080310518e-05
-4.41076969644247e-05
-8.59873727413112e-06
-1.58627548765996e-05
-2.18187456904799e-05
-2.51479505746781e-05
-1.43051906245803e-05
-1.16870846986872e-05
-1.48547574411134e-05
-2.00780512235088e-05
1.06494466110247e-05
-1.821830986838e-05
-3.08041797535758e-05
-3.29456905263146e-05
-3.73032846401027e-05
-9.24562463549577e-06
-2.07748769470492e-05
-9.29962939982265e-06
-1.38560111760522e-05
-3.56158895040717e-05
-1.67246936070571e-05
-2.36141300686396e-05
-4.03698965814852e-05
-1.07418411012159e-05
-3.0887475204644e-05
-2.0334084788696e-05
-1.45666414132932e-05
-3.8092124013933e-05
-1.4166824146944e-05
-3.94254164186811e-05
-2.74429051378566e-05
1.10543614944858e-05
-7.94791764819145e-06
-9.14842050370665e-06
-2.16639436934287e-05
-1.69731974643554e-05
-9.79132279872047e-06
-2.93985815521149e-05
-4.12004506662231e-05
2.14022799588182e-06
-3.1363802786533e-05
-1.78267002610664e-05
-1.4085272600699e-05
-2.74194779366988e-05
-3.65749639723653e-05
-2.30273152821359e-05
-2.51943019301527e-05
-2.16875889571618e-05
-3.27336730958773e-05
-3.89893279925046e-06
-2.08740728869809e-05
-1.29460892470329e-05
-3.57164400716442e-06
-9.62872237322113e-06
-1.32558674943444e-05
-1.02165330373828e-05
-1.89287126290626e-05
-1.77216595520881e-05
-3.65666029336988e-05
-3.33466737874108e-06
-2.30292675767756e-05
-1.58394732428867e-05
-4.35581083913113e-05
-2.55328079787674e-05
-2.09101535577022e-05
-9.50847195822689e-06
-2.66778819352785e-05
-2.73830007057954e-05
-2.15365181354375e-05
1.39174506954854e-05
-1.84630912887363e-05
-2.58929708029613e-05
-1.78218589205814e-05
-1.97045334484575e-05
-1.96720379837125e-06
-1.46673533714323e-05
-1.23152411149497e-05
-1.27984611905274e-05
-1.32729452526676e-05
-6.30644664761588e-07
-2.12968078336191e-05
-1.16298278761454e-05
-2.35562877496107e-05
-7.93026313939674e-06
-2.50375933261823e-05
-1.11469663258141e-05
-2.00798480179763e-05
-3.04914994082757e-06
-1.48050020566814e-05
-2.05849778073224e-05
-1.89590239450956e-05
-2.25384223134106e-05
-8.25813993743785e-06
-3.72214908486586e-05
-1.88000095253524e-05
-2.97652841974152e-05
-4.47095292601461e-05
-1.90721928309509e-05
-1.87331033522771e-05
-4.1211662555559e-06
-2.09224094021337e-05
-2.92884999176293e-05
-3.70382216482698e-05
-1.93844005051802e-05
-1.12061714574129e-05
-9.07600836277705e-06
-3.25943040219127e-06
-8.68438720916784e-06
-2.29314830258787e-05
-1.17284702662553e-05
-2.62892465093986e-05
-3.0172536977252e-06
-2.92687656706464e-05
-5.47695443270266e-06
-1.28541380943647e-06
4.45691228545885e-06
-2.85656947401301e-05
-1.895021703093e-05
-4.44649693827048e-06
-4.8437714996857e-06
-2.15460532840268e-05
-2.77454124468713e-05
-3.05016651186405e-05
-3.88473299969947e-05
-4.10564858871356e-05
-4.63314386987728e-05
-3.89689570480381e-05
-6.67057978032438e-06
-4.78749969832802e-06
-3.06366472097395e-05
4.44624711930493e-06
-4.49931167797222e-05
-4.58141439254299e-05
-8.76344609933469e-06
-9.63943638579071e-06
-1.45676199372575e-05
-1.68557941506643e-05
-1.19911656428465e-05
-4.0161662054977e-05
-1.5810232267209e-05
-3.09015102186803e-05
-2.63684776640975e-05
-3.10060120487036e-05
-1.97851995972926e-05
-3.00815051855251e-05
-1.33546222130788e-05
-2.39881385210262e-05
-4.14396440505585e-05
-3.89331841196176e-05
-2.86348797647517e-05
-3.57382530933655e-05
-1.7973915811981e-05
-2.02910820086076e-05
-6.99829714883086e-06
-3.29167239438216e-05
-2.06821253195163e-05
-6.36505503106646e-06
-2.34181564257323e-05
-2.15537309093463e-05
-1.87174877034058e-05
-5.75673914251355e-06
-1.32551834303242e-05
-4.49561561604448e-05
-8.35419261571081e-06
-2.43252692779567e-05
-5.59644361778562e-06
-1.20666128713574e-05
-1.10298888275168e-05
-3.04698667862647e-05
-3.11244840472606e-05
-4.89823020561821e-05
-1.44810487320857e-05
-1.25086076611096e-05
-2.29923036106344e-05
-1.94409466158753e-05
-9.00503390955312e-06
-2.10131929113133e-06
4.20474231062624e-06
-1.15917354075134e-05
-1.1023988782091e-05
-2.73340503798219e-05
-1.35824648261679e-05
-1.28657296820803e-05
-1.09085698204359e-05
-1.26196537670341e-05
-3.72023036376163e-05
-1.27960846601083e-05
-1.01395761243379e-05
-2.95728198181616e-05
-3.17732649534122e-05
-1.41653704926054e-05
-2.34190291250373e-05
-2.33122258255588e-05
-3.81002500329953e-05
-2.41051261214141e-05
-1.73425801824508e-05
-2.86549751334247e-05
-8.12696041791342e-06
-5.20344930770997e-06
-3.92915734321803e-05
-3.60488675610498e-05
-3.26157366071229e-05
-5.12448759090967e-05
-4.03918778159132e-05
-4.43960414059916e-05
-2.19637510732484e-05
-2.6014367962506e-05
-3.39474427532208e-05
-2.98446799289462e-05
-3.36354833033706e-05
-3.95203880402439e-05
-3.07418411041386e-05
-9.20981065655131e-06
3.55486127360253e-06
-2.00540535669197e-05
-2.33718591367608e-05
-3.59131769245183e-05
-2.56184352939851e-05
-4.09308737156758e-07
-1.7245177559004e-05
-1.64978892856931e-05
-1.95304200906157e-05
-1.70079931928054e-05
-3.63227777838281e-05
-3.35711229843969e-05
-4.84074403896051e-06
-2.4501501876261e-05
-3.09937065495464e-05
-2.85219605189426e-05
-1.78396226316985e-05
-1.12809937444528e-05
8.74140285911523e-07
-9.28089702336325e-06
-3.87831516611291e-05
-5.43350940711088e-06
-2.50864188800321e-05
-9.28056971124437e-06
-2.83632162023746e-05
-2.66929820179543e-05
3.05599074863597e-06
-2.86291189042346e-05
-2.71503916193267e-05
-3.13709260753988e-05
-1.39979936199256e-05
-2.53531004911973e-05
-3.35233907580809e-05
-4.14491201605139e-05
-2.57099885511468e-05
-2.17936108856502e-05
-3.03411779621603e-05
-2.17951372827786e-05
-2.73893327478717e-05
-2.65080551107671e-05
-2.99032119354213e-05
-2.89321420574402e-05
-1.74217392312602e-05
2.80844144788161e-06
-6.12478126877371e-08
-1.82005082952543e-05
4.82388470006356e-07
5.83359171205582e-06
-1.41172726955212e-05
-2.84644462698884e-05
-2.38394303181869e-05
-3.85363160255324e-05
-1.10908250964849e-05
-3.02352027517228e-05
-2.93406142712203e-05
-4.03999931975092e-05
-1.89553433243465e-05
-2.42941857945431e-05
-1.23294466232304e-05
-4.25099989593501e-05
-1.06876090688193e-05
-2.0610872571473e-05
-1.94927021932357e-05
-2.49967798104917e-05
-2.09072617885155e-05
-8.39745948894148e-06
-1.14548160193565e-05
-1.87478520184445e-05
-1.02942655076721e-05
-4.51499410202581e-05
-2.7617280317079e-05
-1.79225722585782e-05
-2.40917762586836e-05
1.4866574126589e-06
-2.72532726020612e-05
-1.42511863707707e-05
-1.92326156188622e-05
-2.82074868582053e-05
-1.70508127301507e-05
-4.69484234247662e-05
-1.74521946864751e-05
-3.57329716967359e-05
4.98733055853305e-06
5.73300446967658e-07
-3.90864689912417e-05
-3.91236515679025e-05
-2.87094399252432e-05
-2.80115757295239e-05
-8.29086813187022e-06
-2.0249949617977e-05
-2.75794440353645e-05
-1.68462499722393e-05
-9.87418384377516e-06
-2.07712866978668e-05
-2.47252088540495e-05
-3.68221029647517e-05
-2.78860699981964e-05
-1.16086229329986e-05
-1.8551527765196e-05
-2.10331002151731e-05
-2.99422138554442e-05
-2.44031808910439e-05
-1.54630135011201e-05
-1.62620745661157e-05
-3.89605966114528e-05
-1.09899767242113e-05
-3.92740206146122e-06
-1.96257917166755e-05
-1.0163344810162e-05
-1.93065742275081e-05
-1.77863960480078e-05
-7.15003334582879e-06
1.18995380201758e-06
-1.65093147936795e-08
-2.48039669142612e-05
1.17203519289634e-05
-1.6704295062402e-05
-1.30735717369241e-05
-1.13721410878149e-05
-2.51223290163161e-05
-1.05330453409724e-05
-8.04672754114186e-06
-2.69170957810079e-05
-2.19416360503416e-05
2.61547978253886e-06
-2.94555353416807e-05
-1.19382301218826e-05
-7.82264107672759e-06
-2.95461184909479e-05
-3.60760495504319e-05
3.93011936497887e-06
-2.47232078911032e-05
-3.18426339132915e-05
-7.75678018298527e-06
-2.0213508509153e-05
-8.16984460786725e-06
-1.58159447311489e-05
-2.14685566839202e-05
-2.67149437346649e-05
-4.15203921078456e-05
-1.79654491811956e-05
-3.26654449019803e-05
-1.93389019113617e-06
-1.08665639864458e-05
-1.42724497334625e-05
2.81546270981766e-06
-2.76151562062754e-05
-2.60568264483564e-05
-1.48643199046917e-05
-1.96471069482725e-05
-8.49244605510167e-06
-3.03482220237328e-06
-2.96084715807251e-05
-2.2239894602901e-05
-8.78275612761372e-06
-1.78249966797397e-05
-3.21776098523708e-05
-8.89455634684192e-06
-3.2800784668286e-06
-5.1441584922496e-05
-3.15107113906629e-05
-4.03804568767423e-05
-2.1111895171e-05
-2.36178731813e-05
-2.32522134918714e-05
-3.01291758169178e-05
-3.14222339803646e-05
-2.55879200638168e-05
-1.75488539859985e-06
-1.36086337247284e-05
-3.50010271395213e-06
-1.1215831640708e-06
-1.24344531019895e-05
-2.83389407375894e-05
-1.53164357691413e-05
-4.17456442162483e-05
-2.44847424934571e-05
-7.77734379298708e-06
-2.14104853941803e-05
-2.10532372111037e-05
-4.21799789697419e-05
-2.11458186934491e-05
-2.84468154760675e-05
-2.10670680861313e-05
-3.14984296116832e-05
-2.43768924448109e-05
-1.90118760629773e-05
-2.02827416048502e-05
-2.49311484917414e-05
-7.07383567204978e-06
-2.93330737285145e-05
-1.25958553691894e-05
-1.42792512240015e-05
-1.26248266915915e-05
-3.45659479438646e-06
-2.37980987236291e-05
-2.84265822641531e-05
-1.12587853630018e-05
-8.15259836899289e-06
-7.87477180148186e-06
-2.82957431995321e-05
-5.47923960714043e-05
-3.45540666474731e-05
-4.38107595020286e-05
-3.12756277369652e-05
-2.13262967536264e-05
-4.4671896896906e-05
-1.82748019233423e-05
1.25352763484177e-05
-1.81135992171805e-05
6.46628983989776e-06
-4.50208284042744e-06
-2.31718714659372e-05
-2.06786737128333e-05
6.77288523155118e-06
-5.29600836552735e-06
8.04531380851031e-06
4.88832192262082e-06
-3.12369994208607e-05
-3.42273733511808e-05
-2.31543540429957e-05
-1.27265478368896e-05
-2.59988263519458e-05
-4.5556928016224e-05
-2.00017399399151e-05
-2.44669795145068e-05
2.2884405158904e-07
-2.84094285602559e-05
-2.81517541711788e-05
-1.41623943412311e-05
-6.79389465658017e-07
-1.78811985709428e-05
-2.17819034720586e-05
-2.38074278644102e-05
-1.67962321002535e-05
-9.49869685782938e-06
-1.45197279506773e-05
-7.61360743641172e-06
-1.56107724048439e-05
-2.09015889657863e-05
-5.14952802526392e-05
-1.12572598389496e-05
-1.61504046142593e-05
-2.77735751017349e-05
-2.56677186461307e-07
-4.10216553226237e-05
-2.76208741701261e-05
-4.53150792329707e-05
-3.85763091041583e-05
9.42284767571376e-06
-3.27631044984205e-05
-1.10294772639723e-05
-6.31749790576314e-06
-2.46688802383416e-05
-1.65272296166607e-05
-3.38513684349028e-06
-3.38736636134843e-05
-2.11460635973958e-05
-4.44593831555751e-05
-2.59324820232394e-05
-2.00038262987641e-05
-1.95584315403587e-05
-3.04939914191414e-05
-3.08351249668548e-05
-3.58272737741089e-05
-3.74052829574594e-05
-3.28388403988131e-05
-7.67997884906768e-06
-3.14836172263038e-05
-2.34524098365495e-05
-1.30807772226217e-05
-4.75104032792223e-05
-2.15724773254173e-05
-2.9141724597396e-05
-1.74619717750871e-05
-1.80319321230887e-05
-2.5427773105864e-05
-3.21005591466781e-05
-1.85307324048954e-05
-3.56630025761079e-05
-1.22950049686746e-05
-2.52163768727497e-05
-2.8137506711922e-05
-5.02773563767704e-05
-2.43204522542881e-05
-3.92423205718853e-06
-2.0331516492833e-05
-1.96110154591783e-05
-2.03102400855062e-05
-9.80630864747045e-06
-1.62683085614105e-05
-1.13631166524258e-06
-2.60056091881473e-05
-2.09665152299416e-05
-2.06457614595263e-05
-1.51511860329661e-05
-3.17174905614409e-05
-1.04673657034528e-05
-4.24728758737033e-05
-4.03673698837385e-05
-1.78627457001019e-05
-3.44888274056178e-05
-1.97057928897756e-05
-1.95253191773296e-05
-3.69839694695557e-05
-1.27912691762591e-05
-6.49066081414265e-06
-1.69743426931223e-05
-2.83694258684552e-05
-1.05259755562681e-05
-1.14766762630065e-05
-2.28874432148058e-05
-1.24587873551664e-06
-3.67367453362079e-06
-1.87425379858298e-05
-1.65262484441328e-05
-2.33422415198952e-05
-3.32174918412588e-05
-2.97495683484191e-05
-3.17604347730214e-05
-2.87342114099884e-05
-2.37639008534955e-05
-2.2627683024148e-05
-3.16163585940274e-05
-1.03708193551475e-05
-1.09593544315994e-05
-2.06586796370222e-05
-1.49932789148135e-05
7.15861759238073e-06
-2.86547562213132e-05
-4.30894583770819e-05
-1.4692288278207e-05
5.36981353393533e-06
-2.64057669989059e-05
-2.6973010811653e-05
-2.27410249558088e-05
-2.55727656252975e-05
-1.57520485589322e-05
-1.07722160369227e-05
-4.50340557863008e-05
-5.89627629935398e-06
-1.03255826748543e-05
-1.88803192854156e-05
-1.6169753967042e-05
9.20042471985992e-06
4.86406754365251e-06
-3.39471782692791e-05
-5.63436760399709e-05
-2.73082535681778e-05
-5.66207436725509e-06
-2.55996465348453e-05
-1.71336396210333e-05
-1.83926233713573e-05
-8.49354570537193e-06
-5.96770710237545e-06
-1.93041733639979e-05
-3.6708529282046e-05
-2.15818663220848e-06
-2.04387965412355e-05
-2.12780938269178e-05
-2.19972122119882e-05
-2.86443440599125e-05
-8.19882928258541e-06
2.61653349648934e-06
-2.24604914013862e-05
-3.11419353266543e-06
-5.94645162209769e-06
-1.67713234197248e-05
-3.50380631016266e-05
-1.93516781609333e-05
-1.79571031914462e-05
-2.05950793626828e-05
-2.68053655104687e-05
-4.20042735572079e-07
-2.50719118397558e-05
-1.22678480297837e-05
-4.58442249862299e-05
-2.08783510769514e-05
-2.10770948334097e-05
-3.04211905052317e-05
-3.42611081120319e-05
-1.00130557603706e-05
-3.39159382450838e-05
-1.94855147777181e-05
-8.72246398698744e-06
-2.26002663629104e-05
-2.10512037334442e-05
1.36945649566645e-05
-3.94938662235533e-05
-2.43257372473791e-05
-2.84391999231741e-05
3.23084653308876e-06
-1.88302645714756e-05
-1.8153472915058e-05
-4.7060454530514e-05
-1.54539787600464e-05
-3.13608950022969e-05
-1.65922522011758e-05
-3.01223784227089e-05
-2.53637763185753e-05
-1.49525243835599e-05
-3.0306854924891e-05
-2.88818230304449e-05
-2.00658732124579e-05
-6.63514756870267e-06
-4.25900121166787e-05
-1.5542215142922e-05
-2.81459746883012e-05
-1.85133252139501e-05
-1.18634658153224e-05
-1.92007709313124e-05
-4.56090849297612e-05
-1.0023993072081e-05
-2.12315899337674e-06
-1.1631804243845e-05
-7.29229559214252e-06
1.59310708042463e-06
-7.86397723687263e-06
-2.94986769696252e-05
-3.38715094253422e-05
-2.37754171504641e-05
-1.68721594670993e-05
-2.65084818947424e-05
-1.48868102867991e-05
-2.3139343823734e-05
-3.68667185665793e-05
2.46120638630715e-06
-3.88043262819714e-05
-3.42387895497162e-05
-1.80689759619539e-05
-2.73416431154218e-06
-2.33293651259139e-05
-7.72796979894186e-06
-1.69628354435955e-05
-1.50443874366353e-05
1.64139017923551e-05
-3.5918419356788e-05
-2.11158119353518e-05
-1.05815839296293e-05
-2.86071376685031e-05
-3.61510118014746e-05
-4.14587208561296e-05
-1.01442818841307e-05
4.38857560390658e-06
-3.4539940375628e-05
7.01561919369322e-06
-7.6806546474025e-06
-1.14719069018176e-05
-3.20031849846699e-05
-2.75299043706416e-05
-2.42899064733025e-05
-1.21903229481018e-05
6.0422541661356e-06
-3.26459113308145e-05
-6.84593601567545e-06
-1.23648304481389e-05
-1.238717323603e-05
-1.68594552001391e-05
-2.645373380964e-05
-1.17232206230251e-05
-2.23318299280029e-05
-2.74215735587151e-05
-2.29403570647914e-05
-3.85408556263471e-05
-6.97139986124265e-05
4.5827620657884e-06
-5.81716776418016e-05
-1.95316395062633e-05
-4.25689376269065e-05
-2.51352174099146e-05
5.12072508924319e-06
-2.69910790288238e-05
-1.86845377498343e-05
-8.50150066933758e-06
-1.63120373910952e-05
-1.29465639733493e-05
-9.12498782862047e-06
-1.74662161494466e-05
-1.32519424885123e-05
-3.13146672166999e-05
5.8921829699247e-06
-2.7687596674521e-06
-5.50031857921145e-06
-1.90450397318879e-05
-3.64051073404068e-05
-2.54276205922639e-05
-3.34215039391529e-05
-2.44010010951576e-05
-2.59875420471261e-05
-1.96679684961744e-05
-2.09642305394199e-05
-4.05939537460888e-05
-2.27510379258673e-05
-2.98045424520618e-05
-1.69247252273283e-05
-1.81578294929208e-05
5.67019130156043e-06
-1.07818082968668e-05
-3.05303099594756e-05
-2.00396330099342e-05
-2.97782243019159e-05
-1.14636677863515e-05
-2.09048203278073e-05
-3.15389112978909e-05
-1.14655380304529e-05
-3.08255662284999e-05
-1.43090630185166e-05
-2.44270449521758e-05
-1.56678273468944e-05
-2.74210084940621e-05
-5.2167434541757e-05
-4.01583804675641e-06
-2.53581586971811e-05
-1.27805617962058e-05
4.43221306232291e-07
-1.80816254811653e-05
-2.1163703433533e-05
-2.29730521648408e-05
-1.15806306848937e-05
-2.66149522035221e-05
-2.07916632437215e-05
-1.00271962052397e-05
-2.44345238864669e-05
-1.74549888122706e-05
-2.24641467647585e-05
-2.33121077836642e-05
-2.24421056743178e-05
-3.72387914151334e-05
-2.0987959986772e-05
-1.89608318340559e-05
-9.20972944488967e-06
-1.83093076629052e-05
-2.92417435146259e-05
-6.14547400673321e-06
-2.08387635729076e-05
-2.2378098059295e-05
-2.55580532540353e-05
-1.36050280112257e-05
-1.9349830547199e-05
-1.43866948648953e-05
-5.07468397559683e-06
-1.46292470865105e-05
7.52591540798014e-06
-2.30790169440673e-05
-2.43068622116032e-05
-8.46248787814615e-06
-1.71019570803219e-05
-1.16192143026196e-05
-2.27269103444088e-05
-1.3755504945149e-05
-2.80549054943444e-05
-6.98372373683159e-05
-1.17847486359488e-05
-3.26742489297554e-05
-2.68344910500423e-05
-3.45369246645013e-05
-1.51983271482311e-05
-1.69128756973256e-05
-3.79501122231037e-05
-2.04910536113601e-05
-3.25081736093586e-05
-1.51817677242942e-05
-2.16200304795426e-05
-2.06823995651371e-05
-2.79101301639355e-05
-3.05404262594358e-06
-1.21758917214564e-05
-2.89040058243464e-05
-2.61122023259612e-05
-2.69936000513216e-05
-2.34410830559991e-05
-2.60112074695468e-05
-2.31924449012927e-05
-2.61364610216738e-05
-1.2613523171537e-05
-2.52558005967626e-05
-2.11239625882989e-05
-3.64542953617338e-05
-2.67005497380302e-05
-1.49309470821125e-05
-1.7757928968047e-05
-3.93620363185805e-05
-2.41435419498646e-05
-2.70794263216623e-05
-9.81222602898778e-06
-2.62042176227194e-05
-1.00832543752656e-05
-3.5425724400929e-05
-3.67213892461059e-05
-1.77978529526788e-05
-4.26038895377004e-05
-1.73623473743675e-05
-1.8554032396106e-05
-3.82166285748702e-06
-9.59792965009255e-06
-5.59815058791152e-05
-1.22810376728736e-05
-1.50077717393421e-05
-1.24253566530597e-05
-8.27078093370946e-06
-1.07688417171853e-05
-8.37689799981172e-06
-3.90650247915486e-06
9.37503897616126e-06
-5.90896022439353e-06
-1.58140499256025e-05
-2.0713488516447e-05
-1.69689282315369e-05
-6.12660788949239e-06
-2.33925413455649e-05
-1.78975755002759e-05
1.10125778928766e-06
-1.33065034292365e-05
-2.88195340806741e-05
-3.61994212400617e-05
-1.67020204865241e-05
-2.87597439335267e-05
-3.39601287307917e-05
-2.42913868044102e-05
-2.50633027504064e-05
-2.29378978745902e-05
-2.71477336590895e-05
-6.68275036790089e-06
-3.38068107336995e-05
-1.55076204785754e-05
-2.77195228341409e-05
-1.41072772174013e-05
6.31013513457742e-06
-2.43220173271875e-05
-3.34439238183095e-05
-1.04503916504487e-05
-2.81294413724406e-05
-2.96229674854772e-05
-1.73076047091914e-05
-1.39393934503344e-08
-2.47559164660614e-05
-2.13077459501802e-05
-4.68577840830021e-05
-4.00112614776904e-05
-3.35285277192202e-05
-2.88929432872538e-05
-8.37860588869332e-06
-1.80548059925611e-05
-1.6557003118069e-05
1.63857579711202e-07
-1.85287043330973e-05
-1.31427576608376e-05
-1.36010574849438e-05
-1.46391749168894e-05
-1.29155216551121e-05
-5.64614344648604e-05
-9.94671780410394e-07
-3.7357618568404e-05
-4.98081218716921e-05
-3.00636651105828e-05
-2.63778796383364e-05
-3.14430154470485e-05
-1.43030594476146e-05
-6.28105165460565e-06
-4.49076507410624e-05
-5.11197126031812e-05
-1.79358837647321e-05
-3.10048508587636e-05
-1.38914453964763e-06
1.28064503413049e-05
-3.01402685793496e-05
-1.23837678616826e-05
-9.70284682810586e-06
-2.04073971197585e-05
-9.50426532993229e-06
1.75127369076822e-06
-2.21671184775844e-05
-2.78030574562492e-05
-2.29429682379462e-05
-4.78955726568417e-05
-3.22977450492948e-05
-3.43531049366434e-05
-3.14377617564328e-05
-1.70590008111087e-05
-1.95822159438607e-05
2.76860994889101e-06
-3.39280025850039e-05
-2.73837157807468e-05
-5.3045103106893e-06
-3.6406795190848e-06
-2.13071586574693e-05
-1.12851417072732e-05
-2.01119960279113e-05
1.08617546180983e-08
-1.18903879954357e-05
-4.81213263683971e-06
-1.53232764923024e-05
-8.14361698910432e-06
-1.99828049449141e-05
-7.92406758317969e-06
-5.45040235189898e-05
-3.43594869676503e-05
-1.92508514216445e-05
-3.24534292557533e-05
-2.00803418830651e-05
-3.46487746511966e-05
-1.00889081975547e-05
-1.94650965242493e-05
-3.34098218250944e-05
-2.6885764495251e-05
-5.52598555646858e-06
-7.3062061873765e-06
5.89883549643482e-06
-9.94338135478229e-06
4.10964771793388e-06
-3.18682201832192e-05
2.07536421216711e-05
-4.04662930930713e-05
-3.42072806286349e-05
-1.87943426620601e-05
-2.70425217601226e-05
-3.78492852936967e-06
-5.61987168282568e-05
-1.11907498085989e-05
-1.98335854353613e-05
-2.25280533068214e-05
-3.76166724971061e-05
-4.86226268599789e-05
-1.87094283470575e-05
-1.77144421134594e-05
-2.12852559746944e-06
-1.02771901643726e-06
-1.51419585954051e-05
-1.35763857500409e-05
-1.23158349188275e-06
-1.60127161756481e-05
-2.3712550498302e-05
-2.42059705452119e-05
-4.48898307633674e-05
-1.70940522330817e-05
-2.81189490455687e-05
-2.02904049151998e-05
-3.02015467462749e-05
-2.91895980356198e-05
-1.32275414897869e-05
-3.25003317585386e-05
-2.49947337726689e-05
-4.88183369013181e-05
-1.27871634255829e-05
-4.42310918485626e-05
-1.80865085030115e-05
1.09833930824338e-05
-1.43236802737052e-05
-9.42209755318692e-06
-3.03253296255845e-05
2.18648824543036e-06
-2.98076650754138e-06
-2.25527000443403e-05
-1.16903736469572e-05
-1.14365748651881e-05
-3.77156229724076e-05
-2.64727325795372e-05
-2.62531373658444e-05
-2.0005208867819e-05
-3.16406404360403e-05
-1.78972830306527e-05
-5.02618482095902e-06
-3.24301857946595e-05
-2.3119219958975e-05
-7.89246872490134e-06
-1.07013453937492e-05
-1.28848065779736e-05
-2.52599255379029e-05
-1.25450724235793e-05
-3.41986287203377e-05
2.86670696012986e-05
-1.95640824490836e-05
-3.08432517376138e-06
-1.22249212020972e-05
-1.61892802147649e-05
-2.18534039667542e-06
-2.5760568650425e-05
-1.98313110339143e-05
-3.47567601875358e-05
-2.93100469363048e-05
-8.70821729510363e-06
-1.44398739624144e-05
-2.58281476761942e-05
-1.78301603888105e-05
1.04570084967441e-06
-2.53294486963224e-05
-2.29670896051314e-05
-8.44484829978869e-06
-1.38068531434475e-05
-2.41234920455733e-05
-9.46532800664547e-06
-3.87860202201399e-05
-1.24661518230882e-05
-1.26202275046241e-05
-2.42807738405869e-05
-3.94583949182467e-05
-7.04076197815772e-06
-3.38694169210916e-05
-3.02738732272375e-05
-2.31557446712229e-05
-1.90588011570455e-05
-5.55262264356651e-06
1.84532671714738e-05
-4.86182133819409e-05
-3.98367465175265e-05
-3.91601093484778e-05
-2.7543932198207e-05
-2.81392885811433e-05
-1.66485570334154e-05
1.5750687139312e-07
-4.92308856179625e-06
-6.14291939563401e-06
-1.88251883571463e-05
-1.53577021395569e-05
-1.74469468505866e-05
-1.45813651551081e-05
-2.88344470320103e-05
-4.17925752017793e-05
-2.68426064590878e-05
-1.06771344567875e-05
-1.44760204263188e-05
-1.58138268083756e-05
-3.2123669812209e-05
-3.76101930296536e-05
-3.11072410928753e-05
-3.80128594980723e-05
-2.03690659662199e-05
-3.94598788140078e-05
-1.81336708953457e-05
-1.43615550527735e-05
-2.87660489664242e-05
-1.84704648404771e-05
-1.60345719047268e-05
-2.28022805643514e-05
-2.09287131573517e-05
-3.47370456876615e-05
-2.15881875391783e-05
-1.47918257216984e-05
-4.04655427377485e-05
-5.69456079805972e-06
-1.84231435032152e-05
-3.06773507801148e-05
-3.09845823843869e-05
-2.33388502317657e-05
-8.15833882627626e-06
-1.56005534969348e-05
-4.15047265336592e-05
-2.4332083643236e-05
4.21995188079123e-06
-3.48037985856573e-05
-2.85114994916416e-05
-1.58316921854962e-05
5.77259110648176e-07
-1.27947350734114e-05
-2.4251919795122e-06
-1.96332571676711e-05
-1.50879987562101e-05
6.59915529906744e-07
-3.18635214188877e-05
-1.52120819261835e-06
-1.57516318960141e-05
-2.00047722075313e-06
-2.83261562208565e-05
-2.98060873063315e-05
-2.46941007903613e-05
-1.3818881764788e-05
-3.5974418447589e-05
-2.87432790180324e-05
-3.43723520340785e-05
-4.16895980153136e-05
-1.75371219518377e-05
-3.45148820189271e-05
-1.60312757424416e-05
-2.47545891372747e-05
-2.6271126488555e-05
-3.51106696762403e-05
-2.42632569881534e-05
-2.31982760217804e-05
-1.758920229301e-05
-2.75208643236634e-05
-1.23151188152897e-05
-1.41154441522494e-05
-2.29851146017459e-05
-9.01795698957319e-06
-8.13557052016248e-06
-1.927230690627e-05
-1.89922342029104e-05
-3.51857194192748e-05
-1.46048945134542e-05
-3.11691698315333e-05
-1.06693739572723e-05
-2.27371364830927e-05
-4.76323920222246e-05
-6.95773049633201e-06
-1.49061521911502e-05
-1.57669149462782e-05
-2.00719777852903e-05
-3.77722219230501e-05
-2.07477155550334e-06
-3.13488629939845e-05
-3.70097533271238e-05
-2.02611899669169e-05
-1.38781139319634e-05
-1.45706753241122e-05
-1.97747944431786e-05
-4.80036797722934e-05
-1.72576401959216e-05
-1.13364486301987e-05
-1.89471468269379e-05
1.46253255535682e-07
-3.40033036132179e-05
3.20486629916987e-06
-1.82189525819968e-05
-1.20929353474414e-05
-1.143961560135e-07
-1.00538990792496e-05
-1.47524679427921e-05
-3.34776159000206e-05
-1.99206742211437e-05
-7.65800651308646e-07
-4.54651310476185e-06
-1.84293864312551e-05
-2.99088729299674e-05
-8.74076780100015e-06
-6.13739349881349e-06
-1.01603692584667e-05
-2.15175267888515e-05
-4.49685450639247e-06
-1.4268923642506e-05
-2.60879699349245e-05
-3.54794006003246e-05
7.67131097674877e-06
-1.10414686234001e-05
-1.65905940668246e-05
-5.08039057680408e-05
-2.60697234953638e-05
-1.87282193830798e-05
-4.6241321358233e-05
-2.4495079513781e-05
-2.70713568887688e-05
-3.23757376381456e-05
-2.34904304133249e-05
-4.56812798994434e-05
2.69506178013072e-06
-6.62530331492719e-06
-3.09464385060648e-05
-2.85785314508612e-05
-2.28321763349044e-05
-2.62176751174521e-05
-2.52508215026817e-06
-2.6574737874292e-05
-3.13282854591557e-05
-4.82256714088533e-05
6.96309329020328e-06
-5.38102430590248e-05
-5.05674186748404e-05
-1.08073720565326e-05
-2.11785780607126e-05
-2.14552987554289e-05
-4.02969888319824e-05
-2.28479667371566e-05
6.17360021114311e-06
-7.24997137806741e-06
-4.54634841913297e-05
-3.78730460905547e-05
-1.80658202163504e-05
-2.48757606984257e-05
-3.12879203125586e-05
-1.68299794623513e-05
-1.78829297787688e-05
-3.45973655325238e-05
-3.11416240886144e-05
-2.97458823547971e-05
-3.96227675724675e-05
-7.95853757504193e-06
-2.47652565460015e-05
-2.51074361214353e-05
-2.91410599248723e-05
-2.8402597068832e-06
-2.73588102145425e-05
2.71246678837656e-05
-2.72238429004341e-05
1.89451098109034e-07
-2.85559161739743e-05
-3.83954219904877e-05
-2.62671920533795e-05
-8.34528116548439e-06
-9.45766971281758e-06
-1.40564260636248e-05
-6.78349702305281e-06
-1.85170877237839e-05
-4.31680697475546e-05
-1.93125095196074e-05
-2.13571325330349e-05
-5.51587995984587e-06
-2.35874663452468e-05
-2.46952356868497e-05
-2.35174192544597e-05
-1.02990969717926e-06
-2.37076909644441e-05
-3.80421252916739e-05
-2.48785171572165e-05
-2.31092091046121e-06
-1.81198362960758e-05
-2.55527570495221e-05
-4.82390585016511e-05
-2.34858243543773e-05
7.94693360413465e-06
-1.49142231721788e-05
-5.34280800379186e-05
-3.55702301912187e-06
-2.22731463042911e-05
-2.03795498648637e-05
-3.03907513010119e-05
-4.20852288964318e-05
-2.99618052561355e-05
-1.29089501257921e-05
-3.48185765010179e-05
-5.09537347166374e-05
-3.44791336897521e-05
-1.82347490892948e-05
-2.57092882917666e-05
-1.45476118218729e-05
-4.97152276476861e-06
-1.34843516423164e-05
-1.91021141679184e-05
-1.17888101416392e-06
-2.46017500825019e-05
-1.22778310079219e-05
-3.19917110392e-05
-1.95804770569224e-05
-8.55163392361447e-06
-3.15810272392773e-06
-1.31264911847317e-05
-5.17633997677388e-05
-1.94961145833847e-05
-5.85278553651636e-06
-1.54465295680077e-05
-2.00630032832697e-05
-1.12228512241537e-05
-8.50080239856486e-06
-1.13306604359448e-05
-1.11668995842651e-05
-2.64262001863711e-05
-4.65037382944722e-06
-4.52824734088949e-06
-2.51169892205192e-05
-3.98451079246904e-05
-3.08037776149934e-05
-6.30050998551803e-06
-4.85955912767534e-05
-3.02081238580146e-05
-2.78769211036308e-05
-3.24239304983121e-05
-8.86369253563122e-06
-3.60840204427882e-05
-1.58307540009139e-05
1.34731830061597e-05
-5.55366320523082e-06
-2.39747325496377e-05
-1.47457324668645e-05
7.34231395705111e-06
6.04711885211884e-06
-3.16227773809148e-05
-3.04601689595154e-05
-1.34274802530534e-05
-1.04073348338562e-05
-2.38540040406296e-05
-3.36113440083173e-05
-1.00336705371112e-06
-1.91703422305046e-05
-4.8304673114637e-05
-1.77783792952313e-05
-1.35991621693515e-05
-2.3394309757032e-06
-1.28976484004544e-05
-1.65879482007769e-05
-3.2077380786317e-05
1.43126934445543e-05
-1.7934494945343e-05
-1.2876010306628e-05
-3.23551868263917e-05
-4.0137431629953e-05
-8.22145131772836e-06
-3.81118979400513e-05
-2.99363493404981e-05
-1.63291392601216e-05
-3.13423744136142e-05
-2.74020497771885e-05
-3.98433592076455e-05
-1.52434409184168e-05
-1.27149136715166e-05
5.68640930082775e-07
-4.71714495182844e-05
1.56958798674384e-05
-1.03087185336965e-05
-4.34661722436799e-05
-3.63532156557313e-05
-2.67619962495495e-05
-7.50497194769474e-06
-9.15407140910716e-06
-3.35446974549667e-05
2.41028439041932e-06
-3.31727387233116e-05
-8.10614409284309e-06
-1.27320564264825e-05
1.0949380258259e-05
7.05910407320721e-07
-3.72153908203491e-05
-3.09339162680978e-05
-2.91216545482795e-05
-3.78628992932334e-05
-1.60960892645734e-05
-2.55738637771073e-05
-5.96574681416216e-05
5.8426742762721e-06
-1.68249047282306e-05
-6.04281533339643e-05
-2.14982945896628e-05
-2.92891637191691e-05
-3.38088906822964e-05
-3.50990676966832e-05
-2.3195323085112e-05
-3.87716787203273e-06
4.97823906646835e-06
-1.84160942260011e-05
-3.82557026531284e-05
-2.77730610554536e-07
-3.281880488412e-06
-3.43615241979407e-05
-2.32522470061127e-05
-2.96824839735785e-05
-3.83010551758794e-05
-2.23940010444631e-05
-2.13416420677049e-05
-2.22436489907842e-05
-3.56537366880825e-05
-2.75037671959644e-05
-3.3134569924545e-05
-2.27011532879974e-05
-2.87192083640775e-05
-1.63802548536438e-06
-1.72989125747033e-05
-2.84963533094758e-05
-3.39889216778303e-05
9.35450794011701e-06
-3.54868980145598e-05
-2.48433073175695e-05
-3.58783105496265e-05
-2.33648687257876e-05
-1.66220497741876e-05
-3.66251930886712e-05
-4.25681829156157e-05
-3.28209542498305e-05
-1.71288608265132e-05
-6.91437866924452e-06
-2.49209486027743e-05
-1.92637012561069e-05
-2.98857262008485e-05
-1.1065060587468e-05
-2.22347486133712e-05
-2.90439031347362e-05
-2.20854942903178e-05
-1.7737297710641e-06
-2.54697454196727e-05
-1.46386656409339e-05
-3.35378727863764e-05
-4.48739570053924e-05
-2.2725501808917e-05
-2.1702673966326e-05
-1.51227318595218e-05
-2.34385609624845e-05
-1.17824009954219e-05
-1.7679133162535e-05
-9.54368812197869e-06
-3.97386354990216e-05
-1.27770669707545e-05
-2.92486979091741e-05
-3.18220043282739e-05
-9.22555209778338e-06
-1.8881042936525e-05
-2.55171082588782e-05
-1.83376822050047e-05
-1.86353099947253e-05
-3.47518272400815e-05
-4.19907610058013e-06
-3.31023712182506e-05
-9.99708454728881e-06
-3.36974432263658e-05
-2.35320790058779e-05
-3.18344469565628e-05
-3.21515428313042e-05
-2.26519610455155e-05
5.46341918008897e-06
-4.92564169059158e-05
-1.24823584771367e-05
-1.6009324852627e-05
-5.05654849062311e-05
-4.70108509302342e-05
-7.96391743150746e-06
-6.76288164904857e-06
-1.78078403062179e-05
-1.80051651813106e-05
-4.22398003331614e-05
-2.64460031017052e-05
-6.73566841587463e-06
-2.92370625359003e-05
-4.7108209686494e-05
-2.55991614303179e-05
-2.54068264802001e-05
-1.4002919661545e-05
-1.07359818749954e-05
-9.39121359924744e-06
-3.51769446864998e-06
-1.34906537923308e-05
-2.44310051263967e-05
-1.61774167244291e-05
-1.85089638799123e-05
-2.01318970130992e-05
-2.45664058184147e-05
-2.15641028158446e-05
-1.3936269413083e-05
-2.23897314937081e-05
-3.7816464508326e-05
-1.81766037748133e-05
-2.40465211847974e-05
-1.38489650319007e-05
-2.55945161702164e-05
-3.23509109354005e-05
-2.24304935729961e-05
-1.73066998713919e-05
-1.96388164212989e-05
-7.70579224278838e-06
-2.2363688634866e-05
-3.50867612439508e-05
-1.80487425966048e-05
-8.19633198280032e-06
-2.50586982258678e-05
-2.12690110874889e-05
-2.41041518644833e-05
-1.79547370018006e-05
-1.41851375104277e-05
-1.05871638332566e-05
-4.38157506717588e-06
-3.08501853057309e-05
-1.27080324807526e-05
-4.09396697283533e-05
-2.08460193189789e-05
-1.3161680621032e-05
-1.69630580788742e-05
-1.67991282901998e-05
-1.79143903504764e-05
-1.78769000348364e-05
-1.30288192400421e-05
-1.59628461400977e-05
-1.94435680147681e-05
-1.32752529597082e-05
-1.50795862147501e-05
-2.36729430569206e-05
-2.96276998969799e-05
-3.53841540530311e-05
-2.07052562000059e-05
-2.17006862892802e-05
-2.71375021194941e-05
-3.97304675219705e-05
-5.56732937651318e-05
-1.71205538261588e-05
-3.51165987039322e-05
-2.73592195023437e-05
-3.49963683349189e-05
-3.19713663764759e-06
2.32980837989768e-05
-2.87453431161548e-05
-3.73749342586031e-05
-1.67081474247824e-06
-1.3122470300597e-05
-2.01045855278397e-05
-2.03746961025188e-05
-2.75152494200644e-05
-2.33083144147551e-05
-2.33247131392219e-05
-2.41169903874467e-05
-2.78406084963168e-05
-3.52285666541195e-05
-3.67287050247279e-05
-9.43092776423362e-06
-2.41806971243779e-05
-1.2648002870386e-05
-2.0840361373402e-05
-2.98301462647441e-05
-3.42156213708624e-05
-1.32560720152362e-05
-1.03100726987935e-05
-1.11890073491362e-05
-2.68306308139951e-05
-7.77963019760044e-07
-1.55826895888316e-05
-7.23686034736318e-06
-3.05585653962123e-05
-4.24990985140572e-05
-2.36219400298766e-05
-1.77226420287726e-05
-1.10351283231418e-05
-3.80801261909779e-05
-6.22251065285541e-06
-1.6948342234849e-05
-9.40717083478279e-06
-2.76327510205431e-05
-4.09824026565975e-05
-1.69609354556573e-05
-2.4499216300825e-05
-2.98001930612528e-05
7.56526642059066e-06
-1.18003671461832e-05
-3.07749837432373e-05
-8.62379910503742e-06
-1.46121113188336e-06
-8.38307531608604e-06
-7.71745190759529e-06
-2.81774042411861e-05
-1.8295164068832e-05
-1.87585869165218e-05
-3.27100276428611e-05
-2.13250709774592e-05
-1.59205143533166e-06
-6.34739163251287e-06
-1.0112563393379e-05
-3.08542144216351e-05
-3.00694204570638e-05
-9.6482507636942e-06
-6.42213205632967e-06
-1.13106344097647e-05
-2.65378009010284e-05
-1.91253454153972e-05
-1.39361226701784e-05
-3.25394164623263e-05
-4.1542697093142e-05
-2.01791895742278e-05
-1.43253747351606e-05
-4.32079128348748e-05
-1.09120294574674e-05
-1.01233838046464e-05
-2.15237587452339e-05
-1.73623718126131e-05
-1.77887030244173e-05
-3.7800819584635e-05
-1.74063849531056e-05
-2.80104354092463e-05
-2.61826769012187e-05
-4.8780014237629e-05
-1.68149481798687e-05
-1.60499828387692e-05
-5.83604913619549e-05
1.1066899967298e-06
-1.9244302248533e-05
-3.90185617615454e-05
-3.07300447944577e-05
-2.1336204871544e-05
-6.28527347078722e-06
-2.08094763373198e-05
-3.8516733616056e-05
-3.23470761480723e-05
-3.06838201953187e-06
-2.2112301167964e-05
-5.80679822285622e-06
-1.80600928248061e-06
-4.41632055294749e-06
-1.00185177771119e-05
-2.51283125538325e-05
-3.53278000017618e-05
-1.52170519372447e-05
4.37123879051539e-06
-4.33792995599005e-05
-4.41366099582402e-05
-3.7134200073703e-06
-1.88870995991926e-05
-4.82386529620745e-05
-2.68374610225812e-05
-4.54940186437436e-05
-1.73973354922163e-05
-7.55920062522899e-06
-3.2276073092409e-05
-6.58144412265307e-06
-5.62705178663809e-06
-4.62620052067613e-06
-2.77295740310332e-05
2.08120961259044e-07
1.39093639631613e-07
-1.12004508418384e-05
-3.18251658690838e-05
-2.7394695219733e-05
-2.1924064791421e-05
-1.72772345706459e-05
-3.24317939241868e-05
-3.09571344356028e-05
-5.74620346570966e-06
-1.56066762771912e-05
-4.1391895612561e-05
-2.83602247193313e-05
-4.18052911547317e-06
-2.92190668098317e-05
-2.4543397435638e-05
-2.16016535860868e-05
-7.4958058380617e-06
-2.94996459347964e-05
-2.61424148053564e-05
-4.10426323815969e-05
1.58791622141562e-06
-2.93113644009947e-05
-2.70972114788185e-06
-2.37828264976031e-05
-1.77303439269437e-05
-3.49209673011303e-05
-1.81161730472593e-05
-3.46690008232989e-05
-3.48975420093901e-05
-1.37246155758685e-05
-1.90621614755248e-05
-2.63394785286372e-05
-1.72143051185589e-05
-2.73501809304777e-05
-1.30444872650192e-05
-4.09946420154889e-05
-1.0193923636329e-05
-1.85125255722885e-05
-9.44846749851948e-06
-3.74904471255885e-05
-3.74925805886179e-05
-1.33381400284996e-05
-1.03790300145545e-05
-1.88619055390945e-05
-2.8488453501515e-05
-5.76799996546785e-06
-7.86139659767247e-06
-3.31552506933804e-08
-3.07567905210346e-05
-3.26727850800454e-05
-4.18732306727691e-05
-7.58500354442436e-06
-4.51037724130624e-05
-1.56124381374094e-05
-1.64102391548896e-05
-1.66643300959922e-05
-8.91376017666919e-06
-2.02331010261823e-05
-3.12144769162688e-05
-1.11730765752564e-05
-1.80452793347892e-05
-1.59424767629099e-05
-4.62456747093654e-05
-6.00677771569944e-06
-1.45425470379199e-05
-4.72873153110696e-05
-3.99541581230425e-05
-1.17227443826027e-05
-2.3069236124474e-05
-1.12036269134816e-05
-2.57125350300149e-05
-3.13481623708328e-05
-1.8076631239008e-05
-4.72618040508106e-05
-2.33507768637027e-05
-1.44996874899738e-05
-2.13860350673617e-05
-3.06134999433642e-05
-2.47549320951483e-05
-2.38268642676717e-05
-1.30023715353102e-05
-2.24659703188191e-05
-2.08516498944794e-05
-1.04151512506991e-05
-8.96036879303935e-06
-7.62333950267789e-06
-4.25502847240476e-05
-3.68986618797313e-05
9.74764922512115e-07
-7.73471198925844e-06
-3.21244435969541e-05
-2.57091285353805e-05
-7.3814247031497e-06
-2.39963599860639e-05
-3.76582384348082e-05
-3.28795054120182e-05
-1.80675332830473e-05
-1.88219735831402e-05
-3.96649489994673e-06
-4.2361305963405e-05
-2.34805292346839e-05
-4.55070796337426e-06
-1.91523703973697e-05
-3.65240731973176e-05
-2.5802705773761e-05
-1.35207872646686e-05
-2.13078689096148e-05
-2.65357978795734e-05
-3.68184831643582e-05
-2.16788694010672e-05
-9.45355867163865e-06
-1.88928754994491e-06
-3.98736588843994e-05
-8.82249739423507e-06
-2.48429382256931e-05
-1.67901765241597e-05
-2.83205806244811e-05
-3.67038979941013e-05
-1.97506904045904e-05
-3.43564828607281e-05
-7.90149172656137e-06
-2.55407108468027e-05
-7.10112786457756e-06
-4.16904283408828e-06
-1.95155467845109e-05
-2.4843110552074e-05
-2.88907727301993e-05
-3.07285831989742e-05
-3.24146494424035e-05
-3.66117304558537e-05
-8.47919856084101e-06
-2.70394811369821e-05
-1.59717732256305e-05
-8.00948510417985e-06
-1.51640063475924e-05
-2.16596670884944e-06
-2.78865265050892e-05
-4.12710081033929e-05
-2.83699821534908e-05
-2.5203127345103e-05
-2.07811349348424e-05
-3.9691075393059e-05
-4.03084375990902e-05
-3.71108510893719e-05
-1.53711173370022e-05
-4.49904495462378e-05
-2.45491066308289e-05
-1.66947736767327e-05
4.52601908675017e-06
-1.71952313162125e-05
-2.36905757906051e-05
-2.40433032984024e-05
-3.11161128372233e-05
-2.77027771268143e-05
-2.59801010080366e-05
-4.19751467745697e-05
-1.44152102045782e-05
-5.21368168001548e-06
-5.08769838412771e-05
-3.10976481124575e-05
-2.92838143704007e-05
2.4621964031454e-06
-2.75130613835018e-05
-1.65844017398774e-05
-2.7307581670269e-05
-2.59940767480382e-05
-1.89279069510237e-05
-3.39795438143993e-05
4.05031929014e-06
-1.44480180481858e-05
7.51546894542171e-06
-2.47924147000131e-05
-1.26923537354689e-05
-2.58489345175663e-05
-2.66768692840851e-05
-3.76995280102687e-05
-1.3342319004703e-05
-3.04377325890251e-06
-1.07525415125078e-05
-1.93871266857704e-05
-1.68643397589721e-05
2.20225743282906e-06
-1.9296984628842e-05
-2.23053473464384e-05
-2.14718928349312e-05
-2.36587404863593e-05
-2.64655396086939e-05
-1.90886968927668e-05
4.24608049838874e-06
-3.02361384971461e-05
9.17248498408718e-08
-2.03031505384441e-05
-5.56878652915202e-06
-3.31205431870502e-05
-3.23746202373659e-05
-4.55487582177608e-05
-2.53670318306534e-05
-1.6864031927715e-05
-1.45408349649496e-05
-3.6179505493198e-05
-5.06873297438161e-05
-2.72452006056886e-05
-1.02046938522017e-05
-4.0555302979207e-05
-3.47794515225324e-05
-3.71841453342808e-06
-7.34416393460667e-06
-8.21329447156039e-06
-2.86374194697454e-05
-3.36940857297343e-05
-2.87317050842547e-05
-2.4765663784243e-05
3.2910777944981e-06
-1.85406592868222e-05
-2.01581590973118e-05
-3.93787266382482e-05
-2.22338438807725e-06
-2.35154003968651e-05
-1.6624922568912e-05
-1.65873523822574e-05
-2.93900631290565e-05
-3.30294998369058e-05
-1.94899814472473e-05
-2.09679681049674e-05
-2.14856752947409e-05
-1.79572488422404e-05
-3.48067614363721e-05
-1.34259998547053e-05
-2.58114463027287e-05
-1.74242327867554e-05
-2.18692130412864e-05
-1.16138412882699e-05
-2.02767457830779e-05
-2.80976327220272e-05
-3.73025282180299e-05
-9.15150172285644e-06
-1.86880954426982e-05
-1.80397496759852e-05
-2.6210535807451e-05
-4.13220195089661e-05
-2.46492423678227e-05
-1.36872607659915e-05
-3.32385764567422e-05
-1.92167378117025e-05
-2.6053100187394e-05
-2.11307963450209e-05
-2.2747662846529e-06
-1.66474454719629e-05
4.25326250134024e-06
-1.65920098608932e-05
-2.79524820000613e-05
-1.60837195872763e-05
-2.84983200263965e-05
-2.15109036756528e-05
-2.56108829965363e-05
-1.7279417232231e-05
-3.78840572896096e-05
-2.51215058292423e-05
-3.91909736906098e-05
-1.32377757133081e-05
-1.0547067469561e-05
-1.68929033262083e-05
-1.29765891345782e-05
-1.61598990779423e-05
-2.73129145265927e-05
-1.53384932050729e-05
-3.1511115442827e-05
-2.49480851367594e-05
-5.16422757420859e-06
-2.50272145543216e-06
-7.65111084385695e-07
-3.60622488334169e-05
-1.10949353346759e-05
2.87182317974307e-06
-1.29232368229464e-05
-3.38894930764095e-05
-1.76140873495625e-05
-2.40172646806595e-05
-3.1239256215281e-05
-3.55302509486606e-05
-4.24910553697964e-06
-1.98626872115698e-05
-1.0379109841657e-05
-1.42497384632769e-05
-1.12735644988301e-05
-2.01934104924568e-05
-1.27740348033652e-05
-4.87512907186921e-05
-1.1640918553731e-05
-9.39362599441979e-07
-2.86735078653832e-05
-2.43518760305271e-05
-1.90429058053087e-05
-2.22526668775201e-05
8.69913211367475e-06
-5.61365821970803e-06
-3.01212382065528e-05
-3.6607985321227e-05
-2.83014873116033e-05
-2.99236964151636e-05
-3.6565317514099e-05
-2.80652829499319e-05
-2.71642584417644e-05
-3.00884248150541e-06
-2.66082671162772e-06
-3.19338691081339e-05
-2.37733120004677e-05
-2.11123054254756e-05
-2.2053206111155e-05
-1.22775409637067e-05
-3.49606614669453e-05
-7.97458244954363e-06
-3.84946944059815e-05
-1.13459019511979e-05
-3.25778047099467e-05
-2.47735179903234e-05
-3.18095023333464e-05
-1.10718997644417e-05
-2.4161824517572e-06
-5.54254929413647e-05
-2.66160125965076e-05
-6.66606138865301e-06
-2.64565249224353e-05
-2.39425656075574e-05
-1.08881223799481e-05
-3.14695517931261e-05
-1.4232932275988e-05
-1.77446984412302e-05
-2.1255895078119e-05
-2.93047206596143e-05
-1.01771859718112e-05
9.20346761641951e-07
-2.88081993535553e-05
-8.27126490855741e-06
-1.31788054867202e-05
-2.92082424297528e-05
-2.26828862339264e-05
-2.0144886761745e-05
-3.29224477454821e-05
3.47114185222967e-06
-2.74814631595295e-05
-2.40028777937055e-05
-1.83367598386239e-05
-1.30845761295144e-05
-3.63749190623401e-06
-2.44183377718041e-05
-3.27271786069916e-05
-8.68050284954868e-06
-2.31840986973471e-05
-2.98133065882491e-05
-3.36235053370139e-05
3.03911076331657e-06
-2.04910687811409e-05
-1.65024360435574e-05
-2.73795460250435e-05
-3.03184717565462e-06
-1.55326640470885e-05
-3.12551702657451e-05
-2.17430231658341e-05
-3.96751089775309e-05
-2.78694665608864e-05
-2.30536641570818e-05
-2.61615186612698e-05
-2.99624209486584e-05
-3.57191425746736e-05
-8.97397840277819e-06
-3.19562160197041e-05
-2.03816622984276e-05
-1.9654136694759e-05
-2.54471597388011e-05
-4.31538119866937e-05
-2.74356576501804e-05
-2.23518061787661e-05
-1.82974064066793e-05
-6.41174013015318e-06
-4.7483814338905e-06
-2.9598772186056e-05
-2.17994028536315e-05
-3.80925207009963e-06
-7.7453073957752e-06
-3.27598129305089e-05
-1.7052618358836e-05
-2.71193790006717e-05
-1.8278910469704e-05
-2.16850193604695e-05
-1.91947062469342e-05
-2.66542808534662e-05
-3.29905798681428e-05
-7.88058677978947e-06
-4.06218294316259e-05
-6.43702772595916e-06
-7.45839563158719e-06
-1.30002066187395e-06
-1.16037252051084e-05
-1.26690084682888e-05
-1.74264459230994e-05
-1.4702784996822e-05
-7.89486884248776e-06
-1.51415296135334e-05
-1.9830441390866e-05
-2.070993025587e-05
-3.46819608845284e-06
-2.04531014456067e-05
-1.9249974541727e-05
-3.0879185333889e-05
-7.57192776308792e-06
-9.29051202315223e-06
-1.6844442664796e-05
-3.45991873223646e-05
-1.85377152208188e-05
2.08389208811751e-05
-1.41034858913757e-05
-1.40032241773016e-05
-1.95147001766729e-05
-3.1556332347739e-05
-2.39945557514132e-05
-1.50834386555073e-06
-3.18878196557593e-05
-1.49779027708664e-05
-3.62429724409214e-05
-3.09147703521117e-05
-1.2056295589752e-05
-1.91113105235376e-05
-1.0817541729273e-05
-2.45375883867804e-05
-6.31771829671266e-06
-3.77184534409061e-05
7.34030300659874e-06
-1.10529722651115e-05
-8.64129051354502e-06
-3.82290439970066e-05
-5.16269049685752e-06
-1.31330749901422e-05
-1.51367040947707e-05
-3.6980723233276e-05
-2.95401120030899e-05
-1.34863283557068e-05
-3.89933408677581e-06
-2.92502874641614e-05
-1.27785060441629e-05
-4.39556630333068e-05
-1.608270383237e-06
-2.95776906488532e-05
-1.63623730013008e-05
-3.23498694935736e-05
-2.32324085287088e-05
-1.22169018510901e-05
-3.34124443361921e-05
2.19951098723401e-06
-1.53107742978808e-05
-4.20584121921628e-05
-1.53068311975231e-05
-4.2441821419023e-05
-3.14831284328484e-05
-1.93494017168613e-05
-6.24874573161401e-06
-1.24737866636545e-05
-2.29278729075487e-05
-2.36360465593584e-05
-1.62690993233878e-05
-2.27241039503885e-05
-1.06673891109056e-05
-2.80391615661813e-05
-2.54994900484811e-05
-4.24930175048368e-05
-4.4082070293559e-05
-3.29583386513972e-05
-2.15941618580307e-05
-4.77254616929167e-05
-3.39189598307319e-05
-3.98512877100913e-05
-1.71950800454817e-05
-2.81097001858677e-05
-2.46489484967731e-05
-2.49145610925472e-05
-3.3395112781077e-05
-1.19727076431824e-05
-3.1581998544047e-05
-3.35641875854142e-05
-1.07029452127851e-05
-1.17738365141877e-05
-6.17920017570264e-06
-2.54600574945269e-05
-3.15527818992981e-05
-4.14302925062635e-06
-1.76804831000197e-05
-1.65980833359739e-05
-1.4504825955211e-05
-2.1208073543023e-05
-1.47140928343244e-05
-1.24286323656229e-05
-5.99453290489977e-05
-3.62313093787963e-05
-3.16395728603393e-05
-1.6958331536016e-05
-2.21374194908632e-05
-2.91734679736024e-05
-1.53131848588304e-05
-1.97010621279401e-05
-3.62683853842031e-05
-2.50471554758408e-05
5.60113989984903e-06
-2.63370417627939e-05
-6.3775249089115e-06
-3.55514795997054e-05
-3.55922726678936e-05
-4.11405508072764e-06
-5.76205284028901e-06
-1.38050428620534e-05
-2.37738758379933e-06
-4.16645809201681e-06
-2.29090271673572e-05
-2.44492564619844e-05
-1.14541856255641e-05
-9.05421398076218e-06
-3.68715642442121e-05
-2.72188004303717e-05
-6.11856250048634e-05
-1.99423112887294e-06
-2.5664582605554e-05
-4.79844976705664e-05
-2.17406366604337e-05
-4.1036196616861e-05
-1.34006352465534e-05
-1.64010901029005e-05
-1.27643234386074e-05
-3.08695965278031e-05
-2.49722483857908e-05
-1.93271503608692e-05
-3.12375857258462e-05
-1.59971615574103e-06
-2.6847601706223e-05
-9.67293062091966e-06
-2.52693904357968e-05
-1.47574645053692e-05
-2.92512774943072e-06
-1.25298269361465e-05
-1.77216023038077e-05
-1.00047144902666e-05
-2.39671154958721e-05
-1.10852795469589e-05
-4.76043153130178e-05
-3.3491773250991e-05
-2.81738784011545e-05
-4.09214338968082e-05
-2.26645454966504e-05
-3.41204013201343e-05
-4.0323177910345e-05
-2.51267095055333e-05
-9.77708469137455e-06
-2.05204654540684e-05
-1.14253982922202e-06
-2.19588778695768e-05
-1.06356064979118e-05
-2.69908106904955e-05
-2.44558139061188e-05
-2.24658165556727e-05
3.04188050611076e-06
-1.84710872077033e-05
-7.56167154391044e-06
-4.59006047527719e-06
-1.57562338703306e-05
1.89322117597218e-06
-1.7968955515738e-05
-1.83572577296822e-05
-3.10624922385439e-05
-6.50279762256135e-06
-4.57131824355519e-05
-6.59361218045967e-06
-3.06461411717932e-05
-1.77250077062385e-05
-1.757426393521e-05
-1.93180634146867e-05
-2.00307154889831e-05
-8.08370690954459e-06
-5.47266341141957e-05
-3.88967989188867e-05
8.15944110011291e-07
8.84611339548501e-06
-6.60367801811299e-06
-2.8342718577017e-05
-3.55021298191164e-05
-1.33328562244356e-05
-2.81209914951494e-06
-2.80911090765261e-05
-8.62261404677513e-06
-1.09686751540301e-05
-2.74293269697561e-05
-4.11684843508505e-05
-3.50818761047497e-05
-2.04406392948062e-05
-3.7156447181977e-06
-8.90901506840647e-06
-1.57838962808146e-05
-2.26039950105002e-05
-3.62486818676695e-05
5.72675540123781e-06
-2.07710225101565e-05
-3.19870998483868e-05
-2.09155940721636e-05
-9.37573482581657e-06
-1.20924217914688e-05
-2.21350589270748e-05
-2.51947436193824e-05
5.10047593728669e-06
-8.20795883292931e-06
-2.96162120693369e-05
-2.35323403545365e-05
-6.03129977258897e-06
2.45271332462724e-06
-2.612505092425e-05
-2.41836756086395e-05
-1.77000212181116e-05
-2.05080569434706e-05
-1.01701563984281e-05
5.68244914893106e-08
-1.46570386777017e-05
-2.25523462900259e-05
-6.62040128508707e-05
-3.6131411831699e-05
-4.37441395670765e-06
-3.2970478733835e-05
-1.13890602504339e-05
-4.81707775604598e-05
-7.27889050331122e-06
-2.39955158152708e-05
-4.74532184977251e-05
-3.2446168720701e-05
-1.66184885185204e-05
-3.13336353763651e-06
-1.29931604040372e-05
-2.71387871692628e-05
-2.45092876692444e-05
-2.92932009913724e-05
-2.67481356453652e-05
-3.55671272217151e-05
-3.60704571829293e-05
-4.31777548544686e-05
-2.16501279925377e-05
-3.08218775967381e-05
-3.79083119446113e-06
-2.14326300731445e-05
-3.08657049810363e-05
9.51453791416331e-07
-9.1876622193341e-06
-4.54090507384239e-05
-1.38243721023889e-05
-1.34185321540859e-05
-2.65431163497182e-05
-3.5218634641631e-05
-5.12804588639937e-06
-1.76331288959687e-05
-2.47190504508555e-05
-3.91729641701125e-05
-2.4665967471608e-06
8.28970463325755e-07
-3.08612303441662e-05
-2.23590638430529e-05
8.44388069009473e-06
-1.0057320930203e-05
-2.10541084649983e-05
-1.10075801487492e-05
-3.53012290635921e-05
-1.52199454207567e-05
-3.38484767444865e-05
-8.72345636251157e-06
-2.94970933190017e-05
-2.04023097988642e-05
-1.98202251783859e-05
-3.27942044544693e-05
-1.93504060466878e-05
-1.64850413880521e-06
-1.73079022637059e-05
2.70663166112661e-06
-1.44781628069217e-05
-2.56431093952028e-05
-2.19362513025128e-05
1.07024111705769e-05
-3.1845212245426e-05
-1.67303872258378e-05
-1.9702588627606e-05
-3.08875033261758e-05
-1.84260482404259e-05
-1.1883708614891e-05
-1.14801962056427e-06
4.14994504742152e-06
-3.01548468229916e-05
-3.17925317289318e-05
-2.21178293547389e-05
-8.99804903976155e-06
-4.36242936347582e-05
-3.45078363321312e-05
-1.59588470105897e-05
-4.06572304445075e-05
-2.86288264415937e-05
-1.63526329294285e-05
-6.91747899015661e-06
-2.33425783349222e-05
-2.09744159018564e-05
-1.73970000638859e-05
-2.29864204347109e-05
-3.04716443035954e-05
-3.64730145935839e-05
-1.24588293322511e-05
-3.42483719028224e-05
-8.52594321547439e-06
1.78629991681646e-06
-1.82298717554909e-05
-2.19125862771947e-05
-1.81461184569545e-05
-2.19072353788563e-05
-3.6052706640158e-05
-2.34008369810471e-05
-1.01770004782495e-05
-2.46464140343767e-05
-2.73471793057996e-05
1.61833949406307e-06
1.20522704986181e-05
-2.9406704231451e-06
-1.08913806029243e-05
-8.37856673336263e-06
3.87750205802612e-06
-3.0089473459447e-05
-6.81369854178565e-06
-6.00698760894905e-06
-1.86038004290718e-05
-6.96948225572015e-06
-2.95783555564243e-05
-2.30220142034574e-05
-3.36910264058083e-05
-6.99932572681238e-06
-1.18041961330999e-05
-3.3547691267863e-05
-1.3611503650439e-05
-1.21225720336318e-05
-3.02860904460709e-05
-1.56492322633075e-05
-2.61530393636575e-05
-3.58390670733014e-05
6.87204675276161e-06
1.4790921207097e-05
-3.21463291844212e-05
-9.22260748012047e-06
-2.03811989273568e-05
-1.2144181518983e-05
-1.25033592776557e-05
-3.47221581200201e-05
-2.82144486720127e-05
-4.99695778155079e-06
-3.26207538530551e-05
-2.22308162984889e-05
-3.34096579644363e-06
-3.86120790240922e-05
-3.13086688943224e-05
-1.21032859804335e-05
-1.28712470417274e-05
-1.73222279407077e-05
-1.88035226825041e-05
-1.09133924014458e-05
-2.00399276796165e-05
-3.00738455501197e-05
-3.16403161888432e-06
-7.04034350951842e-06
2.74734525814104e-06
1.0335024068001e-05
-4.33833876518641e-07
-2.93778429836992e-05
-3.78840262834247e-05
-9.51672145856541e-06
-4.46975436641249e-05
-1.6220886474382e-05
-1.98844566078517e-05
-2.85820898757816e-05
-2.62925791139201e-05
-3.23337054395691e-05
-5.89544569603503e-07
-3.45283018902266e-05
-1.55293248034411e-05
-2.57848772266915e-05
-2.86102092144762e-05
-2.8364519682892e-05
-2.09795182199313e-05
-2.32391310224089e-06
-1.15513924113401e-05
-6.39682696659267e-06
-2.62548901633077e-05
-3.5570110895957e-05
-5.71468186227329e-06
-1.20851618264215e-05
-1.25381983078075e-05
-4.57984990110817e-05
-1.50573500166464e-05
-1.13880476090645e-05
-1.91315543177441e-05
-1.28639530817326e-05
-3.82442003025824e-05
-2.48355253456087e-05
-1.33248418432276e-06
-4.14118934988098e-05
-1.62018885776438e-05
-1.48047822372081e-05
-8.0147486060603e-07
8.90545598272983e-07
-2.6202325742135e-05
-2.64717541820499e-05
-1.9643617860129e-05
-2.09528169367417e-05
-9.60580027392407e-06
-8.44891303215052e-06
-4.05678254424821e-05
-1.21921243786892e-05
-1.96332517694294e-05
-1.7745170285546e-05
1.36891847506144e-05
-2.18968846615889e-05
1.5682717950991e-05
-2.39520094958146e-05
1.01793259146589e-05
-3.07835532287634e-05
-2.17856009039722e-05
-3.44287581309405e-05
-3.41944197119789e-05
-2.1522122179897e-06
-2.43197122030123e-05
-2.96007395971701e-05
-2.34727897139855e-05
-1.40131694993641e-05
-2.23013550270574e-05
-2.7058843791495e-05
-3.30367053416147e-05
-1.51873286132564e-05
-1.00392910261316e-05
-4.42022697872574e-05
-4.1671246634442e-05
-2.81986296092427e-05
-1.65726287346727e-05
-1.69962167565418e-05
-1.68661165641175e-05
-2.9109951643324e-05
-4.32571055311377e-06
-2.15159545854292e-05
-3.00758973405993e-05
-2.51798735691403e-05
-1.68959377745998e-05
-1.80338180051382e-05
-1.87822488132671e-05
-2.02264975219653e-05
-3.10548135302793e-05
-4.03291093770899e-05
-2.1944279878314e-05
-3.41612057391976e-05
-3.14125801338042e-05
-6.81532025653167e-06
-3.17624377918996e-05
-4.14336633343984e-05
-2.47455035699924e-06
-2.21342914227582e-05
-3.06578588794677e-05
-3.22768489769226e-05
-2.79723247932449e-05
-1.84085693600591e-05
-3.07542522531837e-05
-3.38585963850796e-05
-3.31896390403523e-05
-3.29459650096789e-05
-2.26029666539888e-05
-2.72425761918799e-05
-1.23310463671391e-05
-2.11834413837061e-05
-2.09728611762124e-05
-2.63493605707187e-05
-2.48514239260639e-05
-8.61455841875774e-06
-4.54348977837576e-05
-2.35090858315842e-05
-2.60965407381198e-05
-3.13185725243766e-05
-2.26959122409564e-05
-1.99770589304837e-05
-1.85849356174239e-05
-2.23193139356535e-05
-1.64155753465819e-05
-3.37540142886092e-05
4.43009819289115e-06
-1.3668833428972e-05
-2.76707217647757e-05
-1.80735052370677e-05
-1.90418961025486e-05
1.05136918192659e-05
-3.55774659136875e-05
-3.0575146670084e-06
-1.00558578201764e-05
-2.33361707651278e-05
-5.8896303132325e-05
-3.79414048411992e-05
-2.44864831333494e-05
-1.73992549162877e-05
-2.30295166934461e-05
-2.87111833510269e-05
-1.39529453749629e-05
-1.60374236273431e-05
-1.97044952818648e-05
-1.76528609593021e-05
-3.90619236632448e-05
-1.10201892444546e-05
-2.13032026598669e-06
-3.28359750728223e-05
-2.34160278600128e-05
-3.29767745687783e-05
-2.63020006856812e-05
-1.67354692027358e-05
-2.24380861885605e-05
-2.27671182644983e-05
-1.74970655569624e-05
7.70054147853197e-06
-4.90186735909233e-06
-1.50020626952588e-05
-2.17452581786913e-05
-1.26488331646246e-05
-1.92815146244972e-05
-1.10765950997433e-05
-7.28077401475579e-06
-8.37297131792032e-06
-2.31611926834812e-05
-1.82807897062088e-05
-3.1658193220865e-05
-4.77745904992898e-05
-1.60062127607769e-05
-1.32614818042857e-05
-3.6712952249919e-05
-2.37131963011162e-05
-2.54683917450187e-05
-2.12102379500244e-05
-1.94691009809809e-05
-2.28864398463418e-05
-2.65328543132707e-05
-5.51842281916845e-05
-1.08907284476961e-05
-2.59467122588528e-05
-6.62026880688494e-06
-1.04068526147956e-05
-2.1972756915856e-05
-1.76701255639743e-05
-8.29019980155716e-06
-1.56898047891307e-05
-2.66836775296835e-05
-1.75224384805459e-05
-1.36940353462775e-05
-1.38351444318308e-05
-2.58374476027646e-05
-2.51590652579322e-05
-3.82536792560368e-05
-3.47487972368101e-05
-1.9921326355733e-05
-1.58860614735818e-05
-1.41976888287731e-05
-2.67443579692548e-05
-2.98622526135064e-05
-2.21956225938719e-05
-1.88076211907638e-05
-2.75298984519818e-05
-2.31728917214332e-05
3.24855370400934e-06
-2.23352836929852e-05
-2.11704444427907e-05
-3.9332867060164e-05
-1.92630244788917e-05
-3.21592036132675e-05
-5.98653470503578e-06
-6.9500118101254e-06
-2.80886556042432e-05
-3.27690221884033e-05
-2.59806519002227e-05
-2.15553033453397e-05
-2.09985705654364e-05
-2.62194788300879e-05
-4.21817439170673e-05
-1.48345934578435e-05
-2.55328579282391e-05
-8.22485304501564e-06
-2.12703061374031e-05
-3.23523068628457e-05
-6.94445571910581e-06
-1.30344161525169e-05
3.80849674951348e-06
1.47545308369873e-05
-1.35511509437606e-05
-2.84678509551836e-05
-1.59472176228618e-05
-2.21933026026523e-05
-3.08352955975291e-05
-2.29315804537409e-05
-4.04133748883871e-05
-1.83944870746567e-05
-2.03847489683521e-05
-2.01881342794864e-05
-4.3491987137352e-05
-2.53992662649929e-05
-1.04742482994563e-05
-6.40383840855524e-07
-1.28207400272811e-05
-5.43146416631006e-06
-3.13087222379158e-05
-2.28243172915366e-05
-8.72929594747196e-06
-1.35977580139123e-05
-2.71524881425677e-05
-1.71987144731917e-05
-2.44845160415363e-05
-9.61823651434988e-06
-2.29574918247696e-05
-1.63003221833835e-05
-2.36254444702009e-05
-2.02082815921746e-05
-2.25703987497608e-05
-9.79986289317746e-06
-2.41667341466999e-05
-1.33367018474835e-05
-2.65944493437035e-05
-3.25856908770078e-05
-3.01847656670957e-05
-3.05310310347814e-05
1.04884303027402e-06
-1.04909195249724e-05
-5.10042597282587e-05
-3.14550570562318e-05
-8.9081947489544e-06
-7.5654537438571e-06
-3.64105627422069e-05
-1.07206824475064e-05
-3.19930783453527e-05
-3.73367251525785e-05
-2.05450147561472e-05
-3.53510759164109e-05
-2.91401782280781e-05
-1.30826010819387e-05
-2.74424862099579e-05
-3.91612312749321e-05
-1.78378220983721e-05
-5.47101643292282e-06
-9.55026104357543e-06
-2.58991216329414e-05
-4.57459874578514e-05
8.18460517525707e-06
-2.23311164346554e-05
-5.74134207981084e-06
-7.36491043404568e-06
-2.0632221029908e-05
-2.90917420662975e-05
-1.80731487679883e-05
-2.42768430186782e-05
-6.31090802788598e-06
-2.50447650700397e-05
-2.56326999193133e-05
-4.01112747787696e-05
-2.30110474106157e-05
-3.22396538546974e-05
-4.99405895474264e-06
-2.70174061687788e-05
-1.78792852812847e-05
-1.06746049515602e-05
-1.89695312792471e-05
-1.66653444367958e-05
-5.39366587183954e-06
-3.20426721586742e-05
-9.84815426555261e-06
-4.23771638876897e-05
-1.77875766591308e-05
-1.89232331725643e-05
-3.86100386570102e-05
-9.38248993311643e-06
-1.16457611300264e-05
-2.72877412358405e-05
-3.17351553802262e-05
-1.04455944187635e-05
-3.88563802940692e-05
-2.61122146691763e-05
-2.75802843462475e-05
-6.96834069139951e-06
-3.20939019061031e-05
-2.66956073629705e-05
-6.20778965275422e-06
-1.49965453723861e-05
-3.16444015447617e-05
-2.96372617539716e-05
-2.17538307167349e-05
-3.75017958266793e-05
-1.96524403286227e-05
-6.31174242111118e-06
-4.13002976638805e-05
-3.19934365575012e-05
-2.24702811131994e-05
-1.11626666300033e-06
-2.42542553051969e-05
-1.88167883808035e-05
-9.80599348200716e-06
-5.98822733979117e-06
-5.19182130915191e-05
-3.13331443550758e-05
-3.60086887900567e-05
-2.16757416119237e-05
-2.60709192554603e-05
-4.02674463482419e-05
-2.74068332678198e-05
-8.35192959525394e-06
-2.78571248923441e-05
-3.06301996099186e-05
-2.35488396017586e-05
-1.90059449844235e-05
-2.119987518719e-05
-9.32458757312679e-06
-4.27394741714846e-05
-3.21629265806908e-05
-1.31580700186373e-05
-2.87337947100448e-05
-1.70194149978636e-05
-2.20377923459605e-05
-7.85900754866385e-06
-3.3080070250713e-05
-3.98362343990178e-05
-1.8777894404492e-05
-1.66288203142926e-05
-2.92832181633796e-05
-4.80715879501359e-05
-3.0657996349558e-05
-3.82459599428517e-05
3.2917132481181e-07
-1.9898293987585e-05
-2.48479176475774e-06
-3.39078840973738e-05
-1.85077017348959e-05
-2.96321120027906e-05
-2.84160662913491e-05
-2.16872734582389e-05
-2.52091349120903e-05
-1.84653788336824e-05
-2.46428148152736e-05
-6.90966130711686e-07
-2.4963553979029e-07
-3.01645231078931e-05
-1.87012742813834e-05
-1.11928428616005e-05
-1.93798653030197e-05
-1.03265240107195e-05
-4.11179949271132e-05
-2.59597803036047e-05
-1.25160535710067e-05
-1.1608152892023e-05
-1.97436062723205e-05
-2.00159585824851e-05
-5.46654408416667e-05
-1.00497306164753e-05
-1.38762665375576e-05
-1.44194022999811e-05
-4.71020935744054e-05
-1.08335360676978e-05
-3.13147480439988e-05
1.62249266230893e-06
-3.39073571554428e-05
-2.79486638703123e-05
-1.50647087075054e-05
-1.41393286044174e-05
-2.77573097557806e-05
-2.66732607605653e-05
-2.09666574026224e-05
-2.95561556036525e-05
-9.14499954226634e-06
-4.26538578368162e-05
-4.29900316727846e-05
-3.22475423751081e-05
-1.96267018151674e-05
-2.76786519982548e-05
-4.33806130863142e-05
-1.49653352361047e-05
-2.26142369241968e-05
-1.99057008764697e-05
-1.92867788563731e-05
-2.47930388743338e-05
1.03172920418717e-06
-8.03390682191483e-06
-3.70387066449969e-05
-2.72309582860646e-06
-2.0915354725309e-05
-2.70442647959886e-05
-3.91985181828784e-05
-1.91963013019471e-05
-1.4046115070772e-05
-2.58452223584936e-05
-9.9145262656097e-06
-2.78091544017054e-05
-4.00406831628402e-05
-2.8409578934059e-05
-2.14541581216881e-05
-1.01514029482105e-05
-3.8781755405014e-06
-4.80181870942171e-05
-2.23766366587096e-05
-1.92728921982031e-05
-1.50019288193091e-05
-8.50335689049068e-06
-3.74829151722688e-05
-3.27365435445511e-05
-3.765585688788e-05
-1.80636389470169e-05
-2.75267884238253e-05
-3.35479779367424e-05
-1.47937128364912e-05
-1.60024177484293e-05
-2.68619011805352e-05
-2.92213758965438e-05
-3.12051556025739e-05
-4.31909373340638e-06
-2.31162962566225e-05
-3.21941258656962e-05
-4.37136489233535e-05
-1.29489083982752e-05
-2.42571726272998e-05
-2.73672409448236e-05
-6.46496004048195e-06
-1.46859781806814e-05
-8.88229493021056e-06
-2.17023401675804e-05
-6.23838587529018e-06
-1.59896079390941e-05
-2.00720110174517e-05
-2.86316284983621e-05
1.37378190050875e-06
-2.9292528954198e-05
-3.8125906241034e-05
-1.6274738244855e-05
-3.03258881817942e-05
-4.34488715131945e-06
-8.11287780593382e-06
-1.53471976272667e-05
-2.14607625035685e-05
-2.91621174515821e-05
-2.33390556703658e-05
-2.98401657268016e-05
-4.28162382000532e-05
-2.30837724508252e-05
-2.15907742179389e-05
-7.02859912784952e-06
-1.48590833916041e-05
-3.1858949407517e-06
-1.604067053109e-05
-1.37835219715451e-05
-1.8721071379759e-05
-2.41430818117561e-05
-4.31509926418897e-05
-5.15512118861711e-06
-2.44316147062691e-05
-4.23848432807016e-05
-4.43227184441862e-05
-1.9423005310035e-05
-1.81917413033629e-05
2.59363296080486e-06
-8.40784005296435e-06
-2.66857151214294e-05
-4.2684986318084e-05
-3.73402186607874e-05
-4.66838823882569e-05
-2.44887750280321e-05
-6.51661599811729e-06
-1.72398891643951e-05
-2.19925089853817e-05
-2.81179321353211e-05
-1.71579917562139e-05
-1.88931698332532e-05
-1.3934693817701e-05
-1.39577150052821e-05
-3.21563297066351e-05
-4.49373416840929e-05
-2.28752728033263e-05
-2.19222765579178e-05
-2.08016446944879e-06
-5.20201444751552e-06
-2.48929116665819e-05
-2.05743796419281e-05
-3.97051329231281e-05
-1.83705499361494e-05
-4.02169331651169e-05
4.74025169774043e-07
-3.75289386124043e-05
-2.48346661101434e-05
-2.07104783409495e-05
-3.3169896427826e-05
-2.54602444310786e-05
-1.30651117368513e-05
-9.76696725245146e-06
-6.11023307482502e-06
-2.3970958090592e-05
-2.27417629987149e-05
-2.03705693012529e-05
-1.399146653611e-05
-4.33884854681519e-05
-3.78254060815079e-05
-4.3445416100267e-05
-2.53040445751339e-05
-7.87966821796219e-06
-2.40052275507694e-05
-4.25895126918045e-06
-1.32054002259043e-05
-1.66453879952452e-05
-2.45512739047675e-05
-2.84086134446183e-05
-1.15659381350302e-05
-4.25396154602167e-05
-1.78848263047824e-05
-1.13041586961272e-06
-8.77282993094812e-06
-2.79450373233325e-05
-2.35030256695745e-05
1.26041356654323e-05
-2.71233784202212e-05
-1.37615139484689e-05
-1.22961577172126e-05
-1.91921199920287e-05
-2.79305003501734e-05
-4.24418080993917e-05
-1.12255466796843e-05
-5.00445189298771e-06
-5.67692819977774e-05
-3.39494447361448e-05
-5.39179847941182e-07
2.1651177853635e-06
-1.59423594028431e-05
-5.70573430543904e-05
-1.6393603181553e-05
-1.89042381245547e-05
-2.3275937295754e-05
-2.73857385828834e-05
-2.03389683479174e-05
4.88604925722911e-06
-1.79796760886227e-05
-1.89624651699969e-05
-1.9774278339702e-05
-2.69422292759024e-05
-4.23666994109128e-05
-3.70423325805709e-05
-3.94301907510599e-05
-4.05145645449006e-06
-2.87874511421996e-05
-3.8895275583865e-05
-2.34080848480519e-05
-3.43372284573848e-05
-4.00146458223159e-05
-4.02411285874618e-05
-3.08851436438489e-05
-1.78704008770341e-05
-2.20607507587574e-05
-1.1706094708009e-05
-3.30602073684435e-05
-2.94767858207884e-05
-2.51585182127216e-05
-3.84717214327987e-05
-1.60737129067186e-05
-2.70175351865548e-05
-2.0841928560938e-05
-3.26753831198034e-05
-4.21717678176107e-05
-1.57864541800645e-05
-1.63864996638826e-05
-2.8757668047632e-05
-1.69603469134213e-05
-2.55140402465478e-05
-1.21664488301231e-05
-1.9522023705297e-05
-5.37843818088221e-06
-1.5480989722105e-05
-1.66145302198428e-05
-6.60814889504945e-06
-1.0354848127707e-05
-2.40173659152088e-05
-4.2441763562119e-05
-1.56975634363901e-05
-3.38903409247925e-05
-2.58099855948268e-05
-1.71556478892923e-05
-2.54637187482062e-05
-1.27556436563346e-05
-4.34124536211519e-05
-3.22824591813671e-05
-2.34299228300799e-05
8.03849330934256e-06
-1.20276411285186e-06
-3.63140499330858e-05
-3.63098646065469e-05
1.43881691473601e-06
1.38761120392969e-05
-2.09345648046764e-05
-1.42907682997159e-05
-2.64797852374596e-05
-2.56985389758294e-05
-1.30367584702578e-05
-3.05241571893144e-05
-3.21585495395898e-05
-1.71148836247598e-05
-1.24960226126489e-05
-1.15591155996141e-05
-1.59920304269929e-05
-4.83215730092393e-05
-3.93971514689845e-05
-1.05274305078251e-05
-4.61339092689103e-05
-3.48900892319885e-05
-3.36400050056279e-05
-3.22928537098241e-05
-9.71049516558326e-06
-7.00068090692413e-06
-3.13530843489134e-05
-2.27133145607081e-05
-1.51566929444756e-05
-2.61903912473578e-05
-2.59006388443801e-05
-4.71938712635239e-06
-3.29255233520673e-05
-2.94367442771173e-05
-1.26780031883066e-05
-2.07009019998796e-05
-1.66161080967089e-05
-2.34409963210385e-05
-3.28383781672051e-05
-2.22044343918474e-05
-2.37197382501675e-05
-1.46363516030021e-05
-1.42621622936109e-05
-2.76976314477759e-05
-7.73027848989854e-06
-1.98599263639421e-05
-1.69061271658139e-05
-1.96686021726267e-05
6.49978347698731e-06
-2.28107405029321e-06
-1.26864321630626e-05
-1.29716812193187e-05
-2.45435571987511e-05
3.09079361533024e-06
-3.44320600896267e-05
-2.29928281062587e-05
-3.2037987323908e-05
-1.20975451567938e-05
-3.11092790592667e-05
-1.26459308280383e-05
-2.06920487249725e-05
-3.29366187277767e-05
-1.56474228106238e-05
-1.48996040016281e-05
-3.78130341373506e-05
-2.93504193908328e-05
-1.28492558389321e-05
-1.34368506681095e-05
3.70737946869342e-06
-1.83947387894903e-05
-1.24889281455682e-05
-3.77880187654645e-05
-6.87667147289038e-06
-7.80477167948566e-06
-2.93461332111136e-05
-5.12810461700005e-05
9.95939690766159e-06
-3.4793458308123e-05
-6.507601664072e-05
-1.29711720627369e-05
-2.45527814398411e-05
-2.76443603580324e-05
-2.56912089657534e-05
-2.70778290195031e-05
-1.07399171073058e-05
-5.06580252253908e-06
7.11481309221291e-06
-5.1163932758237e-06
-2.84967225783718e-05
-2.50265922964213e-05
-5.73924714258592e-05
-1.53638863690224e-05
-1.35840505856723e-05
-3.51677139779356e-05
-3.63359818302661e-05
-1.10171666872502e-05
-2.25483001516909e-05
-2.94118866379441e-05
-1.87736404536303e-05
-7.27130062097647e-06
-3.65251959303586e-05
-1.02660945578094e-06
-1.22363069849826e-05
-3.09404510007216e-05
-1.77031366893028e-05
-2.09481681799664e-05
-5.2686232830092e-06
-2.37574340048164e-05
-7.74722976922886e-06
-4.01463790366488e-05
-2.30982625227426e-05
-5.1210483331864e-05
-1.74807188143356e-06
-2.23919989681994e-05
-2.70597722836506e-05
-3.73645274454741e-05
3.52724950324615e-06
-9.1633750251007e-07
-1.33979143522353e-05
-3.04527661187251e-05
-1.12868280331079e-05
-3.88410473612673e-05
-4.3022380360885e-05
-2.69173970722204e-05
-2.61496751865206e-05
-4.6089749712666e-05
-2.93798617246648e-05
-2.13265670473534e-05
-2.94155531912245e-05
-8.4937329318524e-06
-2.01457754451272e-05
-5.59171889499286e-05
-2.091148987734e-06
-2.63068800139446e-05
-2.44930689950456e-05
-1.76233609012063e-05
-1.98913668335953e-05
-3.89342693215119e-05
-2.08629140979605e-05
-2.51132307312987e-05
-2.53823863085257e-05
-1.67265779307502e-05
-3.35320895525345e-05
-3.13594596937065e-05
-4.57202452422972e-05
-2.96024540292017e-05
-3.85182090556921e-05
-5.62505365090603e-06
-2.78058954083265e-05
-4.19220922437691e-05
-1.10415417552529e-05
-3.4551631041229e-05
-1.32448776915494e-05
-1.40151630722275e-05
-1.83517284898947e-05
-1.92802957415503e-06
-3.59680584623149e-05
-1.58745262686065e-05
-2.07123748682851e-05
-8.20511801216689e-06
-1.83128095827752e-05
-2.8901010936994e-05
-1.72388185826138e-05
-1.48862289152555e-05
-3.19372801521114e-05
-1.87140038380014e-05
-2.37219342675743e-05
-4.22051637853715e-05
-5.7014761042255e-05
-6.62383773985786e-06
-9.57532386806063e-06
-1.59199834590971e-05
-3.80835578760914e-05
-4.27058345517118e-05
-2.51966699124821e-05
-2.08200174110964e-05
-5.32330962754087e-05
-3.40881648843497e-05
-4.87924576113788e-05
-1.30366814746875e-05
-2.66311309104807e-05
-3.38429128898234e-05
-2.03634537679504e-05
-1.97599281653934e-05
-2.56189948871849e-06
3.66784942613522e-06
-3.98726075294232e-05
-1.76575453559028e-05
-2.80407964185384e-05
-4.14455722822611e-05
-4.8718448867164e-06
-3.62812784012222e-05
-2.19571175716307e-05
-6.7458304462773e-06
-4.55719510385957e-05
-3.71714559613801e-05
-5.66056886128023e-06
-3.95776310916381e-05
-1.30849583687522e-05
-6.57510343664896e-06
-9.22687423298598e-06
-2.8899016555697e-05
-2.9578723107243e-05
-3.71850983691303e-05
-1.14459876143395e-05
-2.78798838875576e-05
-1.63827159031946e-05
-2.91231240826788e-05
-6.25925920272555e-06
-1.36897814802743e-05
-2.40899727575013e-05
-1.5647001511507e-05
-2.47327720670317e-05
-2.39212837171157e-05
-4.00244695903741e-05
-1.61226798938861e-05
-1.9673509755651e-05
-4.50194338521686e-05
-3.22849331118438e-05
-2.12057228682247e-05
-1.81131616834384e-05
-6.10547999538048e-06
-2.15528162445455e-05
-1.76565074111908e-05
-3.32209330905657e-05
-1.36295842764893e-05
-3.04666888468852e-05
-4.77469192436764e-05
-2.2788534193045e-05
-4.71657686206622e-05
-1.38741720511501e-05
-7.20644156406289e-06
-2.34054058667695e-05
9.06085793448665e-06
-1.80021844618252e-05
-4.81263557520778e-05
-1.23765731284909e-05
9.08079603318815e-06
-1.28388142194373e-05
-4.19407569432992e-05
-1.14797310496147e-05
-3.49085298528378e-05
-2.42620151672836e-05
-3.10493424584213e-05
-2.64744333028377e-05
-1.77344237084869e-05
-5.96915628041159e-05
-1.77933727586733e-05
-2.39658214431236e-05
-4.96336641092222e-06
-4.30882835510181e-06
-2.36078574327524e-05
-1.90590581865401e-05
-1.25749661779583e-05
-2.48361159275711e-05
-6.45407280892968e-06
-5.23501419311846e-06
-3.40213175113374e-05
-1.59329756178376e-05
-1.29077128987666e-05
-2.61809644615213e-05
-2.77110093161767e-05
-1.93742718103011e-05
-1.65474469631389e-05
-3.29475044642443e-05
-3.61313124093427e-05
-1.54651800995573e-05
-1.31165360320639e-05
-3.88423606909847e-05
-2.81094994046509e-05
-3.65823143569841e-05
-4.08413951567053e-05
-2.04341623729392e-06
-1.19986738097863e-05
-3.73046969700184e-05
-2.90594601923995e-05
-7.29158681512971e-06
-2.68897856676613e-05
-1.7477180886686e-05
-1.02648168203138e-05
-1.49485275239433e-05
-2.78057636867243e-05
-3.48581892364041e-05
-2.47122608408734e-05
-1.93880445267722e-05
-3.65619913380715e-05
-4.72378125892088e-05
-3.29588062931094e-05
-2.27549029610718e-05
-2.31470586438183e-05
-2.69152393036973e-05
-3.38301205085407e-05
-2.26210631227074e-05
-2.54939424647776e-05
-1.99774676818589e-05
-1.29377291509538e-05
-7.16119833552707e-06
5.15029044417792e-06
-1.78059484259487e-05
-2.80046538829886e-05
-8.72023384136355e-07
-1.61537662949552e-05
-2.68337589818796e-05
-2.18042593766856e-05
-2.2294202114066e-05
-1.7007081450536e-05
-2.29846090059647e-05
-2.86675734105896e-05
-1.93961367836019e-05
-1.82557497642298e-05
7.20387422697606e-06
-2.2936451826169e-05
-3.17808299393136e-05
-2.14169799572122e-05
-1.6021409497664e-05
1.00962982853597e-05
1.52620998835801e-05
8.59815901730038e-07
-1.27572656331281e-05
-3.51248665093302e-05
-1.86524441668945e-05
-2.15243596634e-05
1.7862221157302e-07
-2.67738143047139e-05
-1.56541781765889e-05
-3.39137345172583e-05
-1.60834553204985e-05
-3.20776725953177e-05
-2.77075511259461e-05
-2.44376081425468e-05
-2.22776207818231e-05
-3.13979746822683e-05
-2.97724637365275e-05
-3.17481311507683e-05
-9.54123554090695e-06
-1.78984426832061e-05
-3.91757917856664e-05
-2.03448785890863e-05
-1.04226424850936e-05
-9.18356862556718e-06
-1.85571017743923e-05
-2.47596249631784e-05
-1.50369659822376e-05
-1.57990312052473e-05
-2.04757970962241e-05
-4.40471033065679e-05
-1.33798342346442e-05
-2.90709110501051e-05
-3.95676671479523e-05
-3.43503354800968e-05
-1.81414285362789e-06
-2.56994218242677e-05
-3.96101863928962e-05
-1.03073620664438e-05
-4.21936282821154e-06
-2.93811698967162e-05
-6.65340165916312e-06
-4.70941142229632e-05
-1.27962844477335e-05
-2.28570985874591e-05
-4.31953923291734e-05
-4.07572685320468e-05
-3.39459841741831e-05
-3.95841399161296e-05
-2.58430597753558e-05
-1.52304998509846e-05
-3.38508685557389e-05
-2.54544278444079e-05
-3.42184288831686e-05
-2.3759745428706e-05
-2.61029113920248e-05
-1.49740869257092e-05
-1.10109528131193e-06
-1.87577650566843e-05
-3.00162766320049e-05
-2.47267248077163e-05
-2.50685322657771e-05
9.75653489898512e-06
-3.98632868460132e-05
-2.96957220927211e-05
-1.33290827481271e-05
-7.65458407286345e-06
-2.96587287052256e-05
-3.31288612227633e-05
7.89917835172227e-07
-1.4767502222466e-05
-2.16935086754646e-05
-6.88296921167947e-06
1.79974672724831e-06
-3.49386505481172e-07
-2.04024957186768e-05
-2.00495925491982e-05
-7.29310707740336e-07
-2.88408581022613e-05
-3.29519341386017e-05
-2.43663190221314e-05
-1.19382206009708e-05
-3.51248079475648e-06
-2.30521411447037e-05
-3.91358529311817e-05
-3.91585681266674e-05
-1.89179084869593e-05
-1.01495785502734e-05
-2.16417616244836e-05
-4.5342721175247e-06
-1.79617583278831e-05
-2.46473781137479e-05
-1.88609566557758e-05
-2.72404857611689e-05
-1.59390255545138e-05
-2.0083637386893e-05
-1.11368552556004e-05
-1.08171864200908e-05
-9.51747692545025e-06
1.35748222856488e-05
-9.22058460030461e-06
-4.42635123261779e-05
-2.00660832040858e-05
-3.01486110564728e-05
-2.12389316883868e-05
-1.75378665701645e-05
-2.92803449810372e-06
-3.13202569468786e-05
1.39148008701514e-06
-8.43525998152976e-06
-8.03291097567054e-06
-3.33594313788263e-05
-3.65683989360552e-05
-3.66649158513454e-05
-1.06192655602134e-05
-4.42233146715074e-06
-2.59910431267139e-06
-1.49229651652424e-05
-2.98320111932513e-05
-3.20998049416762e-05
-2.9826584135844e-05
-4.23889851275239e-05
-3.7901139049029e-05
-1.20441991877735e-05
-3.419387413226e-05
-3.7148531145093e-05
-1.59369077239614e-05
-3.03787473648817e-05
-1.20359277637638e-05
-2.30617848485212e-06
-2.27901071840189e-05
-2.06102662383606e-05
-1.22717429120237e-05
-3.23381223044348e-05
-3.86364467139282e-05
-2.04141413300652e-05
-1.49688438305616e-05
-3.6446470395715e-05
-1.80983300513905e-05
-2.23689079558076e-05
1.22967080140423e-05
-1.98643492467186e-05
-1.99393418227262e-05
-2.68748800401621e-05
-3.20674415810771e-06
-3.93381127546122e-05
-4.27665193290646e-05
-2.16389831924312e-05
-1.74741040177445e-05
-1.34983727575211e-05
-3.39631151514203e-05
-2.63233608258599e-05
-1.05543771837542e-05
-6.65239420293711e-06
-1.45027814601238e-05
-6.9595736557382e-06
-2.63174214936088e-05
-2.41405302828889e-05
-2.92085694342025e-05
-1.9638174267665e-05
-4.77481754136533e-06
-1.12104219818283e-05
-1.36983813432179e-05
-2.08925728891157e-05
-2.18905821483957e-05
-1.05342499241913e-05
2.20352240703779e-06
-2.27299939677114e-05
-2.28682988913968e-05
-5.31951404993151e-06
-9.03680663494069e-07
-1.39440971304905e-05
-2.55392857368913e-05
-3.30890090474103e-05
-3.42002083297728e-05
-2.12732401812821e-05
-2.93377324555664e-05
-5.98665724191822e-06
-1.07138535411098e-05
-2.6152103279365e-05
-1.87030340315197e-05
-6.22404125779639e-06
-3.35652047811149e-05
-1.08446150692416e-05
1.2759241054517e-05
-1.29857024610684e-06
-1.52284245311416e-05
3.30916392075861e-06
4.30083435950149e-06
9.0234020820391e-07
-2.1727212664102e-05
-2.4925302476065e-05
-2.39461292619096e-05
-4.00780204119113e-05
-3.98632265182321e-05
-3.41254249457673e-05
-3.22002264429058e-05
-3.06971468251768e-05
-1.87629834471295e-05
-3.31663143024536e-05
-3.91967632702864e-05
-2.44545530288227e-05
-1.45048267063838e-05
1.00082396897895e-05
1.00598547918868e-05
-1.91705676362368e-05
-9.3138741845716e-06
6.19729986265507e-06
-2.3415887272618e-05
4.7029112069761e-06
-1.48512533253033e-05
-1.58525055237601e-05
-6.43348980918772e-06
-5.76793945299362e-05
-4.53720996826955e-05
-2.72533497314708e-05
-4.45061723199981e-05
-2.15045903777147e-05
-2.38920066349896e-05
-2.93812896823355e-05
-3.34036525193615e-05
-3.62949421444829e-05
-4.59901713164834e-05
-2.01435195224252e-05
-2.79518155000293e-05
-4.34573591358907e-06
-2.16701033739677e-05
-2.18298858487407e-05
-1.21771272945546e-06
-1.57859724547157e-05
-2.20872507464234e-05
-1.49289642258283e-05
-2.50309279489052e-05
-1.6326833219051e-05
-1.6014122299419e-05
-3.67498199147867e-05
-3.23543039606725e-06
-5.24737489846963e-06
-2.97646866962942e-05
-1.46365031953041e-05
-1.80204882216084e-05
5.99639017590289e-06
-2.83937248563896e-05
-5.68964510882824e-05
-3.35189897125975e-05
-2.44662141067513e-06
1.67494408899026e-05
-2.58815977471902e-05
-2.24320137084511e-05
-3.56164827718184e-05
-6.5275482790167e-06
-3.0392783320579e-05
-2.32269300584586e-05
1.55317906283443e-06
-1.47367766387088e-05
-3.6974681653797e-05
-4.18220962231683e-05
-2.19373464758442e-05
-3.44827661944673e-05
-1.28036346563601e-05
-5.00887143062059e-05
-2.13695671050834e-05
-8.51842951970825e-06
-2.73865425945464e-05
-5.48425590935161e-06
-1.56029567217089e-05
-1.24814818136479e-05
-1.54703031251634e-05
-4.21511161619188e-05
-2.46307968631081e-05
-7.08247585242894e-06
-3.58612301664287e-05
-9.34300263315014e-06
-4.51536746569598e-06
-5.45196464012529e-06
-1.1817748187795e-05
-1.65634547180894e-05
-5.47250281200049e-06
-3.32934946161154e-05
-2.73588993492571e-05
-3.94282047456484e-05
-3.11265127308183e-05
-3.12521512428502e-05
-3.49023068122975e-05
-2.44951101769912e-05
-1.54569137133004e-05
-4.60378587162536e-05
-2.82876324695866e-05
-2.30110013595499e-05
-7.91040242489304e-06
-2.77317682457182e-05
-2.42274029138256e-05
-2.1884995404022e-05
-3.88606891219846e-05
-2.74958800934845e-05
-2.411807866493e-05
-3.53179857315136e-05
-3.29030367108417e-05
-5.10933037399968e-05
-3.13889245367489e-05
-2.64949305264961e-06
-3.3150806878372e-05
-4.56360118046067e-05
-1.64948427609601e-05
-9.79959730018776e-06
-2.40093628856382e-05
-1.1723153671373e-05
-3.24868475379338e-05
-5.38687359459762e-06
-1.37452659476678e-05
-3.22221684642222e-05
1.74780991765568e-05
-2.39561837758589e-05
6.07944885411308e-06
-2.23904344554105e-05
-1.28879769455136e-05
-1.44465051839123e-05
-2.90497874868568e-05
-2.32236788031362e-05
1.55444184761505e-06
-2.02815533519154e-05
1.00836245458689e-06
-3.6187117275551e-05
-4.77779685735005e-05
-5.84036506632681e-06
-1.66604696161922e-05
-2.74245717616998e-05
-4.06312272353437e-06
-5.59541001603401e-06
-9.41945068651221e-06
-1.64948390741892e-05
-2.08464950480057e-05
-7.86304153813741e-06
-4.01771031381236e-05
-2.7756196686711e-05
-2.00009938447554e-05
-5.31890312806386e-05
-2.8141727901661e-05
-1.72441557166841e-05
-1.05814011878218e-05
-6.38462247337188e-06
-2.61166779303577e-05
-8.13582358980074e-06
-2.90267321620469e-05
-4.19614947449739e-05
-4.86525592551967e-05
-3.21615899077427e-05
-8.46161420031151e-06
1.13001794429582e-05
-8.07280604271387e-07
-1.81330323130966e-05
5.37992036464412e-06
-2.8588168367731e-05
-1.28384450416855e-05
-9.68271636506007e-06
-3.2062825846369e-05
-1.96207616823248e-05
-2.877854399741e-05
-2.23887064590505e-05
-3.14630816643176e-05
-2.78331695119989e-05
-1.58582130272918e-05
-1.34314703648814e-05
-2.16120984428472e-05
-3.8143277796833e-05
-2.05167726098104e-05
-5.29353125687478e-05
-2.52993025160857e-05
-1.81671660877131e-05
-7.28066868082478e-06
-3.19506347495998e-05
-9.71539280341055e-06
-1.98365033338351e-05
-2.72971926329857e-05
-1.56213139161031e-05
-1.64390177002309e-05
-2.02122948744983e-05
-9.81686260008051e-06
-4.69394258811928e-05
1.20046101801941e-05
-1.20519413560309e-05
-4.01319399305867e-05
-3.04079288419737e-05
-5.76649344059679e-06
-3.31868775011487e-05
-2.34261254821103e-05
-1.35462081802844e-05
-2.53688728715999e-05
-2.91482051115e-05
-4.35345238709536e-05
-1.29590447107413e-05
-8.4069435521059e-06
-1.82174556370854e-05
-2.29148377712954e-05
-3.38663682250721e-06
-2.45036692055885e-05
-1.44267958072551e-05
-9.35404520982802e-06
-1.68194917698539e-05
-3.7484478890535e-05
-5.73628708028471e-06
-4.08551615871434e-05
-2.15350355721965e-05
-2.71025692104191e-05
-1.63079325205639e-05
-2.67089786570238e-05
-3.40888332352441e-06
-2.84500146500158e-05
-2.29397951333669e-05
-2.20094167994401e-05
-1.08695664382126e-05
-3.03813158241994e-05
-1.69160932073414e-05
-2.41176227541636e-05
-1.89290715542875e-06
-1.38801808333165e-05
-3.62607552825931e-05
-2.21257372717847e-05
-3.71182642350022e-05
-1.6831537178582e-05
-2.18009554265529e-05
1.77103848085269e-05
-2.18071593001819e-05
-4.23757670888139e-06
4.26191110007997e-06
-2.82659756093858e-05
-1.9481727250029e-05
-3.62861431069933e-05
-5.21627641077172e-05
-3.02828168218748e-07
-1.56193314830838e-05
-1.76626499970038e-05
-3.45657406410731e-05
-1.56636207413134e-05
-4.14053055739442e-05
4.48220419082048e-06
-2.93420817039385e-05
-2.56697312298855e-05
4.55692778413079e-06
-2.85558446927663e-05
-3.9300282441604e-05
-3.21487196044208e-05
-4.48825053205431e-05
-2.27550142182906e-05
-6.22822741795253e-07
-2.96731556720654e-05
-2.9472550143779e-05
-5.3391960159577e-05
-1.72204521446752e-05
-3.72046707486949e-05
-1.01924612997e-05
-3.50492390156219e-05
-1.91388238484255e-05
-2.14857966722444e-05
-3.61290187308026e-05
-2.23323132852428e-05
3.07003360153901e-06
-3.04857828798744e-05
-2.18208532660283e-05
-4.23628015198554e-05
1.72078054932014e-06
-2.96395646094313e-05
-2.69910274096648e-05
-1.21919791901233e-05
-1.0601126647328e-05
-2.16876775131093e-05
-2.12514589854799e-05
-4.02906770938807e-05
-6.25128160349898e-06
-1.0482094628634e-05
-4.74921313266879e-05
-2.58871750761897e-05
-4.90842446918538e-05
-1.46603979772582e-05
-1.1838264726617e-05
-2.46844968595805e-05
-3.11020193968379e-05
-6.06270311344858e-06
-4.51807281634986e-06
-2.81180250334075e-05
-1.46489319156746e-05
3.58645324474923e-06
-2.63020428253973e-05
-9.70870523113683e-06
-2.07747352565175e-05
-1.9990459312875e-05
-3.3678231549057e-05
-4.2823945485213e-05
-1.93426618516071e-05
-2.27948491422478e-05
-4.42754907854536e-05
-4.77861267498094e-05
-4.35334495779844e-05
-2.25191094942836e-05
-4.59455712513906e-06
-2.27010085436309e-05
-3.79200463492939e-05
-1.87503119755899e-05
-1.37875284204508e-05
-2.69067249788638e-06
-3.611007477634e-05
4.04881133402536e-06
7.76134750494432e-06
-2.11345431619426e-05
-1.54310497562707e-05
-2.86746050938495e-05
-4.24682044065549e-05
-2.49298551238548e-05
-2.27007808879378e-05
-6.87404662073878e-06
-1.844688647254e-05
-4.47082888120077e-05
-2.31290104516106e-05
-3.49932579497336e-05
-2.08291690986488e-05
-4.48534808722218e-06
-2.89917519703273e-05
-1.32629593517462e-05
-2.26050528668708e-05
-2.23100757710067e-05
-7.19865214451414e-06
1.78635308862594e-05
-1.28697834042348e-05
-7.09245975105349e-06
-3.81390076128908e-05
-2.45054602802538e-05
-2.57739564779465e-05
-2.1315177449779e-05
-2.50789812160108e-05
-5.8484628919091e-07
-4.95651783845527e-05
-1.61833448722107e-05
-1.39775790667284e-05
-2.01806200760692e-05
-2.57048168197855e-06
-2.99346397034453e-05
-4.04260209579012e-05
-2.6480713597931e-05
-1.70886625935208e-05
-1.60152877749272e-05
-5.15189699588181e-06
-2.33714622904872e-05
-1.82183305502993e-05
-1.64147928170277e-05
-1.02232360126448e-05
-3.29055791696455e-05
-9.0941794488897e-06
-2.47337000700894e-05
-2.96332699396003e-05
-5.14668006288213e-05
-3.98011578089957e-06
-3.15758777305699e-05
-2.91467935532682e-05
-1.87922063902549e-05
-5.0009835225939e-05
-2.76340383060354e-05
-3.04445009241745e-05
-4.50175389243648e-05
-1.58713540437261e-05
-1.3459555721358e-05
-2.54674158065279e-05
-1.99003070571657e-05
4.63444353727062e-06
-2.71629512912008e-07
-7.68110657630142e-06
-1.66636811291916e-05
-1.32902882807147e-05
-8.02666859165502e-06
-3.1986420489517e-05
-1.56279670155835e-05
-2.54506491746319e-05
-2.01277019888124e-05
-4.45595935520182e-05
-3.4794475693406e-05
-2.0247494410024e-05
-4.09116346270707e-05
-1.83969822350977e-05
-3.64344577190683e-05
-4.09823836756468e-05
-1.38139844130244e-05
-2.30594011378458e-05
-1.55869579523943e-06
6.47391672010322e-06
-5.48434262501915e-05
-9.97665476675919e-06
-3.84331506832418e-05
-3.91342361607432e-05
-2.60675588997647e-06
-2.77375659971855e-05
-2.95942402541087e-05
-1.13676891589275e-05
-2.7214965455717e-05
-1.2233143505147e-05
-2.16895059646878e-05
-1.71925537369942e-05
-1.95114609379547e-05
-1.26185744787377e-05
-2.84953887354497e-05
-3.20223078772757e-05
-2.15762028718808e-05
-1.37934196037674e-05
-2.65699595358013e-05
-9.15986468644643e-06
-7.75248007272433e-06
-3.8972125327484e-05
-2.17794285745511e-05
-8.44805140375651e-06
-4.47764946164926e-05
-2.06631418903298e-05
4.42336504311651e-06
-3.11584329783947e-05
-2.3140452394563e-05
-4.72078984501669e-05
-3.12166342337606e-05
-3.26785088006268e-05
-5.2622338964017e-05
-1.46334795874722e-05
-5.31595657545874e-05
-4.94373628755559e-05
-3.21548795194666e-05
-2.67150542823664e-05
-1.53187840192928e-05
-3.70626042583801e-05
-4.87161147214591e-06
-1.63869495827615e-05
3.29249023472258e-05
-2.03551758807485e-05
-3.21281987882023e-05
-2.92371145862183e-05
-2.48287627799482e-05
-1.21494434076797e-05
-3.2345511558417e-05
-1.52048969350648e-05
-4.05345704839367e-05
-1.55831341610757e-05
-1.42842280513819e-05
-2.81913802156375e-05
-4.68527029530364e-05
-1.26083191802244e-05
-2.44541049973343e-05
7.21696626168623e-06
-1.84512106905857e-05
5.25653446408014e-06
-1.86101075165495e-05
2.66450586732976e-06
-3.68363222474376e-06
-7.73251334511043e-07
-1.27628193373132e-05
-2.61038774398655e-05
-2.45065727198128e-06
-1.28905592560539e-05
-6.35059356979071e-06
8.4173781945291e-06
-1.09385061510845e-05
-3.44048832440273e-05
-2.93624189916729e-05
-6.88967867151233e-06
-3.87387226747992e-05
-3.02645527618994e-05
-3.68551020473059e-05
-2.29733253756737e-05
-2.97714504969613e-05
-2.84210796348317e-05
-2.84435073180627e-05
-9.64623103089419e-07
-2.33745670538597e-05
-9.76488954163047e-06
-3.02811785652479e-05
-8.83223308906243e-06
-1.0225244082381e-05
-1.98401913718754e-05
-1.80002530679985e-05
-1.64055924428657e-05
-1.85170569942513e-05
-1.56870278673843e-05
-2.57934344132492e-05
-1.68399622312224e-05
-2.83339979572025e-05
9.44585582846499e-06
-3.69568674406311e-05
-2.0796794957409e-05
-3.64033734256673e-05
-3.33755536146707e-05
-2.16209339036536e-05
-4.73023471297591e-05
-3.31016402950184e-05
-8.34357154307849e-06
-1.4489546054398e-05
-2.99530308663734e-05
-3.36808074636453e-05
-2.22195311492548e-05
-3.69129881302645e-05
-3.82149893425376e-05
-5.22133477394902e-06
-2.47343758648561e-05
-1.34596495059828e-05
-1.71978490925214e-05
-9.37431834546248e-06
-2.03501535741799e-05
-8.17276083438101e-06
-2.99207177177753e-05
-1.75702460954771e-05
-6.35740544150202e-06
-3.01845960894552e-05
-1.23618344366874e-05
5.8754981900914e-06
-1.84079802926965e-05
2.48545124436752e-06
-1.33399622167905e-05
-4.88415061743441e-05
-2.13673903814734e-05
-1.53224470516673e-05
-1.2140614612344e-05
-4.0767964627716e-05
-3.35633897095175e-06
-1.84819244223172e-05
-2.31033002309406e-05
-1.56883495462777e-05
-2.87984147219546e-05
-3.17164612109419e-05
-7.58436060434654e-06
-1.46589769021039e-05
-2.57033455701222e-05
-4.62563253838145e-05
-2.79282441695874e-05
-4.14594131655449e-05
-2.6002314862e-05
-1.57525156083744e-05
-2.51195704693478e-05
-3.99857007442392e-05
-1.28851186678967e-05
-1.41129340539963e-05
-1.54652103120702e-05
-8.89335068825437e-06
-2.67068714608414e-05
-3.28885300575631e-05
-2.25445689333929e-05
-2.69655245144025e-05
-3.53748761195301e-05
-1.45189523618332e-05
-2.86595174207941e-05
-4.44894598967302e-05
-2.92068337457647e-05
-1.93476576340332e-05
-2.03473274615582e-05
-2.33257268937039e-05
-1.51385250765201e-05
-7.18527634610339e-06
-3.09621669439416e-05
-2.60136972697191e-05
-8.21763068430109e-06
-3.74212491535981e-06
8.63684929590505e-06
-4.28155047675526e-05
-3.62370827370916e-05
-1.90926203151778e-05
-3.19812483515717e-05
-7.04176010800345e-06
-2.37987792284892e-05
-4.53484519137902e-06
-2.36722816518693e-05
-2.36070444497416e-05
1.61548308293624e-05
-5.04984346434541e-06
-2.67443435512234e-05
-3.80260118696428e-05
-1.14056607632506e-05
-4.20350771398659e-05
-1.48613645566694e-05
-3.38223741617258e-05
-1.63096627941348e-05
-2.80816277424944e-06
-2.28024013389568e-05
-5.19842910689966e-06
-2.3353412031751e-05
-1.17481103860924e-05
-2.9791625615861e-05
-2.93216832694954e-05
-2.81967701035856e-05
-5.93153884250533e-07
-2.70257372468472e-05
-1.75389356146822e-05
-3.36729503361038e-05
-1.49665603841107e-05
-1.79442947108493e-05
-2.9308806032279e-05
-1.95054354493078e-05
-1.07045968746646e-05
-1.24925922184047e-05
-1.22725837853352e-05
-2.41926685118891e-05
-1.9143981951199e-05
-1.35224914298394e-05
-6.77793719991795e-06
1.24994481396074e-05
-1.77918589370558e-05
-4.52105262910987e-05
-2.87838937579189e-05
-1.82703071187034e-05
-3.58196553051596e-05
-2.43574095253044e-05
-2.27414411117301e-05
-3.44006317517871e-05
8.38087794102195e-06
-3.2781071039518e-05
-3.47211699909329e-05
-1.61670193078599e-05
-5.92955806819826e-06
-2.43981232246229e-05
-2.81786184494429e-05
-1.70088161277658e-05
-2.71333181139904e-05
-4.08272448684062e-05
-1.09949026725945e-05
-4.08622580081061e-05
-1.3353896487927e-05
-2.51736684831445e-05
-7.96103977808896e-06
-4.71363164176364e-06
-2.44704434448295e-05
-2.2692507528004e-05
4.65619367450617e-07
-1.20846786583612e-05
-3.53927565742376e-05
-3.4686934386712e-05
-6.73708480012546e-06
-7.19964687806575e-06
-2.5318220640552e-05
-4.08797091970894e-05
-2.19560332443104e-05
-1.53637086934489e-05
-2.89707318338885e-05
-2.43559297101525e-05
-3.33715372507958e-05
-1.53625996399103e-05
-1.33960207365995e-05
-2.24876134230545e-05
-1.38783369300742e-05
-9.94291774415399e-06
-9.68369652825497e-06
-1.34046863185311e-05
6.59659561044309e-06
-2.89842736803019e-05
-2.58346222307984e-05
-2.35208131751856e-05
-1.61855571485226e-05
-1.97991035374556e-05
-3.10624821219026e-05
-1.60278034998313e-05
-1.16064491378342e-05
-1.38860380865056e-06
-3.92164347079037e-05
-3.24352231085713e-05
-2.75321982761475e-05
-2.85815708823964e-05
-3.29146284188771e-05
-2.53946838089925e-05
-3.09364641730889e-06
-3.55211980222803e-06
-1.43374497933645e-05
-1.69234788100629e-05
-1.14674224053887e-05
-1.28751519487626e-05
-3.71091227589163e-05
-1.86499955281219e-05
-2.66224671915424e-05
-4.37421427319518e-06
1.26866937403308e-05
-2.48307542838552e-05
-3.92364673509798e-06
-8.99524709088718e-06
-2.26375398008655e-05
-2.11526610570966e-05
-3.68475668315492e-05
-4.07090559866789e-05
-2.86265325415851e-05
-3.13267886383158e-05
-2.26470799056108e-05
-4.05146713195918e-05
-3.17694168101007e-06
-2.28570701656054e-05
-2.65927419533923e-05
-3.56127710660445e-05
-3.28604525848758e-05
-3.51423117574389e-06
-2.77233784750185e-05
-1.13354623148382e-05
-1.0265928799039e-05
-2.32623542937568e-05
-2.50000382792138e-05
-2.26621915154545e-05
-1.80494331251157e-05
-1.84980895157161e-05
-9.54933336529523e-06
5.84564054221325e-06
-1.65000279728338e-05
-1.17388711374015e-05
-1.53324803323386e-05
-2.24054597435243e-05
1.78705824922972e-07
-2.24940355939619e-05
-1.75703484084237e-05
-1.01962727146779e-05
-2.38460213887089e-05
-2.20557702120106e-05
-2.76903061716747e-05
-2.52883519960724e-05
-1.10299162262525e-05
-2.48136177341596e-05
-3.02983696705016e-05
-2.22478453053863e-05
-1.4150581193812e-05
-2.44017231731455e-05
-2.72057843073238e-05
-1.58191378788827e-05
2.41169789081027e-06
-2.38914530998518e-05
-2.53824623763319e-05
-2.85145128470548e-05
-1.03796798543396e-05
-3.97187226569256e-05
-2.05344765301157e-05
-1.55846180415938e-05
-7.67283224354399e-06
-2.15210450962908e-05
-1.15976104328794e-05
-3.01023756879598e-05
-1.48664892152638e-05
-3.1220628611704e-05
-1.10604389832337e-05
-3.86553454900744e-05
-2.02648148820419e-05
-1.46443750104146e-06
-2.2460484058582e-05
-1.8333977962419e-05
-2.97437544924258e-05
-1.77279590928241e-05
-3.27049060731928e-05
-3.22668742073166e-05
-2.45332524505108e-05
-1.74584709379912e-05
-3.81768091024145e-05
-2.50496349928415e-05
-3.26785850160218e-05
-4.13042705696829e-05
-2.56213047092079e-05
-6.40693778210972e-06
-2.49185072361042e-05
1.27791943943902e-06
-1.81394552631669e-05
-2.38529657683168e-05
-2.39566430733901e-05
1.60706511445223e-05
-2.30467763922247e-06
-1.27123141075121e-05
-1.08797626583515e-05
-3.75568514629936e-05
-3.72113753275908e-05
-2.73677253354741e-05
-2.7542225450184e-05
-8.0058765906136e-06
-2.8963837482199e-05
-6.52217473214772e-06
-2.11131831504919e-05
-2.91065581006409e-05
1.13104386393884e-05
-2.39370309391119e-05
-2.35760367687179e-05
-3.2284395103195e-06
-7.64406244786218e-06
-3.23272949104936e-05
-3.96710871736689e-05
-1.90176155245609e-05
-1.8796766472365e-05
-1.84518135187111e-05
-4.03703019865621e-05
-5.1832067105581e-06
-6.60915441953661e-06
-2.32640726996858e-05
-3.60050496451998e-05
-1.16427443231628e-05
-2.87847693554768e-05
-1.82630282431633e-05
-1.91678838069474e-05
-3.33922028225766e-07
-3.31182887531259e-05
-1.32720883178836e-05
-3.08737345303411e-05
-8.68540855840651e-06
-1.47929708351467e-05
-2.59951198575026e-05
-2.80916746479404e-05
-3.25120375720716e-05
-4.01282092475316e-05
-3.19041233475175e-05
-1.45107504613325e-05
-3.16857939353505e-05
-1.69450132466954e-05
1.49335800081002e-06
-4.65378043977328e-05
-3.47343927097507e-05
-3.75963680036021e-05
-2.73556277642982e-05
-1.22838792764148e-05
-1.72006371338259e-05
-3.49296734677231e-05
-3.50502868604683e-05
-3.02682991994457e-05
-1.26049176775833e-05
-5.88009127160593e-06
-7.57615940279028e-06
1.86104014114727e-06
-2.64365446011067e-05
-1.26151727146857e-05
-2.487110218917e-05
-8.228848535158e-06
-2.12586212395267e-05
-1.65622408034777e-06
-3.35238855692752e-05
-2.17776783349351e-05
-3.05338969183992e-05
-6.98754308679641e-06
-2.88264097770947e-05
-2.19071526200672e-05
-9.03032735656514e-06
1.86057737396817e-05
-2.23170673944479e-05
-2.97147218120263e-05
2.74395309556202e-07
-1.57405581100252e-05
-2.4171357575078e-05
-4.05378171534856e-05
-1.16454762408131e-05
-2.38678695814604e-05
-9.26497031556022e-06
-1.71992449244251e-05
-1.38323720410334e-05
-2.2961909517304e-05
-1.85811677214499e-05
-3.15458248894944e-05
-1.62463986934783e-05
-1.46388611945215e-05
-1.41836687537473e-05
-3.507038024337e-05
-4.4361323951133e-05
-9.12638812949242e-06
-1.6454915548574e-05
-3.17299863986758e-05
-8.40556415231756e-06
-2.06294368843214e-05
-1.19928330776483e-05
-4.05956142450574e-05
-2.62927190417803e-05
-2.04343803166154e-05
-3.60886649444497e-06
-3.29771542059297e-05
-1.47271582115244e-05
-3.5210404726267e-05
-2.54221066976908e-05
-1.0945486777769e-05
-6.73035512781743e-06
-1.31059575380619e-05
-1.20025849535121e-05
-2.4899420322219e-05
-3.25638869973502e-05
-2.62933057682797e-05
-1.99454890684399e-06
-2.75073699187384e-05
-2.29101793940502e-05
-2.32159050037083e-06
-3.09666375061967e-06
-3.13112037108087e-05
-1.2955329200329e-05
-4.37047845696403e-05
-2.97303242748628e-05
-2.25166025791775e-05
-2.09050768979892e-05
-3.62873349217227e-05
-2.48501210798127e-05
-3.33634889997804e-05
-3.61894304831768e-05
-2.31546476661306e-05
-4.52034758489876e-05
-2.43167687728508e-05
-2.87039100898046e-05
-3.63490268001126e-05
-3.05787107089518e-05
-3.73877737222504e-05
-2.97525699629174e-05
-1.71621953181315e-05
-1.3921397980446e-05
-1.36367516497917e-05
-6.56877947259696e-06
-2.50952138657347e-05
-2.86993376835732e-06
-1.74345244779801e-05
-1.06536228576523e-05
6.78473916626559e-06
-2.42725398423357e-05
-3.65796129354247e-05
-3.2036460938468e-05
-2.87442760081085e-05
-1.66142981739868e-05
-1.53265501247162e-05
5.1196505524274e-07
-4.74010578096157e-05
-9.11240964324061e-08
-1.63870552440156e-05
-2.65894392722029e-05
-3.12438911838898e-05
-1.67800546785845e-06
-3.46127462569429e-05
-1.03357654482234e-05
-2.04749103986642e-05
-1.9435026774271e-05
-2.60094149704977e-05
-1.74050924195916e-05
-1.34758549221446e-05
-3.9808270599289e-05
-3.10375495991695e-05
-1.91953988602319e-05
-1.59698093887667e-05
-2.69133958825444e-05
-1.63372493586224e-05
-1.43231486938096e-05
-1.76656508924144e-05
-3.21958398671391e-08
-5.94935173879571e-06
-1.0260083362207e-05
-1.85986939914576e-05
-3.10953048384642e-05
-2.10190321502933e-05
-1.6540633986596e-05
-1.4417226280642e-05
-5.40189738598354e-06
-2.22386464490808e-05
3.84242690413263e-06
-2.96629432174447e-05
-1.43340315580767e-05
-2.47831708347197e-05
-3.22412779734903e-05
-9.71067331364206e-06
-1.67354391074407e-05
-2.37381138185144e-05
-2.55591974285334e-05
-2.00360306449165e-05
-1.16334307474723e-06
-2.45328345634553e-05
-4.1191857475994e-07
-3.93651164464793e-05
-2.09146209364911e-05
-1.35545606290056e-06
-1.04475578706557e-05
-2.47959440103341e-05
-4.95235299545836e-06
6.63311630426852e-06
-2.10205012134135e-05
-3.16152706685467e-06
-2.14866786828942e-05
-9.17910158877309e-06
-1.64906358644835e-05
-3.08754137073392e-05
-1.72397980416693e-05
-2.50280539499776e-05
-2.73440140376107e-05
-4.77760325050778e-05
-2.22623282417472e-05
-1.23909372484163e-05
-2.2901525744691e-05
-1.63623718341384e-05
-1.3176140465588e-05
-1.61084186194729e-05
-3.88196408497379e-05
-1.92841338818575e-05
-2.3400850962592e-05
7.99722262479263e-07
-1.45026791665676e-05
-1.72992925071722e-05
7.9897457418486e-07
-1.64920985716508e-05
-2.09214980799355e-05
-8.59578984585902e-06
-2.18191655305101e-05
-2.95288726571627e-05
-1.58841737871357e-05
-1.60374090463937e-05
-2.62982103309745e-05
-1.85686241590802e-05
-2.49679203266888e-05
5.63103689758344e-06
-2.45515903610384e-05
-1.68607738881146e-05
6.68182535471385e-07
-2.26085646288057e-05
-3.2139447497939e-06
-1.09055861602895e-05
-3.14425348016659e-05
-1.66516533014241e-05
-4.15174378748619e-07
-3.69582830734347e-05
-1.69353036248342e-05
-1.56416428961308e-05
-1.11227566674436e-05
-1.2335863476057e-05
-3.04710631772641e-05
-2.06514637112332e-05
-8.88113068975575e-06
-2.0466426913508e-05
8.23382443426646e-07
1.08579506171764e-05
-2.87209500596152e-05
-1.93193994202941e-05
-2.50737964870777e-05
-2.01260417305818e-05
-4.23353934607162e-05
-2.01238872199285e-05
-4.04234910277533e-05
-2.31191251948127e-05
-2.00232454256759e-05
-3.80883123110683e-05
1.40088433765905e-06
-4.83310494874128e-05
-2.10640320709409e-05
-2.17796471362526e-05
-2.40738153445969e-05
-2.92110922780009e-05
-2.03904121141916e-05
-2.09720158247888e-05
-3.05243711950197e-05
-2.12182827889357e-05
-2.60795068369022e-05
-8.27794448709141e-06
-1.22164533474421e-05
-2.74884756968049e-05
-1.63158333599699e-05
-1.51301453208565e-05
-1.12188863206942e-05
-9.69551939015951e-06
-1.79648747933724e-06
-1.59091658052326e-05
-4.778607435134e-05
-2.99002178312107e-05
-3.29766356744935e-05
-3.84184603667969e-05
-1.63040306788559e-05
-2.8072024890303e-05
-1.75385462068047e-05
-3.62134317508223e-06
3.07615807230474e-06
-2.50067137830328e-05
-2.99908592440533e-05
-1.06030193188922e-05
2.05011425505993e-06
-1.00850326172724e-05
-1.39091747993346e-05
7.16002688801122e-06
-2.96015170851365e-05
3.72005777825302e-06
-1.71282481865942e-05
-1.59838432393695e-05
-3.19735315709507e-05
-3.94328615794909e-05
-1.41207195447812e-05
-2.75814293863642e-05
-1.25806828130157e-05
-5.97078070466961e-06
-1.14121176182776e-05
-2.09124678775467e-05
-4.54772340302545e-07
2.43184740925681e-06
-1.05561095113761e-06
-3.23754985497883e-05
-3.06562100147634e-05
-2.14278493717002e-05
-1.99436409587809e-05
-8.6019177197611e-06
-4.28569836640821e-05
-1.86771275386078e-05
-3.17553598057242e-05
-2.5711200838757e-05
-4.03084434713927e-06
-1.76033010940833e-05
-2.63397931055607e-05
1.1562794571518e-05
-2.08316164312818e-05
-1.76633539307576e-05
-4.92939283763888e-06
-6.3630331226309e-06
-3.05905625004163e-05
-1.7917736671345e-05
-9.22183752805447e-06
-2.27353823841072e-05
1.02917272528512e-06
-2.11554247438643e-05
1.64617533593633e-05
1.03971885266439e-06
2.66448881884421e-06
-1.63683121916377e-05
-1.24065018699684e-05
-3.15044066005248e-05
-2.12348625698457e-05
-4.73928108227966e-05
-5.03552847291397e-05
-5.39431687241947e-05
-2.4485234010745e-05
-1.47406323314461e-06
-1.61739972801485e-05
-1.81393259872809e-05
-2.446368316488e-05
-2.31981541609091e-05
-2.64967974733328e-06
-6.50988975780057e-06
-1.40773613244417e-05
-1.11826630878655e-05
-2.89515004425037e-05
-2.25750947264651e-05
-1.33287176035279e-05
-2.53803455558097e-05
-3.21139739079187e-05
-5.11448897037526e-05
-2.99650799433099e-05
-1.4414431128065e-05
-1.05238912099509e-07
-1.70445155634027e-05
-3.22608018084563e-05
5.05451157777364e-06
-2.98575086078403e-06
-4.71830930145629e-05
-1.54834995714942e-05
-4.09177521360648e-05
-2.00468816251852e-05
-2.98456545660435e-05
-1.79933166216238e-05
-2.48132039713806e-05
-3.78442416469472e-07
-3.35129977828632e-05
-2.88725083354329e-05
-2.43504337822816e-05
-1.81610722875798e-05
-4.64550463642055e-05
-3.09677410880802e-05
4.08914307950914e-06
-8.19607281536713e-06
-3.65131735775307e-05
-2.75268303234918e-05
-4.24485952488738e-05
-5.51697310805117e-06
1.25911520861189e-05
-1.87944399786824e-05
-3.21412896359985e-05
-2.11410486999321e-05
-2.56627742523317e-05
-5.45508084684415e-06
-2.77347044279069e-05
-2.22512357843661e-05
-1.49319335724573e-05
-1.20222531757524e-06
-1.74253963980174e-05
-1.77832783970263e-05
-5.79641028457981e-06
-1.72286192478906e-05
-2.98570364648791e-05
-3.24202885794307e-05
-1.7126655420003e-05
-2.76613112998417e-05
-2.39312708324677e-05
-1.47919620873468e-05
-1.30355840477644e-05
-3.40749887058341e-05
-2.9847096817463e-05
-4.17373933156258e-05
-3.72792367859622e-05
-2.91447726375564e-05
-1.42819522716363e-05
-2.45769253141058e-05
8.5860052484916e-06
-6.06952559519947e-06
-1.52668815250196e-05
-8.73702668266583e-06
-1.81866849805932e-05
-2.07803483212829e-05
-2.14135917215719e-05
-3.70380033837857e-05
-1.76687337731385e-05
-6.45807919387302e-06
-3.50484152854974e-05
-2.4271474824944e-05
