# Supplementary material for: Research on computational propagation and identification of mine microseismic signals based on deep learning
Source: PLoS One. 2025 Oct 22;20(10):e0334641. doi: 10.1371/journal.pone.0334641 (PMC12543183; doi:10.1371/journal.pone.0334641)
Supplement: S9 Data — (ZIP) [file pone.0334641.s009.zip › 000101100000436.xlsx_0.txt_24.txt.txt]

-3.58546860084794e-05
-1.9137188043115e-05
-2.47673343641451e-05
7.12333242630477e-06
-3.38245031199698e-05
-5.82716603064141e-05
-9.40539002151241e-06
-3.13920951294571e-05
-2.34508823899767e-05
6.9629491809748e-06
3.88391939837628e-06
-9.47070645767778e-06
-6.47621967601635e-05
-2.73319565940912e-05
-1.41355974724029e-05
-2.37299571367622e-05
-3.47971582193848e-05
-3.91114245150782e-05
-1.40745637942867e-05
-6.28280315462698e-06
-3.64417082364972e-05
-2.37834104105473e-05
-2.44518561948371e-05
-1.79509924328507e-05
-5.00144310779143e-06
-1.96206745937542e-05
-2.16954294926478e-05
-2.97983630402851e-05
-1.64554612597768e-05
-1.36583551299069e-05
-1.61802336433975e-05
-3.58928747277593e-05
-1.13061258039835e-05
-2.9675296163558e-05
-3.45124549322862e-05
-2.39753260559478e-06
-1.72886054233547e-05
-2.06731484403275e-05
-2.85992820581726e-05
-1.23394995527774e-05
1.79924390974697e-06
-2.19038978368964e-05
-4.42402892317178e-06
-2.84150827648435e-05
-3.30681021648354e-07
5.56574405763237e-06
-2.08352342877259e-05
-3.8001436371941e-05
1.12699883468001e-06
1.41121142460733e-06
-1.66695788847682e-05
-1.1772619649955e-05
-2.27343007655413e-06
-1.30996218157975e-05
1.3971839122619e-06
-1.8151979766329e-05
1.23091122792201e-06
-1.28147481730602e-05
-2.6066848304443e-05
-3.38750317991951e-05
-4.9084178162936e-05
-2.18737148125214e-05
-3.2083914470591e-05
-4.21287032022044e-05
-1.48624738686917e-05
-2.51918381006247e-05
-3.01182230934543e-06
1.13114922702356e-06
-5.36249657689687e-05
-3.33701092179476e-05
-1.68098012966426e-05
-3.85459320006128e-05
-3.55413838595379e-05
-2.01984520776817e-05
-1.52344035648993e-05
-3.76158526937144e-05
-3.42763187404327e-05
-2.65802708977955e-05
-3.67813461287813e-05
-1.92906647476431e-05
-4.22392307400109e-05
-4.36544494174795e-05
-3.92723981888601e-05
-1.46694396668541e-05
-1.46965760903122e-05
-4.15013923220126e-05
-2.25440958400189e-05
-1.35708246410849e-05
-2.75698757371372e-05
-9.14875658957463e-06
-1.68019812040815e-05
-1.78510289702259e-05
-3.91677797219694e-05
-2.09208864911216e-05
-2.02858943651197e-05
-2.8177778759761e-05
-1.02246967248055e-05
-2.10972491799395e-05
-1.30310564588574e-05
-1.99758335108523e-06
-2.48462667167281e-05
-2.06610348039295e-05
-3.28862820857957e-05
-1.69980641758518e-05
-1.33790451729143e-05
-3.46550958323707e-05
-2.34320342802444e-05
-2.75685150367043e-05
-1.1879929181494e-05
-2.4124512461516e-05
1.15851592986312e-05
-2.67769634238276e-05
-6.27738123089977e-06
-2.38510318680383e-05
-2.03093676077949e-05
-2.86820237274076e-05
-7.0456416323492e-06
-1.52582284182177e-05
-2.6143747269023e-05
6.63223989202512e-07
-1.21799300497213e-05
-2.67497547622654e-05
-1.70901397460126e-05
-1.56314826475209e-05
1.88751478983565e-06
-2.53691967324049e-05
-6.28758129687367e-06
-5.76832503385763e-06
-3.44943126732606e-05
-3.56925631465695e-06
-1.41791982614784e-05
-2.53038795274542e-05
-2.81747970993286e-05
-1.84558563206711e-05
-2.25710253842613e-05
-1.59279509909885e-05
-1.80242603045973e-05
-3.36857107605981e-05
-3.30606665663727e-05
-3.01072116077418e-05
-5.11700034270604e-06
-3.02291227552978e-05
-1.70102822681904e-05
-2.86940536983771e-05
-1.58116424124178e-05
-1.99209434329049e-05
1.46696935864672e-05
-5.04991458977998e-05
-2.08480471145034e-05
-3.00635652505641e-05
-1.90717724532396e-05
-6.51426434001924e-06
-2.59186572528748e-05
-2.24778386054391e-05
-2.97279495548915e-05
-1.57092922847121e-05
-6.43686704349826e-06
-2.02529909972321e-05
-3.67008226222018e-05
-4.72363977458544e-05
-1.48680660283999e-05
-4.79161279969475e-05
-2.30717065461608e-05
-3.69336228056391e-05
-5.15025152838306e-05
-2.08761744815997e-05
-2.8247292188353e-05
-2.59675735313792e-05
-2.3846242877858e-05
9.64065680621741e-07
1.65603557984477e-06
-2.64983517003839e-05
-2.33105916582634e-05
-1.84292471240114e-05
-1.80164771264151e-05
-8.13157719374585e-06
-1.52704663815773e-05
-4.22081996529814e-05
-2.60458432610272e-05
-6.92319118979466e-06
-3.66249815387137e-05
-1.68957530148267e-05
-3.57224249761911e-05
-2.3497006484356e-05
-3.98307957725594e-05
-1.82378061713188e-05
-8.77261158493704e-06
4.27212789600742e-06
-2.2974360583742e-05
-2.26022707236638e-05
-1.24308467829896e-05
-1.28864901887537e-05
-2.78043998806789e-05
7.69248684747137e-07
-1.34743902424685e-05
-4.33073579898905e-06
-2.72708717582063e-05
-1.33862688019854e-05
-2.38098102657273e-05
7.23729405565053e-06
-1.85509116486189e-05
-2.93795388039181e-05
-1.52924256796243e-05
-4.00101945742611e-06
-2.62214615132933e-05
-7.03725069616139e-06
-6.525419038523e-06
-4.26943964132167e-05
-2.89324322301277e-05
-1.28685090329119e-05
-7.69853212891452e-07
-3.18425436979587e-05
-3.48350567413282e-05
-9.80233824312034e-06
-1.731545379428e-05
-2.21787673324576e-05
-7.54385912511972e-06
-3.9281537770384e-05
-2.86842696058126e-05
-2.42637571150073e-05
-2.11933362236786e-05
-2.17916646454613e-05
-3.66932322582871e-05
-2.76992061564206e-05
-3.18843836932179e-05
-2.59126513764777e-05
-2.74257364723486e-05
-2.74464227843338e-05
-1.51919744469887e-05
-1.80129151181883e-05
-1.79060751757282e-05
-4.80968299653352e-05
-2.38279259181275e-05
-1.95780009304673e-05
-2.06100835310106e-05
-8.08849238848252e-06
-3.6453515036289e-05
-1.23471590030951e-05
-9.58464647693529e-06
-5.27428238590572e-05
-2.38871383124385e-05
-2.18496195338516e-05
-3.94666050221129e-05
-5.71737162301066e-05
-3.46234120204394e-05
-7.30093474904445e-06
-1.77426036652732e-05
-3.7807814120659e-05
-2.40985483898054e-05
-2.57548228120175e-05
-2.2645596463254e-05
-3.08991303695104e-05
-8.05705243866832e-06
-7.05759939851324e-06
-8.59734924535989e-06
-3.33994972427891e-05
-2.3683027748044e-05
3.88094143872878e-06
-2.27550698976936e-05
-2.08133467839862e-05
-1.71461520986694e-05
-2.04655726739192e-05
-1.95691119336941e-05
-1.85220265759446e-05
-2.14880982798548e-05
-3.17308913693806e-05
-7.07997342771283e-07
-2.53135831968215e-05
-3.26566289513094e-05
-1.88443794421165e-05
-1.82994517999711e-05
-1.04164997307799e-05
-3.04265379579983e-05
-4.52693470721758e-05
-1.74039864012087e-05
-1.68568572848305e-05
-1.1973747073078e-05
-1.15425638753211e-05
-1.72818429163773e-05
-5.03149005208997e-06
-3.1996707169751e-05
-1.27645333739184e-05
-5.23648908068699e-06
5.2801422195456e-06
-4.83005622967805e-06
-4.07554737880006e-05
-2.31393265904213e-05
-2.6140535951929e-05
-1.43384751720909e-05
-2.45680656803144e-05
-3.44506519830883e-05
-2.08689276254385e-05
8.83343031072431e-06
-1.36234638925813e-05
-2.16999522870076e-05
-3.68335869748016e-05
-1.16055506260887e-05
1.9198743812921e-06
-4.10791978098535e-05
-1.05199464774209e-05
-2.72555589866421e-05
-1.54656052181312e-05
-4.10502052148219e-05
-2.950809765928e-05
-1.7571160302134e-05
-3.16114530831107e-05
-3.49735046442008e-05
-2.1850066463498e-05
-1.68069023172442e-05
-4.58222341807506e-05
-5.2389791675389e-05
-3.66183140305884e-05
-2.18880331865888e-05
-4.24700435853615e-05
-1.58515912570037e-08
-3.15953518160925e-05
-1.40074985343155e-05
-2.91201625367783e-05
-2.22045790863856e-05
-2.30949532489376e-05
-2.25340586280645e-05
-2.76389261849856e-05
-2.13009101328884e-05
-2.98459463747582e-05
-3.61047380400797e-05
-1.01934256151207e-05
-1.30259809634472e-05
-4.89297989952447e-06
-2.5035862015759e-05
-1.3268257416703e-05
-2.901725365142e-05
-3.53840879259333e-05
-2.09817694153855e-05
-4.70067545663509e-05
-2.32900266023345e-05
-2.56629568181605e-05
-1.64297799842809e-05
-1.87553090347071e-05
-2.58621666343976e-05
-1.69693492336853e-05
-4.6895728665038e-05
-7.72833371151854e-06
-1.41847553088039e-05
-1.50619683995008e-05
-1.30487874368946e-05
-4.05953007566368e-05
1.58812017313971e-05
-2.38070062786532e-05
-3.05906962529809e-05
-1.56353933063937e-05
3.76704805089646e-06
-1.69116471996312e-05
-9.41060760698198e-06
-3.27538363435974e-05
-8.46434192259661e-06
-2.16878984051136e-05
-9.96519159015864e-06
-3.12166077363237e-05
-2.59413092817722e-05
6.02393988299099e-07
-8.28013038773444e-06
-8.24881754378878e-06
-1.79490133383069e-05
-3.90868686968965e-05
-2.18093606514218e-05
-3.42648381363702e-06
-3.72162555195871e-05
-3.3045935426048e-05
-2.03405416695854e-05
-1.19143895758258e-05
-9.73196580072613e-06
-3.0751497620969e-05
-1.31165500833948e-05
-3.90147175155904e-06
-2.94880615418456e-05
-1.01957080760118e-05
-2.14294294423223e-05
-5.02424984273405e-05
-3.5374950665499e-05
-2.28689718373872e-05
-1.36964588903916e-05
-1.75608662750308e-05
-6.45391393814869e-05
-2.86621963945256e-05
-3.17278932542173e-05
-5.46400986022906e-06
-2.86079546547965e-05
-3.6229626493799e-05
-2.33766315919018e-05
-2.8051757107589e-05
-4.00174400244782e-05
-3.84754740270759e-05
-8.52000021792438e-06
-2.00038910887951e-05
-1.96032841840666e-05
-1.53421148826515e-05
-2.91588047268476e-05
-1.72549873318175e-05
-2.87506128380558e-05
-2.76705310915392e-05
-2.9266351034344e-05
1.91163781053702e-06
-1.30663427474035e-05
-4.36210661732035e-05
-7.78489541846715e-07
-2.99973251449411e-05
-3.55344357562344e-05
-3.7577657534575e-05
-2.20629662565609e-05
-1.77836770944618e-05
-5.7307973151525e-06
-1.72563217279321e-05
-2.23984083198244e-05
-2.45174456993208e-05
-2.47758332223437e-05
1.06419663503907e-05
-3.44626321055794e-05
-1.47154787443563e-05
-1.52457282311453e-05
-2.06806829985331e-05
-3.07219629601871e-05
-1.68011853798043e-05
-1.36656791753406e-05
-9.51347971122959e-06
-1.42590225401549e-05
-2.03638619284717e-05
-2.73037165368698e-06
-3.51220379264612e-05
-1.70649096902649e-05
-3.03234443850499e-05
-1.73757253002464e-05
-2.91799916650514e-05
-4.24053675710306e-05
-1.48240213581928e-05
-7.98598821403553e-06
-7.71182251750378e-06
-4.58615977220108e-05
-2.28905298876313e-05
-2.94737049307888e-05
3.64827169582816e-06
1.50853197936976e-06
-3.16444410467227e-05
-4.75312617731694e-07
-2.48774044753797e-05
-1.50236637955336e-05
3.55193778120356e-06
-3.31499238162666e-05
-3.44968564295351e-05
-1.61728185433839e-05
-1.81009803003223e-05
-3.6109923483158e-05
-1.21958212209754e-07
-4.0640244156779e-06
-1.87473433427825e-05
-2.39278600220847e-05
-1.03474929559425e-05
-2.08037939186294e-05
-1.66249707840297e-05
-2.78820711305181e-05
-1.64067042175717e-05
-2.21472058466576e-05
-2.14333876098252e-05
-9.64392355738517e-06
1.18106888121318e-05
-1.10890053517728e-05
-4.02630417218178e-05
-1.19637352904698e-05
-1.38050567693549e-05
-2.98462779552765e-05
-1.78005568915715e-05
-3.09826955850047e-05
-2.55829071448989e-05
-1.56403433329725e-05
-1.33386453936136e-05
-1.39841012391564e-05
-3.93773431640685e-05
-1.51878563626255e-05
-2.58874807124697e-05
-2.93588898249444e-05
-6.12142476456047e-05
-3.84566856174628e-05
-1.52203331526495e-05
-1.11982737770812e-05
-3.02706224997353e-05
-1.5942358816261e-05
-1.17546601843286e-05
-3.13777064461668e-05
-2.40075138840123e-05
-3.73856405590651e-05
-1.17605813499331e-05
-1.86858856408663e-05
-6.12220668643792e-06
-2.15212177819251e-05
-3.35563484173571e-05
-3.58224164086628e-05
-3.69184278669327e-05
-1.03318934235418e-06
-1.23743534720889e-05
-4.20364872708005e-05
-2.55567355238478e-05
-3.6134363481303e-05
-3.31609462434327e-05
-6.20016705590823e-06
-2.5120329131332e-05
1.49792576030478e-05
-2.29009022395381e-05
-4.4916814841812e-06
-1.08477188037221e-06
-6.35367746768417e-06
-3.41095332453146e-05
-5.05327155218351e-06
-8.61619389947294e-06
-3.89061787985779e-06
6.75486205955372e-07
-2.49240162704433e-07
7.13318729413061e-06
-2.90664886608946e-05
-4.05658496477731e-05
-2.14752735855014e-05
-1.76041368107434e-05
-2.21385167873051e-05
-3.27123790942762e-05
-2.33174513697693e-05
-2.13538022517667e-05
-4.51534847938813e-06
-2.80925245054681e-05
-1.59294190051082e-05
-1.98182782608289e-05
-3.87212545253365e-05
-2.17749256308544e-05
-3.10785407315389e-05
-2.34183834976539e-05
-2.59836684501742e-05
-2.8746305593146e-05
-8.77628909525042e-06
4.096575699209e-07
-2.30442589106298e-05
-7.72568659255585e-06
-1.40517029306326e-05
-3.4812916440066e-05
-3.08689529487297e-05
-4.56208489145627e-05
-1.9795386450865e-05
-1.98215145581309e-05
-1.69526462036974e-05
-1.73634259795526e-05
-2.35725976711287e-05
-2.28604189253253e-05
-2.55650568860083e-05
9.12059491574701e-06
1.79087278262035e-06
-3.95664521486097e-05
-3.41760046426791e-05
-4.3953515958556e-05
-3.92511626442598e-05
-1.59398150643579e-05
-2.72172627277532e-05
-2.51304903767954e-05
-2.17654609883167e-05
-2.49975783792359e-05
-3.11322921854775e-05
-1.87947138416902e-05
-2.68846920927607e-05
-3.72135022968265e-05
-2.56744506864115e-05
-2.84069910872081e-06
-2.26763251535647e-05
-3.83149719808336e-05
-2.91143812097071e-05
-1.55702707915047e-05
-5.04153997355952e-06
-2.39548861620955e-05
-2.07626430139442e-05
4.23432258815752e-06
-2.20696985668355e-05
-4.10446614609996e-05
-1.55133690444658e-05
-2.05997168522622e-05
-2.86690623844251e-05
-2.05735857341598e-05
-8.25379077108322e-06
-1.85483703252128e-05
-5.34154544560558e-07
-1.85173493315543e-05
-2.30758010655044e-05
-1.53417502008397e-05
-1.46066148218801e-05
-3.44390815156738e-05
-2.84143321614143e-05
1.88261408768821e-06
-1.2324364002511e-05
-1.71918388171169e-05
-2.49860984967116e-05
-5.83756747765202e-06
-5.57318150753929e-06
-5.47377900495638e-06
1.8198277984214e-06
-9.35047751839952e-06
-3.68066680959007e-05
-2.02037390746268e-05
-2.30282712534266e-05
-2.67304866546496e-05
-3.25800019591467e-05
-1.66655494270321e-05
-3.08348574336782e-05
-1.40267274250003e-05
-2.82466376103606e-05
-2.16783225677832e-05
-9.29232176984804e-06
-3.21869955076545e-05
-2.06068912887853e-05
-3.08112650179257e-05
-2.99909786507483e-05
-1.51658113049936e-05
-9.87931248846609e-06
-1.50234883754807e-05
-2.31572186420223e-05
-8.72029294856369e-06
5.57541189012962e-06
-2.80525777061236e-05
-1.40434029658246e-05
-3.03335940249555e-05
-2.14535251317934e-05
-1.04939178772002e-05
-3.77681188921049e-05
-2.75613422139325e-05
-1.90622447535212e-05
-1.16100775793863e-05
-3.19938556546338e-05
-2.67359821417146e-05
-5.20959115174612e-05
-7.21314718071521e-06
-2.39471055699724e-05
-1.70619674634982e-05
-3.33092643340375e-05
-2.52011668802669e-05
-1.21580544184588e-05
-1.95237067167934e-05
-2.95413910588245e-05
-3.11884963425184e-05
8.27905716971612e-06
-2.66106439425907e-05
-2.82155283330535e-05
-1.22343279138796e-05
-2.36138591950248e-05
-2.34506082694192e-05
-1.9764020262882e-05
-2.89747820354254e-05
-3.03480693046073e-05
-3.43846334846734e-05
-2.28530254903062e-05
-2.03863405359985e-05
-9.12674496595515e-06
-4.69157501350706e-05
-3.16480437442794e-05
-2.91629624254766e-05
-5.16318471774506e-06
-3.37289918507042e-05
-3.46684581112361e-05
-2.46616245152678e-05
-1.4197438920937e-05
-2.13443064168896e-05
-1.53735109789283e-05
-1.96456322365764e-05
-1.74071170141167e-05
-2.28143884069956e-05
-1.84606911559246e-05
-2.72215698892368e-05
-3.00120345322172e-05
-1.06167412854814e-05
-2.20124002287626e-05
-2.04136061323111e-05
-3.48686188888272e-05
-2.98762114472171e-05
-3.19176561365257e-05
-2.0976894355265e-06
-1.27986024994984e-06
-2.378972287231e-05
-2.11370057183366e-05
-1.97306862675263e-05
-2.05954084450698e-05
-6.69492656493262e-06
-2.83259411509087e-05
-1.99774684316028e-05
-1.85188117975706e-05
-3.09781529462095e-05
-1.57461087460982e-05
-3.76504299559513e-05
-1.81538659151333e-05
-5.60762496068436e-06
-3.31999675764215e-05
-4.08911089670882e-05
-2.50700766170507e-05
-2.76889830020429e-05
-2.16637375643432e-05
2.83334827193153e-06
-1.90546632742845e-05
-3.35364428587247e-05
-2.3108621540152e-05
-1.55511268287352e-05
-2.65696132656915e-05
-1.30116808739015e-05
-1.76884606099731e-05
-2.00441287113771e-05
-3.05053874980172e-05
-3.98203235916907e-05
-9.17380351067372e-06
-3.71277676306492e-05
-1.76326255200626e-05
-3.97715852716026e-05
-3.52823410407634e-05
-1.14449979788044e-05
-2.33212229306195e-05
-3.60539455072909e-05
-2.55231567112996e-05
-2.59219980252372e-05
-1.4785156641656e-05
1.48890740864532e-06
-3.28348554917362e-05
-3.95396407250401e-05
-3.66267582156794e-06
-1.30288725032134e-05
-3.18876126714846e-05
-2.08125156449727e-05
-2.44281432610504e-05
-1.3935282977137e-05
-1.41443928052414e-05
-1.7629388004677e-05
-5.03074092904517e-05
-2.88012950297583e-05
-1.94839793671395e-05
-3.19776290584866e-05
-3.34756876792255e-05
-3.1973217346195e-05
-2.7262647670738e-05
-4.91282505598211e-05
-1.71405892553082e-05
-1.22167054950481e-05
9.79897556726512e-06
-1.92692323551863e-05
-3.11839947310497e-05
-1.61410325282722e-05
-3.81159140783203e-05
-2.93535718456476e-05
-1.45193849984585e-05
-2.0467972642591e-05
-3.03435817278557e-05
-2.59167753981644e-05
-4.21526301109328e-05
-2.71830199184146e-07
-1.35913460412357e-05
-3.40135408740806e-05
1.78043432825162e-06
-3.97487484847775e-05
-2.95715344427323e-05
-8.82399683618489e-06
-3.35442836825229e-05
-3.22198351569534e-05
-1.6991565657416e-05
-3.53483517759301e-05
-1.81076361675705e-05
-2.91396003584036e-05
-4.848015526274e-06
-3.06209411764952e-05
-2.29546228237504e-05
-2.58163354402383e-05
-3.51771425783e-05
-2.84716187200086e-05
1.29255158271902e-06
-1.17634244445266e-05
-1.31460722850248e-05
-1.67066874986482e-05
-2.23108994366092e-05
-1.59274636984149e-05
-3.55492813417829e-05
-1.77779448959423e-05
-8.78642471602783e-06
-3.33713664237292e-05
-9.67870365047328e-06
-2.33490362904048e-05
-3.9029987961757e-05
-3.27893615033905e-05
-4.66961253657387e-05
-1.9415515389191e-05
-7.73529116846675e-06
-4.45136915258434e-05
-2.17529061192246e-05
-4.11909258238238e-05
-2.21229231739902e-05
-1.44074141228703e-05
-5.23305627603776e-06
-9.27618127015864e-06
5.39816329287953e-07
-1.28120455561488e-05
-2.47651504654103e-05
-1.02771127552727e-05
-1.64511054003785e-05
-3.49536660667084e-05
-3.10161812457094e-05
-4.56602427761616e-05
-8.88172612257941e-06
-3.30187665023696e-05
-4.31473683142906e-05
-2.46472951074909e-05
-2.00062578239361e-05
-4.71472341925497e-05
-2.41840437149386e-05
-9.15671506111929e-06
-1.65980556485959e-06
-1.00382316983715e-05
-3.21620869397274e-05
-1.11657902620151e-05
-1.99896835810249e-05
-9.97070496584403e-06
-2.51891306245697e-05
-1.43828739604192e-05
-2.51785572771282e-05
-3.80214366740859e-05
-3.98681318735828e-05
-2.75227454926245e-05
4.79269853294735e-06
-1.90983375614907e-05
-1.41409597201153e-05
-2.99965004396417e-05
-2.82286485744751e-05
-3.83028750703067e-05
-3.31446404107218e-05
-1.93859129591992e-05
-2.08250271158427e-05
-2.55792309767324e-05
-1.79528617250204e-05
-1.57019315225114e-05
-2.38903272428817e-05
-3.61950699899604e-05
-3.49235979049109e-05
-3.19464523079849e-05
-1.04831073621843e-05
-3.47693670052041e-06
-9.29055819038198e-06
-1.09370631436122e-05
-1.80096039610314e-05
-5.74255299417325e-06
-2.49060187741134e-05
-3.46478994192507e-05
-3.87924849522342e-05
-1.32020567158101e-05
3.68003047113412e-06
-3.84221285710758e-05
-4.24525206143987e-05
-1.7349084324185e-05
-3.18086847380942e-05
-1.96231991266668e-05
-1.57032420442405e-05
-1.5068757206099e-05
-2.27737306468757e-07
-2.15844982962663e-05
-2.53083406835315e-05
-4.02273472309651e-05
-1.14205568708153e-05
-2.74856001093048e-05
-1.92353458222083e-05
-2.0848250660234e-05
-3.38267289978912e-05
-3.47685122165395e-05
-3.16662690308598e-05
-1.25611153786231e-05
-8.93070433007502e-06
-6.30589957021198e-05
-2.82587727826477e-05
-2.23195546582004e-05
-2.29941581331295e-05
-2.51122489827586e-05
-4.42828814103428e-05
-1.15074049097516e-05
-2.56872197900635e-05
-5.97374608955824e-05
-1.45857903552899e-05
-1.80471932775048e-05
-3.59087080770818e-05
-3.41240322682681e-05
-1.25724548615225e-05
-2.22952169170032e-05
-4.42856244689028e-05
-1.99468569969503e-05
-3.51561580471415e-05
-3.07077649204199e-05
-2.73109196481697e-05
-2.35822838335247e-05
-2.29290944566932e-05
-3.96010600013242e-06
-2.51368440936643e-05
-1.09269595789114e-05
-8.18635246778618e-06
-5.86542682040654e-06
-1.52808785367235e-05
-1.24844571946669e-05
-7.79490810243316e-06
-1.60852640636818e-05
-2.13661158784206e-05
-3.10329167115558e-05
-2.7761190583878e-06
-2.05838536920517e-05
-9.08244214648044e-06
-3.11916796897074e-05
-1.87141527345017e-05
-4.26713354700464e-05
-2.42293695759136e-05
-1.32239719021754e-05
-3.22730347554751e-05
-2.39627316507167e-05
-8.5965402841252e-06
-3.38805756818801e-05
-6.70686021951198e-06
-2.07895885124903e-05
-2.19917272891744e-05
-1.92496701806456e-05
-5.84450173745914e-06
2.80587519453204e-07
-1.80376947429606e-05
-7.40937743864829e-06
-1.17994168433584e-05
-9.73365394364321e-06
-8.41147283557463e-06
-3.19912005713673e-05
-1.7781302401008e-05
-2.0238271594109e-05
-3.10463564027333e-05
-4.52032181282274e-05
-3.97890722814662e-05
-1.75488775370001e-05
-2.4161979710735e-05
-5.16804317245138e-05
-2.20134653622818e-05
-1.36317503700129e-05
-1.38520622914615e-05
9.97378083453374e-06
-2.15008937763536e-05
-6.78151956564819e-06
-1.25686003259163e-05
-1.22315907860084e-05
-2.64203977027341e-05
-1.8775609545276e-05
-1.12399236072338e-05
-2.74130035710659e-05
-2.96650896567814e-05
-2.0547221175943e-05
-5.66982858378152e-05
-1.5307291413878e-05
-1.98899528330871e-05
1.59069440421461e-06
-6.82343060773384e-06
-2.0949156661503e-05
-3.24597955250385e-05
-1.08273414997091e-05
-1.72977303706491e-05
-2.30094594969989e-05
-9.36539173301031e-06
-1.91772103510615e-05
-1.49598476466571e-05
-1.73956921651383e-05
-3.49635006392311e-05
-1.13554391972378e-05
-3.33308844871313e-05
-3.96624432265819e-05
-2.84135497006184e-05
-3.27948704623261e-05
-1.69317298633761e-05
-1.23795211802703e-05
-2.689098409371e-05
-2.99476426552148e-05
-2.9080619805684e-05
-2.33680405397719e-05
-2.93057272403863e-05
-2.00865452431257e-05
-2.9821832146223e-05
-1.97582159386824e-05
-2.69940382891158e-05
-2.77321243247936e-05
-1.40826502881432e-05
-3.60257908836355e-05
-3.59740933506056e-05
-1.52634444364082e-05
7.09743724065754e-09
-3.04241676974294e-05
-1.74543803076608e-05
1.77116235018175e-06
-4.0844442578366e-05
-5.16196373862864e-06
-3.03378666667171e-05
-1.53083539601714e-05
-1.67091731685298e-05
-3.75978997061369e-05
-1.58123098490004e-05
-2.80889394539066e-05
-2.56729848665132e-05
1.59681818641549e-05
-5.82870731887655e-05
-8.57357221253951e-06
-3.36936376401124e-05
-3.65928255502188e-05
-2.60015603465366e-05
-6.59599294151437e-06
-3.47549290695444e-05
1.19266915719279e-05
9.65405134853411e-07
-3.04206372676728e-05
-1.89366485970279e-05
-2.36843036484339e-05
-1.07541781737207e-05
-1.11619121500443e-05
-2.27639948524678e-05
-4.02368300120011e-06
-2.8854456348559e-05
-1.69427305004851e-05
-2.9135828525147e-05
-3.91162770868325e-05
-2.79199800032261e-05
-2.50888913823046e-05
-2.15906836022014e-05
-4.14563146644634e-05
-1.3021440464834e-05
-8.06071292196865e-06
-4.73805308353088e-05
-4.44376682243116e-05
-3.029754284247e-05
-3.11303067032082e-05
-2.90071111612868e-05
-3.41305636825802e-05
-2.39779343804704e-05
-4.0945935314039e-05
-3.53241033226273e-05
-2.081644489256e-05
-1.74596502755326e-05
-2.6050673121724e-05
-1.67362649562682e-05
-2.78707173800318e-05
-3.53914373798397e-05
-1.64765476607801e-05
3.25119323802074e-06
-1.81154629107406e-05
-2.73980318475657e-05
-6.35557827166901e-06
-3.62676660868252e-05
-2.18650950240444e-05
-2.75776546682824e-05
-3.38612653141125e-05
-2.71107951197627e-05
-1.80868451806565e-05
-3.14681417442325e-05
-2.3808012806216e-05
-5.52881828752811e-05
-2.05582923014797e-05
-1.2750055643497e-05
-2.6244207574328e-05
-2.37827796643748e-05
-1.4572762876276e-06
-1.16518252831657e-05
-2.15248317335042e-05
-3.45152486110589e-05
-1.02018952369771e-06
-8.88145959145929e-06
-6.33443810286978e-06
-2.03246519772661e-05
8.60129903670857e-07
-2.59398169703851e-05
-3.59417851028257e-05
-1.65651935235629e-05
-3.20260259899933e-05
-1.43919767706436e-05
-1.32472526611548e-05
-1.12053532865228e-05
-1.37231303067332e-05
-9.16814101817411e-06
-2.26727915431739e-05
-2.98360457947123e-05
-2.38993691427133e-05
-2.26956030738539e-05
-1.1507811770628e-05
-3.49161106221776e-05
-2.16670821356171e-05
-1.39482591138473e-05
-1.30917472147143e-05
-4.18606360287649e-05
-2.10489255725684e-05
-5.1203029284322e-06
-5.73397691917536e-05
-7.96650522378031e-06
-5.05000717366329e-06
-9.03314206033669e-06
-2.8809050909873e-05
-1.46677257199325e-05
-1.46888541525875e-05
-1.92951086679738e-05
-2.72299637203096e-05
-1.5354270194819e-06
-3.18941051423033e-05
-3.67414974455963e-05
2.07242668491923e-07
-1.73853739307046e-05
-1.59037068572252e-05
-3.39548299493395e-06
-1.08167285282403e-05
-1.13033584757115e-05
-1.55168700788455e-05
-4.71358625713285e-05
-1.51311279886911e-05
-7.36753539073867e-06
-3.57713275593384e-05
-2.90454042523568e-05
-4.41191095862303e-05
-1.58751309534972e-05
-4.37181009438507e-05
-1.65396096905103e-05
-2.47907527792149e-05
-9.13143501424627e-06
-1.09255201888993e-05
-1.03821338853957e-05
-3.02117579786026e-05
-3.37355274692572e-05
-7.00269360471041e-06
-2.48910769967222e-05
-9.66214285566952e-06
-5.49176537690281e-06
-1.05764323604261e-05
-1.3659517681182e-05
-2.23495346100288e-05
-3.67576189208117e-05
-2.9787361531187e-05
-3.14969413984528e-06
-2.8034463006828e-05
-4.43737799237888e-05
-2.47983148578742e-05
-1.42285843746925e-05
-4.20294006617992e-06
-3.21669717299177e-05
-1.01776819390036e-05
-7.39596403320643e-06
-7.22316463906768e-06
-3.12349724168267e-05
-1.85322523122212e-05
-2.77378781342426e-05
-1.69825475450819e-05
8.42901531827471e-06
-1.37908451254749e-05
-9.53984999405804e-06
-2.41872134660666e-05
-3.47749839632362e-05
-1.81810129955538e-05
-3.04737572347512e-05
-4.3492186065402e-05
-1.55024108055201e-06
-4.17375685922051e-05
-2.32150420536834e-05
-2.06573767480273e-05
-1.32374615252309e-05
-2.80281180556067e-05
-1.19759866616838e-05
8.6304192562504e-06
-1.84660426420447e-05
-2.73855148612853e-05
-2.79760554534263e-05
-9.11427288092214e-06
1.5659187633676e-05
-2.60110193491428e-06
-2.60538731936631e-05
-1.41034371827576e-05
-1.3796135188904e-05
-2.69223401740243e-05
-2.25690444976644e-05
-3.11267252237218e-05
-2.59819954871541e-05
-3.13825698069249e-05
-2.78744805050838e-05
-1.83990260820574e-05
-3.93007666634625e-05
-5.91620257325677e-06
-1.62285117398674e-05
-3.2145701175046e-05
-2.28071679232934e-05
-2.67260988199463e-05
-2.41427395587582e-05
-4.60850061054637e-05
-5.99811706601125e-06
-3.48743931952535e-05
-1.8310635580477e-05
-3.12464759067263e-05
-3.2919744315345e-05
-2.53937787436892e-05
-3.20042699927554e-05
-2.78129692235523e-05
-3.3485622506434e-05
-2.00031833441675e-05
-1.69162542994485e-06
-1.2613963181083e-05
-2.86864250264406e-05
-1.56859132439541e-05
-1.35930231183934e-05
-3.39557269350533e-06
-8.10648399776687e-06
-2.13080000456929e-05
-2.24934517497782e-05
-2.21079258696681e-05
-3.36034498384605e-05
-3.74472253700424e-05
-3.11502214940797e-05
-6.28290182634742e-06
-4.44111067020347e-07
-3.95763860211516e-05
-2.18704014357985e-05
-2.13022536628255e-05
-1.7886445235245e-05
-3.43422661716285e-05
-3.90032790689314e-05
-1.21495771288469e-05
-8.25586723721631e-06
-2.14517189551323e-05
-2.23703107282267e-05
-1.44237242562476e-05
-4.58412670662221e-05
-3.24583548077545e-05
1.01329435425577e-06
-2.04761388074512e-05
-1.70000933810639e-05
-4.95841599923741e-06
-3.93171542160729e-05
-3.24784891631424e-05
-2.1731054949947e-05
-1.96099494576767e-05
-1.4117531129327e-05
-1.14616922757159e-05
-3.55474705201629e-05
-2.40148480433964e-05
-1.89488130486129e-05
-1.97272949410254e-05
-3.12906839302885e-05
-1.47651322207093e-05
-2.56276600268738e-05
-4.13090092622963e-06
-3.50898076790352e-05
-3.86013133903819e-05
-1.7366832337183e-05
-1.16961960602155e-05
-2.18181610004741e-05
-3.17968805505514e-05
-3.89928147168351e-06
-1.49882787304215e-05
-2.11536925025584e-05
-3.53953490178876e-05
-1.90375121320611e-05
-4.57897951464351e-05
-2.05495773623549e-05
3.06136809315114e-07
-2.34464164729389e-05
-2.59094740584048e-05
-1.38090503957213e-05
-3.71897804353466e-05
-2.27219277012232e-05
-4.49311813511957e-05
-1.31971772711524e-05
-8.2795653172714e-06
-1.7707144393388e-05
-2.66699561072765e-05
-2.61285812662445e-05
-3.10490094921077e-05
-2.20336584404553e-05
-1.00643839877077e-05
-2.9707582638109e-05
-1.41411615918669e-05
-5.57641714742543e-05
-4.55737478756389e-05
-3.42369424584779e-05
-1.53126957331639e-06
-1.66035803046261e-05
-1.32720304896863e-05
-1.20497440558234e-05
-1.94929678747841e-05
-1.274040473868e-05
-1.7737237897947e-05
-2.11048958011968e-05
-9.3392522017945e-06
-1.81204626523672e-05
-5.45362066227587e-06
2.97892181221969e-06
-2.6023818765541e-05
2.84837775383193e-07
-1.96896470901906e-05
-6.75781060467875e-07
-3.78748690208469e-05
-8.13995932203772e-06
-7.69577952840789e-06
-2.68542209711949e-05
-3.50041005641417e-05
-2.56681030992923e-05
-3.21740486977105e-05
6.95260545399249e-06
-2.74387256026982e-05
-2.59281673637686e-05
2.19823291208167e-05
-8.62359236902896e-06
7.2978235881318e-06
-2.50442484564616e-05
-1.1589906895465e-05
-4.08202372656466e-05
-1.54317656253568e-05
-1.63100107456511e-05
-3.04947900752556e-05
-4.24565761457085e-06
-2.67050853838223e-05
-2.68602355409354e-05
-4.93463254464456e-06
-4.76056697699072e-05
-1.69421886098372e-05
-4.56881241843885e-05
-3.24240743386113e-05
-1.88535288686429e-07
-1.90471510122107e-05
-3.67115855121061e-05
-2.68472101041301e-06
-1.65686506288102e-05
-2.3674188485964e-05
-3.48375845725912e-05
-2.59444677985339e-05
-1.25032289297066e-05
-2.59782077915776e-05
-2.19809317072205e-05
-2.47301894919855e-05
-1.90773384231511e-05
-1.43871861082131e-05
-1.69424892375686e-05
-3.3260079408749e-05
-2.1818110044143e-05
-8.14413847288972e-06
-2.66591303930319e-05
-2.94706807940073e-05
-2.93086831060098e-05
-5.98427768911446e-06
-3.7709009375191e-05
-4.42994757512364e-05
-2.06973561350242e-05
-1.73201092852584e-05
-1.82007956884419e-05
-2.00351496431378e-05
-2.44820161982634e-05
1.32103609687325e-06
-2.06841669977818e-05
-1.75647875994355e-05
-6.24881151825162e-06
-5.58913855691797e-06
-1.08653210649454e-05
-1.60106470852241e-05
-3.11628026487606e-05
1.03314366393672e-05
-3.13438758832309e-05
-2.6503502502049e-05
-3.15902694313791e-05
-1.21180748232607e-05
-1.61286685096855e-05
2.31787735861355e-06
-1.9845003707377e-05
-2.1378970252441e-05
-2.35813055201083e-06
-4.50605131117403e-05
-1.84549271345693e-05
-1.1933013609816e-05
5.32203668692767e-07
8.84029992466597e-06
-9.36509458025277e-06
-1.07632632951162e-05
-1.65662092010902e-05
-3.74578722210585e-06
-3.06214538441272e-05
-1.08332539176106e-05
-2.58149523531974e-05
-2.16862182120039e-05
-2.59138294896624e-05
-2.03817313732152e-05
-3.05027078227848e-05
1.03668183357049e-05
-2.1812696514368e-06
-3.42893042702722e-05
-2.74508933960013e-05
-3.04002472627379e-05
-4.44960737789001e-05
-2.17231032300918e-05
-5.74070164113707e-05
-1.44816469299982e-05
7.00325908160882e-06
-3.44822682375497e-05
-2.82090234296064e-06
-1.61608661714682e-05
-1.81023005382087e-05
-2.99039222617893e-05
-2.4448281447755e-05
-1.87205676504032e-05
-1.3269603007373e-05
-2.03033769769077e-05
-3.64046650936425e-05
1.13186493563045e-06
-2.37795215497411e-05
-2.37520450765186e-05
-4.1364030386378e-05
-2.29265145914119e-05
-1.72996411461036e-06
-2.72491301966513e-05
-4.4396933095687e-05
-9.37510768967141e-06
-1.57071922772699e-05
-2.96314827549787e-05
-3.01982227269779e-06
-2.5441607899516e-05
-3.25886468102788e-05
-2.2210004052629e-05
-3.06967553217338e-06
-2.69558934940436e-05
-1.65571899046102e-05
-1.41838246551707e-05
-1.38784098433054e-05
-4.25596178994501e-05
-2.15887108083021e-05
-3.69942220510299e-05
-3.0601026672484e-05
-8.86331327554032e-06
-2.94890831388102e-05
-2.92092163206355e-05
-2.96837285549001e-05
-1.80242472962599e-05
-1.59270421440653e-05
-1.71519604005507e-05
-2.11072806865549e-05
1.03347833249761e-05
-2.00624993232759e-05
-1.0834190154312e-05
-2.57617787543719e-05
-3.13902967633815e-05
-9.95290311973505e-06
-2.00701386632403e-05
6.5287132179729e-06
-2.62723046431322e-05
-4.91978599639774e-06
-1.47117477333441e-05
-3.21195277131179e-05
-8.29564137896399e-06
-2.22212271810534e-05
-1.83997914446016e-05
-1.06493692311178e-05
-2.30978841934221e-05
-4.17930277298343e-05
-2.06711651757561e-05
3.23335713422757e-06
-1.69808910884189e-05
-3.8278969119845e-05
4.94676472289265e-06
-2.88442705868037e-05
-2.92495164178799e-05
-1.53736459481162e-05
-1.52588494442381e-05
1.82263377768265e-06
-2.10997705088703e-05
-2.14387749786514e-05
-2.76703664318917e-05
-1.79347603602316e-05
-1.75867389541779e-05
-3.25801574517047e-05
-2.19222782078007e-05
-1.58110072581115e-05
-7.93649903487241e-06
-4.87593789571576e-05
-1.19614488471886e-05
-1.33085668897438e-05
-3.05906963888113e-05
-2.34890399361481e-05
-1.63356688565074e-05
-1.33164678769854e-05
-1.1348981808687e-05
-1.07021379210055e-05
3.5613133500111e-06
-3.58023375586915e-05
3.42344385950066e-06
-1.99632643425011e-05
-2.58826401966159e-05
-4.22479350625923e-05
-1.55619415924863e-05
-2.53625132720674e-05
-2.28552710917417e-05
-3.69033536724709e-05
-1.30822832837485e-05
-2.87000160151644e-05
-3.26647873271095e-05
-2.21649676756636e-05
-2.39046419038166e-05
-2.83842661415056e-05
-5.5555649193231e-06
-7.79073381783887e-06
-2.02282514244056e-05
-1.61613299084743e-05
-4.09816358805951e-05
1.0999138036771e-05
-1.97621633658759e-05
1.8743009095253e-06
-2.48508579982148e-05
-2.14758631222186e-05
-1.50346542159911e-05
2.958499585844e-06
-3.9822564458307e-05
-1.44107613913285e-05
-1.50958614531223e-05
-2.4530020227475e-05
-1.0321081286928e-05
-1.51049659957081e-05
-2.05854556707492e-05
-3.13320100848622e-05
-2.51497409940511e-05
-2.47953757696082e-05
-1.33918427725067e-05
-1.61459320414593e-05
-4.17765220235196e-05
1.67831187532134e-06
-1.44520011867726e-05
-2.59334235261471e-05
-1.81788878157463e-05
-1.51565479831824e-05
-4.81614550123561e-05
-1.9517170636362e-05
-1.19549554668878e-05
-2.96732305272441e-05
-3.66682990086031e-05
-3.10011298168153e-05
-1.22601336866795e-05
-3.13733672983047e-05
-3.84912846283995e-05
-1.84810020530175e-05
-2.74203296756049e-05
-3.39593154917279e-05
-4.02756615326996e-05
-2.60546453210304e-05
-9.40504332155589e-06
-2.89900552592048e-05
-2.87959770988289e-05
-2.31832888099559e-05
-1.28922210880121e-05
1.0441073211994e-05
-1.34477606486553e-05
-6.18160863739021e-06
-1.27751659230152e-05
8.23483901063919e-06
-1.56575779590749e-05
-4.88091862720203e-05
-2.31677359569978e-05
-1.45392929879046e-05
-1.22991068461783e-05
-4.57890293858425e-05
-2.60347736578002e-05
1.8229393034546e-06
-1.21352581990996e-05
-2.11372465992935e-05
-4.52508115213524e-05
-2.30496164125514e-05
-2.55846305983727e-05
-4.0508857550833e-05
-6.15347305334629e-06
-8.86489501027377e-06
-3.02647278170739e-05
-3.40131703977755e-05
-1.90030565137318e-05
-1.2658197450992e-05
-3.04909358560435e-05
-8.8773370085095e-06
-3.29900010431148e-05
-2.97243611532007e-05
-3.16655007334362e-05
-4.61371833114476e-05
3.76452627058102e-06
-1.8469736516066e-06
-1.48252364750246e-05
-3.2183163036151e-05
-1.06759966617527e-05
-2.77470325260014e-05
-2.35063558271249e-05
-1.79067145505259e-05
-3.41030507261058e-05
-4.28405998754562e-05
-2.18401831650549e-05
-2.96360036574466e-05
-3.44631711564412e-05
-3.52490039983294e-05
-1.67190471213166e-05
-3.04639891527706e-05
-3.14382820068373e-05
-2.69177650815009e-05
-3.31263623871679e-05
-1.83198859746543e-05
-2.21211202172941e-05
-2.60980966552443e-05
-2.17379400184792e-05
-2.79839338583986e-05
-2.10353396310474e-05
-1.77068611863584e-05
-9.54692871701341e-06
-1.09770101161652e-05
5.37366146233796e-06
-1.61822879849565e-05
-1.49192039552299e-05
-1.94118710494538e-05
-2.26537480219268e-05
-1.12608384626753e-05
-3.34442552179638e-05
-1.31401747370646e-05
-3.77206417884829e-06
-1.64173766362882e-05
-2.50757393301086e-05
-3.07288818909464e-05
-3.16938280086477e-05
-3.46551822574582e-05
-2.83669445161417e-05
-1.88726360769133e-05
-2.66253407849094e-05
-1.09922548014859e-05
-1.02121690446657e-05
-3.48524855652363e-05
1.09036362910232e-05
-1.07193613999091e-05
-2.0153073204238e-05
-9.55587983279219e-06
-3.74825364891338e-05
-3.78521843466626e-05
-3.98063776482953e-05
-1.86244424955485e-05
-2.46016519345033e-05
-4.94869200425492e-05
-2.39913799210992e-05
-3.08199646043455e-05
-3.68660283454726e-05
-2.22598344009954e-05
-2.0433867288859e-05
-6.91882517293517e-06
1.88496662861228e-06
-2.81592352913569e-05
-2.73635632418334e-06
-2.58094089460676e-05
-2.61669982729249e-05
-1.08225235560198e-05
-6.6040294624135e-06
-3.12913324587096e-05
-1.89925420891163e-05
-2.02050470576535e-05
-3.60700807207085e-05
-3.41030355613477e-05
-2.10671452261547e-05
-3.74538259149091e-05
-2.61795288700861e-05
-3.16394433019009e-05
-2.26472021899536e-05
-2.55516241547325e-05
6.97705729760958e-06
-3.59227432049226e-05
-2.4233328378286e-05
-2.9484789252223e-06
-1.10461167176094e-05
-2.86422828501481e-05
-9.58680928573689e-06
-1.72663064007915e-05
-2.95769282349278e-05
-2.02897249901345e-05
-9.57517400673395e-06
-1.99460882733484e-05
-1.8013021911734e-05
-2.66884943396607e-06
-9.0082063316805e-06
-1.11605580970126e-05
-4.95021850857191e-05
-2.19112072444331e-05
-2.46806944665914e-05
-2.01967374666275e-05
-1.36495899961394e-05
-2.25412293496887e-05
-2.76662059792547e-05
-3.48156717890766e-05
4.73986678071717e-06
-5.5075033058857e-06
-2.1308045766437e-06
-2.84469677618073e-07
-1.84452776754692e-05
-3.18218960350122e-05
-3.56107770428969e-06
-7.92881360629228e-06
-2.92068923861213e-05
-2.32208853832524e-05
-1.39177550623561e-05
-3.78380711129733e-05
-2.56455765722773e-05
-2.07034578135154e-05
-4.09876141421088e-05
-3.30198210026499e-05
-1.27051109193922e-05
-1.30398458661454e-05
-1.611873829584e-05
-9.10640075570432e-06
-3.03271681713253e-05
-3.03410593141898e-06
-5.93750977253888e-06
-1.52933666399212e-05
-1.874306618296e-05
-1.65917026233311e-05
-1.8952551103937e-05
-2.71890154416513e-05
-1.02123537020383e-05
-1.60864378082189e-05
-1.79431589937831e-05
-9.50488539657888e-06
-3.15162535003148e-05
-5.28702361039678e-06
-1.98301970144979e-05
-3.49138771913943e-05
-2.39799767241365e-05
-1.04339850017711e-05
-2.65758767052775e-05
-7.34165767765507e-06
-1.24501851187933e-05
-2.85531849460292e-05
-2.18068722454694e-05
-3.12980477963498e-05
-3.32987776779983e-05
-8.60314914725402e-07
3.95825310056092e-06
-1.09301081449008e-05
-1.35520296815968e-05
-2.41828767365957e-05
-3.76644204984458e-05
-2.36138463189304e-05
-3.56735349354629e-05
-2.62130468669977e-05
-3.50545391392091e-05
-8.21226120510249e-06
-2.16621202318089e-05
-1.60342582257259e-05
8.11198615086743e-06
-8.15392956951562e-06
-3.32118856939297e-05
-2.54519684942576e-05
-2.10652554189972e-05
-3.10933928373462e-05
-1.963776421505e-05
-7.08058869845546e-06
-1.73158752674633e-05
-9.45878430934515e-06
-2.8385233661499e-05
-3.7461811946489e-05
-2.16110094285658e-05
-2.40692096548586e-05
-5.69731149710071e-06
-2.74909797215779e-05
-8.06761445477129e-06
-2.48218493063102e-05
-1.73297213691649e-05
-1.77035299317231e-05
-2.56056575889697e-05
-4.25103620299561e-05
-4.35644523996629e-05
-2.89753032233106e-05
-2.20141070901134e-05
-4.24703303075237e-05
-2.65657229570106e-05
-3.06197598275913e-06
-1.16556279649412e-05
-9.94566395108772e-06
-1.97567030572067e-05
-2.89646745240991e-06
-2.25491350880256e-05
-6.84979675273888e-06
-4.5463518419825e-05
-3.45115944209339e-05
-3.92208787265901e-07
-2.50306716414786e-05
-3.55022521143761e-05
-1.76226611019255e-05
-1.03281008773432e-05
-2.40697610960715e-05
-9.44079776586298e-06
-8.59374823012557e-06
-3.87596384448237e-05
-3.10888452119901e-05
-2.90938788937184e-05
-2.49915050247641e-05
-3.44835967408833e-05
-3.26511174158962e-05
-1.58305458859936e-05
-4.02874877702834e-06
-2.8968247830282e-05
-1.49722145253529e-05
-2.35634234282827e-05
-1.42605057535238e-05
-1.35742498337178e-05
-3.32707971791899e-05
-7.14775580067849e-06
-1.18677701565178e-05
-1.05278190675211e-05
-3.24085874492802e-05
-1.15455629790802e-05
-2.06027979287901e-05
-3.17127767900774e-05
-2.61476927825435e-05
-3.27006905724767e-05
-1.83807097215981e-05
-3.95012997545855e-05
-1.67780617182519e-05
-1.43048992357047e-05
-1.38472380188188e-05
-2.93296416257667e-05
-2.06783368536679e-06
-1.47310259580652e-05
-2.70478051181882e-05
-1.19186229400135e-05
6.674877253761e-06
-3.96307322158538e-05
-3.09470371833327e-05
-1.44149636681999e-05
-2.66196348792296e-05
-1.76522702629281e-05
-2.49950535996044e-05
-3.12737915348732e-05
-1.90347140614187e-05
-2.78555680177258e-05
-4.01616035051162e-05
-1.86545028858723e-05
-9.18580080814557e-06
-3.21646126004877e-05
-4.36518923849689e-05
-2.76749564897291e-05
-2.05694210775848e-05
-1.92589988763408e-05
-1.34314418973268e-05
-2.44016895235567e-05
-4.32059415479505e-05
-5.75848364762421e-06
8.8258092151859e-06
-1.98567788981079e-05
-1.00234004047958e-05
-2.88790785094019e-05
-2.48059117575764e-05
-2.30212787114597e-05
-1.68930575133957e-05
-1.00423487064888e-05
-1.21865061676248e-05
6.27975268997079e-06
-3.69850210177144e-05
-2.07902328553875e-05
-8.29408592090679e-06
-4.33480175767526e-06
-3.53757489284136e-08
-2.14718523722769e-05
1.72159309674182e-06
-3.08917638196439e-05
-1.7358939132581e-05
6.1941691625683e-07
-2.41915965350029e-05
-1.13887329558255e-05
-8.79617999775373e-06
-4.04725725791647e-05
-2.9516735136002e-05
-1.35664198506851e-05
-1.631576354009e-05
-1.66464002537579e-05
-3.61975076793638e-05
-2.76707956586946e-05
-1.57015284438565e-05
-2.58868027670003e-05
-2.0154313193044e-05
5.41523564344696e-06
-1.24034070496689e-05
-2.39320144538356e-05
-2.38436679562162e-05
-2.57282483985704e-05
-1.6038816662022e-05
-3.9754063481296e-05
-3.3851841349967e-05
-9.41884084062887e-06
-1.53352613631071e-05
-2.02599971907209e-05
-2.47537069555842e-05
-4.43274083753987e-05
-3.45868819260433e-05
-3.25271965258738e-05
-2.98466102387797e-05
-2.69740639360814e-05
-6.1873591036658e-06
-1.72309005599366e-05
-2.56359188368194e-05
-3.7222125882061e-05
-3.19325022267024e-05
-2.40863683301368e-05
-2.84444805744501e-05
-2.83342819109686e-05
-1.83972128790452e-05
-8.30187740757659e-06
-3.93245154749404e-05
-4.14479380088118e-05
-3.91113520504527e-05
-3.46287368381855e-05
2.6199883509842e-06
-2.60358557591973e-05
-2.84548092466219e-05
-2.35663029683523e-05
-2.9184717840476e-05
-1.02328209529958e-05
-2.81448768489892e-05
-1.71346120981645e-05
-1.94672429142844e-05
-3.10224018666856e-05
-3.47404108111675e-05
-3.56349182695566e-05
-2.8334813564431e-05
-1.71760781467805e-05
-6.60681872166014e-06
-2.39833551605601e-05
-1.90418164269843e-05
-2.98821229930913e-05
-4.40671646171288e-05
-8.99767466277781e-06
-3.26499181829152e-05
-3.56612969202706e-05
-3.39439836950663e-05
-1.98765611991079e-05
-3.10097689456456e-05
-2.77020938423244e-05
-2.57549014353892e-05
-1.27694123605289e-05
-2.24056761254237e-05
-1.83412682015258e-05
-9.4038963372228e-06
-3.38082913638081e-05
-2.16057450392135e-05
-3.37012330083698e-05
-3.74611116301082e-05
-1.02259025133857e-05
-2.99699673073126e-05
-2.12256930999049e-05
-1.03854919050772e-05
-1.55989846066932e-05
-1.91187533505429e-05
-1.20954500432071e-05
-6.90994015411393e-06
-1.18954534542604e-05
-2.29089675542564e-06
-4.78508476374545e-05
-1.72643909990562e-05
-2.68521846615096e-05
-5.65384559442943e-05
-2.99768782022915e-05
-2.15024572928534e-05
-2.79225493222063e-05
-3.08107904362521e-05
4.53676941732546e-06
-1.65905430700991e-05
-1.24395352795391e-05
-4.24619971162964e-05
-7.06462830868247e-06
-2.72104152516768e-05
1.02802811816877e-05
3.33060102802057e-06
-3.50753432069629e-05
-4.6079162863254e-05
-4.10384509167638e-06
-1.63193444923573e-05
-2.52034254423749e-05
-1.17640007950212e-05
-2.82524049755448e-05
-3.09697084786122e-05
-1.08423869599901e-05
-1.52757188016396e-05
-4.0421263592138e-05
-2.81548643480129e-05
7.64731665359336e-07
-5.31124882814322e-07
-2.07122653822625e-05
-1.00887169618868e-05
-1.6685109001109e-05
-1.69160590846843e-05
-1.08934653721061e-05
-2.31599934928839e-05
-1.04164715629747e-05
-2.6864443115603e-06
-2.2951541125274e-05
-5.13225014923009e-05
-2.31447768905438e-05
-1.54722786087285e-05
-1.41678457874467e-07
-1.38023790865959e-05
-1.07405247216958e-05
-2.1875502913209e-05
-8.45261593124635e-06
-1.63459883678072e-05
-1.0791673555314e-05
-4.87574418550452e-05
-4.0807572443336e-06
-1.66167563709104e-05
-4.09647003192052e-06
2.73939990680137e-07
-3.22221111348092e-05
-2.13202647018304e-05
-1.61580527454018e-05
9.75038792262617e-06
-6.49134812415391e-06
-4.15261717199564e-05
-2.89147677972243e-05
-1.11020915559588e-05
-1.89084619015704e-05
-2.81500692644522e-05
-1.25261403835893e-05
6.05043111471684e-06
-1.61225051872904e-05
-2.72232894521691e-06
8.92160474647996e-06
-3.06953489875152e-05
-1.54687434396269e-05
5.46740470057833e-07
-3.15972040092192e-05
-2.34977900560925e-05
-2.26430354733872e-05
-2.80166895116879e-05
6.93697896560927e-06
-3.50510400187943e-05
-3.17128773091174e-05
-1.30895276213947e-05
-1.00829599006727e-05
-1.52438281958075e-05
-2.91062375025694e-05
-3.90768187793124e-05
-2.776878007044e-05
-2.1148258192919e-05
-2.80526344643029e-05
-1.17008175531978e-05
-2.6063956681896e-05
-1.98365602863067e-05
-3.30371178213243e-05
-2.22662635972225e-06
-1.97729089583251e-05
-4.26371366628116e-05
9.44642706415542e-06
-1.54646936690489e-05
-2.33993738483849e-05
-1.29097473193185e-05
-3.58040332893967e-06
-1.89310935171822e-05
-5.71612216157571e-06
-3.2324257710212e-05
-2.7487078015435e-05
-3.18343657471237e-05
-2.44023927074528e-05
-2.65080237849888e-05
-1.15568596319222e-05
-3.81105681760765e-05
-1.97910292252362e-06
-2.50409220469654e-05
-1.80718008135466e-05
-4.09832716271871e-05
-1.67802685870969e-05
-1.84546326806504e-05
-8.74485562899595e-06
-3.77087784880043e-05
-2.43504658778472e-05
-2.36431819835774e-05
-2.94221399800458e-05
-3.53931048819352e-05
-5.939588626625e-05
-1.25643920093415e-05
-1.44635305803449e-05
-2.24445169865125e-05
-1.53129091170926e-05
-1.99666586937645e-05
-1.34245758068954e-05
-1.81591230769526e-05
-2.52269403067747e-05
-1.22863789860753e-05
-9.07070441601162e-06
-2.24387303553412e-05
-1.11429004857856e-05
-3.46691871492261e-06
-1.41444654953469e-05
-3.0806745845714e-05
-1.96211981589079e-05
-1.41173421495811e-05
-1.6540179467964e-06
2.48864073978026e-06
-1.87578075605662e-05
-3.56841888681736e-05
-1.77475813934337e-05
-1.84724568317795e-05
-2.74488887958232e-05
-2.26907969565122e-05
-2.89918359948134e-05
-2.18030463299868e-05
-2.00722181346825e-05
-1.10796135673146e-05
-2.00467097446608e-05
-2.01514243932375e-05
-1.66250104415846e-05
7.01201589909434e-07
-1.4027141905316e-05
-1.66462159792101e-05
-8.51129135952598e-06
-6.79533501778311e-06
-1.76477373461877e-05
-2.76571701649377e-05
-1.71692325779212e-05
-2.56119146208099e-05
-2.36971736198576e-05
-2.21656973591159e-05
-2.02125356583297e-05
-2.35434937019487e-05
-1.98602254204871e-05
-2.2432407513167e-05
2.17408310618154e-06
-3.72946229054447e-06
-2.50589981338211e-07
-2.54026825489064e-05
-3.27667144063216e-06
-2.48481179998055e-05
-6.0629440504379e-06
-3.65415723419715e-05
-2.27449249592983e-05
2.54217963208189e-05
-2.99418825388486e-05
-2.13966875118986e-05
-4.53190707267717e-05
-2.30443966676573e-05
-4.00546446995306e-05
-2.70264946209076e-05
-3.92506471670873e-05
-1.70747477719845e-05
-1.24348017770809e-05
-2.77667227347017e-05
-1.21612206070619e-05
-1.90339659515669e-07
-2.25503041088507e-06
-2.95896464024051e-05
-3.69879888610067e-05
-1.94739059911994e-05
2.73690032885744e-06
-2.22401277579301e-05
-1.55028306715342e-05
-2.60823988858498e-05
-2.33070522415652e-05
-1.40508321715209e-05
-3.43333978132423e-05
-4.48777490179608e-05
-4.05063019301438e-05
-3.83355906327523e-05
-1.79761379159501e-05
-3.96547962579525e-05
-3.62504380752912e-05
-1.38846991438157e-05
-3.33157622086319e-05
-3.27777481701364e-05
-9.72935385915891e-06
6.72100506030171e-07
-4.18820189685691e-05
-4.62566935154818e-05
2.1571036968671e-06
-1.03989982411253e-05
7.46429760239807e-06
-4.35822225466611e-05
-2.40932834515985e-05
-1.96884449112605e-05
-8.59464572280336e-06
-2.94394465569593e-05
-7.58742666894394e-06
1.27829933707907e-06
-2.56875583254057e-05
-3.91217303547661e-05
-1.06748658653938e-05
-3.32174967172817e-05
-1.11613900752795e-05
-1.27319960734575e-05
-2.39912375010683e-05
-2.53339675461549e-05
-1.62679429488645e-05
6.01513299893744e-06
-3.04436798827278e-05
-3.53540474623186e-05
-1.07748642261412e-05
-2.78407718775313e-05
-3.07341113181878e-05
-1.07557936683079e-05
-1.98923786568032e-05
-1.27784510025542e-05
-2.20618584283359e-05
-1.74396063264056e-05
-3.29136626939648e-05
-3.47642298560949e-05
-4.45271263969415e-05
-4.107465329932e-05
-2.51652345465364e-05
-1.69356682730884e-05
-2.20697356357123e-05
-3.92342410942251e-05
-9.04397151242585e-06
-2.43895777225766e-05
-1.04838236809117e-06
-4.69602919267524e-05
-6.35906638288576e-06
4.55116533854834e-06
-1.15212738459594e-05
-1.86719913097765e-05
-2.12697738611618e-05
-2.13498415346816e-05
-3.79624776571915e-06
-4.42073438114298e-05
-2.59303434864072e-05
-3.21520703432014e-05
-4.7685194672095e-05
-1.99562043213264e-05
-3.48970523838151e-05
-3.64520854570166e-05
-1.65156791678368e-05
-1.85203200810887e-05
-2.20134650544364e-05
-4.04405927091585e-05
-2.05940406544243e-05
-4.32837172340114e-05
-9.0018047453509e-06
-1.03578249074725e-05
-6.77384531294301e-06
-1.45877770431262e-05
-4.22048317014848e-05
-2.18169971965964e-05
-2.87775778270965e-05
-1.09328116884805e-05
-1.30700423176549e-05
-1.11001194864843e-05
-3.48344379906222e-05
7.89046796824718e-07
-2.68663794402665e-05
-1.77387584015716e-05
-7.63811214398768e-06
-1.88777612591793e-05
-7.04347114198777e-06
-2.53789338712327e-05
-1.27128772411992e-05
-2.31463982343309e-05
-1.98415450617312e-05
-2.95197719636957e-05
-1.46713998811987e-06
-1.39021333654672e-05
-2.54336923840939e-05
-3.35841682524548e-05
-2.54025772073708e-05
-4.49486887391754e-05
-1.18628641297729e-05
-1.93412714430717e-05
-7.65495107287753e-06
-4.28030541527344e-05
-3.13238756738842e-05
-1.67526943908937e-05
-1.50640405192141e-05
-4.05428884736014e-05
-2.55824940335705e-05
-1.16843970781576e-05
1.50507120905607e-05
-2.09784112785789e-05
-1.49212765217629e-05
-3.10183655128092e-05
-1.6362873387958e-05
-1.21609374700491e-05
6.78394172378531e-06
-1.00873482596579e-05
-2.08161040093478e-05
-1.42958326347584e-05
-3.85233647518964e-05
-1.97734928187245e-05
-3.1831777059146e-05
-1.6738574651781e-05
-4.52709965816678e-06
-1.37081687537257e-05
-1.60457567722867e-05
-2.59876138771349e-06
-1.04348960374124e-05
-2.94216799917014e-05
-2.16932830321025e-05
-2.26545504828047e-05
-3.03420513960355e-05
-1.65213536532342e-05
-1.43326712075223e-05
-1.33516003742384e-05
-2.2848914164074e-05
-3.75144694964737e-05
8.54542172811004e-06
-1.09923618762372e-05
-3.15498733112334e-05
-2.47774389301883e-05
-8.5093154376842e-06
-1.24308126734718e-05
1.08083403708549e-06
-2.40758113627936e-05
-2.95044566406907e-05
-1.79790632445873e-05
-1.770396167865e-05
-2.00483103428159e-05
-1.93729363784573e-05
-2.38507792325883e-05
-3.16780279402112e-05
-3.19867114623912e-05
-3.54035499062657e-05
-1.83532931756743e-05
-1.25490394266943e-05
-3.302064008878e-05
-3.01815379167433e-05
8.36913615929556e-07
-4.822648758652e-05
-2.62012702370017e-05
-1.60500810680168e-05
-1.08695884849128e-05
-6.87538151208725e-06
-3.79836277932094e-05
-1.48982197291375e-05
-1.89924050274013e-05
-7.69791066189214e-06
-5.43804410501661e-06
-8.70678376687086e-06
-2.25349454302027e-05
-1.86608793886929e-05
-1.58991721340177e-05
-2.72661615957288e-06
5.2289131360162e-06
-2.45109433108539e-05
-9.01256218744932e-06
-2.48228769255839e-05
-1.24726706130987e-05
-2.90947402144505e-05
-2.85073162682632e-05
-3.85977699104888e-05
-2.44811920944001e-05
-3.17117479044721e-05
-3.67538370550482e-05
-1.45064387652391e-05
-2.24862029218374e-05
-1.32787153176931e-05
-4.06945371371791e-06
-1.07540332351747e-05
-3.7707888054377e-05
-6.87209102416069e-06
1.32487129468556e-05
4.07519123135129e-07
-2.82333882844069e-05
-2.40689261753266e-05
-3.6694523614601e-05
1.09686881625819e-05
-1.53681670067688e-05
-5.31811991884638e-07
-1.74974873156304e-05
-3.29870010095662e-05
-1.58728620307876e-05
-1.57965984917283e-05
-2.34468880251324e-05
-6.50615901600623e-06
-1.68724763792009e-05
-3.17358834043113e-05
-2.19508897130219e-05
-2.20451053509726e-05
-2.32854391710177e-05
-1.45648721114548e-05
-2.52214062985396e-05
-4.4189192947695e-05
-9.6355587125421e-06
-6.39635876192078e-06
-3.11190242812276e-05
-2.36414171946257e-05
-1.42119109146777e-06
-1.52553224663789e-05
-1.80885982968892e-05
-4.52557661552053e-05
-6.68887189765573e-06
-1.77639211144145e-05
-2.86790858594408e-05
-2.71032508801456e-05
-2.20316939975309e-05
-2.35569794887047e-05
-3.23316440894032e-05
-3.32281060904275e-05
-1.43248451129985e-05
-2.98843544327365e-05
-2.02687547684045e-05
-8.56336660053791e-07
-2.21363020493045e-05
-2.12112298092969e-05
-1.69617918857647e-05
-2.5411415725226e-05
-2.93710583527974e-06
-2.0350508289184e-05
-2.66949071048365e-05
-1.18621752262783e-05
-2.49431953767192e-05
-2.37955168914658e-05
-4.41220931406122e-05
-1.42334602986882e-05
-2.50313540457106e-05
-2.85713389967941e-05
-1.90216566310008e-05
-3.25141959202696e-05
-7.11101712201845e-06
-3.24303247825881e-05
-2.76181937018913e-05
-2.0928209636536e-05
-1.27107694536374e-05
-2.04646196769873e-05
-2.09453169534466e-05
-2.66178542257926e-05
-1.7707511150738e-05
-2.41167805818464e-05
-1.21126416933307e-05
-2.39864347797545e-05
-8.21483699006462e-06
-1.59904997888675e-05
-3.77161904117208e-05
-3.15623465697906e-05
-6.47135968629765e-06
-5.61500983254029e-06
-3.094109664634e-05
-2.0466143355743e-05
-2.5419069170691e-05
-2.90976242811373e-06
-2.8429162188637e-05
-4.10835090169163e-05
-1.84161253049937e-05
-1.02394111950804e-05
-2.5693420838803e-05
-1.91342915938881e-05
-2.80700659077045e-05
-1.79191217162545e-05
-2.66972955828041e-05
-1.03414351654879e-05
-2.09976540987741e-05
-2.31980011363005e-05
-3.24818190569387e-05
-1.05024749380421e-05
-8.7976457732385e-06
-1.98264168298379e-05
-2.22091238032375e-05
-1.40680526497849e-05
-1.05436837569713e-05
-3.11727860427936e-05
-2.62209728354814e-05
-2.84755274631359e-05
-1.32553978364657e-05
-1.94270142177074e-05
-5.78997900971787e-06
-4.36323413353092e-05
-1.65675461143713e-05
-2.87467826818154e-06
-9.11912596574876e-06
-1.66061774213173e-05
-7.75527433039715e-06
-1.63084028517545e-05
-3.67523740455438e-05
-2.12165731601442e-05
-1.04668564242881e-05
-2.02602966646276e-05
-7.65385942813094e-06
-1.72454224432299e-05
-5.79800681388075e-06
6.47628218159212e-06
-3.17389295965434e-05
-1.86090341354919e-05
-1.21183158301806e-05
-1.76849687035745e-05
-3.01689696732991e-05
-3.37012535318091e-05
-3.91313582041065e-06
-2.92991949953086e-05
-2.9545988882072e-05
-1.30341485779719e-05
-2.87546511504424e-05
-1.56859698832548e-05
-3.53930264771004e-05
-1.40019086393243e-05
-2.05626473069278e-05
-3.38189931035627e-05
3.676221968902e-06
-1.92402924508192e-05
-2.71227374695186e-05
-1.95232800844437e-05
-3.76318260904587e-06
-5.01575282316679e-05
-2.97657204600443e-05
-1.03199255180463e-05
-3.5020358423512e-05
-6.7474098655374e-06
-1.45750627575042e-05
-2.60115492851254e-05
-3.91209592529904e-05
-2.99503001733304e-05
-2.66939878711398e-05
-1.87100394072546e-05
-2.03147900834576e-05
-2.50205201765874e-05
-1.49246123797933e-05
-3.69101788186321e-05
-1.00214893868836e-06
-1.76686726597479e-05
-2.36868007185598e-06
-2.87124668796005e-05
-1.05198684504147e-05
-1.14425744259842e-05
-4.75818198720149e-05
-1.41533155591601e-05
-1.46257102438694e-05
-4.23316193280284e-05
-2.77466323127041e-05
5.5556247263557e-08
-4.12620492122737e-06
-2.99030855722453e-05
-2.83334124902046e-05
-1.90040845547314e-05
-1.06804029149634e-05
-1.21822740828898e-05
-6.89972319273052e-06
-2.16504047718866e-05
6.05337384290268e-06
-3.90992930040613e-05
-8.10695202906758e-06
1.81865209029714e-06
-3.11417058648567e-05
-2.31949535745325e-05
-2.13821044195742e-05
-3.10112271203906e-05
-3.69252171577165e-05
-1.75857289837826e-05
-1.86383115036035e-05
-3.28825575987238e-05
-2.11141824736595e-05
-4.24595161380984e-05
-9.63814955218499e-06
-2.68700930889818e-05
-4.69137877451591e-06
-2.20038199722264e-05
-4.63655572173e-05
-3.32491496919591e-05
-3.80511427888008e-05
1.44517340551522e-07
-2.72831705912517e-05
-3.53775236796668e-05
-2.23708686306747e-05
-1.14848520675627e-05
-3.21213194482323e-05
-4.53270718628886e-05
-1.72135546953732e-05
-2.59506501043892e-05
-1.44127203630968e-05
-3.99261402895316e-05
-2.70475203489859e-05
4.28515285181787e-06
-2.46170085816243e-05
-1.47586287165382e-05
-7.3120465460493e-06
-1.77832335003545e-05
-1.41044854049878e-05
-3.52475394539574e-05
-3.45147459243608e-05
-1.77386862833923e-05
-1.23836013557518e-05
-1.54593953367642e-05
-2.0555532739942e-05
-4.92313101768484e-05
-3.91567984718823e-05
1.18974391807805e-05
-3.33641319584104e-05
-1.78401362144074e-05
-3.80601324484736e-07
-1.45576824534081e-05
-1.30862671754557e-05
-3.83829682819909e-05
-2.72066129390863e-05
-3.66562141853393e-06
-2.16179778619545e-05
-2.73518735316623e-05
-4.08658743144298e-06
-1.00383499703208e-05
-4.53638800654489e-06
-3.41509143989515e-06
-1.7252928759229e-05
-1.66847719839411e-05
-4.47204556171145e-06
-3.98668645747127e-05
-1.25517135510573e-05
-1.91691213522434e-05
-2.53323870903324e-05
-1.62536975816335e-05
-2.57977059788142e-05
-9.27085624756639e-06
2.72103531447549e-06
-6.44527973011672e-06
-1.89029572899676e-05
-2.64923517848114e-05
-2.86011372369293e-05
-8.43996532427094e-06
-2.05562293396369e-05
-3.34207838232657e-05
-1.41093297720724e-05
-4.77497012005137e-06
-3.54784382570641e-05
-1.5860045691302e-05
-2.03814616461805e-05
-2.04388881922443e-05
-4.14148905818098e-05
-9.452622905616e-06
2.0434518306384e-06
3.19748887938957e-06
-2.71874928986653e-05
-2.2552100666036e-05
-1.75962440261355e-05
-3.21621752337673e-06
-1.84168705757282e-05
3.97843746873052e-07
-2.43871414370663e-05
-3.55159908397771e-05
-2.37180209879406e-05
-3.19440893641571e-05
-1.3973339924792e-05
-2.94006667223635e-05
-6.34003803670601e-05
-3.7704459648716e-05
-2.9539965943577e-05
-1.85464868739744e-05
-2.31259394162813e-05
-1.49437585017946e-05
-9.97883275427028e-06
-2.62827061158109e-05
-9.18107775240482e-06
-3.56300085359675e-05
-4.80239729246488e-05
4.08717331880425e-06
-2.618520271932e-05
-2.04158998936423e-05
-2.39667789822514e-05
-1.20614319344319e-05
-3.75950842740279e-05
-1.46112270386796e-05
-5.31445927382983e-05
-2.24859768098216e-05
-1.58904917159073e-05
-2.22243694170686e-05
-2.7623513782775e-05
-2.28209448103592e-05
-1.27272874883381e-05
-2.32275656597243e-05
-2.4689895684781e-05
-2.40505314647072e-05
-1.15455100526177e-05
-2.44450349697592e-05
-4.0781833698156e-05
-1.65183360485592e-05
-2.96601849931806e-05
-4.34217215727519e-05
-2.16974585456655e-05
-1.17277215622467e-05
-2.89000304096031e-05
-1.86313912297189e-05
-5.92507455643352e-06
-2.88292140753099e-05
-3.99290406970047e-05
-3.64623555914693e-05
-9.13805092025917e-06
-1.80111283847327e-05
-3.3458332150644e-05
-1.94525652345748e-05
-2.06323461641891e-05
-2.57533576822463e-05
-2.85599417639166e-05
-1.03263010925256e-05
-1.12915987622607e-05
-1.15464693498037e-05
-2.74656773662155e-05
-1.73473035257732e-06
-2.11142141254599e-05
-6.15130799679636e-06
5.90131024878802e-06
-2.16935839197856e-05
-2.12909758960615e-05
-2.27340234345565e-05
-3.11988842686488e-05
-2.86485164121991e-05
-2.29446616353663e-05
-1.49802979965597e-05
-1.18940621282832e-05
-1.48793203514888e-05
-1.96822451124334e-05
-4.3961838292028e-05
-2.86551797816378e-05
-3.23158084719865e-05
-3.01048305522924e-05
-3.64178485577769e-05
-2.74142631356533e-05
-2.08997414080565e-05
-8.99182610600388e-06
2.36252661947722e-06
-4.20951925532766e-05
-2.16607036250804e-05
-3.12545953326233e-05
-2.61289055521327e-05
-1.01016623618554e-05
-3.9920307154369e-05
-2.32478853732995e-05
-3.15872509745835e-05
-1.2206486311951e-05
-2.40768240004586e-05
-1.76022542888276e-05
-1.85060103577879e-05
-7.37425336638682e-06
-2.55021083036449e-05
-2.75558992102583e-05
-2.72040673961477e-05
-3.37980762701912e-05
-2.26320870360112e-05
-3.13076122291471e-05
-2.60970972921317e-05
-3.59995078089608e-05
-2.14705194672407e-05
-3.94740663474178e-05
-4.58155938227657e-05
-5.70584611399194e-06
-2.11263994786305e-05
-3.99016657171429e-05
-1.75892696210342e-05
-2.19078801480975e-05
-1.71718693535304e-05
-3.9050789616469e-05
3.36126319618587e-06
-3.8648400862532e-05
-2.70277227319722e-05
-2.24414799921757e-05
-5.00402564651052e-06
-2.93144883832235e-05
-1.96938541647904e-05
-2.29199897591869e-05
-4.37888229357677e-05
-1.79592272018276e-05
-4.63541064367092e-05
-2.14440740887374e-06
-2.05720309119017e-05
-4.06756428591489e-05
-1.83112844900124e-05
-1.10058568908956e-05
-1.49319437881803e-05
-4.55508402419376e-05
1.11605853944568e-05
-1.31595640362649e-05
-1.66612441072342e-05
-2.31396806412108e-05
-5.60680119254399e-06
5.82021962444747e-06
-2.60897810120028e-05
-1.91441997137314e-05
-1.65949833095475e-05
-2.37830966915766e-05
-1.13951594178504e-05
-3.37265792354568e-05
-2.59007883548215e-05
-3.07879090620442e-05
-1.84093756275927e-05
-1.12997430846535e-05
-1.24190890016184e-05
-3.62195992404603e-05
-3.25112782187395e-05
-3.31913610379498e-05
-3.9751804090479e-05
-2.65025902322229e-05
-2.98852525956276e-05
-3.34439677077404e-05
-2.79066758019572e-05
-2.15596407297088e-05
-2.45633343171211e-05
-2.39313417292218e-05
-7.05480300878559e-06
-2.44873871509874e-05
-2.80947094741962e-05
-2.06044285653007e-05
-2.68767973727951e-05
-3.44935976773781e-06
-4.07648193051105e-05
-1.42801930908698e-05
2.4607439762474e-06
-2.0379459121451e-05
-2.80661536533562e-05
-2.15161096323331e-05
-1.79913616358054e-05
-1.62389175858202e-05
-2.46581909713948e-05
-3.07147631842057e-05
-3.09808509390767e-05
-3.37765456621278e-05
-3.02310606585135e-05
-3.87867037581136e-05
-1.21828216482189e-05
-6.27099058403564e-06
-1.24884548139277e-05
-4.59538388447458e-05
6.63932266039616e-06
-1.1798409995158e-05
-1.91888354429101e-05
-3.80660885818897e-05
-2.52601086557842e-05
-3.80401275140983e-05
-5.84050010190806e-06
-1.49101532213845e-05
-5.77317636640078e-06
5.42016380109358e-07
-9.90322200332254e-06
-2.67772954691653e-05
-3.13484169107723e-05
-3.28471812845127e-05
-9.29436736239499e-06
-2.1623846026872e-05
-1.70764925356463e-05
-3.61790605402395e-05
-2.99728394947048e-05
-1.1549420850493e-05
-1.38845661824327e-05
-1.30079399326037e-05
-2.89285481527382e-05
-2.67053359746175e-05
-1.76497987616863e-06
3.9604941619461e-06
-2.04615508006157e-05
-1.61749794637553e-06
-8.46885152196087e-07
7.60909428072189e-07
-3.0367363148737e-05
-1.04612110252116e-05
-2.56448599606278e-05
1.56987754245512e-06
-3.61734637117805e-05
-2.28012894539305e-05
-2.96756474528474e-05
-4.04693085297389e-05
-2.14373771841706e-05
-1.68827499676473e-05
-3.21140564960978e-05
-4.99810819851456e-05
-2.12129340807448e-05
-1.94075891757135e-05
-2.22080118147986e-05
-2.3235298700408e-05
-2.53022692711791e-05
-2.37939347443835e-05
-1.66643315069792e-05
-4.64319332981171e-06
-3.32842532189617e-05
-3.44725542049686e-05
-3.30747066886878e-05
3.61694072071446e-06
-2.04023557034585e-05
-3.63178957510551e-05
-1.37820387966308e-05
-6.89138275254425e-06
-3.48282351624918e-05
-2.93559260393449e-05
-1.89660101558561e-05
-2.91382261177395e-05
4.13812599113053e-06
-2.20722404766518e-05
-1.90357571221659e-05
-1.42594955590619e-05
-2.40200869911823e-05
-2.52417334593704e-05
-3.17953504933931e-05
-2.74657639192363e-06
-1.20742512996675e-05
-2.56262166533733e-05
-4.01691980177658e-05
-2.84288796891266e-05
-3.39781304673721e-05
-2.85619182403733e-05
-1.07458097933812e-05
-2.01424754664204e-05
-2.83650612202729e-05
-2.00463646171335e-05
-2.47791038517818e-05
-3.35005150346898e-05
-9.85398213385792e-06
7.80310621668904e-06
-1.77116172097462e-05
-3.62366822300284e-05
-4.25851488450041e-05
-4.75968960434549e-06
1.77382357748658e-06
-7.24362328478855e-06
-8.35950507211093e-06
-3.52504652702285e-05
-1.82742440777149e-05
-3.51906436902982e-05
-1.11266545856229e-05
-1.76279595957809e-05
-2.02076784391011e-05
-3.7581757247984e-05
-2.68045265036579e-05
-4.52035456584506e-05
-2.55252155672514e-05
-1.76230812112046e-05
-2.40448175821722e-05
-3.95803921493636e-05
-1.05431360496207e-05
-1.62465268416657e-05
-1.72617895891252e-05
-9.10074259938977e-06
-3.33706666638093e-05
-3.98087491447202e-05
-2.80101437420958e-05
-7.13930497586702e-07
-4.01025408358471e-05
4.89644233697517e-06
1.04668681590988e-05
-2.79636515810351e-05
-1.38997335352781e-05
-1.40648692026065e-05
-1.57702983803349e-05
-2.07883232976532e-05
-2.95724955550866e-05
-4.26374810724119e-05
4.66667084622989e-06
-3.77122776271244e-05
5.51978700687932e-06
-1.20691781052128e-05
-1.40111497608954e-05
-2.19360613839119e-05
-1.54511198005833e-05
-3.49670251587158e-05
-2.70011138572842e-05
-3.36379938854088e-05
-1.97146363893755e-05
-9.28851531128674e-06
-2.83873209753702e-06
-1.2533189108553e-05
-2.58655016257106e-05
-4.94222417278795e-06
-2.31488569680488e-06
-3.89027656252128e-05
-2.14858716338462e-05
-4.69289385567832e-05
-1.45849924258364e-05
-1.34713494005756e-05
-2.78630427343561e-05
-2.35650632524582e-05
-9.72745744461269e-06
-2.81360296945833e-05
-3.90150662189342e-05
-4.57317806049207e-05
-3.53030955802274e-05
-1.45651145741211e-05
-2.55381901301221e-05
-3.63782081296435e-05
-1.33662518277402e-05
-2.60885377005358e-05
-1.08995063121373e-05
-3.23450973708569e-05
-3.51089697822935e-06
-2.98423237365476e-05
-2.05865458557251e-05
-1.32608368245967e-05
-1.84917106213051e-05
-3.23767576752207e-05
-2.68914066844564e-05
-2.57293812804179e-05
-1.57101360991438e-05
-1.74957809763299e-05
-6.23808500726237e-06
-1.11833356338269e-05
-3.40133671276985e-05
-3.2135163936017e-05
-2.73162103133829e-05
-1.24988216739301e-05
-1.64522305841936e-05
-1.86428977829368e-05
-1.44409250566849e-05
-6.00718775780759e-06
-5.77723479004343e-06
-2.77530451588858e-05
-1.76879522133128e-05
-4.31815387315069e-06
-1.22912327991401e-05
-3.39703862905022e-05
-2.30607530115583e-05
-3.39164122981914e-05
-1.48394347145765e-05
-3.21615071169893e-05
-2.97249065238821e-05
-1.36478390717131e-06
-2.83032344490264e-05
-1.67162103739463e-05
1.19239933711203e-05
-5.66053120400866e-06
-2.04865609738959e-05
-1.31227722660348e-05
-3.91812078389031e-05
-2.81501237959101e-05
-2.398634224546e-05
-3.14564101358944e-05
-1.83346834092408e-05
-3.05375271018897e-05
-1.44366190463858e-05
-1.60652607495071e-05
-5.94912872434029e-05
-2.21686788372697e-05
-3.91939984080934e-05
-1.94800638774156e-05
-4.18658610270713e-05
-7.17477754781242e-06
-2.15983815873833e-05
-2.61033055353945e-05
-2.86790416081441e-05
-2.29428301299875e-05
-2.27362876256896e-05
-1.5478444079534e-05
-4.3883068085158e-05
-3.79725640459356e-05
1.00532194780646e-06
-1.02348439259035e-05
-1.60843558853251e-07
-3.53026299002398e-05
-2.7841832595641e-05
-2.84146334530363e-05
-3.33370949980536e-05
-2.49653706375223e-05
-2.0629599325495e-05
-2.73599164946384e-05
-1.37893455932064e-05
-3.68142143038243e-05
-7.3182780961034e-06
-2.01328842421225e-05
-3.31848735438056e-05
-4.32029503057184e-05
-3.96573952400899e-05
-3.53313924126431e-06
-3.3162080176567e-05
-1.37845795722063e-05
-1.45687014380694e-05
-2.07851912663883e-05
-1.9832250874216e-05
-2.86743961985296e-05
-4.24238820680783e-05
-7.9395148193767e-06
-1.39048665805052e-05
-6.60109655563578e-06
-2.41823623590146e-05
-1.81579449998209e-05
-1.44734178605668e-05
-2.44226253395127e-05
-2.80272782858333e-05
-3.70502281569497e-06
-1.84447570769369e-05
-8.18971828388107e-06
-2.86474514764165e-05
-2.11203664178503e-05
-4.65649645966384e-05
-2.83686736555739e-05
-1.36602092461215e-05
-6.82145991231565e-06
-8.57361922263111e-06
-4.12982739081217e-06
-2.94386487678998e-05
-2.61737223947302e-05
-2.86705611352769e-05
-2.0854206375516e-05
-1.12371505905782e-05
-3.03359792829174e-05
-3.25268672775104e-05
-1.23641699875592e-05
-1.34784114613601e-05
-1.60495596235486e-05
-3.57583819116356e-05
-4.71304949802965e-05
-3.95052739902009e-05
-1.37178491367223e-05
-4.07209790039241e-05
-8.47384320037677e-06
-1.9627269984874e-05
-5.4788598918817e-05
-2.62064122927778e-05
-2.02838778704611e-05
-3.44090693684038e-06
-1.93007400418286e-05
-4.80802318849543e-06
-4.71263825885145e-06
9.02765979252261e-06
-1.51021476934012e-05
-2.8329377886247e-05
-1.84529015356203e-05
-3.08074574173431e-05
-1.50176070075473e-05
-3.40687443744093e-05
-2.77375195365036e-05
-3.29435003194365e-06
-2.67666347359503e-05
-3.89165654913068e-05
-1.48698816884833e-05
-4.26583853921124e-05
-1.26984299038323e-05
-2.40561292954149e-05
-4.35882992269385e-05
-3.00226771084879e-05
-1.84124680542389e-05
-4.36496153689661e-05
-1.87433570474202e-05
-2.09329532360375e-05
-3.44380450053858e-05
8.4600274328987e-06
-1.52598902837835e-05
-3.68904766461096e-05
-3.43656367092003e-06
1.40593929008651e-06
-2.61923257009828e-05
-7.25361289937401e-07
-1.59809479762331e-05
-2.44311193546274e-05
-1.42528951290099e-05
-2.6983823344232e-05
-1.58080330223274e-05
-2.80904943899224e-05
-3.69705759937608e-05
-1.13393831832867e-05
-1.86862555689773e-05
-2.06592105159852e-05
-4.46749083413846e-05
-5.67030393159421e-06
-4.34408033828743e-05
-5.01377602539458e-06
-2.47458899528421e-05
-2.31264703416229e-05
-4.11443193421213e-05
-2.15180832767341e-05
-1.90798988373928e-05
-5.18121982785641e-05
-1.55342856856871e-05
-2.2249983819745e-05
-2.84651380678858e-05
-3.79185190803673e-05
-2.23384836778092e-05
-2.52626700322409e-05
-2.0393351822617e-05
-2.49433220955898e-05
-1.30357998899942e-05
-1.72973056776253e-05
3.78095577936558e-06
1.04289829158023e-05
-3.0740010370697e-05
1.30431155280696e-05
-1.16051776272168e-05
-4.10143528934946e-06
-3.12332014374272e-05
-2.6905667569279e-05
-2.28688249870869e-05
-6.51169359794253e-06
-6.58999540114404e-06
-4.45660154770042e-05
-4.9462928300029e-05
-3.19230723812582e-05
-5.55654148461674e-05
-3.81058601823909e-05
-2.50685091026964e-05
-4.32817652655046e-05
-2.36404829319033e-05
-1.39350052731873e-05
-1.48742435033288e-05
-2.89835111025814e-05
-1.81935559335401e-05
-1.69062383229199e-05
-1.03874176363507e-05
-2.63558788113749e-05
-1.51655905513369e-05
-4.39224904954097e-07
7.50770362874821e-06
-4.45424592356804e-06
-2.56089302349077e-05
-1.84312857902411e-05
-2.94214336684363e-05
-3.30788485254089e-05
-2.04356588606936e-05
-3.24620193976271e-05
-2.7382865559791e-05
-5.26562357668011e-05
-3.91648044961674e-05
-1.88233456651714e-05
-1.48860542921911e-05
-2.5123018136184e-05
-2.08080204146609e-05
-2.03016559535953e-05
-3.36817215738761e-05
-2.656596172976e-05
-4.68513035812009e-06
-3.37685494652487e-05
-1.45290859395065e-05
-2.10155180668091e-06
-2.03481087953693e-05
-3.45182213741855e-05
-2.73765450535243e-05
-1.51406565786215e-05
-2.11949499644796e-05
-1.40098547773739e-05
-2.26961208418197e-05
-3.61685685829382e-05
-2.11787428884878e-05
-1.44759113499309e-05
-3.90647482851967e-05
-1.68910928095077e-05
1.48736004264876e-05
2.78407646504694e-06
-2.31321250405456e-05
-1.05388934005085e-05
-1.88827564962478e-05
-2.23101043738048e-05
-2.23705853013945e-05
-1.40995222748348e-05
-2.04914098385252e-05
-1.68128083164309e-05
-1.0945928783618e-05
-2.2526411674326e-05
-4.51781399427732e-05
-3.28170989799309e-05
-3.45679574621784e-05
-5.35437101629268e-05
-1.00421531772567e-05
-2.46029648685073e-05
-3.27176154471649e-05
-1.61551835771117e-05
-4.47331027928544e-05
-8.58081073104425e-06
-1.95466567326284e-05
-3.21506450994504e-05
-3.69254969768962e-05
9.24161646359142e-06
-7.34198246963606e-06
1.6238815174731e-06
-1.95115685892014e-05
-1.54147097761965e-05
-1.477296901243e-05
1.27533375165532e-05
-6.26467445844333e-06
-2.14438822262202e-05
-8.12864990627014e-06
-3.09785857414993e-05
-3.00756873248458e-05
-3.81459799335784e-05
-3.27481392147215e-05
-2.62001454027328e-05
4.07788738107461e-06
-2.79883165161653e-05
-1.57836400396729e-05
-1.5789570340921e-05
-1.45828047036225e-05
-1.67783043162106e-05
-7.24311485628194e-06
1.87992718119521e-06
-2.950440849758e-06
-2.13900702077763e-05
-1.28127005409299e-05
-2.39796495105318e-05
-2.60879755709237e-05
-1.94580715336853e-05
-4.61946803604258e-05
-1.41367300099592e-05
-6.86663902663158e-06
-3.44544596868487e-05
-2.72320086408144e-05
-1.13823464143398e-06
-2.13033816234019e-05
-2.52538190083401e-05
-3.20692146675476e-05
-7.0340940197227e-06
-1.84403941730331e-05
-2.04112620820969e-06
-1.43039747952855e-05
-1.63106906317184e-05
-2.5701719831374e-06
-1.13818039079774e-05
-1.02319793188356e-05
-1.44324933794122e-05
-8.38591998385679e-06
-2.97063541316242e-05
-3.18345589279116e-05
-3.64908739408958e-05
-3.12437411336027e-05
-1.57424166986389e-05
-3.04396390293201e-05
-2.9122258413407e-05
-4.09462011447049e-06
-2.04579303122169e-05
-4.82483473488494e-05
-1.06194660928503e-05
-3.12748250137635e-05
3.34662539106621e-06
-1.65360125950285e-05
-5.3891375887844e-05
-6.99947372366561e-06
-4.09410564883764e-05
-2.43068415702695e-05
-1.52304653113211e-05
-1.39681490339082e-05
9.46032670153264e-06
-2.15736875916956e-05
-4.2593532142774e-05
-2.82226521778825e-05
-1.25904068510955e-05
-4.96911151287146e-05
-2.02142178723044e-05
-4.36829246806479e-05
-1.56743602151364e-05
-2.24957909170072e-05
-2.68449135877607e-05
-2.8619405994146e-05
-1.60493371705602e-05
-2.33180979913704e-05
-1.60847844073093e-05
-2.49564474384271e-06
-1.06196157545798e-05
-5.6430406120469e-06
-3.31595607963191e-05
1.47630057934549e-05
-2.80490071125218e-05
-1.88785814423666e-05
-2.71314163570267e-05
-3.14598516459179e-05
-9.56955094357599e-06
-2.50035429956537e-05
-1.4904670055101e-05
-5.08708324994181e-05
-4.4351815287983e-05
-4.76976219456025e-05
-6.74672629922616e-06
-3.03070873904981e-05
-1.77519659423786e-05
-3.96456591531914e-05
1.04895496673087e-06
6.78598732425428e-06
-3.0810182846252e-05
-1.16885175803872e-05
-9.03979456501901e-06
-8.00378699845833e-06
-2.07609881587295e-05
-3.43053872487806e-05
-1.37252896002166e-05
-1.32454383288238e-05
-4.7367122648826e-05
-2.93051906988435e-05
-1.55893708121924e-05
8.24107362524693e-06
1.08727381241055e-05
-2.51446143753369e-05
-2.03974085861873e-05
-1.11766903780475e-05
-3.58479997800518e-05
-1.29530515497624e-05
-5.51571788988567e-06
-1.65918148762353e-05
-3.73124585640603e-05
-1.01711449603452e-05
-2.33563087150332e-05
-1.68310335682301e-05
1.58430287611457e-05
-1.52761411808536e-05
-3.59568203961778e-05
-8.33312434994394e-06
-1.53192987698687e-05
-2.0946067862743e-06
-9.33836650569915e-06
-1.33182716457353e-05
-1.4364436614526e-05
-1.91819632200539e-05
-4.34602531120352e-05
-1.93038243774592e-05
-2.82194202072119e-05
-1.68798839806451e-05
-3.45674283786239e-05
-2.26189444182596e-05
-4.49732468277443e-05
-2.31620481563662e-05
-1.62186519782322e-05
-4.03885798376949e-05
-1.07969264638179e-05
-3.54448653398658e-05
-2.24847458516641e-05
-3.10346133614053e-05
-1.90088258035071e-05
-4.03967627310633e-05
-2.58302450577535e-05
-1.42924709177195e-05
-2.31638896782686e-05
1.02797485038551e-06
-3.86141357890807e-05
-6.22886381153345e-06
-1.97495178301939e-05
-1.79891763667748e-05
-1.37407810554228e-05
-1.27095157145366e-05
-3.72175220853742e-05
-2.00133981359509e-05
-3.14953487943999e-05
-2.09545106349428e-05
-2.17132851058497e-05
4.42831147953734e-06
-2.62903873509389e-05
-9.72369273899014e-06
-3.45602428821508e-05
-1.04400763342576e-05
-2.82195987339792e-05
-1.36732531318728e-05
-3.71160874554646e-05
-3.99367620791228e-05
-2.98503480121289e-05
-3.77532954146135e-05
-3.98707212923336e-06
-1.88254644533626e-05
-3.00604268266647e-05
-3.22494359250096e-05
-1.67913425155721e-05
-7.53705778232028e-06
-2.16974211037698e-06
-3.99669668787234e-05
-2.03189715220489e-05
-2.14543683701186e-05
-3.40816807581058e-05
-3.58664280435391e-05
-2.01687109352799e-05
-1.80110190368826e-05
-1.31138419594646e-05
-1.13074974149062e-05
-5.28336080253531e-07
-1.01173818517366e-05
1.00489163136317e-06
-3.9265823586209e-05
-2.92597660316088e-05
-1.68603531037246e-05
-1.77853552372887e-06
-1.33658421957107e-05
-4.65022486911929e-05
-2.94010352484995e-05
5.84527938007682e-06
-1.35105339508447e-05
-6.2249716400246e-06
1.93132853766684e-06
-1.91935654640342e-05
-3.06810732764842e-05
4.05928000134525e-06
-7.36233223097715e-06
-2.13629085861802e-05
-6.8384358716722e-06
-3.01498273784387e-05
-2.73117849679065e-05
-8.73210302324337e-06
-1.23129663901991e-05
-2.17535198323358e-05
-2.82428971708193e-05
1.20343553675989e-05
-1.95141003553645e-05
-4.03036214497739e-05
-2.91009485321839e-06
-1.45476097763112e-05
-2.0814733445862e-05
-1.02374139939978e-05
-1.23062179010131e-05
-1.45243958068031e-05
-2.46693784192121e-05
6.31724408552785e-06
-1.83121354852789e-05
-7.47534509814173e-06
-1.85971888716964e-05
-2.78641940132489e-05
-3.31345367558147e-05
-1.97780747865095e-05
-1.04613822197891e-05
-3.28253545403615e-05
-3.20045841651487e-05
-2.70843633632938e-06
-4.18770802314212e-06
-1.37335182183196e-06
-4.79673194999183e-05
-2.52101168526109e-05
3.59597269488805e-07
-2.98255611783815e-05
-2.62618914261426e-05
-4.20003636025227e-05
-5.97901862646096e-06
-1.00375285360451e-05
-2.60110812036996e-05
-4.77566559137875e-05
-1.06232929832757e-05
-1.65167004885609e-05
-1.06202370847926e-05
-2.77053355908043e-05
-5.37037390486551e-05
-1.20914059260381e-05
-1.85438942356024e-05
-2.67413928802375e-05
-4.10255788432975e-05
-2.59169945205376e-05
-2.54539642564638e-05
-1.99236909685514e-05
-6.01978463518951e-05
-2.37169277074792e-05
-3.43523714277525e-05
-4.44690776155295e-05
-1.55421128416736e-05
-3.09137634169568e-05
-3.78687436712501e-05
-2.26834971389695e-05
-2.10891243992115e-05
-4.09662842918905e-05
-1.57910177376284e-05
-2.9931306100325e-05
-2.20889079118788e-05
-1.67827253695501e-05
-8.32414429128228e-06
-7.00424241478352e-06
-2.94358470683617e-05
-2.83298199497478e-05
-2.38984887630147e-05
-2.4117766333967e-05
-2.27311768400101e-05
-3.247405182682e-05
-1.83921253987137e-05
-2.95467443817726e-05
-3.23046109151747e-05
-3.41059227825216e-05
-2.26262593456518e-06
-7.78697744266128e-06
1.39374686977439e-06
1.93705507063187e-05
-2.51277176863612e-05
1.60719648307696e-06
-2.93420555464418e-06
-2.38018095136131e-05
-2.7749666755897e-05
-2.613899539822e-05
-2.49725189520645e-05
-1.56783824448933e-05
-4.26069303943681e-05
-5.13048366073092e-07
-1.66429739170756e-05
-1.2122656110609e-05
-2.63879816625411e-05
-1.83673303567029e-05
1.67402191201134e-05
-2.82381965627657e-05
-4.66559282637155e-05
-3.40866761165011e-05
7.96348295621846e-06
-2.43595181513275e-05
-3.35975754644102e-05
-2.90810320581279e-05
-1.84893450163559e-06
-2.09323773300089e-05
-3.35030213984874e-05
-2.77488743962967e-05
-2.42560405331344e-05
-1.07090645588645e-05
-3.61190130987806e-05
-2.81681866763305e-05
-1.91715304260499e-05
-8.96755613385596e-06
-3.98235685584775e-05
-4.3824818479897e-05
-1.98821345118974e-05
-3.29549551732804e-06
-1.11003713700974e-05
-2.33525175837159e-05
-1.76346474095631e-05
-1.67764926493874e-05
-1.96019970328119e-05
-2.19968608067345e-07
-4.74590240099375e-05
-3.59712897961765e-05
-2.42206423034428e-05
-2.35828233870289e-05
-1.13595532956001e-05
-1.27727204091797e-05
4.62388588803065e-06
-1.96224770342137e-05
-2.3341031870371e-05
7.34735331531576e-07
-1.71006454069451e-05
-8.7875245582056e-06
-3.45539702525883e-05
-2.78339699767809e-05
-2.23962420545342e-05
-1.91031888349313e-05
-3.84590475427056e-05
-1.70976353216642e-05
-3.61564980436073e-05
4.55125619117871e-06
-8.87477261173712e-06
-3.82023983883942e-05
-3.13516069888834e-05
-4.20940066675574e-06
-4.12127465110573e-05
-3.00884039567829e-05
-2.05939343156342e-05
-5.74723103133745e-05
-4.44297658034759e-05
-2.62559041899956e-05
-2.60405601482907e-05
-3.01110499766277e-05
-3.03599316082937e-05
-2.75013036568861e-05
-2.72257947261031e-05
-3.33861570144805e-05
-2.869663047882e-05
-1.29881954872003e-05
-3.66407752054592e-05
-2.9077727112857e-05
2.67484366908614e-06
-1.99268650089994e-05
6.26123905797339e-07
-3.17385272041293e-05
-1.53898366212572e-05
-2.66367785336469e-05
-2.64729757975042e-05
-1.63465601454177e-05
-2.19289994732514e-05
-1.97926924277782e-05
-2.77018477259566e-05
5.27224931637804e-06
-8.38644548573413e-06
-4.2281882420496e-05
-3.41813348905565e-05
-2.56072638310391e-05
-3.47291245297358e-05
6.09975205725968e-06
-2.61314875613937e-05
-2.09102341451661e-05
-2.05929701729288e-05
-3.14728763430159e-05
-4.80328077072877e-05
-2.49394006153743e-05
-7.60000336013562e-06
-1.19301134646162e-05
-3.56089507821274e-05
-1.92337688012274e-05
-2.1671900168296e-05
-1.91659023135137e-05
-2.69186945028517e-05
-4.50105260283964e-05
7.38039967075953e-07
-3.3100770262508e-05
-1.45948387247495e-05
-2.88169141144798e-05
-1.34099097939094e-05
-2.37479867852564e-05
-2.59415775433721e-05
-4.27482733223629e-05
-3.01297706742465e-05
-2.24659756537592e-05
-1.47411126719802e-05
-4.68999939713358e-05
-2.86538435335692e-05
-3.21433241680722e-05
-1.3844660766988e-05
-2.94649912440885e-05
-5.77615190297487e-06
-1.03524934298689e-06
-7.41960762412192e-06
-9.15912355649889e-06
-4.16890416154156e-05
-2.88440460310931e-05
-1.69810008285864e-05
-3.12008966091021e-05
-1.96861837247709e-05
-2.80972091400957e-05
-3.94009720408492e-05
-9.53093599718389e-06
-5.97076440884902e-05
-3.04722099140798e-05
-1.91573020595364e-05
-3.38098186645149e-05
-1.02736959224982e-05
-2.11669841975901e-05
-3.11715257169908e-05
-2.3474808102739e-05
-7.29771116524434e-06
-3.7864714432038e-05
-3.77453161858956e-06
-5.55519209152067e-06
-1.16311825264649e-05
-1.70264084580225e-05
-2.4541086065154e-05
-2.43074229399091e-05
-4.62417935291959e-05
-5.28496309776214e-05
-2.16295795623354e-05
-2.07512099102993e-05
-2.17456481586784e-05
-4.65682122866769e-05
-1.71100114288309e-05
-1.88713496593795e-05
-8.24329087655023e-06
1.64678907490173e-06
-1.7207732041389e-05
-1.77125372886739e-05
1.01763259190417e-07
-3.01844013084544e-05
-3.29850143286748e-05
-3.1997017987192e-05
-2.9082875226927e-05
-1.14759553448212e-05
-2.81498297181047e-05
-1.63660334092828e-05
-2.29615411403499e-05
-3.74570116644421e-05
-1.74925213990782e-05
-4.86413109432999e-05
-2.37742346484642e-05
-1.02366651753017e-05
-1.26731771481237e-05
-3.10310377792004e-05
-2.68437829279351e-05
-1.56522602233828e-05
-3.18571321430588e-05
-1.64352895147328e-05
-1.29730316899603e-05
-5.77974602140407e-06
1.50259750227749e-06
-4.7096429866139e-05
-2.25214362682063e-05
-1.07210920292912e-05
-2.20035997846052e-05
-2.32595438684596e-05
-1.2461238348615e-05
-2.32790830338799e-05
-2.10221303109845e-05
-1.85586874918575e-05
-1.29419664308847e-05
-1.85889116402483e-05
-3.71741523338033e-05
-3.33620825153568e-05
-3.07415901825293e-05
-1.37965637090673e-05
-3.30032084194289e-05
-1.2097364781021e-05
-1.34168597036189e-05
-9.46976463049896e-06
-1.54044773782359e-05
-2.602890722392e-05
-1.48220427494143e-05
-3.50412274585752e-06
-1.06580721397854e-05
-8.66794200352976e-07
-3.29395910875328e-05
-2.91333032440407e-05
-2.8426000427403e-06
-1.94109366266116e-05
-1.21430616329149e-05
-3.40060705924893e-05
-1.80733950270643e-05
-2.51833032913868e-05
-2.02330668788498e-05
3.50102496289663e-06
-8.83727089221636e-06
-2.27892578783253e-05
-4.46240210135733e-05
-4.47084672695464e-05
-1.74877002568527e-05
-2.29871925831215e-05
-7.45765893510157e-06
-2.6271938137452e-05
-1.68745801145366e-05
-1.87045395694268e-05
-1.514489527308e-05
4.58445523606802e-06
-2.25799635889013e-05
-2.3055449506841e-05
-2.0891048576373e-05
-1.53553061519281e-05
-6.38757824640196e-06
-1.42644998779398e-05
-2.2227610122945e-05
-8.69615688335904e-06
-1.73855350714671e-05
-2.14565050190678e-05
-2.76068556634825e-05
-3.66139388617227e-05
-2.86149008138477e-05
-1.8825943199429e-05
-3.2062510577327e-05
-2.13214081805935e-05
-2.06115393747262e-05
-2.21362130409863e-05
-2.6038579724561e-06
1.8610417242655e-06
-1.29350914719074e-05
-4.62301586538397e-05
-2.39359387996468e-05
-3.56522766867174e-05
-5.63598575200621e-06
-1.03434822986333e-05
-2.5349242611643e-05
-1.55098474541856e-05
-1.86798173511068e-05
-3.69234692381948e-05
-7.33184671872649e-06
1.93026161747474e-06
-4.6936304610756e-06
-1.47636891929651e-05
-1.86737163055649e-05
-3.4135715834956e-05
-1.7906150217484e-05
-1.41028789259281e-05
-1.91314566637948e-05
-3.65959666298879e-05
-2.97474491415615e-05
-1.88048923334517e-05
-3.17477056300877e-06
-1.69255610972269e-05
-2.80487433332956e-05
-5.1095620864273e-05
-3.46083383052061e-05
-4.63416112396694e-05
-2.87467571002107e-05
-3.58560784703908e-06
-3.27652443928024e-05
-2.97306561767101e-05
1.05401478625332e-07
-2.89530496219315e-05
-5.82356495579847e-06
-1.9344044504202e-05
-3.44752456028561e-05
-4.98718341257627e-06
-3.51682175977541e-05
-1.04450874114031e-05
-1.32217860001673e-05
-1.44868326168401e-05
-5.99141648232143e-06
1.23573965380743e-06
4.06686775152968e-07
-3.17729354964411e-05
-2.88451134173564e-05
-2.42854963591923e-05
-1.77552724212258e-05
-9.24699537559531e-06
-1.59433347065965e-05
-2.9354233685881e-05
-1.74286952935878e-05
-2.30935133037416e-05
-2.68726256009968e-05
-1.79587220116711e-05
-3.18558464154757e-05
-3.95250092595867e-05
-3.4525478523505e-05
-4.27722745574565e-05
-1.463407286125e-06
-3.95660375705101e-05
-2.17370526292196e-05
-4.91360359909239e-05
-2.80779382678535e-05
-9.7082378161607e-06
-3.82033592171221e-05
-1.30161617354537e-05
-1.40411783448634e-05
-3.21193442894846e-05
-1.58391374207074e-05
-2.36458707159042e-05
-3.04267728529871e-06
-2.66141072789995e-05
-2.50596668477424e-05
-2.32874132557059e-05
-2.70632878876915e-05
1.05218159180593e-05
-2.84995703576004e-05
-2.46206873290436e-05
-2.30887484867302e-05
-4.49731792195404e-05
-3.59994912663816e-05
-3.07957059788269e-05
-2.90285688128237e-05
-2.08091292468534e-06
-3.26951896010544e-05
-5.59566438779526e-05
2.62997513569047e-06
-2.03045444041627e-06
-2.71278279041973e-05
-4.73494607532373e-06
-4.8681772101575e-06
-3.33323831333048e-05
-2.36500705987118e-05
-1.50875687336512e-05
-1.7359343124665e-06
-1.99792644356912e-05
-2.26835632094901e-05
-2.54492143090492e-05
-2.24456442697176e-05
-8.89622990657946e-06
-2.59527279380867e-05
-4.76602735638174e-05
-2.05245392489612e-05
-8.13292305808203e-06
-2.47782314223783e-05
-1.7480318495422e-05
-2.34628058142249e-05
-2.34996385071737e-06
-1.88307178503752e-05
-7.7182391994034e-06
-4.27677867287979e-05
-2.90499469791622e-05
-3.05734554163568e-05
-2.32765112213803e-05
-2.06152937909168e-05
-2.24615692527162e-05
-1.69510369967295e-05
-2.73521778139226e-05
-4.67032960073027e-05
-2.48992988172465e-05
-3.79951913632227e-05
-1.8375667882806e-05
-3.34066170008656e-05
-3.09154083173859e-05
6.25673825821561e-06
-2.2640892803083e-05
-4.15905910474401e-05
-2.79159748451294e-05
-1.79440834405859e-05
-3.34722250741339e-05
-1.04961260801053e-05
-1.86042847759481e-05
-1.92559789208054e-05
-3.41960276058349e-05
-1.65498735042097e-05
-3.60215087606002e-05
-2.60199307495831e-05
-3.38429332830746e-05
-2.48386070919216e-05
-2.16603228185232e-05
-9.34760631765614e-06
-2.84462516692072e-06
-5.02906179556715e-05
-3.08331965403434e-05
-1.80703994084753e-05
-9.6524877232881e-06
2.45805719434836e-06
-3.71083070542948e-05
-7.44513220710086e-06
-1.45582416304271e-05
-2.74019903968951e-05
-4.25707349436415e-06
-3.45791077554476e-05
-1.5495436608146e-05
-1.80357145196611e-06
-9.83340281747834e-06
-2.03758349126132e-05
2.15137666267312e-06
5.44184568756627e-06
-1.54065915148342e-05
-3.17525719299986e-05
-2.398846859838e-05
-2.78074666395393e-05
-1.82448138606064e-05
-5.32381873145399e-05
-1.49112029916583e-05
-1.52149847609038e-05
-1.30510939824492e-05
-2.59795931899255e-05
-3.75394252354458e-05
-2.67392967356278e-05
-1.86495026172671e-05
-1.25457614141223e-05
-2.43185262208119e-05
-2.83182524079584e-05
-1.81143653964924e-05
-2.95538114092181e-05
-1.72333711019962e-05
-2.7785461037403e-05
-1.7796756228418e-05
-2.20636098638815e-05
-4.23010462232198e-05
-2.72555349255398e-05
-3.30092057558969e-05
-1.55517175171915e-05
-7.16784587919663e-06
-1.7571026241744e-05
-1.71480471801829e-06
-2.40108798289349e-05
-2.90752484991853e-05
6.91246057702399e-06
-2.42879860603442e-05
-2.11656934177794e-05
-2.05154035745512e-05
-3.44862815524259e-05
-3.4942149193124e-06
-1.27196492161255e-05
-9.17102503595285e-06
-3.38336616188062e-06
-2.96782005338747e-05
-1.56563261505853e-05
-9.60434534220542e-06
-2.0102554159397e-05
-7.4412534097866e-06
-4.44656935601261e-05
3.28394266685805e-06
-1.65870763138802e-05
-1.28461892148904e-05
-1.07486256100009e-05
-1.89869411044021e-05
-1.66023756662131e-06
-2.72078567107964e-05
2.876284224357e-06
-3.01267640386026e-05
-1.09392024539067e-05
-2.15398377796777e-05
-1.24907127134194e-05
-1.88923965266594e-05
-2.99311184274977e-05
-3.33155880887456e-05
-2.82049887423354e-05
-3.10603747155838e-05
-2.12198112582615e-05
-1.01287572369442e-05
-1.00354445107235e-05
-2.3188447198692e-05
-9.88959103980581e-06
-3.82978808158096e-05
1.31277195071439e-06
-5.78933963439474e-06
-2.17984856245122e-05
-3.24364083614659e-05
-3.25243069642553e-05
-1.58440119780638e-05
-2.22543763291187e-05
5.65615711464397e-06
-3.69349089195985e-06
-7.8423280847501e-06
-2.30713165183609e-05
-3.007337958468e-05
-9.82620247266237e-06
-3.46082242997225e-05
-1.00913913559951e-05
-1.36044370634963e-05
-3.12503988191638e-05
-4.74922189917977e-05
-2.00653060586221e-05
-1.54263444754193e-05
-3.49827593475837e-05
-1.51025657863344e-05
-2.97100645442329e-05
-1.31183335668578e-05
-1.48686754631193e-05
-1.6803069897682e-05
-6.10656769576177e-06
-1.87217480050055e-05
-7.60730637109171e-06
-1.78533911361829e-05
-1.62082913456004e-05
-4.13269932221622e-06
-9.76743564031029e-06
-2.22199774306886e-05
-1.18344666876196e-05
7.15820411750221e-06
-3.17680208228944e-05
-2.85304600358936e-06
-9.47204606550868e-06
-1.10232099331455e-05
2.91065272447002e-06
-5.82998159692398e-05
-5.64249180560334e-06
-2.19937722654528e-05
-2.16727273742853e-05
-3.14631096716504e-05
-2.53968856595548e-05
-8.64410047766236e-06
-2.3884936007635e-05
-1.85823662533481e-05
-2.89616681710273e-05
-2.00802364967696e-05
-2.7517190151594e-05
-1.09118501743591e-05
-2.10505249154233e-05
-1.89010448333446e-05
-1.60008548427869e-05
-2.91980644925219e-05
-1.51419022723493e-05
-2.92560114853467e-05
-2.04228179788397e-05
-2.97410098874659e-05
-2.03736457604871e-05
-1.9730697144959e-05
-3.40873864240773e-05
-1.92806177618783e-05
-2.34858551389393e-05
-2.31624417839687e-05
-2.1451244728965e-05
-2.57929428611728e-05
-1.46849106164005e-05
-2.03125280638223e-05
-1.94595695224472e-05
-2.83622234018316e-05
-1.69389697264582e-05
-3.69800870386905e-06
-7.93627152529311e-06
-2.69186601696838e-05
6.67594764953471e-06
-6.49210321029224e-06
-5.1231198760855e-06
5.07334298492185e-07
-2.35777970857141e-05
1.11371757340511e-05
-1.92292528232126e-05
-6.49944837591228e-06
-6.99586752753409e-06
-2.2191376762667e-05
-3.5913846134686e-05
-9.6005165913094e-06
-1.36261108619551e-05
-1.013174907313e-05
-3.45857748445738e-05
-1.35557729023994e-05
-2.65850948514912e-05
-3.81724678054645e-05
-3.88231939833465e-05
-5.78061780545073e-06
-1.9485237785087e-06
-1.89776354691392e-05
7.61681840731325e-06
-2.52385345293715e-05
5.47543268596756e-06
-2.83627758265809e-05
-2.05916649195564e-05
-3.74681674962949e-05
-1.56814575760429e-05
-1.28368827600524e-05
-7.55016921801674e-06
-2.35926919454714e-05
-1.35901179702933e-05
-2.1716446990159e-05
-2.76553815932235e-05
-2.37257752844155e-05
-5.7173294834274e-05
-4.83659208176611e-05
-2.81144681398649e-05
-3.19410440246684e-05
-1.17088612348943e-05
-1.90826151969135e-05
5.87810766013587e-07
-2.73779037592176e-05
-1.04973624922908e-05
-8.81605118777037e-06
-1.52046734301894e-05
-2.06177845963789e-05
-3.40696676698763e-05
-3.35367776604533e-05
-3.94788819653777e-05
-2.37608670724036e-05
-3.69077621051913e-05
-1.85417615555794e-05
-3.08452826066552e-05
-3.3492781388656e-05
-4.30811222147267e-06
-2.97389823833688e-05
-5.26290780908804e-05
-5.77777527025109e-06
-2.52107628325504e-05
-1.04045749301969e-05
-3.21946051975759e-05
-1.38760339797714e-05
-1.94944981043689e-05
-2.04275409060513e-05
-2.25166672378735e-05
4.85451642936503e-06
-1.96737654864903e-05
-1.05483256286541e-05
-5.28233224652565e-06
-2.10401993015137e-05
-3.10756530689999e-05
-2.17988336991476e-05
-3.42608163284973e-05
-1.61182947270452e-05
-1.95818107453577e-05
-2.55424419359161e-05
-3.53619484978342e-05
-3.27099740948125e-05
-4.01114753159686e-05
-1.11779905870348e-05
-2.92806517689331e-06
-1.79401917327713e-05
-2.54997042758825e-05
-2.85048947577108e-05
5.15171281991257e-07
-1.52281388255798e-05
-1.19925477761858e-05
-4.42738389821633e-05
-5.93183165662131e-06
-4.84311807039007e-05
-4.43600468148048e-05
-1.92169914826955e-05
-5.44236702904787e-06
-3.24941590416626e-05
-2.03763291704336e-05
-1.74630584013702e-05
-2.57163825722136e-05
-1.2314169770258e-05
1.0280397234459e-05
-4.89965410113136e-06
-1.79877390221055e-05
-1.94298333602419e-05
-3.39322668398379e-06
-3.28698632593403e-05
-1.31749976545442e-05
-2.6840222705126e-05
-3.36429176190699e-05
-6.32565152005826e-06
-2.51677171536229e-05
-2.60654452982499e-05
-2.21572164572403e-05
-1.54678192087117e-05
-3.60586856645543e-05
-2.79493693950608e-05
-1.23351765879942e-05
-2.11211939516132e-05
-3.8368711148034e-05
-2.0796131722922e-05
-7.3889300724544e-06
2.39774579457307e-05
-1.11639559419678e-05
-2.27045306721192e-05
-7.62917717103051e-06
-1.37521558198198e-05
-2.62678608786351e-05
-9.46044205416779e-06
-2.57889838000566e-05
-2.21915058172048e-05
-1.49556587756262e-06
-4.37311414782521e-05
-7.27753829934439e-06
-1.54054163330818e-05
-3.78244525712283e-05
-3.27972160146792e-05
-1.13386203506382e-05
-3.65883357092719e-05
-4.16412563935702e-05
-1.22823822019992e-05
1.70418456055888e-05
-1.06223198218458e-05
-4.35603715212829e-05
-3.76220550893928e-05
6.11339221708304e-06
-3.13619221928757e-05
-3.04245908357052e-05
-3.04035311325184e-05
1.59809652320677e-06
-1.96512894868504e-05
-2.17720612642186e-05
-1.72966672116674e-05
-1.29506138716599e-05
-2.42284595704693e-05
-3.24172170816229e-05
-1.8321098677035e-05
-1.65884053015952e-05
-1.58031191541937e-05
-4.46747058642606e-05
-3.10261615955658e-05
-2.1432973002446e-05
-2.24378988661072e-05
-3.9304754840674e-05
-3.37621916741245e-05
-1.97371780594862e-05
9.59862663673142e-07
-4.39328462951111e-06
-1.88428920795018e-05
2.51020535391897e-06
-2.4906293071145e-05
-2.82174692635162e-05
-1.30531445446215e-05
-9.75372404968249e-06
-4.08738968113751e-06
4.81349961531323e-07
-6.54511565593185e-06
-2.40751861810569e-05
-2.08113603589188e-05
-1.20518177652709e-05
-2.04306664191392e-05
-1.17879616397869e-05
-9.11483755373921e-06
-1.81548123687646e-05
-1.780812042551e-05
-1.31985693943506e-05
-1.09694376287483e-05
-3.44716390778258e-05
-1.27636175209242e-05
-2.49079557923058e-05
-3.20967197249394e-05
-6.02003703327003e-06
-2.85840575781469e-05
-2.08529019731149e-05
-1.640030095999e-05
-2.78979685980635e-05
-2.28333854335005e-05
-5.72762123395234e-05
-1.05271142176839e-05
-1.85910825521992e-05
-5.96848951549064e-06
-2.69740196863287e-05
-4.00353470358388e-05
-1.1166620416473e-05
-2.12938268057973e-05
-2.05573436267459e-05
-1.51077619680725e-05
-3.49976633950674e-05
-1.89704819710383e-05
-2.60364516990674e-05
-4.55190663183044e-05
-1.15190448060667e-05
-1.33375502139339e-06
-2.87463629156241e-05
-2.48838000052237e-06
-1.34515024271521e-05
-3.86071673740367e-05
-3.84438368860676e-05
-3.07734303792286e-05
-3.33173106871735e-05
-4.73611558358114e-06
-1.9397114551203e-05
-3.24258673336841e-05
-2.25409540199608e-06
-1.90098113173743e-05
-3.34975413876974e-05
-1.42885823638743e-05
-2.61377116061267e-05
-1.79257415860169e-07
-2.06035637478668e-05
-3.60270723968361e-05
-2.41775672653588e-05
-4.17801150896856e-05
-3.05823776255212e-05
-1.84797064755425e-05
-1.98293084930203e-05
-1.65052100719061e-05
-8.56920590395003e-06
-1.77145903833982e-05
-2.1486376365844e-05
-3.23555916578205e-05
-2.47114178444558e-05
-7.20051228234933e-06
-2.13251725248126e-05
1.11939659307213e-05
-3.02407345722145e-05
-2.19052170964164e-05
-1.72321761608056e-05
-2.46366763530621e-05
-6.7117624912287e-06
1.36471390523843e-05
-2.21775417368918e-06
-4.70626654129909e-05
-3.72258122530208e-05
-2.80342397661971e-05
-2.95283411292027e-05
-7.77346111462889e-06
-1.86276989382788e-05
-1.83330763602041e-05
-2.52758915346627e-05
-1.38676736188788e-05
-1.19195376141759e-05
4.49818925939573e-06
-2.43985163135941e-05
-1.50753796606233e-05
-1.75435004765191e-05
-2.39266628665401e-05
-2.81830097879528e-05
-4.74038890934427e-05
-3.32584791663184e-05
-2.39739426797652e-05
-2.4575338070421e-05
-9.69084587246119e-06
-4.58790602587395e-05
-8.91197240223915e-06
-3.00959360398829e-05
-9.20326679609028e-06
-1.02637820934845e-05
-3.17914709708286e-05
-3.22487786183806e-05
-3.91271751769179e-05
-2.35745333834674e-05
-1.75908979704868e-05
-3.48297884387302e-05
-3.15813870254732e-05
-2.6578631739951e-05
-1.89895766663095e-05
-2.16285391275056e-05
-1.21061144814018e-05
-4.76871515788726e-05
-2.2687880807907e-05
5.61828764154373e-06
-2.45924364584139e-05
-2.48764523506941e-05
-1.64016455771241e-05
-1.7913533483508e-05
-2.0966268999513e-05
-3.63548975846061e-05
-4.06622663544747e-05
-4.43474637727724e-05
-2.85031105531893e-05
-2.64223523999022e-05
-4.76253405206282e-05
-4.04701545608202e-05
-8.94385507841801e-06
-4.15277723913482e-05
-2.91234140052273e-05
-1.65478577071549e-05
-3.683623518491e-05
-1.0821063033798e-05
-1.85496317731267e-05
-7.37971823303669e-06
-3.52427523949375e-05
-7.91348941092983e-07
-3.03400884157578e-05
5.36267980640218e-06
-2.04385374257291e-05
1.69405131226548e-06
-2.40951659524922e-06
-2.95294813916409e-05
-3.17448187204273e-05
-4.17662359231563e-05
-2.69737319435831e-05
-1.92393520241267e-05
-6.07785272225776e-06
-7.24897760822151e-06
-2.10190841785986e-05
-1.9799100136566e-05
-2.10301897178227e-05
-5.68205704905757e-06
-7.21142225854951e-06
-2.74886094976392e-05
-2.54206516723347e-05
8.22493966762232e-07
-1.89262944883114e-05
-1.30270379937009e-05
-2.4357797581626e-05
3.85365407350201e-06
-6.77102966833682e-06
-2.96996615921229e-05
-2.73318098199091e-05
-7.6588082457024e-06
-1.93257303405427e-05
-1.64982261325913e-05
-3.40460036329561e-05
-7.06235925547449e-06
-2.69834103840306e-05
-4.06349504131648e-05
-2.32882392250594e-05
-2.43899884645209e-05
-2.11242513002872e-05
-1.0666578405786e-05
-4.98231472902722e-05
-2.43813893474556e-05
-8.41038787617734e-06
-3.3182054987666e-05
-2.85711036317279e-05
2.1027312965121e-06
-3.1313572834331e-05
-3.14349149997819e-05
-4.180484079569e-05
-8.61582305978069e-06
-2.82907479938486e-05
-3.01915072558423e-05
-2.55879380414473e-05
-1.80453571168048e-05
-6.33241168406072e-07
-2.45715873716193e-05
-3.086447882267e-05
-2.19022014247685e-05
-3.75177559743059e-05
-1.45024611576214e-05
-3.57913174238286e-05
-1.14365919807432e-05
-3.01962420813379e-05
-2.68746370737866e-05
-4.02468492037443e-05
-3.31396773294748e-05
-1.50029590587469e-05
-1.61552847857149e-05
-1.38815681589351e-05
-3.15202811446571e-05
5.82743029194091e-06
-2.10835362174182e-05
-1.19123723457908e-05
-2.04472637793073e-05
-3.97083188529836e-05
-1.71150439478541e-05
5.42460623766927e-06
-3.03533304685209e-05
-4.16118515158644e-05
-3.67242379800826e-05
-7.59677191556068e-06
-1.65360296447237e-05
-2.5367448062933e-05
-9.15591990655958e-06
-3.66315872167379e-05
-1.35416777253143e-05
-2.85909743867156e-05
-1.88707615258846e-05
-1.25852063207211e-05
7.61162397027881e-06
-3.87759582349484e-07
-3.57568456668452e-05
-1.09635189751869e-05
-3.01857403203836e-05
-3.86954926996853e-05
-2.83659919663101e-05
-3.95680178246721e-07
-2.20340629366649e-05
-5.78991402580384e-06
-3.92238437495254e-05
-2.51532903780971e-05
-1.62434601008108e-05
-1.94174374351087e-05
-2.84954846366991e-05
-4.10370166144324e-05
-1.23216207795296e-05
-1.22974600755143e-05
-2.15230489457679e-05
5.69283630819206e-06
-4.30305889814543e-06
-2.88471384052993e-05
-2.42602960658112e-05
-2.21260765326117e-05
-1.20490324961828e-05
-4.63824507875277e-05
-5.91261672087085e-05
-2.49441951244698e-05
-2.51028951963718e-05
-4.26440493862976e-05
-2.1429855454619e-05
-1.4008347308913e-05
-1.2226689557112e-05
-1.73577537677309e-05
-3.78456614524785e-05
-7.88919813339858e-06
-2.08665601372311e-05
-1.68871063694336e-05
-9.31921104301854e-06
-1.9303122807364e-05
-2.35433909887463e-05
1.20663015884567e-05
-5.19868483945681e-05
-1.93451320679155e-05
-5.32300332619984e-06
-1.10450224967047e-05
-1.32891611922854e-05
-2.81538244349295e-05
-3.97577955625161e-05
-3.45225851539677e-05
-3.6240894379493e-05
-2.17243143841376e-05
-2.28440076203715e-05
-9.41741924002325e-06
-1.67228946408412e-05
-1.62300244818318e-05
-3.56944773814317e-05
-1.66522203922217e-05
-5.14782489775481e-06
-1.63176200019346e-05
-1.78826040172572e-05
2.47515718867212e-06
-2.1347821784211e-05
-4.39658285717297e-06
-3.00144920609908e-05
-2.95752003921935e-05
-2.07214092738721e-05
-1.57022127899311e-05
-2.16848280802649e-05
2.75402930307316e-06
-2.16301381122416e-05
-2.55200221849808e-05
-4.04904659830095e-05
-7.88325385229243e-06
-1.01717407052391e-06
-3.22322235254354e-05
-1.06077686098404e-05
-3.57331410562412e-05
-1.24730343630358e-05
-1.30200094522316e-05
-4.23951726087615e-05
-3.37720934761148e-05
-2.90820323208695e-05
-6.00025019278444e-06
1.75158358974946e-05
-3.35295992295598e-05
-2.23402648747313e-05
-1.79733222244512e-05
-8.23727735492514e-06
-2.44162933490931e-05
-2.33100742152822e-05
-2.10512561567446e-05
-3.32587598853213e-05
-3.05737771050302e-05
-2.19511804056542e-05
-1.87286858392421e-05
-1.9214745617981e-05
7.24894277909559e-06
-1.77096546583238e-05
-3.94391929411998e-05
-2.33286263291827e-05
-2.95238193170553e-05
-2.47419551615134e-05
-3.74361259386271e-05
-2.67090861477085e-05
-1.89627949647128e-05
-2.67927678919478e-05
-3.8736513951221e-05
-3.26306586781746e-05
7.81438812198129e-06
-2.99161719341491e-05
-1.82566583471826e-05
-3.15780211685769e-05
6.79220020527498e-06
-4.94553188405083e-05
-1.98152687927615e-05
-3.83091444722345e-05
-1.01880792463926e-05
-2.15763217745778e-05
-5.20100945263777e-06
-1.91898196609058e-05
-8.8719670428139e-06
-2.9294517919898e-05
-1.90100017247163e-05
-4.05471563314981e-06
-2.82512371843794e-05
-2.33904361738154e-05
-4.09260230314993e-05
-1.89631525993254e-05
-7.64522602826805e-06
-2.17892764420901e-05
-4.6067033597377e-05
-1.19219221716152e-05
-2.62515338308497e-05
-5.41627652839812e-05
-1.91153365982869e-05
-1.63091922877365e-05
-1.4100688123231e-05
-5.99820790873311e-06
8.57183145595363e-06
-3.21264067455217e-05
-1.4804413986295e-05
-2.75214164829285e-05
-2.53184186233948e-05
-1.491753566696e-05
-5.36447417655505e-05
-5.62092686269099e-06
-2.90443329457225e-05
-7.41327302417179e-07
-5.47097686261204e-06
-2.28159038231836e-05
-2.90024080723881e-05
-3.55950537271115e-05
-3.54613824063855e-05
-1.21513687082953e-05
-3.53054898141812e-05
-2.24283339895556e-05
-3.06448215504942e-05
-1.33306510867424e-05
7.0939452710364e-06
-9.31479341269327e-06
-3.3779850928257e-05
-2.89485756461836e-05
-1.54499706313388e-05
4.01121353302291e-06
-2.88280004920325e-05
-2.87792706735539e-05
-2.87684553718881e-05
-2.19007451163069e-05
-5.59688685150544e-06
-4.35166644448745e-05
-1.88671025226296e-05
-7.8177003671801e-06
-2.46281681929173e-05
-3.16576235826217e-05
-3.39287221004664e-05
-2.01907914976568e-05
-3.24699750746241e-05
1.25662303420463e-06
-3.00813977593675e-05
-2.14571628796777e-05
-1.23433521019974e-06
-2.71248402673587e-05
-1.98841419591797e-05
-1.08431375221968e-05
-1.43195509802425e-05
3.31370479853729e-07
-2.56169311200109e-05
-1.64919487099414e-06
-4.45722626340458e-05
-1.49723815305051e-05
-1.72853649112897e-05
-1.7023027907261e-05
-6.94485284151734e-06
-2.94798863728721e-05
-5.19755753040337e-05
-3.58531124999818e-05
-1.79728312694121e-05
-2.3209331959079e-05
-2.50876082313387e-05
-1.15669158217885e-05
3.06763954705935e-07
-3.44987448289906e-05
-9.32623518708912e-06
-4.24275610953836e-05
-4.45882267317381e-06
-3.2929947562382e-05
-7.15921479690689e-06
-2.16211402597873e-05
-9.40073252711344e-06
4.61558102133283e-06
-1.43363111971187e-05
-2.99300106251004e-05
-4.7961788631809e-05
-1.69755092790715e-05
6.03849720986032e-06
-5.03562103155937e-05
-2.65977993829361e-06
-1.06640671920927e-05
3.92934505190364e-06
-2.43846440350158e-05
-2.10123851883706e-05
-1.61938903846942e-05
-5.58867037471247e-06
-2.21545916513773e-05
-2.3261538930071e-05
7.45723971126428e-06
-1.52376810482139e-06
-2.20423642874824e-05
-8.65843592710668e-06
-3.16860265437301e-05
-3.02764423770448e-05
-3.8943454199039e-05
-1.99253595313189e-05
-1.01366623583825e-05
1.15625088100903e-06
-2.85732210980284e-05
-5.31077400587625e-06
-1.50637091701687e-05
-2.09180843385768e-05
-2.32804574822509e-05
1.29206359830098e-05
1.76663564431698e-06
-4.54362914409955e-05
-2.60821036016793e-05
-3.62346603106434e-05
-1.53067533101595e-05
1.50627290419458e-06
-2.74711928681608e-05
-1.44544428924234e-05
-3.3403248697944e-05
-2.30222286693168e-05
-1.43932907281247e-05
-3.70733885561852e-05
-2.27801864489081e-05
-2.9668989741252e-05
-2.48952890374067e-05
-1.88571368145382e-05
-3.15067812332276e-05
-6.91070227340935e-06
-7.88234859422328e-06
-5.16606275992985e-06
-1.10111016958437e-05
-1.80348610439189e-05
-5.1058612934733e-05
-2.42041522287062e-05
-5.02138970699119e-06
-2.65043888632294e-05
-2.34308737791209e-05
-2.16728946782394e-05
-7.25373105466697e-05
-1.05258690289101e-05
-2.38820021474037e-05
-2.1439055720719e-05
-4.13063819216686e-05
-2.94246832335326e-05
-2.50520849523171e-05
-1.2346698882627e-05
-1.45117137284048e-05
-5.10626107952937e-06
1.59433678945897e-06
3.01694997851716e-06
-1.19188686176141e-05
-8.62745557112911e-06
-1.75485663302113e-05
-1.18894034743697e-05
-2.5732152690665e-05
-1.11755299956745e-05
-7.22609159346236e-06
-3.67043572752298e-07
-4.01127398746598e-05
-1.43577182659013e-05
1.12240485613045e-05
-1.77778178965311e-05
-4.6083065358048e-05
-3.29620944184507e-05
-2.34171765274199e-05
-8.39205830871354e-06
-3.01409352611692e-05
-1.55145886533109e-05
-3.68996617386889e-05
-1.68633078203053e-05
-1.79425099006309e-05
-3.72762513539958e-05
-2.13441439879809e-05
-2.05797684816938e-05
-4.36426615224348e-05
-2.0313652854722e-05
-3.30100894772043e-05
-1.71580053671827e-05
-2.7678775506564e-05
-2.60754486135784e-05
-3.4549552273226e-05
-2.41384034903122e-05
5.67950152259236e-06
-4.46929326783506e-05
-3.0906517651493e-05
-1.01951815927668e-05
-6.77679505811668e-07
-1.26529517596187e-05
-1.9140587756388e-05
-1.42947545035175e-05
-9.35633163260216e-06
-8.76498022066603e-06
5.52461782943945e-06
-2.52329715932276e-05
-8.01911140154843e-06
-5.95381495916488e-06
-1.11662591909462e-05
-2.12996187723744e-05
-1.94719462533901e-05
-1.80879302479514e-05
-1.00271047750336e-05
-3.14045216302835e-05
-3.76484617334955e-05
-1.63724059094521e-05
-7.80026642237227e-06
-3.85870709039151e-05
-1.79935540852834e-05
-1.71508366113354e-05
-3.25544979755779e-05
-6.95878592569562e-06
-2.52113914829702e-05
-3.81003962508596e-05
-4.51305728934832e-06
-2.31386718089485e-05
-2.31980502608e-05
-1.25108170914193e-05
-1.49607516233238e-05
-4.36786125319813e-05
-3.08905663201631e-05
-2.37202289598911e-05
5.87036659280209e-06
-1.70237862401223e-05
-1.23206355515453e-05
-1.87569423537495e-05
-8.28955639411507e-06
8.52262777433433e-06
-8.56994792943765e-06
-7.49212309274694e-06
-1.57551737679597e-05
1.07658615961025e-05
-2.62104336179274e-05
-5.5318786748165e-05
-3.38937759283394e-05
-3.67292867819487e-05
-1.83655337016179e-05
-2.87986010728991e-05
-1.97668560628272e-05
-1.93468536295627e-05
-4.81277898525353e-06
-3.38447651535976e-05
-8.37479989620175e-06
-3.01920568483292e-06
-1.96209682699727e-05
-2.77754940417535e-05
-2.22773753594107e-05
-4.01809328387677e-05
-3.00268634688873e-05
-2.92731324404686e-05
-2.35048137717665e-05
-2.9734703140224e-05
-3.14228122368805e-05
-2.36171954122185e-05
-3.29733481149685e-05
3.23548053928282e-06
-2.24580293820335e-05
-2.37054788957496e-05
-6.32791728693067e-06
-1.74454754819458e-05
-1.72865410707523e-05
-1.29839678049163e-05
-4.21214413753756e-05
-3.11281440506515e-05
-2.47567150004884e-05
-1.31584503546696e-05
-5.33404150087449e-05
-2.16275408606709e-05
-6.41120602905087e-06
-2.67504024939893e-05
-4.92949446330547e-05
-3.62899597983106e-05
-1.71848178687907e-05
-5.98102681183413e-06
-1.85128794147375e-05
-1.1371358935274e-05
-4.86324004399697e-06
-6.58502686782078e-06
-1.26191184973033e-05
1.30372225658585e-06
3.42797926484887e-06
-8.13438092354228e-06
-4.19735491373496e-05
-2.2093493537314e-05
-3.58448546698389e-05
-3.37947429981357e-05
-9.26651970551859e-06
-2.30312789994432e-05
-1.93524643967013e-05
-1.95310449798824e-05
-1.7661512762489e-06
-2.5526420281547e-05
-1.43331240214778e-05
-1.9440311890234e-05
-1.2967330979774e-05
-5.04537745154469e-05
-2.43995321019474e-05
-1.8094194911745e-05
-1.35221231158433e-05
-1.98794550575837e-05
-1.80043519264409e-05
-8.38225614054137e-06
-2.42049848693783e-05
-3.04436699643902e-06
-3.57415648588363e-05
-1.27895221010713e-05
-2.12988164924809e-05
-4.41576729937929e-05
-1.99976876992756e-05
-3.67758908451893e-05
-2.25626663623165e-05
-1.66538410577589e-05
-2.53720736583531e-05
-2.47159315436531e-05
-2.9147431162768e-05
-3.02819081346662e-05
-3.25826567813566e-05
-6.78536397722835e-06
-2.23254995475233e-05
-1.46851109483066e-05
-3.3629089025934e-05
-2.68994754656462e-05
-2.93872602752345e-05
-1.45796550979775e-05
-2.28465127246648e-05
-9.10070392007185e-07
-2.01139192650745e-05
-1.36960454110365e-05
-1.03951820756845e-05
-1.44515483295175e-05
-2.72882099927019e-05
-1.04696996384849e-05
-2.48054060053953e-05
-3.59540192788874e-05
-3.24544020795965e-05
-2.0781107533836e-05
-2.52929054542896e-05
-4.55703104423086e-05
-2.99690455234727e-05
-1.55082759262001e-05
-1.54306846942209e-05
-2.31408040535306e-05
-3.86931613343815e-05
-1.77151933408853e-05
1.50154569940141e-05
-1.52368241751418e-05
-2.1971988029312e-05
-2.12068222683172e-05
-1.60010722368752e-05
-2.28878747535239e-05
-1.69275655743017e-05
-3.82605728551052e-05
-3.38546480030666e-05
-5.31961165582055e-06
-8.4805092441667e-06
-2.85293388228189e-05
-4.25140688422685e-05
-8.96086230609352e-06
-4.80295135124928e-05
-2.84297090560294e-05
-1.41721497548479e-05
-4.49416949460583e-05
-4.2453169664317e-05
-2.91864071753275e-05
-2.84565997510261e-06
-2.50940154797601e-06
2.41115254554472e-06
-1.83544261358871e-05
-4.01155561925937e-05
-7.57147226255182e-06
-2.1541520383382e-05
-1.9225442486832e-05
-5.03320284760189e-05
-4.28216943206786e-05
-2.73631349767745e-05
-2.48149184139154e-05
-3.59151365288904e-05
-3.05210860513648e-05
