# Supplementary material for: Research on computational propagation and identification of mine microseismic signals based on deep learning
Source: PLoS One. 2025 Oct 22;20(10):e0334641. doi: 10.1371/journal.pone.0334641 (PMC12543183; doi:10.1371/journal.pone.0334641)
Supplement: S9 Data — (ZIP) [file pone.0334641.s009.zip › 000101100000437.xlsx_0.txt_24.txt.txt]

-1.62293458924863e-05
-1.1140061586994e-05
-5.50782682958814e-06
-4.38029272701878e-05
-2.36623093491584e-05
-2.35821913828849e-05
-7.5059315189842e-06
-1.82456804817732e-05
-4.31805852568184e-05
-1.92072428586928e-05
-1.46986123819079e-05
-4.86040490852752e-06
-2.47074631666902e-05
-2.74128382453273e-05
-2.83721766566323e-05
-5.18171600313252e-06
-2.08865818431464e-05
-6.98756371641415e-06
-2.75847565217134e-05
-1.88535719551936e-05
-2.13442572370156e-05
-3.07067503045349e-05
-4.69914066178836e-05
-1.08542329644376e-05
-3.88352638225021e-05
-2.51830602955362e-05
-4.1951956604045e-05
-3.10991555195604e-05
-3.3219106178905e-05
-3.51541481533502e-05
-3.11439872564592e-05
-4.05043948902443e-05
3.13806719893103e-06
-2.85485726110943e-05
-1.24435968276866e-05
-1.60638852451314e-05
-4.0942666652266e-06
-1.00088846451467e-05
-1.20196970237041e-05
-2.58231810517393e-05
-1.03590906662339e-05
-2.20840650327785e-05
-1.18912473724846e-05
-4.75270073894044e-05
-6.19634089820824e-06
-3.16046702359868e-05
-3.78912321087801e-05
-1.80515467437474e-05
-1.36121209842545e-05
-2.03931920355913e-05
-2.59023424811216e-05
-4.05288050134948e-05
-1.04494483248991e-05
-2.37855985042297e-05
-3.50005570010444e-05
-1.84302083283378e-05
-2.11127343571759e-05
-2.97516278670554e-05
-1.759877437836e-05
-4.73837144565445e-05
-2.32562502170923e-05
-4.56381657405668e-06
5.58075256137253e-06
-3.35915714659908e-05
-2.86854763608522e-05
-2.02693099443675e-06
1.344671140493e-05
-1.5809943554561e-05
-3.50810777292567e-05
-3.14338126206225e-05
3.79440152228837e-06
-3.68230845965655e-05
-2.93800961325852e-05
-1.4317705969457e-05
-5.47451154914715e-06
-1.57636033110438e-05
-1.68485429800341e-05
-3.14618691768563e-05
-1.73309479696317e-05
-4.8061553581686e-05
-2.4266745551885e-05
-1.62938099071711e-05
-1.63079612084043e-05
-1.0585374889061e-05
-3.12952655065788e-05
-4.4667803642498e-05
-1.41790050942077e-05
-2.37334537623838e-05
-4.66488268450156e-05
-3.88231510192451e-05
-1.80396916641367e-05
-2.26381544109739e-05
-2.4401693666523e-05
-1.22281077771453e-05
-1.18426827527403e-05
-2.66696879874594e-05
-3.15565968529769e-05
-1.20681620181787e-05
-1.05327863531495e-05
-2.25431467374634e-05
-3.30628747154165e-05
-2.74366377591632e-05
-1.31837585803862e-05
-3.13921512459606e-05
-1.45027575992039e-05
-1.70364554884793e-05
-3.00135643724745e-05
-3.01508759968084e-05
-1.37061336307928e-05
-3.40606915155224e-05
-4.33970282897263e-05
-1.3345159175595e-05
-8.26397469536476e-06
-1.00765581580712e-06
-3.16208812222153e-05
-1.61449524709058e-05
-2.53829934870538e-05
-4.72330755461539e-06
-3.4709255231396e-05
-1.80791420257603e-05
-1.76560683873374e-05
-3.68011751570985e-06
-4.38693707229476e-05
-4.00658871632618e-05
-6.90001773711136e-06
-4.23985393879056e-05
-3.76861380057891e-05
-1.10599175140129e-05
-1.41596321509073e-05
-4.37298502368644e-05
-6.07345843932703e-05
-2.57099622438178e-05
-1.93054077512144e-05
-1.87368061044425e-05
-4.27911533649821e-05
-3.26446018633469e-05
-1.12540216309035e-05
-3.16332240241029e-05
-2.4704664732404e-05
-1.40971933017415e-05
-4.68083623197925e-05
-4.65421468015707e-05
-1.07099671352203e-06
-1.02327451059958e-05
-2.0346170814922e-05
-3.52041353953706e-05
-2.55966267399826e-05
-5.04878965889775e-06
-2.41132189940456e-05
-3.05613942726839e-05
3.3198752850882e-07
-2.61173732520506e-05
-1.0614190628003e-05
-8.13933518755507e-06
-1.64701184992481e-05
-2.23313006196038e-05
-2.80996233165128e-05
-1.69981018408998e-05
-1.23944934296221e-05
-2.91733824331664e-05
-2.93384729636214e-05
-2.07704268708465e-05
-2.33357812675032e-06
-6.92788533188284e-06
-1.35307594266748e-05
-4.08422710939323e-05
-2.43920707562492e-05
-2.39469492984783e-05
-2.05991843153883e-05
-2.20071288056668e-05
-2.81864645000217e-05
-1.65661548713485e-05
-2.15253352974643e-06
-7.42375229207121e-06
-2.56125158647891e-05
-1.01776375555724e-05
-4.14571965872305e-05
-2.03830319003683e-05
-2.87152915769612e-05
-1.72292658795136e-05
-2.0905034087486e-05
-1.46994825642605e-05
-2.7492665308816e-05
-1.63964929789441e-05
-2.2780391648855e-05
-2.50600554533403e-05
-2.4032009028324e-05
-3.4139604663932e-05
-2.85774142033562e-05
-1.64421939107781e-05
-3.24355403543228e-05
3.84180560535381e-06
-3.65466485373842e-05
-1.55622852827762e-05
-2.44145501329296e-05
-1.98406788693118e-05
-4.21609903620461e-05
-2.24165935283919e-05
6.95659107454046e-10
-6.08086247832784e-07
-5.62370940227755e-06
-3.65311476653059e-05
-2.59066709351007e-05
-1.7460133428813e-05
-3.53394431466192e-05
-5.09677835246652e-05
-1.81168853407726e-05
-5.41618365635133e-05
-2.67832320531336e-05
-2.81652692057354e-05
-1.78009159878645e-05
-1.19576876433068e-05
-2.51056500170176e-05
2.52341869784578e-06
-2.28201931291305e-05
-1.05120066982504e-05
-1.005827079561e-05
-1.85116218002922e-05
-1.38140841238936e-05
-1.73910361089996e-05
-4.06766695739773e-05
-1.62001948297547e-05
-6.86737656393727e-06
-9.99170771735117e-06
-2.07543583982787e-05
-3.54465985028284e-05
-2.48337622747332e-05
-4.91838893777857e-05
-3.59204056637037e-05
-2.18028691016628e-05
-2.97688366173964e-05
-3.86345678968707e-05
-2.76319909861497e-05
-8.36721106774819e-06
-1.23082803455129e-05
-1.84113125795589e-05
-1.6456690719244e-05
-2.47962335131089e-05
-2.2511097111889e-05
-3.97084814343607e-05
-1.32410177288267e-05
-7.62054737655753e-06
-1.98730633818893e-05
-1.28198424421894e-05
-3.0487448872239e-05
-4.14509433549722e-05
-2.14695205369509e-05
-3.95215879479955e-05
-2.65485812340189e-05
2.70068719887829e-06
-1.25867007722561e-05
-1.83131183331107e-05
-3.39386903914601e-05
-1.87010136261207e-05
-9.05805050687043e-06
-3.4248679729016e-05
-1.58403409606877e-06
-1.31682286211112e-05
-2.60262054720337e-06
-1.61339004231374e-05
-1.62135263514505e-05
-3.79872579306822e-05
1.02596065861267e-06
-2.57121410388891e-05
-4.30256978038171e-05
-1.36784121161154e-05
-2.62691728534369e-05
-5.12114146357462e-06
-1.65193046744504e-05
-4.26103925244102e-05
-1.61305586496546e-05
-3.68276765283097e-05
-1.49794339090082e-05
-1.57754319738604e-05
-1.16186004095162e-05
-1.01927420760703e-05
-1.5285705435337e-05
4.34481513305641e-06
-3.41536022023787e-05
-3.59373698774934e-05
-1.93890187556459e-06
-1.39600404053142e-05
-3.61337500270424e-05
-2.3023221204583e-05
-9.77290600581958e-06
-1.39125173549681e-05
-3.46465006428974e-05
-3.50038767991896e-05
-2.02347761584059e-05
-1.95277139644935e-05
-2.76165768588609e-05
-3.42496001381688e-05
-3.04939803111353e-08
-2.3530412242549e-05
-1.59158339061017e-05
-2.54867228545338e-05
-3.40045931625352e-05
-1.71668298156859e-05
-1.18168640813514e-06
-3.9480370067124e-05
-1.19199914052701e-05
-1.58619376061443e-05
-9.36450638056705e-06
-3.6381623831738e-06
-1.38974929259071e-05
-3.12024043693607e-05
-2.79709209142186e-05
-2.6640356617296e-05
-2.31624376470741e-05
-3.35464429679977e-05
-2.01561409128001e-05
-2.13509978759108e-05
-3.37009134379248e-05
-4.30903078768621e-05
-4.45421040134469e-06
-2.94227279072535e-05
-4.00982892806663e-05
-3.71544420421283e-05
-2.57848635233289e-05
4.01118574772632e-06
-2.65759074382845e-05
-1.80594901471808e-05
1.94625130884481e-05
-4.31602143608749e-06
-2.49655165605196e-05
-1.86748701412453e-05
-3.10923400009142e-05
-2.049559915968e-05
-3.39109455923304e-05
-2.34304590391353e-05
4.64534606360439e-06
-2.22988896758887e-05
-3.10627143169892e-05
-1.34617953935779e-05
-3.68476162499891e-06
-2.14980310553018e-05
-2.87130621136216e-05
-1.41053578275632e-05
-2.01615895478672e-05
-4.09727609533173e-05
-1.72084721312841e-05
-4.61699175898677e-06
-1.04702935901341e-05
-1.17709717538539e-05
-9.24937881673184e-06
-3.28304236416273e-05
-1.31029957686485e-05
6.80181210792774e-06
-2.77933664025774e-05
-3.21422509614754e-05
-3.06454424196242e-05
-2.57972737777156e-05
-2.77211733699718e-05
-6.86545003587824e-06
-1.98849285278349e-05
-5.27464114882701e-05
-3.99737139221494e-05
-1.35412966754711e-05
-3.22539375087234e-05
-1.04269479373971e-05
-2.94354425443374e-05
1.26823251504418e-05
-1.72614409494514e-05
-1.48405872097761e-05
-1.13390144956016e-05
-3.72205837010212e-05
-1.53368983316303e-05
-8.70542818593811e-06
-3.09332927206183e-05
-3.47449035078283e-05
-3.68920285730826e-05
-3.56366020136945e-05
-7.31783325685661e-06
-2.58878810463591e-05
-3.48466656184344e-05
-3.14525389132401e-05
-1.57373398062092e-05
-1.71660132592082e-05
-3.35288197314976e-05
-1.59547087109635e-05
-2.70991411638747e-05
-7.58340191792014e-06
1.65888559104821e-06
-1.10317784983808e-05
3.03561898450915e-06
-1.52009847343917e-05
-3.13383488771513e-05
-2.47101496908508e-05
-2.67726473409714e-05
-1.46383910043383e-05
-2.85350092225675e-05
-3.15617713017994e-05
3.44035393413102e-06
-1.26321758299155e-05
-2.47998399014176e-05
-3.9816940250639e-05
-5.70001467790989e-06
-1.63842782363809e-05
-3.30581140357608e-05
-4.99301428418066e-05
-4.90815501742579e-05
-1.71072164528671e-05
-1.44176399938307e-05
-1.55099188673972e-05
-1.76250149207556e-05
-1.18285243663151e-05
1.96893761554996e-06
-2.50416931185692e-05
-3.32948723133894e-05
-9.12185462619389e-06
-4.29321793612136e-05
-8.70428397053823e-06
-1.99585376730676e-05
-2.02072594873577e-05
-1.65124008371923e-05
-2.77997254429718e-06
-1.75999581250231e-05
-3.02017743585228e-05
-1.91898670235816e-05
-1.5005007586895e-05
-5.72739060432235e-06
-4.25407419469168e-06
-1.04751813967834e-05
-2.2631382529035e-05
-1.34393301112667e-05
-3.08080995953701e-05
-1.28403664563299e-05
-8.29470339091412e-06
-2.41457349530132e-05
-3.83701803432894e-05
-8.12230602243975e-06
6.96187389973043e-06
-2.55755742471483e-05
-4.16543341592689e-05
-2.19599395280119e-05
-9.82668017255419e-06
-5.30469367043865e-05
-4.81068716000316e-05
-2.58168400882455e-05
5.1993297473407e-06
-1.54123866033188e-05
-2.83643218732601e-05
-3.8165637297544e-05
-1.55642338649695e-05
-3.82960119202002e-05
-1.37394673407037e-05
-9.29730661261652e-06
2.75786371149096e-06
-1.2637257159077e-05
-2.38884720167009e-05
-4.6494916475887e-05
-1.69368737511586e-05
-1.48459250319624e-05
-2.72115890473249e-05
-3.78950038818843e-05
-3.67226150149623e-05
-9.93032668020929e-06
-1.37949391243589e-05
-1.680873600972e-05
-1.13084000463066e-05
-1.67309104531016e-06
-3.40292617199345e-05
-2.17564284258664e-05
-3.53273428821925e-05
-2.12622020289256e-05
-2.07376158860607e-05
-3.62689180131143e-05
-5.69558356230523e-06
8.31413821013982e-06
-2.29458986305999e-05
-1.87546565067912e-05
-1.44674479811515e-05
-2.53565031517282e-05
-5.07624607791483e-05
-4.37503696709094e-05
-3.10190838371605e-05
-2.72544778783656e-05
-1.89708128193064e-05
-3.1262428878492e-05
-1.74800469710356e-05
-2.44597066619671e-05
-1.74028892700688e-05
-1.33890573887817e-05
-2.80036771473026e-05
-2.21613121423332e-06
-1.92324405030432e-05
2.86059083347597e-06
-6.45098584089379e-06
-1.64843378407382e-05
1.2203204232499e-05
-1.91956498107099e-05
1.24292833217819e-07
-3.41966200173166e-05
-2.48650481978947e-05
-2.17042831656171e-05
-1.43224460593004e-05
-3.98287689770359e-05
-5.60606373944963e-05
-3.83701908571176e-05
-2.35373866462308e-05
-3.36732190363375e-05
-1.22505015167009e-05
-2.34138247321828e-05
5.68029477092552e-07
-3.59648596518438e-05
-2.01648411896176e-05
-1.52421716713894e-05
-3.12808171003432e-05
4.86868239594467e-06
-1.77957363396375e-05
-2.18292952706693e-05
-2.55560910852847e-05
-9.39170296277962e-06
-2.99934629000491e-05
-2.06809690630147e-05
-4.62731121517912e-05
-9.01722115140266e-06
-4.8119403317944e-05
-2.59023848263355e-05
-2.73300477901725e-05
-1.79929944657245e-05
-5.15307122472515e-05
-1.69112015823678e-05
-1.20761252048692e-05
-2.55929938469172e-05
-3.2801840859431e-05
-1.98057467137632e-05
-2.7279215831405e-05
-1.98144695333969e-05
-1.99526332744619e-05
-5.47391678478885e-05
-2.12119484430623e-05
-2.38270565786843e-05
-2.26950133302655e-05
-4.55339970980516e-05
-1.8745593443646e-05
-4.60555175855991e-05
-1.29546718715291e-05
-2.6514487620901e-05
-3.64312481385978e-05
-4.40741373195161e-05
-3.26013487839741e-05
-2.3170161612443e-05
-7.3646578723789e-06
-3.10568604536315e-05
-2.42648200377887e-05
-2.73889522458258e-05
-1.5202458114043e-05
-3.13600831232542e-05
-1.66976429967521e-05
-2.56310998915731e-05
-2.46077131736536e-05
-1.15888934949745e-05
-1.59015170873186e-05
-1.98014033878675e-05
-4.1628471496455e-05
8.48861872113018e-06
-9.94597927541152e-06
-5.06322226868308e-05
-1.50151594268094e-05
-2.4078376822293e-05
-3.33990541444413e-05
-1.11273512960726e-05
-2.24564932878585e-05
-1.15814104339302e-05
-1.59525972294866e-05
-1.9707864138266e-05
-1.70249963575986e-05
-1.89547584432471e-05
-4.07753618239323e-05
-3.10800252503715e-05
-1.40749928416322e-05
-2.85131925676702e-05
-3.10679168844362e-05
-3.26800597448855e-05
-1.4505928377113e-05
-9.24828137262137e-06
-2.26344128937948e-05
-2.68039346641734e-06
-1.66030643662662e-05
-1.91975531667768e-05
-1.55474403939568e-05
-2.71612199573619e-05
-1.57598288707433e-05
-1.24181486568155e-05
-6.45822050269693e-06
-2.56912884087569e-05
-1.53700998164562e-05
-2.85111422368927e-05
-1.98445855399032e-06
-1.27605094114457e-05
-1.23318325675933e-05
-4.14588684957153e-05
-2.51738345883167e-05
-6.55510240784256e-06
1.46082826643474e-05
-1.9378033873473e-06
-1.9194057579574e-05
-2.6558223257433e-05
-3.89956545678108e-05
-4.69215171322199e-05
3.73513517466722e-06
-1.59141610867821e-05
-4.48141446779557e-05
-3.18071726540149e-05
-4.70613105535627e-05
3.70893571234621e-06
-1.90985659102427e-05
-3.73151211378404e-05
-3.78121770589442e-05
-3.11342455416191e-05
-2.55998256275323e-05
-6.27405879046637e-06
-1.67994711154185e-05
-2.13073111810524e-05
-3.84097382388323e-05
-6.73754138167056e-05
-2.36540965310911e-05
-3.50424429208646e-05
-3.8806850476559e-05
-3.91954792916915e-05
-1.84580480513615e-05
-2.48018902956662e-05
-5.99482272878368e-05
-1.55783728802648e-05
-2.02631714092844e-05
-3.02152666089941e-05
-3.76241859679697e-05
-5.83625579630751e-06
-4.49266256074836e-05
-8.68533134790648e-06
-2.52330516466721e-05
-2.16907401378058e-05
-8.12251129016449e-06
-2.55212479683717e-05
-2.62473339687454e-05
1.05942945721964e-05
-1.31544256390762e-05
-2.99318537164705e-05
-2.53488931314386e-05
-1.10161888284197e-05
-2.74007791576027e-05
-1.92710951254404e-05
-2.19441076896016e-05
-2.80688832786081e-05
-1.67854290549008e-05
-4.12074477382177e-05
-5.22664233107236e-05
-1.87471270081691e-05
-1.86112356049773e-05
-3.55090044529083e-05
-2.63003548880334e-05
-1.01143382121326e-05
-1.268281748374e-05
-3.01858079014592e-05
-2.52905725895296e-05
3.76866378534511e-06
-1.24930795130934e-05
-3.03763254275044e-05
-1.77234801619715e-05
-2.59514520556107e-05
-2.48013808209758e-05
-9.80745265436451e-06
-1.24593661917048e-05
-1.22942276924258e-05
-1.3397461721621e-07
-1.81487020840395e-05
6.80192794597305e-06
-2.97632957892617e-05
-3.97514825480549e-05
-5.37953666397605e-05
-3.91071412063925e-05
-2.6088893806042e-05
-2.5941328201702e-05
1.65109744934199e-05
-2.63377060780321e-05
-2.30300542744637e-06
-2.72806994903928e-05
-1.26086173978794e-05
-1.09163933929711e-05
-1.81175561324543e-05
-2.58241730946717e-05
-1.16172630301118e-05
-1.86940116790512e-05
-1.23774238711003e-05
-2.84991715453087e-05
-2.03613893455149e-05
-1.94424758809649e-05
-9.08521417461956e-06
-1.24242694831974e-05
-1.2631142130941e-05
-3.2864639205453e-06
-2.83955679364493e-05
-3.47503860847857e-06
-1.05195996945873e-05
-1.88921582615762e-05
-3.00395465679791e-05
-3.84898214850519e-05
-2.6572291957072e-05
-5.66457064989012e-06
-1.48519805763679e-05
-8.32824059888227e-06
-2.47048223449331e-05
-2.35585032577184e-05
-2.50063100881621e-05
-3.63561491267818e-06
-6.61312495858115e-06
-2.17224379484313e-05
-7.07015821426515e-06
-3.62959910179696e-05
8.32979931964392e-06
-4.69313686275196e-05
-1.00710377288787e-05
-2.03588149809441e-05
-1.60102806246586e-05
-2.7183044165552e-05
-2.38728382772382e-05
-1.3250024323345e-05
-3.76047393787938e-05
-3.03856242872134e-05
-3.46472807731603e-05
-2.39981824712244e-05
-4.65676530091425e-06
-4.17967490878421e-05
-2.71310587014088e-06
-3.02040566206285e-05
-1.29079443166257e-05
-1.93166873277726e-06
-1.6749926211063e-06
-1.63471936163551e-05
-1.48427219718584e-05
-3.34535490915679e-05
-2.49397732284427e-05
-1.61243447810994e-05
-4.40567481178407e-06
-1.72757608877426e-05
-1.21120478843257e-05
-1.87803242028e-05
-2.95395538416842e-05
-1.87858158751672e-05
-3.20970513692103e-05
-2.46643511353709e-05
-1.11278974118972e-05
-2.8425296554522e-05
-1.28699275842427e-05
-2.35278722852222e-05
-1.61551809791937e-05
-1.36507781658162e-05
-3.02485806714888e-05
-1.01421935697352e-05
-8.61833175484695e-06
-1.49466249092765e-05
-3.03008543822595e-05
2.16481751078216e-06
-2.93938062202522e-05
-3.77916326073961e-05
-1.53940592998572e-05
-2.0340165529498e-05
-1.18609178642448e-05
-1.96400075234394e-05
-4.35001856902878e-05
-3.26474354244284e-06
-1.93189853463106e-05
-2.6693021943072e-05
-3.24821915727052e-05
-8.63858972680982e-06
-2.12583314122704e-05
-2.09291748350999e-05
-9.20881034283638e-06
-2.41560832965098e-05
-2.32900831606602e-05
-1.91941063228729e-05
-3.73297519988038e-05
-1.28021604357052e-05
-1.29887074965506e-05
-3.17932712667028e-05
-2.43514151279838e-05
-2.90463897899651e-05
-2.0664046410748e-05
-1.5854408219397e-05
-1.63735405510758e-05
-3.65981790341602e-05
-3.75503736074178e-05
-2.33487456316507e-05
-2.81634487063076e-05
-2.67508373685143e-05
1.01807272710003e-05
-2.40471774278208e-05
-7.33829024534115e-06
-1.34681612830115e-06
-6.85228079989012e-06
-1.8338653084987e-05
-2.21134911375804e-05
-3.27444041997857e-05
-2.26513289249161e-05
-1.24976993456141e-05
-5.11498990264658e-07
-2.817728951604e-05
-1.5420134652352e-05
-3.85830481158765e-06
-1.11760544923591e-05
-1.7947506425394e-05
-2.27216515520565e-05
-1.73842433884993e-05
-8.77766005149511e-06
-3.73838481878276e-05
-1.35550681103471e-05
-6.97920032507627e-06
-2.76183380583167e-05
-2.37551300208459e-05
-3.68175727177115e-05
-1.68228219851861e-05
-2.0129913052904e-05
-3.0952984171769e-05
-9.97745640667423e-06
-6.8526136988133e-06
-2.15320981252389e-05
-1.77139915588686e-05
-1.29846636812897e-05
-2.75010854295178e-05
-2.77197634222712e-06
-6.10400429064069e-07
-1.40902985933506e-05
-1.47137973555461e-05
-1.25633906017746e-05
-5.89631364525866e-06
-1.4288101086049e-05
-9.64899856748117e-06
-1.56739826598226e-05
-3.0286603792122e-05
-1.15644304704121e-05
-3.67377397307412e-06
-2.3306296300483e-05
2.72846786778268e-06
-1.99735146344446e-05
-2.61542119292569e-05
-1.07244198057281e-05
-1.69667920630144e-05
-2.51165634004915e-05
-3.27228560089313e-06
-1.26391091460283e-05
-5.4889954819896e-06
3.0435789525463e-07
-1.83096133984515e-05
-3.03021801685388e-05
2.19406697426475e-06
-5.56926592149709e-06
-2.55211917338792e-05
-3.82715882516971e-05
-2.39459107103665e-05
-2.19769360437287e-05
-3.57228050971295e-05
-7.39421396020164e-06
1.34417845215663e-05
-4.02641075372888e-05
3.60711468226916e-06
-2.15095657965889e-05
-1.69955939070263e-05
-2.87623805483872e-05
-2.00331728364174e-05
-8.50129851207316e-06
-1.6267059923073e-05
-9.54191577177971e-06
-2.39676160017939e-05
-2.45932525511753e-05
-1.36675522393863e-05
-3.91702346433814e-05
-1.04687754824035e-05
-4.54511206950737e-06
-1.31029009837435e-05
-9.95732177248124e-06
-2.33608611271721e-05
-1.77910808491337e-05
8.25481541202551e-07
-3.39823235858163e-05
-2.44173488745482e-05
-2.73797882736017e-05
-2.68565205268667e-05
-3.61516339102394e-05
-4.44420453248802e-05
-2.65907108457163e-05
-2.15699733746353e-05
-3.64970891969533e-05
-2.48465888084502e-05
-2.01422988057646e-05
-3.16500668932019e-05
-1.410918004672e-05
-4.204256658989e-05
-2.4230452738539e-05
-4.05275368501243e-05
-1.87998884612203e-05
-2.16058139474415e-05
-2.77496382489832e-05
-4.37495805205698e-05
-3.39082007042826e-05
-3.01066763577041e-05
-2.03848520499524e-05
-1.68529832823953e-05
-2.80955234759396e-05
-2.49880822317723e-05
-1.98679112104847e-05
-3.49216134718782e-05
-3.54227245944762e-05
-3.16780744705902e-05
-2.02664199826722e-05
-4.11782235574805e-05
-2.7789618258977e-05
-3.05560150313642e-05
-9.82445523866481e-06
-3.13718284384865e-05
-1.63027794045502e-06
-9.94242232162256e-06
-5.40435584263737e-07
-2.28149514448618e-05
-1.92239899841615e-05
-2.2285653044752e-05
-1.74481400201122e-05
-2.79024406937342e-05
-3.54767507358906e-05
-1.64002917889895e-05
-2.88390637015031e-05
-1.01707427016478e-05
-1.89326913365528e-05
-1.89770026137192e-05
-2.79938250025871e-05
-2.02059077271064e-05
-3.26289875453792e-05
-1.95941818795557e-05
-2.09243562174335e-05
-2.98583518186843e-05
-2.77365805026698e-05
-2.49291390303812e-05
-2.72392390427865e-05
-6.54750212781587e-06
-2.78992844522614e-05
-1.89480765093821e-05
-1.46324979384259e-05
-2.70173338789076e-05
-3.69854116741836e-05
-5.22277130056017e-06
-4.63107625914218e-05
-2.14218513448196e-05
-3.27924998484525e-05
-1.2034945883458e-05
-2.56910830357778e-05
-9.44770475005271e-06
-2.30148088872642e-05
-4.43830264484978e-05
-1.76404075329724e-06
-1.49801091496428e-05
-3.92566383943725e-05
-9.87158299181617e-06
-1.88955619236248e-05
-1.37975547668114e-05
-1.30415447396447e-05
-3.46088752207106e-05
-1.95213218679155e-05
-9.30706065554478e-06
-5.63461638809109e-06
-3.46883682555837e-05
-4.07356817444383e-05
-1.66277776475371e-05
-2.15093799664745e-06
-3.62771706026841e-05
-1.33218075736356e-05
-1.50537679921799e-06
4.00851187988323e-06
-1.70014884156492e-05
-2.68171888637704e-05
-9.50075594335553e-06
5.58920000205203e-06
-1.84400071591996e-05
-3.71872729972699e-05
-2.93631701126616e-05
-4.58999277463107e-06
-2.05007543845787e-05
-3.02223207528034e-05
-2.27906393048268e-05
-6.15309769502022e-06
-2.07882639414616e-05
-3.71696593755678e-05
-4.46923868848521e-05
-1.07177833573935e-05
-8.93171129662181e-06
-4.21246893377402e-05
-1.35670389323564e-05
-6.51101341256026e-07
-1.44619036401637e-05
-4.51592999004913e-05
-3.34325550443585e-05
-1.76045545880408e-05
-2.14070861628102e-05
-1.43955093160995e-05
-2.07379850096613e-05
-1.21184134397423e-05
-2.26146574743376e-05
-1.04784467464608e-05
-2.33275601125941e-05
-2.86319403524852e-06
-1.84240016862197e-05
-2.33672904045815e-05
-3.59035148684044e-05
-2.89960317893969e-05
-2.12581986313958e-05
-2.93310359407018e-05
-2.05921366056331e-05
-2.59965486776078e-05
-4.12152294693153e-05
-1.08837631352949e-05
-7.7739702740027e-06
-1.25801275854653e-05
-2.36770246512483e-05
-2.87578101137192e-05
-1.31988881637272e-05
-2.51312634037251e-05
-3.40471838640683e-05
-1.9447952685356e-05
-3.99755216032247e-05
-2.14914334365069e-05
-1.38842070872507e-05
-1.14085286858069e-05
-1.54231801650428e-05
-1.96082535837035e-06
4.20386544098348e-07
-3.13364399193856e-05
-2.33565903482583e-05
-2.00761720846382e-05
-3.14252885349496e-05
-6.54080867776739e-06
-4.04708562346035e-06
-2.61174638481489e-05
-2.30564532822918e-05
-1.73354313445193e-05
-1.02893609182853e-05
-2.30095126510728e-05
-2.88589045758464e-06
-1.3371046643373e-05
1.59591382954773e-05
-2.350741851323e-06
1.0528689604732e-05
-1.59442282782728e-05
-2.37247163280691e-05
-2.64646212788793e-05
-2.88749098805848e-05
-3.30244224082797e-05
-3.95806206355069e-05
-4.49321589125508e-05
-9.23299810487303e-06
-1.29076263858169e-05
-5.39547601251922e-05
-1.01534138947006e-05
-7.80162685714632e-06
2.76939632850168e-06
-1.96184262382978e-05
-1.75034684876771e-05
-3.47453964605937e-05
-1.43883926025319e-05
-1.81427891018699e-05
-2.15833277119723e-05
-2.84338695333287e-05
-3.05244364721157e-05
-5.35750949800828e-05
-2.68768194488334e-05
-1.72189486410106e-05
7.99377210624984e-06
-1.31150246321354e-05
-1.85002579256742e-05
-4.75999556221874e-05
-1.35263363846424e-05
-4.51636267661546e-05
-3.3633402835697e-05
-2.89855387603081e-05
5.79530739286928e-06
-1.41449692821635e-05
-2.75343472001034e-05
-2.34804429063396e-05
-1.25707435439498e-05
-4.22591749686224e-05
-2.89198327490488e-05
-3.5299435008144e-05
-3.35940094911395e-05
-3.83808122685161e-05
-2.10064883473202e-05
-2.40619810443625e-05
-2.59965005162798e-05
-1.38118579479961e-05
-2.3182241296319e-05
-1.53101593950432e-05
-2.04757231478003e-05
-2.22775820980666e-05
-3.10122366460227e-05
-2.15253351058832e-05
-1.90547215575552e-05
-1.38102308260719e-05
-1.66894995300163e-05
-2.35258536900489e-05
-1.29397823330413e-06
-2.04941520173025e-05
-2.69291003546212e-05
-2.97260053876267e-05
-3.11147884209534e-05
-3.6006814104119e-05
4.68247360970165e-07
-9.95461928014307e-07
-9.4704060900737e-06
-2.40685695538091e-05
-2.31224065644361e-05
-9.31469741980868e-06
-4.02036869154646e-05
-1.82464804043258e-05
-1.78636733377625e-05
9.95679704260687e-06
-2.73652195767058e-05
-3.65783107372281e-05
-3.93172933929836e-05
8.08778938852438e-06
-1.07658437993442e-05
7.86744658409965e-06
-2.86991326313553e-05
-1.69243585024588e-05
-1.82772801170607e-05
-2.81739864468117e-05
-1.86840205623247e-05
-2.18793368030346e-05
-2.52106982763194e-05
-2.29759883166903e-05
-1.66740744545929e-05
-2.37069845196098e-05
-1.42657100506495e-05
-2.3780821297965e-05
-1.35149963130093e-05
-2.28410857455486e-05
-4.02258576238444e-05
-2.91566332780803e-05
-1.58917018709562e-05
-5.76418998027747e-06
-5.56548324813237e-05
-1.13299490268313e-05
-2.43047425931404e-05
-2.31211340676967e-05
7.43913151453481e-06
-2.27907909773133e-05
-2.88197459216827e-05
-1.86146106607403e-05
-7.77227151068855e-06
-1.42651343406707e-05
-1.06982065060353e-05
-2.10833424824238e-06
-2.63614379693988e-05
-1.04642805015877e-05
-8.7818894453717e-06
-1.81946057912773e-05
-3.95525778566038e-05
-4.16016020985007e-05
-3.23927943033168e-05
-3.29158906743738e-05
-1.19311554319542e-05
-5.55080775640281e-06
-1.48511883009342e-05
5.33437492801443e-06
-2.73702699076253e-05
8.90208073851639e-06
-1.52202011322409e-05
3.76903375312151e-06
-2.94209314937801e-05
-1.71347176585536e-05
-2.69554159999369e-05
-2.92276382581078e-05
-3.29439629480808e-05
-2.6268571710033e-05
-2.9812533042141e-05
-3.3110313611352e-05
-1.97862361602179e-05
-2.98967023769932e-06
-2.57457257627775e-05
-4.78660580787462e-05
-7.072393195582e-06
4.93494988656378e-06
-1.19466401630209e-05
-3.10918087720264e-05
-2.71097707192991e-05
-1.77043360522309e-05
-1.4803250709823e-05
1.72262013640602e-06
-3.78717890535142e-05
-1.47806524026187e-05
2.44982567240934e-06
-2.58129541603752e-05
-1.00527954060301e-05
-2.89477617637723e-05
-2.58570866733401e-05
-3.77883200034112e-05
-2.27234774974586e-05
-5.56385744245795e-05
-6.00779466916412e-05
-2.04421691551941e-05
-2.73354646726758e-05
-3.43301798597485e-05
-2.44372047984728e-05
-1.22925955977809e-05
1.27520258268e-06
-2.70140080152748e-05
-3.87423413598114e-05
-2.64306017595235e-06
-1.12907807455842e-05
-8.61560677086156e-06
-2.01689041790395e-05
-2.63232423070556e-05
-3.08847036809149e-05
-1.59521008008285e-05
-4.95734054446501e-05
-1.84483155467282e-05
-2.60983236798399e-05
-6.02138605438494e-05
-4.45034197879259e-05
-1.64010016581676e-05
-2.27653464975651e-05
-1.60119120773163e-05
-2.43437097611303e-05
-3.44330508884424e-05
1.28281663682264e-06
-2.22070481108293e-05
-1.2545931012411e-05
1.25982518290023e-06
-7.14423517471132e-06
3.17189369749932e-06
-2.69876043071231e-05
8.13305922318444e-06
-2.85479979448684e-06
-7.56300963607981e-06
-2.4462382126798e-05
-1.56090033780128e-05
-8.11128466200726e-06
-2.94300491268241e-05
-2.33441325136596e-05
-1.79051349233452e-05
-1.37062261788542e-05
-2.4990014885884e-05
-1.39109316181761e-05
-1.58588372811642e-05
-1.80325510809265e-05
-1.22341319392233e-05
-2.66509899773356e-05
-1.9318008693256e-05
1.45368605600938e-05
1.54847745450077e-05
-1.55810947085546e-05
-3.33383248877007e-06
-1.17834367671037e-05
-2.21839288510355e-05
-1.07920846580458e-05
-2.94709782348325e-05
-1.2991619495626e-06
-1.02133932988439e-05
-2.25637049169337e-05
-3.50067490765047e-05
-1.83396974446221e-05
-3.35881730575097e-05
-1.2041025960756e-05
-2.39140772754146e-05
-2.42164080729794e-05
-5.00493036100095e-05
-2.90932582173101e-05
-3.0059674580667e-05
-3.86886661745115e-05
-2.40859260188792e-05
-1.91570993350655e-05
-1.47431178208457e-05
-4.54058411385716e-07
-1.14259101272012e-05
-1.95889292100651e-06
-1.97480044530642e-06
-2.17976067865692e-05
-3.42210634500478e-05
-2.51339778621491e-05
-2.82215384753717e-05
-2.62232130678027e-05
-3.78839505079272e-05
-3.00576464842549e-05
-4.88247346253914e-05
-9.83249822600711e-08
-3.0286763068534e-05
-5.39844000786573e-05
-3.73480978430888e-05
-3.78199602339993e-05
-4.246604833506e-05
-1.33642557394512e-05
-3.06033104371164e-05
-4.17379948628738e-07
-7.46784252321873e-06
-1.00497174945753e-05
-2.05729630819379e-05
-3.31277486421226e-05
-2.57174031974012e-05
-3.20114621766696e-05
-3.00648793716116e-05
-1.94758779931927e-05
-3.65555060421619e-05
-2.6249242980602e-05
-1.50275454609025e-05
-1.34218554627133e-05
-5.44446967387178e-05
-2.60666677588029e-05
-2.34992468230958e-05
-2.35196457859179e-05
-1.73064701706801e-05
-1.12411548180516e-05
-1.90178813001254e-05
-4.08119765553132e-05
-2.87081962687537e-05
5.92660120355282e-06
-4.43794401345012e-06
-1.18960428090815e-05
-9.83782739208198e-06
-3.45779220712891e-05
3.90533228489433e-06
-3.2934434611609e-05
-2.46543265946318e-05
-2.05947949750278e-05
-2.35388676439024e-05
-3.44773158383796e-05
-2.54306446194607e-05
-3.76191314826378e-05
-9.48151251235958e-06
-1.67086643074875e-05
-3.31655201594164e-05
-2.90242047340721e-05
-1.00253923950093e-05
-1.47801175320433e-05
-2.84125920555795e-05
-2.66725698840302e-05
2.7696035448667e-06
-1.10339913961612e-05
-7.80763496723118e-06
-2.49405872049459e-05
-1.08630209593277e-05
-3.96492037715817e-06
-2.260000982139e-05
-1.46403216464974e-05
-4.31985637954125e-06
-7.29075212986482e-06
-5.44984617167121e-05
-5.04471936324767e-05
-6.39441725474341e-06
-6.65899159947666e-05
-4.2068527593376e-05
-2.25171763159936e-05
-1.1207463712793e-05
-1.63535215155248e-05
-3.56111849046176e-05
-2.86566167970641e-05
-2.47859820614299e-05
-1.32217496508213e-05
-4.07342610315118e-05
-2.59015731059939e-06
-5.08338057196015e-07
-1.67079521642436e-05
-2.47038791470024e-05
-3.25566173607571e-05
-1.16028168606648e-05
-1.75981752289011e-05
-2.51178999628933e-05
-3.32243705202931e-05
-3.64152825092943e-05
-4.42244159851138e-05
-4.55932834035882e-07
-4.15526371421799e-05
-4.15945840704923e-05
-2.89480372532282e-05
-3.54927234060425e-05
-2.84817189971923e-05
-1.47269405148729e-05
-1.23982377443735e-06
3.11521378848034e-06
4.85185373264801e-06
-3.09717499479963e-05
-2.52559519266922e-05
-1.71978136161905e-05
-1.61693104278071e-05
-1.99272505966766e-05
-3.11414887398683e-05
-3.04829132215999e-05
-8.39880178598614e-06
-3.40358311628983e-05
-2.23098530870449e-05
-3.66154791029661e-05
-2.26937808071444e-05
2.58873880544408e-06
-1.09176458755335e-05
8.47366262166851e-07
1.36494188353809e-05
-8.4916196123648e-06
-2.54549344643247e-06
-5.698350505579e-06
4.77805770868587e-06
-2.34767004474842e-05
-2.30591127080937e-05
-1.00095113571948e-05
-1.66405355133193e-05
-3.42141366101427e-05
-1.94605301090259e-05
-8.73798484491988e-06
-2.61541175703983e-05
-2.00924388971587e-05
-1.25006710671786e-05
-2.82590554615403e-05
-1.60261569347004e-05
-1.48254256554595e-05
-1.68496843982477e-05
-7.3209281604345e-06
-2.29317826725927e-05
-1.60201431204746e-05
-2.75165200942149e-05
-4.30240670219995e-06
-2.57497606774303e-05
1.14299061393007e-06
-1.96490557526065e-05
-1.63518290827547e-05
-1.7747608502558e-05
-2.50115925309595e-05
-2.82151131087923e-05
-5.2247977316052e-06
-1.69850703234954e-05
-2.4353904713229e-05
-1.39838896115562e-05
-5.5029824062413e-05
-2.70652065845755e-05
-1.44160987637291e-05
-1.65211772070154e-05
-2.98505338456484e-05
-1.71622711868666e-05
-2.38043188006225e-05
-8.97828186943822e-06
-1.73230623850468e-05
-2.39577082653343e-05
-4.0343934616736e-07
-9.03927235105379e-06
-4.34897140213969e-05
-3.72874714794655e-05
-3.32055461742897e-05
-2.83755735244356e-05
-1.3439818822583e-05
-4.19698098309405e-05
-3.25230765129629e-05
-3.7579686376175e-05
-4.54963307875946e-05
-3.33540640794189e-05
-5.30862245928574e-05
-6.74504334861124e-06
-1.11321100090438e-05
-3.41112128372468e-06
-3.9341598505754e-05
-8.37123369120818e-06
-7.57969055500066e-06
-2.6949236985076e-05
-4.2634815373197e-05
6.76101236341345e-06
-1.42358242796477e-05
-2.3587406761569e-05
-3.45423390977119e-05
-2.26028653878033e-05
-1.3877099389288e-05
-2.77304110360737e-05
-5.00464782733378e-06
-1.87110206093156e-06
-1.18395394610264e-05
-1.33573909254159e-05
-6.40893432753203e-06
-4.20990770476014e-05
-2.76437227120191e-05
-8.93806468791826e-06
-1.59066659532826e-05
-7.94172694443757e-06
-1.67857983980549e-05
-2.95040811839673e-05
-2.62324377637777e-05
-1.16539971419266e-05
-2.154500592201e-05
9.39824323158112e-06
-4.4621394645701e-05
-1.68658773822123e-06
-3.23315091168188e-05
-2.95191908094168e-05
-1.11423598671752e-05
-2.79797313342275e-05
-2.56904417639524e-05
-4.31968160164005e-05
-2.21940331400611e-05
-3.04539345134256e-05
-2.31276615556067e-05
-3.0997922190146e-05
-2.40865441119043e-05
-4.73969881567779e-06
-1.97981374185677e-05
-2.19869990757973e-05
-5.00972440275892e-06
-6.24915545865698e-06
-2.0406673089605e-06
-1.86896497382991e-06
-8.24031981086058e-06
-2.99218833132372e-05
-3.00892474850964e-05
-4.02381651512398e-06
-1.82084430039811e-05
-4.96630145450702e-06
-2.33179473846973e-05
-3.92131665612833e-05
-2.87152214990889e-05
-2.98976267496903e-05
-2.55849873130548e-05
-3.191988717223e-05
-3.10125723125714e-05
-3.05301644116695e-05
-8.05770668555003e-06
-1.86017364006593e-05
-2.0947400963375e-05
-4.05276259913921e-06
-5.04716896100708e-06
-4.26377068341958e-06
-2.72284774360154e-05
-1.59803863028198e-05
-2.54353197860605e-05
-3.9158332011841e-05
-3.13645147251998e-05
-3.25567244479844e-05
-2.01216274859934e-05
-3.7644197078194e-05
-6.12706569477248e-05
-4.38138099138022e-05
-2.36814612064329e-05
-2.06378798418808e-05
-7.75453772307048e-06
-1.95905498648457e-05
-1.70649581687054e-05
-2.72551041459081e-05
-1.57265944647236e-05
-2.59256317046048e-05
-4.77837265055316e-06
6.14528364250417e-06
-2.05771780941946e-05
-1.70286853450833e-05
-7.95674268208844e-06
-2.04289709757739e-05
-1.12981595303961e-05
-2.8613239709096e-05
-1.4480241058872e-05
-3.27210013985451e-05
-4.5605097837431e-05
-1.60344880146687e-05
-2.16814724777719e-05
-1.34207777678209e-05
-1.31909876248098e-05
-5.23331869022374e-05
-2.65747098582071e-05
-1.19655924322848e-05
-1.68431574191136e-05
-3.53703952485165e-05
-2.37436053072209e-05
-7.89501646467403e-07
-6.60348702807556e-06
-1.56272428790766e-05
3.47131219579573e-07
-7.32655190864888e-06
-2.91425549896849e-05
-1.9403927993602e-06
-1.55095652674447e-05
-1.30027348023367e-05
-1.90248099407446e-05
-2.96317256381872e-05
-2.80876190612063e-05
-1.72527922956043e-05
-9.04266531290184e-06
-2.65654011876906e-05
-4.0386680355071e-05
-1.08275975767317e-05
-1.28918792521046e-05
-1.30600367853619e-05
8.33758148922762e-06
-2.12705491355908e-05
-1.17680986574715e-05
-4.2853547288768e-05
-2.40379040086102e-05
-1.35361802169791e-05
-5.81891777098984e-06
-1.72208021347495e-05
-2.58124700273224e-05
-3.12941037883104e-05
-2.83440455311759e-05
-2.38583927377258e-05
-2.31330989384225e-05
-4.20105502449904e-05
-1.27791955360575e-05
-2.76748703808707e-05
-2.7131797593136e-05
-3.67540190355841e-05
-3.31281730535233e-05
-4.06878563000912e-05
-2.45174392365042e-06
-1.96075006004383e-05
-3.5757327459548e-06
1.97029912201872e-06
-3.17522235630267e-05
-1.88210500918931e-05
-4.02304569741777e-06
-2.04993492601355e-05
-5.3141270301289e-05
-1.78195050635377e-05
-2.25189987342386e-05
-3.58850521591174e-05
-3.71322844093178e-05
-2.66054201607195e-05
-2.26403253644316e-05
-4.27267559033679e-05
-3.06526370432136e-05
-2.24274260281609e-05
-7.49094587173964e-06
-1.50985388435903e-05
-3.9302552807827e-05
-4.12656441820655e-05
-1.68744830149361e-05
-1.74705876754744e-05
-3.01329574237647e-05
1.74863352412328e-05
-3.37047707110735e-05
-6.22027928307227e-06
3.96699551561673e-06
-2.575107315139e-05
-3.04589749928039e-05
-1.58452758500221e-05
-9.85570238932858e-06
-3.30021362672049e-05
-3.03394450434408e-05
-2.44090442321393e-05
-4.25548529962862e-05
-1.42563688517954e-05
-3.1346353884821e-07
-6.26912794168175e-06
-1.257691281918e-05
-1.74632938739095e-05
-1.89588514738754e-06
-3.41242783684571e-06
-2.41733421397507e-05
-2.07751910506004e-06
-2.88510612872423e-05
-4.41204360461591e-05
-1.23458062481984e-05
-1.54177300776554e-05
-2.94012720324857e-05
-2.90637327741687e-05
-4.98428720012835e-05
-1.26899554694801e-05
-3.56512081656297e-05
-2.10297336732933e-05
-3.76097374658051e-05
-5.45633717903508e-06
-3.01305574008366e-05
-3.49871684243435e-05
-2.79977203477655e-05
-8.22078913107027e-06
-2.44036370305813e-05
-7.83178905220485e-06
-2.0920761006639e-06
-8.57285333772804e-06
-7.69668851458621e-06
-2.64032125533248e-05
-2.72564325325473e-05
-2.61038432463801e-05
-3.09766249196666e-05
-4.03976965097574e-05
-7.82513741997749e-06
-3.87874192473848e-05
-1.20960160395839e-05
-7.79704814551788e-06
-5.75619938475922e-05
-3.71462899666047e-05
-1.54342381161701e-05
-3.16024846195488e-05
-1.31156093910304e-05
-7.82216950083643e-06
-1.67716473777123e-05
-5.70026272772727e-06
9.14935854039443e-06
-2.53080304776826e-05
-2.16869209252308e-05
-1.32925827281054e-05
-2.16574261962932e-05
-1.38793948131403e-05
-2.88423101642537e-05
-2.65477399975337e-05
-1.24411322494351e-05
-5.09440608874995e-06
2.18805243612665e-06
-2.6530231315399e-05
-2.66135931235808e-05
-2.75123821290367e-05
-3.57746509585231e-05
-4.09631737902292e-05
-9.69687790926057e-06
-5.05534264952081e-06
-1.17129619472159e-05
-2.3677981164215e-05
-1.4706951142191e-05
-1.69469189617391e-05
-2.12722337040066e-05
-1.71520388082318e-05
-2.62789582322787e-05
3.59139364906629e-06
-2.41820866181049e-05
-1.44900545446134e-05
-3.01388457214696e-05
-2.02564479059859e-05
-3.52544382317425e-05
-4.2208368039108e-05
-7.38847054599957e-06
-3.54214740411993e-05
-2.26038814335118e-05
-3.77598134676506e-05
-1.89241077106918e-05
-2.29936508568562e-05
-2.51337807729466e-05
-3.04706970686038e-05
-2.82056978288033e-05
-1.87990088488126e-06
-1.99591852736092e-05
-2.55980391226671e-05
-1.33799431907663e-05
-1.82045230999611e-05
-2.78838590741704e-05
-5.20194955944393e-06
-4.16325321292195e-05
-1.70248111411706e-06
-2.55987808985302e-05
-1.71765563256156e-05
-3.38583704263004e-06
-1.71840425337965e-05
-7.75936032787601e-06
-2.11144900909965e-05
-3.45852740274361e-05
-3.50795505401233e-05
-1.04811619938381e-06
-2.59934779192587e-05
-4.2223291228193e-05
-1.50453739992024e-05
-7.06441564027984e-06
-8.79335282829657e-06
-4.03171039588638e-05
-3.21369876908581e-05
-2.40578134492578e-05
-9.15584631016654e-06
-3.42451716173505e-05
-2.62077561349722e-05
-4.18910944913765e-05
-1.8315038148635e-05
-7.87180415337027e-06
-4.30373971917218e-05
-1.80572682941382e-05
-3.36857778867279e-05
-2.72374095469608e-05
3.52682502526815e-06
-3.19604064349454e-05
-1.73518573810146e-05
-1.3290846667871e-05
-4.18127857677339e-05
-3.06424416307949e-06
-3.25480217760017e-05
-1.84064275140058e-05
-2.74049187373343e-05
-4.13355758254426e-05
-5.78719754674371e-06
-1.56446273992904e-05
-1.25242903976063e-05
-2.66434491632489e-05
-2.88572754246967e-05
-2.4965600591821e-05
-3.86082192785271e-05
-3.84616628024018e-05
-4.32516553977882e-05
-4.41089708529706e-05
-3.08616185621279e-05
-2.53139839541305e-06
-1.06319556275616e-05
-3.7594025759565e-05
-1.50322070954935e-05
-8.52567477728352e-06
-1.44023506833373e-05
1.27745318252802e-05
3.202498773413e-06
-1.78081666361902e-05
-6.35179402200519e-06
-1.92466197080649e-06
-3.22616457759592e-05
-2.52241141429106e-05
-2.55907594023569e-05
-1.93654408097776e-05
-4.63987814475539e-06
-1.96416924921719e-05
-2.78272637254741e-05
-1.74441645234039e-06
-1.23326974221272e-05
-2.78074206041573e-05
-2.99570833779435e-05
-9.19066430705552e-06
1.95522355769296e-06
-2.46868963590258e-05
1.67606043282748e-05
2.01338528612328e-06
-2.24864106291746e-05
-1.48792624104036e-05
-6.01361072588471e-06
-1.98764996642843e-05
-1.17540478782444e-05
-2.1189866181374e-05
-2.20891653643266e-05
-6.36140549727378e-06
-2.86851871832709e-05
-4.06675384774158e-05
-4.04142589310778e-05
-3.09794713819343e-05
-1.37377236911552e-05
-4.25575396349983e-05
-2.7369116431255e-05
-2.77559512869924e-05
-2.14382108892184e-05
-3.98664117002261e-05
-3.25366387662776e-05
-6.74601991679354e-06
-4.64460135743375e-06
-9.07088425700864e-06
-1.16320744851848e-05
-1.06313319459709e-05
-1.94183104263136e-06
-4.79228096569137e-06
-1.78735621977418e-05
-2.48118405625875e-05
-2.23030754151894e-05
-2.20139627552848e-06
-3.67885503153599e-07
-2.78130951485155e-05
-5.35695564500796e-05
-2.93954238792989e-05
-2.31498574419278e-05
-2.48093376740179e-05
-3.16561554294088e-05
-9.02942515145171e-06
-2.84075249784522e-05
-3.06523294005096e-05
-4.72116334036803e-05
-3.50716856485531e-05
-2.99777738571995e-05
6.00651549760397e-07
-2.57530867296024e-05
-3.39476441536289e-05
5.63566409695397e-06
5.32534554288278e-06
-3.28791613855725e-05
-1.29761604344764e-05
-1.28316507415514e-05
-2.25551537081557e-05
-9.90459840904235e-06
-2.96922847407741e-05
4.77451349594522e-07
-1.86534840191409e-05
-1.8667375278208e-05
-5.90940167898897e-06
-3.63670010836073e-06
-2.737280930732e-05
-2.87652947982541e-05
-3.57156000403266e-05
-3.77544922403636e-05
-1.6155195485106e-05
-3.01454386507797e-05
-2.8908360848965e-05
-8.7587253063209e-06
-2.52078636617712e-05
-1.72460767226605e-05
-2.15296516887004e-05
-5.31284032895036e-06
2.31263688373685e-06
-2.35717760696566e-05
-2.01300145694415e-05
-2.10448006653867e-05
-3.14965108937987e-05
-2.16795488711996e-05
-1.78534498896167e-05
-1.54800484283376e-05
-1.0084656022264e-05
1.50320066121514e-06
-2.04190530965356e-06
-1.98402618579233e-05
-1.96460964490755e-05
-4.01463459010329e-05
-2.10960514839107e-05
-2.60570587507888e-05
-1.26272503886552e-06
7.43725327302189e-06
-3.30787683897493e-05
-1.7203742794673e-05
-1.16792510649057e-05
-3.75195891696279e-05
2.5689322165103e-06
-2.06078433750159e-05
-2.41806554470492e-05
-1.58651533142507e-06
-3.24407718509219e-05
-9.91458444201216e-06
-1.77555388339775e-05
-3.59693777367663e-06
-1.72273223342039e-05
-4.97707647737943e-05
-3.70126159622421e-05
-2.05656937618314e-05
-1.06987971033966e-05
-1.67774666612463e-05
-2.40833982657555e-05
-3.29397566221183e-05
-3.01247307614328e-05
-3.88878032215934e-05
-2.07180258754533e-05
-3.91476819015552e-05
-4.20628877369271e-05
-3.16983566735334e-05
-3.89122670214192e-05
-1.08454269368938e-05
-3.35836550755911e-06
-5.45892317482443e-06
-1.28099331938016e-06
-1.12481325329382e-05
-3.3410325335963e-05
-1.53063377454466e-05
-1.69220810637014e-05
-2.12884411606316e-05
-7.63353442913791e-06
-3.30854103435973e-05
-2.04053899465091e-05
-1.80976206010365e-06
-3.89930084582609e-05
-2.19107969292839e-05
-3.84545225332123e-05
-2.94617484282808e-05
-1.57538734103066e-05
-2.40913054539468e-05
-1.26381986364723e-05
-6.64551965705255e-07
-2.27447185118087e-05
-1.90361364565999e-05
-1.09959335657506e-06
-2.80329897213692e-05
-5.27313021660618e-05
-1.05487661633641e-05
-3.23985869497884e-05
2.73261051737927e-06
4.60398064662738e-06
-1.76056392835385e-06
-1.98391596012421e-05
-2.99952512083698e-05
-3.78628604483415e-05
-2.29064466182311e-05
-3.39156610071007e-05
-1.0272418255273e-05
-6.35007681908783e-06
-1.85518507991618e-05
-3.5502626926457e-05
-1.86477768223141e-05
-2.03703078090841e-05
-1.45846762723496e-05
-2.16445547490033e-05
-1.09598010125413e-05
5.46529188450028e-07
-3.92865513077627e-06
6.0857050469783e-06
-1.30258821758405e-05
-2.86193775471864e-05
-1.42787776101675e-06
-4.22864697037118e-05
-1.05815516951589e-05
-3.93992439252145e-06
-1.18349094996006e-05
-3.85752239060764e-06
-1.92079532017767e-05
-2.78399067393511e-05
-3.44881735129539e-05
-2.68888927885583e-05
-1.25458884838987e-05
-2.94964883636114e-05
-3.06526928326477e-05
-1.40147602250428e-05
-4.54550288453435e-05
-3.48212169898953e-06
-2.35553662002566e-05
-3.04460700289078e-05
-4.08477989275026e-05
-2.66443058181274e-05
-7.73631456103595e-06
-4.08913696747749e-05
-1.62904739308128e-05
-2.73332681237777e-05
-2.99729894666451e-05
-2.97096326708641e-05
-2.84870139012299e-05
-2.88968314365908e-05
-4.11840502679983e-05
-2.4366750176184e-05
-4.37723412493163e-05
-3.73828129806833e-05
-3.04502296309124e-05
-4.13059294616632e-05
-2.84857293794427e-05
-8.17771845636872e-06
-9.55871666907544e-06
-1.2685459760186e-05
-5.38141331736047e-06
-2.41377308119588e-05
-1.81959000508241e-05
-1.10937290477941e-05
-2.73941524053705e-05
-2.41259073103009e-05
-4.97136650046673e-05
-1.68935961046796e-05
-4.68915420515667e-05
-4.57999425482054e-05
-4.14577925643625e-05
-3.08679122899417e-06
-1.23902462308914e-05
-2.96186223272561e-05
-3.18483453448037e-05
-1.45542731333413e-05
-1.08582110630658e-05
-1.96844004444218e-05
-3.07544638139301e-05
-2.56582351833072e-05
-2.75404292768469e-05
-3.39193085809924e-06
-1.66701909972228e-05
7.41301323570824e-06
8.28909671200935e-06
-2.12558669483644e-05
-1.30743797294245e-05
-8.91757166183509e-06
-1.38199310827351e-05
-2.05248969320922e-05
-3.15590037712678e-05
-2.72317239740847e-05
-2.31714017995153e-05
-2.11291046019207e-05
-3.10688867633519e-05
-3.35764106732456e-05
-4.84458031837792e-06
-1.842187025947e-05
-3.34412906797977e-05
-1.39849709026148e-05
-1.67938673875102e-05
-1.92749511768599e-05
-7.81140852812581e-06
-3.42990449972208e-05
-2.23810114167821e-05
-8.3862853001234e-06
-1.68977969001791e-05
-1.75914516019919e-05
-3.0735546075561e-05
-2.64577573188693e-05
-1.04905494602015e-05
-3.08067460615976e-05
-2.28459757645191e-05
6.01477899606122e-06
-2.74363171914329e-05
-2.58782826677073e-05
-2.75400540428842e-05
-9.27301367800491e-06
-3.76470593546396e-05
-3.30581837931359e-05
-2.30177456746352e-06
-2.74425932981303e-05
-5.07355841859673e-05
-3.10805071217408e-05
-3.7090610837658e-05
-1.76611753149275e-05
-1.25107115363169e-05
-1.98742297168553e-05
-2.9369573675261e-05
-1.33231804555369e-05
-2.04504180004926e-05
-1.62321028759645e-05
2.96689635428129e-06
-8.72016112431785e-06
-2.19018066841804e-05
-1.3756403020003e-05
-3.2964657924391e-05
-1.83768241697326e-05
-3.06727821860903e-05
-1.45848569418672e-05
4.41743220240753e-06
-4.29378302770379e-05
-3.03489706776879e-05
-4.55198162686975e-05
-2.09708795416809e-05
-3.10712597246945e-05
-2.45319411329467e-05
-3.63572376823834e-05
-1.86023909727045e-05
-2.97223024016187e-05
-3.55291355309882e-05
-4.96275738561503e-05
-2.25746026414216e-05
-2.61452135457523e-05
2.67665393133034e-06
-5.96360373077765e-06
-4.11397923656381e-05
-1.58938218387471e-05
-1.93324160020391e-05
-2.24272354721552e-05
-1.79865009545963e-05
-5.11426078759456e-06
-3.1755461479257e-05
-1.73571132975375e-05
-7.35485049631231e-06
-3.54971393527047e-05
-2.36386835285284e-05
-1.38193711401112e-05
-2.02645536165214e-05
-1.55606990865911e-05
-1.72578428960353e-05
-2.84463031356963e-05
-3.91534324867605e-05
-3.89210423184763e-05
-1.59970472413251e-05
-2.57841892939705e-05
-2.90116293250332e-05
-1.00443207865051e-05
-1.66493888979477e-05
-4.10931089593196e-05
-2.4332477462771e-05
-3.25632771746131e-05
-3.71767536050023e-05
-1.22963472240491e-05
-1.58586097212143e-05
-2.0860999766386e-05
4.26235517586638e-06
-1.0943120972907e-05
-2.21022254902261e-05
-1.61643664912224e-05
2.35085985816704e-06
-2.00773092666786e-05
-2.85552239956303e-05
-3.27611096362532e-05
-1.55915919529521e-05
-1.08261325373893e-05
-9.80843882964933e-06
-2.86878875011255e-05
-3.78933646951032e-05
-2.1586623531916e-06
-1.53998746362863e-05
-2.66108346488339e-05
-1.66040163050595e-05
-3.4949815755326e-05
-3.81270094644399e-06
-1.68288974624371e-05
-4.675931054952e-05
-3.35891178161038e-05
-1.91091515056441e-05
-6.09657052825465e-06
-3.55209320402074e-05
-4.43037733332702e-05
9.36558743383956e-06
9.09000218664978e-06
-3.42537210272999e-05
-3.58155668126115e-05
-2.46259139926893e-05
-2.78982482687544e-05
-2.94864081327026e-05
-3.36825056447092e-05
-2.11444999467948e-05
-9.26543672340357e-06
-3.81452216594376e-05
-2.6854898505654e-05
-1.87722453290114e-05
-1.20120198280651e-05
-1.99880531304602e-05
-3.58689460226406e-05
-1.87891782112101e-05
-2.46813016205958e-05
-1.45591575000959e-05
-2.27288308648538e-05
-2.5972481686386e-05
-9.65604223439889e-06
-2.36433373812944e-05
-2.08956774975599e-05
-3.40681752655566e-05
-1.43486321341345e-05
-1.48329958316792e-05
-3.31730028908029e-05
-2.11624491162952e-05
-1.57961502427233e-05
-3.95733691063666e-05
-2.70872840354074e-05
-2.23548938294298e-05
-3.56230305239697e-05
-1.68590300076165e-05
-1.0406207655857e-06
-1.07509930052773e-05
-2.75241173316668e-06
-1.92119133963784e-05
-2.05746638829188e-05
-2.72855485031433e-05
-2.41655298604918e-05
-1.75673991093167e-05
-2.55302962314649e-05
-3.18317813621935e-05
-3.34352260239251e-05
-2.41872511222359e-05
-8.07253192697028e-06
-2.83257877047951e-05
-2.62410610174975e-05
-3.02172734861763e-05
-1.08233308344098e-05
-1.03124302819847e-05
-4.1530633666013e-05
-1.70621730778134e-05
-1.88265110051896e-06
-1.80055460649838e-05
-1.60096380933623e-05
-1.72288387400092e-05
-3.32422671232979e-06
-2.2393363097003e-05
-9.1164282563043e-06
-2.25476104681856e-05
-2.05515169562757e-05
-2.2269282681763e-05
-2.9079578626255e-05
-2.69503463697639e-05
-1.33484271818689e-05
-1.72331901384816e-05
-2.83349317199646e-05
-2.23731379888867e-06
-2.83623975324788e-05
-4.40589496928552e-05
-2.48698250057419e-05
-2.93674615785362e-05
-1.80110988949846e-05
-2.17825037704621e-06
-2.48609209248354e-05
-2.01299007612112e-05
-2.24699537531578e-05
-1.19041789352083e-05
-2.29437554607884e-05
-3.20983130307433e-05
-4.07215904543769e-05
-6.80113447263808e-06
-1.13744431425106e-05
-4.99385174994465e-05
-2.57651931839675e-05
-5.27902570838569e-05
-4.76858528865288e-05
-2.02190730911541e-05
-2.39138427115173e-05
-1.34916518393227e-05
-3.5847842943839e-05
-1.31625926241985e-05
-2.49999429511353e-05
-3.06946669237367e-05
7.47571862365848e-06
-6.04279626992455e-06
-3.91605546245749e-05
-1.13670355804355e-05
-5.04267211175349e-07
-1.69097827648938e-05
-3.25528113621525e-05
-4.36638761302467e-06
-5.40826715881674e-05
1.50181728863278e-06
-2.48562956372427e-05
-2.52508855315749e-05
-1.68819743601375e-05
9.61864249845553e-06
-2.28544051616676e-05
-1.38502703858984e-05
-2.03094836543924e-05
-3.8081868118458e-05
-4.0536828247355e-05
-3.10578878017055e-05
-1.02740212843213e-05
1.07291709422057e-05
-1.77274498589507e-05
-1.96229040590061e-05
-1.77229525748006e-05
-4.88397895172393e-06
-1.59484786183703e-05
-2.87898102797796e-05
6.17662561789831e-06
-1.37266479997192e-06
-1.58402219376856e-05
-2.0083739353927e-05
-2.20426646047896e-06
-3.61822919966864e-05
1.90846005226655e-06
-4.03364724717394e-05
-2.98066215551988e-05
-2.30274267841022e-05
-1.39919509013886e-05
7.25044977090273e-06
3.45417051958277e-06
-9.01744267194656e-06
-4.69958764899963e-06
-2.41988327382842e-05
-3.75148482589416e-05
-4.71896127536992e-05
-2.76414438822369e-05
-3.2298791634958e-05
-3.26378045490021e-05
-5.30291146164189e-05
-2.72262521405011e-05
-3.46716049430285e-05
-3.02834877206512e-05
-1.02465667103057e-05
-3.53212165886494e-05
-1.51191174983854e-05
-3.69878351437839e-06
-1.63169821910143e-05
-1.36859585716281e-05
-1.74694150275001e-05
-2.69868811966181e-05
-5.30712055506079e-05
-2.46542461146888e-05
-2.10112534799717e-05
-3.64140407099531e-05
-1.85526910344179e-05
-2.69774826426865e-05
-3.27603704893943e-05
-1.667116972897e-05
-3.0406165690178e-05
-3.87167560507418e-05
-1.27709345420808e-05
-2.06532682997404e-05
-7.06545740617379e-06
-2.76146896222766e-05
-3.20520414720566e-05
-3.60172217075926e-06
-2.80649123470211e-05
-1.95810670133256e-05
-1.43205243927238e-05
-3.87027487029485e-05
-8.53937747567994e-06
-2.16184850158911e-05
-1.21131201122523e-05
-1.21863322867459e-05
2.73126527298247e-06
-6.14978049309816e-06
-3.79514773681449e-05
-3.40382855232102e-05
-7.95759317491056e-06
-1.28061478303019e-05
-2.42443303945195e-05
-4.48422590496847e-05
-2.58500937102522e-05
-3.2829799733171e-05
-1.99338742661359e-05
2.34681227082004e-06
-7.42053080120894e-06
8.63392979329826e-06
-3.45741644341801e-06
-1.74078628396266e-05
-1.20115794540133e-05
-6.72130155143404e-06
-3.01650251905855e-05
-4.09425616537208e-05
-3.95909374577241e-06
-1.47624422635612e-05
-1.03573771691998e-05
-8.07391586491994e-06
-1.18533911136445e-05
4.7453992321556e-06
-2.99162719118375e-05
-1.97622399026403e-05
-1.45717029190752e-05
-2.30917499122123e-05
-1.67032147036144e-05
-3.14037025703782e-06
-2.68685949323199e-06
-1.18846505374523e-05
-1.02718116997365e-05
-4.08141594782663e-05
-8.71795764495251e-06
-7.70399705707616e-06
-9.48021534357932e-06
-2.1932027037021e-05
-4.44291374702275e-05
-4.45087421989087e-05
-1.92771363769191e-06
-2.07401600316039e-05
-2.4580740038705e-05
-3.42774441337766e-05
-1.56835182335287e-05
-1.90714823451046e-05
-1.61905520625704e-05
-4.28206256126351e-05
-6.214111271539e-05
-3.47092544041082e-05
-2.12922241610606e-05
-5.56720174356544e-06
-1.05810004541305e-05
-3.33849560141557e-05
-2.04068792531018e-05
-1.02983971195898e-05
-2.16138437018011e-05
-7.99195542644242e-06
-2.41372959585185e-05
-2.44478403670753e-05
-2.34607895415082e-05
-2.09030031494159e-05
-1.79376168023586e-05
-1.12092799155071e-05
-2.28346022792211e-05
-2.38757056560011e-05
-4.66695885311326e-05
-2.47720132815065e-05
-3.02872933692822e-05
-3.29995393635057e-05
-4.09921955296731e-05
-3.33457250558455e-05
-9.23561889400445e-06
-3.45874508592237e-05
-7.78565663418212e-06
-4.64752411476302e-06
-1.29911419438718e-07
-3.01101802065362e-06
-2.82891289346327e-05
-2.14511451844533e-05
-1.90509601719991e-05
-3.51253495435922e-06
1.4086364881554e-06
-2.63376145840306e-05
-2.66202648147727e-05
-1.37615040056804e-05
-1.08911895434329e-06
-3.36574489537838e-05
-2.06760403361574e-05
-3.55327982456681e-05
-3.23734903496948e-06
-4.50010917384455e-05
-3.29415636069333e-05
-2.31251481482124e-05
4.05870851695278e-07
-1.18953174864288e-05
-7.05946614847193e-06
-3.72498207780212e-05
-6.97291358881154e-06
-6.13800909292613e-06
6.76849712729214e-06
-3.11486939978286e-05
-1.27538163367084e-05
-1.23898697151966e-05
-2.35804149475145e-05
-2.07373563577685e-05
-1.74893134085202e-05
-2.98930931774366e-05
-2.75808415145913e-05
-2.02279581321134e-05
5.91143214890335e-07
6.01630766550481e-06
-2.6691433801282e-05
-1.94226062883094e-05
-2.03442383046395e-05
-3.40068006520988e-05
-2.18698724480208e-05
-1.84703072351929e-05
-1.52117248801347e-05
-1.6639838046313e-05
-1.52611897663454e-05
-1.27197045878549e-05
-4.24811275686614e-05
-1.84843421518332e-05
-2.63301336193938e-05
-8.65815202955384e-06
-4.20870097618534e-05
-3.67754067239198e-05
-2.8069492950497e-05
-3.99946105404371e-05
-2.40052389274279e-05
-3.27369221161403e-05
-3.69697928159552e-06
-2.41296205516267e-05
-1.58640370432512e-05
-1.79785673288015e-05
-1.44941766121447e-05
-1.2805976959232e-05
-4.97360832528688e-05
-2.01913750399755e-05
-1.52884451217003e-05
-3.45556082101554e-05
-2.36686269528941e-05
-3.6943978353271e-05
-2.84106872162554e-05
-1.71342835611229e-05
-2.89561062753193e-05
-1.18590862670583e-05
-1.4714041971591e-05
-7.71506970638505e-06
-2.33959826093078e-05
-3.46637468466777e-05
-2.32727753473781e-05
-4.07680717124566e-05
-1.1047458255769e-05
-8.80931266295831e-06
1.20671552207784e-07
-3.43713750077564e-05
-3.86721336924474e-06
-4.05815823038197e-06
-2.01054120572588e-05
-9.4637352957911e-06
-3.07601395971052e-05
-2.62744575710304e-05
-1.63363779842527e-05
-1.2981812088424e-05
-2.05161667999573e-06
-3.82169969828495e-05
-3.72305083557268e-05
-8.53108505771235e-06
9.37107473873081e-07
-2.61108234107598e-05
-3.51809021157184e-05
3.29833083114078e-07
7.02467217332382e-06
-2.00820878617245e-05
-9.12198948258716e-06
3.32158933366005e-06
-5.87754054291622e-06
-4.20671282763337e-05
-1.308570219403e-05
-4.21288594996284e-05
-2.70346345315684e-05
-3.71893940148007e-05
-2.58102067633158e-05
-1.21118429710549e-05
-2.20856529038288e-05
-3.58984048449378e-05
-1.91050270796004e-05
4.53502726237793e-06
-1.76465359446806e-05
-1.29980796460042e-05
-1.93821540622005e-05
-4.35995221003299e-06
-3.06282926896417e-05
-3.23845096331452e-05
-1.04601411510809e-05
-2.99778166281925e-05
-1.74162329362878e-05
-2.3284366016956e-05
-2.80239855406093e-05
-1.47289862154615e-05
-2.76205697082888e-05
-4.16433151139185e-05
-1.32183762573854e-05
-2.98228384686659e-05
-1.76533592931051e-05
-2.83747598839314e-05
-4.8911793466049e-05
-4.55581078121635e-05
-2.40786913013496e-05
-1.76645513275592e-05
-2.17889809042052e-05
-1.83712400998719e-05
-3.22114441020366e-05
-2.2217003286309e-05
-3.67062405997479e-05
-1.11792814132007e-05
-5.97916741827456e-05
-1.9452767794803e-05
-1.81800287794618e-05
-4.45359633971159e-05
-1.34172685392922e-05
-1.9592017677884e-05
-2.89309675958402e-05
-2.07768169438177e-05
-1.79370805088985e-05
-1.52443150804521e-05
-1.44192480173316e-05
-1.42304761934487e-05
-2.62868945721949e-05
-2.4334695135628e-05
-1.28085937321321e-05
-8.97499042400713e-06
-3.09809487808567e-05
-5.29941604201166e-05
-3.50804389112714e-06
-1.70293594989766e-05
-3.65950086451304e-05
-1.54292115361291e-05
-6.00809659419258e-06
2.15328859675756e-06
-3.56239952513101e-05
-1.7771464419711e-05
-3.16639027759601e-05
-3.005565065907e-05
-1.48689808833091e-05
-2.01235398482499e-05
2.0191053199056e-06
-3.50507460469759e-06
-2.94989205467756e-05
-2.55047091233159e-05
-2.12039577599488e-05
-1.04611459029191e-05
-1.42216832297584e-05
-1.82743864218945e-05
-2.15880715757717e-05
-3.2030893870316e-05
-1.30088048807446e-05
-9.1507896431935e-06
-3.76341210548727e-05
-2.70201556082648e-05
1.44499140082406e-05
-8.44567518949217e-06
-1.28743535296612e-05
-2.65318036174015e-05
-3.66404379164367e-06
-1.97651157401571e-05
-2.09140607353515e-05
-2.955424528125e-06
-3.55654802272571e-05
-1.35670979075951e-05
-2.42414100552408e-05
-2.97018932388236e-05
-2.21038077900253e-06
-3.19129183218172e-05
-1.56358158505972e-05
-4.7656544400957e-05
-2.73245820091924e-05
-1.32563675471412e-05
-2.3424823307002e-05
-4.53996952293427e-05
-4.56979553882119e-05
-1.32245373693437e-05
-3.47953646611547e-05
-2.35674083109744e-05
-2.22761340919674e-05
-3.93412294803925e-05
-3.16672227607074e-05
-1.81626704153832e-05
-5.5634791115024e-05
-4.02408485838683e-05
-2.11798888171645e-05
-3.56855911737564e-05
-1.5211929221108e-05
9.81149851523788e-06
-2.08890103852948e-05
-1.73588078596575e-06
-3.20688824313053e-05
-4.18419443418058e-05
-4.0682853260623e-05
-3.04429500159615e-05
-2.297391291386e-06
-4.55375727675993e-05
-1.40594937247204e-05
-1.448820771526e-05
4.91961539673474e-08
-5.27957685920515e-05
-1.79399942346299e-05
-1.44293899882476e-05
-2.26420339526147e-05
-1.5327840817589e-05
-1.60608619906015e-05
-3.58476261926257e-05
-3.04865900671789e-06
-4.83511026228667e-05
-9.08651932871504e-06
-3.8650788809036e-05
-1.61214457023907e-05
-3.01281211385199e-05
-1.79853342164959e-05
-3.9662652796492e-05
-2.36157303812333e-05
-1.92500599557247e-05
-4.83178915868759e-06
-2.6607859700327e-05
-1.63109171370911e-05
-2.09847703537729e-05
-1.1513635141736e-05
-8.95504238259745e-06
-1.63646256020484e-05
-9.66086479214358e-06
-1.04137598023779e-05
-3.89558507296015e-06
7.12391677441046e-08
-1.47096283482832e-05
-2.1895715289914e-05
-1.83977449532635e-05
-1.98662109564918e-05
-2.78723375469827e-05
-1.78742868569754e-05
-1.12212380451818e-05
-3.32072660984646e-05
-1.376293475486e-05
-2.21707544730988e-05
-1.59778161305642e-05
-1.67454657553314e-05
-1.18015547592921e-05
-2.4062479479742e-05
-3.14397448673618e-05
-1.17551550694988e-05
7.713743993745e-06
-7.0362604820849e-06
-3.68518456709958e-05
-9.98509008724228e-06
-2.55906035794187e-05
-1.63006760032339e-05
-2.19450580259269e-05
-1.38799314256167e-05
-5.03057275532407e-06
-2.5084864804149e-05
-3.73356686850508e-05
-3.55116465813944e-05
-4.3705225474268e-05
-3.08669222361131e-05
-1.16580805471791e-05
-5.69463152467785e-05
-3.69292087932202e-05
-3.36283138680561e-05
-1.22191973888348e-05
-2.71371182880006e-05
-3.49275412055123e-05
-1.33891296020392e-05
-1.61827191060138e-05
-3.58475165573046e-05
-4.02518815810242e-05
-3.31833717255851e-05
-2.25016522372338e-05
-1.28385007456967e-06
-2.84160944051198e-05
-1.67515752538727e-05
-3.0115073597875e-05
-2.92621934550417e-06
-1.62992433010434e-05
-1.37925763372068e-05
-1.6779833443407e-05
-1.72255260027181e-05
2.74461115381186e-06
-1.28566074814648e-05
-2.62218309058554e-05
-4.35769560107423e-05
-1.99003581514139e-05
-2.65611286816898e-05
-2.34800553259689e-05
-2.26000805637345e-05
-3.79158504015189e-05
-1.06789399473983e-05
-1.76774980223319e-07
-6.38956799290587e-07
-1.11658348715959e-05
-2.42931064962206e-05
-7.53137599408724e-06
3.32188322730957e-06
-2.26379106602234e-05
1.14345231789371e-05
-4.02108128533444e-05
-1.5910726680325e-05
-1.70780058698627e-05
-1.57158806941156e-05
-3.93309956659589e-05
-1.5457896183605e-06
-3.1286213711716e-06
-2.03935458271912e-05
-2.36848839674652e-05
-3.4850811454097e-05
-5.99220192508355e-06
-1.12173946150676e-05
-2.16917109715354e-05
-3.28605321953005e-05
-4.21390396768915e-05
2.01668367677298e-05
4.37262075069381e-06
-3.62408059072633e-05
-1.48806987871345e-05
-6.16265808302917e-06
-2.56109011604827e-05
-3.31184644114683e-05
-1.825221350661e-05
-1.55910902602307e-05
-5.04412591258657e-06
-9.8184596708545e-06
-4.37166047776067e-05
-1.01436604957392e-05
-2.57469070529913e-05
-2.30354120193648e-05
-2.45548993651315e-05
-2.28164437394374e-07
-1.80677848856062e-05
-2.82750186309271e-05
-3.28930184410891e-05
-2.42230132043318e-05
3.25234904480092e-06
-2.121490964e-05
-3.57356991937654e-05
-2.62233394717612e-05
-2.44508402431824e-05
-2.65760601330152e-05
-1.65603807958486e-05
-2.2105882533119e-05
-5.07817216097304e-07
-3.11971460904856e-05
-4.37671689658656e-05
-5.11600002371594e-05
-1.8672669361351e-05
-8.783615603407e-06
-3.6365607157393e-05
-2.81582635270525e-05
-3.07526593940607e-05
-2.4951437034688e-05
-2.91571492674732e-05
-7.53172181300633e-06
-1.43743193125943e-05
-1.99914878387845e-05
-4.54086856593568e-06
-2.94186071125978e-05
-2.52024143925455e-05
-2.23595132765363e-05
-1.92075876665214e-05
-4.24266350192113e-06
-3.65274657550227e-05
-3.38554788597141e-05
-4.33550697546146e-05
-2.93549925436242e-05
-3.28175947947732e-05
-3.23531421681375e-05
-7.18619667149067e-06
-2.34927810582817e-05
-2.58625489809371e-05
-2.28841043275263e-05
-1.58426839830554e-05
8.49747295277356e-06
-3.2771676745484e-05
-2.45913428776886e-05
-4.48373061953736e-06
-1.58607996469456e-05
-5.52500953747175e-06
-2.40309510408419e-05
-1.30134858991675e-05
-3.29216204292228e-05
-5.29222900458613e-06
-1.26593390901229e-05
-2.71397375818498e-05
-1.5133946121233e-06
-4.60601303214494e-05
-2.53782386239227e-05
-1.62407612855503e-05
-2.13673736196421e-05
-3.71210760575038e-05
-3.53284292378214e-05
-7.08971318728243e-06
-6.09508889421976e-06
-3.45966403072292e-05
-1.03524366963796e-05
-1.151946036765e-05
-1.56764717368211e-05
-1.70128784518735e-05
-1.15052765076188e-05
-1.80959503939405e-05
-2.12900101339789e-05
-4.89781679531971e-06
-1.53415025925791e-05
-3.31542574071203e-05
-2.09809758631525e-05
-1.23087098781975e-05
2.59832285018753e-06
-2.62825288012339e-05
-5.70592760042578e-05
-1.48720791569328e-05
-3.09934074386373e-05
-3.93678436195473e-05
-4.76263450179554e-05
-2.29775305637747e-05
-9.80807749280017e-06
-2.95040825473623e-05
-4.7123403939963e-06
-9.97377736591918e-06
-1.9370713769409e-05
-5.22781219874962e-05
-2.48027618220341e-05
-4.17437006900704e-05
-2.98419135668523e-05
-3.93030592788431e-05
-4.96487033529214e-05
-1.39598294077104e-05
-3.79326907585708e-05
-8.02844115774787e-06
-2.03697466749785e-05
-4.14410990195252e-05
-3.45972011334579e-05
-2.78969172528143e-05
-2.6281183284477e-05
-1.95194936139295e-05
-3.18385113022222e-05
-1.63112789482314e-05
-1.04234981648058e-05
-4.62415503815844e-05
-1.1199749752202e-05
-1.66285232046189e-05
-3.35384945475021e-06
-2.57105826833358e-05
-2.89991265603692e-05
-2.18538632813017e-05
-1.7543557745388e-05
5.86969076727476e-06
-4.52145151844684e-06
-1.17680784958851e-05
-2.70371342766434e-05
-2.75370187868706e-05
-2.19870360725945e-05
-1.08682586064642e-05
-2.71634131362614e-05
-1.04112496531745e-05
-2.16060940922475e-05
-1.91077747398943e-05
-1.30805482322198e-05
6.37067272999843e-06
-2.98773140633515e-05
-2.11646158812228e-05
-1.11281265050328e-05
-7.57019948213575e-06
-2.58784449818593e-05
-8.07497514387277e-06
-1.45367274260936e-05
7.02371268864276e-07
-3.0636028024646e-05
-3.25093861040817e-05
-1.72307377456148e-05
-3.25622473514938e-05
-2.7545459241458e-05
-5.10769571636744e-06
-3.46586138327255e-05
-1.89179814248895e-06
1.05679273535431e-05
-2.72561262250048e-05
-1.18341312449511e-05
-2.15626371984862e-05
-1.93823502498029e-05
-3.21906710661117e-05
-2.8876683247202e-05
-1.3659388977894e-05
-3.32522124288558e-05
-1.65539037194335e-05
-3.24430462347225e-05
-3.85737069063697e-05
-1.71496746767551e-05
-3.93238045156813e-05
-4.11396292171044e-05
-1.29036124258671e-05
-1.19426729597698e-05
-2.46439310057801e-05
-4.0801348668159e-05
-1.42055544717898e-05
-2.27455075336403e-05
-3.79130492521813e-05
-2.65366163850175e-05
-2.30453734583488e-05
-1.74224729890127e-05
-3.07478085768385e-05
-3.04637094573678e-05
-3.64971687933491e-05
-4.24330008264539e-05
1.2978422535912e-06
-2.96620320107889e-05
-6.96795475344168e-06
-6.73274150966328e-06
-1.22178978115084e-05
-2.1772777753277e-05
-3.09974661487136e-05
-5.16900393178263e-05
-3.24216984245663e-05
-2.73659705515177e-05
-7.3732589476495e-06
-3.46942516261332e-05
-3.53718042470627e-05
-6.6905869129427e-06
-2.57251085255079e-05
-2.08361704954826e-05
-1.70890238975498e-05
-1.1829884960676e-06
-2.55920423703431e-07
-2.65154792534444e-05
-2.28619289756287e-05
-2.22935821819912e-05
-3.625285875457e-05
-3.1264380779334e-05
-1.50435856153719e-05
-3.28732387175553e-06
-1.02892140694843e-05
5.75889577823812e-08
-1.01344872029074e-05
-2.00940422262305e-05
-2.72579666225153e-05
-1.51306436505982e-05
-3.37445339982957e-05
-2.74199515291031e-05
-3.08963220220493e-05
-2.44634743008841e-05
-2.65445861331031e-05
-2.51339837257348e-05
-5.40276751225549e-06
-1.75504679508477e-05
-2.00035769171222e-05
-2.42883538750945e-05
-1.90402598207031e-05
-3.73351763596234e-05
2.13332620574004e-07
-1.87386938318505e-05
-4.71662868330705e-06
-1.74692572278139e-05
-2.38668913587286e-05
-3.26076633895396e-05
-1.13383154613565e-05
-2.88813326531728e-05
-2.87600820123472e-05
-1.73861227962337e-05
-2.35380042190182e-05
2.28440617859834e-06
-1.12123569741896e-06
-1.95495111624384e-05
9.23874761182604e-07
-2.46618918661261e-05
-2.82466257526461e-05
-1.01697449337385e-05
-3.7081150884224e-05
-2.74174170000116e-05
-2.00211499320263e-05
-2.51727847998592e-05
-2.62685832073383e-05
-1.82367217198203e-05
-2.37389517706676e-06
-2.59145229537453e-05
-1.70137747800953e-05
-4.16479718899825e-07
-1.9404755491778e-05
-1.4756218415378e-05
-3.57673043061594e-05
-1.58765232351445e-05
-6.29949979382393e-06
-4.58983327824094e-05
-3.57012681932699e-05
-1.2852219133123e-05
-1.39070396519245e-05
-1.75654382988234e-05
1.06544154138354e-05
-1.49928767859821e-05
-2.24518772794886e-06
-1.94205747825776e-05
-3.09487583407395e-05
-4.12376885293793e-05
-4.20655931469204e-05
-1.97662826311837e-05
-2.75536513443109e-05
-2.28651774669902e-05
-1.81261015342252e-05
-1.49430736475642e-05
-4.40781396094561e-05
-1.33698859247383e-05
-9.69168081839388e-06
-1.76452555530199e-05
-2.00772330576051e-05
-2.40043278531634e-05
-1.74242493345313e-05
-3.53136849045745e-05
-1.26090823226834e-05
-1.30862247812834e-05
-1.84560350294137e-05
-2.28216431707131e-05
-3.77626125317817e-05
-2.26691143857207e-05
-3.48279376634307e-05
-2.40434431746996e-05
-1.35705807500729e-05
-5.00305746209286e-06
-1.96113957744619e-05
1.59476471534202e-05
-3.41602074670292e-05
-1.11525129231424e-05
-4.55994881353562e-06
2.50920310799612e-06
-1.51822862669542e-05
-1.22992658533823e-05
-1.44397972483191e-05
-2.28462132100621e-05
-1.48879768380099e-05
-2.34253994152144e-05
-3.87770438508767e-06
-2.20971556930767e-05
-2.2282732942774e-05
-5.41394922658289e-05
-2.86259953492233e-05
-1.99582988074534e-05
-7.91681046366894e-06
-3.09421700280396e-05
-2.37010584557327e-05
-9.44744267833826e-06
-1.32835189490316e-05
-1.01551226525502e-05
-1.75212029436129e-05
-7.28232465662164e-06
1.18740228870009e-06
-3.37550602330591e-05
-3.37038389862122e-05
-2.76530038456332e-05
-1.64022926135673e-05
-3.55241412074891e-05
-2.80737559782569e-05
-1.15161990188139e-05
-1.47179247391948e-05
-1.49449874441936e-05
-2.94524075936996e-05
-1.71531626296971e-05
-1.71742962998389e-05
-3.01762396968358e-05
-3.25482790895195e-05
-3.06417596119375e-05
-3.77690703924886e-05
-3.06993502471124e-05
-2.77539353719556e-05
-2.77619455460242e-05
-2.0029844747774e-05
-3.48646794837603e-05
-1.41591003180439e-05
-3.32202138001985e-05
-2.5834684144653e-05
-3.07767218397558e-06
-2.61793009988344e-05
-3.85903430827991e-05
-3.95296931886651e-05
-4.18836430345611e-05
-5.13492331745058e-05
-3.57673157043879e-05
-1.44852872885689e-05
-3.92348282626647e-05
3.64908119503213e-06
-4.03393595945224e-05
-2.53565108340515e-05
-7.3839396338291e-06
-1.90727515602975e-05
-1.76060078570822e-05
-1.01791270614542e-05
-3.35010724681118e-05
-2.29318127296026e-05
-2.30271740080097e-05
-3.79741066727217e-05
-1.44779746683241e-05
-2.91024249718083e-05
-2.78620649413444e-05
-4.52259812058964e-06
-2.41172959517056e-05
3.76985882637314e-06
-1.56224870465791e-05
-1.4266430614033e-05
-1.74059733279249e-05
-4.35116490376229e-05
-1.04175387834678e-05
-2.85162753478638e-05
-2.35439441639358e-05
-4.83680586737854e-06
-9.78967969182523e-06
-2.92462163979015e-05
-2.65523362466627e-05
6.82626008568242e-06
-2.78388761308077e-05
-7.9857710830482e-06
-1.59038323634023e-05
-1.55636525907741e-05
-3.00007485217325e-05
-9.15085586537039e-06
-2.10148279026691e-05
-1.57059088489317e-05
-3.14875318269504e-06
-3.88861111204507e-05
-1.50565121707032e-05
-1.22546601998038e-05
-5.83533359363764e-06
-4.27353808530527e-05
-1.33959632344598e-05
-1.04859569465901e-05
-2.02463267797675e-05
-2.97924823786107e-05
-2.37417964860699e-05
-1.767915223726e-06
-1.24535170596471e-05
-2.4386866756012e-05
-3.00550889868986e-05
-1.73395023598199e-05
-2.40995365014559e-05
-2.77504305705261e-05
-2.3286024594472e-05
-3.86004097717804e-05
-1.31726282445224e-05
-3.89943606843622e-05
-4.99205040396667e-05
-4.40354184229512e-05
-4.43735145700847e-05
-1.24446579692396e-05
-3.42958430198816e-05
-3.24078687196059e-05
-2.22724131156252e-05
-2.29452803512758e-05
-1.69065533468298e-05
-1.42567864120963e-05
-2.22898948034435e-05
-1.60115408983294e-05
-1.18837195774995e-05
-4.0700531645975e-05
-4.03729656008686e-05
9.16047890264781e-06
-2.089014808871e-05
-3.33739143916411e-05
-9.82681076241616e-06
-3.30547162856312e-05
-1.27547196634155e-05
-1.65765732701282e-05
-3.22838750314375e-05
-3.73528800398947e-05
-2.23313651181862e-05
-1.48451824796594e-05
-4.16853687967402e-06
-1.22418759207415e-05
-1.54296167288211e-05
1.98488863889948e-06
-1.97945464648177e-05
-1.11712595139496e-05
-1.46152135692714e-05
-2.48824777495836e-05
-2.80104446375824e-05
6.27955834333676e-06
-1.99249176862766e-05
-7.72410861657219e-06
-2.7588582840317e-05
-2.02412613084254e-05
-2.03573253612306e-05
-1.30985538277839e-05
-3.5022920857708e-05
-8.89021806307469e-06
-2.67862062779975e-05
-2.08345925075335e-05
-6.03624634515532e-06
6.9535589285274e-06
-1.19272863616942e-05
-1.40126800475363e-05
-2.48510747181719e-05
-2.34024748197292e-05
-2.66517486338448e-05
-1.01683000022327e-06
-3.74820192951073e-05
-7.11477655334533e-06
-2.39764220078251e-05
-3.39573779340604e-05
-1.49295560894978e-05
-1.54138938184742e-05
-9.26121382182411e-06
-1.98780456177045e-05
-1.03036971294223e-05
-1.41578335282131e-05
-2.65168687429104e-05
-3.13685768074125e-05
-3.68424888448247e-05
-1.11658464762152e-05
-3.27078465244547e-05
-2.44506700010339e-05
-1.03230303963544e-05
-8.81257392623529e-06
4.45768959511418e-06
-2.11766374128077e-05
-2.19421799698423e-05
7.38453126197019e-06
-2.76821014479347e-05
-2.16805241716913e-05
-8.4077885567552e-06
-1.79105186880878e-05
-2.03461566471271e-05
-3.75380155270949e-05
-3.18320925822905e-05
-1.57982385954412e-05
-3.2557462620745e-05
-3.81085415341124e-05
-1.72165215125464e-05
-3.54045895343211e-05
-9.24635159973778e-06
-2.48496350981089e-05
-3.11813875590736e-06
-1.5104195204427e-05
-1.46127416176413e-05
-1.96137337468714e-05
-2.63277389231605e-05
-1.30479359845237e-05
-6.7606320309952e-06
-2.81959261301708e-05
-1.35834607440725e-05
-4.2393105966634e-05
-3.41301016762991e-05
-2.7149635086137e-05
-2.41261597706003e-05
-1.07482820916961e-05
-5.80080992325995e-05
-2.99856172373317e-05
-2.31877199780768e-05
-2.04258856279291e-05
-3.35915869353088e-05
-2.89120363616875e-05
-1.91447420178135e-05
-1.61438642075498e-05
-3.52522784863005e-05
-1.46912921868529e-05
1.93225380521123e-06
-9.23988351179925e-06
-1.29250960060103e-05
-3.63277832605366e-05
3.66638805331897e-06
1.33619911083738e-05
-1.90568848820015e-05
-1.01365055757063e-05
-5.11680490089985e-06
-2.80914807218534e-05
-7.82037594051101e-06
-8.40087557442468e-06
-3.53253716010475e-05
-3.38634844434464e-05
-3.86399985032738e-05
-1.28221017764595e-05
-8.59651776372749e-06
-3.2193738294589e-05
-7.03703687324955e-06
-2.39569828436484e-05
-6.74968026688866e-06
-1.23763454267433e-06
-2.44967690795276e-05
-1.47133291904133e-05
-1.60252847760656e-06
-1.68466857973499e-05
-1.10943751027245e-05
-3.00151934604599e-05
-4.14365358122633e-05
-1.55565876000567e-05
-1.05522784317717e-05
-2.31233749857315e-05
-1.80150676540431e-05
-1.26208633029993e-05
2.92250201798301e-06
-2.97397541826346e-05
-1.45079980420971e-05
-9.87999805046796e-06
-2.73224335107366e-05
-4.92437555967843e-05
-4.95291883548414e-06
-2.90566728321381e-05
-9.01859587506343e-06
-3.37241499443387e-05
-2.36508369798299e-05
-3.61601134508946e-05
-2.01873612340952e-05
-8.04837049921699e-06
-1.97686899220798e-05
-2.99265283054837e-05
-2.62033445681365e-05
-1.99276170279136e-05
-3.10843114288897e-05
-3.77843934265316e-05
-1.73012095974205e-05
-1.88638350227374e-05
-2.55511319063813e-05
-3.63150635307043e-05
-4.32934205371064e-05
-2.73287074048058e-06
-2.62750405031216e-05
-1.26002021057645e-06
-3.2080597969701e-05
-1.95180613413981e-05
-3.19623516929186e-05
-2.90818729632365e-05
-2.00971388420324e-05
-1.44342208785495e-05
-1.33387887724783e-05
-7.42202112612753e-06
7.79054444491327e-06
1.34022548737103e-05
-2.86702442169636e-05
-1.07427917145471e-05
-1.72005789460893e-05
-1.83564256925807e-05
-1.89818004987809e-05
-3.08062382149911e-05
-1.70735675874595e-05
-3.09519871402436e-05
-5.39113123895905e-06
-6.47915492937501e-06
5.77718358804063e-06
-1.38477346121512e-05
-2.0963907136336e-05
-2.79563133933502e-05
-8.86732426170035e-06
-2.67914808708528e-05
2.62288169626509e-06
5.19867821727756e-06
-1.30794450185525e-06
-1.83098188077985e-05
-2.02871366949278e-06
-1.71956006844342e-05
-1.29204200462144e-06
-3.34059307004215e-05
-2.38792202946893e-05
-1.02512632844963e-05
-2.98115531770966e-05
-1.31559211832923e-05
-3.77108745835354e-05
-2.90437421951628e-05
-2.69532565910556e-05
-6.01829215483724e-06
-4.93275805297816e-06
-8.29504655438005e-06
-1.24642492157509e-05
-1.37620071810357e-05
-3.23672101083952e-05
-1.78492373028427e-05
-2.6214294191153e-05
-2.12414122582132e-05
2.51440489693178e-06
-2.20834170537373e-05
6.60182785880616e-06
-2.50332047462e-05
-2.59101811624862e-05
-3.40731053663817e-05
-3.04168714205827e-05
-2.38293553638393e-05
-3.41110977024451e-05
-3.06193112290515e-05
-1.32464108780075e-05
-4.61927189031489e-05
-1.53502930917828e-05
-4.67476679095641e-06
-2.76457027481317e-05
-3.96375046916378e-05
-2.43842866106913e-05
-6.30104024375242e-06
-3.21938773884211e-05
-2.28770918415532e-05
-1.45651507390695e-06
-1.33407664482558e-05
-1.02374834582541e-06
-1.04365862021943e-05
-3.49379699269623e-05
-3.77286843446134e-05
-1.67120550722362e-05
-2.19949073024435e-05
-2.1806801649092e-05
-2.52102480954806e-05
-4.54248882024793e-05
-4.84457855793682e-05
-1.49964247383177e-05
-1.27428478791519e-05
-2.20362226633006e-05
-2.51519897447533e-05
-3.18889189916987e-05
-1.13878908753189e-05
-2.83745738787583e-05
-2.71781129181232e-05
-1.46755962615163e-05
-4.81546467585443e-05
-2.44290600179344e-05
-2.41428842569465e-05
-3.09503153677301e-05
-2.38664882273812e-05
-2.63370909333461e-05
1.01588025659008e-06
-2.7911596236185e-05
-1.23437975719789e-05
-2.92475595032639e-05
3.95321438590796e-06
-3.46334886399487e-05
2.72633044003514e-06
-1.79562763676099e-05
1.37797130881826e-05
-9.75498394987315e-06
-2.03800352900412e-05
9.04700353632967e-06
-1.35634337577184e-05
-2.23904261609568e-05
-2.13586898523839e-05
-2.69928894619822e-05
3.3333721855969e-06
-2.41756095132006e-05
-1.6128166374012e-05
1.31117550173428e-05
1.26758497221734e-06
-3.10745523805337e-05
-3.29185348593963e-05
-2.02095235346205e-05
-2.06354783566796e-05
-4.59495913264349e-05
-1.99946351320935e-05
-1.56627205954971e-05
-1.38440885746709e-05
-2.62520464509791e-05
-3.91001644232167e-05
-2.34429579275484e-05
-2.21394723699178e-05
-1.42955135075675e-05
-6.50657881309524e-05
-1.32427590222203e-05
-5.94598195460423e-06
-1.73335561934624e-05
-3.93741905988527e-05
-3.11149003875498e-05
-1.98390961111702e-05
-1.72111613679511e-05
-2.29563303821879e-05
-1.4651667387874e-05
-1.58745888800252e-05
-2.89071217051161e-05
-1.20372840360592e-05
-1.39184755315833e-05
-3.83170390504491e-05
-1.81874752439183e-05
-7.55174684589729e-06
-3.16656344332779e-05
-3.39017988002439e-05
-9.37070776310064e-06
-3.81078164603704e-05
-2.95806641443771e-05
-2.12133035169734e-05
-1.47886615924005e-05
-2.47007197883704e-05
-2.70925606578361e-05
-2.30339407788237e-05
-1.37331586915384e-05
-1.91927237262427e-05
-1.82706540599048e-05
-2.86513779429845e-05
-2.78779808972327e-05
-3.46584479036829e-05
-2.99612803249184e-05
-2.55429190263488e-05
-1.03543119686685e-05
-2.24940665876363e-05
-3.44337149731529e-05
-3.33115606783098e-05
-3.92695294621866e-05
-1.59771349609906e-05
-9.41528956340983e-06
1.22656196040223e-05
-1.50702850334809e-05
-8.9040450602275e-06
1.25269290150908e-05
-2.37479880901203e-05
-4.85086206624462e-06
-2.66512932108812e-05
-1.74142771513364e-05
-3.67909504139474e-05
2.52571013533957e-06
-2.2709794142131e-05
-1.5137799641035e-05
-1.51473227418844e-05
-1.48642559765704e-05
-2.4130063396437e-05
-1.29313908147072e-05
-7.86959452345665e-06
-2.93610820999006e-05
4.23068585781624e-06
-2.48731267049499e-05
-2.60638542005486e-05
-2.49131706531949e-05
-3.90203158975574e-05
-7.07218554722595e-06
-2.94472529439908e-05
1.60732268182099e-06
8.80957082453739e-06
-2.80130043338712e-05
-1.84771746421084e-05
-1.30793884566428e-05
-7.49987435587645e-06
-1.24589789441302e-05
-2.65696720662229e-05
-2.10586335664397e-05
6.82152124259415e-06
-2.83990142609099e-06
-6.28474555065169e-06
-2.35715729745479e-05
-2.69161695330153e-05
-1.64672815600271e-05
-1.01247921685559e-05
-3.82844684787764e-05
-4.56639569018482e-05
-3.26279613042959e-05
-3.43942241732898e-05
-3.32515592399739e-05
-1.91027184621452e-05
-4.5801645165764e-05
-3.73897454052712e-06
-1.39627884444655e-05
-1.98701503663286e-05
-9.76318992904049e-06
-2.40482245867157e-05
-5.21874417506433e-05
-1.95154375832534e-05
-1.47817557905169e-05
-2.17516777687993e-05
-2.10683783209811e-06
-3.15953346817116e-05
-5.01921828468402e-05
-2.51761464754884e-05
-1.97981751554038e-05
-3.69274828450489e-05
-3.51941404654413e-05
-3.0651665734438e-05
-2.74300166394805e-05
-1.88641755381345e-05
-1.17770754024956e-05
-1.59908688802858e-05
-2.55504634483492e-05
-8.21083368100697e-06
-2.18635641644938e-05
-1.5388575634055e-05
1.23162569749355e-07
-2.29538340570853e-05
-1.78056343399777e-05
-2.88126970326235e-05
-2.63206821820365e-05
-3.39638103891465e-05
-2.02588464016296e-05
-3.1790225378162e-05
-1.42028960734095e-06
-3.57971291079574e-05
-3.42670793318598e-05
-5.11960625479871e-05
-2.77149584943376e-05
-3.3843973903917e-05
-3.12377038734024e-05
-2.45309583491502e-05
-2.18255980210328e-05
-3.05074919950101e-05
-3.09355661429149e-05
-2.65516298290382e-05
-1.39703821627377e-05
-1.69379562640279e-06
1.17917606912294e-05
-2.85314241723941e-05
-2.32961622975046e-05
-2.45012384756231e-05
-5.44277183503438e-06
3.3663860966765e-06
-3.00184703325902e-05
-2.86212439980419e-05
-2.36113560859058e-05
-3.1480271504726e-05
-3.32494982409399e-05
-1.85749385933193e-05
-3.00747501068764e-05
-2.53037174532052e-05
-2.68055731942349e-05
-2.6914590715032e-05
-1.05154150424624e-05
3.6185556438261e-06
-2.8396937324384e-05
-1.22530484399976e-05
-1.08479493773542e-05
-2.57740880915272e-05
-1.08678511331374e-05
-1.69332121704722e-05
-7.21044510898904e-06
-1.40903823211863e-05
1.75296087574154e-06
-3.52325568613554e-05
-1.39984039468884e-05
-2.79231174685564e-05
-3.45845449250922e-05
-4.80551374638619e-05
-2.21885342875655e-05
-2.15009222213779e-05
-5.22898895175789e-05
-3.25728250260614e-05
-2.68967217335233e-05
-2.73771926945496e-05
-1.489375611986e-05
-2.74127882954025e-05
-3.2133004607741e-05
-2.7564628149346e-05
-2.93628334517953e-05
-4.58626360220037e-05
-8.26847529624588e-06
-4.45240431456438e-05
-1.06882787654702e-05
-4.03865978854786e-07
-3.2874178801019e-05
-1.48950119110835e-05
-2.8755662117023e-05
-4.08752907993821e-05
-4.07644724866198e-05
-5.34777347543855e-06
-2.41710809234411e-05
-3.20685381153308e-05
4.72182288922293e-06
-1.75479613251699e-05
-9.41090977795167e-06
-2.20630379412097e-05
-3.29687041588034e-05
-1.77256395306549e-05
-2.76259812202415e-05
-2.10189430460005e-05
-2.83227964405651e-06
-3.36037173723417e-05
-4.84119088892881e-05
-1.513200393416e-05
-2.94216398002851e-05
-2.36140672826232e-05
-1.5871606477432e-05
-3.1422353864007e-05
-1.87055928207242e-05
-2.55954954700351e-05
-3.82073768757055e-05
-2.74244848240013e-05
-1.11846491928517e-05
-1.35578062153859e-05
-4.70473666396751e-06
-2.24419893370306e-05
-9.86868632993011e-06
-2.26889898070614e-05
-1.28294465073405e-05
3.1369838932232e-06
-2.58510673594858e-05
-4.05652412927618e-05
-3.01894566345922e-05
-7.40899650721557e-06
-2.09556087584898e-05
-1.06523133081464e-05
-1.09762939185851e-05
-4.30323625102437e-05
-2.02316711287395e-05
-2.31010662012728e-05
-2.53233623508287e-05
-2.48438718272391e-05
-1.66325333471499e-05
-3.97538833563127e-05
-2.62742868665144e-05
-8.3016240377469e-06
-4.52558617370463e-05
-2.43421236275558e-05
-1.12358323475249e-05
-1.89740851865753e-05
-1.75492465332269e-05
-3.47583561389175e-05
-2.60726054862097e-05
-1.89208427024644e-05
-2.83292944428353e-05
-1.74364957120952e-05
-1.28070733229096e-05
-2.76227683203422e-05
-3.34147809734822e-05
-3.60338915288661e-05
-1.96029925893074e-05
-7.02516592798731e-06
-2.46738609498275e-06
-3.0249585620704e-05
-3.29840864677383e-05
-1.6352457489233e-05
-1.08222622858875e-05
-1.73836415206613e-05
-3.49095961769894e-05
-2.92524639666814e-05
-9.83004077922188e-06
-2.04034797047358e-05
-1.58580179863255e-05
-2.26901556626043e-05
-3.92816585275851e-05
-4.29996823895138e-05
-3.5915161300221e-05
-3.00487633961693e-05
-3.84952027444109e-05
-2.61194139847372e-05
-7.28938461562424e-06
-3.06652201812803e-05
-1.75138897815706e-05
-9.09940687311803e-06
-1.75023662179347e-05
-8.49356380494889e-06
-2.21863502760649e-05
-1.8738007139172e-05
-3.57662263315742e-05
-2.07943892865681e-05
-3.39045975603444e-05
-8.8812269271186e-06
-1.44102778324577e-05
-4.16451840207963e-05
-1.63330283671469e-05
-8.00917433475588e-06
-2.93693222180744e-05
-1.98960408323112e-05
-5.21146705192415e-06
-2.77917491445712e-05
-1.1592831443434e-05
-3.6261741100228e-05
-3.0544585477814e-05
-2.12202157405715e-05
-1.69231526601594e-05
-2.12674982793669e-05
-6.46255030931223e-06
2.39289304418929e-05
7.54057850911204e-06
-1.95692706498419e-05
-5.59607559813453e-06
1.53573598355162e-06
-1.8339389613364e-05
-1.20824655207041e-05
-4.05286952027986e-06
-1.53597074303179e-05
-1.44908155223955e-05
-2.23626171667686e-05
-3.43382803299502e-05
-3.36119949683434e-05
-4.70129418982922e-05
5.4237046535242e-06
-1.9520685346316e-05
-6.53117391166274e-06
-3.0722414965015e-05
-2.26912575192498e-05
-2.57825709896583e-05
-1.47383171471656e-05
-1.86513631732538e-05
-9.69306419513272e-06
-5.68733983393125e-06
-1.28117725245234e-05
-2.83759443304776e-05
-7.21852085100779e-06
-6.66518646917228e-06
-4.73449553595598e-05
-9.49838518401278e-06
-2.89862263436391e-05
-2.44331404987157e-05
-4.29421816860393e-05
-2.67193473630537e-05
-2.55769600121133e-05
-3.07855964750111e-05
-3.24775037493232e-06
-7.22070678806673e-06
-1.78909119009895e-05
-3.01085805372463e-05
-4.48283158714276e-05
-2.04762246437298e-05
-1.50237119823306e-05
-1.60604853496453e-05
-5.03743971793362e-06
-3.74691898159129e-06
-2.849012207335e-05
-3.03260568799562e-05
5.35164303354243e-06
-1.56351263536632e-05
-3.07719385501103e-05
-2.54715657947805e-05
-4.09770180230391e-05
-3.06994329042322e-05
-1.49524325535461e-05
-5.47178113631843e-05
-3.69666754812644e-05
-4.01253149937231e-05
5.30856571045735e-06
-1.00245385182751e-05
-2.61473614090774e-05
-2.42956773397972e-05
-6.33789637919086e-06
-2.27869975574129e-05
-1.33365702822589e-05
-3.19024641013446e-06
-3.3622016047779e-05
-4.04342191638161e-05
-3.6061052929838e-05
-2.04392075181497e-05
-5.38926585798486e-06
-1.41233638488106e-05
-2.78684336142213e-05
-3.16729213439283e-05
-2.02723695617013e-06
-1.63473871391571e-05
-3.75075449010175e-05
-6.44761732787061e-06
-8.03452430755943e-06
-8.40250775777264e-06
1.46903351224601e-05
-2.36058508275721e-07
-3.01931980682869e-05
-1.8231117886986e-05
4.49721021022262e-06
5.15561859672515e-06
-1.7017751709445e-05
-2.91356779808538e-05
-3.62960427706038e-05
-2.60789293528252e-05
-1.6286416418887e-05
-1.59703587057675e-05
7.9498346157478e-06
-2.50469037592555e-05
-3.27681402953191e-05
-4.55578314866382e-05
-2.67456121645049e-05
-1.48835319029985e-05
-1.7708866214391e-05
-1.57991360134789e-05
-6.02726419002159e-08
-1.57766525996401e-06
-2.13521294070348e-05
-5.16658249809796e-05
1.46267741371077e-05
-2.22584782801797e-05
-4.02271496328572e-05
-2.81824192914466e-05
-3.49355484465564e-06
-1.65594985695127e-05
-2.86123686064011e-05
-3.32747482325281e-05
-2.14282328375277e-05
-2.26799089946828e-05
-4.65558951790758e-05
-4.59097689317736e-05
-1.878340434803e-05
-3.33179957627271e-05
-3.87781136648705e-05
-2.14373438951396e-05
-4.30675576591338e-05
-5.34989169425052e-05
-2.45210064998725e-05
-1.16757971802219e-05
-2.56846672170433e-06
6.93957631061013e-06
-3.05245239427531e-05
-3.23424670713129e-05
-1.91702666630436e-05
-2.78075805430473e-05
-2.70494278729924e-05
-2.89569053337241e-05
-2.60666690814714e-05
-2.5429510456342e-05
-2.3196014252558e-05
-4.38088351281687e-05
-5.22962464255304e-05
-1.20588660757178e-05
-2.3727075217834e-05
-2.13709007479912e-05
-2.01957466684735e-05
-1.59385866600825e-05
-2.81864293230531e-08
-3.46713618342425e-06
-1.78419371991747e-05
-2.88405556783169e-05
-1.54479370213104e-06
-1.75452877456141e-05
-1.2286851855291e-05
-3.63366619131725e-06
-1.53335820959181e-05
-2.30752763009337e-05
-2.26348922608968e-05
-2.20078324458812e-05
-6.18801320510245e-06
-2.4554712709247e-05
-1.56773892685252e-05
-3.80516932755884e-05
-4.41772376876322e-06
-1.68696306944859e-05
-3.05219030242269e-05
-3.25926084683689e-05
-1.32307088268384e-05
1.85688624101456e-06
-1.42896958306353e-05
-2.38278619545106e-05
-2.81256179002405e-05
-1.15488659698834e-05
-6.52245108234631e-06
-9.01368210068968e-06
-3.01443275821346e-05
-1.08968154032375e-05
-7.2008414650223e-06
-2.81152013047817e-05
-2.80474731159272e-05
-8.58233707447732e-06
-4.83410591553487e-05
-2.38727265717444e-05
-3.20266503943081e-05
-9.64943841349209e-06
-1.87312183444818e-05
5.75375804908035e-06
-1.96715735797427e-05
-1.35549996809007e-05
-5.23734038954534e-06
-1.98680569481639e-05
-3.37320411068546e-05
-1.92901545646266e-05
-2.64942736027628e-05
-2.6264332281571e-05
-2.81432823917455e-05
-2.370384478691e-05
-2.08105054307694e-05
-3.53237702132846e-05
-1.32640467388684e-05
-1.82849097038628e-05
-3.20054887323297e-05
-1.87985666588464e-05
-2.32943138303691e-05
-2.7149121621171e-05
-1.67012876712e-05
1.29917632467263e-05
-5.52752327224734e-06
-2.83324922958199e-05
-1.08074188729221e-05
-1.56764794612532e-05
-6.15846558868074e-06
-1.70517653416404e-05
-8.72937963838449e-06
-1.08354201098479e-06
-2.53693491581529e-05
-9.05760967653271e-06
-3.83794654299502e-05
-4.40472952840619e-05
-1.11496380263013e-05
-4.34711358171845e-05
-3.42082723681743e-05
-3.08516653562847e-05
-2.47015704555713e-05
-4.24190498874527e-05
-4.77501144735617e-05
-5.97734240263801e-06
-1.64462783976005e-05
-1.26588776550221e-05
-1.96970536471604e-05
-1.6640310322011e-05
-9.17299274933514e-06
-3.80519998537203e-06
-1.96405517618982e-05
-2.45128000507347e-05
7.88125146410114e-06
-3.67910825214018e-05
-2.64236132294674e-05
-2.00791735063998e-05
-9.41573192869063e-06
4.00676729012254e-07
-1.78193071574019e-05
-2.88706811256141e-05
-7.38111155696282e-06
-3.36587280458136e-05
-1.79073040654508e-05
-3.29436882449605e-05
-1.94383430827186e-05
-2.37956105802127e-06
-3.71509274198397e-05
-2.93079947856354e-06
-1.46725876076628e-05
6.98174999094813e-07
-8.12155128865138e-06
-7.6847694991188e-06
-1.33900125929735e-05
-3.05332509267661e-06
-1.62327927917741e-05
-6.89398276358597e-06
6.12773732559948e-06
9.53585496999461e-06
-1.25412692407388e-05
-5.6232590785601e-05
-4.66752590681039e-05
-2.89021211089316e-05
-2.05762680766618e-05
-5.97130370235695e-05
-2.88774047161104e-05
-1.51086748646127e-05
-2.26830777808567e-05
-2.45958672820546e-06
-3.29357155188596e-05
-6.84818850102227e-06
-2.90787489207036e-05
-9.49872293463338e-06
-9.32199761297605e-06
3.35044836408392e-06
-2.50497542709157e-05
-4.52985639900577e-05
-2.17763847632397e-05
-2.65603009683195e-05
-2.58951060504457e-05
-2.46946211925513e-05
-3.97806213414901e-05
-2.58010627349285e-05
-3.43107586029933e-05
-4.67622224430598e-05
-2.90880568706254e-05
-3.21893700225734e-05
-2.43198771372248e-05
-1.24569615557128e-05
-2.29813757069145e-05
-1.89078798441534e-05
-2.10259133939714e-05
-7.83040676474081e-06
-2.07898675916098e-05
-3.09681856762467e-06
-1.96813179623493e-05
-1.49623012427794e-05
-2.3625942376297e-05
-1.30618879562699e-05
-2.97823422948686e-05
-2.15879320709613e-06
-1.33738551098665e-05
-6.50288698768602e-06
-3.60567143115792e-05
-2.24997228444135e-05
-2.52674600771935e-05
-2.60850210258262e-05
-4.12976366148963e-05
-2.54800954328017e-05
-4.11745183812065e-06
-1.12889253563582e-05
-7.54563543679342e-06
-9.14337603365669e-06
-1.73519756858847e-05
-1.1002849418575e-05
-1.45351526127489e-05
-7.91445217779578e-06
-1.57035754878729e-05
-1.05985501037086e-06
-1.07325348772752e-05
4.13035648775331e-06
1.15322906433188e-05
-2.93478954614585e-07
-3.25754977756101e-06
-2.26240335326032e-05
-2.11232442832461e-05
-3.48475129006904e-05
-4.39778710623738e-05
-1.92522539823967e-05
-2.24235675798567e-05
-2.69328968018312e-05
-6.64493038568602e-06
-3.22589075667971e-05
-1.57492180872088e-05
-1.85490690445042e-06
-1.11452831461215e-05
-1.89898581244015e-05
-2.41899151258209e-06
6.05762007586499e-06
-3.63674904956194e-05
-5.86161174346711e-06
-1.20885066710064e-05
-2.68985517967445e-05
-1.36252251221657e-05
-1.46078440434028e-05
-4.05717882415781e-05
-2.11727362788867e-05
-3.00345485807105e-05
-1.77595405725161e-05
-6.54963548083334e-06
-2.40315797146686e-05
-3.78204997547657e-05
-1.76776130801307e-05
-3.82318529774806e-05
-5.24747049022424e-06
-1.01138986214316e-05
-4.56142329225915e-06
-1.72698276987858e-05
-2.3152669297642e-05
-1.41133395725449e-07
-2.54533983032971e-05
-2.97411834444928e-05
-2.85545788828412e-05
-1.92308520723692e-06
-3.81054015172903e-05
-3.59477410128711e-05
-5.07211333089846e-05
-1.13690903967582e-05
-2.97678604883446e-05
-7.8893989817763e-05
-1.44285656892651e-05
-2.80931090378156e-05
-2.48672322519067e-05
-2.78814167563217e-05
-2.32954261325651e-05
-2.20460032024058e-05
-7.91188453993836e-06
-2.03239336772013e-05
-1.39015679004688e-05
-1.15273926286309e-05
-3.45265016986631e-05
-2.06795452642878e-05
-3.84942197500122e-06
-2.27054271033653e-05
-2.02265762149431e-06
-3.1326584586609e-05
-3.50894760123717e-05
-1.6686245164791e-05
-2.70254239050873e-05
-5.08205908877025e-05
-4.28001057843776e-05
-2.24301920174777e-05
-3.29514904868521e-05
-4.0536428945904e-05
-3.50550001653302e-05
-2.62734312487372e-05
6.60215102438022e-06
-4.68422386283929e-06
-3.63910582897185e-06
-1.57409846433331e-05
-1.10988524946339e-05
-3.8551828101185e-06
-4.37999280110663e-06
-2.36381743366725e-05
-1.99051366467638e-05
-1.57485124009851e-06
-4.21244697540256e-06
-2.27114693446124e-05
-2.5627670335772e-05
-2.41183197202546e-05
-6.06764265427506e-06
-4.27186312009979e-05
-3.47859057369979e-05
-1.79894920643769e-05
-4.64783006814699e-05
3.8459046899716e-06
-1.11807929132695e-05
1.10885603531378e-05
-9.97707473453712e-06
-2.10429490138929e-05
-2.74672525933326e-05
-3.11817411343886e-06
-2.46818134780204e-05
-2.12078364763913e-05
-3.24413449133661e-05
1.70734760827901e-06
5.85986929933116e-06
-3.38338053589363e-05
-2.96442488818843e-05
-4.43681030744179e-05
-3.71883505967948e-05
-2.18689893774241e-05
-5.09877325062112e-05
-2.76080384527267e-05
-9.34237023847826e-06
-5.51302059880051e-06
-3.71053185220722e-05
-5.86427434030582e-05
-5.16710344427456e-05
-3.53072895015515e-05
-2.20400117711044e-05
-3.5723898803194e-05
-1.70744107303653e-06
-1.54403755113098e-05
-2.22432720141374e-05
-3.85763149658687e-05
-3.37377852849809e-05
-4.16591136607674e-05
-1.20213380107279e-05
-1.91180439819773e-05
-7.02773462175686e-07
-1.63980804888109e-06
-5.95227951848941e-06
-2.63419426427589e-05
-3.29869259764949e-05
-2.35246275550665e-05
-3.39299200223008e-05
-2.07700869550196e-05
-3.95575282809519e-05
-1.51846968742416e-05
-3.11359248581748e-05
-1.38204781143422e-05
-2.05966852659311e-05
-3.41864557955766e-06
-7.85773433875577e-06
-2.25832136149276e-06
-3.19615583635956e-05
-1.49340293199916e-05
-4.3455770956349e-05
-2.32164635355785e-06
-2.22330008688583e-05
-4.59993750720158e-05
-1.27144556312143e-05
-1.14263091137517e-05
-3.80171082298891e-05
-1.45667949932284e-05
-3.51957641518649e-05
-2.4079120964871e-05
-2.05714363169938e-05
-1.58941495666947e-05
-1.16642909213372e-05
-4.37553857338545e-05
-9.1305191312452e-06
-8.28245018457763e-06
-1.59199146254541e-05
-1.4771916211639e-05
-3.15573379923269e-05
-2.15270783159059e-06
-2.71521691574023e-05
-1.41273006378861e-05
-4.0371808986243e-05
-3.0281939318085e-05
-4.38279015468656e-05
-8.30810250108099e-06
-3.19240029108574e-05
-4.6167293516409e-05
-2.62031547664073e-05
-5.19787916570557e-05
1.88341901316713e-06
-2.98294638611356e-05
-1.13600069609032e-05
-2.22893883253599e-05
-6.8006250247042e-06
-1.11392872407825e-05
1.26653953964452e-05
-4.22048253138319e-05
-2.23011228840546e-05
5.36603657384177e-06
-3.61641706972111e-05
-2.67098319391132e-05
-5.00104928871109e-06
-1.84677743840294e-05
-2.46766221714273e-05
-7.16709763152986e-06
-2.55661605484715e-05
-1.21432182640046e-05
-3.47617169864856e-05
-4.49633384341325e-05
-9.07147503248517e-07
1.657611878225e-06
2.66271433902124e-06
-2.34654904845929e-05
-7.8474261686446e-06
-9.22416643661829e-06
-4.51884060180129e-05
-1.73974695901749e-05
2.81736686101839e-06
-3.33951546604178e-06
-2.83714893653e-05
-9.40152046354013e-06
-7.32698106683495e-06
-8.88193509318248e-06
-4.37819914754025e-05
-2.74975221208787e-05
-1.55323698105557e-05
-3.24513276740832e-05
-1.76385888818765e-05
-3.31404522565508e-05
-1.19925442417301e-05
1.68315357021096e-06
-7.66123389211309e-06
-2.5506290232289e-05
-2.80944484762666e-05
-9.78376140119578e-06
-6.77385473770609e-06
-4.08097874984489e-06
-2.30426719159489e-05
-2.70102365758516e-05
-2.11187139437296e-05
-2.44210743967072e-05
-8.3627443046521e-06
-1.67458475377195e-05
-5.12161516864424e-05
-9.59125251068991e-06
-3.65443937324016e-05
-2.90827064975394e-05
-1.92622635636945e-05
-1.87401814681139e-05
-2.64290788283733e-05
-3.1961584523541e-05
-1.93331720760334e-05
-2.37946260527451e-05
-2.29506694106579e-05
-9.95603050837097e-06
-2.76195605995926e-05
-9.41131704980584e-08
-3.07401790824393e-05
-2.41893780913915e-05
9.27496841702997e-06
-2.20860560060001e-06
-1.55180407000149e-05
-4.33383519285361e-05
-2.80564802354485e-05
-2.68129555636151e-05
-4.13409480737659e-05
-3.33780969614075e-05
-7.86608811741606e-06
-1.25805215462318e-05
-2.56079221791918e-05
-2.65611651961554e-05
1.76636568964529e-06
-3.59107195949028e-05
-3.44950206153003e-05
-5.9575754449427e-06
-2.10636359609081e-05
-1.13069310315783e-05
-2.82936150212094e-05
-4.52054015104835e-06
1.18695442778264e-05
-7.26690264447165e-06
-1.57492513259285e-06
1.56219306272019e-05
-1.39902797006874e-05
-2.77648227948467e-05
-3.99635484651381e-05
-1.71343104249183e-05
-1.51559646808185e-05
-2.94648886577505e-05
-4.54451895702429e-05
-3.41824146527001e-05
-2.72153949632727e-05
-5.91161364375397e-05
-2.83306069702462e-05
-3.83322839676071e-05
-8.21135914457617e-07
3.10461755119979e-06
-1.22289526137991e-05
-3.28507383445725e-05
-1.40207987233728e-05
-1.06616606534848e-05
9.90025846644962e-06
-1.03852844221884e-05
7.29853795244037e-06
-4.4788709361546e-06
-2.60270765007552e-06
-1.88892962478934e-05
-3.57722935558242e-05
-2.59593775532686e-05
-5.48731985214986e-05
-5.91586310778066e-05
-3.30883794475789e-05
-3.12019606788966e-05
-3.82764738652356e-05
-1.41128345903376e-05
-3.3835143366056e-07
-7.92906140152141e-06
-3.01084948908501e-05
-1.96136900526607e-05
8.35423512709146e-06
-5.14928585499588e-06
-1.02838653608855e-05
-1.478880768146e-05
-1.02062294885436e-05
-1.06007296743679e-05
-1.5461609923612e-05
-1.55328245989038e-05
-2.27300537342328e-05
-3.42722661498807e-05
-2.9089648856023e-05
-1.51061107147827e-05
-2.73063525065308e-05
-1.31042456879305e-05
-2.87552462633041e-05
-1.29988036687116e-05
-2.73874067741947e-05
-3.38997396403046e-05
-8.77264438165925e-06
-1.92401338420121e-05
-2.30232768752204e-05
-1.56644005560006e-05
-1.11224774695278e-05
-3.11686562427364e-05
-6.54970093604251e-06
6.22124480324807e-06
-1.53239051218124e-05
-1.97802608882317e-05
-3.91588064509024e-05
-2.75560815479213e-05
-3.88625696231838e-05
-5.04276903041986e-05
-3.92117101925321e-05
-4.38290975045037e-05
-3.63061243005617e-05
-3.99031064799893e-05
-2.20974156490912e-05
-1.67339158865369e-05
-1.09431394287352e-05
-3.43313772722689e-05
-1.5203423187116e-05
-2.21129871789174e-05
-2.85221750382579e-05
-1.37342754977249e-05
-1.0478025957304e-05
-1.36840659620686e-05
-2.92206031604451e-05
-4.03391241558045e-06
-1.54275920570339e-05
-1.39493385013943e-05
-1.74682509317798e-05
-4.7731845128286e-06
-2.6836930468028e-05
-2.23878345643701e-05
-3.2556705880499e-05
-3.70284666300429e-05
-1.82739755475781e-05
-1.84259652144321e-05
-3.02829748922958e-05
-2.26919290176715e-05
-1.09271744675875e-05
-2.09669284192891e-05
-6.98860888456641e-06
-1.36609110624825e-05
-2.72558530822158e-05
-1.09246129232385e-05
-1.47619869698936e-05
-2.9477777269911e-05
-1.6916998381208e-05
-2.59336358756914e-05
-8.60445554984467e-06
-1.68718962339436e-06
-1.67642756463033e-05
-2.80323240491367e-05
-3.67485363323647e-05
-4.30258235209682e-05
-3.80084560390863e-05
-2.06454239002317e-05
-2.69568609711427e-05
-2.21804491654162e-05
-3.22438505539523e-06
-1.94257200862584e-05
-2.02492688580276e-05
-1.34870204765316e-05
-1.12445766312106e-05
4.87682239096758e-06
1.28305229672638e-05
-2.68748580805234e-06
-1.66521231573102e-05
-1.55499668092134e-05
-2.0532811725557e-05
-2.17225654178895e-05
-1.55316580925511e-05
-2.91756370752389e-05
-4.33155681194987e-05
-4.40501226687489e-05
-3.10389683965996e-05
-2.46528284899969e-05
-1.80976696090279e-05
-8.96889072391818e-07
-1.62862286210587e-05
-4.2012000985175e-05
-4.22978175333641e-05
-2.00763872092892e-05
-1.66798663336371e-05
3.36122141895658e-06
-4.27323638377595e-05
-8.82635813862025e-07
-1.22136005612287e-05
-1.13864340838662e-05
-7.58692309287753e-06
-3.43346620272842e-05
-8.82097106949789e-06
1.42058711641141e-06
-1.88166577480864e-05
-3.21911208737007e-05
-1.5791752147254e-05
-1.33061777887115e-05
-4.7491213654386e-05
-1.22238834031469e-05
-2.10661920492563e-05
-2.22882024680603e-05
-1.47012452538608e-05
-2.589958857259e-05
-3.3806135004981e-05
-2.79774145702169e-05
-1.04582000758561e-05
-1.73920557317511e-05
-1.03924542384498e-05
-2.04284056451818e-06
-9.65307982980235e-06
-2.19676168614319e-05
-2.31457091576613e-05
-1.6358749790112e-05
-2.45272386138197e-05
-5.45759813992908e-05
-2.43399673797318e-05
-1.00645498302421e-05
-5.20372637734412e-05
-2.46695073008435e-05
-2.27136087760672e-05
-3.36832218817713e-05
-5.44169844887293e-06
-1.787842273313e-05
-3.35379333914563e-05
-1.19130653823876e-05
-2.59462797955111e-05
-1.08093067530828e-05
-1.15962746790518e-05
-6.0246921901606e-06
3.213669732287e-06
-3.77973376359919e-05
-2.93412285990844e-05
-1.60931651117865e-05
-3.21333945852064e-05
-3.02066853263872e-05
-4.04942825914245e-06
-2.63338398755453e-05
-2.405602164646e-05
-1.81328031184098e-05
-2.66087979085011e-05
-1.01604004831437e-05
-2.45414612466914e-05
-1.66857195058695e-05
-2.82081195812682e-05
-3.08252439926968e-06
-3.91273168101072e-05
7.01662822330414e-06
3.02700132157023e-06
-3.12797158066522e-06
-2.96316764046474e-05
-1.41288140789892e-05
-1.3417298148044e-05
-1.54994647733091e-05
-1.71089333818248e-05
-3.8325945654682e-05
-2.11673064910109e-05
-2.22605204114197e-05
-3.89263904314322e-05
-3.32330360403726e-05
-1.19828779583803e-05
-2.73512697899657e-06
-2.99938513945354e-05
-2.37628417099391e-05
-3.18345542449576e-05
-1.129608125493e-05
-1.29785132704611e-05
-4.04846376907604e-06
-1.720670451137e-05
-4.41582621818415e-05
8.67223228530933e-07
-1.61177460261158e-05
-2.59116083624059e-05
-2.44275208503679e-05
-1.65839782166551e-05
-1.61734037946884e-05
-1.00071913276751e-05
-1.6655991105122e-05
-4.59736787054666e-05
-2.10663804447308e-05
-1.25124533500938e-05
-6.10478133996969e-06
-2.09837432309736e-05
-1.86638192227996e-05
-2.00715304723349e-05
-9.69897259916767e-06
-4.84303904010221e-05
-5.07928046181463e-06
-3.0643850895299e-05
-3.34185156491469e-05
-2.60833928866624e-05
-9.26829074612584e-06
-3.37301386230911e-05
-4.55515079943168e-05
-1.95390304310603e-05
-2.57403016034418e-05
-6.52955790236377e-06
-3.7826474518065e-05
-1.89361796576563e-05
1.93489748110608e-05
-2.55135616374154e-05
-4.82538085379681e-05
1.95337295801876e-05
-3.73354001646153e-06
-1.72287293979931e-05
-3.06366085449901e-05
-5.7985959494528e-05
-1.38144248882378e-05
-2.81583784855348e-05
6.03672072897867e-06
-2.6167594051825e-05
1.61226784126903e-06
-1.56963691189201e-05
-1.35328449909608e-05
-4.39861110708542e-06
-3.53045378745632e-05
-2.09363419348262e-05
-2.69758033241933e-05
3.58233113199809e-06
-2.70712798754099e-05
-2.15716286151093e-05
-1.91564451713382e-05
-1.71543049787035e-05
3.78006363525208e-08
-2.73183031304643e-05
-3.16086267070555e-05
-2.22354109581685e-05
-3.89183378738395e-05
-1.21500297059777e-05
-2.48960428113809e-05
-2.29153592218439e-05
-1.96368442469283e-05
-1.64543617785074e-05
1.11527934546263e-05
-4.01094479174722e-05
-3.70364241022166e-05
-4.28655880252706e-06
-1.63444442161725e-05
-2.01987960493084e-05
-2.7039437081377e-05
-1.98540062618323e-05
-1.66320753192812e-05
-2.95216469593978e-05
-9.08062676244361e-06
-2.68744065131486e-05
8.15366460591349e-07
-1.17268431597317e-05
-1.19262914925116e-05
-4.25609055389263e-05
-2.26412036550391e-06
-3.15218110385392e-05
-4.34512601990995e-05
-1.72261643518108e-05
-3.64987678338794e-05
-2.15239161993545e-05
-6.86184744865914e-06
3.82975212901769e-06
-2.66388460243439e-05
-4.47265666201458e-05
-1.86262036027477e-05
-3.60153137896902e-05
-2.0280183002585e-05
-4.85410811170666e-05
-4.00658318038646e-05
-9.00327564209439e-06
-1.07331231217113e-05
-1.99964785359717e-05
-2.3320995310124e-05
-2.50767969695915e-05
-1.77605483600778e-05
-2.63532667750486e-05
4.74617646675818e-07
-2.92270064020183e-05
-1.18313463968592e-06
-1.81848824514896e-05
-1.87183125237197e-05
-1.43421174837684e-05
-2.54921686398297e-05
-1.23758979730331e-05
-3.50472323536817e-05
-8.43485244553702e-06
-1.71722172790803e-05
-1.03038582296232e-05
-1.77116588947703e-05
3.97836599619853e-06
-4.06486805212563e-05
-3.11613867408274e-05
-1.8249371493632e-05
-1.78003343186679e-05
-1.01933536482464e-05
-1.47119701380141e-05
-1.19303024193146e-05
-2.59381325760691e-05
-2.73165850685026e-05
-3.99118806145495e-05
-1.57481630696e-05
-4.14840158575062e-05
-3.47122209779299e-05
-3.1857067355892e-05
-9.36378189630669e-06
-2.23983603035196e-05
-1.18496005973093e-05
-1.10137550765946e-05
-1.19968162029109e-05
-2.09928962998787e-05
-1.76922514840918e-05
-2.62278555488723e-05
-2.45359268797114e-05
-1.01103850578725e-05
-3.94351624445712e-05
-4.56449000335484e-05
-1.51873241813038e-05
-2.35248851213627e-05
-3.00923102782895e-05
-2.03997960018689e-05
-1.86055277719837e-05
1.4778846677882e-06
-2.36397335012385e-05
-2.93270926432707e-05
-3.26916505804303e-05
-1.34150564157352e-05
-3.30079355128156e-05
-5.22337998737401e-05
-4.38106634203487e-05
-4.1811424156095e-05
-2.14833100409008e-05
-3.77124890400345e-05
-3.06384807949117e-05
-4.77902921671976e-06
-1.25338573278221e-05
-2.3632589019292e-05
-2.0347538198072e-05
-1.53774015119835e-05
-2.01744324257744e-05
-1.15036053409978e-05
-2.39584124111327e-06
-2.3045689948807e-05
-8.8056463043244e-06
-2.2140850236857e-05
-2.86758162317861e-05
-5.76224551890668e-05
-3.30618565534297e-05
-1.83654200427733e-05
-1.94995726063519e-05
-1.57190434874281e-05
-2.31141140796289e-05
-2.22574625677991e-05
-1.31327291657767e-05
-3.01592952439679e-05
-1.06171595812808e-06
-2.00544283411569e-07
-7.45932653437702e-06
-1.91317565655093e-05
-2.14308605513441e-05
-1.16176395226007e-05
5.58129272359257e-06
-2.18183636940144e-05
-2.33799417461253e-05
-1.77982305986171e-05
-2.18218892217657e-05
-1.72962454249249e-05
-2.30314906261534e-05
-2.78990273313681e-07
-1.69741244580101e-05
-1.70352197473299e-05
-2.37479880841481e-05
-2.15923635256492e-05
-1.11145313535406e-05
-3.82590835496353e-06
-6.15709728693659e-06
3.20796510290088e-06
5.18416835402445e-07
-1.14287629571119e-05
-3.47509255680707e-05
-7.32073792002363e-06
-3.55943867224243e-05
-4.57638672623555e-05
-1.32829836439905e-05
-1.33573648637002e-05
-8.10373479470147e-06
-2.14898009668118e-05
-4.28885182427477e-05
-1.82242324247006e-05
-1.19663778435054e-05
-3.43543853022308e-05
-3.50056011373235e-07
-2.62485096444316e-05
-3.06276015127865e-05
-2.46925833233408e-05
-2.98247009922978e-05
-1.43678742127846e-05
-3.5614504579795e-05
-8.87991103496363e-06
-2.25011912170293e-05
-4.91551891983381e-05
-2.44830478305199e-05
-6.72452668735303e-07
-6.72039578380085e-06
-1.67448387405593e-05
-2.2111062339415e-05
-2.72672342281053e-05
-1.17664017276405e-05
-3.66288845047236e-05
-4.82624129873103e-05
-6.86678488356381e-06
-1.6952196746804e-05
-4.16161591076143e-06
-3.64815721515139e-05
-2.50201030998041e-05
-3.11854058256139e-05
2.69397319091513e-06
-1.68699707004093e-05
-1.54164418952574e-05
-4.56570680223755e-05
-3.27162472276281e-05
-3.09220131789688e-05
-9.62573757510259e-06
-3.13988546429062e-05
-1.57444444495911e-05
-4.84702815436356e-05
-2.62816411128211e-05
-5.13814014670976e-06
-3.03035053805314e-05
-1.62540682928995e-05
-2.05405372323015e-05
-1.53391731404373e-05
-2.19725384429448e-05
-1.9412697801845e-05
-2.21481499829586e-05
-2.45336886296568e-06
-2.7563185360588e-05
-4.51666522862354e-05
-2.05251718556315e-06
-3.37681325339258e-05
-5.0797935545169e-05
-2.29949313083618e-05
-3.87758699470729e-05
-1.08605301023994e-05
-3.21163747747914e-05
-3.31082081691823e-05
-3.24391497951663e-05
-2.72363965242242e-05
-1.32145378154245e-05
3.44057803393158e-06
-3.65423641043374e-05
-3.21592937590873e-05
-1.93566955547337e-05
-1.3454987822346e-05
-1.02522608178303e-05
-2.51622418132903e-05
-1.15862402857311e-05
-2.39841515758473e-05
-1.79526276063658e-05
-2.73592274953695e-05
-1.09701902212971e-05
-1.19753251944371e-05
-4.73160052380035e-05
-3.45350495911786e-05
-2.60124843136441e-05
-4.52272356126874e-05
3.88355093068633e-06
-2.28076215718953e-05
-1.12106275522946e-05
6.68702023966038e-06
-1.57157421244631e-05
-3.28449017694439e-05
-2.09243889338652e-05
-3.79208857069471e-05
-3.18159181286332e-05
-3.40009275792743e-05
-4.66037595511199e-05
-2.08409127420315e-05
5.20830576028318e-06
-2.33938531282271e-05
-2.07930531653782e-05
-6.97979451688557e-06
-2.57245216258298e-05
-1.45063391389218e-05
-2.06736581479797e-05
-4.25209074802809e-05
-3.33665224646035e-05
-3.41700980942001e-05
-2.69379694720413e-05
-4.93431188936711e-05
-2.44922180642608e-05
-3.97464594775416e-05
-1.32649220636127e-05
-3.98922072293445e-05
-2.77872203987457e-05
-1.1186564875994e-05
-1.66289846653108e-05
-3.25474950333063e-05
-2.85338683391271e-05
-1.91440579877482e-05
-2.52260700647514e-05
-2.9831369486253e-05
-3.73952011593497e-05
-7.57690037244341e-07
-3.75303926620311e-05
-4.51394546177375e-05
-2.79157369316029e-05
-3.11798581734492e-05
-3.62994748562176e-05
-2.41335323794524e-05
-3.16792613194623e-05
-2.34259441140805e-05
-3.06137748514609e-05
-2.09384165111542e-05
-1.57820205685094e-05
-3.9091509701862e-06
-4.41988787400437e-06
-2.11254651440626e-05
-1.60950426878975e-05
-2.05724390502504e-06
-1.31032675573161e-05
-7.59999722743697e-06
-2.88698566847035e-05
-2.35610945804063e-05
-2.5061502291146e-05
-1.52657288038956e-05
-3.51103023382776e-05
-1.16252117549575e-05
-1.16916553314768e-05
-2.99931133979465e-05
-6.24298428590211e-06
-3.07126319237184e-05
-4.19143395424089e-05
4.92813387214035e-06
3.47684785695754e-07
-1.10672597724956e-05
-7.5532249110288e-06
-9.87670200009501e-06
-3.08681633084491e-05
-2.26870977767953e-05
-3.4366106091447e-05
-1.81548503059701e-05
-3.60707973297931e-05
-2.14058651055291e-05
-2.64996694392835e-05
-3.15261421514833e-05
-8.0316014649447e-06
-1.6551789353381e-05
-3.17267228192152e-05
-1.93096548053368e-05
-2.37134420529443e-05
-2.5448243928499e-05
7.41483070059335e-07
-1.57571142285662e-06
-2.80134165846706e-06
-2.15304468564977e-05
-2.17637165013498e-05
-3.72574100363473e-05
-3.29120729965668e-05
-1.84374753814561e-05
1.79621026531378e-05
-4.78815222517352e-06
-2.27100993343874e-05
-2.86742067751137e-05
-3.87942359584559e-05
-6.09265010359613e-06
-2.98489751805069e-05
-1.25758526259053e-05
