# Supplementary material for: Research on computational propagation and identification of mine microseismic signals based on deep learning
Source: PLoS One. 2025 Oct 22;20(10):e0334641. doi: 10.1371/journal.pone.0334641 (PMC12543183; doi:10.1371/journal.pone.0334641)
Supplement: S9 Data — (ZIP) [file pone.0334641.s009.zip › 000101100000438.xlsx_0.txt_24.txt.txt]

-3.43969259506067e-05
-5.95134141152546e-06
-3.07914997204377e-05
-9.00671047835733e-06
-2.33621997788466e-05
-2.48901757640621e-05
5.45041784507365e-06
-2.40608290580068e-05
-7.16085915888692e-06
-5.66725205449933e-06
-2.45608711656305e-05
-2.76428020262641e-05
-1.28507916214743e-05
-2.98443085333787e-05
-3.46745084649925e-05
-2.92411559186106e-05
-3.18439553311076e-05
-4.40240066274544e-05
-2.24690373544056e-05
-2.55048061085956e-05
-2.34026956805815e-05
-2.34557972022191e-05
-3.64456555004169e-05
6.48084497073154e-06
-1.26573518961333e-05
3.66324861114813e-06
-2.66093481933724e-05
-2.48435098971695e-05
-4.44379136153357e-06
-6.42016810207903e-06
-5.43969483674079e-06
-1.06915798991423e-05
1.19633856146689e-05
1.58490120379773e-06
-3.31591879524101e-05
-3.01606833631601e-05
-5.19028233683492e-05
-3.22702338669046e-05
-5.6510011715997e-05
-2.61566324789151e-05
-2.1682196378768e-05
-1.9094710906788e-05
-6.71020716182062e-06
-2.71492048297085e-05
-2.84425442193109e-06
2.07965512507617e-06
-2.24412977980226e-05
-6.96677301429131e-06
-2.87151999690913e-05
-1.54011253591788e-05
-4.21394241496519e-06
-5.28846185843701e-05
-3.06216910727385e-05
-3.64344592833908e-06
2.07329990520258e-06
-1.99463308505626e-05
-1.71425305348653e-05
-9.72313397783401e-06
-1.73277784011351e-05
-2.50000882230359e-05
-3.95649802110068e-05
-1.67444383851645e-05
-2.5943271235727e-05
-2.17909009157157e-05
-8.34324810209944e-06
-1.554409699385e-05
-2.78383636231651e-05
-2.61593863057252e-05
-1.16583393702412e-05
-3.6704636405161e-05
-3.07933875881565e-05
-1.5238192757918e-05
-1.5008512613933e-05
-1.84203748188001e-06
-1.69093041999714e-05
-2.33657877901117e-05
-2.62500180513687e-05
-3.05977978654468e-05
-1.73781349282696e-06
-2.24803188940215e-05
-3.38512039400483e-05
-4.72393520316324e-05
-3.04244937114238e-05
-1.04183216642105e-05
-8.40468715966323e-06
-2.80184449831025e-05
-3.70322377542867e-05
-1.42397086998532e-05
-5.983572647026e-08
-1.57330265694904e-05
-2.6537921746116e-06
-6.01175965866626e-06
-4.46465191931506e-05
-3.55232440209913e-05
-1.23009005648793e-05
-3.33294506630552e-05
-3.47173484946521e-05
-3.18832977784348e-05
-2.26594771084443e-05
-2.59629646344683e-05
-3.03944595124186e-05
-2.29167675930445e-05
-1.72609166932948e-05
-2.60750910417044e-05
-9.00097239622063e-06
-2.09472618977837e-05
-7.87885673587768e-06
7.53719679965305e-07
-2.43110357095522e-05
-3.797624732364e-05
-1.83211373063111e-05
-7.82374291680243e-06
-1.15186130361474e-08
6.80415973609921e-06
-3.23605561158358e-05
-1.77208891941186e-05
-2.54738568227512e-05
-1.49521106631674e-05
-2.05133126331284e-05
-3.18997634197693e-05
-9.30418940862223e-06
-1.7362771325444e-05
-1.89279536987653e-05
-3.34254062019372e-05
-3.12427104434318e-05
-1.79538914212307e-05
-4.1628465103364e-06
-1.02695791975727e-05
-2.36761388277889e-05
-7.77399583513114e-06
3.46546124801472e-06
-1.0692963089745e-05
-2.01744213091086e-05
-8.14918973728739e-07
-2.20502503946885e-05
-4.88029488121436e-05
-1.416836491294e-05
-4.25931512973423e-05
-2.25212999713794e-05
-1.59504027429697e-05
-3.09543959030528e-05
-2.35582612088175e-05
-1.80460086932682e-05
-9.88535765973283e-06
-3.18681017246822e-05
-2.07460320592098e-05
-2.32108742025894e-05
-3.03841096971558e-05
-1.1671019218614e-05
2.0508673599914e-06
-2.94949321787971e-05
-4.42943806348842e-06
-1.91201412876403e-05
-1.12588800281991e-05
1.94190772126326e-06
1.95250991589062e-07
-8.56284859644505e-06
-2.91642442259147e-05
-3.82211094177951e-05
-2.75324423553234e-05
-3.01674616880929e-05
-2.74824745318565e-05
-1.66383207078802e-05
-2.49216580922595e-05
-2.11315368098442e-05
-2.22114069860077e-05
-3.25658307985824e-05
-1.81922187200537e-05
-2.21779721461654e-05
-3.48899699871378e-05
-6.72187508692554e-06
-8.86402168807978e-06
-1.97421830353293e-05
-3.02998317725969e-06
-1.75781416264268e-05
-1.29587232038975e-05
-2.99610312133725e-05
-1.71322076903247e-05
-1.45181907779204e-05
-1.23827545915436e-05
-2.56628416688036e-05
-3.60471491461087e-05
-2.1597847004765e-05
-2.97181490744175e-05
-2.75185849353825e-05
-1.9239656910914e-05
-1.55966125567136e-05
-1.82641454256712e-05
-2.13702941520544e-05
-2.2177778996795e-05
-2.00216732516346e-05
-1.68676826585198e-05
-1.73314695894137e-05
-7.87968786650701e-06
-1.6135782480923e-05
3.13990045452474e-06
-1.13651329582853e-05
-6.65277157004156e-07
-5.54542402339013e-06
-2.91725321084074e-05
-1.93691019050395e-06
-3.25387004282122e-05
-2.32505410019048e-05
-1.52095365295272e-05
-3.71929086081862e-05
-4.58721724972389e-05
-1.50488651410009e-06
-2.8346930150483e-05
-1.22461504701844e-05
-1.38822008519462e-05
-3.34475678880887e-05
-1.02229482651415e-05
-5.52111587154558e-05
-2.85026518101304e-05
-2.77776677158186e-05
-2.86844984548033e-05
1.25139107915379e-05
-8.39126534709357e-06
-1.28252453282782e-05
-5.68248477449346e-06
-2.33539555382579e-05
-3.66928645020005e-05
-3.82011999514049e-05
-2.49282308445e-05
-1.68840579534837e-05
-1.14093328006196e-05
-3.41934992385319e-05
-1.27726572057529e-05
-1.97227302841757e-05
-1.54526251048424e-05
-1.85923006797195e-05
-2.9571953632295e-05
-3.45478436687085e-05
-2.31607262396935e-05
-2.05257421893315e-05
-4.09932403890158e-05
-4.39596250953e-05
-1.79617659097666e-05
-1.47129811940906e-05
-1.27644302381294e-05
-2.68442562352245e-05
-3.29200643237503e-05
-2.80891927582957e-05
-2.81500920341967e-05
-7.07535948279981e-06
-1.53584150789554e-05
-3.60090309241158e-05
-1.44424468220535e-05
-4.88870092808531e-05
-1.19590967682174e-05
-1.22137430976174e-05
-1.90571987225226e-05
-4.5566648297365e-05
-2.68835519780682e-05
-1.00644373802347e-05
-3.18777109177533e-05
-1.14026647562652e-05
-3.20031811748379e-05
-1.44262317254686e-05
-1.56326151686906e-05
-2.52240294424968e-05
-1.72434593672523e-05
-3.12184557482482e-05
-6.9284821300668e-06
-1.34107083745765e-05
-1.75867202156421e-05
-1.96330878605306e-05
-9.68927185787682e-06
-2.71689437216136e-05
-4.12236919539483e-05
-2.12649826919283e-05
-2.91369966825458e-05
6.496161379552e-06
-2.93658224210401e-05
-1.27493889027972e-05
-2.56843920675387e-05
-2.14648157954403e-05
-1.71942733221639e-05
-5.00735951897094e-06
-2.63604050069629e-05
-2.80983965045036e-05
-2.62598753766635e-05
-4.25195047239552e-05
-3.33679226004218e-05
-1.36101811327778e-05
-2.21207954755426e-05
8.96260433437564e-06
-2.24030379003315e-06
-1.82320081277727e-05
-3.56930590259602e-05
-2.69143757724457e-05
-1.72717641275556e-06
-1.44597784079627e-05
-3.3284855935053e-05
1.85489653923568e-06
-1.98151599524136e-05
-1.66492495695468e-05
-4.99078735116002e-06
-2.96534879404889e-05
-1.98657698496248e-05
-9.40588906310235e-06
-1.31183271225082e-05
-3.74676672666422e-05
-2.16495902287251e-05
-3.37662456560332e-05
-1.4438928549972e-05
-2.62516670672118e-05
-6.36933284987222e-06
-1.27507088344702e-05
-4.04750539816402e-06
-1.38140743832459e-05
-3.0962354059289e-05
-4.23829337560719e-05
-3.53663445284233e-05
-4.38937862919872e-05
-2.29897831830919e-05
-2.15273398736226e-05
-2.02014275971621e-05
-4.68238039547481e-05
-2.110575439946e-05
-2.93665435163078e-05
-3.63939058637721e-05
-3.58163963468431e-05
-4.86980843727807e-05
-4.83562992266443e-05
-3.47809319723834e-05
-5.26721763363824e-05
-1.43377445122291e-05
-1.89083678973709e-05
-8.87339527222777e-06
-2.31706713649543e-05
-2.3940648550246e-05
-1.12625714605883e-05
-2.47286935104961e-05
-3.75440714978634e-05
-9.54538544158105e-06
2.75021242304914e-06
-3.0618101700636e-05
-3.62783181201181e-05
-2.85936928607103e-05
9.24303587784099e-06
-3.77805087232128e-05
-4.48755799745385e-05
-8.81509573727933e-06
-8.43067057314659e-07
-1.12991653443726e-05
-2.36567965770096e-05
-5.19042980183954e-05
-1.84203264167529e-05
1.5573197125357e-05
-3.86997390876975e-07
-3.35761619451107e-06
-2.47945131269024e-05
-2.18748151139317e-05
-2.10268697362166e-05
3.00441029215229e-06
-2.03948778662589e-05
1.99665049594259e-06
1.26311259189026e-06
-1.29518570023527e-05
2.22089592839492e-05
-1.69870517925474e-05
6.22750361306848e-06
-1.25354679615452e-05
-1.09884802241779e-05
-6.13199574833448e-06
-9.83115689074037e-06
-2.15536611783164e-05
-2.02750536520994e-05
-2.41590456334868e-05
-1.81584115919614e-05
-2.53913851397707e-05
-5.33163410713744e-05
-8.78325891398397e-07
-3.6301316122896e-05
-1.86584376610171e-05
-1.50578774979563e-05
-1.35347894106465e-05
-1.5827732596998e-05
-5.83644337681929e-06
-1.13476216729689e-05
-2.63805871235191e-05
-1.81854820361039e-05
-6.57011057661734e-06
-3.91097391248596e-05
-5.1105777593666e-05
-1.50333482173938e-05
-3.94464458949214e-05
-2.7089969412119e-05
-2.36144603624801e-05
-3.34777046180949e-05
-1.10961185709539e-05
-1.73275546336451e-05
-3.91319428872132e-05
-1.9722859500912e-05
-6.56718249783369e-06
-9.72388216205728e-06
-2.48160666970022e-05
-3.3282667960604e-05
-1.26070709636655e-05
-2.00835482238188e-05
-4.44731730931428e-05
-5.44065495843133e-05
-1.04076978152257e-05
-4.08272725146794e-05
-2.59432863041074e-05
-5.33723676927628e-05
-1.65138908193275e-05
-3.83027273829246e-05
-1.28856220844678e-05
-2.51545193551408e-05
-1.49681988188852e-05
-2.80449688029984e-05
1.62571921219781e-07
-1.8435650856322e-05
-1.56314982346381e-05
-3.38222215876471e-06
-1.98634067287684e-05
-1.70978761264251e-05
-1.84707428623432e-05
-2.49800769130396e-05
3.17167142548256e-06
-9.08625128842004e-06
-1.5813348987013e-05
-1.85687036248306e-05
-1.69983918760239e-06
-1.59319028204504e-05
-3.11516174602285e-05
-2.8381253361209e-05
-1.67372369226556e-05
6.19767082568263e-06
-1.87174736799776e-05
-6.63783035246322e-06
-3.6819709727491e-06
-2.67018268505345e-05
-3.88273678802166e-06
-4.28457105395626e-05
-4.06638570076423e-05
-3.69853396287114e-05
-2.31208548408297e-05
-1.77376931737356e-05
6.61347106243178e-06
-4.57331646340778e-05
-3.79034822531513e-05
-2.21939011937381e-05
-1.79788023712024e-06
5.45286937107013e-06
-4.12962371501019e-06
-4.05199183680937e-05
-1.14638093546834e-05
-4.20890457914181e-06
-2.25374131923053e-05
-2.87429747424609e-05
-2.45286355201841e-05
-2.86955295589897e-05
-1.33424261518509e-05
-3.20936180691497e-05
-2.05198303650335e-05
-9.76449369505408e-06
-2.9750677858579e-05
-2.15935529284388e-05
-2.45542199579422e-05
-2.18415686533163e-05
1.99550509875356e-06
-3.72133948301545e-05
-3.51042434918022e-05
-1.96361451130491e-05
-1.9820689195949e-05
-1.86201480201134e-06
-2.62388670234055e-05
-3.95217857944502e-05
-8.96009376960729e-06
-1.2695293306122e-05
-3.25046042035341e-05
-2.15973358203148e-05
-2.26301424712999e-05
-2.56170067238049e-05
-1.63410106375963e-05
-3.41929599638994e-05
3.60797959535168e-06
-3.03556452996149e-05
-2.5033655129277e-05
-3.24289257432577e-05
-3.70415323389339e-05
-2.29495055129995e-05
-3.83247446703669e-05
-1.52791138705392e-05
-3.90779435684837e-05
-1.81644562547054e-05
-2.13253086465049e-05
-3.30931249518938e-05
-2.98614111118628e-05
-1.39350798839721e-05
-1.75395146829926e-05
-3.5787918756222e-05
-2.46308666217237e-05
-2.81718031307968e-05
-2.89521171377278e-06
-1.98174778721319e-05
-2.64274392176209e-05
-1.61894975021239e-05
-9.58035503584749e-06
2.35283043938471e-06
-1.56155823019849e-05
-3.06219076469746e-05
-9.83153506276084e-06
-9.80229739647799e-06
-1.96332382792837e-05
-3.36721448102546e-05
-2.1516042809036e-05
-1.0401910173377e-05
-1.42032622633658e-05
-1.909642246803e-05
-4.25048696395377e-06
-1.5399616540872e-05
-2.52544125380383e-05
-1.57758740648835e-05
-2.44338390758509e-05
-2.85761476043981e-06
-7.01095171235356e-06
-7.13462114459858e-06
-1.52077431421312e-05
-3.14582311158632e-05
-2.87390237239397e-05
-2.00663267012251e-05
-4.52523618020083e-05
1.79022933809522e-05
1.38131061234513e-05
-3.36823974157238e-05
-2.71583583047845e-05
-3.46351149987983e-06
-1.21907232956425e-05
-4.10403190660674e-05
-1.70813901770543e-05
-3.49911254232201e-05
-9.91204936207479e-06
-2.97177875344013e-06
-1.1444084185584e-06
-1.98988498411681e-05
-1.03320160392627e-05
-9.76720606285152e-08
-3.60894050411307e-06
-2.28590256010433e-05
-1.73374077913696e-05
-2.84499292734894e-05
-3.37609152721124e-05
-1.15668379117868e-05
-2.87255949458902e-05
-3.84014705483492e-05
-3.49268167410768e-05
-8.56153541889675e-06
-2.51856481130007e-05
-3.86937451429027e-05
-3.48389931463711e-05
-2.95465736111705e-05
-4.33520395967441e-05
-2.03472032676942e-05
-2.14330816743323e-05
-2.29107355098292e-05
-5.5700769621309e-05
-2.0287021211062e-05
2.28037058720824e-06
-3.04296850282768e-05
8.69345464830284e-07
-3.03267861833677e-05
-2.05605647726559e-05
-2.08712892283375e-05
-1.50360017917305e-05
-5.59330263222537e-05
-3.2721120825193e-05
-3.310256100153e-05
-2.08694274264216e-06
-2.65612902763568e-05
4.84394560659685e-06
-1.01939149359315e-05
-6.09265847344011e-06
-3.57992197636383e-05
-2.24330487479688e-05
-5.69370406225795e-05
-1.43127662152652e-05
-1.14001860259765e-05
-3.0292516300251e-05
-2.04507261182154e-05
-1.75876951825478e-05
-4.19225129347195e-05
-1.00831986951807e-05
1.0565797769619e-06
-2.07893504964678e-05
-3.70782592501611e-05
-1.052503013991e-05
-9.54521589299249e-07
-2.3362693485574e-05
1.43104460740239e-05
-1.7325590164044e-05
-9.77262765237009e-06
-1.71860314940025e-05
-2.45639253849262e-05
-3.4161949890414e-05
-1.01200310219333e-05
-2.11658303597455e-05
-1.39301980888816e-05
-3.42388807364475e-05
1.32097850891167e-05
-2.31481767474817e-05
-3.11616027729534e-05
-3.32678413852389e-05
-1.59057859144256e-05
-3.05487296722575e-06
-2.47171070668711e-05
-1.67429699104622e-05
-6.62648714647663e-06
-4.45385827737628e-05
-1.03369141876461e-05
-2.04350923100297e-05
-6.34428135148817e-06
-8.5716791121732e-06
1.38744250264276e-06
-2.4030198575268e-05
-2.13644505917552e-05
-1.59333523254172e-05
-1.97206482807764e-05
-1.33780607757372e-05
-8.01672815558025e-06
-2.73177921524504e-05
-1.23125286754172e-05
-2.02647642713999e-05
-4.14935006620949e-05
-1.7394019874615e-05
-3.62082429552152e-05
-2.6799777733783e-05
-1.07871730437233e-05
-3.40690750155473e-05
-4.18041346406955e-06
-2.7476543547764e-05
-4.14965904991877e-05
-3.67495056936383e-05
-2.22801243236173e-05
-4.83621487223141e-05
-1.0643564009726e-05
-3.44896322810659e-05
-1.20371802036314e-05
-2.82313273494062e-05
-2.60352278950445e-05
-2.45949691916804e-05
-1.59277227921355e-05
-1.78317580169488e-05
-1.72275757947279e-05
-1.62804035402946e-05
-3.37813628046338e-05
-2.72092218975935e-05
-2.82592011654064e-05
-1.46977143750654e-05
-3.39788797145053e-05
-1.93636285793565e-05
-3.50571442418241e-05
-2.25187466588985e-05
-3.30823533817445e-06
-4.05438978807783e-05
-5.38286067065155e-06
-2.15552684750783e-05
5.13698180224878e-06
-2.61339833867524e-05
-1.05697546458248e-05
-2.616575873846e-05
-3.6846583359853e-05
-1.06865223877719e-05
-2.62841313827797e-05
-3.47731585029534e-05
-1.76123074269565e-05
-3.39476497578418e-05
-7.53323261896488e-06
-2.10451256002292e-05
-3.92099147274662e-05
-1.60733115805998e-05
-6.08872062738051e-06
8.72818233575999e-06
4.45545715616485e-06
-1.41518532746246e-05
-1.38991983835306e-05
-2.52492887541523e-05
-9.0138255409878e-06
-1.51045893755789e-06
2.89459239483214e-06
-2.82504715717074e-05
-3.56170399445846e-06
-3.16210790100869e-05
-5.78399762620011e-06
-1.72139040044672e-05
-1.87583146054186e-05
-1.09465087362264e-05
-1.23168328571342e-05
-3.38036631616248e-05
-2.66321875442148e-05
-2.74490309184416e-05
-2.45128330721428e-05
-8.61048507297108e-06
-1.16645800232874e-05
-1.89803406128303e-05
-3.64858622743529e-06
2.29656191405443e-06
2.49532873826516e-07
-3.00096391115921e-05
-3.33976952120252e-05
-1.15026143653515e-05
-2.89577130011886e-05
-2.58149549155144e-05
-4.72221845846772e-05
-1.02595718401961e-05
-1.70472106382705e-05
-1.83746533331979e-05
-8.55838158761253e-06
-1.21376761096252e-05
-3.20545750359292e-05
-3.12266208885884e-05
-1.46582009714161e-05
-3.87319077290601e-05
-1.68862244746784e-05
-1.71396687716373e-05
-5.97999438629598e-06
-1.95889732747824e-05
-3.03524627860006e-05
-3.31924585621847e-05
-3.1700005475426e-05
-1.06459527531797e-05
-3.12980812360718e-05
1.2070496828562e-05
-3.18047559025536e-05
-2.55759320594294e-05
-3.00175103693683e-05
-2.5947651542739e-05
-2.47164815781755e-05
6.38437240878436e-06
5.71111201019301e-06
-3.69301219551615e-05
-4.75626011304546e-05
-3.97622201656742e-05
-1.79785096619162e-05
-1.99816060053464e-05
-3.24347534937865e-05
-2.08531825971401e-05
-1.6363682549938e-05
-2.25273984461912e-05
-3.26907099767141e-05
-1.01486388348272e-05
-6.44158432401834e-06
-9.98138880310319e-07
-2.66291173802131e-05
-3.83583444477668e-05
-7.8157217230865e-06
-8.74840227009304e-06
-3.89294315345555e-05
-1.99531831310127e-05
-2.75261413322182e-05
-1.09894524589549e-05
-5.90306089215913e-06
-1.10513767761116e-05
-3.62958935390797e-05
-3.85415750082242e-05
-2.53437233057945e-05
-1.43563614592845e-05
-2.88973363500683e-05
-8.56611352695257e-06
-7.00298410817834e-06
5.99461751566407e-06
-2.38924889959989e-05
-3.65111292927315e-06
-1.10239025877807e-05
-1.75616528312907e-05
-1.32710436976728e-05
-1.22842263274322e-06
-1.46304556757537e-05
-3.55755032540785e-05
-5.71090349205356e-05
-4.0904947014018e-05
-1.61245554446664e-05
-6.82734311884151e-07
-1.20605331095152e-05
-6.97909646274877e-06
-2.6929923146933e-05
-1.54760098366646e-05
-2.00199331311569e-05
-2.95819245812604e-05
-3.00983660967203e-05
-2.14388395863979e-05
-3.99649048174979e-06
-1.83022744384245e-05
-3.99608063473209e-05
-1.99172016015028e-05
-2.15454831460592e-05
-3.07891473206902e-05
-4.42432062109499e-05
-1.12852033417057e-05
-1.73708312452393e-05
-9.28174261265149e-06
-2.3273527593675e-05
-4.62260428034438e-05
-1.74012048854568e-05
-1.80569693003578e-05
-4.78170164466846e-06
-3.43843947636699e-05
-2.70778905585593e-05
-1.04841179136403e-05
-2.23834374274865e-05
-1.40686924790121e-05
-3.64459699988072e-05
-3.58128703716822e-05
-1.47718556766555e-05
5.33278761225031e-06
-2.38814127696028e-05
-1.78988042121494e-05
-2.96684222252552e-05
-2.51704170776969e-05
-4.29703265425322e-05
-3.30687691341405e-05
-2.86154942571991e-05
9.79884011280582e-06
3.58557045732328e-06
-2.58500488106884e-05
-6.27981288955184e-06
-2.11139963069034e-05
5.34022993279091e-06
-1.16593604063095e-05
-1.1995387284423e-05
-1.11942701252139e-05
-2.16009722647591e-05
-1.55968345548162e-05
5.71096851036941e-06
-1.32196894013614e-05
-2.55876946907788e-05
-9.32406430907173e-07
-2.61177371321395e-05
-2.12808713409512e-05
-1.28896573314536e-05
-1.08792652925574e-05
-4.19708877065999e-05
-1.95920799679995e-05
-2.98099454966486e-05
-7.17123264759759e-06
-7.90724366892996e-06
-9.61297699808786e-06
-7.53071263233592e-06
-2.45456843784516e-05
-1.41167785347617e-05
-5.45488932798185e-06
-2.32291402271404e-05
4.8040991073009e-06
-8.58439142699932e-06
-1.58936975623274e-05
-4.46497487770748e-06
-2.0337936878977e-05
-3.10794315577864e-05
-1.47404116583572e-05
-8.0100433283592e-07
-1.75179989100484e-05
4.22841765748824e-06
-1.49203280309135e-05
1.84181916505995e-06
-2.38586441763544e-05
-2.45283923522574e-05
6.83628327135598e-06
-2.19720520949688e-05
-4.88854515644289e-05
-2.53491836138271e-05
1.38508279181937e-05
-1.55128055577402e-05
-1.85283681049128e-05
-2.06717491675887e-05
-2.4547106737566e-05
-2.0015484123424e-05
-8.90963884291661e-07
-4.33684242504687e-05
-2.10628201387315e-05
-2.74421098333895e-05
-4.34506707510991e-05
-3.08138641936962e-05
-3.77533116335406e-05
-2.24744573033326e-05
-2.48249352147139e-05
-2.84329396343237e-05
-1.09418576835781e-05
-2.00115185177027e-05
8.42043717027904e-06
-1.13057993951306e-05
-1.56754895669229e-05
-2.53659451644141e-05
-1.37424868482094e-05
-2.42502268259385e-05
-3.36845545047341e-05
-1.30436031217675e-05
9.61925443540155e-06
-5.70806566299083e-05
-4.84005555641813e-05
-2.88559264904538e-06
-2.99503234708323e-05
-1.34077129574373e-05
-4.38507727608028e-05
-1.05681693182411e-05
-3.86817505110071e-05
-3.9510722489918e-05
-4.68989514222477e-05
-2.93014651916691e-05
3.37720931904726e-05
-1.178447852502e-05
-1.08415817447284e-05
-1.99746679105061e-05
-2.86184569443247e-05
1.39986910750661e-07
-5.44211254220568e-06
-3.32146310614094e-05
-1.63161523960702e-05
-3.15878241182459e-06
-4.18619149565217e-05
-6.25355926298157e-06
-3.17928505608082e-05
-3.15554004094187e-05
-8.67069665591185e-06
-1.61331536516313e-05
-1.83599055325333e-06
-1.54036963321457e-05
-1.29470730736926e-05
-1.66174032056345e-05
-3.43009407493056e-05
-2.4971987708647e-06
-5.04078962998756e-06
-3.20353983703365e-05
-1.77744872071469e-05
-1.13992175464871e-05
9.67820407102123e-06
-2.9841416835093e-05
-4.28108993314818e-07
-6.42183358612293e-06
-6.36290556687862e-06
-2.00605218862589e-05
-1.38297406690655e-05
-1.45624067485096e-05
-3.77539154845843e-06
-1.90084185932965e-05
-2.5213136286192e-05
-2.78474167823645e-05
-1.03174423681518e-05
-2.61854130092263e-05
-1.9173351893759e-05
-3.52105530126042e-05
2.02300262648674e-06
-5.40436904896479e-06
-1.62986370393339e-08
-1.18753546894815e-05
-2.88353125814443e-05
-3.1338975653309e-05
-3.09507621541811e-05
-3.47561330098922e-05
-1.50216879258244e-05
-1.37372064949137e-05
-4.47224360025647e-05
-1.75072469678369e-05
-2.99127679825767e-05
-1.57842971823106e-05
-4.36925635136807e-05
-1.83022663050363e-05
-6.49021829839367e-06
-1.76828232410118e-05
-3.16941426070933e-05
-3.13543839204466e-05
-1.64357935014697e-05
-2.31731422155137e-05
3.60604418711473e-06
-2.5240967416415e-05
-1.57155839701138e-05
-2.16304060136497e-05
-2.12861570285817e-05
-3.65625660629968e-05
-2.89920169173421e-05
-4.09769638082714e-05
-2.76805983694235e-05
7.1254929517532e-06
-2.98826562221494e-05
-5.58782295133863e-05
-3.30357640322061e-05
-2.75933305380016e-05
6.66708064091665e-06
-3.14101303945348e-05
-2.26402826656849e-06
6.25213911599411e-06
-3.42840143622657e-05
2.57722047894362e-06
-5.57775273414834e-06
-1.44775736816559e-05
-1.42266859114117e-05
-9.55625084333258e-06
-6.05414434106723e-06
-1.15999614573174e-05
-1.71890103727384e-05
-3.49061312224128e-05
-1.66937195572135e-05
-1.42980751313298e-05
-2.01088458541606e-05
-1.77310059959157e-05
-3.6980579346455e-05
-2.43436672839792e-05
-1.50906067255842e-05
-3.59400938133164e-05
-1.40848162863528e-06
-2.5681111738862e-05
-4.33155958978646e-05
-3.08433864608058e-05
-2.77660298687636e-05
-1.00568914089043e-05
-3.1581589545423e-05
-1.51964241484457e-05
-5.90825044456949e-05
-2.14303022253648e-05
-2.68113601731486e-05
-2.62526708183601e-05
-1.28847877495628e-05
-2.01184220146741e-05
-1.58248767251237e-05
-3.02640097640152e-05
-1.17232075273936e-05
-1.97882019861918e-05
-2.62380532379613e-05
-4.53033033010135e-05
-1.68131277407894e-05
-1.82896658756005e-05
-2.25216852687986e-05
-3.32494615789143e-05
-2.00154395152623e-05
-1.09366112155657e-05
-2.8749428854599e-05
-1.22797211467248e-05
-1.89395563006462e-05
-3.35159718729031e-05
-1.36060624195215e-05
-4.94670781767575e-06
-3.24518789704252e-05
-2.93295112027756e-05
-1.40687572245879e-05
-1.05156060340847e-05
-2.81712814530423e-05
-1.09865292870547e-05
-2.23756058834983e-05
-3.9226245445623e-05
-4.92518290886582e-05
-3.67961865021063e-05
-4.60987980334443e-05
-2.01940790396379e-05
-3.01012717129239e-05
-1.50716538623095e-05
-4.93257761043543e-06
-2.77611785643543e-05
-2.70762705334536e-05
-1.26887575355969e-05
-2.56129468914636e-05
-2.81094921703676e-05
-1.93275225117601e-06
-1.65825198395416e-05
-6.81110624499181e-06
-3.50944387376336e-05
-4.92113989936059e-05
-2.64546603370714e-05
-2.30866960856165e-05
-9.48097133406851e-06
-4.72492104129989e-06
-9.44447175602997e-06
-2.31191696711977e-05
-2.23879457905798e-05
-3.12117274607759e-05
-4.4943202988567e-05
-2.92334416949607e-06
-8.50184862387312e-06
-3.94894528227478e-06
-1.44294141132063e-05
-1.04616501532179e-05
-3.55739541543966e-05
-3.10787303568787e-05
-1.26828138318051e-05
-5.04252178042882e-06
-2.82498000941925e-05
-2.07647418901103e-05
-3.24737862704426e-06
-2.72296835617244e-05
-3.70039907147132e-05
-1.57863264210524e-05
-2.9040839327552e-05
-3.08210140151369e-05
-1.63283664002013e-05
-1.34227762376167e-05
-1.81583776141049e-05
-8.74217977270385e-06
-6.53583407424009e-06
-2.70718312839099e-05
-2.95798102449052e-05
-1.6164497652606e-05
-2.48025409031187e-05
-2.47724775081915e-05
-3.6409301770512e-05
-2.92977170030444e-05
-3.63706233521509e-05
-6.41906655529626e-06
-3.15044132032662e-05
-3.40102042073011e-05
-1.44244735902004e-05
-1.97521675528165e-05
-1.07091599578885e-05
-2.20433450207736e-05
-3.53648966164067e-05
1.56974384757496e-06
-2.8504990958404e-05
-1.23579040378905e-05
-2.98268977574005e-06
-3.45173251437814e-05
-4.25983092452427e-05
-4.39936396330517e-05
-2.60865029462203e-05
-5.92561429329459e-06
-4.91162538730375e-05
-3.70670676252643e-05
-3.1928765213611e-05
-2.92961266188084e-06
-8.61852451884907e-06
-2.21771894069022e-05
1.7472347124401e-06
-6.74561166173369e-06
-2.43273117908969e-05
-2.82577509499499e-05
-1.97061103712049e-05
5.98373583979666e-08
-1.87046519953654e-05
-2.72534274859862e-05
-3.21608225751478e-05
-3.37516139408607e-05
-2.57591910355185e-05
-1.20883392597825e-05
-1.12199437495975e-05
-3.24233523381825e-05
-1.93207651012455e-05
-1.73829388548054e-05
-1.65530675760837e-05
-4.92355419160759e-05
-2.58387926085938e-05
-1.39439028720417e-05
-3.2283359649087e-05
-1.33979610900535e-05
-2.47732738540269e-05
-1.91217389847029e-05
-2.730807937321e-05
-4.61051785508046e-08
-3.50507693413909e-05
-3.10979788166025e-05
-2.48049184218412e-05
-2.39181584291515e-05
-1.14284012350479e-05
-2.24114551191333e-05
-2.17494281305399e-05
1.00183984247611e-06
-1.80605900085979e-06
-4.54093591583426e-05
-2.31591985088812e-05
-4.53651790461713e-06
-1.21235134767027e-05
-2.71725872842827e-05
-1.81556485900153e-05
5.89495335589784e-06
-2.04489551282323e-05
-1.97827173918986e-05
-3.68438189558874e-05
-3.23758086513038e-05
-2.04729475828101e-05
1.36455200371109e-06
-2.60922969367744e-05
4.28075066200147e-06
1.39909745741824e-05
-3.57890846599529e-06
-2.57387824955694e-05
-2.42236100766063e-05
-1.72112840683957e-05
-3.49928781364235e-05
-1.11100042014735e-05
-1.52559881104458e-05
-3.14183241947893e-05
-1.7617194133646e-05
-2.04989674861005e-05
-1.9327930820255e-05
-3.11787764302918e-05
7.20084493408572e-06
-2.19020393463607e-05
-3.28080064647524e-05
-7.39467934221651e-06
-3.51256952811229e-05
-2.5946914028199e-05
-1.30118343353888e-05
-3.16510052555999e-05
-1.61857285871832e-05
-3.19972584122551e-06
-1.43798629079101e-05
-3.08219740797165e-05
-2.63239411191897e-05
-2.9675228191633e-05
8.91055830881701e-06
-3.27178570570834e-05
-4.67184287418529e-05
-2.25027271263569e-05
-1.56911659744322e-05
-2.60797972677052e-05
-5.31342926550508e-06
-2.98202227992448e-05
-2.20066937556303e-05
-3.70901864526291e-05
-3.05568313952313e-05
-1.26122863553858e-05
4.35063822416732e-06
-2.39901829475252e-05
-2.41788792267918e-05
-3.05025081566127e-05
-2.28568451930379e-05
-2.49386176178613e-05
-2.91829695051271e-05
-1.38952170490578e-05
-1.13208597340334e-05
3.04132223737116e-06
-3.48323889352029e-05
-2.25910686023016e-05
-2.89837371294679e-05
-2.74435829410966e-05
-2.77491004436654e-05
-6.72279325001254e-06
-1.22418941719384e-05
-1.95400258839326e-05
-2.99953773448205e-05
-1.32348808987341e-06
-1.27812885562911e-05
-4.65993612613833e-05
5.31346581880066e-07
-3.22028967407118e-05
-2.061604509634e-05
-1.64301283595142e-05
-1.29281366865573e-05
-2.58113538892811e-05
-3.82760791162912e-05
-8.18297708942068e-06
-2.44607911720821e-05
-1.56614391059591e-05
-1.38429757212317e-05
-5.60212126296991e-06
-2.77150381637261e-05
-1.48432153623956e-05
-3.42776818078994e-05
-1.93293976230026e-05
-2.23617741226735e-05
-2.83584465142505e-05
-1.56417239098005e-05
-1.35186215443476e-05
-2.68656171307251e-05
-4.10565647750997e-05
-2.27667514990279e-05
-1.39783741327281e-05
-2.3990785492125e-05
-3.08366155807134e-05
-4.08698893548908e-05
-3.07174372639048e-05
-2.0494731240449e-05
-7.47263284905524e-06
-3.20863635408825e-05
-1.56973552275215e-05
-1.82662107332372e-05
-3.408266193318e-05
-2.00921784061624e-05
-3.71122862698041e-05
-3.60742772899388e-05
-1.83962926765356e-05
-2.41980187600487e-05
-3.66608853038954e-05
-3.47946793609671e-05
-4.7617670699554e-06
-2.07902099394497e-05
-1.82025158446536e-05
-3.82875037834732e-05
-1.469318765184e-05
1.91488595033037e-06
-1.42215717667902e-05
-1.56438548678296e-05
-1.95662409768213e-05
-2.15940500068542e-05
-2.38872603139468e-05
-2.52360856612499e-05
-1.38819883528341e-05
-4.39300268177891e-05
-3.87662362142035e-05
-1.45549454150606e-05
-3.85707159597513e-05
-2.56397171246384e-05
-1.12538709972013e-05
-3.48299900857915e-05
-5.53273175695539e-06
-1.52432761251899e-05
-1.83756538438781e-05
-3.70792568879124e-05
-9.84764446116252e-06
-2.79400758170088e-05
-5.56986577253691e-06
-7.16287152501391e-06
-2.72278570588871e-05
-3.19801154125586e-05
-2.26878757673207e-05
-2.8674919636148e-05
2.56865279177951e-06
-1.6920874330856e-05
-1.76249988757662e-05
1.86544412413913e-06
-2.68260129604352e-05
-2.50172429905408e-05
-1.03324072779738e-05
-3.74962207658844e-05
-2.39081003963677e-05
-3.49361284853305e-05
6.98805212110229e-06
-2.51595554132463e-05
-3.57785435932199e-05
-3.55417703597552e-06
-1.95245992105992e-05
-3.55144103638819e-05
-3.0680381727416e-05
-3.30481286307367e-05
-3.02253756716176e-06
-4.56437256247247e-06
-1.38302420202951e-05
-2.04301401358836e-05
-2.61952415169458e-05
5.31976434615472e-06
-2.04574144842754e-05
-4.48699919761301e-05
-3.83353947293786e-05
-2.27198761198387e-05
-2.31091991990129e-05
-3.6075718443904e-05
-2.62144533807894e-06
-9.49070179953469e-06
-2.61674116152509e-05
-3.62136770431255e-05
-3.07650548589705e-05
-3.08301559764419e-05
-2.68732552735744e-05
-6.38531813805499e-06
-4.86435485151834e-05
-1.2477778742401e-05
-4.96580679093228e-06
-2.15866780912179e-05
-5.00269004687046e-06
-3.23397126171312e-05
1.81100947202564e-06
1.50501581922941e-05
-2.32917430942571e-05
-1.71689772036399e-05
-3.95433732292326e-05
-3.53249426002819e-05
-1.67054879430487e-05
-4.12463233258042e-07
2.75161108570188e-06
-2.82689615210836e-05
-2.08689661980267e-05
-1.99678514086325e-06
-2.82336760684623e-05
6.32511344856595e-06
-2.3818326083819e-05
-1.12840871147605e-05
-2.52245035923431e-05
-4.48919936674578e-05
-4.39392768238791e-05
-3.02311786839802e-05
-3.35483257280853e-06
-4.03380874098222e-05
-1.35511804370673e-05
-8.34245284099179e-06
-3.65322143136296e-05
-3.44718232073794e-05
-8.45827045264927e-06
-1.79109487997403e-05
-2.36784055417423e-05
-2.34536597056705e-05
-1.81757101854411e-05
-7.31644761018161e-06
-2.03395452473137e-05
-2.28795939600591e-05
-3.27538832482328e-05
-2.84955282443112e-05
-1.77381233930847e-05
-5.97767412187911e-05
-8.69592046293634e-06
-3.63264664193609e-05
-2.29826286686916e-05
-1.90489157709284e-05
-6.65107521686696e-06
-2.94154574042915e-05
-4.86036834373396e-05
-2.55576048019818e-05
-1.45019639896255e-05
9.89265782815291e-06
-2.84263245068135e-07
-2.02170829557761e-05
-1.06518071085524e-05
-3.9772795172116e-05
1.54850536887028e-05
-3.49919629641157e-05
-5.81411105458228e-06
-7.33824018100907e-06
-4.12888916689958e-05
-3.11355050238556e-05
-9.65569697233634e-06
-3.84237062866768e-05
-6.19176970282042e-05
-2.41657814866376e-05
-2.93011031606161e-05
3.74720106377272e-06
-2.96212545672443e-05
-2.694256087801e-05
-1.29778552243465e-05
6.38152725792557e-06
-4.91148404217007e-06
-3.48750643672788e-05
-2.26021501573808e-05
-2.92264574386343e-05
-4.39882990984486e-05
-3.27307609477763e-05
-3.4965864545759e-05
-5.55441571032774e-05
-1.97936249886679e-05
-3.63273008464738e-05
-2.44154901325097e-05
-1.46289784775262e-05
-3.90138622229155e-05
-3.86107570141952e-05
-2.0117944694434e-05
-7.53307384901002e-06
-4.74549858178126e-05
-8.21806166878627e-06
-1.65945164716599e-05
-1.39498713067306e-05
-1.8341968438916e-05
-1.77911879865514e-06
-2.02787623897248e-05
-1.39191521573441e-05
-2.2123989072106e-05
-1.90034433024496e-05
-8.31280162984475e-06
-7.23132179340108e-06
-1.3581728797496e-05
-3.980964232627e-05
-2.67731002005377e-05
-2.32805338252287e-05
-1.15527507553781e-05
-8.13842222792693e-06
-1.44173475171803e-05
1.10479142118941e-05
-4.40027309463414e-06
-2.42069849962287e-05
2.09837282956348e-06
-3.83013101913985e-05
-3.26348224979139e-06
-1.04468548671639e-05
-6.3503132558125e-06
-2.12209201571224e-05
-2.06131216479085e-05
-1.27950556224455e-05
-2.8787169897101e-05
-2.23543157269721e-05
-2.13963993939281e-05
-1.98414048819951e-05
-1.58784912003265e-05
-2.44438412369073e-05
-3.5686469255288e-05
-1.65017942670175e-05
-1.77057413445852e-05
-3.43712926872722e-05
-3.38345128889109e-05
-1.72320195421705e-05
-1.380505755641e-05
-2.67779707140402e-05
-3.10148114596485e-05
-2.35763861009662e-05
-3.15719042390036e-05
-2.37722350253724e-05
-3.6465000676524e-06
-2.26646131975492e-05
-4.54248930678699e-05
-7.97678132136943e-06
-2.63634610962183e-05
-2.85053670155286e-06
-1.58222483832741e-05
-6.71746479170968e-06
-3.48355929342445e-05
-3.27627938494151e-05
-3.00582502583558e-05
-1.68860214189979e-05
-3.74043468625714e-05
-2.5804705138173e-05
-1.42369644912855e-05
-2.38719510513998e-05
-2.32800676489109e-05
-2.92228414501541e-05
-2.58347581433941e-05
-4.47572638882977e-05
-2.0912639343795e-05
-3.12114768395844e-05
-2.40217067791194e-05
-6.63200444594274e-06
-4.41307172190497e-06
-1.75782763896319e-05
-1.12575899168581e-05
-1.92655509225315e-05
-3.52774160972904e-05
-2.11596365427789e-05
-2.00254869592688e-05
1.37849508560868e-05
-2.37726734100694e-05
-5.12707745336831e-05
-1.8972957479936e-05
8.92226812802708e-06
-1.88447148513707e-05
-1.14079482865322e-05
-2.4729690683655e-05
-2.40127263236317e-05
-1.929705966237e-05
-3.80930977254058e-05
-3.22391688522426e-05
-1.06059973136235e-06
-2.39923781947791e-05
1.85178327645741e-05
-2.37550741652459e-05
-3.29372391631303e-05
-2.51441189230367e-05
-2.45989649033615e-05
-2.88217829104575e-05
-2.36504024168603e-05
-7.77018640191711e-06
-3.19332859672221e-05
-1.51135311206286e-05
-3.2633549763311e-06
-1.93136302267202e-05
-1.64099521797478e-05
-3.98882607923452e-06
-3.18030038870966e-06
-2.53240100732823e-05
-3.53270876601041e-05
-2.2940074658072e-05
-1.77270733065232e-05
-6.73363648026664e-05
-1.13267421386276e-05
-2.08727935037686e-05
-1.46659690703724e-05
-3.27307078041971e-05
-6.8778878931103e-06
-1.13104829418372e-05
1.08884947048688e-05
-1.11443011429285e-05
-3.13935695041125e-05
-1.73488691574794e-05
-1.58565954195342e-05
-3.21635243288322e-05
-2.53272859117431e-05
-1.16452000403809e-05
-8.17163170024621e-06
-3.56137527445368e-05
-2.6781129658978e-07
-5.1845749765682e-05
-7.47200143912955e-06
-1.91126844510369e-05
-1.67101798588709e-05
-2.48019435501384e-05
-1.28781210099196e-05
-2.87717516267823e-05
-2.03100495678017e-05
-1.60552864707079e-05
-3.34557131287323e-05
-1.78646551054633e-05
-1.29481072766815e-05
-7.78229190144729e-06
-1.29316695308623e-05
-2.32951384336569e-05
-2.30257188985953e-05
-3.82243830406593e-05
-3.29788722539199e-05
-9.12904828378105e-06
-2.46675228759119e-05
-2.46422996033219e-05
-2.30450045623014e-05
-4.38306753904432e-05
-3.33074870746218e-05
-1.72786695307684e-05
-3.65227516026264e-05
-2.70573345355511e-05
-2.81132800141435e-05
-2.99561987647307e-05
-1.55712235363044e-05
-2.47368738325879e-05
-3.71414339239088e-05
-9.48306307152117e-06
-2.9710693675083e-05
-3.21619084825418e-05
-2.36833159953277e-05
-3.78260767414201e-05
-3.34712912311781e-05
-3.03159378146095e-05
-2.80444203064215e-05
-3.05266792754091e-05
-3.97050249411351e-05
-2.76735145293186e-05
-1.58837992997575e-05
-3.33834636715137e-05
-1.82978655663221e-05
-2.66630702740165e-05
-1.19420777797591e-05
-1.5545593325016e-06
-6.47130448075325e-06
-6.12289453160176e-06
-2.12376047222207e-05
-1.36041602916205e-05
-3.79196706152851e-05
6.34972364362867e-06
-9.58421897406308e-06
-1.53015708886583e-05
-3.06066867503326e-05
-1.40412270885367e-05
-2.79055193031286e-05
-2.22397177440985e-05
-3.2915043074632e-07
-3.17036313024377e-05
-3.42409827088415e-05
-2.39164198653366e-05
-1.79378925498366e-05
-2.0358932195334e-05
-2.49450859894263e-05
-2.84540377883935e-05
-4.2356128907536e-05
-8.49654353067806e-06
-2.03450227374553e-05
-3.10688151263549e-05
-1.78998580106823e-05
-2.03335289740064e-05
-4.2074663242276e-05
-5.22991784267088e-05
-3.41650515518429e-05
-2.02534694016962e-05
-1.62451329680289e-05
-3.0373652281048e-06
-1.80671857972105e-05
-3.84724638327329e-05
-2.5623501188477e-05
-1.50670560514909e-05
-7.67144968415525e-06
-2.7855752763929e-05
-4.01179211771861e-05
-2.4093869395206e-05
-7.47314408799385e-07
-4.98063776685135e-05
-6.10675724135311e-06
9.96449683968116e-07
-7.80996164369975e-06
-4.2835252047509e-05
-1.61194055736345e-05
-4.26115974595042e-05
-3.51039340994481e-05
-3.53133003442321e-05
-3.49409455486448e-05
-1.14048529567346e-05
-3.15850416939227e-06
-2.74964417648481e-05
-2.42555459848276e-05
2.00408449834386e-06
-4.05593397846056e-05
-2.49850129606677e-05
3.55070678891423e-06
-4.72290299501993e-06
-2.0091841466958e-05
-4.95793339837486e-05
-3.70986794718851e-05
-1.94861814110579e-05
-4.09917420410128e-05
-2.77090750197371e-05
-2.80017973595387e-05
-4.75617412676505e-05
-2.55624864754888e-05
-1.66812919871801e-05
-3.86149537541346e-05
-3.61064882920216e-05
-2.50965262322347e-05
-2.18090229654791e-05
-4.5264671995272e-06
-7.002184360351e-06
-1.52726188686563e-05
-1.06284444816481e-05
-3.18001589355519e-06
-1.80774897612707e-05
-3.13901889288896e-06
-4.12785803621132e-05
-3.05629946926246e-05
-1.48155224684933e-05
-1.37851388484532e-05
-3.77485171417079e-05
-2.30758006377371e-05
2.66584396155048e-07
-1.51193882983028e-05
-2.50147376766207e-05
-2.09589317035807e-05
-3.12212105893762e-05
-1.95304960885048e-05
-1.11416324962828e-05
-1.69059639316197e-05
-2.85802821032587e-05
-1.84959445231968e-05
-1.21177585674547e-05
-1.63231112630577e-05
-2.49250275675433e-05
-2.41747232261977e-05
5.09331128692169e-06
-3.59612350181639e-07
-2.76832860459017e-07
-1.79628049598264e-05
-3.26240478168352e-05
4.89781672896024e-06
-2.77926769424234e-05
-2.331350143009e-05
-6.19712979402322e-06
-3.77512803746727e-05
-4.27189918954754e-05
-8.44733422302953e-06
-1.01674110776838e-05
-2.7791324059034e-06
-4.26754855236304e-05
-3.69619637554013e-05
-1.24199085525729e-05
-4.25496784920525e-05
-1.69084428196736e-05
-3.28904584315991e-05
-2.11960037536024e-05
-1.08513891388411e-05
-2.91967826195389e-05
-2.34687053870709e-05
-3.60946973107224e-05
-4.87842713798287e-05
-2.5942647649951e-05
-1.70088643683481e-05
-3.33113290200612e-05
-2.31074077600552e-05
-2.06813256874256e-05
-7.15914210548805e-08
-1.03091732916802e-05
-1.56347766103806e-05
-1.69620919625757e-05
-3.25589695804222e-05
9.82182435953705e-08
-7.89577489554805e-06
-2.62165057307291e-06
-4.34333469440175e-05
-1.72366990888202e-05
-2.75411085865131e-05
8.42876240451723e-06
-3.15229099016009e-05
-4.10361220324358e-05
-1.05860738951644e-05
-3.08469617136134e-05
-2.84553081371575e-05
-2.13213701388403e-05
2.0675042363709e-07
-3.76348794882508e-05
-2.39260328766231e-05
-3.15693289229277e-05
-2.03664703508882e-05
-8.99357836518998e-07
-3.06401912841118e-05
-4.21376594951798e-05
-2.84611252661684e-05
-1.62778344031415e-05
-2.94194255956568e-06
-2.78494425953849e-06
-1.85595453371652e-05
-6.83737917239811e-06
-1.87064932193238e-05
-2.85716215278069e-05
-2.17917827724756e-05
-2.42877489028638e-05
-1.35001198724902e-06
-2.37634001326106e-05
-1.82553200837584e-05
-2.64998575449903e-05
-1.50268849147464e-05
-3.33359772305758e-05
-1.35953986008945e-05
-1.22198142982616e-05
-3.30878972026608e-05
-1.6027227094069e-05
-7.64709527958652e-06
-6.72259600121071e-06
-2.05396279134526e-05
-1.58134694772031e-05
-3.79248276807528e-05
-3.02138248374979e-05
-1.88559133841101e-05
7.79044178823675e-06
-1.21479414962623e-05
-2.05184538656079e-05
-1.87667346908052e-05
-4.30027651344016e-05
-2.93346661678237e-05
-2.80687404685736e-05
-3.97750213221673e-05
-4.09664992652272e-05
-2.59903707744464e-05
-2.76446988868413e-05
-1.8414697559662e-05
-2.79012308121993e-06
4.02835684929869e-06
-4.45201274738159e-06
-4.49932246831883e-05
-4.23174064643152e-05
-1.69132107081435e-05
2.17403154815678e-06
1.24240740448627e-05
-2.96726398131333e-05
-3.27513771016232e-06
-3.18407162530516e-05
-3.31437572898947e-05
-1.18473581211994e-05
-2.40167019213023e-05
-1.28086558777722e-05
-2.46842428069092e-05
-3.40508991105166e-05
-4.06174067524859e-05
-1.18553623582696e-05
-1.44456259337194e-05
-2.49079872110511e-05
-3.60846990983952e-05
-1.11714415313644e-05
-2.15660650664888e-05
-1.2862228889016e-05
-1.44281735025071e-05
-1.36048080089191e-05
-1.17845018485179e-05
-3.75867301654513e-05
-1.70786477587956e-05
-2.00497561788775e-05
-1.16451171103946e-05
-1.76349546659573e-05
-1.37975393007891e-05
-2.51992897463176e-05
-5.0534081653746e-05
-3.78382513994464e-05
-3.49991611575572e-05
-3.31318872837232e-05
-3.48943203347555e-05
-2.6547674378096e-05
-1.73804440638863e-05
-2.43846584448178e-05
-3.04206856449387e-05
1.34396593928464e-05
-1.68927619806756e-05
-1.87132391628944e-05
-3.37430845226934e-05
-2.37112528512813e-05
-1.22875284337319e-05
-3.0480462063323e-05
-1.8735836457318e-05
-1.72023899370891e-05
-2.8476670797917e-05
-1.74518657284406e-05
-2.23779911719762e-05
-2.8487183205007e-05
-2.7268164577568e-05
-1.10703917252602e-05
-3.07324064737854e-05
-1.87780035578697e-05
-8.83230099794734e-06
-2.1195790427236e-05
-1.67472081493954e-05
-2.78812690863031e-05
-4.07157852877093e-05
-1.08594868402163e-05
-4.46173706881433e-06
-1.0530043595654e-05
-3.04534276109994e-05
-2.19012145825805e-05
-1.44636954977546e-05
-2.11366599158467e-05
-2.6905809187245e-05
-1.72131025837887e-05
2.57392529191858e-06
-1.86128910589312e-05
-2.0356802470094e-05
-2.46275581672506e-05
-3.00356382108148e-05
-3.13518944522366e-05
-2.91721174980449e-05
-1.32240704530786e-06
-5.74336874043043e-05
-3.8576667131502e-05
-2.16518277823792e-05
-2.17873820902335e-05
-4.37704621696727e-06
-2.43580313543568e-05
-2.18755026857552e-05
-5.17983507673448e-06
-2.4548808727916e-05
-2.73212353246913e-05
-4.680891570304e-05
-3.13149845009848e-05
-1.46763043173403e-05
-3.38161360889882e-05
-3.81560560416066e-05
-4.33528410439446e-05
-6.03018858647364e-05
-3.45493651768739e-05
-5.73703561088544e-05
-2.76490211231921e-05
-2.35916859838876e-05
-1.8062672191936e-05
-5.83094503976579e-06
-7.61767756342543e-06
-1.48996026824756e-05
-4.14438894683382e-05
-2.09375683488545e-05
-7.87480509118569e-06
-1.68589910354614e-06
-3.92595502220138e-05
-2.34507775173335e-05
-6.43869034007348e-06
-2.12712739032086e-05
-3.38669238239909e-05
-4.58625551904809e-05
-8.61628802637794e-06
-2.34402394066722e-05
-3.81102089281828e-05
-2.9045150346827e-05
-2.86500295531759e-05
-3.65305323241177e-05
-3.59869467945395e-05
-2.84294367179718e-05
7.75563496341333e-06
-2.78304128828173e-05
-6.61725490646792e-08
-2.00291596830121e-05
-1.41825934763614e-05
-9.66876972831829e-06
-1.1988626626506e-05
-2.99113555260117e-05
-2.34327194368142e-05
-1.40449434201983e-05
-5.70634214418116e-06
-2.08853365554724e-05
-1.62244512923338e-05
-2.24180721435561e-05
-2.62703734332522e-05
-2.53905413987395e-05
-1.57333066365372e-05
-3.98194204609277e-05
-2.88279261629543e-05
-2.08823910369361e-05
-2.33804122675276e-05
-5.2246613314226e-08
-2.70936984022992e-05
-8.86923323084155e-06
9.30674844323588e-06
-1.81474876991241e-05
-2.63309899041175e-05
-2.2362999639401e-06
-2.82136004002849e-05
-5.22338922727105e-05
-3.95067870878192e-05
-4.59496762517547e-05
-4.44575095070669e-05
-3.9655559409748e-05
-4.41052892262605e-05
-3.15624001858618e-05
-3.15872685056751e-05
6.91952783341503e-06
-3.85050821146945e-05
-1.57275637142691e-05
-1.37487897817337e-05
-4.07626012593292e-05
-4.76641963367746e-06
-1.69855727729668e-05
-2.11772521379788e-05
-4.68512885196045e-05
-1.43224301293202e-05
-1.79758642714317e-05
-2.51989625086839e-05
-1.42464788297554e-05
-1.60443681654602e-05
-1.94405880798222e-05
-3.42670578607458e-05
-1.22703261176918e-05
-4.9690689334138e-06
-3.02399576738971e-05
-3.20840631185625e-05
-3.54753214500181e-05
-1.07468503106005e-05
-2.4558840570281e-05
-3.09981973410602e-05
-3.25770546047196e-05
-1.44295025977536e-05
-2.71165900632122e-05
-2.63052613179524e-05
-2.54586163652357e-05
-4.45679306373903e-06
-1.43058790688646e-05
-3.30535306748642e-05
-2.68789007480284e-06
-1.29359497427252e-05
-9.5025481450588e-06
8.73369767048739e-06
-3.1788181383046e-05
-4.3597372300959e-05
-1.88222539188647e-05
-1.30482041434942e-05
-2.0356181850325e-05
-4.35141116345755e-05
-3.62818827367861e-05
4.12169501320198e-06
-1.88614164483766e-05
-2.7195139442218e-05
-2.74377077866084e-05
-2.16260772417012e-07
-2.11551770690937e-05
-1.8453619795703e-05
-1.94655537399431e-05
-7.07351908393174e-07
7.99046814660835e-07
1.24957680703661e-05
-2.72042938905577e-05
1.1462320771665e-05
1.06757692793622e-06
-2.28240154584661e-05
-2.62285847928864e-05
-1.11227324180233e-05
-2.3867016188549e-05
-1.98417723826873e-05
-5.51846439115821e-05
-1.1167134271019e-05
-2.12387561462798e-05
-1.90641303720969e-05
-1.23197523791412e-05
-4.48009649939103e-05
-1.3788507594648e-05
-2.45582798749021e-05
-3.50636280721045e-05
-2.06782626314092e-05
-1.44447650401762e-05
-3.25073132697968e-05
-1.45724733270762e-05
-2.55605388039798e-05
-2.84549617788925e-05
-2.15891404376126e-05
-2.79917890480071e-05
-2.56429936572471e-05
-3.07195118368162e-05
-4.53616541314327e-05
-2.18754351993391e-05
-1.6462259260454e-05
-2.06861220921085e-05
-3.37195805694979e-05
-3.2425503537753e-05
-2.95525353043169e-05
-1.96095772849005e-05
-9.65389456184631e-06
-1.65304745169969e-05
-3.58456312207395e-05
-4.12926497762524e-05
-5.58894894619104e-06
-1.02585831441957e-05
-1.00830464502544e-05
-2.37506273733371e-05
-4.46430264133322e-05
-1.19988988922294e-05
-2.05447250938902e-05
-4.54877805231807e-05
-1.85350008543565e-05
-1.34059025602991e-05
-2.68895551957545e-05
-1.95380054183195e-05
-4.84124301723592e-05
-3.78700873525523e-05
-7.49707915371956e-06
-1.73892478107609e-05
-1.75919870597632e-05
-1.60027305368073e-05
-2.57000090919721e-06
-4.49456355947222e-06
-1.26832146345633e-05
-3.27564773114443e-05
-2.18417366275149e-05
1.08370148798761e-05
-1.39427957921124e-05
-2.73626902818349e-05
-2.88901740753481e-05
-2.364287804405e-06
-1.411068812368e-05
-4.49241097284681e-05
-3.53501141100297e-06
4.95893809200952e-06
-2.01154571428307e-05
-3.81310500277829e-05
-3.55665587047658e-05
-1.2959965207353e-05
-1.01814348614906e-05
-1.69619050055623e-05
-2.10512148803537e-05
2.42884166726507e-06
-7.71435026925717e-07
-2.97994638832874e-05
-3.03269020412739e-05
-5.72549987553311e-06
-8.04016367311479e-06
-3.31659976106272e-06
-3.6763953354799e-05
-9.41307607221582e-06
-1.50663498164739e-05
-2.70761709104916e-05
-2.99766060543464e-05
-1.63989113473786e-05
-9.31944277925468e-06
-2.81193481869769e-05
-3.63089401327797e-05
-3.1418919497282e-05
-2.63309621571772e-05
-3.29503717841532e-05
-4.15939747854677e-05
-3.08949255526928e-05
-2.23083357921362e-05
-2.54709968541605e-05
-2.90975341096391e-05
-7.18194383600655e-08
-5.18436849255908e-06
-1.56824870727704e-05
-2.54027789300955e-05
-2.95699328327619e-05
-2.00082547748955e-07
-4.06905079071445e-06
-8.04576223269771e-06
-2.41005719252079e-05
-3.20254358837047e-05
-3.02961790913255e-05
-2.47148103446618e-05
-4.24564880361303e-05
-4.83645899632114e-05
-1.01071619236538e-05
-1.12157454186392e-05
4.04744288927475e-07
-2.76278661577381e-06
1.29364957712698e-05
-1.97302957971527e-05
-2.60127838752477e-06
1.0921398512176e-05
1.41408074877925e-05
-6.46179920790626e-06
-2.95244628563597e-05
6.87743867777683e-06
-7.33423540200197e-06
-1.18285057974596e-05
-3.29470599208389e-05
-2.30237613068688e-05
-4.27359501481519e-05
-3.46825468217148e-05
-4.68799699958045e-05
-1.60227170415856e-05
-1.71031705596678e-05
-3.67504000170816e-05
-1.01367138651079e-05
-1.54069030351693e-05
-2.55379101872719e-05
-1.09641880759279e-05
5.98478632299033e-06
-1.55255496004511e-05
-3.44580536388129e-05
-2.61225163422369e-05
-1.85647762241138e-05
-2.17383009664877e-05
-3.21621116425194e-05
-2.67710347003364e-05
5.45919178359961e-07
-2.1997072961476e-05
-7.71693958641918e-06
-2.12882320891291e-05
-4.60679735425542e-05
-2.0661916455808e-05
-3.48253607220952e-06
-1.6847091672464e-06
-1.63610663640271e-05
-2.28501638381375e-05
-3.08862026233698e-05
-1.64554112749561e-05
1.35970647562859e-06
-2.90895383190121e-05
-4.07122112914911e-05
-9.00585142856779e-06
-5.41384246802346e-06
-3.59848891118329e-06
-2.4722263008487e-05
-4.2221521303496e-05
-1.63262000557011e-05
-2.47594876236932e-05
-2.77188850632522e-05
-3.67194830711417e-05
-2.45197843378934e-05
-1.58989481994993e-05
-4.58252626165124e-05
-2.14526205422234e-05
-1.70475626433894e-05
-1.51460874388106e-05
-1.28821613355778e-05
-4.3408818320197e-05
-2.66706433750382e-05
-2.34961921542765e-05
-2.1836267859969e-05
-3.63114048391772e-05
-2.08578411349584e-05
-5.1436484910973e-06
-1.15264398323737e-05
-5.43992459135175e-05
-4.62593011997533e-06
-3.07429373297688e-05
-3.39871775955798e-08
-2.78201375705558e-05
-3.05307565031655e-05
-4.40443096804646e-05
-2.00431579307176e-05
-2.18110168370894e-06
-3.9712938650307e-05
-3.64042622530188e-05
-1.50401054304022e-05
-8.64191254941703e-06
-1.61780735705039e-05
-1.97498473070019e-05
-8.0281273153451e-06
-1.63898928727051e-05
-3.86528527690311e-05
-3.00084956167042e-05
-1.55200706689144e-05
-1.17138417793751e-05
-1.090948145017e-05
-8.68452289609469e-06
-2.74144368070752e-05
-3.12786015912837e-05
-2.96194737964422e-05
-2.52184963463337e-05
-3.92288472499271e-05
3.39305049128743e-06
-2.20667701250683e-05
-4.03504849923156e-05
-3.02089612106269e-05
-5.33254716290475e-05
-2.70231776196739e-05
-2.71241064804762e-05
-2.27711855190975e-05
-1.12269940642649e-05
-1.81762895937825e-05
-3.64667051952481e-06
-3.03587486001091e-05
-2.19612014273551e-05
-1.70699751989019e-05
-1.78209178919159e-05
-9.29698207459663e-06
-2.96332442375763e-05
-1.89384051823902e-05
-2.2652806356903e-05
-1.30969972420965e-05
-4.30263402394837e-05
-1.67214601453907e-05
-2.37353128641431e-05
-2.83771879607847e-05
-1.9184190316018e-05
-3.50652304631615e-05
-1.96985835549007e-05
-3.97622689517199e-05
-7.3741129373188e-06
-1.61691415687106e-05
-2.14662020517358e-06
-1.45151863020294e-05
1.02197728890554e-06
-2.69088196161717e-05
6.12388606144309e-06
-1.3174896487819e-05
-1.95431572106485e-05
-2.70412576487422e-05
-3.18963708582642e-05
-3.31251850214431e-05
-3.34881669454118e-05
-1.71156251614081e-05
-2.22643367125502e-05
-3.84139232644784e-05
-1.63859113344304e-05
-1.66878747854038e-05
-2.31812567332712e-05
-2.68644702319866e-05
-4.1022203794805e-05
-1.23750157278724e-05
-1.58854806001103e-05
-2.59971397326846e-05
-3.40773260892822e-05
-9.59606415320769e-06
-2.18687719307241e-05
-7.83094518597874e-06
-1.06938005709691e-05
-1.94845918978003e-05
-1.59177314167537e-05
-1.45813657496661e-05
-4.34065678695643e-05
-1.352612547588e-05
-6.66220188929165e-06
-1.89912420100752e-05
-3.58583668953398e-06
-3.88305629619125e-05
-1.92758917691241e-05
-4.15396872192087e-05
-1.19714404112724e-05
-2.38155309736315e-05
-3.08891531786559e-05
-4.10329913519785e-05
-4.26080800132109e-05
-1.03113406271178e-05
1.37237748164725e-05
-3.11997992358634e-05
-2.11991306540864e-05
-3.73552831181833e-05
-1.71511846946226e-05
-2.99165212636649e-05
-6.09621579662239e-06
-3.47561958728469e-05
1.40072550545444e-06
-8.49317757675152e-06
8.7161795956664e-06
-1.94280074936754e-05
-2.75709104026984e-05
-1.10335006979518e-05
-6.15265884799368e-06
7.10952231760052e-06
-1.6645545860514e-05
-3.84078906618307e-05
-3.55603105761177e-05
-2.88734677720864e-05
-1.03626007648802e-05
-1.05152423399058e-05
-2.77810297160437e-05
-2.31556879727148e-05
-1.92384527563718e-05
-7.33336399060211e-06
-1.88963880080533e-05
-1.95697924727648e-05
-1.64063648648987e-06
-1.40593215924594e-05
-9.77616981463715e-06
-2.81772345748318e-06
-1.54754148336252e-05
-9.44022711987315e-06
-1.03290206375156e-05
-1.22899232138943e-05
-6.05190840795371e-06
-4.22725959782538e-06
-1.15035747836753e-05
-2.02089482633456e-05
-3.4065728456656e-05
-1.51839212166508e-05
-1.54873865657496e-05
-1.72386780038065e-05
-2.48674033802826e-05
-3.61957275305751e-05
-4.42717944563362e-05
-2.44018988649843e-05
-1.16515627135968e-05
1.22082568018898e-05
-1.87058657112574e-05
-2.32834757797619e-05
-2.77246927837682e-05
-4.20820633221739e-06
-2.14178214979439e-05
-1.18454021041723e-05
-2.2901508411887e-05
-1.87654931750125e-05
-2.55031865941883e-05
-2.44957855770892e-05
-4.14551009395917e-05
-2.38026083317369e-05
-4.46192606945135e-06
-1.34380398307438e-05
1.70489005391333e-06
-1.42643483952965e-05
-6.06399450586412e-06
-2.58986830698986e-05
-1.60613030350297e-05
-3.45283379030605e-05
-3.63267048151476e-05
-3.0698468917759e-05
-1.92459794820756e-06
-3.44748557844384e-07
-2.15868749322062e-05
-2.87771811922447e-05
-1.41167432742085e-05
-1.30049611775361e-05
-3.01323515211454e-05
-2.27772547249306e-05
1.73910375517788e-05
-1.73490548238818e-05
-2.47282432608086e-05
-1.40887247068642e-05
-2.82097179762136e-06
-2.63556732742106e-05
-1.6811297631396e-05
-3.31822881190705e-05
-2.35629216522176e-05
-1.36902677932662e-05
-9.69992665046821e-06
-8.72200314008989e-06
-2.49758549787005e-05
-2.43358610320715e-05
-3.4995057130701e-05
-2.53846362089985e-05
-1.46014289986407e-05
-1.09957815370017e-05
-4.99093762129057e-05
-1.37337738275211e-05
3.36249603295813e-06
-1.49288119934355e-05
9.69118259584567e-06
-1.73714636949102e-05
-1.69916874730613e-05
-3.28273319924557e-05
-8.57537132304707e-06
-1.52053440996282e-05
-5.17056296350601e-06
-1.25305310044348e-05
-1.3662089752593e-05
-9.99508330767836e-06
-1.91464682902588e-05
-3.72696451440689e-05
-1.65220415551914e-05
-1.95755343086569e-05
-1.8131592897694e-05
-1.88021240317366e-05
-4.23555853788824e-05
-2.95197679397552e-05
-2.76725845492498e-05
-3.9472433545312e-05
-5.23500411766101e-05
-2.97141917642915e-05
-4.20523030880365e-05
-3.67504808855921e-05
-1.99634187621062e-05
-2.58615004992308e-05
-3.4065191947883e-05
-3.1992871316916e-05
-1.87856903821826e-05
-4.60875765468058e-05
-2.08357286136434e-05
-3.0159864260934e-07
-3.33091064578804e-05
-1.01745233899408e-05
-1.71731716539397e-05
-2.41872797504961e-05
1.78433459421466e-07
-2.29969602660842e-05
-3.3899817356587e-05
-4.54783227952483e-05
-2.13347337732984e-05
-7.85295147379813e-06
-1.92390795495655e-05
-3.95748892883126e-05
1.86840350811628e-05
-3.70531556738375e-05
-3.12037956952315e-05
-1.44274483508062e-05
2.26048568391692e-06
-2.83295275236511e-05
-3.83657830425675e-05
-2.18966252955403e-05
-1.24250315037613e-05
-2.89001303426805e-05
-6.20572670682623e-06
-6.37523534222347e-06
-1.05550866023251e-05
-2.24149294422139e-05
-2.81779567267436e-05
-1.12052696160762e-05
-2.91864506344614e-05
-5.15066598220717e-09
2.62590212093692e-06
-6.65480149439051e-06
-6.20365243848353e-06
-2.75241575255645e-05
-2.85452982532539e-05
-1.95809179068416e-05
-1.29676721119373e-05
-8.17915336779793e-06
-2.75191776219639e-05
-2.88481864906994e-05
-4.05686275213624e-05
-2.67054147690184e-05
-1.97934050111458e-05
-2.81878217639164e-05
-3.62626085353184e-05
-1.81869300871857e-05
-1.9574878462319e-06
-2.4084711181403e-05
-6.74536615388687e-06
-1.49525873307714e-05
-8.63133828072651e-06
-1.05882682443358e-05
-2.63787596319629e-05
-2.74289748290929e-05
-9.75903239002016e-06
-9.8898361583165e-06
-1.40941352089177e-05
7.079295759878e-06
-1.36002195382203e-05
-1.75573094340296e-05
-3.44628505744589e-05
-2.12567623159765e-05
-2.50819833800674e-05
-4.39681312211317e-05
-2.98829664881897e-05
-3.178251331896e-05
-4.9674354752895e-05
-2.66012827161126e-05
-1.40208059956296e-05
-2.85094073069494e-05
-1.36183463982965e-05
6.34630746097285e-06
-3.83731667898192e-05
-1.39087414146556e-05
-2.06268808259445e-05
-9.4423424425333e-06
-2.18913109040161e-05
-3.73706309388418e-05
-2.72700806061133e-05
1.44260434773001e-06
-3.94749916352561e-05
6.26124225544944e-07
-4.15674768759031e-06
-3.82527654874311e-05
-1.2640721569782e-05
-3.8298570583045e-05
-4.7369804680537e-05
-1.06806783944745e-05
-1.66790426842485e-05
-2.04877233503722e-05
-8.44299871456121e-06
-3.4634900645061e-05
-4.27937897181943e-05
-3.00765400776356e-05
-3.34477883299892e-05
-3.33233388904069e-05
-2.43688839482483e-05
-1.92595488621998e-05
-3.65248919058746e-05
-2.51434512276502e-05
-2.75484128378802e-05
-2.49180321734606e-05
-2.64799798013225e-05
-1.87432847735567e-05
-2.61484793422131e-05
-8.44963095034761e-06
-1.49530038049238e-05
-2.6434649822014e-05
-1.53255253859388e-05
-2.20592881235215e-05
-2.36588778984089e-05
6.28068579219369e-06
-2.51352576430375e-05
-5.69755273609655e-05
-2.25845743442436e-05
-1.91698023873752e-05
-1.80299496984487e-05
-3.35314680672384e-05
-7.04799306427632e-06
-2.26475870940581e-05
-3.26555207081963e-05
-2.34725780713212e-05
-2.19356976697534e-05
-3.46572218193608e-05
-1.32893468179871e-05
-1.06210363837596e-05
-1.61891375508964e-05
-4.00833696348173e-07
-4.72706240194828e-05
-2.06239457247761e-05
-1.63702843277675e-05
-1.69332996656789e-05
-2.39487405447839e-05
-2.47210859121984e-05
-4.38129483844361e-05
-2.2080400589356e-05
-1.91112798425685e-05
-2.14711624346852e-05
-1.7410050112774e-05
-1.88770298328855e-05
-2.16447293120985e-05
-3.68972273908311e-05
-2.02449404252336e-05
-2.53947636600242e-05
-2.31546767320789e-05
-2.70324222542014e-05
-2.14197736685024e-05
-2.3079807618767e-05
-2.52241549197547e-05
-3.08272151455371e-05
-2.1109554275672e-05
-8.44433152816546e-08
-3.78704504682887e-05
-2.45404800206686e-05
-2.25504257802098e-05
-1.91776079969565e-05
-2.51337116052546e-05
-2.5686533123884e-05
-2.9833904106047e-05
-3.64876324820166e-05
-2.97853077736229e-05
4.02202784974576e-06
-2.58790491809228e-05
-2.22157226613995e-05
-1.6037675020054e-05
5.60817793506713e-06
-2.59629490411313e-05
-3.09753269193054e-05
-2.42739417722823e-05
-1.84664378612055e-05
7.65511532390289e-08
-4.75953039662649e-05
-2.69993383576449e-05
-1.42788684593873e-05
-2.83062132177646e-05
-2.93539030519849e-05
-4.05203552695528e-06
-2.16404187999459e-05
-3.8043745624501e-05
-1.00848227004157e-05
-2.31201946746059e-05
-5.20946912778629e-05
-3.78299666997162e-06
-1.87649494164603e-05
-3.72254385097596e-05
-2.43344699204899e-05
-2.12137350280923e-05
-2.56811575628269e-05
-2.96690599493378e-05
-2.40897804634551e-05
-7.17169219239986e-07
-1.46518559451905e-05
-2.5005786749501e-05
-1.02121584857497e-05
-2.76258435873363e-05
-1.65827966546377e-05
-4.67168768052711e-05
-1.55541100092442e-05
-1.84074750992003e-05
-4.65195118226999e-05
-3.37799759633292e-05
-2.23399238403341e-05
-2.20956613147878e-05
-1.90500877742026e-05
-2.39366384064766e-05
-8.53304769628791e-07
-2.53375199132327e-05
-2.39692199354637e-05
-3.62250220845912e-06
-2.34001240764378e-05
-2.15861710308166e-05
-2.92499898240502e-05
2.32724173896773e-05
-1.15256777207676e-05
-1.88307941701151e-06
-1.24830831783653e-05
6.94867713490184e-07
-1.52574567955542e-05
-3.09547428195025e-05
-1.24003242142287e-05
-1.33641966762844e-05
-3.57182166866598e-06
-1.95409282974713e-05
-2.90558444712253e-05
-1.35493469423657e-05
-2.52771614982423e-05
-3.36919789254737e-05
-5.97404141161448e-06
-2.78784206385198e-05
-1.50524641072044e-05
-1.40037295913361e-05
-3.45963033683132e-05
-2.41472717274428e-05
-4.09948887803996e-05
-3.25242474926549e-05
-1.00697970734746e-05
-1.43474922451774e-05
-3.21610619165644e-05
-2.25801667536638e-05
-3.4019004745816e-05
-3.87540198889528e-05
-5.16257631961649e-05
-3.93394566561363e-05
4.62511636019227e-06
6.52116944772923e-06
-1.83007540507998e-05
-1.60614956398557e-05
-1.38459676397781e-05
-2.21731446093274e-05
-2.73530060584739e-05
-4.81644503645421e-05
-4.10114885630268e-05
-5.78233933824465e-06
-4.330544970733e-05
-2.8214325803503e-05
-7.81755663009267e-06
-1.73384459701044e-05
-3.21034268087412e-05
-1.66989472691175e-05
-2.90820165821557e-05
-2.98355974914196e-05
-5.25740195504116e-06
-1.95044813878236e-05
-1.6104251208612e-05
-1.96321104118847e-05
-2.50675827236316e-05
-1.85458185968551e-05
-4.28015274379865e-05
3.86742291033023e-06
-2.05777788177963e-05
-1.66001741886294e-05
-1.00941833481729e-05
-1.89805212361748e-05
-1.1428954727652e-05
1.51668773622441e-06
-2.71455475722756e-05
-2.37228858334937e-05
-9.02819866526592e-06
-2.28706870657706e-06
-2.36415040927639e-05
-1.80790406107034e-05
-2.81003055880965e-05
-3.11541730833651e-05
-4.10012023770598e-06
-3.49830619783276e-05
-6.06288833844476e-06
-2.07019582545847e-05
-3.63373197519067e-05
-2.77581633236692e-05
-2.0346875864742e-06
-1.21478229214621e-05
-3.89189659299115e-05
-1.80693624053151e-05
-3.84596502231441e-05
-1.26852868482498e-05
-1.62239051902727e-05
-1.80325838201434e-05
-3.35592208175589e-05
-1.46096667389859e-05
-1.27001228889775e-06
-2.37231307585842e-05
-1.27268989446686e-05
-1.97238077318497e-06
-1.68474808370044e-05
-1.66332292416253e-05
-3.29057691364056e-05
-1.78001254325675e-05
-2.04747129467326e-05
-2.07215819117869e-05
-1.31292376746363e-05
-2.7808483789469e-05
-2.60381423786066e-05
-1.27616199843928e-05
-2.93815059166376e-06
-2.70483683922828e-05
-2.71478989580036e-06
-4.55416977444728e-06
-2.02676654459588e-05
-2.86977542027729e-06
-8.93463011598097e-06
-2.28651049862294e-05
-3.18651240436204e-06
-2.33617299639074e-05
-4.22812029034744e-05
-2.14064175629083e-05
-3.43607125190203e-05
-2.84100005377127e-05
-5.75207510060298e-06
-3.22365583705979e-05
-3.15685100576275e-05
-3.1429931525195e-05
-4.31739733348894e-05
-1.28417980371652e-05
-2.43935106197423e-05
-5.09322624608427e-05
-7.08370822913455e-06
-2.38265624052854e-05
-2.22356328771964e-05
7.22350066436654e-06
-2.66308301190503e-05
-1.99466122787134e-05
-2.89418496550091e-05
-3.34232525250993e-05
-1.98575888932999e-05
-2.57330206769925e-05
-1.89675344499238e-05
-3.58499551155088e-05
-4.23814923106913e-05
-3.31739097733574e-05
-4.33493843920112e-06
-1.16461906935503e-05
-3.34794971011397e-05
-2.55409140237188e-05
-1.32396579220108e-05
-2.1292690717888e-05
-3.04849835943967e-05
-8.1997938753028e-06
-7.24982828119371e-06
-3.5821544930638e-05
-1.93512175362942e-05
-7.11491264126373e-06
-1.24629648707274e-05
-2.75221614646247e-06
-3.51991892221921e-05
-2.79136014779499e-05
-1.43560310173803e-05
-2.52039640525485e-05
-2.81623047306576e-05
-1.68516971758864e-05
-1.75373218563187e-05
-3.16052672193062e-05
-4.81083545482079e-05
-2.40153769702919e-05
-8.66890802808107e-06
-1.53490140850213e-05
-3.59701480613066e-05
-2.59632167732728e-05
-2.82485136507574e-05
-1.83735786056263e-05
-1.36043178354646e-05
-1.84965132459659e-05
-3.07374754755258e-05
-1.57783689733669e-05
-2.11308998575433e-05
-2.91295654938066e-05
-2.86516418966094e-05
-2.28192471655515e-05
-3.76312692606996e-05
-1.70467065045176e-05
5.14565121992163e-06
-5.62461247413311e-05
-2.74396392340947e-05
-3.95620936628322e-05
-4.05297175416258e-05
-1.59457282009999e-05
-3.17376579482748e-05
-1.40321300317829e-05
-3.24226918243614e-05
-2.11190857725382e-05
-9.2157073786744e-06
7.96310566419242e-06
-1.55506250961899e-05
-8.07551278537315e-06
-1.25182666382436e-05
-4.95566697913162e-05
-6.80753228199315e-06
-6.43937519204376e-06
-1.45114734127715e-05
-2.90410270698452e-05
-1.92042299928065e-05
-3.74322550876266e-05
-2.23982182692013e-05
-1.81759489537376e-05
-1.6995180838575e-05
-3.14381255006158e-05
-1.6761623149205e-05
-1.83096011877725e-05
-4.66150624768877e-05
5.69461182915649e-07
5.98754727572763e-07
-1.89878729910807e-05
-1.48379420675915e-05
-1.4020834589322e-05
2.94075550682429e-06
-3.55868200892615e-05
-1.55126187556168e-05
-3.32445342638155e-05
-1.51430240575548e-05
-1.04957265744915e-05
-3.0998756576159e-05
-2.99825934396251e-05
-4.06085394038264e-05
-3.65808436716991e-05
-1.58001845385103e-05
2.38992163972839e-06
-1.24667860601826e-05
-2.5756134728335e-05
-3.90632791723286e-05
-1.74018620960362e-06
1.13673289751286e-06
-1.5269556509302e-05
-1.91197034609955e-05
-1.49695605894117e-05
-3.98913630303267e-05
-4.86940393490747e-05
-2.75146597864539e-05
-1.21671891551632e-05
-3.15014552405148e-05
-2.4649566169691e-05
-4.20017564616144e-05
-1.31645729817515e-05
-1.57367006397669e-05
-6.55937917720729e-06
-1.82242333932662e-05
-2.31268899450884e-05
-1.47620545929982e-05
-3.18191470275037e-05
-3.45004496970092e-05
-1.52399612739947e-05
-2.29526484072695e-05
-1.67958611142408e-05
-1.13443140014807e-05
-1.41860134870776e-05
-1.86975852061327e-05
-2.35540575565795e-05
-1.99872002336981e-05
-6.02576623651131e-06
-3.68622283964475e-05
-2.47119306449908e-05
-1.38974389385835e-05
-7.62741403314041e-06
-3.85069658543007e-05
-1.57695662760194e-05
-3.96287331513939e-05
-2.27367433544929e-05
-3.45100257314193e-05
-3.71854230445279e-05
-2.291229190512e-05
-3.01408746985865e-05
-5.8185695791097e-06
-4.23599783264912e-05
-2.93956720839965e-05
-1.62375881786113e-05
-2.59607645709949e-05
-2.41797761705473e-05
-2.06448254688456e-06
-2.95959563353787e-05
-1.39198826129607e-05
-2.25030018216136e-05
-2.87301387067903e-05
-1.08029451281938e-05
-2.11013530183861e-05
-1.59724513868969e-05
-3.66756197479654e-05
-2.82881925050168e-05
-2.56051042030523e-05
-4.26931255845126e-05
-1.88283085315467e-05
-2.8313869522358e-05
-2.79236831807591e-05
-3.25376223763415e-05
-2.44680192948851e-05
-1.10575641089611e-05
-2.21888376531293e-05
-1.04379173939075e-05
-2.51781356712048e-05
-1.42923840494825e-05
-1.31980893560207e-05
1.39403098609174e-06
-2.08970029147142e-05
-3.91046069055573e-05
-2.71194087890335e-05
-1.38760964972202e-05
-1.67707362035448e-05
-3.32950895295446e-05
-3.55619761594939e-05
-1.62435781848264e-05
-2.19120522254715e-05
-2.51096714711906e-05
-1.14404496439425e-05
-1.05315584464304e-05
-9.08757798972128e-06
-6.84253568647659e-06
-4.98557967863581e-05
-2.87572346983014e-05
-5.08324594293189e-06
-1.56825010012531e-05
-1.14940575771181e-05
-2.81824049565842e-05
-1.6711028902989e-05
-1.09071177826308e-05
-2.41519767627423e-05
-2.52921455918541e-05
5.42706286650997e-07
-1.26146216682696e-05
-3.71803026941464e-05
-2.93022824566227e-05
-1.51454936791896e-05
-1.2738178982942e-05
-2.14147978355423e-05
-2.30386983984233e-05
-1.0007695992024e-05
-2.77324469291972e-06
-4.03827760863554e-06
-5.0717439427071e-05
-4.68836686117618e-06
-7.28438025783849e-06
-2.1326832801323e-05
-3.21722676496541e-05
-3.3332626175572e-05
-6.99821326563086e-06
-1.80977093349229e-05
-7.09258053746797e-06
-2.66002957251252e-05
-1.36602557493316e-05
-3.01661609725518e-05
-1.53416518123679e-05
-2.81316381470647e-05
-2.57772155246231e-05
-2.0624831113683e-05
-1.24467994092914e-05
-2.65017003109631e-05
-3.78425292284154e-05
-1.42628251392426e-05
-2.68318942825628e-05
-1.80167528484376e-05
1.8074139474066e-06
-2.49631106763889e-05
-2.43647127856361e-05
-3.68527458397448e-05
3.57391627420572e-06
-3.77929988297862e-05
-3.31122694401886e-05
-2.58271431915737e-05
-1.93613937016161e-05
-3.27615947589656e-05
-2.15481941025545e-05
-1.7022444372817e-05
-2.48599467245517e-05
-4.09550327609796e-05
-3.17283925418153e-05
-1.91527117800455e-05
-4.55731386498278e-05
-1.69799913186162e-05
-1.28498779980429e-05
-2.95393260599551e-05
-1.16952780185056e-05
-1.85940585451306e-05
-3.35501676390248e-05
-2.13247586276287e-05
-5.20226704188738e-06
-3.21100673715614e-05
-1.73413364147987e-05
-1.6641195126863e-05
6.21834419954458e-06
-1.54240122666456e-07
-1.06733967502036e-05
1.60939612685379e-05
-1.41531056608507e-05
-1.59540777781812e-05
-1.27521881874434e-05
-2.59989346318328e-05
-2.89897025229382e-05
-1.05804629618157e-05
-6.17598774234767e-05
-1.92245758913912e-05
-2.6020937190031e-05
-5.95370561718347e-05
6.92300532746287e-06
-1.72438310266639e-05
8.80396435305649e-06
-5.30944915306587e-07
7.68375995079886e-07
-7.84946045235687e-06
-1.23620661961111e-05
-5.59361521335853e-06
-2.02512506149648e-05
-2.23526983776223e-05
-2.24583484301533e-05
-3.04896017298553e-05
-2.53889432550565e-05
-3.24748032766604e-05
-2.06041126649159e-05
-2.61193227790839e-05
-3.47315094213693e-05
-2.53676927970329e-05
-4.36601628576624e-05
-5.29534742121268e-05
-3.53569222740609e-05
-3.18227495314834e-05
-2.46541287598916e-05
-3.24420518880959e-05
-8.05049689517227e-06
-2.13210407133437e-05
-2.9024472955127e-05
-1.72644869019443e-05
-6.36643084771461e-06
-1.79887640689772e-05
6.52887861475755e-06
-7.02069084677862e-06
-4.65102918975974e-07
-3.64467089460675e-05
-1.86303182369341e-05
-2.16743744780162e-05
-3.13385397417401e-05
-2.18138929872988e-05
-3.010665278643e-05
-1.68074526598009e-05
-3.11926606177558e-05
-1.90969609451711e-05
-7.34929826649305e-06
-2.42613345624314e-05
-2.88930453216603e-05
-3.65393095176102e-05
-1.69598447926076e-05
-4.07379635544904e-05
-3.78327634875422e-05
-1.80855236903497e-05
-2.22863822654138e-05
-8.47418942011384e-06
-1.43837191988699e-05
-3.1967343814403e-07
-1.70781043402943e-05
-2.5154727540169e-05
-2.42662774589444e-05
-4.61731744713518e-05
-1.61999494975024e-05
-3.67079562252639e-05
-2.78382106440051e-05
-4.11656604445914e-05
-4.54450685864273e-05
-2.57529971694321e-05
-2.4782422136483e-05
-3.41362497170401e-06
-1.74496571640947e-05
-2.50301318294878e-05
-1.8590702799638e-05
-6.72526162307244e-06
-1.77343190605188e-05
-3.21770049806946e-05
-9.88672680851775e-06
-6.82710994942949e-06
-2.73882287095971e-05
-3.38607622534021e-05
-2.24984804136804e-05
-3.42719979674615e-05
-1.67497473620408e-05
-1.53690325606349e-05
-1.12436783800762e-05
-3.68915230107895e-05
-2.01339666557496e-05
-2.22805256724623e-05
-9.09273213808492e-06
9.65742041173269e-06
-7.89326509327141e-06
-1.22030875777116e-05
-9.85153673315738e-06
-1.15748637222465e-05
-1.08188133625784e-05
-3.65315224002002e-05
-2.4159517957011e-05
-2.4233921954537e-05
-1.56430216605715e-05
-3.88491405091929e-05
-3.63376655092527e-05
-2.83429516994106e-05
-4.16255344828095e-05
-1.70377989565623e-05
-3.42391852306887e-05
-1.29948432701883e-05
-2.79027882904416e-05
-3.69006730401675e-05
-1.82361865665532e-05
-6.18174581651059e-06
4.56990048095548e-06
-2.30265118100335e-05
-2.88156137295869e-05
3.39237820564482e-06
-4.54648675314819e-05
-2.84955394135506e-05
-2.79533004746041e-05
-2.70742822992523e-05
-2.75744048008235e-05
-2.24162571757577e-05
-1.58030230851728e-05
-1.22431702101384e-05
8.22272070922384e-08
-1.53635507532603e-05
-3.03933895749375e-05
-2.45025796192051e-05
-3.54675706802849e-05
-4.45449919834334e-05
-2.80977875876825e-05
-4.29783500681302e-05
-2.85501831010716e-05
-3.5417179872339e-05
2.6206147297562e-06
8.06289920599132e-07
-1.01060366070239e-06
-3.82975106928131e-05
-8.41723793025447e-06
3.21125672267456e-06
5.62322616719559e-06
-1.3695674728286e-05
-2.13787490739749e-05
-3.05077683474092e-05
-1.51475525211472e-05
-4.35259811082927e-05
-1.86384026712472e-05
-2.21795018478944e-05
-6.24443406521162e-05
-1.57304078009188e-05
-2.0947558259659e-05
-4.11819278964305e-05
3.89732697214683e-06
-8.72959325985229e-06
-3.42179823261326e-05
-4.44379490841693e-05
5.63794705898758e-06
-2.77720703124279e-05
-1.86413552480466e-05
-2.64143464884128e-05
-2.01722331560578e-05
-2.54428882738679e-05
-1.85414440557419e-05
-2.94053040969135e-05
-3.91060525352277e-05
2.63387495815137e-06
-1.17270340369508e-05
-4.41682383626124e-05
-4.29264966091721e-05
-2.65713055742262e-05
-2.65577452750949e-05
-4.38530849783752e-05
-4.16815948531696e-06
-3.38256699005382e-05
-9.39816322314679e-06
-4.33891824871898e-05
-1.30277544220242e-05
-1.1189938026367e-05
-2.77628109064021e-05
-2.07722724346555e-05
-2.84054901717165e-05
-2.47833366204979e-05
-2.71686298060317e-05
-3.02671464356978e-05
-5.25241363968639e-05
-4.40836084171504e-05
-1.25328888866478e-05
-4.60748676957668e-05
-2.02232432374141e-05
-2.90705574357592e-05
-9.10895383367116e-06
-1.60623324758345e-05
-1.94455982188621e-05
-2.31736549926829e-05
-8.16463973809108e-06
-2.77512271013007e-05
-1.19794468648547e-05
-3.19341297409155e-05
-5.86222509411652e-06
-7.97583529340658e-06
-2.40267960889051e-05
-2.48382509199781e-05
-2.58495218898125e-05
-1.97062277084003e-05
-2.14877269704261e-05
-3.36317495534548e-05
-3.00457049079814e-05
-6.96053833291819e-06
-2.66990386568083e-05
-1.45564943857394e-05
-4.1013810159335e-05
-1.64093799323858e-05
-3.06891374692738e-05
-3.42481939145548e-05
-4.82172686015306e-05
-1.58828070642278e-05
-1.09393439697764e-05
-2.18826145583481e-05
-2.29639693533909e-05
-3.64357840280178e-06
-1.89564117322397e-05
-4.22622947905278e-05
-1.96992161779377e-05
-9.52575377245906e-06
-1.49680632869881e-05
-1.22014664065028e-05
-2.58973351230567e-05
-1.51663091942609e-05
7.17388300810965e-06
-3.53845518022537e-05
-1.30587519639433e-05
-3.81194778886803e-05
-1.51061802961325e-05
-2.16118552019513e-05
-2.49877487614436e-05
-1.1944253144613e-05
-1.94245434446643e-05
-3.54436790566168e-06
-1.35573327618607e-05
-2.6324405385906e-05
-6.81900358827547e-06
-3.03402064173635e-05
-1.54885259200703e-05
-2.78452690604164e-05
-1.05687496778873e-05
-7.17874871675533e-06
-1.39814518968603e-05
-1.83466834234534e-05
-3.44785418937657e-05
-3.52179403328188e-05
-3.08686349951093e-05
-8.97846525331092e-06
-1.74961974441235e-05
-2.11276529547051e-05
-3.24025144076149e-05
-3.71968249574836e-05
-3.11992702139282e-05
-1.43073968097216e-05
-4.10859479613072e-06
-2.73426182459985e-05
-1.87487065336792e-05
1.12697553954182e-06
-1.78712803343533e-05
-2.55693953766327e-05
-2.82957933201939e-05
-2.09179599929472e-05
-1.02621533839159e-05
-2.89338061986798e-05
-2.48624283532606e-05
-3.09979297367468e-05
-1.83976383926815e-05
-1.89296663216106e-05
-2.69354424005937e-05
-1.11593084701328e-05
-2.12743367560139e-05
-2.59642151318427e-05
-2.62136388356287e-05
-3.11299940029309e-05
-1.11811998408152e-05
-5.41220166319822e-05
-1.29527038531745e-05
-3.27460266846866e-05
-1.766622106175e-05
-2.09049158774738e-06
-3.23533960228557e-05
-2.70466995725055e-05
-2.75762567891844e-05
-3.85997610618391e-05
-4.62331270258524e-05
-1.21730325473982e-05
-6.40852615133496e-06
-1.11852361313591e-05
-2.04455057465974e-05
-1.73518708963719e-05
-1.03498496672126e-05
4.592479324058e-07
-1.94547961972525e-05
-5.62178725810105e-05
-1.36488224735202e-05
-3.39619138427529e-05
-5.08721860247302e-05
-4.0851528593836e-06
-2.9554719994279e-05
-2.00671650789227e-05
-3.56567394007497e-05
-2.64516738732458e-05
1.31975217749686e-05
-1.45943945873232e-05
-2.66943127213855e-05
-2.76709326909036e-05
-2.61488884304127e-05
-2.10048251324595e-05
-3.15054120242746e-05
-1.69228615458739e-05
-2.0088466867105e-05
8.91744536840284e-06
-4.17885764977364e-06
-4.09227864214819e-05
-1.58082330635218e-06
-2.27645455624284e-05
-1.8865431069916e-05
-1.43538166058921e-05
-4.56434683131936e-05
-5.69973182418054e-06
9.26280656889292e-07
-2.03875723708091e-05
-3.13443379631969e-05
-1.24999868434707e-05
-2.7124508081569e-05
-4.59747654450056e-05
-1.62341178796175e-05
-3.5528772660676e-05
-1.52615096726546e-05
-4.9897677147986e-06
-2.16627553929345e-05
-1.63215475087007e-05
-2.01393629771786e-05
-3.40124450364903e-05
-3.66788643221493e-05
-5.97192412268454e-06
-2.55302976550712e-05
-1.49169195684959e-05
-1.54721687060614e-05
-1.91371456747152e-05
-2.00416849884566e-05
-8.36325016626116e-06
-6.98437447025539e-06
-3.42724768732116e-05
-1.23390745900034e-06
-3.31988566173174e-05
-2.95466291054912e-05
-2.29270915663904e-05
-2.44510037487389e-05
-2.58779001952695e-05
-3.99369461230936e-05
-2.28638830194551e-05
-1.16870227968443e-05
-2.07088750432811e-05
-4.58183117728301e-05
-2.42505854499094e-05
-2.59595274229958e-05
-1.30450828836126e-05
-2.84826125282184e-05
-3.74373592673141e-05
-2.62231637298279e-05
-1.9323134023548e-05
-4.12655858295485e-05
-3.71368051896615e-05
-2.96271455715142e-05
-2.2025539438874e-05
-1.48524261900146e-05
-1.73147401975883e-05
-2.64529414655949e-05
-1.09357546407303e-05
-1.90337519662964e-05
-4.05134509448193e-06
-1.44647098696547e-05
-3.71136993774545e-05
-5.95152315771497e-06
-1.34760165235842e-05
-2.59614669822313e-05
-1.84157312838531e-06
-1.58181729501441e-05
-2.36943863497407e-05
-9.4943827907517e-06
-3.16690053189755e-05
-2.59517144045378e-05
-1.08184569802227e-05
5.01006685929691e-06
-1.40047944006069e-05
2.70533519985744e-06
-2.0807523982125e-05
-1.65334167639059e-06
-1.0222468522506e-06
-1.54381176411455e-05
-1.85519615178947e-05
-1.37423407502958e-05
-1.88484663639529e-05
-1.64712426158256e-05
-8.70058977756681e-06
-4.11610054417954e-05
-1.9275324933617e-05
-2.61988879086985e-05
-3.91958886356535e-05
-1.23141824465479e-05
-3.55541861829885e-05
-1.58550065675689e-06
-3.57461470815747e-05
-3.29618211935887e-05
-2.30493876044369e-05
-3.4378041836824e-05
-1.44222902057351e-05
-2.83194653546256e-05
-2.84073973790532e-05
-1.35485050395447e-05
-1.36655289034298e-05
-2.35683135448553e-05
-2.8768910769109e-05
1.35866257473977e-05
4.33458517718758e-06
-1.85531438014451e-05
-6.59553336891083e-06
-2.70541507891863e-05
-3.73216212790247e-05
-9.41408671124347e-06
-1.14012597736913e-05
-2.35986157954073e-05
-2.92427580871945e-05
-3.80328302726606e-05
-2.63684234369245e-05
-2.89798023430401e-05
-6.78098562158205e-06
-2.616813389212e-05
-4.44788013681641e-05
-1.30599376562826e-05
-4.86058776342548e-05
-3.36229536066964e-05
-1.66424668991848e-05
-2.17023182780319e-05
-1.01688559165551e-05
-2.96265907191368e-05
-2.56518086831554e-05
5.74738854806096e-06
-3.13524613826092e-05
-3.88613293223129e-05
-9.85154793671359e-06
-5.73715398533707e-06
-1.43911389495692e-05
-1.72999315187583e-05
-2.74252169853372e-05
-3.22220441495163e-05
-3.26258059084044e-05
6.03085924536262e-07
-2.48079795077327e-05
-1.62619374294502e-05
-6.77776280627448e-06
-3.68532225809002e-05
-1.96240294030456e-05
-1.04122684433147e-05
-1.34591742279415e-05
-3.97286880534965e-05
-4.37372814622956e-06
3.81594838685523e-06
-1.95826904344888e-05
-2.72553401584767e-05
-3.02794464452537e-05
-4.38827716960878e-05
-1.06494594534948e-05
-4.19413232399281e-05
-4.26861194186341e-05
-1.14163048102453e-05
-1.31486902681755e-05
-3.49310001252928e-05
-2.22444857964055e-05
-3.07843560725937e-05
-2.75028927881793e-05
-1.76623723554544e-05
-1.32125779999865e-05
-6.82189877942179e-06
5.49095992187015e-06
-3.81448152769731e-05
-2.20221402327284e-05
-2.50001851311092e-05
-4.85595293500454e-05
-1.13218781759051e-05
-1.39205872962798e-05
-3.35517291320896e-05
-2.40158990843103e-05
-2.56819515989369e-05
-2.42086670640557e-05
-4.1476633252341e-05
-1.60797210729502e-05
-1.51379750962891e-05
-3.74656586140828e-05
-3.76541666420152e-05
-1.01374867456538e-05
-4.06008528749394e-05
-2.48005349218071e-05
-2.61456681773842e-05
-1.74717158765007e-06
-3.09922355668605e-05
-3.07579521375536e-05
5.90609289335546e-06
-5.04443899665584e-05
-2.31929818417325e-05
-8.94347490054087e-06
-2.55272803687615e-05
-3.16655847486877e-05
-2.61656178943534e-05
-4.19377730107743e-05
-1.594409214852e-05
-2.13957856230021e-05
-3.78176958436792e-05
-2.56653146341712e-05
-1.21401284365097e-05
-1.32349037068996e-05
-3.23243366150763e-05
-2.95957521265131e-05
-1.17986934398766e-05
-2.37672665311596e-05
-3.2322293226152e-05
-2.29854182192346e-05
-3.06264543528073e-07
-2.48444369858299e-05
-3.47948456920065e-05
-3.10693515389466e-05
2.4082930890626e-06
-2.17064846959714e-05
-1.87339330986329e-05
-1.62974175830718e-05
-1.97605275597017e-05
-1.33734763461173e-05
-2.3283559033477e-05
-5.04626178972659e-05
-1.5010005341802e-05
-2.54041351058033e-05
-3.76296596075914e-05
-4.0690962000027e-05
-2.21942765680522e-05
-1.06716869022498e-05
2.81462210476081e-06
-2.92651354553364e-05
-3.01464137368249e-05
-7.72901979452141e-06
-2.51180032912577e-05
-1.29974068720107e-05
8.03101101527807e-06
-4.33570318436521e-05
-1.55835587754317e-05
-4.30316562944327e-05
-3.40713223296597e-05
-1.26462054590362e-05
-4.40304654668372e-06
5.3171966058322e-06
-2.11211932586681e-05
-2.65309884876029e-05
-3.76507505699997e-05
-3.31743697460108e-05
-3.17672938884726e-05
-1.64111479944959e-06
1.64293742777172e-05
-1.95943216396598e-05
-2.74563703283939e-05
-3.81192525388134e-05
-3.82426043906349e-05
-5.61770156150884e-06
-2.06352864595224e-05
-1.55594881381713e-05
-1.95400026534089e-05
-5.23045376279989e-07
-2.78924541384313e-05
-1.48977067516309e-05
-8.84904001784414e-06
-2.17902149786117e-05
-1.60246343309318e-05
-3.7706017103995e-05
-3.43098716612616e-05
-4.96547772570922e-05
-2.10965067694367e-05
-3.12448494771643e-05
9.27654755020205e-06
-2.1479350851599e-05
-2.13565046316216e-05
-2.65915676857963e-05
-2.24426180115796e-05
-1.00691621661392e-05
-3.52056879997965e-05
-1.46536655248972e-05
-1.53865206037657e-06
-1.36455619936907e-05
-2.11199503650291e-05
-1.58846360117598e-05
-3.0461724698675e-05
-5.28628649322099e-06
-2.5371945248772e-05
-1.13749596544974e-05
-1.94588208501135e-05
-1.61288084656245e-05
-2.18322659754295e-05
-3.52094196910495e-05
-1.90544875664605e-05
-1.87566496288217e-05
-2.09403994423065e-05
-1.91851473955238e-06
-2.56149724152897e-05
-2.20241372987565e-05
-2.71939126250378e-06
-1.37475969799404e-05
-2.59289898931783e-05
-1.46249493325713e-05
-2.34513622824307e-05
-1.03889485324082e-05
-2.9261979255368e-05
-3.52221157610262e-05
-3.0060481545689e-05
-1.1677833339112e-05
-5.75407485531916e-05
-3.52939390076356e-05
2.43329972576852e-06
-3.14947471214822e-05
-1.60391256285845e-05
-2.21292549042619e-05
-3.39255129104711e-05
6.76921208314933e-06
-3.30364448609972e-05
-4.04233993607584e-05
-3.59904536989798e-05
-7.21216372272705e-06
4.71615708875073e-06
-3.60450596665387e-06
-1.6248717642509e-05
-1.54420594447933e-05
-7.72046692714002e-06
-2.2432415709132e-05
-1.84651179946771e-05
-1.12813742802187e-05
-2.39093611403099e-05
-2.34277666497493e-05
-1.93318326858894e-05
-2.38235175648567e-06
-1.21236028815575e-06
-4.40659300318325e-05
-2.18712920102928e-05
-1.59523956964369e-05
-1.48929580114277e-05
-3.04189574520006e-05
3.59582354450747e-06
-2.306877198925e-05
-7.0834900292163e-06
-2.7353883383592e-05
-6.76823456995868e-06
9.33303627612948e-07
-1.41301358042258e-05
-4.22679850975084e-06
-1.99823229654124e-05
-2.05674395848354e-05
1.98318217611143e-06
-1.10586061573337e-05
7.01375914854799e-07
-2.40869494700788e-05
-1.6359668489106e-05
-1.23974208717322e-05
-2.07391519668961e-06
-2.89412984933537e-05
-2.35870633456182e-05
-1.71785972192295e-05
-1.52176387934277e-05
-3.03400827135828e-05
1.58065794122434e-06
-3.35345626062534e-05
-2.3630078806296e-05
-3.38486177192594e-05
-3.40132509494911e-05
-1.59448883354627e-05
-1.82525508265471e-05
-7.17255715882674e-06
-2.06203143157613e-05
-1.94129655554544e-05
-2.87342566400826e-05
-4.03919522604134e-05
-6.0106970567229e-06
-3.50129371938589e-05
-1.44612867400368e-05
-2.98645639265125e-05
-2.9568500039663e-05
-3.33652422291373e-05
-1.74482769970376e-05
-3.36724203521559e-05
-7.41505731452224e-06
-1.60157825111659e-05
-1.54477919073614e-05
-1.8596732249838e-05
-3.35088474618344e-05
-3.09927650090808e-05
-1.26738518064882e-05
-1.37843985130975e-05
-3.01554094435259e-05
-3.90734259703047e-05
-1.37779730163971e-05
-2.26419127003599e-05
-1.41482507940249e-05
-2.61076267047647e-05
-3.67987166049271e-05
-2.51173671836264e-05
-3.26697512093877e-05
-9.86557016874156e-06
-2.24846107674323e-05
-2.6749732673049e-05
-5.67663862605662e-06
-2.83622531451307e-05
-4.67578285064937e-05
-2.69514260240446e-05
4.84951670679806e-06
-1.64336333130199e-06
-2.49914888831932e-05
2.03028085741215e-06
-2.49760598880444e-05
-1.52996870615103e-05
4.32859670473974e-06
-1.47716963869627e-05
-5.20301135073611e-05
-2.44525480386397e-05
-1.86994530040663e-05
-1.29802532863948e-05
-1.83633022934033e-05
-2.62608368966406e-05
-2.47600539278673e-05
-3.39381849122262e-05
-2.42538555349662e-06
-1.90893547222545e-05
-1.50465952480696e-05
-1.36246395443159e-05
-6.75604435677392e-06
-3.42706197198945e-05
-2.21828471413852e-05
-1.39309899238356e-05
-1.01503107176459e-05
-2.30163490852149e-05
-3.41257186146355e-05
-7.01339418427691e-07
-3.15376371043766e-05
-2.12046883022248e-05
-4.09213328359872e-05
-3.63498269332223e-05
-1.88200605219902e-05
-1.98436165348335e-05
-3.59776857243282e-05
-2.84852373445632e-05
-2.7825457466754e-05
-2.12262467895637e-05
-2.56239734569239e-05
-3.42549784659159e-05
-2.67080617691675e-05
-7.63536425140345e-06
-3.10294040962412e-05
-3.57016312342156e-05
-1.87287867317717e-05
-2.18893851360365e-05
-2.56509852372063e-05
-2.38808157939303e-05
-4.54570131872744e-05
-3.36472683811408e-05
-1.69304435749639e-05
-2.2442605459631e-05
-2.9047982677617e-05
-2.5118960788281e-05
-1.54642128110904e-05
-5.77578485880161e-05
-3.31943079734808e-05
-2.49511811197699e-05
-5.650619782601e-06
-4.08833905681363e-05
-2.64422794926815e-05
-4.8191980667703e-06
-2.42514094491331e-05
-1.70194405702375e-05
-7.81636322094995e-06
-2.38620523135826e-05
-1.51290942906965e-05
-2.58168304312146e-05
-1.13272516761622e-05
-3.14310260773387e-05
-2.0595637426957e-06
-1.44884889313879e-05
-2.45048130246528e-05
-1.70246600637123e-05
-3.32243002370352e-05
-4.32892132228496e-05
-2.48033559056057e-05
-2.8347755537099e-05
-2.59072095334072e-06
-1.42423677230526e-05
6.4681737047138e-06
-3.53762771909005e-05
-2.08970391722195e-05
-1.45667141939314e-05
-3.94210553130272e-06
-1.46362241629414e-05
-2.62169713527751e-05
-2.41807901801748e-05
-1.13276870838871e-05
-1.74542311008287e-05
-4.79475739550564e-05
-3.14490372882411e-05
-2.19789755686224e-05
-3.7252209392157e-05
-2.65666437630246e-05
-2.54374289058464e-05
-2.50803618651795e-05
-2.46579073941321e-05
-1.98978583536785e-05
-1.5601071643632e-05
-8.1771650673542e-06
-1.96292781049413e-05
-3.41819428355092e-05
1.65765619452059e-05
-2.27387188664608e-06
-2.81457100276866e-06
-1.51049223014871e-05
-2.85167958112967e-05
-4.89365373712914e-05
-9.77085361646883e-06
-1.55086284961128e-05
-2.56709232540257e-05
-1.81317909407295e-05
-2.75473062789987e-05
-2.48508921660264e-05
1.38089069175887e-05
-1.16743007091231e-05
-1.0976072345716e-05
-2.95665806084243e-05
7.12330897209589e-06
9.44085163674273e-07
-2.25475880062627e-05
9.24994584287241e-06
-2.90590168774446e-05
-9.84035865960343e-06
-2.4176526427956e-05
-2.1332250046942e-05
-5.38850011171243e-05
2.87131024654669e-06
-2.02839951371105e-05
-2.22447623271336e-05
-2.86258171003217e-05
-2.94833412821411e-05
-1.72659357506291e-05
-4.39121363211091e-05
-3.41370086880622e-05
-5.28052147150145e-05
-8.48900516670416e-06
-2.11878094847757e-05
-9.40043363997319e-06
-3.90054171965126e-05
-9.45218926852366e-06
-2.82960405963295e-05
-2.67353141556498e-05
-2.06202446689959e-05
-1.97857111804139e-05
-1.4587752545638e-05
-2.72742973640757e-05
-1.08975322406907e-05
-1.47718308943323e-05
-3.12915812445671e-05
-2.92457672026365e-05
-1.86048198633856e-05
-2.00233500350404e-05
-3.1408003439792e-06
-1.86349394037119e-05
-3.72349445852714e-05
-6.6525275344729e-06
-1.94381674978983e-05
-2.65439122999751e-05
-4.9314821968851e-07
-1.29294707384346e-05
-3.35795392240117e-05
-3.82459706557452e-05
-3.14677388669892e-05
-1.41838772798977e-05
-3.67697488941076e-05
-3.3444810180114e-05
-6.62854956803918e-06
-1.35294485342477e-05
-3.87645749523127e-05
3.30881419696635e-06
-6.99076939066794e-06
-1.08572017958812e-05
-2.56695928214614e-05
-2.49749750331481e-05
-2.87548569398837e-05
-2.37321144940499e-05
-1.72212608770345e-05
-2.23084933834908e-05
-1.4354724076052e-05
-2.96359850923742e-05
-2.56199347520922e-05
2.16205110395227e-06
-1.91254564484825e-05
-9.78903476136232e-06
-8.33913373375602e-06
-1.73555158032018e-05
-2.62319202975932e-05
-1.46638157986445e-05
-7.51303180425474e-07
-1.56327092399576e-05
-5.31420091904337e-05
-2.41726280445322e-05
-2.56006617694129e-05
-3.5169567424232e-05
-2.4594438970632e-05
-2.90122949109913e-05
-4.01233963432714e-05
-1.13023203957474e-05
-1.6342228102957e-05
-9.1111346590483e-06
-5.05606539793537e-06
-1.59383708014732e-05
-3.76429654393487e-05
-1.98505410069397e-05
-3.52569523926854e-05
-3.9270178735593e-05
-3.44519607206628e-05
-5.69486666553496e-05
-2.60609263112064e-05
-2.97318357262401e-05
-1.77707023895704e-05
-9.76173834956726e-06
-4.20317467023858e-05
-6.88912571313432e-06
-1.64936113042957e-05
-2.87655222900753e-05
-3.72401271617369e-05
-1.69213219503651e-05
-1.33655631297572e-05
-1.27409077067955e-05
-2.11598711598914e-05
-1.09369643785188e-05
-1.28051034646435e-05
-1.64211483280963e-05
-4.12679860845527e-05
-3.02332321658104e-05
-1.31942010291454e-05
-2.66117036486172e-05
-2.15225086558265e-05
-2.95713247626542e-05
-2.66462981234069e-05
-1.4835106743004e-05
-2.01151033649254e-05
-2.74926566568894e-05
-4.99387693646291e-05
-3.24790963206723e-05
-1.3520901215943e-05
-2.99084086880922e-05
-1.85894185658863e-05
-3.83862263662942e-05
-2.97502307764944e-05
-1.82903860042169e-05
-1.05068487042134e-05
2.63193296246864e-06
5.79605686523437e-06
-1.08734928412028e-05
-4.49961213499658e-05
-3.06008390558416e-05
-3.3801242884048e-05
1.38949816939211e-06
-4.64522918557759e-05
-2.79235671166955e-05
-2.49153856269282e-05
-1.68221706540345e-05
-1.90649869434683e-05
-3.63751456655539e-05
-1.89051475405334e-06
-1.17950569579005e-05
-5.8011073619095e-06
-2.92277565548049e-05
-3.23306536960171e-05
-1.19081206606696e-05
-4.41219899995347e-05
-2.6026435801703e-05
9.9151481420645e-07
-3.26317761708053e-05
-2.09272362399585e-05
-3.56838745352109e-06
-2.76410360551475e-05
-2.1504546762762e-05
-5.41933825746714e-05
1.49395142207459e-06
-4.30632426372901e-05
-3.63704067598589e-05
-4.19275621779964e-06
-1.46751469616112e-05
-3.5993889434553e-05
-1.3280981069763e-05
-3.06276102653766e-05
-1.09372622357981e-05
-9.01551164434104e-06
-1.38118040137418e-05
-3.66450121878349e-05
-3.73601008081379e-05
-2.14891816034823e-05
-1.63053144201959e-05
-4.34859906740089e-05
-2.2497057036097e-05
5.76976338031099e-06
-2.17371167469839e-05
-2.75113900553726e-05
-2.6267544802338e-05
7.05577083520501e-06
-2.89701901294588e-05
-2.28756667159611e-05
-7.15408973770041e-06
-4.01084444920705e-05
-2.98780522264945e-05
-1.54658934938637e-05
-1.06567893645656e-05
-4.39544422766035e-06
-1.33830862562933e-05
-4.4974586626382e-05
-1.43562332489478e-05
-1.55690480603835e-05
-3.40204874964994e-05
-3.77366027323299e-05
-1.82994516217324e-05
-2.72292814565229e-05
-3.13162861740303e-05
-2.07861776072203e-05
-1.18123748944394e-05
-3.01889365658931e-05
-1.9762124063542e-05
-2.84199128450332e-05
-1.25524337834854e-05
-2.86679199685822e-05
-1.39750094400197e-05
-3.12641606904946e-05
-2.10974820358258e-05
5.22912508294351e-06
-2.46199824276022e-05
-1.70918609124445e-05
-3.17556395826122e-05
-1.06159409769518e-05
-2.9206932209676e-05
-2.40938758547627e-05
-8.91552741328016e-06
-1.67996864684219e-05
-1.58853583199448e-05
-1.92890509016615e-05
-1.75077897699376e-05
-1.79926074731375e-05
-3.87021888502765e-06
-2.89763004331667e-05
-3.104297884954e-05
-1.21812052558918e-05
-1.54092694327312e-05
2.71668446819861e-06
-2.87262753392115e-05
4.86694749999364e-07
-3.28997379931821e-05
-3.47657622924766e-07
-3.93256381915586e-05
-1.59127731378373e-05
-1.03270998612125e-05
-1.75222194997721e-05
-2.76937052556152e-05
-1.99063730060012e-05
-3.8256957759265e-05
-1.43114095946018e-05
-3.225335929555e-05
-2.91746429307093e-05
-3.38330707678827e-05
-1.66177645178556e-05
-2.24154424269678e-05
-3.20741537230147e-05
-1.46844165632525e-05
-1.28733519598868e-05
-1.58115995367715e-05
-3.6890885442483e-05
-1.03527585215018e-05
-9.2352093987889e-06
-2.7098280664059e-05
-3.78385397396133e-05
-1.88612005707819e-05
-1.74790798799182e-05
-8.33468127899366e-06
-4.86530181224219e-05
-2.28847703863737e-05
-3.61555118921318e-05
-2.67037747016124e-05
-4.94117553515614e-05
-3.27766973325806e-05
-4.17119634523669e-05
-1.12355121372038e-05
-3.17620172394884e-05
-1.99832131640824e-05
-1.34185087199819e-05
-2.40685164227259e-05
9.27193484141533e-07
-3.19385646363234e-05
-2.91961074397786e-05
-5.61013955049134e-06
-2.97813659985368e-05
-2.41752302897269e-05
-3.73071806618445e-05
-2.28018429548915e-05
-2.60278443209159e-05
-3.21275763934684e-05
-3.45104502221955e-05
-3.26408143559736e-05
-2.33353731869526e-05
-4.86184133141301e-05
-3.96191751898088e-05
-3.04089355319351e-05
2.78470406375496e-06
-1.07222640549043e-05
-2.78476787278344e-05
1.97081035543403e-05
-1.33277185653075e-05
-2.28498614322063e-05
-2.97282510734061e-05
-2.69793486692831e-05
-4.90976397627476e-05
-4.9604638300503e-06
-2.28878299530945e-05
-3.7191114310944e-05
-2.28680142034731e-05
-1.4748035659151e-05
-4.94727919024016e-05
-3.64250146797134e-05
-1.0968822249354e-05
-1.00188016223843e-05
-3.60770332178222e-05
-2.89273844508307e-05
-2.64401837793996e-05
-2.74849777814105e-05
-3.02752321959857e-05
-6.21731468676688e-06
-1.5026648844483e-05
-2.32107647935064e-05
-2.00192916713009e-05
-5.53197752707116e-06
-1.54390133484569e-05
-1.92009717377036e-05
-4.3732791870183e-05
-1.86208703299609e-06
-7.47481907155254e-06
-3.05295862358125e-05
-4.4408526995917e-05
-4.57507268925993e-05
-8.37645310883765e-06
-1.54715910669886e-05
-2.82648222366567e-05
-4.8746451204058e-05
-3.16271464165428e-05
-2.57928503922991e-05
-4.66512261223956e-05
-1.02194901051959e-05
-9.28979688922592e-06
-3.64265893014889e-05
2.46323065481466e-06
-8.21715520109488e-06
-3.89197014875116e-06
-1.96291847480922e-05
-1.31100289194851e-05
-3.86433200482834e-05
-2.26615776342388e-05
-1.29379035094266e-05
-8.4491035623076e-06
-4.32904957860918e-05
-4.32323037300463e-05
-2.47846821161683e-05
-3.6247141549791e-05
-3.92625076467208e-05
-1.88267419024969e-05
-1.92571937156341e-05
-4.73593196106373e-06
-2.08970175357856e-05
-4.45186137915058e-05
-8.3437393228486e-06
-2.22610105640631e-05
-2.65411958257702e-05
-1.62497995582421e-05
-1.97125670305991e-05
-3.42588209504534e-05
-4.62968671743235e-05
-3.89804004657124e-05
-3.73121441452302e-05
-2.00857368726655e-05
-2.03074763413588e-05
-2.77696069861481e-05
-1.05706290940384e-05
-2.47819290134419e-05
-7.22330707051496e-06
3.58793285911458e-06
-2.48601315438402e-05
-3.32317408312552e-05
-3.52483480913416e-05
-3.02846579732851e-05
-1.79599979239267e-05
-5.95077886696224e-06
-4.13458853645567e-06
-9.7070116576885e-06
-1.94056013012312e-05
3.94566639173257e-06
-2.33867802449746e-05
-1.57078113205488e-05
-2.33990958508484e-05
-9.80971704956342e-06
-1.97205401909239e-05
-2.28587398555853e-05
-4.33767305947574e-05
1.30469905143596e-05
-9.63581058270115e-06
-1.77217858098764e-05
-2.88510098637675e-05
-1.87706835603483e-05
-4.65354231381043e-05
-3.38681773028968e-05
-1.71742996531848e-05
-2.69463952546016e-05
-1.76972599615809e-05
-1.63088191888727e-05
-1.22913117300944e-05
-5.1982584901991e-06
-6.76729498855515e-06
-6.28926825911199e-06
-6.15097982028087e-06
-7.02132452275505e-06
-9.54760920338888e-06
-5.3173089560918e-06
-3.85765507823476e-05
-2.21814475814809e-05
-3.00109244594992e-05
-1.54804431224854e-05
-3.10612814815621e-05
-2.41158733318865e-05
-4.8492278431456e-05
-3.22368464272276e-05
-2.29221392003923e-05
-4.39658676546791e-05
-2.75177997885265e-05
-5.92537344765444e-05
-1.33118620659078e-05
-5.84313005126832e-06
-3.02954140308216e-05
-1.38690007275672e-05
-9.71743037353582e-06
-1.09581357160472e-05
-2.73449200636501e-05
-2.53181788815044e-05
-2.16488311182137e-05
-3.89023683398003e-05
-1.19145146437926e-05
-3.07314564088707e-05
-3.11037677307727e-05
-1.20746408689065e-05
-3.07018322950432e-05
-3.624605171155e-05
-2.11179067875726e-05
-2.00911871584008e-05
-2.55245893061127e-05
-2.29088393270309e-05
-1.76459747668336e-05
1.28464904629899e-06
-2.56990952500078e-05
-2.37407683379906e-05
-1.17687777231227e-05
-9.13533548701823e-06
-4.74485999503935e-05
-1.87341518199739e-05
-2.17737556748799e-05
-1.45485191634827e-05
-4.16646883833414e-05
-1.2733571839787e-05
-1.768103886103e-05
-3.58939948799741e-05
-3.52738770316337e-05
-3.09999779255349e-05
-4.13668276994843e-05
-1.01383535551785e-05
-7.58322003259932e-06
-1.46901578937789e-06
5.93158961685143e-06
-4.34633311140322e-06
-1.05238137187887e-06
-8.96755672651831e-06
-3.40828030890519e-05
-2.04739425511582e-05
-1.89094569776065e-05
-7.31166506498474e-06
-2.08040590407902e-05
-2.14384350800665e-05
-1.86716678607662e-05
-5.79435718122567e-06
-1.31423838544596e-05
-1.01315571757403e-05
-3.95253440225152e-05
-3.7546002056098e-05
-2.68700415352971e-05
-2.75585040871314e-05
-2.73832741976564e-05
-1.83746179870307e-05
-1.5629679175595e-05
-1.93175226280941e-05
-2.7159962871543e-05
-1.86992529332842e-05
-3.24593867145933e-05
-3.17074261856555e-05
3.16656088150794e-06
-1.52456811508468e-05
-9.45149503420314e-06
-2.62574692569402e-05
-4.85204021798781e-05
-6.0812118559238e-05
-4.93215555043812e-05
-1.05661147121531e-05
-2.20532026352123e-05
-2.43189484119243e-05
-2.01948323127711e-05
-4.14307651178251e-05
-1.37608993793805e-05
-3.22584907779719e-05
-3.60225300128367e-05
-4.14187221268078e-05
1.69571437149847e-07
-1.31743131440182e-06
-1.64600521734123e-05
-2.58489264246454e-05
-1.47792973562863e-05
-1.13065308603626e-06
-2.25278559575613e-05
-3.68006471623531e-05
-2.95259969495783e-10
-3.54275059542444e-05
-1.67109439825201e-05
-3.88104222421414e-05
-3.45359824305619e-05
-3.25687371126898e-05
-2.22930638136509e-05
-2.33338141854368e-05
-1.91525085423878e-05
-2.03977254009475e-05
-3.98970011920051e-05
-2.51562585462795e-05
-9.78798613795759e-06
-1.8066472779086e-05
-6.84398343956017e-06
-4.45100886395189e-05
-3.05910548069997e-05
-1.26656991482139e-05
-1.63466884927551e-05
-2.69236535204189e-05
-3.12958108642282e-05
-1.89841047508455e-05
-1.86731875483783e-05
-1.04767280738568e-05
-2.30024480180863e-05
2.17584935728831e-05
-8.32929466768243e-06
-4.1071462810604e-05
3.15181864878449e-07
-2.73732339019748e-05
-2.31334208506557e-05
-1.66507044069492e-05
-2.14031406170125e-05
-2.27306505428063e-05
-2.12808877899956e-05
-1.62466895640031e-05
-9.13288852591994e-06
-2.57324894594629e-05
-4.14011126523886e-05
-8.03865252425101e-06
9.80144948810464e-06
-3.37997775485668e-05
-1.12407339293546e-05
-2.61390223247309e-05
-2.39768922751126e-05
-1.40661180776565e-05
-2.65044108681101e-05
-1.60531965613507e-06
-3.35245740289645e-05
-3.55719991511293e-05
-1.84143254057682e-05
-2.05829389866557e-05
-8.54204601835449e-06
-3.92950205966841e-05
-2.16484351770329e-05
3.39340433355461e-06
-2.43759883187895e-05
-2.71344721043688e-05
-3.30525939761195e-05
-2.53474264308264e-05
-2.97943452762633e-05
-2.621411856863e-05
-1.18354058104556e-05
-2.69690679980592e-05
-2.77662353492964e-05
-1.43936954079566e-05
-2.24013195512319e-05
-4.5798618281014e-05
-2.86244317230927e-05
-5.11075023187849e-06
-2.21373819182845e-05
-6.06968129630934e-06
-9.68712285422107e-06
-2.42190249969747e-05
-2.86338064956021e-05
-6.76562498248553e-06
-2.35328572396661e-05
-2.34181207479484e-05
-2.83188595621035e-05
-2.73073590687339e-05
-1.22426094308277e-05
-2.65684734987731e-06
-2.96829392569882e-05
-2.58420693588086e-05
-3.72557563131304e-05
-3.851223827128e-05
-1.96090250465877e-05
-3.51509829352246e-05
-3.21474320308188e-05
-4.49994446247311e-05
-8.54569733716546e-06
-4.00558814241947e-05
-2.36180444540625e-05
-7.74812607711816e-06
-3.36115604208161e-05
-2.76461247607289e-05
-2.70823503766633e-05
-1.09370150423757e-05
-5.60738635181826e-06
6.38119441208129e-06
-5.26204327398118e-06
-9.34015559424887e-06
1.07364450828558e-06
4.54599109729583e-06
-2.54981246055397e-05
1.27445986917536e-07
-5.57874159117934e-06
-3.21971748189515e-05
-2.04798639325533e-05
-2.5897060699948e-05
-1.9347268638235e-05
-1.22278039460373e-05
-2.01458926775515e-05
-3.61254674616394e-05
-2.31072331730913e-05
-4.63907098115913e-05
-4.62220808139231e-06
-2.02902518118817e-05
-8.08948380403594e-06
-1.2485205067205e-06
-2.0401975402926e-05
-2.69251265250118e-05
-1.01933007587244e-05
-2.4003228924021e-05
-1.82301863613074e-05
-2.83986042436604e-05
-1.22317263721699e-05
-1.5012537793124e-05
-1.93904619283045e-05
-2.96484849107172e-05
-2.27617034591438e-05
-1.76307633864179e-05
-2.3335656332344e-05
-2.43223307639822e-05
-3.55078648239538e-05
-4.14091522474046e-05
-1.1927408870509e-05
-2.03363684559373e-05
-3.27579185543005e-05
-9.37270146915011e-06
-4.16709236160308e-06
-2.15740350572449e-05
-4.5749126982919e-06
-6.91296202772459e-06
-1.60219378532819e-05
-2.69128488985605e-05
-3.34387661545078e-05
-2.23912607865036e-05
-1.94320220656278e-05
-3.30354888548145e-05
-3.02216307282918e-05
-5.9337180519194e-05
-1.68936858443026e-05
-4.0418160951037e-05
-1.0428754645804e-05
-2.26890128494059e-05
-2.97815088030518e-05
-1.30395675535367e-05
-3.75349649439577e-05
-2.419131809186e-06
-2.35705858934769e-05
-2.47270797699586e-05
1.34334676944297e-06
-2.02594765937978e-05
-2.29115879429828e-05
-2.11013715368799e-05
-1.38864907663519e-05
-1.05366523657068e-05
-2.45904920148981e-05
-2.76529106661934e-05
-2.27637117685263e-05
-4.69182880442679e-06
-3.01310674106241e-05
-2.44237911956813e-05
-3.94347911512622e-05
-5.58208934751408e-05
-2.0821778561126e-05
-1.96061007413181e-05
-1.64786189927186e-05
-3.90808445926079e-05
-1.05417557345896e-05
-4.69587923569676e-05
-3.94718041370959e-05
-2.62955431146664e-05
-2.20021846384626e-05
-1.07451562772503e-05
-3.02742107941881e-05
-3.91499879324847e-05
-3.67890867357166e-05
-1.31356303657008e-05
-2.41080178888372e-05
-3.46382753875572e-05
-3.45687171787147e-05
-3.72308947308624e-05
-2.93199914568243e-05
-2.8347870931013e-05
-6.54522091254247e-06
-1.3870034754498e-05
-2.91460596247586e-05
-2.5284016359303e-05
-2.83069077294262e-05
-3.05784249169083e-05
-1.40527956732844e-05
-4.89308639602902e-06
-2.60930617295669e-05
-1.43567527645101e-05
1.01585041044051e-06
-3.27914833677548e-06
-3.5014308372554e-05
3.00001268205773e-06
2.30122509983867e-06
-1.72263582263289e-05
-2.59184600450827e-05
-1.50171915841188e-05
-2.29943174398141e-05
-1.9533702175933e-05
-2.35836977448441e-05
-3.40078512648727e-05
-3.52792726079024e-05
-4.83728882221278e-08
-4.38125231770006e-05
-2.13957266992286e-05
-3.1398717460572e-05
-3.35145794528553e-05
-1.81595060403843e-05
-3.32893933736547e-05
-3.34621777713974e-05
-1.1948765391869e-05
-3.06819936140826e-05
-1.76940717321008e-05
-1.70262464334435e-05
-1.92396391451973e-05
-2.35790116703145e-05
-1.25273428306793e-05
-3.18261575506911e-05
-3.99536284512193e-05
-2.49131422332007e-05
-4.19697997862813e-05
-1.24946826224475e-05
-1.91774576137325e-05
-1.18640600839425e-05
-1.68812742929316e-05
-1.35873345446062e-05
-2.02324811198087e-05
-1.74288136988666e-05
-1.30035116094833e-05
-1.27623984799947e-05
-2.73247692546401e-05
-2.61015477776745e-05
-9.12791957399493e-06
-2.82403716233988e-05
-1.94602573555783e-05
-3.41240966018585e-05
-2.66327312092247e-05
-2.2704226375925e-05
-9.51981213771876e-06
-3.22546951192754e-05
-5.92592280522224e-05
1.15433146803361e-05
-3.25422667329887e-05
-6.28517448680148e-06
-1.75664196951259e-05
-7.19858421173444e-06
-2.05606952986526e-05
-1.47660109239768e-05
-2.56390052517845e-05
-1.55881213216911e-05
-3.91235965005053e-06
-2.11579520348718e-05
-2.77236898316901e-05
5.48874619974129e-06
-1.41408575518192e-05
-1.79250300088248e-05
-9.81079791197756e-06
-1.34762410911269e-05
-2.82684400398835e-05
-2.81378741644685e-05
-9.64856752046422e-06
-6.54422711029698e-06
-3.01287573626483e-05
-2.08465648287621e-05
-3.46408077684887e-05
-3.0907479965052e-05
-3.01975699874599e-05
-1.30228229799753e-05
1.74428212460062e-06
-2.14937787052688e-05
-2.18607868525266e-05
-3.09537678171173e-05
-2.54175172672414e-05
-2.07551791653551e-05
-1.44089710160506e-05
-2.01928760069655e-05
-2.52912758742234e-05
-2.19174082582066e-05
-3.00042525038226e-05
-3.08192686307723e-05
-2.36376100706028e-05
-1.45828454138183e-05
-2.23934199192174e-05
-1.43278270100407e-05
-7.68688854106584e-06
-2.01477053519062e-05
-3.43003809611881e-05
-5.74621331490131e-06
-2.08100682536531e-05
-2.36254132386558e-05
-1.12070154954021e-05
-9.79319139974428e-06
-3.67220049658725e-05
-2.95847926063788e-06
-2.82978169569418e-06
-2.1746883659001e-05
-1.92648686359076e-05
-9.8421728577885e-06
-1.9466564135944e-05
-1.62235315380668e-05
-1.17542383123387e-05
-2.4861073814934e-05
-2.04249755042818e-05
-3.25771331227487e-05
-3.99264964106596e-05
-3.3241350061256e-05
-2.28857309707853e-05
-2.77709727285552e-05
-3.46810682547979e-05
-2.31906098987509e-05
-1.62469362109138e-05
-2.35182053571218e-05
-3.29672302556873e-05
-1.18819581340454e-05
-2.58517019098592e-05
-1.05927239280006e-05
-7.50390307176264e-06
-3.39475731644983e-06
-1.45729475202421e-05
-8.75522166058187e-06
-1.13309181666874e-05
-5.43681313282569e-06
-3.06331444256719e-05
-2.90572419512014e-05
-3.62991844097275e-05
-1.860586396259e-05
-1.56706417732901e-05
-9.4865309639635e-06
-1.86298763971535e-05
-1.04442030989391e-05
-7.23468551646744e-06
1.21205580262258e-05
-1.80103487849962e-06
-3.61061980099244e-05
-2.87955710765934e-05
-1.74516096522161e-05
-2.1388558427508e-05
-3.31581631118344e-05
-1.48495275977752e-05
-1.50335686557943e-05
-1.20664655313921e-05
-2.33121423210803e-05
-7.57331746274804e-07
-4.08338765785689e-05
-6.26009279582439e-06
-2.15546813401092e-05
-1.64237796219104e-06
-1.01376453331311e-05
-2.91735947856499e-05
-1.08015197686323e-05
-4.3438550474252e-05
-3.97240414169068e-06
-2.90893431693733e-05
-4.13222757411022e-05
-1.20087009611431e-05
-1.19090337793704e-05
-1.89916151349617e-05
-5.27531380829197e-05
-2.82768567084004e-05
-3.42563882778071e-05
-1.67084385336918e-05
-3.0994380042197e-05
-8.24782059177898e-06
-5.07755016706078e-06
-2.62437440362937e-05
-3.31900171702246e-05
-3.90413136199238e-05
-1.5716692068142e-05
-2.50545212621502e-05
-1.71843254571502e-05
-7.75669309829772e-06
-2.46633337572885e-05
-5.33333830212053e-06
-3.1985373004411e-05
-3.44562171637658e-05
-1.1391294894151e-05
-1.29748710018565e-05
-4.17409880350687e-06
-9.70179971560957e-06
-2.14968498040346e-05
-2.01176586179849e-06
-3.95834587073923e-05
-2.33702309001289e-05
-3.60312103599165e-05
-9.38395782924824e-06
-2.66390642829463e-05
-4.88958471696249e-05
-4.00775112238267e-05
6.0094472903027e-06
-3.18024635941851e-05
-3.75434111506948e-06
-2.60608984228859e-05
-2.79286963496631e-05
-1.61291957598458e-05
-1.86985335959507e-05
-3.95446112715014e-05
-2.03128305013222e-05
-7.11178894431656e-06
-2.09433616916276e-05
-1.5550271030144e-05
-2.35240000966434e-05
-2.47783872198684e-05
-1.70314108807165e-05
-1.96584777790103e-05
7.85139675384525e-06
-1.80472750301697e-05
-1.9759824600722e-05
-1.99605431765612e-05
-7.64611002664485e-06
-3.45993836649835e-05
-7.47878889396699e-06
-2.72690349309185e-05
-1.98202596938063e-05
-1.59618816538333e-05
-1.77143008966953e-05
-2.81031941769407e-05
-1.61915612808329e-05
-1.53702375610702e-06
-1.16623429521132e-05
-2.79046381004215e-05
-2.20657392813515e-05
-2.64236914295988e-05
-2.17589913134208e-05
-9.69982338254703e-06
-5.35292971409042e-06
-2.65835229234628e-05
-2.1865510429338e-05
-2.46200413877484e-05
-8.40156142783562e-06
-3.20843848457135e-05
-9.42970117825425e-06
-4.84503250072285e-07
-1.74519481651102e-05
-3.13460201831597e-05
-3.27761544498965e-05
-1.52474777761035e-05
-3.04986326598602e-05
-5.1582059572659e-05
-2.44933628522743e-05
-3.03918574427098e-05
-6.32351893967423e-05
-6.2450826485751e-05
-2.98760409971528e-05
-2.71490631893529e-05
-3.62645888338336e-06
-1.05533348888687e-05
-2.23207430165131e-05
-3.65279162674741e-05
-1.15929547883516e-05
2.74542171701631e-06
-1.36228818367895e-05
-8.74444310899544e-06
-3.41550321614042e-05
-6.46480087942894e-06
-2.69430439278423e-05
-2.09634531334475e-05
-1.13714378030231e-05
4.47202581045195e-06
-2.66521509040818e-05
-3.2460777479598e-05
-2.32895921241169e-05
-2.1832213364762e-05
-1.72267789770153e-05
-3.02817425653127e-05
-2.19974296973509e-05
-2.74046676830592e-05
-7.995154013684e-06
-3.38803241026171e-05
-2.4593756428596e-05
-1.29191819228812e-05
-2.95568435606035e-05
-2.95094606266572e-05
-1.44836550525789e-05
-8.53577551978048e-06
-1.25147982566128e-05
-5.5611969173278e-05
-2.56032739573616e-05
-3.44477579655001e-05
-1.77547899694377e-05
-1.85839008083146e-05
-2.34695572697625e-06
-1.22725684092602e-05
-2.78797385125278e-05
-2.36912667508984e-05
-2.24415343139836e-05
-2.24777768705193e-05
-1.2571323244861e-05
-5.59293525985597e-06
-1.79392825741048e-05
-1.40197071362604e-05
-1.33625278308733e-05
-1.79797575728924e-05
4.52617145363286e-06
-2.21163203636644e-05
-2.76307522786301e-05
-1.8863073457743e-05
-8.97934979749183e-06
-2.73223432734028e-05
-2.31826373031848e-05
-2.55415737511619e-05
-8.80425820580464e-06
-2.01289283629942e-05
-1.72737081836414e-05
-2.43498872084989e-05
-2.53192855049319e-05
-3.00791833971504e-05
-4.7589908840219e-06
4.2853140893577e-07
-1.55339441169306e-05
-2.08051366299908e-05
-1.12531553424975e-05
5.8321522967644e-06
-1.45072850589754e-05
9.03862403394629e-09
-3.09789457146818e-05
-8.37759450391829e-06
-3.71437122418446e-05
-2.479370526615e-05
-2.09062449222493e-05
-4.24962187810261e-05
-6.86288693690056e-06
-2.96614586178415e-05
-1.90012547103343e-05
-2.01348691060353e-05
-2.31035636183675e-05
-3.13538613178785e-05
-2.0774199746666e-05
-2.03177186305839e-05
-4.7653182389151e-06
-1.0577796678191e-05
-1.34381647422046e-05
-5.33138344944292e-06
-1.75148803907688e-05
-5.29819593461264e-06
-1.40062473102968e-05
-4.05596259006211e-05
-6.96203616466694e-06
2.28098505005382e-06
-1.05547977261463e-05
-1.28466304818613e-05
-2.65563372363461e-05
-4.01184654171911e-05
-1.84889159874176e-05
-5.30269830757528e-06
-1.51606120173075e-05
-3.04047000079571e-05
-4.56156117665756e-05
-5.24731019492827e-06
-2.58724478080239e-05
-1.85248067927767e-05
-2.43776894493535e-05
-1.63077272125476e-05
-2.49642765351793e-06
-1.98109554836776e-05
-9.94650170523756e-06
-6.74994990291866e-06
-4.6937648279777e-05
-3.27040872346035e-05
-2.62089479175295e-05
-1.06131572131035e-05
-7.79263322660492e-06
-3.57321581013549e-05
-2.3635223969138e-05
-1.64269082353545e-05
-3.65055833343084e-05
-3.26506304956161e-05
-4.10070000378609e-05
-2.03114049662178e-05
-2.24078890674536e-05
-1.58320051626172e-05
-1.27125352973878e-05
-9.85719738985286e-06
-2.60133634331442e-05
-8.36960246974259e-06
-2.90844450660463e-05
-8.90437718315608e-06
-2.28936313405902e-05
-1.76327131824619e-05
-2.1518381140761e-05
-5.11491932716511e-06
-1.21875914779308e-05
-1.31555172832569e-05
-2.18751324534298e-05
-4.22616013740305e-05
-9.54601850928634e-06
-1.9072751836359e-05
-2.03808518227961e-05
-3.27893851151403e-05
-2.45146520115124e-07
-6.71276069575493e-06
-1.81933831254704e-05
-5.94067793097817e-05
-1.82426818936433e-05
-1.1329168693191e-05
-1.80945321874479e-05
2.73199684331567e-06
-2.52189227081241e-05
-2.23317793128208e-05
-2.64679274735944e-05
-1.52399155374532e-05
-3.00552523473548e-05
-6.78190456661907e-06
