# Supplementary material for: Research on computational propagation and identification of mine microseismic signals based on deep learning
Source: PLoS One. 2025 Oct 22;20(10):e0334641. doi: 10.1371/journal.pone.0334641 (PMC12543183; doi:10.1371/journal.pone.0334641)
Supplement: S9 Data — (ZIP) [file pone.0334641.s009.zip › 000101100000439.xlsx_0.txt_24.txt.txt]

-2.09672672775312e-05
-2.8100435972084e-05
-1.42042655329454e-05
-1.27541156323573e-05
7.79042241807723e-06
4.24306258346833e-06
-1.37264535771539e-05
-2.96858705790603e-05
-7.54707543428921e-06
-1.05471519629206e-05
2.513356523516e-06
-1.95673146055304e-05
-2.10505932427321e-05
-8.07281942646105e-06
-2.06235136140466e-05
-1.74685297493131e-05
-4.3910320329303e-06
1.85228034404831e-06
-2.05373681276372e-05
-1.23216493776615e-05
-9.88307598974974e-06
1.11745981887484e-06
-2.78406029231957e-05
-7.06793740227723e-06
-1.0966575200635e-05
-4.61051742001578e-06
-1.80888608722426e-05
-1.84296147412463e-05
-2.19727689256908e-06
-2.66947327998901e-05
-3.56915640690286e-05
-1.99424381988499e-05
-8.22733263950347e-06
-1.63645898961453e-05
-1.32642025413046e-05
-1.82222688512694e-05
-5.18599946156747e-06
-2.9923673815311e-06
-1.72516598670885e-05
-4.392259812072e-06
-1.42644022995363e-05
-1.28426075869635e-05
-1.46064550905502e-05
-2.88118942499996e-05
-8.94455041166225e-07
-1.27498388956435e-05
-1.55810769294048e-05
-2.23150805538994e-05
-2.82485326235941e-05
-3.28177210160739e-05
-2.71527942401046e-05
-2.34603856170999e-05
-1.6672131059379e-05
-1.75129314005423e-05
-2.70166734627278e-05
-1.58342527978106e-05
-1.35466503584549e-05
-3.08719065209099e-05
-2.48348460601275e-05
-1.60559984211793e-05
-1.8616331958052e-05
4.91059601263599e-07
-2.03219847140052e-05
4.62107991914683e-06
-2.00358835887801e-05
-2.42157382905513e-05
-1.00248792367105e-05
-1.39624374904856e-05
-1.15694655276203e-05
-2.87581463991299e-05
-5.07033073827035e-06
-9.51313309968209e-06
-1.42308390477112e-05
-1.99723483902408e-05
-3.39076229191358e-05
-7.4424685485966e-06
-3.15010891059458e-05
-3.84495662127302e-05
-2.21959092271505e-05
-1.10139905412026e-05
-2.17154264492006e-05
-1.74824106636198e-05
-1.34202087260751e-05
-3.06444006129962e-05
1.19392537880005e-06
-1.85573801367873e-05
-1.99723025369503e-05
-3.28736663647376e-06
-3.57965668860638e-06
-3.52660195418569e-05
-1.52106317927576e-05
-1.40718398507565e-05
-9.49139979324101e-06
-8.32903920719332e-06
-2.33678686552719e-05
-4.22000090618657e-06
1.41294432653578e-06
-2.66865483317318e-05
-1.09826485399e-05
-2.07549612331456e-05
-1.87103549159155e-05
-1.3795318150752e-05
-3.71154360781934e-05
-9.04843179896427e-06
-7.30633477731807e-06
-3.83033593046959e-06
-3.59002029360644e-05
-2.16149349599404e-05
1.15480491999973e-05
-2.55862380290003e-05
-1.13322452658273e-05
-2.79754567421665e-06
-1.90183062643806e-05
-4.69532420274406e-06
-2.33792794176118e-05
-1.88452168332227e-05
-8.32958015532054e-07
-2.33951123094821e-05
-8.75117623312543e-06
3.81299529633405e-06
-1.72968310405179e-05
2.89088736364035e-06
-2.36876873718914e-05
-2.20758483975517e-05
-1.64102459565073e-05
-2.7329936352992e-05
-1.24922540702576e-05
-1.58861185146784e-06
-9.59411849857945e-06
-8.68437015888342e-06
-6.81123364489605e-06
-1.90614472060335e-05
-2.21758030485209e-05
-1.65948239320556e-05
-9.02379099091461e-06
-1.07897550722157e-05
-2.10504575266722e-05
-2.76569806899042e-05
-2.5133730685896e-05
-2.03532975157242e-05
-2.99551669488628e-05
3.11612067145979e-06
-1.50134554405547e-05
-2.735761315458e-05
-1.44221076983938e-05
-2.27606356622644e-05
-2.60522276353312e-05
-1.27533104300741e-05
-3.28921089625497e-05
-2.19776557940233e-05
-1.83246852763671e-05
-2.32518889322679e-05
-1.0710546800102e-05
-4.01561777840083e-06
-1.58441402592989e-05
-1.38790398016581e-05
-1.89225907197495e-05
-1.33098696474518e-05
-1.23273846185118e-05
-1.08230184963593e-05
-3.11867864958358e-05
-2.25902496833346e-05
-1.87812774934681e-05
-1.4518220262072e-05
-1.29143833321736e-05
2.31678625412051e-06
-2.77784291348189e-07
-1.76942644922243e-05
-2.42392440334962e-05
-1.7541598107036e-05
-3.22536692420345e-05
-1.45482968769771e-05
-7.03896609553718e-06
-3.89877492865468e-05
-2.25612819268284e-05
-7.25419522255376e-06
-1.74176378751296e-05
-1.38464342104802e-06
-2.02242525666138e-05
-2.01353187033309e-05
-2.82626071417467e-05
1.18198440658227e-05
-2.1798007882168e-05
-2.21729256557425e-05
-2.68809034290284e-05
-1.45518075594787e-05
-1.027248720458e-05
-8.79570801394525e-06
-2.08445249524667e-05
-2.61107094932009e-05
-1.21086543931105e-05
-1.96389556366651e-05
-3.45595578792262e-05
-8.39776707311482e-06
1.94799705050261e-06
-1.67986682028917e-05
-2.18442352478928e-05
-1.12496839732016e-05
-2.17141108296819e-05
-1.68534022882894e-05
-1.05343238280569e-05
-1.8110135767139e-05
-6.33461447805443e-06
-1.85863598546143e-05
-9.97494331575472e-06
-1.1626877032624e-06
-1.33907919108314e-05
-2.58136718048123e-05
-1.10194224303958e-05
-8.73630632386082e-06
-2.52211664303919e-05
-3.24032870316413e-05
-2.58429673386788e-06
-3.87604021232492e-05
-1.59277703006854e-05
-8.38901295088469e-06
-2.16654983713133e-05
-2.14767794476512e-05
-1.55042004479283e-05
-2.42665015422615e-05
-6.16841473504663e-06
-1.42085323132833e-05
-2.28666907376504e-05
-2.62636454433774e-05
-1.72300502709669e-05
-1.70536346941073e-05
-1.33477761130046e-05
-1.8336825181659e-05
-1.10553765619204e-05
-1.7149855326058e-06
-1.03706987598652e-05
5.52326177453842e-07
-3.71390403841494e-05
-1.08794336508752e-05
-2.44848423616563e-05
-1.26491892064652e-05
-1.60034237623193e-05
-3.09879263055364e-05
-1.22622274131104e-05
-3.44850485293517e-06
-3.12906040495136e-05
-2.63557107415746e-05
-1.45928437488877e-05
-2.81883804146586e-06
-1.64207018615332e-05
-3.2526120847805e-05
-1.90624378139469e-05
-1.81967581358741e-05
-4.44767023579897e-05
-2.1034800213557e-05
-1.13652295535963e-05
-2.07558502718075e-05
-1.58653943185027e-05
-1.56623891129287e-05
-9.29776257966476e-06
-4.3913188136285e-06
-2.31113954305043e-05
-2.13791038228102e-05
-1.69843882065454e-05
5.95802545121575e-06
-1.50606957115535e-05
-1.55223615466623e-05
-2.00844639352487e-05
-1.22052766661054e-05
-2.86189093251261e-05
-3.31549918907998e-05
-1.43587561803661e-05
5.92287296616521e-06
-8.67657148305611e-06
-1.04430848201597e-05
-1.33716082568984e-05
-9.22012764386109e-06
-1.42421524564338e-05
-1.04213407893224e-05
-2.7429528067287e-05
-2.38184370332846e-05
-7.52536849968606e-07
-3.37116362671143e-05
-2.6657649521036e-05
-2.15522046035815e-05
-7.09650888401964e-06
-1.01928360022592e-05
-8.56198862211376e-06
-3.03465678092928e-05
-1.44948586724324e-05
-3.08580862928823e-05
-6.50852242627025e-06
-2.78068733944055e-05
-1.80933284089866e-05
-1.51065487280082e-05
-2.64955001039181e-05
-2.91261097500467e-05
-1.63253111198455e-05
-1.23495613581985e-05
-1.13621810443958e-05
-3.6626367026236e-05
-2.05875624359049e-05
-7.54016711730642e-06
-3.43391747401309e-05
-2.53656661932572e-05
-1.34622851474909e-05
-2.14558530864348e-05
-2.12922492796654e-05
-4.9589412423565e-05
-2.56547229857e-05
6.2978468439458e-09
-2.4628662184988e-05
-1.09740841324321e-05
-2.51106009355018e-05
-2.94945458625194e-05
-3.39684766889649e-05
-1.69299612681408e-05
-3.20467315934808e-05
-4.04453179760025e-06
-1.47186761521304e-05
-7.74941887169586e-06
-1.67139932221543e-05
5.33296925084158e-06
-2.4461269993211e-06
-2.01912239300281e-05
-1.77413669343056e-05
-1.99886377198623e-05
-1.30648429741861e-05
-1.62739195898321e-05
-4.96566310294752e-06
-1.89509288436461e-05
-1.5697150883909e-05
-3.61845344073662e-06
-1.19521811730588e-05
-1.49384921880649e-05
-9.55802819737792e-06
-1.35180970344977e-05
-2.11510922851076e-05
-3.08002881315237e-05
-8.56842602309333e-06
1.0828342686795e-05
-2.10496508735352e-05
-4.99958009790823e-05
-1.93424766397729e-05
-8.03649696915979e-06
-1.54571146449191e-05
-7.33397236663831e-06
-1.53939417708783e-05
-1.03248605508085e-05
-1.67107737506859e-05
-6.61097782799998e-06
-1.9564120199637e-05
-1.17768121086629e-05
-1.54339217852693e-05
-9.31324050854816e-06
-1.71293357903699e-05
-1.58867618531269e-05
-2.04052356997324e-05
-8.83910448315723e-06
-1.97388682438734e-05
-2.24474106989992e-05
-1.71605391861345e-05
-1.22091018231175e-05
1.17104745549258e-06
-1.77748252849171e-05
-1.48543872990227e-05
-8.60297310048094e-06
-2.28474866668027e-05
-3.1560665926503e-05
-1.49062578548221e-05
-2.28288836550335e-05
-1.88082707012625e-05
-1.34993695121217e-05
-2.23958881542912e-05
-1.97327641600261e-05
-3.95874200892701e-05
-3.24816286905508e-05
-1.52598449216206e-05
-3.43126372954584e-05
-3.61746260842341e-06
-1.47056933195792e-05
-2.31429848735235e-05
-2.57696695482769e-05
-7.76607415764478e-06
-3.02699575276973e-06
-2.26281589031391e-05
2.0110837167013e-07
-1.73663732706545e-05
-1.75074472168045e-05
-2.71091156554442e-05
-1.88102550613665e-05
-6.61162961875777e-06
-1.51876394960711e-05
-2.71949246569179e-05
-2.74537723570629e-05
-1.23405559683613e-05
-7.8821879943418e-06
-1.7407117859403e-05
-2.13840539642172e-05
-1.1689080501241e-05
-3.0322675572804e-05
-2.87162776215433e-05
-1.79723132096872e-05
3.73387830324515e-06
-1.09440210288106e-05
-3.75106589077598e-05
-6.6635404676084e-06
-8.93190529862294e-06
-1.83457390042971e-06
-1.40279215433527e-05
-6.81330740051358e-06
8.46771520898468e-07
-9.08089568189803e-06
1.72606138570447e-07
-2.507195892132e-05
-1.93832532303679e-05
-5.09249204708959e-06
-1.39244122464977e-05
-2.7877087502757e-05
-2.89627236188135e-05
-9.98233305810535e-06
-2.94162796942741e-05
-1.23315614140105e-05
-1.95471558783823e-05
-5.83962992464514e-06
1.79930766720761e-05
-1.95459459278218e-06
-1.29454657538848e-05
-1.79491104665404e-05
-7.53217952929413e-06
-9.51204454143472e-06
-3.69358292697556e-05
-9.46215919772459e-06
-5.7475492371576e-06
-1.42843175769805e-05
-1.946060617399e-05
-3.28550590289955e-05
-2.12794820787772e-06
-1.75716101671043e-05
-2.01106913675096e-05
-3.02733744480627e-05
-1.73127675400166e-05
-1.1421188836183e-05
-2.64442927910467e-05
-3.16257367457347e-05
-1.65423226676501e-05
5.86429234035579e-06
-1.29723133846659e-05
-2.90756871433434e-05
9.86972176952548e-09
-9.7344013708948e-06
-4.35091080190289e-05
-1.06373583684278e-05
-1.7581114579812e-05
-2.15078180366721e-05
-2.85945373252063e-05
-2.55889304821446e-05
-1.37853942096314e-05
-9.34920317290038e-06
-1.21953238626114e-05
-4.0361334431935e-05
-3.0977701462621e-05
-1.27452637007772e-05
-1.07009714570765e-05
-2.63672720667974e-05
-2.61333459618335e-05
-2.2372095748134e-05
-1.40876897184654e-05
-1.86529626186931e-05
-5.44706643041912e-06
-2.00055503684563e-05
-1.77481209343056e-05
-2.38851414143879e-05
-1.9833789362388e-05
4.29777367149812e-06
-2.00232495394389e-05
-2.00545402875628e-05
-2.13088487842932e-05
-1.54998817393598e-05
-7.1071310352752e-06
-1.40332892070777e-05
-1.8517340190254e-05
-1.41478323285528e-05
-2.12396864845237e-05
-8.38355894598618e-06
-3.34386941031078e-05
-3.01521081117508e-05
-5.54594244152955e-06
-1.54756704099492e-05
-1.17595832607241e-05
-1.06126886302285e-05
-8.36192559242294e-06
-1.2206071018101e-05
-2.310420519476e-06
-1.94186798575738e-05
-1.71105381162335e-06
-1.96934638289493e-05
-1.89911011092423e-05
-9.74094833458262e-06
-2.4653292470304e-05
-2.40351443183931e-05
-1.40197480788022e-05
-9.43346798440538e-06
-1.93640525738473e-07
-3.06276106090475e-06
-2.11216086560853e-05
-1.26658569894121e-05
-2.40493108038708e-05
-1.79380003121625e-05
-2.72300089040963e-05
-2.14872047123355e-05
-3.21962280803764e-05
-2.22762106821616e-05
-1.28719530131424e-05
-1.33317486660961e-05
-2.2777084691813e-05
-1.88230445084184e-05
-3.47830473114463e-06
-2.95093025600746e-05
-6.25454709960223e-06
1.24942377928478e-06
-2.5744000527419e-05
-1.69510122147226e-05
8.37969566821431e-06
-1.41956377517816e-05
-1.32983696412125e-05
-2.07825483933286e-05
-9.16399326647983e-06
-7.34441979433126e-06
2.5087281832729e-06
-9.72853645353508e-07
-1.15622548329981e-05
-2.6621882497896e-05
-1.48135133132575e-05
-2.21802790137398e-05
-2.99187717500476e-05
-1.0331601164075e-05
-2.64951455583514e-05
-1.90728967122422e-05
-1.13378487644079e-05
5.54546371569781e-07
-2.31344746674607e-05
-3.47666068904246e-05
-1.22182180814061e-05
4.9202999521564e-07
-1.18766157028148e-05
-1.23044912771908e-05
-2.54478831153789e-05
-2.10627951622842e-05
-3.34293556031774e-06
-8.24897459691897e-06
-9.01579613584753e-06
-1.39924838463402e-05
-1.32428697546226e-05
-1.69822459191606e-06
-2.28930389989313e-05
-1.10046626854224e-05
-2.11926229924281e-05
-2.60178570981223e-05
-1.54819790255552e-05
-7.2370037739501e-06
-3.16819119552531e-06
-3.39570003292775e-05
-3.0119647328136e-05
-1.57495498400344e-05
-1.91960277854142e-05
-1.66342999303592e-05
-1.94749752813111e-05
-2.39408157718304e-05
-3.45765938023312e-05
-2.81859153633948e-05
-1.32690504616736e-05
-1.35651050568646e-05
-1.23669001745902e-05
-1.5634188277359e-05
-7.56214081529195e-06
-2.05715593430832e-05
-4.88209068006769e-06
-2.33041528519993e-05
-4.33776221929909e-06
-1.56679140358269e-06
-2.555146094478e-05
-2.10547667846966e-05
-3.49926869699923e-05
-2.23226194797893e-05
-2.207511341362e-05
-6.80698040451072e-06
-1.51533197207438e-05
-1.30671187110522e-05
-1.18372812019798e-05
-2.57732346826093e-05
-1.95597313357314e-05
-1.34264175528956e-05
-2.58166596106843e-05
-2.55029283908489e-05
-9.5194111481826e-06
-2.03069571602501e-05
-7.71292800770932e-06
-2.51054599598034e-06
-3.34144267476257e-05
-5.12554406807594e-05
-1.79878124848919e-05
-1.01601311401245e-05
-3.88589602661788e-05
-2.29441888837339e-05
-2.61149887969049e-05
-1.09653902443872e-05
-1.36108873721531e-05
-1.20012563535394e-05
-2.90639819131043e-05
-6.9578631267e-06
-1.86321083590144e-05
-2.03562657216276e-05
-4.85744353883694e-06
1.53021475312987e-06
-1.16786743501617e-05
-2.48002301951316e-05
-7.58868036406589e-06
-1.06071785651383e-05
-1.51573946270701e-05
-1.16799811589493e-05
-1.82169423077958e-05
-1.68006386076816e-05
-1.43276348384729e-05
-1.09908412302004e-05
5.71927112424644e-07
-2.75097579448021e-05
-3.11494403173273e-06
-2.79106697806529e-05
-1.7537173800713e-05
-5.16746975979355e-06
-2.28903859832786e-05
-2.08818892251609e-05
-2.73457461049159e-05
-1.49005948219449e-06
-2.14669055141994e-05
-1.58681316131926e-05
2.61255632377425e-06
-2.19163693235327e-05
-1.57639198025036e-05
-9.53162164678004e-06
-1.30668299909657e-05
6.09600828679566e-06
1.11243029271305e-07
-1.94057754121856e-05
-3.00597318298374e-05
-2.51286380512435e-05
-1.7353872878625e-05
-7.86897560904998e-06
-1.31990587857275e-05
-1.24248143239853e-05
-8.45957836985141e-06
5.6610871367808e-06
-2.25057478641499e-05
-2.15665154533271e-05
3.88715704822887e-06
-8.22305512208251e-06
-2.24755826255652e-05
-2.03765920546585e-05
-6.51110288833334e-07
-9.41979405623847e-06
-8.78273172304398e-06
-3.53431296679371e-05
1.74553228330229e-06
-1.68248086628287e-05
-1.20603939056525e-05
-1.49044626615703e-05
-2.250307654638e-05
3.94328456079351e-06
-8.99052377862107e-06
-1.54142408933857e-06
-3.49334007015816e-06
-2.98962850789538e-07
-2.11341770559689e-05
-1.01810991447126e-05
-2.02961315026729e-05
-1.33654380331475e-05
-1.3214546857645e-05
-2.29014481425556e-05
-1.0696317595556e-05
-1.74829023143918e-05
-1.18879608670319e-05
-1.30314488287406e-05
-1.36497779798828e-05
-1.06569705018875e-05
-2.13571698104635e-05
-3.63388670566367e-05
-2.33113276872213e-06
-1.20090714976368e-05
-2.68497315967766e-05
-2.53739592516828e-05
-3.44289714968307e-05
-1.97025039434791e-05
-1.6148872900237e-05
-2.16827671523842e-05
-2.64809582881037e-05
-1.37312759957272e-05
-1.45981392228568e-05
3.4581516158626e-07
-2.50464345536287e-05
-3.16261258444149e-05
-1.57652886428502e-05
-7.32475004660049e-06
-3.42893490066981e-05
-1.592643978886e-05
-1.6894187573877e-05
-8.58202123847924e-06
-2.39722937265041e-05
-1.80877464789566e-05
-1.4997222064563e-05
-6.30827395599018e-06
-2.71764514831102e-06
-3.36766282122064e-06
-2.36493806510994e-05
-6.26465040591989e-06
-1.25489345129782e-05
-1.42597059432026e-05
-9.12277463085705e-06
-2.42101193725373e-06
-1.73515237052419e-05
5.08311406263311e-06
-8.17313959411963e-06
-3.51159286902607e-06
-2.98374676923211e-05
-7.10841251113757e-06
-1.72701765043398e-05
-8.05546438017432e-06
-1.78855671040849e-05
-2.34458560981037e-05
-1.76585151725457e-05
-1.1352505142097e-05
-5.59522399381824e-06
-1.84631823577588e-05
-1.60211257873608e-05
-3.32940145630027e-07
-1.74613489109388e-05
-1.18533908396929e-05
-3.56914296772197e-05
-2.23112451810055e-05
-6.47154203563841e-06
-3.03955459196684e-05
3.05420429630901e-06
-1.01087203932955e-05
-8.4399987149523e-06
-3.98144552549067e-06
-1.88582384712298e-05
-2.29007859415888e-05
-2.54920749183628e-05
-1.89504103853744e-05
-9.00391199657104e-06
-2.2977211560166e-05
-7.85503019861724e-06
-2.04290529415118e-05
-1.56295356685282e-05
-1.1722672546776e-05
-3.48605811718434e-05
-3.34183599839941e-05
-1.67828756600713e-05
-5.1257358767055e-06
2.13837988420213e-06
-3.41323220688722e-05
-1.45503603870761e-05
-3.03267967454851e-05
1.37496898935242e-06
-7.00920434631748e-06
-3.45945360279641e-05
-3.23019178655273e-05
-1.9144906226009e-05
-2.17465462640826e-05
-3.15998055726599e-05
-2.21510818792428e-05
-1.16976643725122e-05
-1.18577439797919e-05
-1.46010276112144e-05
-7.88541447083347e-06
8.17244599353732e-07
-2.71699319277692e-05
-2.68629993829633e-05
-1.58135999434227e-05
-1.29987419780624e-05
-8.91084318710849e-06
-2.8741841663989e-05
-2.11984584574556e-05
-1.8812709004806e-05
-3.119872632687e-06
-2.79463163209334e-05
-7.95625638568789e-06
-1.96762473363156e-05
5.85237960938465e-07
-1.61951443055236e-05
-7.64110506877214e-06
-1.18630941851316e-05
-1.83644275387112e-05
-1.1360842176063e-05
-2.23760918287108e-05
-1.64997717854279e-05
-1.88945995169043e-05
-1.21042735566999e-05
-2.61830365697998e-05
-1.89476510061351e-05
-2.24481386733017e-05
-1.7767587565976e-05
-1.77610219594668e-05
-2.07114131579339e-05
-2.59547203648729e-06
-1.2024351068071e-05
-2.17285568000479e-05
-2.23924657741419e-05
-9.09074963621114e-06
-1.53560990303464e-05
-2.61726552214629e-05
-2.15168055451506e-05
-2.01514187592691e-05
-1.43323763821049e-05
-2.63392146509372e-05
-1.83140350113594e-05
-1.29199413324696e-05
-5.91774733463556e-06
-6.94517842697466e-06
-3.12597262456554e-05
-2.93390745455818e-05
5.95667193187488e-06
-2.06242345671245e-06
-1.6303033570946e-05
9.2799597266183e-06
-1.87816786876335e-05
-1.77445611979967e-05
-2.95739358005906e-05
-1.45160162481164e-05
-1.64946164168079e-05
-3.11304425046581e-05
-1.90084410876906e-05
-1.90268774226563e-05
-3.44411584828846e-05
-1.86725514613474e-05
-1.00303048170847e-05
-2.73441074970768e-05
-3.51359712140396e-06
-2.56016288270676e-05
-2.18317024077725e-05
-3.11435204016162e-05
-3.64948005368953e-05
-1.80506703274551e-05
-1.03410427189786e-05
-1.18270270227188e-05
-2.67210186591029e-05
-3.4762630531329e-06
-1.9656751188474e-05
-2.91902045437234e-05
2.04409830028069e-06
-8.19916404672346e-06
-3.67968001534715e-05
-2.71389183141236e-05
-2.81128341881513e-05
-2.09031795003801e-05
-6.48849133331996e-06
-2.07562579422957e-05
-1.08075636297324e-05
-1.56972191193925e-05
-1.22336480520916e-05
-1.84871121725972e-05
-5.77080065983529e-06
-1.9448957914599e-05
-1.31433938937213e-05
-5.00660024851109e-06
-1.83598347042128e-05
-2.02936778454012e-05
-2.45151409930597e-05
-1.04575270309863e-05
-2.18209600821647e-05
-2.72339402077908e-05
-1.68448994959828e-05
-1.07947368346394e-05
-5.89487936173821e-06
-3.19267556471481e-05
-5.62980335978927e-06
-2.17642188507146e-05
-8.30446366922075e-06
-1.57931496514428e-05
-3.52677868565169e-05
1.08394048153194e-05
-2.24008901600335e-05
6.44166748594547e-06
-2.93913129350074e-06
-6.87342070983244e-06
-3.35919633941155e-07
-1.40278930999848e-06
-2.56772882757536e-05
-2.85916816647206e-05
-3.42230391519554e-05
-1.02053563089645e-06
-7.94302659109097e-06
-2.01842132554222e-05
-1.56769954570374e-05
-2.92472437935315e-05
-2.60483722656275e-05
-9.98085532776061e-06
-3.19558863621381e-05
-1.99587896078065e-05
-1.03063187223554e-05
-1.06606248591442e-05
-1.03795846164424e-05
-1.24329869842682e-05
-2.55446161324797e-05
-2.1073375673725e-05
-8.00011628177686e-06
-1.77820599452637e-05
-3.39048043099208e-06
3.30907575205134e-06
7.4585291370856e-06
-2.97697550148703e-06
-1.61244308320003e-05
-7.9517242479902e-06
-1.3302141337446e-05
-1.20666988724355e-05
-1.56230861335426e-05
-1.97733868569849e-05
-4.01464234259269e-06
-1.78323360916127e-05
-5.70979475341329e-06
-2.89812698708113e-05
-2.82875503833124e-05
-8.31697604447137e-06
-1.32016459938903e-05
-2.17549538540358e-05
7.39651551366377e-06
-2.14559041525583e-06
-1.46118534078669e-05
-8.41347944997777e-06
-1.29491460243301e-05
-6.8804034454658e-06
-4.55483021118717e-06
1.37572765565729e-06
5.46310710009153e-06
-1.19642548145601e-05
-1.90639771658959e-05
-1.96780616123052e-05
-2.01335209990193e-05
-2.72506762623575e-05
-3.3635273850014e-05
-1.84709286271465e-05
-2.43940107312071e-05
-3.97103954145067e-05
-2.53913302077149e-06
-9.35198341577318e-06
-1.90121071998001e-05
-6.8324210250245e-06
-9.4989052386477e-06
-2.16174892278646e-05
-1.42293672642757e-05
-1.56512487383138e-05
-3.18523304737516e-05
-1.78574749257361e-05
-1.83362195642406e-05
-1.61747029363303e-05
-1.60992384526747e-05
-3.2228545401897e-06
-1.6361165548404e-05
-2.45892968362607e-05
-2.22233196689996e-05
-6.67244922495926e-06
-2.42453413936613e-05
-3.09235350950139e-05
-2.32645499001522e-05
-1.66867749545581e-05
-6.46610447614667e-06
-6.70959227811248e-06
-9.14441929569427e-06
-2.30727694782814e-05
-1.90069716386713e-05
-1.07346448841915e-05
-2.71624010717626e-06
-2.92609229162962e-05
-2.66545721139319e-05
-5.51052583877161e-06
-2.70769764031184e-05
-1.58055443457907e-05
-1.27606476719345e-05
-1.41853897127185e-05
-1.69529615243748e-05
-7.45797441996671e-06
-2.43043384112201e-05
-8.53370290451571e-06
-8.25159940286655e-06
-1.18552710013757e-05
-2.16975178501428e-05
-2.08734298394714e-05
-2.49166802211991e-05
-8.83233738910142e-06
-9.08990611451677e-06
-1.17122817977765e-05
-4.94256978691467e-06
-1.22005997369534e-05
-1.87972056609488e-05
-1.45677209736018e-05
6.3029790260216e-06
-2.32386045414965e-06
-2.25722184720939e-05
-2.17927103751646e-05
-3.24984452169774e-05
-2.18726660767348e-05
-2.43391081146162e-05
-2.57799681714946e-05
-1.50335535343646e-05
-3.50578868334071e-05
-1.49101501768294e-05
-1.17477354073247e-05
-2.18469762621948e-05
-1.30054883175061e-05
-2.35223686923842e-05
-4.65713524818619e-06
-2.53238396767489e-05
-1.15332512289375e-05
-1.32643199153539e-05
-2.70391747414608e-05
-1.42432822777398e-05
-2.51462236148017e-05
-1.75001960594208e-06
-1.53924819023618e-05
8.9478539995374e-06
-2.92641597752281e-05
-4.32987062784391e-05
-1.78446873961313e-05
-2.40236941715681e-05
-9.38511902688422e-06
-6.23840304222119e-06
-1.3134598953615e-05
-1.44912854963752e-05
-2.30220321330459e-05
-1.11066512072947e-05
-2.84565022052309e-05
-1.06404363266803e-05
-2.2888379457252e-06
-1.97649133859423e-05
-3.03164458847331e-05
-1.09413478007464e-05
-2.1037760721539e-07
-1.96150389213589e-05
-3.09967746335551e-05
4.64587216619062e-07
-2.018547472525e-05
-1.98308694225672e-05
-2.03614823507359e-05
-1.83568081624325e-06
-1.16481694223197e-05
-2.57527604360098e-06
-1.78712584212031e-05
-7.32830965583394e-07
-1.453234239949e-05
-1.42235904053968e-05
1.61472631248016e-07
-9.88139405514453e-06
-1.68662992418384e-06
-2.14460491742363e-06
-9.64156022175238e-07
-1.24950809226844e-05
-2.55696119244084e-05
-2.0471860033314e-05
-1.66729104855977e-05
-3.89721663813164e-05
-3.59880212209351e-06
-1.03393825978629e-07
-1.23232740115725e-06
7.24803107245707e-06
-2.13405284202802e-05
-2.57869880245636e-06
-2.17141900704821e-05
-1.26525868120386e-05
-1.75399371218737e-05
-6.55492049386991e-06
-1.41276247722195e-05
-1.11300765382193e-05
-4.21329513900765e-06
-1.27177841948779e-05
-1.87800017878669e-05
-1.4040081775339e-05
-1.80287110055997e-05
-2.51208582033827e-05
-9.01904771771723e-06
-1.62163165755146e-05
-2.96205452495709e-05
-2.94753053545323e-05
-6.26842567518666e-06
2.25352363610306e-06
-1.81632760383359e-05
-2.00704977305751e-05
-1.7255662605682e-05
-2.5386583648118e-05
-2.94643612562761e-05
-3.40699582644732e-06
-3.29169328277724e-05
-3.21714997205718e-06
-2.06012502672485e-05
-1.20197585977162e-05
-1.27501070186765e-05
-2.29381449201836e-05
-2.16705975533543e-05
-3.1147074505038e-06
-3.60049216210328e-05
-2.93218465830355e-07
-1.68389993502809e-05
-1.63266353865155e-05
-2.71064506173245e-05
-3.06664938135334e-05
-1.95401998949837e-05
-9.93473763087082e-06
-2.36661283773061e-05
-5.8985423110192e-06
-1.20324506045593e-05
-6.69955418672912e-06
-1.49300764708704e-05
-6.9734690985217e-06
-1.91425903354372e-05
-3.09295008489871e-05
-6.9260813296477e-06
-1.06365489693193e-05
-1.06171259707565e-05
-1.30365121781891e-05
-2.23884919603106e-05
-1.92344326206551e-05
-2.79623814177204e-05
-1.18518273699561e-05
1.24187100946374e-05
-1.28597452991356e-05
-1.42971191376097e-05
-4.11608202228682e-06
-2.24215462374302e-05
-8.13785821578334e-07
-2.89974820873527e-05
-1.44284572973417e-05
-1.43928765378881e-05
-1.6271003120164e-05
-2.46937746384157e-05
-2.53681873750185e-05
-3.00091396221801e-06
-4.48558388202211e-06
4.75626695504391e-07
-1.63055190546974e-05
-3.77504688539075e-06
-1.54043178057201e-05
-8.06330499682542e-06
-1.54250450038064e-05
-1.25803745871695e-05
-1.71603066019445e-05
-1.92120496469691e-05
-1.86522777445709e-05
-1.09513919056484e-05
-2.543149941099e-05
-4.0217057538253e-05
-1.97354059741555e-05
-1.35947365527114e-05
-1.63164209567959e-05
-1.78244278482649e-05
-1.52561797631636e-05
-2.42206698029332e-05
-2.58715545865032e-06
-1.90911996996806e-05
-2.41992141966334e-05
-1.02192695125237e-05
4.57136651210961e-06
-3.1580339029367e-05
-2.8321028257618e-05
-1.51521315022227e-05
-2.08054366458018e-05
-6.8200382898191e-06
-2.4969969734641e-05
-1.48614509625659e-05
-6.81945985284523e-06
-1.39733247079788e-05
-2.31189165495967e-05
-2.30485663787948e-05
-1.96632923619321e-05
-7.1591426056096e-06
-2.31991953729185e-05
-2.17231703018371e-05
-2.35589229716528e-06
3.56511948695395e-06
-1.57620312132805e-05
-8.5000834739804e-06
-8.97615320933283e-06
-2.38004191020456e-05
-2.42168312998253e-05
-1.85041320319886e-05
-2.02739810129537e-05
-9.38003932524754e-06
-2.97053918414747e-05
-5.04668130653835e-06
-2.41950595379515e-05
-2.86003114297811e-06
1.6092498371941e-06
-8.62571496243522e-06
-2.08999526673567e-05
-9.87775344759576e-06
-4.70866998230033e-06
-1.73372876720888e-05
-2.5598449520276e-05
-2.75604335881442e-05
-9.80690897544365e-06
-6.47958677875388e-06
-2.50987878420046e-05
-2.14946142112464e-05
-5.66479486123958e-06
-1.16722270581963e-05
-2.93625562749488e-05
-1.33053692030783e-05
-8.48443037493589e-06
-1.18559521991673e-05
-6.20810483519783e-06
-8.68902348773666e-06
-1.01769795448334e-05
-1.44537219186306e-05
-2.22430218382357e-05
-4.88614442851804e-05
-1.30797321162969e-05
1.09295857343841e-06
-1.53797247219416e-05
-1.0765561461113e-05
-1.5841083880562e-05
-3.1803926705968e-05
-1.71516226893815e-05
-8.14914163666046e-06
-2.04283506005268e-05
-4.25186176202666e-05
-2.40693355086868e-05
-2.93209977798468e-05
-1.4181830740745e-05
-8.41633505640196e-06
6.58397841330331e-06
-2.03796971252295e-05
-1.26694717920028e-05
-1.01689306711223e-05
-2.15880419566816e-05
-1.38002522473777e-05
-1.97399404801117e-05
9.85284355498395e-07
-6.08092833677407e-06
-5.93764449165738e-06
6.828289643231e-06
-1.11502141009031e-05
-1.42074647910907e-05
-3.5084002497908e-05
-2.42877173566867e-05
-1.8589205895068e-05
-2.02928584829814e-05
-2.61264741353056e-05
-2.75675111865737e-05
-2.87680462626345e-05
-1.57507743673764e-05
-9.51841989103451e-06
-2.63485889610063e-05
-2.89479033374865e-05
2.7212737810579e-06
-3.23234166071725e-05
-1.52266245885558e-05
1.03107268249978e-06
1.95763249423449e-06
-1.82706828424857e-05
-1.6063077399659e-05
-5.85825866550708e-06
-1.15523623231138e-05
6.5495833553791e-06
-1.52530594716449e-05
-8.21300520301101e-06
-4.07191913699307e-05
-2.24260524083551e-05
-1.47236247829178e-05
-1.90719220531939e-05
-2.42318490789738e-05
-2.47027185901826e-05
-7.30205999438071e-06
-1.89003583356823e-05
-2.40137042838704e-05
-2.97687550442125e-05
-3.56667270339374e-05
-9.88105044264819e-06
5.33629195629633e-06
-1.37397612442888e-05
-1.53094156478749e-06
-1.15871718185314e-05
-7.78306429343174e-06
-2.30353366606865e-05
-1.7641270803826e-05
-4.18033707793338e-06
-1.58375121329854e-05
-1.81696937548569e-05
-1.3922525611112e-05
-1.47230224210682e-05
-2.08274337676346e-05
-3.23552458567978e-07
-1.72351048719485e-05
-4.34725571784954e-06
-1.73797610520573e-05
-5.39093688957651e-06
-1.51771190707854e-05
-1.40869898295807e-05
-2.57815223472921e-05
-9.99205713654472e-06
-2.71371575970024e-06
-8.56247404945676e-06
-2.61623259260625e-05
-1.75522592674015e-05
-1.56248158438682e-05
-1.76405252894785e-05
-7.95979083925842e-06
-1.64304310124677e-05
-1.58670892000716e-05
-1.52728488176223e-05
1.28201327411935e-05
-2.21808339211472e-05
-2.93261765696116e-05
-2.8432798170551e-05
-1.06327228253021e-06
-1.93264028703948e-05
-4.5734175260458e-06
-1.55343981087693e-05
-1.8111884152042e-05
-5.00158310451765e-06
-7.55033884152245e-06
-5.08403355067794e-07
-1.12817653191682e-05
-1.91370452284884e-05
-1.74647755769535e-05
-5.57967696014799e-06
3.19951761813242e-06
-1.20064168741881e-05
-3.41044267240321e-05
-2.21790015879979e-05
1.62511306196886e-05
-9.63738621892444e-06
-1.96710059067778e-05
-2.04930863770066e-05
-1.05106891400012e-05
-1.81230213742921e-05
-4.20698214090677e-05
-1.76929010398315e-05
-1.4279617257792e-05
-2.03695030472199e-05
-8.79983944409129e-06
-2.33109749284721e-05
-2.12141129283349e-05
-2.05285746993069e-05
-3.11341674642747e-05
-7.8594496750478e-06
-3.5471441714298e-06
-1.71952770160842e-05
-1.37962578157496e-05
-7.30024093049655e-06
-2.75511908059309e-05
-2.41183098253761e-05
-7.95272095920303e-06
-2.58328002881292e-05
-3.62938273564889e-05
8.29170394311305e-07
-2.41191060541883e-05
-2.07345818420915e-05
1.10733483766774e-05
6.31227697158583e-06
-2.27678676376864e-05
-2.0190754429499e-05
-1.63611013924484e-05
-3.29522148772582e-05
-1.28441556201885e-05
-1.56220883899638e-05
-2.09152965068841e-05
-4.31727166144273e-06
-2.57869466595917e-05
-1.25418293052522e-05
-1.17978951999352e-05
-9.88005643979075e-06
-1.67465123025278e-05
-2.05700594039422e-05
1.33626626354114e-05
-2.78377776650655e-05
-1.78227151632223e-05
-1.41286650158541e-05
-8.38763421773874e-06
-1.62518046612484e-05
-2.29790646642683e-05
-1.44758368592443e-05
-2.43001133461641e-05
-1.23053422329213e-05
-4.33054614263479e-06
-2.28318527573625e-05
-1.41925682279706e-05
-1.62406064936231e-05
7.40413703286072e-06
-3.53306543151776e-06
-8.92156062509948e-06
-7.09048162593117e-06
-7.00340828938007e-06
-3.2890041849834e-05
-1.88724159307431e-05
-1.21660899118488e-05
-4.01603908630449e-05
-6.66843916107984e-06
-3.20469680531853e-05
-8.73411747862339e-06
-1.4364997268484e-05
-1.36187621875765e-05
-2.12550267300146e-05
-7.81720452327884e-07
-2.15700728734037e-05
-2.82992270466445e-05
-1.43411279116306e-05
3.87369573825686e-06
-2.86734422251057e-05
-3.00672493533158e-05
-1.27010263456691e-05
-2.05705669837468e-05
-2.5860778008056e-05
-3.22121950805234e-05
-1.6623187250083e-05
-3.49551938611285e-05
-2.15727087045497e-05
-2.77410025794885e-05
-9.07181430537242e-06
-3.39297743801089e-06
-1.27583604443233e-05
-2.62157281069872e-05
-9.34475254671331e-06
-2.25157052071602e-05
-7.33718168752742e-06
-2.44891104392057e-05
-2.00111127216437e-05
-2.38979053733334e-05
-1.61447186258416e-05
-1.31110491498464e-05
-2.05286585935461e-05
-1.65052680735973e-05
-7.47650335685547e-06
-1.71426050261538e-05
-1.27014117825727e-05
-1.88467481517243e-05
-3.23176415439293e-06
-2.62900802765862e-05
-1.18853050848693e-05
-8.13591649067756e-06
-2.07788615842211e-05
9.73023859597145e-07
-6.62753884323623e-06
-1.10686119414836e-05
-1.50207773839047e-05
-2.10798020722935e-05
-2.97389636684916e-05
-9.34744537544986e-06
-3.10966510299952e-05
-1.62853770323689e-05
-2.17298447349503e-05
-1.99545622022655e-05
-7.86246492312905e-06
-2.48403010943883e-05
-1.84517349984465e-05
-1.72513820472592e-05
-1.25322995974903e-05
-9.76194609419176e-06
-9.57769121767087e-06
-5.24080640059496e-06
-3.88311391964386e-06
-1.3692129145538e-05
-3.61888701430871e-05
-2.81029213429953e-05
-2.3009699810423e-05
-2.66394117018468e-05
-1.16320766957123e-05
-1.79898928429178e-05
-9.72535263819931e-06
-2.5052073012783e-05
-8.94841750589084e-06
-2.32470213759252e-05
-3.04014146174087e-05
-1.06180553924879e-05
3.94422733211689e-06
-7.19009554011352e-06
-1.74423425083394e-05
-1.66599886921677e-05
-1.36178628307672e-05
-1.35969974917553e-05
2.67068145680234e-06
-1.90240755472884e-05
-1.50500609742857e-05
-1.06523789213021e-05
-1.47250570639949e-06
-9.83137304328003e-06
-3.38687560948612e-05
-2.42127884482422e-05
-3.18609887470089e-05
-1.21613349488634e-05
-3.98876358531048e-05
-1.94218662308592e-05
-1.78066237565639e-05
-1.55813767403465e-05
-7.42228892282171e-06
-7.77344512917192e-06
-9.36582376552042e-06
-2.19741488267705e-06
-1.54391164974135e-05
1.51940044420587e-06
-1.64070104555199e-05
-1.49190984755753e-05
-6.57275965885427e-07
-4.07033396294777e-06
-2.20919841998626e-05
-2.15010647264258e-05
-1.92557868720761e-05
-1.18196812448951e-05
-1.06814141459273e-05
-2.36316885151649e-05
-1.5738976562317e-05
-1.24750113269958e-05
-1.24325468385678e-05
-2.37794919356362e-05
-1.32229993303884e-05
-1.54877024211934e-05
-5.28172206190998e-06
-8.67771303094633e-06
1.79535721806092e-07
-2.19640544598911e-05
-3.16406804809788e-05
-2.67139040079962e-05
-1.15507732169356e-05
-1.78267559035032e-05
-5.45734057781733e-07
-3.11989199135234e-06
-6.04328277696496e-06
-1.95622260228337e-05
-8.02109337981803e-06
-2.60020636353953e-05
-3.67173831556475e-05
-1.86498714187223e-05
-2.81537310389122e-05
-4.13171655945022e-06
-1.98938379364562e-05
-1.65657939890826e-05
-2.1469960627027e-05
2.31902469359705e-06
1.79213506654607e-05
-3.9911595884254e-06
-1.14565535927241e-05
-2.29961344981254e-05
4.09007230346821e-07
-3.00641127953149e-05
-1.45719482781813e-05
-8.23731691918379e-07
-2.11328576238315e-05
-2.70436215057216e-05
-1.95708460299156e-05
-2.81420361001463e-05
9.84682917007191e-07
-3.95422663138722e-06
-2.02441653838046e-05
-2.10319558145196e-05
-9.38575057205513e-06
-2.52307563910735e-05
-1.91226422865581e-05
-3.35789199675168e-05
-6.68663320707944e-06
-1.65170734771774e-05
-1.38193401258743e-05
-3.19064608450045e-05
-2.68764323097013e-07
-2.26851455576483e-05
-3.99456412792527e-05
-1.82003834548861e-05
-3.28945487320693e-05
-3.19350773952119e-05
-1.92051777384109e-05
-2.70042210167702e-06
-1.84664442806863e-07
-7.01235013083475e-06
-2.88559848677641e-05
-1.96954097056204e-05
-4.67232591564964e-06
-2.55927661659477e-05
-2.96676679042258e-05
-2.15175289053416e-05
-1.60693611817915e-05
-1.56396599862181e-06
-1.27631601927234e-05
4.84406054541164e-08
-1.84156886907219e-05
-2.91072828408831e-06
-1.77419104197095e-05
-1.24778733772968e-05
-1.53609011055395e-05
-1.49746832777962e-05
-3.72101507592046e-05
-1.91120662132053e-05
-3.25834866994527e-05
-1.54097123138179e-05
-1.15185732658078e-05
-5.39417654242869e-06
-9.04595549814592e-06
-2.84126148093619e-05
-2.38016685278385e-05
5.5457600932358e-08
-9.26734446532918e-06
-6.51324096217093e-06
-1.59485831594288e-05
-3.30614996906471e-05
-1.30780379139329e-05
-2.70552493200687e-05
-7.76453496063327e-06
-1.34843031243079e-05
-2.2093092503984e-05
-2.63454607128663e-05
-1.54183157716518e-05
-1.5702137932549e-05
-3.31001542342494e-05
-1.90511377195848e-05
-3.48338641184419e-06
-2.05038913514877e-05
-2.01990581852759e-05
-1.7069059991453e-05
-1.49310448541946e-05
-5.08009730376294e-06
-1.70720118297019e-05
8.77898209193269e-07
-2.97829015194432e-05
-1.05400426565553e-06
-7.29145235478714e-06
-2.12705598937906e-05
-9.01816079302963e-06
-5.3682158256892e-06
-1.14719907979933e-05
-1.03630290524883e-05
-2.02887396852104e-05
-3.0706531290478e-05
-2.65972129002283e-05
-8.63788219587456e-06
-2.44532551591019e-05
-3.75484299080273e-05
8.72227776775639e-07
-4.02463165535971e-05
-2.10796858277102e-05
-4.64932382653514e-05
-1.74067386195396e-05
-3.87886645443648e-06
-2.01022512670538e-05
-1.40365455340422e-05
-1.86233139810585e-05
-5.69403752009914e-06
-2.18215672954885e-05
-1.52081119939175e-05
-1.22137652042206e-05
-4.39352695775669e-06
-9.00398263466417e-06
-1.50939984106146e-05
-9.28804322026197e-06
-1.78163675276198e-05
-3.25163479009077e-05
-2.09918433281864e-05
2.51101662518173e-06
-2.21952995583331e-05
-2.73287463022698e-05
-1.88447629504463e-05
-2.44672660707607e-05
-2.30765254966893e-05
-2.74244918239497e-05
-3.17367745005389e-05
-2.26758835958388e-05
1.7274854246842e-06
-1.88870682293375e-05
6.8625354467508e-06
-1.53940439392457e-05
-1.80800515718178e-05
-8.02845191301608e-06
-8.34756697561587e-06
-1.71064809382736e-05
-2.76444541841901e-05
-4.86725703872573e-06
-1.24719445193686e-05
-1.6473801072049e-05
-2.18468799158763e-05
-1.3656264479771e-05
-2.71376525202956e-05
-1.38985152280781e-05
-9.36844847491565e-06
-1.58682395528991e-05
-7.4801927067554e-06
2.04320174283597e-06
-3.10091008864841e-05
4.31637635252853e-07
-1.47176105763917e-05
-1.83207678275724e-05
-1.21514641479457e-05
-1.20168222084813e-05
-1.44482515741003e-05
-2.15646701214129e-05
-1.02761792379242e-05
-2.54978561369298e-05
-2.63792635404804e-05
-1.75643708039039e-05
-2.90180484779296e-05
-6.65974295667374e-06
-1.83061852611243e-05
-8.87809417980363e-06
-2.50409328295324e-05
-8.12721259210643e-06
-7.45381329134824e-06
-3.02599723615347e-05
-1.84212771598112e-05
-6.50923691695479e-06
8.72664634902102e-06
-2.59859012405479e-06
-3.40151842713117e-05
-1.60692598131757e-06
-1.50823062988248e-05
-1.89366213151567e-05
-7.31058845052686e-06
4.26191035011444e-06
-1.45278147698494e-05
-1.39845875272282e-05
-2.35933563982602e-05
-3.55680478382378e-05
-1.33398880891215e-05
-1.48432551784447e-05
4.93288625657566e-06
-3.98459183154838e-05
1.86619229186907e-07
-1.64595110568133e-05
-1.63041942751417e-05
-2.23723117939555e-05
-1.35326242641413e-05
-1.52152120154338e-05
-1.54287687576044e-05
-1.95056233022528e-05
-2.29537121423302e-05
-3.07939999434164e-05
-3.70374426257947e-05
8.17381210962014e-06
-1.85439137006661e-05
-3.7046775279073e-05
-1.87518396594491e-05
-9.22867566511131e-06
-1.4789135249644e-06
-1.15353855645024e-05
-3.28998408201171e-05
-1.93802440773236e-05
-2.02963320798544e-05
-2.25717312639328e-05
-6.09031083434387e-06
-1.1108897049751e-05
-2.56520802938209e-05
-3.1717809518848e-05
-1.07271040299924e-05
-2.21313855176823e-05
-1.1937869960315e-05
-9.23642921188646e-06
-2.32748807172748e-05
-1.1111023663773e-05
-1.14592210123609e-06
-7.20942177805016e-06
-2.16855796303524e-05
-3.36978978019048e-05
8.61503145082552e-06
-2.93328629655501e-05
-2.07328590536137e-05
-6.93133509733948e-06
-4.52747254135053e-06
-1.38091818083504e-05
5.6543780381399e-06
-2.00447398839943e-05
3.93241859090771e-06
1.08834496160239e-05
-1.84526070217926e-06
-3.73173728835799e-06
-8.47448461507393e-06
-2.16100827151685e-05
-1.65151986679351e-05
-2.12867666561754e-05
-1.51224321459943e-05
5.07931063385524e-06
-3.92409201321195e-05
-1.66137884205448e-05
-2.53491879790544e-05
-9.49398605816699e-06
-1.51931839231818e-05
4.25529065982251e-07
-1.94746144469537e-05
-1.15852030062904e-05
1.01507952926889e-05
-1.11582557121202e-05
-5.66895026295604e-06
-2.91209283372976e-05
-1.03048668142871e-05
-1.84003842354993e-05
-1.02614742481372e-05
-1.66602838809956e-05
-3.83104699488019e-05
-3.20931759349096e-05
-2.82640765748573e-05
6.25046044985994e-06
-2.62102380726291e-05
-4.42782793891262e-05
-2.13477420008899e-05
-4.72317246030195e-06
-2.49810543700034e-05
4.88515555031653e-06
-1.15314391197246e-05
-1.49825418199396e-05
-5.69897313779828e-06
-1.31127730772771e-05
-1.6004811616181e-05
-1.93880921738648e-05
-1.18482665837923e-05
-8.7340700939515e-06
-1.6047322266738e-05
-2.35484244670272e-05
-2.67087741658963e-05
-1.47874927896902e-05
-1.64280384151838e-05
-1.2243683007993e-05
-2.11624532431711e-05
-1.55429710612479e-05
-2.93508119570997e-05
-3.61252536679e-05
-1.48506772674074e-05
-1.10659831686949e-05
-1.53040087588903e-05
-8.77558693741311e-06
-4.49879306392298e-06
-2.56232593201446e-05
-1.67606603730931e-05
-1.42522318872678e-05
-1.29409560687669e-05
-1.80185556512618e-05
-1.65304102255339e-05
-1.73899426506748e-05
-1.40895562264902e-05
-1.1792529375382e-05
-1.90472305536966e-05
-1.84614208070126e-05
-2.65995205389752e-05
-2.19106777718915e-05
-3.08237470050223e-05
-1.53843967889984e-05
-8.04195100199945e-06
-8.09510997121039e-06
-1.06423100166147e-05
-2.84529619143283e-05
-3.28791380733624e-05
-1.47238985188478e-07
-2.62262543180241e-05
-2.61475603104891e-05
-3.05020608229719e-05
-2.3556120636225e-05
-1.59323985083241e-05
-2.35602113602495e-06
-3.96198257338219e-05
-2.90551988336508e-05
-1.79558640435159e-06
-2.17501294462216e-05
-1.27474416906495e-05
-5.80109368677188e-06
-2.29594557822379e-05
-1.18714217944496e-05
-2.05391901251936e-05
-2.9187914350283e-05
-1.32562927536681e-05
-2.04361739970046e-05
-2.42120809841981e-07
-1.5390804753755e-05
-1.22174762417102e-05
-2.10594405379388e-05
-1.35803583845155e-05
-1.59428380875484e-05
-2.91934252434123e-05
-2.98698188319968e-05
-1.57147107974883e-05
-1.71107317284021e-05
-3.00282761036198e-06
3.28068316913415e-06
-3.1117655077659e-07
-2.189339853656e-05
-2.84572416882281e-05
-5.04234805832048e-06
-1.55287672269312e-05
-2.61675839841996e-05
-2.75481491918562e-05
-2.89924042292537e-05
-1.17627150832872e-05
-2.35958541606692e-05
-6.99238711020214e-06
-4.60365871186434e-06
-2.1820718865164e-05
-1.7886924406912e-05
-1.02047172275268e-05
-1.09142691874627e-05
-2.8151544760835e-05
-1.47469222714091e-05
-2.58703806062778e-05
-2.46153146226519e-05
-2.37856830252947e-06
-3.37724380823634e-05
-2.6458210293946e-05
-3.93958123264043e-05
-4.91454980589382e-06
-3.08126928224483e-05
-2.75300927092012e-05
-1.49175921784092e-05
-1.40475634377319e-05
-1.0019223549311e-05
-2.18518228818144e-05
-1.36725766336093e-05
-1.51780088873852e-05
-2.36043413277645e-06
-1.87709360088974e-05
-1.69640991253554e-05
-1.60315148983196e-05
-1.57107665212156e-05
-1.58635022007378e-05
-2.82664022956569e-05
7.4053427440117e-06
-2.93028831711529e-05
-3.63261995360183e-05
-7.63149860598838e-06
-2.48232332080456e-05
-1.0658573753649e-05
-1.35461515808179e-05
-1.06562368527807e-06
-1.39734220271574e-05
-2.20143565651404e-05
-1.07429712182021e-05
-7.26001020394909e-07
-1.78546652790944e-05
-5.82170544967142e-06
-1.21699193541171e-05
-1.50660069976581e-05
4.21327904134015e-06
-1.25772633151245e-05
-2.55723061531248e-05
-1.65779781686972e-05
-2.92546537856872e-05
-1.16447222612819e-05
-2.63981469473988e-05
-2.70417826994398e-05
-5.09852716168547e-06
-1.33057131741229e-05
-2.87761153737964e-05
-3.07229690411938e-05
-1.41977076789679e-05
-7.10709065782423e-06
-5.98786232729769e-06
-1.76152819242948e-05
-1.60057649201778e-05
-1.2205261667668e-05
-9.15006063418867e-06
4.26151203254795e-06
-1.23416316114901e-05
-9.31635067907315e-06
-1.05384460072975e-05
-2.08207123357206e-05
-1.07290563599161e-05
-3.226717339663e-05
-2.64777727363105e-05
-2.11665348148926e-05
-8.28013705957729e-06
-2.96609880621599e-05
-2.82328698248763e-05
-1.81616019556871e-05
-1.97308637197694e-05
-1.20342601656167e-05
-1.42209602694768e-05
8.47588359477091e-06
-1.48378617666402e-05
-2.2960166246092e-05
-5.61032072215699e-06
4.83702791894881e-06
-1.63369819334242e-05
-2.44055459322367e-05
-2.96866726286563e-05
-2.46014787850482e-05
-2.80622351290641e-06
-1.75707283625559e-05
-5.56191170484137e-06
-1.74990908255452e-05
-2.55017125605187e-05
-2.6206035164235e-05
-1.15023271041167e-05
-3.39182451294797e-05
-3.12691436433022e-05
-1.6870945524559e-05
-1.42021295957837e-05
-2.87080993315728e-05
-3.2294795367202e-06
-1.32441903200731e-05
-1.1992154869722e-05
-1.24635014398915e-05
1.47873905374226e-06
-2.47524408726655e-05
-1.00268965644675e-06
-2.8522107842299e-05
5.57318922873316e-06
-1.50510743362239e-05
-1.87710506638811e-05
-1.58739223727823e-05
-1.12441975975767e-05
-2.58144965900779e-05
-2.32308123233382e-05
-3.17318283424612e-05
-1.61786720066314e-05
-2.48710354739142e-05
-2.19576636350506e-05
-1.63030659445995e-05
-2.31178133508716e-05
-1.25516674692352e-06
1.9734309843208e-06
-1.52654863012626e-05
3.30514495487939e-06
4.26925341103589e-07
-1.03083730555169e-05
-1.71861073779385e-05
-2.30033947988751e-05
-1.3022937845872e-05
-2.28091318708647e-05
-2.99609131890006e-05
-2.77887021763728e-05
-2.00605941977641e-05
-2.00118670561769e-05
-1.48408975598708e-05
-3.43397081428122e-05
-2.43855181054432e-05
-2.00491437597331e-05
-7.78369392626331e-06
-3.06219794244071e-05
-1.31084299540968e-07
-1.85576868096575e-05
-2.20438156324359e-05
-1.23217688184693e-05
-6.99432610199055e-06
-1.3107108164183e-05
-6.04031300137259e-06
-2.67382113364342e-05
-3.2836326966193e-05
-1.82429144589559e-05
-7.060888894892e-06
-3.4618329172113e-05
-1.8262948074341e-05
-1.37396425052173e-05
-1.47020550896398e-05
-2.20868680341748e-05
-1.96736202232221e-05
-9.40810787389232e-06
-1.99173933095675e-05
-2.27307362770112e-05
-1.74903112234703e-05
-1.16335923350754e-05
-6.64916200575846e-06
-2.08566527880099e-05
-2.24186106627406e-05
-2.52846106424372e-05
-1.83432805453084e-05
-1.18339062362183e-05
-2.66958231506159e-05
-1.7987075687802e-05
-1.84015412253062e-05
-8.3911267886213e-06
-2.08892589585625e-05
-4.29981175086841e-05
-2.20015438206974e-06
-8.50742657571055e-06
-3.58829328285415e-05
-2.67885166366228e-05
-1.39635191277822e-05
-1.12135378165232e-05
-2.50141962617819e-05
-1.66093105902841e-05
-3.18677340305544e-05
-4.03572045771103e-05
-2.30246230503503e-05
-1.20545583327419e-05
-1.3014874057161e-05
-1.68248497575192e-05
-2.15413471963193e-05
-3.55409571763905e-05
-2.29319843290939e-05
-1.89350375689519e-05
-1.79570953137527e-06
-1.04650132823735e-05
-2.11405578057668e-05
-1.74189116903952e-05
-1.63827403269608e-05
-9.31074427336707e-06
-2.12046936474646e-05
-4.75359399009125e-06
4.65312200305006e-06
-2.48211267224413e-05
2.37874980286199e-06
-2.59111052247759e-05
-1.96042898782018e-05
-2.96029696880753e-05
-3.44357927203929e-05
-1.99132126405545e-05
-9.20990949664035e-06
7.63336098447025e-06
-1.12813572026654e-05
-3.19341826396567e-06
-2.35506201667789e-05
-1.22239628829189e-05
-1.63244874507662e-05
-5.69240194123313e-06
-2.92747944084767e-05
-2.09278694683293e-05
2.28707885304113e-06
-3.51392365094179e-05
4.64408559488057e-06
5.80418569718053e-07
-2.25893751328308e-05
-1.36808691847368e-05
-4.73352091531452e-06
-1.04259399875387e-05
-8.28273644283803e-06
-2.39023820758408e-05
-1.35409450002445e-05
-2.58569740413803e-05
-3.92640095077532e-05
-2.71249856018485e-06
-7.09835479562027e-06
-1.16722924264573e-05
-1.86407455795707e-05
-3.89518177407745e-05
-2.44190610983516e-05
-9.88625363703769e-06
-1.83614847938838e-05
-1.93512424399742e-05
-1.4381975054039e-05
-1.77094355880885e-05
-1.76081118492295e-05
-8.14959194152901e-06
4.38917857177981e-06
-1.95812787825107e-05
-2.17998480544078e-05
-1.77924351893269e-05
-1.44171423473343e-05
-2.11392092717892e-05
-1.13388400764012e-05
-1.18546193426951e-05
-2.11254030966583e-05
-2.86970549408627e-05
-1.26191749198343e-05
-1.85299537083881e-05
-2.01581398812436e-05
-1.8185514072767e-05
-2.87674724041143e-05
-1.41536639043432e-05
-2.22851967486792e-05
-1.62392226417228e-05
-6.71455695797744e-06
-1.3361942400896e-05
-1.04618676175821e-05
-1.84790920144883e-05
-9.286047229152e-06
-8.571163828999e-06
-1.17060957882796e-05
2.39496797037404e-06
-1.5501715166967e-05
-2.02174098474477e-05
-1.41409496544905e-05
-5.18395937911448e-06
-1.07923347877171e-05
-1.98340774971018e-05
-1.08134207059085e-05
-2.33700661529031e-05
-1.36934534632486e-05
-6.24410609630665e-06
-1.70129315016448e-05
-1.14032299244269e-05
-2.09105765122592e-05
-5.84546770316811e-06
-2.2259521309326e-05
-1.48922115124821e-05
-6.95855666620664e-06
-2.25638061334247e-05
-1.99964987139016e-05
-1.20527558200054e-05
1.29095612698518e-06
-2.17133394961092e-05
-1.54306074509044e-05
-2.20540362925389e-05
-5.17962248054287e-06
-1.09189805651443e-05
-1.10377265061431e-05
-7.75594202143884e-06
-9.70508602507972e-06
-1.31963198503831e-05
-2.42082874290388e-05
-1.05355677260435e-05
-2.15571163477953e-05
-2.37208908184463e-05
-1.76144148101005e-05
-1.24613960003162e-06
-1.12196522783718e-05
-2.57529715072981e-06
-7.34198620384863e-06
-2.04195091083917e-05
1.05669103653766e-07
-1.26962525663887e-05
-1.51475055455089e-05
4.19441305033011e-07
-1.94127398187828e-05
-2.03142741446525e-05
-3.4239139672931e-05
-1.12608132464255e-05
-2.19028456662493e-05
-2.28425990437239e-05
-1.5905774854405e-05
-1.56581137274767e-05
-1.82729224240904e-05
-4.23927499503405e-06
-2.44959004311054e-05
-2.13604504669828e-05
-2.69597506369768e-05
-2.67862863493632e-05
-3.17895385275342e-05
-2.08154739328431e-05
-9.16117605026047e-06
-7.05929407803325e-06
-1.19307617248809e-05
-7.41508125072521e-06
-2.23406771456487e-05
-4.10875878177829e-06
-2.68311021786108e-05
-7.17388300130043e-06
-3.71151612389577e-05
-1.51975953334098e-05
-2.74232856292773e-05
-1.4360715585809e-05
-1.13873675492375e-05
-3.15165817801537e-05
-2.30581619397586e-05
-1.46042568668569e-05
-2.22865795254065e-05
-2.91523814920042e-05
-1.97497486370038e-05
-4.99856674928185e-06
-1.56473093472692e-05
6.68578842012047e-06
-1.52642689625532e-05
-2.72441270263215e-05
-1.40608378689776e-05
-2.74016683033561e-05
4.47565692046037e-06
-2.20725004978546e-05
-3.16746094401669e-05
3.16815070459384e-06
-5.7108357456515e-06
-2.21448734617381e-05
-2.71035973566947e-05
-1.67438480030935e-05
-7.13856026127022e-06
-5.97471835883193e-06
-3.89114961609449e-05
-1.15696995534667e-05
-5.78953291771294e-06
-1.78766629901951e-05
-2.50870704007005e-05
-7.51639281957879e-06
-1.90014436675612e-05
-2.89461737044944e-05
-3.04401329898917e-05
1.81744274755342e-06
-2.88143477488294e-06
-7.9639647505276e-06
-1.19541905834471e-05
-1.85549598643163e-05
-2.42046617283091e-06
-9.10417724427947e-06
-3.64698399779933e-05
-2.76471469391159e-05
-4.32065435821167e-06
-2.24625412578655e-05
-2.20677968486834e-05
-9.35620388007682e-06
-1.61493791392317e-05
-1.67104877024132e-05
-2.98275338348439e-05
-2.11776164182268e-05
-9.7044299250543e-07
-5.19206744945156e-06
-1.60246785453086e-05
-4.1784936249583e-05
-1.47041097627536e-05
-2.06438114195076e-06
-2.6290742758054e-05
-4.65549878076517e-06
1.0638392461915e-06
-1.91269365646196e-05
-8.75312661267063e-06
-2.53992080191246e-05
-1.75397740772874e-05
-2.31645328843741e-05
-3.4623991063451e-05
-3.17917873917659e-05
-4.14881623818415e-05
-1.8866431200298e-05
-2.33889280248185e-05
-2.26637931822616e-05
-4.84412371417178e-06
-1.37636363749647e-05
-2.36028621373704e-05
-1.71260291265298e-06
-1.44212832627628e-05
-2.45693312648182e-05
2.40613672135066e-07
-2.43801361838262e-05
-1.2109207270704e-05
-6.36638021699457e-06
-3.04871520578979e-05
-2.22970462141797e-05
-1.29981827112399e-05
-5.84839229471328e-06
-2.08313955965334e-05
-1.39363179703718e-05
-2.98787967576755e-05
-2.67512764445089e-05
-1.13713922449186e-05
-1.17315167203456e-05
-2.67846769149659e-05
-3.56505870895841e-05
-1.99096147896119e-05
-9.26510193474015e-06
-2.50816533373595e-05
-1.61869051709174e-05
-1.18891518667433e-05
-1.78604862298272e-06
-9.86680017681895e-06
-2.69592522765443e-05
-2.6972561644465e-05
-9.06027542372758e-07
-1.90517469359516e-05
-8.14576168784049e-06
-6.49092558892347e-06
-1.73988183908682e-05
-2.3120191292879e-05
-2.53201058047297e-05
-2.01816060154503e-05
-7.87227610638682e-06
-6.80329711505025e-06
-5.41253430992746e-06
-3.10898830136785e-05
-2.90005776024047e-06
-1.08737318471343e-05
-1.02256586335285e-05
-1.08931224845252e-06
-3.56547556716364e-05
-1.5460953791776e-05
-2.16765144899606e-05
-1.86905191545913e-05
-1.04805809922615e-05
-2.06446554048751e-05
-2.50979857092266e-05
-1.66885353356635e-05
-7.72336620843648e-06
-2.54011063136964e-05
-1.63840968720955e-05
-4.01485756282333e-05
-7.98712615506744e-06
-1.91662994583707e-05
-1.22979401295398e-05
-1.50234617681817e-05
-2.05646756244375e-05
-8.5016707833147e-06
-2.42615044326807e-05
-8.97584830530444e-06
-1.11098700247118e-05
-3.39332693710054e-05
-7.1854300715656e-06
-2.06467662799571e-05
-9.12123140032478e-06
-4.54101371681761e-06
-2.43548339090122e-05
-9.21186987333465e-06
-3.18536094521767e-05
-1.89686283982832e-05
-1.39048252465825e-05
-3.44961515664884e-05
-9.55132169634601e-06
-2.68423859218466e-05
-4.87433707489434e-05
-1.57383616974911e-05
-2.02459681661902e-05
-1.64086319935065e-05
-2.61983994495876e-05
-2.08196693230394e-05
-2.64244114610172e-05
-1.68259762387987e-05
-1.22959544835142e-05
-1.96162237846441e-05
-3.65209151789253e-05
-3.10765671121706e-05
-1.82441492314849e-05
-1.49949885616909e-05
-1.9891099461405e-05
-2.17495069824039e-05
-1.50126662744836e-05
-3.18823266340969e-06
-2.95028777999979e-05
-2.12682335984022e-05
-1.64595127774579e-05
-1.24129322235428e-05
-1.9525965080823e-05
-2.06145232527257e-05
-2.52222118713616e-05
-8.33054613185942e-06
-2.40606148896539e-05
-9.94810932685506e-06
-2.54007560912455e-05
-3.63612040100704e-05
-8.01326217960242e-06
-1.2984144406156e-05
4.33922192308078e-06
3.07494810503057e-06
-1.89070887798533e-06
-1.57079034926749e-05
-3.53871732373839e-05
1.37077949605803e-05
-1.74470388857788e-05
-1.13920461974954e-05
-1.7152564146963e-05
-3.41201170911804e-05
-2.37987963133445e-05
-5.19486862950595e-06
-1.95717793983777e-05
-1.88418029537519e-05
-3.51857007674405e-05
-3.3189486995613e-05
-4.76298269385046e-06
-2.15337581377342e-05
-4.74985412873745e-06
-3.95025964660181e-06
-1.02549913522322e-05
-1.86676909744436e-05
-1.37206082331381e-05
-3.5081144525307e-05
-6.06582754152852e-06
-1.78703705302338e-05
3.67246770316107e-06
1.07812615702238e-06
-4.27588753979202e-06
-1.96578219992693e-05
-2.56409136019213e-05
-1.01785091085852e-05
-8.10442255293748e-06
-1.06619470690678e-05
-2.38649284374274e-05
-2.34982735058631e-05
4.16606141189855e-06
-2.12681438518369e-05
-1.83759106203636e-05
-1.95693791509995e-08
-9.80197385894004e-06
-1.63713024199385e-05
-1.71915599551846e-05
-2.39701235048943e-06
-3.51652362294288e-06
-5.62432245975609e-06
-1.2866599419677e-05
-3.39252758362413e-05
-3.36454597836007e-05
-7.81878384333028e-06
-2.15402203614856e-05
-2.59606254087006e-05
-8.43381404899994e-06
-2.50438673246757e-05
-4.08111729110047e-06
-6.26071937153601e-06
-2.39440790007481e-05
-2.56343210018605e-05
-1.78307806022973e-05
-2.52998009474084e-05
-2.44749379369668e-05
-9.19819743600541e-06
-3.69282591384308e-05
-2.0633535775851e-05
-3.91614776640585e-06
-1.82038401565744e-05
-2.4591112384369e-05
-2.29959194781051e-05
-2.93438875004109e-05
-1.49793836516973e-05
-5.7027755284112e-06
-2.42512832207296e-05
-1.8068826477179e-05
-1.229050448413e-05
4.05970791076366e-07
-3.41564253320082e-05
-3.46269233128594e-05
-2.04273151824102e-05
-3.9634163890961e-06
-1.18974317847951e-05
-2.88700626901427e-05
-1.17483651167098e-05
-2.45606067225911e-05
-1.03564610025358e-05
-2.43050862408437e-05
-2.35973021196118e-05
-1.55611731985025e-05
-1.55374896348619e-05
-2.20671660944722e-05
-9.56404922048056e-06
-1.8208329522739e-05
-7.75429139164166e-06
-2.51757879106859e-05
-3.82093764320698e-06
-4.83510034909686e-06
-2.91756117325911e-05
-1.16813285160137e-05
-2.01652281007088e-05
-2.71094234975999e-05
-1.50238622358769e-05
-2.14733400497881e-05
-2.23702659582086e-05
-1.62337329428704e-05
-4.84858096908487e-06
-2.11899146870056e-05
-1.18498277955444e-05
-9.46376669402424e-06
-1.68227328688912e-06
-2.86943215080916e-05
-2.5740680521889e-05
-8.02835423671809e-06
-2.03861163960684e-05
-1.61265560472622e-05
-2.0712881862497e-05
-2.57366327939922e-05
-1.68296917939417e-05
4.56580674821386e-06
-3.05127279503354e-05
-1.22195603907824e-05
-2.62782550430421e-05
-8.04351845112379e-06
-1.62589998758178e-05
-2.94479538713428e-05
-1.43659151707263e-05
-2.15178565687951e-05
-1.68468619352896e-05
-5.05970751100908e-06
-2.81183770993665e-05
1.02017188891474e-06
-2.49179154448857e-05
-6.02616469650711e-06
-2.38580070672006e-05
-1.39005534174894e-05
-1.36326085537669e-05
-1.83667435629962e-05
-1.5841393730687e-05
4.01493876388123e-06
-1.71426424581608e-05
-2.17543382488459e-05
-1.98832942204198e-05
1.71930127204816e-06
-1.0306481442493e-05
-2.33602135736621e-05
-1.88548085499209e-05
-2.90242995825511e-05
-2.28224439078901e-05
-3.16735441502159e-05
-2.36886510680725e-05
-1.4248733785671e-05
1.39885877138732e-06
-1.31265738732079e-05
-3.6938994976727e-05
-4.24123715945611e-08
-1.84872568836785e-05
-6.31419569265059e-06
-1.11698431632744e-05
-2.32138873334532e-05
-1.05524024009966e-05
-2.36154829452682e-05
-1.01642380828392e-06
3.71945323123556e-06
-1.23619084707168e-05
-3.48837110289215e-05
-1.91703155540228e-05
-2.23362164215923e-05
-1.71222183668755e-05
-7.49770773032475e-07
7.53317609800468e-06
-1.80207871840946e-05
-1.15198225019805e-05
-3.12453370097737e-05
1.38498289370036e-06
-3.22825841421466e-06
-2.37062195109214e-06
-8.93661059775172e-06
-2.02333005851592e-05
-4.09817681653025e-06
-3.98839901759473e-06
-3.50490684110713e-05
3.67993964590881e-06
-2.94381547586359e-05
-1.73963068770018e-05
-2.38325913010315e-05
-1.41449063508517e-05
-1.03025440372383e-05
-5.03022965176649e-06
3.6676698053492e-06
1.20006611692343e-06
-2.36341975854783e-05
-1.61191334464232e-05
-2.30586715107394e-05
-8.60873002501046e-06
-1.28672215731975e-05
-2.09128433054365e-05
-7.37319945124278e-06
-1.45351973171982e-05
-4.15586194974014e-06
-2.28164033874115e-05
-2.84513962055445e-05
-1.51065312348443e-05
-2.67570975961597e-05
-1.59098602349708e-05
-2.219767282456e-05
-2.73742016461821e-05
-1.50171132446556e-05
-3.32426150957727e-05
-2.44987268588191e-05
-2.73066866067785e-05
-9.08310726457083e-06
-1.81736573873651e-05
-2.3259469134181e-05
-1.36870735956164e-05
-1.914540844873e-05
-1.0778538390992e-05
-8.84098848514444e-06
-1.57700322199681e-06
-2.41769589496518e-05
-6.40014012122371e-06
-2.82342451302385e-05
-2.74607635401551e-05
-1.81173925035661e-05
-1.82864758717335e-05
-2.90283187910725e-05
-1.76585242237742e-05
-7.46766596188844e-06
-2.51679969630632e-05
-2.66990827692172e-05
-1.04136685658873e-05
-1.67132256204455e-05
-3.36121083933365e-05
-2.05484619813247e-05
-2.42178974868971e-05
-2.21427128688846e-06
-2.56586824153071e-05
-4.57769616487312e-06
-1.50940261592842e-05
-3.20912594355882e-05
-1.00422693475563e-05
-8.78709738783015e-06
-2.39950194608129e-05
-3.06382028918886e-05
-2.61899320632078e-05
-2.77440478325311e-05
-1.57764792299647e-05
-1.68959873560468e-05
-1.16219114552656e-05
-4.85442725766624e-06
-1.18708181354465e-05
-3.91000133877791e-05
-1.94706746501112e-05
-9.20310818072931e-06
-6.69944459393471e-07
-1.72528291966216e-05
-1.29331886842114e-05
-3.6607333977402e-06
-2.39836544347366e-05
-1.52918980560791e-05
-5.09878027331142e-06
1.26475831703851e-05
-8.5362769125882e-06
-1.33820484550785e-05
-2.12509771499456e-05
-1.19028286414906e-05
-2.12680735428241e-05
-2.59866480580783e-05
-1.84600889294267e-05
-2.34698692538651e-05
-3.3464465481824e-05
-1.52768846512632e-05
-1.59497174945822e-05
-1.15635324015136e-05
-1.26539392086655e-05
-3.07721369133443e-05
-2.41495606818757e-05
-7.12115572945811e-06
4.55979704067852e-06
-1.67889466736818e-05
-3.37462925397477e-06
-1.65775094113041e-05
-1.3889271117702e-05
-2.09850154929856e-05
-1.61360325514873e-05
-1.82660340125759e-05
-1.88195478070617e-05
-1.79944538266456e-05
-2.62663335268398e-05
-3.15917091962317e-05
-2.981497679051e-05
-1.80684644117961e-05
-6.11634459893961e-06
-9.73789685359613e-07
-8.45850432320159e-06
-1.776769261953e-05
-1.56568424929597e-05
-2.60686538034396e-05
-1.85266764220739e-05
-1.43209092087202e-05
-1.44070186972866e-05
-2.60341579918284e-05
-1.15847833046607e-05
-7.85401698275441e-06
-2.7317155147768e-07
-1.91818169890016e-05
-2.76873699136195e-05
-6.92621924105079e-06
-1.8062694280999e-05
-2.01676788538159e-05
-2.05921054514841e-05
-1.97984578146613e-06
-2.17655987722024e-05
-3.85416452792423e-05
-5.3875372239174e-06
-2.22549846180043e-05
-3.55116257959974e-05
-1.8308771795631e-05
-1.08392277339795e-05
-2.13742896050289e-05
-1.04866356303436e-05
-8.21859999003203e-06
-1.39954098842738e-05
-5.50841464305424e-06
-1.60808488826808e-05
-1.5211907782777e-05
-1.79689003009746e-05
5.08063812756144e-06
7.86168854208192e-07
4.27499147427133e-06
-1.32671256767176e-05
-4.00084883733504e-05
-1.05918257288876e-05
-1.07168361658356e-05
-2.45651179837035e-05
-2.28532352950086e-05
-8.04463627245148e-06
-3.03771802840052e-05
-1.56960093863444e-05
-1.08177922554819e-05
-6.64035051574146e-06
-2.55393838577138e-05
-3.22591795837998e-05
-1.46845850736248e-05
-2.04170091272722e-05
-1.51813238593212e-05
-3.13732509897851e-05
-1.34493753209472e-05
-4.41873978463104e-06
1.61336596102055e-05
-6.90595634480534e-06
-9.39111398508833e-06
-2.09722902301201e-05
-1.89484336072125e-05
-6.54214888803049e-06
-1.65912353471947e-05
-1.94580880156762e-05
-8.78162105339336e-06
-7.23160157999369e-06
-2.62253575231799e-05
-3.55079626524195e-05
-1.83470387390227e-06
-1.16030381874814e-05
-2.96082027139474e-05
-1.55894893538073e-05
-1.40026756992421e-05
-9.00801401664705e-06
9.84149319956056e-06
-2.98213318866701e-05
-8.46627915253597e-06
-1.02153675721906e-06
-1.31493665419951e-05
-2.74346530198914e-05
-5.96155657469324e-06
-2.29302033540796e-05
-7.8438850967255e-06
-2.11580469137433e-05
-3.18758812438618e-05
-2.10683006410763e-05
-2.96318120096508e-05
-2.98023423433165e-05
-2.08590274972619e-05
-2.83827960476952e-05
-2.34561538353007e-05
-8.93686661633196e-06
-1.0821397494619e-05
1.36129604236324e-06
-7.78421771530447e-06
-3.915281104273e-07
-2.38110271108181e-05
-2.97720653887067e-05
5.92607148283885e-06
1.27288131316548e-06
-2.68857275957371e-05
-1.986376791429e-05
-1.54328903849678e-05
-1.19568760749961e-05
-1.1446428200652e-05
-1.60067793030713e-05
-3.29125059536251e-05
-2.35320528445203e-05
-2.81459416111359e-05
-6.03368301946883e-06
-2.5494630559039e-05
-3.08938174189953e-05
-3.31203792415573e-05
-3.80253399684393e-06
-1.23866278389183e-05
-6.61329627366725e-06
-1.77163918382375e-05
-2.76082409807665e-05
-2.45971571830223e-05
-2.28952662895672e-05
-2.62263730683674e-05
-2.56615725793026e-06
-1.44284759798074e-05
-3.85971484060347e-06
-3.81759035903652e-05
-2.19359341292219e-05
-1.70280198779577e-05
-1.70041931514058e-05
-1.98563690176109e-05
-1.48257866248297e-05
-6.00021592284056e-07
-2.65100133444377e-05
-3.8552667561774e-06
-1.01957422940179e-05
-1.51480468463171e-05
-8.18726625072803e-06
-4.38906996638865e-06
1.51032891294304e-06
-1.46823595739087e-05
-1.68189606332735e-05
-5.00815738561086e-06
7.45176673164585e-07
-2.63406061979779e-05
-2.9104135232642e-05
-1.01005721617914e-05
-4.03836182327097e-05
-8.29566495101261e-06
-1.25035474573032e-05
5.88606510069794e-06
-3.51320177168039e-05
-1.71121483108108e-05
-1.82308801664539e-05
-3.95903633359831e-05
-1.98043995395826e-05
-1.19932051744394e-05
-3.40976771308067e-05
-1.29069592868191e-05
4.72593657473815e-07
5.87389832917432e-06
-1.97563564421566e-05
-1.81899039418818e-06
-1.92348627034159e-05
-1.68368458296118e-05
-1.144594942585e-05
-1.23461778491072e-05
-1.93426069843014e-05
-1.6153418393225e-05
-2.14279424813518e-05
-1.76197354780006e-05
-2.30015553688443e-05
-2.75681418108853e-05
-1.67209954541448e-05
-3.87408853999542e-05
-2.73039645414957e-05
-3.50851254726291e-05
-1.20813413248034e-05
-1.7263270413172e-05
-2.03517524866469e-05
-2.06091295022936e-05
-3.22345065343128e-05
-2.62449495636259e-05
-3.35046741494855e-05
-1.66866594468208e-05
1.11919071572526e-05
-7.71686134981597e-06
-5.04305463115407e-06
-2.13581509246277e-06
-1.76538204520544e-05
-2.94144327248073e-06
-3.54427447575678e-05
-8.03139562750066e-06
-4.61212899904067e-06
-1.61165651445037e-05
-2.12663220259837e-05
-6.8573091446849e-06
2.33839045934425e-06
-7.34231436458711e-06
-6.17044419738458e-06
-2.72034815862432e-05
-2.14160476450715e-05
-2.11732822896063e-06
2.67343964527525e-06
-9.56277506298712e-06
-2.60623377266298e-05
-1.59706654149622e-06
-1.2629361421221e-06
-1.20298405539708e-05
3.812159108249e-06
-2.45369396060039e-05
-1.90135027703588e-05
-3.55297573869794e-06
-2.20128304984738e-05
-1.27177292473208e-05
-1.54285765523869e-05
-2.19102723490961e-05
-2.56272714984555e-05
8.83303870563765e-07
5.19945346947077e-07
-9.37644126057895e-06
-7.83040666350361e-06
7.56593340378229e-06
1.843395872032e-06
-1.27933694341774e-05
-1.14525074170352e-05
-5.09545298629449e-06
3.86421810986643e-07
-1.74608334994022e-05
-2.21912165173287e-05
-8.99255735961139e-06
6.92237493446131e-07
-2.69093406256153e-05
-1.0369041235073e-05
-1.41857571450418e-05
-2.70931425354236e-05
-2.21828376365832e-05
-2.30724662687144e-05
-1.96923346488475e-05
-3.36359478200284e-05
-3.38655447765487e-05
-1.17043062196221e-05
3.75409445806713e-06
-1.41339725371161e-05
-2.04469218921648e-05
-4.69882141345229e-06
-1.37811111044325e-05
-2.1872210965126e-05
-1.14382366047653e-05
-5.08791402454888e-06
-2.40127911210946e-05
-2.28388485794557e-05
-2.78037059121255e-05
-2.97713771576781e-06
-1.82396828669331e-05
-3.73962413897036e-05
-4.14532190583568e-05
-2.72727503690214e-05
-3.43021563463392e-06
-1.85655789860908e-05
-3.28027866695471e-05
-1.41166742183122e-05
-2.67054115959785e-05
-3.45680303439373e-05
-7.05838360134636e-06
-6.5590423804518e-06
-4.02121042648239e-06
-2.59716107324908e-05
-1.60931624425311e-05
-2.14317374796057e-06
-1.51039279731064e-05
-4.3483105407936e-06
-8.19509538132832e-06
-1.36542257677816e-06
1.67496162006242e-05
-2.11786694402903e-05
-4.38260036394891e-07
-6.39513296679701e-06
-1.89322230554866e-05
-2.090210194187e-05
-2.06905470745042e-05
-2.06678296323211e-05
-3.07048201694643e-05
-1.56743427760452e-05
-1.19269417141659e-05
-2.43866703541272e-06
-6.91571402727436e-06
-1.43094877371941e-05
-1.37380096636754e-05
-1.4836257790502e-05
-1.00722226462069e-05
-2.26050268116552e-05
-1.17920541845662e-05
-7.89362157829783e-06
-1.79101010771594e-05
-2.41486069077186e-05
-2.7533756169493e-05
-1.86011648269505e-05
-9.78272419632695e-06
-2.84048080553944e-05
-1.11694756735784e-05
-2.12201003384629e-05
-2.65399597496714e-05
-2.01503442068766e-05
5.40281162533405e-06
-1.30095692764166e-06
-2.55884628218265e-05
-1.44265407183083e-05
8.99064292532803e-06
-3.12464060502451e-05
-1.64509078024554e-05
-2.11711894217949e-06
-1.19885896593945e-05
-3.55258593419899e-06
-2.10914852845161e-05
-1.00109900200258e-06
-9.5991362969102e-06
-3.40738412537306e-05
-2.7130853726733e-05
-1.5562584430579e-05
-1.00056956388835e-05
-2.27774172577828e-05
-1.842047206782e-05
-6.95349910678201e-06
-2.60751126912575e-05
-3.26039306531399e-05
-9.81325627302227e-06
-2.07611375917585e-05
-1.71719716619141e-05
-2.56562628988531e-05
-2.33424695793423e-05
-4.56762248765327e-05
-7.92097536296532e-06
-1.68656335763678e-05
-1.0235023014593e-05
2.98970303929339e-06
-2.2327750933036e-05
-1.54491940971539e-05
-2.60261716797291e-05
-1.09401172352467e-05
-1.6870904593514e-05
-6.96503872315235e-06
-5.57958785337129e-06
-1.66527383341803e-05
-2.86118420774473e-05
-1.69062028854908e-05
-8.80139073393133e-06
-3.06684776233265e-05
-2.26443369240333e-05
-6.90443504177416e-06
-8.92023302088001e-06
-4.39462387870489e-06
-1.97014201762929e-05
-1.62194651157713e-05
-1.9944595356621e-05
-1.38503629963553e-05
-2.6775882083208e-06
-2.23031112871056e-05
-1.61642200505124e-05
-4.00662540279988e-07
-1.30884025113113e-05
-2.74425892032568e-05
-1.5886685600265e-05
-8.48457521704368e-06
-3.5007558659643e-05
-1.45575986327965e-05
-2.75356670589037e-06
-2.21374238185122e-05
-2.03593393798565e-05
-1.18821853585127e-05
-1.54178913430459e-05
-2.12437554936273e-05
-2.1750179485706e-05
-2.66542547628037e-05
-1.79868997169976e-05
1.65811612797544e-06
-2.72773282058726e-05
-3.00044932872905e-05
-3.2348184597342e-05
-4.69917281457816e-06
-3.86404087046518e-05
-2.50140127317381e-05
-2.81895493061611e-05
-1.31107491372636e-05
-3.97514988576511e-06
-2.91965582093997e-05
-1.54848106596528e-05
-1.32192116203372e-05
-1.88693009493205e-05
-3.30690708001879e-05
-1.89349221910955e-05
-2.23524704078757e-05
-6.67378275727819e-06
-6.58953375997182e-06
-1.76168591307989e-06
-1.99898546824608e-05
-1.98864746063585e-05
-9.21462630926776e-06
-1.85626622265547e-05
-2.73912628342663e-05
-1.92634822437009e-05
-3.41686295966003e-05
-3.51376551896686e-05
-4.06503001772931e-06
-3.27364661185469e-05
-2.75094956281037e-05
-2.05079856524782e-05
-3.15753865363053e-05
-3.3205086601656e-05
-1.62588205025987e-05
-2.01814660833923e-05
-2.85665335856206e-05
-1.3831121095978e-06
-9.32619286706654e-06
-4.02833355521941e-07
-1.77440557349038e-05
-2.26335861027413e-05
-1.60881199255941e-05
-3.46714725329569e-05
-1.13623661559014e-05
-1.24793106926572e-05
-1.26402199073582e-05
7.28298337015601e-06
-2.31179506955757e-05
-1.1222030550115e-05
-9.48734403598092e-07
-4.17977877195433e-05
-2.28894351334512e-05
2.8510902012721e-06
-2.77898814342756e-05
-5.69874692747336e-06
-1.07581567006364e-05
-2.15693709839825e-05
-1.85343114013313e-05
-2.02105761721531e-05
-2.21243165377004e-05
-2.45173195522013e-05
-1.38394801337868e-05
-1.95470762238171e-05
-1.64180921514787e-05
5.34712351906456e-06
-2.01435054906925e-06
-1.69212117016074e-05
-3.20930545854583e-05
-2.01142039932409e-05
-1.57793228203709e-05
-1.1752152969295e-05
-1.89310681697646e-05
-1.48609677444775e-05
-1.00951700111283e-05
-5.54642190238097e-06
-9.66650671313863e-06
-3.75492431936931e-05
-1.73483135844774e-05
-1.82293136676086e-05
-1.66376320873164e-05
-1.25387022706374e-05
-1.29770004303091e-05
3.45652231801243e-06
-1.65696300388462e-05
-3.85672722568965e-05
-4.84774083496707e-06
6.83091353176906e-06
-1.10978564788984e-05
-1.94841863139271e-06
-1.81232348624514e-05
-7.50154671796787e-06
-6.42082794789668e-06
-1.41182825461792e-07
-1.82942895108135e-05
-2.44025861727575e-05
-9.83328620071422e-06
-6.03763421404782e-06
-2.04819043239338e-05
-1.98834322573316e-05
-9.48903015385162e-06
-1.05256036545651e-05
-1.61175401437278e-05
-2.09552243231813e-05
-1.28299972493883e-05
1.05573525602887e-06
-2.11088542415181e-06
-1.45372466781035e-05
-4.03225447047861e-06
-2.85087497036446e-05
-2.01285061050384e-05
-2.2605212865654e-05
-1.15677271164426e-05
-2.02940942045595e-05
-1.91722308011839e-05
-1.00203178892429e-05
-2.21995502989302e-05
-1.0100222246962e-05
-1.43393458566818e-05
-2.50882016881433e-05
-2.01551312885464e-05
-1.69253959689331e-05
-1.72220077442004e-05
-2.65215192827497e-05
-3.32207772639757e-05
2.3785237745918e-06
-6.54307801205009e-06
-8.88435879993922e-06
-1.7685614600836e-05
-1.27634782905518e-05
-2.63161688650446e-05
-3.46380468134936e-06
-2.03979205764298e-05
-2.41144467486464e-05
-2.05167854865787e-05
-8.49044483784206e-07
-2.56785457890403e-05
-2.05770946564766e-05
-1.20364083874751e-05
-2.10084282583509e-05
1.65483643466981e-06
-1.47963155105415e-05
-2.35376709576321e-05
-2.14060586314612e-05
-1.06047612068765e-05
-1.63152374252089e-05
-1.43065570155499e-05
-1.37554181015246e-05
-1.82564319666153e-05
-1.52394750446251e-05
-1.64200858612763e-05
-2.1108546629939e-05
1.14264816189467e-05
-1.02361714853883e-05
-2.25516680754756e-05
-1.83883464269731e-05
-1.10631931705886e-05
-3.10157931963651e-05
-1.98773840046643e-05
-7.55097981599432e-06
-8.35628958697527e-06
-1.12782360284651e-05
-1.85399975791716e-05
-1.3489577094492e-05
-6.99036481172876e-06
-1.57363879538354e-05
-3.47016960839238e-05
2.15211536344306e-06
-5.70522341424148e-06
-1.24158953984706e-05
-1.55661887270183e-05
-2.06458328680144e-05
-2.26238016309177e-05
-2.81818558760224e-05
-1.33933128884463e-05
2.15473608662006e-06
-1.49320392766854e-05
-1.20820735860082e-05
-1.84058911282646e-05
-1.7657762616243e-05
-1.78659266820319e-05
-2.4317571905206e-06
-1.58315989801268e-05
-4.09875932175992e-05
-1.25553225545337e-05
-2.73006681564784e-05
-1.9612330999319e-05
-1.69254077539897e-05
-1.90633173452449e-05
-2.19156003761774e-05
-1.48007921567847e-05
-2.1657494691597e-05
-2.03896175467153e-05
-2.94028072468397e-05
-2.7983826518458e-05
-9.90896437746169e-06
-2.01396124777588e-05
-1.65931467948575e-05
-1.48244418021201e-05
-2.09711261286201e-05
-2.43954791994496e-05
-2.95977093402841e-05
-1.41549604162403e-05
-2.14228275739902e-05
-2.23723954273805e-05
-1.34450584013233e-05
-2.94071176132013e-05
-7.39159273114405e-06
-7.10124791931653e-06
-1.92030246271721e-05
-1.21816362131847e-05
1.0828042863466e-05
-7.04368995269735e-06
-2.49805256019921e-05
-1.53782056854399e-05
-9.46106609126299e-06
-3.73393306463534e-05
-9.11522536419786e-06
-1.99631961347551e-05
-2.68019321068842e-05
-1.52593908608214e-05
-3.26458226736943e-05
-1.44777956651906e-05
-1.7700141604596e-05
-8.60798230433084e-06
6.79115293196828e-06
-1.35397441248037e-05
-1.24922373020852e-05
-2.85900525576987e-05
-2.91399399467024e-05
-3.50278387121488e-06
-1.84154239789171e-05
-6.87748784157838e-06
-2.3083738659494e-05
-1.33869266996907e-06
-2.4365168822178e-06
-1.01278098641852e-05
-2.68166036036682e-05
-1.46238445592233e-05
-1.59164737942062e-05
-1.10177156683265e-05
-2.15462056528994e-05
-2.45749853641672e-05
2.47635478311809e-06
2.6539598976031e-06
-1.27435326212767e-05
-3.42769320426749e-05
-2.53398777624457e-05
-1.74639713089841e-05
-9.15895622299985e-06
-2.44124687861234e-05
-3.02614809914903e-05
-1.55999897565218e-05
-1.0895368458384e-05
-9.44422750787957e-06
-2.42174024916207e-05
-1.23754281795248e-05
-3.96164741400244e-06
-1.81925215465094e-05
-1.14464499912331e-05
-6.46683853957871e-06
-3.21679612917611e-05
-2.86013339065329e-05
-3.06672701382106e-05
-1.91577523829042e-05
-6.19556668397174e-06
-1.4460394468706e-05
-1.70935325314352e-05
-1.33574635763252e-05
-2.14353143575672e-05
-1.45620032337647e-05
-1.78485813704364e-05
-2.37941142006116e-05
-1.59441163263843e-05
-3.10820235615102e-06
-6.83804576299621e-07
5.49098158804054e-06
-6.49589607286805e-07
-9.06289681215534e-06
-3.22610554763167e-05
-2.03767374397408e-05
6.84761340990354e-07
4.49406488240647e-06
-1.33925689821427e-05
-2.67778577183337e-05
-2.42214801416568e-05
-1.89868124765614e-05
-1.69314353860667e-05
-1.14926038699597e-05
-2.24092606841159e-05
9.61051966364627e-06
-1.15513312949501e-05
-2.64674180675405e-05
-2.05270336391415e-06
2.92829432598636e-06
-3.92095896382024e-05
-1.94022699482198e-05
-1.85949047436357e-05
-1.35291641297476e-05
-2.76495667292391e-05
-3.53313484522034e-05
-1.29366228171872e-05
-1.28362142185184e-05
-1.39066536579403e-05
-4.84530151814464e-06
-1.73499425964247e-05
-1.18816457617039e-05
-1.72908740467928e-05
-3.77174921293549e-05
-1.83296259459355e-05
-2.43780747994964e-05
-2.62929727550112e-05
-1.33075774287627e-05
-1.3616224468285e-05
-3.72864045520146e-05
-1.07805754378186e-05
-9.22219519961093e-06
-1.05239181047767e-05
-2.90918045376055e-05
-2.50915441450076e-05
-7.26536830365422e-06
-2.3610332831072e-05
-9.4262881930356e-06
-2.07834499146079e-05
-2.95227712934092e-05
-1.02355569953765e-05
-2.65782225821086e-05
-1.39647543131091e-05
-1.63131414050297e-05
-2.18505881600386e-05
-4.89136296709435e-06
-9.37269615266986e-06
-1.5177589358267e-05
-1.97406570600583e-05
-8.97149063724555e-06
-1.03095218380855e-05
1.65683312805368e-06
-1.26938807522111e-05
-6.72679388721278e-06
-3.00852771308566e-05
-1.23239892323388e-05
-1.8362296650732e-05
-3.65235603342514e-05
-1.80285731907182e-05
-9.84021988704889e-06
1.12696657787158e-06
-2.28088613635247e-05
-1.20881542281164e-05
-3.65101131623555e-05
-1.24765452358665e-05
-6.07814219196636e-06
-1.83816546091421e-05
-2.21443774265375e-05
-7.99809803831248e-06
-7.1475772580914e-06
-2.34729808209767e-05
-1.57753291822503e-05
-2.3661040981298e-05
-4.75768593080371e-07
-1.33510188640499e-05
-1.49510221613349e-05
-3.43780289561999e-05
-1.11388126851981e-05
-1.08574194349744e-05
-2.93459602151868e-05
-1.46628607051162e-05
-9.69115004085833e-06
-2.56434013713476e-05
-1.43016772629723e-05
-2.27225894252291e-05
-2.52674086786543e-05
-1.49210768449177e-05
-1.11342059633242e-05
-2.41543719678771e-05
-3.56673796632545e-05
-1.34628261367147e-05
-1.37131897310007e-05
-2.96872565771364e-05
-1.43076006868275e-05
-1.79034183644765e-05
-6.2214465334684e-06
-2.22275812951431e-05
-1.23934078133236e-05
-1.83583915128303e-05
-7.3084531749016e-06
-4.75500742134131e-06
-2.24694985490638e-05
-2.07708620388676e-05
5.8561115908082e-06
-6.98238414801587e-06
4.70411447789486e-06
-8.47384274687201e-06
-2.74160325101321e-05
-3.41195319389309e-05
-1.86943303328876e-05
-8.31773021316013e-06
-4.34297679260133e-06
-9.77752861601906e-06
-1.100294270908e-05
-1.61339999739863e-05
-4.03632334806375e-06
-4.42394807148843e-06
-2.62015405593761e-05
-1.55118590103174e-05
-2.73440691900014e-06
-3.33786317417362e-05
-3.02372862318618e-05
-2.32098800852347e-05
-1.29642344310918e-05
-1.59318654390443e-05
-1.87718156818052e-05
-1.95163180583986e-05
-1.20043413742637e-05
-2.14588458982952e-05
-1.92448212797137e-05
-1.48715802578624e-05
-4.40353812656068e-06
-2.55654225868396e-05
-1.11709061671299e-05
5.20876806926792e-07
-1.05939163280524e-05
-1.25834444496969e-05
-6.67176877249887e-06
-1.84734711988288e-05
-3.06940917441152e-05
-3.08790858861613e-06
1.69098978196857e-06
-1.86079703789711e-05
-2.12533732368882e-05
-1.35871142839587e-05
-2.00465466641617e-05
-8.47943793439823e-06
-1.50824114805833e-05
-1.73846343213197e-05
-1.04990065544305e-05
-3.18093203884752e-05
-3.70592276851858e-05
-8.00554917532566e-06
-3.01022823026253e-05
-2.03764261726415e-05
-2.08643947424953e-05
-2.65667878056504e-05
-2.66919280940117e-05
-1.3830573365494e-05
2.551477088519e-06
-2.11762068073556e-05
-8.44065821289587e-06
-1.50541522878074e-05
-1.83897586105348e-05
-2.87536589676069e-05
-2.64632753105374e-05
-1.23362895100048e-05
-1.14915720534003e-05
-2.18940336285278e-05
-5.55217371049821e-06
-2.4013398719774e-05
-3.71198386141121e-05
-7.66368779538752e-08
-2.26302319345115e-05
-1.02533052824974e-05
-2.34592977275348e-05
-1.47610712518316e-05
-1.46659696547504e-05
-1.20605078037291e-05
-5.0034998673195e-06
-1.54225389737522e-05
-2.23522294881669e-05
-3.6225814443286e-06
-1.15345315422202e-05
-2.14975355459292e-05
-2.44240625962634e-05
-2.04708474970956e-05
-3.30326365775808e-05
-1.99914608185647e-05
-2.05957652297639e-05
-1.9223195333029e-05
-6.87843677042115e-06
-1.65665859259364e-05
-3.00055736985833e-05
-8.67414796890209e-06
-3.19261817269527e-06
-1.21343976812678e-05
-1.58292246085045e-05
7.92954250000505e-06
-1.01120864846821e-05
-1.95581028535796e-05
2.13144210704113e-06
-2.81650183035937e-05
-1.35481956912954e-05
-2.49679920691395e-05
-1.24365660406976e-05
4.85715852906969e-06
-3.1108268412414e-05
-3.37860253927994e-05
-1.80645345357338e-05
-2.82766068776629e-05
-1.61492605749841e-05
-2.42249558454459e-05
-2.87278804656477e-05
-1.29365052696271e-05
-3.33582457795425e-05
-3.43683021616656e-05
-1.87126787167427e-05
-2.73425264144218e-05
-1.90721295864876e-05
-8.281224711292e-06
-7.95813454833745e-06
-2.29357816676264e-05
-2.8714578111669e-05
-1.71162489818168e-05
-1.14376007878422e-05
-1.66442938847909e-05
-1.25567534649504e-05
-2.78895131311847e-05
-7.31241910744825e-06
-1.98447525484045e-05
-1.83445481920089e-05
-2.42961432012168e-05
-3.62799334620595e-05
-1.23498938576862e-05
-4.6427202211967e-05
-2.79824407312636e-05
-1.04150369082678e-05
-2.7617172773318e-05
-1.13168231067782e-05
-4.32144986258572e-06
-2.37882707276429e-05
-2.09877241154483e-07
-1.26535325939549e-05
-1.75641964537911e-05
-2.28195821364352e-05
-1.51614339055023e-05
-1.51842472971501e-05
-1.3970155617646e-05
-1.04517772969507e-05
-1.38183016392676e-05
-3.09055838671234e-05
-2.07980492641106e-05
-1.52905590428119e-05
-2.86098352236887e-05
-1.64338996102041e-05
-3.1545250996199e-06
-2.59857070394317e-05
-6.15838093458058e-06
-1.70088142947503e-05
-5.8430043938421e-06
-3.82889477905051e-06
-8.60851394952479e-07
-1.11985432047826e-06
-1.35692449053864e-05
-5.97662686533079e-06
-7.75919891013604e-06
-2.06316358478159e-05
1.81926256728072e-06
5.48282682577216e-06
-8.73982744272493e-06
-2.50291847764378e-05
-2.12382192798052e-05
-1.34347080771285e-05
-4.42747613010517e-07
-1.83983208970314e-05
-3.55184232619743e-05
-1.59935212740693e-05
-3.08582820769261e-05
-3.11722043229399e-05
-1.569130227816e-05
-2.89443689992118e-05
-1.26769123619687e-05
-2.2751197788797e-05
-3.23042143574047e-05
-1.42053358165723e-05
-1.63737971742111e-05
-1.76591700318813e-05
-6.84726986009165e-06
-2.83110392280597e-05
-7.86975872064e-06
-2.84390873339805e-05
-2.16798371639592e-05
-1.99975986380692e-05
-4.36705269934665e-06
-1.87754620448668e-05
-2.42938475590227e-05
-2.58000491175454e-05
-1.11779142497962e-05
-4.24759142265341e-05
-3.33842084405964e-05
-3.45997196966121e-06
-9.52920745646202e-07
-1.74947643399293e-05
-1.38421817229666e-05
-4.80701185584862e-06
-9.96102292369947e-06
-2.43950234312978e-05
-5.2408575939952e-06
-2.00243641878184e-06
-5.65407280806119e-06
-8.08739296667537e-06
-3.33847754831382e-05
-3.37696983589265e-05
-7.7676912756046e-06
-1.40653873101608e-05
-1.81801633348649e-05
-3.44536787826829e-05
-2.10716071432808e-05
-1.72611475232292e-05
-1.55115722963834e-05
-1.56655766289398e-05
-2.3660450533534e-05
-7.11734685087053e-06
-1.54590712697e-05
-2.03295064977182e-05
-4.73925308491448e-06
-1.06653279914845e-05
1.65105157440332e-05
-2.68874109540806e-05
-1.81423490807908e-05
1.96218461518429e-06
-1.94433404390915e-05
-9.35605110914042e-06
-2.74906015527558e-05
-9.97022620804889e-06
-1.43491968827469e-05
-1.83586752407019e-05
-2.10128715704664e-05
-9.76459245032968e-06
-8.56655902119635e-06
-1.64832631843523e-05
-1.31583105311086e-05
-2.64314865580444e-06
2.26676420418573e-05
-2.16454388725734e-05
-2.28045887267956e-05
-2.09180581856319e-05
-1.02839149846579e-06
-2.13908972989242e-06
-2.60285460795747e-05
-2.21301897786174e-05
7.54590409199475e-06
4.5323481091374e-06
-2.29556104440483e-05
2.9864514548574e-06
-7.96335311617636e-07
7.60635624313689e-06
-1.5135875871574e-05
-1.95742916103154e-05
-2.70115154513718e-05
-2.43135658740166e-05
-1.18509570074524e-05
-3.69556391125557e-05
-1.35695623006949e-05
-1.28124861922542e-05
-2.26110298468904e-05
-2.58261275150885e-05
-1.13722405221139e-05
-1.22976180884739e-05
-1.99089956940777e-05
-2.90892922334299e-05
-1.50598299403898e-05
-1.15340795440813e-05
-2.70322500921437e-06
-2.40979012686229e-05
-2.53636363355174e-05
-1.42512549017523e-06
-1.27435077578979e-05
-3.15509622889427e-05
-2.9714090426938e-05
-2.34831735917355e-05
-6.96452706996409e-06
-2.96971602158847e-05
-3.16628727024599e-05
-3.656840298768e-05
-6.58603426395644e-06
-2.09748567902447e-05
-1.99632505196387e-05
-1.4028493065912e-05
-1.79279158209126e-05
-1.4928552933396e-06
-2.35565388614256e-05
-1.66243834803557e-05
-1.37447072163687e-05
-2.31908080597579e-05
-2.2111522013715e-05
-1.01686345865309e-05
-1.41290030683208e-05
-8.73938626041558e-06
-8.16535646427364e-06
-1.42783077497643e-05
-1.1936128808027e-05
-2.1696556137152e-05
-1.20677163875398e-05
-8.81798110592905e-06
-2.35943886461057e-05
-2.08917999985537e-05
-1.37903522149711e-05
-1.33751381808072e-05
-7.81787933200862e-06
-1.01225036936327e-05
-1.37117213699062e-05
-3.5707198128095e-05
-2.29352646738531e-05
-2.23696104832175e-05
-1.67534939168186e-05
-1.91171008879518e-05
-2.55461108843662e-05
-1.56206062042277e-05
-2.23589209710461e-05
-3.09919106593409e-05
-2.32177933725377e-05
-1.58894052398039e-05
-1.57064829409178e-05
-5.15838541646842e-06
-4.70551151362226e-06
9.54417235998848e-07
-1.67666148029641e-05
-2.56908327232975e-05
-1.0033616628108e-05
-5.93436147632484e-06
-1.52945795063233e-05
-1.87192907642915e-05
-3.13946765898389e-05
-1.94054290138777e-05
-1.00532544406255e-05
-1.7654037022624e-05
1.69708616221249e-06
-2.69937341535039e-05
-2.60810591891458e-05
-7.40032438816337e-06
-7.8058741415307e-06
-3.52729604783315e-06
-2.2033008029961e-05
-9.45104112742454e-06
2.05599310866074e-06
-2.76939783491903e-05
-1.02672017957655e-05
-2.01214768451211e-05
-7.85275948617771e-06
-2.9382687101875e-05
-1.79045661502315e-05
-1.5220204488542e-05
-1.58118589049095e-05
-1.82048277672284e-05
-1.72977024375079e-05
-2.90368296680806e-05
-1.56743957880668e-05
-2.35369586916725e-05
-4.45901893331392e-05
-1.03403841126271e-05
-1.55034207494581e-06
-2.42927453606525e-05
-3.74188688612728e-05
-1.09568802340635e-05
-2.083880271929e-05
-1.77127708243516e-05
-2.98538952795706e-05
-2.13146061524853e-05
-3.6246853480705e-05
-3.19301425548009e-05
-4.33811122993523e-06
-4.28060100985667e-05
-2.24371006478709e-05
-1.22793086680741e-05
-5.09428159615192e-06
-1.30007453143388e-05
-1.93804477166307e-05
-2.03980427837032e-05
-2.9829595780827e-05
-1.43270570024049e-05
6.77313294218507e-07
-4.31436840531619e-06
-2.15919075239227e-05
-2.77832493149357e-05
-2.09181645520752e-05
-2.79391800124026e-06
-1.55378263012696e-05
-1.12284286636384e-06
-1.68379959937997e-05
-6.20330927283695e-06
1.59102198469382e-06
-2.34863170982382e-05
-1.89679173292299e-05
-7.9915755834941e-06
-2.40352768754238e-05
-1.93989015513974e-05
-2.85346207014375e-05
-4.91538349427357e-06
-1.21955712616203e-05
-1.20281260457005e-05
-8.94145213853291e-06
5.52978428162898e-06
-1.9888347801528e-05
-8.7235006771073e-06
-3.39593810873166e-05
-1.89796817121503e-05
-5.80141425907503e-06
-2.56772344441061e-05
-2.52099200802671e-05
-2.49696641891981e-05
-1.92569346720478e-05
-2.89575496626869e-05
-6.06879761473562e-06
-1.46526994896174e-05
-1.83473217531796e-05
-1.09426500421846e-05
-2.27457844999015e-05
-1.47840888992863e-05
-2.46230523501604e-05
-1.59678902485146e-05
-5.1696896254003e-06
-9.65303645738597e-06
-3.34986738906057e-06
-6.88347749238402e-06
-2.70591973719906e-05
-2.29405659131627e-05
-1.04870430504761e-05
-1.0413849477218e-05
-2.95064138700847e-06
-2.84875706973024e-05
-2.80602354297498e-06
-2.20578110312632e-05
-2.35568131187396e-05
-1.76716745717999e-05
-2.13840262214898e-05
-1.70632917966282e-05
-1.14358195612788e-05
-2.051002236482e-05
-3.01970518359562e-05
7.14591320140779e-06
-1.53188373752886e-05
-2.1407509153683e-05
-2.58531376053447e-05
-2.60934272571576e-05
-1.42775801945991e-05
-1.10008746376195e-05
-1.95636391212206e-05
-1.88175717766238e-05
-3.78806306381958e-05
-3.48312852455417e-05
-1.22717191431376e-05
-4.20957961853249e-06
-8.16135076330445e-06
-2.76971866787107e-05
-2.76870064577796e-05
-9.35231249092094e-06
-7.16692381129741e-06
-4.35900399026435e-05
-1.29915996916581e-05
-1.84645792786302e-05
-1.01752445237069e-05
-3.13992947029506e-05
-3.53886846245655e-06
-2.11772356714807e-05
-1.19958029125173e-05
-1.72965036640731e-05
-1.34042208931176e-05
-3.26580785327103e-06
-1.62989685465748e-05
-9.592499000846e-06
-1.23715149939707e-05
2.71867669884935e-06
-1.36773125371313e-05
-2.80174825891884e-05
-2.24447593407109e-06
-1.71041473655915e-05
-1.68304210649123e-05
-2.70019462149565e-05
-1.72093263083305e-05
-1.05136187081005e-05
-2.04507161120131e-05
-1.83867018059283e-05
-1.9785188386672e-05
-1.74776945116862e-05
-3.99926667980594e-06
-1.41754690770948e-05
-8.70260582886872e-06
-1.9552636745504e-05
-1.75094422159017e-05
-2.86137510322888e-05
4.48204723208187e-06
-2.44812508991572e-05
-1.52103634896108e-05
-4.36261675516652e-06
-3.40108720059189e-05
-1.07657828447749e-05
-2.27272478635824e-05
5.04586886488133e-06
-3.26660590803969e-05
-1.87730761926729e-05
-1.87648814824375e-05
-8.67328261053717e-06
-2.05023292158444e-05
-4.1140966122974e-06
-1.75338013461788e-05
-2.65760997241819e-05
-1.55515460797628e-05
-4.68928028233471e-05
-2.26698365491141e-05
1.71552907142312e-06
1.26659926227567e-05
-1.44729404031259e-05
-8.90654897268023e-06
-2.38562383753938e-05
-1.05321396869295e-05
-1.33855157503488e-05
-7.39534033822583e-06
-1.98104009641896e-05
-1.53565077492072e-05
2.25862274464803e-06
-2.12585453223434e-06
-1.66303800250919e-05
-2.835145934317e-05
-3.72244617454278e-05
-2.68048701696174e-05
-6.7730965362722e-06
-1.61204581366245e-06
-2.48498090499703e-05
-1.40455324369577e-05
-2.0365392024202e-05
-2.95199386310634e-05
-1.54324930163215e-05
-2.43773780233672e-05
-1.94433961187478e-05
-3.52569910585617e-06
-1.10589557594221e-05
-1.14525566688734e-05
-3.19051762364179e-05
-1.05243615965049e-05
-2.2584596382224e-05
-2.24412933214039e-05
-1.79564585379774e-05
-1.19077167252804e-05
-1.29327034540748e-05
-1.7134731641549e-05
-1.5190450753774e-05
-1.63232997297071e-06
-3.04062820373746e-05
-1.33476937312103e-05
7.71579688663065e-07
-1.62931268489893e-05
-1.00159150188974e-05
-6.87770197660359e-06
-6.24426655808961e-06
-2.88917508248929e-05
-3.01717774083774e-05
-1.85894939348635e-05
-9.4797819936793e-06
-3.21083540637952e-06
-3.84420163930568e-05
-2.29321409038128e-05
-1.01636285405832e-05
-1.22708286713921e-05
-7.12446906113864e-06
-6.97561361727321e-06
2.3853896440005e-06
-6.58529850814882e-06
-1.72532286760573e-05
-6.98826821801072e-06
-1.85282604618243e-05
-1.89001319990665e-05
-3.16235456062319e-05
-2.8098105395516e-05
-2.72104754079201e-05
-1.34401822114201e-05
-9.90014932627788e-06
-6.16469066985115e-06
-3.00897740581219e-05
-2.00017133507838e-05
-2.82050765122771e-05
-1.93313067146215e-06
-7.22201494144436e-06
-1.12868453959265e-05
-2.80756059967927e-05
-1.72639169522416e-05
-2.04715947646374e-05
-2.02337294894422e-05
-1.56371792423368e-05
-1.31969770013742e-05
-2.86494939856346e-05
-1.69874488080303e-05
-1.98803878273864e-05
-1.63335214800372e-05
-1.34250876227397e-05
-1.06196648831164e-05
-2.88870457141621e-05
-3.39500215046789e-05
-1.43448716606365e-05
-2.45439729860903e-05
-2.31134283911247e-05
-1.66264347494521e-05
-1.22501015314728e-05
-2.33767526975298e-05
-1.85420392747214e-05
-3.2150145870924e-05
-1.25997243524727e-05
-1.74830280584002e-05
-1.25607257696321e-05
-1.27425347808212e-05
-2.96878901322513e-05
-1.51772312539981e-05
-2.37018425240339e-05
-4.19518888046981e-05
-2.29568931167434e-05
-1.88645315502368e-05
-3.87865081756224e-05
-2.56902169801754e-05
9.62839389602456e-07
-1.5606533549344e-05
-2.08436022476469e-05
-1.28773380968696e-05
-1.44674320148453e-05
3.02751479230333e-07
5.74775817775839e-06
-2.2409744042128e-05
-1.19227072894507e-05
-1.91965557572013e-05
-2.70125478733469e-05
-2.60138651008588e-06
-2.95556649104048e-06
-7.15977340171843e-06
-1.59001358740289e-05
-9.5499641749276e-06
-2.45062520077746e-05
-1.15171898899003e-05
-2.27886355524361e-05
-3.48791942628085e-05
-1.10832682429988e-05
-2.20911677985861e-07
-3.17175477272023e-05
-2.60879966266218e-05
-2.21419906253699e-05
-5.88030200983482e-06
-7.07751560324947e-06
-1.65898207800141e-05
-1.94088627354128e-05
-1.65518288490404e-05
-1.29193556247466e-05
-1.3820569340335e-05
-1.75130060980042e-05
-2.26883892641428e-05
-1.06833024342906e-06
-2.39819991855975e-05
-1.51169347273313e-05
-1.80698985128092e-05
-8.10662018652794e-06
-8.75564839980896e-06
-6.55783390387861e-06
-1.14331803507677e-05
-1.45002054331734e-05
-1.67995929957626e-05
-1.66302053648498e-05
-6.04896719090953e-06
-2.03938777843594e-05
-1.47007811762907e-05
-8.10990156691713e-06
-1.81928011188555e-05
-3.30735078038223e-05
-3.63593670054663e-05
-2.73140687049228e-05
-1.89666928324073e-05
-9.80825045451515e-06
-1.1772351347047e-05
-3.85593808647173e-05
-3.14205107413946e-05
-1.80940026380899e-05
-9.8011437438461e-06
-2.09476551061023e-05
-3.1519770684365e-05
-2.1713746042327e-05
-9.36770365384738e-06
-2.314559239692e-05
-3.74196882674683e-05
-2.00995987618832e-05
-2.86763043058235e-05
-2.94108268712237e-05
-2.26650262243086e-05
-1.0677808023753e-05
-2.43885078298755e-05
-2.09708434708899e-05
-6.88769077877694e-06
-1.89083164419646e-05
-1.33786203105587e-05
-2.46810894877944e-06
-3.06492955585707e-06
-3.59246372396356e-05
-1.44517026128494e-05
-2.51713220099655e-05
-1.37245733076556e-05
2.00493503906281e-06
-7.57751552626347e-06
-8.85896122065447e-06
-6.96249687322668e-06
-2.97670152030014e-05
-2.95725672955212e-06
-2.26895658868654e-05
-2.19834810696343e-05
-1.89711073444074e-05
1.39409263829978e-05
-8.63554439103376e-06
-4.37621888190318e-06
-1.37228488230456e-05
-1.65446547668023e-05
1.07944673550473e-05
-2.58305399189827e-05
-1.93531122658878e-05
-1.79186626136856e-05
-3.70944259941975e-05
-1.84954176355719e-05
-3.42220503188721e-05
-2.33008351279747e-05
-2.09949413419795e-05
-2.45085922163095e-05
-8.60076333168094e-06
1.06211524917445e-05
-1.20385626035952e-05
-9.27512376229231e-06
-1.01856463778962e-05
-1.45348170421716e-05
-1.44982951065502e-05
-1.11495856969043e-05
-3.48476017461204e-06
-1.38663432273882e-05
-3.67656728891033e-05
1.34968288697054e-05
-4.81531922661431e-06
-1.41979522417707e-05
-2.21854397441499e-05
-1.97791494935524e-05
-1.94289615122318e-05
-2.16591500994224e-05
-2.69802158263855e-05
-7.40688014535804e-06
-1.80881869089717e-05
-1.65299253467657e-05
-8.44276631623454e-06
-8.38245452794184e-06
-9.96077783689924e-06
-3.67893303882819e-06
-1.38099976959711e-05
-7.29976780770635e-06
-6.0756291708896e-06
-9.02093737729181e-06
-2.89900722917072e-05
-3.5728830164963e-06
2.48626338211021e-06
-1.63980619504508e-05
-3.50526063676113e-05
-1.30244615590714e-05
-3.08189720599128e-05
-3.35140106599771e-05
-3.07456379666568e-05
-1.13422315960298e-05
-3.03159740115228e-05
-3.82080073513685e-05
-3.43723605831016e-05
-2.83059759704925e-05
-1.51472236263873e-05
-3.13718248314788e-05
-3.009219327948e-05
-2.4208361614859e-05
-1.10925077185031e-05
-2.12172228480022e-05
-2.61093347505761e-05
-1.74941602356647e-05
-1.8279898653526e-05
-2.02895929275283e-05
-1.43238048749805e-05
-3.62166995699156e-05
-5.55688048394112e-06
-4.85889423136598e-07
-3.15874370959854e-05
-2.73716187722108e-05
-1.48190408299829e-05
-5.48469578804422e-06
-2.82132496372441e-05
-8.12527573752764e-06
-1.05240579726833e-05
-1.5534829354639e-05
-1.91850694744942e-05
-1.71515809290743e-05
-1.73906399340801e-06
-7.33672949913023e-06
1.49895469663673e-05
-7.4617823895346e-06
-1.11604369759952e-05
1.16200401818378e-05
-2.33649149655809e-06
-2.8116183622368e-05
-1.80516383443039e-05
-1.70365971482484e-05
-4.11190925157422e-06
-3.93893794732492e-05
-4.22497550839699e-05
-3.16130713639482e-05
-2.50018823089347e-05
-4.06134032451992e-05
-2.33331021026142e-05
-3.01139265508661e-05
-2.76935110171026e-05
-1.71319238702879e-05
-1.09720767751143e-05
-2.876019000331e-05
5.97930504793792e-06
-2.61214569376027e-05
-1.80405756826482e-05
-4.83987152851024e-06
-1.24907511418654e-05
-7.18030338084118e-06
-2.3554718236348e-05
-1.3441886250547e-05
-4.41052008543469e-06
-1.0377791917737e-05
-1.40550737419672e-05
-2.39065643865794e-05
-9.68826648174462e-06
-2.39697791577098e-05
-2.39157617583449e-05
3.72396320745931e-06
-1.54079492546607e-05
-1.73299801617497e-05
-2.59139713129183e-05
-2.70280577966512e-05
-5.16592820975033e-06
-1.03156982201604e-05
-1.06697423051402e-05
-1.36590352841128e-05
-9.40528081785749e-06
-1.19233145490918e-05
-2.50156160682215e-05
-1.25090025705116e-06
-3.02186447920027e-05
-1.63273874273276e-05
-2.11954285432805e-06
-1.24694058524003e-05
-4.01380326754505e-05
-2.30156413183704e-05
2.61495990767348e-06
-2.11942502958649e-05
-4.70785177110859e-05
-3.01231702772535e-05
2.86567407932162e-06
-9.70188987853207e-06
-1.96045477101175e-05
5.96197404247474e-06
-2.71870840435755e-05
-1.20886875417742e-05
-2.23103055096439e-05
-2.32953888659087e-06
-1.64081007157956e-05
-1.76722213985709e-06
-3.37487702311062e-05
-3.26768270223584e-05
-9.87609402512825e-06
-1.01136540170969e-05
-3.87415457688197e-05
-1.57691107309907e-05
6.16639152312026e-07
-8.44139017143274e-06
-2.06339929810627e-05
-2.13539579031548e-05
-7.67931157434596e-06
-1.01935874388776e-05
-1.61091216936793e-05
-2.74314249316788e-05
-6.8488131829049e-06
-6.4711319913747e-06
-4.24756352215641e-06
-1.52190876472665e-05
-8.64514146579196e-06
-2.23618434474538e-05
-8.22350200590219e-06
-6.11072580786983e-06
-1.09232188239204e-05
-4.80060343122177e-06
-8.08940735079685e-06
-2.69930355427211e-05
-2.61559292835159e-05
-1.09085298491696e-05
-1.51230418553831e-05
-2.87306514567175e-05
-1.86360354859626e-05
-1.8217466230673e-05
1.47473844819636e-05
-1.72994359272136e-05
-4.40634157599792e-05
-8.99776225148088e-06
-1.40859705355823e-05
-1.63586844037876e-05
7.53094030363669e-06
-1.39905736138588e-05
-5.85992012782354e-06
-5.8462266892383e-06
-1.84305879866727e-05
-1.6227925975992e-05
5.20081720582344e-06
-1.64497732361881e-05
-2.65189994928515e-05
-2.78924009429057e-05
-1.06768204129065e-05
-5.57120844728421e-06
-1.65516526205316e-05
-3.20742962224541e-05
-5.15929838372616e-06
5.83104574709612e-07
-2.16694783643708e-05
-2.48371217663585e-05
-3.4625761282854e-05
-5.28596155766147e-06
-1.01112519504595e-05
-7.64767954867864e-06
-1.81377131503452e-05
-1.85621910725816e-05
-7.20494662208605e-07
-6.31620404410902e-06
-2.7334594609608e-05
-6.91132071803231e-06
-3.61994905546955e-05
-3.75273810166781e-05
-2.65699630819404e-05
-3.54759924641758e-06
-1.49793334562019e-05
-3.03209353943603e-05
-2.85755151813522e-05
9.55759148645664e-07
-1.38719312949187e-05
-1.27351713641369e-05
-1.37775322418878e-05
-1.34143054494086e-05
-3.3942400469446e-06
-1.38648553666514e-05
-2.75864537531436e-05
-1.42538912532807e-05
-3.18965729502436e-06
-1.98558541580706e-05
-2.00135005871021e-05
-3.23992571174518e-05
-1.1548039756759e-05
9.86848285432221e-07
-2.06413526689527e-05
-2.62335337394774e-05
-1.63567681424904e-05
-1.3450049879377e-05
7.12493255236887e-06
3.96721857469968e-06
-1.73025696179805e-05
-4.3158940223762e-06
3.53119428800401e-06
-1.77374919203284e-05
-5.22687754267517e-06
1.33157151324155e-06
-2.52878857140709e-05
-7.69171175869469e-06
-9.21728991345665e-06
-1.0494383926679e-05
-1.49784740640152e-05
-1.44501783519976e-05
-3.27954772541133e-05
-1.52366446758446e-05
-9.11855706873929e-06
-1.66156751073515e-05
-2.57822798800077e-05
-2.85046269722196e-06
-1.2965681235598e-05
-2.57639054705992e-05
-2.19392292561799e-05
-2.34582863022789e-05
-4.8789790311348e-06
-9.72921910340575e-06
-1.95265808153243e-05
-2.26855664480576e-05
-1.32431942419918e-05
-8.26422774943282e-06
-1.21340655470873e-05
-3.62037336821052e-06
-8.82884484569837e-06
-1.5572355127921e-05
-2.99053050145766e-05
-2.20928375819422e-05
-8.9188587019258e-06
1.31412154938518e-05
-1.8290759617646e-05
-1.29475155229502e-05
-2.02061911098927e-05
-3.66509701805098e-05
-2.24798753302295e-05
-2.6855734947854e-05
-1.06202341774138e-05
-1.86486644335158e-05
-4.63056879214498e-06
-1.79936973379029e-05
-2.68685253611125e-05
-3.4375411872703e-07
-7.55501996064888e-06
-2.00841031430071e-05
-2.87263539701105e-05
-1.1941539979497e-05
-6.61870304616913e-06
-1.31770743321244e-05
-6.38275347369423e-06
-2.33756690804757e-05
-8.42399143298784e-06
-1.66089122623017e-05
-1.00902768060339e-05
-1.7993250959148e-05
-5.35555229601526e-06
-2.88567249398777e-05
-8.10463571186932e-06
-2.48934824142613e-05
4.76644384656103e-06
-1.48916636781094e-05
-3.32415813375271e-05
-2.42561066026925e-05
-1.08745687114237e-05
-3.17184481930021e-06
-1.04418424011171e-05
-2.5318560804722e-05
-2.05958506064858e-05
-2.82865962589057e-07
-2.12632324997405e-05
-6.61543181368941e-06
-7.91159000647972e-06
-3.19924383801163e-05
-2.73348813992415e-05
-1.92552617596844e-05
-2.71558309278036e-05
3.63715848277072e-07
-1.14153573539556e-05
-1.56868177503807e-05
-2.43722944946516e-05
-8.2299767490879e-06
-1.52038889673394e-05
-2.4356568055478e-05
-1.25893681314814e-05
-1.87176628624299e-05
-1.62101315663277e-05
-1.22026300213186e-05
4.8117365617922e-07
-7.09530235552009e-06
-1.73530174469171e-05
-1.90673987750922e-05
-1.51588456407825e-06
-3.37773463000974e-05
-1.77405847278803e-05
-1.85323606514892e-05
-1.83971626814041e-05
-3.12545237764953e-05
7.32294081593491e-06
-1.39759500370829e-05
-2.78782636120935e-05
-3.39295152497944e-05
-2.46887842545225e-05
-3.2073313698497e-05
-2.88141291906508e-05
-3.75092864659663e-05
1.59808857389148e-06
-1.09673664116903e-06
-2.92944818783785e-05
-1.83620563901622e-05
-3.67803890257401e-05
-9.05906351983843e-06
-2.27829752068806e-05
-2.2698345116197e-05
-6.08807762871295e-06
1.99030184510528e-06
-1.9130617519355e-05
-3.03710620108094e-05
-1.07790518728176e-05
-9.53925506714624e-06
-7.28854713714371e-06
-1.20811493635715e-07
-2.54871767975221e-05
-3.59045117432811e-05
-1.75667457669971e-05
-2.65394560045013e-05
-1.78259955463272e-05
-9.66547855351255e-06
-1.27093049119418e-05
-1.88256737862099e-05
-3.86754093890497e-05
-1.25061039397939e-05
-2.8365724802004e-05
-3.05563749673737e-05
-2.76233762262175e-05
-1.57455569844498e-05
-2.147660952073e-05
-5.98528767492021e-06
-3.48573937943014e-05
-1.54986200032029e-05
-3.34218121986677e-06
-4.50852346625205e-06
-1.78935887627657e-05
-2.43270043179011e-05
6.48518222621462e-06
-1.17864565457128e-05
-2.92920533080421e-05
-2.87708677553793e-05
-1.5793676159121e-05
-1.52526325162574e-05
-1.69998147774748e-05
-2.47754554354285e-05
-1.30301029171505e-05
-1.26416996730235e-05
6.18042412540845e-06
-1.67564624481496e-05
-2.30601571935757e-05
-9.64137675983843e-06
-1.74642179929145e-05
-4.23298320056143e-05
-2.20111115314727e-05
-1.89056513804908e-05
-1.87460687001055e-05
-1.98045267676553e-05
-2.44700173422725e-05
1.00106361119978e-05
-3.04947171932403e-05
-1.90573122138813e-05
-7.3977938672865e-06
-1.19082774470398e-05
-7.02835503181974e-06
-1.71601258967733e-05
-1.77356894534882e-05
-9.67319021548363e-06
-4.17378720880959e-06
-2.9035870740961e-05
-2.47976349438467e-05
-1.66945558629876e-05
-2.7874643141884e-05
-1.66308043588293e-05
-2.36367896706609e-05
-1.36923908972623e-05
-6.69123951647657e-06
-3.80911886872439e-05
-2.2891795222926e-05
-5.33060624954334e-06
-2.4495773623564e-05
-1.24545929961475e-05
-3.04339869111223e-05
-1.50393310723656e-05
-1.68625235288942e-05
-7.37368815354419e-06
-2.10660727407587e-05
-1.96621786646494e-05
-1.31906256361682e-05
-1.99713234037937e-05
-3.32642718330197e-05
-2.35409214370977e-05
-2.25490540721443e-05
-3.0627309380223e-05
-1.25812770551715e-05
7.79494507417133e-06
1.28807361293109e-05
-3.96850130717766e-05
-2.15472828422845e-05
-3.87162630915815e-06
-2.35623261893159e-05
-6.97424589318413e-06
-1.41659084947358e-05
-4.41112223386135e-05
-2.7210760504238e-05
-1.4563275007895e-05
9.5177969371545e-07
-7.31088698760923e-06
-1.18766386878372e-06
-8.19451124821889e-07
-1.59689849543016e-05
-1.88795800446318e-05
-2.93521809589157e-05
-6.44392189134213e-06
-1.94787139352612e-05
-4.29356740533087e-06
-1.16300807047009e-05
-2.07911973082674e-05
-1.8804767731807e-05
-2.94115915154161e-05
-2.78604357063564e-05
-7.18016295570292e-06
-2.40484264648629e-06
-5.8960586395298e-06
-2.74424260670402e-05
-2.61645217869349e-05
-2.57389910611087e-05
-2.50933000465505e-05
-1.38202012360566e-05
-9.18549068412614e-06
4.51205612128747e-06
-2.02164518510161e-05
-7.06150243862488e-06
-1.41495103077905e-05
-3.09713026911238e-05
-1.49878448724626e-05
-2.45159023027715e-05
-2.96317770104076e-05
-3.07411447364561e-06
-1.76806734122682e-05
-2.5691054602528e-05
-1.66340660390483e-05
-3.16502793862425e-05
-1.01462696913128e-05
-1.76744002837696e-05
-2.66644335435492e-05
-7.30104494542435e-08
-1.80030185936393e-05
-4.10945129604468e-06
-3.27286731936869e-05
-5.92610284331404e-06
-7.52099203139967e-06
-2.40109125022448e-05
-2.45054857110018e-05
-1.0580679982943e-05
-2.49426619454686e-05
-2.13140391797585e-05
-2.67667970210954e-06
-3.16330579437576e-05
-9.94434313057652e-06
-5.04422030598342e-06
-1.12456890172714e-05
-1.33225134897359e-05
-1.90827443481166e-05
-2.29061755433096e-05
-2.00830227868441e-05
-2.16142745282965e-05
-2.63180223067675e-05
-2.0872357994893e-05
-1.77639759589676e-05
-3.34910101249539e-06
3.32795732856591e-07
-3.38345654682813e-05
-1.68713436085324e-05
-2.52398467654009e-05
-2.7982245179789e-06
-1.73041202766672e-05
-2.16198816309116e-05
8.18201082259191e-06
-1.96598905005536e-05
-2.06974967191464e-05
-9.02863396987201e-06
-1.34907801475069e-05
-1.85968666420271e-05
-1.62315859289379e-05
-2.16461551144586e-05
-9.06454931782209e-06
-2.26378619049439e-05
-2.68782641943065e-05
-2.19261522390823e-05
-1.64748785388234e-05
-1.81466709106015e-05
-2.46398829186351e-05
-2.14552724627152e-05
-1.94608352438693e-05
-2.17184815617428e-05
-2.743887395077e-05
-4.19759745990921e-06
-1.24902572288435e-05
-1.07085983654817e-05
-1.40351932351438e-05
1.85013623844302e-07
-6.89462597481797e-06
-1.37889456490225e-05
-2.04522121439411e-05
-4.19313961713525e-06
-3.90486380961056e-07
-2.81679632086526e-05
-2.15570246925823e-05
-2.59375009819021e-05
-1.35267737278653e-05
-3.09078934502153e-05
-1.60612686022203e-05
-3.48219845896359e-05
-4.27367931307959e-05
-2.86247539328716e-05
-2.14526281756427e-05
-2.08980122593793e-05
9.61184921260443e-06
-1.41572176254584e-05
-6.13005004428555e-06
-1.87195828242028e-05
9.5732370712751e-06
-2.61266877332213e-05
-1.47947305081582e-05
-3.75561624564643e-05
-1.92990249177908e-05
-1.31539680352049e-05
-1.06425455730501e-05
-1.97599913414698e-05
-1.24522729159021e-05
-7.65035597285763e-06
-2.55721766136837e-05
-2.23368927397912e-05
-3.32685038668266e-05
-2.15040167683003e-05
-2.33146834825355e-05
3.96208244075792e-06
-2.08095383984675e-05
-3.29425075125961e-06
-1.8561986285812e-05
1.24027114969976e-05
-1.44827552036962e-05
-1.71595130595817e-05
-2.14860244591684e-05
-2.23154294318037e-06
-3.47776331056625e-05
-2.33876849355467e-05
-2.2304002060086e-05
-1.97970481391476e-05
-1.57094640283376e-05
-2.30788339741683e-05
-3.56135550833992e-05
-1.42878876460957e-05
-2.61052641998184e-05
-1.54046858273953e-05
-2.70886502073916e-05
-2.03478742037663e-05
-2.55414495923568e-05
-2.08643891890372e-06
-6.8867947191375e-06
-1.77942735702527e-05
-3.10736828135739e-05
-3.48257055722868e-06
-3.09557745161497e-05
-9.8585945543038e-06
-1.03115502028072e-05
-2.83499937010029e-05
-2.36064698501309e-05
-1.76575945800969e-05
-4.16133659489371e-05
-7.4117791135068e-06
-2.13694892623852e-05
-1.4947961046896e-05
-2.31934838113248e-05
-2.04008792153475e-05
-2.88554594334284e-05
-1.79292661382262e-05
-4.8214589244839e-06
-9.74548447959208e-06
-2.79423403183613e-05
-3.67645065320411e-07
-2.09057683352727e-06
-2.15522526102017e-05
-1.21110950045094e-05
-1.08346132242098e-05
5.4089563116013e-06
-5.32470179789856e-06
-1.57210469782267e-05
-1.59070664717593e-05
-1.5811242048287e-05
-3.3361516319873e-06
-1.18676542609649e-05
-3.01129973319903e-05
-1.56493303257896e-06
-2.7201281298692e-05
-1.30384112920345e-05
-2.45371140288066e-05
-1.42873533968567e-05
-2.65963386878646e-05
-3.39472453886773e-05
-2.15177807606128e-05
-1.51500824832645e-05
-1.44091054324921e-05
-5.23680461832633e-06
-1.75903133324877e-05
-2.24739190487911e-05
-2.79916729089992e-06
-2.57155590759946e-05
3.12331729756148e-06
-1.64776689775218e-05
-3.96678328301258e-05
-3.62643719433936e-05
1.02821148970724e-05
-1.86542081313613e-06
-2.02052667327184e-05
-2.65853026518736e-05
-1.20118117076152e-05
-3.61091516366042e-05
-3.89183628295567e-05
-1.79122784506788e-05
-5.01501372365589e-06
-2.10824261366965e-05
-4.01560799335958e-05
-1.63735202033706e-05
-1.90514425155831e-05
-2.24814366686162e-05
-2.22225878855083e-05
-1.00156428785479e-05
-9.96349735621596e-06
-1.81083343342204e-05
-3.26720960776699e-05
9.40425180859316e-06
-2.90602841254325e-05
-2.08565632859361e-05
-1.29961466087243e-05
-1.64540827340094e-05
-1.09263051518451e-05
-1.72297910026847e-05
-1.47870388212009e-05
-7.44896853441838e-07
-1.71495531565333e-05
-2.19133192599716e-05
-1.08584218852506e-05
-1.13636683888032e-05
7.7545406961486e-06
-3.18918809936575e-05
-3.79679599818274e-05
-1.81954108269661e-05
-1.78637542695789e-05
-1.07465445118903e-05
-8.65227856471891e-06
-9.61567126051693e-06
-2.19021389070636e-05
-7.93988806909701e-07
-2.04479426783514e-05
-1.19392135618252e-05
-2.31464952341425e-05
-3.22464362546296e-05
-1.9658685445232e-05
-3.04892597078215e-05
-4.79389510956875e-05
-2.08529942638032e-05
-1.8715312875631e-05
-4.53369505047934e-06
-8.75030852513156e-06
-2.16725791544936e-05
-8.34859475327502e-06
-1.04422815484009e-05
-2.65554846021736e-05
-1.27860222286286e-05
-1.97456972747687e-06
-2.10779122339364e-05
2.86860198937994e-06
-2.90568706834911e-05
-1.76133581296572e-05
-1.28169701213923e-05
8.22659123019443e-06
-3.18301737355277e-06
-5.12614256611219e-06
-6.97667768409982e-06
-1.41650820305727e-05
-1.86299319393215e-05
-2.24744131944431e-05
-1.76962260721462e-05
-1.92943418026408e-05
-8.99910203041029e-06
-3.99294235826128e-06
-2.52908146945805e-05
-1.53655696817831e-05
-1.02007939106423e-05
-9.23533049662683e-06
-1.6259320147321e-05
-2.04338587680618e-05
3.27225157092931e-06
-1.47599352648383e-05
-3.45508112137196e-06
-2.36796171493527e-05
-9.46428996917025e-06
-6.76328149553252e-06
-2.66059191164539e-05
-2.48212256025871e-05
-1.75785904547469e-06
-1.55783192239915e-05
-2.32729408520784e-05
-1.42106881250911e-05
-7.43537549783879e-06
4.5110752727909e-06
-2.89823650532093e-05
-1.71982639600391e-05
2.22427592998792e-07
-1.69544041276272e-05
-2.06234063681208e-05
-1.02509536310409e-05
1.34634082780716e-06
-3.94622517542293e-06
-1.8526604930067e-05
-3.28162381812095e-05
-1.69133864204323e-05
-2.5033912417437e-05
-1.1385036101073e-05
-2.38991229799566e-05
-9.28380157218895e-06
-3.18985417499001e-05
-2.28816259832668e-05
-6.4184423832913e-06
-1.61102996216081e-05
-6.38299966213724e-06
-1.76857582435296e-05
-2.39250847368399e-05
-8.18763892282219e-06
-7.5962643596621e-06
-3.64706947769885e-05
-3.85517786363514e-05
-1.14959984032821e-05
-1.55757074115477e-05
-1.27837665006664e-05
-4.27753618344954e-06
-1.19412676257868e-05
4.30782103404932e-06
-8.55256842769601e-06
-2.1134896387327e-05
-6.12608946024079e-06
-2.91809106681182e-05
-2.06223085846856e-05
-5.66928232152874e-06
-1.60074983577261e-05
-2.59968116286958e-05
-1.84799976795402e-06
-2.73223276090331e-05
-1.54457613518775e-05
-7.81989360826759e-06
-1.81423185455035e-05
-1.16637252971896e-05
-2.48856782337778e-05
-1.94531496459066e-05
-3.86754833873002e-06
-1.38165217164697e-05
-2.20789572316418e-05
-1.14465143739244e-05
-2.11776781523663e-06
5.80836468804846e-06
1.22472681255658e-05
-1.43662662903838e-05
-3.90735135556044e-05
-1.01134852276737e-05
-2.35279514067047e-05
-9.72202798189549e-06
1.1737918176332e-05
-8.10863953587559e-06
-4.3464943627111e-06
-2.82372964491842e-05
-2.04613836458547e-05
-7.11955816562054e-06
-1.62997463973579e-05
-2.59993303975111e-05
-4.03338621600974e-05
-6.40192216547075e-06
-2.20123259623246e-05
-4.84801573253685e-05
