# Supplementary material for: Research on computational propagation and identification of mine microseismic signals based on deep learning
Source: PLoS One. 2025 Oct 22;20(10):e0334641. doi: 10.1371/journal.pone.0334641 (PMC12543183; doi:10.1371/journal.pone.0334641)
Supplement: S9 Data — (ZIP) [file pone.0334641.s009.zip › 000101100000440.xlsx_0.txt_24.txt.txt]

-9.82364430004473e-06
-2.21317084210165e-05
-5.00658403594686e-06
-2.62012732207439e-05
-9.19012171582092e-06
-1.93540441341132e-05
-2.02794208245838e-05
-1.75501767401858e-05
-6.21171801361031e-06
-2.75198607269447e-05
-1.87670161832644e-05
-8.99488656897925e-06
-1.46519203458587e-05
-1.55593966451366e-05
-1.48153286226853e-05
-4.76668272849059e-06
-1.0309440625206e-05
-2.43554348169951e-05
-1.6691643378059e-05
-2.45002824729951e-05
-1.64507487707444e-05
-9.47411028546181e-07
-4.15932938818147e-05
-1.52225487946201e-05
-1.76155562065997e-05
1.5369822270289e-05
-2.13518760486277e-05
-2.61833171903664e-05
-1.30530906083104e-05
-1.49207074031144e-05
-2.46294399432983e-05
-3.29439591129512e-05
-2.58034407925957e-05
-2.21411712975586e-05
-1.63931815476521e-05
-2.45205007706725e-05
-2.4761779417487e-05
2.42978881470874e-06
-1.2120672536429e-05
-2.34143707493461e-05
-2.23528175432173e-05
-1.55533994800775e-05
-2.19179831677453e-05
-3.46567068746613e-05
-4.66157132712902e-06
-3.00055522652794e-05
-2.11017918033718e-05
-2.75569667907302e-05
-3.11185120271379e-05
-1.1325061344215e-05
-9.10591363149911e-06
-8.87224302197593e-06
-1.77151883572111e-05
-8.84114323927194e-06
-3.11771171315885e-05
-2.52179358287586e-05
-1.59823745866061e-05
-2.27023292556675e-05
-1.83059084265722e-05
-2.66061711486481e-05
-8.01417587108748e-06
-5.29144568344677e-05
-2.16983516485631e-05
-3.59736589639513e-05
-1.15005360117384e-05
-1.72203361325027e-05
-1.2093415483175e-05
-2.54630578072249e-05
-1.73276415758977e-05
-1.68176916689815e-05
-1.34202515377289e-05
-1.91315090158017e-05
-1.92640375404455e-05
-1.58818826736085e-05
-2.36485916632353e-05
-5.18891434099653e-06
-2.68737429765004e-05
-2.1002970251648e-05
-6.95923034391199e-07
-3.6427227541542e-05
-3.40275509161787e-06
-1.06527199922728e-05
-1.0629688421693e-05
-2.27630532503712e-05
-1.82006247370101e-05
-1.43059489572338e-05
-1.94134508842748e-05
1.37976893538812e-06
3.53634438542956e-06
-2.0819415339196e-05
-1.19374278858301e-05
3.27504109577414e-06
-1.55749235603575e-05
-3.41849449827674e-05
-1.46274024481042e-05
-1.79962186320946e-05
-9.74279079905751e-06
-2.80878236436528e-05
5.59164807824314e-06
-1.60347197339928e-05
-1.51937667017931e-05
-1.23488721367434e-05
-1.60776236737719e-05
-2.99612468842167e-05
-1.27818270522126e-05
-3.14606594024284e-05
-1.93383327372576e-05
-1.81793787994148e-05
-1.59606426465932e-05
-7.69622111223874e-06
5.35291083734462e-07
-2.12380580013894e-05
1.23595309239515e-06
-1.3494018529479e-05
-1.06474986081049e-05
-2.1887298666738e-06
-2.1056147853935e-05
-2.59624840790695e-05
-1.65874786143383e-07
1.07694875881005e-05
1.09338771045244e-06
-1.83977423653712e-05
-8.99667821446249e-06
-2.6528241960744e-06
-2.29703178511213e-05
-2.3227473544607e-05
-8.06474832189593e-06
-1.51358368592142e-05
-1.74083836403378e-05
-1.0836480987489e-05
-1.73667948391463e-05
2.04010523497188e-06
-2.4967841707387e-05
1.36915032579682e-06
-9.92966814295131e-06
-1.48257030813617e-05
-7.05319212769808e-06
-2.62925733652343e-05
-3.27521499145825e-05
-5.56577516078458e-06
-8.11185167344794e-06
-4.03139499559431e-05
-2.27100930014716e-05
-3.84155454513525e-05
-1.12021477152882e-05
-1.19032551905843e-05
-3.99556066080236e-05
-1.56805634881573e-05
-1.57346685080555e-05
-1.67212449805808e-05
-5.68448282020432e-06
-2.5587093347953e-05
5.70062927092398e-06
1.743442157989e-05
-1.66943150461096e-05
-2.65387191312884e-05
-2.44287970957159e-05
-2.05285139827013e-05
-2.18640030918661e-05
-2.0948570557499e-05
-2.67155888075941e-05
-1.78295235797859e-05
-3.55357457927747e-05
-1.59209081543925e-05
-4.12527174641606e-06
-3.45982278594259e-06
-1.62547239212232e-05
-1.21564454112828e-05
-3.89761595160047e-06
-2.19694456233158e-05
-1.095295445987e-05
-1.26860364283475e-05
1.05754746546796e-05
-1.35886230312909e-05
2.41761980577869e-06
2.65590203205116e-06
-1.17721264146988e-05
-2.31373314685803e-05
-5.23007780137529e-06
-6.93925014499852e-06
-1.41118042411756e-05
-8.79468566476866e-06
-4.29094492857932e-06
-3.22354726744463e-05
-1.79354208169073e-05
-3.44975181225329e-05
-9.89767939815984e-06
-5.87449907030557e-06
-1.84197704152427e-05
-2.85914218669206e-05
-2.47343619882053e-05
-1.9711128841071e-05
-2.35244812647501e-05
-2.41197203399955e-05
-1.19830754409282e-05
3.31184632884779e-06
-2.06356047885252e-05
-2.00912678174133e-05
-2.12606331611301e-05
-9.24532797992865e-08
-1.88783358138855e-05
-3.07643623013768e-05
-5.73907057475348e-06
-9.90859118950457e-06
-1.73365646697757e-05
-2.16699949302681e-05
-3.05290940888696e-05
-9.44759244136743e-06
-1.4687560567536e-05
-1.97231697728985e-05
-2.48005577486949e-05
-2.65662662380654e-05
-8.76779475893727e-06
-2.97627120291087e-05
-1.84922732734865e-05
-1.55048671870921e-05
-1.52577221891529e-05
-8.29343884330529e-07
-1.26626545584093e-05
-2.78397285098078e-05
-1.74899292183215e-05
-1.39129192621343e-05
-2.11996753663473e-05
-2.1919355195439e-05
-5.53567450230328e-06
-9.79860782220835e-06
-3.59998320921975e-05
-2.72173542959603e-05
-3.70679807623275e-05
-2.30641925085857e-05
-1.0728658748727e-05
3.1028730779398e-06
-3.80966333631514e-05
-2.33590587009679e-06
7.48555624255639e-07
-1.87178920438723e-05
-2.43599660521264e-07
-1.07887728193318e-05
-1.43834751356477e-05
-9.47962021326841e-06
-3.79619052141136e-05
-1.80242109876476e-05
-8.10256370906415e-06
5.95978446354925e-06
-6.93532625796614e-06
-1.44146296713042e-05
-5.46709802396499e-06
-1.76647578342059e-06
-1.27707345964323e-05
-4.20886780992272e-07
-1.09557271923812e-06
-8.28806922864186e-06
-1.83812872709622e-05
-2.98233854074977e-05
-2.28665399212329e-05
-3.09607421975591e-05
-8.94213063642696e-06
-6.75547210273761e-06
-9.18106378527175e-07
9.83841731897059e-06
-3.52870149769068e-07
-1.96718226951678e-05
-4.33132902681573e-06
-3.1992525408392e-05
-2.25884847186995e-06
-1.79479467070574e-05
-1.93151201713128e-05
-2.39710687430205e-05
-2.35873232670438e-06
-3.05280288809322e-05
-7.83062871832102e-06
-2.14538496679496e-05
-3.96860004072471e-05
-3.02261032809646e-05
-1.18952663501794e-05
-5.7420218391781e-06
-4.08346939008506e-06
-1.50746599639837e-05
9.27914472188452e-07
-9.37931094771563e-06
-4.99048743700915e-06
-2.68987684410751e-05
-1.18977826159731e-06
-1.19626873199305e-05
-2.4813730649281e-06
-9.24924879290967e-06
-1.61424336136548e-05
-2.44533967533385e-05
-7.11175300858384e-06
-4.96018403271292e-05
-2.74193374784127e-05
-3.98674612493226e-06
-1.58749192844482e-05
-1.01594695026859e-05
-2.03037516548579e-05
-1.11084487615082e-05
-2.95333851962058e-06
-2.31135663201298e-05
-2.71653729978364e-06
-3.03154411031706e-06
-1.61839938436264e-05
-6.40821386480291e-06
-1.91901124079558e-05
-3.75784790340231e-06
-7.76916028639855e-06
-5.81629723935508e-06
-1.63818393064181e-05
-2.12425114742246e-05
-1.38305241423424e-05
-2.47516750085549e-05
-3.51159324647069e-05
-1.31085660317922e-05
-2.20809100994092e-05
-2.95323025610659e-05
-2.32848411030192e-05
-1.05417695373253e-05
-9.19305040931557e-06
-1.45152575318532e-05
-1.42459664207529e-05
-1.56253740287365e-05
-2.01583431346353e-05
-8.30237590862183e-06
-6.94228231767375e-06
-4.36261112987733e-06
1.33327588056408e-06
-1.52062924072127e-05
-1.17949952659546e-05
-5.93254626998021e-06
-1.34372425353617e-05
-1.03193219246495e-05
1.14633674483693e-06
-9.24096855083015e-06
-4.37085604571407e-06
-7.73560403605487e-06
-1.88092984908719e-05
-1.50717827618842e-05
-1.51632371848474e-05
-2.96694701655349e-05
-7.6351270774723e-06
3.37525197866207e-06
-3.61172271977677e-06
-1.28364858141587e-05
-4.91446037228054e-06
9.06941272126334e-06
-1.32316950162503e-05
-1.71877192921755e-05
-2.40308648539065e-05
-3.28702354217225e-06
-2.27228527237243e-05
-1.83694757247281e-05
-8.80376910958536e-06
-6.53578318040206e-06
-3.52998620936884e-05
-1.54937193589002e-05
-1.53037151288906e-05
-1.65428798429061e-05
-2.35146777392789e-05
-2.70806912768959e-05
-2.57155178265372e-06
-2.48090485158064e-05
-3.16406585476465e-05
-1.05229131886829e-05
-1.58216314623748e-05
-8.48695701509381e-06
-2.18664531549036e-05
-1.04332675850918e-06
-1.43967904749118e-05
-1.1532773972935e-05
-2.26032646867724e-05
-2.03691702631477e-05
-5.02681576810396e-06
-2.29856810786626e-05
-4.55097235822115e-05
-4.54783221472851e-06
-1.98503362915967e-05
-1.94846560236933e-05
-2.87184615519048e-05
-3.28385454578106e-05
-1.96996856857111e-05
-3.87307302940843e-06
-7.57483452544461e-06
-2.49924455603639e-05
-7.02713124526005e-07
-4.65368119837489e-06
-2.89383293762086e-05
-1.20366201974531e-05
-1.81457847619994e-05
-2.1567080453065e-05
-1.33713725821607e-05
-5.14917861109336e-06
-3.75403481571931e-05
-2.64065924643028e-05
2.28219399983804e-07
-2.76838708389812e-05
-4.33906456980861e-05
-1.12444735768018e-05
-2.80554011212543e-05
-1.25816539307305e-05
-2.08366754840455e-05
-3.66916047303158e-05
-1.16449034025042e-05
-1.54109326785835e-05
-9.94243400798877e-06
-1.16944343335294e-05
-8.20762868819533e-06
-1.01900550566546e-05
-7.02859040520942e-07
-1.94934483460262e-05
-1.17191423100569e-05
4.81681091842823e-06
-2.29230461357413e-05
-1.8410193162351e-05
-2.06649607643398e-05
-8.24947389200587e-06
-3.38120787571931e-05
-2.58264821564442e-05
-2.49421420053799e-05
-2.42984925633812e-05
-2.71874273809932e-05
-3.47426793831007e-05
-1.24272769856249e-05
-7.06047986033217e-06
-8.96096442175404e-06
-2.54131222816018e-05
-9.92428101849568e-06
-1.7328681139602e-05
-9.31139960871956e-06
-7.30058552848734e-06
-1.03134777329638e-05
-1.55413069839314e-05
-6.28285525507908e-06
-6.76464209373272e-06
-1.013522893522e-05
-2.23936117926877e-05
-5.29363472255474e-06
-1.25933113362889e-05
-1.45612418963466e-05
-3.7982759352652e-05
-7.6313657861855e-06
-9.49253766881738e-06
-1.69568754779613e-05
-1.98007185223303e-05
1.78629537971209e-06
-8.79481430754018e-06
-6.33659132744521e-06
7.80459607861034e-06
2.13480426171964e-06
-1.41688025912464e-05
-2.6740678730714e-05
2.42077429067104e-07
-2.84305267140124e-06
-1.46110358494494e-06
-8.004137196405e-06
-2.68703655375765e-05
-6.33542840979482e-06
-2.38284186185156e-05
-1.69371749097825e-05
-3.98805969920745e-05
-5.07896311541569e-05
-1.67787195523292e-05
-1.92238311723992e-05
-2.66770220384935e-05
-2.81727974227213e-05
-3.18376193352242e-05
-8.95527130733505e-07
-2.35351042319211e-05
-3.04336211484223e-05
-1.30990776222914e-05
-4.95731632085631e-06
-1.761541531486e-05
-5.14543199244499e-06
-1.123779274624e-05
5.7231367793857e-06
-1.73049417500006e-05
-1.84951867134908e-05
-2.09268489869715e-05
-2.85773047120014e-05
-3.31423227802674e-05
-1.52086927003123e-05
-4.16396783487905e-05
-3.15846226627321e-05
-2.5532517449903e-05
-2.78596566347313e-05
-1.5897069921893e-05
-3.39455732600273e-06
-3.25500811384171e-05
-1.76288493804375e-05
-2.05637223507849e-05
7.78450850907916e-07
-1.38642065030465e-05
1.76332899849976e-06
-8.77648500450142e-06
-1.53017037992785e-05
1.08387085456846e-05
-1.5298860056229e-05
-1.15557661398922e-05
-7.2819354982239e-06
-2.2741106473375e-06
-2.22003755338716e-05
-3.40577187623069e-05
-2.19484565293081e-05
-3.6463195942583e-06
-1.34500519530138e-05
-2.50665860745564e-05
-1.19530456154845e-05
-9.60800706265946e-06
-2.4246768439063e-06
-2.65285975453502e-05
-2.12133753732261e-05
-3.38494344603722e-06
-1.39163318711417e-06
-2.3691445728157e-05
-4.19346500823696e-06
-2.00930078047942e-05
1.8252408359181e-06
-5.08601560360618e-06
-1.92202519170581e-05
-2.86038980400395e-05
-2.18114209951018e-05
-1.07350468202434e-05
-3.92434460666299e-05
-3.44877160158447e-05
-1.37883573460938e-05
-1.15946589695191e-05
-2.77635663860878e-05
-2.94378072111086e-05
-1.241901318037e-05
-8.81061187391146e-06
-1.44002179470133e-05
-3.23733940863981e-05
-2.9334536914359e-05
-8.60795052626275e-06
-1.76145301447323e-05
-2.01305071695643e-05
-3.9243685256288e-06
-1.88575146523247e-05
1.32474184401513e-05
-1.15751459497744e-05
-1.28243369024654e-05
-1.29396202161586e-05
-5.17494348251979e-06
-1.96180799637095e-05
-2.84370220668335e-05
-1.36324431502878e-05
-1.22618979321426e-05
-2.08914467038679e-05
-2.98391072799245e-05
-2.31050360414997e-05
-1.76321329207684e-05
-2.0078844387544e-05
-2.05289018872068e-05
-9.84704838473045e-06
-1.1824481871987e-05
-9.36874699235731e-06
-1.01580831136923e-05
-1.34414212580708e-05
-4.25792596582456e-06
3.08527406825884e-08
-1.94829238278193e-05
-1.69437130999182e-05
-1.49174176572104e-05
7.85695936946903e-06
-3.63867653072645e-05
-2.49494386162882e-05
-3.71336627962103e-05
-1.37928834395321e-05
-1.49604613646455e-05
-2.94973060951237e-05
-2.88537879529779e-05
-6.55543697538217e-06
-2.93542882772745e-06
-2.74459883107982e-05
-3.70892773135698e-05
-2.26437512895963e-05
5.06157184038706e-06
-2.05263426270417e-05
-2.05487332981944e-05
9.45022287816922e-06
-1.12835100768885e-05
-1.62091069072082e-06
-2.14365660037195e-05
-1.49658603679963e-05
-4.31992588400439e-06
-9.1061380482434e-06
-2.54214926533901e-05
-4.165162793112e-06
-1.9697550661264e-05
-2.82258151200435e-06
-1.38308571655413e-05
-3.84879022426771e-05
-3.1885069689571e-05
-1.89725832781357e-05
-1.07033048102634e-05
-2.81994577856572e-05
-1.31173025255884e-06
-2.05760663704146e-05
-2.33579246466012e-05
-1.60843064084725e-05
-2.57249445904344e-05
-1.17090701518802e-06
8.13464874591996e-07
-2.62749339781539e-05
-1.23271559764876e-05
-2.74186943720827e-05
-2.67850120156272e-05
-1.2670064706853e-05
-1.82081672287032e-05
-1.11454787174889e-05
-1.1645880471079e-06
-1.84250552285955e-05
-3.17526390375982e-05
-3.17866796382703e-05
-1.2201586824562e-05
-4.76289871354223e-06
4.38979155615671e-06
5.50631487708904e-06
1.93438893866306e-05
-1.66600321235595e-05
-3.2893291509541e-05
-2.39391259574945e-05
-1.25160795307349e-05
-1.32521825688213e-05
-2.19813161731837e-05
-2.7907254175004e-05
-4.27360569705424e-06
-1.3427342758733e-05
-2.17146590505276e-05
-2.05032662675039e-05
-4.09573213889598e-05
-7.77947131845313e-06
-2.15069873528386e-05
-2.84269329926071e-05
-2.822450234328e-06
-2.47530185242284e-05
-2.81288695691434e-05
-1.14197700257326e-05
-1.05978045289893e-05
-1.18683546756026e-05
-1.2279436622494e-05
-1.59392185924738e-05
-1.18016792982036e-05
-2.19581652352531e-05
-3.43531884169733e-05
-1.23589583699645e-06
-1.20947606844203e-05
-5.45878978737642e-06
-1.98189367985062e-05
-2.36018888266498e-05
-1.8454376562126e-05
-3.02495621260194e-06
-1.25428363653278e-05
-1.74029263219784e-05
-2.27634646478039e-05
-2.50423069123816e-05
-9.66895927233932e-06
-9.27112350057896e-06
-1.76223033305884e-05
-3.93300779306409e-06
8.32450090277425e-08
-3.32075748207596e-05
-1.0786177862447e-05
-1.21513050548988e-05
-1.04014495616656e-05
-3.07523480646565e-05
-7.02248004837178e-06
-1.01870684979595e-05
-9.05207097532953e-06
-7.71912537399666e-06
-2.32496479185047e-05
-1.73435545521178e-05
-1.29882370628838e-05
-9.33230144724901e-06
-2.2527507797495e-05
-2.09120411958079e-05
-1.61649563570538e-05
4.76874740235416e-06
-3.62676270526659e-05
-2.88546087021201e-05
-3.17369696941426e-05
-1.40655179321656e-05
-8.90826979270086e-06
-3.13581324554233e-05
-2.8525975286217e-05
-7.3431842594655e-06
-1.05614226399814e-05
-1.81938461210793e-05
-1.7772036646585e-05
-3.96869079637451e-05
-2.03634461324705e-05
-1.08107300464443e-05
-3.33905528904534e-05
6.25632555480248e-06
-1.77972115758061e-05
1.74211795163511e-06
-6.745904824306e-06
-1.49440840345818e-05
-1.62548271805229e-05
-1.70476555621685e-05
-1.70299424533542e-05
-1.39473085654761e-05
-1.98946796546978e-05
3.19335802947973e-06
9.97635604187108e-07
-2.21138629397113e-05
-2.25752173652748e-05
-7.96486466967093e-06
-2.39275616946952e-05
-1.69640260151842e-05
-9.95863806996815e-06
-1.31591134310666e-05
-5.94814750563143e-06
-3.78406244917739e-05
-2.78648556086859e-05
-2.17131121135869e-05
-1.2984186897798e-05
-1.98731477149266e-05
-2.57716043390341e-05
-3.59677943742014e-06
-1.65294664191671e-05
-1.91167556265495e-05
-2.3437072639314e-05
-7.02719943129628e-06
-5.64220053794686e-06
-1.10409099284163e-05
-1.7480685024e-05
-1.86569344902864e-05
-4.78328770062627e-07
-1.3571477426581e-05
-2.35366025335868e-05
-1.18342362171442e-05
-8.5988603110424e-06
-2.09737874570098e-05
-1.42604646627414e-05
-3.59398372418796e-05
-1.20076051873849e-05
-2.45578719152835e-05
-1.69646115168301e-05
-1.07956115640652e-05
5.58706484614901e-06
-1.42142732708699e-05
1.07082977112367e-05
-6.0962680664713e-06
-8.72842596941899e-06
-2.08316838263658e-07
-2.26952092721369e-05
-1.98634937888697e-05
4.36413156153839e-07
-5.16833615403862e-07
-2.32501359840476e-05
-2.7347790445341e-05
-3.0257507562222e-05
-1.46678751764536e-05
-2.68249317321419e-05
-1.8480770487989e-05
-2.19747511087486e-05
-1.61213406003343e-05
-2.26588681204041e-05
-3.78793188432656e-05
-1.51783793369199e-05
-5.19504359474543e-06
-1.46210429724495e-05
-1.89599338044415e-05
-2.34213666523082e-05
-1.17039795451827e-05
-4.68806403984022e-06
-1.78803466434791e-06
-1.36907889300362e-05
-2.31329192154331e-05
-1.27541124539891e-05
-1.57910444510004e-05
-5.09157586746779e-05
-3.93180069780545e-05
-1.78036921097327e-05
-2.6702061002292e-05
-1.77202456488812e-05
-2.71570788718595e-05
-1.92239278031321e-05
-1.83095263126417e-05
-1.08003409798166e-05
-3.87262722115561e-05
-3.26056382899834e-05
-2.27323523236895e-05
-1.45358334204602e-05
-1.19272048078987e-05
-6.90799797305325e-06
-2.11080838016895e-06
-1.19967381639754e-05
-1.60294340972824e-05
-1.10946477198266e-05
-8.58708460210438e-06
-1.1974337263273e-05
-2.15734632364058e-06
-3.08971364879707e-05
-1.01546797394707e-05
-3.14111221143985e-05
-2.15910746458057e-05
-3.52068363810132e-05
-8.6729462641527e-06
-1.53906613697373e-05
-3.87941356515672e-05
-1.85031572284987e-05
-2.98856034839495e-07
-1.30290539812478e-06
-9.7322406911418e-06
-2.26015627718526e-05
-1.51891448658443e-05
-1.37682394727746e-05
-2.43138643546892e-05
-2.10125153338047e-06
-9.48937428057496e-06
-1.81750890225094e-05
-1.53193597972404e-05
-1.0942453257038e-05
-3.17622235611365e-05
-1.55690546947967e-05
-2.11216346512621e-05
-2.78337603927405e-05
-5.27792554379153e-06
-6.14654207609668e-06
-1.13730311746162e-05
-1.74493561633281e-05
-4.93985031089379e-06
1.81546763112423e-06
-3.35633203368403e-05
-2.3093008009576e-05
-2.07091298580547e-05
-2.12776010260149e-05
-1.81215499136318e-05
-1.77227727356899e-05
-2.71180798229572e-05
-1.85018920950612e-05
-1.32970093547298e-05
-1.22608972521758e-05
-2.46213289183743e-05
-2.43790382614123e-05
-2.30082116837105e-05
-1.4764209578196e-05
-3.18123129507405e-05
-1.82184150102372e-05
-2.07137825331515e-05
-1.91938044531048e-05
-2.96556917894486e-05
-1.36550781233982e-05
-4.32366441372622e-06
-1.81117262468004e-05
-2.19914149602759e-05
-1.18702015841438e-05
-1.4990083274148e-05
1.02649110209514e-07
-1.08643962925262e-05
-1.74634521066244e-05
-2.4439024105759e-05
-5.55494741050011e-06
-7.2881381225403e-06
-1.15035806086813e-05
-1.03047555854213e-05
-2.4094639966196e-05
-3.71988769147816e-05
-1.94000801983459e-05
-2.42372484773158e-05
-2.55982290042418e-05
-2.88571559505415e-05
-9.26190591009568e-06
-1.73938910504164e-05
-1.62018807017128e-05
-1.16169946194294e-05
-4.091141594825e-05
-1.70882158584932e-05
-2.41662847406768e-05
-1.32391644666412e-05
-2.05108518643883e-05
-1.12075122115514e-05
3.48108363265402e-06
1.79113534215394e-06
-1.05539395221289e-05
-2.13379743551438e-05
-5.30990716104401e-06
-1.88943656264547e-05
-2.7814988719218e-05
-1.90477130339998e-05
-1.0972772453324e-05
-2.25135404629281e-05
-5.98463260177256e-06
-3.54927593203047e-05
-3.29303340361722e-06
-7.69057106237856e-06
-4.45971272388152e-06
-1.25779217313431e-05
-5.6148587437263e-07
-2.05566387121342e-05
-4.18793775499524e-06
8.7333635560686e-06
-5.27424135565127e-06
-1.40025480194616e-05
-1.10132373839268e-05
-5.78652576231033e-06
-1.47064045372987e-05
-3.33241025799383e-06
-2.00493347582202e-05
-3.21961171702245e-05
-1.83045066354828e-05
-3.9535410996165e-05
-1.75374534825999e-05
-1.21794159793118e-05
-2.56475873963995e-05
-2.58322084544678e-05
-2.43814605993149e-05
-3.13937973615395e-05
-1.38896343740158e-05
-2.20418842786339e-05
-5.90878814039982e-06
-2.32219263275061e-05
-1.66702720347033e-05
-8.2422746392464e-06
-1.22890061106063e-05
-2.18151392745202e-05
-2.22663406797707e-05
-1.53882454805951e-05
-1.27762957766153e-05
-2.64796026342464e-05
-1.85261721997894e-05
-1.11004214903966e-05
-2.4048460742139e-05
-1.45585688911971e-05
-9.01802869254052e-06
-3.1308344411232e-05
-1.46292671930755e-05
-1.64099688431939e-05
-1.09809219114628e-05
-1.12646553546524e-05
-2.25506185719781e-05
-1.29536421414476e-05
-2.95362039954701e-05
-7.74732669746676e-06
-2.56605650496101e-06
-2.32224437263067e-05
-2.23750736516675e-05
-3.05194210225365e-05
-2.28958283836273e-05
-9.35226895813606e-06
-7.74496912454285e-06
-1.92116803562072e-05
-2.22597556006976e-05
-6.22798200891735e-06
-8.27703284323614e-06
-2.83426843542063e-05
-2.78401836286787e-05
6.76216888494774e-06
-1.83512089639746e-05
-9.16361063083462e-06
-2.71571738848863e-05
-2.09342221785944e-05
-2.61281734086937e-05
-1.99218341597664e-05
-1.14478342338468e-05
-2.87063883733564e-05
-1.91173205757992e-05
-4.13882180393678e-06
-8.57060726948208e-06
-4.08889534493287e-06
-2.04003341075075e-05
9.29522456112394e-08
-1.38894946326649e-05
-1.94674102049752e-05
-3.06891283666955e-05
-1.75898448878856e-05
-6.3096661072328e-06
1.28862751331171e-06
-1.57667017546909e-05
-2.61834554563546e-07
-2.04873727995644e-05
-1.52727567286168e-05
-1.5700170408391e-06
-1.33170341530581e-05
-1.92302376433771e-05
5.27430154033662e-06
-1.17834609689719e-05
-1.13767887437882e-05
2.37741222583414e-06
-1.44762846681888e-05
2.07800740293752e-06
-1.18036047097665e-05
-1.29895236524439e-05
-2.98071690328959e-05
6.36608540292659e-06
-7.66383768210217e-06
-1.21156575113635e-05
-2.2459612027332e-05
-1.64522015034047e-05
9.51685607181033e-06
2.43345617767927e-06
-1.80756429635774e-05
-1.48890681148671e-05
-1.62935319221366e-05
-4.34197068158389e-06
-2.53891479238945e-05
-3.59635018746667e-05
2.96508555260851e-06
-8.80811336743976e-06
-1.48085989156033e-05
-3.02911191550909e-05
2.22975379956544e-06
-6.54440594245888e-06
-1.02512189799012e-05
-2.65412341032064e-05
-5.94738732347794e-06
1.24875526008364e-06
2.868238224283e-06
-1.30296712382215e-05
-7.1631054035644e-06
-2.97305812006566e-05
-2.39222704673936e-05
-2.2150637359989e-05
2.41460661435873e-07
-1.6730382744719e-05
-1.01805881742808e-06
-9.15774109735042e-06
-2.1520996654932e-05
-2.60135450499909e-05
-1.41936154460819e-05
-5.02319710169664e-05
-3.18638904677225e-05
-3.01779657218654e-05
-6.19516623977797e-06
-3.70765107645639e-05
-2.48137033063838e-05
-1.6371406217478e-05
-2.50744070828652e-05
-1.47383397054398e-05
-1.55359140859031e-05
-1.03757123459623e-05
3.01744622049973e-06
-1.04772116026914e-05
-5.34601852295925e-06
1.27189763722177e-05
-3.04349724167717e-05
-2.27126491967706e-05
-2.22807216621535e-05
3.38444913627864e-07
-2.29071891007253e-05
-2.25160215894734e-05
-8.84446097753373e-06
-1.74000546968646e-05
-1.35159165738006e-05
-2.38618934129718e-05
-2.48309551396105e-05
-3.07711646975683e-05
-1.0850519619668e-05
-1.67501826257562e-05
-2.17083737341886e-05
-1.23447004396239e-05
-1.43989990605471e-05
-2.61427752947682e-05
-2.18259763653027e-05
-1.71449517054868e-05
-2.85649926659081e-05
1.34295524492402e-08
-5.1589815074718e-06
-6.43638632615676e-06
-2.31714324820387e-05
-1.20573416036313e-05
-1.78451886777643e-05
-3.21074588840341e-05
-2.28582831249498e-05
-2.19983038421578e-05
-1.75371037592075e-05
-3.25669071608085e-05
-3.24907609771295e-06
-6.7998419281341e-06
-2.23614962802519e-05
-1.80626865366072e-05
-1.7991045427217e-05
-4.03212037382496e-06
-3.04072701648973e-05
-3.03185347683546e-05
-1.61127447986948e-05
-2.09437541363058e-05
-1.62088869601091e-06
-2.61024815721169e-05
-1.28379886068256e-05
-1.29749388931195e-05
-2.93096880163794e-05
-9.79920743515295e-06
-1.7411328370637e-05
-5.30918881963212e-06
-1.62050392728897e-05
-2.65170878878247e-05
-1.17610720323402e-05
-2.49626724603082e-05
-3.60337669425179e-05
-1.62139757266439e-05
-1.38387776923598e-05
-1.80245570495209e-05
-1.45804489546344e-05
-2.64358290731922e-05
-1.08083744960209e-05
-5.68379899629642e-06
-3.18732452324873e-05
-2.63670031990226e-05
-2.6886701670019e-05
-2.46997001228758e-05
-1.27850895760353e-05
-2.50958454817411e-05
-2.27722840919728e-05
-2.51127135712748e-05
-2.90644721196855e-05
-1.20424013631089e-05
-5.59669442606119e-06
-5.10490040889498e-06
-2.57621074970074e-05
-1.84120450017151e-05
-6.26477453638792e-06
-2.97464872690181e-05
-1.83078055834124e-05
-2.42395369926066e-05
-7.09571358320451e-06
4.04322845034973e-06
-2.24628857868959e-05
-1.60068869922134e-05
-1.65371498213816e-05
-3.93814788558993e-05
-3.01492816021428e-05
-8.76341170222477e-06
-7.8582818135957e-06
-9.89190592853376e-06
-2.82819526793168e-05
-1.5620623049395e-06
-1.90444070319012e-05
-3.5216634406184e-05
-2.99758821821629e-05
-1.61431626019846e-05
-2.4322393899173e-05
-9.48890546463333e-06
-2.39571575184457e-05
-3.53390397383012e-05
7.05976588299243e-06
-1.42357066192292e-05
-1.35514428077281e-05
-1.03300789132932e-05
-1.35762319555607e-05
-7.98451024457779e-06
-9.46934804857731e-06
-3.32608907015495e-05
-1.0530238629372e-05
-1.72648175044614e-05
-2.11828719483518e-05
-6.94561806099897e-06
-1.58241926267004e-05
-2.37074431122231e-05
-2.24001510805515e-05
-3.41950803487024e-06
-2.23721442277169e-05
1.62758344530464e-06
-1.43974767873479e-05
-1.908600741077e-06
-1.78159130405788e-07
-2.3784757865718e-06
-1.76866615638321e-05
-5.49579317039844e-06
-2.12111728559968e-05
-1.72969180699166e-05
-1.19299638523773e-05
-1.93431713853356e-05
-1.64254486073193e-05
-3.13707189902497e-05
-2.67427854328736e-05
-5.51195856584048e-06
-2.82587744683173e-05
-1.86013750783421e-05
-1.34375605761751e-05
-2.55802063450019e-05
-2.42791176586077e-05
-7.91963141570823e-06
-1.45991860512354e-05
-2.20192889033568e-05
-2.0823823858554e-05
-1.72180784943432e-05
8.53265123660504e-07
-1.86458720120619e-05
-3.61583940348447e-06
-8.6053273727126e-06
-1.81064025398744e-05
-1.28625266759165e-05
-2.56801371759372e-05
-1.40311312271679e-05
-1.81072619385349e-05
-1.59750778231577e-05
-2.32093070694296e-05
-2.68625223110898e-05
-1.88118536049303e-05
-3.45372672003199e-06
-4.14166010948589e-05
-9.16304531303909e-06
3.97854002638118e-06
-1.28519410781613e-05
-2.03527312332687e-05
-8.05767876942349e-06
-1.50489286233781e-05
2.70413812317689e-06
-2.13581009725523e-05
-1.89721877090914e-05
-2.41078059381112e-05
-2.24837368691131e-05
-1.6580195246832e-05
-7.03369402378175e-06
-1.46237697793205e-05
-1.85976428213608e-05
-2.03861188136221e-05
-1.34399333352668e-05
-8.40696630251633e-06
-1.0249640026261e-05
-9.86895808409801e-06
-1.56054864091123e-05
1.36260997555804e-06
-1.28714348956704e-05
-2.12138405090709e-05
-6.79609905659835e-06
-2.11986002466681e-05
-2.40306189292237e-05
1.44041584169058e-06
-1.19774936961377e-05
-2.25676413809833e-05
-3.23067967275925e-05
-2.09200207245789e-05
-7.45190958777307e-06
-2.65047255400085e-05
-3.17909825237824e-05
-8.57502280335696e-06
-3.87549703376691e-06
-1.87016432040797e-05
-3.79969255759898e-06
-3.17865108476498e-05
-2.7948322314722e-05
-2.93754515428438e-05
-2.81285865628255e-05
-1.01447743156124e-05
-1.18256610503384e-05
-2.30345646759122e-05
-2.24603567806713e-05
-1.14247604603244e-05
-1.16895544582754e-05
-2.15424851859737e-05
-1.57865451132672e-05
-8.60430234075564e-07
-2.27513570614415e-05
-7.17034781418413e-06
-1.40760747195786e-05
-1.37065643285183e-05
-2.12132214579249e-05
-2.65634236203331e-05
-1.6048039658522e-05
-3.58202242283069e-05
-1.32544555800851e-05
-8.67291546432648e-06
-8.04370236671069e-06
-3.97683555082388e-06
-1.28008878402799e-05
-3.59121570582722e-05
-3.26370441020535e-05
-1.05612260539719e-05
-6.19148792024566e-07
-1.0799710994277e-05
-2.03122669001218e-05
-3.19476095245016e-05
-2.44413280594241e-05
-3.47952267350658e-06
-1.06585040697737e-05
-3.43022641666363e-05
-1.00745133385779e-05
2.28904975588725e-06
-2.14319986747609e-05
-1.95048219481284e-05
-1.92782287849279e-05
-1.09845924388973e-05
-1.42191396627239e-05
-5.39309586812596e-06
-2.665251758517e-05
-1.17636156662949e-05
-3.80294272851396e-05
-3.3953050469258e-05
-5.77504200827718e-06
-5.29553105494246e-06
-7.99546745445281e-06
-1.71140006111144e-05
5.26625798013934e-06
-1.27080925554538e-05
-1.9325699704058e-05
-1.1043759584394e-05
-1.39951544670103e-06
-1.38365472362002e-05
-1.11435529999186e-05
-2.35711879245326e-05
3.62757132405338e-06
-2.02097862240445e-05
-2.81932908263854e-05
-1.67845215698632e-05
-1.24907914275084e-05
-9.75279475079549e-06
-2.14286462938289e-05
-2.5560416035428e-05
6.70478513308002e-07
7.93963941090201e-06
-2.44633445047265e-05
-9.11470152878875e-06
-3.17070984327618e-05
-4.02521338255817e-05
-7.3257526884722e-06
-3.09807621543438e-05
-9.54002542866247e-06
-1.4147978395205e-05
-2.2691987238344e-06
-2.46157229742351e-05
-2.22796697633536e-05
-2.77050856226022e-05
-2.43995362662016e-05
-2.95832993889755e-05
-2.52395759863319e-05
-2.73919986259291e-05
2.62422728813148e-06
1.24093987084491e-06
-3.59333207916766e-05
-3.01775221711348e-05
-3.16622693585806e-05
-1.61202108444002e-05
-3.64802392293588e-05
-1.83896412122606e-05
-3.12302085843063e-05
-3.25709315103758e-05
-2.33297126984796e-05
-1.30510964455569e-05
-1.4626692187341e-05
-2.04002588312926e-05
-3.33393692050295e-05
-3.47554852984663e-05
-2.0373487455576e-05
-9.29839979966578e-06
-9.17025971011319e-06
-2.36974374926258e-05
-1.41922585237501e-05
-1.59005511108707e-05
-2.86801902630362e-06
-1.20308114287413e-05
8.54825163388497e-06
-2.36032083617724e-05
-1.98053358605039e-05
-2.04476960533682e-05
-1.04283862769125e-05
-1.60429087617897e-05
-2.07759192014325e-05
-4.0975400427203e-06
-2.52020001481498e-05
-2.30020629772745e-05
-2.54837580338844e-05
-2.58703843361024e-05
-3.90612673495833e-06
-1.85591960971844e-06
-6.70696730780101e-06
-9.74915431586438e-06
-1.91271679464068e-05
8.17117072183134e-06
-2.46174106563093e-05
-2.0667603804536e-05
-2.82946535419298e-05
-1.52537574347805e-05
-1.22634841990466e-05
1.81887597454499e-06
-1.64552571784361e-05
-9.65997370085461e-06
-1.35111307293991e-05
-2.98317848004375e-05
-3.27715344223817e-05
-3.70433521984058e-07
-2.58517429122763e-06
-1.16524390598226e-05
-2.02637714455085e-05
-2.34748133016067e-05
-2.96134647400319e-05
-9.17903969471145e-06
-1.83299279822137e-05
-1.62395652854676e-06
-1.31838669346144e-05
6.65858729601154e-06
-1.97969304254711e-05
-2.2344435492729e-05
-3.33907556182317e-06
-1.02654561008309e-05
-3.53013248884467e-05
-5.66374622235772e-06
-3.4958978421316e-06
-6.73533113414838e-06
-1.37057439740738e-05
-2.06228161068636e-05
-1.99902725139113e-05
-2.13802173375888e-05
-3.1430934673308e-05
-3.4003139954411e-05
-9.80394890191063e-06
-3.14042733511199e-05
-2.5602182618646e-05
-2.34176567553445e-05
-2.36421236920721e-05
-9.66069964926096e-07
-1.70745312353096e-05
-1.95173780414624e-05
-4.71087103371114e-06
6.34294018194594e-06
-1.37176766438146e-05
-2.62215384979911e-05
-2.21734829603204e-05
2.53609059875179e-06
-1.99720057375159e-05
-1.94120392788015e-05
-1.03114773210337e-05
-1.73634832221264e-05
-1.16968752739584e-05
-1.43434130717716e-05
-2.26823598168474e-05
-5.45929231556045e-06
-2.54502131728069e-05
-3.66730847032175e-05
-3.50604753915731e-06
-3.39373680011841e-06
-1.12177910171395e-05
-3.27522974069238e-05
-2.40638976587468e-05
-7.46796125710287e-06
-4.18846113622362e-06
-1.95327414867174e-05
-5.42980748153437e-06
-2.63540499188671e-06
-1.50670917989613e-05
-3.00416815288903e-05
-4.91241995091765e-06
-1.85039887038084e-05
-6.04609950640104e-06
-4.58513351252676e-06
-1.98717051319568e-05
-3.0679805327541e-05
-2.18863853863658e-05
-2.74258076411616e-05
-5.48900027511695e-06
-1.62220398836644e-05
-1.72385365332335e-05
-1.3516184506774e-06
-1.21729877692004e-05
7.67126456154147e-07
-1.9073646007044e-05
-1.37955382908078e-05
-1.96363784363784e-05
-5.73084528258114e-06
-1.63521932732644e-06
-1.52866498387309e-05
-1.37175287312051e-05
-6.39768926345199e-06
-3.55064679769789e-05
-2.18707682930273e-05
1.22151540613216e-06
-1.14148358493701e-05
-3.17981998724334e-06
1.01225224741714e-06
-1.39325359955291e-05
-2.17919059262832e-05
-1.65427690715552e-05
3.43808229513143e-06
-1.47985151054492e-05
-3.57850534170412e-05
-4.26052698969431e-06
-1.5836042444135e-05
-4.93616585270656e-06
-1.58407595968931e-05
-1.49923212989304e-05
-1.85453996867161e-05
-8.55318746554026e-06
-1.97571835800149e-05
-4.24273510757114e-05
-2.91155988712988e-05
-5.78975611425493e-06
-1.60785586863626e-05
-4.28467417092307e-05
-1.44077966922669e-05
-1.48276104290093e-05
-1.54119777885486e-05
-2.00579494207181e-05
-2.6846903749031e-05
-6.90600975323549e-06
-1.46230956505089e-05
-1.57967021202359e-05
-1.43381518476642e-05
4.97004891546851e-06
-1.24724060177149e-05
-1.96103184726792e-05
-1.5114436295262e-05
-9.01686959498168e-06
-1.18215406111746e-05
-1.24361767148159e-05
-2.79945185013498e-05
-1.9721079444154e-05
-2.36743644266177e-06
-3.24423476353961e-05
-1.6712564922912e-05
-1.955917944653e-05
-2.70962488607923e-05
-2.90277293641324e-05
-8.16718043683536e-06
-2.43728435029264e-05
2.93706550187466e-06
7.48585098730672e-06
-2.02584614103188e-05
-7.98677462312016e-06
5.02465970449013e-06
-9.80144949503946e-06
-9.94370433332061e-06
-3.96389360458956e-05
-1.21137471392585e-05
-1.16179788535779e-05
-3.92010175471043e-05
-1.37314907445149e-05
-1.10873320908521e-05
-1.01385540181844e-05
-2.00001850940926e-05
-1.62499019366729e-05
-3.16769349157405e-05
-1.92769189808532e-05
-5.74265610470911e-06
-3.96104189576469e-05
-1.32451325765105e-05
-1.53246693593678e-05
-1.3002945551297e-05
-3.80050726139621e-05
-1.13589234671683e-05
-4.6301883823689e-06
-1.65684320866015e-06
-5.98883502113737e-06
-1.38636754489315e-05
2.29158769515826e-06
-1.49708156265218e-05
-1.0162817498139e-05
-2.9478977827358e-05
-5.04343210211504e-06
-7.63013184113715e-06
-1.16807833302679e-05
-2.31843834942655e-05
-1.68928499256411e-05
-1.71286166527979e-05
-3.10032876659363e-05
-2.01791418308191e-05
-5.85356453430762e-06
-1.39971939432213e-05
-1.57107116309667e-05
-2.85066042590909e-05
2.038134843269e-06
-3.62172100560483e-06
-3.08609983845538e-06
-2.37998053659465e-05
-9.76699560827214e-06
-5.72316158361161e-07
-5.41250824288281e-06
-1.27663170890289e-05
-2.30808884529265e-05
-1.41713216196415e-05
-1.59469748472496e-05
-8.04676001369425e-06
-2.64395332002228e-05
-2.04312842088676e-05
-2.28678818753661e-05
-2.01262014088869e-05
-5.93540993211785e-06
-5.62506016969982e-06
-2.30693148824471e-05
-1.4769954298293e-05
-1.87292286227894e-05
-7.27286370682317e-06
-7.11872200437963e-06
-9.16886895843915e-06
1.3020084516293e-05
-1.66430855485126e-05
-9.16689614538314e-06
-3.40704078192454e-05
-1.84062244176762e-05
-2.21680692409733e-05
-1.05125267782148e-05
-7.27136542980537e-06
-3.33677029926906e-05
-2.5067077547498e-05
-1.12708339908991e-07
-2.01064016765012e-05
-2.63177486929579e-05
-4.71814212553804e-05
-2.54595173568679e-05
-1.14082176890998e-05
-1.87901667014304e-05
-9.97146924392142e-06
-1.23289006863354e-05
-2.9188683326237e-06
-1.63556970141897e-05
-1.84931976946959e-05
1.00855705242848e-05
-1.03550264478186e-05
-1.19485000457503e-05
-2.24959888931407e-05
-2.24014538914583e-05
-2.86648367014384e-05
-3.24368868063456e-06
-2.53375180325458e-05
-3.44858143853765e-05
6.91128370439511e-06
8.74149390492927e-07
-2.28265519364224e-05
-8.89577908799028e-06
4.34995116680674e-07
-1.83643737098826e-05
-3.38229563818774e-05
-2.23445922262647e-05
-1.20990358791883e-05
-2.19321222812645e-05
-1.98343331981774e-05
-1.2447340458053e-05
-2.12189000022339e-06
9.43594979468591e-07
-1.47216105632464e-05
-2.58365825203799e-05
-1.22152925618676e-05
1.99180588350912e-06
-6.29441702751856e-06
-1.4798471187597e-06
-7.76709213535508e-06
-2.47248768890785e-05
-1.78294550918515e-05
-1.36436059059976e-05
-2.61350661907478e-05
-3.792229758613e-06
-6.32873715594718e-06
-2.24738559363213e-05
-3.36416631837418e-05
-1.18057680097947e-05
-4.06338772342427e-06
-1.77612172012964e-05
-2.98360418920667e-06
-8.53241798077349e-06
-9.07592646927735e-08
-1.00842429103076e-05
-1.59216146509124e-05
-2.53708056835512e-05
-8.85698823133359e-06
-2.73676305645962e-05
-2.10638897002654e-05
-1.41824166902755e-05
-2.33689499905659e-05
-4.01378303456783e-06
-1.89261378900085e-05
-3.28340132414682e-05
-4.04044488393173e-06
-2.15371102847882e-05
-3.56581243208884e-05
-2.40157232733967e-05
5.5993309741299e-06
-1.29365776280296e-05
-1.52536114462898e-05
-3.25861455482634e-05
-1.17865518292696e-05
-9.09211565733748e-06
-3.08318563406467e-05
-2.43944773555327e-05
-1.24879194326108e-06
-1.83386809647948e-05
-2.72773747137158e-05
-1.62277110551134e-05
-1.39292304234252e-05
2.0564531215858e-06
-1.59869715998696e-05
-1.42778117203118e-05
-1.24025164899757e-05
-2.6266014807873e-05
-9.75693711771187e-06
-1.97518828280342e-05
-1.59538807718502e-07
-1.25117379337815e-05
-1.56351928707504e-05
-2.72969473712172e-05
-2.36585993100728e-05
-7.23062002129531e-06
-1.42695555282527e-05
-1.11980280940269e-05
-1.61926303772604e-05
-2.30503128880405e-05
-1.22613894420973e-05
-2.87084613774461e-06
-7.69421187630715e-06
5.42993543554766e-07
-8.45156262234118e-06
-2.16572804237406e-05
-1.48130812772463e-05
-3.0535581382757e-06
-2.27048136301386e-05
-1.62603435536875e-05
-2.10799679709706e-05
-2.48565415464538e-05
-8.73573184855999e-06
6.88855676593024e-06
-2.4642752548099e-05
-2.54185454565415e-05
-2.85432842323283e-05
-2.64794724080024e-05
-4.56174737031993e-08
-5.83953866506511e-06
-2.21327130646831e-05
-1.1844338260546e-05
-1.22727410097334e-05
-1.789665579156e-06
-1.34145994229131e-05
-1.07854536401343e-05
-1.81720650453447e-05
-1.4402214751624e-05
-1.31015029747928e-05
-1.21584144679142e-05
4.44031283158837e-06
-2.54805515086026e-05
-1.74989439138615e-05
-2.2316549193752e-05
-2.27139466553277e-05
-1.75533190806735e-05
-1.21405273492983e-05
-2.52347489882919e-05
-3.3870215597345e-06
-2.84619740413102e-05
-2.64529415893274e-05
-2.57703259820732e-05
-2.98983452050513e-05
-4.90797099924756e-06
-2.21201762971504e-05
-1.65007069952457e-05
-1.08624799976524e-05
-1.67673875150595e-05
-1.8283199946951e-05
-1.42732290510468e-05
-1.08981222142556e-05
-1.04859796517627e-05
-1.2616025567779e-05
-2.48976285361543e-05
-3.88383688599257e-05
-2.13129191730713e-05
-6.69718295181063e-06
-2.31588666494982e-05
-1.6925243703537e-05
-9.25919496554838e-06
-2.16424833526132e-05
-3.70405807347445e-05
-1.67701945710492e-05
-6.35148741216536e-06
-2.67393041546079e-06
-1.29113526388325e-05
-8.25510940509273e-06
-1.17711706333233e-05
-1.38527504594707e-05
-1.08514605292293e-05
-3.44303228401137e-06
-1.42689110174949e-05
-2.2485966455696e-05
-7.17969392568226e-06
-1.50930308761337e-05
-7.77219797587764e-06
-1.89024782793632e-05
-2.47648019176087e-05
-1.99156592520011e-05
-2.46515508742277e-05
-1.86067207691933e-05
-2.51175973308056e-05
-2.24120038549128e-05
-1.82599359787429e-05
-2.45234922305203e-05
-1.27591086240476e-05
-1.41545015868481e-05
-5.24631883803835e-06
-6.21325699610543e-06
-2.11084527921515e-05
-2.74522111075097e-06
-4.07301026949987e-05
-1.97223838803318e-05
-6.95770657754462e-06
-3.14486756478055e-06
-1.79335813175878e-05
-1.19519160573127e-06
1.76823698636888e-06
-1.13669354546349e-05
-1.41501795928289e-05
-2.64476352319654e-05
-2.49392880306581e-05
-2.7758858662733e-05
-3.01924929098185e-05
-2.10592558766508e-05
-6.65093778783169e-06
-2.80131327731434e-05
-2.33742461742706e-05
-1.60714007863062e-05
-2.87996583420969e-05
-1.14001879708986e-05
-3.16262024070877e-05
-2.17908024059746e-05
-7.86939359098682e-06
-1.35284173742963e-05
-1.59904062011536e-05
-9.33724199767568e-06
-2.304854685777e-05
-5.5561868292449e-06
-1.86162283778081e-05
-1.70885866538492e-05
-1.78964576327819e-05
-2.55520383705804e-05
-2.99152343709573e-05
-9.25753504253618e-06
-3.35456838440342e-05
-3.29357433488611e-06
-1.01835404895977e-05
-9.30431528007992e-06
-2.33860929685463e-05
-1.82788035726729e-05
-1.01906446413254e-05
-2.29741101908555e-05
-2.45195171988204e-05
-3.25227358150778e-05
6.74183244694395e-06
-1.49231846683929e-05
-1.8780969463581e-05
-8.1280008455014e-06
-1.16043687349895e-05
-1.00957841372373e-05
-4.85892469409484e-06
-1.71487528114994e-05
1.79898905179394e-05
-1.75778514589911e-05
-2.77527821783616e-05
-1.63603738777728e-05
-6.0274049312347e-06
-9.80211678620646e-06
-2.52382896165792e-05
-3.26166200199356e-05
-1.96338527777713e-05
-8.2283534507933e-06
-2.59491007016788e-05
-2.63129706645558e-05
-1.9637011122821e-05
2.12479110270189e-05
-1.39107206909307e-05
-1.75082529966063e-05
-1.272472294265e-05
-4.54310711634369e-06
-2.00692249450661e-05
-1.04846914340796e-05
-1.63520816105647e-05
-1.87273357630716e-05
4.09047491840566e-07
-3.04150688749492e-05
-1.1048790172701e-05
-1.48176809476091e-05
-9.86443148423424e-06
-1.14482036015323e-05
3.96145369987305e-06
-3.10754527750101e-06
-5.93202594840783e-06
-1.40144723310883e-05
-1.6636715482557e-05
-2.26871524389402e-05
-1.89771950856637e-05
-6.71995569536556e-07
3.71144573910522e-06
-1.58129330436357e-05
-7.00801825183732e-06
-7.39298065885102e-06
-4.4320109956518e-05
-8.04024559578199e-06
3.14148022785552e-08
-1.39097349382081e-05
-9.74836287802789e-06
-2.03564905373592e-05
-9.11706242282579e-07
-1.14758302775874e-05
-1.10885571870438e-05
-2.69312477311593e-05
3.5505667262654e-06
-9.84770000478368e-06
-2.16492490237103e-05
-1.84346348488e-05
-1.51719641528849e-05
-1.24993003948232e-05
-2.60963665476644e-05
-2.8850534674741e-05
-1.22345855681929e-05
-1.34609581006209e-06
-2.80576765926124e-05
-3.48173660136319e-05
-1.39644031575885e-06
-5.20181278081964e-06
-4.384830933024e-06
-8.7125699352275e-06
-1.41050829613931e-05
-1.36367629313494e-05
-6.65715680962562e-06
-2.52499703319446e-05
-2.42399871971513e-05
-2.55197897734527e-05
-1.76863954109507e-05
-2.90209846086013e-05
-2.88071224751567e-05
-2.99635632365997e-06
-2.43636218391027e-05
-2.26814963861626e-06
-1.91778582154034e-05
-2.42572428375052e-05
-2.09849657709939e-05
-7.20763510202968e-07
-1.97061162291842e-05
-6.78473751306826e-07
-8.6241160453229e-06
-1.59360202506871e-05
-2.57117583197419e-05
-1.69304756365267e-05
-1.94043856823702e-05
-2.37250012358378e-05
-2.25628836873353e-05
-3.11595786270394e-05
-5.68040790171147e-06
-7.79036814103476e-06
-1.74746325572111e-06
-1.6590993431613e-05
-4.14263087492844e-05
-1.25562922894098e-05
-3.27081810954846e-05
-4.19685728883078e-05
-1.59561642722873e-05
-5.74516963745914e-06
-2.00064617492092e-05
-3.71245783499086e-05
-2.49575404925766e-05
-8.23211044161237e-06
-2.83776867556978e-05
-1.22402343872889e-05
-8.05521109532385e-06
-1.20027888213123e-05
-2.62524184388988e-05
-1.10999602587397e-05
-3.05174063147715e-05
4.70933701754557e-06
-1.17374870388798e-05
-2.64271511863039e-05
-1.26717167275255e-05
-1.69252232695777e-05
-2.61120487733783e-05
-7.21551570436657e-06
-1.96879115371675e-05
-1.36153907196191e-05
-1.04612788707487e-05
-2.44261058882493e-05
-1.90807815617729e-05
-2.48970429303288e-05
-2.33994937964736e-05
-1.20426293108392e-05
-1.75406020645382e-05
-1.94553697269123e-05
3.10798051145838e-07
-2.51964328344374e-06
-1.31103872927785e-05
-2.67184128329473e-05
-2.20382846685728e-05
-7.01889688355172e-06
3.97086225411469e-06
-2.3010491513052e-05
-2.49203003853028e-05
-2.17296816798375e-05
7.27025415345871e-06
-2.51909032785318e-05
-3.13015635501325e-05
-1.67202061084572e-05
4.8913855955905e-06
-2.391032626348e-05
-2.21803181565532e-06
-7.45395792739524e-06
2.27509382566312e-06
1.50349652171555e-06
-2.19657590095234e-05
-1.18367842350197e-05
-1.05446813158114e-05
-6.49528552484101e-06
-2.30823578996112e-05
-1.63691954923558e-05
-8.03564733624854e-06
-1.36483511880802e-05
-4.32597898229479e-05
-1.52945094749306e-05
-2.09869685455264e-05
-2.12683989303078e-05
-3.10552374704816e-05
-3.12190932073471e-05
-1.86938705504527e-05
-1.76541993112044e-05
-2.22616721541485e-05
-2.86705847229862e-05
-7.63715205317369e-06
-1.85522600789642e-05
-1.89244184087876e-05
-1.76763890950608e-05
-1.19489121213752e-06
4.15439007648168e-06
3.01458962110214e-06
-2.36813832794596e-05
1.25845531157921e-06
-8.79016144231272e-06
-1.91312831307561e-05
-1.51360263950901e-05
-1.65104205839961e-05
-1.96511745771135e-05
-1.10870172614992e-05
-2.21768400084072e-05
-2.71308519092215e-05
-2.06521936975755e-05
-1.69441962321536e-05
-7.74754767970447e-06
-2.20381701100917e-05
-1.24913099044179e-05
-5.77471826356211e-06
-1.42408504086927e-05
-2.14138058892119e-05
-1.85160740253394e-05
-8.63247298224387e-07
1.59403178178176e-06
-1.48745761520363e-05
-2.17872210178707e-05
-7.25589102389583e-06
-2.53155458944057e-05
-1.06284468295456e-05
-1.1589635906738e-05
-4.60152561673345e-06
-2.1153663517586e-05
-3.52894099882545e-05
-1.61699287696805e-05
-2.35587606209528e-05
-1.36554922440096e-05
-3.04986376888852e-05
-1.180093786746e-05
-1.66197224876355e-05
7.31133194461962e-06
-2.44814268673716e-05
-2.34479571397396e-05
-1.2275476820516e-05
6.04956089403191e-06
-1.25471317243542e-05
-2.5179432091907e-05
-1.19481269212977e-05
-1.82868972308237e-05
-2.06593661451478e-05
-7.08521263871916e-06
-9.52052785659163e-06
4.57912524591017e-06
-1.28441589791869e-05
-2.34832521480974e-05
4.07483000214013e-06
-1.10958786987577e-05
-1.77143523765088e-05
-1.26682273367804e-05
-2.32089250426536e-05
-1.16229058214842e-05
-1.11256377647499e-05
-2.93708933181157e-05
-3.46302681752628e-05
-3.01328274540162e-05
-2.09050200477075e-05
-1.93676251816953e-05
-1.52420867035295e-05
-1.46375938363991e-05
-2.67949273423081e-05
-1.32291958088818e-05
-1.02701981216469e-05
-1.56647886819148e-05
-1.33079939877744e-05
-9.41355576407002e-06
-2.75372711755541e-05
-1.01768490112618e-05
4.73610833035613e-07
9.90248373166851e-06
-9.52026403465807e-06
-2.01743310274278e-05
-2.33860093380506e-05
-7.62382199189844e-06
-2.3670842316615e-05
-1.94422808628608e-05
-1.87603873752455e-05
-3.69761035578536e-06
-1.00265449955079e-05
-2.58681893666256e-05
-2.85312700724496e-05
-2.75472959618446e-05
-1.83734658747251e-05
-3.61239540609136e-05
-2.24661203455195e-05
-1.63718780073503e-05
-2.3586669967758e-05
-1.0525700322255e-05
-1.73062237856799e-05
-2.6233546044908e-06
-2.5205769109924e-05
-1.94222580942715e-05
-2.62621913433057e-05
-1.90700975393935e-05
-8.59320423019371e-06
-2.10799531756107e-05
-1.81005392806678e-05
-5.72546037212425e-06
-1.14111813638879e-05
-1.65745178412931e-05
-1.54373235072415e-05
-2.23657932757143e-05
1.12540595431787e-05
6.10640992552122e-06
-4.57106929831637e-05
-1.14675566329749e-05
-1.58041045567026e-05
-2.55387530716452e-05
-4.01815443103096e-05
-8.13613815361553e-06
1.96142661999987e-06
-2.04111647704578e-05
-1.87785361168675e-05
-1.43112209426696e-05
3.43664652390708e-06
-1.29360905517536e-05
-2.74009314076491e-05
-4.44454023920795e-05
-1.97766488130124e-05
-2.48942160385742e-05
-2.14110142938459e-05
-2.24445029354288e-05
-2.36810467560356e-05
-4.43591658687736e-06
-2.812589198618e-05
-4.76948095773813e-05
-2.38244692372781e-05
-9.31522886535105e-06
-1.77182546293771e-05
-2.01327137234969e-05
-2.64404172253573e-05
-1.35936020072089e-05
8.95736745272437e-06
-2.70970668962015e-05
-1.33004382493877e-05
-1.05274530480999e-06
-1.83247591336289e-05
-1.72110024217765e-05
-3.56047882935972e-05
-1.18184332932218e-05
1.43611151841061e-05
-7.46811418770537e-06
-3.09331518534939e-05
-9.5409744025401e-06
9.23473178884037e-06
-1.11589122385603e-05
-2.81565186625501e-05
-3.44631684159482e-05
2.2432009484131e-06
-2.4278752979209e-05
-2.69398259371384e-05
-2.38207257981029e-05
-6.58722455059365e-07
-1.0225013594722e-05
-1.55376991234758e-05
-3.73046210176002e-05
-6.46758485439065e-07
1.98773867901357e-05
-1.72213848305122e-05
-3.75614920875756e-05
7.72522510694847e-06
-4.07539843148645e-07
-3.38774424432682e-06
-2.19184979730172e-05
-9.89166521292633e-06
5.6694934403229e-06
-9.6629828494585e-06
-1.04226249362362e-05
-2.28743468268068e-05
-1.08020833839632e-05
-1.02023249084692e-05
-3.6267943265934e-05
-2.17342000669448e-05
-2.06120442465453e-05
-2.06725623139578e-05
-1.58692181911118e-05
-3.14671049414126e-05
-6.7297423648347e-06
-1.68900654191517e-05
-1.82371011802048e-05
-2.34362309711493e-05
-2.32308543000152e-05
-2.41314450455869e-05
-2.84300092971147e-05
-2.79354083904695e-05
-1.57944688517688e-05
-7.22431772223814e-06
-2.6372170083197e-05
-2.60490079535963e-05
-2.82489319308756e-05
3.17335075760755e-06
-2.01090062907757e-05
-2.63002354907494e-05
-1.99667734981201e-05
-1.04665063818571e-05
-9.78146354048378e-06
-3.31085838048456e-05
-2.84365736272917e-05
-4.563801521902e-06
-3.75996697130673e-06
-3.10094338699653e-05
-4.1657956531476e-05
-1.98176045306238e-05
-4.38121637178812e-06
-1.13219013880812e-05
-3.23910333651165e-05
-7.40747888218758e-06
1.08113029379611e-05
-8.23279919716797e-06
-1.69294847878728e-05
-1.77502920237658e-05
4.29991761265032e-06
-5.71671143612392e-06
-3.45582467835839e-05
3.22369633247604e-06
-1.55293568661093e-05
-2.40562902464545e-05
-3.10871632720188e-05
-1.18980300191415e-05
-2.20338525014488e-05
-3.68810674866734e-06
-2.9693513082316e-06
-2.41760865565689e-05
-1.52735503980598e-05
-5.18730152612038e-06
-1.40487358745259e-05
-4.41902557560067e-05
-2.1729492011276e-05
-1.64302576600175e-05
4.10926493247143e-06
-2.44966669445447e-05
-1.27429222244986e-05
-7.29601109224807e-06
-1.9902068971182e-05
-2.92276227360215e-05
-2.16866573177264e-05
-1.61614786837762e-05
-7.80031973353386e-06
-1.97327200327909e-05
-2.32790443308863e-05
-1.47813650657602e-05
-8.66032530913043e-06
-2.86005940184251e-05
-1.74686109365958e-05
-1.3885187221089e-05
-1.01312505345529e-05
-1.85395947725573e-05
-1.15536729392062e-05
-3.28583936576786e-05
-1.65327682421504e-05
-8.61226348315894e-06
-2.11831143815325e-05
-6.95066800031472e-06
3.91266369020582e-06
-1.60906001499609e-05
-3.11082110134553e-05
-1.06889236224595e-05
-2.19009482267716e-05
7.02585830048048e-06
-2.33589575555609e-05
-2.55642873377353e-05
-1.7716639102134e-07
-3.28143268767564e-05
-1.09879020289056e-05
1.56320151648796e-05
-1.34958818048859e-05
-9.57461176656094e-06
-1.18461630064491e-05
-3.76442527933661e-05
-5.78395934001145e-06
-3.64405554369218e-05
-2.11324809854007e-05
-1.34399621234229e-05
-2.8291216710601e-05
-3.30337735400014e-05
-2.96266793631515e-05
-1.63207057573558e-05
-1.93317354323241e-05
-2.27338908151234e-05
-1.82265338892454e-05
-3.25122383690403e-05
-8.35605442426289e-06
-9.39453178515572e-06
-1.47924208046933e-05
-1.00107564272534e-05
7.7413167241322e-07
-1.82876499619667e-05
-1.4473326240542e-05
-2.30112530821871e-05
9.45388264513445e-06
-8.7676341468184e-06
-7.98618802748625e-06
-1.17437182295939e-05
-3.10921209052362e-05
-2.29948357526138e-05
-3.41966392301543e-05
-9.27428750819309e-06
-1.47211322480288e-05
-1.76977919584288e-05
-1.64714250310424e-05
-2.40673622961514e-05
-1.94986098991496e-05
-1.61710130235744e-06
-9.21001605513495e-06
-4.04164727606468e-05
-2.25806240985303e-05
-2.08603755263016e-06
-3.98742143581881e-05
3.60400216567128e-06
-2.14442872761652e-05
-2.9724594952581e-05
-2.35281715085925e-05
-6.79102901784228e-06
-2.6905376572481e-05
-5.94748737793436e-06
-1.00783578544397e-05
-3.95093826026085e-06
8.97955941092167e-07
-2.09929728681946e-05
-1.42870587478737e-05
-2.14454154969504e-05
-1.16565541152442e-05
-1.70393078300654e-05
-1.92523673429735e-05
-1.92714624219417e-06
-1.73510662650187e-05
-5.33861893448166e-06
-2.18766304892909e-05
-5.0191829383858e-06
-1.06501540194669e-05
-2.42169261639848e-05
-1.28111031413494e-05
-1.86516366444623e-05
-1.05028651793001e-05
-1.42088346186177e-05
-1.90235026904005e-05
-1.91487111681338e-05
-6.39876748121615e-06
-1.09075476228081e-05
-1.71901604900268e-05
-2.0011314523937e-05
-2.17706322192784e-05
-1.51170396765012e-05
-1.32716744599388e-05
-1.08689609571089e-05
-4.48735624823185e-06
-3.14913614861935e-05
-1.24132325571337e-05
-2.89089321003702e-05
-3.58383413146219e-05
9.61255742753724e-07
-7.35075755530388e-06
-1.38951307230268e-05
-1.05600027447005e-05
-1.85898737310113e-05
-1.90685645200755e-05
-1.79563816178715e-05
-2.56654143902261e-05
-4.32641625878555e-06
-2.72577288127087e-05
-1.64604113354962e-05
-9.43058489653281e-06
-3.30753187781264e-05
-2.62390274099016e-06
-3.01024294600418e-06
-8.67597617682936e-06
-1.75190765297043e-05
-2.07554078158778e-05
-6.54618069139907e-06
-2.09387872567944e-07
-2.60617230399195e-05
-2.27812603362545e-05
-4.48691599528331e-06
-1.36796948813333e-05
-1.24071151235144e-05
-6.71826480095507e-06
1.90672389745217e-06
-1.91427374234653e-05
-2.02822948910434e-05
-7.8023643104753e-07
-1.67973281998478e-05
-1.82609224430304e-05
-3.15748796845621e-05
-3.20073143867986e-05
-2.10053290431234e-05
-1.0912549717282e-05
-4.31893606118939e-06
-1.55459714653934e-05
-1.93842176525702e-05
-1.14364775724098e-05
-1.56259253664615e-05
-2.2471904002318e-05
-1.31637762676602e-05
-6.91470018077696e-06
-4.76350225822857e-06
-3.85160812842975e-06
-2.29060752165979e-05
2.90581604712669e-07
-7.88123578384235e-06
-8.33770210491542e-06
-1.28133445888112e-05
-9.28823402223175e-07
-3.31448507399052e-05
-1.56047429945425e-05
-1.38318852762475e-05
-2.95133495223775e-05
-3.20035494600445e-05
-1.6820989507813e-05
-1.09892887927637e-05
-2.20290537777688e-05
-1.45562172379139e-05
-1.45763609009626e-06
4.90370253814647e-06
-2.19079196984707e-05
-5.94429036594341e-06
8.160087060303e-06
-1.14764783480883e-05
-1.89727496357728e-06
-1.10817607213891e-05
-3.32525966892778e-06
-2.70111758348659e-05
-1.94963203930835e-05
-1.85778367428331e-05
-2.59769147442009e-05
-1.90709898607268e-05
-3.30676719809828e-05
-2.72265751971915e-05
-1.83624571931468e-05
-3.18644392120799e-05
-1.77864778579122e-05
-2.14287144742534e-05
-6.22779361379423e-06
-1.97602091188606e-05
-1.62167923994324e-05
-4.98909964216077e-05
-9.06161006187374e-06
-2.88662903234524e-05
-1.53198580712052e-05
-1.366414906887e-05
-3.0020670113307e-06
-1.43244571798365e-05
-1.68228065217735e-05
-2.10275443781584e-05
-2.63972939191525e-05
-2.77046405958524e-05
-1.87407310246528e-05
-1.6478782962123e-05
-1.33679381465284e-05
-1.40953388490818e-05
-1.89585382657109e-05
-1.8990841429852e-05
-3.13710834358826e-05
6.75476154728327e-07
6.36471968520599e-06
-1.91137347073302e-05
-2.36627845135103e-05
-2.43101644457294e-05
-8.9043169494374e-06
-8.14680933473015e-06
-4.06212378564726e-05
-3.53506994328229e-05
-1.65588191691629e-05
-2.32863045059701e-05
-1.79898959446471e-05
-2.25746312285841e-05
-3.04788465389709e-05
-1.12686315961809e-05
-1.45931250765836e-05
9.13874766209845e-06
-2.41926861807107e-05
-1.9612944191747e-05
-3.24824163842217e-05
-2.79209331474302e-05
-1.39044904654592e-05
-6.47899146378186e-06
-1.54459882307703e-05
-3.24900173133241e-05
-2.625147187884e-05
-2.03481964544167e-05
-9.18331383569831e-06
-1.74746058469673e-05
-4.65246907010687e-06
-1.68364502481914e-05
-1.94296183292854e-05
-2.84160815296181e-05
-1.63957824311928e-05
-2.56439568428922e-05
-1.3576701122285e-05
-5.46134480170632e-06
-2.10389185960878e-05
-1.72563786917729e-05
-8.89085981478625e-06
-2.37468406067116e-05
-1.78787909157098e-06
-1.29227479566664e-05
-3.26367831893293e-05
-2.74099379794545e-05
-1.7404221177204e-05
-1.5385564471732e-05
-2.39905523469777e-05
-2.04916929881691e-05
-8.36886539081512e-06
-8.36357219664604e-06
-1.85237936999484e-05
-1.6430006135672e-05
-1.028478108272e-05
-2.10190584604411e-05
-5.60012429501905e-06
-1.75552910535023e-05
-1.29268704536049e-05
-1.86307779253705e-05
7.7725468606042e-06
-2.09459054291097e-05
-1.0269795495155e-05
-2.96150697086976e-05
-1.91856190335243e-05
-2.23640231470789e-05
-1.84060984758628e-05
-4.12908210849257e-05
-1.33981480640175e-05
-5.14512492390954e-06
-3.21523894375457e-05
-2.66416000012059e-05
-2.41264673158099e-05
-2.18048573765264e-05
-2.66765458541213e-05
-2.56852607136406e-05
1.6784668363436e-05
-1.69627591707119e-05
-2.04339488614988e-05
-1.59756676942866e-05
-1.61538956188142e-06
-2.33505590289617e-05
-2.60317008952114e-05
-2.26181882822142e-05
-1.32511037249011e-05
-3.00685827061198e-06
-1.20230538640157e-06
-4.06937918245306e-06
-2.03401372409613e-05
-1.10381194721471e-05
-6.40552782829153e-06
-2.4212773413393e-05
-2.62056456857103e-05
-3.62230071723027e-07
-2.95733132551608e-05
-6.08468851874231e-06
-1.41731085008074e-05
-1.75632259587688e-05
-8.66122740166688e-06
-1.70937203256255e-05
-1.87194027449738e-05
-6.81566620234508e-06
-1.86059152953304e-05
-5.33795070769668e-06
-1.27641676259437e-05
-1.41003826227671e-05
-8.659521496484e-06
-7.18870165899267e-06
-3.87307762185772e-05
-6.7373903195476e-06
1.56021295817982e-06
-1.73270880890755e-05
-2.43662439175124e-05
-6.35299391345106e-06
-2.13219167453562e-05
-1.37770857290893e-05
-3.63464854156783e-05
-2.94583901508235e-05
-1.41328000352966e-05
-3.27012564074683e-05
-1.10890172611454e-05
-4.66375436284287e-06
-8.79691034150522e-06
-1.6660130273833e-05
-2.8513043879512e-05
-8.26372606781331e-06
-1.79872666371276e-05
-7.90911550396971e-08
-3.98148604017067e-05
-2.58394804643304e-05
-2.81355836030208e-06
4.91145650654345e-06
-3.72414623570448e-05
-2.01960375101875e-05
-1.63089400587811e-05
8.28210203495688e-06
-2.53541251945665e-05
-3.2565772221117e-06
-9.0651531182078e-06
-1.07352531702932e-05
-3.42372246133748e-05
-1.77562690541274e-05
-2.89264008691433e-05
1.00646720198665e-06
-1.28758221299255e-05
-4.44700287166432e-06
2.93267189153536e-06
-4.84857147763185e-06
-2.21411179880655e-05
-1.39422971815164e-05
-8.0238065855002e-06
-2.55927068922565e-05
1.10663704656025e-05
-1.09447095959893e-05
-2.23456275485953e-05
-8.17801061535883e-06
-6.77593867245953e-06
-2.02909555571086e-05
-1.45490520517855e-05
-1.54380183446411e-05
-6.32674189121907e-06
-1.59517628321498e-05
-2.57681145977716e-05
-2.38853879320127e-05
-1.76716602300923e-05
-1.37323697570999e-05
-2.56704347966534e-05
-2.32036520687337e-05
-1.54719355610404e-05
-2.02718153738234e-05
-2.29324005967206e-05
-1.29618570666275e-05
-2.05906566650301e-05
-1.21196598265644e-05
-3.88987938890465e-05
-4.55908317578621e-05
-1.0029006735829e-05
-1.66770497535873e-05
-3.58156870712643e-05
-2.16658875991077e-05
-4.20845698751092e-06
-1.57919424782729e-06
-2.18654867897199e-05
-1.97659400307946e-05
5.35511765135485e-06
2.41852188495865e-07
-1.91453140899546e-05
3.29124912007258e-06
-2.49269443938734e-06
-9.23423381752159e-06
-2.00988650290744e-05
9.30654759513892e-06
1.38151447405038e-05
-1.08111261325971e-05
1.11139515409282e-06
-1.06119153828334e-05
-3.07274117884341e-06
-1.10728450007222e-05
-2.78911067210148e-05
-2.71365317148671e-05
-2.07685156300019e-05
-5.82788911169673e-06
-5.59960823996408e-06
-2.10754844456037e-05
-1.64929843062891e-05
-1.20472723601582e-05
-1.53811580050919e-05
-3.41353157841787e-05
-1.93050167828499e-06
-1.86079969378428e-05
-8.3758537473569e-06
-2.99993092433229e-06
-1.06964880767812e-05
-6.41951604162772e-06
-1.48027708656742e-05
-2.02498770712569e-05
-1.10898627291878e-05
-1.68463589465984e-05
-1.25852060173879e-05
-1.21288079311553e-05
-1.25946309719013e-05
-2.88904541787096e-05
-2.7755494547582e-05
-1.81186383246711e-05
-2.47495254805744e-05
-2.9557023395731e-05
-2.09200381266765e-05
-1.36797547033166e-05
-1.09252622141955e-05
2.84469052764186e-06
-3.82233499518855e-06
-1.98901666011154e-05
-1.96622994190195e-05
3.43513677010746e-06
-2.07625269598571e-05
-1.98940527686469e-05
-9.33357512402546e-06
-8.83449394187325e-06
-3.22431998976604e-05
-1.6915516607231e-05
6.57370692359263e-06
-9.30101275859648e-07
-2.1905781271304e-05
-2.40453398281303e-05
-1.99474658467608e-05
-7.47912298036346e-06
-1.53815072659951e-05
-2.66866388919887e-05
-2.47622534945195e-05
-1.64200981507276e-05
-8.92719120987412e-06
-7.16470131783146e-06
-1.08291729215991e-05
-7.59510563548996e-06
-2.85545496983893e-05
-1.31475189669055e-05
-2.12488031184012e-05
-2.56796377140009e-05
-1.57071011257119e-05
-2.48311737083198e-05
-3.26275490683461e-05
-4.49383668897815e-05
9.74447827529948e-06
8.5164823481092e-07
-2.18308082322168e-05
-1.32530912783608e-05
-7.891790938372e-07
-3.93356040213383e-05
-2.30475274007595e-05
-2.69393499104616e-05
-1.83075140024969e-05
-1.64538536605928e-05
-3.2480289895787e-05
-1.84463633826894e-05
-1.40306956996049e-05
-2.34125595002525e-05
-2.42780082498083e-05
-2.17674362750357e-05
1.53215331706968e-05
-1.19339323193795e-05
-3.02715621884337e-05
-1.4335442178985e-05
-7.12098232381939e-06
-1.58291934020935e-05
-1.207695572011e-05
-1.96976308700173e-05
-2.27651292316974e-05
-1.29403213208199e-05
-6.66585697953137e-06
-2.86402435294698e-05
-1.0485023331842e-05
-2.42015126874041e-05
-3.115099369723e-05
-1.7542607935208e-05
-1.84390224390372e-05
-2.91760760934587e-05
4.17161528388454e-06
-1.03302023458583e-05
-2.88142965488974e-05
5.13353049156116e-06
-1.19902463061229e-05
-1.07590379887601e-06
-1.79838108269275e-05
-1.315504280264e-05
3.626152275579e-06
-1.41192284695947e-05
-1.28706483629682e-05
-3.76868011621172e-05
-1.52857386147797e-05
-7.78913084463637e-06
-1.10790711217871e-05
-3.71644621432661e-05
-1.45247934107899e-05
-1.60820890489892e-05
-7.38878468091353e-06
-1.90087113711048e-05
-2.17009588764511e-05
-1.59451562924478e-05
-2.04452436556249e-05
-3.05754776067976e-05
-1.46447403649701e-05
7.00334238057816e-06
-1.45004017938059e-05
-2.34250779182234e-07
-1.66666383126202e-05
-1.05704911429457e-05
-9.20232170951455e-06
-3.03652297615496e-05
-4.01009381109568e-05
-4.10812144844915e-05
-9.71467714619562e-06
-1.33246959417348e-05
-7.37662189140889e-06
-8.18185507600649e-06
-7.67005719127487e-06
-8.16592931578085e-06
-3.50026854379712e-05
-3.02781396672916e-06
-1.25424293817941e-05
1.09419075833279e-05
-1.95952062609619e-05
-3.42806986463207e-05
-1.34429229995946e-05
-8.94346934928217e-06
-1.60864878528248e-05
-2.3907915498681e-05
-1.18517954272998e-05
7.11178257001455e-07
-2.11731615323436e-05
-1.9086484590234e-05
-2.06288248138632e-05
-8.38108487849739e-06
-3.14602589904368e-05
-1.17882684180935e-05
-3.1683596873026e-05
-9.70204058005592e-06
-1.11635868241364e-05
-2.88579862485822e-05
-8.66987495674021e-06
4.01363680094786e-06
-1.08741939752501e-06
-1.13824258850737e-05
1.84724822841589e-06
8.4412236211466e-06
-3.39710229946546e-06
-2.79851448906925e-05
-2.15797253498147e-05
-2.01582908782541e-05
-1.81255954973922e-05
1.04437476128452e-06
-1.70418190787606e-05
-1.4473171670219e-05
2.35930064481658e-07
-2.83112702178811e-05
-1.91513891475416e-05
-2.11288192343018e-05
-1.90529320286587e-05
-3.05206677189149e-06
-1.50337704677956e-05
-8.96482225733868e-06
-2.22055969257134e-05
-2.19321951362561e-05
-1.66701401314503e-06
-2.18321097850034e-05
-2.40341140435637e-05
-6.81970486908762e-06
-2.41992574771587e-05
-3.00751577305527e-06
-1.2517155074232e-06
-1.46965447883313e-05
-4.29518411331859e-06
-1.46006886216862e-05
-2.31113183453053e-05
-2.71064944892323e-05
-1.44304918193812e-05
-8.32326606737093e-06
-3.60216248311947e-06
-5.28889679548735e-06
-2.71792246612986e-05
-2.55635125945536e-05
-1.80291029324955e-05
-2.07823874655558e-05
-1.49990117584617e-05
-4.43063007708449e-06
-1.09266086666594e-05
3.21565230693619e-06
-2.11772014967071e-05
-2.29415274378188e-05
-1.37653965656222e-05
3.54699541051016e-06
-8.96342030534223e-06
-2.2502396248483e-05
-2.56034433083639e-05
-2.1824159725887e-05
-5.24794704159395e-06
-2.30799368958943e-05
-2.98829903380239e-05
-2.3182208346674e-05
-5.07598481646848e-06
-3.14627641927653e-05
-1.90672785140777e-05
-7.52175083212878e-06
-5.38085664478008e-06
-3.49559298383167e-06
-2.57239541475207e-06
-2.38502244952451e-05
9.83264407079989e-06
-1.17763317428237e-05
-2.18402754631416e-05
-1.22043612619658e-05
-7.56658453613068e-06
-1.29223699912478e-05
5.68176982061679e-06
-8.7437549578105e-06
-1.64122828685425e-06
-2.03777959238546e-05
-2.38097497648797e-05
-1.34508565835996e-05
-1.04056231531092e-05
-9.22572280567371e-06
-2.24132983249368e-05
-2.77938316103092e-05
-1.3000834259406e-05
-7.9705958068371e-06
-1.30557087180851e-05
-2.13075438008354e-05
-1.02334516183543e-05
3.09320763728064e-06
-1.35805287638141e-05
-2.0029719268205e-05
1.08999600254962e-05
-1.60304432671203e-05
-9.27187715441564e-07
-9.31562073053403e-06
-5.20396904441458e-06
5.31866215292006e-06
-1.06657454737373e-05
-2.45010156513623e-05
-3.15133478773634e-05
-1.94317377814782e-05
-2.11453486988397e-05
-3.59042252510646e-05
-1.01856919190626e-05
1.27236751825067e-06
-1.03650422364396e-05
-2.93990959726093e-05
-1.02745294534386e-05
2.47544952466105e-06
-2.24633196377963e-05
-1.21752753569354e-05
2.20713870187121e-06
-7.16822401630149e-06
6.62932999759721e-07
-3.20090886793547e-05
-1.46134308166926e-05
-1.13590171058223e-05
-7.95475473300483e-06
-1.24666962767067e-05
-3.03223894840297e-05
-1.68029543128362e-05
-1.40669657901873e-05
-2.15767347427554e-05
-2.99725000970458e-05
-1.7170741995974e-05
-2.74084503474807e-05
-2.38056611557316e-05
-9.16235324964101e-06
-2.13012221886154e-05
-1.00549153269602e-05
-2.43885784477756e-05
-2.37759614597913e-05
-7.42452801185293e-06
-2.39116530929677e-05
-1.40255595523749e-05
-9.28660936247227e-06
-1.59643115410048e-05
-2.13813396148497e-05
-1.4142223428273e-05
-7.98596608628255e-06
-9.56429373496996e-06
-2.11287271160977e-05
-4.50310857739705e-06
-1.84707926447209e-05
-2.2222669723166e-05
-2.45619607916067e-05
6.0886343702845e-06
-1.62054970563187e-05
-1.66471970112671e-05
-1.86975704832485e-05
-1.79790950022102e-05
-2.24564166356263e-05
-1.16395575333061e-05
-1.87832409029866e-05
-4.53650236232209e-08
-2.62379830469981e-06
-2.63521590875301e-05
-1.70156781239979e-05
-1.88613149469518e-05
-1.30569693803012e-05
-5.14927873138086e-06
-1.71236521342103e-05
-2.95223624189634e-05
-1.71064246533637e-05
-3.9880167586011e-06
-3.54972422373754e-06
-1.44387374897858e-05
-1.40369621622565e-05
-1.9525609606713e-05
-2.92193855531668e-06
-1.94737930327453e-05
-2.91565841305511e-05
-2.05631892671707e-05
5.20221202156971e-06
-1.67611462392635e-05
-3.22568346904777e-05
-1.48494623800693e-05
-9.27757329489752e-06
5.78815948964635e-06
-2.50342377528375e-05
-6.62452593491126e-06
-3.50017405267291e-05
-1.8857933105284e-05
2.20737704675548e-06
-3.25069262490382e-05
-2.29449643780134e-05
-3.42891630821979e-05
-1.4785166167591e-05
-2.7506371794314e-05
2.74307431933851e-06
-1.27922460615165e-05
-1.53699759689555e-05
-1.32178455072648e-05
-1.89088973240848e-05
-3.88284450682583e-06
-2.55793467666158e-05
-1.22466585673499e-05
-1.03468804841349e-05
-8.87810506850638e-06
-2.25493565644079e-06
-2.3061331163488e-05
-6.99816069252704e-06
-1.52930566700617e-05
4.97803204449295e-07
-1.55273564212725e-05
-1.29514609730811e-05
-1.05819261991568e-05
-1.13909876918795e-05
-9.75933800881223e-06
-9.64799415220982e-06
-1.27893983948703e-05
1.63043950390186e-06
-3.81063096718313e-06
-4.75645991877843e-06
-1.04013781664472e-05
-2.80704620220697e-05
-6.30475408594932e-06
-6.5292537042944e-06
-1.19801860030598e-05
-9.61635520533298e-06
-1.01373456591397e-05
-8.42429914852162e-06
-1.08097323950056e-05
-8.22187889203528e-06
-1.09807287979348e-05
-2.72551323217133e-05
-2.99265333537148e-05
-2.93239887184769e-05
-4.53924433147449e-06
-3.60272741802183e-06
-1.50662327307048e-05
-1.80234127884256e-05
1.15047037410657e-07
-1.26844910185394e-05
-2.74355178388687e-05
-1.29701341412305e-05
-1.35619998330154e-05
-1.00303111993256e-05
-4.42840817611822e-06
-1.55277322905839e-05
-1.36442897621965e-05
-2.01539508029955e-05
-1.89432453209878e-05
-1.26501751314073e-05
-2.51276648239676e-05
-2.49814887996258e-05
-6.96427992655817e-06
-2.79372841272237e-05
-1.52843851465612e-05
1.02059989413713e-05
-3.31695576943739e-06
-2.15217455534585e-05
-2.35427149841209e-05
-1.26341450069898e-05
-2.56363011005825e-05
-1.00955997504406e-05
-1.50451851265149e-05
8.46170655885338e-06
-2.2091644497164e-05
-1.8807871755896e-05
-2.84721323589199e-06
-5.14164648881023e-06
-4.08437600579398e-05
-2.28155804083697e-05
-2.8999860643516e-05
3.34135569186074e-06
-1.58283517065746e-05
-6.63691208706909e-06
1.30844648360952e-05
-4.15399495636167e-07
-3.16383329766251e-06
-5.28823699810626e-06
-1.42922212710453e-05
-1.72268280684584e-05
-3.65816346053449e-05
-1.15564068858581e-05
-1.7102082583331e-05
-1.4531524331063e-06
-1.16993069411509e-05
-2.41215959002973e-05
-2.32718562831664e-05
-1.79710348151379e-05
-2.5404688165328e-05
-2.05930625089337e-05
-3.33253350109754e-05
-9.57259063535544e-06
-5.18584677874741e-06
-1.16616006496472e-05
-1.607726948778e-05
-2.18168223441346e-05
-4.55847292198482e-05
-3.72817167378889e-05
-2.18994920511425e-05
6.18996325953826e-06
5.24454750968579e-06
-6.71712356522637e-06
-1.31204924247214e-05
-3.04410986816764e-05
3.30201773259549e-06
-9.27862977947605e-06
-7.49394777392093e-06
-2.21277829719017e-05
-1.96291022467454e-05
-1.72401855228206e-05
-2.65393427306736e-05
-9.79152214066751e-06
-1.5518762583596e-05
-9.25397164756727e-07
-2.95688015727186e-05
-2.6756789923024e-05
-1.79201197551794e-05
-1.94416956742678e-05
-2.31080097615778e-05
-2.08920883063158e-05
-2.60715157339807e-05
-2.07348618107418e-05
2.12810918533719e-06
-7.44461718823096e-06
-1.24884367234854e-05
-2.03179907741135e-05
-6.70426132190752e-06
1.30625637470582e-08
-5.00799329774962e-06
-2.16539335255795e-05
-2.65318368153056e-05
-4.46796519928947e-05
-1.65625428693946e-05
-1.06541956418533e-05
-3.09560829136225e-05
-2.19035220593289e-05
-3.92749566991028e-05
-1.64320294141978e-05
-3.24573617008461e-06
-6.12408767161429e-06
-1.05443293059164e-05
-2.76669778189891e-05
-7.22298308778226e-06
-1.26431898866456e-05
-1.77290724896728e-06
-1.10705057620926e-05
-2.58204512696462e-05
-3.9977878314988e-06
-1.2007391190319e-05
-1.49547346609986e-05
-1.30999347480874e-05
-2.71391170281162e-05
-1.83629656543004e-05
-1.3772311080128e-05
-2.21494847504373e-05
-1.39001726091835e-05
-2.38540716203997e-05
-2.07457306865705e-05
-9.13584855027115e-06
-1.65898918947335e-05
-1.29044702480559e-05
-2.86122602474856e-05
8.08577180404235e-07
-1.47857485511784e-05
-8.54688204815928e-06
-2.58649830158715e-05
-1.16851991824669e-05
-8.27065697962063e-06
-1.70727038803645e-05
-1.53671460505591e-05
-1.33597718924167e-05
-1.84133402142822e-05
-2.6402821857827e-05
-1.75806149890786e-05
-1.06182808038287e-05
-1.00981909074309e-06
-1.92269771889529e-05
-2.87523954918141e-05
-1.55426486968133e-05
-5.91611216038631e-06
-2.14275668645281e-05
-2.61268165489743e-05
-8.7617106302641e-06
-1.37959346589835e-05
-1.03628497415188e-05
-3.78899000202954e-07
-2.43295430248473e-05
-1.82701632930934e-05
-3.25633848415052e-05
-3.46491797059459e-05
-3.19326763716213e-05
-2.67273271608002e-05
-1.28336097519388e-05
-1.98893686727405e-05
-9.89931274286031e-06
-3.2307392746877e-05
-2.5964451520631e-05
-2.62935212106671e-05
-2.3092999512611e-05
-3.79160013982967e-06
2.71749959902699e-06
-9.46290617414446e-06
-1.49972682783921e-05
-1.44704813590269e-05
-1.56073902043753e-05
-2.28378878687843e-05
-1.12747432818838e-05
-1.12088003118085e-05
-6.00460931086385e-06
-2.92784854423849e-05
-3.34562855767634e-05
-2.12825752900728e-05
-2.23861999231498e-05
-7.08680555291803e-06
-2.360582361744e-05
-2.67686862223325e-05
-1.19847765822962e-05
-2.20979731383941e-05
-1.57673791133237e-05
-2.43300272119756e-05
-1.73364915403782e-05
-1.72631511404444e-05
-8.56710762067489e-06
-1.01114094791362e-05
-1.903855675162e-05
-7.36678544550134e-06
-1.80597783233353e-05
-1.97223171348138e-05
-1.54824347419179e-05
-1.62502945526095e-05
-2.10609006315054e-05
-1.7131974325882e-05
-1.00271712215372e-05
-2.70391031511423e-05
5.62846064218838e-06
-1.92174886677745e-05
-1.3184798610108e-05
-2.8499845339212e-05
-1.33919096390265e-05
-2.14001490711555e-05
-1.89880804917555e-05
-2.45129991214662e-05
-2.40691377635475e-05
-4.49061662810199e-06
-4.32044863248323e-05
-5.19062464650187e-06
-2.33728632263159e-05
5.97418819926437e-06
-1.62405992093726e-05
-3.12448441829081e-05
-1.68074872052826e-05
-1.8819506219596e-05
-1.1084399923608e-05
-1.36257672839801e-05
-5.94337339444537e-06
-2.61854024936602e-05
-2.87753450380089e-05
-1.41072235009588e-05
-9.52361696328257e-06
-1.99632662935083e-05
-1.09701303197952e-05
-1.4339535971739e-05
-1.84102422321629e-05
-1.01859773579654e-05
-2.15792442308629e-05
-3.49212208900761e-05
-2.48345606858371e-05
-4.13462190525701e-05
-8.7729191703138e-06
-9.46015831878522e-06
-1.70234858815898e-05
-2.2797611887089e-05
2.01843951897499e-05
-3.47269983696716e-05
-3.37559683753386e-05
7.38271955143895e-06
-1.96409728330574e-05
-2.03250914363421e-05
-1.87793004991931e-05
-3.88359372918173e-05
-4.49290826631673e-05
-2.51243545829691e-05
-1.87768775540744e-05
-2.41619339292676e-05
-3.92860935339884e-05
1.37788043264264e-06
-2.14812320652835e-05
-2.53773302037843e-05
-8.67504046351878e-06
2.4303078193548e-06
-4.83830902962319e-06
-2.19014608101835e-05
-1.50153382291984e-05
-1.42986265822396e-05
-1.47741316451454e-05
-1.88464503251058e-05
-4.61051177706384e-06
-2.89667283702407e-05
-3.49155850293871e-06
-3.61490119589806e-05
-2.7465962681799e-05
-2.84874679509101e-05
-1.75307791087238e-05
-3.64509770104619e-05
-2.28376095917447e-05
-3.90856553796419e-06
-2.89281816148828e-06
-3.33546762980211e-05
-2.83495346618522e-05
-9.95760191336631e-06
-2.77875613742663e-06
5.16791730198939e-06
-1.81973768286762e-05
-2.13843968109831e-05
-6.5802028407881e-06
-3.48830907785421e-05
-1.65624358030707e-05
-1.54805584834462e-05
-1.28979652573873e-05
-1.6516858218352e-05
-2.82143388903159e-06
-2.74866985472724e-05
-1.51883880476531e-05
-3.57604435936634e-05
-4.17948120619006e-05
-2.5596241239299e-06
-8.22389670657825e-06
-1.34172683152367e-05
-6.52888362707869e-06
-2.22256738960303e-05
-4.74766523439764e-06
8.37656223683199e-06
-1.6514168148144e-06
-9.1690534806274e-06
-2.97976588951549e-05
-4.20996669225967e-06
-1.17746729330603e-05
-1.07816749185827e-05
-2.08102032306429e-05
-2.00369594270393e-05
-5.78195895186734e-06
-1.96632327305477e-05
-2.16521777039443e-05
-3.81126442519284e-05
-2.11606830223882e-05
-5.73345962446731e-06
-1.83542916785623e-05
-2.01753227804454e-05
-9.04512364645247e-06
-2.20569821920561e-05
-1.3483133789891e-05
-4.48385949580431e-06
-1.05388046932556e-05
-6.61150469738931e-06
-2.43409720482272e-05
-1.19317885694015e-05
-1.51292294665204e-05
-1.71113727465414e-06
-2.47441656372634e-05
-2.17729776913238e-05
-1.05719527225713e-05
-6.26008545945123e-06
-1.84180044349416e-05
-3.35344833270981e-05
-9.71095520033781e-06
3.78297850605067e-06
-1.31766845338013e-05
-4.24641056826548e-06
-2.11982331335063e-05
-3.50428776854218e-06
-1.38908463858685e-05
1.93719683568471e-06
-2.00370386878569e-05
-7.23786931316046e-06
-7.19446171170901e-06
-2.04071880604143e-05
-5.35313518969041e-06
-1.74244664738818e-06
1.88688320768047e-06
6.08473792132471e-06
5.11298226717188e-06
-1.22448297269668e-05
-2.6827701565585e-05
-2.29801197346929e-05
-3.38896832162204e-06
-5.14221323761042e-05
-3.66551045772683e-05
-3.23778271846092e-05
-2.71203140245145e-05
-1.51827716658847e-05
-1.19583012879242e-05
-2.62933131082096e-05
-2.40934626793287e-05
-6.70687420933384e-06
-3.52573768053386e-06
-1.89107465150412e-05
-1.49383845501001e-05
-1.36176946369225e-05
-1.68627640874721e-05
-2.22186669300063e-05
-1.74012660400095e-05
-3.31443158160841e-06
-7.1928129705634e-06
-1.13748249453589e-05
-1.25147943478926e-05
-1.55609959930875e-05
-2.13811707523481e-05
-2.01671006160171e-05
-2.72013626168758e-05
-1.66432164100151e-05
-2.02801892821255e-05
-3.16172138045425e-05
-2.59288173387993e-05
-3.13149230139482e-05
-3.79914638664777e-05
-1.5197873404524e-05
-2.73309866240503e-05
-1.7536984707905e-05
-1.75118819429361e-05
-3.13195557584304e-06
-1.31505527819952e-05
-2.45620488371579e-05
-1.87187928772778e-05
-5.806153379036e-06
-3.63349884048691e-05
-5.19664255622943e-06
-4.15371440987129e-05
-3.35756681065195e-06
-2.11677707456039e-05
-9.46674606668789e-06
-1.17933045603744e-05
-1.10567915570733e-05
-2.76863237030014e-05
-2.56198108298124e-05
-1.69749844869922e-05
1.21614150031901e-05
-5.10674721976632e-06
-2.22916172514564e-05
-2.27054724279563e-05
7.91973953544909e-06
-2.39277508691886e-05
-1.10082801802836e-05
-2.14897203930401e-05
-9.01554432290435e-06
-3.29399046653615e-07
-9.55819824528099e-06
-2.09462571507688e-05
-9.38055286876891e-06
7.27354275554606e-06
-6.71017683716385e-06
-3.24684647976643e-05
-2.27540371421546e-05
-2.43991393669373e-05
-6.07172440828317e-06
-1.63887772458519e-05
-1.93522096986872e-05
-1.91924234894997e-05
-7.67279230565947e-08
-3.38028632463787e-06
-1.33621036893095e-05
-1.79210991501885e-05
-4.85269365457868e-06
-8.97471751564234e-06
-2.44612058681813e-05
-2.51378132218025e-05
5.24316411083586e-06
-2.45938784376607e-05
-4.32158138986442e-05
-1.58966354070587e-05
-1.12538659005462e-05
-3.34665511462436e-05
-2.57355637530849e-05
-1.27051549596759e-05
-3.1893847267685e-05
-1.5738821193582e-05
5.25008856216729e-06
-1.38503701435066e-05
-2.25960932682233e-05
-2.55383932178779e-05
-1.00047357499572e-05
-1.93478170387833e-05
-3.41257385886397e-05
-1.43791641004089e-05
-1.84839985961836e-05
-1.56158130683059e-05
7.395962329164e-06
-9.14237235858398e-06
-2.17166842932282e-05
-1.15768714781152e-05
-2.63686870967656e-05
-3.03713890357137e-05
-1.88784291674817e-05
-4.73429304707264e-05
-3.87184734104514e-05
-8.91090628671066e-06
-2.00921638109448e-06
-1.05311752670373e-05
-1.60000316988617e-05
-4.15137402921806e-06
-1.7150242150403e-05
-1.16399584871805e-05
-6.80054722276744e-06
-1.30212461936802e-05
-1.58356412895854e-05
6.6268315425693e-07
-6.05045976885558e-06
-3.4130096466986e-05
-1.054010096433e-05
-1.62921757877389e-05
-1.62373432959033e-05
-2.80292611086078e-05
-1.98152710772414e-05
-9.93983335930904e-06
-3.97797513585416e-05
-2.64878882744219e-05
-2.19335300944011e-05
-2.6704298525466e-05
-1.38170863811859e-05
-1.78454097848493e-05
-6.68277041918561e-06
7.42281107329787e-07
-3.10632163045518e-07
-1.02007027006265e-05
-1.03574870620862e-05
-1.30121295571536e-05
-1.0437369567048e-05
6.86785724811733e-06
-8.42354997784038e-06
-2.59164515696413e-05
-1.29182384867688e-05
-2.62189557949278e-05
-3.54777273496425e-05
-1.41959725430805e-05
-3.30963645598233e-05
-3.77284428935513e-05
-1.42738823206609e-05
-2.18688154615127e-05
-2.35231845428344e-05
-1.55202449502932e-05
-2.93156630735571e-05
-1.40656034136573e-05
-1.44743921000599e-05
3.23898640372044e-06
-1.04666116201892e-05
-2.28057152931107e-05
-1.50933408559491e-05
-1.38017264223123e-05
-3.4340609704026e-05
-1.92706815210357e-05
-5.26613053854996e-05
-7.88674710423201e-06
-1.69465835452652e-05
-1.90655029035162e-05
-1.32957638600545e-05
-1.79305680212504e-05
-1.524801043881e-05
-2.48150598948421e-05
-1.98918946219747e-05
-1.35577191216408e-06
-2.67922458441045e-05
-1.3718735181586e-05
-2.12530990411364e-05
-4.85173089289517e-06
-5.13264217151163e-06
-7.55368722094515e-06
-2.01911967806463e-05
4.33444145792715e-06
-6.38041601156267e-06
-2.61379937446049e-05
-2.16354425921029e-05
-1.25875122646376e-05
-2.10426202136772e-05
-2.12430462152333e-05
-2.631723764915e-05
-2.18918125345483e-05
-1.36741089155768e-05
-1.41119237438143e-05
-3.06277737058038e-05
-2.53633422861383e-05
-9.63832489274844e-06
-1.22621381996737e-05
-2.11781076765033e-05
-2.64205303874153e-05
-2.12375653887995e-05
7.26291421318055e-06
-3.18699454216991e-05
-2.33346697522307e-05
-1.32947436744393e-05
-9.42371865899661e-06
-1.31763296526851e-05
-3.52723290992368e-05
-1.84489853395493e-05
-4.00857148399197e-06
-3.46202059106465e-05
-1.98503739772339e-05
-1.54394053447263e-05
-1.94982664462931e-05
-2.3496184617252e-05
-3.22905175779037e-05
-2.371161588988e-05
-2.12195439602092e-05
-1.20735394289251e-05
-6.09330904345202e-07
-3.23448564057955e-05
-6.4392479515285e-06
8.92393282253716e-06
-1.11053809853353e-05
-2.51370074935514e-05
-1.00558431863762e-05
-1.93816186129871e-05
-1.46422897489006e-05
-1.30455036083699e-05
-1.43241254095475e-05
7.68559582890931e-07
-2.78161051222231e-05
-5.98791550654534e-06
-1.2094099250223e-05
-2.37617565158996e-05
-3.03614282817763e-06
-2.83089514493741e-05
-1.91301574061018e-05
-2.07646901734419e-05
-2.19453452924539e-06
-2.19582622968558e-05
-2.78316993844551e-06
-2.00356684236195e-05
-3.0578005071988e-05
-2.35347008306724e-05
-3.81562897120053e-06
2.83878594937051e-07
1.30950508219906e-06
-1.43899066912125e-05
-1.61303962011011e-05
2.62521391274677e-06
-1.37185882422297e-05
-2.08005998893614e-05
-3.24266787713223e-05
-2.81282255822028e-05
-1.19153909150133e-05
-1.30427118221832e-05
-3.00780708145894e-05
-1.8609091792467e-05
-1.81317818097245e-05
-2.57652167268206e-05
-2.5225211660993e-05
-1.35537747135335e-05
-1.52618235321086e-05
-1.04419592205016e-05
-1.79071219772697e-05
-3.59165111157725e-05
-1.49346268167354e-05
-2.7352905426616e-05
-2.87223566803302e-05
-3.43187402631341e-05
-1.9961661656332e-05
-1.59594761727856e-05
-2.86919337440831e-05
-1.0083602895368e-05
-2.60808660307846e-05
-7.83082705175812e-06
-1.90385893689349e-05
-2.26877904255812e-05
-2.28497259825451e-05
-1.2593183080457e-05
-1.87815427929011e-05
-9.5895633516294e-06
-1.26814968421264e-05
-4.49420323297282e-06
4.79760548809623e-07
-3.58575942495543e-05
2.43798862137662e-06
-7.2329473742376e-06
-7.81044321320078e-06
-1.32856098608481e-05
-1.97843689061901e-05
-2.27398015637973e-05
-4.5953136718889e-06
-1.21171515653471e-05
-2.41855756619067e-05
-7.03669998770021e-06
-8.48282437137759e-06
-1.30307653455703e-05
-2.22520687661631e-05
-2.05486194725344e-05
-1.34336316539977e-05
-7.96020332180685e-06
-8.17259263604767e-06
-2.03668891732803e-05
-3.70661715904758e-05
-3.19747017268597e-05
4.4605882810951e-06
-3.23406854156236e-05
-1.752869932592e-05
-1.5174160944104e-05
-1.21114963044889e-05
-1.28254170892348e-05
-1.84165585803944e-05
-3.52769815808593e-05
-4.39008307623673e-06
-1.14443428722112e-05
-1.93507573049212e-05
-1.0569673795422e-05
-1.41194670029794e-05
-3.58251003505522e-06
-3.42595460963543e-05
-1.88225848393281e-06
-2.04683022505873e-05
-3.32449849671818e-05
-2.10595081500307e-05
-4.52254719550638e-06
-7.99553628655001e-06
-2.36320458758426e-05
-2.45434796478731e-05
-8.44620918125591e-06
5.0284274874419e-06
1.18281767032946e-06
-4.64822225944197e-05
-1.93198319422935e-05
1.77218966233557e-05
-2.86852229155535e-05
-2.92868143211824e-05
-1.50586958660632e-05
-2.14040327083368e-05
-1.09917846897504e-05
-1.41193887540021e-06
-1.41558026313229e-05
-1.14391399304908e-05
-2.3088689413791e-05
-1.90379087255054e-05
-2.42214178062799e-05
-9.49747127911133e-06
-3.23504038191405e-05
4.29058550964096e-06
-1.91620206263972e-06
-1.58960091128281e-05
-1.36339759518942e-05
-1.35180344241758e-05
-8.11328845625271e-06
-1.52936472531634e-05
-9.73393379630974e-06
-1.33489607463393e-05
-2.45872010836975e-05
-1.80180186630007e-05
-1.30194388842889e-05
-4.57055795035173e-05
-1.08622489437629e-05
-8.72704441373324e-06
-1.78334903424654e-05
-2.69279602302536e-05
-2.09419144958829e-05
-1.12855287950913e-05
-2.5778815457203e-05
-2.16482919747692e-05
-3.05297546061324e-05
-1.25714909381022e-05
-1.84679679374315e-05
-1.24549285801621e-05
-6.49916741565781e-06
-1.77927142917421e-05
-1.10076256055584e-05
-5.11380400960213e-06
-2.31431031817804e-05
-3.16399714907983e-05
-1.22675283327403e-05
-1.20596272557564e-05
4.50711814276472e-06
-5.89279724200402e-06
-2.83768632598086e-05
-5.44071647807632e-06
-1.43322690880134e-05
-1.86605019477323e-05
-5.09199691337114e-06
-2.43281051168665e-05
-1.05343416447714e-05
-3.01527240496525e-05
-3.81572270863608e-05
-2.05471363444011e-07
-7.66483486744463e-06
-7.35870803538563e-06
-2.84132581927621e-05
-1.61546259954682e-05
-2.82732912725323e-05
-1.33458050840995e-05
-2.06867952262884e-05
-1.41096497307021e-05
-2.79538870963995e-06
-1.64662832071064e-05
-1.5473307768e-05
-1.38734380913813e-05
-1.12799013150409e-05
-8.53868555810721e-06
-3.03686998929772e-05
-2.87537273858152e-05
1.01709985683747e-06
-9.63267595202941e-06
-8.54626979209312e-06
-3.3441897016034e-05
-4.14037277314008e-05
-2.83254211429285e-06
-2.06374721433149e-05
-2.78722084693554e-05
-1.05287575600797e-05
-5.22979964090916e-06
-9.95964696337466e-06
-2.11245657032377e-05
-1.70739887975521e-05
-3.32293255055314e-05
-2.6945006526667e-06
-1.58658862521806e-05
-3.908684696585e-05
-1.81213911422134e-05
-9.20568264731604e-07
-1.65715610624907e-05
-3.41106392345625e-05
-2.36202469516912e-05
-1.89572913655218e-05
-3.23547121384292e-05
-2.45032220208273e-05
-2.18910967342339e-05
-5.62279791296987e-06
-1.69727037489173e-05
-2.57339269930967e-05
-1.1625245039807e-06
-4.95863285538505e-06
-1.16485288879477e-05
-3.0741832697367e-05
-1.74975776500253e-05
-2.2043139877345e-05
-2.34592128314747e-05
-1.91259819777423e-05
-1.84013447646986e-05
-1.71939458852023e-05
-1.0608733971248e-05
-7.28685731538999e-06
-8.82437615994449e-06
-1.35154227420734e-06
-1.26982472988878e-05
-1.34054219916653e-05
-3.7829711589156e-05
-1.81255036818405e-05
-2.22046322454115e-05
-2.35900115784454e-05
-3.12511169180391e-05
-3.99847432269806e-05
-2.06734573539311e-05
-4.39731261847085e-06
-2.63439105538224e-05
-9.12073432892204e-06
2.09499562505121e-06
4.79163537904509e-06
-3.76786357649327e-06
-3.74759086194868e-06
-1.42400717993329e-05
8.90712671770726e-06
-1.8192958255654e-05
-2.6273827839998e-05
-1.05933310273722e-05
-1.05674099797059e-05
-7.30539732185245e-06
-1.89422834026549e-05
-2.27210707722582e-05
-2.72835481622174e-05
-2.21295199975845e-05
-1.37546158753449e-05
-1.56359802398545e-05
-2.86358392126476e-05
-2.59881857845937e-05
-2.5086027006932e-05
-3.16727700200639e-06
-8.73472502060162e-06
-1.38876791968387e-05
2.46148944566535e-06
-2.04220404662463e-05
-2.17144390240414e-05
-8.6430096993054e-06
-5.0631372688994e-06
-1.13870633570168e-05
-1.57305038076393e-05
-1.08432702445972e-05
-1.71955749130407e-05
-2.2130950438712e-05
-3.62345031898752e-05
-2.73555371875556e-05
-2.84937750089442e-05
-1.36388739156964e-05
-1.35889316591569e-05
-3.59275124573695e-05
-1.10416343214818e-05
-1.88138825460232e-05
-2.42400931167783e-06
-2.04984801338574e-05
-1.32657402722132e-05
-2.83404244359971e-05
-1.37901029832321e-05
-2.85818288936511e-05
-1.48091177660206e-05
-3.27915368857353e-06
-3.35572425186246e-05
-3.82196866828255e-05
-1.07631782014064e-05
-5.12117237515356e-06
1.45196310985563e-05
-2.74896232189433e-05
-2.80435898812606e-05
-7.29825018699124e-06
-1.19469800062622e-05
-1.511899003279e-05
-3.57156876679298e-05
-5.9067009338165e-06
-1.37373056221568e-05
-1.95244425565763e-05
-9.30526519058432e-06
-8.59281737976151e-06
-2.12552339109378e-05
-5.84002899052018e-06
-3.09140129019557e-06
-9.70070096576413e-06
-1.67697884770379e-05
-1.01844319680997e-05
-2.12507242906421e-06
-1.64355539103256e-05
-1.28536097850302e-05
-1.59373724911502e-05
-2.50547884690916e-05
-2.81746718039382e-05
-2.92297058667459e-05
-1.43990907670233e-05
-2.04197786163176e-05
-3.60289296641304e-06
-8.05220462590355e-06
2.90471346491413e-06
-3.5239313256513e-06
-2.21732679328976e-05
-1.51109800659258e-05
-9.43225666757156e-06
-5.41781950336772e-06
-1.33525699293822e-05
-2.61318431411995e-05
2.42558733498952e-06
-2.4785249276524e-05
-1.57871462622455e-05
-2.91706910577503e-05
-5.93354880707611e-06
-2.34209968573328e-05
-3.26630823849133e-05
-1.42944419561892e-05
-3.37330538541023e-05
-1.62607088421014e-05
-1.0835177258329e-05
-2.93079598786612e-05
-8.19324159706486e-06
-3.32515921895062e-05
-2.01210452442695e-05
-3.08544562240578e-05
-7.37976078698855e-06
-7.85576961259853e-06
-1.22484984167361e-05
-3.11608388570785e-05
-5.59450393582453e-06
-1.34592717071559e-05
-2.36033781353524e-05
-4.04287259858149e-05
-1.19149259937101e-05
-1.95366341171887e-05
-3.36757689941351e-05
-4.08920376490899e-05
-1.31598288584742e-05
2.84742325297221e-07
-3.80526682394652e-05
-1.29244628484408e-05
-1.59702507672395e-05
-1.39043275341337e-05
-1.52515224085633e-05
-3.92199966472042e-05
-2.31305905744912e-05
-8.97119729478749e-06
-7.16202086688139e-06
-3.19892151665908e-05
9.47120234511342e-08
-2.69193742272103e-05
-3.14196919192786e-05
-2.17465354569855e-05
-1.14393841862191e-05
-1.21323629254217e-05
-2.98308334351274e-05
-2.51809263667848e-06
-2.41437469499897e-05
-1.19980016788716e-05
9.53804686896452e-06
-1.18009196642434e-06
-3.0356977013944e-05
-2.05374928922264e-05
-1.00062325617354e-05
-1.55501505255453e-05
-4.90450656742768e-06
-1.04779609660969e-05
-1.07088283828997e-05
-9.10978690537684e-06
-1.4780751969084e-05
-2.07338819817214e-05
-9.62567458641878e-06
-5.90948113665892e-06
-1.61199808273431e-05
-1.63930063423287e-05
-1.6719476516965e-05
3.089338133822e-07
-3.0649900965422e-05
-1.96810259027427e-05
-1.67508438661728e-05
-1.88957847264754e-06
-6.96454340814297e-06
-8.76351693767953e-06
-2.58078544596943e-05
-5.36432091495177e-06
-1.04625327019687e-07
-8.71453485503376e-06
-4.12953073808653e-06
-9.72463671389557e-06
-6.61833523056421e-06
-3.55490388178612e-05
-3.85457408707616e-05
-3.3617864347482e-05
-1.06060175044748e-05
-2.15448253423493e-05
-7.91771165570525e-06
-9.03956135840896e-06
-2.98702608703271e-05
-3.52677238513055e-05
-2.00571866574341e-05
-2.72510419804871e-06
-3.03143186822114e-05
-2.63476923743917e-06
-3.7109593674995e-05
-1.00539549643447e-05
-1.24552289235821e-05
-1.01519607234951e-05
-2.30221688161102e-05
-1.5793445804687e-06
-2.54198823685307e-05
-1.09650360920838e-05
-1.64811929050406e-05
-4.49194175648174e-06
-1.61736670475531e-05
-1.74990001376374e-05
-9.82371070555278e-06
-2.02922914297402e-05
-1.58128196093793e-05
-1.62755701507871e-05
-1.44274154508413e-05
-2.02980858112404e-05
-2.04773767693076e-05
-2.01677349267891e-05
-1.14393612435195e-05
-1.2914754519443e-05
-1.63857704198815e-05
-1.32346786433951e-05
-1.55448164417261e-05
-2.98470640916847e-05
-9.65366436022019e-06
-1.47580500985095e-05
-2.81970597795326e-05
-2.55813006821557e-05
-2.91652311016953e-05
-8.02488815147436e-06
-9.75339886599871e-06
-2.96315383061848e-05
-1.79409273049823e-05
-5.34222156110377e-06
-1.22827724705795e-05
-7.65422557602346e-06
-6.87525114548165e-06
-1.39704891808639e-05
-2.98585284310225e-05
-2.63644713779467e-05
-3.3026219612169e-06
-1.94495966857107e-05
-8.76590047705583e-06
-5.72504358277703e-06
-9.96803192815871e-06
-3.04325786895205e-05
-1.4106804485028e-05
-4.3458217424957e-05
-4.59746025538526e-06
-2.08463368407503e-05
-2.04247990081116e-05
-1.51283146827799e-05
-5.5002290686748e-06
-2.07033096525931e-05
-2.47440580877962e-06
-1.22831884915144e-05
-1.02856489262587e-05
-1.48285440493943e-05
-9.9136293240082e-06
2.25964551282772e-06
-1.85092600326146e-06
-1.64265881923035e-05
-1.69787940355931e-05
-2.45728770593943e-05
-1.47618966090137e-05
-1.10216288080239e-05
-1.14854489010964e-05
-6.65135559268969e-06
-2.87115521457762e-05
-7.5713777929292e-06
-3.20063607078622e-05
-2.42024556814726e-05
-1.95456631416308e-06
-2.58210125168959e-05
-2.1570256096988e-05
7.30056481602566e-06
-2.16420033134816e-05
-3.49968679891288e-06
-2.51525471508773e-05
-2.39329331282626e-05
-8.51462246224584e-06
-1.94030657213167e-05
-3.97877479618344e-05
-8.48078622637147e-06
-2.68363351588991e-06
-2.41197575661403e-05
-2.65187411930217e-05
-4.51753573358996e-06
1.13479847090759e-05
-8.60483222524355e-06
-1.62873523017692e-05
-2.10465655176631e-05
-1.21456803472362e-05
-2.35474277097445e-05
-2.8731897055424e-05
-2.59224056057186e-05
-1.84688703977185e-05
-3.14555822850304e-05
-1.5673916629274e-05
-9.76717275680342e-06
-5.22901156967771e-06
-2.27337550605999e-05
-1.30421945669122e-05
-1.57429955244445e-05
-1.41888308725751e-05
-3.40850726373946e-06
-2.84128414489847e-05
-9.06365426613124e-06
-2.2131014822634e-05
-1.75573248162042e-05
-7.4218231966146e-06
-8.4793013908382e-06
-1.90696342746434e-06
1.14503656483814e-05
-3.01034079631459e-05
-1.62064061471878e-05
-1.08759816963859e-05
-4.6911985623734e-06
-2.9048185305119e-05
-1.50798089516869e-05
-2.22351838423922e-05
-2.65451861384034e-05
-2.17278611512396e-05
-2.27573934300886e-05
5.64283068133658e-06
-2.03407451328097e-05
-1.72256709511657e-05
-8.78857130870707e-06
-3.31856764309548e-05
-1.75730880339998e-05
-2.54505346818175e-05
8.36184385492895e-06
-1.18387695646833e-05
-1.52656713269752e-05
-9.87967007773692e-06
-2.57052857599149e-05
-1.03632045797244e-05
-1.39748462613095e-05
-2.02973804321323e-05
-9.70712534105922e-06
-1.9105723555716e-05
-2.4969253951464e-05
-2.83449990749451e-05
-2.75047121518197e-06
-8.84358467631479e-06
2.3995158825163e-06
-1.84903435153207e-05
-1.7129656982326e-05
-4.45946653514385e-06
-1.66292459013602e-05
-2.2215240437099e-05
-1.83592059833042e-05
-4.96287570200678e-07
-5.93364083714185e-06
-1.95138916634511e-05
-1.46549937236124e-05
-8.67056181852795e-06
-2.72109345018196e-05
-7.44238874574243e-06
-1.92555086627236e-05
-2.4653561518858e-05
-3.87656378692205e-05
-7.10917727837602e-06
-2.69729200330996e-05
-3.35650333480725e-05
-9.41707894923807e-06
-9.63100730134463e-06
-2.42068930260457e-05
-2.93620296095181e-05
-1.09596288857963e-05
-2.34672336056621e-06
-1.32491294771948e-06
-1.83103222385642e-05
-4.58809045521071e-06
-8.86835951936309e-06
-6.28382283268205e-06
-9.27380438254002e-06
-1.60028247074235e-05
-1.23715557737683e-05
-4.37920356019963e-06
-2.96809512849564e-05
-2.33317683288137e-05
-1.80377717280544e-05
-2.4968243006465e-05
-1.02999052749657e-05
-2.40167293475231e-05
-1.02282269096034e-05
-1.71738983574433e-05
-2.32450243056976e-05
8.5944330693813e-06
-1.28995727457414e-06
-3.87285260516637e-05
-1.21549392549362e-05
-1.69832210311889e-05
-7.57577612497325e-06
1.43112079455846e-06
-5.19204972784753e-06
-2.06584662562985e-05
-1.74414142986099e-05
-2.16409857961034e-05
-7.21575806187658e-06
-2.2291535017796e-05
-1.99825217071988e-05
-2.32339669415748e-05
-1.07355675790057e-05
-1.1801397637709e-05
-1.95394666283026e-05
-2.27377666736331e-05
-3.09053563345052e-05
-1.31712030430448e-05
4.6387036409192e-06
-2.3991064268737e-05
-6.77767755432753e-06
-2.70162720290983e-05
-1.83083346496285e-05
-2.00161852751833e-05
-1.93246841286405e-05
-2.72996356073374e-05
-4.8484947862304e-06
-2.48032869066653e-05
-1.66957387671478e-05
-7.54162259140254e-06
-1.21462246117702e-05
-1.66462571885983e-05
-1.6682534400397e-05
6.10139593079527e-06
-1.43049939599655e-05
-7.82570388891762e-06
-8.44210192161401e-06
-9.67796563050767e-06
1.83859260609884e-06
-2.2197699176942e-05
-1.7972461466123e-05
-2.10098466420336e-05
-6.64211678795486e-06
-7.25319329700401e-06
1.83064093304057e-08
-2.47607423802408e-05
-2.23785613159826e-05
-7.97347721367774e-06
-3.41931953309293e-05
-1.70127100470751e-05
-2.97664515606779e-06
-9.89799235182623e-06
-2.81668897102936e-05
-2.47425965450163e-05
-3.14645774305053e-05
-1.03131953691235e-05
-2.46567961135027e-05
-3.71110279628129e-07
-1.16650947186329e-05
-8.8897877847709e-07
-7.00885974068299e-06
-1.40652571617413e-05
-2.20617091211857e-05
-4.13094071077578e-06
-1.00729106369312e-06
-1.92712632733082e-05
-2.80293264518001e-05
-1.95470682952578e-05
-2.52070325521444e-05
-5.52808559847469e-06
-1.64768552352976e-05
-1.50487961572441e-05
-1.45771434903508e-06
-1.18724305597224e-05
-9.14991283253551e-06
-1.07078531538616e-05
-3.21797780090367e-06
-1.67569255692625e-05
-1.49147190830844e-05
-1.56627347386412e-05
-5.32215886640605e-06
-1.96052624606772e-05
-2.6929483950918e-05
-1.85006484452772e-05
-1.51653834114483e-05
-2.68829824376671e-05
-1.45019635245543e-05
-8.00082227049574e-06
-1.32430606046609e-05
-1.7784115133021e-05
-7.83976832120615e-06
-5.98263558355956e-06
-1.31670389141757e-05
-3.94309008237531e-06
-3.85769240272995e-06
-3.02762606048758e-05
-7.05087144924269e-06
-3.41892054770768e-05
-3.05528830160585e-05
-1.19127709735006e-05
-3.9359231240002e-06
-3.52223078141445e-05
-5.41644025975675e-06
-9.00226415485431e-06
-2.70909775275366e-05
-2.95943499846066e-05
-3.26190307793322e-05
-1.12893729194868e-05
-1.59622700168148e-05
-2.93348059745165e-05
-2.53380480196757e-05
-2.67041589426957e-05
-1.83019593094112e-05
-1.88917858967668e-05
-1.29679024368003e-05
-5.15851315538071e-06
-1.8856998420471e-05
-1.95336118244153e-06
-2.66960175157932e-05
-2.49171251814138e-05
-1.998419489707e-05
-2.59870441907459e-06
-4.72424829721356e-06
-1.68583152475594e-05
-2.24360704405322e-05
-2.24648125390804e-05
-9.99671418426553e-06
-2.0603257247e-05
-1.5234864357846e-05
-1.24833494489518e-05
-1.66416916790463e-05
-2.40678704369781e-05
-2.70209913373137e-05
-1.89173186050819e-06
-1.73489823523262e-05
-3.22856346877891e-05
-1.52887547459495e-05
-1.86107549141632e-05
-2.48164949354005e-05
-1.41023253056268e-05
-8.93134695677206e-06
-2.60279830316424e-05
4.21012755141634e-06
-4.43956732747318e-06
-1.36084261548625e-05
-1.62618654343536e-05
-1.0504684618638e-05
-2.10059929488885e-05
-1.62497081170678e-05
-1.28604587622162e-05
-2.1430710398766e-05
-1.37793796925997e-05
-3.09654604147381e-05
-2.80370185133029e-05
-1.91391203665371e-05
-6.20065869687065e-06
-5.16603890710358e-06
-1.51296232580132e-05
-1.42912098461338e-05
-1.22243209087548e-05
-1.47542152103088e-05
-1.57212985120292e-05
-1.26881009516131e-05
-3.41785440011283e-06
-1.98007379385354e-05
-5.5253894547826e-06
-1.24938780722695e-05
-1.78879871312758e-05
-1.81200036657492e-05
-2.71590346382508e-05
-5.30758765205322e-06
-1.11200353842387e-05
-2.18281721836621e-05
-1.45860961067854e-05
-4.46816477432495e-05
-3.14171528515713e-05
-1.36914230253277e-05
-3.34522741936874e-05
-2.55762126889103e-05
-1.39839757372356e-05
-6.75868197892099e-06
-2.43943345639003e-05
-2.13113327948605e-05
-9.52403914299267e-06
-1.57248017899369e-05
-2.00901241084509e-05
-1.64886652691888e-05
-5.38043426035305e-06
-3.95649087365232e-06
-2.41063599981225e-05
-2.78848807396285e-05
-2.7531834814435e-05
-1.74973516421338e-05
-4.51569382844337e-06
-2.17014977514275e-05
2.41945735230626e-06
-1.51483478858257e-05
3.67522199985877e-06
-8.26435759889973e-06
-1.14220911833607e-05
-1.26519675795119e-05
-1.83299977023788e-05
-2.97730939344253e-06
-2.11201108965855e-05
-1.47602757071261e-05
-1.59162149050031e-05
-1.72112390954347e-05
5.24533764785071e-06
-3.59264086647894e-05
-3.33704882224696e-05
-1.06343027640254e-05
-2.13943933314891e-05
-2.40801488100029e-05
-2.77239518868105e-05
-1.10537210890964e-05
-1.05700204254068e-06
-6.62567031881689e-06
-1.25460675593328e-06
-7.1287646550535e-06
-2.79579600777256e-06
-1.88896282525663e-05
-3.73542964887278e-05
-1.05345852706328e-05
-2.4187680540354e-05
-9.09359606945325e-06
-3.21922913528431e-05
-2.59762385498858e-05
-6.44404556452677e-06
-2.78098892052784e-05
-2.62639261344433e-05
-1.73690572578776e-05
-2.19024936449153e-05
-1.9018320152533e-05
-1.39589991198707e-05
-6.45504864200975e-06
-1.57400320144976e-05
-1.80649462132639e-05
-6.09368342786619e-06
-1.29585035562688e-05
-8.54093412879119e-06
-2.98902867096213e-05
-1.5998470443347e-05
-2.57698122795573e-05
-2.36767720975329e-05
-1.71965658243385e-05
-8.88323012542061e-06
-1.9172174949109e-05
-1.1525039017261e-05
-1.34006767915177e-05
-1.45768289018547e-05
-1.52710151053081e-05
-1.8614053496274e-05
-1.08748305430705e-06
-2.11065781451898e-05
-1.53883691555291e-05
-2.39592658045186e-05
-1.77286998990696e-05
-5.53036058193724e-06
-7.38173110357284e-07
-1.62561710589026e-06
-3.03574600799297e-05
-6.51751154274446e-06
-1.4526839775245e-05
-1.61465330661726e-05
-1.37878413144996e-05
-2.44471885705467e-05
-2.18114848145979e-05
-7.00272775393769e-06
-2.80216436022215e-05
-1.92428363487657e-05
-1.17570330503419e-05
3.23015895657017e-07
-2.49901766680968e-05
-2.01164464480449e-05
-2.20061281690212e-05
-2.83632916243151e-05
-2.8933079847548e-06
-1.69696221208256e-05
-2.39627455395047e-05
-1.71214487363587e-05
-6.47841545067892e-06
-1.35246250074761e-05
-1.01733003974166e-05
-1.11475882421137e-05
-1.50955031632685e-05
-2.67249687747666e-05
-1.81590226872182e-05
-2.79282072722283e-05
-2.86714551243469e-05
-1.23491446379977e-05
6.08093388159205e-06
-1.57115558048075e-05
-1.61801872094701e-05
-3.41997211716779e-05
-2.70385641856254e-05
-2.0117791343987e-05
-2.57099110701006e-05
-3.66181935975426e-06
-3.41272379444379e-05
-5.60282902619037e-07
1.45200730509982e-06
-2.167781559039e-05
-1.53085568447999e-05
-2.75803146932368e-05
-1.87190041330593e-05
-2.37993831136137e-05
-3.63790412465165e-05
-2.27699981528457e-05
-2.45580310409537e-05
-2.01634706903114e-05
-3.56118656894701e-05
-1.10579495351705e-05
-2.44127943675839e-05
-2.27062555689027e-05
-8.99265305715658e-06
-1.85650776597502e-05
-1.36183349441083e-05
-1.00569624870914e-05
-9.207594104776e-06
3.6723083981054e-06
-3.72243194073424e-05
-1.27594182421349e-05
-1.64202253305945e-05
8.1056524008105e-06
-7.45564691454569e-06
-3.15832897054459e-05
-8.86133380661071e-06
-2.37340745557676e-05
-8.37379517349406e-06
-1.19448684745063e-05
-7.93816731152475e-06
-1.21732287762808e-05
-8.21300846851854e-06
-1.42445991248424e-05
-1.54902540531226e-05
-1.61746609867999e-05
-9.2935018481979e-06
-2.59379352113332e-05
-1.96948851308335e-05
-6.19783447479404e-06
-6.71491336348649e-07
-3.29614368756049e-05
-1.10856754197868e-05
-1.96343471513515e-05
-2.34323481695891e-05
-4.05528218698106e-05
-3.71556393683263e-06
-8.51840142257197e-06
-5.69666386392187e-06
-2.42522128067572e-05
-1.68948571577447e-05
-3.15575063067943e-05
-3.55152494894026e-05
-3.17275640233095e-05
-1.20735997550524e-05
-1.12331925557133e-05
-5.13392192983384e-06
-8.25201463628978e-06
-1.82633938686906e-05
-1.45996605135713e-06
-2.49137339101523e-05
-2.72721709667082e-05
-8.8129338444975e-06
-2.55395333055623e-05
3.74395967263815e-07
-5.85997316546684e-06
-1.05997392838409e-05
-1.84010245611254e-05
-1.7916859824658e-05
-2.02816611938364e-05
2.42496000596367e-06
-1.83006988351466e-05
-3.19632312608002e-05
-2.64060832022258e-05
-8.87983819243003e-06
-1.24226372481719e-05
-8.14275082267388e-06
-1.53274975996956e-05
-1.40641568511055e-05
2.99574768819117e-06
-1.30640180900629e-05
-1.72733773382485e-05
-8.55454227421526e-06
-2.70471467008387e-05
-3.32178154819607e-05
-1.79842698433988e-05
-2.41790499842441e-05
-3.39649591271775e-05
-1.01044511294813e-05
-2.81814084384652e-06
-8.42726797039784e-06
-2.21912070782477e-05
-1.34247144514468e-05
-1.96122674866537e-05
1.64336648649959e-05
-2.66884645132374e-05
-1.86105694309192e-05
-9.97618961245106e-06
-1.77621342665438e-05
-2.12568571802909e-05
-1.19100799419322e-05
-2.68581000374297e-05
-4.48816984564222e-06
-2.55384311721584e-05
-2.14281183797814e-05
-1.15392826407945e-05
-4.49887988423522e-07
-1.82477277888897e-05
-1.34609556098683e-05
1.31671423107886e-06
-1.48965186785197e-05
-8.03107256716115e-06
-3.52315655840345e-05
-2.45015478397647e-05
-3.37192291626903e-05
-1.37456882694283e-05
8.23462980123217e-07
-1.71471387598369e-05
-1.9624965990681e-05
-4.26436024093319e-05
-3.68098924257838e-06
-1.63954338586929e-05
-1.93081517092195e-05
-8.01621555604209e-06
-1.5094507936673e-05
-2.72766866439634e-05
-2.38910318455267e-05
-1.96024005200729e-05
-2.35878284902964e-05
-2.5519630613284e-05
-1.23394250196935e-05
-3.09727443915648e-05
-1.26421189540133e-05
-3.82609578885953e-06
-1.04911266540891e-05
-3.00486265791547e-05
-1.47461757384319e-05
-1.80426711736772e-05
-8.56807514072754e-06
-8.11085227187236e-06
-1.04033403607742e-05
-8.72336494400806e-06
1.32540767210489e-07
-1.57678458435978e-05
-1.32034499397754e-05
-2.82020155095186e-05
-2.89021870700781e-05
-2.22339117607595e-05
-2.14808560288875e-05
-1.78268225840917e-05
-2.11470656287259e-05
-6.90148338832043e-06
2.80389886558902e-06
-1.32165219017961e-05
-3.0077210832499e-05
-1.23547519089289e-05
-2.48249661489694e-05
-2.2830840872659e-05
-1.16903881604215e-05
-1.50689137326848e-05
-2.75126498301985e-06
-1.85760567440862e-05
-4.29745819143489e-05
-2.24323479238251e-05
-3.87114340782733e-05
-3.13272125534394e-05
-8.42691173176473e-06
-1.2315490658368e-05
-1.83938366905029e-05
1.03711584594591e-06
-2.14298551350558e-05
-1.40559060401898e-05
-1.81168608136379e-05
-2.72913028212492e-05
-1.99205580416365e-05
-3.60391535631413e-05
-3.2893552201257e-05
-5.11412654340083e-06
-6.07147814015425e-07
-1.89329527607922e-05
-1.66728682850691e-05
-3.27582183813158e-05
-2.10676521741452e-05
-4.40715635402987e-06
-1.24146379429311e-05
-1.05755669982444e-05
-2.42095083379662e-05
-1.15524659874342e-05
-1.52733323388611e-05
-2.78959726049654e-05
-2.84038500990612e-05
-1.04765722503244e-05
-8.08126881950763e-06
-2.65271581734067e-05
-2.20914043929303e-05
-1.22766126125698e-05
-1.44973085788805e-05
-1.34727051628581e-05
2.9835136679291e-07
-8.44968245719125e-06
-6.22119115918644e-06
-4.24691772621382e-05
-4.42907123690685e-06
-9.05523388294132e-06
-1.97264175527487e-05
-2.63954191737393e-05
-2.32129899656204e-05
-2.27743348900756e-05
-3.06060483120785e-05
-2.75925471662997e-05
-1.95819130295697e-05
-1.40979171798039e-05
-2.88950301471306e-05
-2.40412113144606e-05
-3.26722095558e-06
-1.83260046088688e-05
-1.76103111741792e-06
-1.95431586432597e-05
-1.82980090482571e-05
-8.47967419595436e-06
-1.20112846500289e-05
-1.97836261822834e-05
-2.24421850324087e-05
-4.22451536847977e-06
-2.95646997868539e-05
-6.10427263599917e-06
-1.95587779166544e-05
-1.74697299752715e-05
-8.65083673006453e-06
-1.55381382610367e-05
-2.02656198106118e-05
-2.16364161055261e-05
-2.21298710943878e-05
-1.52464282036419e-05
-1.7458629088171e-05
-2.81770056861734e-05
-1.1651305062973e-05
-1.72774790941678e-05
-8.42832792053026e-06
-1.46875407270589e-05
-2.86332099511765e-06
-1.49830793547656e-05
-1.63267032655711e-05
-3.43639393568201e-05
-9.07579974669859e-06
-2.66421456995457e-06
-1.68282917270812e-05
-2.43534954898581e-05
-3.56141123920974e-05
-1.66644288315369e-05
-3.09015022225744e-05
-1.30461360613898e-05
-1.73776310644895e-05
-1.27779294685387e-05
-1.77953096179819e-06
-8.56591302473418e-06
-2.89179450508778e-05
-2.39547193122288e-05
-1.6564018462227e-05
-2.79330049074144e-06
-1.71161411378484e-05
2.55303160337754e-05
-8.43913261223833e-06
-3.62788977967456e-07
-1.81561430666639e-05
-1.62802591693934e-05
-3.4007133124555e-07
-4.48758793571782e-05
-2.05533486176433e-05
-1.44982851387299e-05
-2.19135566282922e-05
-3.30706804662099e-05
-1.86608706376676e-05
8.0669231813983e-07
-2.32810627164878e-05
-1.57623709947657e-05
-2.00118909588269e-05
-1.94051731707345e-05
-2.68552236931001e-05
-2.10588284828567e-05
1.7657877544996e-07
-2.07899088716597e-05
-1.34214785872348e-05
-5.99691212854277e-06
-1.75003074092993e-05
-1.37798880481194e-05
-1.71602214760072e-05
-2.50623242872259e-05
-3.28203783303886e-05
-1.47412293041481e-05
-2.07943136773805e-05
-1.13549533615261e-05
-1.05018286444656e-05
-2.03191030195408e-05
-2.61435220212002e-06
-1.13431417649294e-06
-2.01522890219688e-05
-1.09673234067201e-05
-1.54460686262641e-05
-6.27201068447599e-06
-5.4341365785604e-06
-2.16243159830616e-05
-1.80238165177938e-05
-2.39590823334675e-05
8.60483767700526e-06
-1.17186266148652e-05
-4.16997105307301e-05
-1.86059414684759e-05
-2.57018243555107e-06
-2.00702292053264e-05
-1.87323240964101e-05
-1.39641148367029e-05
-2.41529086734631e-05
-1.24731863868566e-05
-1.1992077649829e-05
-1.29722413020915e-05
7.54499733549666e-06
-5.64147726589388e-06
-2.33105227829547e-05
-3.24741363346905e-05
-1.48820401644525e-05
-2.84238457743196e-05
-2.79710241401227e-05
-1.81060450701064e-05
-3.65999655797954e-05
-2.55848370244559e-05
-1.42253479545659e-05
-9.62565337894741e-06
-1.83115857262571e-05
-3.0427124039403e-05
-4.20297540919634e-05
6.46833107741104e-06
4.60193531058405e-06
-2.09835025316218e-05
-2.47552016274145e-05
-1.61823920270656e-05
-2.31508423051207e-05
-1.99342097298601e-05
-7.58207251325228e-06
-2.54856223001574e-06
-1.68394720105378e-05
-7.05779726424826e-06
-1.82374127461732e-05
-2.36005896556238e-05
-1.22572770612285e-05
-2.01082752679017e-05
-5.06389484245732e-06
-1.26630340297829e-05
-1.6716283471337e-05
-1.88415294362424e-05
-1.92881733916344e-05
-9.20584949069705e-06
-1.6670159051661e-05
-2.18732994187059e-05
-2.0613547991997e-05
-1.58827906357718e-05
-8.96930149691918e-06
-3.16845692606498e-05
2.15448601297887e-06
-2.59218647234579e-05
4.80098974666836e-06
-1.83207640405829e-05
-2.89453798588903e-05
5.15049043633762e-07
-2.99446552540913e-05
-2.20931413329114e-05
-3.13438255284176e-05
-2.16756189951837e-05
-2.29870170257392e-05
-2.6493505177295e-05
-1.96780764555376e-06
-3.11049125414429e-05
-6.18008222390599e-06
-5.77834918055707e-06
-1.41172300178226e-05
-2.58322770068885e-05
-6.47461948985966e-06
-1.48112456473681e-05
-1.89587600322492e-05
-1.1082788767374e-05
-1.20293699800506e-05
-2.32033765273742e-05
-1.60625824374535e-05
-2.44955031890254e-05
-3.44433866985458e-05
-1.87933430860655e-05
-2.32972673659425e-05
-2.22097178411037e-05
1.69977933834384e-07
-2.00729533409496e-05
-2.44122034048667e-05
-2.74366223402294e-05
-1.79743517731191e-05
-3.48867972614788e-06
-1.3564877568904e-05
-2.49809005245559e-05
-2.96194347854002e-05
-1.38355664735497e-05
-1.24252413540565e-05
-9.38698477678449e-06
-2.28223634058556e-05
-7.21090268133572e-06
-5.25533398419305e-06
-1.35824374009292e-05
-1.71557452173893e-05
-2.71674793448584e-05
-3.57465167510583e-05
-2.49670486135656e-05
-2.16156338644961e-05
-1.92665653476443e-05
-2.59592666925859e-05
-1.22775774434242e-05
-2.2870651856318e-05
-2.12661061106258e-05
-1.06785575713556e-05
-7.65752594520603e-06
-2.12549147693292e-05
-5.29620544543397e-06
-9.61182291860629e-07
-1.01119238565863e-05
-1.73473945416332e-05
-2.19727118673012e-05
-1.53524633809331e-05
-1.56660242015707e-05
-2.02609067990742e-05
-2.17159840562305e-05
-3.88068279203761e-05
-1.68324509132888e-05
-1.82802728731682e-05
-3.40525933295134e-05
-1.26336815159871e-05
-1.02653954293324e-05
-1.93849800381801e-05
-1.88750384956354e-05
-1.85862365718599e-05
4.55207100829739e-06
-1.71000023028166e-05
-2.52344083702642e-05
-2.0559287751454e-05
-1.6603719026357e-05
-4.28914219405337e-06
-1.24437233213596e-05
-9.47379396672252e-06
-2.32625500942892e-05
-7.9512114586519e-06
6.0175467639846e-06
-1.43869657585228e-05
9.12534158730391e-06
-9.14093178213902e-06
-2.34180157933766e-05
-1.99814974717513e-05
-2.57294274934151e-05
-2.58006402069042e-07
-2.24018851448033e-05
-2.49084256120302e-05
-1.82419082176915e-05
-9.92405709635755e-06
-9.97159208435313e-06
-6.89984868882399e-06
-1.70282319573495e-05
-3.06883089654181e-05
-1.17536795877565e-05
