# Supplementary material for: Research on computational propagation and identification of mine microseismic signals based on deep learning
Source: PLoS One. 2025 Oct 22;20(10):e0334641. doi: 10.1371/journal.pone.0334641 (PMC12543183; doi:10.1371/journal.pone.0334641)
Supplement: S9 Data — (ZIP) [file pone.0334641.s009.zip › 000101100000441.xlsx_0.txt_24.txt.txt]

-2.4746315887748e-05
-2.83921105191975e-05
-9.90377095762156e-06
-8.73660752137042e-06
-1.67658516346965e-05
-1.29947276951671e-05
3.01756624676048e-06
-1.98937123321133e-05
-8.45464212280711e-06
-3.50904016507577e-05
-1.52883663145888e-06
5.79792356922157e-06
-1.95131403299834e-05
-1.48127236458554e-05
-2.40325587826725e-05
-1.55291166218037e-05
-8.42037694506269e-06
-1.41509930283399e-05
-3.27091973786055e-05
-4.69990579686081e-05
-4.40425025887706e-06
-2.72186466068797e-05
-2.19241170055395e-05
-9.63196981175593e-06
-1.64665444358074e-05
-6.13191409451897e-06
-1.09215346592982e-05
-1.05200625049646e-05
1.23706593925179e-05
-7.23224066897938e-06
-1.13516606079804e-05
-1.45563259062969e-05
1.41157540863772e-05
-2.52901312817828e-06
-5.13132693152599e-05
-9.76546088776753e-06
-5.30763670458397e-06
-1.87907181942028e-05
-3.36023807637478e-05
-3.37219773266886e-05
-8.6437278454339e-06
-1.86677922544142e-05
-2.34749687467586e-05
-2.65178412957338e-05
-3.35184251057246e-06
-2.19938867408564e-05
-2.48874389996482e-05
-4.77154457295183e-05
-7.74216488252468e-07
-4.65780390208075e-06
-5.09313025223024e-06
-2.08311424081231e-05
-1.67278537178419e-05
-2.63102185628804e-05
-1.0888833912529e-05
-8.75120549931799e-06
-3.54377924706653e-05
-2.37882912007522e-05
-4.79352935641767e-05
-2.24875579943602e-05
-3.17681228986351e-05
-1.08711122935954e-05
-3.69618723892125e-06
-2.05003091784309e-05
-9.90984048485543e-06
-3.08221412502556e-05
-9.82085334655183e-06
-1.37389908907223e-05
-1.87682673224133e-05
-3.54615740786156e-06
-1.33482839477968e-06
-1.17764419002081e-05
-4.39346407442011e-05
-1.7645622875078e-05
-2.39915598461276e-08
-1.17101505930262e-05
-2.95860971439374e-05
-2.14596692161289e-05
-9.77419244350539e-06
-4.13000285201805e-05
-4.39289342371733e-05
-2.8859512220099e-05
-1.1077811786276e-05
-5.3432721235798e-06
-3.68649997588009e-05
-1.57328888593976e-05
-3.3577203311015e-05
-3.5370220447373e-07
-7.47018561613829e-06
-4.38306852853152e-06
-2.3547144919714e-05
-9.73432394465427e-06
-1.81323007864671e-05
-1.39732376821703e-05
7.38236123913464e-06
-5.89493139787481e-06
-1.70922439945507e-05
-2.14410544112502e-05
-1.24455368781106e-05
-1.08655813439528e-05
-4.32531871657399e-06
-2.34777137845784e-05
-1.95045591525778e-05
-2.84330133726984e-05
-4.41829529393465e-06
-7.12547161401836e-06
-9.61882417144687e-06
-2.69013549558645e-05
-2.15049412836646e-05
4.94587864887269e-06
-3.83417264617097e-05
-1.82587165259971e-05
8.11245012012646e-06
-1.43858628046798e-05
-1.57338679748303e-05
-1.19700081593427e-05
-1.11313950893801e-05
-2.82479019256399e-05
-2.54868571884278e-05
7.26154303443442e-07
-1.93352333503033e-05
-1.02255173951658e-05
-1.5569243540851e-05
-5.98522313589279e-06
-6.93795963793567e-06
-2.19918456009798e-05
-3.06826309879046e-05
-1.8994510413896e-05
-1.41354963558495e-05
-4.04452537141886e-06
-2.26764121613035e-05
-2.34589272903223e-05
-7.25086005698904e-06
-1.33830700770902e-05
-1.36346928048877e-05
-3.09624727512537e-05
-4.01349838771628e-06
-3.36293953257428e-05
-1.85320780576743e-05
-3.85709367000082e-05
-2.56017514369112e-05
-1.9027182230662e-05
-1.68848846714487e-05
-2.34035759629464e-05
-7.40876183121692e-06
-2.08061771242425e-05
-3.09751591005244e-05
-2.09613666056099e-05
-1.03352023639815e-05
-1.20032952076307e-05
-1.70397975289742e-05
-1.2500133620074e-05
9.18243037611476e-06
-8.09189445223161e-07
-1.5790833193667e-05
-1.18449202449573e-05
-7.16726114220536e-06
-1.93919709108268e-06
-1.14951212671719e-05
-1.09278007687407e-05
-1.26511145148802e-05
-3.26478406347682e-05
-2.41321934940735e-05
-9.56285952106027e-06
-3.27228696397171e-05
-1.91807683955175e-05
-1.94635004841926e-06
-1.13536843572561e-05
-2.90198143082155e-05
-1.59151793221692e-05
-1.76571369363705e-05
-1.20010863020313e-05
-1.49733863754856e-05
-2.64797202674713e-05
-1.72544947827656e-05
-3.16041992473808e-05
-1.53888671637004e-05
-2.39865762233886e-05
-2.89462563916328e-05
-1.20252453041533e-05
-1.69811181272513e-06
-3.4732507676212e-05
-2.47185554361294e-05
-2.38759283468947e-05
-1.65348630125769e-05
-1.7594790758635e-05
-2.11508054576057e-05
-2.57634044772885e-05
-1.72618415457464e-05
-1.30165390940953e-05
-9.62232834009702e-06
-1.25395230062134e-06
-1.74108271344083e-05
4.94908313381963e-06
-7.53169386982323e-06
-2.29922137749024e-05
-3.39844902258633e-05
-1.97389423071129e-05
-7.63917944936607e-06
-1.06104776313815e-05
-5.51080828460806e-06
1.87534048832805e-06
-2.06748179278275e-05
-3.00964858674775e-05
-3.66388409594428e-05
-8.66754170980906e-06
-1.19115840316949e-05
-1.08332898094043e-05
-2.62399029358694e-05
-1.22013649920362e-05
-3.11370697704614e-05
-2.56638986072657e-05
-1.9406321956147e-05
-7.05626303537402e-07
-1.63620148807569e-05
-3.14795163906271e-05
-1.58335086381567e-05
-7.28070700560218e-06
-2.05476259225728e-06
-1.61371826608474e-05
-1.57296157880682e-05
-5.47290858670993e-06
-8.76457830224538e-06
-2.634070865171e-05
-2.61120386630152e-05
-2.94938775140419e-05
-8.02656219950695e-06
-2.21021310274705e-05
-1.65813708138334e-05
-9.61429179961387e-06
4.40917247265422e-07
-2.76986918225703e-05
-1.40131308940506e-05
-1.22368759626207e-05
7.20712246828612e-06
-2.26564001965716e-07
-7.51282051535231e-07
-7.57390272186983e-06
-2.15834711878613e-05
-5.39886584046219e-06
-4.71275033973046e-06
-2.55522195381821e-05
-6.13648810663602e-06
-2.53552012517537e-05
-3.00335458058598e-05
-2.88773518005962e-05
-3.37688808718452e-06
-5.62789889028866e-06
-1.6389506662435e-05
-2.3478881495532e-05
-1.68710274559379e-05
2.18356196753719e-06
-1.81906126733955e-05
-2.32163070785017e-05
-1.02327086921997e-05
-4.76616475163243e-06
-5.69934531833386e-06
-1.25090385787438e-05
-1.91054025876541e-05
-1.83644527610255e-05
-2.60888453863489e-05
-2.52007112628222e-05
-7.44780212852646e-06
1.0896468638712e-05
-1.61970776324078e-06
-2.34109492351852e-05
-2.68650383634822e-05
-5.54812123590753e-06
-9.73585947364784e-06
-1.74643638082123e-05
-1.35107256172532e-05
-1.59641130548759e-05
-1.40566586477158e-05
-2.17042391760025e-05
-2.87167800142304e-05
-8.73228399758348e-06
9.88421604272311e-07
-2.34324158378698e-05
-1.03123921392885e-05
-5.89183854469229e-06
-3.32381908719277e-06
-2.78380962280734e-05
-1.80742268232565e-05
-1.52087491804751e-05
-2.12948252199047e-05
-1.19717518266125e-05
-1.98990209692188e-05
-1.0902388288472e-05
-2.04618589578675e-05
-1.9365206893294e-05
-2.72233634593042e-05
-3.45600971526622e-05
-2.65733186745968e-05
-2.49455331729867e-05
-2.30830229442593e-05
-3.56498641166254e-06
-5.82183587430878e-06
-7.78653919186812e-06
-1.34194123358571e-05
-9.30599310635817e-06
-2.90824699527851e-05
1.35803621532748e-05
-2.06008637186913e-05
-2.42904086422056e-05
-2.53445795896652e-05
-2.21537206845003e-05
-1.07327159880816e-05
-1.70978942797389e-05
-1.15868702752132e-05
-2.43842446541602e-05
-1.22127150443112e-05
-2.24654410683365e-05
-2.90118998684217e-05
-1.48022440858694e-05
-1.14053270013445e-05
-1.57808809640855e-05
-2.61689793566847e-06
-7.24846544232716e-06
-3.13115205323678e-06
-2.465455740407e-05
-2.38173404277781e-05
-7.75613187353903e-06
-1.49943178908862e-05
-2.98545602433691e-05
-1.59608510722175e-05
-2.45317481829106e-07
-9.4210648819336e-06
-1.2732069597325e-05
-2.22722958143756e-05
-1.7295009045167e-05
-1.50881931236949e-05
-1.04845176546337e-05
-6.45416199743191e-06
-2.56570355386829e-05
-1.06634185381068e-05
-2.43912727147668e-05
-7.52632505816029e-07
-9.93452016788629e-06
-8.27037130902303e-07
-1.75023175758492e-05
-1.34607556651366e-05
-1.4966999497415e-05
-4.35367199414657e-06
4.61499650272305e-06
-1.48531463599137e-06
-4.24478061464862e-05
-2.48918350731197e-05
-4.09737824839736e-06
-3.3971791034007e-05
-1.0426447499222e-05
-1.81562309496369e-05
-1.63201343714332e-05
-1.61825876564055e-05
-3.2345948122933e-05
-2.91185292996262e-05
-9.83583508572421e-07
-1.6486709739535e-05
-1.91861016828702e-05
-1.07111352100868e-05
-1.00191243461571e-05
-1.13511407591288e-05
-1.75345679374693e-05
-1.9995700289447e-05
2.77331539813197e-06
-1.79779028887397e-05
-2.37210080074249e-05
-2.51857811224831e-05
-2.8662091563525e-05
-1.30584826678565e-05
-2.60944309512049e-05
-1.56992597374938e-05
-1.27689583115102e-05
-2.17851963349578e-05
-1.6802916614258e-05
-3.26623466950946e-05
-2.59382651174496e-05
-5.29550431219851e-06
-8.3300355283595e-07
-2.38359726692189e-05
-2.1372347517243e-05
-3.88749058428701e-06
-2.05913150280481e-06
-1.44485367461918e-05
-3.61399022786635e-05
-1.84116367594584e-05
-2.37484765634168e-05
-3.3140304487561e-05
-1.74373176568363e-05
-9.7450663221318e-06
-3.56501226603435e-05
-2.89906961670579e-05
-3.27029838132639e-05
-2.1676030518241e-05
-1.58688066878186e-06
-2.43558396724206e-05
-3.7260864544842e-05
-2.4008259170814e-05
-2.25593397440231e-05
-1.84818828045431e-05
-2.40420316030031e-05
-2.24710359724725e-05
-1.95566939490827e-05
-2.12128959315779e-05
-2.45449642472045e-05
-5.78498483525375e-06
-3.16206794267387e-05
-1.87155137286277e-05
-8.9286218179784e-06
-1.69231848320005e-05
-9.56243881605694e-06
-2.10995215029768e-05
5.98997729596329e-08
-4.57210167243752e-05
-1.6792326546573e-05
-1.41393175532746e-05
3.78490117074539e-06
-6.24683770766172e-06
-1.23247207131121e-05
-5.87617355370433e-06
-1.07864613096772e-05
-1.67099247893009e-05
-3.56836964385501e-05
-2.32581265098446e-05
-1.61235621468101e-05
-1.44369757932849e-05
-1.76535875288588e-05
-1.02858720846542e-05
-1.12055643945259e-05
-1.63100214967554e-05
-1.49477386112051e-05
-2.84292635072526e-05
-2.07050918990596e-05
-1.06949296303873e-05
-1.67688524034189e-05
-4.69702918014354e-06
-2.24168948549352e-06
-1.52020133938709e-05
-1.52678705668813e-05
-2.11286285075924e-05
-8.0385360586259e-06
-1.27300325054721e-06
-1.41858635943098e-05
-1.20314205127701e-05
-1.74167068031416e-06
-1.13000208314791e-05
-2.08760380572228e-05
-2.34798381515034e-05
-3.71647907392663e-05
-1.12455751397232e-05
-2.0786852495942e-05
-3.7187019503574e-05
-1.63860755238112e-05
-1.6425953205639e-05
4.24140990442633e-06
-1.54502215231347e-05
-2.0014646319157e-05
-6.12727012440588e-06
-2.7537041161151e-05
-1.65245253744547e-05
-1.31459587651868e-05
-2.44148607077726e-05
-3.56612182446212e-05
-1.78692801077789e-05
-2.14124024940388e-05
-2.33076149325111e-05
-3.86866679319335e-06
-2.59163941005062e-05
-2.35630320610492e-05
-1.6387002581641e-05
-1.04116136210764e-05
7.84131432707705e-06
-1.48004041077004e-05
-2.29470117542294e-05
-2.16418346362394e-05
-1.40914117933847e-05
-1.17449485758221e-05
-1.86352827743735e-05
-1.79077241022805e-06
-1.73563673446871e-05
-2.06437985497767e-05
-1.71759749856412e-05
-7.80059191065085e-06
-3.59268624952897e-05
-7.21565526729215e-06
-2.38655185364483e-05
-9.88592644241628e-06
-9.16867808779801e-06
-2.56938265175236e-05
-7.76281586277091e-06
-5.05708560119572e-06
-2.11011402691976e-05
-1.26662421071747e-05
-2.24638791918577e-05
-3.10127500143751e-05
-1.73416897115133e-05
-2.35222322145112e-05
-2.09639524253958e-05
-2.74071950935591e-05
-1.52189697821149e-05
-2.97174085614265e-05
-2.21187501386151e-05
-2.3065427632508e-05
-1.80312680337583e-05
-1.32182169395943e-05
-7.38175809686587e-06
-1.44319325378788e-05
-1.88077894422367e-05
-7.5944221460048e-06
-1.01353948003676e-05
-1.15970055347334e-05
2.66461442111661e-06
-2.04041142131051e-05
-2.11913242474414e-05
-2.33593494004037e-05
-1.81258706728056e-05
-1.76733107712534e-05
-1.32381784320357e-05
-1.24487907837887e-05
-8.60745033313639e-06
-2.437836994371e-05
-7.83808382218387e-06
-1.09958811521669e-05
-1.79840695954426e-05
-1.23596498416348e-05
-3.00669456531469e-05
-5.22967225753461e-06
-1.64199369056803e-05
-3.70823628833176e-05
-8.34045231090241e-06
-2.08458889771479e-05
-9.63218468806916e-06
-1.24582734166061e-05
-2.43035715943576e-05
-3.32275138487814e-05
-1.19695456832148e-05
-1.48037572392033e-06
-4.42624841968917e-05
-1.6072066156803e-05
-5.54756593717702e-06
-1.56504504228562e-05
-1.56175930607807e-05
-2.63415213478635e-05
-1.54063966469796e-05
-2.46867701254506e-05
-1.54423410436068e-05
-1.7554572813739e-05
-1.93049351003263e-05
-1.7865780133009e-05
-2.50023055389556e-05
-1.15447759277874e-05
-1.78310547383016e-05
-3.52153440905601e-06
-1.29493233936926e-05
5.25129832070166e-06
-1.37221035598288e-05
-2.56987146856882e-05
-1.80352937705553e-05
-3.11026317568446e-07
-1.62631317075665e-05
-1.03869121393354e-05
-3.02455509440026e-05
-1.89079402653411e-05
-2.22912514311522e-05
-3.24464396576693e-05
-2.79610037890158e-05
-1.02510113452362e-05
-2.30994674576405e-05
-1.93189390381544e-05
-1.92719163716947e-05
-3.6843408606358e-05
-7.52983284129515e-06
-1.279188004462e-05
-2.61940491894916e-05
-1.80672352002072e-05
-2.19982050482882e-05
1.18289428108882e-05
-6.64197145809402e-06
-1.56507807041984e-05
-4.15448373885784e-06
-1.65899375799211e-05
-2.93225812147489e-05
-4.76492351722793e-05
-3.40192396585319e-05
-2.01698605845032e-05
-1.70591000995841e-05
-8.45285066435042e-06
-2.26626674343763e-06
-7.37314319163523e-06
-1.53058541816173e-05
-2.26854351616028e-05
-1.39974386154099e-05
-6.85552096744458e-06
-6.37838387336844e-06
1.03656132355127e-06
-2.6218868956552e-05
-1.43489792571565e-05
-2.15239242149985e-05
-2.55842635995166e-05
-2.28253800407291e-05
-1.15615746620571e-05
-2.50537350133193e-05
-2.07344987569224e-05
-3.79447370618075e-05
-5.45605069889777e-06
-2.32127268999467e-05
-1.2871939486473e-05
-2.46165101137652e-05
-2.22190707854253e-05
-3.05079199922224e-05
-2.92750353505059e-05
-3.90306455855158e-05
-1.28983987989338e-05
-1.17721166868821e-05
-2.05853335797579e-05
-2.09529183617192e-05
-2.78402449084152e-05
-1.43256583921027e-05
-1.99133197382018e-05
-2.08121139710896e-05
-8.28790655390102e-07
-6.37456016115576e-06
-2.31815245414734e-05
-8.06887058217455e-06
-1.16793510671457e-05
-2.20115902296637e-05
-9.00344545800652e-06
-1.1402496618383e-05
-1.62376705718673e-05
-1.52026115993318e-05
-1.25792926999141e-05
-1.84862995551139e-05
-1.00925675406918e-05
-5.95075697396058e-06
-3.38233538215371e-05
-1.14045754439814e-05
-2.11863388845371e-05
-2.32443096242607e-05
-1.58574156493898e-05
-8.22537023175824e-06
-1.65719292329377e-05
-2.2951783358209e-05
-1.49241852237664e-05
-2.5869344025598e-05
-2.60874229914404e-05
-3.08649014332055e-05
-3.69063090300766e-05
-1.75326880192826e-05
-9.06766096203906e-06
-1.17786547661764e-05
-1.85067615160943e-05
-2.03289945037992e-05
-7.05601157406514e-06
-1.14841528381237e-05
-2.86465092171e-05
-2.17742208376911e-05
-1.8443681631177e-05
-1.99723758749146e-05
-2.39980403825574e-05
-1.16102254079962e-05
-1.86428759849495e-05
-3.18226189885421e-05
-2.87303628831677e-05
-1.40570320859359e-05
-9.20684759094321e-06
-2.24791581097727e-05
-1.2845623944463e-05
-1.80798052772294e-05
-1.93848832181578e-05
-2.10715333411968e-06
-1.9841395947855e-06
-4.02532824360189e-05
-2.07245399459371e-05
-3.83235508110574e-05
-9.33827561762908e-06
-9.1525371706483e-06
-2.98533967513229e-05
-1.18899875525988e-05
-2.70952132107046e-05
-1.72529154137983e-05
-1.40554832200235e-05
-2.29671355530443e-05
-2.23222099470561e-05
-2.82694459844765e-05
-1.78553806421362e-05
-9.78294942318367e-06
-3.2205560803417e-05
-9.3100470638066e-06
-2.45717928412067e-05
-2.56884957393408e-05
-1.07722194672669e-05
-2.9940496017509e-06
-2.37401499319158e-05
-5.72435350910997e-06
1.22425818972804e-06
-8.5268612282009e-06
-7.98055369369272e-06
-1.18570887651333e-05
-1.03865603836919e-05
-8.49046307007317e-06
-1.98487503173773e-05
-2.18915033315961e-05
-2.17626796414731e-05
-1.59839304922956e-05
-8.0348844611467e-06
-3.75738035350814e-05
-2.76204217131095e-05
-1.54214037782997e-05
-2.28823805104295e-05
-1.82628509209668e-05
-5.01507693717872e-06
1.91992310185042e-06
-8.53120367566877e-06
-1.53083928487559e-05
-1.16321639324199e-05
-2.34428888601884e-05
-5.4974109260415e-07
-1.52073016543039e-05
-2.3683231462591e-05
-3.06034244901056e-05
-1.50761906569318e-05
-3.52078969432591e-05
-2.41795090447854e-05
-2.40290624719039e-05
-2.00494732617119e-05
-1.67952466923005e-05
-1.3484222825295e-05
-2.39249328882224e-05
-7.55409805233393e-06
-1.10753448153568e-05
-2.31051942661965e-05
-1.29690478786915e-05
-2.72416189036838e-05
1.21276762223333e-06
-1.04852798874192e-05
-1.4065653129824e-05
-1.21952752137794e-05
-6.61969217771597e-07
3.38504463953195e-07
-1.43722762296959e-06
-2.01937107764191e-05
-8.83931370615813e-06
-2.70741427445804e-05
-1.31609224271833e-05
-2.40347663743617e-05
-2.30061177503068e-05
-2.97388876792042e-05
-7.91454385819223e-07
-2.59080985215039e-05
-3.6143477098571e-05
-1.40185982609523e-05
-1.21292424995865e-05
-1.64074513218914e-06
-1.80475537804599e-06
-1.17534592588993e-05
-8.75123647163677e-06
-1.55740709728729e-05
-1.21749190716892e-05
-2.61290822332206e-05
-2.02292203384966e-05
-2.28887919566246e-05
9.67296638110378e-07
-1.39562839857642e-06
-7.43314398306736e-06
1.36242078896227e-05
-1.43362803502297e-05
-1.44424585951819e-05
-1.98645837791393e-05
-2.51864856591386e-05
-1.45874958106486e-05
-6.54082000387002e-06
-2.31955308963506e-05
-1.11734171178857e-05
-2.61108177891806e-05
-2.58029164708117e-05
8.9072740696521e-07
-2.20230663520457e-05
-3.3357412564686e-05
-1.344689923664e-05
-3.08868357260745e-05
-1.69669904772589e-05
-1.50627913476427e-06
-2.55637683513896e-05
-8.95325201484347e-06
-2.81302600757183e-05
-2.02767508672803e-05
-2.82783189387917e-05
3.58420834757215e-07
-2.00926215736174e-05
-1.72888609914044e-05
-2.31985847876246e-05
-2.2560059764702e-06
-1.42978092417401e-05
-2.96407221796618e-05
-1.92497701267557e-05
-2.92060667010728e-05
-2.17691550148584e-05
-4.02684362894756e-05
-1.1086290867977e-05
-9.28590016788515e-06
2.19728148088789e-06
-1.36255846213201e-05
-8.85429155619646e-06
-2.0270893512341e-06
-2.06582462845445e-05
-2.28042177006738e-05
-1.40801424926921e-05
-2.51878928793896e-05
-2.43107075995131e-05
-4.54925755829218e-05
-6.8778240571218e-06
-1.87510024446601e-05
-1.37265424372799e-05
-1.30753280534613e-05
-1.99387068335956e-05
-1.42158689897959e-05
-1.20524071924017e-05
-2.14304712654379e-05
3.20693508963963e-06
-2.74391631584959e-06
-2.08648162554468e-05
-4.10847923494692e-06
-9.8188176554069e-06
2.05451113010952e-06
-5.68223301716733e-06
-1.26645281518896e-05
-5.54381279528215e-06
-1.87293177739902e-05
-1.73675193775334e-05
-1.16767655228765e-05
-1.01879099642997e-05
-1.94555433913035e-05
-3.20620566576416e-05
-2.48171790103303e-05
-2.3134077410319e-05
-2.64427156930463e-05
-2.88652070745463e-05
-2.8968613973264e-06
-9.35509503353094e-07
-1.82867071366416e-05
-1.15272995312144e-05
-3.23222029169208e-05
-1.95328628561037e-05
-1.7230979210505e-05
-4.6389918620693e-06
-1.86271051627045e-05
-1.7860496908295e-05
-2.79115082730519e-05
1.03522942121577e-06
-2.89302098987743e-05
-2.93001533332252e-05
-1.92184583164148e-05
-1.34440577351551e-05
-7.49272621077442e-06
-1.80553431641249e-06
-2.95611488614019e-05
-5.50193306418798e-06
6.61333448265415e-06
-3.42242803495394e-06
-4.24901998110838e-06
-1.61142773512289e-05
-2.4909663922955e-05
-2.12638383859917e-05
-1.83518478853135e-05
-2.29552919760613e-05
2.62460243722477e-06
-9.81396775493173e-06
-1.99895796335114e-05
-7.39658771583133e-07
-2.08545061010496e-05
-1.44509015262044e-05
-2.4855089530143e-05
-1.90112820068608e-05
-7.98876627495719e-06
-1.91029954960283e-05
-3.06695534225196e-05
-3.34683321432225e-05
-1.23555239264447e-05
-1.19015903898558e-05
-1.58585921479832e-05
-1.01368647478237e-05
1.45916795295266e-05
-1.67384291531725e-05
-2.72166673743766e-05
-8.88753740833045e-06
-1.14586418242468e-05
-2.34388814167091e-05
-2.72878914651074e-05
-1.13412915009639e-05
-3.73474578396509e-05
-1.64803317504157e-05
-2.52934817115025e-05
-2.33243866110825e-05
-3.1552194874374e-05
-2.38220804141829e-05
-3.71252407798316e-05
-9.67784348651418e-06
-8.36887009138266e-06
-2.5398518452326e-05
-1.45414003052993e-05
-5.58954649576342e-06
-1.2949498346377e-05
-2.98703882464038e-05
-1.14086278677794e-05
-1.55720668824781e-05
-1.68429600329801e-05
-5.39356374694245e-06
-1.31787230403806e-05
-2.39343898348927e-05
-1.72731118098559e-05
-7.94750899993858e-06
-3.3560141318444e-06
-1.71665267408814e-05
-1.83573685831363e-05
-1.13022561766206e-05
-1.82183985247057e-05
-1.36212686886807e-05
-7.40277116177766e-06
-1.69801193189587e-05
-1.13769783399606e-05
-2.22424939219118e-06
-1.44868612694466e-05
-2.51905420837884e-05
-2.21390429565636e-05
3.55598182690872e-06
-1.44944096809138e-05
-9.07883041962125e-06
-2.45435351762047e-05
-7.91247368840999e-06
-2.02337033252289e-05
-2.03443231870613e-05
-2.11348847081077e-05
-3.2886995795768e-05
-1.49075444251925e-05
-1.46873984787761e-05
-1.59443932069107e-05
1.02240095138142e-05
-2.42055395421707e-05
-2.60977607154314e-05
-1.36325013364558e-05
-1.58039994856025e-05
-1.7158123178471e-05
-2.27387236159684e-06
-6.04945579467514e-06
-7.88777546718263e-06
-1.41894040030849e-05
4.32333072052659e-06
-1.63779898793931e-05
-2.07462313068582e-05
-1.23141085091353e-05
-1.40442055617315e-05
-1.36171478450376e-05
-1.88861915389782e-05
-3.30619061660659e-05
-1.89193289248729e-05
-1.14304792291432e-05
-2.61588449547228e-05
-4.38950034406529e-05
-3.02585804016589e-05
-2.13034241050716e-05
-1.90534906488548e-05
-1.75917991099347e-05
-3.83891540269719e-06
-8.80582831525053e-08
-6.50720981359725e-06
-2.36529456340595e-05
9.62521294811243e-06
-1.12060448514547e-05
-1.73886699481979e-05
-2.23509713298903e-05
-1.38619594467412e-05
-1.98443742377141e-05
-1.27463854298908e-05
-3.3554154052202e-06
-3.41728482096049e-05
3.19574923653222e-09
-2.17733164335602e-05
-8.78159023896171e-06
-1.69958418050239e-05
5.33424745308462e-07
-2.28390467945803e-05
-3.40369302943655e-05
-1.44621671221841e-05
-2.39403753665304e-05
-5.71292830974107e-06
-1.58264383074999e-05
2.31014430897382e-06
-2.26436556593287e-06
-7.16300957715254e-06
-1.87310769718361e-05
-2.09737796342784e-05
-1.0847380728941e-05
-1.14259427803044e-05
-2.13185333302728e-05
-2.38328895941184e-05
-4.06918489214816e-05
-1.83138147435673e-05
-1.12474635979562e-05
-2.22210385775606e-05
-7.55244145416729e-06
-1.24985681062346e-05
-3.01208047168193e-05
-1.33495494226502e-05
-9.358213975435e-06
7.19811630982942e-06
-1.2516254345759e-05
-1.34734258123392e-05
-1.6374785654453e-05
-1.56625412530605e-05
-2.50997142192404e-05
-1.56232630841725e-05
-3.16531292066718e-05
-1.3672812803153e-05
-5.02032380307232e-06
-1.41491978472334e-05
-1.50055331404473e-05
-3.25050422759803e-05
-2.33499587444842e-05
-2.58235078559179e-05
-1.31578817004204e-05
-1.84603736644486e-05
-1.25890645297584e-05
-2.19889570786722e-05
-2.00128321646838e-05
8.18737127724221e-06
-1.81274748822755e-05
-1.894708112821e-05
-1.2391769525492e-05
-1.14845548224842e-05
-1.37668868416577e-05
-1.23414833221279e-05
-2.37700614522283e-06
-9.92948569638656e-06
-2.68319004926935e-05
-8.84398290692281e-06
-2.09561271942856e-05
-2.88989381227772e-05
-1.77114665429369e-05
-1.34910532389382e-05
-2.32140395198857e-05
-3.6291569389777e-05
-2.31672983732263e-05
-6.36178844038946e-06
-8.42141315487781e-06
-6.22159873006396e-06
-2.30985386794334e-05
-1.02619183253615e-05
-7.42013475688197e-06
-1.08813285252076e-05
1.97754739082683e-07
-1.63591930112665e-05
-1.83605012061296e-05
-1.31575363473703e-05
-2.62872871197868e-05
-1.93332939255815e-05
-3.58299941527624e-05
-1.00471932329151e-05
-1.36224450251267e-05
-1.97084000463829e-05
-1.14965550524965e-05
-2.41375461954875e-05
-2.68389396938985e-05
-3.35180512151885e-05
-2.07853008349605e-05
-9.73072735943755e-06
-7.73275103923735e-06
-6.8702560424991e-06
1.81242973666946e-06
-5.58659608830672e-06
-5.69165307463404e-06
-1.06568992345532e-05
6.16507396268132e-06
-1.74025676318022e-06
-1.29574461846934e-05
-3.19339369492573e-05
-1.42757632980512e-05
-3.32093597207482e-05
-1.81358633759026e-05
-2.84578926362376e-05
-1.99735841910522e-05
-1.47208954288832e-05
-2.98255415060528e-05
-2.36210976432944e-05
-2.26987780155614e-05
-1.27846723755752e-05
-1.84654114240259e-05
-2.06342851473651e-05
-2.12370889284411e-05
-3.23815361795911e-06
-4.82633347026868e-05
-1.43980918460898e-05
-2.67147951514554e-05
-3.30684046513874e-05
-6.30333891162383e-06
-4.69043459498651e-05
-2.06436600908982e-05
2.88034904689198e-06
-1.38229911461095e-05
-1.56519127401979e-05
-1.16553600224873e-05
-1.66765425658743e-05
-2.92668939412727e-05
-2.77544985981217e-05
-3.01892048712304e-05
-1.84889342527633e-05
-2.66177844182089e-05
-1.17919578197319e-05
-2.37459996173091e-05
-3.28326806870815e-05
1.05437331642279e-05
-9.09067165240909e-06
-2.39005973408556e-05
-1.70665459273406e-05
-1.89938964966953e-05
-1.18324598507431e-05
-1.71962625929843e-05
-1.36856701180142e-05
-2.0448350369174e-05
-1.97160447306914e-05
-2.50637545739054e-05
-1.73721562013038e-05
1.1318875353589e-06
-1.82193656655018e-05
-1.2948876035408e-05
-1.20523067550276e-05
-2.01416032243111e-06
-1.59362080489578e-05
-1.71221990534582e-05
-1.75484397112172e-05
1.53883241525123e-05
-1.48882992842317e-05
-3.010058530171e-06
-5.30318290574026e-06
-3.21525632753674e-05
-8.65778441932305e-06
-1.27802193113683e-05
-1.18182407757378e-05
-1.43946816498653e-05
-3.86348547867318e-06
-2.35612267778294e-05
-1.34052508543251e-05
-3.8692799477427e-05
-1.66056742238116e-05
-2.14784723351889e-05
-1.75897668816332e-05
-1.22695555739939e-05
-5.2936506690168e-06
-4.98123246819896e-06
-1.91220579967425e-05
-2.09038887350416e-05
-1.88380856582267e-05
-1.85071533798526e-05
-4.1807866841485e-05
-9.10582354689471e-06
-1.1400888592867e-05
-1.67234333650666e-05
-1.01941259546271e-05
-1.00762143610034e-05
-2.34603502223581e-05
-2.15858539503021e-05
-2.10102966504562e-05
-2.75303412827811e-05
-1.46997692749615e-05
6.78236516382288e-06
-2.8594507885336e-05
-1.6717062964255e-05
-2.35222452933147e-05
-3.19538046626992e-06
-5.63447241943455e-06
-1.3095582465005e-05
-1.30678477933717e-05
-1.45470537663804e-05
-8.43347995119322e-06
-8.8832669460119e-06
-6.31298933575645e-07
-2.92426077053923e-05
-8.45860795282153e-06
-2.09182505684718e-05
-2.73495463688786e-05
-9.26987534140696e-06
-8.4569967924869e-06
-2.8949705721055e-05
-2.1821704560541e-05
-6.84575171770521e-07
-2.5472653558631e-05
-1.28148579591521e-05
-2.00564740630075e-06
-2.51742363643769e-05
-7.4988280578004e-06
6.14076013085616e-06
-1.70075592515597e-05
-2.29781980214923e-05
-3.77783827590394e-05
-9.91482325568193e-06
7.51731163501962e-06
-2.60073858107983e-05
-2.06425372417132e-05
-1.3378718472766e-05
-2.18174262612662e-05
-1.69614659525112e-05
-2.19721228577298e-05
-1.84005582792964e-05
-4.03339977232935e-05
-3.03772487870733e-05
-1.81721572752806e-05
-3.71490463449069e-06
-1.48676587638155e-05
-9.36163788489309e-06
-1.67802823821787e-05
5.48273101897314e-06
-1.90015939424157e-05
-3.56226763377685e-05
-6.57916903290422e-06
-1.00852952994748e-05
-4.33033569919136e-06
-3.16322835919258e-05
-2.20043674989756e-05
-8.84891265445377e-06
-2.98598297939961e-05
-8.87703316586515e-06
1.51939785903991e-06
-6.59035002695057e-06
-6.3031991438468e-06
4.83650545588774e-06
-1.85525813661956e-05
-8.65826148194331e-06
-4.19913493662091e-06
-5.41700955954045e-06
-2.65422829342412e-05
-3.8379552514453e-05
-7.84118953012469e-06
-1.59770473739529e-05
-2.1122955529174e-05
-2.56708472866899e-05
-2.3857198617342e-05
-2.91806941954745e-05
-3.37611071558665e-05
-2.02826472141968e-05
-1.0197106213859e-05
4.72359724415399e-06
-1.01926442426332e-05
-3.62160023465596e-05
-1.74914970123417e-05
-1.58908569675575e-05
5.17069876074021e-06
-2.38114993641146e-05
-1.02681696760078e-05
-2.17782936593335e-05
3.02689974383946e-06
-2.65572149906489e-05
-3.06439472632308e-05
-1.33374434757868e-05
-1.81049413402074e-05
-9.87193157329437e-06
-3.20141062740813e-05
9.837901773079e-06
-3.10530455254472e-05
-3.39605429885138e-06
-3.40466763452146e-05
-2.34869854278258e-05
1.37102528660085e-06
-1.39826518270383e-07
-1.50722666035875e-05
-3.74192695102975e-05
-2.07485180964983e-05
-2.957911731258e-05
-7.14632316980255e-06
-2.74128103754821e-05
-4.70476817868837e-06
1.37309885469412e-05
-2.12883005006881e-05
-1.35811035262182e-05
6.84470097629087e-06
-1.26785036051792e-05
-2.71507837835646e-05
-1.76691273652025e-05
-1.3887445843558e-05
-1.12704353508118e-06
-3.97515150998736e-05
-3.2864817343984e-05
-3.51497756817256e-05
2.82658772879119e-06
-9.38524055604108e-06
-2.37451652285757e-05
-1.23257375863937e-05
-3.89233727700982e-05
-1.48615042211559e-05
-1.44451706966492e-05
-1.936484246889e-05
-2.05548408485984e-05
-7.9195105641018e-06
-7.79390282278081e-06
-3.64353736380456e-05
-1.13253595245012e-06
-1.41956853651018e-05
-1.14118327214961e-05
-9.80892294245209e-06
-6.43550875664404e-07
-1.02500629480577e-05
-1.35955079897017e-05
-1.45831703096735e-05
-1.34923885468106e-05
-2.53629681170566e-05
-7.73300247416446e-06
-2.58136704962717e-05
-1.09455764340731e-05
-2.13292833337868e-05
6.98459706703543e-06
-2.31947177394166e-05
-3.75490611789512e-05
-9.06339808563174e-06
-1.25528578855285e-05
-1.08127916971588e-05
-3.7629790222879e-05
-2.07337928618943e-05
-1.25607006837689e-05
-6.09557055607713e-06
-3.47469315702919e-05
-1.54100503323592e-05
9.32958415758601e-06
-1.73225874430397e-05
-2.11259289475701e-05
-1.67562162939469e-06
-2.93547779716161e-05
-1.79069635302259e-05
-2.23096728756153e-05
-1.40704575407621e-05
-1.52190618516447e-05
-2.15834408416151e-05
-1.44579396907768e-05
-2.89205710654474e-05
-2.31824609130779e-05
-2.67912877209796e-05
-2.50452522684671e-05
-1.10075699772478e-05
-1.43744045759115e-05
-1.0573215830276e-05
-1.40878438169708e-05
-1.96369013409527e-05
-1.98095554018426e-05
4.62328336954684e-06
4.26458383697564e-06
-1.47666609689074e-05
-3.54857599007194e-06
-1.66037400179091e-05
-3.97645973832061e-05
-2.71572590548418e-05
-2.35451577205397e-05
-5.33056138308661e-06
-1.23061281560691e-05
-1.34386158510881e-05
-3.63126463030078e-05
-1.51672111892118e-05
-2.63078078861965e-05
-2.85192922572956e-06
-2.38775056388846e-05
-2.02695372725889e-05
-2.42946440258527e-08
-1.93538410614338e-05
-1.77574624531994e-05
2.49593688463647e-05
-3.44237137483115e-06
-2.77118012503099e-05
-1.36259126238058e-05
-1.16120788086046e-05
-8.57615429192492e-06
-2.68645395517937e-05
-1.27334019863861e-05
-1.71940062776694e-05
-2.28694794398203e-05
-2.38638822637792e-05
-1.00896465324433e-05
-2.04851202487637e-05
-1.56824766659701e-05
-1.0075610932668e-05
-7.4903980386291e-06
-1.2875827870424e-05
-1.72662481556005e-05
-6.32233712775914e-06
1.11367332304334e-05
-1.74586355089544e-05
-1.15156455558339e-07
-1.1853744133666e-05
2.02074819981618e-06
-2.35702099610796e-05
-2.71751270457517e-05
-3.84215472532077e-06
1.71981945624724e-05
-1.85264624989769e-05
-1.75755923687134e-05
5.46890516008414e-06
-9.23310746817421e-06
-9.34646112939114e-06
-2.08091267152345e-05
-2.30698825866083e-05
1.73068989391638e-05
-6.86529781138441e-06
-2.75773254047661e-05
-6.96950496131411e-06
-7.90288647899783e-07
-1.63666632295083e-05
-4.33112509368205e-05
-2.49232338999586e-06
-6.50913223746432e-06
-1.95359951435827e-05
-2.88522025202288e-05
-9.24483690120618e-06
-1.20684384565054e-05
-3.00591897852624e-05
-2.84365690073416e-05
-3.37458914039355e-05
-1.0683421430582e-05
3.07172578079501e-06
-2.69858813363333e-05
-1.77767750034676e-05
4.52407716446352e-06
-2.75549653400335e-05
-1.48231132968147e-05
-1.91295052947374e-05
-4.04530310931904e-05
-1.41398792840456e-05
-4.99390989098699e-06
-2.48176163894741e-05
-2.73243770289798e-05
2.47334169819774e-06
-2.29705421866955e-05
-2.45643876737551e-05
-1.63815954068312e-05
-1.74214847920596e-05
-1.11774727259947e-05
-8.57691894859314e-06
-1.94019560104213e-05
-3.05048326398997e-05
-2.51822114999188e-05
-3.00236853335665e-06
-2.30559143377921e-05
-4.49129485224549e-06
-2.21234675831293e-05
-1.1489283300222e-05
-2.09138616456294e-05
-1.99290750144731e-05
-1.35552150198246e-05
-3.52376049042371e-06
-3.07844884180918e-05
-2.57090828651726e-05
-2.04833648277139e-05
-1.25628244887909e-05
-4.36892461023387e-05
-1.23667651266504e-05
-9.0915842028563e-06
-3.21701961867304e-05
-1.38071064695661e-05
-1.58886352380268e-05
-1.56838836288512e-05
-1.49152957567272e-05
-3.10484172561036e-05
-1.02430234206975e-05
-8.56372993021077e-06
-5.86009699243601e-06
-2.96089010247963e-05
-1.951923066767e-05
-8.14363571661165e-06
-1.13242007165932e-05
-1.27698665126206e-05
-4.13377383618639e-05
-9.22539237299397e-06
-1.62589784951044e-05
-3.00596326337748e-05
-1.88998778723064e-05
-1.69552079923126e-05
-1.57896293105087e-05
-1.86368397928028e-05
-2.79738198394182e-06
1.06068849635779e-06
-1.34091968119221e-05
-2.50347690319784e-05
-1.21696674102448e-05
9.96718192706478e-06
-7.49049491127183e-06
-8.85775390109933e-06
-2.42481605604544e-06
-2.98216132958409e-06
-1.10659836109619e-05
-1.50841670830354e-05
-3.05458453539043e-05
-2.9874371546624e-05
-1.71899381678505e-05
-2.46450338481728e-05
-4.02545246667696e-05
-2.18785655183638e-05
-4.39818938969348e-05
-3.7415964188425e-05
-2.88290299179045e-05
-7.83117278700957e-06
-1.51682470160026e-05
-2.3071172900259e-05
-1.15367347717951e-05
-2.14672261763689e-05
-1.21206848401734e-05
-1.89827416372733e-05
-1.92492225953044e-05
-1.86241230063693e-05
-1.16682551204624e-05
-8.85552605755613e-06
-1.47206186081949e-06
-5.8440716617604e-07
-1.94020086961201e-05
-9.31760557576404e-06
-2.30161042903481e-05
-3.03928908366439e-05
-1.43371363864668e-05
-1.36499323270387e-05
-5.78155238756448e-06
-2.98571441216657e-05
-3.71179967187597e-05
-2.14186592568386e-05
-1.6972228517906e-05
-1.06408264505048e-05
-2.81654426736754e-05
-6.85772235485665e-06
-1.63691602480838e-05
-8.75870085162411e-07
1.17258487548973e-05
-1.22645556290267e-05
-3.89844349040657e-06
-8.68694045055127e-06
-1.14545977029458e-05
-1.35569460475321e-05
-9.76128267557266e-06
-1.55523476913496e-05
-2.49349928770763e-05
-2.69074556005929e-05
-1.64731638014809e-05
-3.10747637344273e-05
-1.33841915631045e-05
-2.50205758057164e-05
-1.72789685720298e-05
-2.16177802456433e-05
-4.42164185086877e-05
-1.50223978875692e-05
-9.85406071101442e-06
-2.07896268160825e-05
-4.53863620244838e-06
3.64262138381205e-06
-1.89552472397284e-05
-1.027515878434e-05
-1.5964796208869e-05
-8.6071874180138e-06
-1.36797907527431e-05
-3.77177537590747e-05
-1.74595131101359e-05
-8.72700899576699e-06
-2.14790594347918e-05
-3.43208355493662e-05
-9.7151313519238e-06
-1.88680038614649e-05
-3.90577771995111e-06
-2.2535801247846e-05
-2.40184703486519e-05
-1.34016190459247e-05
-3.00952361046196e-05
-2.07162043680378e-05
-1.72091804332241e-05
-1.51945533879605e-05
-1.12123853424956e-05
-3.6164463423538e-05
-5.40564335039297e-06
-1.17101334347358e-05
-1.31100761403261e-05
-3.62274661950351e-05
-9.2762188104548e-06
-1.74460931249465e-05
-1.58641933994083e-05
-3.52452773498864e-05
3.6956637074843e-06
-1.2556811759241e-05
-2.37396200611184e-05
-1.24346992796745e-05
-1.1761216445704e-05
-4.18786593967589e-05
-1.63838293002481e-05
-1.5042973241437e-05
-1.32908369563463e-05
-1.96408233240963e-05
-3.27234522813654e-05
-6.47176569287269e-06
-2.10919710703859e-05
-3.42600044022575e-07
-2.01524962556003e-05
-9.30981632305336e-06
-1.08420420120388e-05
-1.75415268835436e-05
-1.61625583892625e-05
-1.47237373946089e-05
-2.30889729419402e-05
-3.05380869686093e-05
-2.566634436797e-05
-2.1826916145896e-05
-1.49784101011704e-05
-2.23071256016963e-05
-1.8244239160871e-05
-3.90315003923646e-06
-1.65047836331185e-05
-3.87204149156094e-05
-6.50199561151641e-06
5.81519592782234e-06
-1.14930692973901e-05
3.79590354620237e-06
-2.58934620085514e-05
-2.3259072431698e-05
-1.14177010290448e-05
-3.22685908856728e-05
-1.67502731023613e-05
-1.40541475253146e-05
-7.84055283371801e-06
-3.66434948717314e-05
-1.2636834217011e-05
-1.75983286577061e-05
-1.60640134910969e-05
-1.63131090303974e-05
-4.46409154262812e-06
-9.22828331488652e-06
-1.63951567076066e-06
-1.60418043758822e-05
-2.21807623562895e-05
-8.0226865671559e-07
-7.77923847831405e-06
-1.21576314140398e-05
-1.66178271777413e-05
-6.90519518866987e-06
-1.86853822445368e-05
-2.53534395629929e-05
-2.64135529798696e-05
-1.92977246631591e-05
-1.28752163597594e-05
-1.37670240671927e-05
-3.63255228947051e-05
-2.86111337536287e-05
-1.81789857188679e-06
-1.37877443002887e-05
-1.96125616484578e-05
-1.71676164179257e-05
-4.34386624985527e-06
-2.5387325769597e-06
-2.83899159801586e-05
-2.12809890138564e-05
-4.81578953648891e-06
-3.25942948164607e-05
-2.16001340489413e-05
-4.19726990392402e-05
-2.3506512235266e-05
-1.38090876841836e-05
-6.10978163756383e-06
-2.23177682828032e-05
-3.85821530092128e-06
-7.99852255232351e-06
-1.40495463595353e-05
-2.23824947231406e-05
-1.06035856957206e-05
-1.99829220921651e-05
5.62844992816571e-06
-2.82519884833732e-05
-2.50993140686541e-05
-7.05490421165434e-06
-6.96268150676639e-06
-4.26193692703262e-05
-2.7685292863043e-05
2.95076708079254e-06
-6.75718136058514e-06
-2.09962246956733e-05
-2.89871573088567e-05
-1.21880454206414e-05
-8.17452005246404e-06
-3.25312619408947e-05
-1.42994264785308e-05
-2.80730423803044e-05
3.14873634095006e-06
-7.10283709314422e-06
-2.69709243123375e-05
-2.72540767085874e-05
-3.05181427494945e-05
4.84367469849943e-06
-2.10318791950429e-05
-9.34037145947226e-06
-2.51333496752909e-05
-9.20638183929752e-06
2.62469963320274e-07
-3.38036993929005e-05
-1.30791556746548e-05
1.75437833666548e-06
-7.44050770296982e-06
-1.02121545872939e-05
1.94518447168436e-06
-4.02540149020342e-05
-4.66038790597025e-06
-3.0754024245028e-05
-1.86504010854755e-05
-2.18803696059477e-05
-2.67112078215515e-05
-1.74650508463281e-05
-7.4842406299093e-06
-1.11427321017573e-05
-1.1008874488178e-05
-3.2831883896136e-05
8.47232981713529e-08
2.30728660555136e-06
-1.44212768008775e-05
-1.97553083908884e-05
6.14189484108557e-06
-1.25569622497484e-05
-1.06794899608057e-05
-1.71453813318101e-05
-9.52247729632116e-06
-2.0597955712834e-05
-1.3317543343728e-05
-3.36389436032296e-07
-1.23585234501042e-05
-2.10296110430508e-06
-1.61088614436944e-05
-1.83311615604739e-05
-2.86935531095782e-05
-2.94204187056826e-05
-1.93753670323687e-05
-2.68959889532223e-05
-1.36624092472575e-05
-8.49365103785448e-06
-1.56302879557285e-05
-4.42170690109797e-06
-1.56854927863273e-05
-9.23860508338339e-06
-2.42153925214443e-05
-2.17626532376038e-05
-1.47810311891473e-05
-4.29180855084093e-05
-4.48252348756242e-06
-3.40879929624041e-06
-2.82748313286067e-05
-3.666218270108e-05
-2.35013679799879e-05
-3.27996024487859e-05
-3.19324284317025e-05
-1.75087060580488e-05
-2.74350368387368e-05
-2.81181890850468e-05
-3.9630346058374e-05
-1.32489221821619e-05
-1.41062737592907e-05
-1.31103116108503e-05
-1.8023217119002e-05
-1.90953224386339e-05
-1.5437331043197e-05
-1.43471954350097e-05
-2.80140344778825e-05
-7.73351888205116e-06
-1.78603267381188e-05
-1.35752134837297e-05
-2.12294264303701e-05
-1.20932735935526e-05
-1.38669448193649e-05
-4.72310897873307e-06
-6.2657365183727e-06
-4.09216679487088e-05
-2.19810457076761e-05
-2.05022975658161e-05
-1.3657084301868e-05
-4.91371980790432e-06
-2.31051468689675e-05
-1.94211286398042e-05
-2.19717166148509e-05
-1.77462000034829e-05
-1.91884994110011e-05
-7.85841333902868e-06
-8.73671274019497e-06
-1.4348722909209e-05
-7.47778460513694e-06
-8.2334949489432e-06
-8.33784438577326e-06
-1.90751656650644e-05
-3.10783785927465e-05
-1.6855108285046e-05
-9.32951646905996e-06
-2.21752799252876e-05
-2.08245132689481e-05
-2.44085137868709e-05
-1.50808435807421e-05
-1.81767220232331e-05
-3.06617910871144e-05
-2.58262816413845e-05
-2.3181271246069e-05
1.33045525814231e-06
-1.63198594776862e-05
-2.93039671548231e-05
-1.46750399816688e-05
1.33780018090112e-06
-2.22116742242363e-05
-7.60453988303901e-06
-2.06100863361374e-05
-8.01386415118949e-06
-2.87238655417003e-05
-3.43658667970226e-05
-1.5970732319019e-05
2.85118244648688e-06
-2.0563254768329e-05
-1.88912317477616e-05
-2.08573250996385e-05
-2.68248627108195e-05
-1.18023110163775e-05
-3.23655273088284e-05
-3.61107438375508e-07
-6.00908087318295e-06
-1.85815184291888e-05
-2.67878113982177e-05
-1.15399924852623e-05
-1.74495536605082e-05
-1.80182169966321e-05
-1.13321992415423e-05
-1.77783213764702e-05
-1.03043383718402e-05
-3.22669100095238e-05
-1.87364642520762e-05
-2.60202643440247e-05
7.23261995840193e-06
-1.06925201180208e-06
-1.51699894822067e-05
-9.19434535932596e-06
-2.2677755470312e-06
6.90287391255528e-07
-1.63933474403801e-05
-2.86510065432511e-05
-1.07556870918299e-05
-1.75123906278774e-05
-1.19878290618842e-05
-1.03145735108583e-05
-1.38584247615134e-05
-3.00226853696112e-05
-3.4732980686191e-05
-7.07059997801637e-06
-3.09313495959399e-05
-3.80708533898348e-05
-1.98312346393992e-05
-1.64284099254005e-05
-5.68940661457818e-06
-2.13030587734931e-05
-3.39436413383429e-05
-7.63086619403516e-06
-7.57288635090268e-06
-2.64176647853907e-05
-9.52051810515181e-06
-7.23548180707995e-06
-2.87365945844521e-05
-2.90520825424678e-05
-1.19789142663186e-05
-2.12852695528616e-05
-2.20790749323124e-05
-2.71910904283831e-05
-1.27789843588029e-05
-3.11508838729091e-06
-1.93430222849639e-05
-2.2553517454271e-05
-1.5591378398893e-05
-1.13281143203491e-05
-2.22309363499541e-05
-1.74401085009055e-05
-3.00960461913436e-06
-1.59911298459863e-05
-1.87979791227689e-05
-3.74561145657782e-05
-1.09828657897892e-05
-6.90617130969423e-06
-2.32454664728686e-05
-2.92334723765343e-05
-1.25730216024706e-05
1.46609683471177e-06
-1.76890578571987e-06
-2.35660308009616e-06
-2.29264682593305e-05
-9.07173172109377e-06
-2.74503632256795e-05
-9.66915337333251e-06
-2.97798012914219e-05
-2.09994186159541e-05
-1.45517344660793e-05
-7.42161607736912e-06
-3.61281351642504e-06
-1.30545124057693e-06
-2.24480186697983e-05
-1.92707749545532e-05
-2.21333642883476e-05
-2.82996965233873e-05
-2.42719921083415e-05
-1.34927149308372e-05
-2.39206352714007e-05
-2.56442102582345e-05
-1.06237297969413e-05
-1.22877243218669e-05
-6.15739843862319e-06
8.54695432868086e-06
-2.19252024197696e-05
-1.80370936476217e-05
-2.19885422909732e-05
-1.67871196810223e-05
-4.48751760439443e-05
-2.7851947817734e-05
-4.53655195731642e-06
-7.03284446718452e-06
-3.00766795708498e-05
-8.96580621728081e-07
-1.06209699280721e-05
-2.11015901122821e-05
-1.28008965791701e-05
-1.72445324870991e-05
-1.22716507083357e-05
-1.46439300082441e-05
-1.78821452815985e-05
-2.42769349271296e-05
-1.85676856276169e-05
-3.14129912921696e-05
-2.46621558755747e-06
-1.6280684665221e-05
-2.34367241928763e-05
-2.70978203025535e-05
-9.25982768276956e-06
-5.53091977682218e-05
-1.82757297916954e-05
-2.9939416219176e-06
-3.38021870345885e-06
-1.53095227372078e-05
-8.36859592634794e-06
-5.88381740538142e-06
2.93807444664673e-06
-1.68685807567032e-05
-1.56746790992805e-05
-2.63065269449066e-05
-5.64318709348546e-06
-1.7751293512412e-05
-1.43178909218014e-05
-3.32986251123286e-05
-7.63132135786823e-06
-5.47874482032239e-06
-1.8659149436071e-05
-2.098514796692e-05
-1.08016720314473e-05
1.17563776639894e-05
-1.19797022441569e-05
-2.36137404817126e-05
-2.93124372420383e-05
-6.81034436046223e-06
-9.80704344831043e-06
-1.57625108754143e-05
-3.97783003264037e-05
-1.08547183095656e-05
-1.72910975679032e-05
-2.35003398865879e-05
-2.50151943530079e-05
-6.34475169077539e-06
-2.24605493975819e-05
-1.98545554948366e-05
-1.72810044325493e-05
-1.58501438052264e-05
6.15560020707858e-06
-1.00672948526283e-05
-1.24240069829944e-05
-7.07593539960963e-06
-2.66443682561448e-05
-2.35976650348496e-05
-1.09125062530079e-05
-1.33739845152406e-05
-1.38181128024332e-05
-6.1630453751791e-06
-7.09542752247108e-06
-3.33406875137997e-05
-1.01080087205471e-05
-2.21169560562819e-05
-4.2273585720932e-05
-2.09536855171525e-05
-5.44357743197311e-06
-2.42890093356357e-05
-3.21992932488443e-06
-3.92025334740723e-05
-2.12294234033722e-05
-3.87063013519931e-06
-2.00584862843582e-05
-1.13780467627244e-05
-1.84741118869638e-05
-1.98566550769509e-05
-1.10563714180556e-05
-3.19562239691758e-05
-2.70486334061e-05
-2.23769555265231e-05
-2.84483174474174e-05
-1.07381588881809e-05
-1.53262524528722e-05
-1.15213848660277e-05
-4.82615467639746e-06
-2.81675610044593e-05
-6.49536930927001e-06
2.86969800157738e-06
-1.26438643039631e-05
-2.58309280976352e-05
-1.7127790229162e-05
-1.01888369870017e-05
-8.43433822720313e-06
-2.17916058163388e-05
-2.03317708053807e-05
-1.18563863527589e-05
-1.29301845423532e-05
-1.44886520885252e-05
-1.8065858486741e-05
-2.89532717852347e-05
2.67647381796942e-06
-1.79723362422126e-05
-9.65401364736265e-06
-1.49061682202535e-05
-1.85406620383748e-05
-9.46739462908123e-06
-2.08926114279623e-05
-1.35640001173002e-05
-1.01556116636444e-05
-2.90535293730326e-06
-2.19807543228172e-05
-1.43299446610237e-05
-1.98834449972504e-05
-9.92411485630031e-06
4.03103379831351e-07
-1.80302171565406e-05
-1.42175590073549e-05
-1.0643164099512e-05
-1.01690990056289e-05
1.06589470097551e-05
-1.33732233069473e-05
-1.78035735919625e-05
-2.2949691162192e-05
-1.20197027103011e-05
-1.41327199080349e-05
-4.44152311125815e-05
-1.33761311710495e-05
-6.69311231239469e-06
-2.18934835474259e-05
-9.95606807856839e-06
-7.38557656859534e-06
1.32453207700089e-05
-2.03700339187329e-05
-2.04477466998798e-05
-1.87701896044673e-05
-1.29765780718971e-05
-1.80989238617694e-05
-7.07442017206492e-06
1.06884407428989e-06
-1.00350226796155e-05
-2.02981461833684e-05
-3.82657587613803e-05
-1.53750058401551e-06
-3.00125688194883e-05
-2.49811673279462e-05
-5.22291613788522e-06
-6.20099972380723e-07
-4.28342663645256e-05
-6.19402563365466e-06
-1.59010744895195e-05
-7.80161972939554e-06
-4.21716865130605e-06
-2.4148286478575e-05
-7.44268686364571e-06
-2.13471122114142e-05
-1.4812285965155e-05
-1.11134156821788e-05
-2.3110866499933e-05
-2.50296864856108e-05
-1.45738586323689e-05
1.54803955756607e-06
-7.5288963889611e-06
-1.30112388154977e-05
-1.70314320325537e-06
-1.55730201451725e-05
-3.19307030772304e-05
-2.25862735681031e-05
-2.79045095668882e-05
-2.32424312682253e-05
-1.24532411789824e-05
-1.22665714432423e-05
-2.43790827019526e-05
-9.83712486740569e-06
-1.6362678850924e-05
-2.08442982303718e-05
-1.46558657339222e-05
-2.48734643505213e-05
-1.47076174882631e-05
-1.18151329456822e-05
2.30420495821004e-06
-1.94617830509465e-05
5.49941559771831e-06
-8.54748322491968e-06
5.15690407432899e-07
-2.46020376425969e-05
-2.69043202347549e-05
-9.39655928178423e-06
-1.06816701321557e-05
-3.74011501718691e-06
-2.64194550598613e-05
-2.72033019978304e-05
-5.65602904822974e-06
-2.93630568945619e-05
-1.4983952599963e-05
-3.4527566259019e-05
-1.49853609717866e-05
-4.21281569256986e-06
-6.54649903249047e-06
9.77403193689324e-06
-2.16707723795087e-06
-1.48174944088637e-05
4.74230292211075e-07
-3.4811788010678e-05
-8.2677916806865e-06
-2.25432354308969e-05
-4.74901572678431e-05
-2.97653120913834e-05
-1.71688780178311e-05
-9.72959065944902e-06
-8.8785647350355e-06
-2.55745468157365e-05
-3.34425122582253e-05
-3.30950756012505e-05
-1.70472734978701e-05
-3.39496990292004e-05
-2.67822602883066e-05
-2.26710823879773e-05
-1.15270380400537e-05
-1.57876218796903e-05
-4.60799676440846e-06
-1.04916172794453e-05
-1.72616919273753e-05
-2.07052073247958e-05
-1.71148798214187e-05
1.89816127926124e-06
2.44597353666148e-07
-1.08502228187956e-05
-2.04951775926695e-05
-2.31212100743638e-05
-1.88106993433072e-05
-2.54639501093791e-05
-2.22902235863154e-05
2.31841262504572e-06
-2.97663233150487e-05
-9.89075035349084e-06
-1.36465777455828e-07
-1.63416751417838e-05
-2.4303358233965e-05
-2.1439626395349e-05
-4.56493161724139e-06
-2.71638195548179e-05
-3.31575855192958e-05
3.39228310395177e-06
3.95034042397316e-06
-1.56965787212337e-05
-1.66273655219385e-05
-2.08429617724462e-05
-1.47262932537504e-05
-1.3589540696296e-05
-2.10417954492639e-05
-1.45655264524606e-05
-2.31611421933815e-06
-1.80767122047013e-05
-8.12308527009085e-06
-1.13408824206652e-05
-1.08211640848097e-06
-1.00941939221113e-07
-1.66789246997374e-05
5.02512690765381e-07
-1.39069649490639e-05
-2.60963023152753e-06
9.17588544779353e-06
-1.11191162276092e-05
-7.16361722105185e-06
-6.64820112311478e-06
-1.98216524785065e-05
-1.5804287856152e-05
-2.18003743872632e-06
-9.96452265956641e-06
-2.44106808243419e-05
-1.23022046290253e-05
-2.67026535728506e-05
-1.59856497703758e-05
-1.62549597688285e-05
-2.27189826097023e-05
-2.40664434449051e-05
-2.79638335181454e-05
-2.12507311799109e-05
-2.25623731890011e-05
-2.77502749149746e-05
-3.7534854480519e-05
-2.46981827027585e-05
-1.30704965716029e-05
-1.16313538162827e-05
-1.53656112342276e-05
-1.33436288865133e-05
-1.68599129940308e-05
-1.39602050459311e-05
-2.23181951726679e-05
-9.73400496935197e-06
-6.89038433722572e-06
-9.08302080596537e-06
-1.80694585561872e-05
-4.02412757735421e-06
-9.56133397605977e-06
-2.08535807243656e-05
-1.48661025670824e-05
-1.40780408079086e-05
-1.84426680379005e-05
-1.55718611273025e-05
-2.02958504832124e-05
-2.04687879621978e-05
-2.68741429868575e-05
-8.43711249385658e-06
-1.78442481781025e-05
-1.03989582934067e-05
-1.63321008588488e-05
-2.58544436314764e-05
-9.67509154416659e-06
-6.20480853728821e-06
-1.81621126835919e-05
-1.58237587680629e-05
-2.07918855042086e-05
-9.19361559672308e-06
-1.05877355360577e-05
1.13567643081353e-05
-2.24608900224566e-06
-1.5623385394506e-05
-1.90893099611455e-05
-1.42723007108294e-05
-2.03888215245229e-05
-4.68547032167394e-06
-2.1462249848497e-05
-8.42101801594063e-06
-2.31215768969751e-05
-1.54083999712894e-05
-2.79190592939054e-05
-7.54550150197885e-06
-3.0535911172961e-06
-8.46793277990668e-07
-1.78681814054277e-05
-1.6137864609162e-05
-1.71674784806193e-05
-1.49771154660956e-05
-2.21942739300336e-05
-5.99113487860588e-06
-5.76874986077548e-06
2.10736059957346e-06
-2.35753842703875e-05
-2.41337648155237e-05
1.05899281751351e-05
-1.88025424143167e-05
-1.40271086450483e-05
-3.00700600395225e-05
-3.13046297023464e-05
-2.29021459746499e-05
-2.26964863300039e-05
-5.40422210927072e-06
-2.42940409358052e-05
-2.58505411779335e-05
-3.73166742963065e-05
-9.16357944682461e-07
-1.99723868080773e-05
1.67547672657741e-06
-2.42455416694106e-05
-1.67025597846589e-05
-9.82394950172485e-06
-6.94941160187332e-09
7.42361318996873e-06
-1.34995726608117e-05
-1.27290156736874e-05
-1.00830532287851e-05
6.48145504575838e-06
-9.35351799792486e-06
-1.82906601751702e-05
-9.04070850980344e-06
-1.82965513701417e-05
-2.45555930213939e-05
-2.35335133255556e-05
-1.79946309551136e-05
-1.66234285916556e-05
-7.11039955711254e-06
-2.43187287802862e-05
-1.2055280687952e-05
-2.59359877292617e-05
-1.10685490990278e-05
-1.91025661418878e-05
-7.40551389182505e-06
-2.4356291952861e-05
-3.20803757010253e-05
-9.27560686185185e-06
-1.6926333347264e-05
-9.81423025469795e-06
-2.19205567688336e-05
-3.19403426405044e-05
-6.43847658370149e-06
-2.22877082703517e-05
-2.34512381481199e-05
-3.1977471092337e-06
-3.27626785191238e-05
-2.23641291216799e-05
-1.13122656555574e-05
-1.71818491146969e-05
-1.68832003879834e-05
-2.01889891611306e-05
-2.32929653845281e-05
-5.45922742528913e-06
6.00445328344845e-06
-3.93969019044223e-05
-1.64693103567169e-05
-1.21057190277539e-05
7.82096044749661e-06
-8.96763822950573e-06
-2.59534960639275e-05
-2.15281100972878e-05
-2.93662100372874e-05
-1.92141871740544e-06
-2.00505914294778e-05
-4.56359327008434e-05
-1.76738440738452e-05
-2.67821957327831e-05
-2.96638659516336e-05
-1.20565696429673e-05
-1.51394749609204e-05
-5.03321289671683e-06
1.14345472528127e-05
-2.84042576191527e-05
-7.09095711545101e-06
-1.23231196323933e-05
-3.24726882638852e-05
3.54417462001058e-06
-2.91898458847264e-05
-1.92694459699555e-05
-5.97325271548095e-06
-1.14508802713585e-05
-1.71860071633032e-05
-2.54013220762767e-05
2.17258042577241e-06
-3.52510927955576e-05
-2.51927725733116e-05
-1.29768699030324e-05
-2.7840744277921e-05
-3.57637708971903e-05
-2.8462762441328e-05
4.16961638881442e-06
-3.2496294208454e-05
-2.7684742582788e-05
-1.7216950202706e-05
-1.58026102666403e-05
-3.18977917858863e-05
-1.15112150974958e-05
-4.13268413536609e-05
-6.82757424352404e-06
-1.75849989007088e-05
-2.83512074192586e-05
-2.26032134154618e-05
1.60538895329449e-06
-1.18260652407609e-05
-2.03291168068632e-05
-2.00011418688199e-05
-9.79034966533143e-06
7.98702866428054e-07
-1.28590473473395e-05
-1.89221018846081e-05
-2.41425425966821e-05
-3.11037141749313e-05
-1.7175294495736e-05
-2.73439824778343e-05
-2.41545183274711e-05
-1.89956237056521e-05
-2.18959914779195e-05
-2.52630040110861e-05
-1.19806217730302e-05
-3.880943628503e-06
-1.66982950237381e-05
-2.31953447151378e-05
-2.65773821707261e-05
-1.02254107098747e-05
-1.37288963378731e-05
-2.27228394225152e-05
-4.25300074690055e-05
-1.10680198069136e-05
-1.73722206866321e-05
-3.72014871077819e-05
-2.1715980988228e-05
-1.19170636068156e-05
-2.07792555854785e-05
-2.62663810400779e-05
-2.46685967001418e-05
-1.37969707796933e-05
-1.06043158661916e-05
-1.4742984048598e-05
-2.77580931746669e-05
-2.79026067439043e-05
-3.66778939897971e-05
-5.02474170397369e-07
-1.88327441213264e-05
-1.16886826538577e-05
-2.72408695943661e-05
-1.66806113229199e-05
-5.78658594647071e-06
-1.02168005347327e-05
-7.48379836471191e-06
-2.10049808731725e-05
-5.47671605050146e-06
-2.90257515959611e-05
-2.63315251686014e-06
-2.58038335339249e-05
-8.55953750211311e-06
-1.34737815398025e-05
-1.32653894470776e-05
-4.59542972573492e-06
-1.89352456432544e-05
-3.8204502485133e-05
-1.28887055755996e-05
-2.21331118358572e-05
-2.00434317560803e-05
-2.51964547128826e-05
-1.36977638413659e-05
-1.55440336114962e-05
-4.57049136486714e-05
-2.42212912651203e-05
-8.98079853568477e-07
-5.00614647407528e-06
-9.49003489928945e-06
-1.2630119865326e-05
-3.52896705053585e-05
-2.12898151704864e-06
-1.48361702191048e-05
-1.79241444096822e-05
-2.10748524964093e-05
1.03801447207832e-05
-4.42116856445251e-06
-6.60664714302964e-06
-2.28633828630866e-05
-3.17068106668037e-05
-1.56482940911059e-05
-9.55268217607964e-06
-2.50491883763072e-06
-1.73344001215496e-05
3.66957113404119e-06
-1.00718081087902e-05
-2.07954890365939e-05
-1.58045366305481e-05
-7.12527116176856e-06
-1.25430350877138e-05
-3.49334286889908e-06
-6.25539631994363e-06
-1.98611147808959e-05
-3.02829229142813e-05
-3.23705479386526e-05
-1.79934255145373e-05
-1.36086884698957e-05
-1.01855861636751e-05
-2.67366759706334e-05
-1.68631526768992e-05
-1.72460533556715e-05
-1.54771017788005e-05
-2.10046838398955e-05
-3.57396612541991e-05
-9.69572747644253e-06
-1.55675682321583e-05
2.77926571260193e-07
-2.25483621165654e-05
-1.210268059443e-05
4.53686483495654e-06
-2.4688571363721e-05
-2.438654640319e-05
-9.12196437369225e-07
-2.3297213907272e-05
-3.50860145144635e-06
-8.58506355370172e-06
-1.82776260901695e-05
-8.13476533835683e-06
-1.31802891702481e-05
-2.95790434087226e-05
-1.17638168522177e-05
-2.86810014069524e-05
-1.93295816457452e-05
-1.13619248401887e-05
-7.42254878467438e-07
-2.18935378777164e-05
-1.89708253160283e-05
-2.66048145950244e-05
-1.68798696073223e-05
-3.10717898395619e-06
-8.94871714682696e-06
-2.32294573729925e-05
-9.54066879393888e-06
-1.97486540199019e-05
5.07365963371585e-06
-2.08532350676933e-05
-1.63706486880014e-05
-1.03916318042237e-05
-3.41643254923601e-05
-2.97882472402048e-05
-3.06257632145303e-08
-7.12782901335165e-06
-5.87201799273404e-06
-1.7463507171859e-05
-1.37133205381563e-05
-1.88005185069091e-06
-2.4045918781432e-05
2.01635101139219e-06
-1.97931621366053e-05
2.86249122132996e-06
-2.50678773577369e-05
-7.68417225057898e-06
-1.5242634791175e-05
-3.37296530973683e-06
-1.932994234888e-05
1.25758079443623e-06
-3.44906503293612e-05
-2.42790251733919e-05
-1.44618498454621e-05
-1.0626866612702e-05
-1.45154560232708e-05
-1.22929240099417e-05
-2.47038134709754e-05
-2.08624827493227e-05
-3.59967574017027e-05
-1.16809597708596e-05
-1.74946120573161e-06
-1.74562111068608e-05
-2.48775207654593e-05
2.59639203048444e-06
-1.17775619514328e-05
-7.32189148110055e-06
3.95390552611158e-08
-1.53283061192091e-05
-1.59262321956235e-05
-1.07480818631624e-05
-3.15954426481757e-05
-1.93574780523735e-05
-2.56329060399942e-05
-1.77079117747465e-05
-1.39845604708135e-05
-1.33302936853307e-05
-1.48490549326879e-05
-1.83376412137401e-05
-2.77856162311195e-05
-1.66436149417156e-05
-1.96246735231168e-06
-4.5167734803536e-06
-1.12634020461876e-05
3.16755194078098e-07
-1.44656544169062e-05
-2.81706538848808e-05
-3.01082177374548e-05
-1.98386448422913e-05
-3.82094856380363e-06
-1.23710777545227e-05
-7.32199975665446e-06
-2.19895710421526e-05
-1.40279256308446e-06
-3.8487438382766e-05
-1.83702162289156e-05
-3.25450783943511e-05
-2.80747792223633e-05
-2.47234152465116e-05
-3.45198235609873e-05
-3.57423537619179e-05
-1.0444392248788e-05
-1.95996414792958e-05
-3.12764610548796e-05
2.18754237260053e-06
-2.89585250874963e-05
-3.54327930156774e-05
-4.50628470853278e-06
-1.21996931628625e-05
-2.80773367369379e-05
-6.12247207785843e-06
-2.14878408374064e-05
-3.64692963120491e-05
-1.73226069086625e-05
-3.15040906667996e-05
-1.84617549669178e-05
-1.43999141433094e-05
-2.51309695879117e-05
-8.78636252901701e-06
-1.1169146951567e-05
1.16877987892208e-05
-5.49693740479208e-06
-1.54173472550391e-05
-2.1757288511972e-05
-1.90295483027712e-05
-3.72942257876489e-06
-8.34590080836637e-06
-1.16482050656974e-05
-7.92041132403297e-06
-1.31013931244782e-05
-1.69101213799481e-05
-4.10080329921745e-05
-2.93848377368216e-05
-1.05807998599241e-05
-6.24029002835657e-06
-1.31572365763792e-05
-2.95388298781085e-05
-1.65224762652219e-06
-3.95208023798519e-05
-3.75533907000912e-05
-3.61481913914808e-06
-2.98431338586518e-06
2.75866635906193e-07
-1.31481265939371e-05
-1.58458550247986e-06
-1.39363010228249e-05
-5.89369200966922e-06
-8.3318299170342e-06
-9.30624864577764e-07
-1.57139682537168e-05
-1.74666796346438e-05
-8.13201210914963e-06
-2.66554915961039e-05
-1.09515727182046e-05
-5.80734462050378e-06
-5.8317649431462e-07
-3.67851473382157e-05
-7.24466255139859e-06
-2.60415491851019e-05
-1.74303231834684e-05
-2.90804600526554e-05
-2.61621111639109e-05
-6.02139257167368e-06
-7.56682352045117e-06
-2.12104756700739e-05
-2.28462033561468e-05
-3.58132381094349e-05
-2.50220755190636e-05
-2.51542625641992e-05
-2.80433401130192e-05
-1.01700745431236e-05
-1.85224777939354e-05
-1.12271592773714e-05
5.26437704882793e-06
1.03867864471029e-05
-1.35869726007501e-06
-8.73993114204736e-06
-1.35581667614291e-05
-3.3509225099356e-05
-9.70137348105328e-06
-3.38489699818322e-05
-2.02701749113284e-05
-1.19461285715479e-05
-9.82879027516897e-06
4.32605560016792e-07
-2.38273433884661e-05
-1.62110068295984e-05
1.23494645991297e-05
-9.00465470897732e-06
-1.03167263659212e-05
-1.72865433352205e-05
2.68219525720715e-06
-6.15906019040904e-07
-2.6293150581244e-05
-7.34185683116725e-06
-2.47304039336223e-05
-2.58333375111295e-05
-5.09648487283014e-05
-6.06186818243445e-08
-1.71609540643157e-05
-4.65852495123368e-06
-2.37946717938474e-05
-1.34558667254119e-06
-1.32917550494312e-05
-1.2829743082868e-05
-2.59915954956862e-05
-2.0650168418016e-05
-1.77196754893732e-05
-1.82549016354764e-05
-4.18074154364559e-07
-2.66323143953423e-05
-3.05778633866961e-05
-3.0771010904822e-05
-3.64356785078218e-05
-7.6369009460305e-07
-2.62241908580098e-05
-1.6284755132514e-05
-1.9490861505924e-05
-2.47273984776823e-05
-6.96554560127582e-06
-1.61929495184582e-05
-1.7611894398503e-05
-1.10395656155494e-05
-2.9339380877753e-05
-1.73541440779022e-05
-3.10280927040747e-05
-1.26985194651611e-05
-2.92309625209962e-06
-9.35542707781974e-06
-3.35778007901496e-05
-1.37906098181389e-05
-1.85286068641896e-05
-1.98166261602785e-05
-2.73063411159738e-05
-5.44112651739045e-06
-8.92739539673253e-06
-1.81372902731261e-05
-1.22005722883556e-05
-3.09722431748747e-05
-3.16751010504423e-05
-2.66935296293867e-05
-1.00071544965814e-05
-1.08925855695693e-05
-3.81994460610516e-05
2.67245214038789e-06
-1.37363133486114e-05
-6.26754246635426e-06
-1.44378713639649e-05
-1.84394464590632e-05
-2.6464073828809e-05
-8.5829138885155e-06
-2.65097475623624e-05
-5.86293877319695e-06
-2.27818360418663e-05
-2.24959413775992e-05
-6.36750618352159e-06
-1.37175337736158e-05
-2.66538774239047e-05
-3.1378771283025e-05
-1.33257200158324e-05
-3.50766419486825e-05
-2.15337071091282e-05
-6.30628627986691e-06
-3.25615477954219e-05
-5.83919554851527e-06
-1.94245978941337e-05
-2.94127820645744e-06
-2.02670092857286e-05
-2.20580636077832e-05
-2.48726934903714e-05
-2.21943819849895e-05
1.47736400164139e-06
-1.68256236845406e-05
-4.41677418532949e-06
-2.12268976691394e-05
-2.15368483088528e-06
1.62695498531355e-06
-2.20048081313746e-05
-2.45409522975624e-05
-7.77179400196358e-07
4.27566422173857e-06
-2.54489625734914e-05
-2.68822998342634e-05
-2.65864708000449e-05
-1.15391292525055e-05
-2.81853586718747e-05
-8.2459458185081e-06
-2.35327790803538e-05
-2.20042389697754e-05
-3.08769323306815e-05
-1.22935364696622e-05
-1.39763314079803e-05
-2.13296125606685e-05
-1.49441469020811e-05
-9.72427003008731e-06
-2.14743125606027e-05
-5.47265880948559e-06
-1.61385754585571e-06
-1.30644154846934e-05
-1.49982610021088e-05
-2.9984884937137e-05
-1.56765290393342e-05
-8.94161449236829e-06
-2.89933242507608e-05
-1.51119940444472e-05
-1.97042073118332e-05
-8.33176866333416e-06
-1.7555246686031e-05
-1.13657987100179e-05
9.60891763722343e-06
-1.71230775512263e-05
-1.12900333856786e-05
-5.19490203328877e-06
-1.22056072966581e-05
-7.31932870146025e-06
-5.09314292165521e-06
-2.48828059404865e-05
-2.97470941068931e-05
-2.11545757609348e-05
-3.73404091080839e-06
-2.55592789120837e-05
-2.5472729435429e-05
-1.62669512483802e-05
-3.34579584501278e-06
-2.1553455032824e-05
1.17970269359894e-05
-4.51872231054613e-06
-2.98160495103785e-06
-1.13397432673953e-05
-1.81825604733938e-05
-1.79534568733821e-05
1.20546993964402e-05
-2.28686860254244e-05
-2.99856117084875e-05
-1.21842638532765e-05
-1.7612866586547e-05
-1.30273838969517e-05
-1.04483029573669e-05
-1.98616588159264e-05
-1.69887143047602e-05
-3.35716878694747e-05
-1.84314900142832e-05
-2.24302841487196e-05
-1.7908428094075e-05
-2.32031872571322e-05
-2.95067705754392e-05
7.14894197946244e-07
-2.45927523521953e-05
-2.62581050362022e-05
-3.25774751720351e-07
2.27597802637002e-06
-1.04263665847599e-05
-1.32929038199568e-05
-4.60376115019632e-06
-2.2315138398939e-06
-2.12367492003757e-05
-4.56869009346895e-06
-1.30749208604733e-06
-2.0263371869746e-05
-2.38615600831329e-05
-4.18688206108969e-06
-3.36121922816388e-05
-3.12920706686154e-05
-1.58537857447334e-05
-1.74616704752125e-05
-2.29998093417722e-05
-2.09921867476354e-05
-1.48613359235939e-05
-1.53220906614856e-05
-2.69144592417297e-05
-1.39776618037123e-05
-1.05820466100921e-05
-2.21259793526311e-05
-5.56877281993246e-06
-5.39807950782183e-06
-1.39501609611256e-05
-1.67958031860709e-05
-1.66382846311832e-05
-5.19695235566957e-06
-7.44109172854406e-06
-2.98798442325527e-05
-9.36263709566247e-06
-1.39314013583231e-05
-3.79019074642484e-05
-1.30600577446353e-05
-1.02345474567975e-05
-2.71785479736532e-05
-2.5462847705091e-05
-1.53933775129058e-05
-1.95158465002633e-05
-1.39814537834718e-05
-1.11533406976341e-05
-1.44361682124945e-05
-1.81126331888304e-05
-1.59279862140143e-05
-1.39522150323086e-05
-8.69325382296432e-06
-2.1504224553549e-06
-3.51111529349686e-05
-1.01188553960685e-05
-1.8597806664826e-05
-4.78622433637391e-06
-1.91676393096725e-05
-5.00391579213401e-06
-2.65607201502166e-05
-2.07759916106641e-05
-4.84637476833649e-06
-3.39518295613817e-06
-2.70285440178438e-05
-2.58424508556539e-05
-1.96785019929681e-05
-1.40524901306409e-05
2.24277486956453e-06
-2.57999911211856e-05
-3.10509496825387e-05
-1.09675936508258e-06
4.43421883206644e-06
-1.24180017940955e-05
-4.80355557756451e-06
-2.90068954322321e-05
1.77735212682304e-06
-1.45617311222177e-05
-2.08306302025636e-05
-2.2187979483192e-05
-2.05110401836624e-05
6.71186579769424e-06
-1.76765252622052e-05
-1.56815990673116e-05
-1.20264482608174e-05
-1.29463894400116e-05
-1.7729594724016e-05
-6.42783907378922e-06
-1.54982866940538e-05
-2.46033568281195e-05
-2.75093265276041e-05
-2.78082906033845e-06
5.21290902989261e-06
-3.11024637490069e-05
-3.14518001273155e-05
-4.33305492859386e-06
-1.81854341690161e-05
-2.22788297569275e-05
-2.54658483520099e-05
-2.21042828332714e-05
-3.23290108458641e-05
-2.16750130797939e-05
-2.1623713074164e-05
-2.41976084683318e-05
-7.95723342890143e-06
-3.100070082359e-05
-2.77918531428118e-05
-1.85382495671573e-05
-2.0059431939942e-05
-1.89069716831894e-05
-1.23452593296213e-05
-2.27356090285026e-05
3.50417915967325e-07
-1.64512124751884e-05
-9.74343571515389e-06
-1.9323822994839e-05
-1.7546804529337e-05
-3.11777784576936e-05
-7.36983658312719e-06
-2.3844544410652e-05
-2.7587856793792e-05
-7.76215123717767e-07
-2.10372454945431e-06
-3.81810392198264e-05
-2.29533201714092e-05
-1.01968440887283e-05
-1.0419245927908e-05
-1.56672014195871e-05
-3.62533166989554e-05
-9.00871755187683e-06
-4.68097293901361e-06
-1.79295418358578e-05
-1.15373671021419e-06
-5.04039851215221e-06
-3.36836843060751e-05
-3.65244804382216e-05
-2.3758573642664e-05
-1.54316896697805e-05
-1.81305298953972e-05
1.31234966491323e-06
-4.28461127622524e-05
-3.90640484003923e-05
-1.51610962115365e-05
-1.96140706824454e-05
-2.18731701217254e-05
-1.77236369429041e-05
-1.06712268028512e-05
-1.71130744541849e-05
-3.18892291734776e-05
-8.9589325877109e-06
-4.41518868072535e-05
-2.96191040087371e-05
-1.29251836043124e-05
-7.72020268465019e-06
-2.41466467438721e-05
-1.89176741095159e-05
-1.47943729918171e-05
-2.63211623523744e-06
-1.28387355825404e-05
-7.59230400812855e-06
-1.77815102937001e-05
-1.34415874101489e-06
-2.0697439232448e-05
-9.68771336859755e-06
-2.85806484739768e-05
-2.69018807202839e-05
-2.53867958638557e-05
-1.64149366098208e-05
-2.09109921768576e-05
-8.04763279611868e-06
-3.28826841861123e-05
-3.14609873963277e-05
-7.15200469552796e-06
-2.65730710066711e-05
4.79325194395675e-07
-7.71000347716482e-06
-1.57120875194404e-05
-1.47009982188266e-05
-1.35997113671394e-05
-1.19429647675702e-05
-2.34759667753511e-05
-1.68098678614453e-05
-3.09587879828907e-05
-2.60685305760863e-05
-5.18109427558541e-06
-2.76275328056027e-05
-2.95638876097488e-05
-3.50029140180344e-05
-1.20508085610406e-05
-1.97115217949399e-05
-6.80213994071952e-06
-2.37016683793237e-05
-1.13639906320118e-05
-1.55040858496435e-05
-8.67229995068571e-06
-2.15327945449139e-05
-1.04822060976481e-05
-2.2084917062008e-05
-1.99615592606033e-05
-1.27639332105823e-05
-1.84386870139603e-05
-7.50940811054507e-06
-6.96283085347887e-06
-1.56876803270834e-05
-1.4084899712398e-05
4.91528518528631e-06
-6.73156713948036e-06
-1.81266893860298e-05
-1.64523425462618e-05
-2.09916389125662e-05
2.24640938707583e-07
-1.83104703390561e-05
-4.58694545873496e-06
-2.25480460768709e-05
-1.18666030002008e-05
-2.57092035354964e-05
-1.35742469903521e-05
-3.30827301828152e-05
-3.59597750671521e-06
-1.1542633095163e-05
-1.48851824351596e-05
9.72667301254948e-06
-1.52842570698849e-05
-8.02624496014187e-06
-8.22861990299078e-06
-2.92635686065766e-05
-2.00395986766314e-05
-3.22427274968934e-05
-9.12901753711232e-07
-2.27233675963174e-06
-1.7283851782999e-05
-3.36208693547094e-05
-2.34762458447372e-05
-2.13437223710588e-05
-1.89268758734864e-05
-1.83832595588987e-05
1.91075771544335e-06
-1.19217205085862e-05
-1.67693876411363e-05
9.55522231499877e-06
-2.41257474605041e-06
-7.12861419403752e-06
-1.47335308623014e-05
-4.8478834416764e-07
-1.90213790238811e-05
-1.30244283894734e-05
-2.1395292797647e-05
-1.63640796784939e-05
-1.80224251121808e-05
-2.45199904023824e-05
-2.30449323384373e-07
-1.00413235794253e-05
-2.36409571953539e-05
1.26562241803689e-06
6.9863934228152e-06
-1.62869716885736e-05
1.21024850456725e-07
-3.06386947198641e-05
1.10261408779942e-05
-2.06861520638089e-05
-1.66637862158857e-05
-2.06692884511871e-05
-3.22216155413542e-05
-3.79642294709346e-06
-1.26554325565867e-05
-2.63114175683744e-05
-3.78237353548769e-06
-1.31868056045622e-05
-2.18767978328582e-05
-1.29934178554961e-05
-1.68191305935794e-05
-2.72639855272508e-05
-1.0045481947798e-05
-3.18458636355147e-05
-2.03469256370353e-05
-8.39522532951296e-06
-1.67276180035539e-05
-2.41881070565601e-05
-4.56252729130561e-05
-9.60287127461962e-06
-1.02931743036703e-05
8.79428296985298e-06
-1.26544541209424e-05
-1.5356494872485e-05
-1.59758639106122e-05
5.65674158084092e-06
-2.04453503520651e-05
-5.48092173519953e-06
1.20415947047927e-05
-1.90351187533329e-05
-2.94623794276732e-05
-2.66106525058467e-05
-3.04308178409156e-05
-2.46684573916056e-05
-9.95268321705591e-06
-2.55701028856251e-06
-2.00522506950454e-05
-2.22189712552063e-05
-1.81451045943202e-05
-2.42349828747743e-05
-2.83986228398965e-05
-1.56983311666409e-05
-1.64734182346612e-05
-1.81068787367031e-05
-4.51651968989748e-06
-1.55877013202259e-05
-2.87680186781715e-05
9.59998671977572e-07
-1.09977029857371e-05
-3.45194624491611e-05
-8.38730321902516e-06
-1.94668330072115e-05
6.64313426503261e-07
-2.07694860259028e-05
-2.47329137543834e-05
-6.34937925030003e-06
-5.51839369716024e-06
-2.18021855852471e-05
-1.14144450806981e-05
-1.77720705762971e-05
3.20046685671325e-06
-1.83794247005952e-06
-3.03572471413328e-05
-1.79150516069762e-05
-9.34895575511367e-06
-1.35927872430778e-05
-9.1978375515096e-06
-5.14022703751638e-06
-1.83793741300331e-05
-1.15825921161165e-05
-2.60870614754435e-05
-2.08317047536187e-05
-2.15486041715109e-05
-2.30130786215927e-05
-1.91516858943052e-05
-8.70373384048914e-06
-2.25884365218622e-05
-1.9945798581227e-05
-8.58859972391364e-06
3.76402549336744e-06
-1.70138007838812e-05
-2.20577592214637e-05
-1.56064596840318e-05
-1.48614495456254e-05
-1.36643623897646e-05
-2.45688031866323e-05
-1.43320549548016e-05
-8.29136100651121e-06
-8.20257379588141e-06
-1.2676673723363e-05
-5.33474956302581e-06
-3.2500445591924e-06
-1.5544344185564e-05
-1.32000968279553e-05
-2.73257544154421e-05
-3.29962765519139e-05
-3.13518526004985e-05
-3.5900337846288e-05
-7.65453226943367e-06
-7.42402979135444e-06
-3.41149097361747e-05
-2.06595003228562e-05
-1.00604009936578e-05
-8.47682519274036e-06
-1.44247366395559e-05
3.86024866803663e-06
-8.60769248440577e-06
-1.60953925777015e-05
-2.15621122645368e-05
-1.81036913611036e-05
1.0805334311289e-06
-2.08622445222835e-05
-5.25834274236314e-06
-2.30523799184893e-05
-2.85866075952794e-05
-1.8354724828776e-05
-2.31115179745154e-05
-2.76926413047738e-05
-3.54587207624868e-05
-2.25616437449809e-05
-2.43006677255652e-05
-1.66974415902626e-05
-2.3185191472453e-05
-9.75696120865261e-06
-3.70646415406472e-05
-3.2109721735884e-05
4.27400914864608e-07
2.65402590586182e-08
-1.61417257193689e-05
-2.98224206511165e-05
-3.05059839868298e-05
-3.02802701588433e-05
-3.16916302424307e-06
-1.81108322719498e-05
-3.12260831932599e-05
-1.90461070493664e-05
-4.58098637585058e-05
-2.23667549901159e-05
-2.09671901113294e-05
-1.05440257462294e-05
-2.06627747676585e-05
-2.75447935262449e-05
-1.41890828689413e-05
-1.68088206729416e-05
-9.39971341711752e-06
-1.0251810738577e-05
-7.35945339648673e-06
-4.17325573633895e-05
-1.96687087648628e-05
-3.83377934028101e-06
-2.42807563823882e-05
-1.2435100810254e-05
-5.76709820656755e-06
-1.9542429117782e-05
1.39916132742859e-07
-2.32362609417545e-05
-2.19215672153033e-05
-3.10762394845879e-05
-7.49527057278572e-06
-2.35533572158597e-05
-3.26893587560669e-05
-1.26209520793731e-05
-9.47301195656948e-06
-2.30933125711935e-05
-4.21412883681574e-05
7.27045345650064e-08
-1.86047148349013e-06
-1.83662977008725e-05
-1.08872371665133e-05
-1.22869089656987e-05
-1.6172120869966e-05
-2.34047137397211e-05
-5.02343480824182e-06
-1.54095607780837e-06
9.29333042746779e-06
-2.6655417988296e-05
-3.81377428327871e-05
-2.76728295212063e-05
-2.01603108081501e-05
-2.57162765480292e-05
-3.14718403387469e-05
-1.45309620456506e-05
-2.0497091470456e-05
-2.16003619620595e-05
-3.14657329514952e-05
-2.44187154295996e-05
-1.44387291790794e-05
-1.00398035627497e-05
-3.67561121369132e-05
-2.8703339226541e-05
-1.08212958624071e-05
-1.99727506622053e-05
-2.03501736865671e-05
-2.62434275691128e-05
-1.46883322383846e-05
4.88084534412687e-06
-1.19010628675198e-05
-2.13448804494786e-05
-2.2406119471696e-05
-2.77661307341748e-05
-2.23684838287391e-05
-3.70162015041353e-05
-2.77780122984968e-05
-1.99951880336914e-05
-3.79102692472777e-05
-1.95653560815885e-05
-5.05043554504424e-06
-1.70506669094799e-05
-4.17133364164032e-06
-6.20117663303011e-06
-1.67042385978593e-05
-1.85985719613525e-05
-4.40312885814218e-06
5.34633848943352e-06
-3.99961249553523e-06
-1.20682955956184e-05
-1.83351814734781e-05
-3.36790618128727e-06
-1.05895293258158e-05
-2.46205660469438e-05
-2.67243085287283e-05
-4.0805672559349e-06
-1.50543660395305e-05
-2.03158737343782e-05
-2.7931986102582e-05
-7.56057213101437e-06
-2.03273526094948e-05
-1.37220305643076e-05
-1.28662974714888e-05
-2.86933117614986e-06
-1.44744151987203e-05
-1.69165360059653e-05
-2.29845071790666e-05
-6.5612601717053e-06
-1.23121502455241e-05
1.12525847995655e-06
-2.44319780670898e-05
-1.47935400352188e-05
-1.09585577934619e-05
-2.88332219434497e-05
-3.18193411601048e-05
-9.37358577712775e-06
-4.45955154519173e-05
-4.92822991358081e-06
-4.23759001553373e-06
-4.16923404024754e-05
-2.57088088148501e-05
3.45078131326576e-07
-1.84249416624061e-05
-1.17224018980761e-05
-1.56771743894988e-05
-2.15834297994644e-05
-1.33948883112236e-05
-2.06635466674847e-05
-5.72621616043484e-06
-1.11800231972352e-05
-2.53057077046235e-06
-2.2813971414645e-05
4.3397153265893e-06
-1.5632590186176e-06
-1.46743861867716e-05
-1.00455511142422e-05
-1.50456280507531e-05
-1.38951937310798e-05
-1.6929852977119e-05
-1.59279472278004e-05
-2.38108134026996e-05
-2.08757827038732e-05
-1.17732470099552e-05
-1.07993262507854e-05
-1.70560487457909e-05
-1.37336410120403e-05
-2.0928051507269e-05
-1.48963867190656e-05
-6.02249490780047e-06
-1.28077795434355e-05
-4.12451369976562e-05
-5.17777103782029e-05
-2.32030285289957e-05
-3.45206718233264e-05
-5.10816240387288e-05
-8.05857993524164e-07
-1.25545032557529e-05
-3.49357720105665e-05
-2.58947258631931e-05
-6.71518109594106e-06
-2.55344772810903e-05
-2.51918137812958e-05
-4.10337202941123e-06
-9.0467287210553e-06
-1.1416168207727e-05
-1.94065247598855e-06
-2.3205418804274e-05
-4.70249298170786e-06
-7.64951388735361e-06
-2.4293136189968e-05
-6.10639481588636e-06
-6.9601821774697e-06
-2.09932889864369e-05
-1.9537116159713e-05
-1.22838628232986e-05
-2.87894726719831e-05
-2.50921118833229e-05
-2.57086899450452e-05
-3.16712793041715e-05
-1.80400199455246e-05
-2.34491970740687e-05
-1.13346536613007e-05
-2.14424163557759e-05
-1.84440024187614e-05
-3.37942564062717e-06
-1.03266887804962e-05
-1.8411438368795e-05
-7.76596447382746e-06
-4.04465983173042e-06
-1.32454860260103e-05
-2.64590719111533e-05
4.02894312371986e-07
-8.25382424267592e-06
-1.18135887490232e-05
-2.21680852676823e-05
-2.52991694456491e-05
-2.65490888509512e-06
-1.74275788915138e-05
-2.99858492134377e-05
-6.74441401526166e-06
-1.51994689420106e-05
-4.42164009236709e-06
-2.90459296357774e-05
-2.53846671590862e-05
-2.79645096139211e-06
-2.07251666778354e-05
-1.39648715624726e-05
-1.18856693125944e-05
-1.05807152760686e-05
-2.52434085279366e-05
-1.69908915464701e-05
-9.5313870593947e-06
-1.5721534174761e-05
2.30189470850347e-06
-2.52724867278198e-05
-3.0886813176187e-05
-1.93913039446436e-06
-1.33884855976149e-05
-7.62328221872766e-06
-2.05739929819007e-05
-2.18418104384673e-05
-3.06745600861702e-05
-1.84432935763011e-05
-2.58840065437343e-05
-2.27539675875581e-05
-5.38668079857762e-06
-9.37529825351115e-06
-7.95707504964381e-06
-2.5844149641088e-05
-1.13572321207457e-05
6.27380215945267e-07
-1.91013118463491e-05
-4.38004052439682e-05
-2.02712602178375e-05
-6.4323333266009e-06
-3.67588135275044e-05
-1.32313143610999e-05
-2.55641672053654e-05
-2.54169500919269e-05
-3.37867817583796e-05
-9.75651099489818e-06
-6.33673774317007e-06
-1.19415647939716e-05
-1.86697876841796e-05
-1.76318739381392e-05
-2.85057007057032e-05
-2.40559652753125e-05
-1.75437518441842e-06
-9.26353691427403e-06
-2.04335099785642e-05
-7.01986286568426e-06
-1.2922220516888e-05
-2.66125755071289e-05
-2.08995303753471e-06
-7.50712232783029e-06
-1.08351614008738e-05
-1.8837216207298e-05
-1.06338799945474e-05
-2.30330085865999e-05
1.04224003408712e-06
-1.4861615531251e-05
-1.56211571830134e-05
-2.59155428951978e-06
-2.13759154579105e-05
-2.74358980084931e-05
-1.22901018391049e-05
-2.74585490326751e-05
-6.203329633982e-06
-2.3397862600317e-05
-2.30542515882069e-05
-2.4260281781385e-06
-1.28326420517297e-05
-2.2323476138648e-05
-1.77192542941283e-05
-2.78531587233742e-05
-1.33544605067338e-05
-2.99038071038213e-05
-1.29361415941497e-05
-2.99345003571311e-06
-3.32330144923926e-05
-1.58836691014661e-05
-3.5323049947604e-05
-1.29641722732803e-05
-4.24211556188372e-06
-8.47388010153546e-06
-2.61757070494228e-05
-1.57257716755173e-05
1.36175672007516e-06
-1.40843289392087e-05
-2.14887309088014e-05
-1.52467855882822e-06
-1.66903907051467e-05
-3.61090990942008e-06
-1.27361400530167e-05
-2.43435586506036e-05
-2.10218962797849e-05
3.96048028859487e-07
-1.49192844897072e-05
-2.77775693295572e-05
-3.38920270821269e-05
-2.35442279261735e-05
-5.15931595836157e-06
-1.60253363359716e-05
-1.4565975484395e-05
2.46949878221204e-06
-2.41661299959967e-05
-2.68071574277646e-05
-2.82000904349288e-05
-2.20788278711499e-05
-2.83506320481298e-05
-3.43888087909653e-05
-3.19348935419761e-05
-1.093806514718e-05
1.19880470397433e-06
-1.11422532703125e-05
-1.05984076417208e-05
-5.77471216031818e-06
-1.22375176969674e-05
-1.9570863073659e-05
-5.4986256870443e-07
-1.1469222393152e-05
-1.05835245828216e-05
-2.33025530897411e-05
-1.09909102179616e-05
-1.01503814599909e-05
-2.04934667336975e-06
-2.96724621194521e-05
-2.10957618735872e-05
-2.57753633842718e-05
-7.95102513574412e-06
-1.86770104613894e-05
-2.38345216737495e-05
-2.76700213696392e-05
-1.44181468055856e-05
8.26311052174966e-06
-7.06228551269764e-08
-5.37847128824185e-06
-5.13146987016227e-06
-9.73928042712e-06
-1.78572580200577e-05
-2.35956496295334e-05
-1.58025894541036e-05
-2.61327882137748e-05
-1.81856103144378e-06
-4.52827075153705e-05
-7.4302843628197e-06
-1.15948928814037e-05
2.17303729594786e-06
-1.8610953010857e-05
-2.82138577739885e-05
-5.86257753995465e-06
2.40159299522667e-06
-2.36512442141381e-05
-1.64568323844616e-05
-6.12332983723867e-06
-9.63629320661376e-06
-2.90985678422634e-05
-1.83093604489331e-05
-7.69037714733652e-07
-2.59087354164047e-05
-2.16858262876256e-05
-3.58667607106589e-05
-2.40778641301604e-05
-1.5438733571101e-05
-1.97897940896498e-05
-3.81366454757314e-05
-2.40232538818597e-05
-1.80354110453981e-05
-1.20708207073141e-05
-1.45599073513574e-05
-9.01663545715634e-06
-1.41191136484234e-05
-2.32797552477692e-05
-1.76988437056548e-05
-2.10948315537321e-05
-8.94322672671501e-06
-1.71162831941014e-05
-2.42453456393676e-05
-3.53012793860358e-05
-6.6273136386981e-06
-9.4777239875125e-06
-1.78266580003165e-05
-5.584684372563e-06
-1.15830386473796e-05
-4.51812461513356e-06
-1.42841697786162e-05
-2.47945832795832e-05
-1.74152186570985e-05
-1.319929125826e-05
-1.29133810168877e-05
-2.70076414377732e-05
-5.18794557233107e-06
-1.84618155928429e-05
-2.13980209759659e-05
-1.36384110326937e-05
-1.61693083625756e-05
-3.53089277414843e-06
-1.38529812773623e-05
-1.8748093065698e-05
-6.62790696005314e-06
-2.2340200220751e-06
-1.14831593944875e-05
-3.66114169199854e-05
-3.48650736477536e-05
-1.89664836511849e-05
-1.78063713868214e-05
-2.88536463575793e-05
-1.33489182281039e-05
-1.02016087026858e-05
1.74112130171699e-06
-3.40227672903979e-06
-2.94260026663199e-05
-2.55298098510365e-05
8.76538084060393e-06
-1.95826246820243e-05
-2.4899273256504e-05
-5.21411083090313e-06
-3.39993515781204e-05
-2.95037675134245e-06
-1.79324164554612e-05
-4.76567969684773e-05
-4.13205420183147e-06
1.25921948701283e-06
-2.60783725716922e-06
-1.55056136557032e-05
-1.42738706766095e-05
-2.91205143823595e-05
-1.32147798480077e-05
-2.04197813354853e-05
-3.25619464130781e-06
5.65838599002317e-06
-1.65730704436022e-05
-3.17483802992627e-05
-5.43411198342781e-06
-2.27865000397909e-05
-7.03810474396176e-06
1.40844548957648e-06
-1.54425310260965e-05
-2.23423175254879e-05
-6.73557177327023e-06
-1.73103553251576e-05
-2.07746987878513e-05
-6.11798958860402e-06
-1.39887997321967e-05
-2.12689934483475e-05
-2.60425408450454e-05
-1.31924046723455e-05
-1.28701529150264e-05
-1.59408172933285e-05
-1.54228762895553e-05
-2.13982133548731e-05
2.44269107160561e-07
-2.19690620544886e-05
-1.07909006200043e-05
-2.62956093722961e-05
-8.97251883454505e-06
4.06433553712005e-06
-4.43019793983515e-05
-3.18519065596048e-05
1.37990320883762e-05
-2.79088629186094e-05
-4.47921996579866e-06
-3.94251409272268e-05
-1.38763973767998e-05
2.54412876141946e-07
-3.56302716774093e-05
-2.63221168641861e-05
-1.60723709965182e-05
-2.00940200415702e-05
-2.14058258976203e-05
-2.69519215924054e-05
-7.4172800963619e-06
1.24022476664118e-06
-1.94661637742683e-05
-3.05515578044755e-05
-1.27018922915355e-05
-7.45285646052369e-06
-2.37413542905073e-05
-2.16948349285237e-05
-1.57915479755207e-06
-9.91546704430088e-06
-2.29299340499861e-05
-2.21597147120995e-05
-1.85578504729514e-05
-1.26383138451432e-06
-9.03916114749828e-06
-2.17671551983557e-05
-4.12083952480804e-05
-1.82735390007123e-05
-4.04475294762041e-06
-2.17030457666237e-05
-5.45389128664944e-05
-5.25451030019539e-06
-2.38946457396753e-05
-3.02784828079025e-05
-7.49951448246393e-06
-1.08703411707245e-05
-2.41530729739369e-05
3.35299822410791e-06
-4.00642439099614e-06
-1.16130948459918e-06
5.3739528418377e-06
-1.11161950131987e-05
-8.99137804811683e-08
1.07423408732795e-06
3.78071422669223e-07
4.59133085575878e-06
-1.09714395612359e-05
-2.0373341109328e-05
-1.87946125703293e-05
-1.69501165766517e-05
-1.99102274023039e-05
-4.24817431050003e-05
-1.16339677208673e-05
6.50912182817235e-06
-1.51781782716031e-05
-1.24455450970102e-05
-8.23504979152846e-06
-5.6096657359539e-06
-3.37413731087959e-05
-1.71213685332325e-05
-6.97960071259488e-06
-2.04351143832531e-05
-1.12091952450331e-05
-3.99801899245756e-05
-2.03111653017249e-05
-1.98383789252286e-05
-2.07651019308609e-05
-2.55549331690653e-05
-2.34772098952541e-05
-1.52473168460504e-05
-4.87248360611719e-05
-8.8111059085568e-06
-2.98613886124603e-05
-2.66400043705187e-05
-3.18733760677548e-05
-1.45672989698213e-05
-2.79187218695298e-05
-2.03534859434967e-05
-1.61352205402687e-05
-2.46631479114199e-05
-1.93730610821329e-05
-1.71175294206427e-05
-1.16364925723003e-05
-1.09167880024305e-05
-4.43946981101665e-06
-2.31434530599277e-05
7.53241302655277e-07
-1.80289004064902e-05
-3.46955217350622e-05
-3.77784734033577e-05
-3.51605038172957e-05
-2.33226714353297e-05
-3.26679702282916e-06
-1.52743024821093e-05
-1.25313991800548e-05
-8.15257150550141e-06
-2.42570324948568e-05
-3.29611323766198e-05
-6.26377470238531e-06
-1.31319438804721e-05
-1.65252155114296e-05
-2.07913508230048e-05
1.71745653120148e-06
-6.12940836035903e-06
-1.21477524057059e-06
-1.44808767436764e-05
-2.78002410582514e-05
-1.21120835648049e-05
-1.08570176926596e-05
-3.50366116073262e-05
-2.21054616235383e-05
-1.96784598182044e-05
-2.38527426857453e-05
-1.98117531695811e-05
-2.93327552522301e-05
-3.44130400842843e-06
-1.42908786501005e-05
-2.28149196685979e-05
-1.42389986385515e-05
-1.46685969078428e-06
-9.82717898770782e-06
-4.97190569743196e-06
-8.76425164270987e-06
-1.88804561031878e-05
-1.78742909371309e-05
-1.70825666625777e-05
3.72190652526785e-07
-2.69669859983925e-05
-2.08595026383239e-05
-2.76157926042193e-05
-1.19372523826454e-05
-2.47720736198843e-05
-9.19033606513555e-06
-1.39240792452454e-05
-2.61886910002162e-05
3.57339277183212e-06
-2.91135334400741e-05
-1.153948153938e-05
-2.61787556488618e-05
-1.58211763831398e-05
-9.2751220543789e-06
-1.87304827150199e-05
-1.18817193381003e-05
-1.82256003378932e-05
-1.0502643661509e-05
5.29416051353859e-06
-1.22863381557008e-05
-2.17214315566042e-05
-1.8295119532726e-05
-2.12912516829395e-05
-2.81204873262498e-05
-2.45385194286963e-05
-2.40675733080393e-05
-1.83390848301163e-05
-1.53321456947234e-05
-2.42934785014626e-05
-1.29659043125634e-05
1.98022080058538e-06
-1.75854991565377e-05
-3.01454937725718e-05
-5.77061831211425e-06
-5.50557808275629e-06
-2.24475673426593e-05
-4.1890744000193e-07
-5.99699540253699e-06
-1.49585179264928e-05
-2.10506770495293e-05
-2.75995612948565e-05
-3.01559604922623e-05
-1.67748592343648e-05
-1.78783976955758e-05
-1.46144987624891e-05
-3.09275769920522e-05
-2.9873392798928e-05
-2.91923929924257e-05
-2.99029164190166e-06
-1.66413310319468e-05
2.97452457696126e-06
-1.56972955873105e-05
-8.54701920669544e-06
-3.29017910994817e-05
-8.03160319840777e-06
-1.19243065207797e-05
-2.10350046856459e-06
-1.80384114698769e-05
-4.07382917680031e-06
-3.14387463915831e-05
-1.24318375185335e-05
-1.04426230825031e-05
-8.14585704367034e-06
-3.02087000040255e-05
-1.53429561247319e-05
-1.64585445764044e-05
-1.22687940769906e-05
-1.14979193401488e-05
-9.35223779714095e-06
-5.56472724612285e-05
-3.27812432742376e-05
-4.70999440038373e-07
-4.86019128410027e-06
-1.34590358479038e-05
-8.48840572979224e-06
8.72137157081765e-06
-3.95265460854945e-06
-1.67136022017741e-05
6.68242503492907e-06
-7.89480421813106e-06
-4.49431329690459e-08
-2.17738727262662e-05
-1.97073522223385e-05
-2.24400784690347e-05
-1.32469486516583e-05
-1.00134070937839e-05
-1.91838995053997e-05
-3.09355798495163e-05
-1.69102353967045e-05
-1.34053260867958e-05
-3.41924356407526e-05
-1.04699131464134e-05
-5.6254254120811e-06
-1.91420404579014e-05
-1.76059062834063e-05
-1.00423997583271e-05
-2.60175421531517e-05
-1.28961140111652e-05
-2.17670805608298e-05
-3.066835405583e-05
-1.84891672019899e-05
-1.91245721580368e-05
-1.42238028304636e-05
-1.93246480768324e-05
-2.12255540824829e-05
-2.73974046312357e-05
-3.43568935464142e-05
-2.62660509801151e-05
-2.49077580179417e-05
-3.35154420600884e-05
-2.91487198203762e-05
-1.74498879990496e-05
-3.26471724714833e-05
-2.5230093822898e-05
-8.74111489709335e-06
7.05081765199867e-06
-1.8542038594725e-05
-1.28217431854882e-05
-2.46472724713621e-06
-1.24652252137989e-07
-8.42497920953616e-06
-1.62089273371135e-05
-1.22719617152522e-05
-9.85044162719065e-06
-1.56119067749877e-05
-2.90210493815347e-05
-2.81969158746117e-05
-2.1079089909972e-05
-3.62963143615485e-05
-3.093574756253e-05
-2.247814026304e-06
-1.04921366657028e-05
-3.30070069696501e-05
-1.79320990515438e-05
-1.45212220472826e-05
-2.0223217508968e-05
-5.27187272068646e-07
2.13302235236581e-05
-8.44402157184541e-06
9.12790157882149e-06
5.07633166156518e-06
-6.37741120922133e-06
-1.61673307249199e-06
6.20891408043979e-06
-2.42080667752658e-05
-1.41809315940185e-05
-1.71080361432409e-05
-8.83500311567684e-06
-1.65286203745627e-05
-3.97019667571648e-06
-1.16805452579236e-05
-3.2320231847119e-05
-2.46195361011981e-05
-1.30565923452033e-05
-2.44866873909753e-05
-2.60727004855276e-05
-3.72967084853364e-05
-1.81361873489026e-05
-8.80691619305836e-07
-2.16972560988948e-05
-2.24259305998808e-05
-1.00505319117397e-05
-1.1961507941112e-05
-2.67438072583652e-05
-1.3238678406892e-05
-1.05524313287227e-05
-1.6383719650651e-05
-2.01860701514718e-05
-1.94115252385637e-05
-2.23916426609351e-05
-2.27835540278357e-05
-1.40075027550682e-05
-2.16256843373835e-05
-6.8081425987815e-07
-8.77319094700024e-06
-1.9491153278025e-05
5.89707248692854e-07
-1.60394507630113e-05
1.22476089663197e-06
2.65672960037971e-06
-1.82807435090097e-05
-8.9851426607557e-07
-2.51696412343401e-06
-7.61118135756737e-06
-1.47499214698032e-06
-1.4377742868928e-05
-3.14389616004716e-05
-1.7028151185603e-05
-1.28811977742527e-05
-7.33022298712499e-06
-1.85752280160111e-05
-1.47239040446786e-05
-1.4471851633829e-05
-3.32476221892596e-05
-2.29747315311716e-05
-1.74500347783134e-05
1.09582965492182e-05
-2.20351525670772e-05
-2.03853403389846e-05
-2.00332118383221e-05
-2.99765501861692e-05
-2.13852273997136e-05
-5.63510460421947e-06
-1.00765421971751e-05
-1.63478294324548e-05
3.5766447110592e-07
-3.42203136434221e-05
-1.88314860728675e-05
5.23323240003777e-06
-2.12128456572396e-05
-2.81907801345384e-05
-5.51868732888703e-07
-1.45644540601908e-05
-1.48905720755081e-05
-2.2513014576693e-05
-1.71252703994739e-05
-3.74932521645245e-06
-6.18527961505371e-06
-2.01736678364524e-05
-3.49312486566709e-05
-1.1646155719454e-05
-9.18160441968097e-06
-7.12940127681107e-06
2.61116147988113e-06
4.93639948814428e-06
-1.40117104762474e-05
-1.67292395447652e-05
-3.0495864123355e-05
-8.01824026782219e-06
9.09716330825272e-06
-2.37121425558699e-05
-2.69657967873633e-05
-6.43595838727325e-07
-1.10188598312133e-05
-4.05029056295291e-05
-2.23258421860118e-05
-3.2156440716204e-05
-3.38338322505385e-05
-3.48576645420735e-05
3.6738423924211e-06
-6.69087617058352e-06
-2.98174363242409e-06
-2.28152204780863e-05
-4.25299893524516e-06
-8.90063304316129e-06
-1.1735292248553e-05
-2.03726236485652e-05
-9.72995982260586e-06
-2.00809224522882e-05
-7.85472810576037e-06
-3.44333161880936e-05
-8.66910438422842e-06
-2.12495165376965e-05
-3.07058523274219e-05
-2.5027208678222e-05
-8.31549484834376e-06
-2.22779721055982e-05
-1.6820441820802e-05
-3.24082312597485e-05
-1.8486457690809e-05
-6.4601388693967e-08
-1.45641801622575e-08
-9.71796063105972e-06
-2.98588740769946e-05
-2.22770477866624e-05
-8.77031448179324e-06
-1.10532175461084e-05
2.35720625548086e-06
-2.1710105969439e-05
-1.56997929478556e-05
-8.44006784666703e-07
-1.10055443541954e-05
-1.24965105816371e-05
7.13665682862831e-07
-2.68888867403258e-05
-3.28855154726869e-05
-2.67918382653634e-05
-3.4594723119616e-05
-2.07275473237627e-05
-3.87693153477634e-05
-3.24054432133317e-05
-1.83290172732987e-05
-1.86284788787115e-05
-3.20304854181781e-05
-3.85477712430283e-06
-1.24540862576975e-05
-3.13438891837941e-05
-1.62271323360541e-05
-7.20330392859466e-06
-3.06042216019195e-05
-1.88609756023333e-05
-2.86092040538402e-05
-2.10471217257275e-05
2.02724272782903e-07
-8.55635977514526e-06
-1.82893019303586e-05
-3.16165379952376e-05
6.70838212994089e-06
-3.12780301663654e-06
2.08835379619284e-06
-2.99619532582221e-05
-2.45263267819131e-05
-3.89934679437366e-06
-2.28406761555476e-05
-1.1510005045047e-05
-1.13546172195806e-05
-1.19791655651894e-05
-7.05989162597334e-06
-7.60904072684193e-06
-1.48220028907936e-05
-9.64919453605182e-06
-1.37136596622702e-05
-6.76215069868675e-06
-6.60106537302098e-06
-2.76909044845705e-05
-1.89808169412764e-05
-6.22939673429587e-06
-2.80933609783856e-05
-7.86092505591686e-06
-1.47270504831964e-05
-1.49037939124113e-05
-4.81111771226137e-06
-3.1501298587625e-06
-1.02725710055818e-05
-4.34637153413177e-06
-8.97231927455907e-07
-2.87073454493428e-05
-6.53447626152857e-06
-2.44810564163572e-05
-1.56290297279324e-05
-6.37287557812629e-06
-1.12431519787442e-05
-2.70708351681045e-05
-2.19999471453311e-05
-1.48027799534919e-05
-5.58448204561666e-06
-1.75808335068343e-05
-1.84236004452303e-05
-1.9502788339078e-05
-1.41319340443387e-05
4.86431825563531e-06
-1.30300592196262e-05
-5.8741824455874e-06
-1.87079408260268e-05
5.35216193537388e-07
-1.10608060845996e-05
-7.44301199976295e-06
-1.00758625281436e-05
-8.30098930871026e-06
-6.04634145287241e-06
-2.4334960224112e-05
-2.57394721982523e-05
-8.27888030536554e-06
-9.80910181464352e-06
-1.12765453947788e-05
-1.31802549879645e-05
-1.2856184442086e-05
-3.02704426920456e-06
-2.96312913893776e-05
-1.82965204508062e-05
-1.19105194283892e-05
-2.08481758590004e-05
-2.41223336757137e-05
-8.1296148834382e-06
1.46935740252929e-06
2.97956141871426e-06
-1.553026250725e-05
-2.3258002731872e-05
-1.64853729428504e-05
1.93639933036888e-06
-1.30016768009078e-05
-7.67231731919076e-06
-1.07062336558731e-05
-1.25141799044215e-05
-1.67143990826663e-05
-3.86614680503826e-05
-1.73037580797802e-05
-1.89299931636067e-06
-1.59897248907354e-05
-1.57809783067843e-06
-2.0536528608751e-05
-1.8313480142389e-05
-1.55747196427719e-06
-9.50050853204772e-06
-9.80673829681735e-06
-1.37996308426055e-05
-2.9447414225094e-05
-1.55739710662241e-05
2.62056234195931e-06
-1.40020735581915e-05
-1.46850620069901e-05
-1.98965786645643e-05
-1.98458702714575e-05
-1.55226365921143e-05
-1.01962313536324e-05
-1.83963024426371e-05
-2.72686117877905e-05
-3.84731291254785e-05
-2.60860306146624e-05
1.59000555347126e-06
-1.44832560111646e-05
-1.6023854992613e-05
-1.20157305376206e-05
-3.32887756122992e-05
-1.27665975534847e-05
2.46603149671225e-06
-1.44657353477449e-05
-2.49385152212794e-05
-1.38648028964707e-05
-1.61888023953825e-05
-2.15572310474252e-05
-2.34709199122394e-05
-9.00541031850405e-06
5.23225348693817e-06
-1.73149363363698e-05
-4.51151074019237e-06
1.53455692810499e-08
-1.03313231931835e-05
-1.20134431134069e-05
-2.1562811006108e-05
-1.23770876287701e-05
-1.54490221957658e-05
-1.07794410677396e-05
-1.69289377810272e-05
-1.67008893759391e-05
-7.3732330784454e-06
-2.56826042397377e-05
-2.42713786692328e-05
-2.7659580967645e-05
-9.59613432410039e-06
-1.81082565300335e-05
-2.19831215113829e-05
-1.83157274426045e-05
-3.55981702397667e-05
-1.39681115663784e-05
-1.73474592283746e-06
-2.59842275477013e-05
-2.37683596064801e-05
-2.97743973299565e-05
-2.59984231850364e-05
-1.25409810248817e-05
-6.62099680641728e-06
2.21138895497394e-06
-1.69262462699288e-05
-9.25468022177926e-06
-2.86570350507997e-05
-2.91866205066035e-06
-1.81024079267369e-05
-1.30162632091373e-05
-2.65357420377904e-05
1.22242687970006e-06
-3.26335464950984e-06
-1.33351018401279e-05
-1.31999274433836e-05
-1.94960473146903e-05
-1.36637855732828e-05
-2.65153530111145e-05
-1.42356436549393e-05
-5.65106116252858e-06
9.21005218020449e-06
-2.12044696891237e-05
-5.47685467425114e-06
-8.71192564903715e-06
-2.52091737658427e-05
-1.31048794540867e-05
-2.16834218241028e-05
-1.34481398211024e-05
-1.17507751322034e-05
-2.56891862657355e-05
-4.95903988418038e-06
-2.13062544379351e-05
-1.98027337586626e-06
-2.13583071213747e-05
-3.05532925482894e-05
-3.82620747882699e-05
-1.21080711024992e-05
-2.61892477320042e-05
-2.69044808737886e-05
-7.44028912746584e-06
-2.14245260268422e-05
-2.9824073800833e-05
-2.4110262171687e-05
-2.46502673933029e-05
-1.40275027419258e-05
-2.72585153843227e-06
-2.27197525564208e-05
-1.77853354510821e-05
-2.42550474024375e-05
-8.82522576669061e-06
-1.97982013520432e-06
-1.7711484407681e-05
-1.90994005899228e-05
-2.03952200096399e-05
-1.37464164297248e-05
-1.25357263940725e-05
-1.84801880011276e-05
-1.91452527001773e-05
-3.37536534990812e-06
-1.88854265359226e-05
-1.63508917075414e-05
-2.3764015455014e-05
-1.45023049768237e-05
-7.64992443085375e-06
-4.22540762171038e-05
-9.86043054858614e-06
-2.12805071619172e-05
-2.43862030156974e-05
-2.77847890428999e-05
-3.0600348648558e-05
-1.71837767923162e-05
-1.84675345559677e-05
-1.27070448649063e-05
-1.84775933643963e-05
-1.63583830665662e-05
-6.94078889848602e-06
-2.52343889627356e-05
-4.65513117610289e-06
4.4928556785385e-06
-1.04199258580601e-05
-2.16918321569474e-05
-3.64161606123548e-05
-2.98025835372406e-05
-1.60521494280328e-05
-1.52000993354304e-05
-1.11388646313416e-06
-2.81616564121358e-05
-1.65459821167293e-05
-1.54700263175536e-05
-2.23024746412715e-05
-3.18309411534007e-05
-2.61603982517487e-05
-2.80248189126612e-05
-5.14524264684289e-06
-5.03640885204882e-06
2.89644042640829e-06
-3.20791250183628e-06
-3.19558843154399e-05
-2.74864883393914e-05
-9.86762943392106e-06
-1.18607279075027e-05
-1.13563323403138e-05
-2.37846383271302e-05
-1.31671437145342e-05
-1.16026962192252e-05
-8.22005146973545e-06
-3.58855833139269e-05
-1.42496561432532e-05
4.9938085796551e-06
-5.71933494130876e-06
-1.60468733926827e-06
-1.83648763481703e-05
-2.63545325208985e-05
-1.87063642456583e-05
-1.60452308594783e-05
-3.17855459971113e-06
-2.48630889107477e-05
-1.02939888200365e-05
-4.87321103830535e-06
-4.2322384981558e-05
-1.41700785671726e-05
-8.79132234166166e-06
-2.24386449273725e-05
-1.96259883756889e-05
-1.16328845558993e-05
-9.93265369002552e-06
-1.953781472855e-05
-1.15472081337209e-05
-1.11260333371597e-05
-2.75683765424227e-05
-8.65563641291807e-06
-1.90389492937041e-05
-1.18098536427931e-05
-1.4611182758916e-05
-1.81117431703045e-05
-2.78357744184499e-05
-2.17056112596697e-05
-1.13114555303717e-05
-1.41083068691781e-05
-2.19249751217425e-05
-3.31231492686709e-05
-2.04470843520426e-07
-1.7715490096867e-05
-2.15916083045474e-05
-7.64460341789325e-06
-1.46864585566975e-05
-3.29294968782156e-06
-1.8078350254322e-05
-2.88690251844457e-05
-1.37917915566474e-05
-1.55155597893963e-05
-6.08558379079311e-06
-1.06020559636356e-05
-1.97664292041986e-05
-2.68926751503504e-05
-7.27402424085537e-06
-2.18551091106843e-06
1.30317964420846e-05
-4.2571596711136e-06
3.32236159989367e-06
-5.43217093571731e-07
-1.39144054551738e-05
-3.17752127807922e-06
-3.15619605788071e-05
-2.48262157372433e-05
-3.27044559079638e-05
-1.93969104731645e-05
-4.24363528394558e-05
-2.76505744271598e-05
-1.18984098169536e-05
-2.3760512659685e-05
-1.37300814698898e-05
-8.49040682463474e-06
-9.69204558885242e-06
-1.55061485898428e-05
3.73674001966758e-06
-6.92561182222382e-06
-2.57845540453682e-05
1.95849479699797e-06
-1.58677951145103e-05
-1.98326758210637e-05
-7.68579166943488e-06
-2.62889541233565e-05
-1.50275887328692e-05
-2.3547157124901e-05
-2.10143329915063e-05
-9.53166538504934e-06
-8.40397470337707e-06
-1.81133987795258e-05
-2.62945959345062e-05
-3.24623462019669e-05
-2.44358710476974e-05
-5.50265852877913e-06
-5.62113765831939e-06
-8.1598368977377e-06
-6.66225445667344e-06
-2.39368291909464e-05
-3.60247663401188e-05
-5.49668982390579e-06
-2.12908822330672e-05
-3.78155880051465e-06
-1.75393770154704e-05
-2.72292566456191e-06
3.04417555534402e-06
-1.95826165956169e-05
-2.39745484465457e-05
-1.96570690800488e-05
-2.56297941101034e-05
-1.98967748822119e-05
-3.27059267004588e-05
-1.55441995299465e-05
6.52922304596205e-06
-1.16853880055864e-05
-3.34686905413528e-05
-1.90397529585193e-05
-1.84910398501547e-05
-1.48263041810455e-05
-2.5646504336283e-05
-1.40957437818104e-05
-1.62366921113089e-05
-2.02239799273978e-05
-6.56347003768491e-06
-2.38159492784735e-05
-8.25174075132189e-06
-9.67390008538563e-06
-3.51546764964105e-05
-2.2194514320323e-05
-2.80417828779517e-05
-2.8128803145938e-05
-3.47461597134179e-05
-3.69265920041698e-05
-2.79982333837693e-05
-8.51488447358966e-06
-2.77143662900542e-05
-1.40035865007097e-05
-1.74287359754936e-05
1.99227685906926e-06
7.65955672006389e-06
-2.15834045041212e-06
-3.01788439756808e-05
-1.14923533874628e-05
-7.35461355444392e-06
-1.99111775318759e-05
-2.74532009238677e-05
-1.74800192946836e-05
-6.74711113096718e-06
-2.23687993124665e-05
-1.64986202435827e-05
-1.54976540667885e-05
-8.23844386077716e-06
-1.69258610649799e-05
-2.36879871284455e-05
-9.0328443831081e-06
1.04440420516864e-05
-1.17602745252428e-05
-1.40675142941242e-05
-1.53468339467387e-05
1.32180220640844e-06
-1.1716459375559e-05
-8.74957339954019e-06
-1.20066471080447e-05
-2.095150073374e-06
-2.61434479319831e-05
-2.04940441279074e-05
-2.52117830658266e-05
-6.24849426338995e-06
2.68292115037343e-06
-1.61613020269719e-05
-1.23244165271737e-05
-2.51233975060164e-05
-2.02894904654825e-05
-2.42461561769033e-05
-2.46235334007378e-05
-9.02695362139664e-06
-2.85154714910454e-05
-2.02970951689983e-05
-2.06068323741512e-05
-1.6379184756997e-05
-3.38015031329013e-06
-1.9015686197499e-05
-6.64757728523155e-06
4.87382394896796e-06
-1.73787043374498e-05
-2.04742374574289e-05
-4.31697824629749e-06
-1.55186358584538e-05
-1.16566653590761e-05
-1.03553968836578e-05
-3.94852535818077e-06
-4.27386087376487e-08
-1.27461239108607e-05
-2.91311942158927e-05
-3.37566757863771e-05
-1.71960620201593e-05
-1.89557704262495e-05
-2.63134488991398e-05
-2.09803320315185e-05
-1.62925194329958e-05
-1.73688185497213e-05
-1.5913192693255e-05
-2.97537932189298e-05
-8.14260415135461e-06
1.66317942529534e-05
-1.30224354368839e-05
-9.64728585211411e-06
-2.44553661410372e-05
-2.34881470801071e-05
-9.062465627475e-06
-1.21296252576936e-05
-1.69296448750809e-05
-3.43328855118831e-06
-2.14462729387912e-05
-2.11270573215327e-05
-8.83491378573533e-06
-2.71789058165332e-05
-4.1260362694353e-05
-3.21433406542845e-05
-3.47865832781645e-05
5.01271283161786e-06
-3.08369860186433e-05
-4.58203508737927e-05
-5.41359840668461e-05
-1.62435806096357e-05
-2.58060372960931e-05
-2.62572573475853e-05
-1.10715354574205e-05
-1.99610019077281e-05
-1.21053136105499e-05
-1.82547096415945e-05
-2.77625387831998e-05
-1.19455167898039e-05
-8.85629342245658e-06
-5.52129481402811e-06
-2.04470688085909e-05
-2.00539057477001e-05
-2.01398192174729e-05
-2.40308019776363e-05
-9.14341120748402e-06
-1.96708633077091e-05
-2.20228165299246e-05
-1.44583637672724e-05
-1.19483019366872e-05
-2.890085067092e-05
-2.59473834765912e-05
-9.62132549963383e-06
-3.61181040946313e-05
-1.90987112872896e-05
-2.57114595603991e-05
5.71791863698669e-06
-2.62970444623103e-05
-9.26577885313796e-06
-3.50535631669352e-05
8.33567085367985e-06
-1.02163669146931e-05
-1.51656392740557e-05
-2.67892593990327e-06
-1.75416496814839e-05
-1.14231749873382e-05
-1.73686377777249e-05
-1.64233178111687e-06
-2.87170773609163e-06
-3.10805698625471e-06
-8.86531731023131e-06
7.07858842235254e-06
6.56936900384248e-06
-7.94744995453684e-06
-5.10267321243688e-06
8.05762913564211e-06
-1.16275347199821e-05
-2.63254312297146e-05
-3.07252866843696e-05
-2.65595593732105e-05
-2.7759212879723e-05
-1.6739909977186e-05
-1.02969741913315e-05
-3.25652720908594e-05
-1.24248595728359e-05
-1.11755330688599e-05
5.69574737669851e-06
-9.06440306912089e-06
-2.17014120736314e-05
2.11437010611557e-06
-1.55757819286723e-05
-3.51501501008589e-05
-2.24217393962121e-05
-6.93189513928705e-06
-1.52423411095102e-05
-1.36467240764078e-05
-2.46787386675028e-05
-2.49659857076876e-05
-1.89164073770656e-05
-3.14615510137942e-05
-3.01108149380171e-05
-4.03678167817431e-05
-1.30522960962558e-05
-2.4528643512698e-05
-1.30353223285729e-05
-1.33806029893512e-05
-1.0597050982676e-05
-1.35943738281471e-05
-2.91364207113748e-05
-2.97390326610424e-05
-8.1898327181321e-06
-1.7670238596622e-05
-9.7441568465749e-06
-1.16111275921901e-05
-1.42155192761706e-05
-1.79897777963355e-05
-2.51554290214297e-05
-2.19947707354382e-05
-4.77180356326654e-06
-1.55087945432101e-05
-2.30396507099785e-05
-2.93978892592234e-05
6.73867424149682e-07
4.52228695667254e-06
2.98704575421265e-07
-1.71502947739584e-05
-2.07692432758907e-05
-1.24458008522e-05
-1.54053486803419e-05
-4.47663891091991e-06
-8.18889645277688e-06
-1.48835001550805e-05
-2.91086880401341e-05
-2.11819139746654e-05
-9.21001876676471e-06
-2.57124043108195e-05
-6.47162613904265e-06
-1.3348808448878e-05
6.46526120247071e-06
-8.47341654627e-06
1.16419449963138e-06
-2.24298885297353e-05
-5.23403984757469e-06
-2.22187964810878e-05
-3.40126914080977e-05
-3.9351370053641e-05
-1.30782970816285e-05
-1.39622316723069e-05
-1.25623501932053e-05
-1.9570533275492e-05
-1.72141733546889e-05
-2.03425925829431e-05
1.44084288252496e-05
-1.00220654530241e-05
-3.2792204356297e-05
-3.33843391625114e-05
-2.3758029399162e-05
-9.13515531130882e-06
-1.53954578630346e-05
-1.11322677200357e-05
-1.42915090086869e-05
-6.80159157603768e-06
-2.52170948055822e-05
-2.72845790040091e-05
-2.97173330919484e-05
-9.02608510314828e-06
-2.02538967858138e-06
-1.24425070334454e-05
-2.47807370323075e-05
-6.04606083377507e-06
-1.60091847107035e-05
-2.80244901668268e-05
-1.89034722079541e-05
-3.12102099138531e-05
1.1691291477543e-07
9.49343261761294e-07
-1.94857231609562e-05
-1.12248034593488e-05
-3.83281043465528e-06
-1.81204941743672e-05
-2.8449663711964e-06
-1.89459497377523e-05
-3.77216416263252e-05
-2.51412031685665e-05
-2.78800190105995e-05
-3.11188233638094e-05
-1.57577930133513e-05
-1.04138113379975e-05
-3.92267878461546e-05
-1.19861403995242e-05
-6.81752378344756e-06
-2.65198722385626e-05
-6.31518804044141e-06
-1.0052787656686e-05
-1.05865920095956e-06
7.14527165062115e-06
-1.81841688648866e-05
-1.4149506848651e-05
-1.31230893651566e-05
-7.957306086764e-06
-2.76901852441246e-07
-2.2366934909815e-05
-3.01637074314361e-05
-2.75786583415446e-05
-1.88857913013039e-05
-5.21907388081784e-06
-2.71399574162871e-05
-1.23825287427712e-05
-1.42752931359083e-05
-2.51498585461069e-05
-1.49864017624141e-05
-1.60813049207011e-05
-2.14506177834113e-05
-2.69091415076566e-05
-9.16671581399329e-06
-9.26454276769445e-06
-6.46993570296821e-06
-1.49216996956856e-05
-3.50014856963422e-05
-1.16761459325397e-05
-1.95552487307073e-05
-2.37091012335427e-05
-1.38687998562189e-05
3.26858697442136e-06
2.85571810507867e-06
-9.03779895619701e-06
-3.89831511433329e-05
-2.09820556530083e-05
-1.72575293605679e-05
2.68943958388769e-06
-1.19754182992921e-05
-2.89848442545029e-05
-9.19329808791432e-06
-1.5971749787098e-05
-6.28593505595216e-06
-3.40983657414193e-06
-1.68619633934344e-05
-4.71471604544827e-06
-2.70713625888159e-05
-7.19318348296324e-06
-1.3961443330908e-05
-3.07741026253701e-05
-1.43167663394486e-05
-8.58333307448883e-06
-2.55848758658982e-06
-9.25426162762743e-06
-1.25320802683967e-05
-2.38763398254358e-05
-1.84951520749399e-05
-1.88685001403869e-05
-8.37724537517831e-07
-1.15264625779226e-05
-1.18323558567179e-05
1.06765953604726e-05
-2.6223431858592e-06
-5.54305436330712e-06
-1.11927740618686e-05
9.84734189710834e-08
-9.43175965788442e-06
-1.18913804239688e-05
-2.04015370328634e-05
-2.18111648571271e-05
-8.89059738764219e-06
-2.09740846954169e-05
-1.12150823538089e-05
-3.37217780075717e-05
-1.94629848636738e-05
-1.02635551076222e-05
-2.00509279928508e-05
-1.01165396228552e-05
-1.87621069022182e-05
-2.97098357799715e-06
-4.77024666184325e-05
-2.17548785784741e-05
-1.23640092615743e-05
-2.49558725426859e-05
-2.0141447583246e-05
-2.59655709461634e-05
-9.57023059260504e-06
-1.64329547103602e-05
-1.69179819200098e-05
-6.36052024090134e-06
-9.22767475278209e-06
-5.09508280613432e-06
-1.55619288323037e-05
-1.7531461859274e-05
-1.49667601632119e-05
-2.63283169434884e-05
-3.01225460321529e-05
-2.76338721688627e-05
-4.45508961091718e-06
-2.92797161761767e-05
-1.55498475557985e-05
-3.13609887543197e-05
-2.13417325088788e-05
-2.37379395485612e-05
-3.1005036209793e-07
-1.10021145361652e-05
-1.82404268001145e-05
-4.13483339030032e-06
-1.27241416036381e-06
-9.84674753394974e-06
-1.35665897339365e-06
-6.86826381168669e-07
-1.95569966928406e-05
-2.92995785967151e-05
-1.90505211094581e-05
-2.36460694866638e-05
-2.04558922994336e-05
-1.37592861541418e-05
-1.68393727350782e-05
-2.50832585013555e-06
-8.5966155485122e-06
-1.24042598232834e-05
-3.61392277426809e-06
-2.368128328155e-05
-9.99015880431551e-06
-3.39787876984893e-05
-2.27643598220585e-06
-1.01310671861126e-06
-2.31825607756967e-05
-1.59277164986701e-05
3.02543614548291e-06
-1.04889589004111e-05
-2.76500502857072e-05
-2.46515546240102e-05
-3.07733272473764e-05
-1.51529026793029e-05
-1.34108381474375e-05
-2.12421848723136e-05
-3.22185188693668e-05
3.17441943029323e-07
-1.44045465759872e-05
-2.68526274828989e-05
-3.43965342478304e-05
-2.18254443441614e-05
-1.98297416261741e-05
-2.202947560703e-05
-1.8498200481253e-05
-2.07592133426243e-05
-1.63870675210511e-05
-1.00011300042899e-05
-1.910005900756e-05
-4.26147609292933e-06
-1.84119459703608e-05
-5.17010634793413e-06
-2.26912505683848e-05
-2.06877286417448e-05
-1.90937511850392e-05
-1.36643349884817e-05
-2.67686153202457e-05
-9.56463278630627e-06
-3.75622661053553e-05
-2.92477429532499e-05
-1.44040541085772e-05
-3.10573879817667e-05
-2.12538737714308e-05
-6.64562481553315e-06
-7.2985091363274e-06
-1.2844933852799e-05
-9.49105951165956e-06
-2.25562570465279e-05
-1.25319446697569e-05
-2.84767765454627e-05
-1.32495314109345e-05
-1.4418009463995e-05
-1.76963171055718e-05
-7.43610821765553e-06
-1.71875095278635e-05
-1.45410558910428e-05
-1.05725508870911e-05
-6.85941832059799e-06
-1.53017625789819e-05
-1.00034023133596e-05
-3.74534135248722e-06
-3.09377629548154e-05
-1.713090141905e-05
-2.91058924646263e-05
5.34299178680938e-06
-4.4640225738101e-05
-2.59588111208901e-05
-3.43812039648788e-06
-7.61511358388586e-06
-7.71592334666125e-06
-1.90365394672391e-05
-1.50285635930045e-05
-2.15009958987638e-06
2.3798335206658e-06
1.05192090427549e-06
-1.46313848949476e-05
-3.38601209540599e-05
-1.74524593311275e-05
-1.06724560117278e-05
-2.5347402782658e-05
-2.49258137737208e-05
-1.92325267058902e-05
-3.23421876903553e-05
-1.02630528295855e-05
-1.06184615477871e-05
-2.89408194407109e-05
-2.90626514022014e-05
-1.01325959883714e-05
-2.67270521349381e-06
-2.06322039710346e-05
9.37343450673071e-07
-1.59772173651298e-05
-8.72601765342391e-06
-1.06787919906798e-05
-1.83866055902196e-05
-1.1826466923987e-05
-1.25506732783947e-05
-3.22494477306626e-05
-3.25843396171194e-05
-1.76058821631431e-05
-2.03462026320569e-05
-5.72256369241505e-05
-2.3736648922354e-05
-2.68061914481173e-05
-1.05689929134887e-05
-1.36121833696616e-05
-2.28497689548716e-05
-1.34745985925901e-05
-2.87486536250983e-05
-8.35474816951354e-06
-4.04317662148768e-05
-1.959490617007e-05
-5.28743859830013e-06
-1.49828425248457e-05
-2.3930944963681e-05
-1.64364734150444e-05
-2.5906757727956e-05
-2.83326744175476e-05
-2.29979240567692e-05
-2.28012299516173e-07
-2.34243018263954e-05
-3.37522451567083e-05
-1.81386489018542e-06
-6.56452664041919e-06
-2.34102646753306e-05
-1.67645666529149e-05
-1.52521390285673e-05
-2.97376797627219e-05
-1.79887472693138e-05
-7.84781746459154e-06
-9.69720977423189e-06
-1.84893877730033e-05
-1.76782056786269e-05
-2.57554301246324e-05
3.70571521646056e-06
-1.01821312305214e-05
-2.62334888590972e-05
-1.0209553277355e-05
-8.19572890035319e-06
-1.93254830115571e-05
-1.92182053075665e-05
-2.5568202523565e-05
-4.77257836837922e-06
-3.19305256938431e-05
-1.92847899670695e-05
-2.5650097830651e-05
-2.68235127891439e-05
-1.81395258891939e-05
-6.31774612214168e-06
-1.86093055872952e-05
-1.85842150713456e-05
-3.35065424055766e-06
-1.13253024237574e-05
-1.25062366315556e-05
2.2731750127729e-06
1.43568367804843e-06
-6.65590367742755e-06
1.78869299613538e-05
-8.62804732276509e-06
-1.8540174782728e-05
-2.73042579212177e-05
-1.18715186664739e-05
4.16300793801893e-06
-8.84043739067639e-06
-2.24639322673661e-05
-4.04572479568763e-05
-2.1365019089555e-05
-2.08750604816187e-05
-1.64446111314586e-05
-7.02041195958253e-06
-2.063915770939e-05
-2.78133924594808e-05
-1.9289944962772e-05
-4.42927004846841e-06
-2.55580506705511e-05
-1.08968642689987e-05
-7.14420323289851e-06
1.01859811790745e-05
