# Supplementary material for: Research on computational propagation and identification of mine microseismic signals based on deep learning
Source: PLoS One. 2025 Oct 22;20(10):e0334641. doi: 10.1371/journal.pone.0334641 (PMC12543183; doi:10.1371/journal.pone.0334641)
Supplement: S9 Data — (ZIP) [file pone.0334641.s009.zip › 000101100000442.xlsx_0.txt_24.txt.txt]

-2.45192275097666e-05
-1.24187449733506e-05
-3.17049029905562e-05
-2.56439240419276e-05
-1.24181753824858e-05
-6.53842164128683e-06
-7.45242058863094e-06
-2.38448616885508e-05
-1.53531504111541e-05
-1.46521340816999e-05
-2.09220613607902e-05
-1.79358935665488e-05
-1.32249547159884e-05
-1.27042555758137e-05
-9.09121002073101e-06
-1.48439423938754e-05
-2.71567101848722e-05
-1.56152351324372e-05
-2.17754382824295e-05
-1.47824074726073e-05
-1.60926831047843e-05
-2.67665352703648e-05
-1.52781266854283e-05
-3.38487282798919e-05
-2.68780741958718e-05
-1.55051123155549e-06
-1.93829134160022e-06
-3.09201150107223e-05
-2.41237924946111e-05
-1.99834379365569e-05
9.82306428850346e-06
-1.95317495122124e-05
-3.165672695556e-05
-1.94270089242372e-05
-1.74703517198221e-05
-1.06111588346576e-05
-2.19732980477265e-05
-3.03924734961634e-05
-2.59759072517177e-05
-4.39054708336374e-06
-4.25550645044085e-05
-1.77766770619286e-05
-3.71609584685938e-05
-3.86133850373214e-05
-2.22847830012067e-05
-2.07502216068399e-05
-1.60768721994947e-05
-2.07082556478707e-05
-2.65136877747463e-05
-1.36158265570218e-05
-1.13947410315886e-05
-2.19569976359474e-05
-2.00434381011095e-05
-2.01034950963641e-05
-1.88334766882238e-05
-1.40294552416519e-05
-1.83642151600585e-05
-1.40469254967831e-05
-1.78701963984729e-05
-3.47243997104488e-05
-1.49887687943207e-05
-3.1680271388488e-05
-1.6724050241962e-06
-2.67061386151412e-05
-1.9092124488328e-05
-3.38431186590208e-05
-1.69103858503542e-05
-1.33148108838455e-05
-1.75308889280574e-05
-3.7090370441554e-05
-2.47366065002961e-05
-1.65435096828296e-05
-1.33564633879125e-05
-2.36357529353251e-05
-1.04164644898102e-05
-2.1242844628746e-05
-2.04697005055393e-05
-3.04384738543333e-05
-5.33978898808595e-06
-2.04656709798841e-05
-2.52494046950963e-05
-8.55382401839288e-06
-2.74772993937947e-05
-2.48604140254744e-05
-1.90126103846316e-05
-3.71638498996355e-05
-3.9142913406996e-05
-2.83752974905692e-05
-3.18546961855689e-05
-3.40319901796059e-05
-8.51173700557197e-06
-3.51739457728694e-06
-2.82071588627102e-05
-2.82955415934255e-05
4.32844927529644e-06
-3.5690393346861e-06
-3.1610386766586e-07
-2.0644745776545e-05
4.0832140773627e-06
-7.9730804713513e-06
-1.83382348917029e-05
-8.03164273352652e-06
-1.22102702787325e-05
-1.84339166792268e-05
-3.22588949055641e-05
-3.76156821129422e-05
-3.84430597748732e-05
-2.22120480311743e-05
-1.20534014330977e-05
-3.61902800672132e-06
-2.04569623954312e-05
-2.33830540066231e-05
-3.63450863168433e-05
-2.45822173398352e-05
-1.65261920857407e-05
-2.27945557646843e-05
-1.2220491991549e-05
-1.28212542520316e-05
-2.69318232215254e-05
-2.03002412064996e-05
-1.67994473749269e-05
-1.46634690893815e-05
-2.48979630680674e-05
-2.1215514235899e-05
-2.09239707801908e-05
-3.96462258270812e-05
-2.68774720595932e-05
-5.85412745221391e-06
2.31135626663468e-06
-1.60597133797387e-05
-3.41333133203116e-05
-3.47001824465708e-05
-2.02846417763388e-05
6.88665473654614e-06
-2.12044580064737e-05
2.94197370403463e-06
-1.32317749026563e-05
-1.55339428054113e-05
1.45290997704714e-06
-1.60675344402994e-05
-3.37771109801754e-05
-2.68641865795081e-06
-3.80269235580746e-05
-2.14022489601067e-05
-8.21447383058206e-06
-1.56584232226222e-05
-2.20658018932075e-06
-2.9069412488128e-05
-3.00922112202501e-05
-1.88959768797834e-05
-2.14511393621058e-05
-3.00056850085447e-05
-2.16492431830993e-05
-2.72786740255871e-05
-3.86757757289494e-05
-1.69302582249077e-05
-1.61315892912329e-05
-1.51839858019136e-06
-2.16213885498722e-05
-2.89943820926332e-05
-4.65901857456356e-06
-6.27631722615307e-06
-2.56870747238988e-05
-1.8732815322829e-05
-8.68773055897504e-06
-2.72749079153423e-05
-2.60776456003959e-05
-2.93778520882516e-05
-9.59878766189368e-06
8.49784536390827e-06
-1.62207471348656e-05
-6.39975634661409e-06
-1.64011771761875e-05
-1.5191526427055e-05
-2.70511507099613e-05
5.74258716758571e-07
-2.03601857990086e-06
-1.30061593662205e-06
-1.09120093620019e-05
-1.8134372595902e-05
-3.36431356192727e-05
-4.55587419550694e-06
-2.56468153616337e-05
-1.32744555288279e-05
5.4655439226962e-06
-2.71430944006147e-05
-2.89552535589142e-05
-3.97072875740377e-05
-4.44029895099743e-06
-1.36689486730321e-05
-3.89336606187445e-06
-2.26080716989098e-07
-2.35283217276728e-06
-1.17424123239463e-05
-5.5427763850185e-06
-9.16436985097128e-06
-3.36866360034788e-05
-2.8245395940237e-05
-1.54997458833254e-05
-2.83614923146692e-05
-2.26539547859241e-05
-1.92871207984134e-05
-1.01808750190751e-06
-1.83140774693279e-05
-2.26798993844462e-05
-1.72071409267908e-05
-3.15177558106172e-05
-3.13592498473406e-05
-1.71546898644125e-05
-3.54585414448299e-05
-3.22672376714828e-05
-1.95246328878038e-05
-2.29341064032566e-05
-1.94832956559869e-05
-1.33257523193103e-05
-1.8583637965235e-05
-2.04254972471788e-06
-2.76460889677214e-05
-1.55758362785651e-05
-1.61532968342596e-05
5.46236907098519e-07
-2.90009760782396e-05
-5.12481106488552e-05
-2.64252656145054e-05
-8.60467448098969e-06
-2.74602495882595e-05
-2.56955077154335e-05
-6.90179534244717e-06
-1.49614011095228e-05
-2.66162672613503e-05
-2.12050488476661e-05
-5.20437844928661e-06
-2.55674107610832e-05
-2.51168161472108e-05
-3.36893540195437e-05
-2.3633896328646e-05
-1.13657189691691e-05
-1.90784995363935e-05
-1.1371479745447e-05
-1.52649235908081e-05
-3.52626780754838e-05
1.55848260401607e-05
-6.30097589734396e-06
-1.30450466595064e-05
-8.41998694342535e-06
-1.02461678836352e-05
-3.77712390550536e-05
-1.28302104782151e-05
-2.87399370112849e-05
-1.62300336172745e-05
-1.22731431919719e-05
-3.52584466978372e-05
-7.97717089914703e-06
-1.94319700811076e-05
-2.48868161064907e-05
-4.77037701732479e-06
-4.21930525186389e-06
-3.74393738348693e-05
3.4387860330317e-06
-2.97513919014672e-05
-1.00356464955023e-05
-9.15962826269599e-06
-5.47504782262922e-06
-2.75457238917432e-05
-3.43493329968253e-05
-1.70575164082156e-05
-6.06052123915035e-06
-4.14317664335872e-05
-3.59884080658025e-05
1.89289073568546e-06
-1.83986042457481e-05
-9.54305948175683e-07
-1.26890079799061e-05
-3.15803837445737e-05
-2.31279752289954e-05
8.83033986826759e-06
-2.43508738084258e-05
-2.81333042442467e-05
-2.13666126621149e-05
-1.39452353295558e-05
-1.28878560533423e-05
-1.34055331202509e-05
-1.20594668667815e-05
-9.60524973895101e-06
-3.71840668235801e-05
-3.06854234716126e-05
-2.5349795680931e-05
-9.94262379363215e-06
-2.31936965726023e-05
-4.62641134872739e-05
-3.5232203887644e-06
-1.01633980257636e-05
-2.25579662300204e-05
-1.71884530158804e-05
-1.57693634270008e-05
1.53298214242538e-05
-2.20979051387394e-05
-4.04634582428444e-05
-2.34273584123401e-05
-1.30396629284202e-05
-4.08293345318239e-05
-2.46190448974263e-05
-1.82818836637555e-05
1.568651473941e-05
-7.68240698194657e-06
-8.91870697649796e-06
-3.85940896049831e-05
-9.18513958830301e-06
-1.95469273594068e-05
-2.86516657077172e-05
-1.95628201635148e-05
-1.85760462377746e-05
-3.58837922291583e-06
4.97591120106853e-06
-3.50283398430206e-05
2.69068074417306e-06
-1.56037613669306e-05
-7.45017066257462e-07
-1.52898828096209e-05
-2.40227789931531e-05
-2.75053367717575e-05
-2.1682442312239e-05
-9.90300403218951e-06
-1.30231811892158e-05
-1.04803452903236e-05
1.87049291825983e-06
-1.15839526756687e-05
-1.93372243988896e-05
-2.60897904617402e-06
-1.27078069512023e-06
-2.6705762629278e-05
-1.6301033413798e-05
-2.54024752482474e-05
-1.91089577559203e-05
-1.75576321941478e-05
-1.49199097153394e-05
-2.45277446956331e-05
-1.4498557698133e-05
-2.13103621505178e-05
-2.84486268547664e-05
-2.10321751995426e-05
-1.46628125359488e-05
-1.90701167148652e-05
-1.8222258069228e-05
3.62914939845753e-06
-1.05706539252801e-05
-3.2571287722362e-05
-2.58156672737791e-05
-1.66692488289706e-05
-3.56355819098472e-06
-2.79003238301391e-05
-4.704801041566e-05
-1.65580602573399e-05
-2.23759651554037e-06
-1.64772346764275e-05
-3.04402519943751e-05
-1.63298436377899e-05
-1.90846937938989e-05
-2.40449981637138e-06
-1.69182332689437e-05
-3.05799202386519e-05
-4.27420289855218e-05
-1.71048273780715e-05
-1.88313038254482e-05
-3.33918461762108e-05
-2.06160208613283e-05
-1.72187076940319e-05
-2.01084437962618e-05
-2.52576647668944e-05
-3.70980363801212e-05
-3.01577179600341e-05
-1.81856990450833e-05
-1.35917092715999e-05
-2.53223922410447e-05
-1.63468567702194e-05
-3.13727372434613e-05
-3.37781509526461e-05
-4.30731690513501e-05
-1.50156468004544e-05
-5.03040676055604e-06
-1.91302757060036e-05
-2.50294591640683e-05
-2.67058865921877e-05
-6.95565371285649e-06
-2.7725104679647e-05
-3.84988166695825e-05
-3.71551706461628e-05
-7.85701246884344e-06
-2.68915727724689e-05
-2.9691668234101e-05
-5.70591026074529e-06
-1.68430588653401e-05
-1.65415622773818e-05
-2.02207083386785e-05
-1.88595806536649e-05
-7.2159510925355e-06
-1.24269943209646e-05
-3.22532007542363e-05
-2.60030344704211e-05
-1.45380880896906e-05
6.31411017418335e-06
-3.58736076515369e-05
-2.5339050936872e-05
-4.06666718579212e-06
-1.21254322282693e-05
-2.16947326170963e-05
-3.503169498785e-05
2.2386527702639e-06
-1.60367463162129e-05
-4.22075901852592e-06
-3.58448996625015e-05
-3.35302927240607e-05
-2.2718177949063e-05
-1.22665908347195e-05
-2.29839910061992e-05
-2.25938820982363e-05
-2.41464193665217e-05
-5.1512125927813e-06
-2.51852821934111e-05
-7.44737208371569e-06
-1.79364551462683e-05
9.01177394354038e-07
-9.29119141218271e-06
-6.37613281319755e-06
-1.01570124062084e-05
-3.03557005228361e-06
-1.48042230469286e-05
-3.14997005056803e-05
-7.61434436320225e-06
-9.49775529319585e-06
-3.78238640858066e-06
-3.19954295385255e-05
-2.09673032812888e-05
-4.96440073650319e-06
-1.28179547275431e-05
-5.19298728766251e-05
-1.62367785334246e-05
3.94265637272527e-06
-2.36150757602509e-05
-1.30672563502198e-05
-2.35398267959463e-05
-2.73123756705167e-05
-2.62721188456947e-05
-1.79200217536319e-05
-1.4038164617074e-05
-5.25017239886371e-06
-2.3080331601827e-05
-1.68806808938342e-05
-1.81387939339936e-05
-4.05655946013998e-05
-2.37643902208106e-05
-1.25659428315457e-05
-2.95725254486946e-05
-3.71545907660665e-05
-2.25895400542291e-05
-2.55862445408583e-05
-2.54869333590273e-06
-4.71719002991833e-05
-3.78106794130861e-05
-1.82524751855919e-05
-1.56769148594259e-05
-1.82628113022468e-05
2.89509895107269e-06
-2.47422322784773e-05
-2.45293121166647e-05
-1.05238691735017e-05
-3.5738912655232e-06
-1.15944504931381e-05
-2.25839875451473e-05
-2.15863570277868e-05
-2.24318744437667e-05
-4.46567887106705e-06
-2.79697684318534e-05
-3.9868735832107e-05
-3.36030387253405e-05
-1.41211886298152e-05
-1.35785764530247e-05
-1.89811492830377e-05
-1.39368776240021e-05
-9.09813919347213e-06
-2.54567521509678e-05
-1.85979462816289e-05
-2.71794633698179e-05
-1.10896541996538e-05
-1.33047005431685e-05
-8.20708045352544e-06
-1.75920831957355e-05
-6.18940052355097e-06
8.48082913771349e-06
-1.37659691224244e-05
4.53117975276068e-06
-1.17027912981009e-05
-2.58325988180503e-05
-1.91154267507194e-05
-3.64266085877301e-05
-2.51769771536985e-05
-1.44478908127457e-05
5.56694429250685e-06
-2.47065355120641e-05
-1.64168891903288e-05
-1.61819135762559e-05
2.72719537732602e-06
-3.12715731656913e-05
-3.95578306751597e-05
-2.39081763231407e-05
-2.06070937207503e-06
8.10292807790595e-07
-2.19915731927929e-05
-1.76581955952343e-05
-1.54546654428332e-05
-2.84740378568701e-05
-2.31203416484424e-05
-2.62241326925115e-05
-2.01292701505766e-05
-1.92793343254196e-05
-1.75302432182241e-05
-2.02840936057767e-05
-1.78760470182949e-05
-1.25159900534599e-06
-3.79561826642794e-05
-2.9920636475001e-05
-1.85741597134665e-05
2.38887997421725e-06
-1.01389169475547e-05
-2.89588961520127e-05
-3.0522799390644e-05
-1.02449828672744e-05
-2.94736932430163e-05
-6.48171644263467e-06
1.9170343126062e-07
-1.84640309659159e-05
-2.71186744730467e-05
-3.26325840966553e-05
-2.47195319870653e-05
-9.78360073910492e-06
-1.47466781062619e-05
-3.38934355051051e-05
-2.55908796988844e-05
-1.76634825051829e-05
-1.78271809155234e-05
-2.71185554494571e-05
-3.24044261771646e-05
-1.86391340481881e-05
-5.84356830114796e-06
-1.63531477599504e-05
-1.16918216979704e-05
-7.16735564539966e-06
-1.4369085203527e-05
-1.08545538959604e-05
-1.879548159714e-05
-1.74782660593643e-05
-2.2211885267465e-05
-3.00386717303821e-05
-2.74191944748528e-05
-1.96897068582067e-05
-2.28224968096016e-05
-2.41897982832962e-06
-1.43036166930867e-05
-2.38649341566196e-05
-2.48634071601302e-05
-7.5296435344315e-06
-4.43480231479484e-05
-2.24597252268879e-05
-1.29584214493351e-05
-2.35716229826068e-05
-1.5470749364327e-05
-2.64373393130603e-05
-1.70456846087344e-05
-1.98282711213973e-05
-1.10985832415787e-05
-1.42993568151818e-05
-3.03758006234326e-05
-1.97100024286857e-05
-1.86518885748525e-05
-1.82701658264357e-05
-2.04129303209267e-05
-2.73718564718126e-05
-7.99686128407531e-06
-2.0673296320004e-05
-2.0409109073674e-05
-1.58218910230891e-05
-7.82037385901674e-06
-2.34748692066787e-05
-3.00416096095783e-05
-9.43019834795851e-06
-1.75456405132509e-05
-1.40693595280066e-05
-1.95186312015222e-05
-7.03080878934763e-06
-1.99070860757803e-05
-3.37419415048835e-05
-1.11300338531165e-05
-2.65560560463885e-05
-2.85078402935269e-05
-3.13597476756875e-05
-1.91692716073393e-05
-2.20968296513132e-05
-5.96732421202518e-06
-2.60101486748296e-05
-1.95755477902766e-05
-2.55837318812136e-05
-5.48071680847767e-06
-1.66150965870831e-06
1.82783554437934e-06
-3.20672854326472e-05
-1.45508458105917e-05
-2.98798106886196e-06
-1.62029918592651e-05
-8.71320858555204e-06
-1.7506814321521e-05
-2.52532427965083e-05
-1.61682162634434e-05
-1.66952666339048e-05
-2.92762378266757e-05
-2.56730474832804e-05
-2.66967622524363e-05
-2.90866334468687e-05
-2.79237498979615e-05
-2.16029841586832e-05
-3.10335325345498e-05
-2.44998109522802e-05
-1.51842455360984e-06
-5.94588690077031e-06
-2.62790914465367e-05
-2.00387920087506e-05
-3.25522127646623e-05
-2.0540925188046e-05
-1.96509327101395e-06
-2.66192276699409e-05
-2.85601188610482e-05
-1.36708051155804e-05
-1.35445575451471e-05
-5.89344545842737e-06
-2.44520776601833e-05
-2.01459373672968e-05
-3.39002357355345e-05
-3.67593898511781e-05
-2.78261784412779e-05
-1.76551487255417e-05
-1.65685068891883e-05
-2.91334501942762e-05
-5.99376408826059e-06
2.95760999525078e-06
-5.09205417847844e-06
-6.83295446244469e-06
-3.87778238129997e-05
-2.20613892393784e-05
2.90027939274207e-06
-1.73807277702198e-05
-2.29958591476748e-05
-2.07438804693738e-05
-1.58957872314507e-05
-3.11582024931583e-05
-3.0745347282872e-05
-3.29771977326444e-05
-1.37343999629857e-05
-1.21838790310147e-06
-2.07544686314619e-05
1.56942714957319e-06
-8.24306854562778e-06
1.12129826302878e-06
-2.44920006057028e-05
-2.39651949404093e-05
-1.41986344020588e-05
-5.75924198946977e-06
-1.28960731241455e-05
-1.23345777993212e-05
-9.56373434900514e-06
-9.32493107879471e-06
-5.37050655476274e-06
-2.4649421947312e-05
-1.51064635238027e-05
1.25012206429856e-06
-1.16655466082353e-05
-4.14604298354957e-05
-5.0767605023111e-06
-3.80921773097787e-05
-1.45496128303731e-05
-2.43791949031741e-05
-2.40338381171274e-05
-1.54771198138343e-05
-3.24394193908505e-05
3.79751125859627e-06
-3.06394486648136e-05
-1.6109308115888e-05
-3.08683422693544e-06
-3.45346829687716e-06
-2.23254041448532e-05
1.08533896009197e-06
-2.38245836226677e-05
-2.15675939122646e-05
7.23072074240774e-07
-2.14352145507388e-05
-7.17855011031657e-06
-1.16874144926322e-05
-2.34160161879525e-05
-2.16927740797707e-05
-6.89599195473366e-06
-1.52195279439841e-05
-3.12422764916802e-05
-1.35726967371883e-05
-2.53526584290049e-05
-2.65597484781847e-05
-3.8337308188417e-05
-1.38561262923858e-05
-2.16605761070232e-05
-7.44362801599183e-06
2.35589266474659e-06
-3.11414257335077e-05
-2.41426141641356e-05
-8.97394312155267e-06
-1.21020245268264e-05
-3.28818240601266e-05
-2.4872376181024e-05
4.60521497525799e-06
-7.96158927486181e-06
-1.05074729255487e-05
-2.15303234193056e-05
8.58891249406201e-06
-1.37032395065444e-05
-9.65579510228183e-06
-4.47189025749347e-05
-3.40112516246383e-05
-8.03244191274189e-06
-1.4788551254162e-05
-2.67738333623796e-05
-1.10724356757358e-05
-1.32484431215005e-05
-1.00617753614478e-05
-1.53126545472907e-05
-1.25767406624718e-05
-2.45132118027029e-05
-2.56088037091603e-05
-2.83154820821949e-05
-2.69094988418749e-05
-2.15818953974333e-05
-7.55707277504761e-06
-1.40989123812834e-05
-2.39823341117636e-05
1.50274853233906e-05
-2.52974934959841e-05
-1.24861807157295e-05
-4.29262981982285e-05
-7.25731699138069e-06
-4.18138552909573e-06
2.80554838344109e-06
-4.07596517774154e-05
-6.50049978550892e-07
-1.68314244243293e-05
-3.19882179164806e-05
-2.42747378063696e-05
-2.36659945662058e-05
-1.06745919970501e-05
-2.17688449916906e-05
-3.19021746045675e-05
-2.83983094466378e-05
-1.64409404843852e-05
-3.39330644001594e-05
-1.8214104416795e-05
-2.66066527632126e-05
-1.29255758263772e-05
-4.72253493278457e-06
-1.71989892930584e-05
-1.17219346931263e-05
-1.55966313810085e-05
-2.56983730559729e-05
-4.64825490618331e-05
-1.60810087040578e-05
-2.06890252693968e-05
-8.75000891155061e-06
-3.24749700576097e-05
-3.3436427197037e-05
-2.96973743342455e-06
-2.79638547945978e-05
-4.22087901247157e-06
-1.10726317165057e-05
-1.84692564735281e-05
-1.45326615852495e-05
-2.34244575685467e-05
-1.68324988961334e-05
-1.11031797596368e-05
-9.56626295508851e-06
-2.3332244607757e-05
-2.04415155223975e-05
-1.46879522478591e-05
-2.97096055065754e-05
-1.59653199054062e-05
-1.74256002626156e-05
-2.61793078387596e-05
-3.37126324735174e-05
-2.48926958840762e-05
-3.52114850515595e-05
-2.45096388203486e-05
-2.21154965370554e-05
-1.28006741064377e-05
-2.31595144202834e-05
-2.61075063787192e-05
-1.11436533868533e-05
-2.61851034233256e-05
1.63791003532287e-05
-1.94242115547829e-05
-5.4854819599514e-06
-1.25174738949163e-05
-3.66446369312176e-05
-3.44406740932045e-05
-3.54335033599611e-06
-1.05927234679614e-05
-8.64792467948531e-06
-3.69628500853358e-05
-2.44058207026557e-05
-1.90876666763248e-05
-1.14731788462889e-05
-5.17973548628878e-05
-1.83216529821498e-05
-1.52299628030979e-05
-1.6443502090758e-05
-2.31481672637726e-05
2.0042538076624e-06
-1.20974701522396e-05
-2.11921812068795e-05
-1.63473409369834e-05
-1.18850223518372e-05
-1.85723944530038e-05
-2.38857889501598e-05
-3.29351177115006e-06
-3.41965743798429e-05
-1.75751941858423e-05
-2.08820171005921e-05
-3.18069916171865e-05
-8.74517897415699e-06
-2.24282698201127e-05
-1.80888687283307e-05
-2.75717354977071e-05
-2.45180585347896e-05
-2.98469790669292e-05
-2.51577170212386e-05
-1.4510297304406e-05
-2.01788561893268e-06
-1.34254387909733e-05
-1.50369351375661e-05
-3.0842004076709e-05
-9.83196640211504e-06
-1.99117852615777e-05
-1.96621671844186e-05
-2.71538466727396e-05
-6.18576306017976e-07
-1.04420580470066e-05
-2.32911673116943e-05
-2.70041010312001e-05
-1.77044953339842e-05
-9.99410061274832e-06
-1.17379478486707e-05
-2.71832529052419e-05
-2.39413533704702e-05
-4.04015590794668e-05
-2.19365900231096e-05
-2.17505399873898e-05
-1.50927475157508e-05
-1.08922683738388e-05
-3.43419831048518e-05
-3.76979021130356e-05
-1.79080090993008e-05
-1.98456432625615e-05
-1.71444622458171e-05
5.16924049780388e-06
-2.59279470278156e-05
-2.81657541528515e-05
-1.69279423302906e-05
-5.33005734304723e-06
-3.35100571551355e-05
-2.84773240203017e-05
-1.71668148843214e-05
-2.07039487743288e-05
-1.48486503584729e-05
-1.21763345717524e-05
-1.6231249692697e-05
-1.95535158197875e-05
-1.84194263443029e-05
-1.84845469255594e-05
-6.9831714939836e-06
-1.17473071391936e-05
-1.85362600293247e-05
-3.32059091268549e-06
-6.7160486055171e-06
1.92318029380724e-05
-7.52485889003729e-06
-5.82748473900553e-06
-2.46377588530809e-05
-2.58283691492917e-05
-2.39015310686966e-05
-2.96381612734178e-05
-2.32918833879349e-05
4.14128230523398e-06
-2.22468163535443e-05
-2.40180453822992e-05
-1.50447026269346e-05
-1.93661931385918e-05
-2.17939953892101e-05
-3.44365418802681e-05
-5.17341083262113e-06
-1.15091727685395e-05
-2.60911056409449e-05
-8.09653151117293e-06
-2.52940528752684e-05
-8.07147201250726e-06
-2.51465394521154e-05
-2.61939146598949e-05
-1.767409032779e-05
-2.78835993952681e-05
-1.07760765890524e-05
-1.95870634004166e-05
-4.18164769764409e-05
-3.61744370890593e-05
-4.72866447913312e-05
-3.45016661884098e-05
5.92100117310337e-07
-1.29472742028277e-05
-3.36860715537171e-05
-2.03693217538809e-05
-4.00372798873241e-06
-1.289905486638e-05
-1.18683522667853e-05
-5.44279810550631e-06
-1.97613668072434e-05
-3.53646242425328e-05
-1.59170436541957e-05
-9.52926733598788e-06
-8.2967322189587e-06
-2.11419469247527e-05
-2.92607297198812e-05
-4.13904878736739e-05
-1.22481150916934e-05
-1.81157645298766e-05
-4.91748605666807e-05
-2.90597140205264e-05
-1.67659015901581e-05
-2.52916967979566e-05
-2.37141605144437e-05
-1.44108324041312e-05
-2.30801579213365e-05
-2.84826075461132e-05
-1.81206677423235e-05
-2.73388133671474e-05
-2.95900552130601e-06
-2.95393828204814e-05
-2.0222739981119e-05
-3.07552498489687e-05
-1.32891118510627e-05
-3.23694071001289e-05
-1.7887515623184e-05
-3.95665666460969e-05
-4.08206502628721e-05
-4.25424126258376e-05
-2.76413604132993e-05
-4.63505739349244e-05
-2.30031503541594e-05
-1.71809972067403e-06
-3.21475219360919e-05
-3.25953554845836e-05
-9.5498521639494e-06
-1.24668733595166e-05
-1.50171320785393e-05
-2.78931444419994e-05
-3.65694611959941e-05
-1.63331321848606e-05
-4.16097984096094e-06
-6.06672299905323e-06
-2.80468750263735e-05
-1.87358508578942e-05
-1.23302638899927e-05
-2.18531455121893e-05
-3.43333341444679e-05
-2.17815523274553e-05
-2.56700346214436e-05
-2.37122541991239e-05
-2.66880959220331e-05
-4.71537380300337e-05
-2.69695565964358e-05
-2.24122245727259e-05
-3.26993572999757e-05
-2.18149388951399e-05
-1.10686080675201e-05
-1.80000094148108e-06
-7.46963644231342e-06
-1.55368078088355e-05
-1.58386944145183e-05
9.01924951516164e-06
-2.19340022295133e-05
-3.5677692123802e-05
-2.04641528705334e-05
1.51620572026683e-06
-4.02003682205784e-05
-5.45001952330907e-06
-1.61427421787183e-05
-1.59921889007749e-05
-1.62923194635328e-05
-3.30513475106921e-05
-3.09219218770666e-05
1.02193344594809e-06
-2.01038605355917e-05
-3.67461244158685e-05
-2.96236075349938e-05
-2.64057517491135e-05
-7.52761530922177e-06
-7.97666856671052e-06
-2.15639217455887e-06
-3.68985650212773e-05
-5.97393516165753e-06
-1.26087919214624e-05
-2.39570184977054e-05
-1.0690588326356e-05
-3.16611871998554e-05
-1.91657989918439e-05
-2.11039080917406e-06
-2.54037155148147e-05
-3.38281965552845e-05
-4.91003583430609e-05
-3.71391282879003e-05
-2.44642403081931e-05
-2.88173202305878e-05
-1.56033023423354e-05
-2.43284078930831e-05
-3.62752162416602e-05
-1.0944544585486e-05
-2.29069889097666e-05
-1.81124514046038e-05
-8.86305039797886e-06
-2.42101522096005e-05
-3.58706382479735e-06
-4.37894634334477e-05
-4.12561024245583e-06
-1.35015763879201e-05
-2.80734867865041e-05
-3.00111903876869e-05
-1.83476347675627e-05
-2.82366574492801e-05
-1.00109634802725e-05
-4.04825381432338e-05
-1.56796379465102e-05
-2.38826975214826e-05
-1.98645996015687e-05
-3.06818690868189e-05
-4.28462552898643e-05
-2.06436300411181e-05
-2.24391541777961e-05
-5.57905775815784e-06
-2.25559822384599e-05
-2.68182739562956e-05
8.99093785940822e-07
-1.96299528318351e-05
-3.56926157078684e-05
-1.86566665635145e-05
-2.9984521134358e-05
-1.90646475846743e-05
-4.31452341096823e-05
-5.84177405325699e-06
-9.36417856546991e-06
-1.58725785267379e-05
-6.3957216447188e-06
-1.70751793361038e-05
-2.37404239391676e-06
-2.36032719567992e-05
-4.3330626661588e-06
-2.21170613310617e-05
-1.37246870143739e-05
-1.52031815985422e-05
-2.12109790517303e-05
-2.40087636720365e-05
-2.43551021570472e-05
-2.77259129533768e-05
-1.65268651683186e-05
-5.17423111286066e-06
1.73897607810964e-06
-2.18204392364005e-05
-2.55918488922925e-05
-2.52723761391842e-05
-4.20253337311562e-05
-9.83691277649653e-06
-1.27293078859464e-05
-2.92852033091902e-05
-4.39262204082975e-05
-1.4839709062546e-05
-1.30414506190042e-05
-3.40404979151552e-05
-1.10610194111142e-05
-1.46858084807012e-05
-2.39237659559054e-05
-4.84124903470431e-05
-1.27602913924246e-05
-1.92359984970942e-06
-4.18767895339062e-06
-3.17478725040934e-05
-2.68386385544351e-05
-2.4363219725314e-05
1.69739575203087e-06
-4.88340632908676e-07
-4.47868671511719e-05
-8.08769794850712e-06
-3.28905494047525e-05
-5.52132505779528e-06
-9.44527863930674e-06
-1.3197086617463e-05
-7.17606584672776e-06
-4.46230171385307e-05
-3.15075668515535e-05
-3.76178034648117e-05
-1.92452471967481e-05
-3.68636376658718e-06
-7.62127450147449e-06
-1.8527918461965e-05
-2.81766050196406e-05
-2.37747208156245e-05
-8.43253077668067e-07
-2.96372189273255e-05
-1.09743428228569e-05
-2.53054053122726e-05
-1.93855935683983e-05
-3.14433513425058e-05
-3.87919246818092e-05
-9.90288871815646e-06
3.33496989321962e-06
-9.07616473317074e-06
-5.04014281301691e-06
-3.01324181758432e-05
-1.63967481176888e-05
-1.09513600700062e-05
-2.00002480108668e-05
-2.38593356574378e-05
-1.0451068837511e-05
-8.78747366686061e-06
-2.75131373416753e-05
-1.91545156372962e-05
-8.51660636720878e-06
7.58434248326535e-06
-2.48459702400188e-05
-2.42161579807552e-05
-1.09882693705423e-05
-2.72174486419211e-05
-3.20542537298127e-05
-1.43915885404229e-06
-2.54697095936183e-05
-9.27287106083274e-06
4.18224430021561e-07
-1.05088914843156e-07
-2.99977911893823e-05
-1.96578632084903e-05
-6.27594750696422e-06
-3.53728198730396e-05
-3.57500776197671e-05
-3.77840396228881e-05
-2.20516233745997e-05
-9.91807305198116e-06
-2.03784162849309e-05
-2.43072052799881e-05
2.90305158535008e-06
-2.9703479093684e-06
-1.54245597107858e-05
-2.05756748491872e-05
-3.16435899094875e-05
-2.12785093074291e-05
-9.7489164675205e-06
-1.81535282308704e-05
-2.22565499551748e-05
-1.18323613987499e-05
-4.08220943720748e-06
-2.57414976506696e-05
-3.95036236525192e-05
-1.31532376368469e-05
-2.91313923758598e-05
-1.89807201399232e-05
-3.34798275318397e-05
-1.66056300374338e-05
-4.50627425235995e-06
-2.63893279799001e-05
-2.55834396040311e-05
-1.16877074018624e-05
-1.79925402691876e-05
-2.27327282388452e-05
-3.71574579763668e-05
-3.07244938827107e-05
-1.92070995754941e-05
-1.27010210774965e-05
-2.30366287439184e-05
-1.69902420709806e-05
-7.89127548794292e-06
-3.38369983637737e-05
-1.2249161130454e-05
-1.56742798552326e-05
-1.44340744597896e-05
-1.79669646038891e-05
-2.1216102018665e-05
-8.96271513819886e-06
-1.21808279691481e-05
-2.82398084717622e-05
-1.95516788064952e-05
-2.42205058418479e-05
-3.1253721614676e-05
-3.44859657747324e-05
-3.65888490033899e-05
-1.90651188276147e-05
-2.86231366474529e-05
-1.80304744975171e-05
-4.87411557323996e-06
-6.80796798567591e-06
-3.4332216191192e-06
-1.91716547293334e-05
-2.48725371483463e-05
-4.22583138267285e-05
-1.20940557653223e-05
-2.11132838996111e-05
-2.66016252919109e-05
-2.07739661719353e-05
-3.82544373166857e-05
-2.37849883203146e-05
-2.82189483033929e-05
-2.29102582721018e-05
-1.62218468700445e-05
-1.25212458069934e-05
-3.8536185751593e-05
-2.09900253837767e-05
-5.23682846455515e-06
-1.41206877807884e-05
-2.68304727276073e-05
-3.70174245884832e-05
-2.30841505741126e-05
-5.13000478527454e-06
-1.70658588182058e-05
-1.62999970042381e-05
9.66443702442637e-07
-7.95806721466814e-06
-1.02228361704583e-05
-1.55027619937016e-05
-6.17056638543261e-06
-1.648137385312e-05
-9.44350835750669e-06
-1.42090418585227e-05
-2.07311326285495e-05
-1.53099649279116e-05
-1.78458705562575e-05
-1.9848635460465e-05
-2.91026745688615e-05
-8.14691113451844e-06
-3.1652709448127e-05
-1.87682274743142e-05
-4.32369097368963e-06
-1.19737573725246e-05
-3.67871297205491e-05
-1.37606956346915e-05
-1.36960967501776e-05
-2.54523275722125e-05
-5.14118252761575e-06
-1.56234149207943e-05
-8.90577677715356e-06
3.1293318155244e-06
-3.44670599194078e-05
-1.16632143117227e-05
-1.43344186624047e-05
-1.22600941481535e-05
-5.07910880599707e-06
-3.18627022364362e-05
-2.68340087808801e-05
-2.25639058228074e-05
-2.28989245382005e-05
-2.69296637727696e-05
-1.18623582772939e-05
-1.874828599726e-05
-2.31034849927967e-05
-2.11310518444633e-05
-6.25990161082354e-06
-1.77992837417555e-05
-1.41617786767746e-05
-3.48179253791483e-05
-2.21630475973778e-05
-2.70436736431906e-05
-1.14547857612574e-05
-1.81161377010336e-05
-1.29752643460474e-05
-1.65408891215192e-05
-1.27663216817319e-05
-1.82300086487162e-06
-3.25230940132832e-06
-6.17919131147535e-06
-2.95879755561276e-05
-1.45665855118018e-05
8.46670566912441e-07
-7.23224986186187e-06
-2.33858094170107e-05
-1.26818090469754e-05
-1.16267782263494e-05
-3.75509351306154e-05
-2.43063175083421e-05
-1.98741956304643e-05
-2.31195364427741e-05
-7.49585487000171e-06
-2.49788327457058e-05
-5.50088688597454e-06
1.50678276565378e-06
-2.59800600636879e-05
-2.07791523252658e-05
-2.66472291501163e-05
8.37930505285056e-07
-2.18038516638984e-05
-1.83396839445097e-05
1.55899026541388e-06
-1.73592547429098e-05
-1.98361311904488e-05
-1.51206054670314e-05
1.37947289678593e-07
-1.77359356320401e-05
-2.61744035303215e-05
-2.26292526701515e-05
-2.05029830585004e-05
-1.7948545346146e-06
-1.79973157478586e-05
-1.7149752879722e-05
-8.08194051794541e-06
-2.02319907458508e-05
-2.85952351003875e-05
-1.54317852016974e-05
-3.22350991844702e-05
-1.59778791368917e-05
-1.6536680650173e-05
-1.89188438421976e-05
-1.13408254156532e-05
-1.5051203518823e-05
-9.12357047011599e-06
-2.78018227446964e-05
-3.35631133968481e-05
-2.30321742801585e-05
-2.7029569653736e-05
-3.35071895848052e-05
-2.22283865776831e-05
7.50780899573556e-06
-1.069930530787e-05
-1.15395809538233e-05
-3.47564490904492e-05
-2.44467936549789e-05
-8.41862745714144e-06
-2.86295204670262e-05
-1.86119794081434e-05
-1.70170779878774e-05
-3.64374582157724e-05
-3.95257896580833e-05
-5.47891742583933e-06
-1.73799653647797e-05
-2.3263118886296e-05
-2.09857387941125e-05
-8.68640960471758e-06
-2.17869805391926e-05
-2.54196532676486e-05
-1.56526308557644e-05
-1.35384043461406e-05
-3.31135468102398e-05
-2.20357889547198e-05
-2.90367694451566e-05
-3.57835533981303e-05
-5.45174825015044e-06
-3.52275566584166e-05
-3.77252328998001e-05
-1.2495400496247e-05
-4.40303410381884e-05
-2.07803522979998e-06
-1.46959702595722e-05
-1.68307521127855e-05
-1.31356306939055e-05
-1.97192141495458e-05
-1.762949327424e-05
-2.34666718036067e-05
-1.86240283318543e-05
-1.61906456553047e-05
-1.62129810730606e-05
-6.27637883790325e-06
-2.80751803233798e-05
-3.61934613787169e-05
-2.85253110225433e-05
-1.06988427639711e-05
-3.4343537258605e-05
-3.54030439677005e-05
-5.50641900497728e-06
-5.82062882201596e-06
-2.07852184017966e-05
-2.71038769545477e-05
-2.50939615864854e-05
-2.25433826511154e-05
-2.81224771509341e-05
-2.50269611052167e-05
-1.68247734534572e-05
-2.65601378061763e-05
-1.24168894939208e-05
-1.13665413410613e-05
-2.00578316753418e-05
-1.63112810367316e-05
-1.67622057061766e-05
-2.50747045277107e-05
-8.10743530468278e-06
-2.39030827420365e-05
-1.67200676024673e-05
-1.50120648622591e-05
-1.30574211130948e-05
-5.92704264258416e-06
-2.28170846248894e-05
-2.02435530162612e-05
-6.37933544406056e-06
-1.61329626631437e-05
-2.46907690756601e-05
-2.97918331808892e-05
-1.49008107224113e-05
-2.90828394250222e-05
-4.26924257880843e-05
-1.98331653789043e-05
-3.78889981325526e-05
-3.35648356759638e-05
-7.85406258641251e-06
-1.82586962020256e-05
-1.95962383705775e-05
-1.82301597062214e-05
-7.56453076460734e-06
-2.26989394929551e-05
-1.56544061606244e-05
-2.7258154016641e-05
-2.21492663749251e-05
-3.01262617110099e-05
-1.12066981354912e-05
-2.96298005397097e-05
-2.62954852068537e-06
-3.38848142946107e-07
-1.74235718357465e-05
-2.18557403854129e-05
-1.39609307776877e-05
-1.42600375187797e-05
-1.84558369113999e-05
-2.58213248389366e-05
-2.35449462024387e-05
-5.16559300763784e-06
-3.31723454331507e-05
-1.88290535757737e-05
-2.09991231539555e-05
-1.19526097609254e-05
-3.20592992675515e-05
-2.66216279789518e-05
-1.61315077575333e-05
-2.36600191165683e-05
1.13571192943796e-06
-1.63921081530619e-05
4.38803186899937e-07
-1.64145281922567e-05
-1.72516709974138e-05
-8.98937508076121e-07
-1.91708691412316e-05
1.26955841548256e-05
-3.06555996029876e-05
-2.20733319500694e-05
-3.95161723628616e-06
-3.43325708152769e-05
-2.05734712168104e-05
-2.64430046705899e-05
-1.64914143540015e-05
-1.92972974063202e-05
-1.50455102199975e-05
-4.72447566394858e-05
-2.2162384626298e-05
-2.90190774344337e-05
-2.00254347030904e-05
-2.3807148354679e-05
-2.39295047659543e-05
-2.99469297515595e-05
-1.63575466962663e-05
-6.7346638973663e-07
-3.14850917894247e-05
-2.36719867910394e-05
-2.29431033447382e-05
-3.13939346183604e-05
-2.92753034141581e-05
-7.43622585258592e-06
-2.19057028274268e-05
-5.31712616877217e-06
-2.10639518628106e-05
-1.18371602154841e-05
-2.45352359292868e-05
-2.05287021464111e-05
-2.93926896749669e-05
-2.26864561517047e-05
-4.51286506476029e-05
-2.65458975903436e-05
-1.82295742101448e-05
2.20105261756867e-06
-3.12403997608083e-05
-7.82619333219148e-06
-1.67889444568337e-05
-2.85764762496585e-05
-1.11435121663604e-05
-3.15707916896913e-06
-1.17867363668567e-05
-3.08057288905611e-05
-1.88146047049914e-05
-1.69542639624833e-05
-3.4782351070484e-05
-1.55784633868938e-05
-1.3483378682009e-05
-2.02237116467544e-05
-2.56982249820272e-05
-1.57039676493495e-05
-2.22665906360621e-05
-2.78578422705923e-05
-2.92112532269561e-05
-2.99703172219707e-05
-1.88284729977501e-05
-4.27091435805627e-05
-8.98842429804891e-06
-2.14646666810788e-05
-2.125020382656e-05
-2.21406446286715e-06
-2.59350062653487e-05
-1.63676470403143e-05
-1.63481624175497e-06
-1.43945405030483e-05
-4.52102725919122e-06
-7.18645992843233e-06
-1.03445055549447e-05
-3.49221693068628e-05
-2.52149304502385e-05
-1.84757358987303e-05
6.06805788457646e-06
-4.91931135651932e-05
-7.49662668116754e-06
-5.73537981747745e-06
-7.25861542688322e-06
-3.44009046286863e-05
-3.08526502639583e-05
-1.22902966191881e-05
-2.53481645907672e-05
-1.04510644763383e-05
-1.36082098860938e-05
2.95296104658618e-06
-1.10266216142038e-05
-6.20321279254582e-06
-2.87381095399945e-05
-4.19031267934121e-05
-6.93512269998747e-06
-2.17283190884039e-05
-4.20179866259909e-05
-3.81264811731065e-05
-8.96424333850312e-06
-2.39441150435581e-05
-8.70985878873855e-06
-2.83031212299528e-05
-3.34477558876668e-05
-5.49966787928998e-06
-8.09573748017231e-06
-1.02342801885344e-05
-2.78565820347309e-05
-2.30080179736799e-05
-5.39044054063837e-06
-6.37426327076741e-06
-1.85559523342566e-05
-2.82373166896951e-05
-5.07996661318379e-06
-1.51094778382242e-05
-2.21103137274552e-05
-1.76170447481637e-05
-2.2802766160217e-05
-1.08709955104048e-05
-2.89147123240184e-05
-3.36652771791804e-05
-8.00786517822383e-06
-1.1159629191904e-05
-2.20241081467947e-05
-3.63986418283912e-05
-2.31114732423429e-05
-1.61332978726437e-05
-2.6257568092178e-05
-1.28881240847035e-05
8.89136655665614e-06
-1.57003839409758e-05
-1.80974712227533e-05
-1.45719394554535e-05
-1.43965185346768e-05
-2.07800740221397e-06
-2.79300909185468e-05
-3.2024665416842e-05
6.11183682118746e-06
-1.5256346127086e-05
-2.79612513230946e-05
-3.60868138994046e-05
-3.14558144949932e-05
-2.61921982025521e-06
-7.83798797929511e-06
-1.76192911275603e-05
-2.20176960967142e-05
-1.86619243251959e-05
-2.13692077690913e-05
-1.59356978458006e-05
-1.25326410192421e-05
-1.5781598416984e-05
-2.26607218802244e-05
-2.48163804803705e-05
-2.0610017969911e-05
-1.80974061613373e-06
-7.88668997157818e-06
-1.3599503054664e-05
-1.96058465665701e-05
-1.41153920732464e-05
-3.06696732178147e-05
-2.12081700136706e-05
-2.42544647289954e-05
-1.48169948016401e-05
2.76536748212716e-06
-2.29596247686133e-05
-1.45938548073505e-05
-1.75330952724292e-05
-2.32036799001506e-05
-1.12108545428972e-05
-2.28119713901837e-05
-6.65879407440918e-06
-6.51364043125075e-06
-1.64617388499062e-05
-1.6021663591984e-05
-1.24268324166388e-05
1.42970530805293e-06
-1.59375158649119e-05
-3.20902544314992e-05
-2.17259809156843e-05
-6.2153271695479e-06
-1.93884609734447e-05
-2.30129707766593e-05
-4.65992918012565e-05
-1.42320794860711e-05
-6.69170340677493e-06
-2.64785009262266e-05
-1.30840710592928e-05
-9.09279768272269e-06
-3.4797909655198e-05
-2.68722279239392e-05
-1.83802857027063e-05
-2.87991411081123e-05
-1.32696707315055e-05
-7.3756177656275e-07
-3.27649572528725e-05
-1.3585964952801e-05
-2.21648116201274e-05
-1.66684679490927e-05
-2.04548908453814e-05
-1.55299309030823e-05
-8.38080627577139e-06
-3.78293969910543e-05
-6.9653606143001e-06
-2.05362623730072e-05
-2.65072434070685e-05
-3.04885552671052e-05
-1.87454336739955e-05
-2.5667270656871e-05
-7.11608077944113e-06
-2.37879781269458e-05
8.80000667070295e-06
-2.3059878756404e-05
-1.19826344485089e-05
-7.02023199918473e-06
-1.64169273381405e-05
-2.91579730078895e-05
-2.60371018742755e-05
-3.06646840873599e-05
-2.21326567493092e-05
-3.89958420561749e-05
-2.08076100420036e-05
-8.77618950248844e-06
-1.9162426365029e-05
-3.60872219082123e-06
-3.87309371417389e-05
-1.14075826444851e-05
-1.11434227275481e-05
-1.52930514950158e-05
-2.96689138597701e-05
-2.31394869021355e-05
-1.12186227297911e-05
-2.35078418754371e-05
-2.40496177370796e-05
-1.67407788708336e-05
-1.12516092824496e-05
-3.05574451216923e-05
-1.73459912398623e-05
-1.92415202010351e-05
3.09933252724051e-07
-6.49467071542595e-06
-2.38312153457009e-05
-1.65917751324978e-05
-2.34857577115494e-05
-3.81346078231116e-05
-5.6558278052692e-06
-1.82244773670422e-05
-2.65356092886784e-05
-3.10647066522992e-05
-1.27534704844495e-05
-2.03095652740305e-05
-2.4984225800302e-05
-3.48290815700097e-05
-3.47349830196457e-06
-2.817131873535e-05
-1.53913600804352e-05
-2.41607673689759e-05
9.05947761539431e-07
-6.66221000929666e-06
-3.05240508122687e-05
3.11065928800203e-06
-2.8659871358455e-06
-1.73812778862941e-05
-1.86808459237094e-05
1.55021375854727e-05
-2.28877967269111e-05
-1.82465558003169e-05
-1.92329420100973e-05
7.89535323376507e-07
-2.02099985339942e-05
-1.5935327886922e-05
-2.68406192230542e-06
-2.76513569623454e-05
2.41937722420774e-06
-2.00916666338257e-05
-1.49118790256327e-05
-2.89338001651047e-05
-2.09015804050625e-05
-1.53078946456043e-05
-1.98125259506782e-05
1.77856703942131e-06
-1.20079960801464e-05
-2.58681711568348e-05
-3.72651839313291e-05
-2.37881251399876e-05
-2.99831842101747e-05
-9.8058014291168e-06
-4.83015861533717e-07
-2.20535541331433e-05
-3.18608388894003e-05
-7.66530408154317e-06
4.69282870535501e-06
-2.96069223303148e-05
-2.20109379130485e-05
-3.44641182835839e-06
-1.66327288998905e-05
-1.33949543367838e-05
-3.48385080526102e-05
-2.36869082925136e-05
8.89648075979751e-06
-4.7013519111584e-06
-2.64271830741639e-05
-2.4612728652692e-05
-1.70076470271789e-05
-9.7513276650542e-06
-1.86537579241018e-05
-6.99783704330999e-06
-1.55864653915648e-05
-1.42466315304199e-05
-1.55821422953742e-05
-3.29167033470765e-05
-2.70983792231468e-05
-9.90592175211145e-06
-1.00335296566927e-05
-1.85396539989008e-06
-8.69760287789432e-06
-2.02204000417419e-05
-1.63540718006807e-05
-2.58605719765339e-05
-2.66612531266414e-05
-2.75674059890377e-05
-1.57833411867481e-05
-7.36838086400666e-06
-8.18237345052891e-06
-1.5488753208343e-05
-2.31630546227087e-05
-2.56006419430279e-05
-4.06271588235603e-05
-3.90054352732699e-06
-2.12978862635662e-05
-2.69016895974624e-05
-1.78056826504239e-05
2.43263899938323e-06
-5.37020635847802e-06
-3.07494680308919e-05
-1.46120461885487e-05
4.31912015674212e-07
-1.18161488677811e-06
-8.0311556486881e-06
-2.40557133825471e-05
-1.07492814887496e-05
-1.38567275684357e-05
-5.63951282384742e-06
-1.69657672889095e-05
-2.27481260619609e-05
-6.6441346027698e-06
-1.75524259140157e-05
-2.31649268468168e-05
-2.30085769102467e-05
-1.63088843273418e-05
-4.2253764919302e-07
-2.22455793226524e-05
-3.10861934210015e-05
-1.04067780722139e-05
-8.75553938181211e-06
-1.29445680539382e-05
-1.29337964548703e-05
4.52263060995785e-06
-1.21534200320282e-05
-2.73634971050114e-05
-9.26647017609195e-06
-6.87710319370272e-06
-2.39406373702735e-05
-2.14461752694039e-05
-1.21130125633702e-05
-2.63617263866739e-05
-1.06374906700567e-05
-1.90860257020944e-05
-3.68742340960306e-05
-3.58765171246737e-05
-1.05137481302346e-07
-6.42417089000148e-06
-1.61076272659315e-05
-3.89133225766999e-05
-6.027981852877e-06
-1.10189380056541e-05
-4.38465097593603e-05
-1.0253938632341e-05
-1.95959520133533e-05
-3.11162225420455e-05
-2.13410545675034e-05
-1.48306481611641e-05
-1.33536453180585e-05
-3.01600165623684e-05
-1.0452734122827e-05
-3.18417927179492e-05
-1.04811557978057e-05
-1.6869069424588e-05
-1.31465684614464e-05
-2.30517704769275e-05
-2.14823896377255e-05
-9.75609700562079e-06
-1.03659079669213e-05
-5.25088026768028e-05
6.67123190238764e-07
-1.27206920307785e-05
-1.59900361803562e-05
-8.43810427208171e-06
-7.00101999256897e-06
-9.49251426984137e-06
-8.10706421215708e-06
-3.80483597226895e-05
-2.81464497988046e-05
-2.1556096291282e-06
-1.6768505000715e-05
-5.08847521734185e-07
-2.42815495065534e-05
-2.13825624991806e-05
-9.70807243839832e-06
-2.45183075844994e-05
-2.65676886535253e-05
-3.62725073301026e-06
2.72513686273423e-06
1.79632606380501e-06
-2.68603566490349e-05
-1.42976197044454e-05
-1.02730252022928e-05
-1.47349167506177e-06
-4.30533659388175e-05
-6.91105361232091e-06
-8.058246305979e-06
7.75606730687988e-06
-3.94119899065218e-05
1.33189957021149e-06
4.64151595124398e-06
-8.04746588193215e-06
-1.43538382686121e-05
-2.06765646255478e-05
-1.02561704299163e-05
7.64607332397652e-06
-2.33247062242886e-05
-2.3417608285508e-05
-1.90461324384055e-05
-2.90450180612995e-05
-3.50389144890634e-05
-2.3373631999298e-05
-5.6243448741568e-07
-1.08529276932164e-05
-2.37861949802533e-05
-3.9886508491691e-05
-4.37267892503998e-06
-5.31774441022124e-06
-2.19711609842395e-05
-1.89610601486057e-05
-2.62927458449064e-05
-2.61982955967124e-05
-2.59942188217177e-06
-1.60569348263992e-05
-2.81351920021925e-05
-2.443000323612e-05
-6.925903260657e-06
-3.21213594647872e-05
-3.71703348159967e-05
-1.54308589267646e-05
-1.79449947465413e-05
-1.3831943271716e-05
-2.33525855792494e-05
-7.11734902922299e-06
-6.58979541900506e-06
-1.55372402845936e-06
-8.71097032520832e-06
-1.37311180279539e-05
-1.3923025055649e-05
-1.37344664780313e-05
-3.13117287321412e-05
-1.77135835967145e-05
3.46746525632009e-06
-2.62820880364818e-05
-2.80380513487896e-05
-3.12617607069481e-05
-2.68800086360392e-05
-3.12150635416893e-05
-1.29632691791977e-05
-2.65016563895752e-05
-1.87178110318523e-05
2.27939969172488e-06
-1.4571482697194e-05
-1.30092723161351e-05
-8.87826617369904e-06
-1.20873479470197e-06
-3.08850828624674e-05
-2.86711498183882e-05
-3.52682103961781e-05
-2.15739625958845e-05
-3.15163399927351e-06
-2.02485555833625e-05
2.34832028008143e-05
-1.48225133498003e-05
-3.14630306704776e-05
-1.2906512478986e-05
-2.54950506544132e-05
-2.26981724410337e-05
-1.21563893734326e-05
-2.90691450893135e-05
-1.40112377523053e-05
-2.08086545134474e-05
-2.11837863904734e-05
-1.9325079340099e-05
-3.01226369487162e-05
-1.50376838289081e-05
-2.46864413041908e-05
-2.68566941184927e-05
-7.87026710420057e-06
-1.42477836544569e-05
-1.02071659259422e-05
-1.17096545910081e-05
-1.67410414701296e-05
3.59049884558914e-06
-4.18990201057108e-06
-3.08201235639334e-05
-3.61687776453133e-05
-3.07110033446831e-05
-4.96103594463174e-06
-6.37400489494652e-06
-3.17731604359366e-05
1.09878713237823e-05
-1.5309632096899e-05
-1.92181531472157e-05
-2.50819397639858e-05
-1.78823459203639e-05
-2.57843381014736e-05
9.28478197154206e-07
-3.16696167451064e-05
-2.96866692048735e-05
-6.23042779718566e-06
-3.48390982921854e-07
-1.96438898236242e-05
-9.81161248251517e-06
-4.61248768888788e-06
-2.62652560751828e-06
-1.42524692990752e-05
-4.21495015878736e-05
-2.54393473685631e-05
-3.81431188897624e-06
-3.36969719037253e-06
4.40652975489997e-06
-3.22099061477953e-05
-6.56775165547721e-07
-5.17535677341575e-06
-2.80508504659653e-05
3.72970540222476e-06
-1.02340366581752e-05
-1.10350901754091e-05
3.98610211535142e-06
-1.31964194563419e-05
-8.32498367620934e-06
8.75938576679008e-06
-9.4539982761251e-06
-3.15613244828155e-05
-2.29397669572273e-05
-2.07957166614646e-05
-2.04978020592344e-05
-1.56972162950603e-05
-1.96348103529976e-06
-2.15744627752856e-05
-2.31786569923415e-05
-2.28317071117858e-05
-1.78499088282211e-05
-1.10738834604917e-05
-1.99003351289439e-05
-5.40594363391435e-06
9.04861259661686e-06
-1.65246485083886e-05
-2.05063980426314e-05
4.51990485619438e-06
-6.58580789663617e-06
-2.10168341862094e-06
-1.4250191795595e-05
-9.1076023382302e-06
-1.15303542051674e-07
-1.37771880432373e-05
-2.66878693952367e-05
-5.65205367591756e-06
-1.89703062198953e-05
-2.24724665346305e-06
-3.90814155069661e-05
-1.0360237809372e-05
-1.41382344784458e-05
-1.5695740737868e-05
1.38178618208293e-05
-1.9208466547912e-05
-9.18224676821125e-06
6.16278912485022e-07
-1.57773838197448e-06
2.40641151293183e-06
-1.05868062356116e-05
-9.3285958982458e-07
-1.96903338355524e-05
-3.90541283518079e-06
-1.27120534328189e-05
-3.57097033649218e-05
-4.30096054539915e-05
-1.35541005202644e-05
-1.16590000737395e-05
-1.80654505504987e-05
-3.00527823832209e-05
-2.50392617463687e-05
-2.06496421820461e-05
-9.29315885958354e-06
-6.74043101196971e-06
-3.10146940558145e-05
-2.59290242084614e-05
7.8036999867877e-06
-2.70592224392652e-05
-2.66175406956462e-05
-1.2302162153779e-05
-1.63838609367808e-05
-1.17477845395534e-05
-1.47882107977748e-05
-7.92673727795032e-06
-1.32043907072625e-05
-1.29113201566537e-05
-1.71131541151141e-05
-1.30694641706975e-05
-1.71273442864939e-05
-2.63571744877668e-05
-1.76173241919647e-05
-3.77296491503862e-05
-2.34136167969792e-05
-3.76156940922244e-05
-7.58743402698678e-06
-1.52253980237385e-05
-2.2082510230039e-05
-1.16986536711129e-05
2.20740653247215e-06
8.18860744011613e-07
-6.98487438554438e-06
-1.39447427120322e-05
-4.0755470573323e-06
-5.94658646030434e-06
-9.82610667491021e-06
-8.0755025612574e-06
-1.83598601510343e-05
-1.75627317666795e-05
-1.45810927808201e-05
-2.02011519584941e-05
-5.1291512094647e-06
-5.02871543795849e-06
-6.35559694366417e-06
-1.20596338417378e-05
-2.5860142643951e-05
-1.96701744795674e-05
-1.48339367323863e-05
-2.1134513987619e-05
-1.98966207497273e-05
-1.95225728907142e-06
-1.6488099693899e-05
-1.32189414809284e-05
-8.2911588150074e-06
-1.94970771282101e-05
-2.96520579128693e-05
-7.57569341858217e-06
-1.89396889353486e-05
-8.70053494268524e-06
-2.04296746188665e-05
-3.60410248109716e-05
-2.16376147219874e-05
7.81586441523128e-07
-3.71631000205955e-06
-5.79311870848969e-06
-1.19218328078569e-05
-1.03965329421203e-05
-2.76092171211496e-05
-2.64814152889928e-05
-4.98729701333966e-06
-9.35688643188822e-06
-1.18655445709508e-05
-2.70748100893886e-05
-6.19087761746828e-06
-1.43254530637097e-05
-2.95435930469557e-05
1.28937675403035e-05
-7.95052877247616e-06
-9.44426095167074e-06
-2.39236953959807e-05
-1.83478493484606e-05
-2.20838834969447e-05
-2.08490177427061e-05
-1.06813618689895e-05
-3.1031956311853e-05
-1.58372462326386e-05
-4.72416245571709e-06
-1.62587477231264e-05
-3.10000196777397e-05
3.49137025663708e-06
-1.29451771039304e-05
-8.65238955186446e-07
-6.94963151192273e-06
-3.02706298902254e-06
-7.9535727881895e-06
-1.56313040880608e-05
-1.55628868643546e-05
-2.00173613181444e-05
-3.51505594684772e-05
-1.99018167085869e-05
-2.85253101427364e-05
-2.91229004791337e-05
-6.28547108498566e-06
-1.7031795919282e-05
-3.74078487525876e-05
-3.5951573404238e-05
4.7107741749219e-06
4.27074780962787e-06
-2.33317164269835e-05
-1.47800372137285e-05
-8.64848176559079e-06
-2.31558910336332e-05
-1.42200039134911e-05
-1.6742221673657e-05
-1.06841409880311e-05
-1.00877789320245e-05
-2.45721120282219e-05
-2.11524671531223e-05
-2.1782947801934e-08
-4.80234522993642e-06
-7.11925165964148e-06
-1.83977044085403e-05
-4.52431817513362e-07
-1.52590757531185e-05
-1.34222002927106e-05
-7.74166009865628e-06
-1.85301405147059e-05
-1.64566655977857e-05
3.99677392335824e-06
-1.68217161104596e-05
-1.97202665100304e-05
-2.45690643732481e-05
-6.97047618909643e-06
-4.97439386586504e-06
-2.37141118177415e-05
-7.75510065386949e-06
-1.35033000873818e-05
-8.5759391311592e-06
-1.8366325570348e-05
-1.75823115164136e-05
-1.97235248807961e-05
-1.320528523278e-06
-2.29238245346814e-05
-1.95587864267811e-05
7.19914205906467e-07
-2.28453883721167e-05
-3.12826751392379e-05
-3.88224674370488e-06
-1.05489507750567e-05
-9.6055861553824e-06
-1.92739309764495e-05
-1.62556792928233e-05
-1.75296441582551e-05
-1.48913033897524e-05
-1.72145463027869e-05
-1.67495899793313e-05
-2.71831114136801e-05
-1.42436778239962e-05
-1.93355115021651e-05
-3.13745706017978e-05
-1.88800378623485e-05
-2.60938563245572e-05
-1.31959090217176e-05
-1.02430993436101e-05
-1.43863818319122e-05
4.49188436994779e-06
-1.50954661119732e-05
-3.07646451222824e-05
-2.24551891352387e-05
-2.77850146144913e-05
-3.45597733004028e-05
-3.43308579856662e-05
-1.73521762720986e-05
-5.13024519222076e-06
-9.82497518200322e-06
-1.6492554557947e-05
-8.32000400867759e-06
-2.24871809397144e-05
-3.64988993204474e-05
-2.72693704065989e-05
-1.26999317111114e-05
-2.90458898343133e-05
-1.99992074517544e-05
-2.69432708109195e-05
-1.46977646041553e-05
-6.78893274529539e-06
-2.86435282807344e-05
-1.68889335788607e-05
-6.75622940811631e-06
-2.72148882405177e-05
-2.13478583946351e-05
-1.34837988379989e-05
-2.00288311989825e-05
-3.07343954747499e-05
-9.94257549196089e-06
-1.74053686321624e-05
-1.74973540449625e-05
-1.07023775921498e-05
1.58332273805555e-06
-1.78013590464835e-05
-1.98420021238638e-05
-8.32525785769919e-06
-2.49656817410405e-05
-8.09527978178681e-06
6.36498429876632e-08
8.75041093009931e-07
-2.47315229510971e-05
-7.21261035494994e-06
-1.43741234815468e-05
-5.11255669684015e-06
-1.19962556886349e-05
-1.32370536751509e-05
-2.54974341763546e-05
-3.87473334679152e-05
-2.45234717924469e-05
-2.98947976456405e-05
-6.28532138331982e-06
-1.65100810036117e-05
-2.35570678171843e-05
-9.05611346493661e-06
-1.34882532475902e-05
-2.81299150963562e-06
-2.48749947803804e-05
-2.44523090262809e-05
1.52406171458614e-06
-2.27840289534636e-05
-2.29437000048006e-05
-1.9934779438804e-05
-6.13112703949012e-06
-3.13367799987027e-07
-5.24145535294709e-05
-2.71554656892295e-05
-1.42759279297633e-06
-1.79965340517917e-06
-2.33800128268609e-05
-1.70431207874134e-05
-7.51466789799587e-07
-6.25521432932667e-06
-7.19036358341442e-06
-2.1315061267217e-05
4.08892132292314e-06
-7.86527255580678e-06
-5.2654082076302e-06
-2.88345056173069e-05
-5.47745740734895e-06
4.86140622331456e-06
-1.66509302444892e-05
-1.17017659711395e-05
-2.10514336366148e-05
-2.05913405264136e-05
5.59900539937352e-06
-1.41010810581079e-05
-9.34735750655315e-06
1.67556434660195e-05
-3.44805547236422e-05
-1.16276642283078e-05
-1.66992572714072e-05
-6.0307161114078e-06
-3.33416746185822e-05
-2.52606071611569e-05
-2.33986878231539e-05
-5.09699871775433e-06
-2.36826383344219e-05
-2.4252349175721e-05
-2.94638659976777e-05
-2.51080610987027e-05
-1.43042868804198e-05
-2.36068918864734e-05
-4.54600484473809e-06
-2.87913671215644e-06
-3.86134696642553e-06
-2.78395651991461e-05
-3.33118425119123e-05
-5.95152577189218e-06
2.51945040945905e-06
-1.45349174769532e-05
2.40917424299169e-06
-2.59254078529538e-05
-2.56624420951779e-06
-2.22319557018222e-05
-3.08728695954999e-05
-1.24438531147307e-05
-1.82229463446678e-05
5.92703807547748e-07
-3.24543754506349e-05
8.8931035491791e-06
-3.13697168674217e-05
-1.43628230894142e-05
2.74816221899869e-06
-8.98330204592261e-06
-2.90380596683877e-05
8.80806301781469e-06
1.70004485485212e-06
-2.26421780034341e-05
-2.88039016639524e-05
-2.29747949337428e-05
-1.99782178126887e-05
-7.05989715438997e-06
-2.35888247041087e-05
-2.23013432519096e-05
-6.07220217629419e-06
-1.09146167412769e-05
-2.33204850628539e-05
-1.35368408875834e-05
-6.55707204343388e-06
-1.85606910421297e-05
-2.85768922218002e-05
-4.84719057531657e-06
-1.32138788079115e-05
-1.02812425593575e-05
-2.76197574999956e-05
-1.61207921449839e-05
-2.38117365188439e-05
-1.54791800638555e-05
-1.12082674845638e-05
-3.58904977769778e-05
-1.75557725236037e-05
-1.98888023996962e-05
-1.14862788985275e-06
-2.04223659924284e-05
-3.2615558287726e-05
-1.34019424052841e-05
-4.09164504550907e-05
-1.89050267767201e-05
-1.02852538862263e-05
-2.59817133378115e-05
-1.62765571551619e-05
5.90147575517601e-06
-2.35006669516908e-05
-3.51867248391693e-05
-4.61834562826085e-06
-1.50875949579042e-05
-1.23710421829782e-05
-4.64444854834764e-06
-2.60487523384827e-05
-1.22100581962189e-05
-1.79384568333467e-05
-2.54853707084535e-05
-3.08388656230357e-05
-2.99183637869825e-05
-1.64916381741307e-05
-1.51927953873686e-05
-3.81871442130008e-06
-2.40194689288358e-05
-2.49595210507647e-05
-2.77693976312179e-05
-5.31170736773521e-06
-7.84908648577472e-06
-2.06507872326453e-05
-1.48057925152854e-05
-1.00213045352858e-05
-1.62754149757958e-05
4.82518291453879e-06
-2.17591848353009e-06
-1.14801746682556e-05
-2.48174358115847e-05
-1.02052975962764e-05
-2.39291441840709e-05
-2.9931044490971e-05
-2.42125992591501e-05
-1.84609238259257e-05
-3.87531027038639e-05
-2.20966172894052e-05
-1.71094483108469e-05
-4.19076209643146e-05
-1.09062343843869e-05
-2.56474038436787e-05
-6.17235565044859e-06
-2.81867427387146e-05
-1.02321167327265e-05
-1.6686441400247e-05
2.82300445773877e-06
-4.17769313065668e-05
-7.54944956426161e-06
-2.41092346158843e-05
-2.05976301029929e-05
-3.27931173329033e-05
-1.69656283782925e-05
-1.63257919981504e-06
-2.61830960916248e-05
-1.98960279950807e-05
1.15373757839592e-06
-7.96869978292038e-06
6.9889623032743e-06
-8.73176498041002e-06
4.03154474948317e-06
7.99370206077582e-06
-3.56782159744118e-06
-2.48675494965233e-05
9.68442945631898e-07
-2.36952578609026e-05
-2.57405954536966e-05
-2.41541670642151e-05
-2.94359088493808e-05
-2.03002667875977e-05
-2.42564857889681e-05
-8.23836254031896e-06
-2.23714345324057e-05
-2.55933581693302e-05
-1.15143316443471e-05
-1.01694695844085e-05
-1.18222706451739e-05
-1.42804479281076e-05
-2.37910275775902e-05
-1.29094562291039e-05
-2.0320718979436e-05
-9.91660300763073e-06
-1.77319491107639e-05
-3.1867282644748e-05
-1.96013764175726e-05
-1.45246045215033e-05
-1.07454510140633e-05
-7.05500617567752e-06
-2.49877837683235e-05
-1.7417341456115e-05
-1.17009601503844e-05
-6.32396193918509e-06
-2.17899767970414e-05
-2.12556014901157e-05
-1.05816687614986e-05
-8.40574403198891e-06
-3.98608121635162e-05
-2.15427237417521e-05
-1.98597303702634e-05
-3.38802670813109e-05
-1.53134866686452e-05
-1.1418355362016e-05
-2.68972583867049e-05
-1.85272515962498e-05
-6.79212995662945e-06
3.43733977941684e-07
-1.0098602468031e-05
-4.7073394140378e-06
-3.79154589174898e-06
-1.58849782263759e-06
-2.07190650035208e-05
-9.77911517376805e-06
-6.54692107533572e-06
-1.67038126539177e-06
-2.06876761123576e-05
-2.44616095392832e-05
2.95190149290586e-07
-2.11398719891177e-05
-1.23623194607637e-05
-3.3360366749413e-05
-5.83507498152508e-06
-1.65939409304403e-05
-1.15165763344228e-05
-1.12895098682857e-05
-3.58724548704608e-05
-4.91285522314008e-06
-2.84043675824296e-05
-7.40422276104552e-07
-3.47270180873683e-05
-1.16261666351627e-05
-8.0549313842495e-06
-1.67164175346031e-06
8.79313233223549e-06
-5.91612075656438e-07
2.10683578205525e-07
-2.35287326585477e-05
3.03002543349363e-06
-6.24778032381546e-06
-1.42908553801166e-05
-2.12419996902985e-05
-2.46263879653408e-05
-1.12149965777779e-05
-2.06489590941579e-05
-1.55603651273036e-05
-1.71761762845061e-05
-8.65717170447025e-06
-1.80610836058722e-05
-2.90555324098736e-05
-2.57132872231628e-05
-1.68293970516495e-05
-5.60957657000376e-06
-2.63353407264388e-05
-2.94700265742518e-05
-1.85176836801147e-05
-1.43475679320672e-05
4.6083375314274e-06
-5.39514481177834e-06
-3.27578417545493e-05
-2.44037981536766e-05
-1.06005344442674e-05
-3.49139887449434e-05
-2.31529338373795e-05
-1.58864783463001e-05
-2.45253922381654e-05
-1.22006950231142e-05
-3.60891960504506e-05
-8.33171863096548e-06
4.30685197242576e-06
-9.07848873894807e-06
-1.6880443680147e-05
8.8184538061126e-06
-1.82906516790297e-05
-1.79660156345138e-05
-1.4813863998264e-05
-1.42366736392209e-05
-1.44143026194489e-05
-1.80565327435009e-05
-2.63616661611714e-05
-5.32513203064569e-06
-1.80397317259047e-05
-1.92641641769588e-05
-2.35369907820808e-05
-1.08133757255821e-05
-1.87594690582059e-05
-5.28066200164565e-05
-1.73506601152865e-05
-2.03617948346749e-05
-6.79281705734863e-06
-7.8130206062604e-06
-2.67215876480668e-05
-2.33954444077789e-05
-2.81313829734677e-05
-1.31516411326649e-05
2.10225363368946e-06
-2.6153337192586e-05
-1.39728183937535e-05
-1.04268892324153e-05
-6.3589830936347e-06
-1.2331902585106e-05
-1.45160598033821e-05
-1.04426093594499e-05
-4.79265491226496e-06
-1.08508359610151e-05
-1.51145063520676e-05
-3.63021423400146e-05
1.13243465258204e-05
-1.06856968518128e-05
-2.89572197887498e-05
-5.91951695513734e-06
-7.07544687959135e-06
-3.54798589334926e-05
-5.51132615264909e-05
9.62353212684409e-06
-4.49308331786293e-05
1.67071125258363e-06
-1.37998238947216e-05
-3.9310890560231e-05
-3.02938620458258e-06
-7.0576262980006e-06
-1.63350214431719e-05
-2.49428468402413e-05
-1.3511845445559e-05
-1.57177519809352e-05
-1.95746413173993e-05
-1.78856506966199e-05
-1.63592523734104e-05
-8.46519057940461e-06
-2.37794902724344e-05
-4.0538365962549e-05
-2.87096600019172e-05
1.9840692822793e-05
-3.63907923574987e-06
-3.65174365773475e-05
-1.41083162050998e-05
-5.64022456932715e-06
-4.20543695824887e-06
-2.90866713308733e-05
-1.93876558507286e-05
-1.33528682333668e-05
-1.56108931880588e-05
-3.76913424858988e-05
-2.22157588059901e-05
3.20742031895956e-06
-2.29546593435164e-05
-3.22449750354217e-05
-9.32263617397553e-06
-7.96111139736593e-06
-1.70972403884997e-05
-1.29691895186205e-05
-2.00894417861162e-05
-3.67572975468141e-05
3.64575661005731e-06
-8.52377786674639e-07
-3.31806423603504e-05
-2.63175557568984e-05
1.77618146057686e-05
-1.62831239502584e-05
1.57848846334782e-06
-2.06637677786007e-05
-6.15381124752503e-06
-2.73729283208128e-05
-1.90325604882253e-05
-2.45162928681942e-05
-1.89885900206623e-05
-1.42963384600071e-05
-2.11738534143017e-05
-2.22157822875268e-05
-3.11372147973542e-05
-1.07836238238886e-05
-1.72916533340179e-05
-2.6232665770441e-05
-5.25523186709922e-06
1.95123984580768e-06
-1.23645911147011e-05
-1.95739415781277e-05
-7.39850197501921e-06
2.65636753472136e-06
-4.04864206278877e-06
-1.96780625175373e-05
-5.86055432026953e-06
-9.89082276187553e-06
-9.54967770778762e-06
-6.46885622544546e-06
-1.55341576965924e-05
-2.20596963748199e-05
-2.77156874129573e-05
3.30314090674452e-06
-2.56272552492288e-05
-9.33607682160107e-06
-2.30192316501598e-05
-2.95347182450888e-05
-2.6178557215406e-05
-1.35546261951462e-05
-2.81784851010657e-05
-2.05608323624345e-05
-5.22206286291562e-06
-7.59459282514503e-06
-9.74037271240989e-06
-2.51041938702588e-05
-1.9359736524399e-05
-1.67568291757568e-05
-2.00977543163227e-05
-5.49984117329884e-06
-1.37489579682705e-06
-1.0889322551569e-05
-9.09749794298677e-06
-4.47385011315148e-06
-1.32007524606084e-05
-1.27422842354985e-05
-7.21802131045352e-06
-2.68807224506315e-05
-1.92293136961987e-05
-2.9141805425868e-05
-3.1582422207383e-05
-3.11497294457248e-05
-7.73826837413254e-06
-1.94205666673672e-05
-3.34382901284171e-05
-1.98703591600264e-05
7.3398169884758e-06
-1.45503841877064e-05
2.871035371001e-07
-2.77683276509257e-05
-1.48298593877419e-05
-2.93249614229553e-05
-1.63878650268524e-05
-7.99154053144606e-06
-1.75746618851883e-05
-3.49284708877286e-05
-8.27059638721777e-06
-6.90277424590943e-06
-7.38940648024802e-06
-1.23534231943916e-05
-2.45536989011139e-05
-2.07747057467498e-05
-2.90311827568515e-05
-2.52288473763456e-05
-2.3057348651775e-05
3.38194162779861e-06
2.47622713845146e-05
-1.23174514250714e-05
-1.74241926563734e-05
-2.09294025734814e-05
-4.04805570195717e-06
-1.42641353667228e-05
-2.07149985770032e-05
-2.38612190433268e-05
-2.83665643923245e-05
7.43607374288652e-07
-2.33430598851111e-05
-2.77277219915558e-05
-2.01333267248097e-05
-1.05978609072001e-05
-1.95437367284005e-05
-2.74064515187153e-05
-3.04081457583109e-05
-1.07576542096051e-05
-2.94734149715026e-05
-1.79926359457596e-06
-1.28157496029634e-05
-1.80783127030207e-05
-4.73385818974027e-06
-1.58557660671926e-05
4.29492876063051e-06
-1.21900294220974e-05
-1.11708153862084e-05
-1.06032613950447e-05
-5.07279680297082e-06
-9.47082902077739e-06
-1.17184919353762e-05
-1.86251085245229e-05
-2.3738809355765e-05
-1.45557883824441e-05
-8.46138905212456e-06
-2.15320058610033e-05
-3.40178268724604e-06
-1.53857000829524e-05
-1.42761142267e-05
-3.0339333990506e-05
-2.63535932060224e-05
3.89423730108703e-06
6.71450845013176e-06
-2.49379681031138e-05
-1.60649895849376e-05
-1.82507880705845e-05
-3.51332879125576e-05
-2.08083753465742e-05
-1.23716525573775e-05
-7.01662653692596e-06
-1.37714788439859e-05
-1.52157870997871e-05
-2.40362873256967e-05
-2.68401268794665e-05
-1.05153846160245e-05
-3.54699247413812e-05
-1.8837672314342e-05
-2.14717540673347e-06
-9.13582735913522e-06
-7.54040782604414e-07
-1.18243980471323e-05
-4.99271287094756e-06
-2.7627569574091e-05
-2.35516765602496e-05
-1.57126268171386e-05
-9.98663707053947e-06
-3.15927423045512e-05
-1.53851522889725e-05
-1.75680553396595e-05
-1.47870769221104e-05
-2.53013816023433e-05
-9.83137341910112e-06
-1.84078061850036e-05
-8.87851176615856e-06
-1.31759125926907e-05
-1.37361959905408e-05
-1.60924015200069e-05
-2.35447028152493e-05
-1.02056444402033e-05
-1.7860079373151e-05
-1.80962998433429e-06
-1.82403495044912e-05
-1.701553072688e-05
-2.14168312121517e-05
-3.76643810863254e-05
-1.60094773148369e-05
-2.40796111370966e-06
-1.51217425723744e-05
-1.96903139375498e-05
-2.20358444641711e-05
-8.32265678384996e-06
-9.31973560264495e-06
-2.55367371042147e-05
-1.28529713704031e-05
-2.04933315748561e-05
-6.94032469238638e-06
-5.16539330037043e-06
-1.2160291920007e-05
-1.17313429622459e-05
-8.97262816594614e-06
-1.58439534325558e-05
-1.54827074270088e-05
-1.24406524118706e-05
-2.18724747174908e-05
-1.57952527709766e-05
-1.33331414012877e-05
-2.62129708188924e-05
-5.469800134009e-06
-1.97119695815948e-05
-2.64077480463304e-05
-3.13808533983101e-05
-1.65337572630432e-05
-2.57049426008227e-05
-1.56437805260285e-05
-1.8022281804037e-05
-1.69603763574841e-05
-1.49183718526161e-05
-1.46511644659044e-05
-5.70258244987392e-06
-1.58538169441757e-05
-1.95273046065907e-05
-1.43898772751573e-05
-6.41037206280506e-07
-1.61606311643706e-05
4.48718080155105e-06
-2.17794726887616e-05
-1.7366659484767e-05
-9.76841950988805e-06
-2.10251816575556e-05
-1.27503762875079e-05
-1.58481095608808e-05
-1.2236882510255e-05
-6.27789566197392e-08
-6.95549232011095e-06
-9.85599135901752e-06
-2.0633644058254e-05
-2.12045432197567e-05
-9.31164151319418e-06
1.19924653411018e-05
-1.91809025483019e-05
-1.2047547602139e-05
-4.44006393615508e-05
-1.21364990018872e-05
-8.01672762592457e-06
-1.24505028080253e-05
-1.0885274981547e-05
-1.11574525267611e-05
2.53268890006862e-06
-3.66596151450353e-05
-2.88168697885395e-05
-1.09228162982808e-05
-1.63115996696492e-05
-2.10433828492634e-06
-3.34655468580574e-05
-2.58479923684966e-05
-8.80663811944507e-06
-9.99940470559195e-06
-2.68024983590045e-05
-4.22658582677179e-06
-2.39779602845461e-05
-1.41638652138315e-05
-3.46994730756256e-05
-2.77254420672759e-05
-1.21570275319248e-05
-7.02972788205874e-07
-2.41817535607663e-05
-1.17855420266823e-05
-4.23539748619141e-05
-1.34445400033448e-05
-1.70742913247016e-05
-2.66929801765358e-05
-6.74112590602654e-09
-1.36623268321992e-05
-1.42748207296924e-07
-1.05858884028706e-05
-2.04226626219927e-05
-2.4680200846238e-05
-3.38051577990151e-06
-2.30864153819785e-05
-1.87152081091861e-05
-1.92541924487618e-05
-3.72492534791814e-06
-6.96238990305215e-06
-2.00614254418368e-05
-7.95542776696418e-06
1.25009485239997e-06
-8.16953732361937e-06
-1.02647048483251e-05
-9.34427503648723e-06
4.54266471009435e-06
-1.61646798315689e-05
-2.07165820691333e-05
-5.85103747938567e-06
-1.27524902798253e-05
-3.51149671061663e-05
-4.10071443310778e-05
-1.00304867941035e-05
-4.527229165425e-07
-1.05028889382848e-05
-1.52257542755839e-05
7.49021955939414e-06
4.63160749930227e-06
-1.15181848776894e-05
-2.84431393811974e-05
-1.59854748254076e-05
-1.84465172057699e-05
-6.87709394434777e-06
-2.8361484694311e-06
-3.90438091828704e-05
-1.11921815593735e-05
-2.20704784261329e-05
-1.58923813083153e-05
-1.76432044606792e-05
-1.95976269478007e-05
-2.14361917337386e-05
-5.64876048151444e-06
-1.29928167640051e-05
-2.98496099025153e-05
-2.73009525843993e-05
-1.01959444602228e-06
-7.927419775065e-06
2.31491588195718e-05
-1.78019314225175e-05
-4.97154745569951e-06
-3.46152873743345e-05
-2.7765818292675e-05
-1.53671658082757e-05
-9.5277031403241e-06
-1.96810854856235e-05
-4.72401906934445e-06
-1.63863706823742e-05
-1.38900356875164e-05
-1.44086453943482e-05
-1.79404953357037e-05
-3.80732750493415e-05
-3.14481729332341e-05
4.14814702019026e-06
-9.42099333564177e-06
-3.34951301662069e-05
-1.35641010409312e-05
-7.01541623666274e-06
-1.93921337104877e-05
-2.05241393138638e-05
-1.71744882118917e-05
-2.64320866595465e-05
-1.94891932015405e-06
-9.29006169033296e-06
-1.73741601079057e-05
-8.84094476574541e-06
-8.67447576779176e-06
-1.32436218774504e-05
-1.94696008216954e-05
-2.55336109575478e-06
-1.46301681691733e-05
-2.49730979711943e-05
-1.90780295557796e-05
-1.02881399431997e-05
5.6242109691414e-06
-3.18859782232165e-06
-1.21942610561863e-05
-1.22757263321333e-05
-4.79515649509273e-06
-1.31239337238208e-05
-3.03872787792064e-06
4.82012487800452e-06
-1.64492069275662e-05
-1.75582076537361e-05
-3.30073884039672e-05
-1.19232107881109e-05
-2.2034242244696e-05
-2.37870139258956e-05
-4.51271643538584e-05
-2.21000930943791e-05
-2.44067463506184e-05
-4.52664750112887e-06
-1.16095617036972e-05
-1.12312875484902e-06
-2.2675166519021e-05
1.26992762707737e-06
5.14497057611946e-06
-1.60523665246865e-05
-2.96421871181188e-05
-1.67630876739604e-06
-3.94158724942024e-06
-3.74249591360861e-05
4.05416960277595e-07
-1.04035583403389e-05
-1.70136813467985e-05
-8.48199373664757e-06
-2.32103153626659e-05
-1.0586619939962e-05
-1.11485022429524e-05
-2.26198115888515e-05
-3.1838273001542e-05
-1.85230386677542e-05
-9.75417857956795e-06
-8.99535912891077e-06
-1.21407542331136e-05
-2.48254990951406e-05
-1.44335235601571e-05
-7.25440262367065e-06
1.05986056387369e-05
-2.4200212306132e-05
-1.18020809949654e-05
-1.43219818378289e-05
-1.52068512119164e-05
-2.17632545029984e-05
-1.93174954157049e-05
-5.5979052110138e-06
-1.59873522181628e-05
-2.61765539789001e-05
-7.75599784023907e-06
-3.12605487207838e-06
-9.5351992630915e-06
-2.00780050280248e-05
-2.7444074443661e-05
-1.82343285210059e-05
-8.25532559226662e-06
-1.27225900004582e-05
1.16767341775886e-06
-1.21683959009572e-05
-3.91059724844981e-05
-2.25794992652971e-05
3.6304917948052e-06
3.11527147663357e-06
-1.36426488245752e-05
-2.47245280591704e-05
-1.59079891992068e-05
-5.43052159379214e-07
-5.66634259830356e-06
-2.1846854967301e-05
8.51156492196492e-06
-8.98810747256465e-06
-9.11812049713688e-06
-1.69115484866461e-05
-2.43371676871381e-05
-1.51157876622884e-05
2.30922485256057e-06
-8.60127744803299e-06
-1.83540590447167e-05
-3.08005765129169e-05
-1.25010280028499e-05
-2.06130130694177e-05
-1.1843184807979e-05
-2.8200802172924e-05
-1.24298269363529e-05
-5.15936962696747e-06
-3.89205812063926e-05
-3.31481263188493e-05
-1.79968424447388e-05
3.24281072705573e-06
-3.10324126746386e-05
-2.15620149433047e-05
-1.78024015195805e-05
-1.09903356744909e-05
-2.11457865954284e-05
-1.12302262075857e-05
-3.59915822619324e-06
6.79983038902052e-07
-1.29431864402633e-05
-2.10189877508407e-05
-3.09156631803347e-05
-1.82099369608607e-05
-5.64484127023426e-06
-2.25508509998051e-05
-2.2697151370356e-05
-2.16158271761134e-05
1.7759155573692e-06
-1.56948914131465e-05
-2.58424179750712e-05
-1.30983594820035e-05
-3.18146439202402e-05
-1.25880901491059e-05
-2.50641179037405e-05
-2.15132692427458e-05
-3.17256221241069e-06
-1.12367800008907e-05
-2.86482044206559e-05
-1.38473944005416e-05
-1.38480478909899e-05
-2.05463184491099e-05
-1.40176023164006e-05
-3.22694679854293e-05
-9.87135795976806e-06
-3.90224666212993e-05
-4.00961473292746e-05
-2.40974185032361e-05
-1.74451541647357e-05
-9.07950819793486e-07
-3.38759724541021e-05
-1.24325186688233e-05
4.26263190282228e-06
-1.16162922468992e-05
-3.0904064733238e-05
-3.48958355816327e-05
-1.43079642446451e-05
-2.97023235903392e-06
-3.12602374714446e-05
-2.16237265589718e-05
-3.14672757551369e-05
-1.59628094307796e-05
-1.49553309893479e-05
-7.10893465110154e-06
-4.59264987291668e-06
-1.12451645101387e-05
-9.6790153442893e-06
-1.54789845283603e-05
-6.2762764850412e-06
-6.20546074760992e-06
-1.11724210394427e-05
-1.74094803854498e-05
-2.27537308878541e-05
-1.48701032197466e-05
-2.11110027091275e-06
-3.08959837894439e-05
-5.39495317431561e-06
-1.66491032534922e-05
-1.50570960495824e-05
-1.82173839654961e-05
5.81522577329996e-06
-2.91997718423767e-05
-3.42137668936543e-05
-8.27721295322826e-06
-1.14215809714952e-05
-3.3552038657839e-05
-3.07789187560557e-05
-1.77706020012938e-05
-1.78563084752567e-05
-6.22254447363733e-06
-2.64693737576343e-05
-2.60403922368008e-05
-4.30603652920316e-05
-2.32588642024292e-06
-2.04011320167056e-05
-2.01054794925676e-05
1.2391183005176e-06
-4.54715785805872e-06
7.8351056782815e-06
1.03091374682732e-05
-1.61592520264541e-05
-1.18865015346337e-05
-8.52843251615738e-06
-2.50679998396701e-05
-1.9210786656268e-05
-2.71457000360776e-05
-1.53469986605175e-05
-1.69828624475148e-05
-1.89831449883627e-05
-1.8859222230442e-05
-2.0687588761502e-05
-2.04645365614395e-05
-2.0825765979294e-05
-1.7443762688768e-06
-1.28147492328793e-05
-2.13671572221527e-05
-3.71472363157181e-05
-4.21611036341727e-05
-5.44999387061449e-06
-1.11684692777317e-05
-6.48372278500093e-06
-1.13243391798339e-05
-2.99482235650453e-05
-7.57530275035281e-06
-1.1131373935542e-05
-1.19308292230026e-05
-4.97868270023781e-05
-2.26045479045891e-05
-1.48101381226935e-06
-6.4526033016466e-06
-2.25542487314183e-05
1.35516908659814e-06
-2.46365442819422e-05
-5.57228993473821e-06
-2.77325048778041e-05
-2.92098760550001e-05
-1.8673860043653e-05
-7.96466597526928e-06
-4.04650107260022e-05
-1.27154169550916e-05
-3.21919102413487e-06
-3.38459636554144e-05
-2.81119572211812e-05
-7.58857099703648e-06
-1.93434251142067e-05
-2.53452755232923e-05
-2.76523247659118e-05
-5.61135812253748e-06
-2.00780424443554e-05
-1.65668810110892e-05
-9.44663583424821e-06
-1.90671530037404e-05
-2.35573414695034e-05
-7.34393600115703e-07
-1.8484944902306e-05
-1.48512067598206e-05
-2.03085272359712e-05
-2.92731914091196e-06
-1.43455475514123e-05
-1.62384339805431e-05
-2.07347654313011e-05
-8.40726560197521e-06
3.5930050999217e-07
-1.82517791076222e-05
-1.8303392921586e-05
-2.6572657212194e-05
-3.49113367067436e-05
-2.6049974947408e-05
-3.77647835468618e-05
-1.69777626941972e-05
-1.7321294994607e-05
-2.24779817750616e-07
-2.64914945908177e-05
-4.4449291224713e-05
-1.5624409928417e-05
-1.79400540578665e-05
-1.54259766443166e-06
-4.34756419749947e-05
-1.19822233828787e-05
-3.37961221059157e-05
-1.94860678569743e-05
-1.1108643424495e-05
-1.59728678457416e-05
-1.62423029862124e-05
-2.17332123859357e-05
4.92154654412653e-07
-6.06921532305224e-06
-2.03653648358839e-05
-3.42832778121526e-05
-2.98990937629842e-05
-9.47878251983807e-06
-1.86413566733061e-05
-2.31606426473999e-05
-1.53907575721373e-05
-9.94417580894715e-06
-5.60633327646347e-06
-4.02242846669816e-05
2.09704038050665e-06
-3.02186807711788e-05
-2.56869180104279e-05
-1.38174054154483e-06
-2.88759616547583e-05
-1.99327774563981e-05
-3.40388672802467e-05
-5.38555259726514e-06
-3.45620560199044e-05
-3.03700910998169e-05
-1.41114377018498e-05
-9.57512832631431e-06
-1.65792473398028e-05
-2.99974552460921e-05
-3.83040674889621e-05
-2.3310002430923e-05
-1.90684857702527e-05
-4.07824971798841e-05
-1.34759470340223e-05
-2.74814789598133e-05
-5.67577112469023e-06
-1.64700004516273e-05
-4.61176135894697e-05
-2.45832418284101e-05
-1.49395322817193e-05
-3.00989156686555e-05
-2.70679814743513e-05
-1.69247956400402e-05
-1.50666365085755e-05
3.74509826589151e-06
-1.80159182181577e-05
-2.53610075322016e-05
-2.52136800740812e-06
-2.30575922132937e-05
-1.58897957636448e-05
-2.58319811154974e-05
-1.51627096336262e-05
-3.32503513535837e-05
-2.12973219620879e-05
2.10309457869743e-07
5.98531357945592e-08
-9.77652607428692e-07
-1.44765856058669e-05
-6.66735299547848e-06
-2.56557780787238e-05
-1.97893121000272e-05
-2.21928015148928e-05
-1.98239363980274e-05
-3.05323527718237e-05
-1.5395607991768e-05
-1.9126637756956e-05
-1.14319530892784e-05
-3.16766900468296e-05
-1.25041766343465e-05
-1.66717803599949e-05
-3.0187670173005e-05
-2.21000246121267e-05
-1.60378334267539e-05
-2.66713646451928e-05
-1.39762016311819e-05
-1.8834704858897e-05
-1.3747851266577e-05
-2.2488213125499e-05
-1.32548176545384e-05
-1.14891979557507e-05
-2.64299546885594e-05
-7.66771198659861e-06
-1.41053708175706e-05
-1.14552020569598e-05
-1.55144246428331e-05
-1.27230833772605e-05
3.50534147461011e-06
-2.60450514037292e-06
3.54917418268361e-06
-7.52776929673457e-06
-2.64715726900161e-05
-3.14722448074251e-05
-5.17949193402533e-06
-2.14262628821397e-05
-4.26138078927575e-05
-1.46116769764749e-05
-2.11382682219829e-05
-3.91244120865099e-05
-1.37624148466842e-05
-1.52493645526696e-05
-1.29801560853548e-05
-3.88427698272717e-05
-2.94031085829644e-05
-2.14638808398285e-05
-1.79557430104916e-05
-5.84459829358658e-06
-2.69644411651397e-05
-1.39783341465977e-05
-2.96946740461479e-05
-1.70192288982558e-05
-2.97366665565309e-05
-2.4110458076642e-05
-2.45042149551787e-05
-1.96587189015817e-05
-2.91424558962147e-05
-2.22987412553642e-05
-2.62381421770744e-05
-2.65932284606955e-05
-3.73301232783723e-05
-6.18468061642348e-06
-2.33261732004862e-05
-2.39646895496849e-05
-2.82510659921366e-05
-2.45511174511867e-05
-8.66700300187867e-06
-1.66692968404465e-05
-1.61239737081641e-05
-2.22409913326111e-05
-9.50129695698003e-06
-7.4502456968521e-06
-4.36945023122425e-06
-1.60404293286831e-05
-1.55619096587163e-05
-2.20506605123797e-05
-3.1443203972597e-05
-2.87264213039128e-05
-1.46594572809581e-05
-2.20365086864292e-05
-1.89017118300403e-05
-1.99452933466985e-05
-8.63260412263156e-07
-1.75785184763843e-05
-1.83366054245493e-05
-2.80281073071462e-05
-3.43195213811829e-05
-9.62733813249642e-06
1.0407169037006e-08
-1.71727962941528e-05
-1.28942184996776e-05
-1.42176344812456e-05
-1.49825264433518e-05
-2.09320980585515e-05
2.79027904827178e-06
-1.82965972610147e-05
-1.94359149828747e-05
-1.88937665585894e-05
-1.61649014344172e-05
-9.6273418356583e-06
-1.74641053838701e-05
-3.88257655086247e-05
-7.80646505999937e-06
-1.3004453717226e-05
-2.6120663719098e-05
-1.81329668578808e-05
-2.46021227473211e-05
-2.25799859706837e-05
-1.405193356951e-06
2.24733497461377e-06
-5.92775303879083e-07
-2.86213931917254e-05
-1.0408999812944e-05
-9.14810385423447e-06
-2.96019343490144e-05
-1.34698065186598e-05
-1.86880488549952e-05
-2.11517374003125e-05
-3.19027756478033e-05
-3.26455087285842e-05
-3.51111909514003e-05
-2.55246628692634e-05
-2.363261126957e-05
-2.07015974927053e-05
-3.02588435213809e-05
-3.1542361250436e-05
-2.84598010762865e-05
-1.52606072016009e-05
6.38198168530296e-07
-1.44374958066772e-05
9.28167548334977e-06
-1.80417597134484e-05
-1.54631203150274e-05
-1.4651129681769e-05
-1.22805499973346e-06
-1.70957173059819e-05
-1.44256848882272e-05
-1.56416665264215e-05
-3.77752545363404e-05
-4.17894021658849e-05
-1.39615469753753e-05
-3.56670454286934e-05
-4.82231471155332e-05
-3.33460460073821e-05
-1.85760881441211e-05
-3.11176758801465e-05
-9.17742088944365e-06
-5.14624278273938e-06
-1.08250350465318e-05
-8.39667275893554e-06
-4.84281977270721e-06
-8.00137044846382e-06
-2.02664740858466e-05
-1.15482267258427e-05
-7.20871157564754e-06
1.03740307570504e-06
4.02091075773863e-06
-1.61388431879115e-05
-2.74237309582972e-05
-1.97754687480196e-05
-2.43143813338605e-05
-1.61986828715454e-05
-3.45131778449056e-07
-7.3955544412944e-06
-4.13982665432644e-05
-2.18219015148349e-05
-3.44497039817021e-06
-2.69161567155372e-06
-1.48481692888628e-05
-1.16188844447114e-05
-3.29679581895713e-06
-1.7531649075845e-05
-2.52659395593987e-05
-1.06391168247982e-05
4.73762708469652e-06
6.28531971371774e-06
5.17449040227166e-06
-1.6776578887584e-05
-3.05268978346287e-05
-1.44935589859273e-06
-1.47158726499299e-05
-2.03041940802899e-05
-2.48209483765518e-05
-2.1013433164856e-05
-9.71651119132102e-06
-2.25691947131789e-05
-3.96071636301688e-05
-4.75151885347738e-06
-2.09925980406028e-05
-2.78589209609574e-05
-1.08851540991321e-05
-4.10846329597185e-06
-1.0097506534937e-05
-2.71468555718317e-05
-1.04313987048276e-05
1.10666608602399e-05
-3.31499043710537e-05
-7.85558071576991e-06
-1.83496759657172e-05
-1.54464582836393e-05
-2.0205594829958e-05
-2.40515790616832e-05
-2.43682458442163e-05
-3.13230942742195e-05
-4.09326536061447e-06
-3.18486744323171e-05
-2.03306424616427e-05
-1.99445190977963e-05
-9.70400945123805e-06
-7.61908503587312e-06
-7.04567523711338e-06
-1.69617200472853e-05
-1.581795419284e-05
-1.52037737974982e-06
-2.99382484630345e-05
-1.8980960091648e-05
-7.45846886173475e-07
1.62353625541294e-05
-2.11540064665939e-05
-1.77224052223869e-05
4.67128293698179e-07
-2.0732690530123e-05
-2.70116612267993e-05
-3.85325358130928e-05
-5.43894297286706e-06
-8.16064182436712e-06
-3.79315155341072e-05
-2.80291539419894e-05
-2.98603654537089e-06
-1.53242254400309e-05
-5.82812876365967e-06
8.70765865126863e-06
-9.41056985372038e-06
1.20236790301891e-05
-1.84935833821995e-05
-5.05977006203675e-06
-7.30962205587058e-06
-2.0866095437115e-05
4.16689656324958e-06
-5.41244330597346e-06
-8.68472041926622e-06
-2.24276179169773e-05
-2.0891193092817e-05
-1.498883202353e-05
-2.18317639502951e-05
-1.11031771200435e-05
-1.15317989736579e-05
-1.48955427285507e-05
-1.81251577630011e-05
-1.65024754216841e-05
-2.59629020197727e-05
-5.79597534034416e-06
-2.59990610187564e-05
-6.97172195967321e-06
-4.80847819675689e-06
2.24070497677589e-05
-4.01176130797524e-06
-2.46522608113892e-05
5.79836671021834e-07
-2.54119372347278e-06
-4.31444791836486e-06
-6.35712670754848e-06
-3.04983525517035e-05
-3.36670084744871e-05
-1.18614953983257e-05
5.53561873939733e-06
-4.45206875036438e-05
7.82274905852311e-07
-1.36938997651302e-05
-1.1669800850564e-05
-2.57896738823504e-05
-3.64440213634821e-05
-1.86615378272334e-05
7.39173462259485e-06
-7.25159761624294e-06
-1.31199122448877e-05
-1.80777787750925e-05
-2.85484958141411e-05
-8.22570801501725e-06
-1.00261070967915e-05
-5.20043881762717e-08
-3.81918209135016e-05
-1.39994145221115e-05
-2.60248365499452e-05
-3.55923267728658e-05
-1.05645725656942e-05
-1.42995565041062e-05
-2.12846922579318e-05
-2.76673560691789e-05
-1.2097172345172e-05
-2.06140749380238e-05
-1.35247970031482e-05
1.92132910988875e-05
-6.55340579035837e-07
-1.62334891382847e-05
-6.54340949052465e-06
-1.13466091054155e-05
5.84241432489957e-08
-1.42090946406584e-05
-1.52466123000349e-05
-3.03017255821129e-05
-2.31435123187792e-05
-1.13331972061344e-05
-2.52254439383112e-05
-2.70765856012594e-05
-6.27259518943221e-06
-1.9747287964457e-05
-1.64960216801438e-05
-2.93804416503232e-05
-1.21331372932078e-05
-1.11834061248697e-05
-2.05756726014644e-05
-1.49813877033381e-05
-1.39722564469008e-05
-2.94612905681922e-05
-2.07556617953757e-06
4.23344882963855e-06
-1.04007638420404e-05
7.4077848871144e-06
-3.24397478167429e-05
-2.22920948064631e-05
-1.92669312611958e-05
-1.63385629222102e-05
-1.47765204751844e-05
-2.76977789089555e-05
-2.53733565537957e-05
-2.10572353320494e-05
-3.58878682804021e-05
-3.29985210694235e-05
-1.31207333820029e-06
-2.50583836969661e-05
-1.80406874970374e-05
-2.24321959326197e-05
-9.43465896234947e-06
-4.5953171866352e-06
-2.35405996870824e-05
-2.14609214595207e-05
9.15961398577079e-06
2.23441922215306e-06
-1.21811708042854e-05
-8.25187158038502e-06
5.57863857469353e-06
-3.47929235351591e-05
-9.1135962230035e-07
-1.76196603607438e-05
-2.93156537930783e-05
-2.14542131343039e-05
-2.09168558431209e-05
-2.36307967710639e-05
-2.55601163389113e-05
-1.57640271347845e-05
-2.50167311688887e-05
-4.09796961402667e-05
-2.99684611268387e-05
-1.67878041411363e-05
-2.25791432741147e-05
-1.12585194655941e-05
-6.31287736656872e-06
-7.80772507565538e-07
-1.19561481512126e-05
7.43131810328793e-06
-1.41349880653149e-05
-1.41271454202208e-05
-1.29552906908024e-05
-2.11149880128934e-05
-1.91115481336142e-05
-1.17677909270456e-05
-2.07816875410939e-05
-1.57395748878285e-05
-3.56011331035351e-05
-4.96237006135333e-05
-1.59461362893404e-05
-2.43756862453791e-05
-3.51786176853609e-05
-3.82060653362352e-05
-5.63218469422384e-06
1.02607490774089e-05
-2.15042394555602e-05
3.14374779697735e-06
-5.74382817078443e-06
-5.35244145244618e-06
-3.27667606999829e-06
-4.10365041045293e-06
-5.87234858480807e-06
5.97400672458249e-07
-1.95684203628487e-05
-1.2033340328577e-05
-6.83103783441143e-06
-2.20806009546535e-05
-1.98760060256683e-05
-2.0582038628318e-05
-2.69143093563421e-05
-2.72925659519371e-05
-2.541640172273e-05
-1.37454592873392e-05
-2.46097796037569e-05
-8.21111630930997e-06
-1.31651341544926e-05
-1.7491112992838e-05
-6.66609165894168e-06
-8.36834448870976e-06
-4.61129265021019e-06
-8.92655335150883e-06
2.67036234183753e-06
-2.00898777505166e-05
-1.25273388045945e-05
3.95923762448824e-06
-2.20974009603255e-06
-2.17581467752187e-05
-1.76157512887265e-05
4.56959980390294e-06
-3.70754093708815e-05
-2.61752311315163e-05
-6.70820172192196e-06
-3.145242043488e-05
-1.46587710331577e-05
-2.05795439686845e-05
-9.43064193143896e-06
-4.95489857160756e-05
-1.46655487010166e-05
-2.28971041943263e-05
1.40164301476586e-05
7.48576885033709e-07
-1.88828779792766e-05
1.76462449379434e-06
-1.34265219009486e-05
3.20783292651586e-06
-8.55428029516934e-06
-4.13067302279524e-06
-1.07426840638045e-05
-1.535596718216e-05
-3.076743688633e-05
-4.58657012019808e-05
-3.90125120840457e-05
-1.13010026134587e-05
-3.86130927393024e-05
-3.56126091795505e-05
-1.82903946599923e-05
-3.28178751340941e-05
-8.73543294168617e-06
-4.1297392442925e-05
-2.06840259872491e-05
-3.3939083219206e-06
-9.44101652062156e-06
-1.1832332751009e-05
-1.77898254802617e-05
-6.11414797230248e-06
7.07693552431186e-06
-8.8615331859848e-06
-9.61834435570512e-06
-1.05962442546433e-05
-1.96530835367059e-05
-2.46129856511165e-05
-1.00305339837827e-05
-2.22323049450654e-05
-1.52610128054055e-05
-6.16239436907318e-06
-2.15362709299122e-05
-2.68542264711884e-05
-3.11282366507181e-05
1.0052624090692e-06
-1.589048478468e-05
-9.13854595278054e-06
-3.34195989985974e-05
-3.37035947820822e-05
6.34946532471218e-07
-1.56043866979748e-05
1.04127478491473e-05
-2.53773211832566e-05
-1.49709608040687e-05
-1.12983927436275e-05
-2.23855283550883e-05
-8.6470476972445e-06
-1.36379990285486e-05
-2.71585301933903e-05
-1.91281678998297e-05
-1.5524831350025e-05
-7.5792372353444e-06
-6.90091824454462e-06
-1.72104939133566e-05
-1.48967180409869e-05
-1.61180200875493e-05
3.17811646938331e-07
-2.33992337684119e-05
-1.04693154175402e-05
3.84601128017193e-06
-1.14514063067309e-05
-3.33928073068139e-06
-2.26164527168355e-05
1.76740895124711e-05
-1.1921018190533e-05
-1.89578269763191e-05
-2.02037092129225e-05
-9.0355194505476e-06
-1.73113558812918e-05
-4.14256045360662e-05
-2.29156951828178e-05
-4.91987146567281e-06
-1.18105844399666e-05
-1.9926909483842e-05
-2.12715389004723e-05
-4.17176908008527e-06
-7.60115793056368e-06
-2.0220653403462e-05
-4.24932844862245e-05
-1.22949421466495e-05
-1.79018639668397e-05
-5.19981971939847e-06
-2.90445198243743e-05
-1.31407263352888e-05
-1.31733356227252e-06
4.67501883639473e-06
-2.60622562111909e-05
-1.17061977815367e-05
-1.36371365932806e-05
-9.78633094019159e-07
-3.93821255585477e-06
-1.93113143293503e-05
-2.00516986979836e-05
-2.80822390291291e-05
-2.06304046283472e-05
-9.04035728947395e-06
-1.89522258172549e-05
-2.8289495895165e-05
-1.45404090607477e-05
-1.25640596615407e-05
-2.50259882470479e-05
-5.29879876229568e-06
-9.91003465862643e-06
-1.07844404996516e-05
-2.71808171650381e-05
-9.21067665690771e-06
-5.28886746795073e-06
-2.74660512237931e-05
-4.09595600246646e-05
-2.28806110143676e-05
-2.82017362987789e-05
-2.74277316965858e-05
-3.03679746416705e-05
-1.3242454815069e-05
-2.61172278677791e-05
-1.04166609910014e-05
-2.54355734952116e-05
-7.93081734353546e-06
-1.01533598907426e-05
-3.43680963603288e-05
-9.61760118318236e-06
-2.05624257187489e-05
-2.00438971181143e-05
-2.69121044435741e-06
-5.0714626319547e-06
-4.16140635541944e-06
-1.52192971119176e-05
-1.86427356698717e-05
-1.97156966204986e-05
-1.77153414925155e-05
-2.58736512559765e-06
-1.94257165056906e-05
-2.32480068281969e-05
-1.58908078251696e-05
-2.31664520531223e-05
-2.00031308086433e-05
-1.49895928138339e-05
-2.30938472806898e-05
-2.15567091189424e-05
6.29266811970686e-06
-3.5759275296382e-06
-1.821132936007e-05
-1.13698126957148e-05
-7.89549305084207e-06
-1.52996082167101e-05
-3.57325575957575e-05
-2.59886826416729e-05
-2.73768473535522e-06
9.31816500959013e-06
-4.58761347156982e-06
-3.55648870280061e-05
-1.22736080827608e-05
-2.43512055287885e-05
-2.23033051429195e-05
-1.59424232420785e-05
-3.98589839114159e-06
-9.05173782579704e-06
-9.11481090385184e-06
-2.11903779345347e-05
-3.62546045886111e-06
-1.56848370996457e-05
-1.8080235926899e-05
-1.48783976056702e-05
-1.86478281791583e-05
1.09371327582026e-05
-1.96472203701977e-05
-1.05531547352594e-05
-3.67304564183933e-06
-2.45774337311954e-05
-2.04038152929993e-05
-2.0152078280807e-05
-3.33875536603569e-05
-1.92496960293559e-05
-1.10549291161836e-05
-1.56927605181712e-05
-5.24440502844539e-06
-1.78962351483483e-05
-8.18926438297748e-06
-7.55251256023028e-06
-2.55261521645133e-05
-1.96570755710232e-05
-4.11593898007576e-05
-1.32959811134966e-05
-2.67086152070851e-05
-1.54611367475453e-05
-6.04843896483331e-06
-6.65909054048183e-06
-1.59820278342225e-05
-8.48795533314823e-06
-8.81090338533191e-06
-2.31225317329423e-05
-1.48708528517746e-05
-1.79778783962437e-05
-1.71118097511252e-05
-4.40476243590682e-05
-1.50391811227761e-05
-7.61172958207423e-06
-2.83121342870996e-05
-1.44298689708984e-05
-9.79522952743224e-06
-2.93041337575991e-05
-1.52254077324504e-05
-2.09531315367161e-05
-1.35053133553996e-05
-1.26106847305311e-05
-1.864789701786e-05
-2.51399208505968e-05
-1.13443860498686e-05
-2.21243683016831e-05
-2.1537516715766e-05
-6.60030057728457e-06
-5.41867160928194e-06
-2.23401203947435e-05
-2.10641238220979e-05
-1.2838050867078e-05
2.71267841117389e-07
-1.30739978254255e-05
-2.3906465729822e-05
-1.97025932257934e-05
-1.60590365452332e-05
-9.3291820851934e-06
-1.33096632238838e-05
-2.38256749336019e-05
-1.07728894948781e-05
-9.55991399178033e-06
-9.02609481045622e-06
-4.2598447902265e-05
-1.06152624747617e-05
-3.67120165798135e-05
-2.78028493182626e-05
-3.97722333512645e-05
-1.19808377797017e-05
-9.47477388963979e-06
-1.2958807470177e-05
-1.3184779543663e-05
3.32932806526249e-05
1.64868646397554e-06
1.0583170827877e-05
-2.30548878529271e-07
-1.64402634400145e-06
-1.24025360044959e-05
-1.85272908318801e-05
-2.72894005629068e-05
6.1149311144529e-06
-1.57885442450809e-05
-6.91171066132486e-06
-1.86805765147242e-05
-2.88229102094512e-05
-1.36624709323281e-05
-2.62030457497795e-05
-2.45474028291677e-05
-1.42566476495345e-05
-1.69715258950051e-05
-1.30327362173056e-05
-2.35567810443675e-05
-1.97253311335071e-05
-1.22913998963584e-05
-4.74202583937494e-06
-1.23447724512932e-05
-1.89817717411954e-05
-2.46448510520596e-05
-9.50199605447066e-06
-2.78696494050009e-05
-1.96235370942653e-05
-2.06944048460665e-05
-5.13857445067467e-05
-4.60202841484304e-06
-3.12268536768957e-05
-2.00233442314743e-05
-2.6785834578719e-05
-1.50563297992804e-05
-8.37101872017103e-06
6.47291959444531e-06
-1.7745815095411e-05
-2.80430668059964e-05
-1.56399128329853e-05
-1.7792519273356e-05
5.40569826469786e-06
2.11894690293299e-05
-1.00650013877864e-05
-2.64352830733532e-05
-1.22833361627248e-06
-4.24234220372333e-06
-1.19706174239417e-05
3.90402434581513e-07
-2.72201039895798e-05
-1.36439799343311e-05
-2.26025642474363e-05
-2.07112402405084e-05
-9.19982073932348e-06
-1.72895712019882e-05
-7.50779271354371e-06
-3.22291642378163e-05
-2.64150055506795e-05
-2.12207984188404e-06
-1.85338681376423e-06
-2.11871585013619e-05
-2.34853406718732e-05
3.51249657596195e-06
-2.53693713934006e-05
-2.50144587729876e-05
-2.30629269954862e-05
-1.46042279585831e-05
2.64273606277554e-06
-1.16948982675758e-05
-3.85182773218177e-06
1.94233457963968e-06
-8.71230763631648e-06
-1.67798933583866e-05
-2.66376075011811e-05
-1.96496865989107e-05
8.97045128791119e-06
-9.48590355461411e-06
-3.12627286637787e-05
-5.04797966763714e-06
-2.20785746419735e-05
-3.04729075671737e-05
-1.68675740031157e-05
-1.404916225023e-05
-8.48589609078024e-06
-1.06272142635515e-05
-2.44297251796077e-05
-7.77946422075876e-06
-2.67121029360413e-05
-1.32747855974581e-05
-1.84429435833262e-05
-2.11954170198052e-05
-9.10504112216042e-06
-2.00122519116851e-05
-4.48368881340697e-05
-3.10064421689574e-05
-2.91547602041632e-05
-1.00966006576441e-05
-3.36043881116203e-06
-7.00317070128902e-06
-2.89632198503926e-05
-1.27281770924129e-05
-2.00372135960528e-05
-9.22341402191572e-06
-9.54759054411668e-06
-1.36325385976538e-05
-1.54072716879695e-05
-2.77778083151949e-05
-3.04556790005268e-05
-1.50982758156463e-05
-1.21974452301543e-05
-1.14447387185908e-05
-8.30701304752334e-06
-9.7497986229425e-06
-2.50051101904127e-05
-1.39132518333605e-05
-2.72456319132024e-05
-4.57505565120068e-05
-3.64484456343448e-05
-9.62057413720519e-06
-1.77611534744792e-05
-5.30956569117594e-06
-2.42209388337883e-05
-1.27338138757595e-05
-4.06280449004168e-05
-4.12981944639432e-05
-3.46121086825406e-07
-3.37234820399498e-05
-2.87556096206829e-05
-4.24350143904807e-06
-7.50524068312241e-06
-1.92349818843147e-05
-4.55203289739932e-06
-9.46235997956351e-06
-8.3884963076755e-06
-1.52836304519759e-05
-1.94139806298663e-05
-2.86358627713049e-05
-3.86033098995471e-05
-2.54344473850624e-06
-9.99006001426004e-06
-2.85105866819485e-05
-6.95373541227102e-06
-2.78154319569772e-05
-2.81077270637046e-05
-2.28171408154038e-05
-1.2376089524078e-05
-1.92790544025958e-05
-1.47187126168822e-05
1.83099505976484e-07
-1.65006681024499e-05
-1.55248314960286e-05
-2.70100933197917e-05
-4.42164468769266e-06
-4.90526216581458e-06
-2.27475304724687e-06
-1.90951486607084e-05
-1.81080474410425e-05
-2.86556123606527e-05
-2.50620576501537e-05
-2.00999552947884e-05
-2.95058035342155e-05
-3.80792316575608e-05
-1.91663085915329e-05
-2.16132240000317e-05
-1.92777629737335e-05
-1.10282286813104e-05
-4.32791207165079e-06
-2.47822998246021e-05
-1.46732118328177e-05
-1.25705283928443e-05
-2.28269797623195e-05
-6.03723645299995e-06
-1.48839053067549e-05
-1.0242589239993e-05
-3.33066865618163e-05
-3.70840306355632e-05
-2.39903799149425e-05
-1.59243995858648e-05
-3.37899679350608e-05
-2.51834679409266e-05
-3.92048591418595e-05
-1.77029236971243e-05
-1.58851227526578e-05
-2.11145781797223e-05
-1.63642467444035e-05
-2.93412856095339e-05
-1.91303072655777e-05
-1.70648843818209e-05
-9.25335640573738e-06
-9.58227370612816e-07
-2.61936006448771e-05
-8.35810588376774e-06
-5.91114550497964e-06
-1.64817397172317e-05
-9.06647977590713e-06
-1.07156227932334e-05
-2.0016420743215e-06
-2.51492561420495e-05
-3.05210301970679e-05
-2.49328605921211e-05
-3.6984589655625e-06
-8.3039987947838e-06
8.36845635250016e-06
-4.35013546157286e-05
-4.19310999279969e-07
3.02258147008745e-07
-7.13564111169541e-06
1.45178842787031e-06
1.3210329271024e-05
-1.40177551217241e-05
-2.54392494598501e-05
-1.87770492674993e-05
-8.93790835992962e-06
-1.49541308694213e-05
-2.47140045289133e-06
-2.67994082629276e-05
-4.9235635788826e-06
3.39958477261702e-07
-2.4055805857039e-05
-2.61912554190289e-06
-1.96838695022759e-05
-1.83161160388199e-05
-3.37951957462785e-05
-5.11121373329943e-07
-9.6897406189007e-06
-1.9344463069182e-05
8.57261825471469e-06
-1.10645225253298e-05
-2.20474734687042e-05
-2.44700697895258e-05
-2.83259366639472e-05
-9.92383709066895e-06
-1.66144960727698e-05
1.22116601350895e-05
-9.68851228602437e-06
1.06758382124195e-05
-1.51772629548644e-05
-1.23722144916576e-05
3.68701289808084e-06
-1.14958116467426e-05
-1.21956758997054e-05
-4.80718609324521e-06
-4.31417832606225e-05
2.09218754306707e-06
-1.9458152806641e-05
-1.55108357552767e-05
-2.23799612614058e-05
-1.15226107279751e-05
-1.94220461574093e-05
-1.44963333817867e-05
-5.04611748794668e-07
-9.06658245418813e-06
-1.94008696294494e-05
-1.52047460422405e-05
-1.16067274523631e-05
8.16485198553468e-07
-3.11822818204789e-05
-2.54509026622747e-05
-2.28730164555213e-05
-2.11081863912174e-05
-4.10858394007175e-06
-3.96310036688204e-05
-3.35548236664801e-05
-3.15293133967683e-05
-9.58122635336134e-06
-2.8965412377274e-05
-2.20080574936623e-05
-6.1608071111145e-06
-2.22696797994385e-05
-6.07378188267032e-06
-1.10833286513742e-06
-1.87501115578775e-05
-4.27239968541916e-05
-2.99234379469205e-05
-8.81356685322209e-06
-1.24885154915484e-05
-2.04950558767176e-05
-1.02743829849006e-05
-3.34270750208196e-06
-7.69211573471685e-06
-1.29590469357578e-05
-3.53168117462791e-05
-2.17343250039302e-05
-1.85423406382584e-05
-2.9327298851192e-07
-2.58020603299353e-05
-5.05064013164309e-06
-1.19095866088155e-05
-2.57393252597768e-05
-4.86477401985921e-05
-1.94153420197617e-05
1.87511062964628e-06
-1.50958274354842e-05
-1.26183863003639e-05
-6.36968729090209e-06
-8.28739947136489e-06
-2.01680392327585e-05
-1.50075188056774e-05
-1.64812152443095e-05
-2.25486773667025e-05
-8.68534675004552e-06
-1.94065141756481e-05
-2.67295834043738e-05
-1.5220106931904e-05
2.50367538593749e-06
-2.47638729563064e-05
-3.70832751074633e-05
-2.25780135288471e-05
-1.43039244669936e-05
-2.48010053810169e-05
-1.46111786639326e-05
-1.25939436300201e-05
-1.99546116249114e-05
1.18221199738309e-05
-1.46431270533662e-05
-1.17494650604488e-05
-6.45516924773777e-06
-1.13942374075457e-05
-3.09989728693539e-05
-2.96500608484989e-05
-2.5735653347594e-05
-1.34732261946197e-05
-2.17137525996414e-05
-2.31508062144224e-05
-5.37374803638349e-06
-2.37893180501768e-05
-1.74795505828388e-05
-2.46316196028878e-05
-3.17515666424569e-05
2.69840553690734e-07
-1.31227155480568e-05
-1.32446660924065e-05
-3.5901697051976e-05
-2.27346836366481e-05
-1.50662377199696e-05
-3.43052503607991e-05
-3.29435241806117e-05
9.04775963702448e-06
-1.38735703736386e-05
-2.98000517024686e-05
-2.35172380154108e-05
-1.15829574120981e-05
-2.03685066563371e-05
-1.7461172196149e-05
-1.80730277606758e-05
-3.16978812633655e-05
-5.39798546135948e-06
-4.94097401915872e-05
-1.34585353148517e-05
-5.96303562278418e-06
-9.94881138295144e-06
-5.64974633789949e-06
-1.49106932444713e-05
-1.57849311760126e-05
-1.73100684556369e-05
-1.52047143663107e-05
-1.88425132329106e-05
-2.40227833770893e-05
-1.65955280241921e-05
9.08950652798919e-06
-1.4371371746338e-05
-1.52380090680308e-05
8.68448541962278e-06
-9.03656506013312e-06
-2.45433941729089e-05
-2.11365669134466e-05
-1.12925411409694e-05
-2.35364036601752e-05
-1.58835188361294e-05
-1.1259443696247e-05
-1.78300809385794e-05
-3.33682933253158e-05
-1.83104884325531e-05
-2.12211279500949e-05
-2.20664083446048e-05
-2.154094222787e-05
-6.63657881427514e-06
-2.57508537022509e-05
6.00171940179364e-07
7.61186856049323e-06
-2.16709986600017e-05
-2.16040044645693e-05
-1.83033753946227e-05
-5.44167421440961e-06
-1.25978325740078e-05
-2.52418882241361e-05
-2.47006666147538e-05
-1.02315123597404e-05
-6.61509715938101e-06
-2.36846069097704e-05
-2.57074918982917e-05
-6.09117439262924e-06
-1.72964710153054e-05
-3.32326938461886e-05
-2.09414176554662e-05
-2.06391070189135e-05
-1.77131680714357e-05
-2.83336052926542e-05
-3.13573966894763e-05
-2.18289455168124e-05
-1.68853225202076e-05
-5.12366854199752e-06
-1.92225869565164e-05
-2.6019291655935e-05
-4.5699374583424e-06
-1.39593502875231e-05
-2.60063021741092e-05
-2.80424113256577e-05
-2.61950576781811e-06
7.22687346184519e-07
-1.24450529121714e-05
-3.04580426449358e-06
-1.84261363894786e-05
-1.78382225721209e-07
-3.42842704184257e-06
-2.49212508679813e-05
-9.16729677579864e-06
-2.69161107237643e-05
-2.14974643001015e-05
-8.64514701542399e-06
-2.79475674089665e-05
-8.77921871410696e-06
-1.21024245528585e-05
-2.78575726144345e-05
-2.08022954857668e-05
-1.1500366896786e-05
-4.02139544324664e-06
-2.77264810544445e-05
1.24155590706826e-06
-1.48565483956809e-05
-1.87547476662679e-05
-2.63611892408317e-05
-1.84035081646323e-05
-1.2794387959375e-05
-7.45976866021509e-06
-2.83660292218945e-05
-2.56209071230313e-05
-5.54103473857309e-06
-1.44673369164822e-05
-1.125748591201e-05
-1.93521235032833e-05
1.04459068293597e-05
-6.92483002952913e-06
-3.73708219590228e-06
-3.07634461637908e-05
-8.06529468568159e-06
-2.95383782723584e-05
-1.91561472918295e-05
-1.90419903496719e-05
-9.06931915326908e-06
-1.98333486486255e-05
-2.01221718318591e-05
-1.80517553278887e-05
-3.18941758643503e-05
-7.66441895738487e-06
-1.45726847838402e-05
-1.50602269641976e-05
-2.77479235309881e-05
-8.14026845131502e-06
1.23975413717867e-06
-1.05636028581459e-05
-2.56522102918658e-05
-1.12290007571982e-05
-3.43837910744911e-05
-2.65829358542375e-05
-3.46485980404434e-05
-1.78943725472519e-05
-3.53060634923272e-05
-6.86317227000078e-06
-2.80200331462423e-05
-2.02735680959477e-05
-8.86786162776155e-06
-1.52484577277754e-05
5.43297207003093e-06
-6.78014760463725e-06
-3.53096512224843e-05
1.34323231759068e-06
-1.67276680644568e-05
-8.05580197872232e-06
-1.38409811451324e-06
-2.33509128148256e-05
-1.35897280511042e-05
-1.19887965329527e-05
-2.84709193701294e-05
-1.56231889451051e-05
-2.91762493740453e-06
-9.94609549914666e-06
-1.65572529890476e-05
-6.86430350849159e-06
-2.72080023486724e-05
-1.80558236718546e-05
-4.44223787435779e-05
-2.35538172400519e-05
-1.36381270995843e-05
2.64662491870681e-06
-1.97159550423927e-05
-3.52516136536698e-05
-1.1679882602836e-05
5.88842865949216e-06
-2.39086516657447e-05
-9.17346690549121e-07
-2.92798532340026e-05
-3.66031059598524e-05
-6.54962400551656e-07
-5.72973045986123e-06
-9.63912554100352e-06
-1.64124970239835e-05
-5.73987875436002e-06
-1.7003369550179e-05
-2.13229674120428e-05
-1.46169926069346e-05
-1.85404829183321e-07
-2.89081221188339e-05
-3.8197666828982e-05
-2.30874489494894e-05
-1.52978752171098e-05
-3.80244097091553e-05
-1.40915928290541e-05
-1.81706842607219e-05
-3.24872500345002e-05
-3.32750063151311e-05
-1.68880642228142e-05
-1.64139368567111e-05
-1.70192387091901e-05
-1.83921793137627e-05
5.88218826548557e-06
-7.66636267743328e-06
-2.85162357596403e-05
-2.63032300996632e-05
-4.12997307696432e-07
1.98100281802582e-05
-1.15057596073816e-05
-1.71603325133329e-05
-4.89573038957832e-06
4.40334018135761e-06
-2.20129803955612e-06
-1.21555774522944e-05
-1.25978675689855e-05
-2.86107106125269e-06
-8.25181978968031e-06
-3.45594859288148e-05
-2.01085626990472e-05
-1.01039010780618e-05
-7.2368550272479e-07
-2.2339960389722e-05
-2.5874726259362e-05
-1.22471639763731e-05
-1.9489327692796e-05
-1.54291812875023e-05
-4.40818556453653e-05
5.54126500192949e-07
-2.33119453644727e-05
-2.76233772927737e-05
-8.59739636387157e-06
-3.95543601131221e-06
4.09938392504338e-06
-1.90463844304516e-05
-3.13302717178235e-05
-9.0409409921609e-06
-6.10902611466261e-06
-2.67663761634826e-06
-1.32561489686281e-05
-2.61932243481962e-05
-8.80482394523008e-06
-2.33676372312417e-05
-2.58417338831903e-05
-6.51682942032096e-06
-2.89463719652032e-05
-3.05823892489023e-06
-2.70540944400457e-05
-1.54196072082054e-05
-1.82992892189894e-05
-2.33735895894935e-05
-1.94418981385555e-05
-1.77595818111574e-05
-3.13351006203236e-05
2.15433629021216e-06
-2.54445880484166e-05
-2.81671449256386e-05
-1.45360676869469e-05
-1.71375858296457e-05
-3.06726203354752e-06
-1.44281237909355e-05
-7.72946697452058e-06
-2.04438436671472e-05
-1.61234716291162e-05
3.7402977899064e-06
-3.26516203221936e-05
-1.43062100737754e-05
-7.77305874520418e-06
-2.40915476116098e-05
-1.1604986731329e-05
-1.92488835935057e-05
-1.29414995942226e-05
-2.7774480384976e-05
-2.14864206417413e-05
-1.90637769415445e-05
-2.45491290849226e-05
-1.58471892089755e-05
-1.23148289382111e-05
-1.63083547465515e-05
-2.39165290225699e-05
-1.99308340547983e-05
1.09531988100411e-06
-2.04476824746927e-05
-3.60652364185978e-05
-2.03500798455852e-05
-1.75701906723738e-05
-3.65305303925267e-05
-1.11518162868699e-05
2.65040399867597e-06
-2.22832761089924e-05
-3.05708785664956e-06
-2.78433561364617e-06
-1.17837572269221e-05
-1.98116615454589e-05
-3.50253519314363e-05
-5.53743221115177e-06
-4.09856606739031e-06
-1.5591059468427e-05
-1.38770603552215e-05
-1.99476315982829e-05
-1.17685513788916e-05
-3.47601099383215e-06
-1.97694538088446e-05
-3.05621062289874e-05
-2.34363374077949e-05
-1.72480712060002e-05
-9.96775651411543e-06
-2.47023662824291e-05
-1.16302663894767e-05
-1.51821530017922e-05
-6.89312542342089e-06
-1.92352068277182e-05
-3.09736909558926e-05
-8.26526362620605e-06
-1.56128060184931e-05
-1.23331734630589e-05
-1.3037758533924e-05
-1.34670754693156e-05
-1.96433808478973e-05
-1.24497398544681e-05
-1.72392986012821e-05
-1.79743535133302e-05
-1.30513896189241e-05
-2.50030100152824e-05
7.23733553388483e-08
-3.39207248488308e-05
-1.88482240626516e-05
-1.595174988285e-05
-1.67069207727787e-05
-1.54027993551998e-05
-5.46749815373453e-06
6.71447872568362e-06
-1.66550479448973e-05
-3.74426329114451e-05
-1.61861628313428e-05
-1.9284459432469e-05
-1.21625361263748e-05
-2.84240318435207e-06
-2.02897109239491e-05
-1.26727864808491e-05
-1.25035144695072e-05
-1.75668779530874e-05
-9.45769436166329e-06
-2.32058710643792e-05
-2.04600625103506e-05
-3.01584755210941e-05
-5.33952066884727e-06
-2.82003175469219e-05
-7.41961966445115e-06
-1.24449834011779e-05
-1.37921688882108e-05
-3.72175731382552e-06
-1.97789423223498e-05
-3.52665313656165e-05
-3.84871152227008e-05
-1.65685080534178e-05
-8.71562613484546e-06
-2.08852517463549e-05
-1.69877629708108e-05
9.19545812204884e-07
5.21761088186068e-06
-1.75798341272651e-05
-1.11918212972692e-05
-2.76414513906794e-05
-4.28917028202625e-05
-1.14099516246857e-05
-1.71758571441699e-05
-1.80729374664061e-05
-3.03838463953323e-05
-1.41562901142878e-05
-2.44616255001849e-05
-2.55397195339948e-05
-1.99134288132252e-05
-1.20567463962662e-05
-1.92954330211168e-05
-4.10988092318739e-06
-6.52768589778236e-06
4.93523118183876e-06
-1.21950349301201e-05
-7.38946228103207e-06
-4.85115471825554e-06
-1.0021001314692e-05
-1.59360987549575e-05
-1.83000471586728e-05
-2.27574482241388e-05
-6.54979490949834e-06
-2.22237458949598e-05
-2.30289690821676e-05
-3.22060310114113e-05
-1.58712356962822e-05
-1.55803066115522e-05
-2.93455328210649e-05
-1.10091883191706e-06
-1.90347139120252e-06
-1.04492538668955e-05
-1.0349184805997e-05
4.88821409776497e-07
-1.02325930017442e-05
-9.02417172424976e-06
-7.80780150081096e-06
-1.19961911082334e-05
-1.51853654693241e-05
-1.69462414040504e-05
1.16809558967213e-05
-3.77996886211402e-05
-7.61347892328591e-06
-1.12599025637971e-05
-4.0246886217579e-05
-1.97903037443883e-05
-2.96936514144974e-05
-3.71307691386796e-05
-2.24388960171158e-05
-1.12547455503879e-05
-9.09514720331089e-06
-2.75489430432047e-05
-1.16068896608782e-05
-7.06024761143221e-06
-2.90868953062895e-05
-3.49713421360629e-05
-2.88544376730706e-05
-1.33642728085753e-05
-2.97062145333245e-06
-4.43868977750889e-06
-1.53759387772477e-05
-9.94469791460848e-06
-9.16393397714288e-06
-2.06087819092292e-05
-2.21450534625194e-05
-5.06189821315547e-06
1.30919857080132e-05
-1.00255750949241e-05
-1.97816186830361e-05
-9.61866662792706e-07
-1.0639707057528e-05
-1.68087947184345e-05
-1.79837924581228e-05
-1.09668382726516e-05
-1.63675183796237e-05
-1.38513381590351e-05
-1.47918165712189e-05
-1.18284876292534e-05
-1.50474165718068e-06
2.77284458982619e-06
-1.97917781356223e-05
-3.49831652654236e-05
-2.01300111223123e-05
-2.28920333620518e-05
-2.31640274142459e-05
-1.44386114459956e-05
-2.54300876992192e-05
-2.09327283814466e-05
-2.75388076543234e-05
-1.90028595155895e-05
-4.07172535182091e-06
-1.35331586919615e-05
-1.93181183681859e-05
-1.25069232292115e-05
-1.7237141767959e-05
-6.8447520052442e-06
-1.66708261244748e-05
-8.76960085169068e-06
8.81756174386779e-06
-2.47890709784928e-05
-5.44995953315156e-06
-3.03699410402366e-05
-2.23444189842133e-05
-3.54267425096077e-06
-2.2604656860962e-05
-1.42643084716138e-05
-3.77900144941177e-05
-2.08770958725043e-05
-1.96648396931883e-05
-2.85032994639472e-05
-2.92582151290016e-05
-1.86756183907669e-05
-2.20004936229517e-05
-1.54179083651498e-05
-9.64959702241886e-06
-1.03163408503158e-05
-2.11928914431666e-06
-1.6432615188906e-05
-2.30967421381735e-05
-1.79859346768193e-05
-2.9016825444212e-05
-8.04681914952353e-06
-1.71565373685166e-05
-3.30908461116711e-05
-1.93576762488505e-05
-1.51531219926715e-05
-1.93617857126017e-05
-1.84465925824422e-05
-3.60963948321034e-07
2.48327805302408e-06
-1.24042063892882e-05
-2.60669880192269e-05
-1.7140435600283e-05
-2.20231648282457e-05
-2.38626224811937e-05
-1.85831135094871e-05
-1.37063832376211e-05
2.72136881900251e-06
-3.25082493001551e-06
-7.24804683007256e-06
-1.59941460562815e-05
-9.72249713764905e-06
-1.51174881091562e-05
-1.06631758429642e-05
-9.82713398461532e-06
-1.18690733776306e-05
-2.54575083482753e-05
-8.26244968519202e-06
-1.38036607405757e-05
-1.24738164958635e-05
6.57923381600332e-06
-1.05487487920769e-05
-2.74683213245768e-05
-1.88061312885776e-05
-1.55372861234884e-05
7.29137484820757e-07
-3.2568122915824e-05
-1.81307591707126e-05
-1.8583950605071e-05
-2.6689264056951e-06
-1.94349515390263e-05
-2.63977121187682e-05
-1.63020375472765e-05
-1.66679199520527e-05
-9.47733370682101e-06
-1.91815420083363e-05
-1.52391214389206e-05
-5.7064200479619e-06
7.50871395856748e-06
-3.45763765250335e-05
-2.33300726484905e-05
-4.5102461629465e-06
-2.04733540065997e-05
-2.41072647317664e-06
-1.35962047898632e-06
-2.33845992681409e-06
-1.35145522870087e-05
-1.55532481996581e-05
-1.14008093316328e-05
6.84133341043401e-06
-1.31469138654976e-05
-1.12904789478732e-05
1.65197564479433e-06
-1.23680830186901e-05
-1.60927901378728e-05
-2.12040326054896e-05
-5.61787217222266e-07
-1.35472606995649e-05
-3.33421119367043e-05
-7.32206597733638e-06
-7.00307516807677e-06
-2.59784524706127e-05
-2.26697453320094e-05
-2.33278115062355e-05
-2.73697093409789e-05
-1.57188574087008e-05
-6.61173681572696e-06
-2.06848519932258e-06
-1.86048249804003e-05
-1.28584790639961e-06
-5.52533235350971e-06
-2.48788552251484e-06
1.15723566495258e-06
-2.33997291633992e-05
-2.75105463497401e-05
-1.75158015111265e-06
-1.24774135462411e-05
-2.66756416201308e-06
-2.15511432036892e-05
-1.11745051996366e-05
-1.4899614914139e-05
-2.62069538289222e-05
-1.92178941376667e-05
-1.97448326069568e-05
-2.63733212560563e-05
-1.50473512502088e-05
-4.99771091257369e-06
-1.27216483085202e-05
-4.23749717486165e-05
-2.48112758081553e-05
-1.60799775922975e-05
-2.40766039193236e-05
-1.87603932997903e-05
-1.57368037902485e-05
-8.8421172789696e-06
-1.12490075852945e-05
-1.02110385160118e-05
-2.44933791730838e-05
-2.02531081728858e-05
-1.88971185790997e-05
-1.06722799874026e-05
-1.10963979517049e-05
-2.0912508230177e-05
-1.62524627561483e-05
-1.35420203976881e-05
-6.11720385621507e-06
-8.20191569678651e-06
-1.80472875329736e-05
-1.63286515363736e-05
-2.9410975021792e-05
-2.41945735504559e-05
-1.84480638311496e-05
-1.58183357701306e-05
-7.78107256099653e-06
-8.36731436648822e-06
-2.56251146134025e-05
-1.15961461046727e-05
-7.79682313032315e-06
-1.69282441248984e-05
1.21796687423282e-06
-1.71719710568522e-05
-2.45617676774947e-06
-1.08358438248098e-05
-1.78761224219262e-05
-1.4507514985665e-05
-8.64822914362984e-06
-2.16514423780787e-05
-6.94182655243406e-06
-1.49612295152844e-05
-1.76304204110342e-05
-8.31890658313183e-06
-1.23277940999098e-05
-2.46591695837905e-05
5.02208425796807e-06
-3.10866785994894e-05
-1.75960822852097e-05
6.54646651450661e-06
-4.10799386698592e-05
-1.45608860129841e-05
-1.0323348167315e-05
-4.82334548755419e-06
-2.12793897870208e-05
-2.7080790765223e-05
-5.49419895531936e-06
-2.21968010762212e-05
-2.2257120810057e-05
-1.29915544221859e-05
-1.55311213093509e-05
-3.95972097166746e-05
-2.09005533953559e-05
-1.96071002269453e-05
-7.85948726701994e-06
-3.23771253899706e-05
-8.05241469188031e-06
-1.7910008002337e-05
-1.64200218092394e-05
-6.34009926646687e-06
-1.23751701388266e-05
-6.75897624276195e-06
-5.93634017770964e-06
-3.23383178577184e-06
-1.26595953030882e-05
-2.17007986260806e-05
-1.587166033322e-05
5.23416142204249e-06
-9.89699085725642e-06
-4.10852474331232e-06
-2.509347692284e-05
-6.81093542930487e-06
1.03230672629995e-06
-3.0770898627588e-05
-1.97802530604228e-05
-8.75368049976386e-06
-7.40764630079217e-06
-1.42995049379756e-05
-1.26891705314925e-05
-1.41912177346561e-05
-7.4698645574097e-06
-5.29781692339999e-06
-2.65185628042242e-05
-2.55027242656783e-05
-1.81329470105111e-06
-2.35088855656549e-05
-3.26617585436656e-05
-1.68730510661702e-05
-1.87980150589113e-05
-2.68796910330106e-05
-1.11073083931589e-07
5.39066735772875e-06
-2.9373675374335e-06
-2.32719626859754e-05
-2.35258279949792e-05
3.76417798121143e-06
-1.57696153513729e-05
-3.38239534860089e-05
-3.63103232385737e-05
-1.49187263155412e-05
-2.53922715185087e-05
-1.96262276163295e-05
-1.93374813353367e-05
-7.3051087921254e-06
-2.43483101838294e-05
-4.3359002374345e-06
-2.85041980544021e-05
-3.0970590694515e-05
-1.27105021693727e-05
-1.38240378502351e-05
-1.71689444402005e-05
-1.72117795765493e-05
-1.2433680286676e-05
-1.39547016662319e-05
-3.15212182237617e-06
-2.10747673426593e-05
-1.24813972806258e-05
-7.38110779008169e-06
-4.15603230630175e-06
-9.00900901362628e-06
-8.92287324969901e-06
-4.40481858479018e-06
1.72336256718368e-05
-1.73213934133845e-05
-1.51029055139484e-05
-1.7363449540286e-05
-2.23068705897822e-06
-1.96032846412762e-05
-3.02061784067026e-05
-9.53417932822231e-06
-9.89075772571876e-06
-1.60662605692596e-05
-1.22882430119739e-05
-1.74545578152535e-05
-2.14812182627239e-05
-2.58525151278515e-05
-2.04468209150246e-05
-8.53508932753971e-06
4.31062178427449e-06
3.01231015261869e-06
3.27409640802524e-07
-9.67439626029129e-06
-8.60952179489437e-06
-1.21943164341738e-05
-2.81695509041752e-05
-1.25876946968378e-05
