# Supplementary material for: Research on computational propagation and identification of mine microseismic signals based on deep learning
Source: PLoS One. 2025 Oct 22;20(10):e0334641. doi: 10.1371/journal.pone.0334641 (PMC12543183; doi:10.1371/journal.pone.0334641)
Supplement: S9 Data — (ZIP) [file pone.0334641.s009.zip › 000101100000443.xlsx_0.txt_24.txt.txt]

-4.48729189975573e-06
-1.85918675381587e-05
-9.71559465211799e-06
-1.09000313723553e-05
-2.03865194701554e-05
-3.32922831589149e-05
-2.25346477891762e-05
-2.22549008997357e-05
-1.14163280825294e-05
-2.80527460757172e-05
-9.96058631024887e-06
-1.38225039339613e-05
-1.65870988223771e-05
-3.12592342863068e-05
-1.59839378223892e-05
-6.52347092581904e-06
-9.3537936777031e-06
-1.86117321255242e-05
-2.05278270261407e-05
-1.92346863833668e-05
-1.7974718607621e-05
-3.07725611314445e-05
-2.43829519442869e-05
-1.15218534261254e-05
-4.54867088679567e-08
-2.86348880337483e-06
-3.18432849722265e-05
-1.14814692210641e-05
-8.30508993636006e-06
-2.37472437070791e-05
-1.95974306500361e-05
-2.46112751312842e-05
-9.80008174326024e-07
-2.36102621380425e-05
-1.32719070589901e-05
-1.456290728937e-05
-8.75188202196378e-07
-5.08175733321535e-06
-2.49111084622062e-05
-2.63829856382343e-05
-8.97503629187689e-06
-8.31139133329179e-06
-1.73949670818251e-06
-1.2983496005914e-05
2.24883928398394e-06
-1.15696180814821e-05
-3.55327206595442e-05
-1.89883649619249e-05
-1.4922770502589e-05
-1.76065671443478e-05
-2.09428046365013e-05
-1.04235949412274e-05
-2.05543038970545e-05
-1.57137061182719e-05
-1.3305128734729e-05
-3.43208022044148e-05
-2.55017211290734e-05
-2.2950168829695e-05
-5.8134593855415e-06
-2.50545898083865e-05
-5.44683335395804e-06
-1.68980885344466e-05
-1.95544984766893e-05
-2.52955439490417e-06
-1.95684788254399e-05
-1.6191522450201e-05
-1.21476112636797e-05
-2.90484430425607e-06
-2.19033935910612e-05
-2.43593008019473e-05
-1.88709544172412e-05
-3.02535335647862e-05
-3.07846084411417e-05
-2.41772355726312e-05
-1.41833455158929e-05
-1.57620156236424e-05
-2.56164610356944e-05
-1.54080091827975e-05
-1.08565336431799e-05
-1.99366162813267e-06
-1.41442317387813e-05
-1.74908695459137e-05
-6.30951413013877e-06
-1.14246196021139e-05
-7.09435267384335e-07
-1.38892490736414e-05
-2.94431993059066e-06
-1.01659089551327e-05
-2.09991226208011e-05
-1.85780452326445e-05
-1.62660347737025e-05
-1.915571596283e-05
-2.55499375298436e-05
-1.23382018602858e-05
2.44000807519356e-06
-9.68589579798453e-06
3.95968873819709e-06
-2.73410402894945e-05
3.07102559187787e-06
1.48873527558271e-06
-1.63121288819743e-05
-2.10273136710587e-06
-2.26329465482978e-05
-3.10999108961054e-05
-7.35878254839693e-06
-6.75090487120231e-06
-6.52380096642568e-06
-3.17408526527483e-06
-1.04786421023943e-05
-1.69912343568034e-05
-2.9578573295049e-05
-1.96525766169568e-06
-1.07095673333721e-05
-1.0223710106692e-05
-7.15711130336156e-06
-1.74470641099379e-05
4.56325044169419e-06
7.48533381837498e-06
-2.25617356607239e-05
-2.4325866861414e-05
-1.368075228671e-05
-6.82979275156323e-06
-1.51822043840019e-05
2.42905325807324e-08
-1.56421725360512e-05
-2.87848993775516e-05
-2.23229574354298e-05
-2.20262556340209e-05
-2.69208436441854e-05
-1.54563475181659e-05
-2.16318568719642e-05
-3.23681135039352e-05
1.15729238512681e-06
-2.05587016752357e-05
-2.66242388990568e-05
-1.26738100241232e-05
-5.69684165677313e-06
-7.76022833926586e-06
2.62625583899838e-06
-1.51537655079192e-05
-1.50311732864028e-05
-2.60098423342199e-05
-4.6392843235379e-06
-2.21597743052055e-05
-3.47934216702605e-05
-3.14743105090844e-05
-1.27753976627944e-05
-1.21981753825836e-05
-1.66944908154301e-05
-3.3097967777503e-06
-2.53987349041853e-05
-1.86043000432244e-05
-1.86074795298789e-05
-1.57431999937405e-05
-2.09916947446818e-05
-1.7957653077168e-05
-5.92152050647412e-06
6.18104996130692e-06
-1.52162378654176e-05
-2.88066412408962e-05
3.05412456771211e-06
-1.9112774966713e-06
-2.92331375603752e-05
5.46190111222061e-06
-1.61014479852735e-05
-6.57420349325786e-06
-2.01283715914738e-05
-8.87576044414119e-06
-2.97030036460425e-05
-3.66781207649792e-06
-9.83155619418185e-06
-1.71568123949695e-05
-1.70981901505836e-05
-3.89604575399549e-06
-1.47264493156468e-05
-1.60574660004929e-05
-1.89415856364693e-05
-9.46593135229019e-06
-2.34697140556228e-05
-1.75065617672654e-05
-1.15108868552219e-05
-9.48181436588847e-07
-1.58849535144491e-05
-1.94202509163647e-05
-1.87363154974555e-05
-2.95694785408065e-05
-2.28603925700666e-05
-3.74278005862535e-06
-1.63989440315545e-05
-2.25843169443021e-05
-1.92280378878808e-05
-5.46101424930472e-05
-2.4819251977418e-05
-3.49181183887932e-05
-2.43512965044162e-05
-1.83971760397137e-05
-2.71200755821981e-05
2.40281023593151e-06
-3.48974711980385e-06
-4.0972068639476e-05
1.80421268255748e-06
-1.92151673994739e-05
-4.53105134180416e-06
-8.35385625869829e-06
-8.65543189377447e-06
-1.30957898306652e-05
-1.37752581683424e-05
-1.96462458846398e-05
-1.19217205817797e-05
-6.22502835195955e-06
-1.3650527846734e-05
8.38421628255241e-06
-1.67266824881339e-05
-3.95439995306625e-05
-2.50689327565199e-05
-2.12473636920597e-05
-1.16482061336136e-05
-1.68921185639459e-05
-9.88372117691961e-06
-2.24760327391919e-05
-1.30832764366576e-05
-2.26094859142606e-05
-1.97612568590858e-05
9.63175269218166e-07
-1.68338809755764e-05
-9.58878826994132e-06
-6.5141339888357e-06
-1.98624694793063e-05
-2.7819740216254e-05
-2.68996117079143e-05
6.10347090140564e-06
-3.07770354998078e-05
-1.88085815159911e-05
3.73012440049683e-06
-1.10015482656316e-06
-3.0376713213276e-05
-2.14069298226961e-05
-8.5847227577974e-06
-1.52319583941086e-05
-2.69752417330061e-05
-2.76831751221775e-05
-1.26992852579431e-05
3.50829029131118e-06
-8.27133770248976e-06
-5.17810022367387e-06
-1.89922019559975e-05
-9.99258440682046e-06
-2.48788658786408e-05
-2.92919264292328e-05
-2.1073313086676e-05
-2.85561343390519e-05
-2.53877954658161e-05
-2.68107238944175e-05
-2.4706554816143e-05
-2.35707654636079e-05
-1.45038556605863e-06
-1.37343989929375e-05
-8.09385727409684e-07
-4.65231934512865e-06
-2.88973042727028e-06
-8.72182893714823e-06
-9.59247741331263e-06
-1.79537933838528e-05
2.01591283611042e-06
-1.10384155498875e-05
-1.45417131976142e-05
-3.2726109602791e-05
-7.1478171117603e-06
-5.44259076959085e-06
-1.81513490997847e-05
-1.019173853571e-05
-1.8821337251807e-05
-1.00954342254442e-05
-1.84119776913562e-05
-1.69027579329271e-05
-3.64254857570854e-05
-2.92724685284525e-05
-2.9183576247317e-05
-2.55432980809353e-05
-1.51526473726058e-05
-1.49114099772774e-05
-2.38665800959566e-05
-2.11965294182373e-05
-1.41242578409596e-05
-1.18083010324661e-05
-2.2965792247193e-05
-2.64103112512448e-05
-2.20710948845298e-05
-2.75250098761754e-05
-2.10646187794218e-05
-1.7348687589459e-05
-9.55448184704514e-06
-2.63738359030772e-05
-2.67207168605301e-05
-2.60849233284138e-05
-2.82118429815292e-05
1.33346389805623e-06
-2.82027532062583e-06
-3.2251779895902e-05
-2.32061502488686e-05
-1.49301586330061e-05
-8.47349186643629e-06
-1.32476401946819e-05
-2.14509107232785e-05
-1.11238447002299e-05
-1.23593540134162e-05
-2.58319864078437e-05
-2.1888618983762e-05
-1.54119961094964e-05
-1.72058776983306e-05
-1.95213143510784e-05
-2.05235239226998e-05
-1.22606035752209e-05
-3.81104170315835e-05
-1.92295797357989e-05
9.99064570804944e-07
-8.7078804740022e-06
-1.43319680227654e-05
-2.06736539760943e-05
-2.37311985276369e-05
-1.8702329839878e-05
3.72741072659055e-06
-1.46229497489356e-05
-2.45923978089304e-05
-2.25714531065115e-05
-4.75215970571602e-06
-2.74385528683155e-05
-2.17361719302363e-05
-3.24627760478532e-05
-2.13658638773809e-05
-1.13800216613601e-05
-2.60338998277796e-05
-5.31363243745182e-06
-2.34022928094752e-05
-6.32703717097315e-06
-1.87768057730092e-05
-1.34063645621417e-05
-1.19912937340498e-05
-1.72580068818477e-05
-7.70262400536663e-06
-1.40339555140344e-05
-7.98620162738549e-06
-2.78143262999184e-05
-1.65293938152859e-05
-3.11982395045399e-06
-1.7943104773131e-05
1.34017359842649e-05
-2.37611235682672e-05
-2.17086399849819e-05
-2.00094228275752e-05
-2.18550934630376e-05
-3.30232314636172e-05
-3.14682196094627e-05
-1.92370421537689e-05
-2.20280328122311e-05
-2.13556571566551e-05
-1.45485365860415e-05
-3.00275535646457e-05
-1.51491189506187e-05
-1.56699831003418e-05
-2.31345299533971e-05
-2.45049467864627e-05
-2.72176179100686e-05
-1.83910640306711e-05
-1.58655910832083e-05
-1.33158466557749e-05
-7.37152006177512e-06
-6.91096235572989e-06
-3.34939450012998e-05
-9.73579874866218e-06
-1.95575950357968e-05
-1.60760528790692e-05
-3.01733619417946e-05
-1.13718963882909e-05
-2.50373594280839e-05
-1.2515278905763e-05
-1.39850139940719e-05
-2.62392103757232e-05
-8.67368071298618e-06
-3.39607689512582e-05
1.45538079751803e-06
-2.13266372269711e-05
-1.41489571635966e-05
-2.271946416079e-05
-3.07480593224121e-05
-1.77327995454309e-05
-1.77128734522923e-05
-1.30486025232072e-05
-1.65799520488807e-05
-1.72318704719267e-05
-3.71772495603173e-06
-2.27710039541895e-05
-6.82902659963647e-06
-7.33262685479581e-06
-7.08623059465131e-06
-1.73134209792745e-05
-2.60580820144982e-05
-8.23394566993797e-06
-5.91132995510064e-06
-2.11067185095959e-05
-8.18107275770592e-06
-1.4247708512008e-05
-3.28095283865594e-05
-1.93530202995751e-05
-2.35935694212028e-05
-3.41739599100932e-05
-1.24716811835665e-05
-5.9220433897299e-06
-9.90295174422297e-06
-1.08322634666052e-05
-3.10992200577917e-05
-1.16051937496318e-05
-8.04968382599507e-06
-2.00970779636898e-05
-2.29583509246546e-05
-2.46700869080629e-05
-5.11208501615704e-06
-2.57185547856349e-05
-1.81797181539967e-05
4.54156834831588e-07
-2.4964929360447e-06
-3.09209750090321e-05
-6.48056308309872e-06
-1.452859479811e-05
-1.36304789295517e-05
-2.65603696976196e-05
-5.65583893583873e-06
-1.03191978102629e-05
-1.44326761089468e-05
-1.48889040718711e-05
-4.93075040764437e-06
-1.46499987875675e-05
-1.06389505886131e-05
-3.37173063644218e-05
-8.66493286877162e-06
-2.2026723323958e-05
-2.33544703559208e-05
-1.78961384115798e-05
-1.36129048359517e-06
-4.24774677931691e-06
-2.23137417825804e-05
-1.68923954789948e-05
-1.70020740255801e-05
-9.26019546804669e-06
-1.49505584369369e-05
-1.9797350810358e-05
-1.54084553118009e-05
-1.70838840665647e-07
-1.91291232541538e-05
2.85589002769919e-07
-2.01629847953974e-05
-1.89179088143556e-05
-8.22303708852545e-06
-2.88728345077708e-05
-1.86778816704748e-05
-1.80513787403239e-05
-3.24434570851495e-05
-2.25469031194677e-05
-5.48894929618755e-06
-1.17134960856417e-05
-2.26865166331691e-05
-3.38152386060943e-05
-3.81010185111237e-05
-2.61279537067515e-05
-1.94241439576754e-05
-1.89637174516714e-05
-4.15203552563777e-06
-1.65995756016315e-05
-3.57440427868098e-05
-3.51088676648296e-05
-2.77600384446312e-05
-1.24201153700851e-05
-2.95648307989721e-05
-2.58319180059624e-05
-2.91202115424648e-05
-3.66955597147766e-06
-7.36952643348089e-06
-5.70637269105206e-06
-1.7613310711036e-05
-3.37120525457827e-05
-7.48474637959271e-06
-1.36259703107381e-06
-6.57631518075918e-06
-2.24246602929236e-05
-3.48741976664189e-05
-1.92293994174985e-06
-8.42029630818617e-06
-5.25237561527979e-06
-1.41351437867711e-05
-1.6567779568604e-05
-1.08634233895916e-05
-2.82456129924867e-05
-2.06713028687615e-05
-2.23435401140757e-05
-1.32058686584931e-05
-1.24293676055732e-05
-8.50314483885032e-06
-1.11411688950215e-06
-1.53539473239451e-06
-1.55641658332388e-05
-2.18101744808144e-05
-7.53786114514026e-06
9.66680877442871e-07
-1.032647393542e-05
-9.4675905504472e-06
-7.33447880256584e-06
-8.4728308461951e-06
-1.96736668912209e-05
-2.8224562493376e-06
-2.61669586511641e-05
-2.38723892723609e-05
-3.17395333076137e-05
2.60967887905397e-06
-1.63934910276351e-05
-7.30899696243086e-07
-5.65853330978768e-07
-8.98524128175289e-06
-3.37276879862847e-05
-2.63420868453402e-05
-1.71653932067036e-05
-9.0205310590069e-06
-1.3717281884726e-05
-2.45591650091617e-05
5.34274142164803e-06
-9.04096581496519e-06
-4.39174673711319e-06
5.64563803570555e-06
-1.75918749492743e-05
-1.12231066766393e-05
-2.04227982572265e-05
-1.19852577538985e-05
-3.71374236506293e-06
-2.51293720489674e-05
-1.53613109516827e-05
-2.08621195910946e-05
-1.14427277415628e-05
-1.68403662669232e-05
-2.58403363325222e-05
-3.58368761692018e-05
-4.03419101586037e-06
-2.65101372451819e-05
1.20677074160011e-06
-2.68942633629786e-05
-3.13052178367933e-05
-1.16978145472491e-05
-3.42076394211629e-05
-1.00482509148104e-05
-2.83906454768858e-05
-1.73525686841224e-05
-1.50747525886507e-05
-8.14429849858209e-06
-1.02742253048806e-06
-1.47151302034567e-05
-2.18505592078316e-05
-1.68658659932025e-05
-1.98824551283416e-05
-3.16617905051219e-05
-2.18936030003765e-05
5.29961722838639e-08
-1.16318259405401e-05
-2.04602972649707e-05
-2.1738140712428e-05
-7.28864514298704e-06
-1.3455349933446e-05
-7.4377551062948e-07
6.03356469654287e-07
-1.51029977613368e-05
-5.49797150193897e-06
-9.29326296023927e-06
-5.77903897509374e-06
-9.90341629590133e-06
-1.13689634203825e-05
-6.75960746493582e-06
-1.25612686806524e-05
-1.47367493314387e-05
-5.29988879307326e-06
-1.70740958182292e-05
-6.1203307918542e-06
-2.36262123976871e-05
-2.43278176227668e-05
-2.35419665207581e-05
-2.64930780359078e-05
-6.56653257264004e-06
-1.62484060868013e-05
-2.20140594372544e-05
-1.46556431855946e-06
-1.50828899364791e-05
-7.75582659958313e-07
-2.04419132020288e-05
-2.23021364899881e-05
-9.23720559941268e-06
3.32955204024132e-06
-1.38467357333407e-05
-2.81912291201031e-06
-8.40286108721336e-06
-1.59686371374025e-05
7.5067026311418e-06
-6.54284713060476e-06
-2.37701270305876e-05
-2.42724966727876e-05
-2.29919915793314e-05
-2.34095186081563e-05
-2.38194732903022e-05
-2.73591258769482e-05
-1.48567413650586e-05
-1.34056565372006e-05
-1.20196400928656e-05
-7.21035718499669e-06
-1.82125113258598e-05
-1.64749864737981e-05
-2.48543304625711e-05
-1.19770514288814e-05
-1.05261503417509e-05
-1.17595868902007e-05
-1.64655295592204e-05
-1.28434411064231e-05
-2.6960782825767e-05
-2.74977004774686e-05
-1.45687673758119e-05
-1.05961082535345e-05
-2.17620785305314e-05
-4.2479399182944e-05
-3.1952164923259e-05
-2.46556624967498e-05
-3.09593799778631e-05
-1.65412307017466e-05
-2.80425110670328e-05
-1.34917671885435e-05
-5.15114828375798e-06
-1.16122751782299e-05
-9.51923397309962e-06
-1.30760002096822e-05
-1.77655252340608e-05
-1.63811347041688e-05
-1.42782890350105e-05
-1.21559442673035e-05
-1.7299699656321e-05
-1.46390520731908e-06
-2.91642121513981e-05
-3.51373193524794e-05
-2.722218796679e-05
-2.36701556443367e-05
-1.27708259431175e-05
-3.53873442856535e-05
-7.81267429129123e-06
-1.45508843290445e-05
-1.27462542118354e-05
-1.11435978713972e-05
-2.23557447289006e-06
-2.12331697201232e-05
-7.02134826254296e-06
3.58337791465046e-06
-7.82605016191523e-06
-1.13252585203595e-05
4.95964335202107e-06
-2.05662815963709e-05
-5.01545937415508e-06
-2.46957557023598e-05
-2.18680196010333e-05
-3.37966991040259e-05
-3.43181379414017e-05
4.35772221582128e-06
-3.26181721087157e-05
-3.23093569770778e-05
-1.01003987479141e-05
-1.55003407789934e-05
-1.74028556019103e-05
-4.76528300832857e-06
-1.61340596377495e-05
-1.2732552723878e-05
-1.34665029204527e-05
-8.36146765933938e-06
-1.86228419931045e-05
-2.39792267268027e-05
-2.88292300338344e-05
-2.25073524545485e-05
-4.06309810915054e-06
-2.13903011929918e-05
-1.03980570993622e-05
-1.56952992860369e-05
-2.00750547498244e-05
-1.70381010209284e-05
-3.62530029931948e-05
-9.57084855651022e-06
-1.30656733699843e-05
-2.56997610061352e-05
-2.28012896200473e-05
1.9210030252601e-06
-1.40083426224595e-06
-6.46960280786875e-06
-2.21587123789616e-05
-2.43730987472028e-05
-5.17792776300667e-06
-2.52217552601126e-05
-2.06476887887997e-05
-2.44576160962055e-05
-1.62447589764735e-05
-2.13898345754867e-05
-3.04859860543587e-05
-1.56257096945372e-05
-1.52333413156449e-05
-2.23371665773779e-05
-1.49760832784283e-05
-1.09451433129727e-05
-1.35308012056288e-05
-2.69007939847421e-05
9.94494190918302e-06
-7.31009201203181e-06
-1.63009115930674e-05
-8.04450193545204e-06
-9.33190063818084e-06
2.98940477713962e-06
-1.74687678816216e-05
-1.03183077585065e-05
-3.13859026768789e-05
-1.57717886994738e-05
-1.22667045031007e-05
-1.3832451002353e-05
-7.24426935258773e-06
-2.6615885120002e-05
-1.32685761994411e-05
-9.90417728743046e-06
-1.61277238535726e-05
-1.92459444710201e-05
-1.2275765844684e-05
-2.25428604638048e-05
-1.220630343507e-05
-1.03121131058666e-05
-1.36290458955487e-05
-1.7776196732624e-05
-1.42754025106087e-05
-6.31394922688051e-06
-6.72346494465437e-06
8.96069755772061e-07
-2.13991703386488e-05
-2.75643177652287e-05
-6.58758039621749e-06
-1.64513535573411e-05
-1.84052392182185e-05
-4.32540220769072e-05
-1.30874055264873e-05
-2.21991974239343e-05
-1.31243472670949e-05
-2.10013499820933e-05
4.79349883388405e-06
-1.11542200818081e-05
-7.91431198062148e-06
-2.58749814663795e-05
-3.11267729832865e-05
-1.1352469633666e-05
-1.90733493005896e-05
2.57049705829325e-06
-1.46081130109058e-05
9.96812509454413e-06
-8.32822774587977e-06
-2.88753922230935e-05
-6.02777395080181e-06
-7.69243187560119e-06
-1.88893420496729e-05
-2.642729176142e-05
-3.45833876197934e-06
-7.70793118934397e-06
-1.36638083764911e-05
-1.86815048566189e-05
-2.68665328704172e-05
-2.47932958324259e-05
-2.90450923141106e-05
-1.31590641239238e-05
-1.94620179330675e-05
-2.31839149319921e-05
-7.65126605932359e-06
2.71875798123516e-07
-2.68229221174051e-05
-2.67226261283702e-05
-2.61706407955259e-05
2.03643395217551e-06
-3.48384218962736e-05
-2.17003625354104e-05
-1.8647434878876e-05
1.92924987375975e-07
-2.09453419793834e-05
-3.4923440518778e-05
-1.66271008982877e-05
-3.7391260758947e-05
-1.42455468301414e-05
-4.81055780649652e-05
-1.43218822829652e-05
-2.41450911823837e-05
-2.50856946159785e-05
3.20457726126882e-07
-3.20913538120108e-05
-2.7701669414871e-05
-1.51307712768723e-05
-9.75437155115515e-06
-1.71000677878441e-05
-3.27283674239475e-05
-1.03356020784959e-05
-2.20433294986148e-05
-2.67004065354272e-05
6.50539556447358e-07
-1.24107365111924e-05
-6.84288566789334e-06
-3.1721391674281e-05
-2.30702879687418e-05
-5.45217673873705e-06
-2.721075894299e-06
-2.28163109787079e-05
-8.82214036521671e-06
-6.50340225548861e-06
-2.1093519374804e-05
-2.44444538205887e-05
-6.09266291111466e-06
2.11944438938136e-06
-1.44722498715108e-05
-3.97775716859374e-06
-1.78630481241916e-05
-2.96824294786593e-06
-3.21206055756184e-05
1.35050091131788e-06
6.09237477100302e-06
-6.76838861791289e-06
-3.05066173866128e-05
-1.71929920860373e-05
-3.93148315432716e-06
-2.24385056627556e-05
-1.8867034766528e-05
-1.68112535665172e-05
-1.75212760544418e-05
-4.46690300868915e-06
-8.76778628793507e-06
-1.17410575549409e-05
-4.51000877413764e-06
-3.18584796378089e-05
-1.80810061259867e-05
-2.72612514023909e-05
-1.22092575640619e-05
-2.02624814310137e-05
-6.8152847547944e-06
-1.49487723359254e-05
1.53293391495359e-06
-1.950986403018e-05
-1.58657792406856e-05
-2.32244983348127e-05
-3.15428696784089e-05
5.47937497592486e-07
-1.61599301952462e-05
-2.09077795077453e-05
-2.05723732761143e-06
-7.76138909285896e-06
-1.43170697816469e-06
-3.08834153728437e-05
-9.70088945284424e-06
-3.0023556116732e-05
-2.18398333444451e-05
3.40213556992132e-06
5.48686877176363e-06
-1.8993895398977e-05
-2.07888860340639e-05
-1.13972755743965e-05
-2.24525493953308e-05
-2.17263807341024e-05
-9.86879995275992e-06
-2.37422940136937e-05
-1.56264569715642e-05
-6.7165531004684e-06
-3.08380790073945e-05
-3.31752627052418e-05
-8.13419703299332e-06
-2.1303056397429e-05
-2.00352478176952e-05
-3.615791245318e-05
-2.55729982317894e-05
-1.17415843371809e-05
-1.95342848105353e-05
-2.13544842059355e-05
1.33609351725008e-06
-1.19123938838981e-05
-1.01903463990149e-05
-1.85630978567325e-05
-2.24107267394577e-05
-3.32855543621021e-06
-1.30093218781424e-05
-1.30965165346801e-05
-5.02736632701164e-06
-1.55330153565835e-05
-2.22148122333174e-05
-1.81016338233746e-05
-1.48740437931153e-05
-5.66579920782402e-06
-2.01134234103666e-05
-1.43855107130264e-05
-2.01700211463466e-05
-1.3548851343933e-05
-7.25583622324826e-07
-1.67784696995779e-05
-2.50922088610482e-05
-5.84267052694497e-06
-4.1360168651952e-06
-1.39433062939895e-05
-5.39638053799141e-07
-1.73859245015735e-05
2.30029938046763e-07
-1.75133362646401e-05
-3.02005820797608e-05
-1.21966319060527e-05
-1.50366013809893e-05
-2.54169645817583e-05
-1.83435927525977e-05
-1.22649488016917e-05
-1.46470187205991e-06
-8.97214771055641e-06
-5.84124250055881e-06
-3.16912641337138e-05
-2.11377514175942e-05
-1.65137422904345e-05
-1.74347821934552e-05
-1.54020861997725e-05
-3.14737848424788e-06
-2.13214379616373e-05
-1.72021327349231e-05
-2.74445821801848e-05
-1.55756476562641e-05
-1.77367050915439e-05
-3.09589075703836e-05
-1.23801797010612e-05
-1.56257173085404e-05
-1.79344380728585e-05
3.69989706944413e-06
-3.17458398554222e-05
-1.60593673389129e-05
-2.81131825250414e-05
-9.17584984205866e-07
-1.82371259243974e-05
-1.91169922204433e-05
-8.30160634442755e-06
-2.74197211837902e-05
-3.12159271205796e-05
-1.92602372997406e-05
-3.94891144350605e-06
-8.177576571751e-06
-3.24809124251249e-05
-3.41416239645583e-05
-1.62837517911961e-05
-1.1975822904492e-05
-2.7548994122298e-05
-2.13846442716361e-05
-1.04981824495117e-05
-1.10810085741691e-05
-2.54147246300775e-05
-1.42249914783157e-05
-3.26016194335655e-05
-3.2752762421428e-05
-1.19071067193623e-05
-1.34117673820893e-05
-1.67786303046004e-05
-2.14111563907967e-05
-1.9160752277963e-05
-2.16448470263489e-05
-3.18010845396615e-06
-4.81237321064608e-07
-1.94241582383788e-05
-2.78692850352082e-05
-1.7025842060164e-05
-1.63755424210035e-05
-2.80484402280469e-05
-2.34569085947235e-05
3.52363586117216e-06
-5.74375610282852e-06
-1.17423701815723e-05
-1.40703110993374e-05
-2.674878497949e-05
-1.42865284436439e-05
-8.63294343841903e-07
-4.80917845458616e-06
-1.81517370743149e-05
-1.35590995706353e-05
-2.61148899327928e-05
-1.90520739993764e-05
-2.15819333004725e-05
-2.31755373727892e-05
-1.20058390619848e-05
-2.33241802195632e-05
-1.83791207691651e-05
-2.48248927244039e-05
-2.22768623023811e-05
-2.16639059044562e-06
-2.35086486369947e-05
-2.19785917477212e-05
-6.67432871305824e-06
-8.36524487591455e-06
-1.62818725822644e-05
1.55524268400857e-05
-7.24381271327907e-06
-1.45334709118889e-05
-1.33152841092406e-05
-2.58051516316307e-05
5.62499062164058e-06
-1.1586803221457e-05
-2.03345338282662e-05
-2.59475756981432e-06
-1.80558366264265e-05
-1.09519614548405e-05
-9.28363575554977e-06
-4.05245966751561e-05
-3.03580821604468e-05
-1.2114367030381e-06
-4.55752024722048e-05
-1.39390370031667e-05
-6.0367039588691e-06
6.32954722382675e-06
-1.81996574526484e-06
1.84672207534888e-06
-1.96071151498415e-05
-1.99832939141598e-05
-6.80244119811017e-07
-6.5938573526999e-06
-7.13621631973786e-06
-9.85596715139993e-06
-4.93543095521704e-06
-1.37474921238961e-05
-2.60440209344438e-05
-4.00776839642109e-05
-3.14670856066606e-05
-5.34889129100638e-05
-5.04913059779407e-06
-2.74939353551341e-05
-1.98477903959591e-05
-3.12847590661412e-05
-2.64399167985151e-05
-2.30233652550723e-05
2.17930451879638e-06
-5.20624149600305e-06
-2.86673687029831e-05
-2.13590428488683e-05
-2.14271237152953e-05
-1.31175482709568e-05
-1.28881115384932e-05
-1.35179034249688e-05
-2.66157653201676e-05
-1.41985996521806e-05
-1.7994198678041e-05
-7.4419473977799e-06
-2.26843864834531e-05
-1.60051649746934e-05
-4.39395356397744e-06
-1.64023565950215e-05
-3.97022468864466e-06
-7.88336213226079e-06
-1.90515065305869e-05
-4.52559992455402e-05
-1.58065261668171e-05
-2.52885942151152e-05
-2.32235265900075e-05
-1.00133613016053e-06
-6.06803803679153e-06
1.93185861889454e-05
-1.27730285814404e-05
-1.87562384899213e-05
-2.14280830331533e-05
-3.74338370248607e-05
-2.62327403041842e-05
-3.55174408422519e-05
-2.40149498242552e-05
-2.22625662849598e-05
-2.6639679312927e-05
-1.99480705172596e-05
-4.40776360517474e-05
-1.10276457863723e-05
-3.66590196826131e-05
-2.18006351325883e-05
-2.83855233825542e-05
1.53553394510999e-08
-3.61780187893908e-05
-9.08582015739762e-07
-3.05107776204811e-06
-6.90498713665124e-06
-1.87916521848977e-05
-3.95182726815379e-06
-3.32993493505987e-06
-1.12315145972436e-05
-2.0256019233091e-05
-8.18505844229028e-06
-3.64670735209982e-05
-2.12235781837593e-05
-2.89463618681885e-06
-1.3907882779035e-05
-3.04302055904466e-05
-2.416937406246e-05
-1.27254821140099e-05
-6.69636088187265e-06
-1.60627378988068e-05
-2.99267439070042e-05
-9.52172685768967e-06
-3.87397224442447e-06
-3.32911821105047e-05
-1.64793238111974e-05
-1.06233263985313e-05
-3.69559371893664e-05
-2.78456730145462e-05
-2.79620493626419e-06
-1.36400258897888e-05
-1.86909137551758e-05
-2.12839666929401e-05
-1.02343156010069e-05
-2.90504208475419e-05
-1.36958826856158e-05
-3.74493697405425e-06
-2.12731824553341e-05
-3.10234040082247e-05
-1.48078795246123e-05
-6.89358791220986e-06
-1.7930845198745e-05
-7.44427848672995e-06
-3.52462752805501e-06
-2.40177427507464e-05
-2.69329439132447e-05
-2.63234877865145e-05
-6.1776112001413e-06
-1.16320623141955e-05
-2.89709113762634e-05
-6.03249123582189e-06
-1.4931116757106e-05
-5.37313005584116e-06
-2.36989685031886e-05
-3.54413714174823e-05
-1.27588013070478e-05
-2.7478451138064e-05
-1.67089915945116e-05
-1.48328929856692e-05
-1.63221607754564e-05
-3.22502304742281e-05
-2.23164556464093e-05
-2.61529189300553e-05
-1.16967893226287e-05
-2.0904015151303e-05
7.00684780198301e-06
4.21445557740774e-06
-2.95017030946489e-05
-1.57933086657172e-05
1.00465188171811e-05
-2.4975091356927e-05
-3.03823875838345e-05
-6.90178018101558e-06
-2.84646454525128e-05
-1.6165283007302e-05
-2.68874780259956e-05
-1.97328568443857e-05
-9.37556389568407e-06
-1.09883346677202e-05
-1.06903596247752e-05
-1.59612192824811e-06
-2.2549667704115e-05
-2.24361584925991e-05
-7.29253992030224e-06
-3.22464258617453e-05
-1.851882135404e-05
-2.00693348612217e-05
-3.52402332928722e-05
-4.4360503631107e-05
-6.81304749660366e-06
-2.21687325663806e-05
-3.32857964336029e-05
-2.78717978892601e-06
1.29853007536037e-06
-1.46112932820294e-05
-4.28909640373859e-05
-4.24050921729521e-06
-1.37191104181776e-05
-1.13841934853597e-05
-1.70533735392091e-05
-1.17917604607552e-05
-2.78352602457763e-05
-9.17769792401086e-06
-1.06986397169849e-05
-1.1431727712542e-05
-3.62286831002377e-05
-3.29662940643045e-05
-1.1209673375156e-05
-1.95610090949409e-05
-1.62424432367368e-05
-1.00989122745121e-05
-8.68738068358281e-06
-2.31662459569854e-05
-2.36616353237952e-05
4.19972430305995e-06
-3.10719613027381e-05
-1.95993330599008e-05
-2.86261233857538e-05
-2.37830249371828e-05
-1.2056017390985e-05
-2.70767011680104e-05
-2.062459032644e-05
-1.42877716191187e-05
-7.8911084249045e-06
-2.03029063323098e-05
-1.63924766333685e-05
-2.23355015137728e-05
-9.72999925961302e-06
-1.21672239876205e-05
-4.22820343568815e-06
2.54539652457677e-07
-1.5962085804687e-05
-1.11663161926891e-05
-5.25203183107079e-06
-2.5517492638395e-05
-5.78304004411706e-06
-8.9706685484654e-06
-4.07474967716313e-05
-1.73504451969159e-05
-1.37190125051977e-05
-2.24214972371148e-05
-3.52710680624862e-05
-1.6370942463323e-05
2.5407939183625e-06
-1.94567982042347e-06
4.90212163207445e-06
-3.38523961004161e-06
1.35071122717729e-05
-3.18177272426511e-06
-8.68738009618149e-06
-3.38640671160858e-05
-1.87692543112137e-05
3.94372129013414e-06
4.53919904422863e-07
-2.20763116203784e-05
-1.59958287804682e-05
-2.40799291577674e-06
-2.1025733919353e-05
-2.63621375130423e-05
-1.15813138179428e-05
-2.20543335711484e-05
6.06345080170381e-06
-3.82251750180577e-05
-2.41294300597156e-05
-2.0813796569849e-05
-3.74602863477617e-05
-1.13339077685641e-05
1.27171001054332e-05
-4.10599250582624e-05
-2.46895315865305e-05
-3.02261356530379e-05
-2.42780917143359e-05
-3.33225296128638e-06
-6.77371203828083e-08
-1.39658100773305e-05
-1.98873628389165e-05
-1.17329701628666e-05
3.95277148603906e-06
-2.54662511089884e-05
-3.70612587278063e-05
-4.78232551066437e-06
3.68800063962797e-06
-3.39941565845093e-05
-1.31117994433152e-05
-2.2840703765459e-05
-3.06699910990327e-05
-3.21523907346802e-05
-6.30995111666351e-06
-2.37624380373047e-05
-8.14741185253896e-06
-1.23473551053751e-05
-1.6626923602296e-05
-1.60523048939961e-05
-6.94846084147274e-06
-1.07025514893741e-06
-7.97354581855988e-06
-1.36068510411377e-05
-3.33894558298799e-05
-1.37355968561177e-05
-1.64589255613661e-05
-3.03049541387706e-05
-2.80973896347617e-05
-1.91978154452936e-05
-2.34546674650441e-05
-1.05139716847451e-05
-2.67741603650723e-05
-2.01739383127093e-05
-3.68603558871763e-06
-1.81536575269808e-05
-1.30344789993894e-05
-2.06174591165416e-06
-4.36129065665023e-06
-1.35829857357779e-05
-1.28659155927807e-05
-3.56587684501461e-05
-2.53907819826106e-05
-1.63631673414988e-05
-4.62436815592697e-06
-1.52446706044742e-05
-6.77918094992831e-06
-2.45750939776909e-05
-2.94617159868535e-05
-2.60933224855218e-05
-2.16872423183064e-05
-1.04955448917503e-05
-1.28533433829971e-05
-1.10202118030036e-05
-1.59174883184289e-05
-1.38024306638405e-05
-2.07728009526427e-05
-3.47403352515652e-06
-2.03605323879304e-05
-3.5845055224147e-07
-2.7118210428835e-05
-1.94067833812553e-05
-8.40203145731935e-06
-1.67720805295423e-05
-3.63508669143953e-06
-3.7163805226949e-05
-7.46361253885505e-06
-2.30062195187312e-05
-2.46029327811369e-05
-1.36285458084174e-05
-1.05935471801036e-05
-3.26202652478957e-05
-2.23437900772694e-05
-1.4566200588736e-05
-3.06128087291112e-06
-3.85537087463299e-05
-9.52387628417416e-06
-6.36477615645068e-06
-1.77688659465682e-05
-9.82491187853982e-06
-3.0628130030055e-05
-1.65468652231253e-05
-2.10440952177878e-05
-3.21021298278038e-05
-8.8302330705128e-06
-3.2108736415443e-05
-5.32224527908095e-06
-2.76536852312651e-05
-2.27321495630059e-05
-5.84748137361009e-06
-2.21554785892741e-05
-3.10597118093179e-05
-2.05834853616324e-05
-3.38548679510485e-05
-4.7026646304191e-06
-7.47794174590523e-06
-1.75329892656387e-05
-2.77116170056693e-05
-2.46613899385264e-05
-2.27129890962289e-05
-5.56781098694843e-06
-1.39308662881419e-05
-1.3017362425258e-05
-1.26726125487599e-05
-1.5263895802947e-05
-1.30967533909911e-05
-2.56216910355946e-05
-9.96568999236624e-06
-2.49915540227031e-05
-2.59569110409274e-05
-1.69429898185434e-05
-3.96365090168924e-05
-8.18616067686572e-06
-8.34998781886798e-06
-2.01573486868802e-05
-8.34128208164753e-06
-2.26643345411014e-05
-9.24971243009994e-06
-1.51715859672051e-05
-1.8817294944618e-05
-1.45741144629908e-05
-9.22048957690258e-07
-1.17181469726748e-05
-5.41711265270379e-06
-1.08547536539616e-05
3.00676305938819e-06
-6.29337380186226e-06
-7.21934515131011e-06
-2.01789252817012e-05
-2.19980122696771e-05
-2.42283674625026e-05
-3.23728029840762e-05
-1.24257672745675e-05
-1.31259121703062e-05
1.17169804370555e-05
-1.28991513297915e-05
-1.88442589604866e-05
-1.58429861557931e-05
-2.23808477358016e-05
-1.54277255169821e-05
-9.78165144020149e-06
-3.42978062068064e-05
-3.21066694503305e-05
-1.9510200917438e-05
-2.43054101259484e-05
-2.15361000326811e-05
-2.38164565787215e-05
-2.63514059650628e-05
-2.32637278692281e-05
-1.72404513402753e-05
-1.61050633144871e-05
-5.15884771380907e-06
-2.33575031625955e-05
1.15230649246271e-05
-3.67618900715591e-06
-1.41383016730484e-05
9.34210067227449e-07
-2.97054593163948e-05
-1.72138041926699e-05
-1.5984658993421e-05
-2.75477380415525e-05
-1.51616056897515e-05
-1.00447265630715e-05
-1.76886170853851e-05
-2.11516940818954e-05
-1.38926535115679e-05
-9.00133294766365e-06
-1.66720098409128e-05
-1.86535152407122e-05
-2.0713204203175e-05
-3.67171071571631e-05
-6.60702974331251e-06
-2.09901874663224e-05
3.30979691287124e-06
-3.69502446827618e-05
-1.74697452177505e-05
-2.35677655145876e-05
-1.42203584566898e-05
-1.08923564445449e-05
-2.20341204060364e-05
-2.88644367043882e-05
-2.90050829256867e-05
-2.38277709607801e-05
-2.5945440067005e-05
-1.14482117931063e-05
-9.70221544233145e-06
-5.99247895058139e-06
-3.06566640959193e-05
3.72067570544971e-06
-1.52450436209246e-05
-2.85965060024449e-05
-1.79043960020108e-05
-2.28960755260297e-05
-1.47900370883555e-05
-2.5788757500167e-05
-3.40783809502715e-05
-2.67536496732499e-05
-4.2789309130087e-05
-2.95355171064927e-05
-3.56972055255405e-05
-3.77757034527026e-06
-1.39076724499293e-05
-8.25161782898357e-06
-8.59825968366766e-06
-1.79131286067511e-05
-1.1881931276706e-05
-3.40917435045022e-05
-2.78288539007526e-05
-6.90183929346399e-06
-1.05749553026713e-05
-1.16305665959742e-05
-9.0036414852703e-06
-1.16591647995038e-05
-2.39138202042777e-05
-2.49734744610306e-05
-1.72702538037795e-05
-6.32132715273182e-07
-5.81569442176635e-06
-1.5654687771039e-05
2.23551933789202e-06
-2.15407194378682e-05
-1.79352709784439e-05
-1.04998464648699e-05
-1.64373692868606e-05
-2.07201240645428e-05
4.13871541536236e-06
-2.6031958788685e-05
-7.76267952362017e-06
-1.76027511160054e-05
-3.27403098882795e-05
-1.51878774261855e-05
-4.9702397993985e-07
-2.33057060377661e-05
-2.02264382992754e-05
-1.55750256189174e-06
-1.92506217283431e-05
-2.05146572226235e-05
-2.74794596088011e-06
2.72590707712505e-06
-6.03762484243693e-06
-5.49517065289118e-06
-1.356135213079e-05
-3.08913556261688e-05
-2.53311741840667e-05
-6.99723805394525e-06
-1.54732273859842e-05
-1.13033799314276e-05
-1.49337784561311e-05
-2.0049455207685e-05
-5.24988850637322e-06
-1.77161332163028e-05
-2.11514107183747e-05
-2.43870821533351e-05
-1.29483077717894e-05
-9.50326283120898e-06
-2.92064343327273e-05
-1.97276379957725e-05
-3.51579226317911e-06
-3.08459319451973e-05
-2.38208340115814e-05
1.26584198315617e-06
-2.3148021627796e-05
-1.32647790671971e-05
-3.57040962989445e-05
-2.1251995842695e-05
-1.98628213198132e-05
-1.79796786692741e-05
-7.41521234885928e-06
-1.70667890030471e-05
-1.27229602360925e-05
-6.29288711842173e-06
-1.92988432572119e-05
-3.54946732404158e-06
9.17510997560733e-07
-1.10190443181522e-05
-1.17588881658276e-05
-2.01708383832279e-05
-4.85852810240678e-06
-1.92086233977122e-05
-1.8760008340126e-05
-2.31322826854649e-05
-1.1135608879315e-05
-6.1533128191506e-06
4.72107587730269e-07
-3.14568234152225e-05
-2.52300025495022e-05
-9.05256439624616e-06
-2.97607553136955e-05
-2.75390183086512e-05
-2.08793981601828e-05
-2.60131467255915e-06
-3.66513333458215e-06
-2.051269674119e-05
-2.36252308204642e-05
-6.12011365867476e-06
-1.22077064230175e-05
9.19801533923016e-07
1.67024701636121e-06
-6.48244128549169e-06
-9.5424444535368e-06
-1.56648339225271e-05
-1.3870753123953e-05
-1.73464883214099e-05
-4.71169192904571e-06
-1.51042570903371e-05
-1.26823327791021e-05
-1.39655945681983e-05
-1.80400488552107e-05
-1.40439078598683e-05
-1.21953016332045e-05
-9.65145804866758e-06
6.10321803853668e-06
8.66144403655922e-06
-1.06331756751757e-06
-3.2293295270846e-05
1.63907634055595e-05
-1.57561503446241e-05
-2.27921560236321e-05
-1.84476398027435e-05
-2.34088643584092e-05
-2.41043576977803e-05
-1.63338351115968e-05
-5.95882991604346e-06
-2.31425069608366e-05
-1.20349406543635e-05
-1.77972368026052e-05
-3.32991397507485e-05
-4.59850701020122e-06
8.68898898946676e-07
-2.6331933408583e-05
-1.4822705777208e-05
-7.03986412913171e-06
-8.39816736535128e-06
-1.39524903977858e-06
-2.52331892963779e-05
-1.88386092405123e-05
-2.97005449270661e-05
-2.12996934617802e-05
-1.86626256845751e-05
-1.73100481404254e-05
-2.43826660778958e-05
-2.74121079521311e-05
-3.6558143346893e-06
-2.44172866638249e-05
-1.02179989322248e-05
-9.99499218984307e-07
-1.91627921657405e-05
-2.03057139673117e-05
-2.29658674020069e-05
-1.76014457321141e-05
-8.25058282903755e-06
-2.71942045969516e-05
-6.51093281547381e-06
8.8466868379753e-06
-2.50499692950632e-05
-1.69869419279483e-05
-3.25411064664997e-05
1.1355103899273e-06
-1.90988485977423e-05
-3.41232325138139e-05
-2.29850461615419e-05
-3.84772785836891e-06
-4.76219687833404e-07
-2.24411625754304e-05
-3.63660868398053e-05
-1.11873615311359e-05
-2.71472345872709e-05
-2.75851799435638e-05
-3.53997286531408e-06
-1.48097495887613e-05
-1.61710951355386e-05
2.92225215286976e-06
-1.94146417601403e-05
-1.68172827865932e-05
-7.77798493323162e-06
-2.31602811106736e-05
-2.27750646885141e-05
-2.11236684318751e-05
-1.06561643159079e-05
-1.11387448361598e-05
-8.96068580499154e-06
-1.40882495683255e-05
-1.25847927030072e-05
-1.18596175227231e-05
-1.50087508686864e-05
-3.27098879799456e-05
9.82650189274125e-06
-2.62199898673616e-05
-1.50246650480374e-05
-9.1634115486142e-07
-3.23563495827183e-05
-5.097903139083e-06
-6.98206347594881e-06
-3.28059208888618e-05
-2.83546896851926e-05
6.37600097828709e-06
-1.74379909722583e-05
-8.73944110835933e-06
-2.06915950317754e-05
-3.82331725619994e-05
-2.50677128061602e-05
-1.33708723766787e-05
-2.84868694816248e-05
-2.46193879960911e-05
-1.65655878854213e-05
-2.44498519330062e-05
-2.41066116288351e-05
-9.74422155886271e-06
-9.69533550402858e-06
-1.07725024986405e-06
-2.51976860198064e-05
-2.29595719563715e-05
-2.98547466385031e-05
-8.29358315217629e-06
-1.85832911924553e-05
-1.05542667337777e-05
-8.18093585008586e-06
-9.31872622814358e-06
-2.98005619416594e-05
-3.27783816345455e-05
-2.39902713403801e-05
-1.46670570382041e-05
-7.13868124419696e-06
-3.3393175436822e-05
-1.94000444255512e-05
-1.82151989110091e-06
-2.96128795240505e-05
-1.30542262751687e-05
-6.61184825438137e-06
-2.79238418910798e-05
-1.16693874464328e-05
-1.66373593475615e-05
-1.70921493574073e-07
-2.54371286621846e-05
-1.18329747054301e-05
-2.33749128451633e-05
-1.62542150447083e-05
-7.49205600340257e-06
-1.04500955366127e-05
-1.30388712564501e-05
-3.88940505277005e-07
-3.46239087827351e-05
3.20280299517892e-06
-1.01078426953694e-05
-1.22628385127991e-05
-6.84045173719477e-06
-3.48059981201319e-05
-9.40634467582653e-06
-3.03459922773454e-05
-1.03475178108366e-05
-2.15528988779877e-05
-1.79734345431701e-05
-5.80410781096476e-06
-1.84337723861291e-05
-1.69000003049117e-05
-1.31839331701849e-05
2.46320447545927e-06
-1.05073922429957e-05
-5.52497400355433e-06
-2.02786945583598e-05
-1.70117527591295e-05
-9.40527909668581e-06
-3.75400199876691e-05
-2.83022366123894e-06
-7.40657315843544e-06
-3.38666085737828e-05
-8.36174256519007e-06
1.55022332688631e-06
-2.34834842021145e-05
-1.39860034497051e-05
-2.62239799919872e-05
-1.28267086755944e-05
-2.21121815722538e-05
-1.49119390542838e-05
-2.372552503544e-05
-1.17956741120941e-05
-2.75401220094721e-05
-1.71832055568986e-05
-1.36832230122062e-05
2.16980933252328e-06
-6.34968452330667e-06
-2.92537100454852e-05
-1.45823089135552e-05
-1.31332146977152e-05
-2.30618846151571e-05
-1.41798682708648e-05
-2.39357111651088e-06
-1.77169723611821e-05
-1.25470208096028e-05
-9.49546465016497e-06
-3.00689131655198e-05
-2.0281054588517e-05
-1.38029210902103e-05
-9.39219550565558e-06
-1.88670782229586e-05
-1.55661635889942e-05
1.99529064355413e-06
-8.11636402199333e-06
-1.01317647063122e-05
-1.94911419031232e-05
-1.56652248774493e-05
-1.81663207485604e-05
-2.26848995728406e-05
-2.12331996938694e-05
-2.4993403381938e-05
-7.43644712733086e-06
-2.40738576079031e-05
-3.38080377583491e-05
-2.47075133733365e-05
-1.24201157050473e-05
-1.42372153383858e-05
-2.58794039131427e-05
-2.2322550922256e-05
-2.78347250785374e-05
-2.132235626178e-05
-3.48654310359052e-05
-1.6314294663774e-05
-8.74153115550317e-06
-1.28008061552542e-05
-1.65987400195258e-05
-2.38355003556069e-05
-9.05594697586141e-06
-4.66622985390494e-06
-2.59743464623669e-05
-5.1412178602648e-06
-9.55922554169836e-06
-1.25899743030361e-05
-1.18263538155836e-05
-3.00448006730872e-05
-2.36004159015687e-05
-3.08211773255696e-05
-1.13249284431394e-05
-1.22006082829134e-05
-6.82755651072365e-06
-7.77133086093799e-07
-1.99643791186936e-05
-2.97905376819028e-05
-2.06526902131892e-05
-1.95169958537236e-05
-9.12306683801688e-06
-1.76503352552998e-05
-2.43493026623546e-05
-1.21164897984926e-05
4.14332545951909e-06
-1.9881472619906e-05
-8.30844716016179e-06
-2.11723357606264e-05
-2.11217045087179e-05
-8.79079849019944e-06
-2.34647578566927e-05
-6.84022735323307e-06
-1.93258253117092e-05
-1.19997094203396e-05
-2.86858963304716e-05
-1.23819895237596e-05
-3.10478777011508e-05
-1.46850379000056e-05
-2.97215375944853e-05
-8.72344082334105e-06
3.03234028901505e-07
-2.4365208851003e-05
-3.47612424198959e-05
-1.60688171535559e-05
-2.34448112883278e-05
-3.97879379701611e-05
-3.31052173127592e-05
-5.01800920680796e-06
-1.09334942783375e-05
5.3941423676655e-06
-1.76571013561354e-05
-2.21443722556313e-05
7.40498054267649e-06
-2.9826586145578e-05
-3.43762064590517e-05
-1.45846565981506e-05
-2.05128756012435e-05
-7.0614165897218e-06
-3.36138659840967e-05
-4.90249248810602e-06
-1.88692271859353e-05
-1.5726266354491e-05
-5.07441321900207e-06
-2.52564843475106e-05
-1.46469729958565e-05
7.27587570153231e-06
-3.56265037920656e-05
-3.11286564372568e-05
-1.00765616197416e-05
6.42161770528422e-06
-3.47829524357443e-08
-1.64951623098134e-05
-1.79916873444861e-05
-8.53163319719474e-06
-3.78754800788914e-06
-3.30301496046956e-05
-1.07122189941487e-05
-8.50727368452385e-06
-1.54541973644537e-05
-6.59039900776892e-06
-1.78189577534157e-05
-9.25536331127674e-06
-6.83028770469078e-06
-2.5852224692726e-05
-7.02524113749337e-06
-9.33094405775982e-06
1.08382137759063e-05
-4.03070282728842e-06
-3.47379730964194e-05
-1.65802987823228e-05
-1.50603774190018e-05
-1.22007184289867e-05
6.05869948811219e-06
-1.14003100627489e-05
-1.6288574293324e-05
-7.58383009620929e-06
-7.20318321344764e-06
-2.95680276166696e-05
-1.54451058117604e-05
-3.29385987210814e-05
-2.92228401882974e-05
-1.27105945403163e-05
1.34000678770831e-05
-1.23181630341661e-05
-1.73653510523275e-05
-2.54892264433287e-05
-1.41263087175295e-05
-1.58857715319659e-05
-2.63302398754796e-05
-1.52960857029964e-05
1.74789835499764e-06
-8.40302838736385e-06
-2.57030390609891e-05
-2.11021016622907e-05
-1.51831109943886e-05
-1.52891340901655e-05
-2.45354198630349e-05
-3.43806332126375e-05
-2.51746353602711e-05
-2.04292547816667e-05
-7.18542692669265e-06
-1.10747899652226e-05
-1.31912693472694e-05
-1.6470197131777e-06
-1.63017129235875e-05
-3.71442290820498e-05
-8.83253970707544e-06
-5.18551327858672e-06
-1.18440272978714e-05
4.41603617146316e-07
-2.97950834498645e-05
-1.149432953725e-05
-1.72784326094446e-05
-3.03337088007026e-05
-1.3403924118936e-05
-2.36381059366228e-05
-1.61878429989074e-05
-4.68601315812679e-06
-1.6778461063677e-05
-1.32792927992983e-05
-3.80249021787024e-05
-9.77356827376887e-06
-2.16522712138343e-05
-1.78740764213623e-05
-1.03832624642659e-05
-1.55233567710116e-05
-2.34918746565436e-05
-1.27704469350863e-05
-2.8297118918737e-06
-7.26763932575972e-06
-2.70103523665273e-05
-8.99993028879694e-06
-4.3726244449211e-06
-7.65247569556643e-06
-8.63769006490381e-06
-2.46331000438199e-05
-1.47229222944514e-05
-9.02279985461898e-06
-2.05760412938484e-05
-1.79480070460085e-05
-5.32239703817244e-06
1.49981454123723e-07
-1.33288520998233e-05
-2.05530825718346e-05
2.83003734492931e-06
-1.79065845223592e-05
-2.12445430385796e-05
-5.17613124737428e-06
-1.01639448125306e-05
-3.28746710039125e-05
-1.67875952796169e-05
-2.65928989684153e-05
-1.56966991942757e-05
-1.61246432186025e-05
-1.99464160672916e-05
-1.46140440479903e-05
-1.38032064190567e-05
-3.24670899937201e-05
-2.65774907540092e-05
-4.93138296416023e-06
-4.39224001309734e-05
-1.51624896467261e-06
-2.95518582791715e-05
-1.3473977358125e-05
-1.45759573375543e-05
-1.52862880929018e-06
-1.52833359447302e-05
-1.88609527557344e-05
-4.0380824828849e-06
-2.27103500096271e-06
-1.56121938687211e-05
-2.07241290244993e-05
-7.55971306967647e-06
-1.56805535182845e-05
-9.84877814090221e-06
9.35110668088116e-07
-3.06926074338725e-05
4.40530213215215e-06
-2.92434674245884e-05
-1.94813805872412e-05
-2.56250736288478e-05
-2.72543306896573e-05
-2.33089660547113e-05
-3.03565334807179e-05
-1.02412013735733e-05
-1.47953662486986e-05
-2.96896098081588e-05
-2.67354719757725e-05
-9.42528430696655e-06
2.63635503684994e-06
-2.25124938526535e-05
-3.13657918245552e-05
-3.1332283559174e-05
-1.70898606473188e-05
-1.74791751022699e-05
-2.59913190476476e-05
-2.5320252078924e-05
-1.37793894904435e-05
-1.41866267100493e-05
-2.55859742577044e-05
-3.60902965307706e-05
1.06798565229919e-06
-1.60622231991305e-05
-5.6569193105109e-06
-1.67988149894629e-05
5.60750804957449e-07
-2.835653706772e-05
-5.86825171690511e-06
-2.11390756716741e-05
-5.46543674602696e-06
-1.1848462149629e-05
-1.30669035689728e-05
-1.02970605282269e-05
8.91142447908116e-06
-2.31162078841598e-06
-6.16772700716906e-06
-3.98361851281797e-05
-1.97021841703107e-05
-1.77688944349719e-05
-3.13411062706217e-05
-1.92887724086131e-05
-1.12880467048483e-05
-8.5674933924673e-06
-9.35452805044681e-06
-2.80292127909319e-05
-1.31052523508779e-05
3.22455840600693e-06
-3.04201428257766e-05
4.08237259865231e-06
-1.73699165266318e-05
-2.14430547960853e-05
-1.79408654114274e-05
6.89775771477129e-06
-1.38205032153307e-05
-2.18343417827276e-05
-1.86403246552845e-05
-1.28075328937089e-05
7.6221823362066e-06
-1.18747344993002e-05
-3.01033469493775e-05
1.12323303252896e-06
-1.56745266810623e-05
-2.81076159620936e-06
-1.40410750404709e-05
-1.83571312702039e-05
-1.17117763649949e-05
-2.93704872628215e-05
-1.13950647384027e-05
-2.25978487697648e-05
-2.01509317809521e-05
-1.39057451274141e-05
-1.94124580986573e-05
-2.01462874857036e-05
-1.92342313620197e-05
-1.39870681052321e-05
-2.13588036086638e-05
-1.21711310287134e-05
-1.23512350089976e-05
-1.3716763868495e-05
-2.90907383902929e-05
-2.05329949607116e-05
-4.83843202137323e-06
-9.04966970030292e-07
1.16275944495425e-06
-6.54824466902279e-07
-1.24040733890637e-05
-1.48168270672663e-05
-3.23565251728757e-05
-2.64564248279256e-05
-1.8977354287976e-05
-1.28405638372394e-05
-3.53836268472637e-05
-1.35750032911642e-05
-3.58945213392923e-05
-1.66089119077173e-05
-1.6980587041057e-05
-3.51504575603135e-05
-2.19433181786481e-05
-1.27561874734147e-05
-6.72093783352714e-06
-1.56993882397811e-05
-1.42788795199523e-05
-9.59101580011067e-06
-2.55347366682319e-05
-2.00655426466347e-05
-1.94210076689939e-05
-4.30894753821986e-06
-1.5148809976221e-05
-6.5737265099392e-06
-1.50264686036141e-05
-2.2800212083395e-05
1.30114405775917e-05
-3.69797671790421e-06
-3.39523574576444e-05
-1.62255490527434e-05
-1.1964570024324e-05
-2.13682963340825e-05
-1.69325996674749e-05
-5.29745193189165e-06
9.1897050462956e-06
-2.73057212592593e-05
-1.68214248295903e-06
-9.50581065647823e-06
-1.10514479768806e-05
3.20578595341694e-06
-7.84155234187559e-06
7.54652847694812e-07
-1.81326306031709e-05
-2.07091078949027e-05
-4.43615896423343e-05
-2.21839074183804e-05
-3.97789912366636e-05
-2.54730711925411e-05
-3.20078067201854e-05
-3.53320618007525e-05
-3.50218143522949e-05
-1.38873011711542e-05
-1.75111224638288e-05
-2.19181666721698e-05
-2.41540211396671e-05
4.95588553945714e-06
-1.10529330231914e-05
-2.64726979964018e-05
9.39483595941528e-06
5.03345057595212e-06
-1.51921596458075e-05
-1.61363371854485e-05
-1.0987725639858e-05
-1.38585842035694e-05
-1.07497581392434e-05
-1.02504721871756e-05
-6.78029617942022e-06
-3.51503143854014e-05
-2.24860967676137e-05
-2.22980973984897e-05
-9.37767938591841e-06
-4.46119244025565e-07
-1.7420862808293e-05
-2.08786009481025e-05
-1.91120271143259e-05
-1.90225706099894e-05
-3.20600938443736e-05
-2.24614905984582e-05
-3.64665403575185e-05
-9.15269291389952e-06
3.16835301895484e-06
-1.04439707414906e-05
4.76235976337067e-06
-1.64846320237356e-05
-1.89949964180298e-05
-4.39439421779193e-06
-1.49452188362154e-05
-1.8814500351449e-05
-3.29915857919306e-05
-2.66382242416832e-05
-1.10686636047599e-05
-1.60646279105054e-05
-1.87851433596412e-05
-8.65454276321973e-06
-3.69466472491447e-05
-1.19847197910853e-05
-1.70796339684871e-05
-1.77153080551858e-05
-2.67574633384758e-05
-3.68895440955728e-06
-1.03179095557484e-05
-2.03547186544758e-05
-1.22809750989739e-06
-1.93784013169114e-05
-6.05338245461374e-06
-5.78314760406741e-06
-1.25960666637598e-05
-8.52062352148459e-06
-1.6268049549979e-06
-1.55062686220674e-05
1.52111826075811e-06
-2.00232411161562e-05
-2.60328834442845e-05
-3.59273094754139e-06
-1.02107284959878e-05
-1.85630596463813e-05
-1.81865035772222e-05
-2.06533352968479e-05
-8.74413399335586e-06
1.75659697534218e-06
-2.99923333468294e-05
-3.15631653073992e-05
-2.39801365917729e-05
-1.64852858437741e-05
-2.68899262355081e-05
-1.23152425362634e-05
-9.89391010713274e-06
-2.09061561321472e-05
-2.59030270542386e-05
-1.68896764198456e-06
-3.21107995484818e-06
-4.48815254073906e-06
-1.47874313681439e-05
-2.15259711819934e-05
-9.25255036487558e-06
-2.52485883830761e-05
-1.64543972355379e-05
-2.57631569541185e-05
-3.0698280693162e-05
-1.36887813870258e-05
-8.67444728116936e-06
-2.57153181787787e-06
-2.53000434422719e-05
8.67154162168093e-06
-1.94805852985144e-05
-2.25484780495074e-05
-1.46650008070837e-05
4.85669766378015e-06
-1.11721830004039e-05
-2.37473597311341e-05
-1.8392014772099e-05
-5.91400887369704e-06
-1.68405349609206e-05
-1.7861418163006e-05
-4.24925772252778e-06
-1.98421437089959e-05
-1.17048988624418e-05
-8.28430267138234e-06
-3.99769317396279e-05
-7.06626182254733e-06
-2.00922253896805e-05
-1.21063406731243e-05
-2.78970246790796e-05
-2.73655905150537e-05
-6.93096826392581e-06
-9.20716284738824e-06
-3.59963916818788e-05
-4.02521503546709e-05
-2.13749338570439e-05
-4.40258026559942e-06
-1.3541819977799e-05
3.27653236138129e-06
-7.83630731498656e-06
1.00889516339995e-05
1.00965477959902e-05
-1.57408632521072e-05
-1.64600071611681e-05
-9.56378469145107e-06
-2.50793695293013e-05
-1.83895373735367e-05
-2.73688235962594e-05
-1.14027484291557e-05
-2.80042057519014e-05
-2.65439225135499e-05
-1.30944906006019e-06
-3.18903899107008e-05
-4.50290987096816e-06
-2.26908109417138e-05
-3.4642520469746e-05
-3.85744890354722e-05
-2.30327046567938e-05
-4.37415617949245e-05
-3.34103816347396e-05
-2.28112659197205e-05
-3.7463462790836e-06
-2.33950231979681e-05
-1.45182133897018e-05
1.87462381051551e-06
1.289716646937e-06
-3.03791246318938e-05
-2.01470657099594e-05
4.91391523494146e-07
-1.008930120736e-05
-1.46470495139852e-05
-1.87359739965572e-05
-1.3716228934967e-05
-1.20847453877632e-05
-9.77281722192713e-06
-1.37819555735873e-05
6.66559575080831e-06
-1.27047611289262e-05
-2.195277124081e-05
-5.12489699557957e-07
-1.29577704872882e-05
-1.62647261138313e-05
-1.51693218779045e-05
-1.48895669107459e-05
-2.74518788806448e-05
-1.78459044312432e-05
-8.39642235118397e-06
-4.00498837426039e-05
-1.29302715963881e-05
-1.96006377981683e-05
-1.55148406906364e-05
-1.12824465687364e-05
-2.43269879895093e-05
-9.18776090462658e-06
-4.46904461598534e-06
-2.13407916497215e-05
-9.50117466091895e-06
-2.0394163455643e-05
-1.5212820210161e-05
-1.16523668190661e-05
-1.68129857952755e-05
-1.73889249890344e-05
-1.3619369517604e-05
-1.67453526184345e-05
-2.95175630898746e-05
-4.04932211727497e-06
-2.51579808625721e-05
-2.71381142754711e-05
-1.31669443808792e-05
-2.16764195073128e-05
-1.38197710050124e-05
-8.10902640520931e-06
-1.87568904294336e-06
-2.55269429377567e-05
-1.95276663182355e-05
-2.08958245279012e-05
-2.65890963027792e-05
-1.58121162424437e-05
-3.91351707951997e-06
-3.5743260379895e-06
6.37176826539276e-06
-2.46967645818309e-05
-2.3465169623834e-05
-2.67490323737898e-05
-2.28828404427559e-05
-2.19980597199668e-05
-1.74614520520193e-06
-1.36596086688371e-06
-3.46983341098721e-05
-1.42620997857524e-05
-2.87212166565685e-05
-1.50660149839489e-05
-6.33262110576031e-06
-5.36542494140088e-06
-2.2781560030032e-05
1.31906929950698e-05
-2.46316160087066e-05
-1.59625075015278e-05
-1.92639954191465e-05
-2.06332672123591e-05
-1.68301051778428e-05
-3.09627423519407e-05
-9.14700635510337e-06
-3.04203046933262e-05
-1.58309285695071e-05
-1.79199388407735e-05
-3.72625482208988e-06
-5.77208341460656e-06
-3.46175807736851e-05
-6.25805136714469e-06
-1.63939376617703e-05
-3.09922871001685e-05
-2.71805929493376e-05
-2.70304622641679e-05
-1.6542921845942e-05
-6.69063919640878e-06
-1.64610692092696e-05
-9.70194517066435e-06
-2.17197669581429e-05
-1.89778410461544e-05
-5.95997744089943e-06
-1.72808268685005e-05
-2.08443393940724e-05
-2.28413609718235e-05
-5.19428299860288e-06
-8.43011354780622e-06
-1.4286263766509e-05
-1.75193623132742e-05
-1.63097450384559e-05
-1.69956400727562e-05
-2.00876056348055e-05
-1.39616994417284e-05
-4.93087180108179e-06
-2.73196533379326e-05
-6.27110154992156e-06
-3.65942866874337e-05
-1.83260530760849e-05
-2.51286231408894e-05
-1.46874866755061e-05
-3.55917116796711e-05
-3.75746711469598e-05
-1.53458202901467e-05
-3.51142158089827e-05
-7.27110381359772e-06
-7.95094153732818e-06
-7.02011411005455e-06
-3.41855741163768e-05
-2.99175629198428e-05
-6.31136167714296e-06
-1.02834961117549e-05
-6.00602303882602e-06
-1.63248250115195e-05
-1.91595366078009e-05
-4.0070064471969e-06
-2.53499580576585e-05
-2.67655687840254e-05
-1.78486922242679e-05
-1.03994787874632e-05
-1.29591056107635e-05
-3.91820797262689e-05
-1.61677907340204e-05
-1.81793328599636e-05
-4.15395285222661e-05
-1.01033631983597e-05
-6.65928190475649e-06
-1.20968310382872e-05
-2.08024662869113e-05
-2.7702490152019e-05
-1.12900932451585e-05
-2.07992422959818e-05
6.48388448280612e-06
-6.25564112734946e-06
-2.46999924227633e-05
-2.43357920569058e-05
-1.16692169214947e-05
-8.35511789521391e-06
-1.00091261488891e-06
-1.33333021952486e-05
-1.67578642191905e-05
-3.26466201928463e-06
-2.67647277477303e-05
-1.04931048938233e-05
-9.1283957705105e-06
-1.22152719710429e-05
-1.57637919889864e-05
-1.33945976180835e-05
-1.04491284663856e-05
-6.75549742789747e-06
-1.48473374186464e-06
-1.53242735049424e-05
-2.37716604844452e-05
-1.78237807272422e-05
-8.04080648219124e-06
1.9777077135402e-06
-2.211811644012e-05
-2.12706373124517e-06
-1.16892323143349e-05
-7.61069206690828e-06
-1.53943388429908e-05
-1.84054902373709e-05
-9.25461990007223e-06
-1.72358208544373e-06
-4.37409626371649e-07
-1.79616218376822e-06
-8.93506617322032e-06
-2.90394622633597e-05
-1.07334156232488e-05
-1.03386499372375e-05
-2.6512965772844e-06
-9.92958154346215e-06
-3.20987002074177e-05
-2.6627822493791e-05
-1.51746819304285e-05
-9.90335296213155e-06
-5.85962498114785e-06
-4.76757242611458e-06
-1.40063430131825e-05
-2.73862994390966e-05
-2.83224427765206e-05
-3.48072037324565e-05
-6.47923929898072e-06
-8.70479297080641e-06
-9.46602438745057e-06
-1.51241697682862e-05
-1.12795122511988e-05
-9.92368512521334e-06
-2.88395695821884e-05
-1.10020752356826e-05
-3.67918293813205e-06
-1.36885124884755e-05
-2.75613166103875e-05
-2.68353530551456e-05
1.0270552772954e-06
-6.4675504118139e-06
-1.57927100911962e-05
-2.65281146886911e-05
-5.04462954015209e-06
-1.76597559241695e-05
-1.81735437193375e-05
-2.08853645773056e-05
-2.02428557162941e-05
-2.41420744068162e-05
7.32064560809734e-06
-2.47043222530639e-05
-1.35420826793567e-05
-2.93959684037988e-05
-3.636002054779e-05
-2.67700509611045e-05
-1.94494514166775e-05
-2.82776309770159e-05
-1.85874394701565e-05
-2.09189058890243e-05
-4.90839002035076e-06
-2.70207189325338e-05
-3.31435421459134e-05
-1.83428064734982e-05
1.11210541037524e-06
-1.79304668130811e-05
-8.95334272663737e-06
-8.83699868980781e-06
-2.69187448954907e-06
7.9812598745535e-07
-3.73795296380623e-05
-2.89802299084809e-05
-1.79076998700015e-05
-2.08162381293125e-05
-2.06009162676944e-05
-1.96652490127177e-05
-2.71743862340705e-05
-1.58005830722494e-05
-2.99872326519309e-05
-2.05806053975187e-05
-1.25566487346428e-05
-3.58285279780988e-05
-4.53033289173067e-06
-9.70225007701632e-06
-1.51431010925452e-05
-6.96734954622668e-06
-3.50130618074675e-05
-5.60975457999932e-07
-1.37021596681787e-05
-2.60222578060715e-05
-1.97118632282521e-05
-2.68986253179791e-05
-1.06761571051349e-05
-2.07490726042129e-06
-1.03203028394057e-05
-1.81124787349299e-05
-2.4767328418773e-05
-2.34768571268383e-05
-2.01472249581843e-05
-1.53601028535475e-05
-1.42062129017761e-05
2.11461739337066e-06
-5.00775070552929e-06
-1.13282702398162e-05
-3.82384784623755e-05
-2.18470464933144e-05
-1.08802511820318e-05
-4.0325982644241e-05
-2.80975759770576e-05
-7.10706116815745e-06
-3.5721188135185e-05
-2.89974670831456e-05
-2.07346812480546e-05
-2.47113671716542e-05
-3.33567210235253e-05
-3.9339978103748e-05
-1.92198530558906e-05
-1.2780124034415e-05
-1.39324224601311e-05
-2.95413433142208e-05
-1.96396571305272e-05
-1.40341329114904e-05
-1.65479104823573e-05
-2.30503832964022e-05
-3.8700046254758e-05
-2.20861756625697e-05
-1.04302780180815e-05
-1.81567360295714e-05
-4.90241931280078e-06
-2.10790442826702e-05
-2.66097641661978e-05
-4.41061681337468e-06
-4.19635283948645e-05
-2.77382191636611e-05
-2.22635552033679e-05
-1.84275648485851e-05
-1.98914574497861e-05
-1.04658268889833e-05
-1.68913760879516e-05
-2.07041387582195e-05
-2.30794889661828e-05
-3.31039361089256e-05
-1.78405694031288e-05
-5.55890241225863e-06
-1.40883271214606e-05
-1.0303689563207e-05
-2.1368257573559e-05
-1.00782488930442e-05
-1.0689222490381e-05
-2.61440607533346e-05
-3.03813628386711e-05
-2.02143289268765e-05
-2.18075905488069e-05
-2.1227924298981e-05
7.63745233484876e-07
-5.72515137578172e-06
-2.20287232959701e-06
-1.15105595822729e-05
-1.01445212175868e-05
-1.09152604678996e-05
-1.24225981782994e-05
-2.49231906549334e-05
-1.8219111477099e-05
-3.11144832300495e-05
-1.64536009807813e-05
-1.40833266015068e-05
-1.7461381103599e-05
-2.02393107789922e-05
9.65881550516304e-06
-2.04180139829909e-08
-1.34593238896436e-05
-1.83313131751394e-05
-2.25553748574053e-05
-8.65437365653358e-06
-3.91285874511952e-06
-2.36949489715606e-05
5.55363740975803e-06
-5.83879114123791e-06
-9.77567897899853e-06
-6.34022360978181e-06
-1.25201635081771e-05
-1.50038523339239e-05
-1.10937674181784e-05
-2.97427196419038e-05
-3.1439262217629e-05
-1.969438153033e-05
-1.15545411316461e-05
-8.47928928465298e-06
-1.04893438016759e-05
-2.45936705856934e-05
-2.4251703207248e-05
-1.95827348660463e-05
-3.45162065864116e-05
-1.67758413807027e-05
-1.18434470905082e-05
-2.58581652678133e-05
-2.18719720896502e-05
-1.77007584483157e-05
1.17099153977679e-05
-2.1293627431788e-05
-1.85139635537105e-05
-1.5501960191394e-05
-2.09686451002997e-05
-1.53689809477343e-05
-1.16596156020616e-05
-2.12777838129175e-05
-2.65147130393653e-05
-3.33060745857215e-06
-3.41572308613078e-05
-7.00319391204072e-06
-1.86660426186604e-05
-2.86181553836457e-05
-2.55724343407687e-05
-2.34413084379949e-05
-1.06193841732393e-05
-1.01460832362363e-05
-3.46956265363342e-06
-1.24618447898903e-05
-8.8150809384318e-06
-7.83844652484262e-06
-1.16004039798314e-05
-1.27804976477601e-05
-2.69699728753543e-05
6.50943443531416e-06
-3.24774930750038e-07
-1.18395404949983e-05
-2.51610211213198e-05
-2.9746062423396e-05
-2.26421943640491e-05
-1.68447212913295e-05
-1.86861923668337e-05
-1.29604981083513e-06
-1.84406042712898e-05
-3.42715167119178e-05
-8.51195630839153e-06
-1.4206664596062e-05
-5.8565632780716e-06
-2.77221283659678e-05
-1.38221472509587e-05
-1.60343649644528e-05
-3.31596129281144e-05
-1.52480336723811e-05
-2.96021510911048e-05
-1.58673827191141e-05
-1.52657226376288e-05
-2.72644368445676e-05
-1.67586722464862e-05
-1.90803410911431e-05
-1.65543010696844e-05
-1.12441952799757e-05
-8.18273569558631e-06
-1.13257128608692e-05
-1.4936790697623e-05
-2.39090007656521e-05
-8.59193304158322e-06
-8.05249543987781e-06
-6.51408976205964e-06
-2.31230362522396e-06
-2.92474588776836e-05
-2.58039745249086e-05
-1.69323538864599e-05
-1.47491426541332e-05
-1.53911796070638e-05
-1.32108354170993e-05
-1.3020391292289e-05
-3.4782897876374e-06
-2.67101238152593e-05
-1.42352027916988e-05
-2.1706484341143e-05
-7.58456742777223e-06
-3.92025531238267e-05
-1.18826137741896e-05
-1.82849727633729e-05
7.82780575373778e-06
-1.38047517776843e-05
-1.79031630187179e-05
-1.0866040329597e-05
-1.49966560596427e-05
-1.88084646326316e-06
-1.65133506035394e-05
-1.08243995773243e-05
-2.2131658118731e-05
-1.15319137483808e-05
-1.94204574826698e-05
-2.74606254523759e-05
-1.88321855062058e-05
-2.59440753120315e-06
-2.83517153015908e-05
-2.30308670385215e-05
-1.77062679944559e-05
-1.07341977433522e-05
-1.47930335857795e-05
-2.2575654569802e-05
2.70907509979841e-06
-1.65883053380677e-05
-3.02487265757698e-05
-2.60668228327218e-05
-6.01983249573881e-06
-1.48006751627626e-05
-1.60493618474694e-05
-1.43414551491669e-05
-1.39675674088112e-05
-6.83765014520518e-06
-2.97430529413927e-05
-1.8048342047625e-05
-1.22221396874465e-05
-1.60980365169672e-05
-3.64628112669227e-06
-2.60896550814165e-05
-5.13418926877152e-06
-2.90358818631732e-06
-2.2520912658037e-05
-2.9154951130091e-05
-2.31135739309986e-05
3.34651787398357e-06
-3.49529221026685e-06
-2.80070450312146e-05
-2.29776089689602e-05
-1.62988714280732e-05
-2.08696484462292e-05
-2.1300438597826e-05
-1.29273450103504e-05
-9.72139060684208e-06
3.48059842307473e-07
-3.12437416010732e-05
-1.37591914353064e-05
-4.67182583456052e-05
-4.86591374903822e-06
-2.1967900251935e-05
-9.76615966743865e-06
-2.21809801581579e-05
-2.33849146974802e-05
-1.92260111127764e-05
-1.4150856750444e-05
-1.76592190571628e-05
-2.65425409589095e-05
-2.97096467599094e-05
-3.13960219363265e-05
-8.17411242752239e-06
-2.57080751706495e-05
-1.69157829608297e-05
-2.17198435959328e-05
-2.19429761414978e-05
-1.94218438221955e-05
-2.90150634428792e-05
-1.62106521719008e-05
-8.9653262333024e-06
-1.86289251308723e-05
-1.53754027545168e-05
-1.00632085632633e-05
-2.89346849160708e-05
-1.25106521448392e-05
-1.90873980800345e-05
-1.55219326876342e-05
-2.49687569494493e-05
-2.97163772805453e-05
-2.22988910845777e-05
-1.66856801885557e-06
-7.80079078243203e-06
-2.79333401260313e-05
-1.68036508439227e-05
-2.39903643438325e-05
-1.45537961608331e-05
-1.66105621497524e-05
-5.36026930989795e-06
-1.97598549292217e-05
1.1983344625144e-06
-1.93706784586135e-05
-2.41764644771156e-05
-7.82135025021676e-06
-3.1183937378943e-05
-2.79424901639608e-05
-1.53018401654866e-05
3.22372689557258e-06
-2.94015715467312e-05
-2.03188612191103e-05
-8.11670929100914e-06
-5.00256477773992e-06
1.60333228429755e-06
-9.61391828555848e-06
-4.10243581611618e-06
-1.46057524757301e-05
-1.42086061706729e-05
-2.64816046500549e-05
-3.94067753499543e-05
-3.04963586192419e-05
-1.70842281331953e-05
-1.21799130091294e-05
-2.03474787151996e-05
-8.14856166779043e-06
1.51822034629995e-06
6.97867739297501e-06
-9.53451681526672e-06
-1.6046689360554e-05
-3.35396753532605e-05
-2.57013733410915e-05
-2.46940311885846e-06
-4.175020344807e-05
-1.9193443188163e-05
-1.12544153584512e-05
-4.05461839482344e-05
-2.19162226601321e-05
-9.09978329899569e-06
-2.43963959111212e-05
-1.70656073656907e-05
-2.10535584910846e-05
-6.30094293696653e-06
-1.82928928001385e-05
-1.51470535954647e-05
-2.63566512599437e-05
-3.04438229352443e-06
-2.47030193013665e-05
-5.95597492414934e-06
-1.86683993895878e-05
-1.16229168996715e-05
-1.14730361563731e-05
-1.16345800693596e-05
-1.26966797025561e-05
-3.39440508370441e-06
-2.17303689611973e-05
-6.71670799658768e-06
-9.23557112094227e-06
-1.49853979974868e-05
-1.73767535072847e-05
-1.00117089712153e-05
-1.29508833423161e-05
-3.57288147412422e-05
-2.57544977550075e-05
-3.24954638502705e-05
-1.09421973464874e-05
-2.38091713032242e-05
-1.99125751087547e-05
-1.46444448948639e-05
-2.76864931953463e-05
-1.79148317582605e-05
-3.00769136875749e-05
-1.16374184588461e-05
-6.99503754939173e-06
-2.6188030769166e-05
-1.75199758200288e-05
-1.47626041856642e-05
-1.59677312776381e-05
-1.78963926092336e-05
-2.35725750206707e-05
-3.20753296037294e-05
-4.11800086963738e-06
-1.72835740321998e-05
-1.93387755944471e-05
-2.03039800676517e-05
-2.36106962034238e-05
-1.42091460620043e-05
-1.41440699263665e-05
5.93106720055162e-07
-8.7562245221578e-06
-6.23484048994034e-06
-3.78698371377785e-05
-8.31102835973886e-06
4.79077323304357e-06
-2.48147704133841e-05
-1.86754477889881e-05
-3.06937697829571e-05
-1.86821733592916e-05
-3.2100555748446e-05
-2.24205047933386e-05
-2.65483512648306e-05
-1.38244958330077e-05
-8.43243048765221e-06
5.23437721883413e-06
-1.7946285761889e-05
-3.0038105781078e-05
1.13061573791089e-06
-1.50217248548782e-05
-1.11417699711855e-05
-6.41766420246945e-06
-5.73962681709779e-06
-6.21878301885537e-07
-6.57074151828397e-06
1.59374298835633e-06
-1.5112030954091e-05
-2.75483693647846e-05
-1.86004427022776e-05
-8.56708244411136e-06
-6.44755311548013e-06
-1.46518530731487e-05
-1.68672579418213e-05
-2.20776167161226e-05
-3.33903229921349e-05
-8.20423454307749e-06
-1.03916925622562e-05
-3.31814235256519e-05
1.59149857216641e-05
-2.64052691009881e-05
-6.4406542710172e-06
3.57038069234679e-06
-1.4845521146103e-06
-2.16274926149015e-05
-2.01575310510969e-05
-2.31133603391634e-06
-1.71426938215722e-05
-9.45899338961028e-06
-2.06614001171075e-05
-2.42893827299575e-05
-1.32196919914974e-05
-1.60867614294391e-05
-2.17644436173266e-05
-1.83893706887462e-05
-2.69235448907538e-05
-2.40949504578881e-05
-8.64141016457044e-06
-2.00122293560332e-05
-2.56517313783159e-05
-2.42942698702053e-05
-1.69601146728355e-05
-7.44479883547676e-06
4.19079220874327e-07
-2.89676940711428e-06
-1.37514530761132e-05
-1.85804750695557e-05
-7.99802970142682e-06
-7.34159406475568e-06
-2.51077422361675e-05
-2.14180418561943e-05
-2.21463445932115e-05
-1.9563605145332e-05
-2.22895543706498e-05
-4.72888997143762e-06
-3.35875183789784e-05
-2.34160521568998e-05
-1.40003987631173e-05
-1.39425754531633e-05
-1.33627611109169e-05
-1.26514491405989e-05
-7.95441034276463e-06
-9.7005276346568e-06
-1.17461848197264e-05
-1.06139562023572e-05
1.25598384441571e-06
-1.93782053761186e-05
-1.74350962663954e-05
-1.51716426650217e-05
-1.67574579041993e-05
-4.92330651948192e-06
-1.41425300660755e-05
-1.95520858441589e-05
-1.1296307480438e-05
-1.4134269801716e-05
-1.74081435124116e-05
-1.15426041595527e-05
-1.85228341155353e-05
-2.36857653039275e-05
-2.97955331568277e-05
-2.10775958156999e-05
-2.64745786875681e-05
-2.47255050666021e-05
-1.64263549253518e-05
-2.48848281468936e-05
-1.445406347439e-05
-1.05574784435811e-05
-9.61001957049016e-06
-1.42873731388545e-05
-2.02943745774591e-05
6.69311327938659e-06
4.25883556496375e-06
-2.38353170770377e-05
-1.66523902346336e-05
-1.866615727399e-05
-1.89356720235657e-05
1.46576406522881e-06
-3.9531081661931e-06
-2.65201650764895e-05
-2.59257717236559e-05
-1.72889709596198e-05
-2.63792897788451e-05
-1.90948141526168e-06
-1.35991412749538e-05
-2.10115362246778e-05
-1.45339360355124e-05
-1.37721621885741e-06
-2.92992735558208e-05
-1.34200454439e-05
-7.96820742820535e-06
-1.72486847514019e-05
-8.46915748993511e-06
-1.93896179698328e-05
-2.06540790072857e-05
-1.85663693312899e-05
-1.43993506516045e-05
-2.10793142061663e-05
-2.48399729053843e-05
-3.02546601316045e-05
-1.55415928837255e-05
-7.63276472567508e-06
-1.31345749445409e-05
-1.56444138342492e-05
-1.12173454016588e-05
-1.81656259232939e-05
-2.57313297818335e-05
-1.89440622262909e-05
-2.60088873252392e-05
-1.864464036388e-05
-9.48206064336584e-06
1.91330186705291e-06
-1.88907762833253e-05
-1.8947620988319e-05
-2.37912410672373e-05
-2.32329369148108e-05
-3.63051949128155e-05
-1.59818687212737e-05
-2.43249978429225e-05
-2.83040294713685e-05
-2.04493763853288e-05
-3.78801706539022e-05
-2.12026443899194e-05
-5.10249198570738e-06
-3.82502271595859e-06
-1.40901674437341e-05
-1.26632260602904e-05
-1.80773838063588e-05
-4.27532426200683e-06
-6.6347199166614e-06
-9.87883688771966e-06
-1.80605901221309e-05
-4.02154393650826e-06
-1.31376237937198e-05
-1.29778422835033e-05
-1.34239553037845e-05
1.1167115149065e-06
-1.1869461877489e-05
-2.13057032202812e-05
-2.3778858337151e-06
1.05808545676037e-05
-1.48486955734791e-05
-2.02535862383264e-05
-1.77871920818592e-05
-2.72060809043195e-06
-1.99356466349526e-06
-4.98935884959383e-06
-1.30494372210616e-05
-6.69381891777753e-06
-1.17558054009672e-05
-9.15231651047951e-06
-2.12413297515931e-05
-1.0696571727325e-05
-2.04883658611567e-05
-9.44892791437531e-06
-1.62823356297167e-05
-3.78643946299449e-05
4.45925291985191e-07
-5.20933055764478e-06
-2.38681278612843e-05
-8.60289770424376e-07
-1.06403848889935e-05
-4.13382916445329e-06
-9.30801114648769e-06
-7.4855133233785e-06
-6.30123678804833e-06
-6.15211596836549e-06
-1.04333556141196e-05
-2.39942592320193e-05
-3.55400732402967e-05
-6.42361428228644e-06
4.49857830387344e-06
-1.90759906923992e-05
-2.20451378393442e-05
-2.37779382333024e-06
-1.61617103523837e-05
-2.07439260589807e-05
-1.25735077692436e-05
-1.3168081011529e-05
-2.55840894170947e-05
-2.13182792764861e-05
-2.66391566011468e-05
-1.34581379318888e-05
-9.57330246580118e-06
-3.4141591546708e-05
-1.04361675235898e-05
-1.60072890055875e-05
-1.05210243605397e-05
-9.48588045589653e-06
-2.83344114568435e-05
-1.96810821961473e-05
-2.28803829226963e-07
-2.2807809460906e-05
-3.11188603746244e-05
-5.42277849678159e-06
-9.1589937890538e-06
-1.02724455690835e-05
-2.67167620510322e-05
-1.78513079838035e-05
5.64913189735197e-06
-2.19928521605731e-05
-2.20018394298819e-05
-2.48152286695256e-05
-1.01647175045208e-05
-2.16950079778666e-06
-1.37292097179145e-05
-3.26387631685746e-06
-1.07848117351673e-05
-9.3017596152394e-06
-1.06953188078921e-05
-4.42496300804715e-07
-2.1360514913699e-05
7.54077537398096e-06
-1.24465481972727e-05
-3.08981810222871e-05
8.14823175408676e-07
-2.02773794573837e-05
-1.41786779651392e-05
-1.52655234127675e-05
-1.20993492646468e-05
-6.28919759714541e-06
-1.65413595624837e-05
-1.80497790154989e-05
-1.4397505807984e-05
-9.15353603547624e-06
-2.15789771052651e-05
2.74587909437353e-06
-2.37563786811268e-05
-1.07397998190681e-05
-2.25642370240354e-05
-4.66562077458149e-06
-1.14274758942364e-05
-1.58038002718886e-05
-1.96993423104918e-05
-1.21967620646177e-05
-8.63021933496593e-06
5.81552557408229e-07
-1.602543753248e-05
5.29764526461903e-06
6.0345897088057e-06
-9.33874989827068e-06
-2.0511633914223e-05
-1.10430009516148e-07
-1.82579146152112e-05
-2.78767803018744e-05
-9.1437372373426e-06
-1.93134975752627e-05
-2.7679848064827e-05
-1.9749607509007e-05
-1.31087387753649e-05
-1.63955807939499e-05
-3.20471126628239e-05
-9.64473303561452e-06
-4.24743884383306e-06
-2.60723709834972e-05
-1.22716811699312e-05
-2.32976028636823e-05
-1.84462445565965e-05
-2.32424208876476e-05
-1.57574884561032e-06
-2.04005756279944e-06
-1.50110743722044e-05
-1.34677080852963e-05
-2.88875157608432e-05
-2.47947113345763e-05
-1.98485125013807e-05
-4.25918308262453e-05
-3.06809624311134e-05
-1.47766924359968e-05
-6.37728310455325e-07
-1.17444790611916e-05
-2.00125053903954e-05
-1.52802387988671e-05
-2.1503614260201e-05
-1.96861555717727e-05
-2.99664921342073e-05
-1.45497316404423e-05
-3.68943105986799e-05
-1.08763606068502e-05
-3.99394715371651e-05
-1.84707018456372e-05
-1.57225631666104e-05
-1.78851375471854e-05
-2.24003799286148e-05
-1.96819558469233e-05
-1.74929602501012e-06
-4.52547790545605e-06
-1.24652281371441e-05
-1.54057524109298e-05
-1.40000577914784e-05
-1.810141587524e-06
-1.97093287439072e-05
-1.46507236872003e-05
-1.29824447846255e-05
-9.50707290425852e-06
-4.15776205865893e-05
-8.15081486493195e-06
-5.09059664399781e-06
-5.01948397656327e-06
-2.38851841730466e-05
-1.73745874730796e-05
-1.64258129248339e-05
-1.04319521591606e-05
-1.38936198245214e-05
-8.88427028594996e-06
-1.55228843670015e-05
-7.07868519079409e-06
1.50233595355699e-05
-8.92899267966369e-06
-1.49052752585992e-05
-1.47371865166407e-05
-4.55591142011079e-06
-1.54485127070738e-05
-2.33986797027409e-05
-1.93981992226922e-05
-7.00642577687739e-06
-1.43099635984854e-05
-1.61131641711103e-05
-2.48904455213093e-05
-1.67352913876485e-05
-8.51406974521019e-06
-2.83080438669107e-05
-1.23357993834384e-05
-1.59864634356922e-05
-1.37255682008894e-05
-1.90322117202451e-05
-2.93195005277899e-05
-1.64829895166702e-05
-1.87262400059459e-05
-3.18450280435803e-06
-1.73052289149869e-05
-2.11407196284708e-05
2.64480593865822e-06
-5.60762274119071e-06
-5.8123195500248e-06
-1.68289073005157e-05
-2.39505003611992e-06
-2.05285617887711e-05
-1.41861762749243e-05
-3.25713996612347e-05
-3.06581607274708e-05
-1.60227436180701e-05
-1.93666055926872e-05
-1.70548667319983e-05
-2.07932777909466e-05
-2.44272187796792e-05
-1.84088811294545e-06
-2.26866718724454e-05
-1.12936431193478e-05
-1.39503881193587e-05
2.11094691875236e-06
-1.06685217872393e-05
-1.49084991032853e-05
1.71928832065948e-06
-1.37459867144265e-05
-7.47522837556193e-06
7.88729459487423e-07
-7.89770998180125e-07
-2.51934799251755e-05
-3.49181465601542e-05
-3.52074393988773e-05
-2.61679074543306e-05
-2.32402691541229e-05
-3.15083656813781e-05
-1.94965238653223e-05
-2.00000069386764e-05
-9.23926055845294e-06
-1.82874493863e-05
-3.89496729736759e-05
1.51856045825135e-06
-1.90294807735715e-05
-2.01601505655285e-05
-1.18351702246575e-05
-1.06053982151737e-05
-5.9794759147398e-06
-1.43141269379011e-05
-2.44740008606883e-05
-2.84129494450157e-06
-6.21432071330506e-06
-2.20859822346874e-05
7.23364082227921e-07
-1.52536773739365e-05
-1.31018841352347e-05
-5.97829560323699e-06
-1.04160671228797e-05
-2.2126009112394e-05
-1.48376068158713e-05
-2.65081238667738e-05
-2.14325785214513e-05
-5.92421519008993e-06
9.7136787161684e-07
7.01083579162757e-06
-1.93557404509017e-05
-7.90763787655699e-06
-1.44393329615571e-05
1.3772100164325e-07
-1.56251996394519e-05
-4.62128829185411e-06
-3.86753497478022e-06
-1.02903322247151e-05
-3.02213972559781e-05
-2.59490933055566e-05
-2.13329533520565e-05
-1.35602406157956e-05
-1.10652427357774e-05
-2.029911114978e-05
-2.47216316503432e-05
-1.17390412630277e-05
-1.26504204238769e-05
2.76501386935663e-06
-8.88298904454803e-06
-9.65640433141194e-06
-1.7602092205217e-05
-1.40220119509154e-05
4.24270852818094e-06
-9.06494806660985e-06
-1.84119534329756e-05
-1.00512791400634e-05
-8.02642392425823e-06
-3.32604385147651e-06
-1.45621606893617e-05
-2.49608148364441e-05
-1.9523932483606e-05
-3.376168854704e-05
-8.96093120125401e-06
-1.64179073804768e-05
-1.11198736940343e-05
-2.82799528709196e-05
-2.73352762395511e-05
-2.2518629872471e-05
-1.87388685591507e-05
-1.75645905810266e-05
-7.24745920957302e-06
-1.80030211744736e-05
-1.2427425248822e-05
-1.27175052415026e-05
-8.669983948031e-07
-1.71687396771698e-05
-1.37306272493952e-05
-1.05289526855091e-05
-2.41851854056332e-05
-1.44792458537234e-05
-1.50469389602907e-05
-1.94405872385972e-05
-2.26253512226919e-05
-2.45092608444183e-05
7.28637280470599e-06
-1.37794908800332e-06
-2.62294987017997e-05
-3.6391064907232e-05
-3.47806934988877e-05
-3.06208531256473e-05
-8.64547250613371e-06
-5.07734371362668e-06
-2.05292774835336e-05
-1.70130199580609e-05
-8.75285768905602e-08
-1.14428883674205e-05
-2.01532110473502e-05
-1.00687994165242e-05
-1.36798927908786e-05
-1.67406663615454e-05
-1.04032275657069e-05
-1.76562269745495e-05
-5.51160908362606e-06
-1.05985566883621e-05
-1.87272645265761e-05
-1.98875560514002e-05
-1.34462109159872e-05
-7.85947661239155e-06
-9.56663175925259e-06
-3.18566636961909e-05
-1.04490024802119e-05
-9.80884323416499e-07
-1.14430285594479e-05
-3.97011769750508e-06
-6.74540890726392e-06
8.38979600781826e-06
-3.04446795578349e-05
-1.6490769038556e-05
-2.2967805288277e-06
-1.5299417374705e-05
-1.28191502838346e-05
-7.30648724389709e-06
-1.54238618761525e-05
-2.1669973414098e-05
-1.36489209366327e-05
-1.97263951090047e-05
-4.2104723479207e-06
-2.11441494073003e-05
-2.77594496715097e-05
-1.52021598333525e-05
-1.05499692950204e-05
-1.55026102685736e-05
-2.8530733472566e-05
-1.64354986694201e-05
-1.04082281369575e-05
-1.25781912680597e-05
-1.19077741308436e-05
-8.4732129015816e-06
1.24207302427198e-05
-2.37649530331572e-05
-2.87608673652268e-05
-1.91823765082443e-05
-2.1430410448491e-05
-3.20696131784923e-05
-3.95437984790201e-06
-1.70385104291465e-05
-4.03093689642399e-05
-1.15398145032433e-05
-2.23394496573734e-05
-2.860380292898e-05
-2.98740397304957e-05
-1.63349632582135e-06
-8.05396930502666e-06
9.54820737734127e-06
-7.27294136155338e-06
-5.85331878174066e-06
-1.98746076368373e-05
-7.18590456226705e-06
-2.27519772892243e-05
-5.94733160454519e-06
-2.32361985266247e-05
-1.16818866110794e-05
-1.32232934227243e-05
-1.45239006850113e-05
-2.74596211533235e-05
2.34121493734853e-06
8.55178467263548e-07
-2.86215141899294e-05
-1.57594479671374e-05
-9.3407236450311e-06
-9.02991576670139e-06
-1.84503313427077e-05
-2.11704986754716e-05
-2.73658978687721e-05
-3.98938150296687e-05
-4.05515066006662e-06
-4.29518339918512e-05
6.43980249780856e-07
-3.22016118049765e-06
-5.39660397117231e-06
-2.04829302682461e-05
-6.79304406809979e-06
-2.95062688269192e-06
-1.41162572205324e-05
-1.68134279350936e-05
-1.4505443705444e-05
-5.76840028776411e-06
-8.3207126637158e-06
-2.86292784656588e-05
-2.87552240792475e-05
-3.02777682095797e-06
-3.89698540903825e-06
-3.95607007672646e-05
-3.37971007038334e-05
-1.44104686688811e-05
-7.00647487326522e-09
1.01708714990844e-06
-2.04910083371822e-05
-1.19167859486916e-05
-1.52344892071223e-06
-9.69458723334233e-07
-1.0094298129349e-05
-1.92167633484876e-05
-2.21323906764807e-05
-8.52204784635761e-06
-1.53760706385307e-05
-7.06120908733248e-06
-1.36647607868691e-05
-8.75447769330728e-06
-2.49773245676341e-05
-2.97708597751584e-05
4.47723414800362e-06
-3.54145494188646e-05
-1.99540970396439e-05
-2.31909800337965e-05
-2.14215650145475e-05
-6.49701632279887e-06
-1.27997999700811e-05
-2.84215449760182e-05
-1.46347187049521e-05
-2.86338392675085e-06
-2.63903790283171e-05
-1.11504600660456e-05
-7.4183434874157e-06
1.26287321105559e-06
-1.26899733008597e-05
-4.19607058384623e-06
-1.07637416930727e-05
-3.82270227647534e-06
-2.35502550231938e-05
-1.74812034060249e-05
-1.63020403022222e-05
-1.16355180885856e-05
-3.15297700825073e-05
-2.25876976312617e-05
-2.19811362557467e-05
-2.98508066383671e-05
-1.72874455817052e-05
-2.3599390874108e-05
-2.80425349357145e-06
-1.92696096976641e-05
-1.55633651743228e-05
-2.60213081998716e-06
-2.40456277845345e-05
-2.91510820750161e-05
-2.32577882322431e-05
-1.18316065068444e-05
-1.70424757538172e-05
-1.35395135832343e-05
-8.22316713415379e-06
-5.28022833062825e-06
-1.15459971513667e-05
-2.94849553900906e-05
-8.98509745395541e-06
-2.74527204349107e-05
-1.9088962954416e-05
-1.89336278103826e-05
-1.67697566505403e-05
-8.2355583931067e-06
-1.10835550368207e-05
-9.01957964703578e-06
-1.61823405658372e-05
-1.75440029516901e-05
-1.97937870564208e-05
-3.08134277380919e-06
-1.16989158330921e-05
-7.33970181110671e-06
-3.13047450675905e-05
-1.48492925415563e-05
-6.3141532072995e-06
5.28681400462469e-06
-1.10168990521754e-05
-2.02864350728265e-05
-9.1898177481675e-06
1.78282011623015e-06
-2.53855680587708e-05
2.4783563661205e-07
-1.57812019564607e-05
-2.14824551485758e-05
-6.8720723196128e-06
-6.40953179606332e-06
-7.94821765424416e-06
-1.92915868963572e-05
-7.6549342780065e-06
-2.14649059514616e-05
-1.96998310514988e-05
-2.76879490669036e-06
-6.09641186423938e-06
-1.79436810279541e-05
5.58808743983923e-06
-2.39449927608478e-05
-1.38294613746154e-05
-1.98809807607791e-06
2.39534836452334e-06
-2.41439169464465e-05
-2.44510463043401e-05
-6.43669672400497e-06
-9.58536000082428e-06
-2.31389425509778e-05
-2.8089393462412e-05
-2.6011938150108e-05
-1.14190354083987e-05
-2.18976399718368e-05
-3.07939502653415e-05
-2.05265710867468e-05
-8.18495592909113e-06
-2.3477932442543e-05
-1.75994695211769e-05
-1.64403368390784e-05
-1.91467603872142e-05
-1.18048027744395e-05
-2.90569255758848e-05
-2.45628904738099e-05
-3.60351439072929e-05
-3.25523247788195e-05
-1.32216475564739e-05
-1.19170071349338e-05
-7.01662439713774e-06
-2.11354267037238e-05
-2.20616692462925e-05
-3.26050319007964e-06
-2.69158739784648e-05
-2.55660902903886e-05
-1.08274588772116e-05
-1.39344290479343e-05
3.64397198267436e-06
-3.0941985938558e-07
-1.70770383407473e-07
-2.9104765111486e-05
-2.85715585563536e-05
-1.36727958786883e-06
-3.25712624313921e-05
-8.10804589882932e-06
3.87242104535341e-06
-1.64762152843361e-05
-2.47310661674433e-05
-1.30169908203148e-05
-1.53662490604809e-05
-1.95301062588538e-05
-4.74041814367686e-06
-5.31973401126689e-06
-2.2453528739355e-05
-2.11819238502342e-05
-6.60051200280297e-06
-1.82514637779043e-05
-3.23970723579644e-05
-1.17573087052653e-05
-1.60981625437254e-05
-4.89976305004256e-06
-2.24379774930208e-05
-4.86977385479882e-06
-1.08588195536609e-05
-9.35608519805787e-06
-8.51267338230436e-06
-1.44705401895402e-05
-1.61278279239635e-05
-1.68920662626151e-05
-2.50112243240624e-05
-2.49197763546528e-05
-2.16042194829525e-05
-2.09197625148264e-05
-5.27044713186643e-06
-2.8418429539659e-05
-1.12550910103883e-06
5.43037141725856e-06
-8.67720922403215e-06
-2.06558013045861e-05
-6.8157425653378e-06
-3.93407939070844e-06
-1.06271263017308e-06
-1.80720657041724e-05
-2.0472960265156e-05
-9.41447285583001e-06
-1.57759845408505e-05
-1.8722658669636e-05
-2.00712576000446e-05
-1.72275058078291e-05
-2.05456734070568e-05
-2.1738809667719e-05
-8.35524800408353e-06
-3.10589026849698e-05
-2.15442823899251e-05
-2.07924376021999e-05
-1.84655514777328e-05
-9.53218043469874e-06
-5.58384223268007e-06
-2.01475925213364e-05
-1.57340491177598e-05
-1.45309819956216e-05
-2.2716511336458e-05
-8.10636896901874e-06
-2.46336776303788e-05
-2.26130200516113e-05
-3.11576840112338e-05
-1.68524104385708e-05
-9.30084207344884e-06
-2.000476329465e-06
-1.23771373727582e-05
-3.72607096623013e-05
-4.62108439924221e-05
-1.34871017611487e-05
6.33738410626903e-06
-1.44586446812555e-05
-1.98496110291915e-05
-3.93940343983193e-05
-2.42700060856301e-05
-1.14489684218083e-05
-1.76227326026525e-05
-2.14927109715404e-05
-1.06735685444087e-05
-1.40796133921117e-05
-1.39837008591288e-05
-3.63760846621966e-06
-3.20498409372772e-06
-2.31537081499973e-05
-2.26589895176444e-05
-2.03895958315143e-05
-1.19287531742904e-05
8.34976447966056e-06
-1.38118392940828e-05
-2.04003588885295e-05
-1.38191204096954e-05
-1.60952494933803e-05
-1.57312535971452e-05
-2.27854181552751e-05
-3.03782770275548e-05
-1.94257297873247e-05
-9.95895590928782e-06
-3.04740584246744e-05
-6.34018631829259e-06
-1.51099782422081e-05
-1.19559024689034e-05
-1.09252637127677e-05
-1.77803929567698e-05
-1.47147827409418e-05
-1.72032611142985e-05
-1.52489173432763e-05
-2.68983870011639e-05
-1.09517154243491e-05
1.05522275119816e-05
-2.58636788112063e-05
-2.87448192517058e-05
-2.11495170219062e-05
-5.84169737311652e-06
-9.13303948435506e-06
-2.03605427359149e-05
-9.09089577748286e-07
-4.07984985611557e-06
-2.56229694687564e-05
-2.74527411058476e-05
-2.25284393576989e-05
-2.89185208239687e-05
-1.84489090955585e-05
-1.01774305717379e-05
-1.57209881648387e-05
-1.18056894101786e-05
-1.10583609784266e-05
-2.77551458053256e-05
-2.16357740735103e-05
-2.9500299554313e-05
-2.43414093920827e-05
-2.13039572082778e-05
-3.07986783950118e-05
-1.21044861589096e-07
-9.57127053594798e-06
-2.09731565328982e-05
-3.30773031241316e-05
6.12490501475927e-06
-7.7501531478872e-06
-1.83556017611465e-05
-5.84166725795746e-06
-1.59357685797096e-05
-1.18143314875204e-05
-2.18827441368914e-05
-4.44870040482312e-05
-1.34993253401155e-05
-3.71292729408389e-05
-2.20170873274676e-05
-2.17900326413629e-05
-1.48941103961937e-05
-9.39342248496355e-06
-4.09038940106261e-06
-1.40633815033723e-05
-2.68894806549181e-05
-1.38414778018781e-05
-2.10952377941063e-05
-1.46594478719475e-05
-3.29690804051464e-06
-1.57232545043589e-05
-3.52989776695184e-05
-6.04178842019919e-06
-2.38763589210443e-05
-2.35999246573699e-05
-9.00948996378399e-06
-3.56793532619674e-06
-8.38001607666237e-06
-8.87300382440974e-06
-1.64354624576643e-05
-3.05563531945355e-05
-1.52171346684962e-05
-2.06008101395845e-05
-8.37460497618795e-06
-1.72410419736783e-05
-1.73938298362732e-05
-2.03074617275447e-05
-1.26178124840221e-05
-1.97835011360122e-05
-2.06338919756137e-05
-2.77419611456229e-05
-7.9921002808929e-06
-4.43743141422282e-06
1.05247707206404e-06
-1.56642281827628e-05
2.34822297261053e-06
3.29339976766997e-06
-9.43491677161511e-06
-8.19110951885219e-06
-4.88458961811712e-06
-5.52987099908814e-06
-4.3330204640587e-05
-2.30486151308481e-05
-1.44168878603274e-05
-1.69967635544288e-05
-2.45198746036336e-05
-3.51848409864632e-05
-1.54385339363971e-05
-1.9685951313205e-06
-4.23254835289148e-05
-4.30798178367801e-06
-1.11672591782331e-05
-1.21571025448016e-05
-9.44433931633565e-06
-1.04533330768397e-05
8.69016009105201e-07
-4.27714655531308e-06
-8.92099784424902e-06
-1.8035313810884e-05
-2.47775121129769e-05
-1.65859351349838e-05
-2.1645494383674e-05
4.77308746407253e-06
-6.62792339238411e-06
-2.03614937545535e-05
-1.68315015572675e-05
-3.06784872503312e-05
-1.34615321919917e-05
-7.41861257504147e-06
2.09365961074951e-08
-2.48639822694943e-05
-2.55305721178131e-05
-2.09139687517989e-05
-2.88709619193578e-05
-1.00887112895808e-05
-1.4921175118784e-05
-1.30313126909184e-05
-3.3537100161058e-06
-1.85952239971453e-05
-1.4429540078231e-05
-2.8744202809961e-05
-2.42045239458412e-05
-1.28908668477067e-05
-1.47987103207153e-05
-2.18625246937321e-05
-2.85835636925205e-05
-3.03626218255154e-05
-3.20041555643398e-05
-2.14113033631316e-05
-8.20279413458522e-06
-7.73682289137443e-07
-1.45989119863539e-07
-1.214718740323e-05
-2.78889817900075e-06
-2.25770527236717e-05
-2.73966826174348e-05
-7.99749970404334e-06
-2.45989175267162e-05
8.15007949136439e-06
8.9164291435953e-06
-1.60714555019602e-05
-4.27339454662089e-06
-3.2588247663972e-06
-1.40636642525295e-05
-1.64654458143513e-05
-2.82178007120957e-05
-2.86821474570022e-05
-2.07855269933646e-05
-1.122660364635e-05
-1.91249303106443e-05
-3.68559187050904e-05
-5.47739271977659e-06
-4.95225076623753e-06
-1.17331154284932e-05
4.31251871485454e-06
-8.49150469782255e-06
-2.60404916897544e-05
-6.21621679774361e-06
-1.65450909675811e-05
-8.15598127145041e-06
7.37389438589691e-06
-1.59356001102051e-05
-1.6448370482011e-05
-2.7018524532588e-05
-3.36535151140318e-05
-2.48173101653417e-05
-2.87645789680183e-05
-3.78399813870832e-05
-6.77162377910497e-06
-2.97981586499289e-05
-5.50073696774397e-06
1.53575904465514e-06
-2.77442736495503e-05
-9.7022195020811e-06
-2.71624075651028e-05
-1.37640476948831e-05
-2.4606295447677e-05
-5.72040612411431e-06
-7.98848055070263e-06
-4.04727091083549e-05
-2.88320122838343e-05
-3.8344058912847e-06
-7.23381136784293e-06
-3.48180782422612e-05
-2.67876015128718e-05
-1.16407144627685e-05
-3.32409799861597e-05
-2.17080862391232e-05
-2.74192392176349e-05
-8.37919938108388e-06
-2.26425020553056e-05
-2.61012652483115e-05
-2.46120137437237e-05
-1.54356340883145e-05
-1.3183446570848e-05
-1.8741151588828e-05
-2.58607592648728e-05
-8.07473140745059e-06
-3.06214005019717e-05
-2.78177268784877e-05
-1.29402548804795e-05
-1.57164120741938e-05
-3.04515434560542e-06
-1.12706418514645e-05
-1.04743825770368e-05
-9.8480450233242e-06
-1.74998942147626e-05
-1.39947381663902e-05
-2.72333128160955e-05
-7.01461874093622e-06
-1.48342653083812e-05
-5.13116345987321e-06
-1.39255525352509e-05
-1.14720057408595e-05
3.17900418244981e-06
-1.71945121931991e-05
-1.72456546662791e-05
-2.51524725684117e-05
-3.87452667044503e-06
-1.67576085241586e-05
-1.00340038335704e-05
-1.51871095384784e-05
-5.29771401364991e-06
-6.3370048251468e-06
-1.76893837712969e-05
-1.44041710534203e-05
-1.08868414792623e-05
-2.72225965884849e-05
-1.20647414116022e-05
-7.48448594121846e-06
-1.6212815635878e-05
-1.21897060255699e-05
-4.85751702503689e-06
-4.77980292293273e-06
-2.84661426686848e-05
-1.51497698600308e-06
-2.56432806120466e-05
-1.66691292995804e-05
1.22208568086068e-05
-1.85148968510471e-05
-1.72966771307808e-05
-6.90292219927954e-06
-2.80020712915219e-06
-1.41356627035241e-05
-1.49164039139374e-05
-6.86245259017289e-06
-1.88315340133299e-05
-2.40003773419263e-05
-1.98307576358303e-05
-2.66074458781365e-05
-1.45370807735128e-05
1.58255690964652e-05
4.62059712924343e-06
-2.09347159338287e-05
-2.04046992975816e-05
-3.16331893625181e-05
-1.45752773847037e-05
-9.75501010395794e-06
-2.03565630249324e-06
-3.8089754648942e-06
-2.71877800030713e-05
-1.11306748175703e-05
-1.42147185963423e-05
-3.00864184910264e-05
-8.18140265647398e-06
-3.25734147802223e-05
-3.34217085310339e-05
-2.80687037124766e-05
-2.73009786388775e-05
-1.23107719232887e-05
-1.52235462165525e-05
-1.34592495477849e-05
-2.68172453978484e-05
-6.55675937326879e-06
-6.33962025254059e-06
-2.51435913088755e-05
-2.75867561825635e-05
-2.49087093490511e-05
1.76992738086866e-05
-1.03299740082732e-05
-1.79064359032695e-05
-3.46842841365987e-06
-1.29653651010134e-05
-2.31273496214332e-05
-7.48683768543705e-06
-6.90106763727523e-06
-2.8210358462515e-05
-2.74662943695265e-05
-2.52239296173956e-05
-3.97614579675575e-05
-1.27815498170302e-05
-2.46118254586106e-05
-1.55812609653368e-05
-1.90879509461733e-05
-6.6563148897851e-06
-4.17946389128961e-06
-2.92502157274069e-05
-9.61935823774514e-06
-1.43445472905869e-05
1.66191329012956e-06
-1.30970710310075e-05
-7.86814681882327e-06
-1.44499036072813e-05
-7.95033102387719e-06
-1.31113123368043e-05
-2.16499153847396e-05
-2.60458969167565e-05
-1.61677411534899e-06
-3.13178135833822e-05
-2.83788045000363e-05
-2.11485962992833e-05
-1.55354336883685e-05
-8.25272820263605e-07
-3.19742341918045e-05
-7.80499547808514e-06
-1.47716608385394e-05
-1.77006186255992e-05
-1.09268637710832e-05
-1.73489957843976e-05
-1.68111548002548e-05
-9.83692804465074e-06
-2.05523680599422e-05
-1.2979270238898e-05
-4.31531478989317e-06
-8.76392274894326e-06
-1.25562677402088e-05
-2.93349691760834e-05
-4.93853388823026e-06
-1.80899478672545e-05
-2.13071496937639e-05
-9.11776950924592e-07
-1.60794192333748e-05
-2.58274359270706e-05
-1.05519594870951e-05
-3.88114219072219e-05
-2.08345179357636e-05
-2.01423907016557e-06
-1.2955183772547e-05
-2.15377615259921e-05
-2.61774596522465e-05
-1.38874286453325e-05
-2.83105595888e-05
-2.64131242428792e-05
-1.74498566827532e-05
-9.83414666795499e-06
-1.20913044512836e-06
-1.08805278604298e-05
-2.81785029688413e-05
-2.71494420047228e-07
-3.15417787376798e-05
-1.42857910417077e-05
-1.59392746773584e-05
-2.47791816828283e-05
-2.86831912506899e-05
-8.79561338197697e-06
-3.01212229921625e-05
-5.75256675870157e-06
-3.34058422329827e-05
-1.18178118297273e-05
-3.61754813031139e-05
-1.29943408057576e-05
-1.27548201266913e-05
-2.91761989954844e-05
-8.43437474097931e-06
4.34341617047068e-06
-2.25668553110028e-05
-2.25394613387935e-05
-3.12321633916416e-07
-1.71470610535321e-05
2.05816386161124e-06
-2.14723657902947e-06
-1.21372536261588e-05
-2.22105795060265e-05
-9.6652121293249e-06
-2.75092380960384e-05
-1.70027324505996e-05
-2.94470390108379e-06
3.386758394854e-06
-2.04415269956615e-05
-1.06580611389639e-05
-2.00879247179113e-05
-2.7438108762132e-05
-4.44280388538189e-06
-5.38685139249607e-06
-8.34475008077184e-07
-4.028600627517e-06
-7.87303036639462e-06
8.97118302246517e-07
-2.44529019805794e-05
3.95357034469286e-07
-1.51766111494095e-05
3.31563658427015e-06
-1.40863967171468e-05
-1.99861187790877e-05
-2.46419762535423e-05
-5.92652397296317e-06
-2.73223144588457e-05
-1.41207307940175e-05
-4.76584640315992e-06
-1.46810746279986e-05
-1.35248464549814e-05
-9.96743955512132e-06
-1.55858472282598e-05
-1.93887649187354e-05
-7.11383844351482e-06
-6.71915232492928e-06
-1.45367840798426e-05
-1.49081192820319e-05
-1.28137465532275e-06
-1.70046726295607e-05
-2.21389706155298e-05
-2.7363113738389e-05
-1.44379129622651e-05
-1.29883526336645e-05
-1.47111499563483e-05
-3.74694641632784e-05
-1.50199058463548e-05
-7.98693440415794e-06
-2.97104839926288e-05
-2.5999926346604e-05
-3.04388619574968e-05
-9.46474780210241e-06
-1.80868801573123e-05
-2.33610407716127e-05
-1.18365082145334e-05
-1.0972507897268e-05
-2.81352533784882e-05
-1.21204901834247e-05
-1.31049887170996e-05
-8.02705469151962e-06
-1.22060247675144e-05
-6.15400091659769e-06
-1.62805462223019e-05
-1.14446482612839e-05
-2.32291882519033e-05
-1.45943937755699e-05
-1.52962745845967e-05
-1.73909950714163e-05
8.40043854570257e-06
-1.28918029748062e-05
-1.6244837109541e-05
-2.37544980130258e-05
-2.08449753341331e-05
-2.26396550878511e-05
-2.29545596431164e-05
-1.10770954797859e-05
-4.58226051523664e-06
-1.09504762964453e-05
-1.33546643981941e-05
-1.71303100057655e-05
-2.45668039827178e-05
-2.46171068410144e-05
-7.69776310271049e-06
-9.57812057106421e-06
1.24401827111248e-06
-8.60693852952029e-06
-9.24461507355451e-06
-1.16933644728112e-07
-7.81227463923783e-06
-1.27467934119257e-05
1.06070284870747e-06
-2.0653275422029e-05
-1.46149243533007e-05
-6.08887225047718e-06
-5.19011599697181e-06
-1.98411252219709e-06
-1.48348363783082e-05
-1.74638272261809e-05
-1.069963372022e-05
-2.43138866039314e-05
-1.61908309831284e-05
-2.57361239566277e-05
-2.16030075300673e-05
-1.03877008809807e-05
-4.21554806578687e-06
-2.09466548555466e-05
-3.10094141759969e-06
-2.91773745072117e-05
-2.20983558850653e-05
-1.81931399601607e-05
-7.62826452860727e-06
-8.23575056619456e-06
-1.88979468138406e-05
-1.77618866886761e-05
-1.10857802990599e-05
-2.21667992773303e-05
-3.56193726040968e-05
-1.44942821388376e-05
-3.14535494659457e-05
-1.93627758227702e-05
-4.91719999255772e-06
-1.39001048771675e-05
-1.20464337134723e-05
1.30213662217177e-06
-1.34158990806244e-05
-2.71633257431375e-05
1.96246807308607e-06
-7.19768792899692e-06
-1.80365536012865e-05
-5.88894568621773e-06
-1.95792720740133e-05
-2.46262987428912e-05
-9.07172087260925e-06
-1.26135066200074e-06
-1.42431477999004e-05
-2.5248415594934e-05
-3.24610474952368e-05
-2.99345090174026e-05
-1.27446027439503e-05
-2.42719153791344e-05
1.4791368005949e-06
-1.15412044056786e-05
-1.53086850802228e-05
-3.34057732914458e-05
-2.46829166155642e-05
-1.67124955348439e-05
4.69231306926886e-06
-1.59294293787099e-05
-9.65555133972697e-06
-3.18432710273056e-05
-5.52008109280672e-07
1.69315014354585e-06
-1.7177314548025e-05
-2.6564754218954e-05
-1.42226384406613e-05
-1.71140151835179e-05
-4.61559099736369e-05
-1.81729553465403e-05
-1.94496695694497e-05
-1.73357831931357e-06
-2.13843432516289e-05
-1.72952641181842e-05
-1.36821246269396e-05
-4.79810294459759e-06
-2.78091240650859e-05
-5.520204262518e-06
-3.28924424149502e-06
-1.44508944626848e-05
-9.07233437235411e-06
-2.4591126148482e-06
-1.38413830399704e-05
-1.11640073235096e-05
-8.06497808918712e-06
-1.78835995957746e-05
-1.8143058025829e-05
-1.53815452794214e-05
-3.58633762735905e-06
-8.05110985405147e-07
-9.45652304769929e-06
-2.20837215237971e-05
6.23735143221387e-07
-2.93286214353546e-05
-1.47452839652915e-05
-2.26571017464424e-05
-6.33940001820003e-06
-1.67412809529184e-05
2.1793996171736e-06
-1.55467163102664e-05
-1.3720911423993e-05
-2.77355976381415e-05
-3.95502615079931e-05
-1.91160347428893e-05
-7.9389530999153e-06
6.88348408405695e-07
-2.60494588445703e-05
-8.48956548119521e-06
1.7979552771661e-06
-1.17449780808544e-05
-1.27033940512509e-05
-1.77207718070754e-05
-1.32451636323891e-05
-1.29824974547858e-05
-6.29855575956276e-06
-2.5511140194903e-05
-1.50328745347436e-05
-2.54470297847376e-05
-6.17923843712484e-06
-2.15703884058697e-05
-2.61062822849407e-05
-1.56139844696191e-05
-7.82903754373367e-06
-1.71424366366263e-06
-1.89293796801248e-05
-1.17806038712479e-05
-1.44015385321436e-05
-2.12158285445584e-05
-2.17766827877514e-05
-1.64715635528355e-05
-1.35815829071423e-05
-1.60651726448917e-05
-2.35772262775207e-05
-2.45252664541805e-05
-1.44550261387657e-05
-2.45529234449577e-05
-7.85305429469128e-06
-3.22465464893251e-05
-1.95627325954755e-05
-1.31776694496374e-05
1.01356713161446e-06
3.99237118156016e-06
-8.23296092940722e-06
7.7485397245455e-06
7.32421332772676e-08
-9.30051606208192e-06
-2.11139703987214e-05
-9.47216920503584e-06
-1.6761557207033e-05
-4.78543701963231e-06
-2.32440680271701e-05
-1.53855477322139e-05
-1.88842337485054e-05
-2.23316582371532e-05
-1.16191330933917e-05
-1.08054669122571e-05
-1.95360114670178e-05
-1.76686742484028e-05
-1.00807494744395e-05
-5.69388555483818e-06
-1.27846868429301e-05
-5.72707330130484e-06
-1.64555480057946e-05
-1.06006845058835e-05
-5.80930982817878e-06
-2.42298537139155e-05
-3.08012668774618e-05
-1.27391188469952e-05
-1.54801350202885e-05
-1.42181947826274e-05
-2.67260759506722e-05
-3.13808311800709e-05
-2.47483290011426e-05
-2.53113560180009e-05
-6.91850486622508e-06
-1.04299851497259e-05
7.81000982373533e-06
-1.82400752660173e-05
-2.00294643873215e-05
-1.3200710998879e-05
-1.4437254149507e-05
-2.49158773377214e-05
1.60191273658172e-06
1.00890448071982e-06
-1.30235009356502e-05
5.06077327468858e-06
-1.69464988480012e-06
-1.10482118185875e-05
-3.23294073521586e-06
-2.64653676673634e-05
-1.90050489920833e-05
-5.04409975196545e-06
-1.06959328758418e-05
-1.28237781698254e-05
-2.37097114688328e-05
-1.55413252602595e-05
-1.70236645801134e-05
-8.84974738391721e-06
-3.15615877182045e-05
-1.53905027420439e-05
-3.26159735092988e-05
-2.23193253557834e-05
-4.41582131498665e-06
-1.60253026903895e-05
-3.65836241131337e-05
-1.85636947928499e-05
-2.10922581385235e-05
-1.58995205130889e-05
-1.97808377049183e-05
-1.06529123899433e-05
-5.03604054035241e-06
-1.33510313418566e-05
-5.35009827285965e-06
-1.77761559854091e-05
-1.67518597474876e-05
-2.69198354874999e-05
-2.76469825094447e-05
-1.63664148167305e-05
-2.95811815170865e-05
-1.39732464505114e-06
-2.47391790651749e-05
-2.02004108534074e-05
-1.29798947015633e-05
-1.8922633090303e-05
-8.77094942586334e-06
-1.40841335350659e-05
-9.58462684606935e-06
-7.68968010891788e-06
-1.24308974458696e-05
-1.42844303001945e-05
-1.96678137796006e-05
-4.23248854632008e-05
-2.32043489085882e-05
-2.02218886489257e-05
-2.59947016564523e-05
-1.91217495553742e-05
-2.45443776680509e-05
-1.41008380713123e-05
-1.33800841404058e-05
-1.54827260823982e-05
-4.83298608407952e-05
6.57568549591775e-06
-1.74965312761023e-05
-1.68981205891296e-05
2.84140586541472e-06
-2.92626086959462e-06
-3.22066015810956e-06
-1.17597408328707e-05
-9.82539922158528e-06
8.03676290438725e-06
-1.26919109244635e-05
-2.50280908886734e-05
-1.45717749117132e-05
-7.09630094899816e-06
-7.97278713030616e-06
-1.66385107874013e-05
-2.39321514978858e-05
-2.86886084850305e-05
-3.33732773396949e-05
-2.25081239816534e-05
-2.92323416842297e-05
-1.45326733909272e-05
1.02561662289612e-05
-1.66734075869926e-05
-1.97800299932471e-05
-2.42127699054669e-05
-1.08587961967864e-05
-2.18111859823407e-05
-1.15236621271999e-05
-6.73664363003763e-06
-1.38602231710598e-05
-2.13077538424939e-05
-1.51524808200493e-05
-4.48551170174864e-06
-2.79928019815462e-05
-1.38910859044826e-05
1.60587509812448e-06
-1.47754513007392e-05
-3.11464019993994e-05
1.30636942057611e-06
-2.13622519041024e-05
8.06735513706881e-08
-1.13045422939667e-05
-3.01542762881268e-05
-1.73736789361541e-05
-1.08209071342166e-05
-9.02736679216911e-06
-8.75140946410607e-06
-2.00568849031115e-05
-2.74970690588835e-05
-2.73059099409898e-05
-7.03651956623662e-06
-1.54236043756071e-05
-2.10462479393037e-05
-2.08279298397786e-05
-2.92981593432382e-05
-2.54089392503099e-05
-2.0603084823663e-05
-9.06558905349511e-06
-8.19693954632437e-06
-1.56042121174045e-05
-2.45648468014234e-05
-1.72869785208927e-05
-2.22817465688993e-05
-1.3327972768631e-05
-5.23522163981662e-06
-2.3859620939634e-05
-3.18516869393369e-05
-1.48152352213449e-05
3.49284210743856e-06
-1.61614290124326e-05
-2.50573858702706e-05
-1.35298241909346e-05
-1.23225500521226e-05
-1.50687001713381e-05
-1.26313115880232e-05
-2.09008918116067e-05
-8.23669474536071e-06
-6.37381270270948e-06
-7.95122424456584e-06
-1.61149682571966e-05
-1.82999785945708e-06
-1.45432690129732e-05
-5.74068995877066e-06
-2.32035425906675e-05
-2.81574270295142e-05
-2.09273738262664e-05
-8.4481302957641e-07
-1.96805168458112e-06
-7.06017679250931e-06
-2.96583118061716e-05
-1.74650990773776e-05
-2.48384355375468e-05
-1.08188066995001e-05
-3.2236901309173e-05
2.58893839181073e-06
-6.4420220116071e-06
-1.30914053487897e-05
-1.39848829827614e-05
-3.76034127413027e-05
-2.61071792925746e-05
-3.70053426376616e-05
5.43043976326877e-06
-4.57139317509668e-07
-1.95254121104417e-06
-4.93032923151619e-06
-1.59453610491316e-05
-1.00024425639656e-05
-2.54152891655814e-05
-3.11057494403155e-05
4.17178786698899e-06
-3.61806748299974e-06
-1.26531585132935e-05
-1.46761684805228e-05
-5.98263919053325e-06
-2.56866756084876e-05
-8.15450113903373e-06
-2.11977960842886e-05
-2.28268700642379e-05
-6.63014928554311e-06
-2.32049969277309e-05
-1.80146930677253e-05
-1.81965552645127e-05
-1.89937624145241e-05
-2.43499109893508e-05
-1.98299420089346e-05
-3.03608130181862e-05
-1.45791423945756e-06
-1.57431907228715e-06
-1.71642884380296e-05
-1.17542625515243e-05
-1.9951159672419e-05
-1.15494545806786e-05
-2.59977409299915e-05
-1.86025908841822e-05
-2.49725979062882e-05
-3.21639586977698e-06
-1.53992262224331e-06
-3.12340303022939e-05
-1.32935269935845e-05
-1.67891957585142e-05
-2.10817325993573e-05
-1.31500269914941e-05
-1.95504614518392e-05
-2.10493725774448e-05
-3.6255117656603e-05
-4.51634572863022e-05
-1.39927327547518e-05
-2.47189858728929e-05
-1.63325082738324e-05
-3.29820286429787e-06
-5.50025852100378e-06
-4.53005506929205e-07
-6.3407032966478e-06
-8.98774994359669e-06
1.65184883602143e-06
-1.44053996652039e-05
-2.96631086153598e-05
-1.26127648006944e-05
-1.92479533932492e-05
-1.07902286102518e-05
-3.5617642124566e-05
-1.89370123246206e-05
-1.25727414026607e-05
-5.97756940078738e-06
-1.22820077721906e-07
-1.47413863853907e-05
-2.02747253550967e-05
-1.32529956978744e-05
7.9640655341674e-06
-5.29805013632907e-06
-2.01902225157695e-06
-2.76867400093218e-05
-1.19009334974109e-05
-8.1262697635434e-06
-2.13945532532748e-06
-3.1615646546108e-06
-7.01046428274005e-06
-2.42283046712906e-05
-2.30762760343131e-05
1.01386596217882e-06
-1.78384909246267e-06
-7.71481797240592e-06
-1.83250661326845e-05
-2.42277235512752e-05
-1.2372457564419e-05
-1.87303759459277e-05
-4.14669274477888e-05
-2.5592788150755e-05
-5.8029912633579e-06
-1.76869900584391e-05
-1.62308487251947e-05
-2.21719456901087e-05
-1.45741051808085e-05
-1.10158941707293e-05
-7.06484069083113e-06
-1.26347716879446e-05
-9.4263686338227e-06
-5.39047379065131e-06
-1.67871642151816e-05
-2.22258690669094e-05
-1.22056778462289e-05
-1.7714245428655e-05
-1.75520013365969e-05
-2.55563187707306e-05
-2.10717714115021e-05
-2.70648287484586e-05
-1.86860979661038e-05
-2.86338397697905e-05
-2.8111282814509e-05
-1.90271681886052e-05
-2.82573572983246e-05
-2.39841703554275e-05
-2.57070794133294e-05
-1.38034418205066e-05
-4.92619432757013e-07
-3.10370431608346e-05
-7.15468824722286e-06
-6.64756336336618e-06
4.26268967809046e-06
-5.42237347545414e-06
-1.99054355751279e-05
-1.59831436032554e-05
-1.82574430110861e-06
-2.51648426814048e-05
-2.8475974391505e-05
-1.38984785240453e-05
-4.3224060440133e-06
-1.90311336480235e-05
-2.08410642213491e-05
-2.66113747989841e-05
-2.59290579359416e-05
-1.18459648895378e-05
-1.6993227221098e-05
-2.39885270856697e-05
-3.04778611092082e-05
-9.32264771801282e-06
-1.45778340374625e-05
-2.60763898813025e-05
3.59600873495581e-06
2.79611317365555e-06
-1.71470495983067e-05
-2.26386389975865e-05
-8.35315361940766e-06
-5.54828683119118e-06
2.21830835762563e-06
-1.64164836637507e-05
-2.51797338072565e-05
-1.50618237415392e-05
-2.04251870180451e-05
-2.35924873242337e-05
-9.62440781157939e-06
-1.27795632342436e-05
-2.49721330462526e-05
-2.79119390204939e-05
-1.78345769701037e-05
-7.08033336822541e-06
-1.98272397934515e-05
-1.33039363940788e-05
-1.82021605239906e-05
-6.44107771117009e-06
-1.01689621947924e-05
-1.19158009810475e-05
-4.09681996360436e-05
-1.82713442056256e-05
-6.51109682211689e-06
-1.52011181887582e-05
-2.9818575152479e-05
-1.80062312180658e-05
-1.97954156909884e-06
-1.50815994945937e-05
-2.23513606091159e-05
-1.95365550295759e-05
-1.03136705690663e-05
-7.43592335976327e-06
-3.373446900168e-05
-2.58362345431661e-05
-4.62220822394495e-06
-1.63577603032437e-05
-3.4017799228168e-06
-1.3843571627278e-05
7.40634522468018e-06
-2.73084704092824e-05
-3.17801212405667e-05
-1.49399646690138e-05
-1.83696822476081e-05
-1.89735634789579e-05
-1.28232359930903e-05
-2.64709559118434e-05
-5.04002701396807e-06
-2.11149035161288e-05
-2.21657837161864e-05
-1.36959533790628e-05
-2.53781474989507e-05
-4.39505393020017e-06
-3.28866757172192e-05
-2.33628740230871e-05
-2.83639512386599e-06
-3.2787277859549e-05
-5.2452665414517e-06
-9.83166733697464e-06
-7.74374452452718e-06
-1.03609819536798e-05
-2.93550970862767e-05
-1.23131826669455e-05
-2.86760060142186e-05
-3.35833891547551e-05
-1.38777209757584e-05
-2.09161606948906e-05
-2.16480678357844e-05
-2.05940075377938e-05
-2.13876660699947e-05
-1.33982671852013e-05
-8.13004192874166e-06
-1.301553556198e-05
6.56262877154009e-06
-1.34555763433411e-05
-2.4965728699046e-05
-5.20490805078566e-06
3.47412801292035e-06
-1.78219097764767e-05
-1.70123500983778e-05
-1.19038642391702e-05
-7.64921507034608e-06
-4.08777235262035e-06
-2.04765215690649e-05
-4.65688172285383e-05
-8.30510081751669e-06
7.55996502155035e-06
-2.48710081712262e-05
-2.76011846861488e-05
-9.64161438093493e-06
-1.6056816539613e-05
-9.50768153221034e-06
-2.15724678724542e-05
-9.82226059094764e-06
-2.15654852525012e-06
-2.30018388750749e-05
-1.93034260650899e-05
-2.12913232163621e-05
-8.6614214426965e-08
-1.53082588324297e-05
-1.72550799994715e-05
-4.41887935795451e-05
-5.1055535686827e-07
-1.45624910918675e-05
-1.23450671630186e-05
-2.7655208424234e-05
-1.13474705012937e-05
-2.08868289120316e-05
-5.13043655710835e-06
-6.36938154616809e-06
-1.23980505641498e-05
-1.15694244545779e-05
-5.73971042706987e-06
-5.59160162775361e-05
-2.79342868967659e-05
-3.33526441663646e-06
3.86040319234192e-06
-1.50596370144371e-05
-3.51453027255894e-05
-2.37592660759567e-05
-1.65930973874076e-05
-1.23057407457885e-05
-3.35827333933577e-05
-1.35779727091707e-05
-1.95170381116571e-05
-3.78042294317307e-05
-3.75566487084285e-05
-1.0851304066275e-05
-2.51519703464874e-05
-2.96284767912307e-05
-3.10023280065699e-05
-1.04623740939608e-05
-2.17336883851325e-05
-2.3879546556783e-05
-1.26248470874882e-05
-1.59835931731884e-05
-5.56261899215672e-06
-3.26992356671957e-05
-2.27812390761954e-05
-3.20094474003086e-05
-2.05155860093087e-05
-2.68590202133929e-05
-3.80220364400059e-05
-2.94632255248767e-05
-4.57022574976093e-05
-1.68971216120646e-05
-1.20900747206138e-08
-1.21207121782437e-05
3.97779676587749e-07
1.66646465044881e-06
-1.09328732876512e-05
-1.90759728016022e-05
-3.05291622424491e-05
2.00496761396204e-06
-2.32362997948919e-05
-6.74514662685698e-06
-2.63500523790612e-05
-1.67520134794328e-05
-1.36382421218793e-05
-1.48715599969725e-05
-3.85671077915598e-05
-1.15021659919697e-07
3.97770916426142e-06
-1.22742595343065e-05
-4.50620170924236e-06
-2.84230078298461e-05
-1.03370674116202e-05
-1.41549941929702e-05
-2.54105579931928e-05
-2.04330608627394e-05
8.49830515056144e-06
-1.67940606050653e-05
-9.08463716346802e-06
-1.45193420824579e-05
1.14564773276041e-05
-2.17275047480962e-05
-5.55727861164841e-07
-3.05786857795198e-06
3.59517594067211e-06
-1.3627663269068e-05
-3.21593461210377e-05
-6.01905877692697e-06
-2.29249140082387e-05
-3.08314460677665e-06
-3.99635045607926e-06
-2.01489103830898e-05
-1.2169028925872e-05
-1.7744752876665e-05
-1.92756721383746e-05
-2.53044894833802e-05
-3.34814519431671e-05
3.67576474234811e-06
-1.81121755487381e-07
-1.42436771678072e-05
-2.40778332166015e-05
-1.55354723703736e-05
-1.43798920318242e-05
-2.87327322776827e-05
-1.91106643121762e-05
-3.3593133372572e-06
-1.5044082172843e-05
-2.34520680393665e-05
-2.43630332265556e-05
9.24170088092773e-06
-3.26021322880063e-07
-3.24880564298768e-05
-1.52987282639053e-05
-1.34157588738673e-05
-1.17282030543195e-06
-2.87649523052277e-05
-7.23661952027854e-06
-2.17192012166986e-05
-2.1507294333344e-05
-1.27394705335902e-05
-1.06249135507908e-05
-2.65032798503545e-05
-1.40373562351528e-05
-3.00661057572936e-05
-3.14712566571952e-05
-1.13189181454756e-05
-3.06230530740223e-06
-6.81747604385033e-06
-3.2820854156742e-05
-1.1389535393865e-05
2.64079352562277e-06
-2.39030536260474e-05
-1.28415280525808e-05
-7.24424432744981e-06
-7.98356244667758e-06
-1.14872672374016e-05
-9.5427383922205e-06
-9.50458546545552e-06
6.53430644882171e-06
-2.34558772419968e-05
-2.84051213783351e-05
-1.98990049364033e-05
-1.1064987275767e-05
-2.1100842062595e-05
-1.44633109825733e-05
-2.26252872683143e-05
-4.38595567968045e-05
-5.31581593601347e-06
-1.99620846642175e-05
-2.92345155533074e-05
-1.34533784421363e-05
-5.09380204021287e-06
-7.88367161912277e-06
-1.92111648042927e-05
-2.78633154575473e-05
-2.43095477173885e-05
-1.7904710933495e-05
-1.60619569322929e-05
-2.17330225910943e-05
8.24637644555317e-07
3.49023360891861e-08
-2.07462239528103e-05
-2.44814673415149e-05
-1.61864458014483e-05
-3.78031811733653e-06
-2.30041242037199e-05
-1.62447055286476e-07
-1.56294569673504e-05
-7.23776312901834e-06
-1.09729857507788e-05
-2.236977734491e-05
-1.08163963191505e-05
-7.06521961299531e-06
-2.40304008067238e-05
5.35287615702843e-06
-2.84526375788868e-05
-1.19492062656152e-05
-2.51211098962477e-05
-1.94282503619967e-05
-2.72378858184137e-05
-3.6411370490205e-06
-2.90252826406403e-05
-1.4711362367748e-05
-2.11046229935002e-05
-2.28344405957169e-05
-1.73354670730093e-05
-2.50648426205104e-05
-9.67709509731824e-06
-1.8096422625824e-05
-1.7273666892399e-05
-2.64369476004005e-05
-2.4328318028648e-05
-2.38379370117724e-06
-5.78090595349155e-06
-8.0622552013956e-06
4.63594140161238e-06
-2.85026817080519e-05
-1.33049542558581e-05
-2.34848297792847e-05
-2.88975875952663e-05
-3.00811185800102e-05
-3.11735300881919e-05
-2.07796511554401e-05
-2.37358493347958e-05
-2.76221098712261e-05
-2.5314406026566e-05
-1.22185288264614e-05
-2.72072180068026e-06
-2.10269296985005e-05
-2.30858709094824e-05
-8.18476847348957e-06
7.38354019744931e-06
-1.5995833782454e-05
-2.18254293151089e-05
-2.46765623180803e-05
-1.79717015069749e-05
-2.00824027513647e-05
-3.76595014539586e-05
-4.77120369054445e-06
-3.47391787778354e-05
-2.08228514097248e-05
-2.59725858279616e-05
-4.09650365186042e-06
-2.55013198459499e-05
-1.96005000645034e-05
-3.40289812897612e-05
-2.33297986027941e-05
-4.72599430847507e-06
2.56452799519404e-07
-5.39782005566394e-06
-1.06729559143807e-05
-1.46900452070124e-05
-1.38841926014554e-05
-2.93847179260825e-05
-3.9431027471046e-06
-1.02948277407909e-05
-1.77435277749184e-05
-1.54016382423128e-05
-2.38238698573635e-05
-6.09833587844821e-06
7.90764787203896e-06
-1.69449534944686e-05
-2.76344236008826e-05
-2.67380186259431e-05
-4.64821405121886e-06
-2.88944960959277e-06
-1.06369124464061e-05
-2.65642062291181e-05
-1.25027759950196e-05
4.8073005591532e-06
-2.01009277383906e-05
-2.93291481254644e-05
-7.21387630308646e-06
-1.71039255426805e-05
-1.78555357576159e-05
-2.20755074566908e-05
-2.27050988886178e-05
-2.76460898454658e-05
-7.92077220634194e-06
-1.85882010728186e-05
-1.58402559762951e-05
-9.87645736558382e-06
-3.04882800709716e-05
-1.98714595627111e-05
