# Supplementary material for: Research on computational propagation and identification of mine microseismic signals based on deep learning
Source: PLoS One. 2025 Oct 22;20(10):e0334641. doi: 10.1371/journal.pone.0334641 (PMC12543183; doi:10.1371/journal.pone.0334641)
Supplement: S9 Data — (ZIP) [file pone.0334641.s009.zip › 000101100000444.xlsx_0.txt_24.txt.txt]

-1.91072416770111e-05
-2.57965666400238e-05
-7.80138031986355e-07
-8.06058553539517e-06
-2.11850090849158e-05
-5.08372144662593e-06
-1.58832341183153e-05
-2.58154868743658e-05
-2.67464437434857e-05
-2.06528400653554e-05
-2.5810813954388e-05
3.35562695765526e-06
6.621508247345e-06
1.81071685907028e-06
-1.71812902924288e-05
-2.1780345106916e-05
-3.14163890654649e-05
-1.42020453436826e-05
5.06766824315805e-06
-1.96131847097417e-05
1.12734796811111e-06
-1.91397547573356e-05
-1.48116871576137e-05
-1.09790387844843e-05
-9.88033342510387e-06
-1.12511162558127e-05
-1.71246887479997e-05
-7.38196878113589e-06
-9.79497632198987e-06
-1.96330033237284e-05
-2.75715117513671e-05
-1.95704557509556e-07
-2.43088480607903e-05
-9.26075040937557e-06
-1.355954547907e-05
-1.18677820481608e-05
-1.77298392323385e-05
-2.28754351882437e-05
-1.53523530951299e-05
-1.632290038299e-06
-2.7590949466277e-05
-2.38763030775069e-05
-2.07337113415505e-06
-8.22862124668261e-06
-1.61691930668595e-07
-2.33098929645412e-05
-1.75719472015833e-05
-3.41146917858929e-06
5.3805151976284e-07
-5.25357179480907e-06
-9.56695071844176e-06
-2.41103072725619e-05
-1.66928855696272e-05
-2.0217448972941e-05
-2.85561832576126e-05
-2.75861273799603e-05
-1.30328366120916e-05
-2.38449240485795e-05
-8.89371735479595e-06
-2.01424159100809e-05
-1.69578548640396e-05
-5.48692817418301e-06
-2.2492943608564e-05
-4.32489830530756e-05
-1.98394729192443e-05
-3.29564810302618e-06
-1.27428341029863e-05
-4.58440258111491e-06
5.06159374838119e-06
-1.45627143243913e-05
-9.93142285852924e-06
-1.47301726089648e-05
-1.49965684412717e-05
-6.48182232598619e-06
-3.05415748785426e-05
-2.88695696029611e-05
-5.44607153508344e-06
-9.58516650503228e-06
-1.44919786564974e-05
-2.18285500622344e-05
-2.34996691934737e-05
2.98800713671646e-07
-2.13556549157803e-05
-1.57522842237587e-05
-3.51583902631185e-06
-2.30024094405646e-06
-2.12377451103571e-05
-1.75239292727378e-05
-1.09477510150372e-05
4.83603911660129e-06
-2.47694826844958e-05
-6.8742591404277e-06
-3.9574063450038e-06
-1.92524750268658e-05
-2.63206686719429e-05
2.58056275335775e-06
-1.50795091461955e-05
-2.74109314171711e-05
-9.50985770043951e-06
-3.20369023907044e-06
-1.5671285033777e-05
-2.29384342587399e-05
-8.59760891693181e-06
-2.8998256631573e-05
-1.15967161323095e-05
-1.26717369178423e-05
-2.68083287647125e-06
7.62826713435964e-06
-2.80172803116789e-05
-1.50665682284473e-05
-1.07242358091246e-05
1.65504173610324e-06
-3.97508733869201e-06
-1.7044868320451e-05
-2.24325917054082e-05
-2.18363745064669e-06
-2.67731152130711e-05
-2.50495117381179e-05
-1.14637350110561e-05
-2.10494665410376e-05
-2.40103820375863e-05
-2.94254896907178e-05
-2.77527577523728e-05
-2.58244869151946e-05
-1.97831500963168e-05
-4.89257821847149e-06
-4.94898058230449e-06
-2.82775578535594e-05
-1.44526607733645e-05
-1.11298396028213e-05
-1.95490493955615e-05
-5.08476410815518e-06
-3.55677355148113e-06
-1.56981170107967e-05
-4.36243673660279e-05
-1.75387661236511e-05
-2.75051462027994e-05
-2.58518146662569e-05
-2.52200715148901e-05
-1.42786367827273e-05
-6.03817891914599e-06
-1.26860066671837e-05
-1.69386748886514e-05
-3.26926393996439e-05
-2.4905063684046e-05
-2.54098369358115e-05
-1.02416852953195e-06
-1.18341789134223e-05
-3.92485297503308e-06
-1.38408719492216e-05
-2.34909814201039e-05
-8.12932685864572e-06
-1.96541827668185e-05
-8.34169877793744e-06
-5.76275582491311e-06
1.34712206122978e-06
-8.87425811787822e-06
-1.55871835337865e-05
-2.03241977983276e-05
-1.0562582791099e-05
-8.09626780893517e-06
-9.78175417006932e-06
-1.28386528011441e-05
4.74141443968158e-06
-2.87012708451107e-05
5.83553398852284e-06
-2.47384761149066e-05
-1.6242343923962e-05
-3.00328612900722e-05
-3.11646266820991e-05
-1.65208558925855e-05
-4.74285601140415e-06
-1.69549512166729e-05
3.13740372500817e-06
-2.77716794757369e-05
-8.79029085201736e-06
-2.77417179708484e-05
-1.37840770085094e-05
-2.58836225463771e-05
-2.83549975183808e-05
-1.83567466765032e-05
-2.62326180107422e-05
-2.37125736978988e-05
-3.20656364761127e-05
-1.30567902984481e-05
-6.78124206928232e-06
-1.24534716817045e-05
-1.24355900952359e-05
-1.80027570420835e-07
-1.56416916511995e-05
-1.35778596945983e-05
-1.60151619918404e-05
-1.36816803820229e-05
-8.03106702218792e-06
-1.73002306914385e-05
-2.58679105357198e-05
-1.25183915480393e-05
-1.3880614523151e-05
-2.24276096278639e-05
-2.88366027416129e-05
-1.09359497045529e-05
-2.13541187324817e-05
-2.6677042257815e-05
-1.8588670980375e-05
-7.22149230390624e-06
-1.32581080612077e-05
-5.38106028358078e-06
-2.09542385344151e-05
-5.16973297995123e-06
-2.58063483384597e-06
-1.20448557601397e-05
-2.03925594614135e-05
-1.41874523051608e-05
-2.73180359394074e-05
-2.21828077154035e-05
-1.22881180195514e-05
-1.84024428535737e-05
-2.16163642172204e-05
6.23880455960678e-07
-5.73542137737721e-06
-2.01850289560568e-05
-1.489024958438e-05
-1.44211858947992e-05
-5.54848592475932e-06
-1.95151956967659e-05
-1.45836615746353e-05
-2.3507124437583e-05
-3.03737650276958e-05
-2.44461409341916e-05
-2.07689582190808e-05
-1.93037431693824e-05
-1.40185975816091e-05
-1.09063156153842e-05
-3.33539740393449e-06
-2.73000285150579e-05
-1.04887474919366e-05
-1.19398528881741e-05
-7.96261943143436e-06
-7.14027501579112e-06
-7.43552953379235e-06
-1.41445096736862e-05
-3.68870952328976e-05
-2.45654565294101e-05
-1.6565663796322e-05
-2.13109697305955e-05
-2.11688471472776e-05
-1.87812745256401e-05
-9.50963790321685e-07
-7.10805270777444e-06
-8.46578229753126e-06
-1.68737265994395e-05
-2.34183887234547e-05
-1.71031874540339e-05
-2.2939005419821e-05
-2.33496473331243e-05
-1.44298933516867e-05
-2.48035486962265e-05
-1.92735040741835e-05
-2.09014955480202e-05
-2.20148947732855e-05
-1.12844446693521e-05
-1.60591598730324e-05
-1.07732452195677e-05
-2.03912118536227e-05
-1.21656542887462e-05
-1.19256645155158e-06
-2.0165445803117e-05
-1.10915549060807e-05
-5.02194863526884e-06
-1.27029579981429e-05
-2.09204670073548e-05
-1.59878001466541e-05
-7.88328862777449e-06
-1.50675414504476e-05
-1.85367887364158e-05
2.8624970636032e-06
-1.32204838729053e-05
-2.71781581747386e-05
-2.0120322929843e-05
-1.43161479155406e-05
-2.09464525116738e-05
-2.02099760855696e-05
-2.78645826603492e-05
-1.21559601439998e-05
-1.18962203872646e-05
-1.22145171895637e-05
-8.41891149906916e-06
3.07008276566412e-06
1.1256920990769e-05
-3.34824136090653e-05
-2.15969785628436e-05
-1.17927052844545e-05
-1.10759986291861e-05
-1.59097951240389e-05
-1.9791917321761e-05
-2.02951172835042e-05
-1.96238210343235e-05
7.89204027535348e-06
-1.70538521146455e-05
-1.28846420345499e-05
-3.32096368288006e-05
-3.59955364774598e-05
-3.25627713602873e-05
-1.86887991944831e-05
-6.50870701467134e-06
-1.6098048432684e-05
-2.10371355052125e-05
-1.43754654335632e-05
-1.48533061560951e-05
-8.77148739811914e-06
-1.88532512751693e-05
-9.25411410329352e-06
-6.08351490383322e-06
-3.44211542551748e-05
-1.0293522065713e-05
2.56361389388914e-06
-6.91999285056787e-06
-6.81975377259407e-06
-3.22013296354709e-05
-1.30345813732431e-05
-1.50617460157668e-05
-3.78163377912407e-05
-1.89542411654236e-05
-3.46173101530239e-05
-1.82111368983643e-05
-5.45148344547682e-06
-1.1686369838918e-05
-2.51428466431782e-05
-6.37799030290247e-06
-3.17665876960671e-05
-4.04868938429239e-06
-2.362241706365e-05
-2.81641570459336e-05
-1.48716969169507e-05
-1.59398714683017e-05
-2.14194834579346e-05
-3.7162998112562e-05
-8.94938055127848e-06
-4.25075904740464e-06
-2.20266817134778e-05
-1.53403446736217e-05
-1.81166848873506e-05
-9.10629358793286e-06
-1.8676881814299e-05
-1.50279053100784e-05
-3.7119192006501e-06
-2.41085319984278e-05
-2.42695586874791e-06
-1.64122112736791e-05
-2.80008304343496e-05
-2.50204222097364e-05
-9.24843111887924e-06
-2.15400402995227e-05
8.40779312475982e-06
1.83864650904973e-06
-1.44259245402113e-05
-1.94811933533111e-05
-2.70288768402116e-05
-1.42782260046948e-05
-6.58200566294176e-06
-1.35718926942573e-05
-5.12318461042052e-06
-2.46842105096798e-05
-1.94571644045911e-05
-8.74216634978419e-06
-2.3765016104375e-06
-2.87640629311613e-05
-3.34306712838007e-05
-3.93981483292588e-06
-1.46298946920646e-05
-1.32753633837682e-06
-1.7859702169383e-05
-2.21983123656197e-05
-1.59749172730573e-05
-4.24192573004857e-05
-1.74639440562224e-05
-1.65356722440567e-05
-1.04256025762932e-05
-1.77244964795146e-05
-2.46648346242378e-05
-2.90869656154265e-05
-1.51211658508043e-05
-1.611621322999e-05
-4.35869952708758e-06
-1.41376989743036e-05
-1.19405714735383e-05
-1.26872154037936e-05
-3.32238687994189e-05
-1.32723960954886e-05
-1.52243401906224e-05
-2.81040646289168e-05
-3.02142265159836e-05
-1.20990857738301e-05
-8.77421651507079e-06
-1.85957431204492e-05
-2.20099243237115e-05
-1.5608268863958e-05
-2.22769071488293e-05
-1.43113605045066e-05
-5.2566881858034e-06
-2.4290136967705e-05
-1.85574041852745e-05
-1.95195756132485e-05
-3.2327297177938e-05
2.24576025529948e-07
-1.66788816422429e-05
-3.15212063659771e-05
-1.29217225488703e-05
-2.23151396669385e-05
-1.57719110563766e-05
-2.14799769716715e-05
-2.01973978969441e-06
-2.35080469995259e-05
-2.07903772215534e-05
-1.33564099019626e-05
-3.68873104586336e-06
-1.01487250991484e-05
5.33533256314811e-06
-1.4299975454894e-05
-1.74618899127219e-07
-1.23564286576394e-05
2.80782769262921e-06
-8.86921595677286e-06
-2.03954553874416e-05
-2.12432502948723e-05
-1.05020893784116e-05
-8.91958664451807e-06
-4.31131958773988e-05
-3.92094913120811e-06
-2.15612819197296e-05
-8.79672924021679e-06
-1.319610710981e-05
-3.53120113110589e-05
1.24251507036099e-05
-1.59399564171972e-05
-3.0636397384231e-06
-1.8290689637467e-05
-6.99539753280712e-06
-1.14493913560685e-05
-5.30598712022198e-06
1.22679097392758e-06
6.15690945518705e-06
-1.84212748583952e-06
-1.49371599807213e-05
-1.26699255771792e-05
-2.17531901496076e-05
-2.8970059105419e-05
-1.35546418318011e-05
-3.07408391365017e-05
-1.31422378850804e-05
-1.7837791963849e-05
-2.63061002083144e-05
-2.91702967206102e-05
-2.17220431746928e-05
-4.75034573502455e-05
-1.34519296359963e-05
-1.05185898399467e-05
-9.26625531578044e-06
-4.61947011320355e-06
-9.95632357604094e-06
-2.31316266832468e-05
-1.86436462438508e-05
-9.72255520301524e-06
-9.4857890311064e-06
-3.9583745756415e-05
-1.23292179112473e-05
-1.07118211176514e-05
-1.37837586941268e-05
3.04970097501645e-06
-8.40386677185788e-06
-1.53324270515308e-05
-2.2716243030728e-05
-1.19363125621361e-05
-2.63595566961345e-05
-1.00951644797954e-05
-3.86386543319862e-05
-1.98715427420019e-05
-2.98900502723188e-06
-2.23473694164687e-05
-1.50901271928598e-05
-1.31065003353497e-05
-1.96091657150815e-05
3.06993386316921e-06
-5.58275056819234e-06
2.98464449208203e-06
7.89410634642894e-06
-1.19509521858827e-05
-2.10887543567864e-05
-9.3026089867506e-06
-2.43845146032247e-05
-3.84487123577391e-05
-3.21405054462116e-05
-1.3090222652358e-05
-2.09061340816268e-05
-1.40431072989726e-05
-2.52962199512047e-05
-5.58172748465701e-06
-9.46622499041354e-06
-1.51887274906231e-05
-7.20468758812034e-06
-1.93888563202704e-05
-8.06692108658293e-06
1.44796282711287e-06
-5.20109064767023e-06
-1.41548325373511e-05
-3.7609957504806e-06
3.0600804127613e-06
-2.10492282502979e-05
-5.07906879027255e-06
-2.43747475083018e-05
-1.39446535039747e-05
-1.90790952070691e-05
-3.59739754633764e-05
-4.13892427012118e-06
-2.55965669406202e-05
-4.35937963997362e-06
-1.50309577995872e-05
-1.34771575438007e-05
-2.38036116418062e-05
4.08421476033076e-07
-1.03480960258688e-05
-9.26755927438899e-06
-1.92886149114757e-06
-2.30491085644071e-05
-3.16640142240785e-05
-2.16662262731842e-05
-3.26319959853634e-06
-1.12276302123299e-05
-2.16294465977113e-05
-4.04284042233129e-05
-2.49980369816092e-05
-8.18603026407047e-06
-2.47538257541627e-05
-1.49830565418556e-05
-2.01805808767118e-05
-1.76664050257526e-05
-1.08070023393385e-06
-2.92731657160184e-05
-2.25481837988471e-05
-1.64244084004794e-05
-2.85488192782049e-05
-1.82253906149769e-05
-2.00366734021454e-05
-2.62703409805682e-05
-2.9537946090168e-05
-2.31452398588892e-05
-6.21383617308049e-06
-1.27384671391875e-05
-7.19078383259641e-06
-1.02836354349103e-05
-1.20878518996801e-05
-1.42416353529958e-05
-3.57849922600972e-05
-2.69698444891068e-05
-1.63112852220693e-05
-3.16421125002264e-05
-5.45301828748744e-06
7.48076012509686e-06
-8.72162320145055e-06
-4.74706610011297e-06
-1.88246481731994e-05
7.82584339178653e-06
-3.37749826409739e-05
-9.57335087535459e-06
-1.25619002314084e-05
-1.07423752896531e-05
-5.70694906736635e-06
-1.89080408471601e-05
-9.51916582474038e-06
-5.54850209318522e-06
-1.83301938220028e-05
-1.1368923870503e-05
-1.98941014750454e-06
-1.64591935200071e-05
-3.74782935003766e-06
-2.3864395528742e-05
-1.70403509918263e-05
8.28408158516859e-06
-1.08744757790188e-05
-5.50972875909954e-06
-1.33522780624469e-05
-2.36264861206837e-05
-1.441277702061e-05
-2.29336786558504e-05
-2.17601608882059e-05
-8.63778294849327e-06
-2.09478273254466e-05
-1.87231931136917e-05
-4.48528852963238e-06
-2.30529288866766e-05
-1.21552751957656e-05
-1.47305573077884e-05
-8.11247143285121e-06
-2.510984584358e-05
-2.39362080383455e-05
-2.10375621060335e-05
-1.37171921462777e-05
-3.7996955655981e-06
-2.92577765530818e-05
-2.08268943738579e-05
-2.00792900008724e-05
-1.97149496041077e-05
-4.47521544528976e-06
-2.23260983462268e-05
-2.40996524019312e-05
-1.74910651837644e-06
-1.4198956867993e-05
-1.06707171384253e-05
-1.6468963721809e-05
-2.8051349853067e-05
8.49574895234645e-06
-1.52698502933868e-07
-2.67609950530165e-05
-2.73733187182812e-05
-2.43847520101951e-05
-1.12247920676453e-05
-2.31733761734793e-05
-1.4575887235946e-05
-2.81619952937701e-05
-2.88646834713047e-05
-2.93290716944314e-05
-6.4752974553534e-06
-1.74869584853305e-05
-1.21376683755867e-05
-1.96648743949618e-05
-3.19923610154963e-05
-2.75240527162009e-05
-2.51937111658142e-05
-1.04183180943764e-05
-1.81487437330979e-05
-2.81740677550941e-05
4.06054129905562e-06
-2.09654912321133e-05
-1.39454616917401e-05
-2.23107713607632e-05
-1.11385080666985e-05
-2.67101241878218e-05
-1.45422143501936e-05
-4.83382943440359e-07
-1.8505839268574e-05
-7.37404167341802e-06
-3.10803308365509e-05
-1.98712199959251e-05
-2.25705191760172e-05
-9.6819496786089e-06
-4.43056273916661e-06
-5.26984451123005e-06
-1.99062679446612e-05
-1.4243035645497e-05
-2.14630709910597e-05
-1.75245638655684e-05
-9.64982017141497e-06
-2.06611702264349e-05
-1.73413078180466e-05
-9.60459779451983e-06
1.66029379324924e-05
-2.16467878074175e-05
-2.63712566692056e-05
-1.04351862261252e-05
-3.72850016053043e-06
-2.82350472489818e-05
-1.18109445936236e-05
-1.60485357548992e-05
-1.7356012518452e-05
-1.78558437156362e-05
-1.55777268460966e-06
-1.60542183095713e-05
-3.04089786173469e-05
-2.84045448640286e-05
-2.29755803289563e-06
-2.62750102556363e-05
-2.91243930725294e-05
-3.28436698821802e-05
-2.16748964881034e-05
-1.66949051621206e-05
-4.17869764374114e-06
-9.60263597507936e-06
-2.11001961492435e-05
-4.3575804593842e-06
-2.3739391346998e-05
-3.06572979943745e-05
-3.28948031410615e-05
-1.0223917387523e-05
-2.6014349321762e-05
-1.46063729719085e-05
-2.47894212111758e-05
-1.33777080737046e-06
-1.18281889921331e-05
-4.62574443482659e-05
-3.46187520251099e-05
1.28611102722508e-06
-2.56533936912591e-05
-1.4776008217855e-05
-1.20099964615186e-05
-2.1418076465587e-05
-2.6136148835676e-05
-2.09339826703679e-05
-1.98711845130393e-05
-2.94245400690744e-05
-1.60300513134754e-05
-1.49840387882788e-05
-1.38135577066526e-05
-1.0874546480487e-05
-2.85286843890604e-05
-1.76680717382054e-05
-8.37244115822559e-06
-1.41104995514116e-05
-6.95870645357797e-06
-1.61750329805937e-05
-2.61645803615161e-05
-1.48330010318471e-05
-9.88346362321408e-06
-1.01952688489892e-05
-2.46721203039294e-05
-1.55533918351144e-05
-2.19720286505988e-06
-2.00446619834019e-05
-1.06597642466235e-05
-6.08607805313372e-06
-4.63593537428495e-06
-1.87254984624342e-05
-3.18295280141803e-05
-2.62743055629887e-05
-8.52384187490571e-06
-1.99033679985265e-05
-7.0407990260897e-06
-1.9089576209708e-05
-1.39828174064519e-05
-9.01615483860775e-06
-1.72443226968883e-05
-1.37702579509275e-05
-1.4773737974092e-05
-1.11560505495301e-05
-1.69436239865184e-05
-1.56110484016033e-05
-3.49858646252074e-06
-1.56784978512729e-05
-3.92716092831899e-06
-2.12304389103424e-05
-2.8291005438912e-05
-1.14111842394964e-05
-2.09965804226988e-05
-2.35461859794184e-05
-1.4671111300366e-05
-3.79088884194692e-05
-1.65641003562604e-05
-3.05126066017725e-06
-2.39571585307814e-05
-1.87200252600177e-05
-2.84107275029509e-05
-3.04068734809492e-06
2.42856966932773e-06
-3.08652908574683e-05
-1.4358495142748e-05
-5.08541848536122e-06
-9.54992142942465e-06
-6.50097444514055e-06
-2.44013504511989e-05
-1.02994733131137e-05
-2.24737109740735e-05
-2.60119213840805e-05
-1.26249493493878e-05
-2.3990610406187e-05
-2.70194693906735e-05
-2.59681729656685e-05
-2.57274334882761e-05
-2.64453895518311e-05
-1.74255483479283e-05
-2.69611853924457e-05
-1.76163332436806e-05
-6.67261827646882e-06
-1.62159838573707e-05
-2.49453063904854e-06
-1.0627888937554e-05
-1.11873040983025e-05
-3.23589099680261e-05
-1.66584939091197e-05
-1.89445228828153e-05
-3.19692968773379e-05
-9.1436956979874e-06
-9.62323537943114e-06
-2.05846782948911e-05
-2.53070700761668e-05
-1.06173846554284e-05
-6.96316790420764e-06
-3.02027706835028e-05
-9.04687622070472e-06
-2.13609997464458e-05
-1.28684526709648e-07
-5.42047678425402e-06
-2.07422535417171e-05
-1.26082839137572e-05
-2.40101443648743e-05
-9.90723050414234e-06
-1.44944999476539e-05
-1.4613480032395e-05
-1.28575564821462e-05
-1.33254695770811e-05
-1.4147319613936e-05
-8.60845376829506e-06
-1.94705853819374e-05
-1.82424039640373e-05
-4.89551319872257e-06
-5.11299767809818e-06
-2.02105920413595e-06
-2.35558359650071e-06
-1.18573814148889e-05
-1.34833651583078e-05
-1.49156677231929e-05
-2.04359210435258e-05
-2.81817551571009e-05
-2.69154177226433e-06
-2.05139247551625e-05
-7.25411282052575e-06
8.46368509798666e-07
-9.40221344423204e-06
-2.25142315744336e-05
-1.20506103631367e-06
-1.61836545402284e-05
-1.84781172945284e-05
-1.18609818845682e-05
-1.37432528623793e-05
-2.24363440858668e-06
1.34665641970964e-06
-7.60559186117452e-06
-9.63499474763461e-06
-5.52573104321778e-06
-6.77755435616928e-06
-1.79866813119361e-05
-2.19596816546921e-05
-1.10942984280761e-05
-1.48802810360668e-05
-2.3718566527932e-05
-1.35485739393052e-05
-2.6820585801399e-05
-1.21714567301852e-05
-2.45203650001922e-05
-2.89447627659305e-05
-6.09990083849771e-06
-1.39508207562059e-05
-1.12278470694396e-05
-2.69385889022905e-05
8.08878420001669e-06
-2.45467368384182e-05
-1.83934820501585e-05
-2.67191448132851e-05
-1.72435924177426e-05
-2.68391495628271e-05
-4.45080909588539e-05
-3.41997824913341e-05
-1.63806721479551e-05
-1.10490247736728e-05
-2.36105762360326e-05
-2.72305191653602e-05
-6.29114540936094e-06
8.06810976286832e-07
-2.1349323132219e-05
-2.68214474940417e-05
-4.87762450086819e-05
-1.92471065546807e-05
-1.55229202308541e-05
-1.60886258823366e-05
-8.38628835774114e-06
-3.39684538995625e-05
-1.10386550145676e-05
-1.45714538035898e-05
-1.23609084826352e-05
-1.15269145062152e-05
-1.58284206760301e-05
-1.16515841978713e-05
-1.73906608761075e-05
-1.53435826782442e-05
-5.7908300612376e-06
-3.25169584397971e-05
-7.10858514028835e-06
-2.03917829488411e-05
-9.229539572404e-06
-3.14164633706498e-05
-2.33555102618777e-05
-1.84471133331868e-05
-2.89280748353313e-05
-1.47628280990887e-05
-2.09225256645894e-07
-2.25509549633672e-05
-1.06192737020307e-05
-1.49640859885627e-05
-1.00312336039848e-05
-1.24695446111839e-05
3.94144889297114e-06
-2.25608076248878e-05
-1.00828683585029e-05
-2.11184455974274e-05
-9.76767264641426e-07
-8.810980711118e-06
-3.13891404712738e-05
1.40592962554976e-06
-1.35758461053172e-05
-9.96422786103896e-06
-1.635820282173e-05
-7.64744933930343e-06
-4.90612200953238e-06
-2.10272796140146e-05
-2.34606065843331e-05
-3.17247007325792e-06
-8.08534635697898e-06
-8.6485167885038e-06
-1.12318775246026e-05
-1.52249963703716e-05
-1.24040094381703e-05
-1.4735186866404e-05
-2.8302622026892e-05
-1.40484654041331e-05
-2.40084501124293e-05
-1.55039357425254e-05
-7.53369592334141e-06
-1.41469664301111e-05
-2.95386126612234e-05
-1.30010197423389e-05
-1.82857192158644e-05
-1.3712616536476e-05
-1.84916625441331e-05
-1.27211850118125e-05
-1.30238702361337e-05
-2.76791557774743e-05
-2.33200404479905e-05
-1.24599914447214e-05
4.40719846426732e-06
-1.19719725072909e-05
-2.38664937653611e-05
-1.71182551573596e-05
-3.28441689389876e-05
-2.05094823962029e-05
-1.27964025985206e-05
-1.14567094448641e-05
2.18929285440539e-06
-2.49556862270301e-05
-2.48302556835879e-05
-2.03398053242267e-05
-3.58430192941127e-05
-1.06468367787925e-05
-2.47652650510588e-05
-2.21984551203063e-05
-4.96840570396191e-06
-2.93592413551094e-05
-2.04245564893641e-05
-1.9680205164927e-05
-4.53053298628188e-06
-2.72726107588719e-05
-1.33481226744229e-05
-1.87928588423198e-05
-2.47007716589971e-05
-1.50481964086829e-05
-1.88140022699587e-05
-4.73575536144851e-06
-1.12638174745735e-05
-3.04738910431412e-06
-9.26122962545516e-06
-1.79926212858764e-05
5.21969366574041e-06
3.40456415649013e-06
-8.2438122650502e-06
-1.49294303360209e-05
3.34124241007753e-07
-3.2957281811744e-05
-2.29191497617603e-05
-1.55809146200438e-05
-1.63659877679311e-05
-2.07698084352321e-05
-7.10952649607827e-06
-2.56155621191265e-05
-1.93062927231634e-05
-3.2369008806326e-06
-1.67471121274456e-05
-3.86917184062938e-05
-2.65928403868099e-06
5.54810944108579e-07
-1.35560029053918e-05
-7.42547412108076e-06
-2.56195274229506e-05
-1.28168915788381e-05
-1.3533517635555e-05
-3.2006077617663e-05
-2.01602906852914e-05
-2.09907058050228e-05
-7.54496001768439e-06
-1.95838766114781e-05
-1.92479875946851e-05
-2.43789584331996e-05
-4.96005271431248e-06
-6.14823589871657e-06
-3.44968801057279e-06
-1.529933511653e-05
-1.74399475792401e-05
-1.09974419279425e-05
-2.03643310160927e-05
-2.87509281322425e-05
4.49706914278742e-07
-1.80316514407393e-05
-2.14765576417644e-05
-5.29253189951172e-05
-2.22737979856656e-05
-2.29700723642539e-05
-2.28776077401483e-05
-3.13091508594656e-05
-4.01569496649893e-05
-2.25595170621352e-05
-4.32726936715688e-06
-4.53831218926586e-05
-3.51434362429098e-05
-2.08449645448768e-05
-6.34975261513542e-06
-1.52091965374702e-05
-2.41961684325042e-05
-2.95493722273434e-05
-7.86940769683987e-06
-1.19582182225619e-05
-1.62254567886692e-05
-2.70290929516316e-05
9.52954602815437e-07
-8.62260425866928e-06
-2.42460238467513e-05
-2.20145205324085e-05
-2.21134091904648e-05
-2.51691141384308e-05
-4.05678681990446e-05
-2.49971478946064e-05
-1.63832496117922e-05
-1.0331364574848e-05
-3.92421899579996e-05
-2.29165626721985e-05
-3.61379811935201e-06
-2.00778354677846e-05
-3.23788857387956e-05
-1.90225414117783e-05
-1.83800185354139e-05
-1.06458277575592e-05
-1.67277045892254e-06
-4.32681799702164e-06
3.25597154027375e-06
-3.83864532512103e-06
-1.04462283638665e-07
-2.15913964710232e-05
-8.38992295922561e-06
-2.56250139926575e-05
-1.43151928424572e-05
-1.77115452835684e-05
-1.84067269539046e-05
-1.46519790646547e-05
-1.97444877832869e-05
-7.25663358971534e-07
-2.84660876313936e-05
-2.1205625747762e-05
-1.0809795139356e-05
6.92462143747088e-07
1.63560286162514e-05
-1.43465775860986e-05
-1.31382533796944e-05
-1.1224256537717e-05
3.83185210409843e-06
1.40259679488238e-06
-8.63276476050603e-06
-1.16722030841695e-05
-9.03553040128135e-06
1.51058470215319e-05
-8.6261116559662e-06
-2.88362453071272e-05
-2.6868186484993e-05
-2.36080499353599e-05
-9.70062908745308e-06
-8.76299537806786e-07
-1.37114868321138e-05
-2.25512381052469e-05
-2.01336627773817e-05
-1.06904231603697e-05
-2.132141449516e-05
-1.78025553981975e-05
-1.4364195489394e-05
-3.11742988073883e-05
-7.33300769306921e-06
-1.10952135986525e-05
-4.59275121701495e-06
3.80220427130616e-09
-8.44228099669743e-06
-6.05744369100231e-06
-1.76974631705905e-05
-1.59707678066188e-05
-1.76307081036775e-05
-8.08292135230933e-07
-1.21629008334004e-05
-2.40362243051543e-05
-1.41027247798818e-05
-2.20990432254427e-05
-1.44114973514421e-05
-3.25400390030324e-05
-2.14568264363583e-05
-1.88623003017962e-05
-2.85499262690074e-05
-1.15271863867337e-05
-1.60162007725176e-05
-5.80604696417319e-06
-1.41768339458148e-05
-1.97549693174135e-05
-3.66632776220342e-06
-1.81896953397911e-05
-9.10732786121723e-07
-1.32011410157916e-05
-1.5298897973953e-05
-1.62517291210963e-05
-2.27833709837225e-05
-2.05439433408441e-05
-2.13497483029242e-05
-3.6553816374031e-05
-3.78189457237466e-05
-3.03433636106451e-05
-1.41831897397168e-05
-1.87150504851019e-05
-1.36639462575435e-05
-1.2345852756347e-05
-6.18413312905532e-06
-2.09832057861375e-05
-2.74565905160572e-05
-1.03115101047414e-05
-9.03796878287584e-06
-1.00302547261299e-05
-5.32684849235227e-06
-1.89834986941437e-05
1.41938366113066e-05
-1.28890176796231e-05
-2.29167956420275e-05
6.58999002992201e-06
-1.61734262596292e-05
-2.17415636297434e-05
-2.6655952909436e-05
-5.58676943300582e-06
-9.1711839257823e-06
-8.24601729115475e-06
-1.93896018615132e-05
-1.55880163060266e-05
-5.33929161292502e-06
-1.45654551121917e-05
-3.26321436219651e-05
-2.24006808436371e-05
-2.43548727551614e-05
-5.62823327172634e-06
-8.33148006810742e-06
-2.47576108729664e-06
4.96118601192952e-07
-2.8602717871812e-05
-3.18563491608531e-05
-8.95167300135851e-06
-1.04280629188103e-05
-2.42996939744208e-05
-2.02179362084681e-05
-3.02553763338693e-05
-2.47379670736707e-05
-3.53546244610975e-05
-3.35757663634227e-05
-3.61690453168305e-05
-3.06252067634841e-05
-8.36078153832915e-06
-2.52838825155446e-05
-1.01982215452383e-06
-1.9930110554002e-05
-1.11316400498632e-05
-2.4539143900367e-05
-1.58965445323734e-05
-1.0968037507044e-05
-9.34374108032806e-06
-9.68000203568575e-06
-2.04556196817996e-05
-1.23298242360554e-05
3.80646773429044e-06
-3.53046240608767e-06
-3.75343264133608e-05
-2.40592094925155e-05
-2.31283761773512e-05
-1.15262613440167e-05
-2.60143699793961e-05
-1.60585311336511e-05
-1.77829257072167e-05
-2.56546037182076e-05
-1.64224005341394e-05
-9.43204887797039e-06
-8.84727273638871e-06
-1.37225720223735e-05
-1.71776954803221e-05
-9.65950837682689e-06
-1.57112527072302e-05
-2.03917088257711e-05
-1.09788378963982e-05
-2.4130928630586e-05
-2.09950886677773e-05
1.86630456948598e-06
-1.46297657352442e-05
-1.77602400846935e-05
-1.27561380037493e-05
2.0874807164013e-05
2.35590388292638e-06
-2.16630703200064e-05
-1.55034753304792e-05
-2.3886159542683e-05
-1.39561592898606e-05
-1.11513560134072e-05
-1.61798903425417e-05
1.26335262269771e-05
-1.69873429066145e-05
1.96129791395692e-06
-7.72085978697453e-06
1.25809721912251e-06
-3.08612413979853e-05
-3.12219849134051e-05
-1.47730606096829e-05
-1.93980429055506e-05
-8.75298306496123e-06
-2.01117730688398e-05
-2.96916372584995e-05
-2.74670807478817e-05
-1.55403381469344e-05
-2.26910568285991e-05
-2.20722046695811e-05
-9.32494963194733e-06
-7.80877444652189e-06
-2.29882445352633e-05
-1.08027994864083e-05
-1.9454668316731e-05
-1.9113278636272e-05
-3.96899349338181e-06
-7.85318599629978e-06
-1.50223468267974e-05
-6.94691396071485e-06
2.00968803248516e-06
-2.70662601241816e-05
-5.67707271660389e-06
-1.2308363668009e-05
-1.55126325294779e-05
6.08559849142086e-06
-2.23987825886984e-05
-1.49784115441642e-05
-1.16241491198109e-05
-1.634953859267e-05
-2.02538317285564e-05
-2.16757777469461e-05
-2.85100269058349e-05
-1.4870068405421e-06
8.52051243901583e-07
-1.68249043991408e-05
-1.26957747697425e-05
-8.45881875048634e-06
-2.70832208913328e-05
-1.53302347035984e-05
1.35848684301752e-05
-1.59989794097532e-05
-1.27861697837515e-05
-2.47908671519031e-05
-1.67494938578687e-05
1.15903374428375e-06
-6.98817062693842e-06
-3.18659438722012e-05
-2.78832674880914e-05
-1.2931494290411e-05
-2.1626050940964e-05
-3.04680062138192e-05
-1.46253642941877e-05
-1.36152324840562e-05
-8.18432289506264e-06
-4.42952020502759e-06
-2.40927165692124e-05
-2.84284627445999e-05
-2.24843486355314e-05
-1.69818187022647e-05
-2.62304789402275e-05
-1.19149622293145e-05
-2.03468479359727e-05
-2.82859014672269e-05
1.31489070399798e-06
-2.55762745950037e-06
2.97077536217086e-06
-2.14311072142772e-05
-8.06250792635765e-06
-1.85602994847729e-05
-1.2000242885836e-05
-3.29014917653378e-06
-2.58480286523947e-05
-2.36402620713556e-05
-2.00874808131911e-05
-2.64010533462367e-05
-1.05305432137549e-05
-4.2576427525926e-06
-1.3238129240893e-05
-2.31410935597766e-05
-3.73900451961601e-06
-1.77988691518344e-05
-3.009535771288e-05
-6.97767623689024e-07
-1.930242687773e-05
-2.14067357821758e-05
-1.23026861722039e-05
-2.76416383497647e-05
-1.11706625177185e-05
-1.71902870997973e-05
-8.29897148060813e-06
-2.03134748677652e-05
-3.36992408875549e-05
-2.2197647893289e-05
-2.08037232486053e-05
-2.33316840114982e-05
-1.4108517014057e-05
-2.58619458799881e-05
-2.44573662873103e-05
-7.97977568615594e-06
-2.37010425157123e-05
-1.47909886793192e-05
-1.92775977043335e-05
-5.11413291032141e-06
-9.096055090397e-06
-1.60043040488315e-05
-6.01536435289458e-06
-2.34613088342604e-05
-1.72946086523783e-05
-2.07450147256806e-05
-1.92538859145513e-05
-3.54791779087133e-05
6.67794593368895e-06
-2.57884334152739e-05
-1.24618703964676e-05
-3.62432980136833e-05
-2.85366001575409e-05
-3.31670159571481e-05
-1.96912138328158e-05
-5.02873804245459e-06
-1.58038391960435e-05
-2.9689105011803e-05
-1.61670133447415e-05
-3.05301511691676e-05
-2.46294315206279e-05
-1.94500686779139e-05
-1.85694634869768e-05
-9.86741424552371e-06
-2.06362685041783e-05
-1.93855570666898e-05
-4.50312081951389e-06
-1.63874836266619e-05
-5.88136078752426e-06
-2.51674825481605e-05
-1.75697338032438e-05
-1.81994767523649e-05
-2.55566935319009e-05
2.00539735003316e-05
-1.56338040793357e-05
-2.56318032265933e-05
-2.4655057970861e-05
-1.27180522756536e-05
-1.10018307139317e-05
-3.4712878121936e-05
-4.23473263239057e-06
-4.16689188814588e-05
-1.8204114655419e-05
-1.49539317682546e-05
-2.67482948407618e-05
-2.98283211022266e-05
-2.72852433378621e-05
-8.84351520807137e-06
-1.67290033855543e-05
-1.32682643846331e-05
-1.48709634132616e-05
-1.76858044985489e-05
-3.82795090391994e-06
7.86225321291197e-06
8.81897569059515e-07
-2.19782905719263e-05
-2.09922264544342e-05
-2.96870453416982e-05
-1.13879875596707e-05
5.1423923059419e-06
-8.01384134434992e-06
-1.11287408848172e-05
-1.75945337758786e-05
-4.01695745448338e-05
-2.51496117036482e-05
-2.5121309274552e-05
-1.40579612848756e-05
-2.15616575721337e-05
-1.25421097785178e-05
-1.13496047031478e-05
-4.01288714612215e-06
-2.65009471246138e-05
9.89670316060511e-06
-1.91099725112668e-05
-1.65830287399776e-05
-1.54092814121973e-05
-1.74176199000269e-05
-3.29628514882723e-05
-6.77952217233331e-06
-1.649663801692e-05
-4.84885900616963e-06
-1.65335112793761e-05
-1.35616558966484e-05
-2.48823378416991e-05
-5.04032127039258e-06
-2.3881901723996e-05
-2.0286046909672e-05
-1.1954916702759e-05
-3.87863926693062e-05
-2.28632394620461e-05
-1.97295060625209e-05
-2.3669162584452e-05
-1.55588096642372e-05
-3.43969257967283e-05
-7.25055191241838e-06
-1.39698425687446e-05
-8.92302793358398e-06
-1.61994260011117e-05
-1.97739562838884e-05
-1.81297362471896e-05
-2.63485238165672e-05
-1.81077381753383e-05
-2.14424627888314e-05
-2.3127242503261e-05
-1.4761841085409e-05
-1.36047045124807e-05
-1.01451382468717e-05
-3.22518979718425e-05
-1.49089111901786e-05
-2.77653853613591e-05
-9.32020780883254e-06
-1.81187397435398e-05
-7.4028508520438e-06
-3.07863872722577e-05
8.1472022787399e-06
-1.49901552538468e-05
-2.6992159456988e-05
1.16561649029704e-05
-1.34954460017571e-05
-1.42424023817779e-05
-9.95523740342268e-06
-1.35230263496098e-06
-1.0927673589818e-05
3.92353876374568e-07
-5.16370649468994e-05
-2.36313283933086e-05
5.57305558357576e-06
-5.25201404604821e-06
-5.53551700275496e-06
-1.77990666746417e-05
-2.98177737432461e-05
-7.41544313156664e-06
-1.36672105456886e-05
-1.01096405422878e-05
-9.13752298067728e-06
-8.25487481796766e-06
-3.7103882256673e-05
-7.63449721165994e-06
-9.2457007065954e-06
-9.54945322392878e-06
-1.03217407394624e-05
-1.50617370568168e-05
-1.06978284874611e-05
4.72757162487721e-06
-9.62203959028417e-06
-1.95449732586992e-05
-1.23984015202952e-05
-2.95506469192747e-05
-4.36893582689072e-05
-1.93517337926203e-05
3.68923502888358e-06
-2.29302920319286e-05
-3.20300414787543e-05
-1.61897568584325e-05
-3.79932050164698e-05
-2.72878031818853e-06
-2.95768788107438e-05
-1.51666563023954e-05
-1.50255555339157e-05
-3.38288305015093e-05
-1.04386469218499e-05
-1.85719326961084e-05
-1.41759485123035e-05
-1.71010182715876e-05
-2.00885891642522e-05
-2.04230224440049e-05
-3.52738095141579e-05
-2.00326865810878e-05
-2.71231299048852e-05
-2.46051254778267e-05
-2.3882397791949e-05
-6.77859321612089e-06
-2.41221525891755e-05
-3.58519034378197e-05
-2.27528838850433e-05
-1.52768353009941e-05
2.97653708498585e-06
-1.13455326688303e-05
-2.19391966829862e-05
-1.05670149131119e-05
-1.66740578616704e-05
-4.48807119316409e-06
-1.75790365275674e-05
-2.26172298438525e-05
-9.03708034163701e-06
-1.49187784134284e-05
-2.05013008911844e-05
-5.02796317489528e-05
-3.59904078177178e-05
-3.52360615657044e-05
-1.52166695925789e-05
-2.38755981285118e-05
-1.9969109211393e-05
-2.23388694216904e-05
-1.34375169904398e-05
-2.18192984522913e-05
-2.21302289829741e-05
-4.21970716465549e-06
-1.31117976295955e-05
-1.60199680235345e-05
-4.73005829800343e-06
-7.88066317927012e-06
5.2198617375052e-06
-2.06495652666212e-05
-2.28412204926534e-06
-2.27256047227855e-05
-2.96556642302925e-05
-2.64783319977921e-05
-7.82977624478148e-06
-3.03846415732817e-05
-2.8075597405053e-05
-9.3294723582932e-06
-8.92699624874109e-06
-1.57080345235669e-05
-7.23001993691696e-06
-2.14352130400447e-05
-1.23005926059703e-05
-1.20544882503735e-05
-7.99304591041818e-06
4.74991894511511e-06
-2.98837951335761e-05
-1.04668818820609e-05
-5.41142797567282e-06
-8.88828892993108e-06
-1.35641927296262e-05
-2.46703991083701e-05
-3.0068967251996e-05
-1.53525288296201e-05
-3.22336032412768e-05
-2.63033485585247e-05
-2.46270820151539e-05
-6.00335183040065e-06
-1.99336343606955e-05
-3.87903254971387e-05
-1.7326331569658e-05
-1.14500473711969e-06
-1.9110022118331e-05
-1.98681636687298e-05
1.50777787830451e-05
-8.3114759056943e-06
-4.59505631946294e-06
-1.39064857213606e-05
-1.95197049998247e-05
-4.60851636674026e-06
-1.21009142519784e-05
-2.86636585855234e-05
-2.19154806140649e-05
-2.34039353359843e-05
-3.6356730076996e-05
-2.06162711087953e-05
-2.70542203657373e-05
-3.1941917009172e-05
-1.94061745709901e-05
-7.74792831594364e-06
-7.518853463897e-06
-1.51017379341342e-05
-3.39658559195661e-05
-1.49551535077839e-05
-6.71675619701956e-06
-1.70746747486838e-05
-1.63807487659866e-05
-2.68166450736798e-05
4.19872954028684e-06
-6.76620078181388e-06
-1.36730284605755e-05
-1.09728213760155e-05
-1.20289924762064e-05
-1.89463429022344e-05
-2.59627187027066e-05
-4.16867235950995e-06
-2.19697852909051e-05
-5.43707473148147e-06
-1.30537804641904e-05
-1.27584831690372e-05
-1.93783831608807e-05
5.16986749909415e-06
-2.54159715842753e-05
-5.526690533242e-06
-9.48483054260358e-06
-1.17743625911151e-05
-2.99616762694163e-06
-6.00668815798778e-06
-7.09300700498542e-06
-6.60940066328129e-06
1.784976622378e-06
-2.33794033662021e-05
-2.26622692993788e-05
-3.20958585425063e-06
-1.10601865827387e-05
-2.35290570211284e-05
-8.58488615269762e-06
-2.44655642839069e-05
-9.36843998456786e-06
-2.66794598304441e-05
-1.1227836022199e-05
-2.53885917803346e-05
-1.9033865292234e-05
-1.1549493829767e-05
-2.90102506379607e-05
-1.8323637041042e-06
-1.37380814653367e-05
-1.4323230827332e-05
9.41926293346266e-07
-1.49345825948876e-05
2.70108711237235e-06
-1.57355544533039e-05
-8.13598714473438e-06
-1.44559892238109e-07
-4.68451514480335e-06
-7.15546457726429e-06
-2.98583533021592e-05
-2.47724794591467e-05
-1.75165589231038e-05
-3.43549632273189e-05
-1.33178132015031e-05
-8.44094252876466e-06
-1.63038988989643e-05
-7.11818680163221e-06
-1.60411046477294e-05
-2.30898144227726e-06
-1.45791051303936e-05
-1.10743407597518e-05
-1.46363070445135e-06
1.05234024286351e-05
1.10210149071225e-05
-8.35269527999958e-06
-1.02591047684227e-05
-9.4457473401883e-06
-1.79656885101997e-05
3.13416501201165e-06
-7.96895008523239e-06
-8.62344818001322e-06
-2.20944972920539e-05
-1.6146756214882e-05
-2.56238491760126e-05
-1.92842095444767e-05
-4.08939375373856e-05
-2.1958182757777e-05
-1.63432388728071e-06
-1.29788441832027e-05
3.53685520291321e-07
-1.73205455199832e-05
5.83679227285292e-06
-1.82714859939698e-05
-1.457157139815e-05
-1.58342543180116e-05
-1.54335253051349e-05
1.11971230472098e-05
-2.72068801172409e-05
-2.05955454077951e-05
-3.17783022395396e-05
-1.38670988285814e-05
-1.51439171193248e-05
-1.7164342814958e-05
-7.91533133424006e-06
-9.62879762384279e-06
-2.71694939796655e-06
-9.59644665817773e-06
-1.22607923242786e-05
-1.9183901745505e-05
-6.24484332158346e-07
-1.22507680706815e-05
-1.52007695340673e-05
-2.48608562107343e-05
-2.93984354850176e-05
-1.20011110574547e-05
-1.00634489588499e-05
-2.27599611873683e-05
-2.75538791686866e-05
-3.39305663328768e-06
-1.15562898302485e-05
-2.49160340298257e-05
-3.24543760594144e-05
-2.21508846752115e-05
-2.70638205731268e-06
-8.6631622626476e-06
-2.09144986249786e-05
-1.81245698498466e-05
1.31368984372086e-05
-2.06698894769909e-05
-2.90334532083263e-05
-9.79930188335927e-06
8.34218244201552e-06
-2.80882850703452e-05
-8.03709158530731e-06
3.34094444763662e-06
-6.14275667686364e-06
-9.75762689434704e-06
-2.55500386199558e-06
8.32853678888836e-06
-1.51051127469129e-05
-1.03691372287821e-05
-2.63786535821458e-05
8.27360402598876e-06
-1.94861378807288e-05
-2.83802752216857e-05
-8.31753562593732e-06
-1.29070980549249e-05
-2.6343944169464e-05
-1.06039274790304e-05
-2.73151066502217e-05
-2.10300860326462e-05
-1.89209727623027e-05
-2.11518518469963e-05
-1.88664100744678e-05
-1.33112008585002e-05
-7.25968055467068e-06
-5.12379652144057e-06
1.43262029323249e-08
-1.78436437149411e-05
-1.38192468559082e-05
-1.72368434440206e-05
-3.97708410836402e-06
-9.99338009778255e-06
-1.8147721779511e-05
-5.60760418647228e-06
-8.42603954692479e-06
4.08336803098601e-06
-1.36831102481318e-05
-9.49309035300196e-06
-1.4407520250245e-05
-2.41387101826329e-05
-3.62522289286118e-05
-7.13021990543122e-06
-1.08126025010308e-05
-1.52296962309732e-05
-2.75283763416471e-05
-2.30614790597778e-05
-4.94987205317278e-06
-1.8608439561408e-05
-6.36523057480185e-06
-9.62098474050985e-06
-3.63472208616605e-06
-8.40640600450002e-06
-1.09258834900924e-05
3.95539343852295e-06
-3.77088961178761e-06
-2.22750677331946e-05
-1.76247601198642e-05
-2.42459030457037e-05
-1.98375799796569e-05
-1.96141072463825e-05
-1.78743333055974e-05
-1.98039220804915e-05
-2.56034908950874e-05
1.81870263083014e-06
-1.3856514305432e-05
-6.80200489487267e-06
-1.29800764122626e-05
-9.97108282446967e-06
-9.0996213001579e-06
-1.49065027576301e-06
-3.01124324420216e-06
-1.27068708263874e-05
-1.70172224890805e-06
-1.28842020603803e-05
-1.68859751823456e-05
-1.33440357946498e-05
-4.86639184494565e-06
-1.27255089950944e-05
-2.39818724628713e-05
-1.1837093606045e-05
-9.5135397220229e-06
-5.71913996433027e-06
-1.40071573762931e-05
-4.1438718373407e-06
-3.69013741750175e-05
-2.03309309966364e-05
-1.56519831863212e-05
-5.78032658024281e-06
-9.52854108222528e-06
1.29872484225203e-06
-1.21118047329175e-05
-1.35658201621544e-05
-4.4127724165677e-06
-5.01646475640086e-06
-1.77872680265103e-05
-1.61596045036834e-05
-1.05729699099651e-05
-1.80306284620688e-05
-2.88157253668976e-05
-2.50563105297308e-05
-1.24059761431317e-05
1.04552175056929e-06
-2.55048466852106e-05
-1.11151973239378e-05
-2.5046386664231e-05
-2.16402583320166e-05
-1.72620459617797e-05
-1.66713275206845e-05
-3.3999792978822e-05
-1.24476263343812e-05
-1.99343807941368e-05
-9.70975967823212e-06
-1.08490429777449e-05
-1.42332200091822e-05
-2.06202090243815e-05
-4.12177292175347e-06
-7.33517295119059e-06
8.82852032851824e-06
-1.51975038309041e-05
-2.31082340525748e-05
-7.26079142177703e-06
-3.66442248021137e-06
-2.59997713581796e-05
-1.67839557310578e-05
-2.681100071143e-05
-3.07349227571172e-05
-4.68674205246627e-06
-2.24425052629091e-05
-8.87956770274635e-06
-1.05822313913395e-05
-2.40460107579478e-05
-1.86329098641477e-05
-9.31168501826394e-06
-6.36587268898796e-06
-6.57852495035894e-06
-1.35344445740881e-05
-2.60993290549404e-05
-2.37242960975557e-05
-9.10368721889074e-06
-2.10835397798125e-05
-1.89224130693092e-05
-4.32463322068171e-05
-4.03989578452437e-06
-2.03821339787302e-05
-1.28227801333747e-05
-1.17445269702001e-05
-2.62096318772809e-05
-6.6152165816551e-06
-9.45904537014196e-06
-1.85479664107519e-05
7.85062438335877e-07
-5.55640580590358e-06
-1.12748579824451e-05
-1.19306345805306e-05
-2.01713857481834e-05
-1.20636300124721e-05
-7.29561419329182e-06
-1.86559802124727e-05
-9.30278477805203e-06
-5.31543086178852e-06
-1.17067954123357e-05
-7.9884207820494e-06
-1.89125776874877e-05
-2.71667550166869e-05
-7.04171814659179e-06
-1.72837641424273e-05
-1.42367847499323e-05
-2.18802530739805e-05
-5.63910482272426e-06
-2.66570003217231e-05
-1.47656492904492e-05
-2.46950994328764e-05
-1.67401155631492e-05
-1.72707301385664e-05
4.63614156793077e-06
-1.06649936299072e-05
-3.43857490111212e-05
-8.12678782147488e-06
-1.94894220700386e-05
-1.69635955914112e-05
-2.52254261083461e-05
-2.36592797510789e-05
-1.98397287714132e-05
-1.2332002948575e-05
-2.13229507529764e-05
-2.05704485531213e-05
-1.70812425510119e-05
-1.20482788060985e-05
-1.02021663667428e-05
-2.56312165828244e-05
-2.0142054158333e-05
-1.35817241912094e-05
-9.03142631917103e-06
-9.08550468820839e-06
-1.26230923516219e-05
-6.56324946634792e-06
-2.60007352536056e-05
-1.08035168676158e-05
-2.51120134855795e-05
-2.6784680493361e-05
2.76759708915599e-06
-2.10570579480126e-05
-1.84837689646231e-05
-2.52129704485254e-05
-2.06535392606404e-06
-1.81771199557735e-05
-1.52517698513824e-05
-2.22673536501664e-06
-2.60725707972829e-05
1.06308096703162e-05
-1.29961435578209e-05
-2.07024469494461e-05
-1.91168743702751e-05
7.90943742916959e-06
-6.48244596265528e-06
-7.01716891275247e-06
-3.08242350117716e-05
-1.67655862333697e-05
-7.68882754949265e-06
-1.36465750802405e-05
-1.33629733164159e-05
-2.25182767190272e-05
-1.47265038102293e-05
-1.53667029896355e-06
-2.09230602173784e-05
-1.56470661561172e-05
-1.55567890111856e-05
-1.41453634207137e-05
-2.48024628854191e-05
-1.43688376696118e-05
-1.52569680555132e-05
-6.95346764885443e-07
-1.21435192671347e-05
-3.08861985086707e-05
-1.79454356373162e-05
-4.34963082695474e-06
-2.06012684129303e-05
-1.00833416115712e-05
-1.28729712225353e-06
-2.29468541515229e-05
-4.14434691379637e-05
-8.51899621269852e-06
-2.01975099965237e-08
-1.41602915228204e-05
-2.27956503128128e-05
-1.04903983089372e-05
-2.68133655130324e-05
-1.60750967940137e-05
-2.72132555270209e-05
-2.39618799988375e-05
-1.92011170501369e-05
-3.53012801805288e-05
5.04881925831227e-06
8.93769450906112e-07
-1.93115739586156e-05
-1.73674042653097e-05
-4.00300669600776e-06
4.08144172189875e-06
-1.77396167392987e-05
-3.64317698088058e-05
-2.86991023406768e-05
-2.98898304454674e-05
-1.1833019056004e-05
-2.17266167834867e-05
-2.13286149038004e-05
-1.91783744579885e-05
-1.61901010591737e-05
-3.62230003055416e-05
-2.45204218796806e-05
2.42831482178022e-06
-2.86018313922314e-05
-2.30099021502804e-05
-1.36270010838241e-05
-2.2417574725192e-05
-1.74844476001446e-05
-1.11318745064393e-05
-1.52004231695129e-05
-1.44513021085294e-05
-1.8772133112491e-05
-1.89218914102662e-05
-5.87290890116225e-06
-4.10369481756746e-05
-2.18540917570941e-05
-2.69657485106656e-05
-2.95957352079256e-05
4.44477034358443e-06
-7.15307639795894e-06
-2.46697658630644e-05
-2.30088111962048e-05
-2.36021967818097e-05
2.68674054832856e-06
-9.06818812558458e-06
-2.14297101467609e-05
-1.99609307924937e-05
6.27491849663988e-07
1.82145376056565e-06
-1.1883788097795e-05
-1.97188053441228e-05
-1.03180053197486e-05
-2.25338390295645e-05
-1.44086751337936e-05
-5.59947617076812e-06
-1.67481754607705e-05
-8.26358433665968e-06
-1.48278027537729e-06
-4.52671681346469e-06
-1.01861527741981e-05
-2.86436940145251e-05
2.05722029464979e-06
-2.96574475535007e-05
-1.68550440686972e-05
-1.19144228046363e-05
-1.66525911625134e-05
-1.26908323033596e-05
-1.95766568205568e-05
-1.67060253461392e-05
-9.82353906881348e-06
-1.20002755269874e-05
1.23972677199301e-06
-3.78952026997233e-06
-4.81868267425192e-06
-7.3876331090453e-06
-1.58012857443099e-05
-1.66442019756363e-05
-5.5378504194064e-06
-6.47333610302706e-06
-2.83662383493302e-05
-1.87888479623518e-05
-2.30963629443874e-05
-2.68577869280017e-05
-1.95026929233234e-05
-1.66931498080875e-05
-2.46527443881186e-05
-3.370586189394e-05
-3.35634711463807e-05
-2.08296898686584e-05
-2.13941274541698e-05
-8.06113527019231e-06
-2.27511918731849e-05
-2.34282891453249e-05
-6.15905497800264e-06
-6.5258840844844e-06
-3.87701420227926e-06
-1.06826658274129e-05
-4.37981678867259e-06
-1.78065895589411e-05
-1.77264340063346e-05
-1.62431028116843e-05
-6.0498240817248e-06
-1.14634343355836e-05
-4.01470227724567e-05
-2.26485379233666e-05
-5.04328943822771e-05
-2.25846449036158e-05
-1.62550974923253e-05
1.43448441267667e-06
-1.58483238298366e-05
-1.88744530088022e-05
-2.27466368938158e-05
5.66521301318188e-06
-2.43310136083849e-05
-3.38353425985082e-06
-1.59981665897651e-05
-1.24993071730877e-05
-2.26503860079433e-05
5.52606617256245e-06
-2.08428856347463e-05
-1.87740991992372e-05
-1.60531235184535e-05
-2.49078351650158e-05
-3.66922307570835e-05
-1.5533480957525e-05
-1.63642203071611e-05
-2.73233920995119e-05
-1.67713205131357e-05
-6.65202118932399e-06
-2.28109443390166e-05
-1.38449158617937e-05
-2.00164260121318e-05
-4.17275267029445e-06
1.71712579562098e-06
4.28630779038662e-06
-6.24166522334692e-06
-2.08271966091156e-05
-2.29665264904418e-06
-8.11677797127041e-06
-2.62672688534249e-05
-3.9953318674858e-05
-2.29886287679034e-05
3.1633596425588e-07
-1.65185077690279e-05
-2.14015661325634e-05
-3.74154883064174e-06
-4.28527173052399e-06
-2.09094455086489e-05
-2.77414821688141e-05
-1.51595658776269e-05
-1.07555777798049e-05
-2.38287884482045e-05
-1.03080373880738e-05
-2.84592994264258e-05
9.45746563292764e-06
1.02561364311541e-05
-1.06745578503025e-05
-1.39922330924678e-05
-4.01613985500512e-06
-1.47493909797002e-05
-2.50462466429137e-05
-2.36808158186457e-05
-5.21661978434886e-06
-9.25525581057677e-06
-2.61288353698201e-05
-3.14034135056193e-05
-1.054452054299e-05
-1.65103763350694e-05
-2.42072328326265e-05
-2.48148510554973e-05
-1.79168081039754e-05
-6.86606407244812e-06
-1.12489590021631e-05
-2.99098688606001e-05
-2.95482728408828e-05
-4.57970484069182e-06
-1.17096697391275e-05
-2.33163926006768e-05
-1.93799959597361e-05
-1.85423924730552e-05
-1.29530238273773e-05
-9.66469475225007e-06
-3.21166373145929e-05
-7.36554169898699e-06
-2.40086631990501e-05
-1.65013677837426e-05
-1.46516862806639e-05
-1.69047902785979e-05
-3.34551868177887e-06
-2.64428235479491e-05
-3.11065437049641e-05
-1.38047274398172e-05
-1.78579973051182e-05
-8.77353569360253e-06
-9.90306752597043e-06
-8.46832799466474e-06
-5.12559098787412e-06
-2.21079126612863e-05
-3.95456816569098e-05
-3.1011729748513e-05
-1.55940338501484e-05
-6.5565735190937e-06
-1.92763524229852e-06
-3.21884889505069e-05
-1.00324875283086e-05
-1.77270573703176e-05
-2.2420361145239e-05
-3.75981501559788e-05
-8.72354979532619e-06
-5.18132071316992e-06
-2.47419930467175e-05
-2.72382912861522e-05
-1.75744200073391e-05
-4.12706695560342e-06
6.28538738764299e-06
-2.68551239374359e-05
-1.7869671730473e-05
5.98844767698246e-06
-2.17253531161469e-05
-1.25966045461053e-05
-1.60067433200262e-05
-5.64044777312308e-06
-5.39388547434186e-06
-1.64636798222081e-05
-1.8186272355781e-05
-2.1135416023903e-05
-4.80831873662095e-06
-2.78240304449251e-05
-3.38606124448412e-05
-2.49659932966546e-06
-1.80276916327564e-05
-1.6636368054058e-05
-6.93760245836653e-06
-9.17978560078774e-06
-1.88236773822699e-05
-3.2701727851214e-05
-3.49774310603825e-05
7.83256740874191e-06
-9.68684383022931e-06
-9.88646918478766e-06
-9.06380177501954e-06
-1.29293910128199e-05
-2.45564095112192e-05
-8.47138653201745e-06
-2.97580336878411e-05
-3.20811946605609e-05
-2.06415581561997e-05
-2.66368126708328e-05
4.38315273878149e-08
-1.99964418005716e-05
-1.78199854800589e-05
-6.70757518773127e-06
-2.91018238675236e-05
-1.412492494512e-05
-3.1128618560447e-05
-1.55391452481281e-05
-1.72948627434793e-05
-2.9420370373279e-05
-6.12816538568944e-06
-2.50831231500917e-05
-1.37030001489281e-05
-1.69604099555411e-05
-1.98015875527006e-06
-3.9104731880279e-06
-5.59740850678097e-06
-2.76206534850026e-05
-2.30774115592108e-05
-1.69204030509971e-05
-3.58729065664072e-06
-7.3178471427056e-07
-1.21696793060642e-05
-1.43120194594887e-05
-1.60305365827371e-05
-2.16020730676411e-05
-2.02418604630511e-05
-2.8284065266522e-05
-1.57370217629443e-06
-1.41386827799733e-05
-2.89086857757479e-05
-1.25307896390851e-05
-2.39853583603308e-05
-1.68840594561381e-05
-3.18730823591179e-05
-2.59515326455538e-05
-1.30610081932386e-06
-2.39477110604067e-05
-1.07225639324809e-05
-1.50725735013028e-05
1.3634040713166e-05
-2.02956891984322e-05
-3.02873429689734e-05
-6.93550522998074e-06
-1.95288889261024e-05
-1.14740930474294e-05
-1.26479675228567e-05
-2.36911959982407e-05
-1.46134845854288e-05
-1.68417199490732e-05
-2.24153004736912e-05
-3.15109066775902e-05
-4.15987792031597e-06
5.32251055926746e-06
-1.19908324260754e-05
-1.44962610900561e-05
-7.53030822488803e-06
-1.15402993724173e-05
-1.90839501699922e-05
-2.05472786289095e-05
-1.51918785460687e-05
4.56012468013632e-06
-1.25329335154495e-05
-2.06604877121295e-05
-1.79310125315046e-05
-1.75055534042176e-05
-2.56859172778587e-05
-1.49682462797912e-05
-7.55085228092009e-06
-1.33519532602245e-05
-1.48116798437108e-05
-1.89021345321118e-05
-2.46035482034185e-05
1.27317954325546e-06
-3.29460508916247e-05
6.35402463135911e-06
-1.20939331331403e-05
-4.05593415892384e-06
-1.36525489157704e-05
1.28002647760481e-06
-3.43914013498333e-05
-3.68070915429592e-05
-1.9032639326715e-05
-1.58089493878727e-05
-3.01347978484124e-05
-6.09311460381932e-06
-1.62582237373585e-05
-2.26154509151774e-05
-2.23709246344316e-05
-1.83706991863901e-05
-3.25183570325948e-05
-1.45358831018948e-05
-2.50230884179049e-05
-2.0659166425563e-05
-3.95136208640268e-06
-2.78364612633593e-05
-4.74915470388839e-06
-2.74664033507994e-05
-1.60020508821177e-05
-1.06557913788401e-05
-1.21931887127524e-05
-1.84058001221807e-05
-2.28307173612707e-05
-9.9396181929415e-06
-2.30693779394929e-05
-1.0485832508058e-05
-1.53693179939783e-05
-2.1333006909018e-05
-2.12325422187376e-05
-1.02753138758378e-05
-1.32921528158657e-05
-3.53234100309278e-06
-1.11792518251337e-05
-3.60897959247847e-06
-3.27699298591278e-05
-1.37996734213954e-05
-1.57017136274469e-05
-2.43424073785172e-05
-1.88375649374369e-05
-1.60585435742519e-05
-1.24172120563888e-05
-1.55922301662957e-05
-1.46861018025874e-05
-2.87779463972909e-05
3.12303418296039e-07
-3.33095652753625e-05
-3.26446265710264e-05
-1.47682910491401e-05
-2.24029951163106e-05
-6.42613790086391e-06
-3.6533962821469e-06
-1.5397304562116e-05
-1.53755024011649e-05
-2.27921934589889e-05
-1.29855543180447e-05
-7.22765898641486e-06
-9.87797456757298e-06
-9.04087115370012e-06
-2.96688542267586e-05
-1.09277197844006e-05
-2.31432229530633e-05
-2.61257308416437e-05
-4.1107347153343e-06
-2.75963005589998e-05
-9.56525157275511e-06
-1.19082821591734e-07
-1.02938465006349e-05
-1.42761367736675e-05
-2.8333018177651e-05
-2.67070284100553e-05
-2.11695868728282e-05
-2.38623969509806e-05
-3.26253851638296e-05
-2.55580237252434e-05
-2.53945664636591e-05
-1.44920467443874e-05
-2.05061039395853e-05
-1.35978958284004e-05
-8.99565950130013e-06
-1.20315213770085e-05
-1.70866240744856e-05
-2.17438002013726e-05
-1.31123701456575e-05
-2.86637073763355e-06
-3.2716220618254e-05
-2.53556247627545e-05
-1.41239577072375e-05
-1.65367703662282e-05
-1.78888640347044e-05
-3.88517409122701e-05
-1.34685399242891e-05
-1.0721078518904e-05
-1.02861887815023e-05
-6.68859816307801e-06
-2.74524168712992e-05
-5.49392030297298e-06
-2.58805353186514e-05
-2.05332307275803e-05
-1.16187958445729e-05
-5.28774327741166e-06
5.62186293038446e-06
-1.43955545635141e-05
-1.26687158906348e-05
-2.71518480370101e-06
-5.94042127926314e-06
-2.17255885545616e-05
-2.38506372693166e-05
-1.28723983463703e-05
-3.90147611530858e-05
-1.72714536053113e-05
-2.18943920534798e-05
-4.10091849031702e-05
-2.62389967688829e-06
-1.58123086101551e-05
-4.32453087337329e-05
-2.20506192294711e-05
-1.2481319196793e-05
-1.82383057907224e-05
-1.71771795164372e-05
-1.18224457845291e-05
-1.1643825081679e-05
1.02828753449541e-05
-1.92139966479089e-05
-8.85489242401541e-06
-2.80431822628373e-06
-7.9419010738663e-06
-3.91207851987034e-06
-4.99666825643e-06
-2.98167300587328e-05
-6.68994976585158e-06
-6.83953182948934e-06
-2.99716667192569e-05
-1.73774972678988e-05
-1.86115813907722e-05
-1.4647730204475e-05
-3.01929342105679e-05
-1.53929888620453e-05
-9.08081500290144e-08
-9.40260017200813e-06
-2.69352292842135e-05
-8.94875253794562e-06
-1.60046915058266e-05
-1.34248910884642e-05
-2.04208649644466e-05
-5.63885616326034e-06
2.36617753126855e-07
-1.56412544049042e-05
-1.1088095965658e-05
-1.66199340373924e-05
-1.88521685117751e-05
-1.00742641234743e-05
-2.47520198809232e-05
-2.81410964560897e-05
-2.5012460941111e-05
-1.54683489025961e-05
-2.45852462584098e-05
-1.19173122578302e-05
-2.31579524432073e-05
-9.29037893432623e-07
-1.6403510901579e-05
-3.2188358908594e-05
-2.07807472352914e-05
-1.81890344913532e-06
-1.54526978752776e-05
-2.98481700936171e-05
-1.99284112491795e-05
-3.8869809583979e-06
-3.30226474938571e-05
-3.71733640652371e-05
-2.42553955185073e-05
-1.31796350315343e-05
-7.41120669419867e-07
-7.34400517223796e-06
-2.42679198963408e-05
-2.26221952218728e-05
-1.88090933612631e-05
-2.06150919993906e-05
-1.95821153537267e-05
-9.83264516033405e-06
-1.31695946170685e-05
-1.72058273865359e-05
-2.02785671038754e-05
-3.5787456041236e-06
3.31528459045372e-06
-3.408157296448e-05
-1.41884357345901e-05
-3.75727428168248e-06
-1.01774066078322e-05
-4.29858052285948e-06
-3.71099009140045e-05
-6.45437766285996e-06
-2.97926864623368e-06
-3.20023392010763e-05
-4.03545052705533e-05
-2.04555227433496e-05
-1.31480092419336e-06
-2.66854609513914e-05
-1.45681631506139e-05
-2.74935454322023e-05
-2.60961760585126e-05
-2.25508935914973e-05
-1.94754102058628e-05
-2.38514356293133e-05
-1.31376557616757e-05
1.66351137207293e-05
-1.89706582721123e-05
-1.36854066230399e-05
-1.46930444353059e-05
-2.55806609102376e-05
-2.66519140564257e-05
1.77695187389854e-07
-1.61939682333881e-05
4.3810711818474e-06
1.16448279959688e-06
-2.59230014957603e-05
-2.1470715978842e-05
-2.31007489813367e-06
-1.13551590269496e-05
-1.63968969592947e-05
-1.43935628119173e-05
-1.04307871081935e-05
-5.47094621434665e-06
-2.16916746665104e-05
-4.6445074861098e-05
-2.17575663844258e-05
-3.37616347546134e-05
-1.90474712493704e-05
-2.64483173847634e-05
-9.22570219460588e-06
-1.34188010394141e-05
-3.49782621975185e-06
-2.58813507867775e-05
-7.05622972647592e-06
-2.38798899072042e-05
-1.188701136736e-05
-1.7545534910533e-05
-1.36597831490874e-05
-2.81440453158626e-05
-2.52767309563449e-06
-1.63258356411037e-05
-3.47463366816451e-05
-1.68309619059107e-05
-6.61336268244918e-07
-6.38673207644167e-06
-3.14939922621455e-05
-5.27052930615231e-06
-1.23830545401415e-05
-1.61376079853593e-05
-3.20612110993901e-05
-1.50094473456147e-05
-8.48329559418716e-06
2.14613702854423e-06
-1.74365686928575e-05
-1.96237790553755e-05
-2.29783609200564e-05
-1.41145725147893e-05
-2.17603816763166e-05
-2.03103402801152e-05
-1.39215214632001e-05
-1.97936682667957e-05
-1.2730961079393e-05
-3.04114597158062e-05
-3.75814762772197e-05
-1.51564046597943e-05
-1.90792575073063e-05
-2.93465378369239e-05
-2.43310816312295e-05
-1.23771325997592e-05
-6.57116861517489e-06
-1.86877850614425e-05
3.00467691193323e-06
-1.70961974086683e-05
-5.45746537542059e-06
-1.8134130898136e-05
-2.71814591592624e-05
-1.0054398991194e-05
-1.03500011480102e-05
-1.24460379344416e-05
-1.68444418558596e-05
-2.16011509233954e-05
-4.46136678509968e-06
-2.38917288037344e-05
-8.50413154962464e-06
-1.25875982005436e-05
-3.68130858807257e-06
-4.30098208186155e-06
-1.20289282951243e-05
-1.63970145107554e-05
-4.35493125997171e-06
-1.40760242803716e-05
-2.14906833798857e-05
-1.54878148437168e-05
-1.7311973866946e-06
-7.70657404532406e-06
9.0899500048323e-06
-1.0835806299658e-05
-1.12260753311638e-05
-7.05219571428502e-06
-1.15305197542773e-05
-2.25580499455707e-05
-8.96448977512616e-06
-1.78197088219991e-05
-1.76385713569256e-05
-2.20300592280502e-05
-2.8234813153187e-05
-1.90971922512643e-05
-1.23189063424527e-05
3.90757745060652e-06
4.09782799624909e-06
-1.61638013319582e-05
-1.76199053202239e-05
5.76870687802103e-07
-1.64064198484441e-05
-1.67309200208524e-05
-1.98776677167821e-05
6.86533832334779e-07
-3.47912634677131e-06
-1.66977471316882e-05
-1.03054433576545e-05
-2.65087540909971e-05
-1.09705000342271e-05
-2.11408966044926e-05
-2.62295135008961e-05
-1.94997443682645e-05
-1.08401983911857e-05
-2.7137264446562e-05
-9.4427030495492e-06
-2.60952236351693e-05
-1.57154167048759e-05
-1.87528593078623e-05
-2.54598991355018e-05
-9.09567741081566e-06
-1.67014248090039e-05
-1.67411023392254e-05
8.0682623534515e-07
-9.86316297406305e-07
4.09267202280246e-06
-2.21019710971114e-05
-2.00588840163024e-05
-2.56439390274085e-05
-1.71407730714398e-05
-9.79773093918341e-06
-1.22895161969542e-05
-2.94180902610806e-05
-1.49084768223315e-05
-1.63706984307068e-05
-1.22214318560539e-05
-1.6125193886945e-05
-1.6498797870317e-06
-7.6181805735168e-06
-3.18490754092481e-05
-4.63050923948103e-06
-3.10426676021923e-05
-1.76943052533064e-05
-2.19031977322995e-05
-2.85328462951037e-05
-1.40844783908485e-05
2.10734032967594e-06
-1.2658908353314e-05
-2.04864041658855e-05
-1.50967228847568e-05
-2.71032573163688e-05
-1.72452238089235e-05
-6.81207275944855e-06
-2.11375963195847e-05
1.26015517869292e-06
-1.27572653118173e-05
-2.263521391058e-05
-4.05913522047248e-05
-2.01125665415756e-05
-2.85457503227511e-05
-2.46566285526068e-05
-1.6250278374231e-05
-8.68727046805627e-06
-2.21268702260402e-05
-1.25366795995114e-05
-4.15796267154216e-05
-2.19428360464604e-05
-1.34556619866522e-05
-2.49833173106861e-05
-1.64000699540585e-05
-1.75233116627824e-05
-4.6677199073238e-06
-1.65128333948764e-05
-1.77100023860926e-05
-2.50511032528459e-05
-5.8252486024439e-06
-1.49845260356381e-05
-2.45397497635316e-05
-5.72647570746152e-06
-1.72787342144696e-05
5.15974225796709e-06
-1.74385472657603e-05
-3.78227984473964e-05
-2.68155665427528e-05
-9.40899649870503e-06
-2.37425114246054e-05
-8.69784527818801e-06
-2.07692992768467e-05
-6.85067988250314e-06
-1.64972037571621e-05
-1.4140436649233e-05
-2.94955452387591e-05
-1.36042458959925e-05
-1.25572337702564e-05
-3.29512098363867e-05
-1.93853207542586e-05
-3.06662804449059e-05
-2.62944955659474e-05
-3.60870270733768e-05
-1.36531216088501e-05
-1.53694442643053e-05
-5.84405346009911e-06
-9.74395150520596e-06
-1.41421748875281e-05
-3.19563471779387e-05
-1.00088194098372e-05
-1.42089606718379e-05
-3.16774477920223e-05
-2.36415049067174e-05
-1.55182736561363e-05
-2.45517614216963e-05
-3.09353430670887e-05
-6.06133810818668e-06
-3.306650591849e-05
-2.29834563235406e-05
-1.81548627019299e-05
-2.0867647046186e-05
-3.62458817154204e-05
-5.17829503130194e-06
-2.17638444757836e-05
-3.02044384254642e-05
-1.81843980172624e-05
-1.05894257413273e-05
-1.37206837308638e-05
-1.22525067972716e-05
-2.45897261852975e-05
-1.23946871860764e-05
-1.76086299184284e-05
-1.8312698285435e-05
-1.72594154419546e-06
-3.00991297616688e-06
-1.88942917426272e-05
-2.06720348197962e-05
-8.72035171739182e-06
-3.93253425392958e-06
-4.29157502381401e-05
-1.77089402470893e-05
-1.74202923251629e-05
3.36874158681736e-06
5.9360792542407e-06
-1.44305575098418e-05
-1.70871825547146e-05
-1.26423064264582e-05
-1.2688210542243e-05
-1.71413123227023e-05
-8.39998513786939e-06
-4.77827746478392e-06
7.00865916987386e-06
-2.26997282878992e-05
-9.62206843129942e-06
-3.32242605476684e-06
9.00600130854233e-06
-5.81730652724246e-06
-4.50725038729758e-06
-2.04836274896586e-05
-1.69494421807759e-05
-1.45634569127825e-05
-2.2928781066858e-05
-2.38867676991281e-05
-1.91146066457685e-05
-2.65527793020013e-05
-1.82477544743252e-05
-7.73304996877629e-06
-1.77673088921526e-05
-3.05066693740407e-06
-4.47928738865935e-08
-4.85881330046758e-06
-8.16384329040449e-06
-1.46468303383454e-05
-6.23151190984255e-06
-1.15701713497051e-05
-2.02953714000748e-05
-2.48167802999726e-06
-1.45537831623242e-05
-2.96457252489993e-05
-1.42984984556203e-05
-1.54726702335017e-05
-1.50241615210378e-05
-1.42072203839562e-05
-1.4916632955583e-05
-1.86692316106299e-05
-3.09196955848876e-05
-2.73513368103476e-05
-4.11605499426675e-05
-3.54435834581762e-05
-1.87429778680697e-05
-1.10555297053106e-05
-2.1166361384563e-05
2.61871813218274e-06
-1.14251218714058e-05
-4.91227815440617e-06
-2.13460520931005e-05
-3.91821246259055e-06
-2.05788117211255e-05
-1.33335673309376e-05
-2.40210298656116e-05
-6.9329251765535e-06
-2.57975514540462e-05
-9.07792204930324e-06
-8.16488767854127e-07
-2.08974831171828e-05
-2.89974060364593e-05
-3.57649504637971e-05
-2.12995689581078e-05
-2.96988211470824e-05
-3.63633873922102e-05
-2.32673041983222e-06
-2.73749899629514e-05
-3.39756378866508e-06
-1.14177262557598e-05
9.56682132090002e-06
-7.53072562867673e-06
-1.77735248345029e-05
-2.03161378498217e-05
-1.72802866743458e-05
-1.11568285209871e-05
-3.0049282583168e-05
-1.75757404591207e-05
-2.18231096270443e-05
-1.99278131138327e-05
-3.44696940406686e-05
-5.39914359294274e-06
-1.14569400257228e-05
-3.75191343080543e-09
-2.11270942935466e-05
-2.05129291730144e-06
-1.46268844998568e-05
-1.96863726581803e-05
-7.49206369875343e-06
-2.85762344250256e-05
-2.49269441884121e-05
-7.48964908530411e-07
-2.29472715944923e-05
-1.94655489206592e-05
-1.71109266371732e-05
-2.12556277517984e-05
-2.63595971265019e-05
-1.29807299409577e-05
-9.67118903184469e-06
-7.58320872109018e-06
-3.28466627782671e-05
-1.47759153624644e-05
-1.24067578935117e-05
-4.45939907624446e-06
-1.06817972916628e-05
-2.88832179749817e-05
-3.1288469620617e-05
-8.3124285264673e-06
-1.60854032963558e-05
-1.02856262527441e-05
9.83266312451865e-07
-2.06753466608276e-05
-1.46336642038642e-05
1.29301803901381e-05
-1.70627508267438e-05
-3.49094620659791e-05
-1.3197598016305e-05
-2.22007216052775e-05
-2.93982884509821e-05
-2.51166139393438e-05
-1.73362355588349e-05
-1.44733445528708e-05
-2.21843828127651e-05
-2.83578584411317e-05
-2.69800196590744e-05
-2.44182895616947e-05
-2.04601052490493e-05
-5.3697844327304e-06
-1.06267973047245e-05
-1.94478536076384e-05
-2.12650805365521e-05
-3.57167778411488e-05
-2.85042026076896e-05
-2.35663748413867e-05
-6.67047786386865e-07
-2.21380749398815e-05
-3.16523778061951e-05
-1.80939789736288e-05
-1.1505286283624e-05
-2.29783648609811e-05
-1.2240709998833e-05
-2.60331886095032e-05
-2.46842480653513e-05
-1.91981911229731e-05
-3.42690466454275e-05
-5.25784818611913e-06
-2.71623935506932e-05
-1.67845316702519e-05
-1.01762443656912e-05
-1.81298998692145e-05
-1.57125611563783e-05
-1.86378443056875e-05
-1.25744830883493e-05
-3.94160209305329e-05
3.02764097688945e-07
-2.76791188158758e-05
-3.61910019138689e-05
-2.90638013437063e-05
-1.99992375061161e-05
-1.076556675281e-06
-3.36182088360276e-05
-3.21596180121286e-05
-6.17849389328855e-06
-1.96887135583481e-05
-1.99625773495811e-05
-5.50444575704824e-06
-2.04341038953111e-05
-3.11735887326635e-05
-2.26857165289296e-05
1.10409015309985e-06
-2.07122734829299e-05
-6.87518527617812e-06
-1.33783649617723e-05
9.08160680463264e-07
-1.3457770332392e-05
-2.29178724987202e-05
-1.65764615811457e-05
-1.96491047811388e-05
-2.00492332359499e-05
2.94525472221729e-06
-2.24998282040448e-05
-3.70108778652743e-05
-2.4941935026938e-05
-9.34556428549566e-06
-6.96046066910814e-06
-1.63051770508823e-05
-2.09965866905672e-05
-2.66230443080062e-06
6.13608627551946e-06
-1.16043324272146e-05
-2.3908758733063e-05
-5.66036351777013e-06
-1.733856141776e-05
-2.29244542184496e-05
-1.71529965870917e-05
-1.88914869374676e-05
-7.13867930106474e-06
-2.88716488455489e-05
-1.94844167743401e-05
-1.1053995035134e-06
7.40912073764179e-06
-2.43813446586228e-05
-8.64768901719548e-06
-1.2297492140516e-05
-1.78658516212928e-05
-2.30842459534358e-06
-5.54396895034404e-06
-2.01575292942162e-05
-1.13881754204676e-05
-1.18051442172718e-05
-1.02519166758111e-05
-1.13928459787312e-05
-2.6339491263177e-05
-3.23201524257314e-06
-1.08197151450726e-05
-2.62542618549081e-05
-1.78794039153687e-05
-1.46503040150859e-05
-2.5538093286873e-05
-2.91366789846797e-05
-1.39454658870831e-05
-6.91255769223558e-06
-1.48594407743773e-05
-1.73329456520551e-05
-3.69212722983397e-05
-1.33985372218684e-05
-1.17636692103443e-05
-2.16220067271666e-05
-1.83669269416181e-05
-2.40487053225736e-05
-1.54898559234124e-05
-1.51630228707155e-05
-3.32961894763361e-06
8.18255746568528e-06
-6.38181367708118e-06
-8.03209842363539e-06
-1.52969362651963e-05
-4.95650637023295e-06
-1.07892454179094e-05
-1.911128740718e-05
-2.23479776787733e-05
-1.01318054586173e-05
-1.58444050743255e-05
-1.92491800607277e-05
-1.12819760566115e-07
-1.07073667778325e-05
-1.94009679767832e-05
5.74743539050072e-06
-1.91902739404385e-05
-1.30970703328751e-05
-2.82940330377758e-05
-1.66341182726346e-05
-1.97124678123114e-05
-3.02142578810499e-05
-8.63528124490927e-06
-1.20079522149069e-05
-6.40762605627613e-06
1.60219351661695e-06
-2.63126785708826e-05
-1.39434139864948e-05
-4.78072298174817e-06
-2.2010191082016e-05
-1.90813962914166e-06
-1.37970283647778e-05
-5.22020260213996e-06
-1.03991977926067e-05
-2.6174289105383e-05
-1.28880493918294e-05
-2.77136476196728e-05
-1.19756742797251e-05
-1.63158366494554e-05
-2.27145425054635e-05
-2.55638749010579e-05
-1.59509185340878e-05
-2.85807186685709e-05
-1.7978426435831e-05
-1.90374714460002e-05
8.59260279945386e-07
4.49318293155876e-07
-1.4168129513225e-05
-1.61279909144631e-05
-3.30931449426263e-05
-1.72352204125019e-05
-2.33376875621758e-05
-2.00983174082958e-05
-2.93173912978307e-05
-3.56047577768202e-06
-3.34512441754447e-05
-6.69449418066685e-06
-1.27764110685501e-05
-4.43827856574159e-05
-2.26900257270785e-05
-2.13261507838758e-05
-2.35628429379851e-05
-3.75558783940803e-05
-2.81399620514551e-05
-1.67418361765971e-05
-1.64447191292444e-05
-1.35324484698456e-05
-1.04110780548625e-06
-8.66057338964889e-06
-3.04275128698419e-06
-8.39723802504785e-06
-2.12145891705426e-05
-6.14946008004508e-06
-1.86731921772217e-05
-1.15455675742915e-05
-1.43656257695248e-05
-2.18124057842965e-05
-9.18433016180078e-06
-7.70412376917426e-06
-2.63994458232156e-05
-3.06604817379873e-05
-2.48013389495485e-05
-1.89400714541638e-05
-2.29964724450097e-05
-3.15023779522046e-05
-2.30948668013369e-05
-8.84900014182835e-06
-2.75710951242487e-05
-1.53374333477016e-05
-2.66219823517713e-05
-7.57813406147015e-06
-1.02781534277026e-05
-1.22444389333237e-05
-1.78737087398719e-05
-1.25423354373351e-05
-3.14618173805047e-06
-2.34643390446569e-05
-1.94788391299419e-05
-1.8353224565899e-05
-1.53029186757764e-05
-2.3232761605073e-05
-1.57644869627608e-05
-3.1145941276549e-05
-2.89841743246779e-05
-4.35547631966164e-05
-1.87492753375641e-05
-1.508222437098e-05
-1.56071391360235e-05
-9.96259686066738e-06
-1.4886375563642e-05
-2.57728902890872e-05
-5.49606095527171e-06
-1.93030894278874e-05
-9.36692376003356e-06
-9.75476589386895e-06
-7.62808967281879e-06
-6.62496761047639e-06
-6.49807473724516e-06
-2.0659494084085e-05
-1.26818495324614e-06
-1.95897961312435e-05
-2.71303967388254e-05
-2.8065996119033e-05
-1.76642356921644e-05
-1.65008111450156e-05
-1.85382763396959e-05
-2.02796853798379e-05
-1.26277822818876e-05
-8.86474203544968e-06
-1.55398207769047e-05
-1.28254988081013e-05
-3.14152894541031e-05
-2.26183063364737e-05
-1.24563167585018e-05
-5.71028346210121e-06
-1.24176067281628e-05
-2.58756888568931e-05
4.93994741276355e-06
-2.15339798803407e-05
-2.3432268127987e-05
-1.97294094174954e-05
-1.6112354917115e-05
-6.51187182349872e-06
-3.04952866661107e-05
-1.16754689710684e-05
-1.84066102242328e-05
-1.31781976538487e-05
-1.6466610330416e-05
-9.33781833336483e-06
3.44935137074078e-06
-1.80478775523197e-05
-1.47638992316192e-05
-2.06788777623553e-05
-1.02663306535482e-05
-7.82605871240577e-06
-6.42884600383407e-06
-3.19541427188469e-05
3.58637623473129e-06
-1.56244093368796e-05
-1.29018160874043e-05
1.036302530971e-06
-2.17978516375886e-05
-3.03407297587266e-05
-2.7317909811519e-05
-1.56666923221072e-05
-1.63642887624692e-05
-3.22663395159517e-05
-4.31696685909581e-05
-2.13058984079013e-05
-1.26680172017172e-05
-3.53384986575176e-06
-1.97645482590103e-05
9.94667859597423e-08
-1.94199175524468e-05
-4.72785551340706e-06
-8.18612408782463e-06
-1.94445972307697e-05
-1.40991508129075e-05
-9.28041876587358e-06
-1.27729967588998e-05
-1.76666060721456e-05
-2.08793524785448e-05
-1.63741950480865e-05
-5.94220623460489e-06
-1.93161892622572e-05
-1.92378104445688e-05
-1.96150594193152e-05
3.99495346827077e-06
-1.00775629806223e-05
-2.48205924986067e-05
-1.32121284860622e-05
-2.62016509941397e-05
-3.66901553673539e-05
-1.13833437669026e-05
-2.24029853519214e-05
-1.94352695191962e-05
-5.76447331661898e-06
-1.83015679803656e-05
-2.7808934551911e-05
-1.19832657949186e-05
-2.44501764895311e-05
-2.8358085845417e-05
-4.37421251752106e-05
-2.41096691934354e-05
-1.45021204359602e-05
-1.16357403002195e-05
-9.91439928052359e-06
-3.7332709758344e-05
-2.31755863338702e-05
-2.01153985228793e-05
-2.10759949775631e-05
-1.21609257585442e-05
-2.00745457886295e-05
7.48301422739034e-06
-2.10659891598572e-05
-2.80491473249933e-05
-1.65341415277042e-05
3.66277995989683e-06
-3.09021399053804e-05
-1.82829392572375e-05
-2.66285354583031e-05
-1.47458822503055e-05
-3.37310508384457e-05
-1.56442406057687e-05
-2.66724603113386e-05
-2.49927351468872e-05
-4.40149829175212e-05
-1.5916409960788e-05
-3.28879245089631e-05
1.68813497777495e-06
-1.45147284397608e-05
-2.55750094020341e-05
-1.42175633417744e-05
-1.01783189593736e-05
-5.095648548921e-06
-1.87632180886606e-05
-1.84012205446547e-05
-9.3652520325166e-06
-6.98333354875728e-06
-2.4462912761192e-05
-1.3795647463524e-05
-8.71153447057493e-06
-1.32691760608984e-05
-7.12972748722634e-06
-5.72130703419002e-06
-1.67031857316868e-05
-4.32094474886081e-06
-1.35746565401122e-05
-8.88950852441945e-06
-6.75466360603032e-06
-1.52594906843428e-06
-2.7725009496957e-05
-1.51758358217662e-05
-1.48521780174642e-05
-1.14573067251683e-05
-8.50486719454196e-06
-1.13395761102027e-05
-7.75568653140259e-06
1.16773452671064e-05
1.38758278382144e-05
-1.57274290233818e-05
-2.06165287488911e-05
-1.26082064353325e-05
-1.05711990341286e-05
-2.94624483598229e-05
-2.18293948842567e-05
-1.56167209915981e-05
1.30581139166603e-05
-1.0053293093562e-05
-1.2510048906181e-05
-2.65754322990644e-05
-3.29680598332262e-05
-7.22557236192131e-06
-3.67384526757861e-05
-1.70746075312991e-05
-1.48123699951134e-05
-2.05910649842805e-05
-2.10871491293387e-05
-1.49755467644478e-05
1.47660431480813e-05
-2.11323674955821e-05
-1.16744084884252e-05
-1.2093045661029e-05
-2.5717201381302e-05
4.06888903600976e-06
-2.65364983754609e-05
-1.09289599296713e-05
-2.00776672165567e-05
-3.4332079120997e-05
-9.94521400616559e-06
-1.97043217752213e-05
-2.95504642401398e-05
-2.42224242402671e-05
2.88180738515003e-06
-2.74784180543454e-05
-3.40251005336083e-05
-7.04702011386651e-06
-1.31619306270281e-05
-2.92946462239078e-05
-1.94705588219618e-05
1.59327687697684e-06
2.2388326309814e-06
-2.09170902232436e-05
-1.7236411940625e-05
-3.39094544548722e-05
-1.60340967855908e-05
-3.27032570400287e-05
-2.54028715165514e-05
-3.0986194129964e-05
-2.65843713041515e-06
-1.6545230343737e-05
-3.50183873383087e-05
-1.90775139671173e-05
-8.76598732257847e-06
-1.33929078603113e-05
-1.85848909084031e-05
-2.00407339921405e-05
-1.44848888266127e-05
-1.96666527152406e-05
-1.78622635366003e-05
-4.31484146117315e-06
-4.37427670003479e-06
-3.19864837868011e-06
-1.94587054886887e-05
-1.02547174384521e-05
-9.66817119927081e-06
5.02332440992422e-06
-9.56409462967171e-06
-8.80762017962793e-06
-2.37346752000062e-05
-2.37209694909769e-05
-1.36147735000278e-05
-3.74963250664813e-05
-1.59374534068727e-05
-2.10717435892512e-05
-2.76859176438084e-05
-8.68162488833869e-06
3.42813873904263e-06
-1.8571160941081e-05
-5.05862235292172e-06
-2.86309101048781e-05
1.22125793833062e-05
-1.02878214295957e-05
-1.74402602274784e-05
-6.13643839715281e-06
-2.09121379804722e-05
-1.86916937556561e-05
-2.10350062555016e-05
-2.60929508226191e-05
-1.76211524031854e-05
-2.62535929995349e-05
-1.74614481150643e-05
-8.86851795273534e-06
-2.22733917636258e-05
-1.51453845253685e-05
-1.11013788968757e-05
-1.5004235635603e-05
-7.17034370017739e-06
-2.13024319725303e-05
-7.20703174423896e-07
-1.67993379779358e-05
-6.47584635266655e-06
-1.70441840886634e-05
-3.01062591089155e-05
-9.24095867214973e-06
-1.66620535993397e-06
-1.26459880579323e-05
-7.86069413211915e-06
-2.02940183401801e-06
-1.53120059813333e-05
-1.69692149941035e-05
-1.38877296014154e-05
-1.34970863971183e-05
-7.85620852518675e-06
-1.93949479003913e-05
-1.18369840022101e-05
-1.55250674435227e-05
-1.42354382163761e-05
-1.94893707829485e-05
-1.23325237398607e-05
-8.81387491830618e-06
-1.67265396175087e-05
-2.12788783156697e-05
-2.02925320971325e-05
-1.99194357623646e-05
-4.54778113695154e-06
-1.98539673009786e-05
4.33005392203432e-06
-3.16404464901719e-05
-2.83095514761389e-05
-2.96054097404839e-05
-2.15498082903654e-05
-2.13836540994739e-05
-2.09313007800927e-05
-2.14315240107181e-05
-7.53827899593279e-06
-1.26863434273742e-05
-3.06280678994703e-06
-8.1747363695632e-06
-4.05257922641737e-06
-1.56254845119415e-06
-7.34119459679338e-06
-1.03605932630958e-05
-1.84791379857425e-05
4.80926892637366e-06
-1.51762915323699e-05
-7.47784790058151e-06
-2.41641514031065e-05
-5.65061089665618e-06
-2.25126566398098e-05
-5.63664926503652e-06
-3.52899408379433e-06
-1.94689792317587e-06
-1.99056499494628e-05
-2.7670622539406e-05
-2.15487580607032e-05
-1.73184165542048e-05
-2.80412651150267e-06
-1.06652987823502e-05
-1.81114457000668e-05
-5.52513982611899e-06
-2.77392502604964e-05
-1.83918083080293e-05
-1.54902531332734e-05
-1.60274774875374e-05
-1.62010842092585e-05
-1.4161750797219e-06
-1.92253598607027e-05
-1.98567099292066e-06
-1.70362055838089e-05
-3.85561432945578e-07
-2.22947438064824e-05
-2.20600976254941e-05
-1.93346137372982e-05
-5.71886456828155e-06
-1.38400408451061e-05
-2.86076200221752e-05
-5.47297423973106e-06
-8.36958802226759e-06
-1.53338452921635e-05
-1.11585827040082e-05
-2.39975983617838e-05
-2.01714415600341e-05
-2.19206776439582e-05
-1.65116826645046e-05
-1.52995176084337e-05
-1.34965700185711e-05
-1.19314284845074e-05
-4.46737723003489e-05
-8.85868226441232e-06
-3.20133910205115e-05
-1.02007460504774e-05
-4.03191110424683e-05
-1.28591715290529e-05
-1.31276399335906e-05
-3.73870766942076e-06
-2.83337313475755e-05
-5.98501784705708e-06
-2.30810047565436e-05
-1.64945488205724e-05
-1.69562861732942e-05
-1.02936195643448e-05
-1.82733580855223e-05
-1.46646799939464e-05
-7.71299599745004e-06
-2.07571237601213e-05
-2.83343632192308e-05
-1.66975849649192e-05
-1.44295646024e-05
-1.54897208285865e-05
-1.18623245377924e-05
-7.38792551576065e-06
-8.08297575116206e-06
-1.78306553857044e-05
-2.96763007619512e-05
2.681162851315e-06
1.03409684065551e-06
-3.49896094810349e-05
-2.61977990772557e-05
-1.86654378462012e-05
-8.84660128276032e-06
-9.85353692972366e-06
-2.8863863152201e-05
-7.85208039766246e-07
-1.28927030729867e-05
-2.12470537851338e-05
-1.25492570662662e-05
-3.03194728560773e-05
-5.79620891084975e-06
-1.4392755950787e-05
4.7109050082553e-06
-1.40775406276374e-05
-1.6040434005387e-06
-2.6779744837485e-05
-2.31646031623107e-05
-1.05243005742509e-05
-1.55676844353098e-05
-3.78107433403952e-06
-1.15291171959761e-05
-2.7565481714351e-05
-1.42704029173894e-05
9.07669509259578e-06
2.57499190860924e-08
-3.71742953321438e-05
-1.16572265830858e-05
-3.46103590031043e-05
-5.72428309613107e-06
-1.41851439190957e-05
2.21763796364607e-06
-1.74671797247542e-05
-3.01779686689358e-05
-8.39368133472881e-06
-1.7235068231872e-05
-2.31248390891459e-05
-2.50058767287819e-05
-2.31483566833028e-05
-2.6484063443168e-05
-1.82594483485624e-05
-1.73206900563972e-05
-1.43942932150283e-05
-8.00567385182903e-06
-9.17273231315027e-06
-9.4368498525798e-06
-1.14575414994136e-05
-1.92021918074525e-05
-6.31505597535248e-06
1.44507118224154e-06
-3.37882803174556e-05
-1.59177748103171e-05
-2.73578857181958e-05
-2.9244810151135e-05
-3.21391948873044e-05
-3.7176857852992e-06
-2.17050013297669e-05
5.4124073942275e-06
-2.53258184993829e-05
-1.47870764962301e-05
-2.2642116576262e-05
-3.48283230512181e-05
-1.88222077330458e-05
-2.24372788320902e-05
-2.17658257309789e-05
-2.08693886036395e-05
-5.22344668087094e-06
-1.51738486310506e-05
-1.41670973807423e-05
-1.6489113059547e-05
-3.38472852690381e-05
-8.2072284894449e-07
-3.0127070248516e-05
-1.10237330497633e-05
-1.04193800697612e-05
-3.0324176648395e-05
-1.75694583268616e-05
5.04303932937733e-06
-4.29202119629955e-06
-1.05536266549121e-05
-6.4385977671915e-06
-4.33944442716497e-06
-1.98215891356545e-05
-5.59374606191628e-06
-3.84051563443053e-05
-4.1989762843984e-05
-2.09192943574565e-05
-7.22627125234374e-06
-1.89350310360604e-05
-1.69267771205705e-05
8.40248282557583e-07
-1.66946094576227e-05
-1.31536623320243e-05
-3.80394807708476e-06
-2.56744367933273e-05
-1.61345988595771e-05
-2.61943812462293e-05
-9.23160908346496e-06
-2.03637358350679e-05
-2.08367350559062e-05
-1.19647865524833e-05
-1.20927632401933e-06
-3.13605415461004e-05
-2.42882125808229e-05
-1.48105488828637e-05
-1.72112190660145e-05
-1.3826443954071e-05
-1.48488804202709e-05
-2.0858099430189e-05
-1.39930681328592e-05
-2.30419237826184e-06
-2.17560709181692e-05
-4.87962619284542e-06
-6.99817401371678e-07
-2.13769855413225e-05
-1.46569389078804e-06
2.80121591678868e-07
-6.02465147151635e-07
-1.72377152487574e-05
-6.71913064231864e-06
-2.62057690238929e-06
-1.81058373737126e-05
-3.69834094786987e-05
-2.10910654685936e-05
-1.5364215585444e-05
-4.28520022139948e-06
-7.89240380447928e-06
-2.24728423361303e-05
-1.60950887831972e-05
-5.07591133037701e-06
-2.91505813672542e-05
-1.36867928693192e-05
-1.48306634887477e-05
-1.38582762713161e-05
-1.25313894885933e-05
-1.12907034923733e-05
-1.54755591675325e-05
-6.58397783478594e-06
-1.64257297906924e-05
-9.73932031653923e-06
-3.71000712887449e-05
-1.48936404948962e-05
-1.77271361405469e-05
-2.0885543403466e-05
-2.80873364255577e-05
-1.26948613369899e-05
-1.99159009247316e-05
-1.14793716311297e-05
-1.27720603136938e-05
-1.20681891492503e-05
-2.72693818078126e-06
-3.4237812239371e-05
-2.08406101886012e-05
-1.37689256663748e-05
-1.88792016518103e-05
-1.52471888142361e-05
-1.9926010988446e-05
-2.96526127661788e-06
-1.19166304116099e-05
-1.65856493831887e-05
-2.56486658592714e-05
-1.7056849212586e-05
-4.51276175932031e-06
-1.62904769537078e-05
-1.48535999987853e-05
-2.81189128799418e-05
-1.07483822961008e-05
-2.05718115322231e-05
-1.07845391978713e-05
-9.96834894884196e-06
-5.93925580289808e-06
-7.41285848923693e-06
-3.10827558741946e-05
-1.73682909388836e-05
-2.7234732268719e-05
-1.30443219383058e-05
-8.43239083636318e-06
-1.29982660427643e-05
-3.08457484529888e-05
-1.22537122633337e-06
-1.86671589726857e-05
-2.61336410817105e-05
-7.81717237234545e-06
-4.33321847320519e-06
-3.25464027050375e-05
-3.9832076838766e-06
-2.92028203042961e-05
-2.93513550215839e-05
-1.2480699265689e-05
-2.53060168496847e-05
-7.80114479849034e-06
1.31961567523057e-06
-2.36543438796622e-05
-5.991629858857e-06
-2.13870353569722e-05
-1.45320260395351e-07
1.18364675416061e-06
-1.03757644922034e-05
-3.38545021792577e-05
-1.71902610158751e-06
-1.61965222083408e-05
6.65017272111104e-08
-4.17152741577483e-06
-8.40886609209995e-06
-8.94724026637766e-06
-2.41853925216888e-05
-1.71473201458451e-05
-2.40537133361783e-05
-1.41563593024811e-05
-2.0115304512868e-05
-3.29563867487879e-05
-3.15252410230957e-05
-3.7227789784863e-06
-1.76900279105955e-05
-2.6431644426878e-05
-1.34840464904775e-05
-1.27091119114737e-05
1.58265713471863e-06
-2.80831881870344e-05
-2.04014331346319e-05
-4.71444643797052e-06
2.57220957066787e-06
-1.59205305179968e-05
-3.10553375241683e-05
-2.17054911525843e-05
-1.62819094237544e-05
-2.36832804456058e-05
-2.6253333404466e-05
-2.47195192586703e-05
-1.02097988297356e-05
-3.32303281439952e-05
-4.52078710124216e-05
-3.34067019555202e-05
-1.75183300352333e-05
-1.66850796010309e-05
-2.2084220149048e-05
-1.97299823807367e-05
-5.87511696752573e-06
-1.84475564565993e-05
-1.38821083644163e-05
-3.1402701252113e-05
-2.64015353443374e-05
-1.69271749064582e-05
-1.31125186493992e-05
-3.01344781433596e-05
-3.28097687707092e-06
-9.73597225141382e-06
-1.08143294995181e-05
-2.31211743198571e-05
-1.66160623441982e-05
-1.69718397480131e-05
-5.96085978617385e-06
-3.36788007081283e-05
-7.31750100580939e-06
-2.46322597546192e-05
-3.94297761869581e-06
-5.72610253709969e-06
-2.47008227777102e-05
-6.3619007123643e-06
-1.33150033914952e-05
-1.54104718211578e-05
-1.15909153746342e-05
-4.6048831138225e-06
-8.82325738240563e-06
-1.74172195054922e-05
-6.03841322573553e-06
-1.03573746128152e-05
-1.52810238173143e-05
3.3040660255639e-06
-4.8623166448892e-06
-3.72072237044594e-05
-2.56303487720405e-05
-2.01226366506598e-05
-4.92862473749507e-06
-1.52225168971527e-05
-5.03056724152531e-06
-2.3189735589241e-05
-9.93654711466789e-06
-6.46513938874364e-06
-2.04756941128137e-05
-1.42642443578496e-05
-1.45281456889578e-05
-8.21416972941676e-06
-1.41600303726624e-05
-2.96217508803952e-05
-1.60826962260896e-05
-2.07148793051734e-05
-1.81852559300179e-05
-3.11386980917481e-05
-3.43598055714602e-05
-3.21640147912704e-05
-1.62743365802281e-05
-1.39437178749153e-05
-2.40302612183501e-06
-1.27846208740647e-05
-3.27378932230565e-06
-1.28067588196507e-05
-1.83299296012128e-05
-1.3841892324579e-05
-1.49349114282586e-05
-1.42851388287419e-05
-2.79984500913342e-05
-2.11150814277189e-05
-1.78095747342997e-05
-1.4760413221209e-05
-2.07851461148994e-05
-9.43510530887909e-06
-1.73701430785086e-05
-1.73905223078978e-05
-1.93905877759531e-05
-1.4865978200872e-05
-2.31003958449187e-05
-1.22989204506857e-05
-1.45824356551094e-05
-3.49709523035498e-05
-4.47834833196799e-06
-2.4139044033941e-05
-1.90248028714187e-05
-1.44556009496563e-05
-2.52880733614397e-05
-1.1944788258049e-06
-1.05837901298329e-05
-6.87108270920653e-06
-1.68200685860597e-05
-1.79303078510534e-05
-2.44267873902742e-06
-1.71467316111959e-05
-9.20519784008621e-06
-1.50380617715604e-05
-1.94605289552989e-07
-1.89801245809787e-05
-9.82108580381191e-06
-8.48407120990602e-07
-1.33287648097805e-05
-1.02649274911378e-05
-1.36328960024355e-05
-1.9488920555103e-05
-2.23794502350454e-05
-2.32803086848162e-05
-2.56305982820767e-05
-1.43824783359542e-05
-5.085055067501e-06
-1.11463995597418e-05
-3.4390494037799e-06
-1.04039092094995e-05
-2.45306331031974e-05
-6.49393543663173e-06
-9.03724740335029e-06
-2.61772185652876e-05
6.06472318648675e-06
-1.22819851715629e-05
-1.40151212076535e-05
-9.23045204065774e-06
-2.47792633953447e-05
-5.82968719295293e-06
-2.1294867639274e-05
-1.82956862980014e-05
-3.63616743071358e-05
-1.24518362923154e-05
-8.9303000403095e-06
-3.39329087016915e-05
-3.01077313108634e-05
-3.35675329226394e-06
-7.17143085436963e-06
-3.00127946416665e-05
-2.03529028824797e-05
1.93517037297969e-06
-1.56433474486638e-06
-1.34717287068516e-05
-2.80233763687941e-05
-1.18726509918746e-05
-1.39323445823148e-05
-8.78450984540154e-06
-4.90010291809398e-05
-5.98761505128872e-06
-2.17369561404869e-05
-1.31626091855294e-05
-2.28698600304632e-05
-9.60360125935716e-06
-2.90371014921712e-06
-1.47104607304069e-05
-7.61160094280827e-06
-1.31502758378763e-05
-1.28662435114212e-06
-1.1639699324101e-05
-1.45723830296931e-05
-2.58391384648612e-05
-9.532068369756e-06
-2.04646509922246e-05
-1.86804807055533e-05
1.31337723971594e-06
-1.04912029826089e-05
-1.76010138492164e-05
-7.72490724241091e-06
-1.66067650008721e-05
-2.72429192181879e-05
-3.70259936772995e-06
-6.40663020736424e-06
-1.09095088596829e-05
-1.07447641955103e-05
-2.07707801877194e-05
-3.32510498429445e-05
-1.48699811728441e-05
-3.12079487053143e-05
-1.52004875481058e-05
-1.41681075176723e-05
-1.56310463919117e-05
-1.46807463465761e-05
-1.19509536313855e-05
-3.19014779307832e-05
-6.20334356816904e-06
-6.2912359631818e-06
-1.03876426101583e-05
-1.73767246896879e-05
-2.34846254034781e-05
3.58085801662326e-06
-2.64310155606558e-05
-1.80455026130338e-05
-2.10091108865645e-05
3.30270430788764e-06
-1.03594328644911e-05
-6.79886349114375e-06
-1.10142098158189e-05
-2.3416350005579e-06
-1.28966265931276e-05
6.74913182429654e-06
-2.74578588064942e-05
-2.14269142556853e-05
-2.16743428213279e-05
-2.1206763471689e-05
-1.81043243686173e-05
-2.22882235878831e-05
-8.70226524036072e-06
-2.72803425201936e-05
-1.26195372362335e-05
-2.12998100410022e-05
-2.37181124317743e-05
-9.69500905422809e-06
-1.33605022277816e-05
-3.91622887200714e-05
-1.24905726163573e-05
2.96001967734831e-06
-3.70437488575552e-06
-1.20129658795897e-05
5.62330105940106e-06
-2.67961265349934e-05
-1.55028610134002e-05
-8.46896260308825e-06
-4.0161779170381e-06
-1.803861274556e-05
-9.14833310810046e-06
3.74123074870361e-06
-1.25553932493223e-05
-3.61725041347106e-06
-5.58279201916536e-06
-1.54066408045044e-05
-3.04033707762963e-05
-2.89435751538492e-05
-1.29786387391939e-05
-1.58788489917872e-05
-1.57698784279424e-05
-1.41390755687432e-05
-2.92085033894769e-05
-1.72966233602169e-05
-2.1436734208953e-06
-2.68823748832674e-05
-2.62980952615538e-05
-1.9436449644213e-05
-1.25378415433621e-06
-1.44901732711577e-05
-1.01625433417732e-05
-1.05474108113075e-05
-3.47273442799475e-05
-2.5693760853755e-06
-2.46681688209695e-05
-2.10095087338549e-05
1.99905331510257e-06
-1.0359426315076e-05
-1.02330590272056e-05
-9.22133669716533e-06
-1.9594851062484e-05
-1.16368135200888e-05
-3.52146582392691e-05
-4.07994901107402e-05
-1.92477274046664e-05
-2.14708330736064e-05
6.29106404264951e-06
-1.16610296299029e-05
-2.15017968636458e-05
-3.28693240421259e-07
-2.85874261140758e-05
-5.94512635105325e-06
-1.83464142930735e-05
-1.98634677752219e-05
-1.73746959366605e-05
-7.51063365073173e-06
-1.08639785726871e-05
-2.16155840803868e-05
-8.56829023137664e-06
-1.27255707990893e-05
-1.84164629048846e-05
-1.5751137767191e-05
6.32187332138888e-06
-1.39654744732207e-05
-9.9320302678535e-06
-1.05598492411921e-05
-7.98850747732771e-06
-1.67497335407357e-05
-3.23828067823931e-05
-1.13525220057885e-05
-1.28299039545509e-06
-4.17519512638094e-06
-6.33541276893917e-06
-2.00608340448396e-05
-1.25078986220703e-05
-2.253618455308e-05
-2.77313572949935e-05
-7.68873126536721e-06
-1.3169159041014e-05
-1.05302151655843e-05
-1.19694789412203e-05
-2.39113816034116e-05
-1.63114904675203e-05
-1.11171203343168e-05
-2.2874082906528e-05
-2.3168527347718e-05
-2.05763833030332e-05
-1.72131156459615e-05
-3.06415519768234e-05
-3.04443608033631e-05
-9.63791711019882e-06
-2.36529795458609e-06
-1.02344913887692e-05
-2.80695862255386e-05
-8.14537356811104e-06
-3.8658573691085e-06
-2.11916994460016e-05
-2.31261155208357e-05
-6.51594664311317e-06
-1.70501265873167e-05
-7.16581077796687e-06
-3.39654339518418e-05
-2.41982895023566e-05
-1.93582421265506e-05
-1.16626130631337e-05
-2.73141527148835e-05
-1.39229399750509e-05
-2.31296423851163e-05
-3.50670044549952e-05
-1.27771428795254e-05
-2.51037910666614e-05
-3.22922941692518e-05
4.89294288817365e-06
-2.17911706465242e-05
-3.03010987890922e-05
-1.94870466364747e-05
-2.3300128873125e-06
-1.5637744022706e-05
-1.5958819518351e-05
-7.21054601118443e-06
-5.66725724237169e-06
-3.01949957914556e-05
-1.8047057066638e-06
-5.95501199799791e-06
8.38290446324281e-06
-2.0269737270172e-05
-1.22089483457524e-05
-1.9430330858349e-05
9.93798215355557e-06
-1.33722325589661e-06
-1.08270252573789e-05
-1.66142727460515e-05
-1.72414640932184e-05
-1.31027259087434e-05
-1.32992832059394e-05
-1.06427081374485e-05
-1.72242204888653e-05
-1.62400791155479e-05
-2.48013468962465e-05
-1.9570747713323e-05
-1.42601600855665e-05
-2.53220144135629e-05
-9.91308972645363e-06
4.55438327722073e-07
-1.60050953071929e-05
-3.23798897769773e-05
-2.13816081542116e-05
-1.89731028599758e-05
-2.54989197158247e-06
-2.2190757696114e-05
-1.62767773958114e-05
-1.0738326053316e-05
-1.76178921367232e-05
-1.06171045743654e-05
-6.30167201331843e-06
-2.18521646162877e-05
-2.49672556645746e-05
-4.22342799260066e-06
-2.89073898865964e-05
-1.58566713271017e-05
-1.55278029332866e-05
-1.85543326778429e-05
4.57350863197401e-06
-3.83218111624223e-05
-1.96983248370547e-05
-2.42102448411901e-06
-1.4942331900265e-05
-8.65035607120175e-06
-1.97205040582997e-05
-1.86152784074273e-05
-2.30516660166059e-05
-2.33682062070512e-05
-1.98385887666613e-05
-2.82226068435362e-05
-1.65309654219647e-05
-2.41153435895728e-05
-2.86336509060127e-05
-2.06345984014132e-05
-2.10517031545891e-05
-1.30964816698188e-05
-1.24968075393848e-05
-3.05554153841802e-05
-3.36035829463351e-05
-2.94441399252285e-05
-1.10035491557238e-05
-6.20701419514062e-06
-1.58447623640919e-05
-2.00530347380006e-05
-1.78832645457136e-06
-1.22358879235526e-05
2.54181152585317e-06
-3.09519742616691e-05
-1.32698044272185e-05
-1.40252539809097e-06
-6.82869680541826e-06
-3.05991741877567e-05
-1.79362571407891e-05
-2.323786604682e-05
-2.40598820283253e-06
-1.79499810280726e-05
-1.50473567020116e-05
-1.36985317653079e-05
-2.86341715373189e-05
-1.69663960214747e-05
-2.16468995420869e-05
-2.16305885959563e-05
-2.35028219760328e-06
-6.61409387351721e-06
1.34705621961031e-08
-7.9310527638306e-06
-1.92374457981133e-05
-2.17690834822963e-06
-3.02010635175638e-06
-2.43744194765562e-05
-1.3100063445574e-05
-9.40282800209824e-06
-2.01674001245491e-05
-1.34786194352639e-05
-2.55886140429231e-05
-2.69843403859132e-05
-1.31246715992726e-05
8.04217123108075e-06
-2.12368992396713e-05
-6.42310263153769e-06
-1.62896203462992e-05
-2.6866744375416e-05
-2.22112625151077e-05
-2.12364690696743e-05
-1.9626358895935e-05
-1.56699304061177e-05
1.59619386245006e-05
5.84869697653937e-07
-1.51110887982648e-05
-5.84165296393465e-06
-3.60090165161317e-06
-4.84279798827556e-05
-2.57648736485291e-05
-1.50387748083037e-05
-2.30418452831687e-05
8.99847313085426e-06
-5.29737846021805e-06
-2.62652817544244e-05
-3.72793382972347e-05
1.47385613089675e-06
-1.76441418809943e-05
-2.72873108331515e-05
-1.81677281815091e-05
-2.5288080947395e-05
-2.21226884833963e-05
-1.38891453220564e-05
-9.11472735276981e-06
-1.9371391572387e-05
-1.2143154072672e-05
-2.12949966137627e-05
-2.77375961530589e-05
-6.6733476024942e-06
-1.9491349678718e-05
-2.09852988140959e-05
-2.31650831295617e-06
-5.96349048946608e-06
-7.84918123032875e-06
-2.78442909879148e-05
-3.35143376236146e-05
-1.93152274868271e-05
-1.64430169087771e-05
-3.42110421466883e-05
-2.59596141475376e-05
-1.47235070633336e-05
-1.93384580853687e-05
-1.48546766114278e-05
-2.96224554882155e-05
-7.34672433428581e-06
-2.09524537034792e-05
5.1564762963733e-06
-1.437440553598e-05
-1.64039953645116e-05
-1.56109552881808e-05
-2.18637416191276e-05
-2.16838774286821e-05
-2.57798149326483e-05
-6.66968567519688e-06
-1.89712964344789e-05
-1.02078654345838e-05
-3.26553898713752e-05
-9.4688755363449e-06
-4.79443059832528e-06
-6.31947919246824e-06
-2.44279024328206e-05
-1.51995098007259e-05
2.68611742758488e-06
4.44497719719473e-06
-2.6188080189687e-06
-1.27642095768339e-05
-3.24344935138755e-05
-5.94250850406451e-06
-1.79098876455406e-05
-3.10340693303355e-06
-8.05942106713997e-06
-3.12064566505768e-05
-2.17192386391399e-05
-2.5680956135147e-05
-2.17344007648793e-05
-1.14448442476766e-05
-1.75448131155669e-05
-2.44641615834701e-05
-1.05723370066341e-05
-2.01494133984218e-05
-6.76894668260325e-06
-2.52969900495825e-05
-2.6982773032711e-05
-3.0820581995138e-06
8.38341189761239e-06
-2.9614286460155e-06
-2.78133904252383e-05
-2.73025793469331e-05
3.97411014721338e-07
-1.38098955223513e-05
-1.2286393308423e-05
-9.54491377251479e-06
-6.56859859289884e-06
-7.3539036059079e-06
-2.04090131010173e-05
-3.95110762945139e-05
-2.8565842120379e-05
-1.90908993332406e-05
-1.79392008600096e-05
-2.33348723610827e-05
-2.9292812416195e-05
-1.88266087842424e-05
-1.87647838964541e-05
-2.05222023424623e-05
-1.71671987525554e-05
-1.92253958798083e-05
-7.8786681866815e-06
-3.63072477207945e-06
-1.50926763279856e-05
-3.98056358001425e-06
-2.01910149366376e-05
-1.25721160866975e-05
-1.03630421784685e-05
-5.08905397867386e-06
-6.85714356239849e-06
-2.45936368322109e-05
-1.77889381056484e-05
-1.30356336907809e-05
-1.1962262137725e-05
-2.83136165992717e-05
-4.36888479918877e-05
-1.11698708695328e-05
-1.69052908169797e-05
-1.88157805481267e-05
-2.61726300309938e-05
-1.5078682040815e-05
-1.94098700113368e-05
-2.80819111834372e-05
-3.57214361903158e-05
-1.65905701837171e-05
-6.62384612152991e-06
-1.42415032419833e-05
2.01784932552068e-10
-1.1434356084217e-05
8.62359153721116e-06
4.5122302963026e-06
-3.49309180746921e-05
-2.5614171480677e-05
-1.96510797933513e-05
-2.84265666402227e-05
-2.96769944706906e-05
-8.95713272741172e-06
-6.53616028941132e-06
-2.17272623253353e-05
-2.91884910129324e-05
-2.08518306341405e-05
2.5514607291376e-06
-9.1126538919487e-06
-1.70258699225982e-05
-7.54608508866769e-06
-3.81669252075059e-06
2.13481342056663e-06
-2.89418981713656e-05
-2.00787427102689e-05
-1.89695786155738e-05
-4.05891088770393e-05
-2.16232016273124e-05
-4.04458575698518e-06
-1.36279047546476e-05
-1.00262092066125e-05
-1.99823712317233e-05
-1.60131073974895e-05
-1.84513705212122e-05
-1.46646541194347e-05
9.2727716955803e-06
-5.18024300019433e-06
7.10738311944661e-07
-2.24353497541403e-05
-1.8139705316918e-05
1.54933203865522e-06
-2.00099954712231e-05
-3.70023675259657e-06
-1.26677123732595e-05
-5.06731424309578e-06
-1.32965645196649e-05
-2.5001110617748e-05
-7.72210156436043e-06
-5.32868697372761e-07
-1.24681588880212e-05
-2.57252862458269e-05
-1.22112633966078e-05
-1.43328774523029e-05
-2.54089795578925e-05
-1.59679344113518e-05
-1.25941359858583e-05
-2.4695915241194e-05
-2.32534489270686e-05
-5.08412425165498e-06
-2.38206052389648e-05
-3.76747891087134e-05
-1.6722686655187e-05
-1.91329690879787e-05
-1.12931182841451e-05
-1.71571554837205e-05
-3.65079043721373e-07
-1.30017779385207e-05
-2.00553637458323e-05
-2.59566416846665e-05
-1.07397088946482e-05
-7.38678057098763e-06
-2.86148610740848e-05
-1.0863134880778e-05
-1.51351910291923e-05
-6.73616667868878e-06
6.18843498514495e-08
-9.913901454359e-06
-1.28618472992839e-05
-2.42134791132464e-05
-2.49540190275212e-05
-1.94720428631286e-05
-1.01284180149074e-05
-1.62425513801428e-05
-1.65453115511166e-05
-3.34629822252165e-05
-7.26172803041805e-06
1.93851963436128e-06
-1.16261200535074e-05
-8.29580943031097e-06
1.0286209220494e-06
-1.62835357031666e-05
-8.10200883377437e-06
-1.73318418821559e-05
-1.3016941344498e-05
7.29126440982129e-07
-1.20412778402378e-05
-3.43856141973112e-05
-1.57536029471813e-05
-2.81984508112828e-05
-2.99312990886483e-05
-1.73111859009388e-05
-1.65295148814829e-05
-3.04946917841976e-05
-2.69397958340298e-05
8.69123967012494e-07
-1.18199396469656e-05
5.63703859741229e-06
-5.86376919757502e-06
-9.52552440730448e-06
-1.00311480245675e-05
-1.67815655413171e-05
-1.28570370882761e-05
-2.8280408522479e-05
-2.20520168186791e-05
-1.21743977705286e-05
-5.41039491125877e-06
2.18383382226289e-06
-2.99585920818319e-05
-1.8222007275311e-05
-5.91194548889112e-06
-9.83036833766523e-06
-1.18004021196901e-05
-7.86079572094872e-06
-9.32089825753054e-06
-8.67300800134545e-06
-1.24630416325312e-05
-8.59528486264707e-06
-2.87030535057013e-05
-2.4655775460833e-05
-9.31452535120978e-06
-1.67018427477044e-05
-1.98866961395783e-05
-1.66822415474345e-05
-3.51368676679085e-05
-2.89487027625044e-05
-1.14628302109393e-05
-1.10776517325316e-05
-1.54045966413605e-05
-1.00659101790024e-05
-2.62387239082865e-05
-1.42072938282277e-05
4.11212842842219e-06
-1.97703665725368e-05
-1.53438619313915e-05
-7.9354511158867e-06
-2.37621888543053e-05
-2.74210306103206e-05
-1.1904496785627e-05
-2.38798808222894e-05
-1.1521514372549e-05
-4.02984076665431e-05
-2.39816347261344e-05
-2.83487249867008e-05
4.9068140208365e-06
-1.19933619888411e-05
-8.12212530139201e-07
-4.52535064264501e-05
-1.89768089869632e-05
-8.0359200740306e-06
-4.09123986170328e-05
-1.7267509332575e-05
-4.58324803022927e-06
-2.0528060807448e-05
-9.22440143972791e-06
-1.22064213768972e-05
-9.32247877939154e-06
-1.77947509959729e-05
-2.16527550892871e-05
-2.28455290473496e-05
-2.31492358632021e-05
-2.17162126502569e-05
-1.2335047457968e-05
-1.74780338819593e-05
-1.40303540526234e-05
-1.10699628225565e-05
-2.29782895846348e-05
5.0696844123953e-06
-9.88817594369654e-06
-3.38759602205293e-05
-1.57147954009488e-05
-1.13151141377567e-05
9.00887101024923e-06
-2.64676836154862e-05
-1.83918967439862e-05
1.16825686060389e-05
-1.14650139950496e-05
-5.52136183392756e-06
-7.31127382303996e-06
-1.49699581463745e-05
-2.26254797869294e-05
-6.68743135015295e-06
-3.29950740450623e-05
-8.79563058433343e-06
-9.21257166494995e-06
-8.32365288029809e-06
-1.20774318564934e-05
-1.51676307907294e-05
-1.54763956519973e-05
-3.3603106290155e-05
-5.94742686533683e-06
-1.889730834696e-05
-3.25377359138611e-05
-1.67269387109441e-05
-9.72228648786667e-06
-5.52452567043901e-06
-3.36363389783695e-05
-1.92357494979169e-05
-2.2054972189946e-05
-3.29717912305555e-05
-8.891833609274e-06
-1.89514510489531e-05
-4.54349366569671e-06
-4.81764785020904e-06
-2.74691351305626e-05
-1.05414400205688e-05
1.98084475631734e-06
-2.17864097443849e-05
-6.62622054293875e-06
-2.83843007970301e-05
-1.88691309481571e-05
-1.1517288287165e-05
-2.14088383085085e-05
-2.05701007623499e-05
-2.18375902548982e-05
-1.65564746484057e-05
-2.46231133386566e-05
-4.90625596716233e-05
-3.06567495857693e-05
-7.20219457035735e-06
5.38764631639748e-06
-2.31331390159735e-05
-2.14259350567143e-05
-2.96604971544689e-06
-3.49169014725954e-05
-2.01426084957046e-05
-1.35486952021596e-05
-1.84890861609909e-05
-1.78577207484865e-05
-7.85928431335772e-06
-3.19683099012275e-05
-2.2335545249591e-05
-1.67661668044919e-05
-1.2279764446541e-05
-3.27340071905529e-05
-2.67946966271173e-05
-1.92543223436519e-05
-1.05678387881632e-05
-2.36764881225333e-05
-9.10638627747205e-06
-5.49606591990016e-06
-7.2018717509866e-06
-2.67365199569724e-05
-2.54599077336657e-05
3.11665013299895e-07
-1.53245155346067e-06
-4.67863299266761e-06
-1.84155185877205e-05
-2.53314561176763e-05
-2.3409940516764e-05
-2.14599559307242e-05
-8.74680232701965e-06
-1.29174185641597e-05
-9.73433079259768e-06
-2.13073027717701e-05
-1.0039062885109e-05
-7.94266394816598e-06
1.35346827875386e-05
-1.28056174009431e-05
-2.22623858196654e-05
-6.72286956957662e-06
-2.09626734895174e-05
-1.59290152551697e-05
-1.3054484750445e-05
-1.19668646871096e-05
-1.53503000324321e-05
-1.02920703894947e-05
4.60039554516867e-07
-2.6546308615643e-05
7.99632466789264e-06
-6.04716291535059e-06
-2.87291213848661e-05
-2.97773336180182e-05
-2.38241276348205e-05
-6.60602472710832e-06
-2.03866629535859e-05
-1.47524982259092e-05
-1.7723197067636e-05
-1.90034552825421e-05
-1.57942527632869e-05
-4.12361456018864e-06
-1.04587568453691e-05
-1.70571319358992e-05
-1.38960992367834e-05
-1.40221607069511e-05
-1.34142557407465e-05
2.73866448193366e-06
-1.48678112540714e-05
-2.47925562229905e-05
-2.81916933757652e-05
-1.09152208875865e-05
-2.48434730888263e-05
-1.29403135194147e-05
-2.11081463050702e-05
-2.99804523220973e-05
-1.35042427155765e-05
-4.09111280044392e-07
-1.72300907698789e-05
-7.29063782013106e-06
-9.70037755300595e-06
-1.2987439557759e-05
-1.1614505064597e-05
-2.91373145877765e-05
-1.84848843622057e-05
-2.20004908246277e-05
-3.0215090036742e-06
-1.83010498786876e-05
-3.50568903787371e-05
-1.93197316545871e-05
-1.8044633197161e-05
-2.82655016897972e-05
-1.1027415381921e-07
-1.18411834899747e-05
-2.01689347165677e-05
-7.20331755928811e-06
-1.12871856829936e-05
-2.56057040793224e-05
-2.43471896914723e-05
-2.34339202983372e-05
-1.79173568988471e-05
-1.02666793317117e-05
2.41932915316406e-05
-2.00183914289704e-05
-1.89002461965291e-05
-1.40611840888333e-05
-1.44718491635191e-05
-1.93873198856045e-05
-2.29476245436538e-05
-1.32677869930232e-05
-1.04529962128037e-05
-8.85142577387505e-06
-2.55505753864322e-05
-1.08853499721695e-05
-4.87898215221771e-06
-4.0475343385439e-05
-2.07124076693465e-05
-1.80344356011313e-05
-1.26870813162205e-05
-2.52574765088416e-05
-4.77423215954237e-06
-1.15225284154641e-05
-2.75193776215065e-05
-1.91652510839173e-05
-1.597694907967e-05
-1.38528718799932e-05
-1.43085237636377e-05
-1.72941277402178e-05
-1.72897316383355e-05
-1.44736760891891e-05
-7.02337498762443e-06
-1.41991162058226e-05
-1.4123502689954e-05
-2.11969573139257e-05
3.74477489631585e-06
-1.85476860431438e-05
-1.65667266942238e-05
-1.60788360091682e-05
-1.11956246567969e-05
-1.57280870267172e-05
-2.24928230151672e-05
-1.65754447122778e-05
-1.88457306634091e-05
-2.44734064779079e-05
-9.54549146528055e-06
-1.36077364935189e-05
-3.23886008199999e-05
-2.04656312602068e-05
-1.94815390333946e-05
-3.52476460446709e-05
-9.82131214888665e-06
-1.4107501642501e-05
-1.91038460259e-07
-1.01787387169976e-06
-3.00185509664956e-05
-1.52956849630394e-05
-2.52202201716e-05
-1.09469626239422e-05
-5.95860763109316e-06
-1.41998944415931e-05
-1.73508623523778e-05
-4.36291223483699e-05
-2.32112225255929e-05
-3.17863158947845e-05
-2.35805006578815e-05
-2.47894538784621e-05
-1.43827150507196e-05
-9.6949677725708e-06
-2.78768256165305e-05
-1.83998105731061e-05
-2.7629807735864e-05
-2.16655601461484e-05
-3.07837827713987e-05
-2.63871428855779e-05
-1.46974096903319e-05
-3.61681060822842e-07
-1.62085530629195e-05
-1.42069736697433e-05
-3.87499918272115e-05
-1.7562245939039e-05
-1.92014756402132e-05
-1.979583798361e-05
-1.67216085284735e-05
-3.1204865948969e-05
-2.32531203085645e-05
-7.72396125867004e-06
-2.41864571326945e-05
-1.39513086217419e-05
-2.40708170410434e-05
-1.22608332977996e-05
-2.45282813674539e-05
-1.92294993778762e-05
-3.16047860562561e-06
-2.39287731062082e-05
-2.95807713554237e-05
-2.54236373080051e-05
-2.23755504298754e-05
-1.55031649177747e-05
8.27608723390083e-07
-2.33901073196568e-05
-2.57688678482977e-05
1.4645547847096e-06
-2.03947694775214e-05
-2.1756911662077e-05
-2.68046103818542e-05
-2.44863637874055e-05
-3.05403543326388e-05
-3.19717879552541e-05
-2.17292504205796e-05
-1.07377152389076e-05
-8.72450442674624e-06
-1.58656656521478e-05
-7.53715972135223e-06
-2.04175858756574e-05
-2.4484672221305e-05
-1.68289723639117e-05
-1.54372815123699e-05
-2.16959301792715e-05
-7.66248453624772e-06
-1.90156449978803e-05
-2.6630687479151e-05
-2.92702280513787e-05
-1.39516812041414e-05
-1.42018280332888e-05
-3.52233372989987e-05
4.79126902477526e-06
-1.30120531773823e-05
-1.47855684246602e-05
-3.31467773876689e-05
-2.46721334311137e-05
-7.09526765722338e-06
-1.4654097592002e-05
-3.41015126141336e-05
-3.45383714407133e-05
-2.38042893149816e-05
-3.861720226819e-06
-2.23540456284649e-05
1.33632455461646e-06
-3.37208157284711e-05
-1.75915524609405e-05
-1.86453989056726e-06
-2.10689865695822e-05
-7.17527791861617e-07
-2.33663906513596e-05
-1.86336396153715e-05
-7.26246670939897e-06
-1.39685943659404e-05
-7.21403160590716e-06
-9.17554913548429e-06
-1.34382241575433e-05
-2.03525281588798e-05
-1.91728680214652e-06
-8.57383852717103e-06
-2.04050541807041e-05
-1.52485267717138e-05
-1.11080581907432e-05
-4.10787194131287e-05
-2.23226032798399e-05
-5.6459551352689e-06
-4.40019548409413e-06
-2.86448503081919e-05
-1.06874585823903e-05
-1.78815802023433e-05
-1.7076144816637e-05
4.75551970224289e-07
-2.20460624089309e-05
-1.79311832204805e-05
-1.97929172889208e-05
1.29701458805229e-07
-9.37413486588757e-06
-1.35673288776663e-05
-3.42473067950833e-05
-2.74779438544183e-05
-2.78637950141729e-05
-1.14116928302938e-05
-2.1991510157007e-05
-2.36868025465018e-05
-2.61713637462352e-05
-1.89722998333761e-06
-1.84302647725608e-05
-3.61357569347098e-05
-5.87117171142488e-07
7.9966028330563e-06
-3.05474682168702e-05
-3.37203877509168e-05
-2.54686230959816e-05
-7.90675905206664e-06
-2.2869549549151e-05
-9.91994572067287e-06
4.19420500091877e-06
-8.4717624621575e-06
-3.63903744729959e-07
-3.07385160469841e-05
-1.79013842376048e-05
-1.53856331362051e-05
-3.68134878463364e-05
-2.23625413102221e-05
-2.07371098494019e-05
-4.15633904872784e-05
-5.70509167064175e-06
-2.15168247187269e-05
-1.96522903471964e-05
-1.27924053644538e-05
-3.09098618476539e-05
-1.9367209549521e-05
-2.34741683458168e-05
8.08084051644635e-07
-5.81335575754412e-06
-1.88099214868471e-05
-2.02865520219945e-05
-1.66674418616066e-05
-1.64702010300808e-05
-1.05515969142093e-05
-2.02033760858399e-05
-5.51707016852217e-06
-2.21997855528791e-05
-1.94289493285157e-05
-2.06901630057133e-05
-2.21870176792983e-05
-9.24193111523688e-06
-6.50150219584157e-06
-3.55153666199074e-05
-1.89856707453479e-05
-1.51237711250656e-05
-1.89760856602294e-05
-3.83237701861492e-05
-3.09706357560324e-05
-1.91026455150346e-05
-3.37856383135918e-06
-3.25012258868577e-05
2.53459886161317e-06
-1.91318441135806e-05
4.6684632014864e-07
-4.03918053755228e-05
-1.46209582317155e-05
-2.3240239459284e-06
-1.56288576072258e-05
-8.36443754542906e-06
-2.30156939815083e-05
-1.53594532292169e-05
-9.94894509135406e-06
-1.29518179671109e-05
-2.09379743215317e-05
-3.00953111998645e-06
-1.01167335352358e-05
-2.85053360198093e-05
-1.10891917942874e-05
-2.75009428624713e-05
-2.59017586758144e-05
-2.25676088690912e-06
-1.33091744511101e-05
-7.0299883643934e-06
-1.88117120202456e-05
-1.22773374835374e-05
-3.66921574881377e-06
-3.62694102898731e-05
-2.35625895039147e-05
-1.10503064738442e-05
5.73289076362053e-06
-1.78318409109438e-05
-6.31329883164452e-06
8.44828941077296e-06
-9.76820703625877e-06
-2.63043008368383e-05
-1.2113812918686e-05
-1.5506169082775e-05
-8.41885318056204e-06
-1.90395004504093e-05
-2.21271789809829e-05
-2.37815666040588e-05
-9.99243378687759e-06
-9.16438350738486e-06
-3.75444736507572e-05
-2.22645459595376e-05
-2.30646483673205e-06
-1.7183277078527e-05
-5.84723209593962e-06
-4.64063301400217e-05
-1.7100231785436e-05
-1.68029102215209e-05
-3.04165530518973e-05
-6.85713629443708e-06
-6.74959006653866e-06
-6.0456273225575e-07
1.36982249084212e-06
-1.07381894694338e-05
-1.12092427432129e-05
-1.68721540407327e-05
-1.27764634485715e-05
-3.75102537289101e-05
-1.54623761526938e-05
-2.10554943851504e-05
-3.26566950905569e-05
-1.22339257544192e-05
1.4853814182138e-06
-1.44619793935458e-05
-9.43292901828473e-06
-3.60195306622033e-05
-2.49549624299042e-05
-1.18470942894887e-05
-1.79969881631396e-05
-3.70572479913462e-05
-1.17313733350696e-05
-1.09970959432478e-05
-3.24422677475688e-05
-2.56151107808831e-05
-2.51374033963525e-05
-9.18614410546586e-06
-5.91144117955423e-06
-1.56756877609622e-05
-1.52042094081247e-06
-3.43740865473673e-05
-1.24638138996078e-05
-2.71498405165947e-05
-1.7002004468183e-05
-1.16867738310257e-05
-4.76288084835937e-06
-6.64801436402077e-06
-1.77721673284571e-05
-2.66042197190502e-06
-1.09960136276912e-05
-1.13056324577972e-05
-1.06083470611806e-05
-2.46282417320479e-05
-1.31928145069803e-05
3.72566094159401e-06
-6.88770575640141e-06
-1.74792084125925e-05
-1.54855994100866e-05
-1.62086287070108e-05
-1.49311909738314e-05
-2.78721681964725e-05
-2.14160678762577e-06
-1.17975222203098e-05
-1.06141520569116e-05
-1.94537492237997e-05
-1.39065705948498e-05
-7.50499341078899e-06
-3.79215085589731e-06
-2.82731494553798e-05
-1.94290426794291e-05
-2.70240731311087e-05
-2.24605356211939e-05
-1.25269410215906e-05
1.58658799221122e-06
-1.73231199407013e-05
-2.05295286220746e-05
-1.74070667549189e-05
-2.73557430929665e-05
-1.65592856752825e-05
-2.12177152303001e-05
-2.01296863978337e-05
-2.3515244903036e-06
-1.72619350220172e-05
-2.35011543646055e-05
-1.50082446105169e-05
-2.16616683226802e-05
-1.26595981627887e-05
-2.75020658271941e-05
-6.62388542305324e-06
2.9396237266996e-06
-5.48243114896093e-06
-9.9150908373276e-06
-3.81844944790452e-05
-4.8673259914188e-06
-1.62180170231679e-05
-2.40210191435008e-05
-1.41268643361118e-05
-2.82315152978187e-06
-6.93797843072184e-06
-9.52361516613622e-06
-1.78356877869494e-05
-2.0235005360797e-05
-4.54147663019724e-05
-3.08482835193199e-05
2.96184015260617e-06
-2.11965350281464e-05
-3.37246989935843e-05
-4.74193639939048e-06
-3.75997543601675e-06
-7.47094056713077e-06
-3.54977618125633e-05
-2.45483973867061e-05
-2.39750113587588e-05
-2.78883219607529e-05
6.45213912226662e-06
-3.00773225637087e-05
-1.01464440378257e-05
-3.94751398133396e-05
-2.85245960138205e-05
-1.63347708478456e-05
-5.14858569168969e-06
-9.00695767692059e-06
-2.67579270243177e-05
-1.61213992246815e-05
-7.75570003205319e-06
-3.40330242792614e-05
-1.58895101320691e-05
-1.88860796317529e-06
7.09952542067232e-06
-1.75192581909983e-05
-3.60779140893155e-05
-1.58312667508384e-05
-1.45743351042029e-05
-2.4196422472909e-05
-2.0912605830217e-05
-4.85154085737739e-06
-1.95252459007468e-05
-1.23565201130407e-05
-1.96025559256264e-05
-3.5062967826235e-05
-2.06841170764292e-06
-1.65987432392487e-05
-1.87377662607544e-05
-9.33912762474258e-06
-2.49678682892168e-05
-2.60752478297203e-05
-2.7311826627609e-05
2.40315215680685e-06
2.17433889569056e-06
-1.93788442869192e-05
-1.5451914728669e-05
-1.67633810149052e-05
-1.1748629680228e-05
-5.88840241312376e-06
-1.74763942086654e-05
-2.87457091934547e-05
-3.02719566494633e-06
-1.24968764440901e-05
-2.66072379084383e-05
-1.0564548425646e-05
-2.64107050040173e-05
-9.78952404917262e-06
-3.95085908859481e-06
-1.7819244004646e-05
-1.86797643684746e-05
9.46735764143281e-06
-2.45440673359274e-06
-1.92714925662657e-05
-2.65437794842675e-06
-2.06502186169447e-05
-1.84710377735216e-05
-1.90990604205918e-07
-2.67260403721734e-05
-9.66374412176764e-06
