# Supplementary material for: Research on computational propagation and identification of mine microseismic signals based on deep learning
Source: PLoS One. 2025 Oct 22;20(10):e0334641. doi: 10.1371/journal.pone.0334641 (PMC12543183; doi:10.1371/journal.pone.0334641)
Supplement: S9 Data — (ZIP) [file pone.0334641.s009.zip › 000101100000445.xlsx_0.txt_24.txt.txt]

-2.01538865184979e-05
-1.31820093570193e-05
-1.20065933979577e-05
-2.12802871192675e-05
-2.14403135423092e-05
-1.33600518945291e-05
-2.34799118379989e-05
-2.97280231189289e-05
-2.44114262372689e-05
-3.26273904438927e-05
-1.26374843364562e-05
-1.64107701304172e-05
-1.96302232513116e-05
-1.54052594751533e-05
-1.08445705383961e-05
6.8172520960954e-06
-2.10384402841013e-05
-2.68229277352263e-05
-5.16679154479043e-06
-5.9194712192177e-06
-2.40524393810221e-05
-3.47349700570432e-05
-2.06702865799711e-05
-2.33892447099589e-05
-1.0878362865541e-05
-5.2639199596534e-06
-2.12064535303302e-05
-1.10676147981323e-05
-9.76454446798573e-06
-1.58387613111177e-05
-1.41817379286727e-05
-2.92882935284828e-05
-1.23911551714094e-05
-1.71063898427724e-05
-1.09490473116129e-05
-8.87434248220127e-06
-2.21111841284109e-05
-2.03803581397599e-05
1.05150532979488e-06
-1.49041300562258e-05
5.21146901996406e-06
-1.47106817336118e-06
-5.4348662185199e-06
-3.05874530828767e-05
-2.00206259735141e-05
-1.94230818534804e-05
-2.48322386129925e-05
-3.11663912161515e-05
-2.59126203834131e-05
-4.82907083183938e-06
-1.60233997318122e-05
-1.21921091511415e-05
-1.76780360832621e-05
5.4746877854234e-06
-1.37868140855115e-05
-1.84527880844544e-05
-2.10231831527015e-05
-2.41864913516215e-05
-2.81834356601345e-05
1.54538542880478e-05
3.03250088649188e-06
-7.88920553515777e-06
-1.8038582827229e-05
-1.56180099223148e-05
-2.04392350051117e-05
-3.52979828598587e-06
-1.7320041445054e-05
-4.78328576765213e-06
-1.97933471518949e-05
-2.04771110755284e-05
-1.24352091609319e-05
-3.37428667866954e-05
-2.60773544761252e-05
-2.52981966784789e-05
-1.15992982200103e-05
-2.38404940435093e-05
-3.58496990179273e-06
-2.11324384511671e-05
-1.75783205128101e-05
-1.56429049115629e-05
-2.17390043740334e-05
-1.56160942826854e-05
3.57475035574965e-06
-7.79115109735588e-06
-2.6570616833033e-05
-4.66708467398857e-05
-1.3702977002355e-05
-1.38787690450114e-05
-2.62388273794584e-05
-1.73971691540016e-05
-1.38470120703751e-05
-1.16338086339071e-05
-2.67742372137273e-05
-1.72130631679987e-05
-7.94088597777713e-06
-1.7411733981697e-05
-2.40903219738947e-05
-1.23023624109653e-05
2.47697142932556e-06
-1.64797593453865e-06
6.70571819965683e-06
-7.25318017553997e-06
7.36763472432507e-06
-9.71404691751193e-07
-2.28261170255026e-05
-7.07280399577937e-06
-1.67889193435786e-05
-2.02901867106978e-05
-1.05569751429436e-05
-1.89764369023658e-05
-2.20481721704031e-05
-3.04235420624605e-05
-3.16628433306013e-05
-2.41725553336638e-05
-3.00470979388947e-05
-2.10626823966162e-05
-3.05557575382184e-05
-2.59704889699705e-05
-2.91907512907901e-05
-1.67764542275151e-05
9.57569143550049e-06
2.22331262136475e-06
-1.40412165247062e-05
-1.82040691670194e-05
-1.96750596556376e-05
-6.4699983391395e-06
-3.04582645404083e-05
-1.0842781980192e-05
-2.56027732114008e-07
-9.7675277414673e-06
-1.29529662075357e-05
-2.56769987553889e-05
-1.82339826185965e-05
-3.23939602930405e-05
-2.4559628091436e-05
-8.26549737538053e-06
-1.47915665869706e-05
-1.25360417022309e-05
-1.30814564266567e-05
-2.03518494358542e-05
-3.8953099167148e-05
-2.78605134833146e-05
-6.71680551816158e-06
-3.01910769230214e-05
-2.86411223243238e-05
-6.27151693541481e-06
-3.47625307516179e-05
-1.06810264561434e-05
-1.08881444861713e-05
-1.12668370050425e-05
-1.34647352547978e-05
-2.53237739949531e-05
-1.29632664230614e-05
-6.88204879468334e-06
-2.58837426102148e-05
-1.18715149070269e-05
-5.28107334923675e-06
-2.58329259130774e-05
-2.33952884857533e-05
-1.73628944358927e-05
-1.07908354847356e-05
-2.96953688338917e-05
-1.57485842967412e-05
-1.23999174460625e-05
7.51460436797597e-06
-2.05912298397465e-05
-9.38109062307093e-06
-1.25152423385646e-07
-2.06377656669078e-05
-1.56136274458402e-05
-1.51315382972035e-05
-2.90260011896706e-05
-1.07134357446412e-05
7.85800672314405e-06
-6.86086838106187e-06
-1.77895385039645e-05
-2.85253032752237e-05
-2.24857874636878e-05
-2.62204964976499e-05
-1.36206745902806e-05
-8.87654470777837e-06
-1.61442831543303e-05
-1.67590423516468e-05
-7.9921430862093e-06
-1.76734808254388e-05
-1.55624312676376e-05
-1.34011029440391e-06
-6.29645792901413e-06
-2.22639027964033e-06
-1.79566548595958e-05
-5.65255161957741e-06
-2.41973395545349e-05
-2.123956591398e-05
-3.66498565628967e-05
-1.94068387451816e-05
-2.76529875494111e-05
-1.82357918099166e-05
-1.86915947002003e-05
-2.82323499668562e-05
-2.40376886924197e-05
-2.20582821850254e-05
-2.09420910431753e-05
6.84676546829839e-06
-2.39062331109007e-05
-3.20810412729577e-05
-9.97700853180061e-06
-2.01442965826042e-05
-2.35591933345582e-05
-2.92084476205779e-05
-2.20021593981937e-05
-3.78144907479215e-06
-2.17500775252336e-06
-1.26105047616146e-05
-3.58975926056726e-05
-7.69877236916051e-06
-9.4993739022279e-06
-1.23317867527271e-05
-2.78963169629243e-05
-1.81639907794578e-05
-1.68749800880957e-05
-2.75595967758167e-05
-2.56881967999314e-05
-2.93457054744464e-05
-2.79964084440787e-05
-1.17487949217493e-05
-2.1107596718927e-05
-7.76343022297562e-06
-1.23217039106206e-05
-1.23112900497196e-05
4.08473486037145e-07
-2.18071503475689e-05
-3.30816375856474e-05
-1.93971886682979e-05
7.68498517668729e-06
-2.69824079409993e-05
-1.19687431748163e-05
-1.13602706022301e-05
-2.10170986340042e-05
-2.74219892183437e-06
-2.24197547186971e-05
7.01686304178203e-06
-7.45634277861444e-06
4.90748320788829e-06
-1.87766752194279e-05
-1.31044517470051e-05
-5.7868131992229e-06
-1.01766703065958e-06
-6.53163904683718e-06
-1.36170665804113e-05
-1.85211210166733e-07
-5.68271114033676e-06
-1.14309404895959e-05
1.32919172237234e-06
-1.71083360114841e-05
-1.59864919654291e-05
-1.07241806841568e-07
-2.51376593615618e-05
-1.75244251682567e-05
-1.07852489447868e-05
-1.83632832916179e-05
-1.22923206974804e-05
-1.99147849529625e-05
-1.50843549388758e-05
-2.31768232379271e-05
-1.17426151987873e-05
-1.7161040867581e-05
-2.19932124914646e-05
-1.64084804113967e-05
-4.04670854709642e-06
-5.41103795095469e-06
-1.5228858460735e-05
-1.1159272009449e-05
-7.79758405083461e-06
7.47365513869044e-06
-1.54035425841019e-05
-6.41708441047273e-06
-2.5052809886663e-05
-2.83333407088026e-05
-1.20554524705275e-05
-1.13699292690573e-05
-2.39716542132391e-06
8.14456025000504e-06
-1.48091691633127e-05
2.80366698662854e-06
-2.470714266525e-05
-8.851915862408e-06
-1.31999175098422e-05
-2.01356660320707e-05
-1.31225254750548e-05
-4.16441445590866e-07
-1.06151818078339e-05
-1.90829884710845e-05
-2.37934879696567e-05
5.6529435213783e-07
-1.58940693969039e-06
-1.19196570133984e-05
1.5373207932712e-06
-1.80914225767356e-05
-1.04537698545868e-05
-1.40712529483256e-05
-3.99669167434876e-06
-1.62970846603697e-05
-3.06047107729401e-05
-1.86054536790364e-05
-2.7927763984706e-05
-8.63276224985219e-06
-3.06715231374739e-06
-1.89940008491948e-05
-4.14019623615366e-06
-2.25714945036215e-05
-2.18714982750627e-05
-2.24387529929932e-05
-2.673301363758e-05
9.94637663149271e-06
-1.37076540769198e-05
-3.539861853792e-06
-5.71011896498414e-06
6.80500352735469e-06
-9.79274410955474e-06
2.01624972780115e-05
-1.42431433810201e-05
-3.32506454870036e-05
-2.3752837816516e-05
-3.82606645300222e-05
-1.70742069522649e-05
-2.58483400619667e-05
-2.5225439444647e-05
-1.0784670335439e-05
-2.07150145197336e-05
-1.75679260300287e-05
-1.54996987486941e-05
1.59974129536304e-06
-4.39725191462923e-06
4.31587559320453e-06
-2.32686852481366e-05
-1.52653410666936e-05
9.36963220224858e-06
-3.02425741224362e-05
-7.41340017064118e-06
-4.80847259821925e-06
-2.43261300527668e-05
-3.05734510437233e-05
-1.70699606030202e-05
-2.18005232419558e-05
-2.0493401075612e-05
-2.3429382886975e-05
-2.38732112441577e-05
-7.95264121641506e-06
1.11428397149107e-05
-1.60110282666257e-05
-1.57592630465166e-05
-1.78942165913715e-05
1.03407711824953e-06
-2.24618204269145e-05
-3.40788818496853e-05
5.63969683630967e-06
-4.87162788901174e-06
-1.07340937373636e-05
-1.93945230623743e-05
-4.05791072310559e-06
-2.25014379798472e-05
-1.92225669430368e-05
-2.93429117962409e-05
-2.59599811118541e-05
-2.78099313675651e-05
-3.14422342070937e-05
-3.80650528013034e-05
-4.4660459191397e-05
-3.20153916880531e-05
-6.45459369927711e-06
-1.18895518517991e-05
-3.68637105473213e-05
-1.11902063606058e-05
-1.01454760413346e-05
-1.57735346013953e-05
-3.14039656045128e-06
2.39028714461411e-06
-1.23386380956182e-05
-3.24602902760828e-06
-1.26797606275832e-05
-9.23418897097732e-06
-1.31366081372014e-05
-2.52130343669564e-05
-2.07357775310276e-05
1.07645649687643e-06
-2.41924914571784e-05
-2.08238293761999e-05
-1.39917689594452e-05
-1.53574960255094e-05
-1.88471088989142e-05
-2.4718879343095e-06
-2.62014461780282e-05
-2.96459117773356e-05
-2.22580496068145e-05
-1.1930262691221e-05
-1.40825111592944e-05
-1.53436727346635e-06
-1.06950937414836e-05
-4.88126106034566e-06
-3.78316945857138e-06
-1.39832198006477e-05
-1.15648395703408e-05
-3.11355555925723e-05
-1.66763930614679e-05
-2.31635983895527e-05
-3.23336254688217e-05
-1.60911173929884e-05
-7.52329046108153e-06
-3.21474285091157e-05
-1.77854190804272e-05
-1.60550626669866e-05
-2.61735937958079e-05
-1.73936723383167e-05
-2.32219948000473e-05
-1.89451450105698e-05
-2.64982784509775e-07
-1.66581595395834e-05
-3.18269078162561e-05
-1.22285917431289e-05
-7.37327522652888e-06
-1.04802062296153e-05
-1.59397606174839e-05
-6.86812858850313e-06
-2.28289811281671e-05
-1.88544850072676e-05
-2.37647279545378e-05
-8.6851736296104e-06
-1.6747260683907e-06
-1.32211516895719e-05
-2.75229324961491e-05
-1.09704799799777e-05
-9.13660184497536e-06
-8.20153181050764e-06
-1.70010916872853e-05
-2.64193738417394e-05
-1.48213159299814e-05
-1.56345138880422e-05
-5.59422953401564e-06
-2.08031148082583e-05
-3.8994000310187e-05
-3.26858290669116e-05
-8.76056819158437e-06
-2.63232059786659e-05
-9.07160347641032e-06
-1.12358050958302e-05
-1.74087273397493e-05
-1.62966257562297e-05
-2.98289304395552e-05
-2.23235674229502e-05
-1.14298852621753e-05
-2.44372087104007e-05
-2.63062685685796e-05
-3.99817519449981e-05
-1.94205283807745e-05
-2.16877738333342e-05
-8.45668822517821e-06
-1.56840015982112e-05
-1.19955095673172e-05
-1.52996585122733e-05
-3.57956151857052e-06
-9.78730936831555e-06
-1.64158375808551e-05
-1.04034171225894e-05
-1.90217916572641e-05
-1.83416590950851e-05
-4.30216259616415e-06
-7.44394789156432e-06
-2.38615406206948e-05
-1.71249697471449e-05
-1.24685408431306e-05
-1.33712522215103e-05
-2.71624423278029e-05
-1.03111480469036e-05
-2.98139111106289e-05
-2.15230208352263e-05
-2.00177288261218e-05
-1.40951014945671e-05
-2.4642689848466e-05
-9.33617644749985e-06
-1.53969381470755e-05
-4.63613076309416e-05
-1.23173889096415e-05
-2.56198265261489e-05
-2.86511650267951e-05
-3.12868068439308e-06
-2.0513142850536e-06
-5.92578909756199e-06
-1.96776242257342e-05
-2.66714014151001e-05
-1.84476151338813e-05
-1.07761188061842e-05
-3.60348554871419e-06
-4.09310501207841e-06
-8.10113439395131e-06
-1.84130154001529e-05
-1.76457147800587e-05
-1.48884577375391e-06
-2.34086371234576e-05
-8.56124315700578e-07
-1.34533679747699e-05
-1.50133582473275e-05
-3.3569055809601e-05
-2.25905200469486e-05
-4.5635773142173e-06
1.39811406585312e-05
-1.91126649949156e-05
-2.68166858489031e-06
-1.40040110960001e-05
-2.76368555193883e-05
-1.70138814462633e-05
-3.21392090090393e-05
-2.72069900502851e-05
-1.11167016958266e-05
-1.16208025120875e-05
-1.72576229807751e-06
-2.26870566049431e-05
-1.21711176198453e-05
-2.46233997392615e-05
-1.18118043965248e-05
-1.72302558338971e-05
1.05429887609026e-05
-2.61407646862826e-05
-2.21823100551379e-05
-2.30339982568312e-05
-2.07108000356782e-05
-2.11134657994222e-05
-1.43396460295066e-05
-2.59837527879192e-05
-2.50536883353911e-05
-1.16623900483305e-05
-1.32535615633725e-05
-1.9314863627617e-05
-1.64050407940514e-05
-1.83886702223285e-05
-3.54655017184947e-05
-2.51389224016895e-05
-1.3500596364175e-05
-2.43708302431026e-05
-2.34966594241645e-05
-1.4283787096102e-05
-2.10445940714372e-06
-3.21217808487557e-05
-2.92738586280972e-06
-1.34254286774719e-05
-3.18561217423443e-05
-7.92418639072579e-06
-3.82149824555066e-05
-2.42388987868441e-05
-7.60067622872028e-06
-3.03400413021344e-05
-1.18953165896e-05
-1.98908964947552e-05
-1.4224052499323e-05
-1.28106529279664e-05
-1.85741297435939e-05
-1.57587441163356e-05
-1.30243242275514e-06
-4.08893560787794e-06
-1.17690659224241e-05
-1.14934983074719e-05
-7.13929209707734e-07
-4.07893021950644e-06
-4.62934487797557e-07
-1.63409511756255e-05
-1.20664130777152e-05
-3.9559780394709e-05
-1.84779617304669e-05
-1.63863134176713e-05
-9.10297379721852e-06
-1.43452866132602e-05
-3.09542717454023e-05
-5.73252323342621e-06
-3.10710921913414e-05
-1.07341315437844e-05
-1.94437150146906e-05
-2.49008297500065e-05
-2.99155374559423e-05
-9.61419041265422e-06
6.67464711864159e-07
-1.26887638028043e-05
-3.45097612915262e-05
-3.16126111265587e-06
-6.96109734348502e-06
-1.88855910946485e-05
-1.66030736507912e-05
-2.27748141395982e-06
2.51534287996126e-06
-3.22080015422169e-05
-1.74245288420547e-05
-2.18772946937204e-05
-1.46263336378567e-05
-1.54558084653722e-05
-2.83471342356188e-05
-1.52295822321171e-05
-8.89149970210316e-06
1.27354706883498e-06
-1.23235953208262e-05
-1.23226692254238e-05
-3.93848863690211e-06
-2.00213127781632e-05
-1.16123901964681e-05
-2.0720023919102e-05
-5.3200311287512e-06
-1.68336699382587e-05
-1.85806629194591e-05
-2.59138448820914e-05
-1.47030992595739e-05
-2.27035391444972e-05
-1.33284177604794e-05
-1.70423186837716e-05
-8.82803388932178e-06
-1.7951918522694e-05
-2.58588985626297e-05
-2.7717307257804e-05
-2.85106634167494e-05
-1.2825529619983e-05
-1.52143196410757e-05
-2.08391064699703e-05
-1.06503673404003e-05
-1.66296692247738e-05
-6.65543728580306e-06
-2.73723645192896e-05
-2.6042541309861e-05
-9.39771652301134e-06
-1.76751463660491e-05
-7.21945628772185e-06
-1.34391842362762e-05
5.74978000150149e-06
-1.88439325407425e-06
-1.94151121876922e-05
-1.85062827388734e-05
-2.37090195882945e-05
3.12527542783788e-06
-3.95878700296985e-06
-1.92938871732004e-05
-1.18468761795454e-05
-9.21837809741285e-07
-2.02173770566519e-05
-3.81471124238275e-05
-2.10170053765641e-05
-1.02092431188204e-05
-1.98471486987386e-05
-1.3872275401967e-06
-1.43923214413414e-05
-6.68121634471087e-06
5.0619627516612e-07
-3.21090313945843e-05
-1.89136721820784e-05
-1.62587694193251e-05
-3.2023566854606e-05
-1.91596516620092e-05
-2.00958393430576e-05
-2.66414051196907e-05
-1.5496728781057e-05
-2.88301079006213e-05
-2.86057259859337e-05
-3.69909984435338e-06
-6.22601535485415e-06
-4.95904717820947e-06
-1.60697432985047e-05
-1.37502776411342e-05
-1.00322031350265e-05
-1.31176053952025e-05
-2.06058467256319e-05
4.82473883979275e-07
5.24393403916663e-06
-1.54623766871221e-05
-3.43702098691622e-05
-6.74101293497656e-06
-1.70576565841334e-05
-2.25022361314232e-05
-1.06364913300671e-05
-1.28470643937795e-05
-3.35072525894707e-05
-3.6751189717561e-06
1.33436621181272e-06
-1.8016070119899e-05
-1.06909160759899e-05
6.56965033410586e-06
-4.48322344729055e-06
-1.54386518703145e-05
-2.74347574488456e-05
2.74072406645982e-06
-5.40317368273098e-06
-1.40004703138043e-05
-4.22440635702839e-06
-3.35261606649842e-05
-2.14313499305388e-05
-2.57819010446667e-05
-4.48443848705396e-05
-3.77866036358336e-05
-7.08803156603765e-06
-6.98919357553406e-06
-1.17611658132888e-05
-3.6080125875513e-05
-7.19286621660454e-06
-1.51160687862744e-05
-2.60391266762939e-06
-1.3627060996962e-05
-1.72247036001483e-05
-1.28823536391382e-05
-3.57739930839521e-06
-2.01732249921922e-05
-8.49275354105642e-06
-4.07561923816775e-06
-1.05105037550844e-05
-1.33153280921811e-05
-1.92234706224673e-05
-2.1346406528671e-05
-1.50268279938817e-05
-3.40291932258987e-05
-1.26406512154574e-05
-1.71862045551378e-05
-2.56459707010868e-05
-3.64017345424203e-05
-1.69427758779744e-05
-3.62006766835463e-06
-8.14696810973438e-06
-1.55840800067086e-05
-4.04443524990905e-05
-1.91277209995349e-06
-8.1457336127854e-06
-3.01534811137659e-05
-3.47322748130588e-05
-3.19016713240818e-05
-1.30904784654494e-05
-1.29428869703787e-05
-2.39863978736028e-05
-1.36920500083849e-05
-1.11352625726846e-05
-5.35323407964421e-07
-3.21398404921766e-05
1.89021826467984e-06
-7.49789135511912e-06
-3.8050720263779e-05
-2.40566535767963e-05
-2.03171513964122e-06
-1.5634082796468e-05
-8.09038722122118e-06
-2.32605578269634e-05
-2.03597256525909e-05
-1.03162932280426e-05
6.25511664519241e-06
-1.22557874511018e-05
-1.20153065956134e-05
-7.11219988131702e-06
-1.46137728854293e-05
-5.77974141121848e-06
-4.03276139526544e-05
-1.2455414813055e-05
-2.08450936037938e-05
-2.5044071093964e-05
-1.70140265075295e-05
-1.29318217233688e-05
-2.06448323357064e-05
9.51484954815293e-07
-2.5670416499954e-05
2.68213472846122e-06
7.32528406660888e-06
-3.25104733733235e-05
-3.19870876368808e-05
-9.74825604216651e-06
-7.06146538105334e-06
-2.85140546706102e-05
-3.11736218861029e-05
-1.41239773242281e-05
-9.92739087654756e-06
-7.18331087384991e-06
-2.29282479243905e-05
-1.83173486496217e-05
-3.49138792489672e-06
-2.191973056755e-05
-1.47147226980016e-05
-2.01735047367685e-05
-1.78867606910321e-05
-4.83574217450635e-05
-2.96301912072816e-05
-1.86077313737949e-05
-2.77709218829581e-05
-1.87277603022578e-05
-5.31560120365874e-06
-2.08676980658284e-05
3.02661147295857e-06
-2.01907093779937e-05
-7.66395506053994e-06
-1.22506765704578e-05
-1.52240594075814e-05
-7.70140261416641e-06
-1.98595583775277e-05
-2.05883992047355e-05
-3.261553182565e-05
-2.34119328626341e-05
-2.3459461964711e-06
-7.34336978085934e-06
-2.07521332027508e-05
-2.72182901511543e-05
-2.42605055794505e-05
-1.12046949149223e-05
-1.9279386163985e-05
-2.36703442567308e-05
-1.20825776817123e-05
-3.21988992172268e-05
-1.23963355154044e-05
-5.88571838074602e-06
-1.53648217581361e-05
-2.21465414182367e-05
-1.9226046303058e-05
-5.4263181799455e-06
-3.08429568684387e-05
-1.90318778630148e-05
-2.54041771246548e-05
-1.85586869149226e-05
-1.22542610346854e-05
-1.03318269031339e-05
-2.20650168684766e-05
-2.11288058554244e-05
-1.80058519254249e-05
-2.78345474680672e-05
-2.40767175857222e-05
-4.82527090525612e-06
-1.97206207857995e-05
-2.88738329003618e-05
3.40526623225248e-06
-1.30904428021391e-05
-1.15089033473807e-05
4.76859443911737e-06
-1.86376902279912e-05
-2.83532783885812e-05
-2.00130972716158e-05
-1.62408733658955e-05
8.31008257498262e-06
-7.85348518511869e-06
-1.78965084094315e-05
-5.8569855243881e-07
-1.5877153178999e-05
-1.91361158145861e-05
-2.3630661770422e-05
-1.10525867541461e-05
-3.2548157353614e-06
-2.14159320368059e-05
-2.45418652682937e-05
-5.34241331837661e-06
-8.94439690600042e-06
-8.71332824612446e-06
-2.13465408813662e-05
-1.86984556705448e-05
-6.92295115207976e-07
-2.61050241853324e-06
-3.51118217565977e-05
-1.56480314629296e-05
-3.52810207657642e-06
-1.02147900713654e-05
-2.47175041675503e-05
-2.91656983838467e-05
-9.09317726998005e-06
-2.00260827995885e-05
-2.34171168229775e-05
-1.27995930246734e-05
1.24606698774514e-07
1.83540225038292e-07
-2.4103158307353e-05
-2.06925927773292e-05
-3.95329945516005e-06
-1.27752577684607e-05
-1.14363419903606e-05
-2.8370824063868e-05
-1.66544914604767e-05
-4.36260391318647e-06
2.54101324175311e-06
-2.10161176182363e-05
-3.64815511299032e-05
6.58414203339787e-07
-1.9565279656943e-05
-2.59933795639241e-05
-8.00941945852401e-06
3.72757979074737e-06
-1.99320024615368e-05
-2.327356287068e-05
-1.45565658623925e-05
-6.49764556493308e-06
-1.28243382387357e-06
5.74366879830055e-06
-2.21621132854913e-05
-7.89564829215892e-06
-6.9366329158787e-06
4.03314634408979e-06
-2.24782609797413e-05
-1.04815682649226e-05
-1.42615549598592e-06
-9.54478355227308e-06
-2.70148273154941e-05
-2.81449865043441e-06
2.51719164573688e-06
-1.57523420514534e-05
-5.80124582091453e-06
-1.27306996060183e-05
-7.31868383929071e-06
-1.55856910716056e-07
-1.56729391049509e-05
-3.98172613703845e-05
-8.25602256776299e-06
-1.79244516228866e-06
-4.77050743387434e-06
-1.42467722970767e-05
-2.50309099022973e-05
-2.22261193113959e-05
-1.65055228970711e-05
-1.20798548033446e-05
-3.89612027165993e-05
-1.12700433005046e-05
1.90527496906517e-06
-1.68613356087422e-05
-8.86427762593216e-06
-3.42446994296882e-06
-2.91009125298972e-05
-3.68718193423507e-05
-2.7286833718683e-05
-2.81195081248366e-05
-1.38798069250434e-05
-2.53806105744446e-05
-2.41205533049548e-05
-1.59911596804425e-05
-1.11633421018596e-05
5.8142693691312e-07
-9.78847799958684e-06
-5.70557407946197e-06
-2.06304722622345e-05
-1.20337153184976e-05
-4.53033320877626e-06
-2.06244624563726e-05
-2.05251822158147e-05
-1.23897000773313e-05
-2.26460405768359e-05
-7.234108802314e-06
-4.20515807348264e-06
-5.10555037319619e-06
-2.00790843894423e-05
-1.6578992301922e-05
-1.81494441470566e-05
-1.94325845394005e-05
-1.81477374381368e-05
-1.94383077919692e-05
-4.6991712717805e-05
-3.30227736462296e-05
-1.59349797716748e-05
-1.46031150100708e-05
-2.39974854800324e-05
7.18145431505746e-06
-1.74231481612355e-05
7.12494563479353e-06
-4.60160293223626e-06
-6.93606962143803e-06
-3.05308045862976e-06
-2.66174879442094e-06
-2.66229946828137e-05
-1.67731690654327e-05
-2.95109948040275e-05
-2.25200346173758e-05
-3.26955276667961e-05
-2.88692601344135e-05
-2.45082091481184e-05
4.82170713618078e-07
-1.51479160547622e-05
-9.62138343427051e-06
-2.06948639540877e-05
-1.6412631946577e-05
4.42055431179687e-06
-1.46316521240225e-05
-2.36493815842905e-05
-6.40326706801555e-06
-1.22359212377345e-05
-1.96749124658502e-05
-9.54019780923607e-06
-8.29529755167368e-06
-2.61486424734251e-05
6.76706142965704e-06
5.33979595124345e-06
3.68202998706441e-06
1.85183656184788e-06
-3.32993818571769e-05
-3.06719568366695e-05
-2.7014219783236e-05
-1.34814005517126e-05
-2.13183189108268e-05
-1.23198696822426e-05
-1.19591795431611e-05
-3.77886371887185e-05
-9.13255703500645e-06
-1.03504253981762e-05
-4.58301994591848e-06
-2.39523256418126e-05
-9.93530746435738e-06
1.44601706988936e-07
-1.29739732571618e-05
-2.27218617629313e-05
-1.83939822757403e-05
-1.32367250165775e-05
-1.02009052156151e-05
-1.40128046204432e-05
-1.4319358490233e-05
-1.87911528133636e-05
-2.46597866790684e-05
-1.27867832124492e-05
-1.39370104860461e-05
-8.7300509039366e-06
-2.23592734162341e-05
-2.45046279128034e-05
-1.83516842221997e-06
2.04948702884615e-06
-3.54560254291852e-06
-8.55775961567128e-06
1.52456322346562e-05
-1.08156303618498e-05
-2.06692132421797e-05
-3.38697657249901e-05
-1.69212207683877e-05
-5.20983738082502e-06
-4.13669678753209e-05
-1.83160525721778e-05
-8.87717091577645e-06
-2.23991551817128e-05
-2.32553079946535e-05
-2.94667134357471e-05
-1.86808716217259e-05
-4.11540860024146e-06
-1.91688451032649e-05
-2.69328586916228e-06
-3.19007954077122e-05
7.87538660590393e-06
-8.63553692268043e-06
-6.89963223893192e-06
-1.5415792337093e-05
-4.63980473783909e-06
-1.31085883032062e-05
-1.88732694069492e-05
-1.73976465598413e-06
-1.79348068738131e-05
-1.53984175666765e-05
-1.10957373413622e-05
5.42414667375343e-06
-5.1220972491636e-06
-6.01560531345708e-06
-3.01170189700562e-06
-1.76667136221997e-05
-1.30814880127367e-05
-3.12640572138849e-05
-2.62524675361146e-05
-1.80145963061725e-05
-2.86188262618247e-05
-1.1992544483887e-05
-2.50630209390732e-05
-4.0435759342896e-05
-4.83812973871237e-07
-2.61549717260535e-05
-1.1468834982931e-05
-2.40086789938646e-05
-2.10631192230531e-05
-1.43664131596823e-06
-9.66874349026992e-06
-6.92213947837922e-06
-2.72495323102574e-05
-1.86243582483731e-05
-1.81582255123862e-05
-1.94468438798496e-05
-2.62031623269811e-05
-2.62122554865031e-05
-5.73607647111822e-06
-3.05414862860599e-06
-1.9567688787767e-05
-1.30714431538711e-05
9.21575813734025e-07
-7.48379064875167e-06
-1.43965348820027e-05
7.83241618141793e-06
-4.03632112466079e-06
-3.39574457310014e-05
-3.20332213853916e-06
-3.02787193545495e-06
-4.43824043685855e-06
-3.56022480319253e-06
-2.27930341664785e-05
-2.37997185919713e-05
-2.64281936630535e-05
-3.28824751256716e-05
-1.39363133389795e-05
-2.05421271762249e-05
-9.17459156041321e-06
-2.27420003777011e-05
-2.57657576783506e-05
-1.60897727312065e-05
-1.23160250864049e-05
-2.54684116769872e-05
-2.51084107294034e-05
-1.28747486945812e-05
-2.25877469635296e-05
-2.63692156348313e-06
-1.69966862952172e-05
4.96653965455266e-06
6.4027226536987e-06
3.12603898214685e-06
-1.86413487323578e-05
-1.26043086041244e-05
-1.89975585458817e-05
-2.36664560358588e-05
-1.12339718901869e-05
-1.57925799375633e-05
2.93870886671862e-06
-5.56326516831068e-06
-1.77222826292752e-05
-1.97208043375533e-05
-2.00465874320801e-05
-3.06551702443983e-05
-1.33740371534696e-05
-2.05175852381694e-05
-1.12770251621078e-05
-1.54314525382612e-05
-7.75229780040827e-06
-6.30055270376083e-06
-2.24271596583156e-05
-2.4929008257031e-05
-8.39231393334396e-06
-1.61289346737822e-05
-6.38972570923356e-06
-2.47210665850798e-05
-9.54237378294523e-06
-2.55346214268125e-05
-1.94472821809305e-05
-1.65697553279563e-05
-2.72023988389961e-05
-2.56283478137498e-05
-2.64692513861336e-05
-1.95680447161807e-05
-7.74959860545697e-06
-6.23284235534467e-06
-2.13534199234256e-05
-1.2158307573952e-05
-2.27603474691974e-05
6.81483856733385e-06
-1.12593279571142e-05
1.38633530515537e-05
-6.82546199357185e-06
-1.98918713688048e-06
-1.25940130537323e-05
-1.70265350596021e-05
-2.33787532278465e-05
-1.93847387164307e-05
-2.48698775742096e-05
-1.95892984561206e-05
-2.27895933059987e-05
-2.17760524330656e-05
-1.32058808082902e-05
-2.07810906423613e-05
-2.53661476701822e-05
-1.64784700811639e-05
-1.8570136638112e-05
-2.86022472343437e-05
-5.17341744264396e-06
-1.84468557976583e-05
-2.78802244794531e-05
-4.33456580723348e-06
-2.28577729357914e-05
-2.4750190388378e-05
-4.28446197871891e-06
-3.46031980552598e-05
-1.54880900902184e-05
-2.49446301237968e-05
-5.96287822467216e-06
-2.30407844698938e-05
-2.0886610852213e-05
-4.29560571447657e-06
-1.06488268219906e-06
-1.28928341877435e-05
-1.4393647691029e-05
-1.16001660726172e-05
-7.7153301406356e-06
-2.22805685855081e-05
-2.51726794332287e-05
-2.00825503120419e-05
-1.76148984337582e-05
-1.21002190611687e-05
-7.74088705355404e-06
-1.72715719584478e-05
-1.60238095886411e-05
-1.21503307163778e-05
-1.18761478365408e-05
-3.10352562309206e-05
-1.85250764087462e-05
-1.33429565461197e-05
-7.51928361261814e-06
-1.75626201974571e-05
-2.12714306092873e-05
-1.41201940104233e-05
1.97751022434831e-07
-4.20827347718339e-06
-2.13900140304681e-05
-9.87824168521374e-06
-1.11932184328073e-05
-9.28231250447098e-06
-2.58823456950853e-05
-1.60654288586931e-05
-1.17530266987079e-05
-3.26494722061715e-05
-2.18487238264846e-05
-2.04719547172899e-05
-3.56339245687947e-06
-5.18709702840513e-06
-1.92416333994906e-05
-2.18818335270915e-05
-2.20593321645238e-05
-1.7888408711977e-05
-1.32332318047912e-05
-2.09099669664314e-05
-5.03078463310013e-06
-1.16330638797648e-05
-1.9457172160555e-05
1.13006318310469e-06
-2.11541759064492e-05
-7.1969577514821e-06
-1.51445874601672e-05
-1.33696879220356e-05
-9.72547386132272e-06
-3.21226183626747e-05
-1.25766995062323e-05
4.9118681082287e-06
-1.07978918212549e-05
-2.94975094377923e-05
-3.56643870993342e-05
-4.03675081237699e-06
-2.82048147338607e-06
-1.49322284924812e-06
-3.50333961497208e-05
-1.18841415973866e-05
-9.43719063647289e-06
-1.61316972157638e-05
-9.20736109322991e-06
-2.25784187338795e-05
-1.25046288798278e-05
-1.55163784975094e-05
-1.33399564118187e-05
-1.91037356876344e-05
-1.5152253932549e-05
-2.56251910750978e-05
-1.80771536408486e-05
-1.56741847656667e-05
-7.71120346064424e-06
-2.51351399849544e-05
-5.22990234810808e-06
-3.76915505890522e-05
-3.23791786060919e-05
-2.71706936493471e-05
-1.93722397274733e-05
-3.69989446121324e-05
-4.86849019477535e-05
-1.3607305571326e-05
-1.5347522476751e-05
1.80493410236954e-06
-2.82387148918807e-05
-1.24108561692546e-05
-9.84652102612787e-06
-1.29512542525714e-05
-2.30090934270778e-05
-5.16137910860152e-06
-1.23049932274472e-06
-4.66078898313012e-06
-3.6254941354407e-05
-6.71678093321474e-06
-2.76862942974906e-05
-2.81891764296053e-05
-3.44084286553146e-05
-2.41117595168239e-05
-1.38455810087115e-05
-7.6515328267243e-06
-2.83109578619228e-05
-2.21242129057727e-05
-1.78482627253922e-05
-2.69890280600829e-05
-1.14413345085657e-05
-1.20494477804177e-05
-1.00657014429561e-05
-1.68112722888785e-05
1.86711039071939e-07
-5.14036226967136e-06
-2.97608271835613e-05
-9.88828427032477e-06
-1.77604293696542e-05
-1.77886741343976e-05
-1.52801616444692e-05
-2.29101993020616e-05
-2.36064142178585e-05
-5.56387440416282e-05
-3.02751871889271e-05
-7.52372708680158e-06
4.20580934715578e-07
-6.62346673644483e-06
-2.98218342976685e-05
5.0787270086664e-06
-1.14230702274858e-06
-1.37952770687491e-05
-1.57200199969958e-06
-1.13914102974422e-05
-1.44326717257013e-05
-1.63844693983425e-05
-2.5932729982339e-05
-1.16423525490976e-05
-1.48222852492905e-05
-1.08134736226521e-05
-2.40955876664951e-05
-1.16682593943474e-05
-9.40022484332759e-06
-3.11147695675655e-05
-2.56322454532108e-05
-2.50996218965677e-05
-1.29389047617187e-05
-1.12048714476669e-05
-8.82097326332921e-06
-2.21278126143225e-05
-1.38943832773569e-05
1.0000975600075e-05
-2.47031876821205e-05
-2.89495677627212e-05
-1.44865713180653e-05
-2.2901990582653e-05
-2.14384239866938e-05
-3.78082237846152e-05
-2.33725391934911e-05
-1.16443786178382e-05
-1.46734561391922e-05
-2.65461641006233e-05
-2.37643763043279e-05
-1.30076359718562e-05
-2.29719807742984e-05
-1.41827834249654e-05
-2.30950007658066e-05
-1.86839546213394e-05
-5.47269949830254e-06
-1.80965303881102e-05
-3.68154677917445e-05
-3.85447803106531e-05
1.81137971768653e-06
-6.69833247435591e-06
-3.37170406766244e-05
-1.3180575299508e-06
-8.62724384941932e-06
-1.61833724921116e-05
-4.57271062229493e-06
-1.39163672301467e-05
-1.18917676491617e-05
-1.81738400270364e-05
-1.34171914485913e-05
-4.04220031380012e-05
-2.46009506085669e-05
-1.84791868146903e-05
-2.73880246808341e-05
-4.45877750220467e-05
-2.34404410507252e-05
-2.90472007092769e-05
-1.99133995937086e-05
-2.51723264940483e-05
-2.09157866988567e-05
-1.65307631486105e-05
-1.47236081302279e-05
-9.38365286549827e-06
-3.29324215010949e-05
1.13568147533466e-05
3.87536771632113e-06
-6.72991719356209e-06
-2.75341187938647e-05
-2.27999766696114e-05
-1.23737585398009e-05
-2.29500940159464e-05
-2.86147117891792e-05
-3.99857755870517e-05
-1.99014581682259e-05
-2.34534214068589e-05
-2.56350227112836e-05
3.13338741413434e-08
-1.82706029569026e-05
-2.36544064541081e-05
-2.45398864271944e-05
-9.73542979927425e-06
-2.10973225478497e-05
-6.21337661705369e-07
-2.50110453269536e-06
-7.4445459075195e-06
-1.02034737414556e-05
-2.14859006561773e-05
-3.0798309542796e-05
-1.44608624908138e-05
-2.85483330637203e-05
-2.16766755074199e-05
-2.49435450680578e-05
-3.41415151680331e-05
-8.92972973097477e-06
-1.63806706378657e-05
-4.09817838465077e-05
-2.70770454029929e-05
-5.83568850434536e-06
-1.47640731718565e-05
-1.75729967358498e-05
-1.51906365649801e-05
-1.27148049842902e-06
-1.0328567661113e-05
-1.56060356384535e-05
-2.04680576505118e-05
-2.89145619187377e-06
-2.08905315284365e-05
-1.25128283838029e-05
4.32229028828749e-06
-2.22227259166143e-05
5.72237472470039e-06
-1.7342846949794e-05
-8.69303525972849e-06
-1.0597213991487e-05
-2.81742705681407e-05
-2.63511660077147e-05
-1.90698194681712e-05
-2.28097306856091e-05
6.73790759684609e-06
-2.42284874457123e-05
-2.84203518952243e-05
-8.07497128780305e-06
-2.26652818632924e-05
-1.92134449022674e-05
-3.82939389104264e-06
-2.75915858159775e-05
-2.04504060344555e-05
-1.49738039136843e-05
-1.1415947155041e-05
-1.61840252835723e-06
-8.82301421485758e-06
-3.05578345075736e-05
-7.4136574882129e-06
-2.21566815557371e-05
-2.04350196780282e-05
-1.63066715154712e-05
-2.78482730390674e-05
-4.80522209003478e-06
-1.94895169657572e-05
-1.15481727532083e-07
-1.62015551104648e-06
-3.04232119872412e-05
-2.5627916042574e-05
-2.87579124801837e-05
-9.43838257419808e-06
-5.93746416186009e-06
-1.6779332474559e-05
-1.17765121878256e-05
-1.89154954561482e-05
-9.69335410276102e-06
3.5416153194409e-06
-1.62672555989486e-05
-1.23427648880165e-05
-2.66251435822194e-05
-1.27738574396642e-05
-2.1282041398005e-05
-2.88315950468374e-05
-1.08985804241373e-05
-3.85660548054454e-06
-1.30392155330612e-05
-5.8285689594644e-06
-1.12546371024383e-05
-1.54586855331615e-05
-2.66936620865457e-05
-1.59551915342669e-05
-1.89016521892927e-05
-2.53523918191549e-05
-2.13814352812802e-05
-4.8698970677067e-06
-6.29645058869128e-07
-1.64400467478621e-05
1.10569647810673e-07
-7.98791703318103e-06
-1.14635449672848e-05
-3.51709576713376e-05
-2.47439353894061e-06
-2.75563998563244e-06
-1.33636355187827e-05
-1.43404469685958e-05
-3.0016785484138e-05
-2.7851681956059e-05
-1.66545065760809e-05
-1.17131930261846e-05
-9.21898436009306e-06
-2.39483240018622e-05
-5.78449029155423e-07
-8.47805033258856e-06
-2.5735553869256e-05
-1.92407627061116e-05
-1.55092984183099e-05
-2.17234812352983e-05
-1.75714592319356e-05
-1.74545482396499e-05
-2.06261345951021e-05
-1.58330670531327e-05
-2.12411716082014e-05
-3.43587392372737e-05
-2.49442997348393e-06
-2.3927375872734e-05
-2.00893582947331e-05
-2.17865650844594e-05
-2.23531748820094e-05
-7.97148089811988e-06
-2.21879254669253e-05
-2.56654350428627e-05
-1.92585608754951e-05
-1.3895265830549e-05
-1.97603937227497e-05
-2.65186028007693e-05
-1.13813723826752e-05
-2.78993975743195e-05
-1.75730775691351e-05
-2.67215576814457e-05
-1.98228846263775e-05
-1.11317379121699e-05
-2.25351373893441e-05
-2.85335006622419e-05
-2.61135458008163e-05
-3.77224402579409e-06
-2.6419727591415e-05
1.18295934855929e-06
-2.81274772966834e-05
-4.2998364850436e-06
-1.7591234185811e-05
-4.23823870916211e-05
-1.11518218368574e-05
-1.08811364807427e-05
-1.6143338464452e-05
-3.48003959626218e-05
-1.81362372775755e-06
-2.55486672132143e-05
-9.81433877153655e-06
-3.72325270389205e-06
-5.45425703067355e-06
-1.92785993268175e-05
2.00535864624345e-06
-2.1551700690634e-05
-1.2602684035243e-05
-1.88159481325583e-05
-2.45185572662e-05
-1.06597971797189e-05
-1.11280511056984e-05
-3.29862510031851e-06
-1.00150857306531e-05
-8.25460873830037e-06
-1.32965544276752e-05
-1.68051790384132e-05
-1.74972495587159e-05
-1.77226591174623e-05
-3.43275895327782e-05
-2.788751718689e-05
-1.24540078285681e-05
-2.51180816467979e-05
-3.00000744717875e-05
-1.103740215141e-05
-8.03677992463082e-07
-1.14936524890249e-05
-1.97743098682093e-05
-2.9065022674887e-05
-1.35424688077486e-05
-1.85140245910901e-05
-3.24285640165964e-06
-2.70270739690059e-05
-1.68987204357741e-05
-1.77360252743821e-05
-1.77711453563709e-05
-2.4020457537558e-05
-2.52510432343859e-05
-3.10595214215796e-05
-1.66552247714148e-05
-5.69912032019646e-06
4.64430945109446e-08
-1.89479848206972e-05
-2.36426815486422e-05
-4.44911556238183e-05
-1.85283844571485e-05
-8.40069271192913e-06
-9.07096319279613e-06
-1.78493194243132e-05
-2.05591235450599e-05
-9.13225516644279e-06
-2.5021588362022e-05
-2.00333138373031e-05
-3.38682642183193e-05
-1.87645032023224e-05
3.77443119424891e-06
-2.87041187193689e-06
-2.08830609780248e-05
-2.12975883498974e-05
-9.71436926441735e-06
-4.62424352361837e-06
-1.09350359061943e-05
-1.92620157365905e-05
-7.62275316226616e-06
-2.35208974122835e-05
-1.80903190604988e-05
-2.22328411727705e-05
-1.75316602641729e-06
-1.09811388975199e-05
-1.61550535044769e-05
-1.52967305618447e-05
-3.03727580466742e-05
3.88149605112609e-07
-1.230986443896e-05
-2.72334201111301e-05
-1.98225095215183e-05
-2.663310556903e-05
-2.92711190863744e-05
-1.13284693511465e-05
-3.42726830471716e-05
-1.66285269015166e-05
-2.53497314145058e-05
-3.4910166306237e-05
7.30365230326224e-07
-8.94888027946698e-06
1.68835539400579e-06
-5.77120252698599e-06
-3.40960168328876e-05
-1.50864685761033e-05
-7.10476110056229e-06
-3.13297868894858e-05
-2.81483287001524e-05
-6.28763950844872e-06
-5.3390961664143e-06
-1.61442379447742e-05
-2.30650030157526e-05
-5.75922931713525e-06
1.0859169562707e-07
-1.49148960121376e-05
-1.69103918743264e-05
-1.0176924977641e-05
-1.5271452350357e-05
4.0987457756609e-06
-1.69936572581214e-05
-4.14685923926937e-05
-9.40329411804903e-07
-3.13783674221402e-05
-1.11743718433074e-05
-3.58297652544306e-05
-3.44865453614406e-05
-3.59354339803856e-05
-9.77470401944151e-06
-6.40249210065114e-06
-2.56510328843025e-05
-2.10133470951269e-05
-8.91105032927674e-06
-2.41006873322612e-05
-1.49017199221866e-05
-8.6976952350961e-06
-6.9403765620064e-06
-2.23018370959474e-05
-2.23296552401862e-05
-2.04843678017205e-06
-1.51519701897978e-05
-2.7121260999929e-05
-6.53701857453438e-06
-8.57102348734644e-06
-1.6963665331492e-05
-2.2574129287221e-05
-2.18632225285667e-05
-4.13851010314344e-05
-3.36534665502172e-05
-4.11597303576677e-05
-3.42243904452916e-05
-2.53493338220537e-05
-1.8859616914113e-05
-9.67561177652748e-06
-2.16712289042046e-05
-1.62606731953391e-05
-2.73220932988714e-05
-1.71484276305479e-05
-2.69506540998784e-05
-1.84391871428636e-05
1.11553259600257e-07
1.18026400522568e-05
-1.71779079581093e-05
-1.84402489024821e-05
-1.51324818216191e-05
-1.44866584948447e-05
-5.07681419734035e-06
-1.26417524278343e-05
-1.76691430924364e-05
2.75460538326176e-06
-8.08789701898418e-06
-2.10794137908842e-05
-1.9917868528894e-05
-2.71970397388308e-05
-1.94001023875051e-05
-2.649961572424e-05
-8.96265426677703e-06
-1.21390855567464e-05
2.02843084167e-06
-1.29156473973672e-06
-1.89722875504673e-05
-1.59557076228361e-05
-1.08795769092086e-05
-3.70954751356306e-05
-5.28832829806939e-06
-1.27758467000877e-05
-2.20524051578388e-05
-5.55330892002578e-06
-1.46116354328357e-05
-1.15130978993139e-05
-1.88762006206248e-05
-1.26196818316926e-05
-1.01630674215793e-05
-2.35994594831858e-05
-8.61015407919526e-07
-1.56601541433349e-05
-5.77240946882009e-06
-2.18017310932088e-05
-4.2413179025089e-06
-2.73958327392773e-05
-3.29027361352443e-05
-2.02980516817582e-05
3.88572464840457e-06
-1.10464870632401e-05
-2.89408513066844e-06
-2.64480035498619e-05
-8.45575051843187e-06
-2.57671343779101e-06
-1.77857695824259e-05
-1.905883101051e-05
-2.72178643668728e-05
-1.79885264498962e-05
-6.80538371658393e-06
-3.02229668466316e-05
-1.86107160771632e-05
-3.13194216732885e-05
-3.05217586538263e-05
-4.75338460133381e-06
-1.41670338764702e-05
-2.48833015279108e-05
-3.35884345175889e-05
-2.98143337862431e-05
-1.63435873279162e-05
-3.16795658570068e-06
-2.40909712150419e-05
-3.34514590827637e-05
-1.26239626684753e-05
-1.93262185891875e-05
-3.96571240884802e-06
-2.14665629203795e-05
-1.15986729939682e-05
-1.99592754309724e-05
-7.1807027351859e-06
-2.30226640784781e-05
-2.56527770906047e-05
-1.61420640311369e-05
-2.53303569925702e-05
-2.18056014120987e-05
-2.40507933627834e-05
3.43984852107012e-06
-2.5193281432525e-05
-2.58405020432895e-05
-2.5034075087549e-06
-1.12193238337541e-06
-2.95105281374492e-06
-2.56229376621816e-05
-1.59666176589062e-05
-7.95338333871849e-06
-8.18353835868506e-06
-7.01092065288464e-06
-7.07661785903658e-06
-9.76317474980975e-06
-1.02552142126322e-05
-1.5168428405182e-05
-1.8118654416861e-05
-1.63786569792134e-05
-2.55494107891438e-05
-3.38039362889788e-05
-2.18961924382627e-05
-2.10370712234443e-05
-2.34703701211384e-05
-1.70910275992237e-06
-1.62324643717492e-05
-4.7712899246524e-06
-1.72550798217682e-05
-5.46045203921317e-06
-8.0415081324074e-06
-1.52465386182208e-05
-1.70437434683002e-05
-1.01641624260345e-05
-8.07484815331123e-06
-7.56955991383004e-06
-1.54055061927599e-05
-2.19357195121668e-05
-3.25390839881118e-05
-2.8808502089448e-05
-1.65348015256246e-05
2.49817256938764e-07
-1.59782443710997e-05
-3.34538763887185e-05
-9.56359630787885e-06
-1.8049710187002e-05
-2.42446054116979e-05
-4.61694894402582e-06
-1.43339353114213e-05
-9.7353998607585e-06
-1.61060074561368e-05
-1.08574598053826e-05
-2.07401289531956e-05
-2.15234958709779e-05
-3.33323424554351e-05
-2.26930768620919e-06
-7.90538269617061e-06
-1.43255815727457e-05
-2.13470910709496e-05
-3.42885683035155e-05
-1.85188478763688e-05
-7.79710573004631e-06
-1.74665558425151e-05
-5.89447537000425e-06
-1.45641002268624e-05
-1.17528328381598e-05
-2.52836281829683e-05
-2.76964587638068e-05
-2.26185794072019e-05
-1.61998040822837e-05
-1.15263150264779e-05
-2.65344038032116e-05
-3.00680390940226e-05
-1.6559702406381e-05
-1.10908422586999e-05
-2.62067972903802e-05
-1.1238931360133e-05
-1.83937350105334e-05
-2.8119839981488e-05
-1.3827278418518e-05
-6.46354881892725e-06
-2.29048692692203e-05
-1.92589884042878e-05
-3.13232365214088e-05
-1.81955966909675e-05
-3.10264444636306e-05
-4.06555504818903e-06
-2.34006578243459e-05
-2.30941934241554e-05
-5.19702527557543e-06
-1.56302008930447e-06
-1.90705801455654e-05
-1.62298433829368e-06
-2.26942141640747e-05
-6.89644940814296e-06
-4.05379003967048e-06
-1.74157487350035e-05
-1.72544829869885e-05
-1.11021381974531e-07
-1.65799904045749e-05
-1.7432679084572e-05
-1.43652237465541e-05
-3.64537293646266e-05
-1.27531771406906e-05
-2.45862778428778e-05
-2.73039245821609e-05
-1.91776481647549e-05
-2.65575955199009e-05
4.43151469823194e-06
-1.71090789457668e-05
-1.74327752903352e-05
8.3759608406315e-06
-1.21386269814371e-05
-2.3815493580902e-05
-1.07948667324961e-05
-1.64949756138314e-05
-5.69384115003705e-06
-6.31736519406952e-06
-2.98712056374787e-05
-1.59600683758545e-05
-6.67746621279625e-06
-1.26084930119619e-05
-2.41552204625683e-05
-1.19655946696276e-05
-7.24691182843978e-06
-2.92179916514371e-05
-9.3467889955568e-06
-3.11854499485725e-05
-2.66191303132598e-06
8.86888676988441e-06
-7.17184809837359e-06
-2.7281412372275e-05
-3.51836335450943e-05
-1.43818307936347e-05
-1.9432705202804e-05
-1.79238800682193e-05
-1.56662790119232e-05
-2.00644470002312e-05
-1.07966300619312e-06
-2.99447715737255e-05
-3.03237646574763e-05
-5.72774596830818e-06
-3.17087121404017e-06
-5.98733971030412e-06
-2.82865892774185e-05
-2.81111955860827e-05
3.54971288052534e-06
-1.50607301051953e-05
-2.77484165310377e-05
-9.71379883098654e-06
-8.11414922759338e-06
-1.6130548120661e-05
-4.11407583630347e-06
-1.42561231491212e-05
-2.8874848126166e-05
-1.95653593116688e-05
-1.92762167515239e-05
-7.04596712429408e-06
-1.76461794554762e-05
-7.46431284428274e-06
-6.94643318319265e-06
-2.56400053391786e-05
-2.10002164783335e-05
1.55215749161743e-06
-1.2829325631768e-05
-5.3359727150431e-06
-3.503054705604e-05
-3.25166439952181e-06
-1.16489448152034e-05
-1.79550465575199e-05
-3.54014604439003e-05
-2.24248726191652e-05
1.41972287795688e-06
-1.80145908209182e-05
-1.05471271806469e-05
-1.93593893573039e-05
-1.09292058287158e-05
-1.47709000186727e-05
-2.45081287648504e-05
-1.07512314654188e-05
-2.01503107604483e-05
-1.75763197435011e-05
-5.52947879717172e-06
-6.49060577362786e-06
1.980341618134e-05
-2.84505823546014e-05
-8.58560610276749e-06
-3.05812738190664e-06
-1.8784845138088e-06
-4.03577198070377e-06
-1.02548649551387e-05
-1.55473669885453e-05
-2.04264074071605e-05
1.61664002420536e-06
-1.3761345197681e-05
-1.51108918104294e-05
-2.17490580467181e-05
-6.20196224444929e-06
-9.89024002801928e-06
-1.38411148015899e-05
-2.24105417394957e-05
9.35025196716465e-07
-1.45793549580579e-05
-1.88890232112897e-05
-2.70998870672665e-05
-2.14540474393688e-05
-2.35222925589643e-06
-5.433892859407e-06
-2.01943080834839e-05
-6.50629326169467e-06
-1.04461016868984e-05
-1.93917628162215e-05
-2.85998829603109e-05
-1.01608946519519e-05
6.73110358641738e-06
-1.17266989959927e-05
-3.14041809375109e-05
-1.34251896237261e-05
-3.87726401364022e-06
-1.31790900893362e-05
-2.52683542787451e-05
-1.80193429359631e-05
-1.46266955358753e-05
-2.73361855320688e-05
-1.70892502948492e-05
-2.35656651474453e-05
-2.65313900326644e-05
-4.75707463425127e-06
-1.53967062263729e-05
-3.60585547784159e-05
-2.71973567368856e-05
-1.79006686225707e-05
-1.42460923176546e-05
-1.6723019027085e-05
-1.07213683931765e-05
-1.66120172222198e-06
-1.0447617636305e-05
-2.76152019641891e-05
-1.37432432506768e-05
-2.00612763984716e-06
-1.40644491736595e-05
-2.5764266741352e-05
-3.25329301697304e-05
-1.98057065274645e-05
-2.77572364010371e-05
-1.58051111783251e-05
-3.8041850574293e-05
-1.87925202779274e-05
-3.26345091775543e-05
-3.48151005498215e-05
-2.22828153538073e-05
-8.41534639774851e-06
-8.81449365699373e-06
-7.49204862357405e-06
-1.26994070304548e-05
-2.02107994550347e-05
-9.77274174352708e-06
7.79547470599321e-06
-2.32040145938497e-05
-1.37946997060474e-06
-3.31154594669508e-05
-1.24240118050962e-05
-2.16239152042452e-05
-1.16524026850919e-06
-4.54676595629493e-06
-7.11891312085216e-06
-1.15178046808771e-05
-5.90211183037962e-06
-2.3586873975631e-06
-7.06923741676315e-06
-6.28452979966616e-06
-1.81407913953987e-05
-2.1861347893772e-05
-1.6061602409882e-05
-6.75040353782565e-06
-1.26185463367154e-05
-3.15417107138868e-06
-1.65246442156973e-05
-3.73182810529058e-05
-4.19837678212318e-06
-1.29907857775737e-05
-5.21604085136293e-06
-1.6236021080181e-05
-1.46306563385974e-05
-3.99624093955013e-05
-3.17146831301949e-05
-1.71350181071554e-05
-2.14253772355092e-05
-3.14787221344275e-05
-1.70824118372767e-05
-2.66669513051594e-06
-1.50671755509433e-05
-1.94599876063544e-05
-9.3079937779955e-06
8.51945636090548e-06
-2.53981215719175e-05
-1.5544473531328e-05
-1.03708567271755e-05
-2.68355995676267e-06
-1.79099234243764e-05
-1.27664970178326e-05
-2.00528208499533e-05
-1.11024615358686e-05
-2.66407006640605e-05
-2.51809412292357e-05
-1.11747553774139e-05
1.05645577322627e-05
-1.9616397685383e-05
-1.63785614762477e-05
-3.09640029669195e-05
-1.48620074340445e-05
2.63619440408366e-06
-2.02351326462328e-05
-3.83970748828962e-06
-2.22603458229859e-05
-2.18694244963811e-05
-1.79654838743017e-05
-1.26640389178875e-05
-1.34453236013781e-05
-2.67697801524806e-05
-2.42488262919956e-05
-1.20422994750415e-05
-3.12579090091576e-05
-1.02288481367803e-05
-2.28016049270019e-05
-1.73054859581832e-05
-7.16799586635245e-06
-2.20195730624167e-05
-1.44528039497e-05
-9.85120086777188e-06
-1.72226646665865e-05
-6.19393555639726e-06
-3.23581495056887e-05
-2.81279448988853e-05
-5.37238193224546e-06
-1.70436522685949e-05
-1.12975232166041e-05
-1.34760435191832e-05
-2.30908396207777e-05
-7.03612964221623e-06
-2.19481399313138e-05
-2.8189947709018e-05
-1.19275282481031e-05
-1.0212379847372e-05
-2.12432012671122e-06
-2.11699673346385e-06
-1.47381048338629e-05
-1.54304556552347e-05
-2.76362371238776e-05
-9.87160178797332e-06
-2.31988232152244e-05
-1.91529640057622e-05
-6.44158355727804e-06
-3.4694749940603e-05
-1.51039736781763e-05
-1.69549148948267e-05
-2.62616407466403e-05
-1.21342562926373e-05
-8.34317995692563e-06
2.22869780236684e-06
-2.3999092779401e-07
-9.7502635766404e-06
-5.56109277858838e-06
-4.32106832103942e-06
-4.72016684096499e-06
-1.92182834966394e-05
-2.01966181066769e-05
-5.3575591102901e-06
-2.72623253102359e-05
-1.73603910010916e-05
-2.74433650257167e-06
-1.00816610528287e-05
8.34935897621878e-08
-9.51288817841981e-06
-2.3082543670721e-05
-2.99281845576566e-05
-2.57712198055253e-05
-2.89078654223828e-05
-1.11482466246952e-05
-3.46816857174177e-05
-1.9788391706297e-05
-1.74592892299316e-05
-4.36958335002655e-06
-5.80138982245368e-06
-4.37185805224278e-06
6.04915918962112e-06
-2.94798604011054e-05
-1.72158750557169e-05
-2.78149665639634e-05
-3.52704543634207e-06
-1.5931636304939e-05
-3.38686343184328e-05
-3.42853051928147e-05
-6.85843690223327e-06
-3.03320044347587e-05
-2.93299674848221e-05
-2.13409527378534e-05
-9.74206175566165e-06
-8.1984881992852e-06
-1.67510762510544e-05
-3.16082625956284e-05
-1.7158185625709e-05
-1.32398358208197e-05
2.5781941392357e-06
-1.3086439500487e-05
1.57094587344886e-06
-1.6203187972851e-05
-1.80567235913254e-05
-3.02140853343359e-05
-3.09896700901275e-05
-8.85097833157752e-06
-2.26734757602707e-05
-2.46251765997497e-05
-1.65680601544669e-05
-1.68808718095918e-05
-9.16262512089781e-06
-1.30777789834542e-05
-1.00444192044383e-05
-1.09062191502761e-05
-1.54049936885482e-05
-6.39652746670933e-06
-2.03673782746497e-05
-2.36496920358175e-05
3.37076054429038e-07
-6.10959865507396e-06
-1.79863125926739e-05
-1.4147914429543e-05
-8.713338765489e-06
-1.95555587627217e-05
-1.69620936256759e-05
-1.45751690181272e-05
-2.80577517474725e-05
-2.58191758738856e-05
-3.21231084472646e-05
-2.50142780101717e-05
-2.10853796449376e-06
-1.41756631998444e-05
-2.34735118188719e-05
-7.23389244599524e-07
-8.83634214754797e-06
-1.47402323139431e-05
-3.24581393058898e-05
-1.72398468661622e-05
-8.62282326637688e-06
-1.94373424200269e-05
-1.95545584234226e-06
-1.28012678905025e-06
9.74953715461298e-07
-5.98304222206739e-06
-2.66502732903122e-05
-2.56311087227282e-05
-1.42764734253747e-05
-2.23861528999819e-05
-3.50930800756309e-05
-1.65923931626799e-05
-1.19265065798321e-05
-3.55691394431016e-05
-4.21424241146172e-05
-1.64641199030976e-05
-9.67983279559883e-06
-1.54927887449546e-05
-1.21768235246522e-05
-9.72826784043294e-06
-8.61107879449783e-06
-3.87834400869147e-06
-1.30663216733592e-05
1.26890744964885e-06
-8.99051294714683e-06
-1.80018161227151e-05
-1.85685250419188e-05
-5.83094021691866e-06
-1.74631797445485e-05
-1.77940507844206e-05
-1.26498497328038e-06
-1.45280156187834e-05
-1.58285064329616e-05
6.93677319113642e-06
-3.16148766167079e-05
-2.00906386774395e-05
-1.42576898409769e-05
-1.33437028013592e-05
-2.76329547774083e-05
-1.88548329590173e-05
-6.89643714547605e-06
-5.52950008921262e-06
-5.36901235480659e-06
-2.26666658937776e-05
-9.06518049636399e-06
-8.16646804514495e-06
1.65929558508619e-05
-1.68259419219255e-05
-1.95778860033816e-05
-5.88045306839747e-06
-1.57443303146551e-05
-3.84397539190236e-06
-1.06732017708737e-05
-2.34399870240446e-05
-1.30904093056419e-05
-1.08425722607317e-05
3.37319098503663e-06
-1.9420584367058e-05
-8.7071797576568e-06
-2.56409113087777e-05
-3.16940376211119e-05
-6.41145510699078e-06
-7.92442813547636e-06
-2.2900227853913e-05
-2.18055367240182e-05
-2.17584993695367e-05
-2.2462734396424e-05
-2.09186660560727e-05
-1.5475278352591e-05
1.21326771264944e-05
-9.91578577406108e-06
-2.07353034336564e-05
-7.20790989811058e-06
-2.10994732420498e-05
-1.68495589134545e-05
-6.57300165707392e-06
-1.42062480437619e-05
-2.13735773487639e-05
-1.77898272816718e-05
-3.02960942212529e-05
-1.99828958583949e-05
-1.28373099195343e-05
6.19137773557748e-06
-3.21274368639842e-05
-2.81239845420047e-05
-1.38308096540984e-05
-2.15816960307876e-05
-4.41952489873681e-05
-1.2082185166711e-05
-5.62972513278142e-06
-1.43792334015516e-05
-2.4337498369719e-05
-2.15346763584845e-05
-1.49870038329097e-05
-2.78944487899136e-05
-1.99870544147871e-05
-3.6200817445493e-05
-2.3166773201891e-05
-2.72421309367469e-05
-1.3345482688962e-06
-1.80119768361826e-05
-2.43388545581168e-05
-1.42878379194578e-05
1.00599273047512e-06
-8.12330273239406e-06
-2.12311191171475e-05
-1.96712012043209e-05
-2.39800882692633e-05
-1.32699624248655e-05
-2.1000835317768e-05
-1.52203258072174e-05
-2.7981313777743e-05
-1.75770854916588e-05
-2.03173113708359e-05
-3.1991915119248e-05
-1.06029484437493e-06
-1.99126698333935e-05
-2.20642502283274e-05
-1.3904112808626e-05
-1.42601398847247e-05
1.29088037048487e-05
-1.79038579929459e-06
-2.53841777138219e-05
-3.85799273729547e-06
-1.18975150270317e-05
-1.05330310313248e-05
-3.29363784582825e-05
-1.00814277063781e-05
-1.47103809467399e-05
1.2130668417076e-06
-1.54808272435513e-06
-1.1775504013096e-05
-1.19639018762834e-05
-9.15749212215302e-06
-4.50753940298211e-07
-9.29180414518908e-06
-1.52241055882701e-05
-1.6309750729061e-06
-3.22975821522357e-05
-3.99732193775126e-05
-1.88542318093738e-05
-5.73266301945669e-06
-3.67711482136392e-05
-3.10740325101724e-06
-1.03891680066817e-05
-1.15158657374811e-05
-2.20644270400691e-05
-2.07475943746994e-05
-1.25838402443451e-05
1.21504573749298e-07
-8.84361034739232e-06
-2.09499661899708e-05
-5.4148369190253e-06
-1.4909707301339e-05
-9.29956645214118e-06
-2.07835640053201e-05
-2.4605046407587e-05
-2.12063529276639e-05
-3.81637658614197e-06
-1.57495325130525e-05
-2.2359993117339e-05
-1.96626556956346e-05
-8.79670275556472e-06
-4.08822342948945e-07
-2.82822856231139e-05
-2.61082684214776e-05
-2.91644709175442e-05
-5.36738190237781e-06
-7.70419713711695e-06
-8.85974877844288e-06
-1.69929397559195e-05
-1.96189112071981e-05
-1.10375237578981e-05
-1.24423978779271e-05
-1.12433522883341e-05
-2.81546949734308e-05
7.71123073988641e-06
-2.10916813304458e-05
-5.93970489044709e-06
-4.70369902094889e-06
-1.89672761843605e-05
-6.6341371786089e-06
-2.35183748501719e-05
-1.81420263724407e-05
-2.31550613418095e-05
-1.15218744822352e-05
-2.2248077642166e-07
-9.32991429189249e-06
-9.51296431737599e-06
-2.29264683697197e-05
7.5705325273713e-06
4.49132160353933e-06
-2.18313875295569e-05
-1.33501295214721e-05
-1.56665057740277e-05
-4.59178222179623e-06
-1.88956793652038e-05
-1.18131050502781e-05
-2.3816554847943e-05
-2.78873655096715e-05
-1.6932769073942e-05
-1.06047083939357e-05
-9.63533608668083e-06
-7.81458626373603e-07
-2.380002618523e-05
-6.05952766136965e-06
-1.32543034708419e-05
-1.44235431314426e-05
-2.99822366307817e-05
-2.32025253131223e-05
-4.79758544368209e-06
-2.05341928139647e-05
-1.2690973366009e-05
-2.11636480992166e-05
-1.92211107719265e-05
-1.83153615681063e-05
-9.48047800581878e-06
-1.24519890329051e-05
-1.28959850404063e-05
4.88351238719632e-06
-1.27782709825081e-05
5.09470980623465e-06
-1.87602031635372e-05
-1.52910156712547e-05
-1.08403850528277e-05
-1.43427156975693e-05
-9.71374080933332e-06
7.70526356624023e-06
-2.61731130407431e-05
-2.32368592253807e-05
-1.77025134714237e-05
-1.18319357132517e-05
-5.19820477259236e-06
-7.40377212072019e-07
6.9442770784134e-06
-2.0851585516079e-05
-2.536503387283e-05
-2.12403546447151e-05
-3.08176502575925e-05
-7.02684364664107e-06
-1.22200469178356e-05
-5.5933774642368e-06
-6.05345443915808e-06
-2.53222645618968e-05
-1.84731096252304e-05
-2.03544816054257e-05
-2.27530224204981e-05
-1.39816506335003e-05
-1.83456202387772e-05
-2.16207628664826e-05
-3.69653944264732e-05
-2.90167453004554e-05
-2.82380285149008e-05
-1.8499876426984e-05
-4.97035854502904e-06
-2.54100674868336e-05
-1.51580338589497e-05
-8.85244776162404e-06
3.09589975867497e-07
-4.94224628937285e-06
-3.14099116667045e-06
-3.09419641438045e-05
-2.55448718514672e-05
-2.56507924460806e-05
-1.65953493661481e-05
-2.54533974890619e-05
-3.05024010665143e-05
-1.90294483299312e-05
-1.56636898031056e-05
9.10117160271031e-06
-1.87703994480026e-05
-1.19649466210626e-05
-8.78111759363558e-08
-2.75775469056121e-05
-4.04163706842692e-06
-6.00545112876157e-06
-2.23878758408266e-05
-8.3405712747144e-06
-7.65317904494178e-06
-1.3024980294637e-05
-2.25652750265489e-05
-1.06700867644859e-05
-1.56175108300829e-05
-2.31049028086258e-05
-1.49552982161808e-05
-2.09063362586798e-05
-2.05205453173958e-05
-2.65975517517254e-05
-1.21846034997185e-05
-1.63380161904038e-05
-9.25016513030356e-06
-3.69814790348582e-05
-4.76183115554189e-06
-1.01166259416234e-05
1.02306016378307e-06
-7.26669712483425e-07
-2.96301408310989e-05
-3.5830932727825e-05
-1.89547255407975e-05
-1.39007956886299e-05
-6.40080546632412e-06
-7.53561997860201e-06
-1.93452658053934e-05
-2.59514639708142e-05
-2.85756418424382e-05
-2.05978042477621e-05
-1.89636725342089e-05
-1.98221797000575e-05
-2.57384944176786e-05
-9.67871782034854e-06
-6.30428950612684e-06
-1.85663921301148e-05
-2.67328614988582e-05
3.14843092970089e-06
-6.64768524938532e-06
-5.5785399390252e-06
-1.77756365994401e-05
-1.21556256044872e-05
-2.07298783321658e-05
-3.28653742108119e-05
-4.02410323229559e-06
4.30176525302983e-06
-1.34074220073592e-06
-5.38860527478004e-06
-1.48617218135525e-05
-2.13320658188374e-05
-1.57979434928675e-05
-1.12827575709028e-05
-2.49749842200626e-05
-2.33762455812703e-05
-1.7412130329796e-05
-3.45842655057093e-05
-8.61826077443153e-06
-9.848328153509e-06
6.7591023051513e-06
-1.94954959416779e-05
-2.10180273652133e-05
-2.41624395123994e-05
-2.13082569490956e-05
-1.25598416395546e-05
-1.83094011565346e-05
-1.85868369742548e-05
-1.39985041696833e-05
-6.80506150020636e-07
-2.34736038449061e-05
-2.15428732037218e-05
-2.04979780443036e-05
-9.74393070506225e-06
-1.19592107823309e-05
-1.1049709868593e-06
-1.66286073987882e-05
-1.7259347172669e-05
-1.97330624335667e-05
-4.68778631204117e-05
-2.8836948531746e-05
-1.89882813701638e-05
-2.51735580846852e-05
-8.30641893126138e-06
-9.55562410348705e-06
-2.46867657517765e-05
-2.70434966577195e-05
-1.79818327882241e-06
-2.04953236848062e-05
-8.77939530693326e-06
-2.03832017375313e-06
-2.78648321101507e-05
-8.64554315333069e-07
8.5640936324672e-06
-4.27078748726138e-06
-5.5936887890747e-06
-1.45742855654126e-05
-9.94704925273988e-06
-8.3250969992664e-07
-3.13374821458974e-06
-3.37284695928759e-05
-3.55190178535739e-05
-9.83568878822216e-06
-6.53468949836459e-06
-3.06767205670462e-05
-6.93263793731675e-06
-1.08011468847518e-05
-1.88446304641122e-05
2.37716508326992e-06
4.90896517008584e-06
-1.1754092611368e-05
-4.69215990850053e-06
-2.76985660131389e-06
-3.35194195345746e-06
-6.02402621301088e-06
-7.56547316187491e-06
-1.14400082099755e-05
-1.22922159690507e-05
-1.5309132868943e-05
-5.17684656663375e-06
-1.34437340076714e-05
-1.89750126357716e-05
-1.41209778499487e-05
-1.69882532126457e-05
-3.98466234176716e-05
-1.79799783437093e-05
-3.08937391030356e-05
-2.17251696667575e-05
-1.26380093898653e-05
4.99438595394858e-06
2.51555404262701e-06
-2.50170159382945e-06
-8.61651134906334e-06
-2.06439812642054e-05
-1.44467972558588e-05
-3.09966655199989e-05
-1.70047623391491e-05
-3.85593670063307e-06
7.25715265044492e-06
-1.56303522916011e-05
-1.31315014822845e-05
-2.52311488492866e-05
-2.3689536464831e-05
-3.66759603238124e-05
-2.16239402595613e-05
-1.43177928491573e-05
7.59047716329855e-06
-1.29571246579238e-05
1.67005953612169e-06
8.4889747747421e-08
-1.49864669716646e-05
-5.8171275628047e-06
-1.68652426235236e-06
-8.53482178592872e-06
-1.34138885663484e-05
-3.09970176802056e-05
-8.01787787497995e-06
-1.3229979817183e-05
-1.54960881549817e-05
-1.8508085892377e-05
-1.98711914362083e-05
-1.99076183901874e-05
-3.48001296237524e-05
-8.11765050462597e-06
-6.44380922253597e-06
-9.16497527504115e-06
-1.4477364464411e-05
-1.13621028825215e-05
-1.59927766785609e-05
-2.7152972164186e-05
-1.99214437200972e-05
-1.42189262064411e-05
-1.86247261025727e-05
-1.71083822202831e-05
-8.5563678191201e-06
-4.69945016767267e-06
-1.01205980134946e-05
4.18710569784953e-06
-5.46593324850908e-07
-1.22225458158665e-05
1.12339404579089e-06
-1.31033376650063e-05
-3.39014697498785e-05
-2.04489544200491e-05
-4.28006094110956e-05
-2.17670629002487e-05
-1.85745382813672e-05
-1.60956929462862e-05
-1.63784989591984e-05
1.44174205752155e-05
-2.54845722823908e-05
-6.67131924845638e-06
-1.59380187443692e-05
-1.29481704037397e-05
-1.02465478313234e-06
-1.41837982513091e-05
-1.49710575001094e-05
6.47529468485664e-07
-2.70652573820001e-05
-1.27602092416501e-05
2.62482009749198e-06
-1.31070061093907e-05
-2.5488348974382e-06
-2.81109830274989e-05
-2.23692977014702e-05
-5.75378221037641e-06
-1.19396238924729e-05
-2.53752818541702e-05
-2.59874012729008e-05
-1.8300632653293e-05
-2.29409271862162e-05
-1.09325289871283e-05
-2.80093522366592e-06
-1.35385904469581e-05
-6.83161156704182e-06
-6.27266112046702e-06
-1.38266156560217e-05
-3.20415619832749e-05
-1.09768579172539e-05
-5.49655766095228e-06
-3.15740841399527e-05
-1.74967392251445e-05
-9.01629708581171e-07
-3.22507831039267e-05
-2.66561726360872e-05
-2.0985459396845e-05
-2.05005775467284e-05
-2.44417700000799e-05
-2.46380846678771e-05
-2.54562222867432e-05
-1.72044022301563e-05
-1.62849676498236e-05
-2.74553260736948e-05
-3.43626886098203e-05
-2.76391716134749e-05
-1.64742639169118e-05
-7.47987829974558e-06
-1.95676801773503e-05
-8.47826025830714e-06
-1.86592210666535e-05
-2.02011526844765e-05
-2.59285845989425e-05
-3.15307197681092e-06
-2.23537781769993e-05
-2.35210605838989e-05
-2.81814690809419e-05
-1.86699694373495e-05
-1.00116926498942e-05
4.53680815023105e-06
-1.54237061132987e-05
-3.78179434738604e-06
-9.75910461036034e-06
-5.75461696812523e-06
-1.55479492798305e-05
-1.10097927128494e-05
-2.7872300575585e-05
-1.9209288650887e-05
-2.46449645145604e-05
-2.48903023333944e-06
-1.59450909409317e-05
-2.1099681792806e-05
-1.43511465352455e-05
-2.81588751286824e-05
-1.12586981714036e-05
-1.59079241277597e-05
-1.57978938044165e-05
-2.6491962310269e-05
-2.29944605427093e-05
-7.68049452513609e-06
-6.83960655647888e-06
-7.34076979804007e-06
-1.80563214457122e-05
1.01413875246511e-06
-8.83275170484791e-06
-9.30106601094535e-08
3.69656541496629e-06
-8.57181759774088e-06
-1.51256266988657e-05
-1.82417978925739e-05
-1.3084657576871e-05
-1.76143710030485e-05
8.65700997734624e-08
-1.06362601938981e-05
-3.78678244922969e-05
-1.90778429226104e-05
-1.01467077058099e-05
-1.22135520424401e-05
-2.87681755453742e-05
-3.0568539046287e-05
-2.12903513015233e-05
-5.78725298358699e-06
-2.3636847704306e-05
-1.30435439866315e-05
-6.26498898929265e-06
-2.20464723802546e-06
-1.77983500403883e-05
-1.98721985120082e-05
2.26652602587913e-07
-1.76187266935502e-05
-1.126653563355e-05
-1.26710456062404e-05
-9.09495357811054e-06
-3.17601520520416e-05
-2.00285256180989e-05
-1.21156313507795e-05
-1.67856702726426e-05
-2.60492343504016e-05
-1.72657336165658e-05
-3.23589215638192e-05
-2.146337037418e-05
-1.59912307243474e-05
-2.24130820276951e-05
-2.42525148944356e-05
-1.57514201685973e-05
-1.97873183718657e-05
-1.44194721386947e-05
-1.77215778200539e-05
-1.48930587266537e-05
-7.67298083802457e-06
-1.48542243293371e-05
-1.84750606450878e-05
-2.38308849457042e-05
1.01770364466866e-05
1.48748755814779e-06
-3.75952082863877e-05
-4.61543671244172e-06
-2.74382907219029e-05
-2.42126373376763e-05
-6.22528960185205e-07
-3.297497984675e-05
-2.85990247636095e-05
5.60792734146784e-07
-8.23561608673703e-06
-1.40913187813762e-05
-7.7282736746044e-06
-2.67103017267337e-05
-1.45689694008383e-05
-1.78855971292214e-05
2.62407401735156e-06
8.94304104733662e-06
4.14446574289289e-06
-2.06161099947807e-05
-1.43623663668645e-05
-6.95611410062028e-06
-2.89891400893989e-05
-2.51639839118409e-05
-2.4372193431491e-05
-1.38470537278893e-05
-4.10700622221869e-07
-1.54961736509384e-05
-2.2120853168469e-05
-1.00239344195893e-05
-4.17990926251641e-05
-3.13348967915105e-06
-2.09316141137503e-05
-3.15312619514615e-05
-9.61491381737379e-06
-1.2241848661169e-06
-2.10496782925469e-05
-1.5369537821887e-05
-2.8811629432869e-06
-9.6920428128016e-06
-2.29073042180314e-05
-2.48921733561026e-05
-1.89693456926248e-05
-2.74251112754432e-05
-1.35959977678184e-05
-1.85823518959228e-05
-1.85689718791732e-05
-2.36702855451779e-05
-8.61879132309384e-06
-3.84058546448669e-05
-2.17668758555131e-05
-3.26049672305698e-06
-3.79068794607638e-05
-1.99268707900338e-05
-1.54711844075055e-05
1.59107146703155e-06
-1.0675966652536e-05
-3.22633496098959e-05
1.18662897074444e-06
-8.56758637381625e-06
-1.81751612669946e-05
-1.59251737340514e-05
-1.73057690170089e-05
9.09387113454354e-06
-2.02976209106343e-05
-8.89318537900308e-06
-2.01557106559045e-05
-2.46864251147584e-05
-1.31428167594503e-05
-2.43218587651809e-05
-2.3415722510073e-05
-2.45717846146454e-05
-1.64791645794778e-05
-2.91693168285384e-05
-4.57782298728776e-05
-1.49439565119666e-05
-1.84988766286266e-05
-1.75581522998312e-05
-5.15079490628269e-06
-1.03339752125703e-05
-4.69624124995883e-06
-1.27126449793598e-05
-3.02484997115955e-06
-1.14492748219674e-05
-1.06388557781256e-06
-1.67914458094698e-05
-1.01654536235066e-05
-3.8517384892588e-05
-7.63948176981956e-06
-1.71662922174032e-05
-1.23355598443663e-05
-2.05738929784774e-05
-2.22630355808702e-05
-7.22145909884138e-06
1.31026150945665e-06
-1.60284265543336e-05
-8.65039173926447e-06
6.03936557588801e-06
-2.13843779407809e-06
-1.57066061037284e-05
-5.68292524045803e-06
-1.78541172376132e-05
-3.03936383166524e-05
-2.92656111940199e-05
-2.39341433465067e-06
-1.64672510334813e-05
-1.97190603211453e-05
-2.70106742126468e-05
-5.8886801490634e-06
-1.71876676690286e-05
-2.10631297996319e-05
-2.2803379479648e-05
-1.57832292398256e-05
-1.1231234140874e-05
-5.619914351853e-06
-1.31510037983431e-06
-1.60891781693408e-05
-9.79458414185457e-06
-4.24768847824107e-05
-2.97402338984478e-05
-2.33581456798716e-05
-1.32682263483307e-05
-1.212045242391e-05
-1.25494978898178e-05
-1.23825309508546e-05
-2.67948301026765e-05
1.08491691873146e-05
-4.8578768328808e-07
5.89995401828869e-06
-2.24689554788619e-05
-2.07862946290065e-05
-1.03764486781461e-05
-2.12013908360558e-05
-2.67870390314245e-05
-2.26185080179239e-05
-1.11971650054725e-05
-1.44444146490292e-05
-2.98530075731587e-05
-2.95237564375993e-05
-2.07195866102146e-05
-1.87862581435646e-05
-1.73344980244901e-05
-8.93811477050057e-06
-1.34331738209689e-05
-8.55780968294901e-06
1.24749482030122e-06
-1.19932730543132e-05
-2.07317596756745e-06
-1.61802618625247e-05
-5.19486367295971e-06
-8.82988080127958e-06
-1.43560864932061e-05
-2.53625501988962e-05
-2.10191533392023e-05
-2.03461419351114e-05
-2.55574395076036e-05
-3.39727439518152e-05
-8.80750822739214e-06
3.05566097250726e-06
-6.53529283052891e-06
-2.92000285416487e-05
-2.66692997513442e-05
-3.9516007801958e-06
-8.35562392227789e-06
-7.21539775137087e-06
-1.27843908409054e-05
-3.76754843570655e-06
-2.09202455409604e-05
-3.02771622559345e-05
-5.82196086216011e-06
-1.07723744126402e-05
-6.39138963408311e-07
-1.76628334150356e-05
-1.16795362616408e-05
-9.05013595624388e-06
-1.48587968347368e-05
-3.04206749066195e-06
-4.24696607533786e-05
-1.10991143542433e-05
-1.42435619329917e-05
1.88176032239441e-06
-2.07541018632136e-05
-3.57904394055599e-05
-5.75190443100083e-06
-1.62591949699491e-05
-2.43988085555065e-05
-1.56066336079491e-05
-8.0752940918411e-06
7.27193627242973e-06
-1.23686009978925e-05
-2.13493484799344e-05
-1.66024602427647e-05
-7.61740333146449e-06
-1.38020417239229e-05
-3.02918306382029e-05
-1.5708891794728e-05
-8.6395903236413e-06
-2.78372159190457e-05
-2.76864640653275e-05
-2.48141124149468e-05
-1.72151194462357e-05
-6.12304698099386e-06
-7.7752096459276e-06
-2.12210387965712e-05
-1.97443623918885e-05
-7.90460965589025e-06
-1.35858103286655e-05
-2.18227173039621e-05
-1.13237506162723e-05
-1.50583795583511e-05
-1.4980377352303e-05
-1.73077566203381e-05
-2.85812351678006e-05
-2.08519458588898e-05
-1.20827449677912e-05
-1.1893603083367e-05
-1.32443857264218e-05
-3.2241517720962e-05
-1.24779581703062e-05
-8.83261481400028e-06
-7.7059718620095e-06
-1.85986574001905e-05
-2.28646667873936e-05
-1.26876887157385e-05
-2.13583348896988e-05
-1.13884935191136e-05
-2.45797428131729e-05
-2.09486203541163e-05
-4.0617481165747e-06
3.27454665099135e-06
-4.5944797904147e-06
-1.79611601298233e-05
-8.08683432683668e-06
1.28931699188735e-05
-1.07451631788421e-05
-2.43198104630693e-05
-3.62558372497823e-06
-1.73655666534298e-05
-3.79386807567841e-05
-3.55842129277933e-05
-1.58508919894605e-05
-2.29547727571574e-05
-1.98655230974434e-05
-2.68002851013444e-05
-1.87474441225222e-05
-1.63691725375142e-05
-1.13300155168299e-05
8.47762942572186e-06
-3.77189106519532e-07
-2.0038078200103e-05
-2.22445545207286e-05
-8.5934379350025e-06
-4.92606283626816e-06
-7.29731468427191e-06
-2.54397356447326e-05
-2.9397559652175e-05
-2.88822643716509e-05
-2.07652761361911e-05
-1.48851029567567e-05
-1.89755068254404e-05
-2.28879514565895e-05
-7.87671921921524e-06
-3.98247356942426e-06
6.42892269290626e-06
-2.54327740502136e-05
-2.20834268287901e-05
-3.18369975658862e-06
3.0491074682803e-08
-1.50987019012941e-05
-1.8287647408309e-05
-1.79426516423962e-05
-5.30595535190249e-06
4.75390004725374e-06
4.87202066448482e-06
-2.91803472652219e-05
-1.95086234063585e-05
-6.90536551341737e-06
-2.27688913892022e-05
-1.80782221948566e-05
-7.0500700019193e-06
-2.11129672570737e-05
-4.16498389689111e-05
-9.60071258014296e-06
-1.1504744709993e-05
-1.57225475075899e-05
-1.23870492087519e-05
-3.34554871833341e-05
-1.29911372198898e-05
-5.96180307041241e-06
-8.06664130504969e-06
-1.15914392527781e-05
-2.8757309572359e-05
-2.23925756226811e-05
-1.52899054419822e-05
-1.36781675338414e-05
-1.91615000440547e-05
-7.66119327167024e-06
-2.6125620121861e-05
-2.0639315217587e-05
-9.26184067842838e-06
-4.19616231736432e-06
-2.19938289672378e-05
-2.15469265517631e-05
-1.93413662428976e-05
-2.40707498995919e-05
-1.28403034998697e-05
-2.07823735628853e-05
-1.99105595344597e-06
-2.37629668773404e-05
-1.09416419093848e-05
-7.66350354848443e-07
-1.72407799837719e-05
-1.34388516141065e-05
-3.64379871647751e-06
-2.58920905425488e-05
-3.08965300342949e-05
-3.29176420178193e-05
-1.96317390887867e-06
-1.93379263357634e-05
-1.08851357003062e-05
-3.60282244044931e-06
-2.54160458021808e-05
-2.80217785210394e-05
-3.31933807595846e-05
-8.73953639890155e-06
-1.59802681584209e-05
-2.42900878946394e-05
-2.96335380474821e-05
-3.76457290687195e-06
-9.58569765255861e-06
-1.72288902873547e-05
-1.93768179616576e-05
-6.64083963542973e-06
-9.44083799720578e-06
-2.70218727546667e-05
-2.16412224350257e-05
-1.32336765623925e-05
-1.77421440872584e-05
-3.04478516889136e-05
-3.8922064756152e-05
-6.05471765844038e-06
-1.77194980583877e-05
-6.45948745551258e-06
-3.44132103876651e-05
-1.13937970622892e-05
-2.97793822657415e-05
-5.06693759329547e-06
-1.17490202301194e-05
-1.84693214498374e-05
-1.87056582926898e-05
-8.54211944285387e-06
-1.92242572607873e-05
-5.63633522945e-06
-1.39462708253472e-05
-5.22144404312778e-06
-1.85441210430697e-05
-9.77257506933814e-06
-6.88000261345466e-07
-1.37177467633809e-05
-1.78317151662934e-05
-1.64921693892064e-05
-3.17568128977831e-05
6.98189587441623e-07
-1.24167174174734e-05
-1.98347322890507e-05
-1.81288034836132e-05
-1.36756286541769e-05
-2.01125004464214e-05
-1.55168086581937e-05
-6.83710398261824e-07
-1.48250557422795e-05
-1.6193303715628e-05
-5.25212600361909e-06
-1.87290409503204e-05
-1.98510478652571e-05
-6.85102647792096e-06
-1.8516664865829e-05
-3.10562606647821e-05
-1.97432660732356e-05
-2.03707139971795e-05
-1.74850775710156e-05
-1.05812143606634e-05
-5.60119467270934e-06
-1.20626149824079e-05
-2.21493717953535e-06
-1.40344074463388e-05
-6.2782200732681e-06
-1.00443503341919e-05
-2.77004215996289e-05
2.58670375344738e-06
-2.46936997386802e-05
-2.38207494722358e-06
-1.03486019078487e-05
-2.36584769780659e-05
-6.83492474134217e-06
-1.23089525240601e-05
-1.98691921888283e-05
-8.87878655172422e-06
-4.2934920903845e-05
-6.56658785695191e-06
-3.24345049104595e-05
-2.50009294891036e-05
-2.88785508634711e-05
-2.20955318021027e-05
-2.6932976121367e-05
-3.26914678218086e-05
-1.53086924656058e-05
-1.99872244633051e-05
-1.14225273319334e-05
-2.48398148392645e-05
-7.98572332009324e-06
-2.23126954317378e-05
-2.8438678881253e-05
-1.96824095968161e-05
-3.89764794413352e-07
1.46858515959538e-05
-1.0256477535292e-05
-1.70654143749884e-05
-2.76310422580847e-05
-1.81711791709236e-05
-8.63495050743249e-06
-2.9020157785286e-06
-1.30297591228581e-05
-3.6767961060902e-05
-1.86175305487845e-05
-1.95722514923831e-05
-1.66226290911779e-05
-2.37312296225315e-05
4.65313305918797e-06
-2.69849347101835e-05
-1.98442782250762e-05
-1.49777668902588e-05
-5.26152741932581e-06
6.41844101288113e-06
-1.01648632733427e-05
-2.67802105653732e-05
3.36319348875954e-06
-6.62351234887323e-06
-1.76736583830012e-05
4.19501338223175e-06
-1.84770219057491e-05
-9.91667845410335e-06
-1.78382109347496e-05
-2.42405214300093e-05
-1.87417602063799e-05
-2.17865145757522e-05
7.62999584374576e-07
-1.2335591552103e-05
-2.01818486115775e-05
-8.57335070892762e-06
-1.90232544938077e-05
-1.52246926841917e-05
-1.20203735457311e-05
-1.62703628149144e-05
-2.77524672293956e-05
-1.77544114680538e-05
-6.49288409579706e-06
-2.66449740383749e-05
-5.53731944098274e-06
-1.36027244955263e-05
-2.75706166994395e-05
-1.58069765467422e-05
-8.92789709070184e-06
-2.72945985073714e-05
-2.12216313866602e-05
-2.94557170348608e-05
-3.05625004420701e-05
-1.44239838939608e-05
-3.95311755452354e-05
-1.09940425137383e-05
-1.91945604773941e-05
-2.6908724895056e-05
-2.34536617902185e-05
-2.30103952339699e-05
-1.56347020050892e-05
-6.378788741239e-06
4.71266193155085e-07
-3.09041222237631e-05
-1.83511248823263e-05
-9.27445154324006e-06
-1.06130757486197e-05
-2.89220421486276e-05
-1.75873751534858e-05
-9.1861014198843e-06
-2.0636906322214e-05
-7.99806910092156e-06
-1.92862715650708e-05
-1.16219424839468e-05
-2.03415942621068e-05
-2.41272287785415e-05
-2.56666804233032e-05
-1.35407753754027e-05
-3.17716533407962e-06
-2.1542567722582e-05
-4.98401555970631e-06
-1.71513620645232e-05
-9.95190146435767e-06
-9.49291253314735e-06
-7.85448752684617e-06
-8.52501510348209e-06
-1.91630160782914e-05
-2.09991872515167e-05
-1.70607411824308e-05
-1.86041940059188e-05
-9.05943641329097e-07
-2.07534803799294e-05
-3.34284237549667e-05
-2.76465422826656e-05
-3.26158289009257e-05
-8.10570287710922e-06
-9.26300698842162e-06
2.57148165561571e-07
-2.81451039260929e-05
-4.62821943623056e-07
-2.21763868172208e-05
-9.7740503889624e-06
-1.07044889468694e-05
-3.10116075889108e-05
-1.17142249562748e-05
-3.73223443226447e-06
-2.22853774897778e-05
-5.57548064603314e-06
-1.0150441149643e-05
-3.01935602226206e-05
-2.45413240112693e-05
-1.55173391744866e-05
-4.60973565984378e-06
-1.54662976062816e-05
-2.63611738469639e-05
-2.90204758765825e-05
-2.28321389179161e-05
-3.42684375780027e-05
-2.81136601183313e-05
-1.92047700305215e-05
-1.06856351396691e-05
-1.44733529946514e-05
-8.3504422954719e-06
-9.35729206663697e-06
-9.39164987632901e-07
-1.70993014244551e-05
-2.63838826077599e-05
-1.03933122465313e-05
-1.85015772686548e-05
-1.50278938706447e-05
-4.22721088098484e-05
-3.31339860849988e-05
-2.00139869939099e-05
-2.42184479464104e-05
-1.62839816776878e-05
-1.96079923104604e-05
-3.55606119950668e-05
-3.34521699767567e-05
-5.80975347555275e-06
-1.63581430546529e-05
-1.10699704397513e-05
-6.94182042658109e-06
-8.52275896989966e-06
-6.53135875148164e-06
-4.50996387262616e-06
-6.11011454382278e-06
-8.28651214045773e-06
-1.59596568556078e-05
-9.5235643964071e-06
7.87417279664126e-06
-5.80002651884003e-07
-1.02897391693096e-05
-5.79303631646936e-06
-2.37635164950278e-05
-2.1639226040858e-05
-2.18574859576397e-05
-2.43837104339675e-05
-7.61631042486373e-06
-7.77008232207386e-06
-2.00528439901494e-05
-8.88809803238803e-06
-5.51178821513559e-06
-4.17317906726477e-05
5.28577185065829e-06
-2.20052017226089e-05
-8.19215156685661e-06
-1.44285636257797e-05
-2.49078151034056e-05
-1.85580624751375e-05
-6.78050335505922e-06
-3.20156078968533e-06
-3.88744888988834e-06
-2.72363461246583e-05
-3.42601589781178e-05
-4.0217695919118e-05
-4.40659048751112e-05
-1.17290568463899e-05
-3.62413621426853e-05
-3.25224326812299e-06
-2.19563149424886e-05
-3.03190310365346e-05
-2.739718360726e-05
-2.99157106985059e-05
-3.2012132731857e-05
-3.78969086730412e-06
-2.63089615131837e-05
-2.82236103423953e-06
7.28475488032013e-06
-1.03146561807838e-05
-2.93247969483814e-05
3.44848690657569e-06
-1.16016610237195e-05
-1.24449525659431e-05
-3.0640132789169e-05
-1.71979347740004e-05
-1.88748683776438e-05
-1.21418980216287e-05
-3.59304031858024e-05
-8.645251897556e-06
-2.67573727672606e-05
8.55298742837924e-06
-2.27326323389005e-05
-2.02735257007475e-05
-2.24702585965288e-05
-1.78073146606616e-05
-8.29792648771914e-07
-3.64074568050277e-06
-5.36432980550289e-06
8.1082435171395e-06
-6.03857153753234e-06
5.92590559097951e-06
-6.8934244023232e-06
-1.84092877203961e-05
-2.17904687311542e-05
-2.4697333729203e-05
-2.78665955494082e-05
-3.81918808137368e-05
-2.64873364355885e-05
-1.50488154450443e-05
-3.80405891440829e-05
-3.80057729932296e-05
-2.50510296679604e-05
-2.64331512295898e-05
-9.66351328115906e-06
-3.15591200895522e-05
-1.63765022626789e-05
-8.38882410018542e-06
-6.42468416682827e-06
-1.80772411453179e-05
-4.94404014523507e-06
-5.89661037976151e-06
-9.27617285925283e-06
2.16645077862823e-06
1.07362665306613e-06
-8.0612731923298e-06
-2.60636328901333e-05
-2.30928002373585e-05
-1.13850145360704e-05
4.22430228174345e-06
-3.91138199837877e-05
-2.19975216559483e-05
-1.26474952632119e-05
-1.93264096222733e-05
-1.96943932828945e-05
-1.17674346088165e-05
-1.71127141153081e-05
-6.85959880360382e-06
-2.10194397820433e-05
-1.09639091031236e-05
-1.70616771788828e-06
-8.70773151549272e-06
-1.46389740500966e-05
-1.94520031083421e-05
9.02602305696284e-06
-7.03623955235494e-06
-1.56038625818054e-05
1.81052693338122e-06
-1.64690628133689e-06
-1.5220111425759e-05
-1.51884256426512e-05
-1.8268207743063e-05
-9.46737854684241e-06
-2.0960175222722e-05
-5.30727675823683e-06
-1.12831964655512e-05
-2.33186371880514e-05
-1.51525270392705e-05
-3.44046544227621e-07
-1.18300428778095e-05
-3.34490091240395e-06
-2.75024016503826e-05
-1.12517206974506e-05
-1.14905700340588e-06
-4.57251610373781e-06
-1.26215563094158e-05
-1.30777963994488e-05
-9.59547437448791e-06
-2.00448656719772e-05
-1.44261443747753e-05
-4.2722704497628e-05
-3.08451271232103e-05
-1.21478968023077e-05
-3.96020652910967e-05
-3.70524465732434e-05
-1.28346083664436e-05
-2.00429096388093e-05
-2.20024860904697e-05
-1.68903772462548e-05
-1.3091090555512e-05
-2.9086592741545e-05
-2.46260722311485e-05
-7.50559930217067e-06
-1.85308293040573e-05
-2.11519948299013e-05
-2.02458463713946e-05
-3.1338181737873e-05
-2.06183192118016e-05
-1.42127368830719e-05
-1.45784876390371e-05
-1.98651601771621e-05
-2.8069687656775e-05
-3.26646493660007e-05
-2.03561072030331e-05
-2.2508836006338e-05
-2.18799283622022e-05
-3.18969876932921e-05
-2.85616764731211e-05
-1.72406315806412e-05
1.73879195904905e-06
-1.50317723379178e-05
-2.60543559070317e-05
5.19298291383498e-06
-2.02482526917944e-05
-9.94556082245865e-06
-1.36570262626725e-05
-1.76996406195634e-05
8.59753465106221e-06
-1.26819395344752e-05
-1.78190420934428e-05
-3.10434718489634e-05
-1.56343565384913e-05
-1.60788119288516e-05
-2.48063767893343e-05
-1.92115371458783e-05
-2.21840688882794e-05
-3.51838838486082e-05
-1.87103591932615e-05
3.35162832755598e-06
-6.63758858535355e-06
-3.16269688545699e-05
-1.95651036002064e-05
5.80030111393614e-06
2.99779491257637e-06
-2.33427840727763e-05
1.7442807099938e-08
6.3661950616824e-06
-1.42727628425107e-05
-1.4893196038828e-05
-2.23134352799103e-05
-9.31010194017259e-06
-2.69235363207399e-05
-1.68152030897734e-05
-1.05807255887096e-05
-3.16248482333117e-05
-2.06090494091199e-05
-1.13026592146044e-05
-3.70289796784317e-05
-2.25816466755649e-05
-1.23444883896665e-05
-1.38966710620883e-05
-1.30705208694858e-05
-4.80285555028856e-06
1.1800414545949e-05
-3.27346227547346e-06
1.83337088114008e-06
-3.3015840600202e-05
-2.36852192923898e-05
-2.45726263136759e-06
-2.91109433897564e-05
-3.80693981390794e-05
-1.5911723230272e-05
-1.3913490165671e-05
-1.72882155290891e-05
-2.23511305450825e-05
-2.4421952026583e-05
-3.56443329027283e-05
-1.37149249935771e-05
-3.22983654244401e-05
-3.92150724721617e-05
-2.09096210120413e-05
-2.96063938691433e-05
-1.22832358960159e-05
-1.46214107241836e-05
-5.65837888696782e-06
-3.02184737676779e-05
-1.11289773291791e-05
-1.34045714988415e-05
-1.7963462778294e-05
-2.39233332673701e-05
-2.10100870689653e-05
-1.23502928662832e-05
-6.43468890354707e-06
-2.13033151532314e-05
-4.28072105528974e-05
-1.34382725294904e-05
-2.33599680415195e-05
-3.88960450996338e-05
-1.10815797086732e-05
-1.58214762151507e-05
-4.34264589888765e-05
-6.91619676351357e-06
-1.82710222819981e-06
-1.31117404700474e-06
-2.00146342675557e-05
-1.56290927140867e-05
2.08736095431504e-05
-7.19672585889511e-06
-1.60333961315984e-05
6.38062981976372e-06
-1.73438714227818e-06
-2.04416344525056e-05
-5.60344020125617e-06
8.2760789956662e-06
-5.68094035153618e-06
-3.19878329032525e-05
-3.18087930262465e-05
-2.37578293514442e-05
-3.06139196951901e-05
-1.55724915293379e-05
-2.95010528000806e-05
-1.52615475039356e-05
-3.12260556772801e-06
-1.60471016431181e-05
-1.86194247410346e-05
-8.61077905087679e-06
9.26073579881558e-06
-6.76696226272603e-07
-1.98200650102507e-05
-2.19874670922421e-05
-1.98564353131003e-05
-1.51634473304192e-05
-1.2643214097904e-05
-9.75751483522619e-06
-3.13107448048354e-06
-1.48548681467533e-05
-2.41243623335136e-05
-3.16581589735969e-05
-2.65524298855085e-05
4.66389921844488e-06
-3.35919701049272e-05
5.34391717928167e-06
-2.0680458288731e-05
-1.66654013188018e-05
-7.65202814988823e-06
-8.23051122948687e-06
3.08265932899337e-06
-2.45726898744612e-05
-1.41606407707171e-05
-2.04839269764165e-05
-4.76487199962403e-06
-2.70764156595613e-05
-1.97943728669954e-05
-1.97467934308275e-05
-1.70261107418339e-05
-1.96571845155943e-05
-2.43987169876099e-05
-2.74487002341237e-05
-1.65861563641172e-05
-1.18995238299383e-05
-2.09159431116728e-05
-8.97857094492338e-06
-1.74122433040406e-05
-1.21853843752152e-05
-1.20563967997349e-05
-1.867052837413e-05
-2.38541225622099e-05
-2.77498068091498e-05
-4.31896108403739e-06
-2.04213052329917e-05
-2.00559967817657e-05
-1.03551437833047e-05
-1.06754610868837e-05
-1.8692829393055e-05
-9.19103464293089e-06
-1.96378353686469e-05
-2.90830123070795e-05
-1.06292934050345e-05
-3.19813504891008e-05
-2.8161493255975e-05
-1.93638579787368e-05
-7.96178092537246e-06
-5.49363367338494e-06
-1.58028859284002e-05
-1.35805315704003e-05
-1.64296808337325e-05
6.27195478627951e-06
-8.96373160889642e-06
-3.39434701965971e-05
-9.42307145498327e-06
1.57604266639929e-05
-1.18951897862188e-05
-1.37866472954824e-05
-1.65273109036189e-05
-1.38659449414866e-05
-4.58006854415601e-06
-8.13048769924679e-06
-1.81439158680805e-05
-2.89832527960784e-05
-1.85162635524275e-05
-1.58722599804097e-05
-2.41609577733906e-05
-1.45926917435114e-05
-1.64926870353793e-05
-1.69367475443541e-05
-1.85053483191389e-05
-1.06469475911765e-05
-4.72241125097902e-06
-1.37608229662499e-05
-3.21711362519823e-06
-9.09319163085913e-06
-6.27639600563137e-06
4.40550279303763e-06
-8.61919252037667e-06
-4.08238836647095e-06
-2.61343559338632e-05
-1.24805166554824e-05
-2.9504467448997e-05
-3.0349770131812e-05
-1.40583247887631e-05
-1.3448118659058e-05
-1.4164025824135e-05
-2.68849895589538e-05
-1.28375570506272e-05
-1.46492718882066e-05
-2.60114810572613e-06
-2.44110811155164e-05
-1.26039570990949e-05
-6.95239472802961e-06
-1.1260148403143e-06
-1.4550642703118e-06
-1.0604438231941e-05
-1.06183421940609e-05
7.10308367338643e-06
-1.40641363604034e-05
-4.18525800423659e-05
-2.90116723754405e-05
-7.95291501207405e-06
-1.18139792322482e-05
5.26492433539908e-06
4.21583307934694e-06
-1.04442488815273e-06
-2.19514205155971e-05
-1.7911381830313e-05
-1.43159166135276e-05
-4.3949376182331e-06
-1.27477200931173e-05
-2.30348821301066e-05
-9.91419041986113e-06
-9.78165479428483e-06
-1.28006614379639e-05
-1.51466271328996e-05
-3.11883874522093e-05
-1.21869515065296e-05
-1.55709001797795e-05
-1.68258664774889e-05
-1.94437078620918e-05
-2.47028430628832e-05
-2.32259042682768e-05
-2.1204691998721e-05
-1.64120353053353e-05
-1.3391043542181e-05
-3.69041273900878e-05
-1.9414829951868e-05
-5.6757267811105e-06
-2.50358507784558e-05
-2.17384293553637e-05
-7.37560402375359e-06
-1.31507426877762e-05
-1.29356109304644e-05
-2.03807316428279e-05
-1.74190433993477e-05
-1.91188279732333e-05
-2.49546925723349e-05
-1.06478275504158e-05
2.01491862434918e-06
-1.60163262134498e-05
2.42448267442245e-06
-9.0587019987067e-06
-3.95184047305261e-05
-4.17858644985618e-05
-2.66784338053922e-05
-2.67400774683408e-06
-2.2402445706729e-05
-2.83314918931421e-05
-1.98052285373695e-05
-4.06197338724304e-05
-8.45769803715761e-06
-1.44701609915431e-05
-1.71326567567944e-05
-1.23050860102726e-05
-2.33022490142558e-05
-4.57482417424472e-05
-4.97612841278641e-06
-1.68012300329369e-05
-2.01966728719819e-05
-3.9598474702574e-06
-2.36550976454253e-05
3.71864614684932e-07
-2.30915552556505e-05
-8.79206877951143e-06
-1.77508153267e-05
6.78043917250678e-06
-2.51809835542524e-05
-2.13165117187288e-05
-2.3911228469186e-05
-7.10999870373663e-06
-3.34036173386733e-05
-1.49105793674907e-05
-2.22996823936841e-05
-2.32794073708205e-05
-4.1511939933414e-05
7.14132491003099e-06
-1.72943378642827e-05
-1.81832162769094e-05
-6.98262553699978e-06
-6.15451584355173e-06
-1.69564974010871e-05
-2.07507228566156e-06
-1.06534536710443e-05
-2.85524049296656e-05
-2.00935408367085e-05
-3.62811439562487e-06
-1.68730877694602e-05
-1.60125889920344e-05
-3.1471585957117e-05
-5.36241269791579e-06
-2.36518185176727e-05
-1.52991667022978e-05
-1.94003152353274e-05
-1.32991940737632e-05
-1.82500730524879e-05
-1.45642521101981e-05
-7.11602812484435e-06
-2.40195532000215e-05
-1.31554843394452e-05
6.44038344147177e-07
-2.40427683796529e-05
-1.00056786172602e-05
-9.15186685039478e-06
-6.29364035159873e-07
-2.14754117362365e-05
-1.6065795463836e-05
-2.57042895188761e-05
-2.27829385342229e-05
-1.08297724041723e-05
-3.96376659003998e-05
-3.00978642214769e-05
-1.3599407775091e-05
-1.65423642448351e-05
-1.23400976581288e-05
-1.66392000907251e-05
-2.6515512901302e-05
-1.38660310759144e-05
-6.68194836045362e-06
8.65346313354088e-06
4.88209295241467e-06
-1.20736137628517e-05
-3.58176312987943e-05
-1.53174322461956e-05
-2.71122602169338e-06
-2.46630567936892e-05
-9.45343652332007e-06
-1.7172492205487e-05
-1.33364455151117e-05
-2.96466749240285e-05
-1.57626975694225e-05
-2.18212747622536e-05
-1.12899448124973e-05
-1.4646259216772e-05
-1.42866391758299e-05
-1.08828725486073e-05
-1.5480378536827e-05
-1.46687008431311e-05
-1.3435355360567e-05
-3.3876461480007e-05
-1.71614764981351e-05
-2.11112203019625e-05
-1.800435806467e-05
7.13638655756616e-07
-2.19509471844174e-05
-1.66673209714973e-05
-7.95198282116671e-06
-2.47144811924166e-05
-2.22102875621334e-05
-1.95814621492224e-05
-8.83174624674354e-06
-1.98020080011749e-05
-5.05874509611946e-05
-1.89463216364002e-05
-2.53925697909599e-05
-4.32603424109803e-06
-1.73733146141332e-05
-1.43119150765703e-05
-2.09269614857271e-05
-1.89746818838875e-05
-6.34918560835029e-06
-5.692400479875e-06
3.90209499080992e-06
-1.06238911244141e-05
-1.29509748520635e-05
-3.24439546512992e-05
-6.09209600098068e-06
-2.46768351740718e-05
-1.99646792823513e-05
-1.86317811981262e-05
-1.45248817899113e-05
-2.2767553004722e-05
-1.88644776153854e-05
-3.0454151603854e-05
-1.07163306955513e-05
-2.45037277668184e-05
-2.20125862605068e-05
-3.0983886151717e-05
-1.87407665805854e-05
-1.14365432037631e-05
-9.8865619572084e-06
1.12128321335296e-05
-1.84846767172133e-05
-1.650666205983e-05
-9.1446577896914e-06
-2.02579029666032e-05
-2.40027762700675e-05
-2.82774028920977e-05
-4.82342082861396e-06
-1.31773371593746e-05
-2.80010696620861e-05
-1.49612907175768e-05
-9.85843388343045e-06
-2.24320002541169e-05
-1.20994504086822e-05
-1.28806044003344e-05
-2.80847449557851e-05
2.57349084938781e-06
-1.76746771450871e-05
-2.02201852519003e-05
-1.2665241361499e-05
-2.01139844584365e-05
-8.46537929363725e-06
-1.22646940188516e-05
-1.87585879133829e-05
-2.20849494671976e-05
-2.35553249060521e-05
-2.35923740004001e-05
5.74706937106118e-06
-1.32471607008666e-05
-3.59358538941155e-05
-1.00888034381187e-05
-1.46988969316114e-05
-3.26469451633931e-05
-1.86525445962239e-05
-3.72025176605059e-06
-9.81509361853487e-06
-2.94554430188565e-05
7.28612941959568e-07
9.73032136112889e-06
-1.74990852295787e-05
-2.22537111931629e-05
-9.14406904007994e-06
-1.64201840995166e-05
-2.25664718012206e-05
-3.46556066326107e-05
-5.32734581749409e-06
-1.61364187288004e-05
-3.02085733160841e-05
-3.3584259035765e-05
-3.46618633448091e-05
-8.76453852186536e-06
-1.2971637673657e-05
-1.97775992461443e-05
-1.88483100095113e-05
1.89566810773297e-06
-1.82021891254302e-05
-5.2552610586658e-06
-1.55631699727309e-05
-1.67868635988024e-05
-3.52689610137653e-05
-2.92813243362381e-05
-2.16083316825751e-05
4.41629436262833e-06
-3.66288307469241e-05
-1.23667018085415e-05
1.10540300856689e-05
-3.81231745268114e-05
-2.29305692388733e-05
-2.34605463040259e-05
-1.90677135518621e-05
-1.4484338757926e-05
-5.31948781954571e-06
-1.54884610705989e-05
-2.04958443153551e-05
-1.28262983855154e-05
-2.87704051156175e-05
-1.09211606981168e-05
-2.58045094207037e-05
-2.23906899200011e-05
2.76230643394207e-06
-2.2392426536123e-05
-2.63487301525613e-05
-2.85884960759868e-05
-2.08665405656418e-05
-1.68705589874351e-06
-2.0652495592448e-06
-3.34160948768202e-05
-2.27936068195964e-05
4.28246648944215e-06
-1.83078620015499e-05
-1.75470555296234e-05
-1.28338591062051e-05
-4.22878769800564e-05
-3.72089508543243e-05
-1.49125749202239e-05
-1.36290874389193e-05
-6.84472586400525e-06
-2.65276662302894e-05
-2.42897982142142e-05
-1.15538909957506e-05
-1.26176312708179e-05
-2.79829856181364e-05
-1.52470556906204e-05
-6.54197438837811e-06
-1.82273406274825e-05
-6.37855322306197e-06
-1.82653886290325e-05
-1.18185724994619e-05
-1.01899455718626e-05
-8.30264449106627e-06
-1.24124066162741e-05
-2.78172272116047e-05
-6.56219887548753e-06
-1.45704425260341e-05
-2.159021516738e-05
-6.94632801098198e-06
-2.63466155395551e-05
1.08641074715505e-05
-3.78498463014316e-06
-1.91816568741874e-05
-8.66844345387332e-06
-1.57441863156607e-05
-1.26736092728231e-05
-1.28373237099108e-06
-3.10197876763048e-05
-1.76498404227178e-05
-2.30267782961116e-05
-2.45951025008537e-05
-2.0897372529205e-05
-2.78059430917266e-05
1.00558126109215e-05
-1.2749760019236e-05
-3.31437409178649e-05
-2.40790279747378e-06
-1.2364449655644e-05
-2.84609752782671e-05
-1.78169437372994e-05
-1.10318733999424e-05
-2.11884453517788e-05
-2.94949658286304e-05
-5.33639544620214e-06
-1.92922315763271e-05
-8.01503352060098e-06
-8.4995473102683e-06
-2.29911350977478e-05
-6.72842103374158e-06
-7.56080549542763e-06
-1.98820436076655e-05
-2.00930847872482e-05
-2.6319775932417e-05
-1.83831970152795e-05
-1.78201473549347e-05
-1.1580557937317e-05
-3.7758180916596e-06
8.04451860039986e-06
-1.14175159971499e-05
-6.45316315099741e-06
-1.23476532192959e-05
-1.07710075066096e-05
-2.57091017808276e-05
-1.656362279575e-05
-2.0424770229142e-05
-9.80980858218271e-06
-3.34325841436951e-05
-1.17171143293435e-05
-4.62657373140896e-06
-6.49896015486326e-06
-1.30312425081075e-05
1.46984273844555e-06
-1.74732326549791e-05
-2.82474019270342e-05
-1.98295134482626e-05
-3.69746878540255e-05
-2.93360053789221e-05
-7.11715739824991e-06
-9.14673630381259e-06
-8.33023327653374e-06
-1.96248131977431e-05
1.19206068866452e-06
-1.34137199518908e-05
-1.92521127054697e-05
-2.70113017440728e-05
-1.00046109498064e-05
-2.66875459527029e-05
-5.87115959860703e-06
-3.11254369568642e-05
-2.06187644371231e-05
5.07636043926205e-06
-1.52205593572314e-05
-6.61591001371503e-07
-1.77187585626482e-05
-1.5615862559235e-05
-2.28410369084613e-05
-2.42982260897089e-05
-7.01573795981315e-06
-2.66031188118677e-05
-1.17100651007068e-05
-2.3333455603005e-05
-1.07993261936364e-05
-1.48968026042903e-05
-1.27238052964901e-05
-1.13005118383902e-05
-2.50633269024938e-06
-1.05437881539648e-05
-2.49441925582098e-05
-1.89011230614601e-05
-3.47905437143387e-05
-2.69852812544035e-05
-3.81165690104459e-05
-2.42913819638485e-05
-3.40840459675486e-05
-9.68701070455148e-06
-2.57627512980403e-05
-1.5964433697919e-05
-1.33877357485614e-05
-1.1861849475935e-06
-1.63875970134541e-05
-3.51380353635233e-05
-2.6478702229633e-05
-6.30279003613694e-06
-2.25065859057523e-05
-1.04632940703474e-05
-2.77083081060049e-05
-1.64084510161349e-05
-2.01821383125653e-05
-3.55925080916628e-05
-2.52730705331048e-05
-3.15917310024364e-05
-1.93313732627242e-05
-3.04490711587878e-05
-7.00261367237415e-06
-2.55999299485954e-05
-1.70935501325998e-05
-1.67099095121114e-05
-3.45028061890478e-05
-2.48283244305213e-05
-2.52687310233244e-05
-1.84616508621785e-05
-1.85726978919695e-05
-7.36707978293138e-06
-5.57129363972556e-06
-3.36211565722169e-07
-7.84343893860196e-06
-2.06938087332849e-05
-6.13203116748372e-06
-4.10340906547584e-06
-2.06038945005695e-05
-9.65106706020635e-06
-1.95880237516445e-05
-1.97456859385248e-05
-3.13477447028133e-05
-1.78855576458545e-05
-2.31381367794614e-05
-1.82816401280292e-05
-3.30732997054522e-05
-9.90675240157207e-07
-1.24517694786845e-05
6.92178920861182e-06
-9.68493607931379e-06
-1.9176052400114e-05
-1.89048518738825e-05
-2.9644415944722e-05
-2.72060036935325e-06
-1.05656919263616e-05
-2.23775507788591e-05
-1.15852917984659e-06
-3.14722970946141e-05
-1.28289857036545e-05
-2.82392198777748e-05
1.62485624769733e-06
-2.09377893238938e-05
-2.78001285194055e-05
-3.60486175413675e-05
3.8134785277093e-06
-1.43151063853364e-05
4.04755786851763e-07
-8.12883051250132e-06
-1.71721134977051e-05
-1.27367364105839e-05
-3.73859876082298e-05
-1.76644742016772e-05
-2.74131893625535e-06
-5.27253558054894e-06
-2.11449830861026e-05
-6.82955380575871e-06
-1.78219231974837e-05
-7.01290394987398e-06
-2.5954726559781e-06
-2.00089606728636e-05
-4.43361495994616e-06
-1.71437962407387e-05
-1.54458319016562e-05
-3.46672602033946e-05
-2.63258522072957e-05
-2.65009159389336e-06
-1.81200884746281e-05
-3.08903285447683e-05
-2.14793153888442e-05
-2.82003201872877e-05
-3.24896212993265e-05
-2.47084311516419e-05
-3.60342690171694e-07
-3.10637579495029e-05
-1.84291211261586e-05
-1.41751236511051e-05
-1.14354015017234e-05
-1.06096468402062e-05
-1.9953918786927e-05
-2.92835423925566e-05
-2.41706171867568e-05
-8.42077068364159e-06
-9.85472316562922e-06
-1.01676482381341e-05
-1.93827784459448e-05
-1.6781665610679e-05
-1.484582362585e-05
-1.39500724872639e-05
-2.52492335841314e-05
-1.74733986088427e-06
-2.2821774774076e-05
-1.97162548462249e-05
-2.67833268323841e-05
-1.30870146030296e-05
-2.55881387867727e-05
-2.79609549137129e-05
-1.60145583633894e-05
-3.11398195003157e-05
-2.99056161406609e-06
-1.89010069159433e-05
-1.45396644927011e-05
-4.07405152226289e-06
-5.81479226859287e-06
1.39965901754394e-06
-1.24633088100046e-05
-1.74950020687012e-05
-1.98313252612206e-05
-1.22171914820394e-05
-4.94354166717887e-06
-3.3151556662481e-05
-1.03686374293437e-05
-1.2575383518084e-05
-9.91300318365996e-06
-1.81647020120877e-05
-7.70289886321542e-06
-2.14838529963919e-05
-8.96913056989273e-07
-2.22571429732951e-05
-2.921027362617e-05
-1.40045924225362e-05
-2.58411319617893e-05
-5.60585702106099e-06
-2.71527054224274e-05
-2.34930483675497e-05
-1.89450547169333e-05
-2.58783884581957e-05
-2.42494435847778e-05
-1.76141565687353e-05
-1.11881197286519e-05
-1.96701782851559e-05
-9.63602404632025e-06
-8.79239077303918e-06
-5.92422249807139e-06
-1.11994638898578e-06
-2.30493029291765e-05
-2.67084632906268e-05
-6.46435299835724e-06
-1.55196272969835e-05
-3.05073033456651e-05
-4.37990688518257e-06
-3.22585596851631e-05
-2.29568370294064e-05
-1.74623252399066e-05
-1.58132231184505e-05
-4.74808054882035e-06
-1.88388945837005e-05
-2.71218739103832e-05
-2.02416347272656e-05
-2.14247000833545e-05
2.1720889311875e-06
-1.15060153725969e-05
3.02369939014783e-06
-1.36440459315716e-05
-2.32252288460315e-05
-2.32480934480483e-05
-1.92821601578661e-05
-2.17126591512744e-05
-3.24947234583905e-06
-2.91815229201459e-06
-2.87817115874962e-05
-2.36263623400008e-05
-4.6135115798817e-05
-2.26595211252717e-05
-2.96177339027919e-05
-1.72122282362972e-05
-1.05027211482391e-05
-1.2281704064162e-05
-1.58829505187563e-05
8.31718654375742e-07
-1.23509175761378e-05
-9.82991277517122e-06
6.56756036503259e-06
-1.66162668392557e-05
-1.54222630562024e-05
-3.51134102424525e-05
3.77521279544827e-06
-1.46124544432285e-06
-1.75935151042716e-06
1.47012486040859e-05
-5.53609953939808e-06
-1.81326055524852e-05
-2.04764536477908e-05
-2.57451247123657e-05
-1.81449537436312e-05
-2.60772186404735e-05
-1.73749936277653e-05
-1.32581122940034e-05
-1.39988314089122e-05
-7.5145835664481e-06
-1.88114947350631e-05
-3.10492883375453e-05
-6.6475021459443e-06
-2.89211855839948e-05
-9.54342158875417e-06
-2.00460940233517e-06
-2.34336504064643e-05
-9.20278008825234e-06
-1.4375324261478e-05
-1.33400727272802e-05
-4.1156955384067e-06
-2.27483019305377e-05
-2.03967801665144e-05
-2.85268772352836e-05
-4.31986807870114e-05
-1.20598417012991e-05
-2.75593598157809e-05
-1.15669242949709e-05
-1.50867491729715e-05
1.73056886401143e-06
-1.88846191429119e-05
-3.15725712756532e-05
-1.23956736453545e-05
-2.07523534393888e-05
-1.04422254770842e-05
-3.41943040862425e-06
-5.85753751802745e-06
-1.35815384346059e-05
-9.61286849772116e-06
-1.40624168061103e-05
-2.3534035654732e-05
-1.26889861640704e-05
-3.52790318341782e-07
-1.61923591941936e-05
-7.90750527978039e-06
-4.974017609678e-05
-1.79320311776406e-05
-3.2048355186997e-05
-2.58723865922594e-05
-2.27724223756157e-05
-2.46121678482711e-05
-1.56418554138178e-05
-1.41673233421986e-05
-6.84027415069294e-06
-1.73997244339741e-05
1.07424793723737e-05
-8.99457549157242e-06
-2.0056229810123e-05
-1.4765454057257e-05
-1.5471852133145e-05
-1.11106461774396e-05
-2.01014752939555e-05
-4.20678242869068e-06
-2.24710404365073e-05
-3.97708039090938e-05
-1.97508178029395e-05
-1.26390298623618e-05
-1.45154341058082e-05
-4.13444698757921e-05
-1.20286402886501e-05
-1.79523755045265e-05
-3.90151166023545e-05
-1.87215145918882e-05
-1.83244294712824e-05
-1.2338116989815e-05
1.10034849226566e-06
-6.59029072836072e-06
-7.56540158346756e-06
-1.10448914984058e-05
-2.85762648310311e-05
-4.51925278000603e-06
-1.7307101688521e-05
-8.55358637970752e-06
-2.47533673396293e-05
-9.57892185952864e-06
-1.58573583494469e-05
-2.27015517670283e-05
-1.15975356189915e-05
-1.68211849232276e-05
-2.15200630424058e-05
-1.2172911784589e-05
3.47849078089568e-06
-1.67007156603721e-05
-5.62997671627929e-06
-7.16477917594753e-06
-1.96778993278062e-05
-6.33046253279637e-06
-4.24345842788406e-06
-1.1298085100552e-05
-4.08261425731883e-06
-2.55855270176365e-06
-2.36018487505016e-05
-1.52841680416832e-05
-2.38593610403736e-05
-1.50678866310877e-05
-1.18893616251796e-06
-7.86963863995673e-06
-2.78649767852869e-05
-1.86564707099153e-05
-2.23345897466424e-05
-8.25466442091516e-06
-9.82697166874287e-06
-3.31567984603822e-05
-6.38174866687348e-06
-1.06246636129293e-05
-1.06445435180351e-05
-1.15553223689972e-05
-1.67831052253774e-05
-1.36302825784546e-05
-1.76571141321161e-05
-8.70223459429601e-06
-2.67078166126112e-05
-3.1782097542866e-05
-1.8211252213414e-05
-4.83532899325275e-05
-1.38022267033235e-05
-1.43267730404243e-05
-7.86501533537388e-06
-5.08498426337588e-06
-3.51162638215607e-05
-1.18468426205257e-06
-2.67341918271363e-05
-2.3822567882054e-05
-3.34032879387599e-05
-1.18092529080683e-05
-1.566656941939e-05
-6.41619407263624e-06
-2.49920752147557e-05
-3.24083524749782e-06
-2.47773976118169e-05
-1.2398609917486e-05
-5.04864093608516e-06
-5.14290910097005e-06
-2.04757263693827e-05
-3.05033888753701e-05
-1.98556643219503e-05
3.98684707024337e-06
-2.89631270260772e-05
-1.96330230864343e-05
-1.48622303671198e-05
-3.72470862070499e-06
-2.55579397581531e-05
-1.60796771241472e-05
-1.92882518088597e-05
-1.41457391312171e-05
-1.46269345324594e-05
-2.01383807367594e-05
-1.42519853866325e-05
-2.2888873176061e-05
-2.43421243332958e-05
1.52805802057705e-06
-1.71872853050511e-05
-6.62261335775437e-06
-1.34262458913359e-05
-1.67052963593198e-05
-1.43267846313978e-05
-1.54908512515139e-05
1.89296256359097e-06
3.67024325145531e-06
-1.38306063460709e-05
-1.90054320891898e-06
-3.56543566468306e-05
-1.80915384028308e-05
-1.1900797753656e-05
-5.2768197322819e-06
-1.39456567534079e-05
-1.27091109581099e-05
-4.78194416898968e-06
1.29689698242321e-06
1.47204982214141e-06
-1.24786405897568e-05
-1.34552838003288e-05
-1.25863508728155e-05
-1.26180665052798e-05
-1.57800876157429e-05
-2.25364617154796e-05
-1.51652620959736e-05
-2.42494404925886e-05
3.72009618851979e-06
-2.09574486201773e-05
-2.69087021520603e-05
-2.0110540216797e-05
-2.55399834799307e-05
-8.57226417466478e-06
-3.76559153056048e-05
-2.56128207026253e-05
-7.79500404493768e-06
-1.09818219675561e-05
-2.23632983250524e-05
-1.66213117432339e-05
-9.24187260128164e-06
-2.52201876742812e-05
-5.47926467600527e-06
-1.7273502397418e-05
-7.89079143418755e-06
-6.60362417620674e-06
-3.2042461463642e-05
-4.07118604222046e-06
-3.60433983297604e-06
-1.83671101849014e-05
-1.8144297004125e-05
-1.83667974218764e-05
-4.38729724642104e-06
-2.66186390378932e-06
-2.57010031183169e-05
-2.67509573596809e-05
-8.91565775328581e-06
-9.91594033748034e-06
-2.22266463314598e-05
-2.06316188739128e-05
-1.07503415575702e-05
-1.4517432142323e-05
-2.74688067203588e-05
-2.67821589302181e-05
-7.34748611679359e-06
-3.16926502474024e-05
-3.19110161511323e-05
-1.86538237946311e-05
-1.5742004439286e-05
-1.50645596368924e-06
-6.75357466838952e-06
3.21942554121833e-06
-1.6168254319221e-05
-2.4786505613232e-05
-2.2457193007183e-05
-1.73997483324935e-05
-2.72083317916678e-05
-8.30898070053432e-07
-1.40530343555433e-05
-2.97290260549313e-05
-1.47719616656803e-05
-6.90381513321453e-06
-1.96903124098276e-05
-2.18020054421597e-05
-1.23202218162687e-05
-3.1262837930195e-05
-1.52559981617068e-05
-2.06044934705036e-06
-2.05858719596103e-05
-2.52742574390652e-05
-2.10477495678729e-05
-3.45381934434835e-05
-1.86438996699555e-05
-1.28131000906069e-05
-2.98368902921221e-05
-3.52085223944721e-05
-1.37945827053873e-05
-2.30130200796156e-05
-2.44425531669803e-05
-5.87337922938843e-06
-6.20939320670523e-06
-6.04931678520472e-06
-6.88563517530276e-06
-5.56223081149555e-07
-2.23771569913756e-05
-3.65333783289777e-05
4.15060552017296e-06
1.3277552482076e-06
-1.59215907911342e-05
-1.91031248594205e-05
-1.38194556557587e-05
-1.85728240806237e-05
-4.14961935012154e-06
-2.00346683468319e-05
-1.44058805528322e-05
-6.1975684593638e-06
-2.57059385654508e-05
-3.68211860320778e-05
-1.59940875627539e-05
-2.1917056014713e-05
-1.79527607329525e-05
-1.55730654091879e-05
-3.71777299967427e-06
-9.8707054101406e-06
-9.74426559514662e-06
-6.11819238015888e-06
-1.34186284188622e-05
-1.8641370602941e-05
-1.30401234005499e-05
-1.07318089946931e-05
-3.75234955044234e-06
-2.88587567492683e-06
-1.16081366239369e-05
-1.52285260002695e-05
-3.34462663426293e-05
-1.65447642907074e-05
-2.30943581851843e-05
-3.21573208823396e-05
-1.5092920543268e-05
-3.05316972874298e-05
-8.73110702066756e-06
-3.38283978211398e-06
-1.17988279568002e-05
-1.53855308016149e-05
-1.73254288616435e-05
-1.27468116254411e-05
8.07566230533582e-07
-2.54174725918711e-05
-1.81311367105326e-05
-1.70346165762763e-05
-2.88261885118581e-05
-3.4216208200327e-05
-2.01750709641806e-05
2.97900069207748e-06
-1.59258580235674e-05
-2.46638902773294e-05
-1.57049218033144e-05
-1.36847927019476e-05
-1.78952611541189e-05
-1.58849932158109e-05
-1.53106952287996e-05
-1.81719155429496e-05
-2.26596509509617e-05
-2.22021260712409e-05
-3.01830538831297e-05
-1.84810865619365e-05
-1.6169932468263e-05
-2.62508884226183e-05
-1.91795605580857e-05
-2.13486098703023e-05
-1.07236741218149e-05
-1.95251513504504e-05
-2.24969914698153e-05
-1.94683453260659e-05
-2.69266500742291e-05
-6.57191556525412e-06
-2.42603712530408e-05
-9.18995781035909e-06
-1.80466411166619e-05
-2.87971653284225e-05
-2.20080204356286e-05
-1.91794778655061e-05
-3.7004780012825e-06
-7.94747269516452e-06
-4.92385023715283e-06
-1.1250188725561e-05
-2.74136272494393e-05
-9.91851332121118e-06
9.6416278248067e-06
-1.78173884081941e-05
-3.86438464290145e-06
-1.35708215144609e-05
-1.67795147110688e-05
-2.52835703489706e-05
-1.02828364288762e-05
-1.59529089119457e-05
-1.69851083564675e-05
-1.51789242900076e-05
-4.56124506019995e-06
-2.72380880077842e-05
-6.80999096692067e-06
-1.62436656181804e-05
-2.09971532815262e-05
-2.52395672328273e-05
-2.74107343492442e-05
-2.63410065155728e-06
-1.79897992165994e-05
-3.64694185764897e-06
-3.91170835777491e-05
-3.54403170430772e-06
-2.79722945918609e-05
-1.89474132387775e-05
-1.37539490892646e-05
-5.57177094623956e-06
-1.17915145258006e-05
-1.67091842675578e-05
-1.68791408287793e-05
-1.95825402050479e-05
-2.87180522668625e-05
-2.6439961636527e-05
-2.80315338668499e-05
-2.54848596227545e-05
-4.58834765368747e-06
-8.70600590840635e-06
-3.07900673285194e-06
-1.69302587372625e-05
-2.5032091189636e-06
-4.58687301375812e-06
-4.24333774979195e-05
-1.48421282518837e-05
-1.00358845480399e-05
-1.17611442398165e-05
1.2770480290047e-06
-2.79622150719701e-05
-1.16827960356135e-05
-1.7854087512404e-05
-2.84242362339869e-05
-1.87801807797167e-05
-3.35962661434315e-06
-1.33389320710399e-05
-1.08171839643264e-06
-2.17794592825048e-05
-1.68952692309681e-05
-9.81411945126437e-06
-1.52545679063756e-05
-1.39700815053276e-05
-1.97558713885905e-05
-1.54708770984522e-05
-2.15068855624006e-05
-1.24603124320595e-05
-1.33197995545632e-05
-1.97755340879159e-05
-1.73519693106632e-05
-8.28483737584645e-06
-1.06049600717261e-05
-2.36976038050577e-05
-6.19412142091029e-06
-3.83964261961907e-05
-2.20946231247233e-05
-2.1916343002763e-05
-1.41832238209912e-05
-1.27910425632734e-05
-5.61589601017558e-06
-1.45017827010213e-05
-2.06227420228576e-05
-1.86021334328339e-05
-1.69226862175402e-05
-5.68455269630004e-07
-5.83858739430779e-07
-1.89669645309174e-05
5.8110983794681e-06
-8.52667750020748e-06
-1.85459173173903e-05
-3.20716071707576e-05
-2.35786204784972e-05
-1.6981098037386e-05
-1.4131665107579e-05
-1.5860973430936e-05
-1.28409475439326e-05
-2.0989301355386e-05
-2.94032129384261e-05
-1.937442136793e-05
-2.24196152889656e-05
-3.08680232657364e-05
-1.19942814613242e-06
5.33474344210105e-07
-2.8536069756003e-05
-5.39518079753351e-06
-2.63636216948226e-05
-1.62095843765136e-05
-2.44976062116151e-05
-2.77959369173189e-05
-1.87068679670058e-05
1.40601100043907e-06
-7.52225196639044e-06
-6.10123216361493e-06
-1.54052600674143e-05
-3.20715040588771e-05
-2.75516410940695e-05
3.70315096930855e-06
-2.31893787560018e-05
-8.80957494331608e-06
-1.95897975502556e-05
-1.59411137020785e-05
-3.05606208312664e-05
-2.27139951665469e-05
-8.91319512259186e-06
-1.2620855183952e-05
-2.25626954345467e-05
-8.09217718451304e-06
-3.39280858067877e-05
-1.46702527217853e-05
-3.50665158166426e-05
-1.21167372766848e-05
-1.98469771044917e-05
-9.24438328203648e-06
-2.51671533648601e-05
-3.14460790357484e-05
-1.7276344737876e-05
-1.47722552651389e-05
-1.66441185038143e-05
-2.23943962171621e-05
-1.69115071215388e-05
-2.04712789623716e-05
-1.19306364162931e-05
-1.29839833697696e-05
-2.15568097175801e-05
-5.09309710303886e-06
-1.44135816235211e-05
6.11399985411189e-06
-2.37830733206773e-05
-1.0903622800578e-05
-1.62700765417295e-05
-2.53638741373297e-05
-3.81859429901994e-05
-1.54740295265361e-05
-3.455923933567e-06
-1.25920088204372e-05
-1.82030558742388e-05
-3.26790127808165e-05
-1.58162727358725e-05
-3.8057255786202e-06
-6.07169618766444e-06
-2.43913166576627e-05
-5.40265052182238e-06
-1.73155912464979e-05
-2.17136328981527e-05
-2.04329978298503e-05
-1.76639683958197e-05
-6.17471055270914e-06
-1.48130712997187e-05
9.10685043775965e-06
-2.25434372345866e-05
-1.85175955517027e-05
-3.73553059373805e-05
-3.43394767943241e-05
-1.78289138377009e-05
-8.81169163622057e-06
-4.32365094223804e-05
-5.14694211080805e-06
-3.01523083116572e-05
-1.27461204841362e-05
-2.3878922084043e-05
-2.27402155871713e-05
-2.66289117843158e-05
-9.36259227661919e-06
-2.13256072453059e-05
-2.43524043384116e-05
-3.16121574064338e-05
-2.00136305696948e-05
-1.79231690880017e-05
-3.40223214633693e-05
-1.41973222757394e-05
-1.91440497385643e-05
-6.11257749403007e-06
-5.55918912890905e-06
-3.34102391087541e-05
-1.669216016136e-05
-5.38088455640513e-06
-2.0410228734262e-05
-3.39116375934077e-05
-1.13782113110267e-05
-2.52831588194094e-06
-9.87685301649166e-06
-2.91165672446432e-05
-3.48265093818323e-05
-1.96825144455481e-06
-2.45585750678707e-05
-2.63066476413589e-05
-1.82682760050599e-05
-8.55769976878501e-06
-8.67479341371361e-07
-8.77653913747426e-06
-3.19114468438494e-05
-3.20361685352081e-05
-1.38993181193258e-05
-2.26540636539859e-05
-3.18947874684285e-05
-2.03075189567247e-05
-1.18834739084284e-05
-7.57222182828895e-06
-2.23351024072308e-05
-1.65141482058985e-05
-1.04082202309737e-06
-2.76366587548227e-05
-7.1163797042584e-06
-2.63431897562927e-05
-3.6410708237319e-06
-6.6935413099741e-06
-2.47575501782089e-05
-5.1523474933423e-06
-1.05710541058129e-05
-1.75459425093271e-05
-5.55891671520189e-06
-5.72439246650584e-06
-6.55047149010553e-06
-6.05799237342226e-06
1.94827895429429e-06
-1.9220441126721e-05
-3.93494360617359e-05
-1.15871801708879e-05
-6.99287738046682e-06
-1.23892768113991e-05
-9.93888790951199e-06
-8.77688634862306e-06
-1.4530889159978e-05
-3.80770167334422e-05
-4.40369318806397e-05
-8.96419490704451e-07
-3.07141691846948e-05
-2.78802322890229e-06
-2.53431876695269e-05
-2.8781136844829e-05
-1.56801374583674e-05
-7.74674667733555e-06
-1.07247671596911e-05
-2.4156573322771e-05
-2.09209076365212e-05
-1.73434037398296e-05
-4.76733477487335e-06
-1.3857970397743e-05
-1.16841670869164e-05
-1.74976593200058e-05
-2.4299278629916e-05
7.20250780239943e-06
-2.00730245937855e-05
-6.63736478594332e-06
-3.67135065490716e-06
-2.69441242599842e-05
-9.37519678848809e-06
-1.19145046012897e-05
-1.94442927564662e-05
-7.01777740170771e-06
-2.97359233207112e-05
-2.94572636237879e-05
-3.15124328175499e-05
-1.20099676656217e-05
-4.20428571989381e-05
-2.01903002438512e-05
-1.53957911192708e-05
-1.30906176451732e-05
-4.21905179057219e-05
-1.37719591871052e-05
-2.21323786718509e-05
-2.29207275471133e-05
-1.98137359826936e-05
-2.89656332255406e-05
-7.64148057864842e-06
-3.81607926529417e-06
-1.29648330753191e-05
-3.21325490930945e-05
-2.65568348291913e-05
-1.37486754330549e-05
-1.2386650214326e-05
-1.31651077043283e-05
-4.36082451881726e-05
-9.62598628359335e-06
-6.44687782919718e-06
-1.99818652424837e-05
-6.2002749643283e-06
-2.31517339590846e-05
-8.41715607407324e-06
-2.38104172859172e-05
-1.79065359727502e-05
-3.12425284941498e-05
-1.90863582113567e-05
-1.82669483530851e-05
-2.69933914096269e-05
-3.65241380859044e-05
-1.13247543987241e-05
-1.9945262510717e-05
-2.72956914529316e-05
3.59196499238251e-06
-2.20061297870745e-05
-1.25955311874134e-05
-2.7839322868108e-05
-9.83391134047216e-06
-1.82330786537018e-05
-9.66262925331675e-06
-1.01777293577757e-05
-2.57071243184003e-06
-9.81914143977068e-06
-2.53316370033295e-05
-3.90672468458946e-06
-2.04962808225923e-05
-1.91150562393334e-05
-1.41897196615215e-05
-1.922448020707e-05
-2.30981994003053e-05
-3.11285394787221e-05
-1.02234090957444e-05
-1.14600427146982e-05
-1.4809503092213e-05
-1.09003598308614e-05
-1.19656166776723e-05
-2.23034920332629e-05
5.17893483450651e-06
-1.05015952192673e-05
-7.37358089941484e-06
-2.22657846930984e-05
-2.21057025424941e-06
-5.84695573620272e-06
-3.6924102576615e-05
-7.93217702127692e-06
-1.60736424165402e-05
